# Supplementary material for: Quaternion-Based Gesture Recognition Using Wireless Wearable Motion Capture Sensors
Source: Sensors (Basel). 2016 Apr 28;16(5):605. doi: 10.3390/s16050605 (PMC4883296; doi:10.3390/s16050605)
Supplement: Supplementary file 1 [file sensors-16-00605-s001.zip › MultiSensorGestureData/P11/3. Throw/Training19.txt]

0.193237 0.659058 -0.041626 0.725586 1445640163 0.193237 0.659058 -0.041626 0.725586 1445640163 0.193237 0.659058 -0.041626 0.725586 1445640163 0.193237 0.659058 -0.041626 0.725586 1445640163 0.193237 0.659058 -0.041626 0.725586 1445640163 0.193237 0.659058 -0.041626 0.725586 1445640163 0.210205 0.654907 -0.061401 0.723206 1445640163 0.210205 0.654907 -0.061401 0.723206 1445640163 0.210205 0.654907 -0.061401 0.723206 1445640163 0.210205 0.654907 -0.061401 0.723206 1445640163 0.210205 0.654907 -0.061401 0.723206 1445640163 0.210205 0.654907 -0.061401 0.723206 1445640163 0.223450 0.648193 -0.070190 0.724487 1445640163 0.223450 0.648193 -0.070190 0.724487 1445640163 0.223450 0.648193 -0.070190 0.724487 1445640163 0.223450 0.648193 -0.070190 0.724487 1445640163 0.223450 0.648193 -0.070190 0.724487 1445640163 0.223450 0.648193 -0.070190 0.724487 1445640163 0.223450 0.648193 -0.070190 0.724487 1445640163 0.223022 0.645264 -0.070374 0.727234 1445640163 0.223022 0.645264 -0.070374 0.727234 1445640163 0.223022 0.645264 -0.070374 0.727234 1445640163 0.223022 0.645264 -0.070374 0.727234 1445640163 0.223022 0.645264 -0.070374 0.727234 1445640163 0.223022 0.645264 -0.070374 0.727234 1445640163 0.209106 0.651550 -0.067505 0.726013 1445640163 0.209106 0.651550 -0.067505 0.726013 1445640163 0.209106 0.651550 -0.067505 0.726013 1445640163 0.209106 0.651550 -0.067505 0.726013 1445640163 0.209106 0.651550 -0.067505 0.726013 1445640163 0.209106 0.651550 -0.067505 0.726013 1445640163 0.192444 0.658813 -0.057800 0.724915 1445640163 0.192444 0.658813 -0.057800 0.724915 1445640163 0.192444 0.658813 -0.057800 0.724915 1445640163 0.192444 0.658813 -0.057800 0.724915 1445640163 0.192444 0.658813 -0.057800 0.724915 1445640163 0.192444 0.658813 -0.057800 0.724915 1445640163 0.192444 0.658813 -0.057800 0.724915 1445640163 0.177063 0.663635 -0.046082 0.725281 1445640164 0.177063 0.663635 -0.046082 0.725281 1445640164 0.177063 0.663635 -0.046082 0.725281 1445640164 0.177063 0.663635 -0.046082 0.725281 1445640164 0.177063 0.663635 -0.046082 0.725281 1445640164 0.177063 0.663635 -0.046082 0.725281 1445640164 0.152161 0.671936 -0.027771 0.724243 1445640164 0.152161 0.671936 -0.027771 0.724243 1445640164 0.152161 0.671936 -0.027771 0.724243 1445640164 0.152161 0.671936 -0.027771 0.724243 1445640164 0.152161 0.671936 -0.027771 0.724243 1445640164 0.152161 0.671936 -0.027771 0.724243 1445640164 0.121521 0.674011 -0.001282 0.728577 1445640164 0.121521 0.674011 -0.001282 0.728577 1445640164 0.121521 0.674011 -0.001282 0.728577 1445640164 0.121521 0.674011 -0.001282 0.728577 1445640164 0.121521 0.674011 -0.001282 0.728577 1445640164 0.121521 0.674011 -0.001282 0.728577 1445640164 0.105896 0.675232 0.019653 0.729614 1445640164 0.105896 0.675232 0.019653 0.729614 1445640164 0.105896 0.675232 0.019653 0.729614 1445640164 0.105896 0.675232 0.019653 0.729614 1445640164 0.105896 0.675232 0.019653 0.729614 1445640164 0.105896 0.675232 0.019653 0.729614 1445640164 0.101196 0.672424 0.030823 0.732483 1445640164 0.101196 0.672424 0.030823 0.732483 1445640164 0.101196 0.672424 0.030823 0.732483 1445640164 0.101196 0.672424 0.030823 0.732483 1445640164 0.101196 0.672424 0.030823 0.732483 1445640164 0.101196 0.672424 0.030823 0.732483 1445640164 0.101196 0.672424 0.030823 0.732483 1445640164 0.102051 0.672852 0.034241 0.731812 1445640164 0.102051 0.672852 0.034241 0.731812 1445640164 0.102051 0.672852 0.034241 0.731812 1445640164 0.102051 0.672852 0.034241 0.731812 1445640164 0.102051 0.672852 0.034241 0.731812 1445640164 0.102051 0.672852 0.034241 0.731812 1445640164 0.102051 0.672852 0.034241 0.731812 1445640164 0.111755 0.664185 0.028809 0.738525 1445640164 0.111755 0.664185 0.028809 0.738525 1445640164 0.111755 0.664185 0.028809 0.738525 1445640164 0.111755 0.664185 0.028809 0.738525 1445640164 0.111755 0.664185 0.028809 0.738525 1445640164 0.111755 0.664185 0.028809 0.738525 1445640164 0.130005 0.658142 0.015015 0.741394 1445640164 0.130005 0.658142 0.015015 0.741394 1445640164 0.130005 0.658142 0.015015 0.741394 1445640164 0.130005 0.658142 0.015015 0.741394 1445640164 0.130005 0.658142 0.015015 0.741394 1445640164 0.130005 0.658142 0.015015 0.741394 1445640164 0.142822 0.647888 0.000549 0.748169 1445640164 0.142822 0.647888 0.000549 0.748169 1445640164 0.142822 0.647888 0.000549 0.748169 1445640164 0.142822 0.647888 0.000549 0.748169 1445640164 0.142822 0.647888 0.000549 0.748169 1445640164 0.142822 0.647888 0.000549 0.748169 1445640164 0.134949 0.652222 0.001709 0.745850 1445640164 0.134949 0.652222 0.001709 0.745850 1445640164 0.134949 0.652222 0.001709 0.745850 1445640164 0.134949 0.652222 0.001709 0.745850 1445640164 0.134949 0.652222 0.001709 0.745850 1445640164 0.134949 0.652222 0.001709 0.745850 1445640164 0.134949 0.652222 0.001709 0.745850 1445640164 0.124573 0.660767 0.006165 0.740112 1445640164 0.124573 0.660767 0.006165 0.740112 1445640164 0.124573 0.660767 0.006165 0.740112 1445640164 0.124573 0.660767 0.006165 0.740112 1445640164 0.124573 0.660767 0.006165 0.740112 1445640164 0.124573 0.660767 0.006165 0.740112 1445640164 0.131104 0.662903 -0.004150 0.737061 1445640164 0.131104 0.662903 -0.004150 0.737061 1445640164 0.131104 0.662903 -0.004150 0.737061 1445640164 0.131104 0.662903 -0.004150 0.737061 1445640164 0.131104 0.662903 -0.004150 0.737061 1445640164 0.131104 0.662903 -0.004150 0.737061 1445640164 0.131104 0.662903 -0.004150 0.737061 1445640164 0.127563 0.664246 -0.008179 0.736450 1445640164 0.127563 0.664246 -0.008179 0.736450 1445640164 0.127563 0.664246 -0.008179 0.736450 1445640164 0.127563 0.664246 -0.008179 0.736450 1445640164 0.127563 0.664246 -0.008179 0.736450 1445640164 0.127563 0.664246 -0.008179 0.736450 1445640164 0.118408 0.668030 -0.001709 0.734558 1445640164 0.118408 0.668030 -0.001709 0.734558 1445640164 0.118408 0.668030 -0.001709 0.734558 1445640164 0.118408 0.668030 -0.001709 0.734558 1445640164 0.118408 0.668030 -0.001709 0.734558 1445640164 0.118408 0.668030 -0.001709 0.734558 1445640164 0.112061 0.675720 0.009460 0.728455 1445640164 0.112061 0.675720 0.009460 0.728455 1445640164 0.112061 0.675720 0.009460 0.728455 1445640164 0.112061 0.675720 0.009460 0.728455 1445640164 0.112061 0.675720 0.009460 0.728455 1445640164 0.112061 0.675720 0.009460 0.728455 1445640164 0.103821 0.677490 0.022888 0.727722 1445640164 0.103821 0.677490 0.022888 0.727722 1445640164 0.103821 0.677490 0.022888 0.727722 1445640164 0.103821 0.677490 0.022888 0.727722 1445640164 0.103821 0.677490 0.022888 0.727722 1445640164 0.103821 0.677490 0.022888 0.727722 1445640164 0.103821 0.677490 0.022888 0.727722 1445640164 0.106628 0.679626 0.025391 0.725281 1445640164 0.106628 0.679626 0.025391 0.725281 1445640164 0.106628 0.679626 0.025391 0.725281 1445640164 0.106628 0.679626 0.025391 0.725281 1445640164 0.106628 0.679626 0.025391 0.725281 1445640164 0.106628 0.679626 0.025391 0.725281 1445640164 0.113220 0.678955 0.020569 0.725037 1445640164 0.113220 0.678955 0.020569 0.725037 1445640164 0.113220 0.678955 0.020569 0.725037 1445640164 0.113220 0.678955 0.020569 0.725037 1445640164 0.113220 0.678955 0.020569 0.725037 1445640164 0.113220 0.678955 0.020569 0.725037 1445640164 0.125793 0.671692 0.010010 0.729919 1445640164 0.125793 0.671692 0.010010 0.729919 1445640164 0.125793 0.671692 0.010010 0.729919 1445640165 0.125793 0.671692 0.010010 0.729919 1445640165 0.125793 0.671692 0.010010 0.729919 1445640165 0.125793 0.671692 0.010010 0.729919 1445640165 0.125793 0.671692 0.010010 0.729919 1445640165 0.141907 0.661560 -0.003357 0.736267 1445640165 0.141907 0.661560 -0.003357 0.736267 1445640165 0.141907 0.661560 -0.003357 0.736267 1445640165 0.141907 0.661560 -0.003357 0.736267 1445640165 0.141907 0.661560 -0.003357 0.736267 1445640165 0.122192 0.661743 0.008362 0.739624 1445640165 0.122192 0.661743 0.008362 0.739624 1445640165 0.122192 0.661743 0.008362 0.739624 1445640165 0.122192 0.661743 0.008362 0.739624 1445640165 0.122192 0.661743 0.008362 0.739624 1445640165 0.122192 0.661743 0.008362 0.739624 1445640165 0.122192 0.661743 0.008362 0.739624 1445640165 0.111023 0.667969 0.021423 0.735535 1445640165 0.111023 0.667969 0.021423 0.735535 1445640165 0.111023 0.667969 0.021423 0.735535 1445640165 0.111023 0.667969 0.021423 0.735535 1445640165 0.111023 0.667969 0.021423 0.735535 1445640165 0.111023 0.667969 0.021423 0.735535 1445640165 0.117737 0.675293 0.017639 0.727844 1445640165 0.117737 0.675293 0.017639 0.727844 1445640165 0.117737 0.675293 0.017639 0.727844 1445640165 0.117737 0.675293 0.017639 0.727844 1445640165 0.117737 0.675293 0.017639 0.727844 1445640165 0.117737 0.675293 0.017639 0.727844 1445640165 0.117737 0.675293 0.017639 0.727844 1445640165 0.103577 0.677551 0.022095 0.727722 1445640165 0.103577 0.677551 0.022095 0.727722 1445640165 0.103577 0.677551 0.022095 0.727722 1445640165 0.103577 0.677551 0.022095 0.727722 1445640165 0.103577 0.677551 0.022095 0.727722 1445640165 0.103577 0.677551 0.022095 0.727722 1445640165 0.091919 0.677429 0.033203 0.729004 1445640165 0.091919 0.677429 0.033203 0.729004 1445640165 0.091919 0.677429 0.033203 0.729004 1445640165 0.091919 0.677429 0.033203 0.729004 1445640165 0.091919 0.677429 0.033203 0.729004 1445640165 0.091919 0.677429 0.033203 0.729004 1445640165 0.088562 0.685608 0.043762 0.721191 1445640165 0.088562 0.685608 0.043762 0.721191 1445640165 0.088562 0.685608 0.043762 0.721191 1445640165 0.088562 0.685608 0.043762 0.721191 1445640165 0.088562 0.685608 0.043762 0.721191 1445640165 0.088562 0.685608 0.043762 0.721191 1445640165 0.085205 0.682861 0.050293 0.723755 1445640165 0.085205 0.682861 0.050293 0.723755 1445640165 0.085205 0.682861 0.050293 0.723755 1445640165 0.085205 0.682861 0.050293 0.723755 1445640165 0.085205 0.682861 0.050293 0.723755 1445640165 0.085205 0.682861 0.050293 0.723755 1445640165 0.085205 0.682861 0.050293 0.723755 1445640165 0.090576 0.683777 0.048706 0.722351 1445640165 0.090576 0.683777 0.048706 0.722351 1445640165 0.090576 0.683777 0.048706 0.722351 1445640165 0.090576 0.683777 0.048706 0.722351 1445640165 0.090576 0.683777 0.048706 0.722351 1445640165 0.090576 0.683777 0.048706 0.722351 1445640165 0.100342 0.678711 0.038635 0.726440 1445640165 0.100342 0.678711 0.038635 0.726440 1445640165 0.100342 0.678711 0.038635 0.726440 1445640165 0.100342 0.678711 0.038635 0.726440 1445640165 0.100342 0.678711 0.038635 0.726440 1445640165 0.100342 0.678711 0.038635 0.726440 1445640165 0.116455 0.671326 0.020447 0.731567 1445640165 0.116455 0.671326 0.020447 0.731567 1445640165 0.116455 0.671326 0.020447 0.731567 1445640165 0.116455 0.671326 0.020447 0.731567 1445640165 0.116455 0.671326 0.020447 0.731567 1445640165 0.116455 0.671326 0.020447 0.731567 1445640165 0.129639 0.665161 0.005127 0.735291 1445640165 0.129639 0.665161 0.005127 0.735291 1445640165 0.129639 0.665161 0.005127 0.735291 1445640165 0.129639 0.665161 0.005127 0.735291 1445640165 0.129639 0.665161 0.005127 0.735291 1445640165 0.129639 0.665161 0.005127 0.735291 1445640165 0.119934 0.661560 0.013977 0.740051 1445640165 0.119934 0.661560 0.013977 0.740051 1445640165 0.119934 0.661560 0.013977 0.740051 1445640165 0.119934 0.661560 0.013977 0.740051 1445640165 0.119934 0.661560 0.013977 0.740051 1445640165 0.119263 0.663757 0.020996 0.738037 1445640165 0.119263 0.663757 0.020996 0.738037 1445640165 0.119263 0.663757 0.020996 0.738037 1445640165 0.119263 0.663757 0.020996 0.738037 1445640165 0.119263 0.663757 0.020996 0.738037 1445640165 0.119263 0.663757 0.020996 0.738037 1445640165 0.121155 0.669983 0.016846 0.732178 1445640165 0.121155 0.669983 0.016846 0.732178 1445640165 0.121155 0.669983 0.016846 0.732178 1445640165 0.121155 0.669983 0.016846 0.732178 1445640165 0.121155 0.669983 0.016846 0.732178 1445640165 0.121155 0.669983 0.016846 0.732178 1445640165 0.115601 0.682495 0.014465 0.721497 1445640165 0.115601 0.682495 0.014465 0.721497 1445640165 0.115601 0.682495 0.014465 0.721497 1445640165 0.115601 0.682495 0.014465 0.721497 1445640165 0.115601 0.682495 0.014465 0.721497 1445640165 0.115601 0.682495 0.014465 0.721497 1445640165 0.105347 0.681946 0.024475 0.723328 1445640165 0.105347 0.681946 0.024475 0.723328 1445640165 0.105347 0.681946 0.024475 0.723328 1445640165 0.105347 0.681946 0.024475 0.723328 1445640165 0.105347 0.681946 0.024475 0.723328 1445640165 0.105347 0.681946 0.024475 0.723328 1445640165 0.098755 0.680420 0.033203 0.725281 1445640165 0.098755 0.680420 0.033203 0.725281 1445640165 0.098755 0.680420 0.033203 0.725281 1445640165 0.098755 0.680420 0.033203 0.725281 1445640166 0.098755 0.680420 0.033203 0.725281 1445640166 0.098755 0.680420 0.033203 0.725281 1445640166 0.095215 0.682800 0.039001 0.723267 1445640166 0.095215 0.682800 0.039001 0.723267 1445640166 0.095215 0.682800 0.039001 0.723267 1445640166 0.095215 0.682800 0.039001 0.723267 1445640166 0.095215 0.682800 0.039001 0.723267 1445640166 0.095215 0.682800 0.039001 0.723267 1445640166 0.099670 0.682922 0.043518 0.722290 1445640166 0.099670 0.682922 0.043518 0.722290 1445640166 0.099670 0.682922 0.043518 0.722290 1445640166 0.099670 0.682922 0.043518 0.722290 1445640166 0.099670 0.682922 0.043518 0.722290 1445640166 0.099670 0.682922 0.043518 0.722290 1445640166 0.099670 0.682922 0.043518 0.722290 1445640166 0.112854 0.677490 0.031860 0.726074 1445640166 0.112854 0.677490 0.031860 0.726074 1445640166 0.112854 0.677490 0.031860 0.726074 1445640166 0.112854 0.677490 0.031860 0.726074 1445640166 0.112854 0.677490 0.031860 0.726074 1445640166 0.112854 0.677490 0.031860 0.726074 1445640166 0.141907 0.669434 0.003479 0.729126 1445640166 0.141907 0.669434 0.003479 0.729126 1445640166 0.141907 0.669434 0.003479 0.729126 1445640166 0.141907 0.669434 0.003479 0.729126 1445640166 0.141907 0.669434 0.003479 0.729126 1445640166 0.141907 0.669434 0.003479 0.729126 1445640166 0.145447 0.655090 -0.005981 0.741333 1445640166 0.145447 0.655090 -0.005981 0.741333 1445640166 0.145447 0.655090 -0.005981 0.741333 1445640166 0.145447 0.655090 -0.005981 0.741333 1445640166 0.145447 0.655090 -0.005981 0.741333 1445640166 0.145447 0.655090 -0.005981 0.741333 1445640166 0.145447 0.655090 -0.005981 0.741333 1445640166 0.121826 0.659302 0.015198 0.741760 1445640166 0.121826 0.659302 0.015198 0.741760 1445640166 0.121826 0.659302 0.015198 0.741760 1445640166 0.121826 0.659302 0.015198 0.741760 1445640166 0.121826 0.659302 0.015198 0.741760 1445640166 0.121826 0.659302 0.015198 0.741760 1445640166 0.124084 0.666870 0.018494 0.734436 1445640166 0.124084 0.666870 0.018494 0.734436 1445640166 0.124084 0.666870 0.018494 0.734436 1445640166 0.124084 0.666870 0.018494 0.734436 1445640166 0.124084 0.666870 0.018494 0.734436 1445640166 0.124084 0.666870 0.018494 0.734436 1445640166 0.124084 0.666870 0.018494 0.734436 1445640166 0.128479 0.670654 0.007507 0.730469 1445640166 0.128479 0.670654 0.007507 0.730469 1445640166 0.128479 0.670654 0.007507 0.730469 1445640166 0.128479 0.670654 0.007507 0.730469 1445640166 0.128479 0.670654 0.007507 0.730469 1445640166 0.128479 0.670654 0.007507 0.730469 1445640166 0.125916 0.672913 0.003479 0.728882 1445640166 0.125916 0.672913 0.003479 0.728882 1445640166 0.125916 0.672913 0.003479 0.728882 1445640166 0.125916 0.672913 0.003479 0.728882 1445640166 0.125916 0.672913 0.003479 0.728882 1445640166 0.125916 0.672913 0.003479 0.728882 1445640166 0.122681 0.677856 0.009521 0.724731 1445640166 0.122681 0.677856 0.009521 0.724731 1445640166 0.122681 0.677856 0.009521 0.724731 1445640166 0.122681 0.677856 0.009521 0.724731 1445640166 0.122681 0.677856 0.009521 0.724731 1445640166 0.122681 0.677856 0.009521 0.724731 1445640166 0.117004 0.686768 0.019470 0.717102 1445640166 0.117004 0.686768 0.019470 0.717102 1445640166 0.117004 0.686768 0.019470 0.717102 1445640166 0.117004 0.686768 0.019470 0.717102 1445640166 0.117004 0.686768 0.019470 0.717102 1445640166 0.117004 0.686768 0.019470 0.717102 1445640166 0.117004 0.686768 0.019470 0.717102 1445640166 0.111633 0.687256 0.030518 0.717102 1445640166 0.111633 0.687256 0.030518 0.717102 1445640166 0.111633 0.687256 0.030518 0.717102 1445640166 0.111633 0.687256 0.030518 0.717102 1445640166 0.111633 0.687256 0.030518 0.717102 1445640166 0.111633 0.687256 0.030518 0.717102 1445640166 0.114624 0.690125 0.032776 0.713684 1445640166 0.114624 0.690125 0.032776 0.713684 1445640166 0.114624 0.690125 0.032776 0.713684 1445640166 0.114624 0.690125 0.032776 0.713684 1445640166 0.114624 0.690125 0.032776 0.713684 1445640166 0.114624 0.690125 0.032776 0.713684 1445640166 0.124084 0.681152 0.025085 0.721069 1445640166 0.124084 0.681152 0.025085 0.721069 1445640166 0.124084 0.681152 0.025085 0.721069 1445640166 0.124084 0.681152 0.025085 0.721069 1445640166 0.124084 0.681152 0.025085 0.721069 1445640166 0.124084 0.681152 0.025085 0.721069 1445640166 0.148315 0.671204 0.004211 0.726257 1445640166 0.148315 0.671204 0.004211 0.726257 1445640166 0.148315 0.671204 0.004211 0.726257 1445640166 0.148315 0.671204 0.004211 0.726257 1445640166 0.148315 0.671204 0.004211 0.726257 1445640166 0.148315 0.671204 0.004211 0.726257 1445640166 0.159241 0.656738 -0.008789 0.737000 1445640166 0.159241 0.656738 -0.008789 0.737000 1445640166 0.159241 0.656738 -0.008789 0.737000 1445640166 0.159241 0.656738 -0.008789 0.737000 1445640166 0.159241 0.656738 -0.008789 0.737000 1445640166 0.159241 0.656738 -0.008789 0.737000 1445640166 0.159241 0.656738 -0.008789 0.737000 1445640166 0.142273 0.654419 0.003235 0.742554 1445640166 0.142273 0.654419 0.003235 0.742554 1445640166 0.142273 0.654419 0.003235 0.742554 1445640166 0.142273 0.654419 0.003235 0.742554 1445640166 0.142273 0.654419 0.003235 0.742554 1445640166 0.142273 0.654419 0.003235 0.742554 1445640166 0.139709 0.662781 0.007874 0.735535 1445640166 0.139709 0.662781 0.007874 0.735535 1445640166 0.139709 0.662781 0.007874 0.735535 1445640166 0.139709 0.662781 0.007874 0.735535 1445640166 0.139709 0.662781 0.007874 0.735535 1445640167 0.139709 0.662781 0.007874 0.735535 1445640167 0.144653 0.667542 -0.001038 0.730286 1445640167 0.144653 0.667542 -0.001038 0.730286 1445640167 0.144653 0.667542 -0.001038 0.730286 1445640167 0.144653 0.667542 -0.001038 0.730286 1445640167 0.144653 0.667542 -0.001038 0.730286 1445640167 0.144653 0.667542 -0.001038 0.730286 1445640167 0.144653 0.667542 -0.001038 0.730286 1445640167 0.138306 0.669495 -0.004761 0.729736 1445640167 0.138306 0.669495 -0.004761 0.729736 1445640167 0.138306 0.669495 -0.004761 0.729736 1445640167 0.138306 0.669495 -0.004761 0.729736 1445640167 0.138306 0.669495 -0.004761 0.729736 1445640167 0.138306 0.669495 -0.004761 0.729736 1445640167 0.122498 0.681152 0.009277 0.721680 1445640167 0.122498 0.681152 0.009277 0.721680 1445640167 0.122498 0.681152 0.009277 0.721680 1445640167 0.122498 0.681152 0.009277 0.721680 1445640167 0.122498 0.681152 0.009277 0.721680 1445640167 0.122498 0.681152 0.009277 0.721680 1445640167 0.117310 0.684509 0.023926 0.719055 1445640167 0.117310 0.684509 0.023926 0.719055 1445640167 0.117310 0.684509 0.023926 0.719055 1445640167 0.117310 0.684509 0.023926 0.719055 1445640167 0.117310 0.684509 0.023926 0.719055 1445640167 0.117310 0.684509 0.023926 0.719055 1445640167 0.117310 0.684509 0.023926 0.719055 1445640167 0.116455 0.679626 0.033142 0.723389 1445640167 0.116455 0.679626 0.033142 0.723389 1445640167 0.116455 0.679626 0.033142 0.723389 1445640167 0.116455 0.679626 0.033142 0.723389 1445640167 0.116455 0.679626 0.033142 0.723389 1445640167 0.116455 0.679626 0.033142 0.723389 1445640167 0.125061 0.683350 0.025269 0.718811 1445640167 0.125061 0.683350 0.025269 0.718811 1445640167 0.125061 0.683350 0.025269 0.718811 1445640167 0.125061 0.683350 0.025269 0.718811 1445640167 0.125061 0.683350 0.025269 0.718811 1445640167 0.125061 0.683350 0.025269 0.718811 1445640167 0.125061 0.683350 0.025269 0.718811 1445640167 0.145630 0.678711 0.003784 0.719788 1445640167 0.145630 0.678711 0.003784 0.719788 1445640167 0.145630 0.678711 0.003784 0.719788 1445640167 0.145630 0.678711 0.003784 0.719788 1445640167 0.145630 0.678711 0.003784 0.719788 1445640167 0.145630 0.678711 0.003784 0.719788 1445640167 0.167358 0.662415 -0.014771 0.729980 1445640167 0.167358 0.662415 -0.014771 0.729980 1445640167 0.167358 0.662415 -0.014771 0.729980 1445640167 0.167358 0.662415 -0.014771 0.729980 1445640167 0.167358 0.662415 -0.014771 0.729980 1445640167 0.167358 0.662415 -0.014771 0.729980 1445640167 0.161804 0.653259 -0.018066 0.739380 1445640167 0.161804 0.653259 -0.018066 0.739380 1445640167 0.161804 0.653259 -0.018066 0.739380 1445640167 0.161804 0.653259 -0.018066 0.739380 1445640167 0.161804 0.653259 -0.018066 0.739380 1445640167 0.161804 0.653259 -0.018066 0.739380 1445640167 0.144104 0.663513 -0.002747 0.734070 1445640167 0.144104 0.663513 -0.002747 0.734070 1445640167 0.144104 0.663513 -0.002747 0.734070 1445640167 0.144104 0.663513 -0.002747 0.734070 1445640167 0.144104 0.663513 -0.002747 0.734070 1445640167 0.144104 0.663513 -0.002747 0.734070 1445640167 0.144104 0.663513 -0.002747 0.734070 1445640167 0.146851 0.670593 -0.002625 0.727051 1445640167 0.146851 0.670593 -0.002625 0.727051 1445640167 0.146851 0.670593 -0.002625 0.727051 1445640167 0.146851 0.670593 -0.002625 0.727051 1445640167 0.146851 0.670593 -0.002625 0.727051 1445640167 0.146851 0.670593 -0.002625 0.727051 1445640167 0.148071 0.669556 -0.013184 0.727661 1445640167 0.148071 0.669556 -0.013184 0.727661 1445640167 0.148071 0.669556 -0.013184 0.727661 1445640167 0.148071 0.669556 -0.013184 0.727661 1445640167 0.148071 0.669556 -0.013184 0.727661 1445640167 0.148071 0.669556 -0.013184 0.727661 1445640167 0.135742 0.678101 -0.009705 0.722229 1445640167 0.135742 0.678101 -0.009705 0.722229 1445640167 0.135742 0.678101 -0.009705 0.722229 1445640167 0.135742 0.678101 -0.009705 0.722229 1445640167 0.135742 0.678101 -0.009705 0.722229 1445640167 0.135742 0.678101 -0.009705 0.722229 1445640167 0.123230 0.689148 0.003418 0.713989 1445640167 0.123230 0.689148 0.003418 0.713989 1445640167 0.123230 0.689148 0.003418 0.713989 1445640167 0.123230 0.689148 0.003418 0.713989 1445640167 0.123230 0.689148 0.003418 0.713989 1445640167 0.123230 0.689148 0.003418 0.713989 1445640167 0.113220 0.689758 0.014526 0.714905 1445640167 0.113220 0.689758 0.014526 0.714905 1445640167 0.113220 0.689758 0.014526 0.714905 1445640167 0.113220 0.689758 0.014526 0.714905 1445640167 0.113220 0.689758 0.014526 0.714905 1445640167 0.113220 0.689758 0.014526 0.714905 1445640167 0.105347 0.686401 0.022522 0.719116 1445640167 0.105347 0.686401 0.022522 0.719116 1445640167 0.105347 0.686401 0.022522 0.719116 1445640167 0.105347 0.686401 0.022522 0.719116 1445640167 0.105347 0.686401 0.022522 0.719116 1445640167 0.105347 0.686401 0.022522 0.719116 1445640167 0.104126 0.688416 0.023315 0.717346 1445640167 0.104126 0.688416 0.023315 0.717346 1445640167 0.104126 0.688416 0.023315 0.717346 1445640167 0.104126 0.688416 0.023315 0.717346 1445640167 0.104126 0.688416 0.023315 0.717346 1445640167 0.104126 0.688416 0.023315 0.717346 1445640167 0.124329 0.672546 0.013550 0.729370 1445640167 0.124329 0.672546 0.013550 0.729370 1445640167 0.124329 0.672546 0.013550 0.729370 1445640167 0.124329 0.672546 0.013550 0.729370 1445640167 0.124329 0.672546 0.013550 0.729370 1445640167 0.124329 0.672546 0.013550 0.729370 1445640168 0.149780 0.657043 -0.006470 0.738708 1445640168 0.149780 0.657043 -0.006470 0.738708 1445640168 0.149780 0.657043 -0.006470 0.738708 1445640168 0.149780 0.657043 -0.006470 0.738708 1445640168 0.149780 0.657043 -0.006470 0.738708 1445640168 0.149780 0.657043 -0.006470 0.738708 1445640168 0.149780 0.657043 -0.006470 0.738708 1445640168 0.136780 0.653503 -0.005066 0.744385 1445640168 0.136780 0.653503 -0.005066 0.744385 1445640168 0.136780 0.653503 -0.005066 0.744385 1445640168 0.136780 0.653503 -0.005066 0.744385 1445640168 0.136780 0.653503 -0.005066 0.744385 1445640168 0.136780 0.653503 -0.005066 0.744385 1445640168 0.128845 0.658997 0.000671 0.740967 1445640168 0.128845 0.658997 0.000671 0.740967 1445640168 0.128845 0.658997 0.000671 0.740967 1445640168 0.128845 0.658997 0.000671 0.740967 1445640168 0.128845 0.658997 0.000671 0.740967 1445640168 0.128845 0.658997 0.000671 0.740967 1445640168 0.128723 0.663330 0.002441 0.737122 1445640168 0.128723 0.663330 0.002441 0.737122 1445640168 0.128723 0.663330 0.002441 0.737122 1445640168 0.128723 0.663330 0.002441 0.737122 1445640168 0.128723 0.663330 0.002441 0.737122 1445640168 0.128723 0.663330 0.002441 0.737122 1445640168 0.128723 0.663330 0.002441 0.737122 1445640168 0.137512 0.671692 -0.010071 0.727783 1445640168 0.137512 0.671692 -0.010071 0.727783 1445640168 0.137512 0.671692 -0.010071 0.727783 1445640168 0.137512 0.671692 -0.010071 0.727783 1445640168 0.137512 0.671692 -0.010071 0.727783 1445640168 0.137512 0.671692 -0.010071 0.727783 1445640168 0.128113 0.674255 -0.005493 0.727234 1445640168 0.128113 0.674255 -0.005493 0.727234 1445640168 0.128113 0.674255 -0.005493 0.727234 1445640168 0.128113 0.674255 -0.005493 0.727234 1445640168 0.128113 0.674255 -0.005493 0.727234 1445640168 0.128113 0.674255 -0.005493 0.727234 1445640168 0.107605 0.685974 0.012207 0.719482 1445640168 0.107605 0.685974 0.012207 0.719482 1445640168 0.107605 0.685974 0.012207 0.719482 1445640168 0.107605 0.685974 0.012207 0.719482 1445640168 0.107605 0.685974 0.012207 0.719482 1445640168 0.107605 0.685974 0.012207 0.719482 1445640168 0.101196 0.692017 0.026428 0.714172 1445640168 0.101196 0.692017 0.026428 0.714172 1445640168 0.101196 0.692017 0.026428 0.714172 1445640168 0.101196 0.692017 0.026428 0.714172 1445640168 0.101196 0.692017 0.026428 0.714172 1445640168 0.101196 0.692017 0.026428 0.714172 1445640168 0.103333 0.687988 0.029663 0.717651 1445640168 0.103333 0.687988 0.029663 0.717651 1445640168 0.103333 0.687988 0.029663 0.717651 1445640168 0.103333 0.687988 0.029663 0.717651 1445640168 0.103333 0.687988 0.029663 0.717651 1445640168 0.103333 0.687988 0.029663 0.717651 1445640168 0.103333 0.687988 0.029663 0.717651 1445640168 0.112549 0.681580 0.023621 0.722595 1445640168 0.112549 0.681580 0.023621 0.722595 1445640168 0.112549 0.681580 0.023621 0.722595 1445640168 0.112549 0.681580 0.023621 0.722595 1445640168 0.112549 0.681580 0.023621 0.722595 1445640168 0.112549 0.681580 0.023621 0.722595 1445640168 0.150146 0.662476 -0.000854 0.733826 1445640168 0.150146 0.662476 -0.000854 0.733826 1445640168 0.150146 0.662476 -0.000854 0.733826 1445640168 0.150146 0.662476 -0.000854 0.733826 1445640168 0.150146 0.662476 -0.000854 0.733826 1445640168 0.150146 0.662476 -0.000854 0.733826 1445640168 0.150146 0.662476 -0.000854 0.733826 1445640168 0.148987 0.655029 -0.013855 0.740540 1445640168 0.148987 0.655029 -0.013855 0.740540 1445640168 0.148987 0.655029 -0.013855 0.740540 1445640168 0.148987 0.655029 -0.013855 0.740540 1445640168 0.148987 0.655029 -0.013855 0.740540 1445640168 
0.236877 0.659851 -0.103699 0.705383 1445640171 0.236877 0.659851 -0.103699 0.705383 1445640171 0.236877 0.659851 -0.103699 0.705383 1445640171 0.236877 0.659851 -0.103699 0.705383 1445640171 0.236877 0.659851 -0.103699 0.705383 1445640171 0.236877 0.659851 -0.103699 0.705383 1445640171 0.236877 0.659851 -0.103699 0.705383 1445640171 0.255920 0.662720 -0.128296 0.691895 1445640171 0.255920 0.662720 -0.128296 0.691895 1445640171 0.255920 0.662720 -0.128296 0.691895 1445640171 0.255920 0.662720 -0.128296 0.691895 1445640171 0.255920 0.662720 -0.128296 0.691895 1445640171 0.255920 0.662720 -0.128296 0.691895 1445640171 0.255920 0.662720 -0.128296 0.691895 1445640171 0.250977 0.656982 -0.124878 0.699768 1445640171 0.250977 0.656982 -0.124878 0.699768 1445640171 0.250977 0.656982 -0.124878 0.699768 1445640171 0.250977 0.656982 -0.124878 0.699768 1445640171 0.250977 0.656982 -0.124878 0.699768 1445640171 0.250977 0.656982 -0.124878 0.699768 1445640171 0.250977 0.656982 -0.124878 0.699768 1445640171 0.217407 0.640442 -0.089355 0.731079 1445640171 0.217407 0.640442 -0.089355 0.731079 1445640171 0.217407 0.640442 -0.089355 0.731079 1445640171 0.217407 0.640442 -0.089355 0.731079 1445640171 0.217407 0.640442 -0.089355 0.731079 1445640171 0.215088 0.630188 -0.073181 0.742371 1445640171 0.215088 0.630188 -0.073181 0.742371 1445640171 0.215088 0.630188 -0.073181 0.742371 1445640171 0.215088 0.630188 -0.073181 0.742371 1445640171 0.215088 0.630188 -0.073181 0.742371 1445640171 0.232239 0.641235 -0.082642 0.726563 1445640171 0.232239 0.641235 -0.082642 0.726563 1445640171 0.232239 0.641235 -0.082642 0.726563 1445640171 0.232239 0.641235 -0.082642 0.726563 1445640171 0.232239 0.641235 -0.082642 0.726563 1445640171 0.232239 0.641235 -0.082642 0.726563 1445640171 0.232239 0.641235 -0.082642 0.726563 1445640171 0.243591 0.656555 -0.110474 0.705139 1445640171 0.243591 0.656555 -0.110474 0.705139 1445640171 0.243591 0.656555 -0.110474 0.705139 1445640171 0.243591 0.656555 -0.110474 0.705139 1445640171 0.243591 0.656555 -0.110474 0.705139 1445640171 0.243591 0.656555 -0.110474 0.705139 1445640171 0.248108 0.648438 -0.114380 0.710510 1445640171 0.248108 0.648438 -0.114380 0.710510 1445640171 0.248108 0.648438 -0.114380 0.710510 1445640171 0.248108 0.648438 -0.114380 0.710510 1445640171 0.248108 0.648438 -0.114380 0.710510 1445640171 0.248108 0.648438 -0.114380 0.710510 1445640171 0.257935 0.645569 -0.111633 0.710083 1445640171 0.257935 0.645569 -0.111633 0.710083 1445640171 0.257935 0.645569 -0.111633 0.710083 1445640171 0.257935 0.645569 -0.111633 0.710083 1445640171 0.257935 0.645569 -0.111633 0.710083 1445640171 0.274231 0.651306 -0.130005 0.695435 1445640171 0.274231 0.651306 -0.130005 0.695435 1445640171 0.274231 0.651306 -0.130005 0.695435 1445640171 0.274231 0.651306 -0.130005 0.695435 1445640171 0.274231 0.651306 -0.130005 0.695435 1445640171 0.274231 0.651306 -0.130005 0.695435 1445640171 0.289185 0.660278 -0.155884 0.675293 1445640171 0.289185 0.660278 -0.155884 0.675293 1445640171 0.289185 0.660278 -0.155884 0.675293 1445640171 0.289185 0.660278 -0.155884 0.675293 1445640171 0.289185 0.660278 -0.155884 0.675293 1445640171 0.289185 0.660278 -0.155884 0.675293 1445640171 0.301697 0.661499 -0.178589 0.662903 1445640171 0.301697 0.661499 -0.178589 0.662903 1445640171 0.301697 0.661499 -0.178589 0.662903 1445640171 0.301697 0.661499 -0.178589 0.662903 1445640171 0.301697 0.661499 -0.178589 0.662903 1445640171 0.301697 0.661499 -0.178589 0.662903 1445640171 0.302551 0.655396 -0.180115 0.668152 1445640171 0.302551 0.655396 -0.180115 0.668152 1445640171 0.302551 0.655396 -0.180115 0.668152 1445640171 0.302551 0.655396 -0.180115 0.668152 1445640171 0.302551 0.655396 -0.180115 0.668152 1445640171 0.302551 0.655396 -0.180115 0.668152 1445640171 0.287170 0.651367 -0.168945 0.681641 1445640171 0.287170 0.651367 -0.168945 0.681641 1445640171 0.287170 0.651367 -0.168945 0.681641 1445640171 0.287170 0.651367 -0.168945 0.681641 1445640171 0.287170 0.651367 -0.168945 0.681641 1445640171 0.287170 0.651367 -0.168945 0.681641 1445640171 0.261963 0.642944 -0.145935 0.704712 1445640171 0.261963 0.642944 -0.145935 0.704712 1445640171 0.261963 0.642944 -0.145935 0.704712 1445640171 0.261963 0.642944 -0.145935 0.704712 1445640171 0.261963 0.642944 -0.145935 0.704712 1445640171 0.261963 0.642944 -0.145935 0.704712 1445640171 0.248718 0.628723 -0.119141 0.727051 1445640171 0.248718 0.628723 -0.119141 0.727051 1445640171 0.248718 0.628723 -0.119141 0.727051 1445640171 0.248718 0.628723 -0.119141 0.727051 1445640171 0.248718 0.628723 -0.119141 0.727051 1445640171 0.248718 0.628723 -0.119141 0.727051 1445640171 0.257874 0.629639 -0.117981 0.723267 1445640171 0.257874 0.629639 -0.117981 0.723267 1445640171 0.257874 0.629639 -0.117981 0.723267 1445640171 0.257874 0.629639 -0.117981 0.723267 1445640171 0.257874 0.629639 -0.117981 0.723267 1445640171 0.257874 0.629639 -0.117981 0.723267 1445640171 0.264832 0.641785 -0.140259 0.705872 1445640171 0.264832 0.641785 -0.140259 0.705872 1445640172 0.264832 0.641785 -0.140259 0.705872 1445640172 0.264832 0.641785 -0.140259 0.705872 1445640172 0.261292 0.655640 -0.143799 0.693604 1445640172 0.261292 0.655640 -0.143799 0.693604 1445640172 0.261292 0.655640 -0.143799 0.693604 1445640172 0.261292 0.655640 -0.143799 0.693604 1445640172 0.261292 0.655640 -0.143799 0.693604 1445640172 0.280273 0.650024 -0.140503 0.692139 1445640172 0.280273 0.650024 -0.140503 0.692139 1445640172 0.280273 0.650024 -0.140503 0.692139 1445640172 0.280273 0.650024 -0.140503 0.692139 1445640172 0.280273 0.650024 -0.140503 0.692139 1445640172 0.280273 0.650024 -0.140503 0.692139 1445640172 0.280273 0.650024 -0.140503 0.692139 1445640172 0.291504 0.652466 -0.147156 0.683777 1445640172 0.291504 0.652466 -0.147156 0.683777 1445640172 0.291504 0.652466 -0.147156 0.683777 1445640172 0.291504 0.652466 -0.147156 0.683777 1445640172 0.291504 0.652466 -0.147156 0.683777 1445640172 0.301880 0.658264 -0.170654 0.668091 1445640172 0.301880 0.658264 -0.170654 0.668091 1445640172 0.301880 0.658264 -0.170654 0.668091 1445640172 0.301880 0.658264 -0.170654 0.668091 1445640172 0.301880 0.658264 -0.170654 0.668091 1445640172 0.301880 0.658264 -0.170654 0.668091 1445640172 0.301880 0.658264 -0.170654 0.668091 1445640172 0.310303 0.664490 -0.189941 0.652710 1445640172 0.310303 0.664490 -0.189941 0.652710 1445640172 0.310303 0.664490 -0.189941 0.652710 1445640172 0.310303 0.664490 -0.189941 0.652710 1445640172 0.310303 0.664490 -0.189941 0.652710 1445640172 0.310303 0.664490 -0.189941 0.652710 1445640172 0.305420 0.656311 -0.186035 0.664307 1445640172 0.305420 0.656311 -0.186035 0.664307 1445640172 0.305420 0.656311 -0.186035 0.664307 1445640172 0.305420 0.656311 -0.186035 0.664307 1445640172 0.305420 0.656311 -0.186035 0.664307 1445640172 0.277832 0.642822 -0.162292 0.695068 1445640172 0.277832 0.642822 -0.162292 0.695068 1445640172 0.277832 0.642822 -0.162292 0.695068 1445640172 0.277832 0.642822 -0.162292 0.695068 1445640172 0.277832 0.642822 -0.162292 0.695068 1445640172 0.277832 0.642822 -0.162292 0.695068 1445640172 0.267334 0.632751 -0.137817 0.713501 1445640172 0.267334 0.632751 -0.137817 0.713501 1445640172 0.267334 0.632751 -0.137817 0.713501 1445640172 0.267334 0.632751 -0.137817 0.713501 1445640172 0.267334 0.632751 -0.137817 0.713501 1445640172 0.267334 0.632751 -0.137817 0.713501 1445640172 0.287659 0.628052 -0.144409 0.708435 1445640172 0.287659 0.628052 -0.144409 0.708435 1445640172 0.287659 0.628052 -0.144409 0.708435 1445640172 0.287659 0.628052 -0.144409 0.708435 1445640172 0.287659 0.628052 -0.144409 0.708435 1445640172 0.287659 0.628052 -0.144409 0.708435 1445640172 0.286438 0.643250 -0.168884 0.689575 1445640172 0.286438 0.643250 -0.168884 0.689575 1445640172 0.286438 0.643250 -0.168884 0.689575 1445640172 0.286438 0.643250 -0.168884 0.689575 1445640172 0.286438 0.643250 -0.168884 0.689575 1445640172 0.286438 0.643250 -0.168884 0.689575 1445640172 0.277283 0.654175 -0.170349 0.682739 1445640172 0.277283 0.654175 -0.170349 0.682739 1445640172 0.277283 0.654175 -0.170349 0.682739 1445640172 0.277283 0.654175 -0.170349 0.682739 1445640172 0.277283 0.654175 -0.170349 0.682739 1445640172 0.277283 0.654175 -0.170349 0.682739 1445640172 0.291199 0.649292 -0.156921 0.684814 1445640172 0.291199 0.649292 -0.156921 0.684814 1445640172 0.291199 0.649292 -0.156921 0.684814 1445640172 0.291199 0.649292 -0.156921 0.684814 1445640172 0.291199 0.649292 -0.156921 0.684814 1445640172 0.291199 0.649292 -0.156921 0.684814 1445640172 0.296265 0.651367 -0.164307 0.678833 1445640172 0.296265 0.651367 -0.164307 0.678833 1445640172 0.296265 0.651367 -0.164307 0.678833 1445640172 0.296265 0.651367 -0.164307 0.678833 1445640172 0.296265 0.651367 -0.164307 0.678833 1445640172 0.296265 0.651367 -0.164307 0.678833 1445640172 0.303528 0.653076 -0.178284 0.670471 1445640172 0.303528 0.653076 -0.178284 0.670471 1445640172 0.303528 0.653076 -0.178284 0.670471 1445640172 0.303528 0.653076 -0.178284 0.670471 1445640172 0.303528 0.653076 -0.178284 0.670471 1445640172 0.315979 0.651855 -0.186707 0.663574 1445640172 0.315979 0.651855 -0.186707 0.663574 1445640172 0.315979 0.651855 -0.186707 0.663574 1445640172 0.315979 0.651855 -0.186707 0.663574 1445640172 0.315979 0.651855 -0.186707 0.663574 1445640172 0.296021 0.644714 -0.178589 0.681763 1445640172 0.296021 0.644714 -0.178589 0.681763 1445640172 0.296021 0.644714 -0.178589 0.681763 1445640172 0.296021 0.644714 -0.178589 0.681763 1445640172 0.296021 0.644714 -0.178589 0.681763 1445640172 0.296021 0.644714 -0.178589 0.681763 1445640172 0.266907 0.628418 -0.139648 0.717102 1445640172 0.266907 0.628418 -0.139648 0.717102 1445640172 0.266907 0.628418 -0.139648 0.717102 1445640172 0.266907 0.628418 -0.139648 0.717102 1445640172 0.266907 0.628418 -0.139648 0.717102 1445640172 0.266907 0.628418 -0.139648 0.717102 1445640172 0.291382 0.623657 -0.140869 0.711487 1445640172 0.291382 0.623657 -0.140869 0.711487 1445640172 0.291382 0.623657 -0.140869 0.711487 1445640172 0.291382 0.623657 -0.140869 0.711487 1445640172 0.291382 0.623657 -0.140869 0.711487 1445640172 0.291382 0.623657 -0.140869 0.711487 1445640173 0.293518 0.648010 -0.175781 0.680359 1445640173 0.293518 0.648010 -0.175781 0.680359 1445640173 0.293518 0.648010 -0.175781 0.680359 1445640173 0.293518 0.648010 -0.175781 0.680359 1445640173 0.293518 0.648010 -0.175781 0.680359 1445640173 0.293518 0.648010 -0.175781 0.680359 1445640173 0.272339 0.654053 -0.169250 0.685059 1445640173 0.272339 0.654053 -0.169250 0.685059 1445640173 0.272339 0.654053 -0.169250 0.685059 1445640173 0.272339 0.654053 -0.169250 0.685059 1445640173 0.272339 0.654053 -0.169250 0.685059 1445640173 0.272339 0.654053 -0.169250 0.685059 1445640173 0.284241 0.640991 -0.146362 0.697754 1445640173 0.284241 0.640991 -0.146362 0.697754 1445640173 0.284241 0.640991 -0.146362 0.697754 1445640173 0.284241 0.640991 -0.146362 0.697754 1445640173 0.284241 0.640991 -0.146362 0.697754 1445640173 0.284241 0.640991 -0.146362 0.697754 1445640173 0.291443 0.649231 -0.152649 0.685669 1445640173 0.291443 0.649231 -0.152649 0.685669 1445640173 0.291443 0.649231 -0.152649 0.685669 1445640173 0.291443 0.649231 -0.152649 0.685669 1445640173 0.291443 0.649231 -0.152649 0.685669 1445640173 0.291443 0.649231 -0.152649 0.685669 1445640173 0.301147 0.657104 -0.179260 0.667358 1445640173 0.301147 0.657104 -0.179260 0.667358 1445640173 0.301147 0.657104 -0.179260 0.667358 1445640173 0.301147 0.657104 -0.179260 0.667358 1445640173 0.301147 0.657104 -0.179260 0.667358 1445640173 0.301147 0.657104 -0.179260 0.667358 1445640173 0.318970 0.657227 -0.197205 0.653687 1445640173 0.318970 0.657227 -0.197205 0.653687 1445640173 0.318970 0.657227 -0.197205 0.653687 1445640173 0.318970 0.657227 -0.197205 0.653687 1445640173 0.310669 0.651245 -0.195618 0.664063 1445640173 0.310669 0.651245 -0.195618 0.664063 1445640173 0.310669 0.651245 -0.195618 0.664063 1445640173 0.310669 0.651245 -0.195618 0.664063 1445640173 0.310669 0.651245 -0.195618 0.664063 1445640173 0.310669 0.651245 -0.195618 0.664063 1445640173 0.279968 0.638123 -0.163574 0.698303 1445640173 0.279968 0.638123 -0.163574 0.698303 1445640173 0.279968 0.638123 -0.163574 0.698303 1445640173 0.279968 0.638123 -0.163574 0.698303 1445640173 0.279968 0.638123 -0.163574 0.698303 1445640173 0.279968 0.638123 -0.163574 0.698303 1445640173 0.288330 0.628418 -0.152527 0.706116 1445640173 0.288330 0.628418 -0.152527 0.706116 1445640173 0.288330 0.628418 -0.152527 0.706116 1445640173 0.288330 0.628418 -0.152527 0.706116 1445640173 0.288330 0.628418 -0.152527 0.706116 1445640173 0.288330 0.628418 -0.152527 0.706116 1445640173 0.307373 0.632263 -0.178650 0.688354 1445640173 0.307373 0.632263 -0.178650 0.688354 1445640173 0.307373 0.632263 -0.178650 0.688354 1445640173 0.307373 0.632263 -0.178650 0.688354 1445640173 0.307373 0.632263 -0.178650 0.688354 1445640173 0.307373 0.632263 -0.178650 0.688354 1445640173 0.290039 0.643311 -0.195129 0.681091 1445640173 0.290039 0.643311 -0.195129 0.681091 1445640173 0.290039 0.643311 -0.195129 0.681091 1445640173 0.290039 0.643311 -0.195129 0.681091 1445640173 0.290039 0.643311 -0.195129 0.681091 1445640173 0.290039 0.643311 -0.195129 0.681091 1445640173 0.280701 0.643005 -0.171021 0.691650 1445640173 0.280701 0.643005 -0.171021 0.691650 1445640173 0.280701 0.643005 -0.171021 0.691650 1445640173 0.280701 0.643005 -0.171021 0.691650 1445640173 0.280701 0.643005 -0.171021 0.691650 1445640173 0.280701 0.643005 -0.171021 0.691650 1445640173 0.280701 0.643005 -0.171021 0.691650 1445640173 0.292725 0.644165 -0.159912 0.688232 1445640173 0.292725 0.644165 -0.159912 0.688232 1445640173 0.292725 0.644165 -0.159912 0.688232 1445640173 0.292725 0.644165 -0.159912 0.688232 1445640173 0.292725 0.644165 -0.159912 0.688232 1445640173 0.296387 0.654480 -0.177490 0.672485 1445640173 0.296387 0.654480 -0.177490 0.672485 1445640173 0.296387 0.654480 -0.177490 0.672485 1445640173 0.296387 0.654480 -0.177490 0.672485 1445640173 0.296387 0.654480 -0.177490 0.672485 1445640173 0.304504 0.660583 -0.190613 0.659180 1445640173 0.304504 0.660583 -0.190613 0.659180 1445640173 0.304504 0.660583 -0.190613 0.659180 1445640173 0.304504 0.660583 -0.190613 0.659180 1445640173 0.304504 0.660583 -0.190613 0.659180 1445640173 0.304504 0.660583 -0.190613 0.659180 1445640173 0.315796 0.657654 -0.195190 0.655396 1445640173 0.315796 0.657654 -0.195190 0.655396 1445640173 0.315796 0.657654 -0.195190 0.655396 1445640173 0.315796 0.657654 -0.195190 0.655396 1445640173 0.315796 0.657654 -0.195190 0.655396 1445640173 0.315491 0.651733 -0.199402 0.660156 1445640173 0.315491 0.651733 -0.199402 0.660156 1445640173 0.315491 0.651733 -0.199402 0.660156 1445640173 0.315491 0.651733 -0.199402 0.660156 1445640173 0.315491 0.651733 -0.199402 0.660156 1445640173 0.315491 0.651733 -0.199402 0.660156 1445640173 0.282410 0.644714 -0.172668 0.688965 1445640173 0.282410 0.644714 -0.172668 0.688965 1445640173 0.282410 0.644714 -0.172668 0.688965 1445640173 0.282410 0.644714 -0.172668 0.688965 1445640173 0.282410 0.644714 -0.172668 0.688965 1445640173 0.282410 0.644714 -0.172668 0.688965 1445640174 0.287476 0.623535 -0.152161 0.710815 1445640174 0.287476 0.623535 -0.152161 0.710815 1445640174 0.287476 0.623535 -0.152161 0.710815 1445640174 0.287476 0.623535 -0.152161 0.710815 1445640174 0.287476 0.623535 -0.152161 0.710815 1445640174 0.287476 0.623535 -0.152161 0.710815 1445640174 0.316589 0.622192 -0.175842 0.694031 1445640174 0.316589 0.622192 -0.175842 0.694031 1445640174 0.316589 0.622192 -0.175842 0.694031 1445640174 0.316589 0.622192 -0.175842 0.694031 1445640174 0.316589 0.622192 -0.175842 0.694031 1445640174 0.316589 0.622192 -0.175842 0.694031 1445640174 0.302063 0.645996 -0.192810 0.673950 1445640174 0.302063 0.645996 -0.192810 0.673950 1445640174 0.302063 0.645996 -0.192810 0.673950 1445640174 0.302063 0.645996 -0.192810 0.673950 1445640174 0.302063 0.645996 -0.192810 0.673950 1445640174 0.302063 0.645996 -0.192810 0.673950 1445640174 0.299316 0.652893 -0.184692 0.670776 1445640174 0.299316 0.652893 -0.184692 0.670776 1445640174 0.299316 0.652893 -0.184692 0.670776 1445640174 0.299316 0.652893 -0.184692 0.670776 1445640174 0.299316 0.652893 -0.184692 0.670776 1445640174 0.299316 0.652893 -0.184692 0.670776 1445640174 0.312500 0.641235 -0.171814 0.679382 1445640174 0.312500 0.641235 -0.171814 0.679382 1445640174 0.312500 0.641235 -0.171814 0.679382 1445640174 0.312500 0.641235 -0.171814 0.679382 1445640174 0.312500 0.641235 -0.171814 0.679382 1445640174 0.312500 0.641235 -0.171814 0.679382 1445640174 0.324402 0.647644 -0.190308 0.662598 1445640174 0.324402 0.647644 -0.190308 0.662598 1445640174 0.324402 0.647644 -0.190308 0.662598 1445640174 0.324402 0.647644 -0.190308 0.662598 1445640174 0.324402 0.647644 -0.190308 0.662598 1445640174 0.324402 0.647644 -0.190308 0.662598 1445640174 0.340332 0.660461 -0.223755 0.630676 1445640174 0.340332 0.660461 -0.223755 0.630676 1445640174 0.340332 0.660461 -0.223755 0.630676 1445640174 0.340332 0.660461 -0.223755 0.630676 1445640174 0.340332 0.660461 -0.223755 0.630676 1445640174 0.340332 0.660461 -0.223755 0.630676 1445640174 0.348328 0.662903 -0.240051 0.617676 1445640174 0.348328 0.662903 -0.240051 0.617676 1445640174 0.348328 0.662903 -0.240051 0.617676 1445640174 0.348328 0.662903 -0.240051 0.617676 1445640174 0.348328 0.662903 -0.240051 0.617676 1445640174 0.343933 0.650208 -0.235107 0.635315 1445640174 0.343933 0.650208 -0.235107 0.635315 1445640174 0.343933 0.650208 -0.235107 0.635315 1445640174 0.343933 0.650208 -0.235107 0.635315 1445640174 0.343933 0.650208 -0.235107 0.635315 1445640174 0.343933 0.650208 -0.235107 0.635315 1445640174 0.317444 0.633911 -0.209106 0.673462 1445640174 0.317444 0.633911 -0.209106 0.673462 1445640174 0.317444 0.633911 -0.209106 0.673462 1445640174 0.317444 0.633911 -0.209106 0.673462 1445640174 0.317444 0.633911 -0.209106 0.673462 1445640174 0.317444 0.633911 -0.209106 0.673462 1445640174 0.302856 0.628967 -0.182434 0.692322 1445640174 0.302856 0.628967 -0.182434 0.692322 1445640174 0.302856 0.628967 -0.182434 0.692322 1445640174 0.302856 0.628967 -0.182434 0.692322 1445640174 0.302856 0.628967 -0.182434 0.692322 1445640174 0.302856 0.628967 -0.182434 0.692322 1445640174 0.302856 0.628967 -0.182434 0.692322 1445640174 0.314819 0.622742 -0.189026 0.690857 1445640174 0.314819 0.622742 -0.189026 0.690857 1445640174 0.314819 0.622742 -0.189026 0.690857 1445640174 0.314819 0.622742 -0.189026 0.690857 1445640174 0.314819 0.622742 -0.189026 0.690857 1445640174 0.314819 0.622742 -0.189026 0.690857 1445640174 0.303162 0.631348 -0.198242 0.685669 1445640174 0.303162 0.631348 -0.198242 0.685669 1445640174 0.303162 0.631348 -0.198242 0.685669 1445640174 0.303162 0.631348 -0.198242 0.685669 1445640174 0.303162 0.631348 -0.198242 0.685669 1445640174 0.303162 0.631348 -0.198242 0.685669 1445640174 0.294373 0.645630 -0.196167 0.676758 1445640174 0.294373 0.645630 -0.196167 0.676758 1445640174 0.294373 0.645630 -0.196167 0.676758 1445640174 0.294373 0.645630 -0.196167 0.676758 1445640174 0.294373 0.645630 -0.196167 0.676758 1445640174 0.294373 0.645630 -0.196167 0.676758 1445640174 0.303223 0.649414 -0.179138 0.673889 1445640174 0.303223 0.649414 -0.179138 0.673889 1445640174 0.303223 0.649414 -0.179138 0.673889 1445640174 0.303223 0.649414 -0.179138 0.673889 1445640174 0.303223 0.649414 -0.179138 0.673889 1445640174 0.303223 0.649414 -0.179138 0.673889 1445640174 0.303650 0.655762 -0.184326 0.666138 1445640174 0.303650 0.655762 -0.184326 0.666138 1445640174 0.303650 0.655762 -0.184326 0.666138 1445640174 0.303650 0.655762 -0.184326 0.666138 1445640174 0.303650 0.655762 -0.184326 0.666138 1445640174 0.303650 0.655762 -0.184326 0.666138 1445640174 0.303650 0.655762 -0.184326 0.666138 1445640174 0.307800 0.656311 -0.192017 0.661499 1445640174 0.307800 0.656311 -0.192017 0.661499 1445640174 0.307800 0.656311 -0.192017 0.661499 1445640174 0.307800 0.656311 -0.192017 0.661499 1445640174 0.307800 0.656311 -0.192017 0.661499 1445640174 0.307800 0.656311 -0.192017 0.661499 1445640174 0.311768 0.655212 -0.193359 0.660339 1445640174 0.311768 0.655212 -0.193359 0.660339 1445640174 0.311768 0.655212 -0.193359 0.660339 1445640174 0.311768 0.655212 -0.193359 0.660339 1445640174 0.311768 0.655212 -0.193359 0.660339 1445640174 0.311768 0.655212 -0.193359 0.660339 1445640174 0.306091 0.650757 -0.193054 0.667419 1445640175 0.306091 0.650757 -0.193054 0.667419 1445640175 0.306091 0.650757 -0.193054 0.667419 1445640175 0.306091 0.650757 -0.193054 0.667419 1445640175 0.306091 0.650757 -0.193054 0.667419 1445640175 0.306091 0.650757 -0.193054 0.667419 1445640175 0.274536 0.641907 -0.171631 0.695007 1445640175 0.274536 0.641907 -0.171631 0.695007 1445640175 0.274536 0.641907 -0.171631 0.695007 1445640175 0.274536 0.641907 -0.171631 0.695007 1445640175 0.274536 0.641907 -0.171631 0.695007 1445640175 0.274536 0.641907 -0.171631 0.695007 1445640175 0.261230 0.624329 -0.139282 0.722778 1445640175 0.261230 0.624329 -0.139282 0.722778 1445640175 0.261230 0.624329 -0.139282 0.722778 1445640175 0.261230 0.624329 -0.139282 0.722778 1445640175 0.261230 0.624329 -0.139282 0.722778 1445640175 0.261230 0.624329 -0.139282 0.722778 1445640175 0.285767 0.625854 -0.149109 0.710144 1445640175 0.285767 0.625854 -0.149109 0.710144 1445640175 0.285767 0.625854 -0.149109 0.710144 1445640175 0.285767 0.625854 -0.149109 0.710144 1445640175 0.285767 0.625854 -0.149109 0.710144 1445640175 0.285767 0.625854 -0.149109 0.710144 1445640175 0.282349 0.641357 -0.182434 0.689636 1445640175 0.282349 0.641357 -0.182434 0.689636 1445640175 0.282349 0.641357 -0.182434 0.689636 1445640175 0.282349 0.641357 -0.182434 0.689636 1445640175 0.282349 0.641357 -0.182434 0.689636 1445640175 0.282349 0.641357 -0.182434 0.689636 1445640175 0.278381 0.654297 -0.185669 0.678101 1445640175 0.278381 0.654297 -0.185669 0.678101 1445640175 0.278381 0.654297 -0.185669 0.678101 1445640175 0.278381 0.654297 -0.185669 0.678101 1445640175 0.278381 0.654297 -0.185669 0.678101 1445640175 0.278381 0.654297 -0.185669 0.678101 1445640175 0.278381 0.654297 -0.185669 0.678101 1445640175 0.295105 0.649902 -0.174133 0.678345 1445640175 0.295105 0.649902 -0.174133 0.678345 1445640175 0.295105 0.649902 -0.174133 0.678345 1445640175 0.295105 0.649902 -0.174133 0.678345 1445640175 0.295105 0.649902 -0.174133 0.678345 1445640175 0.295105 0.649902 -0.174133 0.678345 1445640175 0.308716 0.650757 -0.192139 0.666504 1445640175 0.308716 0.650757 -0.192139 0.666504 1445640175 0.308716 0.650757 -0.192139 0.666504 1445640175 0.308716 0.650757 -0.192139 0.666504 1445640175 0.308716 0.650757 -0.192139 0.666504 1445640175 0.308716 0.650757 -0.192139 0.666504 1445640175 0.327881 0.658630 -0.220154 0.640381 1445640175 0.327881 0.658630 -0.220154 0.640381 1445640175 0.327881 0.658630 -0.220154 0.640381 1445640175 0.327881 0.658630 -0.220154 0.640381 1445640175 0.327881 0.658630 -0.220154 0.640381 1445640175 0.327881 0.658630 -0.220154 0.640381 1445640175 0.340759 0.665649 -0.243958 0.617432 1445640175 0.340759 0.665649 -0.243958 0.617432 1445640175 0.340759 0.665649 -0.243958 0.617432 1445640175 0.340759 0.665649 -0.243958 0.617432 1445640175 0.340759 0.665649 -0.243958 0.617432 1445640175 0.340759 0.665649 -0.243958 0.617432 1445640175 0.325195 0.654541 -0.232239 0.641724 1445640175 0.325195 0.654541 -0.232239 0.641724 1445640175 0.325195 0.654541 -0.232239 0.641724 1445640175 0.325195 0.654541 -0.232239 0.641724 1445640175 0.325195 0.654541 -0.232239 0.641724 1445640175 0.289795 0.630737 -0.186584 0.695190 1445640175 0.289795 0.630737 -0.186584 0.695190 1445640175 0.289795 0.630737 -0.186584 0.695190 1445640175 0.289795 0.630737 -0.186584 0.695190 1445640175 0.289795 0.630737 -0.186584 0.695190 1445640175 0.289795 0.630737 -0.186584 0.695190 1445640175 0.286987 0.623413 -0.160217 0.709351 1445640175 0.286987 0.623413 -0.160217 0.709351 1445640175 0.286987 0.623413 -0.160217 0.709351 1445640175 0.286987 0.623413 -0.160217 0.709351 1445640175 0.286987 0.623413 -0.160217 0.709351 1445640175 0.286987 0.623413 -0.160217 0.709351 1445640175 0.286987 0.623413 -0.160217 0.709351 1445640175 0.309937 0.626465 -0.179749 0.692139 1445640175 0.309937 0.626465 -0.179749 0.692139 1445640175 0.309937 0.626465 -0.179749 0.692139 1445640175 0.309937 0.626465 -0.179749 0.692139 1445640175 0.309937 0.626465 -0.179749 0.692139 1445640175 0.298340 0.638123 -0.210632 0.677734 1445640175 0.298340 0.638123 -0.210632 0.677734 1445640175 0.298340 0.638123 -0.210632 0.677734 1445640175 0.298340 0.638123 -0.210632 0.677734 1445640175 0.298340 0.638123 -0.210632 0.677734 1445640175 0.298340 0.638123 -0.210632 0.677734 1445640175 0.298340 0.638123 -0.210632 0.677734 1445640175 0.304504 0.644592 -0.210754 0.668823 1445640175 0.304504 0.644592 -0.210754 0.668823 1445640175 0.304504 0.644592 -0.210754 0.668823 1445640175 0.304504 0.644592 -0.210754 0.668823 1445640175 0.304504 0.644592 -0.210754 0.668823 1445640175 0.304504 0.644592 -0.210754 0.668823 1445640175 0.317993 0.648804 -0.205261 0.660095 1445640175 0.317993 0.648804 -0.205261 0.660095 1445640175 0.317993 0.648804 -0.205261 0.660095 1445640175 0.317993 0.648804 -0.205261 0.660095 1445640175 0.317993 0.648804 -0.205261 0.660095 1445640175 0.317993 0.648804 -0.205261 0.660095 1445640175 0.317993 0.648804 -0.205261 0.660095 1445640175 0.309692 0.651245 -0.204712 0.661804 1445640175 0.309692 0.651245 -0.204712 0.661804 1445640175 0.309692 0.651245 -0.204712 0.661804 1445640175 0.309692 0.651245 -0.204712 0.661804 1445640175 0.309692 0.651245 -0.204712 0.661804 1445640175 0.309692 0.651245 -0.204712 0.661804 1445640175 0.312561 0.654358 -0.210815 0.655457 1445640175 0.312561 0.654358 -0.210815 0.655457 1445640175 0.312561 0.654358 -0.210815 0.655457 1445640176 0.312561 0.654358 -0.210815 0.655457 1445640176 0.312561 0.654358 -0.210815 0.655457 1445640176 
0.197754 0.681946 -0.108032 0.695801 1445640178 0.176270 0.689209 -0.076355 0.698547 1445640178 0.176270 0.689209 -0.076355 0.698547 1445640178 0.176270 0.689209 -0.076355 0.698547 1445640178 0.176270 0.689209 -0.076355 0.698547 1445640178 0.176270 0.689209 -0.076355 0.698547 1445640178 0.176270 0.689209 -0.076355 0.698547 1445640178 0.160095 0.704895 -0.059082 0.688354 1445640178 0.160095 0.704895 -0.059082 0.688354 1445640178 0.160095 0.704895 -0.059082 0.688354 1445640178 0.160095 0.704895 -0.059082 0.688354 1445640178 0.160095 0.704895 -0.059082 0.688354 1445640178 0.160095 0.704895 -0.059082 0.688354 1445640178 0.160889 0.702087 -0.067200 0.690369 1445640178 0.160889 0.702087 -0.067200 0.690369 1445640178 0.160889 0.702087 -0.067200 0.690369 1445640178 0.160889 0.702087 -0.067200 0.690369 1445640178 0.160889 0.702087 -0.067200 0.690369 1445640178 0.160889 0.702087 -0.067200 0.690369 1445640178 0.183594 0.677063 -0.090637 0.706787 1445640178 0.183594 0.677063 -0.090637 0.706787 1445640178 0.183594 0.677063 -0.090637 0.706787 1445640178 0.183594 0.677063 -0.090637 0.706787 1445640178 0.183594 0.677063 -0.090637 0.706787 1445640178 0.183594 0.677063 -0.090637 0.706787 1445640178 0.183594 0.677063 -0.090637 0.706787 1445640178 0.200745 0.667114 -0.104492 0.709656 1445640178 0.200745 0.667114 -0.104492 0.709656 1445640178 0.200745 0.667114 -0.104492 0.709656 1445640178 0.200745 0.667114 -0.104492 0.709656 1445640178 0.200745 0.667114 -0.104492 0.709656 1445640178 0.200745 0.667114 -0.104492 0.709656 1445640178 0.192200 0.665344 -0.098450 0.714600 1445640178 0.192200 0.665344 -0.098450 0.714600 1445640178 0.192200 0.665344 -0.098450 0.714600 1445640178 0.192200 0.665344 -0.098450 0.714600 1445640178 0.192200 0.665344 -0.098450 0.714600 1445640178 0.192200 0.665344 -0.098450 0.714600 1445640178 0.172913 0.676331 -0.088379 0.710510 1445640178 0.172913 0.676331 -0.088379 0.710510 1445640178 0.172913 0.676331 -0.088379 0.710510 1445640178 0.172913 0.676331 -0.088379 0.710510 1445640178 0.172913 0.676331 -0.088379 0.710510 1445640178 0.172913 0.676331 -0.088379 0.710510 1445640178 0.175354 0.674805 -0.088684 0.711304 1445640178 0.175354 0.674805 -0.088684 0.711304 1445640178 0.175354 0.674805 -0.088684 0.711304 1445640178 0.175354 0.674805 -0.088684 0.711304 1445640178 0.175354 0.674805 -0.088684 0.711304 1445640178 0.175354 0.674805 -0.088684 0.711304 1445640178 0.175354 0.674805 -0.088684 0.711304 1445640178 0.180115 0.679626 -0.095215 0.704590 1445640178 0.180115 0.679626 -0.095215 0.704590 1445640178 0.180115 0.679626 -0.095215 0.704590 1445640178 0.180115 0.679626 -0.095215 0.704590 1445640178 0.180115 0.679626 -0.095215 0.704590 1445640178 0.180115 0.679626 -0.095215 0.704590 1445640178 0.160034 0.696838 -0.088501 0.693420 1445640178 0.160034 0.696838 -0.088501 0.693420 1445640178 0.160034 0.696838 -0.088501 0.693420 1445640178 0.160034 0.696838 -0.088501 0.693420 1445640178 0.160034 0.696838 -0.088501 0.693420 1445640178 0.160034 0.696838 -0.088501 0.693420 1445640178 0.141296 0.711731 -0.056519 0.685669 1445640178 0.141296 0.711731 -0.056519 0.685669 1445640178 0.141296 0.711731 -0.056519 0.685669 1445640178 0.141296 0.711731 -0.056519 0.685669 1445640178 0.141296 0.711731 -0.056519 0.685669 1445640178 0.141296 0.711731 -0.056519 0.685669 1445640178 0.141296 0.711731 -0.056519 0.685669 1445640178 0.157471 0.700806 -0.024353 0.695251 1445640178 0.157471 0.700806 -0.024353 0.695251 1445640178 0.157471 0.700806 -0.024353 0.695251 1445640178 0.157471 0.700806 -0.024353 0.695251 1445640178 0.157471 0.700806 -0.024353 0.695251 1445640178 0.157471 0.700806 -0.024353 0.695251 1445640178 0.160522 0.703430 -0.005188 0.692261 1445640178 0.160522 0.703430 -0.005188 0.692261 1445640178 0.160522 0.703430 -0.005188 0.692261 1445640178 0.160522 0.703430 -0.005188 0.692261 1445640178 0.160522 0.703430 -0.005188 0.692261 1445640178 0.160522 0.703430 -0.005188 0.692261 1445640178 0.158875 0.731934 -0.028015 0.661926 1445640178 0.158875 0.731934 -0.028015 0.661926 1445640178 0.158875 0.731934 -0.028015 0.661926 1445640178 0.158875 0.731934 -0.028015 0.661926 1445640178 0.158875 0.731934 -0.028015 0.661926 1445640178 0.158875 0.731934 -0.028015 0.661926 1445640178 0.158875 0.731934 -0.028015 0.661926 1445640178 0.183411 0.701843 -0.053589 0.686157 1445640178 0.183411 0.701843 -0.053589 0.686157 1445640178 0.183411 0.701843 -0.053589 0.686157 1445640178 0.183411 0.701843 -0.053589 0.686157 1445640178 0.183411 0.701843 -0.053589 0.686157 1445640178 0.183411 0.701843 -0.053589 0.686157 1445640178 0.213379 0.672302 -0.080322 0.704224 1445640178 0.213379 0.672302 -0.080322 0.704224 1445640178 0.213379 0.672302 -0.080322 0.704224 1445640178 0.213379 0.672302 -0.080322 0.704224 1445640178 0.213379 0.672302 -0.080322 0.704224 1445640178 0.213379 0.672302 -0.080322 0.704224 1445640178 0.221680 0.666870 -0.096741 0.704773 1445640178 0.221680 0.666870 -0.096741 0.704773 1445640178 0.221680 0.666870 -0.096741 0.704773 1445640178 0.221680 0.666870 -0.096741 0.704773 1445640178 0.221680 0.666870 -0.096741 0.704773 1445640178 0.221680 0.666870 -0.096741 0.704773 1445640178 0.221680 0.666870 -0.096741 0.704773 1445640178 0.207397 0.675720 -0.083435 0.702332 1445640178 0.207397 0.675720 -0.083435 0.702332 1445640178 0.207397 0.675720 -0.083435 0.702332 1445640178 0.207397 0.675720 -0.083435 0.702332 1445640178 0.207397 0.675720 -0.083435 0.702332 1445640178 0.207397 0.675720 -0.083435 0.702332 1445640179 0.212341 0.686523 -0.085083 0.690125 1445640179 0.212341 0.686523 -0.085083 0.690125 1445640179 0.212341 0.686523 -0.085083 0.690125 1445640179 0.212341 0.686523 -0.085083 0.690125 1445640179 0.212341 0.686523 -0.085083 0.690125 1445640179 0.212341 0.686523 -0.085083 0.690125 1445640179 0.212830 0.686340 -0.095215 0.688782 1445640179 0.212830 0.686340 -0.095215 0.688782 1445640179 0.212830 0.686340 -0.095215 0.688782 1445640179 0.212830 0.686340 -0.095215 0.688782 1445640179 0.212830 0.686340 -0.095215 0.688782 1445640179 0.212830 0.686340 -0.095215 0.688782 1445640179 0.212830 0.686340 -0.095215 0.688782 1445640179 0.206787 0.683838 -0.101929 0.692200 1445640179 0.206787 0.683838 -0.101929 0.692200 1445640179 0.206787 0.683838 -0.101929 0.692200 1445640179 0.206787 0.683838 -0.101929 0.692200 1445640179 0.206787 0.683838 -0.101929 0.692200 1445640179 0.206787 0.683838 -0.101929 0.692200 1445640179 0.196045 0.698608 -0.097046 0.681152 1445640179 0.196045 0.698608 -0.097046 0.681152 1445640179 0.196045 0.698608 -0.097046 0.681152 1445640179 0.196045 0.698608 -0.097046 0.681152 1445640179 0.196045 0.698608 -0.097046 0.681152 1445640179 0.196045 0.698608 -0.097046 0.681152 1445640179 0.179932 0.714478 -0.083130 0.670959 1445640179 0.179932 0.714478 -0.083130 0.670959 1445640179 0.179932 0.714478 -0.083130 0.670959 1445640179 0.179932 0.714478 -0.083130 0.670959 1445640179 0.179932 0.714478 -0.083130 0.670959 1445640179 0.179932 0.714478 -0.083130 0.670959 1445640179 0.179932 0.714478 -0.083130 0.670959 1445640179 0.173218 0.710938 -0.071228 0.677795 1445640179 0.173218 0.710938 -0.071228 0.677795 1445640179 0.173218 0.710938 -0.071228 0.677795 1445640179 0.173218 0.710938 -0.071228 0.677795 1445640179 0.173218 0.710938 -0.071228 0.677795 1445640179 0.173218 0.710938 -0.071228 0.677795 1445640179 0.172546 0.710388 -0.071106 0.678528 1445640179 0.172546 0.710388 -0.071106 0.678528 1445640179 0.172546 0.710388 -0.071106 0.678528 1445640179 0.172546 0.710388 -0.071106 0.678528 1445640179 0.172546 0.710388 -0.071106 0.678528 1445640179 0.172546 0.710388 -0.071106 0.678528 1445640179 0.176270 0.704956 -0.072693 0.683105 1445640179 0.176270 0.704956 -0.072693 0.683105 1445640179 0.176270 0.704956 -0.072693 0.683105 1445640179 0.176270 0.704956 -0.072693 0.683105 1445640179 0.176270 0.704956 -0.072693 0.683105 1445640179 0.176270 0.704956 -0.072693 0.683105 1445640179 0.201233 0.685425 -0.083130 0.694763 1445640179 0.201233 0.685425 -0.083130 0.694763 1445640179 0.201233 0.685425 -0.083130 0.694763 1445640179 0.201233 0.685425 -0.083130 0.694763 1445640179 0.201233 0.685425 -0.083130 0.694763 1445640179 0.201233 0.685425 -0.083130 0.694763 1445640179 0.201233 0.685425 -0.083130 0.694763 1445640179 0.223572 0.669861 -0.106934 0.699829 1445640179 0.223572 0.669861 -0.106934 0.699829 1445640179 0.223572 0.669861 -0.106934 0.699829 1445640179 0.223572 0.669861 -0.106934 0.699829 1445640179 0.223572 0.669861 -0.106934 0.699829 1445640179 0.223572 0.669861 -0.106934 0.699829 1445640179 0.214661 0.667358 -0.107178 0.704956 1445640179 0.214661 0.667358 -0.107178 0.704956 1445640179 0.214661 0.667358 -0.107178 0.704956 1445640179 0.214661 0.667358 -0.107178 0.704956 1445640179 0.214661 0.667358 -0.107178 0.704956 1445640179 0.214661 0.667358 -0.107178 0.704956 1445640179 0.214661 0.667358 -0.107178 0.704956 1445640179 0.207214 0.671265 -0.091064 0.705750 1445640179 0.207214 0.671265 -0.091064 0.705750 1445640179 0.207214 0.671265 -0.091064 0.705750 1445640179 0.207214 0.671265 -0.091064 0.705750 1445640179 0.207214 0.671265 -0.091064 0.705750 1445640179 0.207214 0.671265 -0.091064 0.705750 1445640179 0.203186 0.687195 -0.091675 0.691345 1445640179 0.203186 0.687195 -0.091675 0.691345 1445640179 0.203186 0.687195 -0.091675 0.691345 1445640179 0.203186 0.687195 -0.091675 0.691345 1445640179 0.203186 0.687195 -0.091675 0.691345 1445640179 0.187866 0.696167 -0.095947 0.686096 1445640179 0.187866 0.696167 -0.095947 0.686096 1445640179 0.187866 0.696167 -0.095947 0.686096 1445640179 0.187866 0.696167 -0.095947 0.686096 1445640179 0.187866 0.696167 -0.095947 0.686096 1445640179 0.187866 0.696167 -0.095947 0.686096 1445640179 0.187866 0.696167 -0.095947 0.686096 1445640179 0.176453 0.697144 -0.087036 0.689331 1445640179 0.176453 0.697144 -0.087036 0.689331 1445640179 0.176453 0.697144 -0.087036 0.689331 1445640179 0.176453 0.697144 -0.087036 0.689331 1445640179 0.176453 0.697144 -0.087036 0.689331 1445640179 0.176453 0.697144 -0.087036 0.689331 1445640179 0.160522 0.697876 -0.065369 0.694885 1445640179 0.160522 0.697876 -0.065369 0.694885 1445640179 0.160522 0.697876 -0.065369 0.694885 1445640179 0.160522 0.697876 -0.065369 0.694885 1445640179 0.160522 0.697876 -0.065369 0.694885 1445640179 0.160522 0.697876 -0.065369 0.694885 1445640179 0.150391 0.698425 -0.055969 0.697449 1445640179 0.150391 0.698425 -0.055969 0.697449 1445640179 0.150391 0.698425 -0.055969 0.697449 1445640179 0.150391 0.698425 -0.055969 0.697449 1445640179 0.150391 0.698425 -0.055969 0.697449 1445640179 0.150391 0.698425 -0.055969 0.697449 1445640179 0.150391 0.698425 -0.055969 0.697449 1445640179 0.164185 0.702271 -0.063904 0.689697 1445640179 0.164185 0.702271 -0.063904 0.689697 1445640179 0.164185 0.702271 -0.063904 0.689697 1445640179 0.164185 0.702271 -0.063904 0.689697 1445640179 0.164185 0.702271 -0.063904 0.689697 1445640179 0.164185 0.702271 -0.063904 0.689697 1445640179 0.184509 0.694519 -0.073547 0.691467 1445640180 0.184509 0.694519 -0.073547 0.691467 1445640180 0.184509 0.694519 -0.073547 0.691467 1445640180 0.184509 0.694519 -0.073547 0.691467 1445640180 0.184509 0.694519 -0.073547 0.691467 1445640180 0.184509 0.694519 -0.073547 0.691467 1445640180 0.205383 0.679626 -0.087036 0.698730 1445640180 0.205383 0.679626 -0.087036 0.698730 1445640180 0.205383 0.679626 -0.087036 0.698730 1445640180 0.205383 0.679626 -0.087036 0.698730 1445640180 0.205383 0.679626 -0.087036 0.698730 1445640180 0.205383 0.679626 -0.087036 0.698730 1445640180 0.223511 0.669312 -0.104370 0.700806 1445640180 0.223511 0.669312 -0.104370 0.700806 1445640180 0.223511 0.669312 -0.104370 0.700806 1445640180 0.223511 0.669312 -0.104370 0.700806 1445640180 0.223511 0.669312 -0.104370 0.700806 1445640180 0.223511 0.669312 -0.104370 0.700806 1445640180 0.223511 0.669312 -0.104370 0.700806 1445640180 0.224670 0.669495 -0.104675 0.700195 1445640180 0.224670 0.669495 -0.104675 0.700195 1445640180 0.224670 0.669495 -0.104675 0.700195 1445640180 0.224670 0.669495 -0.104675 0.700195 1445640180 0.224670 0.669495 -0.104675 0.700195 1445640180 0.224670 0.669495 -0.104675 0.700195 1445640180 0.214111 0.675476 -0.091675 0.699585 1445640180 0.214111 0.675476 -0.091675 0.699585 1445640180 0.214111 0.675476 -0.091675 0.699585 1445640180 0.214111 0.675476 -0.091675 0.699585 1445640180 0.214111 0.675476 -0.091675 0.699585 1445640180 0.210632 0.685242 -0.093323 0.690857 1445640180 0.210632 0.685242 -0.093323 0.690857 1445640180 0.210632 0.685242 -0.093323 0.690857 1445640180 0.210632 0.685242 -0.093323 0.690857 1445640180 0.210632 0.685242 -0.093323 0.690857 1445640180 0.210632 0.685242 -0.093323 0.690857 1445640180 0.210632 0.685242 -0.093323 0.690857 1445640180 0.198364 0.692200 -0.098572 0.686829 1445640180 0.198364 0.692200 -0.098572 0.686829 1445640180 0.198364 0.692200 -0.098572 0.686829 1445640180 0.198364 0.692200 -0.098572 0.686829 1445640180 0.198364 0.692200 -0.098572 0.686829 1445640180 0.198364 0.692200 -0.098572 0.686829 1445640180 0.177612 0.704346 -0.088013 0.681519 1445640180 0.177612 0.704346 -0.088013 0.681519 1445640180 0.177612 0.704346 -0.088013 0.681519 1445640180 0.177612 0.704346 -0.088013 0.681519 1445640180 0.177612 0.704346 -0.088013 0.681519 1445640180 0.177612 0.704346 -0.088013 0.681519 1445640180 0.159668 0.710999 -0.064636 0.681702 1445640180 0.159668 0.710999 -0.064636 0.681702 1445640180 0.159668 0.710999 -0.064636 0.681702 1445640180 0.159668 0.710999 -0.064636 0.681702 1445640180 0.159668 0.710999 -0.064636 0.681702 1445640180 0.159668 0.710999 -0.064636 0.681702 1445640180 0.152954 0.713806 -0.049744 0.681580 1445640180 0.152954 0.713806 -0.049744 0.681580 1445640180 0.152954 0.713806 -0.049744 0.681580 1445640180 0.152954 0.713806 -0.049744 0.681580 1445640180 0.152954 0.713806 -0.049744 0.681580 1445640180 0.152954 0.713806 -0.049744 0.681580 1445640180 0.156311 0.713013 -0.049561 0.681641 1445640180 0.156311 0.713013 -0.049561 0.681641 1445640180 0.156311 0.713013 -0.049561 0.681641 1445640180 0.156311 0.713013 -0.049561 0.681641 1445640180 0.156311 0.713013 -0.049561 0.681641 1445640180 0.156311 0.713013 -0.049561 0.681641 1445640180 0.167908 0.702454 -0.054810 0.689331 1445640180 0.167908 0.702454 -0.054810 0.689331 1445640180 0.167908 0.702454 -0.054810 0.689331 1445640180 0.167908 0.702454 -0.054810 0.689331 1445640180 0.167908 0.702454 -0.054810 0.689331 1445640180 0.167908 0.702454 -0.054810 0.689331 1445640180 0.167908 0.702454 -0.054810 0.689331 1445640180 0.186523 0.685486 -0.062744 0.700928 1445640180 0.186523 0.685486 -0.062744 0.700928 1445640180 0.186523 0.685486 -0.062744 0.700928 1445640180 0.186523 0.685486 -0.062744 0.700928 1445640180 0.186523 0.685486 -0.062744 0.700928 1445640180 0.186523 0.685486 -0.062744 0.700928 1445640180 0.210999 0.672913 -0.084167 0.703918 1445640180 0.210999 0.672913 -0.084167 0.703918 1445640180 0.210999 0.672913 -0.084167 0.703918 1445640180 0.210999 0.672913 -0.084167 0.703918 1445640180 0.210999 0.672913 -0.084167 0.703918 1445640180 0.210999 0.672913 -0.084167 0.703918 1445640180 0.220459 0.669556 -0.104614 0.701477 1445640180 0.220459 0.669556 -0.104614 0.701477 1445640180 0.220459 0.669556 -0.104614 0.701477 1445640180 0.220459 0.669556 -0.104614 0.701477 1445640180 0.220459 0.669556 -0.104614 0.701477 1445640180 0.220459 0.669556 -0.104614 0.701477 1445640180 0.213379 0.663391 -0.086304 0.711914 1445640180 0.213379 0.663391 -0.086304 0.711914 1445640180 0.213379 0.663391 -0.086304 0.711914 1445640180 0.213379 0.663391 -0.086304 0.711914 1445640180 0.213379 0.663391 -0.086304 0.711914 1445640180 0.213379 0.663391 -0.086304 0.711914 1445640180 0.213379 0.663391 -0.086304 0.711914 1445640180 0.216125 0.676514 -0.083862 0.698914 1445640180 0.216125 0.676514 -0.083862 0.698914 1445640180 0.216125 0.676514 -0.083862 0.698914 1445640180 0.216125 0.676514 -0.083862 0.698914 1445640180 0.216125 0.676514 -0.083862 0.698914 1445640180 0.216125 0.676514 -0.083862 0.698914 1445640180 0.210388 0.681885 -0.100342 0.693237 1445640180 0.210388 0.681885 -0.100342 0.693237 1445640180 0.210388 0.681885 -0.100342 0.693237 1445640180 0.210388 0.681885 -0.100342 0.693237 1445640180 0.210388 0.681885 -0.100342 0.693237 1445640180 0.210388 0.681885 -0.100342 0.693237 1445640180 0.208191 0.679443 -0.113953 0.694214 1445640180 0.208191 0.679443 -0.113953 0.694214 1445640180 0.208191 0.679443 -0.113953 0.694214 1445640181 0.208191 0.679443 -0.113953 0.694214 1445640181 0.208191 0.679443 -0.113953 0.694214 1445640181 0.208191 0.679443 -0.113953 0.694214 1445640181 0.208191 0.679443 -0.113953 0.694214 1445640181 0.185486 0.696167 -0.095215 0.686890 1445640181 0.185486 0.696167 -0.095215 0.686890 1445640181 0.185486 0.696167 -0.095215 0.686890 1445640181 0.185486 0.696167 -0.095215 0.686890 1445640181 0.185486 0.696167 -0.095215 0.686890 1445640181 0.146301 0.715454 -0.063171 0.680176 1445640181 0.146301 0.715454 -0.063171 0.680176 1445640181 0.146301 0.715454 -0.063171 0.680176 1445640181 0.146301 0.715454 -0.063171 0.680176 1445640181 0.146301 0.715454 -0.063171 0.680176 1445640181 0.146301 0.715454 -0.063171 0.680176 1445640181 0.132263 0.715820 -0.039734 0.684448 1445640181 0.132263 0.715820 -0.039734 0.684448 1445640181 0.132263 0.715820 -0.039734 0.684448 1445640181 0.132263 0.715820 -0.039734 0.684448 1445640181 0.132263 0.715820 -0.039734 0.684448 1445640181 0.132263 0.715820 -0.039734 0.684448 1445640181 0.139526 0.710083 -0.038574 0.689026 1445640181 0.139526 0.710083 -0.038574 0.689026 1445640181 0.139526 0.710083 -0.038574 0.689026 1445640181 0.139526 0.710083 -0.038574 0.689026 1445640181 0.139526 0.710083 -0.038574 0.689026 1445640181 0.139526 0.710083 -0.038574 0.689026 1445640181 0.139526 0.710083 -0.038574 0.689026 1445640181 0.154846 0.701233 -0.046875 0.694275 1445640181 0.154846 0.701233 -0.046875 0.694275 1445640181 0.154846 0.701233 -0.046875 0.694275 1445640181 0.154846 0.701233 -0.046875 0.694275 1445640181 0.154846 0.701233 -0.046875 0.694275 1445640181 0.154846 0.701233 -0.046875 0.694275 1445640181 0.184204 0.686707 -0.067627 0.699890 1445640181 0.184204 0.686707 -0.067627 0.699890 1445640181 0.184204 0.686707 -0.067627 0.699890 1445640181 0.184204 0.686707 -0.067627 0.699890 1445640181 0.184204 0.686707 -0.067627 0.699890 1445640181 0.184204 0.686707 -0.067627 0.699890 1445640181 0.196655 0.672913 -0.079468 0.708618 1445640181 0.196655 0.672913 -0.079468 0.708618 1445640181 0.196655 0.672913 -0.079468 0.708618 1445640181 0.196655 0.672913 -0.079468 0.708618 1445640181 0.196655 0.672913 -0.079468 0.708618 1445640181 0.196655 0.672913 -0.079468 0.708618 1445640181 0.196655 0.672913 -0.079468 0.708618 1445640181 0.193359 0.675537 -0.082397 0.706665 1445640181 0.193359 0.675537 -0.082397 0.706665 1445640181 0.193359 0.675537 -0.082397 0.706665 1445640181 0.193359 0.675537 -0.082397 0.706665 1445640181 0.193359 0.675537 -0.082397 0.706665 1445640181 0.193359 0.675537 -0.082397 0.706665 1445640181 0.192261 0.677795 -0.075928 0.705566 1445640181 0.192261 0.677795 -0.075928 0.705566 1445640181 0.192261 0.677795 -0.075928 0.705566 1445640181 0.192261 0.677795 -0.075928 0.705566 1445640181 0.192261 0.677795 -0.075928 0.705566 1445640181 0.189758 0.684509 -0.076721 0.699585 1445640181 0.189758 0.684509 -0.076721 0.699585 1445640181 0.189758 0.684509 -0.076721 0.699585 1445640181 0.189758 0.684509 -0.076721 0.699585 1445640181 0.189758 0.684509 -0.076721 0.699585 1445640181 0.189758 0.684509 -0.076721 0.699585 1445640181 0.189758 0.684509 -0.076721 0.699585 1445640181 0.185486 0.691528 -0.090271 0.692200 1445640181 0.185486 0.691528 -0.090271 0.692200 1445640181 0.185486 0.691528 -0.090271 0.692200 1445640181 0.185486 0.691528 -0.090271 0.692200 1445640181 0.185486 0.691528 -0.090271 0.692200 1445640181 0.185486 0.691528 -0.090271 0.692200 1445640181 0.165161 0.715210 -0.083496 0.673889 1445640181 0.165161 0.715210 -0.083496 0.673889 1445640181 0.165161 0.715210 -0.083496 0.673889 1445640181 0.165161 0.715210 -0.083496 0.673889 1445640181 0.165161 0.715210 -0.083496 0.673889 1445640181 0.165161 0.715210 -0.083496 0.673889 1445640181 0.127563 0.735657 -0.049316 0.663330 1445640181 0.127563 0.735657 -0.049316 0.663330 1445640181 0.127563 0.735657 -0.049316 0.663330 1445640181 0.127563 0.735657 -0.049316 0.663330 1445640181 0.127563 0.735657 -0.049316 0.663330 1445640181 0.127563 0.735657 -0.049316 0.663330 1445640181 0.126648 0.724182 -0.021240 0.677490 1445640181 0.126648 0.724182 -0.021240 0.677490 1445640181 0.126648 0.724182 -0.021240 0.677490 1445640181 0.126648 0.724182 -0.021240 0.677490 1445640181 0.126648 0.724182 -0.021240 0.677490 1445640181 0.126648 0.724182 -0.021240 0.677490 1445640181 0.126648 0.724182 -0.021240 0.677490 1445640181 0.130737 0.735657 -0.006775 0.664551 1445640181 0.130737 0.735657 -0.006775 0.664551 1445640181 0.130737 0.735657 -0.006775 0.664551 1445640181 0.130737 0.735657 -0.006775 0.664551 1445640181 0.130737 0.735657 -0.006775 0.664551 1445640181 0.130737 0.735657 -0.006775 0.664551 1445640181 0.144775 0.715271 -0.023010 0.683228 1445640181 0.144775 0.715271 -0.023010 0.683228 1445640181 0.144775 0.715271 -0.023010 0.683228 1445640181 0.144775 0.715271 -0.023010 0.683228 1445640181 0.144775 0.715271 -0.023010 0.683228 1445640181 0.144775 0.715271 -0.023010 0.683228 1445640181 0.144775 0.715271 -0.023010 0.683228 1445640181 0.164185 0.691406 -0.052063 0.701599 1445640181 0.164185 0.691406 -0.052063 0.701599 1445640181 0.164185 0.691406 -0.052063 0.701599 1445640181 0.164185 0.691406 -0.052063 0.701599 1445640181 0.164185 0.691406 -0.052063 0.701599 1445640181 0.164185 0.691406 -0.052063 0.701599 1445640181 0.178772 0.681580 -0.071411 0.705872 1445640181 0.178772 0.681580 -0.071411 0.705872 1445640181 0.178772 0.681580 -0.071411 0.705872 1445640182 0.178772 0.681580 -0.071411 0.705872 1445640182 0.178772 0.681580 -0.071411 0.705872 1445640182 0.178772 0.681580 -0.071411 0.705872 1445640182 0.159851 0.684875 -0.054626 0.708740 1445640182 0.159851 0.684875 -0.054626 0.708740 1445640182 0.159851 0.684875 -0.054626 0.708740 1445640182 0.159851 0.684875 -0.054626 0.708740 1445640182 0.159851 0.684875 -0.054626 0.708740 1445640182 0.159851 0.684875 -0.054626 0.708740 1445640182 0.154968 0.688904 -0.038391 0.706970 1445640182 0.154968 0.688904 -0.038391 0.706970 1445640182 0.154968 0.688904 -0.038391 0.706970 1445640182 0.154968 0.688904 -0.038391 0.706970 1445640182 0.154968 0.688904 -0.038391 0.706970 1445640182 0.154968 0.688904 -0.038391 0.706970 1445640182 0.154968 0.688904 -0.038391 0.706970 1445640182 0.165833 0.700928 -0.056458 0.691284 1445640182 0.165833 0.700928 -0.056458 0.691284 1445640182 0.165833 0.700928 -0.056458 0.691284 1445640182 0.165833 0.700928 -0.056458 0.691284 1445640182 0.165833 0.700928 -0.056458 0.691284 1445640182 0.165833 0.700928 -0.056458 0.691284 1445640182 0.161987 0.694580 -0.072388 0.697144 1445640182 0.161987 0.694580 -0.072388 0.697144 1445640182 0.161987 0.694580 -0.072388 0.697144 1445640182 0.161987 0.694580 -0.072388 0.697144 1445640182 0.161987 0.694580 -0.072388 0.697144 1445640182 0.161987 0.694580 -0.072388 0.697144 1445640182 0.161499 0.704834 -0.075806 0.686462 1445640182 0.161499 0.704834 -0.075806 0.686462 1445640182 0.161499 0.704834 -0.075806 0.686462 1445640182 0.161499 0.704834 -0.075806 0.686462 1445640182 0.161499 0.704834 -0.075806 0.686462 1445640182 0.161499 0.704834 -0.075806 0.686462 1445640182 0.140137 0.723816 -0.056030 0.673218 1445640182 0.140137 0.723816 -0.056030 0.673218 1445640182 0.140137 0.723816 -0.056030 0.673218 1445640182 0.140137 0.723816 -0.056030 0.673218 1445640182 0.140137 0.723816 -0.056030 0.673218 1445640182 0.140137 0.723816 -0.056030 0.673218 1445640182 0.120605 0.724243 -0.032043 0.678040 1445640182 0.120605 0.724243 -0.032043 0.678040 1445640182 0.120605 0.724243 -0.032043 0.678040 1445640182 0.120605 0.724243 -0.032043 0.678040 1445640182 0.120605 0.724243 -0.032043 0.678040 1445640182 0.120605 0.724243 -0.032043 0.678040 1445640182 0.134399 0.720459 -0.024292 0.679871 1445640182 0.134399 0.720459 -0.024292 0.679871 1445640182 0.134399 0.720459 -0.024292 0.679871 1445640182 0.134399 0.720459 -0.024292 0.679871 1445640182 0.134399 0.720459 -0.024292 0.679871 1445640182 0.134399 0.720459 -0.024292 0.679871 1445640182 0.146240 0.719971 -0.042786 0.676941 1445640182 0.146240 0.719971 -0.042786 0.676941 1445640182 0.146240 0.719971 -0.042786 0.676941 1445640182 0.146240 0.719971 -0.042786 0.676941 1445640182 0.146240 0.719971 -0.042786 0.676941 1445640182 0.146240 0.719971 -0.042786 0.676941 1445640182 0.146240 0.719971 -0.042786 0.676941 1445640182 0.167053 0.690979 -0.058105 0.700806 1445640182 0.167053 0.690979 -0.058105 0.700806 1445640182 0.167053 0.690979 -0.058105 0.700806 1445640182 0.167053 0.690979 -0.058105 0.700806 1445640182 0.167053 0.690979 -0.058105 0.700806 1445640182 0.167053 0.690979 -0.058105 0.700806 1445640182 0.184021 0.677856 -0.076355 0.707581 1445640182 0.184021 0.677856 -0.076355 0.707581 1445640182 0.184021 0.677856 -0.076355 0.707581 1445640182 0.184021 0.677856 -0.076355 0.707581 1445640182 0.184021 0.677856 -0.076355 0.707581 1445640182 0.184021 0.677856 -0.076355 0.707581 1445640182 0.179626 0.671936 -0.067932 0.715210 1445640182 0.179626 0.671936 -0.067932 0.715210 1445640182 0.179626 0.671936 -0.067932 0.715210 1445640182 0.179626 0.671936 -0.067932 0.715210 1445640182 0.179626 0.671936 -0.067932 0.715210 1445640182 0.179626 0.671936 -0.067932 0.715210 1445640182 0.190491 0.677856 -0.064697 0.707092 1445640182 0.190491 0.677856 -0.064697 0.707092 1445640182 0.190491 0.677856 -0.064697 0.707092 1445640182 0.190491 0.677856 -0.064697 0.707092 1445640182 0.190491 0.677856 -0.064697 0.707092 1445640182 0.190491 0.677856 -0.064697 0.707092 1445640182 0.190491 0.677856 -0.064697 0.707092 1445640182 0.196655 0.687561 -0.073914 0.695007 1445640182 0.196655 0.687561 -0.073914 0.695007 1445640182 0.196655 0.687561 -0.073914 0.695007 1445640182 0.196655 0.687561 -0.073914 0.695007 1445640182 0.196655 0.687561 -0.073914 0.695007 1445640182 0.196655 0.687561 -0.073914 0.695007 1445640182 0.198303 0.695007 -0.089417 0.685242 1445640182 0.198303 0.695007 -0.089417 0.685242 1445640182 0.198303 0.695007 -0.089417 0.685242 1445640182 0.198303 0.695007 -0.089417 0.685242 1445640182 0.198303 0.695007 -0.089417 0.685242 1445640182 0.198303 0.695007 -0.089417 0.685242 1445640182 0.198303 0.695007 -0.089417 0.685242 1445640182 0.196594 0.718628 -0.091919 0.660583 1445640182 0.196594 0.718628 -0.091919 0.660583 1445640182 0.196594 0.718628 -0.091919 0.660583 1445640182 0.196594 0.718628 -0.091919 0.660583 1445640182 0.196594 0.718628 -0.091919 0.660583 1445640182 0.196594 0.718628 -0.091919 0.660583 1445640182 0.166626 0.736267 -0.065186 0.652527 1445640182 0.166626 0.736267 -0.065186 0.652527 1445640182 0.166626 0.736267 -0.065186 0.652527 1445640182 0.166626 0.736267 -0.065186 0.652527 1445640182 0.166626 0.736267 -0.065186 0.652527 1445640182 0.166626 0.736267 -0.065186 0.652527 1445640182 0.141968 0.737244 -0.037048 0.659424 1445640182 0.141968 0.737244 -0.037048 0.659424 1445640182 0.141968 0.737244 -0.037048 0.659424 1445640182 0.141968 0.737244 -0.037048 0.659424 1445640182 0.141968 0.737244 -0.037048 0.659424 1445640183 0.141968 0.737244 -0.037048 0.659424 1445640183 0.141968 0.737244 -0.037048 0.659424 1445640183 0.136169 0.737976 -0.024231 0.660400 1445640183 0.136169 0.737976 -0.024231 0.660400 1445640183 0.136169 0.737976 -0.024231 0.660400 1445640183 0.136169 0.737976 -0.024231 0.660400 1445640183 0.136169 0.737976 -0.024231 0.660400 1445640183 0.136169 0.737976 -0.024231 0.660400 1445640183 0.139709 0.726868 -0.026855 0.671814 1445640183 0.139709 0.726868 -0.026855 0.671814 1445640183 0.139709 0.726868 -0.026855 0.671814 1445640183 
0.199158 0.684204 -0.093628 0.695251 1445640184 0.199158 0.684204 -0.093628 0.695251 1445640185 0.214478 0.681824 -0.105408 0.691345 1445640185 0.214478 0.681824 -0.105408 0.691345 1445640185 0.214478 0.681824 -0.105408 0.691345 1445640185 0.214478 0.681824 -0.105408 0.691345 1445640185 0.214478 0.681824 -0.105408 0.691345 1445640185 0.214478 0.681824 -0.105408 0.691345 1445640185 0.240356 0.674744 -0.126404 0.686218 1445640185 0.240356 0.674744 -0.126404 0.686218 1445640185 0.240356 0.674744 -0.126404 0.686218 1445640185 0.240356 0.674744 -0.126404 0.686218 1445640185 0.240356 0.674744 -0.126404 0.686218 1445640185 0.261353 0.672852 -0.151550 0.675232 1445640185 0.261353 0.672852 -0.151550 0.675232 1445640185 0.261353 0.672852 -0.151550 0.675232 1445640185 0.261353 0.672852 -0.151550 0.675232 1445640185 0.261353 0.672852 -0.151550 0.675232 1445640185 0.261353 0.672852 -0.151550 0.675232 1445640185 0.253296 0.659607 -0.142639 0.693054 1445640185 0.253296 0.659607 -0.142639 0.693054 1445640185 0.253296 0.659607 -0.142639 0.693054 1445640185 0.253296 0.659607 -0.142639 0.693054 1445640185 0.253296 0.659607 -0.142639 0.693054 1445640185 0.253296 0.659607 -0.142639 0.693054 1445640185 0.222534 0.636597 -0.095703 0.732117 1445640185 0.222534 0.636597 -0.095703 0.732117 1445640185 0.222534 0.636597 -0.095703 0.732117 1445640185 0.222534 0.636597 -0.095703 0.732117 1445640185 0.222534 0.636597 -0.095703 0.732117 1445640185 0.222534 0.636597 -0.095703 0.732117 1445640185 0.222534 0.636597 -0.095703 0.732117 1445640185 0.227051 0.628052 -0.088806 0.738953 1445640185 0.227051 0.628052 -0.088806 0.738953 1445640185 0.227051 0.628052 -0.088806 0.738953 1445640185 0.227051 0.628052 -0.088806 0.738953 1445640185 0.227051 0.628052 -0.088806 0.738953 1445640185 0.227051 0.628052 -0.088806 0.738953 1445640185 0.269348 0.630493 -0.131470 0.715881 1445640185 0.269348 0.630493 -0.131470 0.715881 1445640185 0.269348 0.630493 -0.131470 0.715881 1445640185 0.269348 0.630493 -0.131470 0.715881 1445640185 0.269348 0.630493 -0.131470 0.715881 1445640185 0.269348 0.630493 -0.131470 0.715881 1445640185 0.284241 0.648804 -0.167236 0.685730 1445640185 0.284241 0.648804 -0.167236 0.685730 1445640185 0.284241 0.648804 -0.167236 0.685730 1445640185 0.284241 0.648804 -0.167236 0.685730 1445640185 0.284241 0.648804 -0.167236 0.685730 1445640185 0.286194 0.658752 -0.168335 0.675110 1445640185 0.286194 0.658752 -0.168335 0.675110 1445640185 0.286194 0.658752 -0.168335 0.675110 1445640185 0.286194 0.658752 -0.168335 0.675110 1445640185 0.286194 0.658752 -0.168335 0.675110 1445640185 0.286194 0.658752 -0.168335 0.675110 1445640185 0.302490 0.645508 -0.159973 0.682678 1445640185 0.302490 0.645508 -0.159973 0.682678 1445640185 0.302490 0.645508 -0.159973 0.682678 1445640185 0.302490 0.645508 -0.159973 0.682678 1445640185 0.302490 0.645508 -0.159973 0.682678 1445640185 0.319580 0.652893 -0.171265 0.664978 1445640185 0.319580 0.652893 -0.171265 0.664978 1445640185 0.319580 0.652893 -0.171265 0.664978 1445640185 0.319580 0.652893 -0.171265 0.664978 1445640185 0.319580 0.652893 -0.171265 0.664978 1445640185 0.319580 0.652893 -0.171265 0.664978 1445640185 0.319580 0.652893 -0.171265 0.664978 1445640185 0.334106 0.662720 -0.196838 0.640564 1445640185 0.334106 0.662720 -0.196838 0.640564 1445640185 0.334106 0.662720 -0.196838 0.640564 1445640185 0.334106 0.662720 -0.196838 0.640564 1445640185 0.334106 0.662720 -0.196838 0.640564 1445640185 0.334106 0.662720 -0.196838 0.640564 1445640185 0.335449 0.661560 -0.220947 0.633179 1445640185 0.335449 0.661560 -0.220947 0.633179 1445640185 0.335449 0.661560 -0.220947 0.633179 1445640185 0.335449 0.661560 -0.220947 0.633179 1445640185 0.335449 0.661560 -0.220947 0.633179 1445640185 0.335449 0.661560 -0.220947 0.633179 1445640185 0.335449 0.661560 -0.220947 0.633179 1445640185 0.328430 0.667358 -0.226624 0.628723 1445640185 0.328430 0.667358 -0.226624 0.628723 1445640185 0.328430 0.667358 -0.226624 0.628723 1445640185 0.328430 0.667358 -0.226624 0.628723 1445640185 0.328430 0.667358 -0.226624 0.628723 1445640185 0.328430 0.667358 -0.226624 0.628723 1445640185 0.336243 0.667053 -0.227112 0.624756 1445640185 0.336243 0.667053 -0.227112 0.624756 1445640185 0.336243 0.667053 -0.227112 0.624756 1445640185 0.336243 0.667053 -0.227112 0.624756 1445640185 0.336243 0.667053 -0.227112 0.624756 1445640185 0.336243 0.667053 -0.227112 0.624756 1445640185 0.327026 0.659729 -0.216125 0.641052 1445640185 0.327026 0.659729 -0.216125 0.641052 1445640185 0.327026 0.659729 -0.216125 0.641052 1445640185 0.327026 0.659729 -0.216125 0.641052 1445640185 0.327026 0.659729 -0.216125 0.641052 1445640185 0.327026 0.659729 -0.216125 0.641052 1445640185 0.312439 0.643555 -0.194702 0.670959 1445640185 0.312439 0.643555 -0.194702 0.670959 1445640185 0.312439 0.643555 -0.194702 0.670959 1445640185 0.312439 0.643555 -0.194702 0.670959 1445640185 0.312439 0.643555 -0.194702 0.670959 1445640185 0.312439 0.643555 -0.194702 0.670959 1445640185 0.312439 0.643555 -0.194702 0.670959 1445640185 0.309326 0.617737 -0.168030 0.703125 1445640185 0.309326 0.617737 -0.168030 0.703125 1445640185 0.309326 0.617737 -0.168030 0.703125 1445640185 0.309326 0.617737 -0.168030 0.703125 1445640185 0.309326 0.617737 -0.168030 0.703125 1445640185 0.329285 0.625183 -0.191406 0.681213 1445640186 0.329285 0.625183 -0.191406 0.681213 1445640186 0.329285 0.625183 -0.191406 0.681213 1445640186 0.329285 0.625183 -0.191406 0.681213 1445640186 0.329285 0.625183 -0.191406 0.681213 1445640186 0.329285 0.625183 -0.191406 0.681213 1445640186 0.325317 0.647827 -0.210327 0.655884 1445640186 0.325317 0.647827 -0.210327 0.655884 1445640186 0.325317 0.647827 -0.210327 0.655884 1445640186 0.325317 0.647827 -0.210327 0.655884 1445640186 0.325317 0.647827 -0.210327 0.655884 1445640186 0.325317 0.647827 -0.210327 0.655884 1445640186 0.310913 0.668701 -0.206421 0.643005 1445640186 0.310913 0.668701 -0.206421 0.643005 1445640186 0.310913 0.668701 -0.206421 0.643005 1445640186 0.310913 0.668701 -0.206421 0.643005 1445640186 0.310913 0.668701 -0.206421 0.643005 1445640186 0.310913 0.668701 -0.206421 0.643005 1445640186 0.310913 0.668701 -0.206421 0.643005 1445640186 0.313599 0.667419 -0.189270 0.648315 1445640186 0.313599 0.667419 -0.189270 0.648315 1445640186 0.313599 0.667419 -0.189270 0.648315 1445640186 0.313599 0.667419 -0.189270 0.648315 1445640186 0.313599 0.667419 -0.189270 0.648315 1445640186 0.313599 0.667419 -0.189270 0.648315 1445640186 0.313599 0.667419 -0.189270 0.648315 1445640186 0.323120 0.674622 -0.195984 0.634033 1445640186 0.323120 0.674622 -0.195984 0.634033 1445640186 0.323120 0.674622 -0.195984 0.634033 1445640186 0.323120 0.674622 -0.195984 0.634033 1445640186 0.323120 0.674622 -0.195984 0.634033 1445640186 0.323120 0.674622 -0.195984 0.634033 1445640186 0.323120 0.674622 -0.195984 0.634033 1445640186 0.330994 0.676025 -0.211121 0.623535 1445640186 0.330994 0.676025 -0.211121 0.623535 1445640186 0.330994 0.676025 -0.211121 0.623535 1445640186 0.330994 0.676025 -0.211121 0.623535 1445640186 0.330994 0.676025 -0.211121 0.623535 1445640186 0.330994 0.676025 -0.211121 0.623535 1445640186 0.334351 0.677368 -0.223450 0.615967 1445640186 0.334351 0.677368 -0.223450 0.615967 1445640186 0.334351 0.677368 -0.223450 0.615967 1445640186 0.334351 0.677368 -0.223450 0.615967 1445640186 0.334351 0.677368 -0.223450 0.615967 1445640186 0.334351 0.677368 -0.223450 0.615967 1445640186 0.325012 0.686035 -0.227295 0.609924 1445640186 0.325012 0.686035 -0.227295 0.609924 1445640186 0.325012 0.686035 -0.227295 0.609924 1445640186 0.325012 0.686035 -0.227295 0.609924 1445640186 0.325012 0.686035 -0.227295 0.609924 1445640186 0.325012 0.686035 -0.227295 0.609924 1445640186 0.325012 0.686035 -0.227295 0.609924 1445640186 0.307983 0.678223 -0.212036 0.632568 1445640186 0.307983 0.678223 -0.212036 0.632568 1445640186 0.307983 0.678223 -0.212036 0.632568 1445640186 0.307983 0.678223 -0.212036 0.632568 1445640186 0.307983 0.678223 -0.212036 0.632568 1445640186 0.284302 0.658752 -0.180603 0.672729 1445640186 0.284302 0.658752 -0.180603 0.672729 1445640186 0.284302 0.658752 -0.180603 0.672729 1445640186 0.284302 0.658752 -0.180603 0.672729 1445640186 0.284302 0.658752 -0.180603 0.672729 1445640186 0.284302 0.658752 -0.180603 0.672729 1445640186 0.284302 0.658752 -0.180603 0.672729 1445640186 0.273315 0.638062 -0.146484 0.704712 1445640186 0.273315 0.638062 -0.146484 0.704712 1445640186 0.273315 0.638062 -0.146484 0.704712 1445640186 0.273315 0.638062 -0.146484 0.704712 1445640186 0.273315 0.638062 -0.146484 0.704712 1445640186 0.273315 0.638062 -0.146484 0.704712 1445640186 0.293213 0.632996 -0.159058 0.698547 1445640186 0.293213 0.632996 -0.159058 0.698547 1445640186 0.293213 0.632996 -0.159058 0.698547 1445640186 0.293213 0.632996 -0.159058 0.698547 1445640186 0.293213 0.632996 -0.159058 0.698547 1445640186 0.293213 0.632996 -0.159058 0.698547 1445640186 0.293457 0.650940 -0.182251 0.675903 1445640186 0.293457 0.650940 -0.182251 0.675903 1445640186 0.293457 0.650940 -0.182251 0.675903 1445640186 0.293457 0.650940 -0.182251 0.675903 1445640186 0.293457 0.650940 -0.182251 0.675903 1445640186 0.293457 0.650940 -0.182251 0.675903 1445640186 0.290344 0.686096 -0.191711 0.638855 1445640186 0.290344 0.686096 -0.191711 0.638855 1445640186 0.290344 0.686096 -0.191711 0.638855 1445640186 0.290344 0.686096 -0.191711 0.638855 1445640186 0.290344 0.686096 -0.191711 0.638855 1445640186 0.290344 0.686096 -0.191711 0.638855 1445640186 0.290344 0.686096 -0.191711 0.638855 1445640186 0.310608 0.674866 -0.184082 0.643494 1445640186 0.310608 0.674866 -0.184082 0.643494 1445640186 0.310608 0.674866 -0.184082 0.643494 1445640186 0.310608 0.674866 -0.184082 0.643494 1445640186 0.310608 0.674866 -0.184082 0.643494 1445640186 0.310608 0.674866 -0.184082 0.643494 1445640186 0.324524 0.672913 -0.196655 0.634888 1445640186 0.324524 0.672913 -0.196655 0.634888 1445640186 0.324524 0.672913 -0.196655 0.634888 1445640186 0.324524 0.672913 -0.196655 0.634888 1445640186 0.324524 0.672913 -0.196655 0.634888 1445640186 0.324524 0.672913 -0.196655 0.634888 1445640186 0.332764 0.680542 -0.229980 0.610901 1445640186 0.332764 0.680542 -0.229980 0.610901 1445640186 0.332764 0.680542 -0.229980 0.610901 1445640186 0.332764 0.680542 -0.229980 0.610901 1445640186 0.332764 0.680542 -0.229980 0.610901 1445640186 0.332764 0.680542 -0.229980 0.610901 1445640186 0.332764 0.680542 -0.229980 0.610901 1445640186 0.326538 0.696411 -0.251282 0.587463 1445640186 0.326538 0.696411 -0.251282 0.587463 1445640186 0.326538 0.696411 -0.251282 0.587463 1445640186 0.326538 0.696411 -0.251282 0.587463 1445640186 0.326538 0.696411 -0.251282 0.587463 1445640186 0.326538 0.696411 -0.251282 0.587463 1445640186 0.322571 0.695984 -0.250732 0.590393 1445640186 0.322571 0.695984 -0.250732 0.590393 1445640186 0.322571 0.695984 -0.250732 0.590393 1445640187 0.322571 0.695984 -0.250732 0.590393 1445640187 0.322571 0.695984 -0.250732 0.590393 1445640187 0.322571 0.695984 -0.250732 0.590393 1445640187 0.322571 0.695984 -0.250732 0.590393 1445640187 0.303101 0.679321 -0.221863 0.630371 1445640187 0.303101 0.679321 -0.221863 0.630371 1445640187 0.303101 0.679321 -0.221863 0.630371 1445640187 0.303101 0.679321 -0.221863 0.630371 1445640187 0.303101 0.679321 -0.221863 0.630371 1445640187 0.303101 0.679321 -0.221863 0.630371 1445640187 0.287537 0.650024 -0.180115 0.679932 1445640187 0.287537 0.650024 -0.180115 0.679932 1445640187 0.287537 0.650024 -0.180115 0.679932 1445640187 0.287537 0.650024 -0.180115 0.679932 1445640187 0.287537 0.650024 -0.180115 0.679932 1445640187 0.287537 0.650024 -0.180115 0.679932 1445640187 0.295471 0.634216 -0.166748 0.694702 1445640187 0.295471 0.634216 -0.166748 0.694702 1445640187 0.295471 0.634216 -0.166748 0.694702 1445640187 0.295471 0.634216 -0.166748 0.694702 1445640187 0.295471 0.634216 -0.166748 0.694702 1445640187 0.295471 0.634216 -0.166748 0.694702 1445640187 0.295471 0.634216 -0.166748 0.694702 1445640187 0.316284 0.654480 -0.215210 0.652039 1445640187 0.316284 0.654480 -0.215210 0.652039 1445640187 0.316284 0.654480 -0.215210 0.652039 1445640187 0.316284 0.654480 -0.215210 0.652039 1445640187 0.316284 0.654480 -0.215210 0.652039 1445640187 0.316284 0.654480 -0.215210 0.652039 1445640187 0.302490 0.678650 -0.227905 0.629211 1445640187 0.302490 0.678650 -0.227905 0.629211 1445640187 0.302490 0.678650 -0.227905 0.629211 1445640187 0.302490 0.678650 -0.227905 0.629211 1445640187 0.302490 0.678650 -0.227905 0.629211 1445640187 0.302490 0.678650 -0.227905 0.629211 1445640187 0.298401 0.678467 -0.205078 0.639160 1445640187 0.298401 0.678467 -0.205078 0.639160 1445640187 0.298401 0.678467 -0.205078 0.639160 1445640187 0.298401 0.678467 -0.205078 0.639160 1445640187 0.298401 0.678467 -0.205078 0.639160 1445640187 0.298401 0.678467 -0.205078 0.639160 1445640187 0.314026 0.676147 -0.198853 0.636108 1445640187 0.314026 0.676147 -0.198853 0.636108 1445640187 0.314026 0.676147 -0.198853 0.636108 1445640187 0.314026 0.676147 -0.198853 0.636108 1445640187 0.314026 0.676147 -0.198853 0.636108 1445640187 0.314026 0.676147 -0.198853 0.636108 1445640187 0.320984 0.692017 -0.220581 0.607727 1445640187 0.320984 0.692017 -0.220581 0.607727 1445640187 0.320984 0.692017 -0.220581 0.607727 1445640187 0.320984 0.692017 -0.220581 0.607727 1445640187 0.320984 0.692017 -0.220581 0.607727 1445640187 0.320984 0.692017 -0.220581 0.607727 1445640187 0.325745 0.692139 -0.233337 0.600220 1445640187 0.325745 0.692139 -0.233337 0.600220 1445640187 0.325745 0.692139 -0.233337 0.600220 1445640187 0.325745 0.692139 -0.233337 0.600220 1445640187 0.325745 0.692139 -0.233337 0.600220 1445640187 0.325745 0.692139 -0.233337 0.600220 1445640187 0.321167 0.687256 -0.234131 0.607971 1445640187 0.321167 0.687256 -0.234131 0.607971 1445640187 0.321167 0.687256 -0.234131 0.607971 1445640187 0.321167 0.687256 -0.234131 0.607971 1445640187 0.321167 0.687256 -0.234131 0.607971 1445640187 0.321167 0.687256 -0.234131 0.607971 1445640187 0.299438 0.679993 -0.214844 0.633789 1445640187 0.299438 0.679993 -0.214844 0.633789 1445640187 0.299438 0.679993 -0.214844 0.633789 1445640187 0.299438 0.679993 -0.214844 0.633789 1445640187 0.299438 0.679993 -0.214844 0.633789 1445640187 0.299438 0.679993 -0.214844 0.633789 1445640187 0.277710 0.661621 -0.182922 0.671997 1445640187 0.277710 0.661621 -0.182922 0.671997 1445640187 0.277710 0.661621 -0.182922 0.671997 1445640187 0.277710 0.661621 -0.182922 0.671997 1445640187 0.277710 0.661621 -0.182922 0.671997 1445640187 0.277710 0.661621 -0.182922 0.671997 1445640187 0.273438 0.648743 -0.159546 0.691956 1445640187 0.273438 0.648743 -0.159546 0.691956 1445640187 0.273438 0.648743 -0.159546 0.691956 1445640187 0.273438 0.648743 -0.159546 0.691956 1445640187 0.273438 0.648743 -0.159546 0.691956 1445640187 0.273438 0.648743 -0.159546 0.691956 1445640187 0.291687 0.650391 -0.174194 0.679321 1445640187 0.291687 0.650391 -0.174194 0.679321 1445640187 0.291687 0.650391 -0.174194 0.679321 1445640187 0.291687 0.650391 -0.174194 0.679321 1445640187 0.291687 0.650391 -0.174194 0.679321 1445640187 0.291687 0.650391 -0.174194 0.679321 1445640187 0.279846 0.670044 -0.188965 0.660950 1445640187 0.279846 0.670044 -0.188965 0.660950 1445640187 0.279846 0.670044 -0.188965 0.660950 1445640187 0.279846 0.670044 -0.188965 0.660950 1445640187 0.279846 0.670044 -0.188965 0.660950 1445640187 0.279846 0.670044 -0.188965 0.660950 1445640187 0.279846 0.670044 -0.188965 0.660950 1445640187 0.268188 0.693481 -0.188843 0.641418 1445640187 0.268188 0.693481 -0.188843 0.641418 1445640187 0.268188 0.693481 -0.188843 0.641418 1445640187 0.268188 0.693481 -0.188843 0.641418 1445640187 0.268188 0.693481 -0.188843 0.641418 1445640187 0.268188 0.693481 -0.188843 0.641418 1445640187 0.278198 0.673950 -0.167114 0.663635 1445640187 0.278198 0.673950 -0.167114 0.663635 1445640187 0.278198 0.673950 -0.167114 0.663635 1445640187 0.278198 0.673950 -0.167114 0.663635 1445640187 0.278198 0.673950 -0.167114 0.663635 1445640187 0.278198 0.673950 -0.167114 0.663635 1445640187 0.278870 0.671143 -0.168396 0.665833 1445640187 0.278870 0.671143 -0.168396 0.665833 1445640187 0.278870 0.671143 -0.168396 0.665833 1445640188 0.278870 0.671143 -0.168396 0.665833 1445640188 0.278870 0.671143 -0.168396 0.665833 1445640188 0.278870 0.671143 -0.168396 0.665833 1445640188 0.279785 0.676453 -0.178955 0.657288 1445640188 0.279785 0.676453 -0.178955 0.657288 1445640188 0.279785 0.676453 -0.178955 0.657288 1445640188 0.279785 0.676453 -0.178955 0.657288 1445640188 0.279785 0.676453 -0.178955 0.657288 1445640188 0.279785 0.676453 -0.178955 0.657288 1445640188 0.286194 0.681213 -0.189880 0.646484 1445640188 0.286194 0.681213 -0.189880 0.646484 1445640188 0.286194 0.681213 -0.189880 0.646484 1445640188 0.286194 0.681213 -0.189880 0.646484 1445640188 0.286194 0.681213 -0.189880 0.646484 1445640188 0.286194 0.681213 -0.189880 0.646484 1445640188 0.286194 0.681213 -0.189880 0.646484 1445640188 0.278748 0.681946 -0.191467 0.648438 1445640188 0.278748 0.681946 -0.191467 0.648438 1445640188 0.278748 0.681946 -0.191467 0.648438 1445640188 0.278748 0.681946 -0.191467 0.648438 1445640188 0.278748 0.681946 -0.191467 0.648438 1445640188 0.278748 0.681946 -0.191467 0.648438 1445640188 0.261780 0.675354 -0.180542 0.665344 1445640188 0.261780 0.675354 -0.180542 0.665344 1445640188 0.261780 0.675354 -0.180542 0.665344 1445640188 0.261780 0.675354 -0.180542 0.665344 1445640188 0.261780 0.675354 -0.180542 0.665344 1445640188 0.261780 0.675354 -0.180542 0.665344 1445640188 0.261780 0.675354 -0.180542 0.665344 1445640188 0.246399 0.667053 -0.161377 0.684265 1445640188 0.246399 0.667053 -0.161377 0.684265 1445640188 0.246399 0.667053 -0.161377 0.684265 1445640188 0.246399 0.667053 -0.161377 0.684265 1445640188 0.246399 0.667053 -0.161377 0.684265 1445640188 0.246399 0.667053 -0.161377 0.684265 1445640188 0.247925 0.659302 -0.146790 0.694397 1445640188 0.247925 0.659302 -0.146790 0.694397 1445640188 0.247925 0.659302 -0.146790 0.694397 1445640188 0.247925 0.659302 -0.146790 0.694397 1445640188 0.247925 0.659302 -0.146790 0.694397 1445640188 0.247925 0.659302 -0.146790 0.694397 1445640188 0.253906 0.659302 -0.155334 0.690369 1445640188 0.253906 0.659302 -0.155334 0.690369 1445640188 0.253906 0.659302 -0.155334 0.690369 1445640188 0.253906 0.659302 -0.155334 0.690369 1445640188 0.253906 0.659302 -0.155334 0.690369 1445640188 0.253906 0.659302 -0.155334 0.690369 1445640188 0.242737 0.688538 -0.162170 0.663757 1445640188 0.242737 0.688538 -0.162170 0.663757 1445640188 0.242737 0.688538 -0.162170 0.663757 1445640188 0.242737 0.688538 -0.162170 0.663757 1445640188 0.242737 0.688538 -0.162170 0.663757 1445640188 0.242737 0.688538 -0.162170 0.663757 1445640188 0.242737 0.688538 -0.162170 0.663757 1445640188 0.244507 0.698242 -0.155334 0.654602 1445640188 0.244507 0.698242 -0.155334 0.654602 1445640188 0.244507 0.698242 -0.155334 0.654602 1445640188 0.244507 0.698242 -0.155334 0.654602 1445640188 0.244507 0.698242 -0.155334 0.654602 1445640188 0.244507 0.698242 -0.155334 0.654602 1445640188 0.244507 0.698242 -0.155334 0.654602 1445640188 0.258423 0.690063 -0.149658 0.659180 1445640188 0.258423 0.690063 -0.149658 0.659180 1445640188 0.258423 0.690063 -0.149658 0.659180 1445640188 0.258423 0.690063 -0.149658 0.659180 1445640188 0.258423 0.690063 -0.149658 0.659180 1445640188 0.258423 0.690063 -0.149658 0.659180 1445640188 0.268860 0.687073 -0.156860 0.656494 1445640188 0.268860 0.687073 -0.156860 0.656494 1445640188 0.268860 0.687073 -0.156860 0.656494 1445640188 0.268860 0.687073 -0.156860 0.656494 1445640188 0.268860 0.687073 -0.156860 0.656494 1445640188 0.268860 0.687073 -0.156860 0.656494 1445640188 0.268860 0.687073 -0.156860 0.656494 1445640188 0.284119 0.693176 -0.178650 0.637756 1445640188 0.284119 0.693176 -0.178650 0.637756 1445640188 0.284119 0.693176 -0.178650 0.637756 1445640188 0.284119 0.693176 -0.178650 0.637756 1445640188 0.284119 0.693176 -0.178650 0.637756 1445640188 0.284119 0.693176 -0.178650 0.637756 1445640188 0.295227 0.695618 -0.200012 0.623596 1445640188 0.295227 0.695618 -0.200012 0.623596 1445640188 0.295227 0.695618 -0.200012 0.623596 1445640188 0.295227 0.695618 -0.200012 0.623596 1445640188 0.295227 0.695618 -0.200012 0.623596 1445640188 0.295227 0.695618 -0.200012 0.623596 1445640188 0.294312 0.694214 -0.206543 0.623474 1445640188 0.294312 0.694214 -0.206543 0.623474 1445640188 0.294312 0.694214 -0.206543 0.623474 1445640188 0.294312 0.694214 -0.206543 0.623474 1445640188 0.294312 0.694214 -0.206543 0.623474 1445640188 0.294312 0.694214 -0.206543 0.623474 1445640188 0.294312 0.694214 -0.206543 0.623474 1445640188 0.285767 0.687988 -0.200256 0.636230 1445640188 0.285767 0.687988 -0.200256 0.636230 1445640188 0.285767 0.687988 -0.200256 0.636230 1445640188 0.285767 0.687988 -0.200256 0.636230 1445640188 0.285767 0.687988 -0.200256 0.636230 1445640188 0.285767 0.687988 -0.200256 0.636230 1445640188 0.275391 0.672729 -0.181946 0.662109 1445640188 0.275391 0.672729 -0.181946 0.662109 1445640188 0.275391 0.672729 -0.181946 0.662109 1445640188 0.275391 0.672729 -0.181946 0.662109 1445640188 0.275391 0.672729 -0.181946 0.662109 1445640188 0.275391 0.672729 -0.181946 0.662109 1445640188 0.275391 0.672729 -0.181946 0.662109 1445640188 0.262024 0.663391 -0.164734 0.681213 1445640188 0.262024 0.663391 -0.164734 0.681213 1445640188 0.262024 0.663391 -0.164734 0.681213 1445640188 0.262024 0.663391 -0.164734 0.681213 1445640188 0.262024 0.663391 -0.164734 0.681213 1445640188 0.262024 0.663391 -0.164734 0.681213 1445640188 0.256897 0.652344 -0.145752 0.697937 1445640188 0.256897 0.652344 -0.145752 0.697937 1445640188 0.256897 0.652344 -0.145752 0.697937 1445640188 0.256897 0.652344 -0.145752 0.697937 1445640189 0.256897 0.652344 -0.145752 0.697937 1445640189 0.268433 0.651184 -0.155151 0.692688 1445640189 0.268433 0.651184 -0.155151 0.692688 1445640189 0.268433 0.651184 -0.155151 0.692688 1445640189 0.268433 0.651184 -0.155151 0.692688 1445640189 0.268433 0.651184 -0.155151 0.692688 1445640189 0.268433 0.651184 -0.155151 0.692688 1445640189 0.268433 0.651184 -0.155151 0.692688 1445640189 0.270386 0.676697 -0.175232 0.661987 1445640189 0.270386 0.676697 -0.175232 0.661987 1445640189 0.270386 0.676697 -0.175232 0.661987 1445640189 0.270386 0.676697 -0.175232 0.661987 1445640189 0.270386 0.676697 -0.175232 0.661987 1445640189 0.270386 0.676697 -0.175232 0.661987 1445640189 0.272949 0.700562 -0.181641 0.633728 1445640189 0.272949 0.700562 -0.181641 0.633728 1445640189 0.272949 0.700562 -0.181641 0.633728 1445640189 0.272949 0.700562 -0.181641 0.633728 1445640189 0.272949 0.700562 -0.181641 0.633728 1445640189 0.272949 0.700562 -0.181641 0.633728 1445640189 0.272949 0.700562 -0.181641 0.633728 1445640189 0.285583 0.691345 -0.178284 0.639221 1445640189 0.285583 0.691345 -0.178284 0.639221 1445640189 0.285583 0.691345 -0.178284 0.639221 1445640189 0.285583 0.691345 -0.178284 0.639221 1445640189 0.285583 0.691345 -0.178284 0.639221 1445640189 0.285583 0.691345 -0.178284 0.639221 1445640189 0.291321 0.680664 -0.179993 0.647583 1445640189 0.291321 0.680664 -0.179993 0.647583 1445640189 0.291321 0.680664 -0.179993 0.647583 1445640189 0.291321 0.680664 -0.179993 0.647583 1445640189 0.291321 0.680664 -0.179993 0.647583 1445640189 0.291321 0.680664 -0.179993 0.647583 1445640189 0.300903 0.682007 -0.191650 0.638367 1445640189 0.300903 0.682007 -0.191650 0.638367 1445640189 0.300903 0.682007 -0.191650 0.638367 1445640189 0.300903 0.682007 -0.191650 0.638367 1445640189 0.300903 0.682007 -0.191650 0.638367 1445640189 0.302795 0.691345 -0.207275 0.622314 1445640189 0.302795 0.691345 -0.207275 0.622314 1445640189 0.302795 0.691345 -0.207275 0.622314 1445640189 0.302795 0.691345 -0.207275 0.622314 1445640189 0.302795 0.691345 -0.207275 0.622314 1445640189 0.302795 0.691345 -0.207275 0.622314 1445640189 0.286316 0.680786 -0.195740 0.645142 1445640189 0.286316 0.680786 -0.195740 0.645142 1445640189 0.286316 0.680786 -0.195740 0.645142 1445640189 0.286316 0.680786 -0.195740 0.645142 1445640189 0.286316 0.680786 -0.195740 0.645142 1445640189 0.286316 0.680786 -0.195740 0.645142 1445640189 0.286316 0.680786 -0.195740 0.645142 1445640189 0.274597 0.655579 -0.169067 0.682800 1445640189 0.274597 0.655579 -0.169067 0.682800 1445640189 0.274597 0.655579 -0.169067 0.682800 1445640189 0.274597 0.655579 -0.169067 0.682800 1445640189 0.274597 0.655579 -0.169067 0.682800 1445640189 0.273743 0.644104 -0.149048 0.698486 1445640189 0.273743 0.644104 -0.149048 0.698486 1445640189 0.273743 0.644104 -0.149048 0.698486 1445640189 0.273743 0.644104 -0.149048 0.698486 1445640189 0.273743 0.644104 -0.149048 0.698486 1445640189 0.273743 0.644104 -0.149048 0.698486 1445640189 0.290649 0.653992 -0.168884 0.677673 1445640189 0.290649 0.653992 -0.168884 0.677673 1445640189 0.290649 0.653992 -0.168884 0.677673 1445640189 0.290649 0.653992 -0.168884 0.677673 1445640189 0.290649 0.653992 -0.168884 0.677673 1445640189 0.290649 0.653992 -0.168884 0.677673 1445640189 0.290649 0.653992 -0.168884 0.677673 1445640189 0.284973 0.681213 -0.197205 0.644775 1445640189 0.284973 0.681213 -0.197205 0.644775 1445640189 0.284973 0.681213 -0.197205 0.644775 1445640189 0.284973 0.681213 -0.197205 0.644775 1445640189 0.284973 0.681213 -0.197205 0.644775 1445640189 0.284973 0.681213 -0.197205 0.644775 1445640189 0.280273 0.688660 -0.182861 0.643188 1445640189 0.280273 0.688660 -0.182861 0.643188 1445640189 0.280273 0.688660 -0.182861 0.643188 1445640189 0.280273 0.688660 -0.182861 0.643188 1445640189 0.280273 0.688660 -0.182861 0.643188 1445640189 0.280273 0.688660 -0.182861 0.643188 1445640189 0.297180 0.682129 -0.178345 0.643799 1445640189 0.297180 0.682129 -0.178345 0.643799 1445640189 0.297180 0.682129 -0.178345 0.643799 1445640189 0.297180 0.682129 -0.178345 0.643799 1445640189 0.297180 0.682129 -0.178345 0.643799 1445640189 0.297180 0.682129 -0.178345 0.643799 1445640189 0.302979 0.681519 -0.184570 0.640015 1445640189 0.302979 0.681519 -0.184570 0.640015 1445640189 0.302979 0.681519 -0.184570 0.640015 1445640189 0.302979 0.681519 -0.184570 0.640015 1445640189 0.302979 0.681519 -0.184570 0.640015 1445640189 0.302979 0.681519 -0.184570 0.640015 1445640189 0.302979 0.681519 -0.184570 0.640015 1445640189 0.308716 0.683228 -0.198181 0.631287 1445640189 0.308716 0.683228 -0.198181 0.631287 1445640189 0.308716 0.683228 -0.198181 0.631287 1445640189 0.308716 0.683228 -0.198181 0.631287 1445640189 0.308716 0.683228 -0.198181 0.631287 1445640189 0.308716 0.683228 -0.198181 0.631287 1445640189 0.314880 0.683411 -0.212585 0.623352 1445640189 0.314880 0.683411 -0.212585 0.623352 1445640189 0.314880 0.683411 -0.212585 0.623352 1445640189 0.314880 0.683411 -0.212585 0.623352 1445640189 0.314880 0.683411 -0.212585 0.623352 1445640189 0.314880 0.683411 -0.212585 0.623352 1445640189 0.296570 0.684387 -0.207642 0.632813 1445640189 0.296570 0.684387 -0.207642 0.632813 1445640189 0.296570 0.684387 -0.207642 0.632813 1445640189 0.296570 0.684387 -0.207642 0.632813 1445640189 0.296570 0.684387 -0.207642 0.632813 1445640189 0.296570 0.684387 -0.207642 0.632813 1445640189 0.296570 0.684387 -0.207642 0.632813 1445640190 0.276550 0.659607 -0.177368 0.675903 1445640190 0.276550 0.659607 -0.177368 0.675903 1445640190 0.276550 0.659607 -0.177368 0.675903 1445640190 0.276550 0.659607 -0.177368 0.675903 1445640190 0.268311 0.639465 -0.140381 0.706604 1445640190 
0.239685 0.691650 -0.149414 0.664612 1445640192 0.239685 0.691650 -0.149414 0.664612 1445640192 0.239685 0.691650 -0.149414 0.664612 1445640192 0.239685 0.691650 -0.149414 0.664612 1445640192 0.229004 0.694885 -0.140930 0.666931 1445640192 0.229004 0.694885 -0.140930 0.666931 1445640192 0.229004 0.694885 -0.140930 0.666931 1445640192 0.229004 0.694885 -0.140930 0.666931 1445640192 0.229004 0.694885 -0.140930 0.666931 1445640192 0.229004 0.694885 -0.140930 0.666931 1445640192 0.207886 0.706665 -0.121704 0.665222 1445640192 0.207886 0.706665 -0.121704 0.665222 1445640192 0.207886 0.706665 -0.121704 0.665222 1445640192 0.207886 0.706665 -0.121704 0.665222 1445640192 0.207886 0.706665 -0.121704 0.665222 1445640192 0.207886 0.706665 -0.121704 0.665222 1445640192 0.207886 0.706665 -0.121704 0.665222 1445640192 0.186707 0.717957 -0.098633 0.663208 1445640192 0.186707 0.717957 -0.098633 0.663208 1445640192 0.186707 0.717957 -0.098633 0.663208 1445640192 0.186707 0.717957 -0.098633 0.663208 1445640192 0.186707 0.717957 -0.098633 0.663208 1445640192 0.170715 0.730713 -0.083313 0.655640 1445640192 0.170715 0.730713 -0.083313 0.655640 1445640192 0.170715 0.730713 -0.083313 0.655640 1445640192 0.170715 0.730713 -0.083313 0.655640 1445640192 0.170715 0.730713 -0.083313 0.655640 1445640192 0.170715 0.730713 -0.083313 0.655640 1445640192 0.167908 0.724548 -0.083130 0.663208 1445640192 0.167908 0.724548 -0.083130 0.663208 1445640192 0.167908 0.724548 -0.083130 0.663208 1445640192 0.167908 0.724548 -0.083130 0.663208 1445640192 0.167908 0.724548 -0.083130 0.663208 1445640192 0.167908 0.724548 -0.083130 0.663208 1445640192 0.194458 0.702759 -0.099304 0.677063 1445640192 0.194458 0.702759 -0.099304 0.677063 1445640192 0.194458 0.702759 -0.099304 0.677063 1445640192 0.194458 0.702759 -0.099304 0.677063 1445640192 0.194458 0.702759 -0.099304 0.677063 1445640192 0.194458 0.702759 -0.099304 0.677063 1445640192 0.194458 0.702759 -0.099304 0.677063 1445640192 0.204041 0.683777 -0.105652 0.692505 1445640192 0.204041 0.683777 -0.105652 0.692505 1445640192 0.204041 0.683777 -0.105652 0.692505 1445640192 0.204041 0.683777 -0.105652 0.692505 1445640192 0.204041 0.683777 -0.105652 0.692505 1445640192 0.204041 0.683777 -0.105652 0.692505 1445640192 0.193420 0.681580 -0.100220 0.698547 1445640192 0.193420 0.681580 -0.100220 0.698547 1445640192 0.193420 0.681580 -0.100220 0.698547 1445640192 0.193420 0.681580 -0.100220 0.698547 1445640192 0.193420 0.681580 -0.100220 0.698547 1445640192 0.193420 0.681580 -0.100220 0.698547 1445640192 0.194641 0.680542 -0.100525 0.699158 1445640192 0.194641 0.680542 -0.100525 0.699158 1445640192 0.194641 0.680542 -0.100525 0.699158 1445640192 0.194641 0.680542 -0.100525 0.699158 1445640192 0.194641 0.680542 -0.100525 0.699158 1445640192 0.194641 0.680542 -0.100525 0.699158 1445640192 0.187317 0.686890 -0.103760 0.694458 1445640192 0.187317 0.686890 -0.103760 0.694458 1445640192 0.187317 0.686890 -0.103760 0.694458 1445640192 0.187317 0.686890 -0.103760 0.694458 1445640192 0.171021 0.695435 -0.103821 0.690063 1445640192 0.171021 0.695435 -0.103821 0.690063 1445640192 0.171021 0.695435 -0.103821 0.690063 1445640192 0.171021 0.695435 -0.103821 0.690063 1445640192 0.171021 0.695435 -0.103821 0.690063 1445640192 0.171021 0.695435 -0.103821 0.690063 1445640192 0.171021 0.695435 -0.103821 0.690063 1445640192 0.153870 0.709961 -0.090881 0.681152 1445640192 0.153870 0.709961 -0.090881 0.681152 1445640192 0.153870 0.709961 -0.090881 0.681152 1445640192 0.153870 0.709961 -0.090881 0.681152 1445640192 0.153870 0.709961 -0.090881 0.681152 1445640192 0.153870 0.709961 -0.090881 0.681152 1445640192 0.153870 0.709961 -0.090881 0.681152 1445640192 0.148071 0.721375 -0.080017 0.671692 1445640192 0.148071 0.721375 -0.080017 0.671692 1445640192 0.148071 0.721375 -0.080017 0.671692 1445640192 0.148071 0.721375 -0.080017 0.671692 1445640192 0.148071 0.721375 -0.080017 0.671692 1445640192 0.148071 0.721375 -0.080017 0.671692 1445640192 0.147583 0.715576 -0.069763 0.679077 1445640192 0.147583 0.715576 -0.069763 0.679077 1445640192 0.147583 0.715576 -0.069763 0.679077 1445640192 0.147583 0.715576 -0.069763 0.679077 1445640192 0.147583 0.715576 -0.069763 0.679077 1445640192 0.147583 0.715576 -0.069763 0.679077 1445640192 0.144409 0.718079 -0.069336 0.677185 1445640192 0.144409 0.718079 -0.069336 0.677185 1445640192 0.144409 0.718079 -0.069336 0.677185 1445640192 0.144409 0.718079 -0.069336 0.677185 1445640192 0.144409 0.718079 -0.069336 0.677185 1445640192 0.144409 0.718079 -0.069336 0.677185 1445640192 0.144836 0.719116 -0.070251 0.675903 1445640192 0.144836 0.719116 -0.070251 0.675903 1445640192 0.144836 0.719116 -0.070251 0.675903 1445640192 0.144836 0.719116 -0.070251 0.675903 1445640192 0.144836 0.719116 -0.070251 0.675903 1445640192 0.144836 0.719116 -0.070251 0.675903 1445640192 0.152161 0.698914 -0.071411 0.695129 1445640192 0.152161 0.698914 -0.071411 0.695129 1445640192 0.152161 0.698914 -0.071411 0.695129 1445640193 0.152161 0.698914 -0.071411 0.695129 1445640193 0.152161 0.698914 -0.071411 0.695129 1445640193 0.152161 0.698914 -0.071411 0.695129 1445640193 0.169678 0.692139 -0.090332 0.695679 1445640193 0.169678 0.692139 -0.090332 0.695679 1445640193 0.169678 0.692139 -0.090332 0.695679 1445640193 0.169678 0.692139 -0.090332 0.695679 1445640193 0.169678 0.692139 -0.090332 0.695679 1445640193 0.169678 0.692139 -0.090332 0.695679 1445640193 0.181519 0.692139 -0.104980 0.690552 1445640193 0.181519 0.692139 -0.104980 0.690552 1445640193 0.181519 0.692139 -0.104980 0.690552 1445640193 0.181519 0.692139 -0.104980 0.690552 1445640193 0.181519 0.692139 -0.104980 0.690552 1445640193 0.181519 0.692139 -0.104980 0.690552 1445640193 0.181519 0.692139 -0.104980 0.690552 1445640193 0.175659 0.684265 -0.091980 0.701660 1445640193 0.175659 0.684265 -0.091980 0.701660 1445640193 0.175659 0.684265 -0.091980 0.701660 1445640193 0.175659 0.684265 -0.091980 0.701660 1445640193 0.175659 0.684265 -0.091980 0.701660 1445640193 0.175659 0.684265 -0.091980 0.701660 1445640193 0.183899 0.684570 -0.097046 0.698608 1445640193 0.183899 0.684570 -0.097046 0.698608 1445640193 0.183899 0.684570 -0.097046 0.698608 1445640193 0.183899 0.684570 -0.097046 0.698608 1445640193 0.183899 0.684570 -0.097046 0.698608 1445640193 0.183899 0.684570 -0.097046 0.698608 1445640193 0.179321 0.703796 -0.110352 0.678406 1445640193 0.179321 0.703796 -0.110352 0.678406 1445640193 0.179321 0.703796 -0.110352 0.678406 1445640193 0.179321 0.703796 -0.110352 0.678406 1445640193 0.179321 0.703796 -0.110352 0.678406 1445640193 0.179321 0.703796 -0.110352 0.678406 1445640193 0.171936 0.722961 -0.116455 0.658875 1445640193 0.171936 0.722961 -0.116455 0.658875 1445640193 0.171936 0.722961 -0.116455 0.658875 1445640193 0.171936 0.722961 -0.116455 0.658875 1445640193 0.171936 0.722961 -0.116455 0.658875 1445640193 0.171936 0.722961 -0.116455 0.658875 1445640193 0.171936 0.722961 -0.116455 0.658875 1445640193 0.152832 0.725098 -0.092285 0.665039 1445640193 0.152832 0.725098 -0.092285 0.665039 1445640193 0.152832 0.725098 -0.092285 0.665039 1445640193 0.152832 0.725098 -0.092285 0.665039 1445640193 0.152832 0.725098 -0.092285 0.665039 1445640193 0.135803 0.731628 -0.072815 0.664001 1445640193 0.135803 0.731628 -0.072815 0.664001 1445640193 0.135803 0.731628 -0.072815 0.664001 1445640193 0.135803 0.731628 -0.072815 0.664001 1445640193 0.135803 0.731628 -0.072815 0.664001 1445640193 0.135803 0.731628 -0.072815 0.664001 1445640193 0.133545 0.733215 -0.058350 0.664124 1445640193 0.133545 0.733215 -0.058350 0.664124 1445640193 0.133545 0.733215 -0.058350 0.664124 1445640193 0.133545 0.733215 -0.058350 0.664124 1445640193 0.133545 0.733215 -0.058350 0.664124 1445640193 0.133545 0.733215 -0.058350 0.664124 1445640193 0.144165 0.717041 -0.058167 0.679443 1445640193 0.144165 0.717041 -0.058167 0.679443 1445640193 0.144165 0.717041 -0.058167 0.679443 1445640193 0.144165 0.717041 -0.058167 0.679443 1445640193 0.144165 0.717041 -0.058167 0.679443 1445640193 0.144165 0.717041 -0.058167 0.679443 1445640193 0.164185 0.698425 -0.072876 0.692688 1445640193 0.164185 0.698425 -0.072876 0.692688 1445640193 0.164185 0.698425 -0.072876 0.692688 1445640193 0.164185 0.698425 -0.072876 0.692688 1445640193 0.164185 0.698425 -0.072876 0.692688 1445640193 0.164185 0.698425 -0.072876 0.692688 1445640193 0.164185 0.698425 -0.072876 0.692688 1445640193 0.185364 0.687317 -0.094421 0.695862 1445640193 0.185364 0.687317 -0.094421 0.695862 1445640193 0.185364 0.687317 -0.094421 0.695862 1445640193 0.185364 0.687317 -0.094421 0.695862 1445640193 0.185364 0.687317 -0.094421 0.695862 1445640193 0.185364 0.687317 -0.094421 0.695862 1445640193 0.188843 0.681641 -0.102600 0.699341 1445640193 0.188843 0.681641 -0.102600 0.699341 1445640193 0.188843 0.681641 -0.102600 0.699341 1445640193 0.188843 0.681641 -0.102600 0.699341 1445640193 0.188843 0.681641 -0.102600 0.699341 1445640193 0.188843 0.681641 -0.102600 0.699341 1445640193 0.180786 0.688293 -0.096558 0.695862 1445640193 0.180786 0.688293 -0.096558 0.695862 1445640193 0.180786 0.688293 -0.096558 0.695862 1445640193 0.180786 0.688293 -0.096558 0.695862 1445640193 0.180786 0.688293 -0.096558 0.695862 1445640193 0.180786 0.688293 -0.096558 0.695862 1445640193 0.180786 0.688293 -0.096558 0.695862 1445640193 0.175598 0.701172 -0.098572 0.683899 1445640193 0.175598 0.701172 -0.098572 0.683899 1445640193 0.175598 0.701172 -0.098572 0.683899 1445640193 0.175598 0.701172 -0.098572 0.683899 1445640193 0.175598 0.701172 -0.098572 0.683899 1445640193 0.175598 0.701172 -0.098572 0.683899 1445640193 0.161865 0.719238 -0.101624 0.667908 1445640193 0.161865 0.719238 -0.101624 0.667908 1445640193 0.161865 0.719238 -0.101624 0.667908 1445640193 0.161865 0.719238 -0.101624 0.667908 1445640193 0.161865 0.719238 -0.101624 0.667908 1445640193 0.161865 0.719238 -0.101624 0.667908 1445640193 0.145874 0.725037 -0.086609 0.667419 1445640193 0.145874 0.725037 -0.086609 0.667419 1445640193 0.145874 0.725037 -0.086609 0.667419 1445640193 0.145874 0.725037 -0.086609 0.667419 1445640193 0.145874 0.725037 -0.086609 0.667419 1445640193 0.145874 0.725037 -0.086609 0.667419 1445640193 0.137512 0.723938 -0.073059 0.671997 1445640193 0.137512 0.723938 -0.073059 0.671997 1445640193 0.137512 0.723938 -0.073059 0.671997 1445640193 0.137512 0.723938 -0.073059 0.671997 1445640194 0.137512 0.723938 -0.073059 0.671997 1445640194 0.137512 0.723938 -0.073059 0.671997 1445640194 0.144165 0.724304 -0.074341 0.670044 1445640194 0.144165 0.724304 -0.074341 0.670044 1445640194 0.144165 0.724304 -0.074341 0.670044 1445640194 0.144165 0.724304 -0.074341 0.670044 1445640194 0.144165 0.724304 -0.074341 0.670044 1445640194 0.144165 0.724304 -0.074341 0.670044 1445640194 0.159241 0.716736 -0.081299 0.673950 1445640194 0.159241 0.716736 -0.081299 0.673950 1445640194 0.159241 0.716736 -0.081299 0.673950 1445640194 0.159241 0.716736 -0.081299 0.673950 1445640194 0.159241 0.716736 -0.081299 0.673950 1445640194 0.159241 0.716736 -0.081299 0.673950 1445640194 0.179382 0.697815 -0.097412 0.686523 1445640194 0.179382 0.697815 -0.097412 0.686523 1445640194 0.179382 0.697815 -0.097412 0.686523 1445640194 0.179382 0.697815 -0.097412 0.686523 1445640194 0.179382 0.697815 -0.097412 0.686523 1445640194 0.179382 0.697815 -0.097412 0.686523 1445640194 0.195923 0.677612 -0.110962 0.700073 1445640194 0.195923 0.677612 -0.110962 0.700073 1445640194 0.195923 0.677612 -0.110962 0.700073 1445640194 0.195923 0.677612 -0.110962 0.700073 1445640194 0.195923 0.677612 -0.110962 0.700073 1445640194 0.195923 0.677612 -0.110962 0.700073 1445640194 0.206116 0.673218 -0.123718 0.699219 1445640194 0.206116 0.673218 -0.123718 0.699219 1445640194 0.206116 0.673218 -0.123718 0.699219 1445640194 0.206116 0.673218 -0.123718 0.699219 1445640194 0.206116 0.673218 -0.123718 0.699219 1445640194 0.206116 0.673218 -0.123718 0.699219 1445640194 0.206116 0.673218 -0.123718 0.699219 1445640194 0.201172 0.675537 -0.120361 0.699036 1445640194 0.201172 0.675537 -0.120361 0.699036 1445640194 0.201172 0.675537 -0.120361 0.699036 1445640194 0.201172 0.675537 -0.120361 0.699036 1445640194 0.201172 0.675537 -0.120361 0.699036 1445640194 0.201172 0.675537 -0.120361 0.699036 1445640194 0.193909 0.684631 -0.115906 0.692932 1445640194 0.193909 0.684631 -0.115906 0.692932 1445640194 0.193909 0.684631 -0.115906 0.692932 1445640194 0.193909 0.684631 -0.115906 0.692932 1445640194 0.193909 0.684631 -0.115906 0.692932 1445640194 0.193909 0.684631 -0.115906 0.692932 1445640194 0.183960 0.705200 -0.118530 0.674316 1445640194 0.183960 0.705200 -0.118530 0.674316 1445640194 0.183960 0.705200 -0.118530 0.674316 1445640194 0.183960 0.705200 -0.118530 0.674316 1445640194 0.183960 0.705200 -0.118530 0.674316 1445640194 0.183960 0.705200 -0.118530 0.674316 1445640194 0.162170 0.723877 -0.105591 0.662170 1445640194 0.162170 0.723877 -0.105591 0.662170 1445640194 0.162170 0.723877 -0.105591 0.662170 1445640194 0.162170 0.723877 -0.105591 0.662170 1445640194 0.162170 0.723877 -0.105591 0.662170 1445640194 0.162170 0.723877 -0.105591 0.662170 1445640194 0.162170 0.723877 -0.105591 0.662170 1445640194 0.147339 0.724304 -0.080994 0.668579 1445640194 0.147339 0.724304 -0.080994 0.668579 1445640194 0.147339 0.724304 -0.080994 0.668579 1445640194 0.147339 0.724304 -0.080994 0.668579 1445640194 0.147339 0.724304 -0.080994 0.668579 1445640194 0.147339 0.724304 -0.080994 0.668579 1445640194 0.146606 0.722290 -0.070984 0.672119 1445640194 0.146606 0.722290 -0.070984 0.672119 1445640194 0.146606 0.722290 -0.070984 0.672119 1445640194 0.146606 0.722290 -0.070984 0.672119 1445640194 0.146606 0.722290 -0.070984 0.672119 1445640194 0.146606 0.722290 -0.070984 0.672119 1445640194 0.146606 0.722290 -0.070984 0.672119 1445640194 0.157043 0.716492 -0.074280 0.675598 1445640194 0.157043 0.716492 -0.074280 0.675598 1445640194 0.157043 0.716492 -0.074280 0.675598 1445640194 0.157043 0.716492 -0.074280 0.675598 1445640194 0.157043 0.716492 -0.074280 0.675598 1445640194 0.157043 0.716492 -0.074280 0.675598 1445640194 0.175659 0.699646 -0.087341 0.686951 1445640194 0.175659 0.699646 -0.087341 0.686951 1445640194 0.175659 0.699646 -0.087341 0.686951 1445640194 0.175659 0.699646 -0.087341 0.686951 1445640194 0.175659 0.699646 -0.087341 0.686951 1445640194 0.175659 0.699646 -0.087341 0.686951 1445640194 0.189575 0.681030 -0.098145 0.700378 1445640194 0.189575 0.681030 -0.098145 0.700378 1445640194 0.189575 0.681030 -0.098145 0.700378 1445640194 0.189575 0.681030 -0.098145 0.700378 1445640194 0.189575 0.681030 -0.098145 0.700378 1445640194 0.189575 0.681030 -0.098145 0.700378 1445640194 0.201538 0.677185 -0.113342 0.698486 1445640194 0.201538 0.677185 -0.113342 0.698486 1445640194 0.201538 0.677185 -0.113342 0.698486 1445640194 0.201538 0.677185 -0.113342 0.698486 1445640194 0.201538 0.677185 -0.113342 0.698486 1445640194 0.201538 0.677185 -0.113342 0.698486 1445640194 0.201538 0.677185 -0.113342 0.698486 1445640194 0.204346 0.677124 -0.116882 0.697083 1445640194 0.204346 0.677124 -0.116882 0.697083 1445640194 0.204346 0.677124 -0.116882 0.697083 1445640194 0.204346 0.677124 -0.116882 0.697083 1445640194 0.204346 0.677124 -0.116882 0.697083 1445640194 0.204346 0.677124 -0.116882 0.697083 1445640194 0.198792 0.681580 -0.109436 0.695618 1445640194 0.198792 0.681580 -0.109436 0.695618 1445640194 0.198792 0.681580 -0.109436 0.695618 1445640194 0.198792 0.681580 -0.109436 0.695618 1445640194 0.198792 0.681580 -0.109436 0.695618 1445640194 0.198792 0.681580 -0.109436 0.695618 1445640194 0.194214 0.694214 -0.113220 0.683655 1445640194 0.194214 0.694214 -0.113220 0.683655 1445640194 0.194214 0.694214 -0.113220 0.683655 1445640194 0.194214 0.694214 -0.113220 0.683655 1445640194 0.194214 0.694214 -0.113220 0.683655 1445640195 0.194214 0.694214 -0.113220 0.683655 1445640195 0.180725 0.713684 -0.116028 0.666626 1445640195 0.180725 0.713684 -0.116028 0.666626 1445640195 0.180725 0.713684 -0.116028 0.666626 1445640195 0.180725 0.713684 -0.116028 0.666626 1445640195 0.180725 0.713684 -0.116028 0.666626 1445640195 0.180725 0.713684 -0.116028 0.666626 1445640195 0.167664 0.716248 -0.102966 0.669495 1445640195 0.167664 0.716248 -0.102966 0.669495 1445640195 0.167664 0.716248 -0.102966 0.669495 1445640195 0.167664 0.716248 -0.102966 0.669495 1445640195 0.167664 0.716248 -0.102966 0.669495 1445640195 0.167664 0.716248 -0.102966 0.669495 1445640195 0.162354 0.713928 -0.090576 0.674988 1445640195 0.162354 0.713928 -0.090576 0.674988 1445640195 0.162354 0.713928 -0.090576 0.674988 1445640195 0.162354 0.713928 -0.090576 0.674988 1445640195 0.162354 0.713928 -0.090576 0.674988 1445640195 0.162354 0.713928 -0.090576 0.674988 1445640195 0.175964 0.712280 -0.094910 0.672791 1445640195 0.175964 0.712280 -0.094910 0.672791 1445640195 0.175964 0.712280 -0.094910 0.672791 1445640195 0.175964 0.712280 -0.094910 0.672791 1445640195 0.175964 0.712280 -0.094910 0.672791 1445640195 0.175964 0.712280 -0.094910 0.672791 1445640195 0.175964 0.712280 -0.094910 0.672791 1445640195 0.199829 0.693604 -0.108582 0.683472 1445640195 0.199829 0.693604 -0.108582 0.683472 1445640195 0.199829 0.693604 -0.108582 0.683472 1445640195 0.199829 0.693604 -0.108582 0.683472 1445640195 0.199829 0.693604 -0.108582 0.683472 1445640195 0.199829 0.693604 -0.108582 0.683472 1445640195 0.219849 0.667419 -0.121826 0.700928 1445640195 0.219849 0.667419 -0.121826 0.700928 1445640195 0.219849 0.667419 -0.121826 0.700928 1445640195 0.219849 0.667419 -0.121826 0.700928 1445640195 0.219849 0.667419 -0.121826 0.700928 1445640195 0.219849 0.667419 -0.121826 0.700928 1445640195 0.219849 0.667419 -0.121826 0.700928 1445640195 0.228821 0.665405 -0.137146 0.697144 1445640195 0.228821 0.665405 -0.137146 0.697144 1445640195 0.228821 0.665405 -0.137146 0.697144 1445640195 0.228821 0.665405 -0.137146 0.697144 1445640195 0.228821 0.665405 -0.137146 0.697144 1445640195 0.228821 0.665405 -0.137146 0.697144 1445640195 0.221069 0.671570 -0.133606 0.694397 1445640195 0.221069 0.671570 -0.133606 0.694397 1445640195 0.221069 0.671570 -0.133606 0.694397 1445640195 0.221069 0.671570 -0.133606 0.694397 1445640195 0.221069 0.671570 -0.133606 0.694397 1445640195 0.221069 0.671570 -0.133606 0.694397 1445640195 0.221069 0.671570 -0.133606 0.694397 1445640195 0.214539 0.677856 -0.125183 0.691895 1445640195 0.214539 0.677856 -0.125183 0.691895 1445640195 0.214539 0.677856 -0.125183 0.691895 1445640195 0.214539 0.677856 -0.125183 0.691895 1445640195 0.214539 0.677856 -0.125183 0.691895 1445640195 0.214539 0.677856 -0.125183 0.691895 1445640195 0.214844 0.688660 -0.132935 0.679565 1445640195 0.214844 0.688660 -0.132935 0.679565 1445640195 0.214844 0.688660 -0.132935 0.679565 1445640195 0.214844 0.688660 -0.132935 0.679565 1445640195 0.214844 0.688660 -0.132935 0.679565 1445640195 0.214844 0.688660 -0.132935 0.679565 1445640195 0.203491 0.703552 -0.132080 0.667908 1445640195 0.203491 0.703552 -0.132080 0.667908 1445640195 0.203491 0.703552 -0.132080 0.667908 1445640195 0.203491 0.703552 -0.132080 0.667908 1445640195 0.203491 0.703552 -0.132080 0.667908 1445640195 0.203491 0.703552 -0.132080 0.667908 1445640195 0.203491 0.703552 -0.132080 0.667908 1445640195 0.190918 0.701721 -0.114624 0.676697 1445640195 0.190918 0.701721 -0.114624 0.676697 1445640195 0.190918 0.701721 -0.114624 0.676697 1445640195 0.190918 0.701721 -0.114624 0.676697 1445640195 0.190918 0.701721 -0.114624 0.676697 1445640195 0.190918 0.701721 -0.114624 0.676697 1445640195 0.190308 0.700867 -0.106079 0.679138 1445640195 0.190308 0.700867 -0.106079 0.679138 1445640195 0.190308 0.700867 -0.106079 0.679138 1445640195 0.190308 0.700867 -0.106079 0.679138 1445640195 0.190308 0.700867 -0.106079 0.679138 1445640195 0.190308 0.700867 -0.106079 0.679138 1445640195 0.197388 0.701660 -0.108093 0.675964 1445640195 0.197388 0.701660 -0.108093 0.675964 1445640195 0.197388 0.701660 -0.108093 0.675964 1445640195 0.197388 0.701660 -0.108093 0.675964 1445640195 0.197388 0.701660 -0.108093 0.675964 1445640195 0.197388 0.701660 -0.108093 0.675964 1445640195 0.211975 0.687500 -0.116760 0.684631 1445640195 0.211975 0.687500 -0.116760 0.684631 1445640195 0.211975 0.687500 -0.116760 0.684631 1445640195 0.211975 0.687500 -0.116760 0.684631 1445640195 0.211975 0.687500 -0.116760 0.684631 1445640195 0.211975 0.687500 -0.116760 0.684631 1445640195 0.226990 0.668457 -0.125244 0.697083 1445640195 0.226990 0.668457 -0.125244 0.697083 1445640195 0.226990 0.668457 -0.125244 0.697083 1445640195 0.226990 0.668457 -0.125244 0.697083 1445640195 0.226990 0.668457 -0.125244 0.697083 1445640195 0.226990 0.668457 -0.125244 0.697083 1445640195 0.226990 0.668457 -0.125244 0.697083 1445640195 0.237244 0.661072 -0.135071 0.698853 1445640195 0.237244 0.661072 -0.135071 0.698853 1445640195 0.237244 0.661072 -0.135071 0.698853 1445640195 0.237244 0.661072 -0.135071 0.698853 1445640195 0.237244 0.661072 -0.135071 0.698853 1445640195 0.237244 0.661072 -0.135071 0.698853 1445640195 0.232605 0.668030 -0.139709 0.692810 1445640195 0.232605 0.668030 -0.139709 0.692810 1445640195 0.232605 0.668030 -0.139709 0.692810 1445640195 0.232605 0.668030 -0.139709 0.692810 1445640195 0.232605 0.668030 -0.139709 0.692810 1445640195 0.232605 0.668030 -0.139709 0.692810 1445640195 0.223816 0.677063 -0.130798 0.688721 1445640196 0.223816 0.677063 -0.130798 0.688721 1445640196 0.223816 0.677063 -0.130798 0.688721 1445640196 0.223816 0.677063 -0.130798 0.688721 1445640196 0.223816 0.677063 -0.130798 0.688721 1445640196 0.223816 0.677063 -0.130798 0.688721 1445640196 0.219666 0.686035 -0.128113 0.681580 1445640196 0.219666 0.686035 -0.128113 0.681580 1445640196 0.219666 0.686035 -0.128113 0.681580 1445640196 0.219666 0.686035 -0.128113 0.681580 1445640196 0.219666 0.686035 -0.128113 0.681580 1445640196 0.219666 0.686035 -0.128113 0.681580 1445640196 0.205322 0.703064 -0.132446 0.667725 1445640196 0.205322 0.703064 -0.132446 0.667725 1445640196 0.205322 0.703064 -0.132446 0.667725 1445640196 0.205322 0.703064 -0.132446 0.667725 1445640196 0.205322 0.703064 -0.132446 0.667725 1445640196 0.205322 0.703064 -0.132446 0.667725 1445640196 0.186646 0.712158 -0.118835 0.666199 1445640196 0.186646 0.712158 -0.118835 0.666199 1445640196 0.186646 0.712158 -0.118835 0.666199 1445640196 0.186646 0.712158 -0.118835 0.666199 1445640196 0.186646 0.712158 -0.118835 0.666199 1445640196 0.186646 0.712158 -0.118835 0.666199 1445640196 0.177734 0.711426 -0.099121 0.672607 1445640196 0.177734 0.711426 -0.099121 0.672607 1445640196 0.177734 0.711426 -0.099121 0.672607 1445640196 0.177734 0.711426 -0.099121 0.672607 1445640196 0.177734 0.711426 -0.099121 0.672607 1445640196 0.177734 0.711426 -0.099121 0.672607 1445640196 0.177734 0.711426 -0.099121 0.672607 1445640196 0.179565 0.716125 -0.094116 0.667786 1445640196 0.179565 0.716125 -0.094116 0.667786 1445640196 0.179565 0.716125 -0.094116 0.667786 1445640196 0.179565 0.716125 -0.094116 0.667786 1445640196 0.179565 0.716125 -0.094116 0.667786 1445640196 0.179565 0.716125 -0.094116 0.667786 1445640196 0.190125 0.712097 -0.098206 0.668579 1445640196 0.190125 0.712097 -0.098206 0.668579 1445640196 0.190125 0.712097 -0.098206 0.668579 1445640196 0.190125 0.712097 -0.098206 0.668579 1445640196 0.190125 0.712097 -0.098206 0.668579 1445640196 0.190125 0.712097 -0.098206 0.668579 1445640196 0.190125 0.712097 -0.098206 0.668579 1445640196 0.205811 0.693420 -0.109985 0.681641 1445640196 0.205811 0.693420 -0.109985 0.681641 1445640196 0.205811 0.693420 -0.109985 0.681641 1445640196 0.205811 0.693420 -0.109985 0.681641 1445640196 0.205811 0.693420 -0.109985 0.681641 1445640196 0.205811 0.693420 -0.109985 0.681641 1445640196 0.217407 0.676575 -0.122681 0.692749 1445640196 0.217407 0.676575 -0.122681 0.692749 1445640196 0.217407 0.676575 -0.122681 0.692749 1445640196 0.217407 0.676575 -0.122681 0.692749 1445640196 0.217407 0.676575 -0.122681 0.692749 1445640196 0.217407 0.676575 -0.122681 0.692749 1445640196 0.227356 0.672607 -0.135498 0.690979 1445640196 0.227356 0.672607 -0.135498 0.690979 1445640196 0.227356 0.672607 -0.135498 0.690979 1445640196 0.227356 0.672607 -0.135498 0.690979 1445640196 0.227356 0.672607 -0.135498 0.690979 1445640196 0.227356 0.672607 -0.135498 0.690979 1445640196 0.227356 0.672607 -0.135498 0.690979 1445640196 0.217102 0.676331 -0.129395 0.691833 1445640196 0.217102 0.676331 -0.129395 0.691833 1445640196 0.217102 0.676331 -0.129395 0.691833 1445640196 0.217102 0.676331 -0.129395 0.691833 1445640196 0.217102 0.676331 -0.129395 0.691833 1445640196 0.217102 0.676331 -0.129395 0.691833 1445640196 0.201721 0.687012 -0.111450 0.689026 1445640196 0.201721 0.687012 -0.111450 0.689026 1445640196 0.201721 0.687012 -0.111450 0.689026 1445640196 0.201721 0.687012 -0.111450 0.689026 1445640196 0.201721 0.687012 -0.111450 0.689026 1445640196 0.201721 0.687012 -0.111450 0.689026 1445640196 0.203552 0.703064 -0.117737 0.671021 1445640196 0.203552 0.703064 -0.117737 0.671021 1445640196 0.203552 0.703064 -0.117737 0.671021 1445640196 0.203552 0.703064 -0.117737 0.671021 1445640196 0.203552 0.703064 -0.117737 0.671021 1445640196 0.203552 0.703064 -0.117737 0.671021 1445640196 0.188721 0.710632 -0.112915 0.668274 1445640196 0.188721 0.710632 -0.112915 0.668274 1445640196 0.188721 0.710632 -0.112915 0.668274 1445640196 0.188721 0.710632 -0.112915 0.668274 1445640196 0.188721 0.710632 -0.112915 0.668274 1445640196 0.188721 0.710632 -0.112915 0.668274 1445640196 0.174744 0.709717 -0.100464 0.674988 1445640196 0.174744 0.709717 -0.100464 0.674988 1445640196 0.174744 0.709717 -0.100464 0.674988 1445640196 0.174744 0.709717 -0.100464 0.674988 1445640196 0.174744 0.709717 -0.100464 0.674988 1445640196 0.174744 0.709717 -0.100464 0.674988 1445640196 0.174744 0.709717 -0.100464 0.674988 1445640196 0.163879 0.715332 -0.089844 0.673279 1445640196 0.163879 0.715332 -0.089844 0.673279 1445640196 0.163879 0.715332 -0.089844 0.673279 1445640196 0.163879 0.715332 -0.089844 0.673279 1445640196 0.163879 0.715332 -0.089844 0.673279 1445640196 0.163879 0.715332 -0.089844 0.673279 1445640196 0.160339 0.713928 -0.083557 0.676392 1445640196 0.160339 0.713928 -0.083557 0.676392 1445640196 0.160339 0.713928 -0.083557 0.676392 1445640196 0.160339 0.713928 -0.083557 0.676392 1445640196 0.160339 0.713928 -0.083557 0.676392 1445640196 0.160339 0.713928 -0.083557 0.676392 1445640196 0.160339 0.713928 -0.083557 0.676392 1445640196 0.171326 0.702454 -0.085693 0.685364 1445640196 0.171326 0.702454 -0.085693 0.685364 1445640196 0.171326 0.702454 -0.085693 0.685364 1445640196 0.171326 0.702454 -0.085693 0.685364 1445640196 0.187622 0.684692 -0.096558 0.697571 1445640197 0.187622 0.684692 -0.096558 0.697571 1445640197 0.187622 0.684692 -0.096558 0.697571 1445640197 0.187622 0.684692 -0.096558 0.697571 1445640197 0.187622 0.684692 -0.096558 0.697571 1445640197 0.187622 0.684692 -0.096558 0.697571 1445640197 0.202209 0.675537 -0.113708 0.699829 1445640197 0.202209 0.675537 -0.113708 0.699829 1445640197 0.202209 0.675537 -0.113708 0.699829 1445640197 0.202209 0.675537 -0.113708 0.699829 1445640197 0.202209 0.675537 -0.113708 0.699829 1445640197 0.202209 0.675537 -0.113708 0.699829 1445640197 0.202209 0.675537 -0.113708 0.699829 1445640197 0.202393 0.673584 -0.118042 0.700928 1445640197 0.202393 0.673584 -0.118042 0.700928 1445640197 0.202393 0.673584 -0.118042 0.700928 1445640197 0.202393 0.673584 -0.118042 0.700928 1445640197 0.202393 0.673584 -0.118042 0.700928 1445640197 0.202393 0.673584 -0.118042 0.700928 1445640197 0.187927 0.678711 -0.103577 0.702332 1445640197 0.187927 0.678711 -0.103577 0.702332 1445640197 
0.228882 0.675720 -0.132202 0.688049 1445640199 0.228882 0.675720 -0.132202 0.688049 1445640199 0.235535 0.671204 -0.137024 0.689331 1445640199 0.235535 0.671204 -0.137024 0.689331 1445640199 0.235535 0.671204 -0.137024 0.689331 1445640199 0.235535 0.671204 -0.137024 0.689331 1445640199 0.235535 0.671204 -0.137024 0.689331 1445640199 0.235535 0.671204 -0.137024 0.689331 1445640199 0.241638 0.667847 -0.146179 0.688599 1445640199 0.241638 0.667847 -0.146179 0.688599 1445640199 0.241638 0.667847 -0.146179 0.688599 1445640199 0.241638 0.667847 -0.146179 0.688599 1445640199 0.241638 0.667847 -0.146179 0.688599 1445640199 0.241638 0.667847 -0.146179 0.688599 1445640199 0.243958 0.665222 -0.151245 0.689209 1445640199 0.243958 0.665222 -0.151245 0.689209 1445640199 0.243958 0.665222 -0.151245 0.689209 1445640199 0.243958 0.665222 -0.151245 0.689209 1445640199 0.243958 0.665222 -0.151245 0.689209 1445640199 0.243958 0.665222 -0.151245 0.689209 1445640199 0.238770 0.660950 -0.141357 0.697144 1445640199 0.238770 0.660950 -0.141357 0.697144 1445640199 0.238770 0.660950 -0.141357 0.697144 1445640199 0.238770 0.660950 -0.141357 0.697144 1445640199 0.238770 0.660950 -0.141357 0.697144 1445640199 0.234802 0.655701 -0.135437 0.704590 1445640199 0.234802 0.655701 -0.135437 0.704590 1445640199 0.234802 0.655701 -0.135437 0.704590 1445640199 0.234802 0.655701 -0.135437 0.704590 1445640199 0.234802 0.655701 -0.135437 0.704590 1445640199 0.234802 0.655701 -0.135437 0.704590 1445640199 0.243225 0.644653 -0.137695 0.711487 1445640199 0.243225 0.644653 -0.137695 0.711487 1445640199 0.243225 0.644653 -0.137695 0.711487 1445640199 0.243225 0.644653 -0.137695 0.711487 1445640199 0.243225 0.644653 -0.137695 0.711487 1445640199 0.265015 0.648499 -0.159119 0.695557 1445640199 0.265015 0.648499 -0.159119 0.695557 1445640199 0.265015 0.648499 -0.159119 0.695557 1445640199 0.265015 0.648499 -0.159119 0.695557 1445640199 0.265015 0.648499 -0.159119 0.695557 1445640199 0.265015 0.648499 -0.159119 0.695557 1445640199 0.273682 0.672180 -0.180786 0.663696 1445640199 0.273682 0.672180 -0.180786 0.663696 1445640199 0.273682 0.672180 -0.180786 0.663696 1445640199 0.273682 0.672180 -0.180786 0.663696 1445640199 0.273682 0.672180 -0.180786 0.663696 1445640199 0.273682 0.672180 -0.180786 0.663696 1445640199 0.282288 0.671448 -0.182190 0.660400 1445640199 0.282288 0.671448 -0.182190 0.660400 1445640199 0.282288 0.671448 -0.182190 0.660400 1445640199 0.282288 0.671448 -0.182190 0.660400 1445640199 0.282288 0.671448 -0.182190 0.660400 1445640199 0.282288 0.671448 -0.182190 0.660400 1445640199 0.282288 0.671448 -0.182190 0.660400 1445640199 0.299316 0.660522 -0.180725 0.664368 1445640199 0.299316 0.660522 -0.180725 0.664368 1445640199 0.299316 0.660522 -0.180725 0.664368 1445640199 0.299316 0.660522 -0.180725 0.664368 1445640199 0.299316 0.660522 -0.180725 0.664368 1445640199 0.299316 0.660522 -0.180725 0.664368 1445640199 0.309631 0.662476 -0.192505 0.654297 1445640199 0.309631 0.662476 -0.192505 0.654297 1445640199 0.309631 0.662476 -0.192505 0.654297 1445640199 0.309631 0.662476 -0.192505 0.654297 1445640199 0.309631 0.662476 -0.192505 0.654297 1445640199 0.309631 0.662476 -0.192505 0.654297 1445640199 0.321838 0.666382 -0.208313 0.639404 1445640199 0.321838 0.666382 -0.208313 0.639404 1445640199 0.321838 0.666382 -0.208313 0.639404 1445640199 0.321838 0.666382 -0.208313 0.639404 1445640199 0.321838 0.666382 -0.208313 0.639404 1445640199 0.321838 0.666382 -0.208313 0.639404 1445640199 0.330566 0.667908 -0.223206 0.628296 1445640199 0.330566 0.667908 -0.223206 0.628296 1445640199 0.330566 0.667908 -0.223206 0.628296 1445640199 0.330566 0.667908 -0.223206 0.628296 1445640199 0.330566 0.667908 -0.223206 0.628296 1445640199 0.330566 0.667908 -0.223206 0.628296 1445640199 0.318237 0.666626 -0.218140 0.637695 1445640199 0.318237 0.666626 -0.218140 0.637695 1445640199 0.318237 0.666626 -0.218140 0.637695 1445640199 0.318237 0.666626 -0.218140 0.637695 1445640199 0.318237 0.666626 -0.218140 0.637695 1445640199 0.318237 0.666626 -0.218140 0.637695 1445640199 0.302307 0.656372 -0.200012 0.661560 1445640199 0.302307 0.656372 -0.200012 0.661560 1445640199 0.302307 0.656372 -0.200012 0.661560 1445640199 0.302307 0.656372 -0.200012 0.661560 1445640199 0.302307 0.656372 -0.200012 0.661560 1445640199 0.302307 0.656372 -0.200012 0.661560 1445640199 0.283569 0.648010 -0.175049 0.684814 1445640199 0.283569 0.648010 -0.175049 0.684814 1445640199 0.283569 0.648010 -0.175049 0.684814 1445640199 0.283569 0.648010 -0.175049 0.684814 1445640199 0.283569 0.648010 -0.175049 0.684814 1445640199 0.283569 0.648010 -0.175049 0.684814 1445640199 0.276672 0.642273 -0.156677 0.697327 1445640199 0.276672 0.642273 -0.156677 0.697327 1445640199 0.276672 0.642273 -0.156677 0.697327 1445640199 0.276672 0.642273 -0.156677 0.697327 1445640199 0.276672 0.642273 -0.156677 0.697327 1445640199 0.276672 0.642273 -0.156677 0.697327 1445640199 0.287781 0.648682 -0.173645 0.682739 1445640199 0.287781 0.648682 -0.173645 0.682739 1445640199 0.287781 0.648682 -0.173645 0.682739 1445640199 0.287781 0.648682 -0.173645 0.682739 1445640200 0.287781 0.648682 -0.173645 0.682739 1445640200 0.287781 0.648682 -0.173645 0.682739 1445640200 0.285095 0.668274 -0.190613 0.660095 1445640200 0.285095 0.668274 -0.190613 0.660095 1445640200 0.285095 0.668274 -0.190613 0.660095 1445640200 0.285095 0.668274 -0.190613 0.660095 1445640200 0.285095 0.668274 -0.190613 0.660095 1445640200 0.285095 0.668274 -0.190613 0.660095 1445640200 0.285095 0.668274 -0.190613 0.660095 1445640200 0.282715 0.679688 -0.186157 0.650696 1445640200 0.282715 0.679688 -0.186157 0.650696 1445640200 0.282715 0.679688 -0.186157 0.650696 1445640200 0.282715 0.679688 -0.186157 0.650696 1445640200 0.282715 0.679688 -0.186157 0.650696 1445640200 0.293823 0.675293 -0.181458 0.651672 1445640200 0.293823 0.675293 -0.181458 0.651672 1445640200 0.293823 0.675293 -0.181458 0.651672 1445640200 0.293823 0.675293 -0.181458 0.651672 1445640200 0.293823 0.675293 -0.181458 0.651672 1445640200 0.299988 0.672668 -0.187805 0.649719 1445640200 0.299988 0.672668 -0.187805 0.649719 1445640200 0.299988 0.672668 -0.187805 0.649719 1445640200 0.299988 0.672668 -0.187805 0.649719 1445640200 0.299988 0.672668 -0.187805 0.649719 1445640200 0.299988 0.672668 -0.187805 0.649719 1445640200 0.303284 0.674072 -0.198242 0.643616 1445640200 0.303284 0.674072 -0.198242 0.643616 1445640200 0.303284 0.674072 -0.198242 0.643616 1445640200 0.303284 0.674072 -0.198242 0.643616 1445640200 0.303284 0.674072 -0.198242 0.643616 1445640200 0.300964 0.677246 -0.203247 0.639832 1445640200 0.300964 0.677246 -0.203247 0.639832 1445640200 0.300964 0.677246 -0.203247 0.639832 1445640200 0.300964 0.677246 -0.203247 0.639832 1445640200 0.300964 0.677246 -0.203247 0.639832 1445640200 0.300964 0.677246 -0.203247 0.639832 1445640200 0.287964 0.672546 -0.191040 0.654358 1445640200 0.287964 0.672546 -0.191040 0.654358 1445640200 0.287964 0.672546 -0.191040 0.654358 1445640200 0.287964 0.672546 -0.191040 0.654358 1445640200 0.287964 0.672546 -0.191040 0.654358 1445640200 0.287964 0.672546 -0.191040 0.654358 1445640200 0.287964 0.672546 -0.191040 0.654358 1445640200 0.277771 0.662598 -0.176880 0.672607 1445640200 0.277771 0.662598 -0.176880 0.672607 1445640200 0.277771 0.662598 -0.176880 0.672607 1445640200 0.277771 0.662598 -0.176880 0.672607 1445640200 0.277771 0.662598 -0.176880 0.672607 1445640200 0.277771 0.662598 -0.176880 0.672607 1445640200 0.268738 0.652161 -0.160645 0.690308 1445640200 0.268738 0.652161 -0.160645 0.690308 1445640200 0.268738 0.652161 -0.160645 0.690308 1445640200 0.268738 0.652161 -0.160645 0.690308 1445640200 0.268738 0.652161 -0.160645 0.690308 1445640200 0.268738 0.652161 -0.160645 0.690308 1445640200 0.276611 0.643311 -0.157532 0.696228 1445640200 0.276611 0.643311 -0.157532 0.696228 1445640200 0.276611 0.643311 -0.157532 0.696228 1445640200 0.276611 0.643311 -0.157532 0.696228 1445640200 0.276611 0.643311 -0.157532 0.696228 1445640200 0.289917 0.654297 -0.184143 0.673645 1445640200 0.289917 0.654297 -0.184143 0.673645 1445640200 0.289917 0.654297 -0.184143 0.673645 1445640200 0.289917 0.654297 -0.184143 0.673645 1445640200 0.289917 0.654297 -0.184143 0.673645 1445640200 0.289917 0.654297 -0.184143 0.673645 1445640200 0.289917 0.654297 -0.184143 0.673645 1445640200 0.286011 0.679565 -0.195313 0.646606 1445640200 0.286011 0.679565 -0.195313 0.646606 1445640200 0.286011 0.679565 -0.195313 0.646606 1445640200 0.286011 0.679565 -0.195313 0.646606 1445640200 0.286011 0.679565 -0.195313 0.646606 1445640200 0.292603 0.673645 -0.186951 0.652344 1445640200 0.292603 0.673645 -0.186951 0.652344 1445640200 0.292603 0.673645 -0.186951 0.652344 1445640200 0.292603 0.673645 -0.186951 0.652344 1445640200 0.292603 0.673645 -0.186951 0.652344 1445640200 0.292603 0.673645 -0.186951 0.652344 1445640200 0.304688 0.667725 -0.188049 0.652588 1445640200 0.304688 0.667725 -0.188049 0.652588 1445640200 0.304688 0.667725 -0.188049 0.652588 1445640200 0.304688 0.667725 -0.188049 0.652588 1445640200 0.304688 0.667725 -0.188049 0.652588 1445640200 0.304688 0.667725 -0.188049 0.652588 1445640200 0.304688 0.667725 -0.188049 0.652588 1445640200 0.312744 0.671082 -0.205505 0.639954 1445640200 0.312744 0.671082 -0.205505 0.639954 1445640200 0.312744 0.671082 -0.205505 0.639954 1445640200 0.312744 0.671082 -0.205505 0.639954 1445640200 0.312744 0.671082 -0.205505 0.639954 1445640200 0.312744 0.671082 -0.205505 0.639954 1445640200 0.317200 0.674377 -0.221252 0.628967 1445640200 0.317200 0.674377 -0.221252 0.628967 1445640200 0.317200 0.674377 -0.221252 0.628967 1445640200 0.317200 0.674377 -0.221252 0.628967 1445640200 0.317200 0.674377 -0.221252 0.628967 1445640200 0.317200 0.674377 -0.221252 0.628967 1445640200 0.306335 0.673767 -0.217957 0.636108 1445640200 0.306335 0.673767 -0.217957 0.636108 1445640200 0.306335 0.673767 -0.217957 0.636108 1445640200 0.306335 0.673767 -0.217957 0.636108 1445640200 0.306335 0.673767 -0.217957 0.636108 1445640200 0.306335 0.673767 -0.217957 0.636108 1445640200 0.289734 0.665588 -0.201965 0.657410 1445640200 0.289734 0.665588 -0.201965 0.657410 1445640200 0.289734 0.665588 -0.201965 0.657410 1445640200 0.289734 0.665588 -0.201965 0.657410 1445640200 0.289734 0.665588 -0.201965 0.657410 1445640200 0.289734 0.665588 -0.201965 0.657410 1445640201 0.275269 0.651062 -0.177246 0.684692 1445640201 0.275269 0.651062 -0.177246 0.684692 1445640201 0.275269 0.651062 -0.177246 0.684692 1445640201 0.275269 0.651062 -0.177246 0.684692 1445640201 0.275269 0.651062 -0.177246 0.684692 1445640201 0.275269 0.651062 -0.177246 0.684692 1445640201 0.275269 0.651062 -0.177246 0.684692 1445640201 0.276917 0.645325 -0.165161 0.692505 1445640201 0.276917 0.645325 -0.165161 0.692505 1445640201 0.276917 0.645325 -0.165161 0.692505 1445640201 0.276917 0.645325 -0.165161 0.692505 1445640201 0.276917 0.645325 -0.165161 0.692505 1445640201 0.292297 0.653687 -0.187317 0.672363 1445640201 0.292297 0.653687 -0.187317 0.672363 1445640201 0.292297 0.653687 -0.187317 0.672363 1445640201 0.292297 0.653687 -0.187317 0.672363 1445640201 0.292297 0.653687 -0.187317 0.672363 1445640201 0.292297 0.653687 -0.187317 0.672363 1445640201 0.292297 0.653687 -0.187317 0.672363 1445640201 0.290771 0.681335 -0.204041 0.639954 1445640201 0.290771 0.681335 -0.204041 0.639954 1445640201 0.290771 0.681335 -0.204041 0.639954 1445640201 0.290771 0.681335 -0.204041 0.639954 1445640201 0.290771 0.681335 -0.204041 0.639954 1445640201 0.290771 0.681335 -0.204041 0.639954 1445640201 0.299622 0.686035 -0.204102 0.630798 1445640201 0.299622 0.686035 -0.204102 0.630798 1445640201 0.299622 0.686035 -0.204102 0.630798 1445640201 0.299622 0.686035 -0.204102 0.630798 1445640201 0.299622 0.686035 -0.204102 0.630798 1445640201 0.299622 0.686035 -0.204102 0.630798 1445640201 0.315918 0.674255 -0.203003 0.635864 1445640201 0.315918 0.674255 -0.203003 0.635864 1445640201 0.315918 0.674255 -0.203003 0.635864 1445640201 0.315918 0.674255 -0.203003 0.635864 1445640201 0.315918 0.674255 -0.203003 0.635864 1445640201 0.315918 0.674255 -0.203003 0.635864 1445640201 0.322693 0.669800 -0.212219 0.634094 1445640201 0.322693 0.669800 -0.212219 0.634094 1445640201 0.322693 0.669800 -0.212219 0.634094 1445640201 0.322693 0.669800 -0.212219 0.634094 1445640201 0.322693 0.669800 -0.212219 0.634094 1445640201 0.322693 0.669800 -0.212219 0.634094 1445640201 0.326965 0.678345 -0.227722 0.617249 1445640201 0.326965 0.678345 -0.227722 0.617249 1445640201 0.326965 0.678345 -0.227722 0.617249 1445640201 0.326965 0.678345 -0.227722 0.617249 1445640201 0.326965 0.678345 -0.227722 0.617249 1445640201 0.326965 0.678345 -0.227722 0.617249 1445640201 0.318726 0.681824 -0.232605 0.615906 1445640201 0.318726 0.681824 -0.232605 0.615906 1445640201 0.318726 0.681824 -0.232605 0.615906 1445640201 0.318726 0.681824 -0.232605 0.615906 1445640201 0.318726 0.681824 -0.232605 0.615906 1445640201 0.318726 0.681824 -0.232605 0.615906 1445640201 0.297485 0.665222 -0.206665 0.652771 1445640201 0.297485 0.665222 -0.206665 0.652771 1445640201 0.297485 0.665222 -0.206665 0.652771 1445640201 0.297485 0.665222 -0.206665 0.652771 1445640201 0.297485 0.665222 -0.206665 0.652771 1445640201 0.297485 0.665222 -0.206665 0.652771 1445640201 0.284119 0.645081 -0.178162 0.686523 1445640201 0.284119 0.645081 -0.178162 0.686523 1445640201 0.284119 0.645081 -0.178162 0.686523 1445640201 0.284119 0.645081 -0.178162 0.686523 1445640201 0.284119 0.645081 -0.178162 0.686523 1445640201 0.284119 0.645081 -0.178162 0.686523 1445640201 0.280334 0.639709 -0.158752 0.697815 1445640201 0.280334 0.639709 -0.158752 0.697815 1445640201 0.280334 0.639709 -0.158752 0.697815 1445640201 0.280334 0.639709 -0.158752 0.697815 1445640201 0.280334 0.639709 -0.158752 0.697815 1445640201 0.280334 0.639709 -0.158752 0.697815 1445640201 0.299805 0.644043 -0.180359 0.680237 1445640201 0.299805 0.644043 -0.180359 0.680237 1445640201 0.299805 0.644043 -0.180359 0.680237 1445640201 0.299805 0.644043 -0.180359 0.680237 1445640201 0.299805 0.644043 -0.180359 0.680237 1445640201 0.299805 0.644043 -0.180359 0.680237 1445640201 0.298279 0.663513 -0.206604 0.654236 1445640201 0.298279 0.663513 -0.206604 0.654236 1445640201 0.298279 0.663513 -0.206604 0.654236 1445640201 0.298279 0.663513 -0.206604 0.654236 1445640201 0.298279 0.663513 -0.206604 0.654236 1445640201 0.298279 0.663513 -0.206604 0.654236 1445640201 0.289368 0.678528 -0.200928 0.644531 1445640201 0.289368 0.678528 -0.200928 0.644531 1445640201 0.289368 0.678528 -0.200928 0.644531 1445640201 0.289368 0.678528 -0.200928 0.644531 1445640201 0.289368 0.678528 -0.200928 0.644531 1445640201 0.289368 0.678528 -0.200928 0.644531 1445640201 0.300598 0.664001 -0.191223 0.657288 1445640201 0.300598 0.664001 -0.191223 0.657288 1445640201 0.300598 0.664001 -0.191223 0.657288 1445640201 0.300598 0.664001 -0.191223 0.657288 1445640201 0.300598 0.664001 -0.191223 0.657288 1445640201 0.300598 0.664001 -0.191223 0.657288 1445640201 0.302063 0.667297 -0.192505 0.652893 1445640201 0.302063 0.667297 -0.192505 0.652893 1445640201 0.302063 0.667297 -0.192505 0.652893 1445640201 0.302063 0.667297 -0.192505 0.652893 1445640201 0.302063 0.667297 -0.192505 0.652893 1445640201 0.302063 0.667297 -0.192505 0.652893 1445640201 0.307251 0.678711 -0.209961 0.633057 1445640201 0.307251 0.678711 -0.209961 0.633057 1445640201 0.307251 0.678711 -0.209961 0.633057 1445640201 0.307251 0.678711 -0.209961 0.633057 1445640201 0.307251 0.678711 -0.209961 0.633057 1445640201 0.307251 0.678711 -0.209961 0.633057 1445640201 0.305481 0.677002 -0.212769 0.634827 1445640202 0.305481 0.677002 -0.212769 0.634827 1445640202 0.305481 0.677002 -0.212769 0.634827 1445640202 0.305481 0.677002 -0.212769 0.634827 1445640202 0.305481 0.677002 -0.212769 0.634827 1445640202 0.305481 0.677002 -0.212769 0.634827 1445640202 0.286682 0.674805 -0.201050 0.649536 1445640202 0.286682 0.674805 -0.201050 0.649536 1445640202 0.286682 0.674805 -0.201050 0.649536 1445640202 0.286682 0.674805 -0.201050 0.649536 1445640202 0.286682 0.674805 -0.201050 0.649536 1445640202 0.286682 0.674805 -0.201050 0.649536 1445640202 0.286682 0.674805 -0.201050 0.649536 1445640202 0.272095 0.661804 -0.179993 0.674927 1445640202 0.272095 0.661804 -0.179993 0.674927 1445640202 0.272095 0.661804 -0.179993 0.674927 1445640202 0.272095 0.661804 -0.179993 0.674927 1445640202 0.272095 0.661804 -0.179993 0.674927 1445640202 0.272095 0.661804 -0.179993 0.674927 1445640202 0.262146 0.655579 -0.153442 0.691284 1445640202 0.262146 0.655579 -0.153442 0.691284 1445640202 0.262146 0.655579 -0.153442 0.691284 1445640202 0.262146 0.655579 -0.153442 0.691284 1445640202 0.262146 0.655579 -0.153442 0.691284 1445640202 0.262146 0.655579 -0.153442 0.691284 1445640202 0.274841 0.658997 -0.164185 0.680542 1445640202 0.274841 0.658997 -0.164185 0.680542 1445640202 0.274841 0.658997 -0.164185 0.680542 1445640202 0.274841 0.658997 -0.164185 0.680542 1445640202 0.274841 0.658997 -0.164185 0.680542 1445640202 0.274841 0.658997 -0.164185 0.680542 1445640202 0.274841 0.658997 -0.164185 0.680542 1445640202 0.271118 0.687866 -0.187317 0.646667 1445640202 0.271118 0.687866 -0.187317 0.646667 1445640202 0.271118 0.687866 -0.187317 0.646667 1445640202 0.271118 0.687866 -0.187317 0.646667 1445640202 0.271118 0.687866 -0.187317 0.646667 1445640202 0.271118 0.687866 -0.187317 0.646667 1445640202 0.260681 0.706848 -0.180481 0.632263 1445640202 0.260681 0.706848 -0.180481 0.632263 1445640202 0.260681 0.706848 -0.180481 0.632263 1445640202 0.260681 0.706848 -0.180481 0.632263 1445640202 0.260681 0.706848 -0.180481 0.632263 1445640202 0.260681 0.706848 -0.180481 0.632263 1445640202 0.272461 0.686096 -0.166992 0.653503 1445640202 0.272461 0.686096 -0.166992 0.653503 1445640202 0.272461 0.686096 -0.166992 0.653503 1445640202 0.272461 0.686096 -0.166992 0.653503 1445640202 0.272461 0.686096 -0.166992 0.653503 1445640202 0.272461 0.686096 -0.166992 0.653503 1445640202 0.273621 0.678345 -0.163696 0.661865 1445640202 0.273621 0.678345 -0.163696 0.661865 1445640202 0.273621 0.678345 -0.163696 0.661865 1445640202 0.273621 0.678345 -0.163696 0.661865 1445640202 0.273621 0.678345 -0.163696 0.661865 1445640202 0.273621 0.678345 -0.163696 0.661865 1445640202 0.273621 0.678345 -0.163696 0.661865 1445640202 0.281433 0.684631 -0.178345 0.648254 1445640202 0.281433 0.684631 -0.178345 0.648254 1445640202 0.281433 0.684631 -0.178345 0.648254 1445640202 0.281433 0.684631 -0.178345 0.648254 1445640202 0.281433 0.684631 -0.178345 0.648254 1445640202 0.281433 0.684631 -0.178345 0.648254 1445640202 0.285461 0.691711 -0.197083 0.633301 1445640202 0.285461 0.691711 -0.197083 0.633301 1445640202 0.285461 0.691711 -0.197083 0.633301 1445640202 0.285461 0.691711 -0.197083 0.633301 1445640202 0.285461 0.691711 -0.197083 0.633301 1445640202 0.285461 0.691711 -0.197083 0.633301 1445640202 0.265076 0.682495 -0.184570 0.655579 1445640202 0.265076 0.682495 -0.184570 0.655579 1445640202 0.265076 0.682495 -0.184570 0.655579 1445640202 0.265076 0.682495 -0.184570 0.655579 1445640202 0.265076 0.682495 -0.184570 0.655579 1445640202 0.265076 0.682495 -0.184570 0.655579 1445640202 0.265076 0.682495 -0.184570 0.655579 1445640202 0.252197 0.654846 -0.159363 0.694336 1445640202 0.252197 0.654846 -0.159363 0.694336 1445640202 0.252197 0.654846 -0.159363 0.694336 1445640202 0.252197 0.654846 -0.159363 0.694336 1445640202 0.252197 0.654846 -0.159363 0.694336 1445640202 0.252197 0.654846 -0.159363 0.694336 1445640202 0.248047 0.652954 -0.145264 0.700684 1445640202 0.248047 0.652954 -0.145264 0.700684 1445640202 0.248047 0.652954 -0.145264 0.700684 1445640202 0.248047 0.652954 -0.145264 0.700684 1445640202 0.248047 0.652954 -0.145264 0.700684 1445640202 0.248047 0.652954 -0.145264 0.700684 1445640202 0.262146 0.664063 -0.158936 0.681885 1445640202 0.262146 0.664063 -0.158936 0.681885 1445640202 0.262146 0.664063 -0.158936 0.681885 1445640202 0.262146 0.664063 -0.158936 0.681885 1445640202 0.262146 0.664063 -0.158936 0.681885 1445640202 0.262146 0.664063 -0.158936 0.681885 1445640202 0.265503 0.685120 -0.181030 0.653625 1445640202 0.265503 0.685120 -0.181030 0.653625 1445640202 0.265503 0.685120 -0.181030 0.653625 1445640202 0.265503 0.685120 -0.181030 0.653625 1445640202 0.265503 0.685120 -0.181030 0.653625 1445640202 0.265503 0.685120 -0.181030 0.653625 1445640202 0.265503 0.685120 -0.181030 0.653625 1445640202 0.259521 0.689758 -0.177429 0.652161 1445640202 0.259521 0.689758 -0.177429 0.652161 1445640202 0.259521 0.689758 -0.177429 0.652161 1445640202 0.259521 0.689758 -0.177429 0.652161 1445640202 0.259521 0.689758 -0.177429 0.652161 1445640202 0.259521 0.689758 -0.177429 0.652161 1445640202 0.268738 0.674988 -0.163391 0.667358 1445640202 0.268738 0.674988 -0.163391 0.667358 1445640202 0.268738 0.674988 -0.163391 0.667358 1445640202 0.268738 0.674988 -0.163391 0.667358 1445640202 0.268738 0.674988 -0.163391 0.667358 1445640202 0.268738 0.674988 -0.163391 0.667358 1445640202 0.278564 0.680786 -0.177795 0.653625 1445640202 0.278564 0.680786 -0.177795 0.653625 1445640203 0.278564 0.680786 -0.177795 0.653625 1445640203 0.278564 0.680786 -0.177795 0.653625 1445640203 0.278564 0.680786 -0.177795 0.653625 1445640203 0.278564 0.680786 -0.177795 0.653625 1445640203 0.284302 0.686340 -0.197998 0.639343 1445640203 0.284302 0.686340 -0.197998 0.639343 1445640203 0.284302 0.686340 -0.197998 0.639343 1445640203 0.284302 0.686340 -0.197998 0.639343 1445640203 0.284302 0.686340 -0.197998 0.639343 1445640203 0.284302 0.686340 -0.197998 0.639343 1445640203 0.279968 0.686829 -0.203430 0.639038 1445640203 0.279968 0.686829 -0.203430 0.639038 1445640203 0.279968 0.686829 -0.203430 0.639038 1445640203 0.279968 0.686829 -0.203430 0.639038 1445640203 0.279968 0.686829 -0.203430 0.639038 1445640203 0.279968 0.686829 -0.203430 0.639038 1445640203 0.279968 0.686829 -0.203430 0.639038 1445640203 0.260010 0.682983 -0.186218 0.656616 1445640203 0.260010 0.682983 -0.186218 0.656616 1445640203 0.260010 0.682983 -0.186218 0.656616 1445640203 0.260010 0.682983 -0.186218 0.656616 1445640203 0.260010 0.682983 -0.186218 0.656616 1445640203 0.260010 0.682983 -0.186218 0.656616 1445640203 0.246948 0.666687 -0.163086 0.684021 1445640203 0.246948 0.666687 -0.163086 0.684021 1445640203 0.246948 0.666687 -0.163086 0.684021 1445640203 0.246948 0.666687 -0.163086 0.684021 1445640203 0.246948 0.666687 -0.163086 0.684021 1445640203 0.246948 0.666687 -0.163086 0.684021 1445640203 0.250061 0.659119 -0.154541 0.692139 1445640203 0.250061 0.659119 -0.154541 0.692139 1445640203 0.250061 0.659119 -0.154541 0.692139 1445640203 0.250061 0.659119 -0.154541 0.692139 1445640203 0.250061 0.659119 -0.154541 0.692139 1445640203 0.250061 0.659119 -0.154541 0.692139 1445640203 0.263489 0.671631 -0.175049 0.669922 1445640203 0.263489 0.671631 -0.175049 0.669922 1445640203 0.263489 0.671631 -0.175049 0.669922 1445640203 0.263489 0.671631 -0.175049 0.669922 1445640203 0.263489 0.671631 -0.175049 0.669922 1445640203 0.263489 0.671631 -0.175049 0.669922 1445640203 0.263367 0.696106 -0.191223 0.639893 1445640203 0.263367 0.696106 -0.191223 0.639893 1445640203 0.263367 0.696106 -0.191223 0.639893 1445640203 0.263367 0.696106 -0.191223 0.639893 1445640203 0.263367 0.696106 -0.191223 0.639893 1445640203 0.263367 0.696106 -0.191223 0.639893 1445640203 0.262939 0.699463 -0.182800 0.638794 1445640203 0.262939 0.699463 -0.182800 0.638794 1445640203 0.262939 0.699463 -0.182800 0.638794 1445640203 0.262939 0.699463 -0.182800 0.638794 1445640203 0.262939 0.699463 -0.182800 0.638794 1445640203 0.262939 0.699463 -0.182800 0.638794 1445640203 0.277954 0.689026 -0.180847 0.644409 1445640203 0.277954 0.689026 -0.180847 0.644409 1445640203 0.277954 0.689026 -0.180847 0.644409 1445640203 0.277954 0.689026 -0.180847 0.644409 1445640203 0.277954 0.689026 -0.180847 0.644409 1445640203 0.277954 0.689026 -0.180847 0.644409 1445640203 0.288574 0.688843 -0.192322 0.636475 1445640203 0.288574 0.688843 -0.192322 0.636475 1445640203 0.288574 0.688843 -0.192322 0.636475 1445640203 0.288574 0.688843 -0.192322 0.636475 1445640203 0.288574 0.688843 -0.192322 0.636475 1445640203 0.288574 0.688843 -0.192322 0.636475 1445640203 0.299316 0.692383 -0.211609 0.621460 1445640203 0.299316 0.692383 -0.211609 0.621460 1445640203 0.299316 0.692383 -0.211609 0.621460 1445640203 0.299316 0.692383 -0.211609 0.621460 1445640203 0.299316 0.692383 -0.211609 0.621460 1445640203 0.299316 0.692383 -0.211609 0.621460 1445640203 0.299316 0.692383 -0.211609 0.621460 1445640203 0.293701 0.691528 -0.212769 0.624634 1445640203 0.293701 0.691528 -0.212769 0.624634 1445640203 0.293701 0.691528 -0.212769 0.624634 1445640203 0.293701 0.691528 -0.212769 0.624634 1445640203 0.293701 0.691528 -0.212769 0.624634 1445640203 0.293701 0.691528 -0.212769 0.624634 1445640203 0.272949 0.682556 -0.190979 0.650452 1445640203 0.272949 0.682556 -0.190979 0.650452 1445640203 0.272949 0.682556 -0.190979 0.650452 1445640203 0.272949 0.682556 -0.190979 0.650452 1445640203 0.272949 0.682556 -0.190979 0.650452 1445640203 0.272949 0.682556 -0.190979 0.650452 1445640203 0.272949 0.682556 -0.190979 0.650452 1445640203 0.266846 0.655884 -0.167908 0.685791 1445640203 0.266846 0.655884 -0.167908 0.685791 1445640203 0.266846 0.655884 -0.167908 0.685791 1445640203 0.266846 0.655884 -0.167908 0.685791 1445640203 0.266846 0.655884 -0.167908 0.685791 1445640203 0.271301 0.648682 -0.161743 0.692383 1445640203 0.271301 0.648682 -0.161743 0.692383 1445640203 0.271301 0.648682 -0.161743 0.692383 1445640203 0.271301 0.648682 -0.161743 0.692383 1445640203 0.271301 0.648682 -0.161743 0.692383 1445640203 0.285828 0.653137 -0.178589 0.678040 1445640203 0.285828 0.653137 -0.178589 0.678040 1445640203 0.285828 0.653137 -0.178589 0.678040 1445640203 0.285828 0.653137 -0.178589 0.678040 1445640203 0.285828 0.653137 -0.178589 0.678040 1445640203 0.285828 0.653137 -0.178589 0.678040 1445640203 0.283325 0.674683 -0.194641 0.653076 1445640203 0.283325 0.674683 -0.194641 0.653076 1445640203 0.283325 0.674683 -0.194641 0.653076 1445640203 
0.207336 0.704102 -0.124268 0.667603 1445640205 0.207336 0.704102 -0.124268 0.667603 1445640205 0.207336 0.704102 -0.124268 0.667603 1445640205 0.207336 0.704102 -0.124268 0.667603 1445640205 0.193359 0.714111 -0.104797 0.664490 1445640205 0.193359 0.714111 -0.104797 0.664490 1445640205 0.193359 0.714111 -0.104797 0.664490 1445640205 0.193359 0.714111 -0.104797 0.664490 1445640205 0.193359 0.714111 -0.104797 0.664490 1445640205 0.193359 0.714111 -0.104797 0.664490 1445640205 0.193054 0.698669 -0.100464 0.681458 1445640205 0.193054 0.698669 -0.100464 0.681458 1445640205 0.193054 0.698669 -0.100464 0.681458 1445640205 0.193054 0.698669 -0.100464 0.681458 1445640205 0.193054 0.698669 -0.100464 0.681458 1445640205 0.193054 0.698669 -0.100464 0.681458 1445640205 0.210022 0.676453 -0.114563 0.696472 1445640205 0.210022 0.676453 -0.114563 0.696472 1445640205 0.210022 0.676453 -0.114563 0.696472 1445640205 0.210022 0.676453 -0.114563 0.696472 1445640205 0.210022 0.676453 -0.114563 0.696472 1445640205 0.210022 0.676453 -0.114563 0.696472 1445640205 0.225952 0.661072 -0.126343 0.704224 1445640205 0.225952 0.661072 -0.126343 0.704224 1445640205 0.225952 0.661072 -0.126343 0.704224 1445640205 0.225952 0.661072 -0.126343 0.704224 1445640205 0.225952 0.661072 -0.126343 0.704224 1445640205 0.225952 0.661072 -0.126343 0.704224 1445640206 0.225952 0.661072 -0.126343 0.704224 1445640206 0.216919 0.659607 -0.120667 0.709351 1445640206 0.216919 0.659607 -0.120667 0.709351 1445640206 0.216919 0.659607 -0.120667 0.709351 1445640206 0.216919 0.659607 -0.120667 0.709351 1445640206 0.216919 0.659607 -0.120667 0.709351 1445640206 0.216919 0.659607 -0.120667 0.709351 1445640206 0.203979 0.663086 -0.111694 0.711426 1445640206 0.203979 0.663086 -0.111694 0.711426 1445640206 0.203979 0.663086 -0.111694 0.711426 1445640206 0.203979 0.663086 -0.111694 0.711426 1445640206 0.203979 0.663086 -0.111694 0.711426 1445640206 0.203979 0.663086 -0.111694 0.711426 1445640206 0.201294 0.671326 -0.110107 0.704651 1445640206 0.201294 0.671326 -0.110107 0.704651 1445640206 0.201294 0.671326 -0.110107 0.704651 1445640206 0.201294 0.671326 -0.110107 0.704651 1445640206 0.201294 0.671326 -0.110107 0.704651 1445640206 0.201294 0.671326 -0.110107 0.704651 1445640206 0.187317 0.678040 -0.110718 0.702026 1445640206 0.187317 0.678040 -0.110718 0.702026 1445640206 0.187317 0.678040 -0.110718 0.702026 1445640206 0.187317 0.678040 -0.110718 0.702026 1445640206 0.187317 0.678040 -0.110718 0.702026 1445640206 0.187317 0.678040 -0.110718 0.702026 1445640206 0.167358 0.689880 -0.102295 0.696777 1445640206 0.167358 0.689880 -0.102295 0.696777 1445640206 0.167358 0.689880 -0.102295 0.696777 1445640206 0.167358 0.689880 -0.102295 0.696777 1445640206 0.167358 0.689880 -0.102295 0.696777 1445640206 0.167358 0.689880 -0.102295 0.696777 1445640206 0.167358 0.689880 -0.102295 0.696777 1445640206 0.166992 0.701599 -0.094421 0.686157 1445640206 0.166992 0.701599 -0.094421 0.686157 1445640206 0.166992 0.701599 -0.094421 0.686157 1445640206 0.166992 0.701599 -0.094421 0.686157 1445640206 0.166992 0.701599 -0.094421 0.686157 1445640206 0.172668 0.704224 -0.092590 0.682373 1445640206 0.172668 0.704224 -0.092590 0.682373 1445640206 0.172668 0.704224 -0.092590 0.682373 1445640206 0.172668 0.704224 -0.092590 0.682373 1445640206 0.172668 0.704224 -0.092590 0.682373 1445640206 0.172668 0.704224 -0.092590 0.682373 1445640206 0.172668 0.704224 -0.092590 0.682373 1445640206 0.174805 0.704102 -0.095337 0.681580 1445640206 0.174805 0.704102 -0.095337 0.681580 1445640206 0.174805 0.704102 -0.095337 0.681580 1445640206 0.174805 0.704102 -0.095337 0.681580 1445640206 0.174805 0.704102 -0.095337 0.681580 1445640206 0.186035 0.691711 -0.100830 0.690430 1445640206 0.186035 0.691711 -0.100830 0.690430 1445640206 0.186035 0.691711 -0.100830 0.690430 1445640206 0.186035 0.691711 -0.100830 0.690430 1445640206 0.186035 0.691711 -0.100830 0.690430 1445640206 0.186035 0.691711 -0.100830 0.690430 1445640206 0.194763 0.674805 -0.105652 0.703857 1445640206 0.194763 0.674805 -0.105652 0.703857 1445640206 0.194763 0.674805 -0.105652 0.703857 1445640206 0.194763 0.674805 -0.105652 0.703857 1445640206 0.194763 0.674805 -0.105652 0.703857 1445640206 0.194763 0.674805 -0.105652 0.703857 1445640206 0.194763 0.674805 -0.105652 0.703857 1445640206 0.206238 0.671509 -0.118835 0.701660 1445640206 0.206238 0.671509 -0.118835 0.701660 1445640206 0.206238 0.671509 -0.118835 0.701660 1445640206 0.206238 0.671509 -0.118835 0.701660 1445640206 0.206238 0.671509 -0.118835 0.701660 1445640206 0.206238 0.671509 -0.118835 0.701660 1445640206 0.207520 0.673950 -0.121704 0.698486 1445640206 0.207520 0.673950 -0.121704 0.698486 1445640206 0.207520 0.673950 -0.121704 0.698486 1445640206 0.207520 0.673950 -0.121704 0.698486 1445640206 0.207520 0.673950 -0.121704 0.698486 1445640206 0.207520 0.673950 -0.121704 0.698486 1445640206 0.194641 0.673584 -0.106628 0.704895 1445640206 0.194641 0.673584 -0.106628 0.704895 1445640206 0.194641 0.673584 -0.106628 0.704895 1445640206 0.194641 0.673584 -0.106628 0.704895 1445640206 0.194641 0.673584 -0.106628 0.704895 1445640206 0.194641 0.673584 -0.106628 0.704895 1445640206 0.197144 0.679688 -0.108521 0.698059 1445640206 0.197144 0.679688 -0.108521 0.698059 1445640206 0.197144 0.679688 -0.108521 0.698059 1445640206 0.197144 0.679688 -0.108521 0.698059 1445640206 0.197144 0.679688 -0.108521 0.698059 1445640206 0.197144 0.679688 -0.108521 0.698059 1445640206 0.197144 0.679688 -0.108521 0.698059 1445640206 0.190247 0.689697 -0.114502 0.689148 1445640206 0.190247 0.689697 -0.114502 0.689148 1445640206 0.190247 0.689697 -0.114502 0.689148 1445640206 0.190247 0.689697 -0.114502 0.689148 1445640206 0.190247 0.689697 -0.114502 0.689148 1445640206 0.190247 0.689697 -0.114502 0.689148 1445640206 0.174438 0.705322 -0.113647 0.677551 1445640206 0.174438 0.705322 -0.113647 0.677551 1445640206 0.174438 0.705322 -0.113647 0.677551 1445640206 0.174438 0.705322 -0.113647 0.677551 1445640206 0.174438 0.705322 -0.113647 0.677551 1445640206 0.174438 0.705322 -0.113647 0.677551 1445640206 0.174438 0.705322 -0.113647 0.677551 1445640206 0.161987 0.713806 -0.096558 0.674438 1445640206 0.161987 0.713806 -0.096558 0.674438 1445640206 0.161987 0.713806 -0.096558 0.674438 1445640206 0.161987 0.713806 -0.096558 0.674438 1445640206 0.161987 0.713806 -0.096558 0.674438 1445640206 0.161987 0.713806 -0.096558 0.674438 1445640206 0.160645 0.715271 -0.087769 0.674377 1445640206 0.160645 0.715271 -0.087769 0.674377 1445640206 0.160645 0.715271 -0.087769 0.674377 1445640206 0.160645 0.715271 -0.087769 0.674377 1445640206 0.160645 0.715271 -0.087769 0.674377 1445640206 0.160645 0.715271 -0.087769 0.674377 1445640206 0.160645 0.715271 -0.087769 0.674377 1445640207 0.168152 0.711914 -0.088501 0.675964 1445640207 0.168152 0.711914 -0.088501 0.675964 1445640207 0.168152 0.711914 -0.088501 0.675964 1445640207 0.168152 0.711914 -0.088501 0.675964 1445640207 0.168152 0.711914 -0.088501 0.675964 1445640207 0.168152 0.711914 -0.088501 0.675964 1445640207 0.168152 0.711914 -0.088501 0.675964 1445640207 0.183716 0.701111 -0.096863 0.682068 1445640207 0.183716 0.701111 -0.096863 0.682068 1445640207 0.183716 0.701111 -0.096863 0.682068 1445640207 0.183716 0.701111 -0.096863 0.682068 1445640207 0.183716 0.701111 -0.096863 0.682068 1445640207 0.183716 0.701111 -0.096863 0.682068 1445640207 0.199402 0.679382 -0.106140 0.698120 1445640207 0.199402 0.679382 -0.106140 0.698120 1445640207 0.199402 0.679382 -0.106140 0.698120 1445640207 0.199402 0.679382 -0.106140 0.698120 1445640207 0.199402 0.679382 -0.106140 0.698120 1445640207 0.199402 0.679382 -0.106140 0.698120 1445640207 0.210815 0.668457 -0.120789 0.702881 1445640207 0.210815 0.668457 -0.120789 0.702881 1445640207 0.210815 0.668457 -0.120789 0.702881 1445640207 0.210815 0.668457 -0.120789 0.702881 1445640207 0.210815 0.668457 -0.120789 0.702881 1445640207 0.210815 0.668457 -0.120789 0.702881 1445640207 0.203857 0.672485 -0.118591 0.701477 1445640207 0.203857 0.672485 -0.118591 0.701477 1445640207 0.203857 0.672485 -0.118591 0.701477 1445640207 0.203857 0.672485 -0.118591 0.701477 1445640207 0.203857 0.672485 -0.118591 0.701477 1445640207 0.203857 0.672485 -0.118591 0.701477 1445640207 0.189392 0.679260 -0.097534 0.702271 1445640207 0.189392 0.679260 -0.097534 0.702271 1445640207 0.189392 0.679260 -0.097534 0.702271 1445640207 0.189392 0.679260 -0.097534 0.702271 1445640207 0.189392 0.679260 -0.097534 0.702271 1445640207 0.189392 0.679260 -0.097534 0.702271 1445640207 0.189392 0.679260 -0.097534 0.702271 1445640207 0.193481 0.689209 -0.100830 0.690857 1445640207 0.193481 0.689209 -0.100830 0.690857 1445640207 0.193481 0.689209 -0.100830 0.690857 1445640207 0.193481 0.689209 -0.100830 0.690857 1445640207 0.193481 0.689209 -0.100830 0.690857 1445640207 0.193481 0.689209 -0.100830 0.690857 1445640207 0.194824 0.684631 -0.114197 0.692932 1445640207 0.194824 0.684631 -0.114197 0.692932 1445640207 0.194824 0.684631 -0.114197 0.692932 1445640207 0.194824 0.684631 -0.114197 0.692932 1445640207 0.194824 0.684631 -0.114197 0.692932 1445640207 0.194824 0.684631 -0.114197 0.692932 1445640207 0.187744 0.688721 -0.121460 0.689636 1445640207 0.187744 0.688721 -0.121460 0.689636 1445640207 0.187744 0.688721 -0.121460 0.689636 1445640207 0.187744 0.688721 -0.121460 0.689636 1445640207 0.187744 0.688721 -0.121460 0.689636 1445640207 0.187744 0.688721 -0.121460 0.689636 1445640207 0.187744 0.688721 -0.121460 0.689636 1445640207 0.174438 0.714966 -0.109680 0.668030 1445640207 0.174438 0.714966 -0.109680 0.668030 1445640207 0.174438 0.714966 -0.109680 0.668030 1445640207 0.174438 0.714966 -0.109680 0.668030 1445640207 0.174438 0.714966 -0.109680 0.668030 1445640207 0.174438 0.714966 -0.109680 0.668030 1445640207 0.180725 0.716003 -0.105164 0.665955 1445640207 0.180725 0.716003 -0.105164 0.665955 1445640207 0.180725 0.716003 -0.105164 0.665955 1445640207 0.180725 0.716003 -0.105164 0.665955 1445640207 0.180725 0.716003 -0.105164 0.665955 1445640207 0.180725 0.716003 -0.105164 0.665955 1445640207 0.189453 0.708496 -0.107727 0.671204 1445640207 0.189453 0.708496 -0.107727 0.671204 1445640207 0.189453 0.708496 -0.107727 0.671204 1445640207 0.189453 0.708496 -0.107727 0.671204 1445640207 0.189453 0.708496 -0.107727 0.671204 1445640207 0.189453 0.708496 -0.107727 0.671204 1445640207 0.189453 0.708496 -0.107727 0.671204 1445640207 0.201599 0.699768 -0.115540 0.675415 1445640207 0.201599 0.699768 -0.115540 0.675415 1445640207 0.201599 0.699768 -0.115540 0.675415 1445640207 0.201599 0.699768 -0.115540 0.675415 1445640207 0.201599 0.699768 -0.115540 0.675415 1445640207 0.201599 0.699768 -0.115540 0.675415 1445640207 0.215088 0.679565 -0.116943 0.691467 1445640207 0.215088 0.679565 -0.116943 0.691467 1445640207 0.215088 0.679565 -0.116943 0.691467 1445640207 0.215088 0.679565 -0.116943 0.691467 1445640207 0.215088 0.679565 -0.116943 0.691467 1445640207 0.215088 0.679565 -0.116943 0.691467 1445640207 0.225830 0.669006 -0.128723 0.696228 1445640207 0.225830 0.669006 -0.128723 0.696228 1445640207 0.225830 0.669006 -0.128723 0.696228 1445640207 0.225830 0.669006 -0.128723 0.696228 1445640207 0.225830 0.669006 -0.128723 0.696228 1445640207 0.225830 0.669006 -0.128723 0.696228 1445640207 0.225830 0.669006 -0.128723 0.696228 1445640207 0.224121 0.670166 -0.130432 0.695374 1445640207 0.224121 0.670166 -0.130432 0.695374 1445640207 0.224121 0.670166 -0.130432 0.695374 1445640207 0.224121 0.670166 -0.130432 0.695374 1445640207 0.224121 0.670166 -0.130432 0.695374 1445640207 0.224121 0.670166 -0.130432 0.695374 1445640207 0.217957 0.678223 -0.120483 0.691284 1445640207 0.217957 0.678223 -0.120483 0.691284 1445640207 0.217957 0.678223 -0.120483 0.691284 1445640207 0.217957 0.678223 -0.120483 0.691284 1445640207 0.217957 0.678223 -0.120483 0.691284 1445640207 0.217957 0.678223 -0.120483 0.691284 1445640207 0.219849 0.684570 -0.126343 0.683411 1445640207 0.219849 0.684570 -0.126343 0.683411 1445640207 0.219849 0.684570 -0.126343 0.683411 1445640207 0.219849 0.684570 -0.126343 0.683411 1445640207 0.219849 0.684570 -0.126343 0.683411 1445640207 0.219849 0.684570 -0.126343 0.683411 1445640207 0.222229 0.686462 -0.142456 0.677490 1445640208 0.222229 0.686462 -0.142456 0.677490 1445640208 0.222229 0.686462 -0.142456 0.677490 1445640208 0.222229 0.686462 -0.142456 0.677490 1445640208 0.222229 0.686462 -0.142456 0.677490 1445640208 0.222229 0.686462 -0.142456 0.677490 1445640208 0.210754 0.694153 -0.145447 0.672668 1445640208 0.210754 0.694153 -0.145447 0.672668 1445640208 0.210754 0.694153 -0.145447 0.672668 1445640208 0.210754 0.694153 -0.145447 0.672668 1445640208 0.210754 0.694153 -0.145447 0.672668 1445640208 0.186768 0.714233 -0.127686 0.662292 1445640208 0.186768 0.714233 -0.127686 0.662292 1445640208 0.186768 0.714233 -0.127686 0.662292 1445640208 0.186768 0.714233 -0.127686 0.662292 1445640208 0.186768 0.714233 -0.127686 0.662292 1445640208 0.186768 0.714233 -0.127686 0.662292 1445640208 0.186768 0.714233 -0.127686 0.662292 1445640208 0.176819 0.726929 -0.109070 0.654480 1445640208 0.176819 0.726929 -0.109070 0.654480 1445640208 0.176819 0.726929 -0.109070 0.654480 1445640208 0.176819 0.726929 -0.109070 0.654480 1445640208 0.176819 0.726929 -0.109070 0.654480 1445640208 0.176819 0.726929 -0.109070 0.654480 1445640208 0.187195 0.717896 -0.107788 0.661743 1445640208 0.187195 0.717896 -0.107788 0.661743 1445640208 0.187195 0.717896 -0.107788 0.661743 1445640208 0.187195 0.717896 -0.107788 0.661743 1445640208 0.187195 0.717896 -0.107788 0.661743 1445640208 0.187195 0.717896 -0.107788 0.661743 1445640208 0.187195 0.717896 -0.107788 0.661743 1445640208 0.201843 0.706055 -0.123840 0.667358 1445640208 0.201843 0.706055 -0.123840 0.667358 1445640208 0.201843 0.706055 -0.123840 0.667358 1445640208 0.201843 0.706055 -0.123840 0.667358 1445640208 0.201843 0.706055 -0.123840 0.667358 1445640208 0.201843 0.706055 -0.123840 0.667358 1445640208 0.210632 0.675720 -0.126831 0.694885 1445640208 0.210632 0.675720 -0.126831 0.694885 1445640208 0.210632 0.675720 -0.126831 0.694885 1445640208 0.210632 0.675720 -0.126831 0.694885 1445640208 0.210632 0.675720 -0.126831 0.694885 1445640208 0.210632 0.675720 -0.126831 0.694885 1445640208 0.210632 0.675720 -0.126831 0.694885 1445640208 0.209290 0.663086 -0.126892 0.707336 1445640208 0.209290 0.663086 -0.126892 0.707336 1445640208 0.209290 0.663086 -0.126892 0.707336 1445640208 0.209290 0.663086 -0.126892 0.707336 1445640208 0.209290 0.663086 -0.126892 0.707336 1445640208 0.209290 0.663086 -0.126892 0.707336 1445640208 0.201538 0.664551 -0.123108 0.708862 1445640208 0.201538 0.664551 -0.123108 0.708862 1445640208 0.201538 0.664551 -0.123108 0.708862 1445640208 0.201538 0.664551 -0.123108 0.708862 1445640208 0.201538 0.664551 -0.123108 0.708862 1445640208 0.201538 0.664551 -0.123108 0.708862 1445640208 0.190918 0.671936 -0.108398 0.707275 1445640208 0.190918 0.671936 -0.108398 0.707275 1445640208 0.190918 0.671936 -0.108398 0.707275 1445640208 0.190918 0.671936 -0.108398 0.707275 1445640208 0.190918 0.671936 -0.108398 0.707275 1445640208 0.190918 0.671936 -0.108398 0.707275 1445640208 0.196045 0.680054 -0.108337 0.697998 1445640208 0.196045 0.680054 -0.108337 0.697998 1445640208 0.196045 0.680054 -0.108337 0.697998 1445640208 0.196045 0.680054 -0.108337 0.697998 1445640208 0.196045 0.680054 -0.108337 0.697998 1445640208 0.196045 0.680054 -0.108337 0.697998 1445640208 0.200195 0.675232 -0.119324 0.699768 1445640208 0.200195 0.675232 -0.119324 0.699768 1445640208 0.200195 0.675232 -0.119324 0.699768 1445640208 0.200195 0.675232 -0.119324 0.699768 1445640208 0.200195 0.675232 -0.119324 0.699768 1445640208 0.200195 0.675232 -0.119324 0.699768 1445640208 0.196655 0.675598 -0.126343 0.699158 1445640208 0.196655 0.675598 -0.126343 0.699158 1445640208 0.196655 0.675598 -0.126343 0.699158 1445640208 0.196655 0.675598 -0.126343 0.699158 1445640208 0.196655 0.675598 -0.126343 0.699158 1445640208 0.196655 0.675598 -0.126343 0.699158 1445640208 0.188110 0.693970 -0.120056 0.684509 1445640208 0.188110 0.693970 -0.120056 0.684509 1445640208 0.188110 0.693970 -0.120056 0.684509 1445640208 0.188110 0.693970 -0.120056 0.684509 1445640208 0.188110 0.693970 -0.120056 0.684509 1445640208 0.182068 0.712646 -0.112549 0.667969 1445640208 0.182068 0.712646 -0.112549 0.667969 1445640208 0.182068 0.712646 -0.112549 0.667969 1445640208 0.182068 0.712646 -0.112549 0.667969 1445640208 0.182068 0.712646 -0.112549 0.667969 1445640208 0.182068 0.712646 -0.112549 0.667969 1445640208 0.183960 0.706177 -0.106079 0.675415 1445640208 0.183960 0.706177 -0.106079 0.675415 1445640208 0.183960 0.706177 -0.106079 0.675415 1445640208 0.183960 0.706177 -0.106079 0.675415 1445640208 0.183960 0.706177 -0.106079 0.675415 1445640208 0.197021 0.704468 -0.113586 0.672241 1445640208 0.197021 0.704468 -0.113586 0.672241 1445640208 0.197021 0.704468 -0.113586 0.672241 1445640208 0.197021 0.704468 -0.113586 0.672241 1445640208 0.197021 0.704468 -0.113586 0.672241 1445640208 0.197021 0.704468 -0.113586 0.672241 1445640208 0.197021 0.704468 -0.113586 0.672241 1445640208 0.212769 0.689575 -0.121643 0.681396 1445640208 0.212769 0.689575 -0.121643 0.681396 1445640208 0.212769 0.689575 -0.121643 0.681396 1445640208 0.212769 0.689575 -0.121643 0.681396 1445640208 0.212769 0.689575 -0.121643 0.681396 1445640208 0.225037 0.670288 -0.132813 0.694458 1445640208 0.225037 0.670288 -0.132813 0.694458 1445640209 0.225037 0.670288 -0.132813 0.694458 1445640209 0.225037 0.670288 -0.132813 0.694458 1445640209 0.225037 0.670288 -0.132813 0.694458 1445640209 0.225037 0.670288 -0.132813 0.694458 1445640209 0.234131 0.662537 -0.141541 0.697205 1445640209 0.234131 0.662537 -0.141541 0.697205 1445640209 0.234131 0.662537 -0.141541 0.697205 1445640209 0.234131 0.662537 -0.141541 0.697205 1445640209 0.234131 0.662537 -0.141541 0.697205 1445640209 0.234131 0.662537 -0.141541 0.697205 1445640209 0.239502 0.658264 -0.147217 0.698303 1445640209 0.239502 0.658264 -0.147217 0.698303 1445640209 0.239502 0.658264 -0.147217 0.698303 1445640209 0.239502 0.658264 -0.147217 0.698303 1445640209 0.239502 0.658264 -0.147217 0.698303 1445640209 0.239502 0.658264 -0.147217 0.698303 1445640209 0.239502 0.658264 -0.147217 0.698303 1445640209 0.239075 0.661316 -0.141663 0.696655 1445640209 0.239075 0.661316 -0.141663 0.696655 1445640209 0.239075 0.661316 -0.141663 0.696655 1445640209 0.239075 0.661316 -0.141663 0.696655 1445640209 0.239075 0.661316 -0.141663 0.696655 1445640209 0.239075 0.661316 -0.141663 0.696655 1445640209 0.241028 0.673950 -0.132568 0.685547 1445640209 0.241028 0.673950 -0.132568 0.685547 1445640209 0.241028 0.673950 -0.132568 0.685547 1445640209 0.241028 0.673950 -0.132568 0.685547 1445640209 0.241028 0.673950 -0.132568 0.685547 1445640209 0.241028 0.673950 -0.132568 0.685547 1445640209 0.241028 0.673950 -0.132568 0.685547 1445640209 0.234314 0.675415 -0.133667 0.686279 1445640209 0.234314 0.675415 -0.133667 0.686279 1445640209 0.234314 0.675415 -0.133667 0.686279 1445640209 0.234314 0.675415 -0.133667 0.686279 1445640209 0.234314 0.675415 -0.133667 0.686279 1445640209 0.225952 0.676025 -0.141113 0.686951 1445640209 0.225952 0.676025 -0.141113 0.686951 1445640209 0.225952 0.676025 -0.141113 0.686951 1445640209 0.225952 0.676025 -0.141113 0.686951 1445640209 0.225952 0.676025 -0.141113 0.686951 1445640209 0.198914 0.699402 -0.127075 0.674561 1445640209 0.198914 0.699402 -0.127075 0.674561 1445640209 0.198914 0.699402 -0.127075 0.674561 1445640209 0.198914 0.699402 -0.127075 0.674561 1445640209 0.198914 0.699402 -0.127075 0.674561 1445640209 0.198914 0.699402 -0.127075 0.674561 1445640209 0.166199 0.723267 -0.095520 0.663391 1445640209 0.166199 0.723267 -0.095520 0.663391 1445640209 0.166199 0.723267 -0.095520 0.663391 1445640209 0.166199 0.723267 -0.095520 0.663391 1445640209 0.166199 0.723267 -0.095520 0.663391 1445640209 0.166199 0.723267 -0.095520 0.663391 1445640209 0.166199 0.723267 -0.095520 0.663391 1445640209 0.169128 0.723999 -0.082092 0.663635 1445640209 0.169128 0.723999 -0.082092 0.663635 1445640209 0.169128 0.723999 -0.082092 0.663635 1445640209 0.169128 0.723999 -0.082092 0.663635 1445640209 0.169128 0.723999 -0.082092 0.663635 1445640209 0.169128 0.723999 -0.082092 0.663635 1445640209 0.182983 0.711365 -0.085632 0.673035 1445640209 0.182983 0.711365 -0.085632 0.673035 1445640209 0.182983 0.711365 -0.085632 0.673035 1445640209 0.182983 0.711365 -0.085632 0.673035 1445640209 0.182983 0.711365 -0.085632 0.673035 1445640209 0.182983 0.711365 -0.085632 0.673035 1445640209 0.192871 0.681519 -0.092651 0.699768 1445640209 0.192871 0.681519 -0.092651 0.699768 1445640209 0.192871 0.681519 -0.092651 0.699768 1445640209 0.192871 0.681519 -0.092651 0.699768 1445640209 0.192871 0.681519 -0.092651 0.699768 1445640209 0.192871 0.681519 -0.092651 0.699768 1445640209 0.199829 0.665466 -0.100037 0.712158 1445640209 0.199829 0.665466 -0.100037 0.712158 1445640209 0.199829 0.665466 -0.100037 0.712158 1445640209 0.199829 0.665466 -0.100037 0.712158 1445640209 0.199829 0.665466 -0.100037 0.712158 1445640209 0.199829 0.665466 -0.100037 0.712158 1445640209 0.204895 0.660034 -0.107361 0.714661 1445640209 0.204895 0.660034 -0.107361 0.714661 1445640209 0.204895 0.660034 -0.107361 0.714661 1445640209 0.204895 0.660034 -0.107361 0.714661 1445640209 0.204895 0.660034 -0.107361 0.714661 1445640209 0.204895 0.660034 -0.107361 0.714661 1445640209 0.200134 0.666992 -0.101685 0.710327 1445640209 0.200134 0.666992 -0.101685 0.710327 1445640209 0.200134 0.666992 -0.101685 0.710327 1445640209 0.200134 0.666992 -0.101685 0.710327 1445640209 0.200134 0.666992 -0.101685 0.710327 1445640209 0.200134 0.666992 -0.101685 0.710327 1445640209 0.204285 0.674744 -0.100525 0.702026 1445640209 0.204285 0.674744 -0.100525 0.702026 1445640209 0.204285 0.674744 -0.100525 0.702026 1445640209 0.204285 0.674744 -0.100525 0.702026 1445640209 0.204285 0.674744 -0.100525 0.702026 1445640209 0.204285 0.674744 -0.100525 0.702026 1445640209 0.215271 0.672363 -0.115662 0.698669 1445640209 0.215271 0.672363 -0.115662 0.698669 1445640209 0.215271 0.672363 -0.115662 0.698669 1445640209 0.215271 0.672363 -0.115662 0.698669 1445640209 0.215271 0.672363 -0.115662 0.698669 1445640209 0.215271 0.672363 -0.115662 0.698669 1445640209 0.215271 0.672363 -0.115662 0.698669 1445640209 0.219116 0.673340 -0.136292 0.692810 1445640209 0.219116 0.673340 -0.136292 0.692810 1445640209 0.219116 0.673340 -0.136292 0.692810 1445640209 0.219116 0.673340 -0.136292 0.692810 1445640209 0.219116 0.673340 -0.136292 0.692810 1445640209 0.211548 0.694519 -0.137512 0.673706 1445640209 0.211548 0.694519 -0.137512 0.673706 1445640209 0.211548 0.694519 -0.137512 0.673706 1445640210 0.211548 0.694519 -0.137512 0.673706 1445640210 0.211548 0.694519 -0.137512 0.673706 1445640210 0.211548 0.694519 -0.137512 0.673706 1445640210 0.192688 0.709778 -0.118713 0.667053 1445640210 0.192688 0.709778 -0.118713 0.667053 1445640210 0.192688 0.709778 -0.118713 0.667053 1445640210 0.192688 0.709778 -0.118713 0.667053 1445640210 0.192688 0.709778 -0.118713 0.667053 1445640210 0.192688 0.709778 -0.118713 0.667053 1445640210 0.184692 0.708801 -0.109314 0.671936 1445640210 0.184692 0.708801 -0.109314 0.671936 1445640210 0.184692 0.708801 -0.109314 0.671936 1445640210 0.184692 0.708801 -0.109314 0.671936 1445640210 0.184692 0.708801 -0.109314 0.671936 1445640210 0.184692 0.708801 -0.109314 0.671936 1445640210 0.184692 0.708801 -0.109314 0.671936 1445640210 0.176880 0.709106 -0.099731 0.675171 1445640210 0.176880 0.709106 -0.099731 0.675171 1445640210 0.176880 0.709106 -0.099731 0.675171 1445640210 0.176880 0.709106 -0.099731 0.675171 1445640210 0.176880 0.709106 -0.099731 0.675171 1445640210 0.176880 0.709106 -0.099731 0.675171 1445640210 0.177124 0.706604 -0.091370 0.678894 1445640210 0.177124 0.706604 -0.091370 0.678894 1445640210 0.177124 0.706604 -0.091370 0.678894 1445640210 0.177124 0.706604 -0.091370 0.678894 1445640210 0.177124 0.706604 -0.091370 0.678894 1445640210 0.190613 0.690735 -0.095520 0.690857 1445640210 0.190613 0.690735 -0.095520 0.690857 1445640210 0.190613 0.690735 -0.095520 0.690857 1445640210 0.190613 0.690735 -0.095520 0.690857 1445640210 0.190613 0.690735 -0.095520 0.690857 1445640210 0.190613 0.690735 -0.095520 0.690857 1445640210 0.207153 0.681824 -0.112305 0.692444 1445640210 0.207153 0.681824 -0.112305 0.692444 1445640210 0.207153 0.681824 -0.112305 0.692444 1445640210 0.207153 0.681824 -0.112305 0.692444 1445640210 0.207153 0.681824 -0.112305 0.692444 1445640210 0.207153 0.681824 -0.112305 0.692444 1445640210 0.208557 0.670654 -0.109741 0.703308 1445640210 0.208557 0.670654 -0.109741 0.703308 1445640210 0.208557 0.670654 -0.109741 0.703308 1445640210 0.208557 0.670654 -0.109741 0.703308 1445640210 0.208557 0.670654 -0.109741 0.703308 1445640210 0.208557 0.670654 -0.109741 0.703308 1445640210 0.208557 0.670654 -0.109741 0.703308 1445640210 0.200562 0.674744 -0.101318 0.702942 1445640210 0.200562 0.674744 -0.101318 0.702942 1445640210 0.200562 0.674744 -0.101318 0.702942 1445640210 0.200562 0.674744 -0.101318 0.702942 1445640210 0.200562 0.674744 -0.101318 0.702942 1445640210 0.200562 0.674744 -0.101318 0.702942 1445640210 0.201172 0.687927 -0.106262 0.689148 1445640210 0.201172 0.687927 -0.106262 0.689148 1445640210 0.201172 0.687927 -0.106262 0.689148 1445640210 0.201172 0.687927 -0.106262 0.689148 1445640210 0.201172 0.687927 -0.106262 0.689148 1445640210 0.201172 0.687927 -0.106262 0.689148 1445640210 0.210449 0.685425 -0.116516 0.687195 1445640210 0.210449 0.685425 -0.116516 0.687195 1445640210 0.210449 0.685425 -0.116516 0.687195 1445640210 0.210449 0.685425 -0.116516 0.687195 1445640210 0.210449 0.685425 -0.116516 0.687195 1445640210 0.210449 0.685425 -0.116516 0.687195 1445640210 0.210449 0.685425 -0.116516 0.687195 1445640210 0.206360 0.679810 -0.119629 0.693420 1445640210 0.206360 0.679810 -0.119629 0.693420 1445640210 0.206360 0.679810 -0.119629 0.693420 1445640210 0.206360 0.679810 -0.119629 0.693420 1445640210 0.206360 0.679810 -0.119629 0.693420 1445640210 0.206360 0.679810 -0.119629 0.693420 1445640210 0.195129 0.692078 -0.120728 0.684326 1445640210 0.195129 0.692078 -0.120728 0.684326 1445640210 0.195129 0.692078 -0.120728 0.684326 1445640210 0.195129 0.692078 -0.120728 0.684326 1445640210 0.195129 0.692078 -0.120728 0.684326 1445640210 0.195129 0.692078 -0.120728 0.684326 1445640210 0.177551 0.713501 -0.109131 0.668884 1445640210 0.177551 0.713501 -0.109131 0.668884 1445640210 0.177551 0.713501 -0.109131 0.668884 1445640210 0.177551 0.713501 -0.109131 0.668884 1445640210 0.177551 0.713501 -0.109131 0.668884 1445640210 0.177551 0.713501 -0.109131 0.668884 1445640210 0.165100 0.722656 -0.091675 0.664856 1445640210 0.165100 0.722656 -0.091675 0.664856 1445640210 0.165100 0.722656 -0.091675 0.664856 1445640210 0.165100 0.722656 -0.091675 0.664856 1445640210 0.165100 0.722656 -0.091675 0.664856 1445640210 0.165100 0.722656 -0.091675 0.664856 1445640210 0.165100 0.722656 -0.091675 0.664856 1445640210 0.162231 0.723999 -0.083435 0.665161 1445640210 0.162231 0.723999 -0.083435 0.665161 1445640210 0.162231 0.723999 -0.083435 0.665161 1445640210 0.162231 0.723999 -0.083435 0.665161 1445640210 0.162231 0.723999 -0.083435 0.665161 1445640210 0.162231 0.723999 -0.083435 0.665161 1445640210 0.161804 0.717468 -0.083130 0.672363 1445640210 0.161804 0.717468 -0.083130 0.672363 1445640210 
0.221619 0.697388 -0.141968 0.666565 1445640212 0.243164 0.692566 -0.159119 0.660156 1445640212 0.243164 0.692566 -0.159119 0.660156 1445640212 0.243164 0.692566 -0.159119 0.660156 1445640212 0.243164 0.692566 -0.159119 0.660156 1445640212 0.243164 0.692566 -0.159119 0.660156 1445640212 0.255310 0.683655 -0.173950 0.661133 1445640212 0.255310 0.683655 -0.173950 0.661133 1445640212 0.255310 0.683655 -0.173950 0.661133 1445640212 0.255310 0.683655 -0.173950 0.661133 1445640212 0.255310 0.683655 -0.173950 0.661133 1445640212 0.255310 0.683655 -0.173950 0.661133 1445640212 0.250854 0.673035 -0.168091 0.675110 1445640212 0.250854 0.673035 -0.168091 0.675110 1445640212 0.250854 0.673035 -0.168091 0.675110 1445640212 0.250854 0.673035 -0.168091 0.675110 1445640212 0.250854 0.673035 -0.168091 0.675110 1445640212 0.250854 0.673035 -0.168091 0.675110 1445640212 0.250854 0.673035 -0.168091 0.675110 1445640212 0.237488 0.668762 -0.151245 0.687988 1445640212 0.237488 0.668762 -0.151245 0.687988 1445640212 0.237488 0.668762 -0.151245 0.687988 1445640212 0.237488 0.668762 -0.151245 0.687988 1445640212 0.237488 0.668762 -0.151245 0.687988 1445640212 0.237488 0.668762 -0.151245 0.687988 1445640212 0.229004 0.662964 -0.138550 0.699097 1445640212 0.229004 0.662964 -0.138550 0.699097 1445640212 0.229004 0.662964 -0.138550 0.699097 1445640212 0.229004 0.662964 -0.138550 0.699097 1445640212 0.229004 0.662964 -0.138550 0.699097 1445640212 0.229004 0.662964 -0.138550 0.699097 1445640212 0.229004 0.657532 -0.134888 0.704895 1445640212 0.229004 0.657532 -0.134888 0.704895 1445640212 0.229004 0.657532 -0.134888 0.704895 1445640212 0.229004 0.657532 -0.134888 0.704895 1445640212 0.229004 0.657532 -0.134888 0.704895 1445640212 0.229004 0.657532 -0.134888 0.704895 1445640212 0.229004 0.657532 -0.134888 0.704895 1445640212 0.242493 0.646973 -0.146240 0.707947 1445640212 0.242493 0.646973 -0.146240 0.707947 1445640212 0.242493 0.646973 -0.146240 0.707947 1445640212 0.242493 0.646973 -0.146240 0.707947 1445640212 0.242493 0.646973 -0.146240 0.707947 1445640212 0.247803 0.657654 -0.165283 0.691895 1445640213 0.247803 0.657654 -0.165283 0.691895 1445640213 0.247803 0.657654 -0.165283 0.691895 1445640213 0.247803 0.657654 -0.165283 0.691895 1445640213 0.247803 0.657654 -0.165283 0.691895 1445640213 0.247803 0.657654 -0.165283 0.691895 1445640213 0.245728 0.678040 -0.165161 0.672729 1445640213 0.245728 0.678040 -0.165161 0.672729 1445640213 0.245728 0.678040 -0.165161 0.672729 1445640213 0.245728 0.678040 -0.165161 0.672729 1445640213 0.245728 0.678040 -0.165161 0.672729 1445640213 0.245728 0.678040 -0.165161 0.672729 1445640213 0.251282 0.672791 -0.154724 0.678345 1445640213 0.251282 0.672791 -0.154724 0.678345 1445640213 0.251282 0.672791 -0.154724 0.678345 1445640213 0.251282 0.672791 -0.154724 0.678345 1445640213 0.251282 0.672791 -0.154724 0.678345 1445640213 0.251282 0.672791 -0.154724 0.678345 1445640213 0.263977 0.665222 -0.159668 0.679810 1445640213 0.263977 0.665222 -0.159668 0.679810 1445640213 0.263977 0.665222 -0.159668 0.679810 1445640213 0.263977 0.665222 -0.159668 0.679810 1445640213 0.263977 0.665222 -0.159668 0.679810 1445640213 0.263977 0.665222 -0.159668 0.679810 1445640213 0.263977 0.665222 -0.159668 0.679810 1445640213 0.277405 0.674072 -0.182007 0.659851 1445640213 0.277405 0.674072 -0.182007 0.659851 1445640213 0.277405 0.674072 -0.182007 0.659851 1445640213 0.277405 0.674072 -0.182007 0.659851 1445640213 0.277405 0.674072 -0.182007 0.659851 1445640213 0.277405 0.674072 -0.182007 0.659851 1445640213 0.286865 0.686523 -0.215454 0.632385 1445640213 0.286865 0.686523 -0.215454 0.632385 1445640213 0.286865 0.686523 -0.215454 0.632385 1445640213 0.286865 0.686523 -0.215454 0.632385 1445640213 0.286865 0.686523 -0.215454 0.632385 1445640213 0.286865 0.686523 -0.215454 0.632385 1445640213 0.286865 0.686523 -0.215454 0.632385 1445640213 0.294495 0.683533 -0.218262 0.631165 1445640213 0.294495 0.683533 -0.218262 0.631165 1445640213 0.294495 0.683533 -0.218262 0.631165 1445640213 0.294495 0.683533 -0.218262 0.631165 1445640213 0.294495 0.683533 -0.218262 0.631165 1445640213 0.288574 0.677063 -0.211304 0.643127 1445640213 0.288574 0.677063 -0.211304 0.643127 1445640213 0.288574 0.677063 -0.211304 0.643127 1445640213 0.288574 0.677063 -0.211304 0.643127 1445640213 0.288574 0.677063 -0.211304 0.643127 1445640213 0.288574 0.677063 -0.211304 0.643127 1445640213 0.274109 0.658875 -0.191711 0.673706 1445640213 0.274109 0.658875 -0.191711 0.673706 1445640213 0.274109 0.658875 -0.191711 0.673706 1445640213 0.274109 0.658875 -0.191711 0.673706 1445640213 0.274109 0.658875 -0.191711 0.673706 1445640213 0.274109 0.658875 -0.191711 0.673706 1445640213 0.255859 0.640747 -0.156860 0.706604 1445640213 0.255859 0.640747 -0.156860 0.706604 1445640213 0.255859 0.640747 -0.156860 0.706604 1445640213 0.255859 0.640747 -0.156860 0.706604 1445640213 0.255859 0.640747 -0.156860 0.706604 1445640213 0.255859 0.640747 -0.156860 0.706604 1445640213 0.268372 0.645569 -0.164917 0.695679 1445640213 0.268372 0.645569 -0.164917 0.695679 1445640213 0.268372 0.645569 -0.164917 0.695679 1445640213 0.268372 0.645569 -0.164917 0.695679 1445640213 0.268372 0.645569 -0.164917 0.695679 1445640213 0.268372 0.645569 -0.164917 0.695679 1445640213 0.268372 0.645569 -0.164917 0.695679 1445640213 0.278442 0.660034 -0.194397 0.670044 1445640213 0.278442 0.660034 -0.194397 0.670044 1445640213 0.278442 0.660034 -0.194397 0.670044 1445640213 0.278442 0.660034 -0.194397 0.670044 1445640213 0.278442 0.660034 -0.194397 0.670044 1445640213 0.278442 0.660034 -0.194397 0.670044 1445640213 0.262024 0.686707 -0.198242 0.648376 1445640213 0.262024 0.686707 -0.198242 0.648376 1445640213 0.262024 0.686707 -0.198242 0.648376 1445640213 0.262024 0.686707 -0.198242 0.648376 1445640213 0.262024 0.686707 -0.198242 0.648376 1445640213 0.262024 0.686707 -0.198242 0.648376 1445640213 0.262390 0.685608 -0.180420 0.654541 1445640213 0.262390 0.685608 -0.180420 0.654541 1445640213 0.262390 0.685608 -0.180420 0.654541 1445640213 0.262390 0.685608 -0.180420 0.654541 1445640213 0.262390 0.685608 -0.180420 0.654541 1445640213 0.262390 0.685608 -0.180420 0.654541 1445640213 0.262390 0.685608 -0.180420 0.654541 1445640213 0.268066 0.687866 -0.173279 0.651855 1445640213 0.268066 0.687866 -0.173279 0.651855 1445640213 0.268066 0.687866 -0.173279 0.651855 1445640213 0.268066 0.687866 -0.173279 0.651855 1445640213 0.268066 0.687866 -0.173279 0.651855 1445640213 0.268066 0.687866 -0.173279 0.651855 1445640213 0.275513 0.688354 -0.180908 0.646118 1445640213 0.275513 0.688354 -0.180908 0.646118 1445640213 0.275513 0.688354 -0.180908 0.646118 1445640213 0.275513 0.688354 -0.180908 0.646118 1445640213 0.275513 0.688354 -0.180908 0.646118 1445640213 0.292847 0.688477 -0.199097 0.632874 1445640213 0.292847 0.688477 -0.199097 0.632874 1445640213 0.292847 0.688477 -0.199097 0.632874 1445640213 0.292847 0.688477 -0.199097 0.632874 1445640213 0.292847 0.688477 -0.199097 0.632874 1445640213 0.292847 0.688477 -0.199097 0.632874 1445640213 0.300537 0.689941 -0.216064 0.622009 1445640213 0.300537 0.689941 -0.216064 0.622009 1445640213 0.300537 0.689941 -0.216064 0.622009 1445640213 0.300537 0.689941 -0.216064 0.622009 1445640213 0.300537 0.689941 -0.216064 0.622009 1445640213 0.300537 0.689941 -0.216064 0.622009 1445640213 0.286133 0.686584 -0.208618 0.634949 1445640213 0.286133 0.686584 -0.208618 0.634949 1445640214 0.286133 0.686584 -0.208618 0.634949 1445640214 0.286133 0.686584 -0.208618 0.634949 1445640214 0.286133 0.686584 -0.208618 0.634949 1445640214 0.286133 0.686584 -0.208618 0.634949 1445640214 0.267151 0.668518 -0.175659 0.671387 1445640214 0.267151 0.668518 -0.175659 0.671387 1445640214 0.267151 0.668518 -0.175659 0.671387 1445640214 0.267151 0.668518 -0.175659 0.671387 1445640214 0.267151 0.668518 -0.175659 0.671387 1445640214 0.267151 0.668518 -0.175659 0.671387 1445640214 0.269592 0.648621 -0.153503 0.695007 1445640214 0.269592 0.648621 -0.153503 0.695007 1445640214 0.269592 0.648621 -0.153503 0.695007 1445640214 0.269592 0.648621 -0.153503 0.695007 1445640214 0.269592 0.648621 -0.153503 0.695007 1445640214 0.269592 0.648621 -0.153503 0.695007 1445640214 0.294983 0.653564 -0.188477 0.671021 1445640214 0.294983 0.653564 -0.188477 0.671021 1445640214 0.294983 0.653564 -0.188477 0.671021 1445640214 0.294983 0.653564 -0.188477 0.671021 1445640214 0.294983 0.653564 -0.188477 0.671021 1445640214 0.291504 0.671570 -0.214661 0.646362 1445640214 0.291504 0.671570 -0.214661 0.646362 1445640214 0.291504 0.671570 -0.214661 0.646362 1445640214 0.291504 0.671570 -0.214661 0.646362 1445640214 0.291504 0.671570 -0.214661 0.646362 1445640214 0.291504 0.671570 -0.214661 0.646362 1445640214 0.291504 0.671570 -0.214661 0.646362 1445640214 0.283569 0.690613 -0.213013 0.630249 1445640214 0.283569 0.690613 -0.213013 0.630249 1445640214 0.283569 0.690613 -0.213013 0.630249 1445640214 0.283569 0.690613 -0.213013 0.630249 1445640214 0.283569 0.690613 -0.213013 0.630249 1445640214 0.283569 0.690613 -0.213013 0.630249 1445640214 0.295532 0.679810 -0.202637 0.639832 1445640214 0.295532 0.679810 -0.202637 0.639832 1445640214 0.295532 0.679810 -0.202637 0.639832 1445640214 0.295532 0.679810 -0.202637 0.639832 1445640214 0.295532 0.679810 -0.202637 0.639832 1445640214 0.295532 0.679810 -0.202637 0.639832 1445640214 0.295532 0.679810 -0.202637 0.639832 1445640214 0.304565 0.680237 -0.210205 0.632690 1445640214 0.304565 0.680237 -0.210205 0.632690 1445640214 0.304565 0.680237 -0.210205 0.632690 1445640214 0.304565 0.680237 -0.210205 0.632690 1445640214 0.304565 0.680237 -0.210205 0.632690 1445640214 0.319336 0.688477 -0.244812 0.603333 1445640214 0.319336 0.688477 -0.244812 0.603333 1445640214 0.319336 0.688477 -0.244812 0.603333 1445640214 0.319336 0.688477 -0.244812 0.603333 1445640214 0.319336 0.688477 -0.244812 0.603333 1445640214 0.319336 0.688477 -0.244812 0.603333 1445640214 0.321045 0.697144 -0.264343 0.583984 1445640214 0.321045 0.697144 -0.264343 0.583984 1445640214 0.321045 0.697144 -0.264343 0.583984 1445640214 0.321045 0.697144 -0.264343 0.583984 1445640214 0.321045 0.697144 -0.264343 0.583984 1445640214 0.321045 0.697144 -0.264343 0.583984 1445640214 0.302124 0.699463 -0.254822 0.595398 1445640214 0.302124 0.699463 -0.254822 0.595398 1445640214 0.302124 0.699463 -0.254822 0.595398 1445640214 0.302124 0.699463 -0.254822 0.595398 1445640214 0.302124 0.699463 -0.254822 0.595398 1445640214 0.302124 0.699463 -0.254822 0.595398 1445640214 0.277039 0.684692 -0.214539 0.639038 1445640214 0.277039 0.684692 -0.214539 0.639038 1445640214 0.277039 0.684692 -0.214539 0.639038 1445640214 0.277039 0.684692 -0.214539 0.639038 1445640214 0.277039 0.684692 -0.214539 0.639038 1445640214 0.277039 0.684692 -0.214539 0.639038 1445640214 0.287048 0.661316 -0.182068 0.668579 1445640214 0.287048 0.661316 -0.182068 0.668579 1445640214 0.287048 0.661316 -0.182068 0.668579 1445640214 0.287048 0.661316 -0.182068 0.668579 1445640214 0.287048 0.661316 -0.182068 0.668579 1445640214 0.308350 0.640442 -0.199829 0.674316 1445640214 0.308350 0.640442 -0.199829 0.674316 1445640214 0.308350 0.640442 -0.199829 0.674316 1445640214 0.308350 0.640442 -0.199829 0.674316 1445640214 0.308350 0.640442 -0.199829 0.674316 1445640214 0.308350 0.640442 -0.199829 0.674316 1445640214 0.292480 0.684753 -0.239197 0.623108 1445640214 0.292480 0.684753 -0.239197 0.623108 1445640214 0.292480 0.684753 -0.239197 0.623108 1445640214 0.292480 0.684753 -0.239197 0.623108 1445640214 0.292480 0.684753 -0.239197 0.623108 1445640214 0.292480 0.684753 -0.239197 0.623108 1445640214 0.292480 0.684753 -0.239197 0.623108 1445640214 0.279968 0.697571 -0.220886 0.621399 1445640214 0.279968 0.697571 -0.220886 0.621399 1445640214 0.279968 0.697571 -0.220886 0.621399 1445640214 0.279968 0.697571 -0.220886 0.621399 1445640214 0.279968 0.697571 -0.220886 0.621399 1445640214 0.279968 0.697571 -0.220886 0.621399 1445640214 0.289246 0.667603 -0.187866 0.659790 1445640214 0.289246 0.667603 -0.187866 0.659790 1445640214 0.289246 0.667603 -0.187866 0.659790 1445640214 0.289246 0.667603 -0.187866 0.659790 1445640214 0.289246 0.667603 -0.187866 0.659790 1445640214 0.296082 0.674072 -0.201416 0.645996 1445640214 0.296082 0.674072 -0.201416 0.645996 1445640214 0.296082 0.674072 -0.201416 0.645996 1445640214 0.296082 0.674072 -0.201416 0.645996 1445640214 0.296082 0.674072 -0.201416 0.645996 1445640214 0.296082 0.674072 -0.201416 0.645996 1445640214 0.302307 0.691345 -0.221680 0.617554 1445640214 0.302307 0.691345 -0.221680 0.617554 1445640215 0.302307 0.691345 -0.221680 0.617554 1445640215 0.302307 0.691345 -0.221680 0.617554 1445640215 0.302307 0.691345 -0.221680 0.617554 1445640215 0.302307 0.691345 -0.221680 0.617554 1445640215 0.312927 0.683655 -0.223816 0.620056 1445640215 0.312927 0.683655 -0.223816 0.620056 1445640215 0.312927 0.683655 -0.223816 0.620056 1445640215 0.312927 0.683655 -0.223816 0.620056 1445640215 0.312927 0.683655 -0.223816 0.620056 1445640215 0.312805 0.679260 -0.225830 0.624207 1445640215 0.312805 0.679260 -0.225830 0.624207 1445640215 0.312805 0.679260 -0.225830 0.624207 1445640215 0.312805 0.679260 -0.225830 0.624207 1445640215 0.312805 0.679260 -0.225830 0.624207 1445640215 0.312805 0.679260 -0.225830 0.624207 1445640215 0.308350 0.674805 -0.227356 0.630676 1445640215 0.308350 0.674805 -0.227356 0.630676 1445640215 0.308350 0.674805 -0.227356 0.630676 1445640215 0.308350 0.674805 -0.227356 0.630676 1445640215 0.308350 0.674805 -0.227356 0.630676 1445640215 0.308350 0.674805 -0.227356 0.630676 1445640215 0.286682 0.664429 -0.207031 0.658325 1445640215 0.286682 0.664429 -0.207031 0.658325 1445640215 0.286682 0.664429 -0.207031 0.658325 1445640215 0.286682 0.664429 -0.207031 0.658325 1445640215 0.286682 0.664429 -0.207031 0.658325 1445640215 0.286682 0.664429 -0.207031 0.658325 1445640215 0.270386 0.646790 -0.173828 0.691528 1445640215 0.270386 0.646790 -0.173828 0.691528 1445640215 0.270386 0.646790 -0.173828 0.691528 1445640215 0.270386 0.646790 -0.173828 0.691528 1445640215 0.270386 0.646790 -0.173828 0.691528 1445640215 0.270386 0.646790 -0.173828 0.691528 1445640215 0.270386 0.646790 -0.173828 0.691528 1445640215 0.273071 0.646057 -0.166931 0.692871 1445640215 0.273071 0.646057 -0.166931 0.692871 1445640215 0.273071 0.646057 -0.166931 0.692871 1445640215 0.273071 0.646057 -0.166931 0.692871 1445640215 0.273071 0.646057 -0.166931 0.692871 1445640215 0.273071 0.646057 -0.166931 0.692871 1445640215 0.268555 0.659851 -0.176514 0.679138 1445640215 0.268555 0.659851 -0.176514 0.679138 1445640215 0.268555 0.659851 -0.176514 0.679138 1445640215 0.268555 0.659851 -0.176514 0.679138 1445640215 0.268555 0.659851 -0.176514 0.679138 1445640215 0.263306 0.689636 -0.190308 0.647095 1445640215 0.263306 0.689636 -0.190308 0.647095 1445640215 0.263306 0.689636 -0.190308 0.647095 1445640215 0.263306 0.689636 -0.190308 0.647095 1445640215 0.263306 0.689636 -0.190308 0.647095 1445640215 0.263306 0.689636 -0.190308 0.647095 1445640215 0.263306 0.689636 -0.190308 0.647095 1445640215 0.280212 0.694519 -0.197021 0.632629 1445640215 0.280212 0.694519 -0.197021 0.632629 1445640215 0.280212 0.694519 -0.197021 0.632629 1445640215 0.280212 0.694519 -0.197021 0.632629 1445640215 0.280212 0.694519 -0.197021 0.632629 1445640215 0.280212 0.694519 -0.197021 0.632629 1445640215 0.288025 0.690857 -0.195740 0.633545 1445640215 0.288025 0.690857 -0.195740 0.633545 1445640215 0.288025 0.690857 -0.195740 0.633545 1445640215 0.288025 0.690857 -0.195740 0.633545 1445640215 0.288025 0.690857 -0.195740 0.633545 1445640215 0.288025 0.690857 -0.195740 0.633545 1445640215 0.294250 0.684998 -0.202209 0.634949 1445640215 0.294250 0.684998 -0.202209 0.634949 1445640215 0.294250 0.684998 -0.202209 0.634949 1445640215 0.294250 0.684998 -0.202209 0.634949 1445640215 0.294250 0.684998 -0.202209 0.634949 1445640215 0.294250 0.684998 -0.202209 0.634949 1445640215 0.294250 0.684998 -0.202209 0.634949 1445640215 0.311035 0.680603 -0.215759 0.627258 1445640215 0.311035 0.680603 -0.215759 0.627258 1445640215 0.311035 0.680603 -0.215759 0.627258 1445640215 0.311035 0.680603 -0.215759 0.627258 1445640215 0.311035 0.680603 -0.215759 0.627258 1445640215 0.311035 0.680603 -0.215759 0.627258 1445640215 0.314270 0.686462 -0.234436 0.612305 1445640215 0.314270 0.686462 -0.234436 0.612305 1445640215 0.314270 0.686462 -0.234436 0.612305 1445640215 0.314270 0.686462 -0.234436 0.612305 1445640215 0.314270 0.686462 -0.234436 0.612305 1445640215 0.314270 0.686462 -0.234436 0.612305 1445640215 0.314270 0.686462 -0.234436 0.612305 1445640215 0.292419 0.685913 -0.223755 0.627563 1445640215 0.292419 0.685913 -0.223755 0.627563 1445640215 0.292419 0.685913 -0.223755 0.627563 1445640215 0.292419 0.685913 -0.223755 0.627563 1445640215 0.292419 0.685913 -0.223755 0.627563 1445640215 0.292419 0.685913 -0.223755 0.627563 1445640215 0.281433 0.669128 -0.200134 0.658020 1445640215 0.281433 0.669128 -0.200134 0.658020 1445640215 0.281433 0.669128 -0.200134 0.658020 1445640215 0.281433 0.669128 -0.200134 0.658020 1445640215 0.281433 0.669128 -0.200134 0.658020 1445640215 0.281433 0.669128 -0.200134 0.658020 1445640215 0.268738 0.651917 -0.171631 0.687927 1445640215 0.268738 0.651917 -0.171631 0.687927 1445640215 0.268738 0.651917 -0.171631 0.687927 1445640215 0.268738 0.651917 -0.171631 0.687927 1445640215 0.268738 0.651917 -0.171631 0.687927 1445640215 0.268738 0.651917 -0.171631 0.687927 1445640215 0.265869 0.651794 -0.164063 0.690979 1445640215 0.265869 0.651794 -0.164063 0.690979 1445640215 0.265869 0.651794 -0.164063 0.690979 1445640215 0.265869 0.651794 -0.164063 0.690979 1445640215 0.265869 0.651794 -0.164063 0.690979 1445640215 0.265869 0.651794 -0.164063 0.690979 1445640215 0.268921 0.659241 -0.181030 0.678345 1445640215 0.268921 0.659241 -0.181030 0.678345 1445640215 0.268921 0.659241 -0.181030 0.678345 1445640215 0.268921 0.659241 -0.181030 0.678345 1445640216 0.268921 0.659241 -0.181030 0.678345 1445640216 0.268921 0.659241 -0.181030 0.678345 1445640216 0.268921 0.659241 -0.181030 0.678345 1445640216 0.261047 0.678711 -0.191528 0.659180 1445640216 0.261047 0.678711 -0.191528 0.659180 1445640216 0.261047 0.678711 -0.191528 0.659180 1445640216 0.261047 0.678711 -0.191528 0.659180 1445640216 0.261047 0.678711 -0.191528 0.659180 1445640216 0.261047 0.678711 -0.191528 0.659180 1445640216 0.263062 0.678284 -0.180481 0.661865 1445640216 0.263062 0.678284 -0.180481 0.661865 1445640216 0.263062 0.678284 -0.180481 0.661865 1445640216 0.263062 0.678284 -0.180481 0.661865 1445640216 0.263062 0.678284 -0.180481 0.661865 1445640216 0.263062 0.678284 -0.180481 0.661865 1445640216 0.263062 0.678284 -0.180481 0.661865 1445640216 0.264099 0.675842 -0.169556 0.666809 1445640216 0.264099 0.675842 -0.169556 0.666809 1445640216 0.264099 0.675842 -0.169556 0.666809 1445640216 0.264099 0.675842 -0.169556 0.666809 1445640216 0.264099 0.675842 -0.169556 0.666809 1445640216 0.264099 0.675842 -0.169556 0.666809 1445640216 0.266663 0.680420 -0.178650 0.658752 1445640216 0.266663 0.680420 -0.178650 0.658752 1445640216 0.266663 0.680420 -0.178650 0.658752 1445640216 0.266663 0.680420 -0.178650 0.658752 1445640216 0.266663 0.680420 -0.178650 0.658752 1445640216 0.275452 0.684753 -0.189575 0.647461 1445640216 0.275452 0.684753 -0.189575 0.647461 1445640216 0.275452 0.684753 -0.189575 0.647461 1445640216 0.275452 0.684753 -0.189575 0.647461 1445640216 0.275452 0.684753 -0.189575 0.647461 1445640216 0.275452 0.684753 -0.189575 0.647461 1445640216 0.287292 0.682251 -0.202393 0.641052 1445640216 0.287292 0.682251 -0.202393 0.641052 1445640216 0.287292 0.682251 -0.202393 0.641052 1445640216 0.287292 0.682251 -0.202393 0.641052 1445640216 0.287292 0.682251 -0.202393 0.641052 1445640216 0.287292 0.682251 -0.202393 0.641052 1445640216 0.292664 0.680054 -0.212463 0.637695 1445640216 0.292664 0.680054 -0.212463 0.637695 1445640216 0.292664 0.680054 -0.212463 0.637695 1445640216 0.292664 0.680054 -0.212463 0.637695 1445640216 0.292664 0.680054 -0.212463 0.637695 1445640216 0.292664 0.680054 -0.212463 0.637695 1445640216 0.292908 0.682678 -0.224426 0.630615 1445640216 0.292908 0.682678 -0.224426 0.630615 1445640216 0.292908 0.682678 -0.224426 0.630615 1445640216 0.292908 0.682678 -0.224426 0.630615 1445640216 0.292908 0.682678 -0.224426 0.630615 1445640216 0.292908 0.682678 -0.224426 0.630615 1445640216 0.274597 0.677002 -0.212769 0.648743 1445640216 0.274597 0.677002 -0.212769 0.648743 1445640216 0.274597 0.677002 -0.212769 0.648743 1445640216 0.274597 0.677002 -0.212769 0.648743 1445640216 0.274597 0.677002 -0.212769 0.648743 1445640216 0.274597 0.677002 -0.212769 0.648743 1445640216 0.274597 0.677002 -0.212769 0.648743 1445640216 0.258545 0.651733 -0.177063 0.690674 1445640216 0.258545 0.651733 -0.177063 0.690674 1445640216 0.258545 0.651733 -0.177063 0.690674 1445640216 0.258545 0.651733 -0.177063 0.690674 1445640216 0.258545 0.651733 -0.177063 0.690674 1445640216 0.266663 0.648010 -0.173584 0.691956 1445640216 0.266663 0.648010 -0.173584 0.691956 1445640216 0.266663 0.648010 -0.173584 0.691956 1445640216 0.266663 0.648010 -0.173584 0.691956 1445640216 0.266663 0.648010 -0.173584 0.691956 1445640216 0.266663 0.648010 -0.173584 0.691956 1445640216 0.267944 0.656921 -0.185425 0.679810 1445640216 0.267944 0.656921 -0.185425 0.679810 1445640216 0.267944 0.656921 -0.185425 0.679810 1445640216 0.267944 0.656921 -0.185425 0.679810 1445640216 0.267944 0.656921 -0.185425 0.679810 1445640216 0.267944 0.656921 -0.185425 0.679810 1445640216 0.267944 0.656921 -0.185425 0.679810 1445640216 0.261108 0.684143 -0.197754 0.651611 1445640216 0.261108 0.684143 -0.197754 0.651611 1445640216 0.261108 0.684143 -0.197754 0.651611 1445640216 0.261108 0.684143 -0.197754 0.651611 1445640216 0.261108 0.684143 -0.197754 0.651611 1445640216 0.261108 0.684143 -0.197754 0.651611 1445640216 0.274963 0.679443 -0.193420 0.652100 1445640216 0.274963 0.679443 -0.193420 0.652100 1445640216 0.274963 0.679443 -0.193420 0.652100 1445640216 0.274963 0.679443 -0.193420 0.652100 1445640216 0.274963 0.679443 -0.193420 0.652100 1445640216 0.274963 0.679443 -0.193420 0.652100 1445640216 0.274963 0.679443 -0.193420 0.652100 1445640216 0.287720 0.681213 -0.197205 0.643555 1445640216 0.287720 0.681213 -0.197205 0.643555 1445640216 0.287720 0.681213 -0.197205 0.643555 1445640216 0.287720 0.681213 -0.197205 0.643555 1445640216 0.287720 0.681213 -0.197205 0.643555 1445640216 0.287720 0.681213 -0.197205 0.643555 1445640216 0.291199 0.688232 -0.221802 0.626343 1445640216 0.291199 0.688232 -0.221802 0.626343 1445640216 0.291199 0.688232 -0.221802 0.626343 1445640216 0.291199 0.688232 -0.221802 0.626343 1445640216 0.291199 0.688232 -0.221802 0.626343 1445640216 0.291199 0.688232 -0.221802 0.626343 1445640216 0.295227 0.690979 -0.238770 0.615051 1445640216 0.295227 0.690979 -0.238770 0.615051 1445640216 0.295227 0.690979 -0.238770 0.615051 1445640216 0.295227 0.690979 -0.238770 0.615051 1445640216 0.295227 0.690979 -0.238770 0.615051 1445640216 0.295227 0.690979 -0.238770 0.615051 1445640216 0.295227 0.690979 -0.238770 0.615051 1445640216 0.299561 0.685059 -0.240173 0.619080 1445640216 0.299561 0.685059 -0.240173 0.619080 1445640216 0.299561 0.685059 -0.240173 0.619080 1445640216 0.299561 0.685059 -0.240173 0.619080 1445640216 0.299561 0.685059 -0.240173 0.619080 1445640217 0.299561 0.685059 -0.240173 0.619080 1445640217 0.297302 0.678345 -0.234619 0.629578 1445640217 0.297302 0.678345 -0.234619 0.629578 1445640217 0.297302 0.678345 -0.234619 0.629578 1445640217 0.297302 0.678345 -0.234619 0.629578 1445640217 0.297302 0.678345 -0.234619 0.629578 1445640217 0.297302 0.678345 -0.234619 0.629578 1445640217 0.288208 0.674988 -0.228577 0.639526 1445640217 0.288208 0.674988 -0.228577 0.639526 1445640217 0.288208 0.674988 -0.228577 0.639526 1445640217 0.288208 0.674988 -0.228577 0.639526 1445640217 0.288208 0.674988 -0.228577 0.639526 1445640217 0.284180 0.657898 -0.221619 0.661194 1445640217 0.284180 0.657898 -0.221619 0.661194 1445640217 0.284180 0.657898 -0.221619 0.661194 1445640217 0.284180 0.657898 -0.221619 0.661194 1445640217 0.284180 0.657898 -0.221619 0.661194 1445640217 0.284180 0.657898 -0.221619 0.661194 1445640217 0.284180 0.657898 -0.221619 0.661194 1445640217 0.276611 0.641235 -0.200745 0.686951 1445640217 0.276611 0.641235 -0.200745 0.686951 1445640217 0.276611 0.641235 -0.200745 0.686951 1445640217 0.276611 0.641235 -0.200745 0.686951 1445640217 0.276611 0.641235 -0.200745 0.686951 1445640217 0.276611 0.641235 -0.200745 0.686951 1445640217 0.281555 0.648743 -0.208557 0.675476 1445640217 0.281555 0.648743 -0.208557 0.675476 1445640217 0.281555 0.648743 -0.208557 0.675476 1445640217 0.281555 0.648743 -0.208557 0.675476 1445640217 0.281555 0.648743 -0.208557 0.675476 1445640217 0.281555 0.648743 -0.208557 0.675476 1445640217 0.285461 0.665833 -0.225464 0.651306 1445640217 0.285461 0.665833 -0.225464 0.651306 1445640217 0.285461 0.665833 -0.225464 0.651306 1445640217 0.285461 0.665833 -0.225464 0.651306 1445640217 0.285461 0.665833 -0.225464 0.651306 1445640217 0.270874 0.697327 -0.225525 0.624023 1445640217 0.270874 0.697327 -0.225525 0.624023 1445640217 0.270874 0.697327 -0.225525 0.624023 1445640217 0.270874 0.697327 -0.225525 0.624023 1445640217 0.270874 0.697327 -0.225525 0.624023 1445640217 0.270874 0.697327 -0.225525 0.624023 1445640217 0.270874 0.697327 -0.225525 0.624023 1445640217 0.275574 0.682495 -0.213684 0.642273 1445640217 0.275574 0.682495 -0.213684 0.642273 1445640217 0.275574 0.682495 -0.213684 0.642273 1445640217 0.275574 0.682495 -0.213684 0.642273 1445640217 0.275574 0.682495 -0.213684 0.642273 1445640217 0.275574 0.682495 -0.213684 0.642273 1445640217 0.276184 0.676636 -0.198547 0.653015 1445640217 0.276184 0.676636 -0.198547 0.653015 1445640217 0.276184 0.676636 -0.198547 0.653015 1445640217 0.276184 0.676636 -0.198547 0.653015 1445640217 0.276184 0.676636 -0.198547 0.653015 1445640217 0.276184 0.676636 -0.198547 0.653015 1445640217 0.279846 0.681580 -0.200989 0.645508 1445640217 0.279846 0.681580 -0.200989 0.645508 1445640217 0.279846 0.681580 -0.200989 0.645508 1445640217 0.279846 0.681580 -0.200989 0.645508 1445640217 0.279846 0.681580 -0.200989 0.645508 1445640217 0.279846 0.681580 -0.200989 0.645508 1445640217 0.284973 0.684082 -0.206360 0.638855 1445640217 0.284973 0.684082 -0.206360 0.638855 1445640217 0.284973 0.684082 -0.206360 0.638855 1445640217 0.284973 0.684082 -0.206360 0.638855 1445640217 0.284973 0.684082 -0.206360 0.638855 1445640217 0.284973 0.684082 -0.206360 0.638855 1445640217 0.284973 0.684082 -0.206360 0.638855 1445640217 0.287231 0.679749 -0.207336 0.642151 1445640217 0.287231 0.679749 -0.207336 0.642151 1445640217 0.287231 0.679749 -0.207336 0.642151 1445640217 0.287231 0.679749 -0.207336 0.642151 1445640217 0.287231 0.679749 -0.207336 0.642151 1445640217 0.287231 0.679749 -0.207336 0.642151 1445640217 0.287231 0.679749 -0.207336 0.642151 1445640217 0.280212 0.682922 -0.209839 0.641113 1445640217 0.280212 0.682922 -0.209839 0.641113 1445640217 0.280212 0.682922 -0.209839 0.641113 1445640217 0.280212 0.682922 -0.209839 0.641113 1445640217 0.280212 0.682922 -0.209839 0.641113 1445640217 
0.204285 0.694336 -0.137573 0.676086 1445640219 0.207764 0.694641 -0.138550 0.674561 1445640219 0.207764 0.694641 -0.138550 0.674561 1445640219 0.207764 0.694641 -0.138550 0.674561 1445640219 0.207764 0.694641 -0.138550 0.674561 1445640219 0.207764 0.694641 -0.138550 0.674561 1445640219 0.207764 0.694641 -0.138550 0.674561 1445640219 0.207764 0.694641 -0.138550 0.674561 1445640219 0.207397 0.694580 -0.137451 0.674988 1445640219 0.207397 0.694580 -0.137451 0.674988 1445640219 0.207397 0.694580 -0.137451 0.674988 1445640219 0.207397 0.694580 -0.137451 0.674988 1445640219 0.207397 0.694580 -0.137451 0.674988 1445640219 0.207397 0.694580 -0.137451 0.674988 1445640219 0.202698 0.696411 -0.132751 0.675415 1445640219 0.202698 0.696411 -0.132751 0.675415 1445640219 0.202698 0.696411 -0.132751 0.675415 1445640219 0.202698 0.696411 -0.132751 0.675415 1445640219 0.202698 0.696411 -0.132751 0.675415 1445640219 0.202698 0.696411 -0.132751 0.675415 1445640219 0.202698 0.696411 -0.132751 0.675415 1445640219 0.196655 0.698181 -0.126526 0.676575 1445640219 0.196655 0.698181 -0.126526 0.676575 1445640219 0.196655 0.698181 -0.126526 0.676575 1445640219 0.196655 0.698181 -0.126526 0.676575 1445640219 0.196655 0.698181 -0.126526 0.676575 1445640219 0.196655 0.698181 -0.126526 0.676575 1445640219 0.183716 0.704407 -0.118347 0.675232 1445640219 0.183716 0.704407 -0.118347 0.675232 1445640219 0.183716 0.704407 -0.118347 0.675232 1445640219 0.183716 0.704407 -0.118347 0.675232 1445640219 0.183716 0.704407 -0.118347 0.675232 1445640219 0.183716 0.704407 -0.118347 0.675232 1445640219 0.183716 0.704407 -0.118347 0.675232 1445640219 0.165894 0.710754 -0.101990 0.675842 1445640219 0.165894 0.710754 -0.101990 0.675842 1445640219 0.165894 0.710754 -0.101990 0.675842 1445640219 0.165894 0.710754 -0.101990 0.675842 1445640219 0.165894 0.710754 -0.101990 0.675842 1445640219 0.165894 0.710754 -0.101990 0.675842 1445640219 0.153564 0.714417 -0.083191 0.677490 1445640219 0.153564 0.714417 -0.083191 0.677490 1445640219 0.153564 0.714417 -0.083191 0.677490 1445640219 0.153564 0.714417 -0.083191 0.677490 1445640219 0.153564 0.714417 -0.083191 0.677490 1445640219 0.153564 0.714417 -0.083191 0.677490 1445640219 0.148254 0.711121 -0.071045 0.683533 1445640219 0.148254 0.711121 -0.071045 0.683533 1445640219 0.148254 0.711121 -0.071045 0.683533 1445640219 0.148254 0.711121 -0.071045 0.683533 1445640219 0.148254 0.711121 -0.071045 0.683533 1445640219 0.148254 0.711121 -0.071045 0.683533 1445640219 0.143555 0.709595 -0.072083 0.685974 1445640219 0.143555 0.709595 -0.072083 0.685974 1445640219 0.143555 0.709595 -0.072083 0.685974 1445640219 0.143555 0.709595 -0.072083 0.685974 1445640219 0.143555 0.709595 -0.072083 0.685974 1445640219 0.143555 0.709595 -0.072083 0.685974 1445640219 0.153625 0.705688 -0.077393 0.687256 1445640219 0.153625 0.705688 -0.077393 0.687256 1445640220 0.153625 0.705688 -0.077393 0.687256 1445640220 0.153625 0.705688 -0.077393 0.687256 1445640220 0.153625 0.705688 -0.077393 0.687256 1445640220 0.153625 0.705688 -0.077393 0.687256 1445640220 0.169128 0.687378 -0.080750 0.701660 1445640220 0.169128 0.687378 -0.080750 0.701660 1445640220 0.169128 0.687378 -0.080750 0.701660 1445640220 0.169128 0.687378 -0.080750 0.701660 1445640220 0.169128 0.687378 -0.080750 0.701660 1445640220 0.169128 0.687378 -0.080750 0.701660 1445640220 0.182495 0.673096 -0.094971 0.710327 1445640220 0.182495 0.673096 -0.094971 0.710327 1445640220 0.182495 0.673096 -0.094971 0.710327 1445640220 0.182495 0.673096 -0.094971 0.710327 1445640220 0.182495 0.673096 -0.094971 0.710327 1445640220 0.182495 0.673096 -0.094971 0.710327 1445640220 0.183350 0.674622 -0.109131 0.706604 1445640220 0.183350 0.674622 -0.109131 0.706604 1445640220 0.183350 0.674622 -0.109131 0.706604 1445640220 0.183350 0.674622 -0.109131 0.706604 1445640220 0.183350 0.674622 -0.109131 0.706604 1445640220 0.183350 0.674622 -0.109131 0.706604 1445640220 0.183350 0.674622 -0.109131 0.706604 1445640220 0.172729 0.674011 -0.095154 0.711853 1445640220 0.172729 0.674011 -0.095154 0.711853 1445640220 0.172729 0.674011 -0.095154 0.711853 1445640220 0.172729 0.674011 -0.095154 0.711853 1445640220 0.172729 0.674011 -0.095154 0.711853 1445640220 0.172729 0.674011 -0.095154 0.711853 1445640220 0.172729 0.674011 -0.095154 0.711853 1445640220 0.174255 0.682068 -0.090454 0.704407 1445640220 0.174255 0.682068 -0.090454 0.704407 1445640220 0.174255 0.682068 -0.090454 0.704407 1445640220 0.174255 0.682068 -0.090454 0.704407 1445640220 0.174255 0.682068 -0.090454 0.704407 1445640220 0.169922 0.694275 -0.102112 0.691772 1445640220 0.169922 0.694275 -0.102112 0.691772 1445640220 0.169922 0.694275 -0.102112 0.691772 1445640220 0.169922 0.694275 -0.102112 0.691772 1445640220 0.169922 0.694275 -0.102112 0.691772 1445640220 0.169922 0.694275 -0.102112 0.691772 1445640220 0.169922 0.694275 -0.102112 0.691772 1445640220 0.158081 0.698181 -0.098999 0.691162 1445640220 0.158081 0.698181 -0.098999 0.691162 1445640220 0.158081 0.698181 -0.098999 0.691162 1445640220 0.158081 0.698181 -0.098999 0.691162 1445640220 0.158081 0.698181 -0.098999 0.691162 1445640220 0.158081 0.698181 -0.098999 0.691162 1445640220 0.150024 0.710693 -0.089417 0.681396 1445640220 0.150024 0.710693 -0.089417 0.681396 1445640220 0.150024 0.710693 -0.089417 0.681396 1445640220 0.150024 0.710693 -0.089417 0.681396 1445640220 0.150024 0.710693 -0.089417 0.681396 1445640220 0.150024 0.710693 -0.089417 0.681396 1445640220 0.140015 0.717712 -0.073730 0.678040 1445640220 0.140015 0.717712 -0.073730 0.678040 1445640220 0.140015 0.717712 -0.073730 0.678040 1445640220 0.140015 0.717712 -0.073730 0.678040 1445640220 0.140015 0.717712 -0.073730 0.678040 1445640220 0.140015 0.717712 -0.073730 0.678040 1445640220 0.139709 0.717651 -0.071716 0.678406 1445640220 0.139709 0.717651 -0.071716 0.678406 1445640220 0.139709 0.717651 -0.071716 0.678406 1445640220 0.139709 0.717651 -0.071716 0.678406 1445640220 0.139709 0.717651 -0.071716 0.678406 1445640220 0.139709 0.717651 -0.071716 0.678406 1445640220 0.139709 0.717651 -0.071716 0.678406 1445640220 0.141846 0.713135 -0.072876 0.682556 1445640220 0.141846 0.713135 -0.072876 0.682556 1445640220 0.141846 0.713135 -0.072876 0.682556 1445640220 0.141846 0.713135 -0.072876 0.682556 1445640220 0.141846 0.713135 -0.072876 0.682556 1445640220 0.151917 0.697693 -0.077576 0.695740 1445640220 0.151917 0.697693 -0.077576 0.695740 1445640220 0.151917 0.697693 -0.077576 0.695740 1445640220 0.151917 0.697693 -0.077576 0.695740 1445640220 0.151917 0.697693 -0.077576 0.695740 1445640220 0.151917 0.697693 -0.077576 0.695740 1445640220 0.151917 0.697693 -0.077576 0.695740 1445640220 0.174438 0.685974 -0.096375 0.699768 1445640220 0.174438 0.685974 -0.096375 0.699768 1445640220 0.174438 0.685974 -0.096375 0.699768 1445640220 0.174438 0.685974 -0.096375 0.699768 1445640220 0.174438 0.685974 -0.096375 0.699768 1445640220 0.174438 0.685974 -0.096375 0.699768 1445640220 0.185181 0.682800 -0.111694 0.697815 1445640220 0.185181 0.682800 -0.111694 0.697815 1445640220 0.185181 0.682800 -0.111694 0.697815 1445640220 0.185181 0.682800 -0.111694 0.697815 1445640220 0.185181 0.682800 -0.111694 0.697815 1445640220 0.185181 0.682800 -0.111694 0.697815 1445640220 0.177307 0.689758 -0.102417 0.694458 1445640220 0.177307 0.689758 -0.102417 0.694458 1445640220 0.177307 0.689758 -0.102417 0.694458 1445640220 0.177307 0.689758 -0.102417 0.694458 1445640220 0.177307 0.689758 -0.102417 0.694458 1445640220 0.177307 0.689758 -0.102417 0.694458 1445640220 0.177307 0.689758 -0.102417 0.694458 1445640220 0.179565 0.696411 -0.102234 0.687195 1445640220 0.179565 0.696411 -0.102234 0.687195 1445640220 0.179565 0.696411 -0.102234 0.687195 1445640220 0.179565 0.696411 -0.102234 0.687195 1445640220 0.179565 0.696411 -0.102234 0.687195 1445640220 0.179565 0.696411 -0.102234 0.687195 1445640220 0.182678 0.698975 -0.112366 0.682190 1445640220 0.182678 0.698975 -0.112366 0.682190 1445640220 0.182678 0.698975 -0.112366 0.682190 1445640220 0.182678 0.698975 -0.112366 0.682190 1445640220 0.182678 0.698975 -0.112366 0.682190 1445640220 0.180786 0.703552 -0.123901 0.675903 1445640220 0.180786 0.703552 -0.123901 0.675903 1445640220 0.180786 0.703552 -0.123901 0.675903 1445640221 0.180786 0.703552 -0.123901 0.675903 1445640221 0.180786 0.703552 -0.123901 0.675903 1445640221 0.180786 0.703552 -0.123901 0.675903 1445640221 0.166870 0.723022 -0.119873 0.659485 1445640221 0.166870 0.723022 -0.119873 0.659485 1445640221 0.166870 0.723022 -0.119873 0.659485 1445640221 0.166870 0.723022 -0.119873 0.659485 1445640221 0.166870 0.723022 -0.119873 0.659485 1445640221 0.166870 0.723022 -0.119873 0.659485 1445640221 0.166870 0.723022 -0.119873 0.659485 1445640221 0.140076 0.740112 -0.096191 0.650574 1445640221 0.140076 0.740112 -0.096191 0.650574 1445640221 0.140076 0.740112 -0.096191 0.650574 1445640221 0.140076 0.740112 -0.096191 0.650574 1445640221 0.140076 0.740112 -0.096191 0.650574 1445640221 0.140076 0.740112 -0.096191 0.650574 1445640221 0.166260 0.730530 -0.074280 0.658081 1445640221 0.166260 0.730530 -0.074280 0.658081 1445640221 0.166260 0.730530 -0.074280 0.658081 1445640221 0.166260 0.730530 -0.074280 0.658081 1445640221 0.166260 0.730530 -0.074280 0.658081 1445640221 0.166260 0.730530 -0.074280 0.658081 1445640221 0.166260 0.730530 -0.074280 0.658081 1445640221 0.158508 0.711182 -0.051819 0.682861 1445640221 0.158508 0.711182 -0.051819 0.682861 1445640221 0.158508 0.711182 -0.051819 0.682861 1445640221 0.158508 0.711182 -0.051819 0.682861 1445640221 0.158508 0.711182 -0.051819 0.682861 1445640221 0.158508 0.711182 -0.051819 0.682861 1445640221 0.150085 0.751648 -0.072083 0.638184 1445640221 0.150085 0.751648 -0.072083 0.638184 1445640221 0.150085 0.751648 -0.072083 0.638184 1445640221 0.150085 0.751648 -0.072083 0.638184 1445640221 0.150085 0.751648 -0.072083 0.638184 1445640221 0.150085 0.751648 -0.072083 0.638184 1445640221 0.152283 0.718079 -0.067505 0.675659 1445640221 0.152283 0.718079 -0.067505 0.675659 1445640221 0.152283 0.718079 -0.067505 0.675659 1445640221 0.152283 0.718079 -0.067505 0.675659 1445640221 0.152283 0.718079 -0.067505 0.675659 1445640221 0.152283 0.718079 -0.067505 0.675659 1445640221 0.169373 0.698975 -0.078918 0.690247 1445640221 0.169373 0.698975 -0.078918 0.690247 1445640221 0.169373 0.698975 -0.078918 0.690247 1445640221 0.169373 0.698975 -0.078918 0.690247 1445640221 0.169373 0.698975 -0.078918 0.690247 1445640221 0.169373 0.698975 -0.078918 0.690247 1445640221 0.183228 0.689941 -0.095215 0.693726 1445640221 0.183228 0.689941 -0.095215 0.693726 1445640221 0.183228 0.689941 -0.095215 0.693726 1445640221 0.183228 0.689941 -0.095215 0.693726 1445640221 0.183228 0.689941 -0.095215 0.693726 1445640221 0.183228 0.689941 -0.095215 0.693726 1445640221 0.183228 0.689941 -0.095215 0.693726 1445640221 0.178101 0.694031 -0.092773 0.691284 1445640221 0.178101 0.694031 -0.092773 0.691284 1445640221 0.178101 0.694031 -0.092773 0.691284 1445640221 0.178101 0.694031 -0.092773 0.691284 1445640221 0.178101 0.694031 -0.092773 0.691284 1445640221 0.178101 0.694031 -0.092773 0.691284 1445640221 0.178345 0.690430 -0.089661 0.695251 1445640221 0.178345 0.690430 -0.089661 0.695251 1445640221 0.178345 0.690430 -0.089661 0.695251 1445640221 0.178345 0.690430 -0.089661 0.695251 1445640221 0.178345 0.690430 -0.089661 0.695251 1445640221 0.178345 0.690430 -0.089661 0.695251 1445640221 0.189148 0.694092 -0.103027 0.686890 1445640221 0.189148 0.694092 -0.103027 0.686890 1445640221 0.189148 0.694092 -0.103027 0.686890 1445640221 0.189148 0.694092 -0.103027 0.686890 1445640221 0.189148 0.694092 -0.103027 0.686890 1445640221 0.189148 0.694092 -0.103027 0.686890 1445640221 0.189148 0.694092 -0.103027 0.686890 1445640221 0.187805 0.695190 -0.109009 0.685181 1445640221 0.187805 0.695190 -0.109009 0.685181 1445640221 0.187805 0.695190 -0.109009 0.685181 1445640221 0.187805 0.695190 -0.109009 0.685181 1445640221 0.187805 0.695190 -0.109009 0.685181 1445640221 0.187805 0.695190 -0.109009 0.685181 1445640221 0.185608 0.699097 -0.114624 0.680847 1445640221 0.185608 0.699097 -0.114624 0.680847 1445640221 0.185608 0.699097 -0.114624 0.680847 1445640221 0.185608 0.699097 -0.114624 0.680847 1445640221 0.185608 0.699097 -0.114624 0.680847 1445640221 0.185608 0.699097 -0.114624 0.680847 1445640221 0.173767 0.724365 -0.109131 0.658142 1445640221 0.173767 0.724365 -0.109131 0.658142 1445640221 0.173767 0.724365 -0.109131 0.658142 1445640221 0.173767 0.724365 -0.109131 0.658142 1445640221 0.173767 0.724365 -0.109131 0.658142 1445640221 0.173767 0.724365 -0.109131 0.658142 1445640221 0.154480 0.743225 -0.091858 0.644409 1445640221 0.154480 0.743225 -0.091858 0.644409 1445640221 0.154480 0.743225 -0.091858 0.644409 1445640221 0.154480 0.743225 -0.091858 0.644409 1445640221 0.154480 0.743225 -0.091858 0.644409 1445640221 0.154480 0.743225 -0.091858 0.644409 1445640221 0.141052 0.744019 -0.075684 0.648621 1445640221 0.141052 0.744019 -0.075684 0.648621 1445640221 0.141052 0.744019 -0.075684 0.648621 1445640221 0.141052 0.744019 -0.075684 0.648621 1445640221 0.141052 0.744019 -0.075684 0.648621 1445640221 0.141052 0.744019 -0.075684 0.648621 1445640221 0.134094 0.744446 -0.069214 0.650330 1445640221 0.134094 0.744446 -0.069214 0.650330 1445640221 0.134094 0.744446 -0.069214 0.650330 1445640221 0.134094 0.744446 -0.069214 0.650330 1445640221 0.134094 0.744446 -0.069214 0.650330 1445640221 0.134094 0.744446 -0.069214 0.650330 1445640221 0.130676 0.748047 -0.063599 0.647461 1445640221 0.130676 0.748047 -0.063599 0.647461 1445640221 0.130676 0.748047 -0.063599 0.647461 1445640221 0.130676 0.748047 -0.063599 0.647461 1445640221 0.130676 0.748047 -0.063599 0.647461 1445640222 0.130676 0.748047 -0.063599 0.647461 1445640222 0.130676 0.748047 -0.063599 0.647461 1445640222 0.142700 0.736145 -0.070313 0.657837 1445640222 0.142700 0.736145 -0.070313 0.657837 1445640222 0.142700 0.736145 -0.070313 0.657837 1445640222 0.142700 0.736145 -0.070313 0.657837 1445640222 0.142700 0.736145 -0.070313 0.657837 1445640222 0.142700 0.736145 -0.070313 0.657837 1445640222 0.152771 0.718628 -0.080444 0.673584 1445640222 0.152771 0.718628 -0.080444 0.673584 1445640222 0.152771 0.718628 -0.080444 0.673584 1445640222 0.152771 0.718628 -0.080444 0.673584 1445640222 0.152771 0.718628 -0.080444 0.673584 1445640222 0.152771 0.718628 -0.080444 0.673584 1445640222 0.167542 0.714355 -0.099915 0.671936 1445640222 0.167542 0.714355 -0.099915 0.671936 1445640222 0.167542 0.714355 -0.099915 0.671936 1445640222 0.167542 0.714355 -0.099915 0.671936 1445640222 0.167542 0.714355 -0.099915 0.671936 1445640222 0.167542 0.714355 -0.099915 0.671936 1445640222 0.182434 0.704712 -0.114197 0.676025 1445640222 0.182434 0.704712 -0.114197 0.676025 1445640222 0.182434 0.704712 -0.114197 0.676025 1445640222 0.182434 0.704712 -0.114197 0.676025 1445640222 0.182434 0.704712 -0.114197 0.676025 1445640222 0.182434 0.704712 -0.114197 0.676025 1445640222 0.184143 0.689758 -0.106506 0.692017 1445640222 0.184143 0.689758 -0.106506 0.692017 1445640222 0.184143 0.689758 -0.106506 0.692017 1445640222 0.184143 0.689758 -0.106506 0.692017 1445640222 0.184143 0.689758 -0.106506 0.692017 1445640222 0.184143 0.689758 -0.106506 0.692017 1445640222 0.185364 0.692993 -0.108215 0.688232 1445640222 0.185364 0.692993 -0.108215 0.688232 1445640222 0.185364 0.692993 -0.108215 0.688232 1445640222 0.185364 0.692993 -0.108215 0.688232 1445640222 0.185364 0.692993 -0.108215 0.688232 1445640222 0.185364 0.692993 -0.108215 0.688232 1445640222 0.184326 0.710693 -0.117859 0.668518 1445640222 0.184326 0.710693 -0.117859 0.668518 1445640222 0.184326 0.710693 -0.117859 0.668518 1445640222 0.184326 0.710693 -0.117859 0.668518 1445640222 0.184326 0.710693 -0.117859 0.668518 1445640222 0.184326 0.710693 -0.117859 0.668518 1445640222 0.184326 0.710693 -0.117859 0.668518 1445640222 0.186829 0.699219 -0.124451 0.678650 1445640222 0.186829 0.699219 -0.124451 0.678650 1445640222 0.186829 0.699219 -0.124451 0.678650 1445640222 0.186829 0.699219 -0.124451 0.678650 1445640222 0.186829 0.699219 -0.124451 0.678650 1445640222 0.186829 0.699219 -0.124451 0.678650 1445640222 0.186829 0.699219 -0.124451 0.678650 1445640222 0.179810 0.711304 -0.129700 0.666931 1445640222 0.179810 0.711304 -0.129700 0.666931 1445640222 0.179810 0.711304 -0.129700 0.666931 1445640222 0.179810 0.711304 -0.129700 0.666931 1445640222 0.179810 0.711304 -0.129700 0.666931 1445640222 0.154968 0.743652 -0.111572 0.640686 1445640222 0.154968 0.743652 -0.111572 0.640686 1445640222 0.154968 0.743652 -0.111572 0.640686 1445640222 0.154968 0.743652 -0.111572 0.640686 1445640222 0.154968 0.743652 -0.111572 0.640686 1445640222 0.154968 0.743652 -0.111572 0.640686 1445640222 0.149475 0.745178 -0.095642 0.642700 1445640222 0.149475 0.745178 -0.095642 0.642700 1445640222 0.149475 0.745178 -0.095642 0.642700 1445640222 0.149475 0.745178 -0.095642 0.642700 1445640222 0.149475 0.745178 -0.095642 0.642700 1445640222 0.149475 0.745178 -0.095642 0.642700 1445640222 0.150391 0.737244 -0.089661 0.652527 1445640222 0.150391 0.737244 -0.089661 0.652527 1445640222 0.150391 0.737244 -0.089661 0.652527 1445640222 0.150391 0.737244 -0.089661 0.652527 1445640222 0.150391 0.737244 -0.089661 0.652527 1445640222 0.150391 0.737244 -0.089661 0.652527 1445640222 0.150391 0.737244 -0.089661 0.652527 1445640222 0.151062 0.734741 -0.086365 0.655640 1445640222 0.151062 0.734741 -0.086365 0.655640 1445640222 0.151062 0.734741 -0.086365 0.655640 1445640222 0.151062 0.734741 -0.086365 0.655640 1445640222 0.151062 0.734741 -0.086365 0.655640 1445640222 0.151062 0.734741 -0.086365 0.655640 1445640222 0.165344 0.720581 -0.091858 0.666992 1445640222 0.165344 0.720581 -0.091858 0.666992 1445640222 0.165344 0.720581 -0.091858 0.666992 1445640222 0.165344 0.720581 -0.091858 0.666992 1445640222 0.165344 0.720581 -0.091858 0.666992 1445640222 0.165344 0.720581 -0.091858 0.666992 1445640222 0.179199 0.690430 -0.095276 0.694275 1445640222 0.179199 0.690430 -0.095276 0.694275 1445640222 0.179199 0.690430 -0.095276 0.694275 1445640222 0.179199 0.690430 -0.095276 0.694275 1445640222 0.179199 0.690430 -0.095276 0.694275 1445640222 0.179199 0.690430 -0.095276 0.694275 1445640222 0.192383 0.680603 -0.112366 0.697876 1445640222 0.192383 0.680603 -0.112366 0.697876 1445640222 0.192383 0.680603 -0.112366 0.697876 1445640222 0.192383 0.680603 -0.112366 0.697876 1445640222 0.192383 0.680603 -0.112366 0.697876 1445640222 0.192383 0.680603 -0.112366 0.697876 1445640222 0.187195 0.686646 -0.113770 0.693115 1445640222 0.187195 0.686646 -0.113770 0.693115 1445640222 0.187195 0.686646 -0.113770 0.693115 1445640222 0.187195 0.686646 -0.113770 0.693115 1445640222 0.187195 0.686646 -0.113770 0.693115 1445640222 0.187195 0.686646 -0.113770 0.693115 1445640222 0.185730 0.689636 -0.102600 0.692322 1445640222 0.185730 0.689636 -0.102600 0.692322 1445640222 0.185730 0.689636 -0.102600 0.692322 1445640222 0.185730 0.689636 -0.102600 0.692322 1445640222 0.185730 0.689636 -0.102600 0.692322 1445640222 0.185730 0.689636 -0.102600 0.692322 1445640223 0.193176 0.700623 -0.113586 0.677368 1445640223 0.193176 0.700623 -0.113586 0.677368 1445640223 0.193176 0.700623 -0.113586 0.677368 1445640223 0.193176 0.700623 -0.113586 0.677368 1445640223 0.193176 0.700623 -0.113586 0.677368 1445640223 0.193176 0.700623 -0.113586 0.677368 1445640223 0.193542 0.696350 -0.120850 0.680420 1445640223 0.193542 0.696350 -0.120850 0.680420 1445640223 0.193542 0.696350 -0.120850 0.680420 1445640223 0.193542 0.696350 -0.120850 0.680420 1445640223 0.193542 0.696350 -0.120850 0.680420 1445640223 0.193542 0.696350 -0.120850 0.680420 1445640223 0.193542 0.696350 -0.120850 0.680420 1445640223 0.195496 0.693298 -0.127502 0.681702 1445640223 0.195496 0.693298 -0.127502 0.681702 1445640223 0.195496 0.693298 -0.127502 0.681702 1445640223 0.195496 0.693298 -0.127502 0.681702 1445640223 0.195496 0.693298 -0.127502 0.681702 1445640223 0.195496 0.693298 -0.127502 0.681702 1445640223 0.187134 0.712158 -0.125793 0.664734 1445640223 0.187134 0.712158 -0.125793 0.664734 1445640223 0.187134 0.712158 -0.125793 0.664734 1445640223 0.187134 0.712158 -0.125793 0.664734 1445640223 0.187134 0.712158 -0.125793 0.664734 1445640223 0.169006 0.733521 -0.115295 0.648071 1445640223 0.169006 0.733521 -0.115295 0.648071 1445640223 0.169006 0.733521 -0.115295 0.648071 1445640223 0.169006 0.733521 -0.115295 0.648071 1445640223 0.169006 0.733521 -0.115295 0.648071 1445640223 0.169006 0.733521 -0.115295 0.648071 1445640223 0.169006 0.733521 -0.115295 0.648071 1445640223 0.162109 0.735718 -0.104553 0.649170 1445640223 0.162109 0.735718 -0.104553 0.649170 1445640223 0.162109 0.735718 -0.104553 0.649170 1445640223 0.162109 0.735718 -0.104553 0.649170 1445640223 0.162109 0.735718 -0.104553 0.649170 1445640223 0.162109 0.735718 -0.104553 0.649170 1445640223 0.154724 0.734497 -0.094543 0.653870 1445640223 0.154724 0.734497 -0.094543 0.653870 1445640223 0.154724 0.734497 -0.094543 0.653870 1445640223 0.154724 0.734497 -0.094543 0.653870 1445640223 0.154724 0.734497 -0.094543 0.653870 1445640223 0.154724 0.734497 -0.094543 0.653870 1445640223 0.152222 0.732361 -0.090698 0.657349 1445640223 0.152222 0.732361 -0.090698 0.657349 1445640223 0.152222 0.732361 -0.090698 0.657349 1445640223 0.152222 0.732361 -0.090698 0.657349 1445640223 0.152222 0.732361 -0.090698 0.657349 1445640223 0.152222 0.732361 -0.090698 0.657349 1445640223 0.167908 0.717712 -0.093506 0.669189 1445640223 0.167908 0.717712 -0.093506 0.669189 1445640223 0.167908 0.717712 -0.093506 0.669189 1445640223 0.167908 0.717712 -0.093506 0.669189 1445640223 0.167908 0.717712 -0.093506 0.669189 1445640223 0.190491 0.690369 -0.107117 0.689575 1445640223 0.190491 0.690369 -0.107117 0.689575 1445640223 0.190491 0.690369 -0.107117 0.689575 1445640223 0.190491 0.690369 -0.107117 0.689575 1445640223 0.190491 0.690369 -0.107117 0.689575 1445640223 0.190491 0.690369 -0.107117 0.689575 1445640223 0.190491 0.690369 -0.107117 0.689575 1445640223 0.201843 0.679138 -0.120728 0.695251 1445640223 0.201843 0.679138 -0.120728 0.695251 1445640223 0.201843 0.679138 -0.120728 0.695251 1445640223 0.201843 0.679138 -0.120728 0.695251 1445640223 0.201843 0.679138 -0.120728 0.695251 1445640223 0.201843 0.679138 -0.120728 0.695251 1445640223 0.197510 0.683411 -0.115906 0.693176 1445640223 0.197510 0.683411 -0.115906 0.693176 1445640223 0.197510 0.683411 -0.115906 0.693176 1445640223 0.197510 0.683411 -0.115906 0.693176 1445640223 0.197510 0.683411 -0.115906 0.693176 1445640223 0.197510 0.683411 -0.115906 0.693176 1445640223 0.191467 0.685852 -0.102844 0.694458 1445640223 0.191467 0.685852 -0.102844 0.694458 1445640223 0.191467 0.685852 -0.102844 0.694458 1445640223 0.191467 0.685852 -0.102844 0.694458 1445640223 0.191467 0.685852 -0.102844 0.694458 1445640223 0.191467 0.685852 -0.102844 0.694458 1445640223 0.191467 0.685852 -0.102844 0.694458 1445640223 0.198486 0.697571 -0.109497 0.679626 1445640223 0.198486 0.697571 -0.109497 0.679626 1445640223 0.198486 0.697571 -0.109497 0.679626 1445640223 0.198486 0.697571 -0.109497 0.679626 1445640223 0.198486 0.697571 -0.109497 0.679626 1445640223 0.198486 0.697571 -0.109497 0.679626 1445640223 0.196228 0.709412 -0.119690 0.666199 1445640223 0.196228 0.709412 -0.119690 0.666199 1445640223 0.196228 0.709412 -0.119690 0.666199 1445640223 0.196228 0.709412 -0.119690 0.666199 1445640223 0.196228 0.709412 -0.119690 0.666199 1445640223 0.196228 0.709412 -0.119690 0.666199 1445640223 0.188293 0.708435 -0.122375 0.669006 1445640223 0.188293 0.708435 -0.122375 0.669006 1445640223 0.188293 0.708435 -0.122375 0.669006 1445640223 0.188293 0.708435 -0.122375 0.669006 1445640223 0.188293 0.708435 -0.122375 0.669006 1445640223 0.188293 0.708435 -0.122375 0.669006 1445640223 0.172913 0.717773 -0.108643 0.665588 1445640223 0.172913 0.717773 -0.108643 0.665588 1445640223 0.172913 0.717773 -0.108643 0.665588 1445640223 0.172913 0.717773 -0.108643 0.665588 1445640223 0.172913 0.717773 -0.108643 0.665588 1445640223 0.172913 0.717773 -0.108643 0.665588 1445640223 0.150391 0.736450 -0.084534 0.654053 1445640223 0.150391 0.736450 -0.084534 0.654053 1445640223 0.150391 0.736450 -0.084534 0.654053 1445640223 0.150391 0.736450 -0.084534 0.654053 1445640223 0.150391 0.736450 -0.084534 0.654053 1445640223 0.150391 0.736450 -0.084534 0.654053 1445640223 0.150391 0.736450 -0.084534 0.654053 1445640224 0.136414 0.739014 -0.063354 0.656616 1445640224 0.136414 0.739014 -0.063354 0.656616 1445640224 0.136414 0.739014 -0.063354 0.656616 1445640224 0.136414 0.739014 -0.063354 0.656616 1445640224 0.136414 0.739014 -0.063354 0.656616 1445640224 0.136414 0.739014 -0.063354 0.656616 1445640224 0.134766 0.738342 -0.056335 0.658386 1445640224 0.134766 0.738342 -0.056335 0.658386 1445640224 0.134766 0.738342 -0.056335 0.658386 1445640224 0.134766 0.738342 -0.056335 0.658386 1445640224 0.134766 0.738342 -0.056335 0.658386 1445640224 0.134766 0.738342 -0.056335 0.658386 1445640224 0.136047 0.738953 -0.055481 0.657471 1445640224 0.136047 0.738953 -0.055481 0.657471 1445640224 0.136047 0.738953 -0.055481 0.657471 1445640224 0.136047 0.738953 -0.055481 0.657471 1445640224 0.136047 0.738953 -0.055481 0.657471 1445640224 0.136047 0.738953 -0.055481 0.657471 1445640224 0.143005 0.731567 -0.059998 0.663818 1445640224 0.143005 0.731567 -0.059998 0.663818 1445640224 0.143005 0.731567 -0.059998 0.663818 1445640224 0.143005 0.731567 -0.059998 0.663818 1445640224 0.143005 0.731567 -0.059998 0.663818 1445640224 0.143005 0.731567 -0.059998 0.663818 1445640224 0.143005 0.731567 -0.059998 0.663818 1445640224 0.158081 0.717651 -0.075745 0.673950 1445640224 0.158081 0.717651 -0.075745 0.673950 1445640224 0.158081 0.717651 -0.075745 0.673950 1445640224 0.158081 0.717651 -0.075745 0.673950 1445640224 0.158081 0.717651 -0.075745 0.673950 1445640224 0.158081 0.717651 -0.075745 0.673950 1445640224 0.180115 0.704712 -0.096863 0.679321 1445640224 0.180115 0.704712 -0.096863 0.679321 1445640224 0.180115 0.704712 -0.096863 0.679321 1445640224 0.180115 0.704712 -0.096863 0.679321 1445640224 0.180115 0.704712 -0.096863 0.679321 1445640224 0.180115 0.704712 -0.096863 0.679321 1445640224 0.184387 0.689819 -0.102234 0.692505 1445640224 0.184387 0.689819 -0.102234 0.692505 1445640224 0.184387 0.689819 -0.102234 0.692505 1445640224 0.184387 0.689819 -0.102234 0.692505 1445640224 0.184387 0.689819 -0.102234 0.692505 1445640224 0.184387 0.689819 -0.102234 0.692505 1445640224 0.184387 0.689819 -0.102234 0.692505 1445640224 0.177063 0.698975 -0.101501 0.685364 1445640224 0.177063 0.698975 -0.101501 0.685364 1445640224 0.177063 0.698975 -0.101501 0.685364 1445640224 0.177063 0.698975 -0.101501 0.685364 1445640224 0.177063 0.698975 -0.101501 0.685364 1445640224 0.177063 0.698975 -0.101501 0.685364 1445640224 0.177185 0.698792 -0.100769 0.685608 1445640224 0.177185 0.698792 -0.100769 0.685608 1445640224 0.177185 0.698792 -0.100769 0.685608 1445640224 0.177185 0.698792 -0.100769 0.685608 1445640224 0.177185 0.698792 -0.100769 0.685608 1445640224 0.177185 0.698792 -0.100769 0.685608 1445640224 0.185425 0.699280 -0.111206 0.681335 1445640224 0.185425 0.699280 -0.111206 0.681335 1445640224 0.185425 0.699280 -0.111206 0.681335 1445640224 0.185425 0.699280 -0.111206 0.681335 1445640224 0.185425 0.699280 -0.111206 0.681335 1445640224 0.185425 0.699280 -0.111206 0.681335 1445640224 0.185425 0.699280 -0.111206 0.681335 1445640224 0.184814 0.699951 -0.113892 0.680298 1445640224 0.184814 0.699951 -0.113892 0.680298 1445640224 0.184814 0.699951 -0.113892 0.680298 1445640224 0.184814 0.699951 -0.113892 0.680298 1445640224 0.184814 0.699951 -0.113892 0.680298 1445640224 0.184814 0.699951 -0.113892 0.680298 1445640224 0.173828 0.711243 -0.108887 0.672241 1445640224 0.173828 0.711243 -0.108887 0.672241 1445640224 0.173828 0.711243 -0.108887 0.672241 1445640224 0.173828 0.711243 -0.108887 0.672241 1445640224 0.173828 0.711243 -0.108887 0.672241 1445640224 0.173828 0.711243 -0.108887 0.672241 1445640224 0.158813 0.726746 -0.095520 0.661377 1445640224 0.158813 0.726746 -0.095520 0.661377 1445640224 0.158813 0.726746 -0.095520 0.661377 1445640224 0.158813 0.726746 -0.095520 0.661377 1445640224 0.158813 0.726746 -0.095520 0.661377 1445640224 0.158813 0.726746 -0.095520 0.661377 1445640224 0.145203 0.733032 -0.079956 0.659607 1445640224 0.145203 0.733032 -0.079956 0.659607 1445640224 0.145203 0.733032 -0.079956 0.659607 1445640224 0.145203 0.733032 -0.079956 0.659607 1445640224 0.145203 0.733032 -0.079956 0.659607 1445640224 0.145203 0.733032 -0.079956 0.659607 1445640224 0.145203 0.733032 -0.079956 0.659607 1445640224 0.135559 0.736938 -0.070251 0.658386 1445640224 0.135559 0.736938 -0.070251 0.658386 1445640224 0.135559 0.736938 -0.070251 0.658386 1445640224 0.135559 0.736938 -0.070251 0.658386 1445640224 0.135559 0.736938 -0.070251 0.658386 1445640224 0.135559 0.736938 -0.070251 0.658386 1445640224 0.130066 0.736206 -0.062805 0.661133 1445640224 0.130066 0.736206 -0.062805 0.661133 1445640224 0.130066 0.736206 -0.062805 0.661133 1445640224 0.130066 0.736206 -0.062805 0.661133 1445640224 0.130066 0.736206 -0.062805 0.661133 1445640224 0.130066 0.736206 -0.062805 0.661133 1445640224 0.138306 0.727722 -0.065125 0.668579 1445640224 0.138306 0.727722 -0.065125 0.668579 1445640224 0.138306 0.727722 -0.065125 0.668579 1445640224 0.138306 0.727722 -0.065125 0.668579 1445640224 0.138306 0.727722 -0.065125 0.668579 1445640224 0.138306 0.727722 -0.065125 0.668579 1445640224 0.138306 0.727722 -0.065125 0.668579 1445640224 0.158020 0.716980 -0.075134 0.674683 1445640224 0.158020 0.716980 -0.075134 0.674683 1445640224 0.158020 0.716980 -0.075134 0.674683 1445640224 0.158020 0.716980 -0.075134 0.674683 1445640224 
0.234802 0.704102 -0.158386 0.651123 1445640226 0.234802 0.704102 -0.158386 0.651123 1445640226 0.234802 0.704102 -0.158386 0.651123 1445640226 0.234802 0.704102 -0.158386 0.651123 1445640226 0.234802 0.704102 -0.158386 0.651123 1445640226 0.244324 0.697327 -0.165894 0.653015 1445640226 0.244324 0.697327 -0.165894 0.653015 1445640226 0.244324 0.697327 -0.165894 0.653015 1445640226 0.244324 0.697327 -0.165894 0.653015 1445640226 0.244324 0.697327 -0.165894 0.653015 1445640226 0.244324 0.697327 -0.165894 0.653015 1445640226 0.243958 0.692566 -0.167847 0.657715 1445640226 0.243958 0.692566 -0.167847 0.657715 1445640226 0.243958 0.692566 -0.167847 0.657715 1445640226 0.243958 0.692566 -0.167847 0.657715 1445640226 0.243958 0.692566 -0.167847 0.657715 1445640226 0.243958 0.692566 -0.167847 0.657715 1445640226 0.238342 0.686401 -0.166382 0.666565 1445640226 0.238342 0.686401 -0.166382 0.666565 1445640226 0.238342 0.686401 -0.166382 0.666565 1445640226 0.238342 0.686401 -0.166382 0.666565 1445640226 0.238342 0.686401 -0.166382 0.666565 1445640226 0.238342 0.686401 -0.166382 0.666565 1445640226 0.238525 0.678528 -0.163330 0.675171 1445640226 0.238525 0.678528 -0.163330 0.675171 1445640226 0.238525 0.678528 -0.163330 0.675171 1445640226 0.238525 0.678528 -0.163330 0.675171 1445640226 0.238525 0.678528 -0.163330 0.675171 1445640226 0.238525 0.678528 -0.163330 0.675171 1445640226 0.244202 0.670898 -0.160339 0.681519 1445640226 0.244202 0.670898 -0.160339 0.681519 1445640226 0.244202 0.670898 -0.160339 0.681519 1445640226 0.244202 0.670898 -0.160339 0.681519 1445640227 0.244202 0.670898 -0.160339 0.681519 1445640227 0.244202 0.670898 -0.160339 0.681519 1445640227 0.244202 0.670898 -0.160339 0.681519 1445640227 0.258911 0.660095 -0.169006 0.684570 1445640227 0.258911 0.660095 -0.169006 0.684570 1445640227 0.258911 0.660095 -0.169006 0.684570 1445640227 0.258911 0.660095 -0.169006 0.684570 1445640227 0.258911 0.660095 -0.169006 0.684570 1445640227 0.258911 0.660095 -0.169006 0.684570 1445640227 0.265015 0.675781 -0.188599 0.661377 1445640227 0.265015 0.675781 -0.188599 0.661377 1445640227 0.265015 0.675781 -0.188599 0.661377 1445640227 0.265015 0.675781 -0.188599 0.661377 1445640227 0.265015 0.675781 -0.188599 0.661377 1445640227 0.265015 0.675781 -0.188599 0.661377 1445640227 0.256409 0.690979 -0.186523 0.649597 1445640227 0.256409 0.690979 -0.186523 0.649597 1445640227 0.256409 0.690979 -0.186523 0.649597 1445640227 0.256409 0.690979 -0.186523 0.649597 1445640227 0.256409 0.690979 -0.186523 0.649597 1445640227 0.256409 0.690979 -0.186523 0.649597 1445640227 0.256409 0.690979 -0.186523 0.649597 1445640227 0.259766 0.674622 -0.167419 0.670349 1445640227 0.259766 0.674622 -0.167419 0.670349 1445640227 0.259766 0.674622 -0.167419 0.670349 1445640227 0.259766 0.674622 -0.167419 0.670349 1445640227 0.259766 0.674622 -0.167419 0.670349 1445640227 0.259766 0.674622 -0.167419 0.670349 1445640227 0.264160 0.679199 -0.166260 0.664185 1445640227 0.264160 0.679199 -0.166260 0.664185 1445640227 0.264160 0.679199 -0.166260 0.664185 1445640227 0.264160 0.679199 -0.166260 0.664185 1445640227 0.264160 0.679199 -0.166260 0.664185 1445640227 0.264160 0.679199 -0.166260 0.664185 1445640227 0.279724 0.687744 -0.183960 0.644104 1445640227 0.279724 0.687744 -0.183960 0.644104 1445640227 0.279724 0.687744 -0.183960 0.644104 1445640227 0.279724 0.687744 -0.183960 0.644104 1445640227 0.279724 0.687744 -0.183960 0.644104 1445640227 0.279724 0.687744 -0.183960 0.644104 1445640227 0.291016 0.686340 -0.193420 0.637756 1445640227 0.291016 0.686340 -0.193420 0.637756 1445640227 0.291016 0.686340 -0.193420 0.637756 1445640227 0.291016 0.686340 -0.193420 0.637756 1445640227 0.291016 0.686340 -0.193420 0.637756 1445640227 0.298035 0.682190 -0.200195 0.636902 1445640227 0.298035 0.682190 -0.200195 0.636902 1445640227 0.298035 0.682190 -0.200195 0.636902 1445640227 0.298035 0.682190 -0.200195 0.636902 1445640227 0.298035 0.682190 -0.200195 0.636902 1445640227 0.298035 0.682190 -0.200195 0.636902 1445640227 0.298035 0.682190 -0.200195 0.636902 1445640227 0.298340 0.686768 -0.208374 0.629211 1445640227 0.298340 0.686768 -0.208374 0.629211 1445640227 0.298340 0.686768 -0.208374 0.629211 1445640227 0.298340 0.686768 -0.208374 0.629211 1445640227 0.298340 0.686768 -0.208374 0.629211 1445640227 0.298340 0.686768 -0.208374 0.629211 1445640227 0.287048 0.685730 -0.206726 0.636108 1445640227 0.287048 0.685730 -0.206726 0.636108 1445640227 0.287048 0.685730 -0.206726 0.636108 1445640227 0.287048 0.685730 -0.206726 0.636108 1445640227 0.287048 0.685730 -0.206726 0.636108 1445640227 0.287048 0.685730 -0.206726 0.636108 1445640227 0.271606 0.669373 -0.185242 0.666199 1445640227 0.271606 0.669373 -0.185242 0.666199 1445640227 0.271606 0.669373 -0.185242 0.666199 1445640227 0.271606 0.669373 -0.185242 0.666199 1445640227 0.271606 0.669373 -0.185242 0.666199 1445640227 0.271606 0.669373 -0.185242 0.666199 1445640227 0.267517 0.661438 -0.170715 0.679504 1445640227 0.267517 0.661438 -0.170715 0.679504 1445640227 0.267517 0.661438 -0.170715 0.679504 1445640227 0.267517 0.661438 -0.170715 0.679504 1445640227 0.267517 0.661438 -0.170715 0.679504 1445640227 0.267517 0.661438 -0.170715 0.679504 1445640227 0.279663 0.665039 -0.183960 0.667542 1445640227 0.279663 0.665039 -0.183960 0.667542 1445640227 0.279663 0.665039 -0.183960 0.667542 1445640227 0.279663 0.665039 -0.183960 0.667542 1445640227 0.279663 0.665039 -0.183960 0.667542 1445640227 0.279663 0.665039 -0.183960 0.667542 1445640227 0.277893 0.681641 -0.201843 0.645996 1445640227 0.277893 0.681641 -0.201843 0.645996 1445640227 0.277893 0.681641 -0.201843 0.645996 1445640227 0.277893 0.681641 -0.201843 0.645996 1445640227 0.277893 0.681641 -0.201843 0.645996 1445640227 0.277893 0.681641 -0.201843 0.645996 1445640227 0.277893 0.681641 -0.201843 0.645996 1445640227 0.268066 0.696899 -0.201782 0.633789 1445640227 0.268066 0.696899 -0.201782 0.633789 1445640227 0.268066 0.696899 -0.201782 0.633789 1445640227 0.268066 0.696899 -0.201782 0.633789 1445640227 0.268066 0.696899 -0.201782 0.633789 1445640227 0.268066 0.696899 -0.201782 0.633789 1445640227 0.272827 0.685791 -0.185913 0.648560 1445640227 0.272827 0.685791 -0.185913 0.648560 1445640227 0.272827 0.685791 -0.185913 0.648560 1445640227 0.272827 0.685791 -0.185913 0.648560 1445640227 0.272827 0.685791 -0.185913 0.648560 1445640227 0.272827 0.685791 -0.185913 0.648560 1445640227 0.275574 0.689819 -0.182739 0.643921 1445640227 0.275574 0.689819 -0.182739 0.643921 1445640227 0.275574 0.689819 -0.182739 0.643921 1445640227 0.275574 0.689819 -0.182739 0.643921 1445640227 0.275574 0.689819 -0.182739 0.643921 1445640227 0.275574 0.689819 -0.182739 0.643921 1445640227 0.291260 0.697510 -0.204163 0.622009 1445640227 0.291260 0.697510 -0.204163 0.622009 1445640227 0.291260 0.697510 -0.204163 0.622009 1445640227 0.291260 0.697510 -0.204163 0.622009 1445640227 0.291260 0.697510 -0.204163 0.622009 1445640228 0.291260 0.697510 -0.204163 0.622009 1445640228 0.305725 0.697632 -0.223816 0.607971 1445640228 0.305725 0.697632 -0.223816 0.607971 1445640228 0.305725 0.697632 -0.223816 0.607971 1445640228 0.305725 0.697632 -0.223816 0.607971 1445640228 0.305725 0.697632 -0.223816 0.607971 1445640228 0.305725 0.697632 -0.223816 0.607971 1445640228 0.303650 0.694885 -0.225525 0.611572 1445640228 0.303650 0.694885 -0.225525 0.611572 1445640228 0.303650 0.694885 -0.225525 0.611572 1445640228 0.303650 0.694885 -0.225525 0.611572 1445640228 0.303650 0.694885 -0.225525 0.611572 1445640228 0.297913 0.689514 -0.224976 0.620544 1445640228 0.297913 0.689514 -0.224976 0.620544 1445640228 0.297913 0.689514 -0.224976 0.620544 1445640228 0.297913 0.689514 -0.224976 0.620544 1445640228 0.297913 0.689514 -0.224976 0.620544 1445640228 0.297913 0.689514 -0.224976 0.620544 1445640228 0.284668 0.679443 -0.210083 0.642761 1445640228 0.284668 0.679443 -0.210083 0.642761 1445640228 0.284668 0.679443 -0.210083 0.642761 1445640228 0.284668 0.679443 -0.210083 0.642761 1445640228 0.284668 0.679443 -0.210083 0.642761 1445640228 0.284668 0.679443 -0.210083 0.642761 1445640228 0.270691 0.650696 -0.171753 0.688293 1445640228 0.270691 0.650696 -0.171753 0.688293 1445640228 0.270691 0.650696 -0.171753 0.688293 1445640228 0.270691 0.650696 -0.171753 0.688293 1445640228 0.270691 0.650696 -0.171753 0.688293 1445640228 0.270691 0.650696 -0.171753 0.688293 1445640228 0.270386 0.647522 -0.154663 0.695374 1445640228 0.270386 0.647522 -0.154663 0.695374 1445640228 0.270386 0.647522 -0.154663 0.695374 1445640228 0.270386 0.647522 -0.154663 0.695374 1445640228 0.270386 0.647522 -0.154663 0.695374 1445640228 0.270386 0.647522 -0.154663 0.695374 1445640228 0.270386 0.647522 -0.154663 0.695374 1445640228 0.284180 0.658203 -0.171814 0.675598 1445640228 0.284180 0.658203 -0.171814 0.675598 1445640228 0.284180 0.658203 -0.171814 0.675598 1445640228 0.284180 0.658203 -0.171814 0.675598 1445640228 0.284180 0.658203 -0.171814 0.675598 1445640228 0.284180 0.658203 -0.171814 0.675598 1445640228 0.281982 0.672913 -0.191772 0.656372 1445640228 0.281982 0.672913 -0.191772 0.656372 1445640228 0.281982 0.672913 -0.191772 0.656372 1445640228 0.281982 0.672913 -0.191772 0.656372 1445640228 0.281982 0.672913 -0.191772 0.656372 1445640228 0.281982 0.672913 -0.191772 0.656372 1445640228 0.281982 0.672913 -0.191772 0.656372 1445640228 0.274292 0.685242 -0.189697 0.647400 1445640228 0.274292 0.685242 -0.189697 0.647400 1445640228 0.274292 0.685242 -0.189697 0.647400 1445640228 0.274292 0.685242 -0.189697 0.647400 1445640228 0.274292 0.685242 -0.189697 0.647400 1445640228 0.276794 0.668640 -0.169739 0.668884 1445640228 0.276794 0.668640 -0.169739 0.668884 1445640228 0.276794 0.668640 -0.169739 0.668884 1445640228 0.276794 0.668640 -0.169739 0.668884 1445640228 0.276794 0.668640 -0.169739 0.668884 1445640228 0.276794 0.668640 -0.169739 0.668884 1445640228 0.277283 0.669983 -0.167725 0.667847 1445640228 0.277283 0.669983 -0.167725 0.667847 1445640228 0.277283 0.669983 -0.167725 0.667847 1445640228 0.277283 0.669983 -0.167725 0.667847 1445640228 0.277283 0.669983 -0.167725 0.667847 1445640228 0.277283 0.669983 -0.167725 0.667847 1445640228 0.288879 0.674316 -0.186279 0.653503 1445640228 0.288879 0.674316 -0.186279 0.653503 1445640228 0.288879 0.674316 -0.186279 0.653503 1445640228 0.288879 0.674316 -0.186279 0.653503 1445640228 0.288879 0.674316 -0.186279 0.653503 1445640228 0.288879 0.674316 -0.186279 0.653503 1445640228 0.290894 0.676941 -0.192322 0.648071 1445640228 0.290894 0.676941 -0.192322 0.648071 1445640228 0.290894 0.676941 -0.192322 0.648071 1445640228 0.290894 0.676941 -0.192322 0.648071 1445640228 0.290894 0.676941 -0.192322 0.648071 1445640228 0.290894 0.676941 -0.192322 0.648071 1445640228 0.276672 0.674133 -0.179688 0.660767 1445640228 0.276672 0.674133 -0.179688 0.660767 1445640228 0.276672 0.674133 -0.179688 0.660767 1445640228 0.276672 0.674133 -0.179688 0.660767 1445640228 0.276672 0.674133 -0.179688 0.660767 1445640228 0.276672 0.674133 -0.179688 0.660767 1445640228 0.266296 0.676697 -0.168274 0.665405 1445640228 0.266296 0.676697 -0.168274 0.665405 1445640228 0.266296 0.676697 -0.168274 0.665405 1445640228 0.266296 0.676697 -0.168274 0.665405 1445640228 0.266296 0.676697 -0.168274 0.665405 1445640228 0.266296 0.676697 -0.168274 0.665405 1445640228 0.256592 0.677368 -0.161316 0.670227 1445640228 0.256592 0.677368 -0.161316 0.670227 1445640228 0.256592 0.677368 -0.161316 0.670227 1445640228 0.256592 0.677368 -0.161316 0.670227 1445640228 0.256592 0.677368 -0.161316 0.670227 1445640228 0.256592 0.677368 -0.161316 0.670227 1445640228 0.245300 0.665405 -0.146912 0.689453 1445640228 0.245300 0.665405 -0.146912 0.689453 1445640228 0.245300 0.665405 -0.146912 0.689453 1445640228 0.245300 0.665405 -0.146912 0.689453 1445640228 0.245300 0.665405 -0.146912 0.689453 1445640228 0.245300 0.665405 -0.146912 0.689453 1445640228 0.245300 0.665405 -0.146912 0.689453 1445640228 0.251526 0.656250 -0.139771 0.697449 1445640228 0.251526 0.656250 -0.139771 0.697449 1445640228 0.251526 0.656250 -0.139771 0.697449 1445640228 0.251526 0.656250 -0.139771 0.697449 1445640228 0.251526 0.656250 -0.139771 0.697449 1445640229 0.271057 0.658813 -0.154785 0.684448 1445640229 0.271057 0.658813 -0.154785 0.684448 1445640229 0.271057 0.658813 -0.154785 0.684448 1445640229 0.271057 0.658813 -0.154785 0.684448 1445640229 0.271057 0.658813 -0.154785 0.684448 1445640229 0.271057 0.658813 -0.154785 0.684448 1445640229 0.271057 0.658813 -0.154785 0.684448 1445640229 0.271606 0.672058 -0.178955 0.665222 1445640229 0.271606 0.672058 -0.178955 0.665222 1445640229 0.271606 0.672058 -0.178955 0.665222 1445640229 0.271606 0.672058 -0.178955 0.665222 1445640229 0.271606 0.672058 -0.178955 0.665222 1445640229 0.258850 0.683655 -0.174988 0.659485 1445640229 0.258850 0.683655 -0.174988 0.659485 1445640229 0.258850 0.683655 -0.174988 0.659485 1445640229 0.258850 0.683655 -0.174988 0.659485 1445640229 0.258850 0.683655 -0.174988 0.659485 1445640229 0.258850 0.683655 -0.174988 0.659485 1445640229 0.258850 0.683655 -0.174988 0.659485 1445640229 0.259155 0.673218 -0.151306 0.675720 1445640229 0.259155 0.673218 -0.151306 0.675720 1445640229 0.259155 0.673218 -0.151306 0.675720 1445640229 0.259155 0.673218 -0.151306 0.675720 1445640229 0.259155 0.673218 -0.151306 0.675720 1445640229 0.260742 0.679688 -0.145813 0.669861 1445640229 0.260742 0.679688 -0.145813 0.669861 1445640229 0.260742 0.679688 -0.145813 0.669861 1445640229 0.260742 0.679688 -0.145813 0.669861 1445640229 0.260742 0.679688 -0.145813 0.669861 1445640229 0.260742 0.679688 -0.145813 0.669861 1445640229 0.278015 0.686890 -0.171082 0.649231 1445640229 0.278015 0.686890 -0.171082 0.649231 1445640229 0.278015 0.686890 -0.171082 0.649231 1445640229 0.278015 0.686890 -0.171082 0.649231 1445640229 0.278015 0.686890 -0.171082 0.649231 1445640229 0.278015 0.686890 -0.171082 0.649231 1445640229 0.294189 0.686523 -0.191101 0.636780 1445640229 0.294189 0.686523 -0.191101 0.636780 1445640229 0.294189 0.686523 -0.191101 0.636780 1445640229 0.294189 0.686523 -0.191101 0.636780 1445640229 0.294189 0.686523 -0.191101 0.636780 1445640229 0.294189 0.686523 -0.191101 0.636780 1445640229 0.295044 0.684021 -0.196045 0.637634 1445640229 0.295044 0.684021 -0.196045 0.637634 1445640229 0.295044 0.684021 -0.196045 0.637634 1445640229 0.295044 0.684021 -0.196045 0.637634 1445640229 0.295044 0.684021 -0.196045 0.637634 1445640229 0.295044 0.684021 -0.196045 0.637634 1445640229 0.295044 0.684021 -0.196045 0.637634 1445640229 0.288086 0.687256 -0.201843 0.635498 1445640229 0.288086 0.687256 -0.201843 0.635498 1445640229 0.288086 0.687256 -0.201843 0.635498 1445640229 0.288086 0.687256 -0.201843 0.635498 1445640229 0.288086 0.687256 -0.201843 0.635498 1445640229 0.288086 0.687256 -0.201843 0.635498 1445640229 0.288086 0.687256 -0.201843 0.635498 1445640229 0.273987 0.675781 -0.188843 0.657715 1445640229 0.273987 0.675781 -0.188843 0.657715 1445640229 0.273987 0.675781 -0.188843 0.657715 1445640229 0.273987 0.675781 -0.188843 0.657715 1445640229 0.273987 0.675781 -0.188843 0.657715 1445640229 0.273987 0.675781 -0.188843 0.657715 1445640229 0.262573 0.652405 -0.158936 0.692810 1445640229 0.262573 0.652405 -0.158936 0.692810 1445640229 0.262573 0.652405 -0.158936 0.692810 1445640229 0.262573 0.652405 -0.158936 0.692810 1445640229 0.262573 0.652405 -0.158936 0.692810 1445640229 0.262573 0.652405 -0.158936 0.692810 1445640229 0.262573 0.652405 -0.158936 0.692810 1445640229 0.268616 0.652893 -0.155273 0.690918 1445640229 0.268616 0.652893 -0.155273 0.690918 1445640229 0.268616 0.652893 -0.155273 0.690918 1445640229 0.268616 0.652893 -0.155273 0.690918 1445640229 0.268616 0.652893 -0.155273 0.690918 1445640229 0.268616 0.652893 -0.155273 0.690918 1445640229 0.283325 0.655701 -0.175537 0.677368 1445640229 0.283325 0.655701 -0.175537 0.677368 1445640229 0.283325 0.655701 -0.175537 0.677368 1445640229 0.283325 0.655701 -0.175537 0.677368 1445640229 0.283325 0.655701 -0.175537 0.677368 1445640229 0.283325 0.655701 -0.175537 0.677368 1445640229 0.283325 0.655701 -0.175537 0.677368 1445640229 0.282349 0.668701 -0.197998 0.658630 1445640229 0.282349 0.668701 -0.197998 0.658630 1445640229 0.282349 0.668701 -0.197998 0.658630 1445640229 0.282349 0.668701 -0.197998 0.658630 1445640229 0.282349 0.668701 -0.197998 0.658630 1445640229 0.282349 0.668701 -0.197998 0.658630 1445640229 0.273193 0.685913 -0.200439 0.643921 1445640229 0.273193 0.685913 -0.200439 0.643921 1445640229 0.273193 0.685913 -0.200439 0.643921 1445640229 0.273193 0.685913 -0.200439 0.643921 1445640229 0.273193 0.685913 -0.200439 0.643921 1445640229 0.273193 0.685913 -0.200439 0.643921 1445640229 0.269287 0.677673 -0.176575 0.661011 1445640229 0.269287 0.677673 -0.176575 0.661011 1445640229 0.269287 0.677673 -0.176575 0.661011 1445640229 0.269287 0.677673 -0.176575 0.661011 1445640229 0.269287 0.677673 -0.176575 0.661011 1445640229 0.269287 0.677673 -0.176575 0.661011 1445640229 0.264893 0.677490 -0.164124 0.666199 1445640229 0.264893 0.677490 -0.164124 0.666199 1445640229 0.264893 0.677490 -0.164124 0.666199 1445640229 0.264893 0.677490 -0.164124 0.666199 1445640229 0.264893 0.677490 -0.164124 0.666199 1445640229 0.264893 0.677490 -0.164124 0.666199 1445640229 0.264893 0.677490 -0.164124 0.666199 1445640229 0.269287 0.683594 -0.172119 0.656128 1445640229 0.269287 0.683594 -0.172119 0.656128 1445640229 0.269287 0.683594 -0.172119 0.656128 1445640229 0.269287 0.683594 -0.172119 0.656128 1445640229 0.269287 0.683594 -0.172119 0.656128 1445640229 0.269287 0.683594 -0.172119 0.656128 1445640229 0.283081 0.691406 -0.189514 0.637085 1445640230 0.283081 0.691406 -0.189514 0.637085 1445640230 0.283081 0.691406 -0.189514 0.637085 1445640230 0.283081 0.691406 -0.189514 0.637085 1445640230 0.283081 0.691406 -0.189514 0.637085 1445640230 0.283081 0.691406 -0.189514 0.637085 1445640230 0.283081 0.691406 -0.189514 0.637085 1445640230 0.289429 0.693054 -0.200195 0.629028 1445640230 0.289429 0.693054 -0.200195 0.629028 1445640230 0.289429 0.693054 -0.200195 0.629028 1445640230 0.289429 0.693054 -0.200195 0.629028 1445640230 0.289429 0.693054 -0.200195 0.629028 1445640230 0.289429 0.693054 -0.200195 0.629028 1445640230 0.289429 0.693054 -0.200195 0.629028 1445640230 0.288635 0.691711 -0.205505 0.629211 1445640230 0.288635 0.691711 -0.205505 0.629211 1445640230 0.288635 0.691711 -0.205505 0.629211 1445640230 0.288635 0.691711 -0.205505 0.629211 1445640230 0.288635 0.691711 -0.205505 0.629211 1445640230 0.288635 0.691711 -0.205505 0.629211 1445640230 0.282715 0.687927 -0.200684 0.637512 1445640230 0.282715 0.687927 -0.200684 0.637512 1445640230 0.282715 0.687927 -0.200684 0.637512 1445640230 0.282715 0.687927 -0.200684 0.637512 1445640230 0.282715 0.687927 -0.200684 0.637512 1445640230 0.282715 0.687927 -0.200684 0.637512 1445640230 0.273132 0.678772 -0.186829 0.655457 1445640230 0.273132 0.678772 -0.186829 0.655457 1445640230 0.273132 0.678772 -0.186829 0.655457 1445640230 0.273132 0.678772 -0.186829 0.655457 1445640230 0.273132 0.678772 -0.186829 0.655457 1445640230 0.273132 0.678772 -0.186829 0.655457 1445640230 0.265076 0.663818 -0.169434 0.678467 1445640230 0.265076 0.663818 -0.169434 0.678467 1445640230 0.265076 0.663818 -0.169434 0.678467 1445640230 0.265076 0.663818 -0.169434 0.678467 1445640230 0.265076 0.663818 -0.169434 0.678467 1445640230 0.265076 0.663818 -0.169434 0.678467 1445640230 0.265076 0.663818 -0.169434 0.678467 1445640230 0.267456 0.656494 -0.161804 0.686462 1445640230 0.267456 0.656494 -0.161804 0.686462 1445640230 0.267456 0.656494 -0.161804 0.686462 1445640230 0.267456 0.656494 -0.161804 0.686462 1445640230 0.267456 0.656494 -0.161804 0.686462 1445640230 0.267456 0.656494 -0.161804 0.686462 1445640230 0.274963 0.661438 -0.175842 0.675171 1445640230 0.274963 0.661438 -0.175842 0.675171 1445640230 0.274963 0.661438 -0.175842 0.675171 1445640230 0.274963 0.661438 -0.175842 0.675171 1445640230 0.274963 0.661438 -0.175842 0.675171 1445640230 0.274963 0.661438 -0.175842 0.675171 1445640230 0.271484 0.671692 -0.185547 0.663818 1445640230 0.271484 0.671692 -0.185547 0.663818 1445640230 0.271484 0.671692 -0.185547 0.663818 1445640230 0.271484 0.671692 -0.185547 0.663818 1445640230 0.271484 0.671692 -0.185547 0.663818 1445640230 0.271484 0.671692 -0.185547 0.663818 1445640230 0.264893 0.682373 -0.177490 0.657715 1445640230 0.264893 0.682373 -0.177490 0.657715 1445640230 0.264893 0.682373 -0.177490 0.657715 1445640230 0.264893 0.682373 -0.177490 0.657715 1445640230 0.264893 0.682373 -0.177490 0.657715 1445640230 0.264893 0.682373 -0.177490 0.657715 1445640230 0.263367 0.679688 -0.166138 0.664063 1445640230 0.263367 0.679688 -0.166138 0.664063 1445640230 0.263367 0.679688 -0.166138 0.664063 1445640230 0.263367 0.679688 -0.166138 0.664063 1445640230 0.263367 0.679688 -0.166138 0.664063 1445640230 0.263367 0.679688 -0.166138 0.664063 1445640230 0.263367 0.679688 -0.166138 0.664063 1445640230 0.266541 0.678345 -0.162354 0.665100 1445640230 0.266541 0.678345 -0.162354 0.665100 1445640230 0.266541 0.678345 -0.162354 0.665100 1445640230 0.266541 0.678345 -0.162354 0.665100 1445640230 0.266541 0.678345 -0.162354 0.665100 1445640230 0.266541 0.678345 -0.162354 0.665100 1445640230 0.277039 0.684998 -0.176941 0.650085 1445640230 0.277039 0.684998 -0.176941 0.650085 1445640230 0.277039 0.684998 -0.176941 0.650085 1445640230 0.277039 0.684998 -0.176941 0.650085 1445640230 0.277039 0.684998 -0.176941 0.650085 1445640230 0.277039 0.684998 -0.176941 0.650085 1445640230 0.283936 0.688477 -0.188904 0.640015 1445640230 0.283936 0.688477 -0.188904 0.640015 1445640230 0.283936 0.688477 -0.188904 0.640015 1445640230 0.283936 0.688477 -0.188904 0.640015 1445640230 0.283936 0.688477 -0.188904 0.640015 1445640230 0.283936 0.688477 -0.188904 0.640015 1445640230 0.284180 0.685974 -0.191223 0.641907 1445640230 0.284180 0.685974 -0.191223 0.641907 1445640230 0.284180 0.685974 -0.191223 0.641907 1445640230 0.284180 0.685974 -0.191223 0.641907 1445640230 0.284180 0.685974 -0.191223 0.641907 1445640230 0.284180 0.685974 -0.191223 0.641907 1445640230 0.278076 0.683777 -0.192688 0.646423 1445640230 0.278076 0.683777 -0.192688 0.646423 1445640230 0.278076 0.683777 -0.192688 0.646423 1445640230 0.278076 0.683777 -0.192688 0.646423 1445640230 0.278076 0.683777 -0.192688 0.646423 1445640230 0.278076 0.683777 -0.192688 0.646423 1445640230 0.266357 0.677063 -0.184692 0.660645 1445640230 0.266357 0.677063 -0.184692 0.660645 1445640230 0.266357 0.677063 -0.184692 0.660645 1445640230 0.266357 0.677063 -0.184692 0.660645 1445640230 0.266357 0.677063 -0.184692 0.660645 1445640230 0.266357 0.677063 -0.184692 0.660645 1445640230 0.266357 0.677063 -0.184692 0.660645 1445640230 0.254883 0.657776 -0.163818 0.689514 1445640230 0.254883 0.657776 -0.163818 0.689514 1445640230 0.254883 0.657776 -0.163818 0.689514 1445640230 0.254883 0.657776 -0.163818 0.689514 1445640230 0.254883 0.657776 -0.163818 0.689514 1445640230 0.254883 0.657776 -0.163818 0.689514 1445640230 0.255249 0.656738 -0.155151 0.692383 1445640230 0.255249 0.656738 -0.155151 0.692383 1445640231 0.255249 0.656738 -0.155151 0.692383 1445640231 0.255249 0.656738 -0.155151 0.692383 1445640231 0.255249 0.656738 -0.155151 0.692383 1445640231 0.255249 0.656738 -0.155151 0.692383 1445640231 0.269592 0.659912 -0.169678 0.680420 1445640231 0.269592 0.659912 -0.169678 0.680420 1445640231 0.269592 0.659912 -0.169678 0.680420 1445640231 0.269592 0.659912 -0.169678 0.680420 1445640231 0.269592 0.659912 -0.169678 0.680420 1445640231 0.269592 0.659912 -0.169678 0.680420 1445640231 0.269470 0.678955 -0.188599 0.656311 1445640231 0.269470 0.678955 -0.188599 0.656311 1445640231 0.269470 0.678955 -0.188599 0.656311 1445640231 0.269470 0.678955 -0.188599 0.656311 1445640231 0.269470 0.678955 -0.188599 0.656311 1445640231 0.269470 0.678955 -0.188599 0.656311 1445640231 0.260986 0.687195 -0.181763 0.653076 1445640231 0.260986 0.687195 -0.181763 0.653076 1445640231 0.260986 0.687195 -0.181763 0.653076 1445640231 0.260986 0.687195 -0.181763 0.653076 1445640231 0.260986 0.687195 -0.181763 0.653076 1445640231 0.260986 0.687195 -0.181763 0.653076 1445640231 0.264709 0.669434 -0.161926 0.674866 1445640231 0.264709 0.669434 -0.161926 0.674866 1445640231 0.264709 0.669434 -0.161926 0.674866 1445640231 0.264709 0.669434 -0.161926 0.674866 1445640231 0.264709 0.669434 -0.161926 0.674866 1445640231 0.264709 0.669434 -0.161926 0.674866 1445640231 0.264221 0.669678 -0.160645 0.675171 1445640231 0.264221 0.669678 -0.160645 0.675171 1445640231 0.264221 0.669678 -0.160645 0.675171 1445640231 0.264221 0.669678 -0.160645 0.675171 1445640231 0.264221 0.669678 -0.160645 0.675171 1445640231 0.264221 0.669678 -0.160645 0.675171 1445640231 0.270996 0.673828 -0.172119 0.665466 1445640231 0.270996 0.673828 -0.172119 0.665466 1445640231 0.270996 0.673828 -0.172119 0.665466 1445640231 0.270996 0.673828 -0.172119 0.665466 1445640231 0.270996 0.673828 -0.172119 0.665466 1445640231 0.270996 0.673828 -0.172119 0.665466 1445640231 0.280151 0.678101 -0.183533 0.654175 1445640231 0.280151 0.678101 -0.183533 0.654175 1445640231 0.280151 0.678101 -0.183533 0.654175 1445640231 0.280151 0.678101 -0.183533 0.654175 1445640231 0.280151 0.678101 -0.183533 0.654175 1445640231 0.277649 0.679626 -0.188904 0.652100 1445640231 0.277649 0.679626 -0.188904 0.652100 1445640231 0.277649 0.679626 -0.188904 0.652100 1445640231 0.277649 0.679626 -0.188904 0.652100 1445640231 0.277649 0.679626 -0.188904 0.652100 1445640231 0.277649 0.679626 -0.188904 0.652100 1445640231 0.277649 0.679626 -0.188904 0.652100 1445640231 0.271057 0.679199 -0.189270 0.655212 1445640231 0.271057 0.679199 -0.189270 0.655212 1445640231 0.271057 0.679199 -0.189270 0.655212 1445640231 0.271057 0.679199 -0.189270 0.655212 1445640231 0.271057 0.679199 -0.189270 0.655212 1445640231 0.271057 0.679199 -0.189270 0.655212 1445640231 0.258972 0.671082 -0.179138 0.671143 1445640231 0.258972 0.671082 -0.179138 0.671143 1445640231 0.258972 0.671082 -0.179138 0.671143 1445640231 
0.205505 0.713013 -0.109009 0.661377 1445640233 0.205505 0.713013 -0.109009 0.661377 1445640233 0.205505 0.713013 -0.109009 0.661377 1445640233 0.205505 0.713013 -0.109009 0.661377 1445640233 0.205505 0.713013 -0.109009 0.661377 1445640233 0.205505 0.713013 -0.109009 0.661377 1445640233 0.193176 0.709961 -0.094177 0.670593 1445640233 0.193176 0.709961 -0.094177 0.670593 1445640233 0.193176 0.709961 -0.094177 0.670593 1445640233 0.193176 0.709961 -0.094177 0.670593 1445640233 0.193176 0.709961 -0.094177 0.670593 1445640233 0.193176 0.709961 -0.094177 0.670593 1445640233 0.190796 0.697144 -0.089783 0.685181 1445640233 0.190796 0.697144 -0.089783 0.685181 1445640233 0.190796 0.697144 -0.089783 0.685181 1445640233 0.190796 0.697144 -0.089783 0.685181 1445640233 0.190796 0.697144 -0.089783 0.685181 1445640233 0.190796 0.697144 -0.089783 0.685181 1445640233 0.204346 0.696838 -0.103577 0.679565 1445640233 0.204346 0.696838 -0.103577 0.679565 1445640233 0.204346 0.696838 -0.103577 0.679565 1445640233 0.204346 0.696838 -0.103577 0.679565 1445640233 0.204346 0.696838 -0.103577 0.679565 1445640233 0.204346 0.696838 -0.103577 0.679565 1445640233 0.215332 0.686951 -0.109192 0.685364 1445640233 0.215332 0.686951 -0.109192 0.685364 1445640233 0.215332 0.686951 -0.109192 0.685364 1445640233 0.215332 0.686951 -0.109192 0.685364 1445640233 0.215332 0.686951 -0.109192 0.685364 1445640233 0.215332 0.686951 -0.109192 0.685364 1445640233 0.215332 0.686951 -0.109192 0.685364 1445640233 0.216980 0.670837 -0.106201 0.701050 1445640233 0.216980 0.670837 -0.106201 0.701050 1445640233 0.216980 0.670837 -0.106201 0.701050 1445640233 0.216980 0.670837 -0.106201 0.701050 1445640233 0.216980 0.670837 -0.106201 0.701050 1445640233 0.216980 0.670837 -0.106201 0.701050 1445640233 0.214844 0.669067 -0.110107 0.702820 1445640233 0.214844 0.669067 -0.110107 0.702820 1445640233 0.214844 0.669067 -0.110107 0.702820 1445640233 0.214844 0.669067 -0.110107 0.702820 1445640233 0.214844 0.669067 -0.110107 0.702820 1445640233 0.214844 0.669067 -0.110107 0.702820 1445640233 0.212769 0.672485 -0.109680 0.700256 1445640233 0.212769 0.672485 -0.109680 0.700256 1445640233 0.212769 0.672485 -0.109680 0.700256 1445640233 0.212769 0.672485 -0.109680 0.700256 1445640233 0.212769 0.672485 -0.109680 0.700256 1445640233 0.212769 0.672485 -0.109680 0.700256 1445640233 0.213623 0.674561 -0.114258 0.697266 1445640233 0.213623 0.674561 -0.114258 0.697266 1445640233 0.213623 0.674561 -0.114258 0.697266 1445640233 0.213623 0.674561 -0.114258 0.697266 1445640233 0.213623 0.674561 -0.114258 0.697266 1445640233 0.213623 0.674561 -0.114258 0.697266 1445640233 0.208496 0.678406 -0.118835 0.694336 1445640233 0.208496 0.678406 -0.118835 0.694336 1445640233 0.208496 0.678406 -0.118835 0.694336 1445640233 0.208496 0.678406 -0.118835 0.694336 1445640233 0.208496 0.678406 -0.118835 0.694336 1445640233 0.208496 0.678406 -0.118835 0.694336 1445640233 0.201965 0.688354 -0.120239 0.686157 1445640233 0.201965 0.688354 -0.120239 0.686157 1445640233 0.201965 0.688354 -0.120239 0.686157 1445640233 0.201965 0.688354 -0.120239 0.686157 1445640233 0.201965 0.688354 -0.120239 0.686157 1445640233 0.201965 0.688354 -0.120239 0.686157 1445640233 0.192505 0.699646 -0.113464 0.678589 1445640233 0.192505 0.699646 -0.113464 0.678589 1445640233 0.192505 0.699646 -0.113464 0.678589 1445640233 0.192505 0.699646 -0.113464 0.678589 1445640233 0.192505 0.699646 -0.113464 0.678589 1445640233 0.192505 0.699646 -0.113464 0.678589 1445640233 0.187927 0.704773 -0.107300 0.675537 1445640233 0.187927 0.704773 -0.107300 0.675537 1445640233 0.187927 0.704773 -0.107300 0.675537 1445640233 0.187927 0.704773 -0.107300 0.675537 1445640233 0.187927 0.704773 -0.107300 0.675537 1445640233 0.187927 0.704773 -0.107300 0.675537 1445640233 0.186462 0.707275 -0.103516 0.673950 1445640233 0.186462 0.707275 -0.103516 0.673950 1445640233 0.186462 0.707275 -0.103516 0.673950 1445640233 0.186462 0.707275 -0.103516 0.673950 1445640233 0.186462 0.707275 -0.103516 0.673950 1445640234 0.186462 0.707275 -0.103516 0.673950 1445640234 0.187134 0.704895 -0.104187 0.676147 1445640234 0.187134 0.704895 -0.104187 0.676147 1445640234 0.187134 0.704895 -0.104187 0.676147 1445640234 0.187134 0.704895 -0.104187 0.676147 1445640234 0.187134 0.704895 -0.104187 0.676147 1445640234 0.193726 0.698914 -0.107239 0.680054 1445640234 0.193726 0.698914 -0.107239 0.680054 1445640234 0.193726 0.698914 -0.107239 0.680054 1445640234 0.193726 0.698914 -0.107239 0.680054 1445640234 0.193726 0.698914 -0.107239 0.680054 1445640234 0.193726 0.698914 -0.107239 0.680054 1445640234 0.193726 0.698914 -0.107239 0.680054 1445640234 0.201172 0.689270 -0.109314 0.687317 1445640234 0.201172 0.689270 -0.109314 0.687317 1445640234 0.201172 0.689270 -0.109314 0.687317 1445640234 0.201172 0.689270 -0.109314 0.687317 1445640234 0.201172 0.689270 -0.109314 0.687317 1445640234 0.201172 0.689270 -0.109314 0.687317 1445640234 0.209412 0.682922 -0.116699 0.689941 1445640234 0.209412 0.682922 -0.116699 0.689941 1445640234 0.209412 0.682922 -0.116699 0.689941 1445640234 0.209412 0.682922 -0.116699 0.689941 1445640234 0.209412 0.682922 -0.116699 0.689941 1445640234 0.209412 0.682922 -0.116699 0.689941 1445640234 0.209412 0.682922 -0.116699 0.689941 1445640234 0.219604 0.679810 -0.125488 0.688354 1445640234 0.219604 0.679810 -0.125488 0.688354 1445640234 0.219604 0.679810 -0.125488 0.688354 1445640234 0.219604 0.679810 -0.125488 0.688354 1445640234 0.219604 0.679810 -0.125488 0.688354 1445640234 0.219604 0.679810 -0.125488 0.688354 1445640234 0.221008 0.675659 -0.126892 0.691711 1445640234 0.221008 0.675659 -0.126892 0.691711 1445640234 0.221008 0.675659 -0.126892 0.691711 1445640234 0.221008 0.675659 -0.126892 0.691711 1445640234 0.221008 0.675659 -0.126892 0.691711 1445640234 0.221008 0.675659 -0.126892 0.691711 1445640234 0.218323 0.672485 -0.123657 0.696228 1445640234 0.218323 0.672485 -0.123657 0.696228 1445640234 0.218323 0.672485 -0.123657 0.696228 1445640234 0.218323 0.672485 -0.123657 0.696228 1445640234 0.218323 0.672485 -0.123657 0.696228 1445640234 0.218323 0.672485 -0.123657 0.696228 1445640234 0.218323 0.672485 -0.123657 0.696228 1445640234 0.220459 0.676636 -0.125427 0.691162 1445640234 0.220459 0.676636 -0.125427 0.691162 1445640234 0.220459 0.676636 -0.125427 0.691162 1445640234 0.220459 0.676636 -0.125427 0.691162 1445640234 0.220459 0.676636 -0.125427 0.691162 1445640234 0.220459 0.676636 -0.125427 0.691162 1445640234 0.220032 0.681946 -0.130981 0.685059 1445640234 0.220032 0.681946 -0.130981 0.685059 1445640234 0.220032 0.681946 -0.130981 0.685059 1445640234 0.220032 0.681946 -0.130981 0.685059 1445640234 0.220032 0.681946 -0.130981 0.685059 1445640234 0.220032 0.681946 -0.130981 0.685059 1445640234 0.215759 0.685547 -0.133667 0.682312 1445640234 0.215759 0.685547 -0.133667 0.682312 1445640234 0.215759 0.685547 -0.133667 0.682312 1445640234 0.215759 0.685547 -0.133667 0.682312 1445640234 0.215759 0.685547 -0.133667 0.682312 1445640234 0.215759 0.685547 -0.133667 0.682312 1445640234 0.215759 0.685547 -0.133667 0.682312 1445640234 0.207397 0.695129 -0.128357 0.676147 1445640234 0.207397 0.695129 -0.128357 0.676147 1445640234 0.207397 0.695129 -0.128357 0.676147 1445640234 0.207397 0.695129 -0.128357 0.676147 1445640234 0.207397 0.695129 -0.128357 0.676147 1445640234 0.207397 0.695129 -0.128357 0.676147 1445640234 0.207397 0.695129 -0.128357 0.676147 1445640234 0.195435 0.708679 -0.117249 0.667664 1445640234 0.195435 0.708679 -0.117249 0.667664 1445640234 0.195435 0.708679 -0.117249 0.667664 1445640234 0.195435 0.708679 -0.117249 0.667664 1445640234 0.195435 0.708679 -0.117249 0.667664 1445640234 0.195435 0.708679 -0.117249 0.667664 1445640234 0.196289 0.708923 -0.113098 0.667847 1445640234 0.196289 0.708923 -0.113098 0.667847 1445640234 0.196289 0.708923 -0.113098 0.667847 1445640234 0.196289 0.708923 -0.113098 0.667847 1445640234 0.196289 0.708923 -0.113098 0.667847 1445640234 0.196289 0.708923 -0.113098 0.667847 1445640234 0.196289 0.708923 -0.113098 0.667847 1445640234 0.206970 0.698242 -0.117432 0.675049 1445640234 0.206970 0.698242 -0.117432 0.675049 1445640234 0.206970 0.698242 -0.117432 0.675049 1445640234 0.206970 0.698242 -0.117432 0.675049 1445640234 0.206970 0.698242 -0.117432 0.675049 1445640234 0.206970 0.698242 -0.117432 0.675049 1445640234 0.217834 0.689758 -0.122803 0.679382 1445640234 0.217834 0.689758 -0.122803 0.679382 1445640234 0.217834 0.689758 -0.122803 0.679382 1445640234 0.217834 0.689758 -0.122803 0.679382 1445640234 0.217834 0.689758 -0.122803 0.679382 1445640234 0.217834 0.689758 -0.122803 0.679382 1445640234 0.231750 0.679626 -0.127808 0.684082 1445640234 0.231750 0.679626 -0.127808 0.684082 1445640234 0.231750 0.679626 -0.127808 0.684082 1445640234 0.231750 0.679626 -0.127808 0.684082 1445640234 0.231750 0.679626 -0.127808 0.684082 1445640234 0.243042 0.665100 -0.136230 0.692749 1445640234 0.243042 0.665100 -0.136230 0.692749 1445640234 0.243042 0.665100 -0.136230 0.692749 1445640234 0.243042 0.665100 -0.136230 0.692749 1445640234 0.243042 0.665100 -0.136230 0.692749 1445640234 0.243042 0.665100 -0.136230 0.692749 1445640234 0.243042 0.665100 -0.136230 0.692749 1445640234 0.247620 0.664307 -0.144287 0.690247 1445640234 0.247620 0.664307 -0.144287 0.690247 1445640234 0.247620 0.664307 -0.144287 0.690247 1445640234 0.247620 0.664307 -0.144287 0.690247 1445640234 0.247620 0.664307 -0.144287 0.690247 1445640234 0.247620 0.664307 -0.144287 0.690247 1445640235 0.241272 0.666016 -0.141357 0.691467 1445640235 0.241272 0.666016 -0.141357 0.691467 1445640235 0.241272 0.666016 -0.141357 0.691467 1445640235 0.241272 0.666016 -0.141357 0.691467 1445640235 0.241272 0.666016 -0.141357 0.691467 1445640235 0.241272 0.666016 -0.141357 0.691467 1445640235 0.241272 0.666016 -0.141357 0.691467 1445640235 0.234619 0.669434 -0.132874 0.692139 1445640235 0.234619 0.669434 -0.132874 0.692139 1445640235 0.234619 0.669434 -0.132874 0.692139 1445640235 0.234619 0.669434 -0.132874 0.692139 1445640235 0.234619 0.669434 -0.132874 0.692139 1445640235 0.232117 0.677917 -0.135986 0.684082 1445640235 0.232117 0.677917 -0.135986 0.684082 1445640235 0.232117 0.677917 -0.135986 0.684082 1445640235 0.232117 0.677917 -0.135986 0.684082 1445640235 0.232117 0.677917 -0.135986 0.684082 1445640235 0.232117 0.677917 -0.135986 0.684082 1445640235 0.232117 0.677917 -0.135986 0.684082 1445640235 0.222168 0.686035 -0.139099 0.678650 1445640235 0.222168 0.686035 -0.139099 0.678650 1445640235 0.222168 0.686035 -0.139099 0.678650 1445640235 0.222168 0.686035 -0.139099 0.678650 1445640235 0.222168 0.686035 -0.139099 0.678650 1445640235 0.222168 0.686035 -0.139099 0.678650 1445640235 0.212463 0.687500 -0.130981 0.681946 1445640235 0.212463 0.687500 -0.130981 0.681946 1445640235 0.212463 0.687500 -0.130981 0.681946 1445640235 0.212463 0.687500 -0.130981 0.681946 1445640235 0.212463 0.687500 -0.130981 0.681946 1445640235 0.212463 0.687500 -0.130981 0.681946 1445640235 0.206604 0.697266 -0.124512 0.674927 1445640235 0.206604 0.697266 -0.124512 0.674927 1445640235 0.206604 0.697266 -0.124512 0.674927 1445640235 0.206604 0.697266 -0.124512 0.674927 1445640235 0.206604 0.697266 -0.124512 0.674927 1445640235 0.206604 0.697266 -0.124512 0.674927 1445640235 0.203247 0.701843 -0.119995 0.672058 1445640235 0.203247 0.701843 -0.119995 0.672058 1445640235 0.203247 0.701843 -0.119995 0.672058 1445640235 0.203247 0.701843 -0.119995 0.672058 1445640235 0.203247 0.701843 -0.119995 0.672058 1445640235 0.203247 0.701843 -0.119995 0.672058 1445640235 0.203247 0.701843 -0.119995 0.672058 1445640235 0.209351 0.692505 -0.121887 0.679443 1445640235 0.209351 0.692505 -0.121887 0.679443 1445640235 0.209351 0.692505 -0.121887 0.679443 1445640235 0.209351 0.692505 -0.121887 0.679443 1445640235 0.209351 0.692505 -0.121887 0.679443 1445640235 0.209351 0.692505 -0.121887 0.679443 1445640235 0.221558 0.683044 -0.129456 0.683777 1445640235 0.221558 0.683044 -0.129456 0.683777 1445640235 0.221558 0.683044 -0.129456 0.683777 1445640235 0.221558 0.683044 -0.129456 0.683777 1445640235 0.221558 0.683044 -0.129456 0.683777 1445640235 0.221558 0.683044 -0.129456 0.683777 1445640235 0.227112 0.676208 -0.130676 0.688477 1445640235 0.227112 0.676208 -0.130676 0.688477 1445640235 0.227112 0.676208 -0.130676 0.688477 1445640235 0.227112 0.676208 -0.130676 0.688477 1445640235 0.233154 0.671692 -0.133362 0.690308 1445640235 0.233154 0.671692 -0.133362 0.690308 1445640235 0.233154 0.671692 -0.133362 0.690308 1445640235 0.233154 0.671692 -0.133362 0.690308 1445640235 0.233154 0.671692 -0.133362 0.690308 1445640235 0.233154 0.671692 -0.133362 0.690308 1445640235 0.241394 0.669861 -0.139221 0.688171 1445640235 0.241394 0.669861 -0.139221 0.688171 1445640235 0.241394 0.669861 -0.139221 0.688171 1445640235 0.241394 0.669861 -0.139221 0.688171 1445640235 0.241394 0.669861 -0.139221 0.688171 1445640235 0.241394 0.669861 -0.139221 0.688171 1445640235 0.241394 0.669861 -0.139221 0.688171 1445640235 0.237427 0.668457 -0.138672 0.690979 1445640235 0.237427 0.668457 -0.138672 0.690979 1445640235 0.237427 0.668457 -0.138672 0.690979 1445640235 0.237427 0.668457 -0.138672 0.690979 1445640235 0.237427 0.668457 -0.138672 0.690979 1445640235 0.237427 0.668457 -0.138672 0.690979 1445640235 0.230652 0.672546 -0.129028 0.691223 1445640235 0.230652 0.672546 -0.129028 0.691223 1445640235 0.230652 0.672546 -0.129028 0.691223 1445640235 0.230652 0.672546 -0.129028 0.691223 1445640235 0.230652 0.672546 -0.129028 0.691223 1445640235 0.230652 0.672546 -0.129028 0.691223 1445640235 0.229431 0.682251 -0.130432 0.681702 1445640235 0.229431 0.682251 -0.130432 0.681702 1445640235 0.229431 0.682251 -0.130432 0.681702 1445640235 0.229431 0.682251 -0.130432 0.681702 1445640235 0.229431 0.682251 -0.130432 0.681702 1445640235 0.229431 0.682251 -0.130432 0.681702 1445640235 0.220764 0.685120 -0.134705 0.680908 1445640235 0.220764 0.685120 -0.134705 0.680908 1445640235 0.220764 0.685120 -0.134705 0.680908 1445640235 0.220764 0.685120 -0.134705 0.680908 1445640235 0.220764 0.685120 -0.134705 0.680908 1445640235 0.211060 0.686890 -0.130615 0.682983 1445640235 0.211060 0.686890 -0.130615 0.682983 1445640235 0.211060 0.686890 -0.130615 0.682983 1445640235 0.211060 0.686890 -0.130615 0.682983 1445640235 0.211060 0.686890 -0.130615 0.682983 1445640235 0.211060 0.686890 -0.130615 0.682983 1445640235 0.205444 0.692444 -0.124329 0.680237 1445640235 0.205444 0.692444 -0.124329 0.680237 1445640235 0.205444 0.692444 -0.124329 0.680237 1445640235 0.205444 0.692444 -0.124329 0.680237 1445640235 0.205444 0.692444 -0.124329 0.680237 1445640235 0.205444 0.692444 -0.124329 0.680237 1445640235 0.205444 0.692444 -0.124329 0.680237 1445640235 0.206360 0.696960 -0.123718 0.675476 1445640236 0.206360 0.696960 -0.123718 0.675476 1445640236 0.206360 0.696960 -0.123718 0.675476 1445640236 0.206360 0.696960 -0.123718 0.675476 1445640236 0.206360 0.696960 -0.123718 0.675476 1445640236 0.206360 0.696960 -0.123718 0.675476 1445640236 0.218140 0.690247 -0.130188 0.677429 1445640236 0.218140 0.690247 -0.130188 0.677429 1445640236 0.218140 0.690247 -0.130188 0.677429 1445640236 0.218140 0.690247 -0.130188 0.677429 1445640236 0.218140 0.690247 -0.130188 0.677429 1445640236 0.218140 0.690247 -0.130188 0.677429 1445640236 0.233704 0.681580 -0.139832 0.679138 1445640236 0.233704 0.681580 -0.139832 0.679138 1445640236 0.233704 0.681580 -0.139832 0.679138 1445640236 0.233704 0.681580 -0.139832 0.679138 1445640236 0.233704 0.681580 -0.139832 0.679138 1445640236 0.233704 0.681580 -0.139832 0.679138 1445640236 0.243286 0.677002 -0.145386 0.679138 1445640236 0.243286 0.677002 -0.145386 0.679138 1445640236 0.243286 0.677002 -0.145386 0.679138 1445640236 0.243286 0.677002 -0.145386 0.679138 1445640236 0.243286 0.677002 -0.145386 0.679138 1445640236 0.243286 0.677002 -0.145386 0.679138 1445640236 0.243286 0.677002 -0.145386 0.679138 1445640236 0.248230 0.672668 -0.148682 0.680969 1445640236 0.248230 0.672668 -0.148682 0.680969 1445640236 0.248230 0.672668 -0.148682 0.680969 1445640236 0.248230 0.672668 -0.148682 0.680969 1445640236 0.248230 0.672668 -0.148682 0.680969 1445640236 0.248230 0.672668 -0.148682 0.680969 1445640236 0.249023 0.674561 -0.153442 0.677734 1445640236 0.249023 0.674561 -0.153442 0.677734 1445640236 0.249023 0.674561 -0.153442 0.677734 1445640236 0.249023 0.674561 -0.153442 0.677734 1445640236 0.249023 0.674561 -0.153442 0.677734 1445640236 0.249023 0.674561 -0.153442 0.677734 1445640236 0.249023 0.674561 -0.153442 0.677734 1445640236 0.239563 0.674744 -0.147339 0.682312 1445640236 0.239563 0.674744 -0.147339 0.682312 1445640236 0.239563 0.674744 -0.147339 0.682312 1445640236 0.239563 0.674744 -0.147339 0.682312 1445640236 0.239563 0.674744 -0.147339 0.682312 1445640236 0.239563 0.674744 -0.147339 0.682312 1445640236 0.234009 0.679321 -0.139771 0.681274 1445640236 0.234009 0.679321 -0.139771 0.681274 1445640236 0.234009 0.679321 -0.139771 0.681274 1445640236 0.234009 0.679321 -0.139771 0.681274 1445640236 0.234009 0.679321 -0.139771 0.681274 1445640236 0.234009 0.679321 -0.139771 0.681274 1445640236 0.233337 0.684509 -0.142944 0.675659 1445640236 0.233337 0.684509 -0.142944 0.675659 1445640236 0.233337 0.684509 -0.142944 0.675659 1445640236 0.233337 0.684509 -0.142944 0.675659 1445640236 0.233337 0.684509 -0.142944 0.675659 1445640236 0.233337 0.684509 -0.142944 0.675659 1445640236 0.225281 0.685242 -0.144043 0.677368 1445640236 0.225281 0.685242 -0.144043 0.677368 1445640236 0.225281 0.685242 -0.144043 0.677368 1445640236 0.225281 0.685242 -0.144043 0.677368 1445640236 0.225281 0.685242 -0.144043 0.677368 1445640236 0.225281 0.685242 -0.144043 0.677368 1445640236 0.225281 0.685242 -0.144043 0.677368 1445640236 0.219299 0.684937 -0.139954 0.680481 1445640236 0.219299 0.684937 -0.139954 0.680481 1445640236 0.219299 0.684937 -0.139954 0.680481 1445640236 0.219299 0.684937 -0.139954 0.680481 1445640236 0.219299 0.684937 -0.139954 0.680481 1445640236 0.219299 0.684937 -0.139954 0.680481 1445640236 0.214661 0.692810 -0.135376 0.674927 1445640236 0.214661 0.692810 -0.135376 0.674927 1445640236 0.214661 0.692810 -0.135376 0.674927 1445640236 0.214661 0.692810 -0.135376 0.674927 1445640236 0.214661 0.692810 -0.135376 0.674927 1445640236 0.214661 0.692810 -0.135376 0.674927 1445640236 0.209961 0.699341 -0.133301 0.670044 1445640236 0.209961 0.699341 -0.133301 0.670044 1445640236 0.209961 0.699341 -0.133301 0.670044 1445640236 0.209961 0.699341 -0.133301 0.670044 1445640236 0.209961 0.699341 -0.133301 0.670044 1445640236 0.209961 0.699341 -0.133301 0.670044 1445640236 0.209961 0.699341 -0.133301 0.670044 1445640236 0.217590 0.694824 -0.138733 0.671265 1445640236 0.217590 0.694824 -0.138733 0.671265 1445640236 0.217590 0.694824 -0.138733 0.671265 1445640236 0.217590 0.694824 -0.138733 0.671265 1445640236 0.217590 0.694824 -0.138733 0.671265 1445640236 0.217590 0.694824 -0.138733 0.671265 1445640236 0.231628 0.687622 -0.147705 0.672058 1445640236 0.231628 0.687622 -0.147705 0.672058 1445640236 0.231628 0.687622 -0.147705 0.672058 1445640236 0.231628 0.687622 -0.147705 0.672058 1445640236 0.231628 0.687622 -0.147705 0.672058 1445640236 0.231628 0.687622 -0.147705 0.672058 1445640236 0.243286 0.680115 -0.151184 0.674744 1445640236 0.243286 0.680115 -0.151184 0.674744 1445640236 0.243286 0.680115 -0.151184 0.674744 1445640236 0.243286 0.680115 -0.151184 0.674744 1445640236 0.243286 0.680115 -0.151184 0.674744 1445640236 0.243286 0.680115 -0.151184 0.674744 1445640236 0.243286 0.680115 -0.151184 0.674744 1445640236 0.250610 0.675781 -0.153564 0.675903 1445640236 0.250610 0.675781 -0.153564 0.675903 1445640236 0.250610 0.675781 -0.153564 0.675903 1445640236 0.250610 0.675781 -0.153564 0.675903 1445640236 0.250610 0.675781 -0.153564 0.675903 1445640236 0.250610 0.675781 -0.153564 0.675903 1445640236 0.255188 0.671814 -0.153381 0.678162 1445640236 0.255188 0.671814 -0.153381 0.678162 1445640236 0.255188 0.671814 -0.153381 0.678162 1445640236 0.255188 0.671814 -0.153381 0.678162 1445640236 0.255188 0.671814 -0.153381 0.678162 1445640236 0.255188 0.671814 -0.153381 0.678162 1445640236 0.258057 0.675842 -0.154480 0.672852 1445640236 0.258057 0.675842 -0.154480 0.672852 1445640236 0.258057 0.675842 -0.154480 0.672852 1445640237 0.258057 0.675842 -0.154480 0.672852 1445640237 0.258057 0.675842 -0.154480 0.672852 1445640237 0.258057 0.675842 -0.154480 0.672852 1445640237 0.258057 0.675842 -0.154480 0.672852 1445640237 0.244019 0.680786 -0.141418 0.675903 1445640237 0.244019 0.680786 -0.141418 0.675903 1445640237 0.244019 0.680786 -0.141418 0.675903 1445640237 0.244019 0.680786 -0.141418 0.675903 1445640237 0.244019 0.680786 -0.141418 0.675903 1445640237 0.244019 0.680786 -0.141418 0.675903 1445640237 0.243164 0.686401 -0.141174 0.670593 1445640237 0.243164 0.686401 -0.141174 0.670593 1445640237 0.243164 0.686401 -0.141174 0.670593 1445640237 0.243164 0.686401 -0.141174 0.670593 1445640237 0.243164 0.686401 -0.141174 0.670593 1445640237 0.243164 0.686401 -0.141174 0.670593 1445640237 0.245728 0.688049 -0.151367 0.665771 1445640237 0.245728 0.688049 -0.151367 0.665771 1445640237 0.245728 0.688049 -0.151367 0.665771 1445640237 0.245728 0.688049 -0.151367 0.665771 1445640237 0.245728 0.688049 -0.151367 0.665771 1445640237 0.245728 0.688049 -0.151367 0.665771 1445640237 0.245728 0.688049 -0.151367 0.665771 1445640237 0.235168 0.687561 -0.152222 0.669861 1445640237 0.235168 0.687561 -0.152222 0.669861 1445640237 0.235168 0.687561 -0.152222 0.669861 1445640237 0.235168 0.687561 -0.152222 0.669861 1445640237 0.235168 0.687561 -0.152222 0.669861 1445640237 0.235168 0.687561 -0.152222 0.669861 1445640237 0.223938 0.691528 -0.144226 0.671387 1445640237 0.223938 0.691528 -0.144226 0.671387 1445640237 0.223938 0.691528 -0.144226 0.671387 1445640237 0.223938 0.691528 -0.144226 0.671387 1445640237 0.223938 0.691528 -0.144226 0.671387 1445640237 0.223938 0.691528 -0.144226 0.671387 1445640237 0.210205 0.700073 -0.132874 0.669250 1445640237 0.210205 0.700073 -0.132874 0.669250 1445640237 0.210205 0.700073 -0.132874 0.669250 1445640237 0.210205 0.700073 -0.132874 0.669250 1445640237 0.210205 0.700073 -0.132874 0.669250 1445640237 0.210205 0.700073 -0.132874 0.669250 1445640237 0.200073 0.705322 -0.123169 0.668762 1445640237 0.200073 0.705322 -0.123169 0.668762 1445640237 0.200073 0.705322 -0.123169 0.668762 1445640237 0.200073 0.705322 -0.123169 0.668762 1445640237 0.200073 0.705322 -0.123169 0.668762 1445640237 0.200623 0.703369 -0.118713 0.671448 1445640237 0.200623 0.703369 -0.118713 0.671448 1445640237 0.200623 0.703369 -0.118713 0.671448 1445640237 0.200623 0.703369 -0.118713 0.671448 1445640237 0.200623 0.703369 -0.118713 0.671448 1445640237 0.200623 0.703369 -0.118713 0.671448 1445640237 0.200623 0.703369 -0.118713 0.671448 1445640237 0.205261 0.699219 -0.117493 0.674561 1445640237 0.205261 0.699219 -0.117493 0.674561 1445640237 0.205261 0.699219 -0.117493 0.674561 1445640237 0.205261 0.699219 -0.117493 0.674561 1445640237 0.205261 0.699219 -0.117493 0.674561 1445640237 0.205261 0.699219 -0.117493 0.674561 1445640237 0.214478 0.693726 -0.120178 0.676880 1445640237 0.214478 0.693726 -0.120178 0.676880 1445640237 0.214478 0.693726 -0.120178 0.676880 1445640237 0.214478 0.693726 -0.120178 0.676880 1445640237 0.214478 0.693726 -0.120178 0.676880 1445640237 0.214478 0.693726 -0.120178 0.676880 1445640237 0.226379 0.686707 -0.125916 0.679199 1445640237 0.226379 0.686707 -0.125916 0.679199 1445640237 0.226379 0.686707 -0.125916 0.679199 1445640237 0.226379 0.686707 -0.125916 0.679199 1445640237 0.226379 0.686707 -0.125916 0.679199 1445640237 0.226379 0.686707 -0.125916 0.679199 1445640237 0.236755 0.676819 -0.134033 0.683960 1445640237 0.236755 0.676819 -0.134033 0.683960 1445640237 0.236755 0.676819 -0.134033 0.683960 1445640237 0.236755 0.676819 -0.134033 0.683960 1445640237 0.236755 0.676819 -0.134033 0.683960 1445640237 0.236755 0.676819 -0.134033 0.683960 1445640237 0.234558 0.675171 -0.134888 0.686218 1445640237 0.234558 0.675171 -0.134888 0.686218 1445640237 0.234558 0.675171 -0.134888 0.686218 1445640237 0.234558 0.675171 -0.134888 0.686218 1445640237 0.234558 0.675171 -0.134888 0.686218 1445640237 0.234558 0.675171 -0.134888 0.686218 1445640237 0.222717 0.678833 -0.127747 0.687866 1445640237 0.222717 0.678833 -0.127747 0.687866 1445640237 0.222717 0.678833 -0.127747 0.687866 1445640237 0.222717 0.678833 -0.127747 0.687866 1445640237 0.222717 0.678833 -0.127747 0.687866 1445640237 0.222717 0.678833 -0.127747 0.687866 1445640237 0.222717 0.678833 -0.127747 0.687866 1445640237 0.213745 0.684265 -0.125305 0.685791 1445640237 0.213745 0.684265 -0.125305 0.685791 1445640237 0.213745 0.684265 -0.125305 0.685791 1445640237 0.213745 0.684265 -0.125305 0.685791 1445640237 0.213745 0.684265 -0.125305 0.685791 1445640237 0.213745 0.684265 -0.125305 0.685791 1445640237 0.202637 0.687073 -0.121033 0.687134 1445640237 0.202637 0.687073 -0.121033 0.687134 1445640237 0.202637 0.687073 -0.121033 0.687134 1445640237 0.202637 0.687073 -0.121033 0.687134 1445640237 0.202637 0.687073 -0.121033 0.687134 1445640237 0.202637 0.687073 -0.121033 0.687134 1445640237 0.192627 0.684998 -0.109985 0.693909 1445640237 0.192627 0.684998 -0.109985 0.693909 1445640237 0.192627 0.684998 -0.109985 0.693909 1445640237 0.192627 0.684998 -0.109985 0.693909 1445640237 0.192627 0.684998 -0.109985 0.693909 1445640237 0.192627 0.684998 -0.109985 0.693909 1445640237 0.180420 0.690735 -0.099731 0.692993 1445640237 0.180420 0.690735 -0.099731 0.692993 1445640237 0.180420 0.690735 -0.099731 0.692993 1445640238 0.180420 0.690735 -0.099731 0.692993 1445640238 0.180420 0.690735 -0.099731 0.692993 1445640238 0.180420 0.690735 -0.099731 0.692993 1445640238 0.168701 0.696533 -0.091736 0.691284 1445640238 0.168701 0.696533 -0.091736 0.691284 1445640238 0.168701 0.696533 -0.091736 0.691284 1445640238 0.168701 0.696533 -0.091736 0.691284 1445640238 0.168701 0.696533 -0.091736 0.691284 1445640238 0.168701 0.696533 -0.091736 0.691284 1445640238 0.164185 0.705017 -0.088989 0.684082 1445640238 0.164185 0.705017 -0.088989 0.684082 1445640238 0.164185 0.705017 -0.088989 0.684082 1445640238 0.164185 0.705017 -0.088989 0.684082 1445640238 0.164185 0.705017 -0.088989 0.684082 1445640238 0.164185 0.705017 -0.088989 0.684082 1445640238 0.153931 0.705933 -0.079346 0.686707 1445640238 0.153931 0.705933 -0.079346 0.686707 1445640238 0.153931 0.705933 -0.079346 0.686707 1445640238 0.153931 0.705933 -0.079346 0.686707 1445640238 0.153931 0.705933 -0.079346 0.686707 1445640238 0.153931 0.705933 -0.079346 0.686707 1445640238 0.156799 0.702026 -0.077148 0.690308 1445640238 0.156799 0.702026 -0.077148 0.690308 1445640238 0.156799 0.702026 -0.077148 0.690308 1445640238 0.156799 0.702026 -0.077148 0.690308 1445640238 0.156799 0.702026 -0.077148 0.690308 1445640238 0.156799 0.702026 -0.077148 0.690308 1445640238 0.156799 0.702026 -0.077148 0.690308 1445640238 0.168823 0.695557 -0.077148 0.694031 1445640238 0.168823 0.695557 -0.077148 0.694031 1445640238 0.168823 0.695557 -0.077148 0.694031 1445640238 0.168823 0.695557 -0.077148 0.694031 1445640238 0.168823 0.695557 -0.077148 0.694031 1445640238 0.168823 0.695557 -0.077148 0.694031 1445640238 0.179688 0.684875 -0.081726 0.701355 1445640238 0.179688 0.684875 -0.081726 0.701355 1445640238 0.179688 0.684875 -0.081726 0.701355 1445640238 0.179688 0.684875 -0.081726 0.701355 1445640238 0.179688 0.684875 -0.081726 0.701355 1445640238 0.179688 0.684875 -0.081726 0.701355 1445640238 0.189697 0.674744 -0.090881 0.707397 1445640238 0.189697 0.674744 -0.090881 0.707397 1445640238 0.189697 0.674744 -0.090881 0.707397 1445640238 0.189697 0.674744 -0.090881 0.707397 1445640238 0.189697 0.674744 -0.090881 0.707397 1445640238 0.189697 0.674744 -0.090881 0.707397 1445640238 0.197021 0.673645 -0.096375 0.705688 1445640238 0.197021 0.673645 -0.096375 0.705688 1445640238 0.197021 0.673645 -0.096375 0.705688 1445640238 0.197021 0.673645 -0.096375 0.705688 1445640238 
0.226990 0.685730 -0.139526 0.677246 1445640240 0.226990 0.685730 -0.139526 0.677246 1445640240 0.226990 0.685730 -0.139526 0.677246 1445640240 0.226990 0.685730 -0.139526 0.677246 1445640240 0.226990 0.685730 -0.139526 0.677246 1445640240 0.235413 0.683899 -0.148071 0.674438 1445640240 0.235413 0.683899 -0.148071 0.674438 1445640240 0.235413 0.683899 -0.148071 0.674438 1445640240 0.235413 0.683899 -0.148071 0.674438 1445640240 0.235413 0.683899 -0.148071 0.674438 1445640240 0.235413 0.683899 -0.148071 0.674438 1445640240 0.235413 0.683899 -0.148071 0.674438 1445640240 0.243958 0.684204 -0.160706 0.668152 1445640240 0.243958 0.684204 -0.160706 0.668152 1445640240 0.243958 0.684204 -0.160706 0.668152 1445640240 0.243958 0.684204 -0.160706 0.668152 1445640240 0.243958 0.684204 -0.160706 0.668152 1445640240 0.243958 0.684204 -0.160706 0.668152 1445640240 0.250183 0.679260 -0.167603 0.669189 1445640240 0.250183 0.679260 -0.167603 0.669189 1445640240 0.250183 0.679260 -0.167603 0.669189 1445640240 0.250183 0.679260 -0.167603 0.669189 1445640240 0.250183 0.679260 -0.167603 0.669189 1445640240 0.247925 0.673706 -0.164307 0.676453 1445640240 0.247925 0.673706 -0.164307 0.676453 1445640240 0.247925 0.673706 -0.164307 0.676453 1445640240 0.247925 0.673706 -0.164307 0.676453 1445640240 0.247925 0.673706 -0.164307 0.676453 1445640240 0.247925 0.673706 -0.164307 0.676453 1445640240 0.247925 0.673706 -0.164307 0.676453 1445640240 0.242004 0.668091 -0.157715 0.685608 1445640240 0.242004 0.668091 -0.157715 0.685608 1445640240 0.242004 0.668091 -0.157715 0.685608 1445640240 0.242004 0.668091 -0.157715 0.685608 1445640240 0.242004 0.668091 -0.157715 0.685608 1445640240 0.242004 0.668091 -0.157715 0.685608 1445640240 0.236389 0.662109 -0.150269 0.695007 1445640240 0.236389 0.662109 -0.150269 0.695007 1445640240 0.236389 0.662109 -0.150269 0.695007 1445640240 0.236389 0.662109 -0.150269 0.695007 1445640240 0.236389 0.662109 -0.150269 0.695007 1445640240 0.236389 0.662109 -0.150269 0.695007 1445640240 0.238708 0.657959 -0.148071 0.698669 1445640240 0.238708 0.657959 -0.148071 0.698669 1445640240 0.238708 0.657959 -0.148071 0.698669 1445640240 0.238708 0.657959 -0.148071 0.698669 1445640240 0.238708 0.657959 -0.148071 0.698669 1445640240 0.238708 0.657959 -0.148071 0.698669 1445640240 0.248962 0.654053 -0.157288 0.696716 1445640240 0.248962 0.654053 -0.157288 0.696716 1445640240 0.248962 0.654053 -0.157288 0.696716 1445640240 0.248962 0.654053 -0.157288 0.696716 1445640240 0.248962 0.654053 -0.157288 0.696716 1445640240 0.248962 0.654053 -0.157288 0.696716 1445640240 0.248962 0.654053 -0.157288 0.696716 1445640240 0.255920 0.668091 -0.173950 0.676575 1445640240 0.255920 0.668091 -0.173950 0.676575 1445640240 0.255920 0.668091 -0.173950 0.676575 1445640240 0.255920 0.668091 -0.173950 0.676575 1445640240 0.255920 0.668091 -0.173950 0.676575 1445640240 0.255920 0.668091 -0.173950 0.676575 1445640240 0.255005 0.678894 -0.175598 0.665710 1445640240 0.255005 0.678894 -0.175598 0.665710 1445640240 0.255005 0.678894 -0.175598 0.665710 1445640240 0.255005 0.678894 -0.175598 0.665710 1445640240 0.255005 0.678894 -0.175598 0.665710 1445640240 0.255005 0.678894 -0.175598 0.665710 1445640240 0.262451 0.669434 -0.167603 0.674377 1445640240 0.262451 0.669434 -0.167603 0.674377 1445640240 0.262451 0.669434 -0.167603 0.674377 1445640240 0.262451 0.669434 -0.167603 0.674377 1445640240 0.262451 0.669434 -0.167603 0.674377 1445640240 0.262451 0.669434 -0.167603 0.674377 1445640240 0.267212 0.672607 -0.168030 0.669250 1445640240 0.267212 0.672607 -0.168030 0.669250 1445640240 0.267212 0.672607 -0.168030 0.669250 1445640240 0.267212 0.672607 -0.168030 0.669250 1445640240 0.267212 0.672607 -0.168030 0.669250 1445640240 0.267212 0.672607 -0.168030 0.669250 1445640240 0.283569 0.675781 -0.186401 0.654236 1445640240 0.283569 0.675781 -0.186401 0.654236 1445640240 0.283569 0.675781 -0.186401 0.654236 1445640240 0.283569 0.675781 -0.186401 0.654236 1445640240 0.283569 0.675781 -0.186401 0.654236 1445640240 0.283569 0.675781 -0.186401 0.654236 1445640240 0.297302 0.671692 -0.202148 0.647705 1445640240 0.297302 0.671692 -0.202148 0.647705 1445640240 0.297302 0.671692 -0.202148 0.647705 1445640240 0.297302 0.671692 -0.202148 0.647705 1445640240 0.297302 0.671692 -0.202148 0.647705 1445640240 0.297302 0.671692 -0.202148 0.647705 1445640240 0.289734 0.671570 -0.201355 0.651428 1445640240 0.289734 0.671570 -0.201355 0.651428 1445640240 0.289734 0.671570 -0.201355 0.651428 1445640240 0.289734 0.671570 -0.201355 0.651428 1445640240 0.289734 0.671570 -0.201355 0.651428 1445640240 0.289734 0.671570 -0.201355 0.651428 1445640240 0.276978 0.669739 -0.193726 0.661133 1445640240 0.276978 0.669739 -0.193726 0.661133 1445640240 0.276978 0.669739 -0.193726 0.661133 1445640240 0.276978 0.669739 -0.193726 0.661133 1445640240 0.276978 0.669739 -0.193726 0.661133 1445640240 0.276978 0.669739 -0.193726 0.661133 1445640241 0.266907 0.660950 -0.180054 0.677795 1445640241 0.266907 0.660950 -0.180054 0.677795 1445640241 0.266907 0.660950 -0.180054 0.677795 1445640241 0.266907 0.660950 -0.180054 0.677795 1445640241 0.266907 0.660950 -0.180054 0.677795 1445640241 0.266907 0.660950 -0.180054 0.677795 1445640241 0.266907 0.660950 -0.180054 0.677795 1445640241 0.254150 0.657715 -0.164063 0.689758 1445640241 0.254150 0.657715 -0.164063 0.689758 1445640241 0.254150 0.657715 -0.164063 0.689758 1445640241 0.254150 0.657715 -0.164063 0.689758 1445640241 0.254150 0.657715 -0.164063 0.689758 1445640241 0.254150 0.657715 -0.164063 0.689758 1445640241 0.255249 0.657654 -0.161804 0.690002 1445640241 0.255249 0.657654 -0.161804 0.690002 1445640241 0.255249 0.657654 -0.161804 0.690002 1445640241 0.255249 0.657654 -0.161804 0.690002 1445640241 0.255249 0.657654 -0.161804 0.690002 1445640241 0.255249 0.657654 -0.161804 0.690002 1445640241 0.258362 0.665100 -0.177551 0.677734 1445640241 0.258362 0.665100 -0.177551 0.677734 1445640241 0.258362 0.665100 -0.177551 0.677734 1445640241 0.258362 0.665100 -0.177551 0.677734 1445640241 0.258362 0.665100 -0.177551 0.677734 1445640241 0.258362 0.665100 -0.177551 0.677734 1445640241 0.246826 0.676697 -0.176147 0.670837 1445640241 0.246826 0.676697 -0.176147 0.670837 1445640241 0.246826 0.676697 -0.176147 0.670837 1445640241 0.246826 0.676697 -0.176147 0.670837 1445640241 0.246826 0.676697 -0.176147 0.670837 1445640241 0.246826 0.676697 -0.176147 0.670837 1445640241 0.246826 0.676697 -0.176147 0.670837 1445640241 0.239807 0.676697 -0.157166 0.678101 1445640241 0.239807 0.676697 -0.157166 0.678101 1445640241 0.239807 0.676697 -0.157166 0.678101 1445640241 0.239807 0.676697 -0.157166 0.678101 1445640241 0.239807 0.676697 -0.157166 0.678101 1445640241 0.239807 0.676697 -0.157166 0.678101 1445640241 0.243835 0.675293 -0.149475 0.679810 1445640241 0.243835 0.675293 -0.149475 0.679810 1445640241 0.243835 0.675293 -0.149475 0.679810 1445640241 0.243835 0.675293 -0.149475 0.679810 1445640241 0.243835 0.675293 -0.149475 0.679810 1445640241 0.243835 0.675293 -0.149475 0.679810 1445640241 0.249207 0.682556 -0.158325 0.668457 1445640241 0.249207 0.682556 -0.158325 0.668457 1445640241 0.249207 0.682556 -0.158325 0.668457 1445640241 0.249207 0.682556 -0.158325 0.668457 1445640241 0.249207 0.682556 -0.158325 0.668457 1445640241 0.249207 0.682556 -0.158325 0.668457 1445640241 0.249207 0.682556 -0.158325 0.668457 1445640241 0.259949 0.688660 -0.177673 0.653076 1445640241 0.259949 0.688660 -0.177673 0.653076 1445640241 0.259949 0.688660 -0.177673 0.653076 1445640241 0.259949 0.688660 -0.177673 0.653076 1445640241 0.259949 0.688660 -0.177673 0.653076 1445640241 0.259949 0.688660 -0.177673 0.653076 1445640241 0.266174 0.684387 -0.186035 0.652771 1445640241 0.266174 0.684387 -0.186035 0.652771 1445640241 0.266174 0.684387 -0.186035 0.652771 1445640241 0.266174 0.684387 -0.186035 0.652771 1445640241 0.266174 0.684387 -0.186035 0.652771 1445640241 0.266174 0.684387 -0.186035 0.652771 1445640241 0.257874 0.683472 -0.182739 0.657959 1445640241 0.257874 0.683472 -0.182739 0.657959 1445640241 0.257874 0.683472 -0.182739 0.657959 1445640241 0.257874 0.683472 -0.182739 0.657959 1445640241 0.257874 0.683472 -0.182739 0.657959 1445640241 0.257874 0.683472 -0.182739 0.657959 1445640241 0.243225 0.674866 -0.173462 0.674744 1445640241 0.243225 0.674866 -0.173462 0.674744 1445640241 0.243225 0.674866 -0.173462 0.674744 1445640241 0.243225 0.674866 -0.173462 0.674744 1445640241 0.243225 0.674866 -0.173462 0.674744 1445640241 0.243225 0.674866 -0.173462 0.674744 1445640241 0.243225 0.674866 -0.173462 0.674744 1445640241 0.234253 0.658203 -0.154724 0.698486 1445640241 0.234253 0.658203 -0.154724 0.698486 1445640241 0.234253 0.658203 -0.154724 0.698486 1445640241 0.234253 0.658203 -0.154724 0.698486 1445640241 0.234253 0.658203 -0.154724 0.698486 1445640241 0.234253 0.658203 -0.154724 0.698486 1445640241 0.237427 0.660583 -0.151611 0.695862 1445640241 0.237427 0.660583 -0.151611 0.695862 1445640241 0.237427 0.660583 -0.151611 0.695862 1445640241 0.237427 0.660583 -0.151611 0.695862 1445640241 0.237427 0.660583 -0.151611 0.695862 1445640241 0.237427 0.660583 -0.151611 0.695862 1445640241 0.246582 0.666992 -0.166809 0.682922 1445640241 0.246582 0.666992 -0.166809 0.682922 1445640241 0.246582 0.666992 -0.166809 0.682922 1445640241 0.246582 0.666992 -0.166809 0.682922 1445640241 0.246582 0.666992 -0.166809 0.682922 1445640241 0.246582 0.666992 -0.166809 0.682922 1445640241 0.246826 0.669556 -0.176025 0.677979 1445640241 0.246826 0.669556 -0.176025 0.677979 1445640241 0.246826 0.669556 -0.176025 0.677979 1445640241 0.246826 0.669556 -0.176025 0.677979 1445640241 0.246826 0.669556 -0.176025 0.677979 1445640241 0.246826 0.669556 -0.176025 0.677979 1445640241 0.246826 0.669556 -0.176025 0.677979 1445640241 0.243469 0.675903 -0.172607 0.673828 1445640241 0.243469 0.675903 -0.172607 0.673828 1445640241 0.243469 0.675903 -0.172607 0.673828 1445640241 0.243469 0.675903 -0.172607 0.673828 1445640241 0.243469 0.675903 -0.172607 0.673828 1445640241 0.243469 0.675903 -0.172607 0.673828 1445640241 0.243469 0.675903 -0.172607 0.673828 1445640241 0.245300 0.681213 -0.167480 0.669067 1445640241 0.245300 0.681213 -0.167480 0.669067 1445640241 0.245300 0.681213 -0.167480 0.669067 1445640241 0.245300 0.681213 -0.167480 0.669067 1445640241 0.245300 0.681213 -0.167480 0.669067 1445640241 0.245300 0.681213 -0.167480 0.669067 1445640241 0.250366 0.687195 -0.169006 0.660645 1445640242 0.250366 0.687195 -0.169006 0.660645 1445640242 0.250366 0.687195 -0.169006 0.660645 1445640242 0.250366 0.687195 -0.169006 0.660645 1445640242 0.250366 0.687195 -0.169006 0.660645 1445640242 0.250366 0.687195 -0.169006 0.660645 1445640242 0.261841 0.695618 -0.184387 0.643005 1445640242 0.261841 0.695618 -0.184387 0.643005 1445640242 0.261841 0.695618 -0.184387 0.643005 1445640242 0.261841 0.695618 -0.184387 0.643005 1445640242 0.261841 0.695618 -0.184387 0.643005 1445640242 0.261841 0.695618 -0.184387 0.643005 1445640242 0.273132 0.695374 -0.197021 0.634766 1445640242 0.273132 0.695374 -0.197021 0.634766 1445640242 0.273132 0.695374 -0.197021 0.634766 1445640242 0.273132 0.695374 -0.197021 0.634766 1445640242 0.273132 0.695374 -0.197021 0.634766 1445640242 0.273132 0.695374 -0.197021 0.634766 1445640242 0.273132 0.695374 -0.197021 0.634766 1445640242 0.272278 0.694214 -0.198914 0.635864 1445640242 0.272278 0.694214 -0.198914 0.635864 1445640242 0.272278 0.694214 -0.198914 0.635864 1445640242 0.272278 0.694214 -0.198914 0.635864 1445640242 0.272278 0.694214 -0.198914 0.635864 1445640242 0.272278 0.694214 -0.198914 0.635864 1445640242 0.258728 0.690308 -0.191040 0.648010 1445640242 0.258728 0.690308 -0.191040 0.648010 1445640242 0.258728 0.690308 -0.191040 0.648010 1445640242 0.258728 0.690308 -0.191040 0.648010 1445640242 0.258728 0.690308 -0.191040 0.648010 1445640242 0.258728 0.690308 -0.191040 0.648010 1445640242 0.246155 0.666077 -0.169434 0.683350 1445640242 0.246155 0.666077 -0.169434 0.683350 1445640242 0.246155 0.666077 -0.169434 0.683350 1445640242 0.246155 0.666077 -0.169434 0.683350 1445640242 0.246155 0.666077 -0.169434 0.683350 1445640242 0.246155 0.666077 -0.169434 0.683350 1445640242 0.240051 0.651978 -0.151184 0.703064 1445640242 0.240051 0.651978 -0.151184 0.703064 1445640242 0.240051 0.651978 -0.151184 0.703064 1445640242 0.240051 0.651978 -0.151184 0.703064 1445640242 0.240051 0.651978 -0.151184 0.703064 1445640242 0.240051 0.651978 -0.151184 0.703064 1445640242 0.240051 0.651978 -0.151184 0.703064 1445640242 0.245483 0.656799 -0.154053 0.696106 1445640242 0.245483 0.656799 -0.154053 0.696106 1445640242 0.245483 0.656799 -0.154053 0.696106 1445640242 0.245483 0.656799 -0.154053 0.696106 1445640242 0.245483 0.656799 -0.154053 0.696106 1445640242 0.245483 0.656799 -0.154053 0.696106 1445640242 0.253357 0.662964 -0.171143 0.683289 1445640242 0.253357 0.662964 -0.171143 0.683289 1445640242 0.253357 0.662964 -0.171143 0.683289 1445640242 0.253357 0.662964 -0.171143 0.683289 1445640242 0.253357 0.662964 -0.171143 0.683289 1445640242 0.253357 0.662964 -0.171143 0.683289 1445640242 0.248352 0.674866 -0.175659 0.672241 1445640242 0.248352 0.674866 -0.175659 0.672241 1445640242 0.248352 0.674866 -0.175659 0.672241 1445640242 0.248352 0.674866 -0.175659 0.672241 1445640242 0.248352 0.674866 -0.175659 0.672241 1445640242 0.248352 0.674866 -0.175659 0.672241 1445640242 0.246094 0.682251 -0.165833 0.668152 1445640242 0.246094 0.682251 -0.165833 0.668152 1445640242 0.246094 0.682251 -0.165833 0.668152 1445640242 0.246094 0.682251 -0.165833 0.668152 1445640242 0.246094 0.682251 -0.165833 0.668152 1445640242 0.246094 0.682251 -0.165833 0.668152 1445640242 0.252380 0.680969 -0.157715 0.669006 1445640242 0.252380 0.680969 -0.157715 0.669006 1445640242 0.252380 0.680969 -0.157715 0.669006 1445640242 0.252380 0.680969 -0.157715 0.669006 1445640242 0.252380 0.680969 -0.157715 0.669006 1445640242 0.252380 0.680969 -0.157715 0.669006 1445640242 0.258301 0.683960 -0.159119 0.663391 1445640242 0.258301 0.683960 -0.159119 0.663391 1445640242 0.258301 0.683960 -0.159119 0.663391 1445640242 0.258301 0.683960 -0.159119 0.663391 1445640242 0.258301 0.683960 -0.159119 0.663391 1445640242 0.258301 0.683960 -0.159119 0.663391 1445640242 0.274231 0.685059 -0.172058 0.652527 1445640242 0.274231 0.685059 -0.172058 0.652527 1445640242 0.274231 0.685059 -0.172058 0.652527 1445640242 0.274231 0.685059 -0.172058 0.652527 1445640242 0.274231 0.685059 -0.172058 0.652527 1445640242 0.274231 0.685059 -0.172058 0.652527 1445640242 0.274231 0.685059 -0.172058 0.652527 1445640242 0.293579 0.685425 -0.191772 0.638062 1445640242 0.293579 0.685425 -0.191772 0.638062 1445640242 0.293579 0.685425 -0.191772 0.638062 1445640242 0.293579 0.685425 -0.191772 0.638062 1445640242 0.293579 0.685425 -0.191772 0.638062 1445640242 0.293579 0.685425 -0.191772 0.638062 1445640242 0.293945 0.693359 -0.207825 0.624207 1445640242 0.293945 0.693359 -0.207825 0.624207 1445640242 0.293945 0.693359 -0.207825 0.624207 1445640242 0.293945 0.693359 -0.207825 0.624207 1445640242 0.293945 0.693359 -0.207825 0.624207 1445640242 0.293945 0.693359 -0.207825 0.624207 1445640242 0.284729 0.687805 -0.203857 0.635742 1445640242 0.284729 0.687805 -0.203857 0.635742 1445640242 0.284729 0.687805 -0.203857 0.635742 1445640242 0.284729 0.687805 -0.203857 0.635742 1445640242 0.284729 0.687805 -0.203857 0.635742 1445640242 0.284729 0.687805 -0.203857 0.635742 1445640242 0.284729 0.687805 -0.203857 0.635742 1445640242 0.267761 0.670715 -0.177490 0.668457 1445640242 0.267761 0.670715 -0.177490 0.668457 1445640242 0.267761 0.670715 -0.177490 0.668457 1445640242 0.267761 0.670715 -0.177490 0.668457 1445640242 0.267761 0.670715 -0.177490 0.668457 1445640242 0.267761 0.670715 -0.177490 0.668457 1445640242 0.257080 0.657104 -0.158020 0.690735 1445640242 0.257080 0.657104 -0.158020 0.690735 1445640242 0.257080 0.657104 -0.158020 0.690735 1445640243 0.257080 0.657104 -0.158020 0.690735 1445640243 0.257080 0.657104 -0.158020 0.690735 1445640243 0.257080 0.657104 -0.158020 0.690735 1445640243 0.260010 0.656067 -0.157166 0.690796 1445640243 0.260010 0.656067 -0.157166 0.690796 1445640243 0.260010 0.656067 -0.157166 0.690796 1445640243 0.260010 0.656067 -0.157166 0.690796 1445640243 0.260010 0.656067 -0.157166 0.690796 1445640243 0.260010 0.656067 -0.157166 0.690796 1445640243 0.263916 0.663269 -0.171814 0.678833 1445640243 0.263916 0.663269 -0.171814 0.678833 1445640243 0.263916 0.663269 -0.171814 0.678833 1445640243 0.263916 0.663269 -0.171814 0.678833 1445640243 0.263916 0.663269 -0.171814 0.678833 1445640243 0.263916 0.663269 -0.171814 0.678833 1445640243 0.263916 0.663269 -0.171814 0.678833 1445640243 0.259460 0.673767 -0.183167 0.667175 1445640243 0.259460 0.673767 -0.183167 0.667175 1445640243 0.259460 0.673767 -0.183167 0.667175 1445640243 0.259460 0.673767 -0.183167 0.667175 1445640243 0.259460 0.673767 -0.183167 0.667175 1445640243 0.259460 0.673767 -0.183167 0.667175 1445640243 0.258240 0.673035 -0.177246 0.669922 1445640243 0.258240 0.673035 -0.177246 0.669922 1445640243 0.258240 0.673035 -0.177246 0.669922 1445640243 0.258240 0.673035 -0.177246 0.669922 1445640243 0.258240 0.673035 -0.177246 0.669922 1445640243 0.258240 0.673035 -0.177246 0.669922 1445640243 0.258484 0.671326 -0.170349 0.673340 1445640243 0.258484 0.671326 -0.170349 0.673340 1445640243 0.258484 0.671326 -0.170349 0.673340 1445640243 0.258484 0.671326 -0.170349 0.673340 1445640243 0.258484 0.671326 -0.170349 0.673340 1445640243 0.258484 0.671326 -0.170349 0.673340 1445640243 0.258484 0.671326 -0.170349 0.673340 1445640243 0.256348 0.678162 -0.173096 0.666565 1445640243 0.256348 0.678162 -0.173096 0.666565 1445640243 0.256348 0.678162 -0.173096 0.666565 1445640243 0.256348 0.678162 -0.173096 0.666565 1445640243 0.256348 0.678162 -0.173096 0.666565 1445640243 0.256348 0.678162 -0.173096 0.666565 1445640243 0.260498 0.685059 -0.182190 0.655396 1445640243 0.260498 0.685059 -0.182190 0.655396 1445640243 0.260498 0.685059 -0.182190 0.655396 1445640243 0.260498 0.685059 -0.182190 0.655396 1445640243 0.260498 0.685059 -0.182190 0.655396 1445640243 0.260498 0.685059 -0.182190 0.655396 1445640243 0.265930 0.687866 -0.187134 0.648804 1445640243 0.265930 0.687866 -0.187134 0.648804 1445640243 0.265930 0.687866 -0.187134 0.648804 1445640243 0.265930 0.687866 -0.187134 0.648804 1445640243 0.265930 0.687866 -0.187134 0.648804 1445640243 0.265930 0.687866 -0.187134 0.648804 1445640243 0.265930 0.687866 -0.187134 0.648804 1445640243 0.270325 0.688171 -0.193054 0.644958 1445640243 0.270325 0.688171 -0.193054 0.644958 1445640243 0.270325 0.688171 -0.193054 0.644958 1445640243 0.270325 0.688171 -0.193054 0.644958 1445640243 0.270325 0.688171 -0.193054 0.644958 1445640243 0.270325 0.688171 -0.193054 0.644958 1445640243 0.267273 0.686768 -0.194092 0.647400 1445640243 0.267273 0.686768 -0.194092 0.647400 1445640243 0.267273 0.686768 -0.194092 0.647400 1445640243 0.267273 0.686768 -0.194092 0.647400 1445640243 0.267273 0.686768 -0.194092 0.647400 1445640243 0.267273 0.686768 -0.194092 0.647400 1445640243 0.267273 0.686768 -0.194092 0.647400 1445640243 0.252502 0.682495 -0.186829 0.659851 1445640243 0.252502 0.682495 -0.186829 0.659851 1445640243 0.252502 0.682495 -0.186829 0.659851 1445640243 0.252502 0.682495 -0.186829 0.659851 1445640243 0.252502 0.682495 -0.186829 0.659851 1445640243 0.252502 0.682495 -0.186829 0.659851 1445640243 0.238831 0.666565 -0.168091 0.685791 1445640243 0.238831 0.666565 -0.168091 0.685791 1445640243 0.238831 0.666565 -0.168091 0.685791 1445640243 0.238831 0.666565 -0.168091 0.685791 1445640243 0.238831 0.666565 -0.168091 0.685791 1445640243 0.238831 0.666565 -0.168091 0.685791 1445640243 0.229065 0.655090 -0.147705 0.704651 1445640243 0.229065 0.655090 -0.147705 0.704651 1445640243 0.229065 0.655090 -0.147705 0.704651 1445640243 0.229065 0.655090 -0.147705 0.704651 1445640243 0.229065 0.655090 -0.147705 0.704651 1445640243 0.229065 0.655090 -0.147705 0.704651 1445640243 0.229065 0.655090 -0.147705 0.704651 1445640243 0.236328 0.658936 -0.151794 0.697754 1445640243 0.236328 0.658936 -0.151794 0.697754 1445640243 0.236328 0.658936 -0.151794 0.697754 1445640243 0.236328 0.658936 -0.151794 0.697754 1445640243 0.236328 0.658936 -0.151794 0.697754 1445640243 0.236328 0.658936 -0.151794 0.697754 1445640243 0.243347 0.665649 -0.169495 0.684753 1445640243 0.243347 0.665649 -0.169495 0.684753 1445640243 0.243347 0.665649 -0.169495 0.684753 1445640243 0.243347 0.665649 -0.169495 0.684753 1445640243 0.243347 0.665649 -0.169495 0.684753 1445640243 0.243347 0.665649 -0.169495 0.684753 1445640243 0.240601 0.692017 -0.186646 0.654480 1445640243 0.240601 0.692017 -0.186646 0.654480 1445640243 0.240601 0.692017 -0.186646 0.654480 1445640243 0.240601 0.692017 -0.186646 0.654480 1445640243 0.240601 0.692017 -0.186646 0.654480 1445640243 0.240601 0.692017 -0.186646 0.654480 1445640243 0.231567 0.691711 -0.168518 0.662903 1445640243 0.231567 0.691711 -0.168518 0.662903 1445640243 0.231567 0.691711 -0.168518 0.662903 1445640243 0.231567 0.691711 -0.168518 0.662903 1445640243 0.231567 0.691711 -0.168518 0.662903 1445640243 0.231567 0.691711 -0.168518 0.662903 1445640243 0.229553 0.678894 -0.145935 0.681946 1445640243 0.229553 0.678894 -0.145935 0.681946 1445640243 0.229553 0.678894 -0.145935 0.681946 1445640243 0.229553 0.678894 -0.145935 0.681946 1445640243 0.229553 0.678894 -0.145935 0.681946 1445640244 0.229553 0.678894 -0.145935 0.681946 1445640244 0.235107 0.686218 -0.150208 0.671692 1445640244 0.235107 0.686218 -0.150208 0.671692 1445640244 0.235107 0.686218 -0.150208 0.671692 1445640244 0.235107 0.686218 -0.150208 0.671692 1445640244 0.235107 0.686218 -0.150208 0.671692 1445640244 0.235107 0.686218 -0.150208 0.671692 1445640244 0.253235 0.700317 -0.174927 0.644043 1445640244 0.253235 0.700317 -0.174927 0.644043 1445640244 0.253235 0.700317 -0.174927 0.644043 1445640244 0.253235 0.700317 -0.174927 0.644043 1445640244 0.253235 0.700317 -0.174927 0.644043 1445640244 0.271423 0.700745 -0.193237 0.630798 1445640244 0.271423 0.700745 -0.193237 0.630798 1445640244 0.271423 0.700745 -0.193237 0.630798 1445640244 0.271423 0.700745 -0.193237 0.630798 1445640244 0.271423 0.700745 -0.193237 0.630798 1445640244 0.271423 0.700745 -0.193237 0.630798 1445640244 0.273438 0.698059 -0.202026 0.630066 1445640244 0.273438 0.698059 -0.202026 0.630066 1445640244 0.273438 0.698059 -0.202026 0.630066 1445640244 0.273438 0.698059 -0.202026 0.630066 1445640244 0.273438 0.698059 -0.202026 0.630066 1445640244 0.273438 0.698059 -0.202026 0.630066 1445640244 0.273438 0.698059 -0.202026 0.630066 1445640244 0.268311 0.700073 -0.209167 0.627747 1445640244 0.268311 0.700073 -0.209167 0.627747 1445640244 0.268311 0.700073 -0.209167 0.627747 1445640244 0.268311 0.700073 -0.209167 0.627747 1445640244 0.268311 0.700073 -0.209167 0.627747 1445640244 0.268311 0.700073 -0.209167 0.627747 1445640244 0.247803 0.682556 -0.182251 0.662842 1445640244 0.247803 0.682556 -0.182251 0.662842 1445640244 0.247803 0.682556 -0.182251 0.662842 1445640244 0.247803 0.682556 -0.182251 0.662842 1445640244 0.247803 0.682556 -0.182251 0.662842 1445640244 0.247803 0.682556 -0.182251 0.662842 1445640244 0.247803 0.682556 -0.182251 0.662842 1445640244 0.242615 0.653259 -0.158081 0.699524 1445640244 0.242615 0.653259 -0.158081 0.699524 1445640244 0.242615 0.653259 -0.158081 0.699524 1445640244 0.242615 0.653259 -0.158081 0.699524 1445640244 0.242615 0.653259 -0.158081 0.699524 1445640244 0.242615 0.653259 -0.158081 0.699524 1445640244 0.250305 0.657043 -0.161560 0.692383 1445640244 0.250305 0.657043 -0.161560 0.692383 1445640244 0.250305 0.657043 -0.161560 0.692383 1445640244 0.250305 0.657043 -0.161560 0.692383 1445640244 0.250305 0.657043 -0.161560 0.692383 1445640244 0.250305 0.657043 -0.161560 0.692383 1445640244 0.250305 0.657043 -0.161560 0.692383 1445640244 0.257507 0.674622 -0.184021 0.666809 1445640244 0.257507 0.674622 -0.184021 0.666809 1445640244 0.257507 0.674622 -0.184021 0.666809 1445640244 0.257507 0.674622 -0.184021 0.666809 1445640244 0.257507 0.674622 -0.184021 0.666809 1445640244 0.257507 0.674622 -0.184021 0.666809 1445640244 0.254333 0.693237 -0.200806 0.643677 1445640244 0.254333 0.693237 -0.200806 0.643677 1445640244 0.254333 0.693237 -0.200806 0.643677 1445640244 0.254333 0.693237 -0.200806 0.643677 1445640244 0.254333 0.693237 -0.200806 0.643677 1445640244 0.254333 0.693237 -0.200806 0.643677 1445640244 0.247070 0.691956 -0.186157 0.652222 1445640244 0.247070 0.691956 -0.186157 0.652222 1445640244 0.247070 0.691956 -0.186157 0.652222 1445640244 0.247070 0.691956 -0.186157 0.652222 1445640244 0.247070 0.691956 -0.186157 0.652222 1445640244 0.247070 0.691956 -0.186157 0.652222 1445640244 0.242432 0.690063 -0.167419 0.661011 1445640244 0.242432 0.690063 -0.167419 0.661011 1445640244 0.242432 0.690063 -0.167419 0.661011 1445640244 0.242432 0.690063 -0.167419 0.661011 1445640244 0.242432 0.690063 -0.167419 0.661011 1445640244 0.242432 0.690063 -0.167419 0.661011 1445640244 0.242432 0.690063 -0.167419 0.661011 1445640244 0.239014 0.698914 -0.162109 0.654236 1445640244 0.239014 0.698914 -0.162109 0.654236 1445640244 0.239014 0.698914 -0.162109 0.654236 1445640244 0.239014 0.698914 -0.162109 0.654236 1445640244 0.239014 0.698914 -0.162109 0.654236 1445640244 0.239014 0.698914 -0.162109 0.654236 1445640244 0.245789 0.703247 -0.169189 0.645264 1445640244 0.245789 0.703247 -0.169189 0.645264 1445640244 0.245789 0.703247 -0.169189 0.645264 1445640244 0.245789 0.703247 -0.169189 0.645264 1445640244 0.245789 0.703247 -0.169189 0.645264 1445640244 0.245789 0.703247 -0.169189 0.645264 1445640244 0.252869 0.704895 -0.181030 0.637451 1445640244 0.252869 0.704895 -0.181030 0.637451 1445640244 0.252869 0.704895 -0.181030 0.637451 1445640244 0.252869 0.704895 -0.181030 0.637451 1445640244 0.252869 0.704895 -0.181030 0.637451 1445640244 0.252869 0.704895 -0.181030 0.637451 1445640244 0.252869 0.704895 -0.181030 0.637451 1445640244 0.244812 0.706482 -0.181213 0.638794 1445640244 0.244812 0.706482 -0.181213 0.638794 1445640244 0.244812 0.706482 -0.181213 0.638794 1445640244 0.244812 0.706482 -0.181213 0.638794 1445640244 0.244812 0.706482 -0.181213 0.638794 1445640244 0.244812 0.706482 -0.181213 0.638794 1445640244 0.230774 0.697144 -0.167114 0.657837 1445640244 0.230774 0.697144 -0.167114 0.657837 1445640244 0.230774 0.697144 -0.167114 0.657837 1445640244 0.230774 0.697144 -0.167114 0.657837 1445640244 0.230774 0.697144 -0.167114 0.657837 1445640244 0.230774 0.697144 -0.167114 0.657837 1445640244 0.226135 0.673279 -0.151428 0.687439 1445640244 0.226135 0.673279 -0.151428 0.687439 1445640244 0.226135 0.673279 -0.151428 0.687439 1445640244 0.226135 0.673279 -0.151428 0.687439 1445640244 0.226135 0.673279 -0.151428 0.687439 1445640245 0.226135 0.673279 -0.151428 0.687439 1445640245 0.224426 0.666321 -0.143311 0.696472 1445640245 0.224426 0.666321 -0.143311 0.696472 1445640245 0.224426 0.666321 -0.143311 0.696472 1445640245 0.224426 0.666321 -0.143311 0.696472 1445640245 0.224426 0.666321 -0.143311 0.696472 1445640245 0.224426 0.666321 -0.143311 0.696472 1445640245 0.233398 0.676270 -0.156494 0.680908 1445640245 0.233398 0.676270 -0.156494 0.680908 1445640245 0.233398 0.676270 -0.156494 0.680908 1445640245 0.233398 0.676270 -0.156494 0.680908 1445640245 0.233398 0.676270 -0.156494 0.680908 1445640245 0.233398 0.676270 -0.156494 0.680908 1445640245 0.239685 0.687805 -0.178345 0.661499 1445640245 0.239685 0.687805 -0.178345 0.661499 1445640245 0.239685 0.687805 -0.178345 0.661499 1445640245 0.239685 0.687805 -0.178345 0.661499 1445640245 0.239685 0.687805 -0.178345 0.661499 1445640245 0.239685 0.687805 -0.178345 0.661499 1445640245 0.247498 0.690674 -0.190979 0.652039 1445640245 0.247498 0.690674 -0.190979 0.652039 1445640245 0.247498 0.690674 -0.190979 0.652039 1445640245 0.247498 0.690674 -0.190979 0.652039 1445640245 0.247498 0.690674 -0.190979 0.652039 1445640245 
0.213013 0.705261 -0.127441 0.663940 1445640246 0.213013 0.705261 -0.127441 0.663940 1445640246 0.213013 0.705261 -0.127441 0.663940 1445640246 0.196350 0.715088 -0.113831 0.661133 1445640246 0.196350 0.715088 -0.113831 0.661133 1445640246 0.196350 0.715088 -0.113831 0.661133 1445640246 0.196350 0.715088 -0.113831 0.661133 1445640246 0.196350 0.715088 -0.113831 0.661133 1445640246 0.196350 0.715088 -0.113831 0.661133 1445640246 0.187988 0.711975 -0.102661 0.668701 1445640246 0.187988 0.711975 -0.102661 0.668701 1445640246 0.187988 0.711975 -0.102661 0.668701 1445640246 0.187988 0.711975 -0.102661 0.668701 1445640246 0.187988 0.711975 -0.102661 0.668701 1445640246 0.187988 0.711975 -0.102661 0.668701 1445640246 0.196045 0.695679 -0.100952 0.683594 1445640246 0.196045 0.695679 -0.100952 0.683594 1445640246 0.196045 0.695679 -0.100952 0.683594 1445640246 0.196045 0.695679 -0.100952 0.683594 1445640246 0.196045 0.695679 -0.100952 0.683594 1445640246 0.196045 0.695679 -0.100952 0.683594 1445640246 0.217468 0.674377 -0.116577 0.695923 1445640247 0.217468 0.674377 -0.116577 0.695923 1445640247 0.217468 0.674377 -0.116577 0.695923 1445640247 0.217468 0.674377 -0.116577 0.695923 1445640247 0.217468 0.674377 -0.116577 0.695923 1445640247 0.217468 0.674377 -0.116577 0.695923 1445640247 0.217468 0.674377 -0.116577 0.695923 1445640247 0.227844 0.666748 -0.129395 0.697632 1445640247 0.227844 0.666748 -0.129395 0.697632 1445640247 0.227844 0.666748 -0.129395 0.697632 1445640247 0.227844 0.666748 -0.129395 0.697632 1445640247 0.227844 0.666748 -0.129395 0.697632 1445640247 0.227844 0.666748 -0.129395 0.697632 1445640247 0.221069 0.664734 -0.123718 0.702759 1445640247 0.221069 0.664734 -0.123718 0.702759 1445640247 0.221069 0.664734 -0.123718 0.702759 1445640247 0.221069 0.664734 -0.123718 0.702759 1445640247 0.221069 0.664734 -0.123718 0.702759 1445640247 0.221069 0.664734 -0.123718 0.702759 1445640247 0.215393 0.664246 -0.119446 0.705750 1445640247 0.215393 0.664246 -0.119446 0.705750 1445640247 0.215393 0.664246 -0.119446 0.705750 1445640247 0.215393 0.664246 -0.119446 0.705750 1445640247 0.215393 0.664246 -0.119446 0.705750 1445640247 0.215393 0.664246 -0.119446 0.705750 1445640247 0.215393 0.664246 -0.119446 0.705750 1445640247 0.215332 0.669189 -0.115173 0.701782 1445640247 0.215332 0.669189 -0.115173 0.701782 1445640247 0.215332 0.669189 -0.115173 0.701782 1445640247 0.215332 0.669189 -0.115173 0.701782 1445640247 0.215332 0.669189 -0.115173 0.701782 1445640247 0.215332 0.669189 -0.115173 0.701782 1445640247 0.219360 0.671265 -0.120117 0.697693 1445640247 0.219360 0.671265 -0.120117 0.697693 1445640247 0.219360 0.671265 -0.120117 0.697693 1445640247 0.219360 0.671265 -0.120117 0.697693 1445640247 0.219360 0.671265 -0.120117 0.697693 1445640247 0.219360 0.671265 -0.120117 0.697693 1445640247 0.215698 0.673950 -0.126221 0.695190 1445640247 0.215698 0.673950 -0.126221 0.695190 1445640247 0.215698 0.673950 -0.126221 0.695190 1445640247 0.215698 0.673950 -0.126221 0.695190 1445640247 0.215698 0.673950 -0.126221 0.695190 1445640247 0.215698 0.673950 -0.126221 0.695190 1445640247 0.209290 0.686035 -0.128845 0.684753 1445640247 0.209290 0.686035 -0.128845 0.684753 1445640247 0.209290 0.686035 -0.128845 0.684753 1445640247 0.209290 0.686035 -0.128845 0.684753 1445640247 0.209290 0.686035 -0.128845 0.684753 1445640247 0.209290 0.686035 -0.128845 0.684753 1445640247 0.209290 0.686035 -0.128845 0.684753 1445640247 0.198914 0.699646 -0.120483 0.675476 1445640247 0.198914 0.699646 -0.120483 0.675476 1445640247 0.198914 0.699646 -0.120483 0.675476 1445640247 0.198914 0.699646 -0.120483 0.675476 1445640247 0.198914 0.699646 -0.120483 0.675476 1445640247 0.198914 0.699646 -0.120483 0.675476 1445640247 0.198608 0.701721 -0.117737 0.673889 1445640247 0.198608 0.701721 -0.117737 0.673889 1445640247 0.198608 0.701721 -0.117737 0.673889 1445640247 0.198608 0.701721 -0.117737 0.673889 1445640247 0.198608 0.701721 -0.117737 0.673889 1445640247 0.198608 0.701721 -0.117737 0.673889 1445640247 0.198608 0.701721 -0.117737 0.673889 1445640247 0.206665 0.695129 -0.121704 0.677612 1445640247 0.206665 0.695129 -0.121704 0.677612 1445640247 0.206665 0.695129 -0.121704 0.677612 1445640247 0.206665 0.695129 -0.121704 0.677612 1445640247 0.206665 0.695129 -0.121704 0.677612 1445640247 0.206665 0.695129 -0.121704 0.677612 1445640247 0.219910 0.686035 -0.130066 0.681152 1445640247 0.219910 0.686035 -0.130066 0.681152 1445640247 0.219910 0.686035 -0.130066 0.681152 1445640247 0.219910 0.686035 -0.130066 0.681152 1445640247 0.219910 0.686035 -0.130066 0.681152 1445640247 0.219910 0.686035 -0.130066 0.681152 1445640247 0.234253 0.668274 -0.134094 0.693176 1445640247 0.234253 0.668274 -0.134094 0.693176 1445640247 0.234253 0.668274 -0.134094 0.693176 1445640247 0.234253 0.668274 -0.134094 0.693176 1445640247 0.234253 0.668274 -0.134094 0.693176 1445640247 0.234253 0.668274 -0.134094 0.693176 1445640247 0.244324 0.658569 -0.143127 0.697144 1445640247 0.244324 0.658569 -0.143127 0.697144 1445640247 0.244324 0.658569 -0.143127 0.697144 1445640247 0.244324 0.658569 -0.143127 0.697144 1445640247 0.244324 0.658569 -0.143127 0.697144 1445640247 0.244324 0.658569 -0.143127 0.697144 1445640247 0.245544 0.660583 -0.148804 0.693604 1445640247 0.245544 0.660583 -0.148804 0.693604 1445640247 0.245544 0.660583 -0.148804 0.693604 1445640247 0.245544 0.660583 -0.148804 0.693604 1445640247 0.245544 0.660583 -0.148804 0.693604 1445640247 0.245544 0.660583 -0.148804 0.693604 1445640247 0.245544 0.660583 -0.148804 0.693604 1445640247 0.244324 0.664185 -0.151184 0.690125 1445640247 0.244324 0.664185 -0.151184 0.690125 1445640247 0.244324 0.664185 -0.151184 0.690125 1445640247 0.244324 0.664185 -0.151184 0.690125 1445640247 0.244324 0.664185 -0.151184 0.690125 1445640247 0.244324 0.664185 -0.151184 0.690125 1445640247 0.235474 0.666992 -0.141296 0.692566 1445640247 0.235474 0.666992 -0.141296 0.692566 1445640247 0.235474 0.666992 -0.141296 0.692566 1445640247 0.235474 0.666992 -0.141296 0.692566 1445640247 0.235474 0.666992 -0.141296 0.692566 1445640247 0.235474 0.666992 -0.141296 0.692566 1445640247 0.235474 0.666992 -0.141296 0.692566 1445640247 0.232056 0.671204 -0.136108 0.690674 1445640247 0.232056 0.671204 -0.136108 0.690674 1445640247 0.232056 0.671204 -0.136108 0.690674 1445640247 0.232056 0.671204 -0.136108 0.690674 1445640247 0.232056 0.671204 -0.136108 0.690674 1445640247 0.232056 0.671204 -0.136108 0.690674 1445640247 0.231628 0.671387 -0.141113 0.689636 1445640247 0.231628 0.671387 -0.141113 0.689636 1445640248 0.231628 0.671387 -0.141113 0.689636 1445640248 0.231628 0.671387 -0.141113 0.689636 1445640248 0.231628 0.671387 -0.141113 0.689636 1445640248 0.227905 0.673645 -0.145935 0.687683 1445640248 0.227905 0.673645 -0.145935 0.687683 1445640248 0.227905 0.673645 -0.145935 0.687683 1445640248 0.227905 0.673645 -0.145935 0.687683 1445640248 0.227905 0.673645 -0.145935 0.687683 1445640248 0.219543 0.686279 -0.144409 0.678101 1445640248 0.219543 0.686279 -0.144409 0.678101 1445640248 0.219543 0.686279 -0.144409 0.678101 1445640248 0.219543 0.686279 -0.144409 0.678101 1445640248 0.219543 0.686279 -0.144409 0.678101 1445640248 0.203186 0.698242 -0.131714 0.673584 1445640248 0.203186 0.698242 -0.131714 0.673584 1445640248 0.203186 0.698242 -0.131714 0.673584 1445640248 0.203186 0.698242 -0.131714 0.673584 1445640248 0.203186 0.698242 -0.131714 0.673584 1445640248 0.203186 0.698242 -0.131714 0.673584 1445640248 0.202087 0.695190 -0.128418 0.677734 1445640248 0.202087 0.695190 -0.128418 0.677734 1445640248 0.202087 0.695190 -0.128418 0.677734 1445640248 0.202087 0.695190 -0.128418 0.677734 1445640248 0.202087 0.695190 -0.128418 0.677734 1445640248 0.202087 0.695190 -0.128418 0.677734 1445640248 0.211060 0.685852 -0.131958 0.683777 1445640248 0.211060 0.685852 -0.131958 0.683777 1445640248 0.211060 0.685852 -0.131958 0.683777 1445640248 0.211060 0.685852 -0.131958 0.683777 1445640248 0.211060 0.685852 -0.131958 0.683777 1445640248 0.211060 0.685852 -0.131958 0.683777 1445640248 0.224243 0.677368 -0.135254 0.687439 1445640248 0.224243 0.677368 -0.135254 0.687439 1445640248 0.224243 0.677368 -0.135254 0.687439 1445640248 0.224243 0.677368 -0.135254 0.687439 1445640248 0.224243 0.677368 -0.135254 0.687439 1445640248 0.224243 0.677368 -0.135254 0.687439 1445640248 0.238037 0.670715 -0.144104 0.687500 1445640248 0.238037 0.670715 -0.144104 0.687500 1445640248 0.238037 0.670715 -0.144104 0.687500 1445640248 0.238037 0.670715 -0.144104 0.687500 1445640248 0.238037 0.670715 -0.144104 0.687500 1445640248 0.238037 0.670715 -0.144104 0.687500 1445640248 0.238037 0.670715 -0.144104 0.687500 1445640248 0.242981 0.664917 -0.147949 0.690552 1445640248 0.242981 0.664917 -0.147949 0.690552 1445640248 0.242981 0.664917 -0.147949 0.690552 1445640248 0.242981 0.664917 -0.147949 0.690552 1445640248 0.242981 0.664917 -0.147949 0.690552 1445640248 0.242981 0.664917 -0.147949 0.690552 1445640248 0.245056 0.665344 -0.143982 0.690247 1445640248 0.245056 0.665344 -0.143982 0.690247 1445640248 0.245056 0.665344 -0.143982 0.690247 1445640248 0.245056 0.665344 -0.143982 0.690247 1445640248 0.245056 0.665344 -0.143982 0.690247 1445640248 0.245056 0.665344 -0.143982 0.690247 1445640248 0.244324 0.668457 -0.144043 0.687500 1445640248 0.244324 0.668457 -0.144043 0.687500 1445640248 0.244324 0.668457 -0.144043 0.687500 1445640248 0.244324 0.668457 -0.144043 0.687500 1445640248 0.244324 0.668457 -0.144043 0.687500 1445640248 0.244324 0.668457 -0.144043 0.687500 1445640248 0.244324 0.668457 -0.144043 0.687500 1445640248 0.239380 0.670593 -0.143066 0.687317 1445640248 0.239380 0.670593 -0.143066 0.687317 1445640248 0.239380 0.670593 -0.143066 0.687317 1445640248 0.239380 0.670593 -0.143066 0.687317 1445640248 0.239380 0.670593 -0.143066 0.687317 1445640248 0.239380 0.670593 -0.143066 0.687317 1445640248 0.240662 0.673279 -0.143188 0.684204 1445640248 0.240662 0.673279 -0.143188 0.684204 1445640248 0.240662 0.673279 -0.143188 0.684204 1445640248 0.240662 0.673279 -0.143188 0.684204 1445640248 0.240662 0.673279 -0.143188 0.684204 1445640248 0.240662 0.673279 -0.143188 0.684204 1445640248 0.240662 0.676025 -0.148254 0.680420 1445640248 0.240662 0.676025 -0.148254 0.680420 1445640248 0.240662 0.676025 -0.148254 0.680420 1445640248 0.240662 0.676025 -0.148254 0.680420 1445640248 0.240662 0.676025 -0.148254 0.680420 1445640248 0.240662 0.676025 -0.148254 0.680420 1445640248 0.232483 0.678589 -0.151672 0.679993 1445640248 0.232483 0.678589 -0.151672 0.679993 1445640248 0.232483 0.678589 -0.151672 0.679993 1445640248 0.232483 0.678589 -0.151672 0.679993 1445640248 0.232483 0.678589 -0.151672 0.679993 1445640248 0.232483 0.678589 -0.151672 0.679993 1445640248 0.223877 0.688660 -0.147095 0.673767 1445640248 0.223877 0.688660 -0.147095 0.673767 1445640248 0.223877 0.688660 -0.147095 0.673767 1445640248 0.223877 0.688660 -0.147095 0.673767 1445640248 0.223877 0.688660 -0.147095 0.673767 1445640248 0.223877 0.688660 -0.147095 0.673767 1445640248 0.212036 0.697998 -0.136169 0.670227 1445640248 0.212036 0.697998 -0.136169 0.670227 1445640248 0.212036 0.697998 -0.136169 0.670227 1445640248 0.212036 0.697998 -0.136169 0.670227 1445640248 0.212036 0.697998 -0.136169 0.670227 1445640248 0.212036 0.697998 -0.136169 0.670227 1445640248 0.207703 0.700745 -0.130798 0.669739 1445640248 0.207703 0.700745 -0.130798 0.669739 1445640248 0.207703 0.700745 -0.130798 0.669739 1445640248 0.207703 0.700745 -0.130798 0.669739 1445640248 0.207703 0.700745 -0.130798 0.669739 1445640248 0.207703 0.700745 -0.130798 0.669739 1445640248 0.207703 0.700745 -0.130798 0.669739 1445640248 0.222412 0.696045 -0.134521 0.669250 1445640248 0.222412 0.696045 -0.134521 0.669250 1445640248 0.222412 0.696045 -0.134521 0.669250 1445640249 0.222412 0.696045 -0.134521 0.669250 1445640249 0.222412 0.696045 -0.134521 0.669250 1445640249 0.222412 0.696045 -0.134521 0.669250 1445640249 0.237183 0.679016 -0.140503 0.680298 1445640249 0.237183 0.679016 -0.140503 0.680298 1445640249 0.237183 0.679016 -0.140503 0.680298 1445640249 0.237183 0.679016 -0.140503 0.680298 1445640249 0.237183 0.679016 -0.140503 0.680298 1445640249 0.237183 0.679016 -0.140503 0.680298 1445640249 0.239868 0.669556 -0.145569 0.687683 1445640249 0.239868 0.669556 -0.145569 0.687683 1445640249 0.239868 0.669556 -0.145569 0.687683 1445640249 0.239868 0.669556 -0.145569 0.687683 1445640249 0.239868 0.669556 -0.145569 0.687683 1445640249 0.237976 0.671936 -0.143555 0.686462 1445640249 0.237976 0.671936 -0.143555 0.686462 1445640249 0.237976 0.671936 -0.143555 0.686462 1445640249 0.237976 0.671936 -0.143555 0.686462 1445640249 0.237976 0.671936 -0.143555 0.686462 1445640249 0.237976 0.671936 -0.143555 0.686462 1445640249 0.238098 0.674927 -0.142273 0.683716 1445640249 0.238098 0.674927 -0.142273 0.683716 1445640249 0.238098 0.674927 -0.142273 0.683716 1445640249 0.238098 0.674927 -0.142273 0.683716 1445640249 0.238098 0.674927 -0.142273 0.683716 1445640249 0.238098 0.674927 -0.142273 0.683716 1445640249 0.238098 0.674927 -0.142273 0.683716 1445640249 0.237732 0.676392 -0.137268 0.683411 1445640249 0.237732 0.676392 -0.137268 0.683411 1445640249 0.237732 0.676392 -0.137268 0.683411 1445640249 0.237732 0.676392 -0.137268 0.683411 1445640249 0.237732 0.676392 -0.137268 0.683411 1445640249 0.237732 0.676392 -0.137268 0.683411 1445640249 0.238098 0.677063 -0.131409 0.683777 1445640249 0.238098 0.677063 -0.131409 0.683777 1445640249 0.238098 0.677063 -0.131409 0.683777 1445640249 0.238098 0.677063 -0.131409 0.683777 1445640249 0.238098 0.677063 -0.131409 0.683777 1445640249 0.238098 0.677063 -0.131409 0.683777 1445640249 0.238098 0.677063 -0.131409 0.683777 1445640249 0.241882 0.678833 -0.142639 0.678406 1445640249 0.241882 0.678833 -0.142639 0.678406 1445640249 0.241882 0.678833 -0.142639 0.678406 1445640249 0.241882 0.678833 -0.142639 0.678406 1445640249 0.241882 0.678833 -0.142639 0.678406 1445640249 0.241882 0.678833 -0.142639 0.678406 1445640249 0.239746 0.672546 -0.150269 0.683716 1445640249 0.239746 0.672546 -0.150269 0.683716 1445640249 0.239746 0.672546 -0.150269 0.683716 1445640249 0.239746 0.672546 -0.150269 0.683716 1445640249 0.239746 0.672546 -0.150269 0.683716 1445640249 0.239746 0.672546 -0.150269 0.683716 1445640249 0.231018 0.674316 -0.146606 0.685791 1445640249 0.231018 0.674316 -0.146606 0.685791 1445640249 0.231018 0.674316 -0.146606 0.685791 1445640249 0.231018 0.674316 -0.146606 0.685791 1445640249 0.231018 0.674316 -0.146606 0.685791 1445640249 0.231018 0.674316 -0.146606 0.685791 1445640249 0.218018 0.692505 -0.138062 0.673645 1445640249 0.218018 0.692505 -0.138062 0.673645 1445640249 0.218018 0.692505 -0.138062 0.673645 1445640249 0.218018 0.692505 -0.138062 0.673645 1445640249 0.218018 0.692505 -0.138062 0.673645 1445640249 0.208496 0.700623 -0.130127 0.669800 1445640249 0.208496 0.700623 -0.130127 0.669800 1445640249 0.208496 0.700623 -0.130127 0.669800 1445640249 0.208496 0.700623 -0.130127 0.669800 1445640249 0.208496 0.700623 -0.130127 0.669800 1445640249 0.208496 0.700623 -0.130127 0.669800 1445640249 0.208496 0.700623 -0.130127 0.669800 1445640249 0.212769 0.694702 -0.130066 0.674622 1445640249 0.212769 0.694702 -0.130066 0.674622 1445640249 0.212769 0.694702 -0.130066 0.674622 1445640249 0.212769 0.694702 -0.130066 0.674622 1445640249 0.212769 0.694702 -0.130066 0.674622 1445640249 0.222412 0.685913 -0.136047 0.679260 1445640249 0.222412 0.685913 -0.136047 0.679260 1445640249 0.222412 0.685913 -0.136047 0.679260 1445640249 0.222412 0.685913 -0.136047 0.679260 1445640249 0.222412 0.685913 -0.136047 0.679260 1445640249 0.222412 0.685913 -0.136047 0.679260 1445640249 0.228699 0.672485 -0.135437 0.690674 1445640249 0.228699 0.672485 -0.135437 0.690674 1445640249 0.228699 0.672485 -0.135437 0.690674 1445640249 0.228699 0.672485 -0.135437 0.690674 1445640249 0.228699 0.672485 -0.135437 0.690674 1445640249 0.228699 0.672485 -0.135437 0.690674 1445640249 0.232422 0.664673 -0.135010 0.697083 1445640249 0.232422 0.664673 -0.135010 0.697083 1445640249 0.232422 0.664673 -0.135010 0.697083 1445640249 0.232422 0.664673 -0.135010 0.697083 1445640249 0.232422 0.664673 -0.135010 0.697083 1445640249 0.232422 0.664673 -0.135010 0.697083 1445640249 0.230286 0.666321 -0.134338 0.696289 1445640249 0.230286 0.666321 -0.134338 0.696289 1445640249 0.230286 0.666321 -0.134338 0.696289 1445640249 0.230286 0.666321 -0.134338 0.696289 1445640249 0.230286 0.666321 -0.134338 0.696289 1445640249 0.230286 0.666321 -0.134338 0.696289 1445640249 0.220093 0.672363 -0.129395 0.694702 1445640249 0.220093 0.672363 -0.129395 0.694702 1445640249 0.220093 0.672363 -0.129395 0.694702 1445640249 0.220093 0.672363 -0.129395 0.694702 1445640249 0.220093 0.672363 -0.129395 0.694702 1445640249 0.220093 0.672363 -0.129395 0.694702 1445640249 0.207886 0.676147 -0.114624 0.697388 1445640249 0.207886 0.676147 -0.114624 0.697388 1445640249 0.207886 0.676147 -0.114624 0.697388 1445640249 0.207886 0.676147 -0.114624 0.697388 1445640249 0.207886 0.676147 -0.114624 0.697388 1445640250 0.207886 0.676147 -0.114624 0.697388 1445640250 0.207886 0.676147 -0.114624 0.697388 1445640250 0.205322 0.685120 -0.109375 0.690247 1445640250 0.205322 0.685120 -0.109375 0.690247 1445640250 0.205322 0.685120 -0.109375 0.690247 1445640250 0.205322 0.685120 -0.109375 0.690247 1445640250 0.205322 0.685120 -0.109375 0.690247 1445640250 0.210815 0.686096 -0.117798 0.686218 1445640250 0.210815 0.686096 -0.117798 0.686218 1445640250 0.210815 0.686096 -0.117798 0.686218 1445640250 0.210815 0.686096 -0.117798 0.686218 1445640250 0.210815 0.686096 -0.117798 0.686218 1445640250 0.210815 0.686096 -0.117798 0.686218 1445640250 0.210815 0.686096 -0.117798 0.686218 1445640250 0.211121 0.685181 -0.123474 0.686035 1445640250 0.211121 0.685181 -0.123474 0.686035 1445640250 0.211121 0.685181 -0.123474 0.686035 1445640250 0.211121 0.685181 -0.123474 0.686035 1445640250 0.211121 0.685181 -0.123474 0.686035 1445640250 0.211121 0.685181 -0.123474 0.686035 1445640250 0.200256 0.695740 -0.115356 0.679993 1445640250 0.200256 0.695740 -0.115356 0.679993 1445640250 0.200256 0.695740 -0.115356 0.679993 1445640250 0.200256 0.695740 -0.115356 0.679993 1445640250 0.200256 0.695740 -0.115356 0.679993 1445640250 0.191284 0.711975 -0.105896 0.667236 1445640250 0.191284 0.711975 -0.105896 0.667236 1445640250 0.191284 0.711975 -0.105896 0.667236 1445640250 0.191284 0.711975 -0.105896 0.667236 1445640250 0.191284 0.711975 -0.105896 0.667236 1445640250 0.191284 0.711975 -0.105896 0.667236 1445640250 0.191284 0.711975 -0.105896 0.667236 1445640250 0.191589 0.710571 -0.103088 0.669067 1445640250 0.191589 0.710571 -0.103088 0.669067 1445640250 0.191589 0.710571 -0.103088 0.669067 1445640250 0.191589 0.710571 -0.103088 0.669067 1445640250 0.191589 0.710571 -0.103088 0.669067 1445640250 0.191589 0.710571 -0.103088 0.669067 1445640250 0.196716 0.704956 -0.108154 0.672668 1445640250 0.196716 0.704956 -0.108154 0.672668 1445640250 0.196716 0.704956 -0.108154 0.672668 1445640250 0.196716 0.704956 -0.108154 0.672668 1445640250 0.196716 0.704956 -0.108154 0.672668 1445640250 0.196716 0.704956 -0.108154 0.672668 1445640250 0.205017 0.700684 -0.114319 0.673645 1445640250 0.205017 0.700684 -0.114319 0.673645 1445640250 0.205017 0.700684 -0.114319 0.673645 1445640250 0.205017 0.700684 -0.114319 0.673645 1445640250 0.205017 0.700684 -0.114319 0.673645 1445640250 0.205017 0.700684 -0.114319 0.673645 1445640250 0.205017 0.700684 -0.114319 0.673645 1445640250 0.220093 0.686707 -0.119385 0.682373 1445640250 0.220093 0.686707 -0.119385 0.682373 1445640250 0.220093 0.686707 -0.119385 0.682373 1445640250 0.220093 0.686707 -0.119385 0.682373 1445640250 0.220093 0.686707 -0.119385 0.682373 1445640250 0.230103 0.671265 -0.126099 0.693176 1445640250 0.230103 0.671265 -0.126099 0.693176 1445640250 0.230103 0.671265 -0.126099 0.693176 1445640250 0.230103 0.671265 -0.126099 0.693176 1445640250 0.230103 0.671265 -0.126099 0.693176 1445640250 0.230103 0.671265 -0.126099 0.693176 1445640250 0.236084 0.665833 -0.135681 0.694580 1445640250 0.236084 0.665833 -0.135681 0.694580 1445640250 0.236084 0.665833 -0.135681 0.694580 1445640250 0.236084 0.665833 -0.135681 0.694580 1445640250 0.236084 0.665833 -0.135681 0.694580 1445640250 0.236084 0.665833 -0.135681 0.694580 1445640250 0.236084 0.665833 -0.135681 0.694580 1445640250 0.235168 0.670227 -0.141418 0.689514 1445640250 0.235168 0.670227 -0.141418 0.689514 1445640250 0.235168 0.670227 -0.141418 0.689514 1445640250 0.235168 0.670227 -0.141418 0.689514 1445640250 0.235168 0.670227 -0.141418 0.689514 1445640250 0.235168 0.670227 -0.141418 0.689514 1445640250 0.225708 0.672974 -0.135193 0.691223 1445640250 0.225708 0.672974 -0.135193 0.691223 1445640250 0.225708 0.672974 -0.135193 0.691223 1445640250 0.225708 0.672974 -0.135193 0.691223 1445640250 0.225708 0.672974 -0.135193 0.691223 1445640250 0.225708 0.672974 -0.135193 0.691223 1445640250 0.223816 0.679382 -0.133118 0.685974 1445640250 0.223816 0.679382 -0.133118 0.685974 1445640250 0.223816 0.679382 -0.133118 0.685974 1445640250 0.223816 0.679382 -0.133118 0.685974 1445640250 0.223816 0.679382 -0.133118 0.685974 1445640250 0.223816 0.679382 -0.133118 0.685974 1445640250 0.219666 0.685364 -0.139038 0.680115 1445640250 0.219666 0.685364 -0.139038 0.680115 1445640250 0.219666 0.685364 -0.139038 0.680115 1445640250 0.219666 0.685364 -0.139038 0.680115 1445640250 0.219666 0.685364 -0.139038 0.680115 1445640250 0.219666 0.685364 -0.139038 0.680115 1445640250 0.219666 0.685364 -0.139038 0.680115 1445640250 0.206604 0.692322 -0.137817 0.677490 1445640250 0.206604 0.692322 -0.137817 0.677490 1445640250 0.206604 0.692322 -0.137817 0.677490 1445640250 0.206604 0.692322 -0.137817 0.677490 1445640250 0.206604 0.692322 -0.137817 0.677490 1445640250 0.206604 0.692322 -0.137817 0.677490 1445640250 0.186707 0.703125 -0.120972 0.675293 1445640250 0.186707 0.703125 -0.120972 0.675293 1445640250 0.186707 0.703125 -0.120972 0.675293 1445640250 0.186707 0.703125 -0.120972 0.675293 1445640250 0.168335 0.713074 -0.101013 0.672974 1445640250 0.168335 0.713074 -0.101013 0.672974 1445640250 0.168335 0.713074 -0.101013 0.672974 1445640250 0.168335 0.713074 -0.101013 0.672974 1445640250 0.168335 0.713074 -0.101013 0.672974 1445640250 0.168335 0.713074 -0.101013 0.672974 1445640251 0.164795 0.716187 -0.090332 0.672058 1445640251 0.164795 0.716187 -0.090332 0.672058 1445640251 0.164795 0.716187 -0.090332 0.672058 1445640251 0.164795 0.716187 -0.090332 0.672058 1445640251 0.164795 0.716187 -0.090332 0.672058 1445640251 0.164795 0.716187 -0.090332 0.672058 1445640251 0.164795 0.716187 -0.090332 0.672058 1445640251 0.176514 0.708130 -0.093079 0.677185 1445640251 0.176514 0.708130 -0.093079 0.677185 1445640251 0.176514 0.708130 -0.093079 0.677185 1445640251 0.176514 0.708130 -0.093079 0.677185 1445640251 0.176514 0.708130 -0.093079 0.677185 1445640251 0.176514 0.708130 -0.093079 0.677185 1445640251 0.192444 0.696594 -0.101318 0.683594 1445640251 0.192444 0.696594 -0.101318 0.683594 1445640251 0.192444 0.696594 -0.101318 0.683594 1445640251 0.192444 0.696594 -0.101318 0.683594 1445640251 0.192444 0.696594 -0.101318 0.683594 1445640251 0.192444 0.696594 -0.101318 0.683594 1445640251 0.206177 0.686218 -0.110229 0.688721 1445640251 0.206177 0.686218 -0.110229 0.688721 1445640251 0.206177 0.686218 -0.110229 0.688721 1445640251 0.206177 0.686218 -0.110229 0.688721 1445640251 0.206177 0.686218 -0.110229 0.688721 1445640251 0.206177 0.686218 -0.110229 0.688721 1445640251 0.214905 0.687561 -0.117981 0.683411 1445640251 0.214905 0.687561 -0.117981 0.683411 1445640251 0.214905 0.687561 -0.117981 0.683411 1445640251 0.214905 0.687561 -0.117981 0.683411 1445640251 0.214905 0.687561 -0.117981 0.683411 1445640251 0.214905 0.687561 -0.117981 0.683411 1445640251 0.214905 0.687561 -0.117981 0.683411 1445640251 0.222778 0.695068 -0.125061 0.671936 1445640251 0.222778 0.695068 -0.125061 0.671936 1445640251 0.222778 0.695068 -0.125061 0.671936 1445640251 0.222778 0.695068 -0.125061 0.671936 1445640251 0.222778 0.695068 -0.125061 0.671936 1445640251 0.222778 0.695068 -0.125061 0.671936 1445640251 0.216370 0.692017 -0.119873 0.678101 1445640251 0.216370 0.692017 -0.119873 0.678101 1445640251 0.216370 0.692017 -0.119873 0.678101 1445640251 0.216370 0.692017 -0.119873 0.678101 1445640251 0.216370 0.692017 -0.119873 0.678101 1445640251 0.216370 0.692017 -0.119873 0.678101 1445640251 0.214355 0.687927 -0.116760 0.683411 1445640251 0.214355 0.687927 -0.116760 0.683411 1445640251 0.214355 0.687927 -0.116760 0.683411 1445640251 0.214355 0.687927 -0.116760 0.683411 1445640251 0.214355 0.687927 -0.116760 0.683411 1445640251 0.214355 0.687927 -0.116760 0.683411 1445640251 0.219055 0.696838 -0.124268 0.671448 1445640251 0.219055 0.696838 -0.124268 0.671448 1445640251 0.219055 0.696838 -0.124268 0.671448 1445640251 0.219055 0.696838 -0.124268 0.671448 1445640251 0.219055 0.696838 -0.124268 0.671448 1445640251 0.219055 0.696838 -0.124268 0.671448 1445640251 0.219055 0.696838 -0.124268 0.671448 1445640251 0.210938 0.698059 -0.123840 0.672913 1445640251 0.210938 0.698059 -0.123840 0.672913 1445640251 0.210938 0.698059 -0.123840 0.672913 1445640251 0.210938 0.698059 -0.123840 0.672913 1445640251 0.210938 0.698059 -0.123840 0.672913 1445640251 0.206787 0.700073 -0.126099 0.671631 1445640251 0.206787 0.700073 -0.126099 0.671631 1445640251 0.206787 0.700073 -0.126099 0.671631 1445640251 0.206787 0.700073 -0.126099 0.671631 1445640251 0.206787 0.700073 -0.126099 0.671631 1445640251 0.206787 0.700073 -0.126099 0.671631 1445640251 0.206787 0.700073 -0.126099 0.671631 1445640251 0.195007 0.712891 -0.115967 0.663513 1445640251 0.195007 0.712891 -0.115967 0.663513 1445640251 0.195007 0.712891 -0.115967 0.663513 1445640251 0.195007 0.712891 -0.115967 0.663513 1445640251 0.195007 0.712891 -0.115967 0.663513 1445640251 0.195007 0.712891 -0.115967 0.663513 1445640251 0.179626 0.720032 -0.100281 0.662659 1445640251 0.179626 0.720032 -0.100281 0.662659 1445640251 0.179626 0.720032 -0.100281 0.662659 1445640251 0.179626 0.720032 -0.100281 0.662659 1445640251 0.179626 0.720032 -0.100281 0.662659 1445640251 0.179626 0.720032 -0.100281 0.662659 1445640251 0.176697 0.717346 -0.094543 0.667236 1445640251 0.176697 0.717346 -0.094543 0.667236 1445640251 0.176697 0.717346 -0.094543 0.667236 1445640251 0.176697 0.717346 -0.094543 0.667236 1445640251 0.176697 0.717346 -0.094543 0.667236 1445640251 0.176697 0.717346 -0.094543 0.667236 1445640251 0.176697 0.717346 -0.094543 0.667236 1445640251 0.187195 0.709839 -0.102539 0.671204 1445640251 0.187195 0.709839 -0.102539 0.671204 1445640251 0.187195 0.709839 -0.102539 0.671204 1445640251 0.187195 0.709839 -0.102539 0.671204 1445640251 0.187195 0.709839 -0.102539 0.671204 1445640251 0.197937 0.696228 -0.106873 0.681580 1445640251 0.197937 0.696228 -0.106873 0.681580 1445640251 0.197937 0.696228 -0.106873 0.681580 1445640251 0.197937 0.696228 -0.106873 0.681580 1445640251 0.197937 0.696228 -0.106873 0.681580 1445640251 0.197937 0.696228 -0.106873 0.681580 1445640251 0.210938 0.688416 -0.118774 0.683655 1445640251 0.210938 0.688416 -0.118774 0.683655 1445640251 0.210938 0.688416 -0.118774 0.683655 1445640251 0.210938 0.688416 -0.118774 0.683655 1445640251 0.210938 0.688416 -0.118774 0.683655 1445640251 0.210938 0.688416 -0.118774 0.683655 1445640251 0.210938 0.688416 -0.118774 0.683655 1445640251 0.221313 0.683777 -0.131348 0.682739 1445640251 0.221313 0.683777 -0.131348 0.682739 1445640251 
0.237854 0.685303 -0.159546 0.669495 1445640253 0.237854 0.685303 -0.159546 0.669495 1445640253 0.237854 0.685303 -0.159546 0.669495 1445640253 0.237854 0.685303 -0.159546 0.669495 1445640253 0.237854 0.685303 -0.159546 0.669495 1445640253 0.237854 0.685303 -0.159546 0.669495 1445640253 0.249512 0.679443 -0.164734 0.669983 1445640253 0.249512 0.679443 -0.164734 0.669983 1445640253 0.249512 0.679443 -0.164734 0.669983 1445640253 0.249512 0.679443 -0.164734 0.669983 1445640253 0.249512 0.679443 -0.164734 0.669983 1445640253 0.249512 0.679443 -0.164734 0.669983 1445640253 0.262390 0.676575 -0.178528 0.664429 1445640253 0.262390 0.676575 -0.178528 0.664429 1445640253 0.262390 0.676575 -0.178528 0.664429 1445640253 0.262390 0.676575 -0.178528 0.664429 1445640253 0.262390 0.676575 -0.178528 0.664429 1445640253 0.262390 0.676575 -0.178528 0.664429 1445640253 0.267273 0.679993 -0.189941 0.655762 1445640253 0.267273 0.679993 -0.189941 0.655762 1445640253 0.267273 0.679993 -0.189941 0.655762 1445640253 0.267273 0.679993 -0.189941 0.655762 1445640253 0.267273 0.679993 -0.189941 0.655762 1445640253 0.267273 0.679993 -0.189941 0.655762 1445640253 0.253296 0.682739 -0.191345 0.658020 1445640253 0.253296 0.682739 -0.191345 0.658020 1445640253 0.253296 0.682739 -0.191345 0.658020 1445640254 0.253296 0.682739 -0.191345 0.658020 1445640254 0.253296 0.682739 -0.191345 0.658020 1445640254 0.253296 0.682739 -0.191345 0.658020 1445640254 0.230042 0.665466 -0.164978 0.690613 1445640254 0.230042 0.665466 -0.164978 0.690613 1445640254 0.230042 0.665466 -0.164978 0.690613 1445640254 0.230042 0.665466 -0.164978 0.690613 1445640254 0.230042 0.665466 -0.164978 0.690613 1445640254 0.226746 0.656067 -0.142456 0.705505 1445640254 0.226746 0.656067 -0.142456 0.705505 1445640254 0.226746 0.656067 -0.142456 0.705505 1445640254 0.226746 0.656067 -0.142456 0.705505 1445640254 0.226746 0.656067 -0.142456 0.705505 1445640254 0.226746 0.656067 -0.142456 0.705505 1445640254 0.226746 0.656067 -0.142456 0.705505 1445640254 0.250000 0.659363 -0.160828 0.690491 1445640254 0.250000 0.659363 -0.160828 0.690491 1445640254 0.250000 0.659363 -0.160828 0.690491 1445640254 0.250000 0.659363 -0.160828 0.690491 1445640254 0.250000 0.659363 -0.160828 0.690491 1445640254 0.250000 0.659363 -0.160828 0.690491 1445640254 0.256165 0.673828 -0.188965 0.666748 1445640254 0.256165 0.673828 -0.188965 0.666748 1445640254 0.256165 0.673828 -0.188965 0.666748 1445640254 0.256165 0.673828 -0.188965 0.666748 1445640254 0.256165 0.673828 -0.188965 0.666748 1445640254 0.256165 0.673828 -0.188965 0.666748 1445640254 0.244568 0.686523 -0.182068 0.659973 1445640254 0.244568 0.686523 -0.182068 0.659973 1445640254 0.244568 0.686523 -0.182068 0.659973 1445640254 0.244568 0.686523 -0.182068 0.659973 1445640254 0.244568 0.686523 -0.182068 0.659973 1445640254 0.244568 0.686523 -0.182068 0.659973 1445640254 0.244385 0.677673 -0.158447 0.675171 1445640254 0.244385 0.677673 -0.158447 0.675171 1445640254 0.244385 0.677673 -0.158447 0.675171 1445640254 0.244385 0.677673 -0.158447 0.675171 1445640254 0.244385 0.677673 -0.158447 0.675171 1445640254 0.244385 0.677673 -0.158447 0.675171 1445640254 0.251404 0.678101 -0.153503 0.673279 1445640254 0.251404 0.678101 -0.153503 0.673279 1445640254 0.251404 0.678101 -0.153503 0.673279 1445640254 0.251404 0.678101 -0.153503 0.673279 1445640254 0.251404 0.678101 -0.153503 0.673279 1445640254 0.251404 0.678101 -0.153503 0.673279 1445640254 0.251404 0.678101 -0.153503 0.673279 1445640254 0.263000 0.682739 -0.169434 0.660278 1445640254 0.263000 0.682739 -0.169434 0.660278 1445640254 0.263000 0.682739 -0.169434 0.660278 1445640254 0.263000 0.682739 -0.169434 0.660278 1445640254 0.263000 0.682739 -0.169434 0.660278 1445640254 0.263000 0.682739 -0.169434 0.660278 1445640254 0.277344 0.684814 -0.191223 0.646118 1445640254 0.277344 0.684814 -0.191223 0.646118 1445640254 0.277344 0.684814 -0.191223 0.646118 1445640254 0.277344 0.684814 -0.191223 0.646118 1445640254 0.277344 0.684814 -0.191223 0.646118 1445640254 0.277344 0.684814 -0.191223 0.646118 1445640254 0.274963 0.684753 -0.193787 0.646362 1445640254 0.274963 0.684753 -0.193787 0.646362 1445640254 0.274963 0.684753 -0.193787 0.646362 1445640254 0.274963 0.684753 -0.193787 0.646362 1445640254 0.274963 0.684753 -0.193787 0.646362 1445640254 0.267151 0.678528 -0.183777 0.659058 1445640254 0.267151 0.678528 -0.183777 0.659058 1445640254 0.267151 0.678528 -0.183777 0.659058 1445640254 0.267151 0.678528 -0.183777 0.659058 1445640254 0.267151 0.678528 -0.183777 0.659058 1445640254 0.267151 0.678528 -0.183777 0.659058 1445640254 0.257019 0.671448 -0.174194 0.672791 1445640254 0.257019 0.671448 -0.174194 0.672791 1445640254 0.257019 0.671448 -0.174194 0.672791 1445640254 0.257019 0.671448 -0.174194 0.672791 1445640254 0.257019 0.671448 -0.174194 0.672791 1445640254 0.257019 0.671448 -0.174194 0.672791 1445640254 0.257019 0.671448 -0.174194 0.672791 1445640254 0.241089 0.660461 -0.153625 0.694275 1445640254 0.241089 0.660461 -0.153625 0.694275 1445640254 0.241089 0.660461 -0.153625 0.694275 1445640254 0.241089 0.660461 -0.153625 0.694275 1445640254 0.241089 0.660461 -0.153625 0.694275 1445640254 0.244263 0.656677 -0.146301 0.698303 1445640254 0.244263 0.656677 -0.146301 0.698303 1445640254 0.244263 0.656677 -0.146301 0.698303 1445640254 0.244263 0.656677 -0.146301 0.698303 1445640254 0.244263 0.656677 -0.146301 0.698303 1445640254 0.244263 0.656677 -0.146301 0.698303 1445640254 0.244263 0.656677 -0.146301 0.698303 1445640254 0.258728 0.672119 -0.175903 0.671021 1445640254 0.258728 0.672119 -0.175903 0.671021 1445640254 0.258728 0.672119 -0.175903 0.671021 1445640254 0.258728 0.672119 -0.175903 0.671021 1445640254 0.258728 0.672119 -0.175903 0.671021 1445640254 0.258728 0.672119 -0.175903 0.671021 1445640254 0.251892 0.685364 -0.181274 0.658691 1445640254 0.251892 0.685364 -0.181274 0.658691 1445640254 0.251892 0.685364 -0.181274 0.658691 1445640254 0.251892 0.685364 -0.181274 0.658691 1445640254 0.251892 0.685364 -0.181274 0.658691 1445640254 0.251892 0.685364 -0.181274 0.658691 1445640254 0.251892 0.685364 -0.181274 0.658691 1445640254 0.244812 0.679382 -0.162109 0.672424 1445640254 0.244812 0.679382 -0.162109 0.672424 1445640254 0.244812 0.679382 -0.162109 0.672424 1445640254 0.244812 0.679382 -0.162109 0.672424 1445640254 0.244812 0.679382 -0.162109 0.672424 1445640254 0.244812 0.679382 -0.162109 0.672424 1445640254 0.243347 0.683228 -0.152588 0.671326 1445640254 0.243347 0.683228 -0.152588 0.671326 1445640254 0.243347 0.683228 -0.152588 0.671326 1445640255 0.251282 0.695007 -0.164307 0.653259 1445640255 0.251282 0.695007 -0.164307 0.653259 1445640255 0.251282 0.695007 -0.164307 0.653259 1445640255 0.251282 0.695007 -0.164307 0.653259 1445640255 0.251282 0.695007 -0.164307 0.653259 1445640255 0.251282 0.695007 -0.164307 0.653259 1445640255 0.266479 0.700256 -0.185120 0.635803 1445640255 0.266479 0.700256 -0.185120 0.635803 1445640255 0.266479 0.700256 -0.185120 0.635803 1445640255 0.266479 0.700256 -0.185120 0.635803 1445640255 0.266479 0.700256 -0.185120 0.635803 1445640255 0.266479 0.700256 -0.185120 0.635803 1445640255 0.266479 0.700256 -0.185120 0.635803 1445640255 0.266113 0.698975 -0.189392 0.636169 1445640255 0.266113 0.698975 -0.189392 0.636169 1445640255 0.266113 0.698975 -0.189392 0.636169 1445640255 0.266113 0.698975 -0.189392 0.636169 1445640255 0.266113 0.698975 -0.189392 0.636169 1445640255 0.266113 0.698975 -0.189392 0.636169 1445640255 0.256348 0.698303 -0.185425 0.642029 1445640255 0.256348 0.698303 -0.185425 0.642029 1445640255 0.256348 0.698303 -0.185425 0.642029 1445640255 0.256348 0.698303 -0.185425 0.642029 1445640255 0.256348 0.698303 -0.185425 0.642029 1445640255 0.256348 0.698303 -0.185425 0.642029 1445640255 0.256348 0.698303 -0.185425 0.642029 1445640255 0.237366 0.685242 -0.164307 0.668579 1445640255 0.237366 0.685242 -0.164307 0.668579 1445640255 0.237366 0.685242 -0.164307 0.668579 1445640255 0.237366 0.685242 -0.164307 0.668579 1445640255 0.237366 0.685242 -0.164307 0.668579 1445640255 0.226807 0.672852 -0.141602 0.689758 1445640255 0.226807 0.672852 -0.141602 0.689758 1445640255 0.226807 0.672852 -0.141602 0.689758 1445640255 0.226807 0.672852 -0.141602 0.689758 1445640255 0.226807 0.672852 -0.141602 0.689758 1445640255 0.226807 0.672852 -0.141602 0.689758 1445640255 0.243591 0.667297 -0.150024 0.687622 1445640255 0.243591 0.667297 -0.150024 0.687622 1445640255 0.243591 0.667297 -0.150024 0.687622 1445640255 0.243591 0.667297 -0.150024 0.687622 1445640255 0.243591 0.667297 -0.150024 0.687622 1445640255 0.243591 0.667297 -0.150024 0.687622 1445640255 0.243591 0.667297 -0.150024 0.687622 1445640255 0.253296 0.679565 -0.174438 0.665955 1445640255 0.253296 0.679565 -0.174438 0.665955 1445640255 0.253296 0.679565 -0.174438 0.665955 1445640255 0.253296 0.679565 -0.174438 0.665955 1445640255 0.253296 0.679565 -0.174438 0.665955 1445640255 0.253296 0.679565 -0.174438 0.665955 1445640255 0.252319 0.694092 -0.185608 0.648132 1445640255 0.252319 0.694092 -0.185608 0.648132 1445640255 0.252319 0.694092 -0.185608 0.648132 1445640255 0.252319 0.694092 -0.185608 0.648132 1445640255 0.252319 0.694092 -0.185608 0.648132 1445640255 0.252319 0.694092 -0.185608 0.648132 1445640255 0.253357 0.689514 -0.171753 0.656311 1445640255 0.253357 0.689514 -0.171753 0.656311 1445640255 0.253357 0.689514 -0.171753 0.656311 1445640255 0.253357 0.689514 -0.171753 0.656311 1445640255 0.253357 0.689514 -0.171753 0.656311 1445640255 0.253357 0.689514 -0.171753 0.656311 1445640255 0.260620 0.684326 -0.167480 0.660034 1445640255 0.260620 0.684326 -0.167480 0.660034 1445640255 0.260620 0.684326 -0.167480 0.660034 1445640255 0.260620 0.684326 -0.167480 0.660034 1445640255 0.260620 0.684326 -0.167480 0.660034 1445640255 0.260620 0.684326 -0.167480 0.660034 1445640255 0.260620 0.684326 -0.167480 0.660034 1445640255 0.271851 0.687622 -0.181641 0.648193 1445640255 0.271851 0.687622 -0.181641 0.648193 1445640255 0.271851 0.687622 -0.181641 0.648193 1445640255 0.271851 0.687622 -0.181641 0.648193 1445640255 0.271851 0.687622 -0.181641 0.648193 1445640255 0.271851 0.687622 -0.181641 0.648193 1445640255 0.291687 0.688538 -0.201721 0.632507 1445640255 0.291687 0.688538 -0.201721 0.632507 1445640255 0.291687 0.688538 -0.201721 0.632507 1445640255 0.291687 0.688538 -0.201721 0.632507 1445640255 0.291687 0.688538 -0.201721 0.632507 1445640255 0.291687 0.688538 -0.201721 0.632507 1445640255 0.291687 0.688538 -0.201721 0.632507 1445640255 0.296936 0.684631 -0.211548 0.631104 1445640255 0.296936 0.684631 -0.211548 0.631104 1445640255 0.296936 0.684631 -0.211548 0.631104 1445640255 0.296936 0.684631 -0.211548 0.631104 1445640255 0.296936 0.684631 -0.211548 0.631104 1445640255 0.296936 0.684631 -0.211548 0.631104 1445640255 0.281006 0.679565 -0.205688 0.645630 1445640255 0.281006 0.679565 -0.205688 0.645630 1445640255 0.281006 0.679565 -0.205688 0.645630 1445640255 0.281006 0.679565 -0.205688 0.645630 1445640255 0.281006 0.679565 -0.205688 0.645630 1445640255 0.281006 0.679565 -0.205688 0.645630 1445640255 0.259033 0.667358 -0.180603 0.674377 1445640255 0.259033 0.667358 -0.180603 0.674377 1445640255 0.259033 0.667358 -0.180603 0.674377 1445640255 0.259033 0.667358 -0.180603 0.674377 1445640255 0.259033 0.667358 -0.180603 0.674377 1445640255 0.259033 0.667358 -0.180603 0.674377 1445640255 0.259033 0.667358 -0.180603 0.674377 1445640255 0.248352 0.653564 -0.155945 0.697693 1445640255 0.248352 0.653564 -0.155945 0.697693 1445640255 0.248352 0.653564 -0.155945 0.697693 1445640255 0.248352 0.653564 -0.155945 0.697693 1445640255 0.248352 0.653564 -0.155945 0.697693 1445640255 0.248352 0.653564 -0.155945 0.697693 1445640255 0.257568 0.650330 -0.161072 0.696228 1445640255 0.257568 0.650330 -0.161072 0.696228 1445640255 0.257568 0.650330 -0.161072 0.696228 1445640255 0.257568 0.650330 -0.161072 0.696228 1445640255 0.257568 0.650330 -0.161072 0.696228 1445640256 0.257568 0.650330 -0.161072 0.696228 1445640256 0.256165 0.664429 -0.176270 0.679565 1445640256 0.256165 0.664429 -0.176270 0.679565 1445640256 0.256165 0.664429 -0.176270 0.679565 1445640256 0.256165 0.664429 -0.176270 0.679565 1445640256 0.256165 0.664429 -0.176270 0.679565 1445640256 0.256165 0.664429 -0.176270 0.679565 1445640256 0.256165 0.664429 -0.176270 0.679565 1445640256 0.249023 0.681763 -0.177429 0.664490 1445640256 0.249023 0.681763 -0.177429 0.664490 1445640256 0.249023 0.681763 -0.177429 0.664490 1445640256 0.249023 0.681763 -0.177429 0.664490 1445640256 0.249023 0.681763 -0.177429 0.664490 1445640256 0.249023 0.681763 -0.177429 0.664490 1445640256 0.255859 0.679993 -0.170288 0.665649 1445640256 0.255859 0.679993 -0.170288 0.665649 1445640256 0.255859 0.679993 -0.170288 0.665649 1445640256 0.255859 0.679993 -0.170288 0.665649 1445640256 0.255859 0.679993 -0.170288 0.665649 1445640256 0.255859 0.679993 -0.170288 0.665649 1445640256 0.257202 0.680176 -0.162659 0.666809 1445640256 0.257202 0.680176 -0.162659 0.666809 1445640256 0.257202 0.680176 -0.162659 0.666809 1445640256 0.257202 0.680176 -0.162659 0.666809 1445640256 0.257202 0.680176 -0.162659 0.666809 1445640256 0.257202 0.680176 -0.162659 0.666809 1445640256 0.262146 0.687073 -0.174011 0.654907 1445640256 0.262146 0.687073 -0.174011 0.654907 1445640256 0.262146 0.687073 -0.174011 0.654907 1445640256 0.262146 0.687073 -0.174011 0.654907 1445640256 0.262146 0.687073 -0.174011 0.654907 1445640256 0.262146 0.687073 -0.174011 0.654907 1445640256 0.273499 0.682312 -0.182495 0.652893 1445640256 0.273499 0.682312 -0.182495 0.652893 1445640256 0.273499 0.682312 -0.182495 0.652893 1445640256 0.273499 0.682312 -0.182495 0.652893 1445640256 0.273499 0.682312 -0.182495 0.652893 1445640256 0.273499 0.682312 -0.182495 0.652893 1445640256 0.282349 0.678345 -0.188721 0.651489 1445640256 0.282349 0.678345 -0.188721 0.651489 1445640256 0.282349 0.678345 -0.188721 0.651489 1445640256 0.282349 0.678345 -0.188721 0.651489 1445640256 0.282349 0.678345 -0.188721 0.651489 1445640256 0.282349 0.678345 -0.188721 0.651489 1445640256 0.282349 0.678345 -0.188721 0.651489 1445640256 0.281189 0.678955 -0.198486 0.648438 1445640256 0.281189 0.678955 -0.198486 0.648438 1445640256 0.281189 0.678955 -0.198486 0.648438 1445640256 0.281189 0.678955 -0.198486 0.648438 1445640256 0.281189 0.678955 -0.198486 0.648438 1445640256 0.281189 0.678955 -0.198486 0.648438 1445640256 0.262695 0.673889 -0.187622 0.664490 1445640256 0.262695 0.673889 -0.187622 0.664490 1445640256 0.262695 0.673889 -0.187622 0.664490 1445640256 0.262695 0.673889 -0.187622 0.664490 1445640256 0.262695 0.673889 -0.187622 0.664490 1445640256 0.262695 0.673889 -0.187622 0.664490 1445640256 0.262695 0.673889 -0.187622 0.664490 1445640256 0.242798 0.657654 -0.152466 0.696594 1445640256 0.242798 0.657654 -0.152466 0.696594 1445640256 0.242798 0.657654 -0.152466 0.696594 1445640256 0.242798 0.657654 -0.152466 0.696594 1445640256 0.242798 0.657654 -0.152466 0.696594 1445640256 0.242798 0.657654 -0.152466 0.696594 1445640256 0.242798 0.657654 -0.152466 0.696594 1445640256 0.254700 0.647827 -0.154114 0.701172 1445640256 0.254700 0.647827 -0.154114 0.701172 1445640256 0.254700 0.647827 -0.154114 0.701172 1445640256 0.254700 0.647827 -0.154114 0.701172 1445640256 0.254700 0.647827 -0.154114 0.701172 1445640256 0.258362 0.657227 -0.174133 0.686218 1445640256 0.258362 0.657227 -0.174133 0.686218 1445640256 0.258362 0.657227 -0.174133 0.686218 1445640256 0.258362 0.657227 -0.174133 0.686218 1445640256 0.258362 0.657227 -0.174133 0.686218 1445640256 0.258362 0.657227 -0.174133 0.686218 1445640256 0.258362 0.657227 -0.174133 0.686218 1445640256 0.252014 0.675232 -0.185425 0.667908 1445640256 0.252014 0.675232 -0.185425 0.667908 1445640256 0.252014 0.675232 -0.185425 0.667908 1445640256 0.252014 0.675232 -0.185425 0.667908 1445640256 0.252014 0.675232 -0.185425 0.667908 1445640256 0.252014 0.675232 -0.185425 0.667908 1445640256 0.254517 0.670349 -0.176208 0.674316 1445640256 0.254517 0.670349 -0.176208 0.674316 1445640256 0.254517 0.670349 -0.176208 0.674316 1445640256 0.254517 0.670349 -0.176208 0.674316 1445640256 0.254517 0.670349 -0.176208 0.674316 1445640256 0.254517 0.670349 -0.176208 0.674316 1445640256 0.249023 0.669434 -0.160034 0.681274 1445640256 0.249023 0.669434 -0.160034 0.681274 1445640256 0.249023 0.669434 -0.160034 0.681274 1445640256 0.249023 0.669434 -0.160034 0.681274 1445640256 0.249023 0.669434 -0.160034 0.681274 1445640256 0.249023 0.669434 -0.160034 0.681274 1445640256 0.249023 0.669434 -0.160034 0.681274 1445640256 0.249329 0.676453 -0.166565 0.672668 1445640256 0.249329 0.676453 -0.166565 0.672668 1445640256 0.249329 0.676453 -0.166565 0.672668 1445640256 0.249329 0.676453 -0.166565 0.672668 1445640256 0.249329 0.676453 -0.166565 0.672668 1445640256 0.249329 0.676453 -0.166565 0.672668 1445640256 0.253235 0.677979 -0.167969 0.669312 1445640256 0.253235 0.677979 -0.167969 0.669312 1445640256 0.253235 0.677979 -0.167969 0.669312 1445640256 0.253235 0.677979 -0.167969 0.669312 1445640256 0.253235 0.677979 -0.167969 0.669312 1445640256 0.253235 0.677979 -0.167969 0.669312 1445640256 0.260132 0.677917 -0.172913 0.665405 1445640256 0.260132 0.677917 -0.172913 0.665405 1445640256 0.260132 0.677917 -0.172913 0.665405 1445640256 0.260132 0.677917 -0.172913 0.665405 1445640256 0.260132 0.677917 -0.172913 0.665405 1445640256 0.260132 0.677917 -0.172913 0.665405 1445640257 0.266541 0.677551 -0.180725 0.661133 1445640257 0.266541 0.677551 -0.180725 0.661133 1445640257 0.266541 0.677551 -0.180725 0.661133 1445640257 0.266541 0.677551 -0.180725 0.661133 1445640257 0.266541 0.677551 -0.180725 0.661133 1445640257 0.266541 0.677551 -0.180725 0.661133 1445640257 0.267883 0.678284 -0.190308 0.657166 1445640257 0.267883 0.678284 -0.190308 0.657166 1445640257 0.267883 0.678284 -0.190308 0.657166 1445640257 0.267883 0.678284 -0.190308 0.657166 1445640257 0.267883 0.678284 -0.190308 0.657166 1445640257 0.267883 0.678284 -0.190308 0.657166 1445640257 0.249451 0.672913 -0.181641 0.672241 1445640257 0.249451 0.672913 -0.181641 0.672241 1445640257 0.249451 0.672913 -0.181641 0.672241 1445640257 0.249451 0.672913 -0.181641 0.672241 1445640257 0.249451 0.672913 -0.181641 0.672241 1445640257 0.249451 0.672913 -0.181641 0.672241 1445640257 0.244263 0.650635 -0.157837 0.701477 1445640257 0.244263 0.650635 -0.157837 0.701477 1445640257 0.244263 0.650635 -0.157837 0.701477 1445640257 0.244263 0.650635 -0.157837 0.701477 1445640257 0.244263 0.650635 -0.157837 0.701477 1445640257 0.244263 0.650635 -0.157837 0.701477 1445640257 0.244263 0.650635 -0.157837 0.701477 1445640257 0.257813 0.651855 -0.165344 0.693665 1445640257 0.257813 0.651855 -0.165344 0.693665 1445640257 0.257813 0.651855 -0.165344 0.693665 1445640257 0.257813 0.651855 -0.165344 0.693665 1445640257 0.257813 0.651855 -0.165344 0.693665 1445640257 0.260620 0.680176 -0.191650 0.657776 1445640257 0.260620 0.680176 -0.191650 0.657776 1445640257 0.260620 0.680176 -0.191650 0.657776 1445640257 0.260620 0.680176 -0.191650 0.657776 1445640257 0.260620 0.680176 -0.191650 0.657776 1445640257 0.260620 0.680176 -0.191650 0.657776 1445640257 0.260437 0.694885 -0.198975 0.639954 1445640257 0.260437 0.694885 -0.198975 0.639954 1445640257 0.260437 0.694885 -0.198975 0.639954 1445640257 0.260437 0.694885 -0.198975 0.639954 1445640257 0.260437 0.694885 -0.198975 0.639954 1445640257 0.260437 0.694885 -0.198975 0.639954 1445640257 0.260437 0.694885 -0.198975 0.639954 1445640257 0.266296 0.685364 -0.185364 0.651855 1445640257 0.266296 0.685364 -0.185364 0.651855 1445640257 0.266296 0.685364 -0.185364 0.651855 1445640257 0.266296 0.685364 -0.185364 0.651855 1445640257 0.266296 0.685364 -0.185364 0.651855 1445640257 0.266296 0.685364 -0.185364 0.651855 1445640257 0.266846 0.682190 -0.180237 0.656372 1445640257 0.266846 0.682190 -0.180237 0.656372 1445640257 0.266846 0.682190 -0.180237 0.656372 1445640257 0.266846 0.682190 -0.180237 0.656372 1445640257 0.266846 0.682190 -0.180237 0.656372 1445640257 0.266846 0.682190 -0.180237 0.656372 1445640257 0.271729 0.685303 -0.189331 0.648560 1445640257 0.271729 0.685303 -0.189331 0.648560 1445640257 0.271729 0.685303 -0.189331 0.648560 1445640257 0.271729 0.685303 -0.189331 0.648560 1445640257 0.271729 0.685303 -0.189331 0.648560 1445640257 0.271729 0.685303 -0.189331 0.648560 1445640257 0.282959 0.685242 -0.199463 0.640747 1445640257 0.282959 0.685242 -0.199463 0.640747 1445640257 0.282959 0.685242 -0.199463 0.640747 1445640257 0.282959 0.685242 -0.199463 0.640747 1445640257 0.282959 0.685242 -0.199463 0.640747 1445640257 0.282959 0.685242 -0.199463 0.640747 1445640257 0.282959 0.685242 -0.199463 0.640747 1445640257 0.282471 0.685730 -0.208618 0.637512 1445640257 0.282471 0.685730 -0.208618 0.637512 1445640257 0.282471 0.685730 -0.208618 0.637512 1445640257 0.282471 0.685730 -0.208618 0.637512 1445640257 0.282471 0.685730 -0.208618 0.637512 1445640257 0.282471 0.685730 -0.208618 0.637512 1445640257 0.270081 0.681396 -0.202026 0.649475 1445640257 0.270081 0.681396 -0.202026 0.649475 1445640257 0.270081 0.681396 -0.202026 0.649475 1445640257 0.270081 0.681396 -0.202026 0.649475 1445640257 0.270081 0.681396 -0.202026 0.649475 1445640257 0.270081 0.681396 -0.202026 0.649475 1445640257 0.252808 0.671997 -0.176880 0.673157 1445640257 0.252808 0.671997 -0.176880 0.673157 1445640257 0.252808 0.671997 -0.176880 0.673157 1445640257 0.252808 0.671997 -0.176880 0.673157 1445640257 0.252808 0.671997 -0.176880 0.673157 1445640257 0.246094 0.672119 -0.158936 0.679932 1445640257 0.246094 0.672119 -0.158936 0.679932 1445640257 0.246094 0.672119 -0.158936 0.679932 1445640257 0.246094 0.672119 -0.158936 0.679932 1445640257 0.246094 0.672119 -0.158936 0.679932 1445640257 0.246094 0.672119 -0.158936 0.679932 1445640257 0.246094 0.672119 -0.158936 0.679932 1445640257 0.267822 0.675964 -0.180054 0.662476 1445640257 0.267822 0.675964 -0.180054 0.662476 1445640257 0.267822 0.675964 -0.180054 0.662476 1445640257 0.267822 0.675964 -0.180054 0.662476 1445640257 0.267822 0.675964 -0.180054 0.662476 1445640257 0.267822 0.675964 -0.180054 0.662476 1445640257 0.267822 0.675964 -0.180054 0.662476 1445640257 0.269409 0.695923 -0.196350 0.635986 1445640257 0.269409 0.695923 -0.196350 0.635986 1445640257 0.269409 0.695923 -0.196350 0.635986 1445640257 0.269409 0.695923 -0.196350 0.635986 1445640257 0.269409 0.695923 -0.196350 0.635986 1445640257 0.261963 0.705688 -0.198059 0.627747 1445640257 0.261963 0.705688 -0.198059 0.627747 1445640257 0.261963 0.705688 -0.198059 0.627747 1445640257 0.261963 0.705688 -0.198059 0.627747 1445640257 0.261963 0.705688 -0.198059 0.627747 1445640257 0.261963 0.705688 -0.198059 0.627747 1445640257 0.269104 0.685364 -0.182190 0.651611 1445640258 0.269104 0.685364 -0.182190 0.651611 1445640258 0.269104 0.685364 -0.182190 0.651611 1445640258 0.269104 0.685364 -0.182190 0.651611 1445640258 0.269104 0.685364 -0.182190 0.651611 1445640258 0.269104 0.685364 -0.182190 0.651611 1445640258 0.270630 0.677490 -0.174255 0.661316 1445640258 0.270630 0.677490 -0.174255 0.661316 1445640258 0.270630 0.677490 -0.174255 0.661316 1445640258 0.270630 0.677490 -0.174255 0.661316 1445640258 0.270630 0.677490 -0.174255 0.661316 1445640258 0.270630 0.677490 -0.174255 0.661316 1445640258 0.281677 0.671448 -0.182983 0.660461 1445640258 0.281677 0.671448 -0.182983 0.660461 1445640258 0.281677 0.671448 -0.182983 0.660461 1445640258 0.281677 0.671448 -0.182983 0.660461 1445640258 0.281677 0.671448 -0.182983 0.660461 1445640258 0.281677 0.671448 -0.182983 0.660461 1445640258 0.281677 0.671448 -0.182983 0.660461 1445640258 0.293701 0.659546 -0.188904 0.665588 1445640258 0.293701 0.659546 -0.188904 0.665588 1445640258 0.293701 0.659546 -0.188904 0.665588 1445640258 0.293701 0.659546 -0.188904 0.665588 1445640258 0.293701 0.659546 -0.188904 0.665588 1445640258 0.293701 0.659546 -0.188904 0.665588 1445640258 0.292969 0.653137 -0.192505 0.671143 1445640258 0.292969 0.653137 -0.192505 0.671143 1445640258 0.292969 0.653137 -0.192505 0.671143 1445640258 0.292969 0.653137 -0.192505 0.671143 1445640258 0.292969 0.653137 -0.192505 0.671143 1445640258 0.292969 0.653137 -0.192505 0.671143 1445640258 0.292969 0.653137 -0.192505 0.671143 1445640258 0.289001 0.649292 -0.194336 0.676025 1445640258 0.289001 0.649292 -0.194336 0.676025 1445640258 0.289001 0.649292 -0.194336 0.676025 1445640258 0.289001 0.649292 -0.194336 0.676025 1445640258 0.289001 0.649292 -0.194336 0.676025 1445640258 0.289001 0.649292 -0.194336 0.676025 1445640258 0.289001 0.649292 -0.194336 0.676025 1445640258 0.281067 0.644592 -0.189209 0.685303 1445640258 0.281067 0.644592 -0.189209 0.685303 1445640258 0.281067 0.644592 -0.189209 0.685303 1445640258 0.281067 0.644592 -0.189209 0.685303 1445640258 0.281067 0.644592 -0.189209 0.685303 1445640258 0.281067 0.644592 -0.189209 0.685303 1445640258 0.273743 0.644775 -0.181641 0.690125 1445640258 0.273743 0.644775 -0.181641 0.690125 1445640258 0.273743 0.644775 -0.181641 0.690125 1445640258 0.273743 0.644775 -0.181641 0.690125 1445640258 0.273743 0.644775 -0.181641 0.690125 1445640258 0.273743 0.644775 -0.181641 0.690125 1445640258 0.273682 0.645203 -0.177917 0.690735 1445640258 0.273682 0.645203 -0.177917 0.690735 1445640258 0.273682 0.645203 -0.177917 0.690735 1445640258 0.273682 0.645203 -0.177917 0.690735 1445640258 0.273682 0.645203 -0.177917 0.690735 1445640258 0.268372 0.657227 -0.183411 0.679932 1445640258 0.268372 0.657227 -0.183411 0.679932 1445640258 0.268372 0.657227 -0.183411 0.679932 1445640258 0.268372 0.657227 -0.183411 0.679932 1445640258 0.268372 0.657227 -0.183411 0.679932 1445640258 0.268372 0.657227 -0.183411 0.679932 1445640258 0.263550 0.674255 -0.183228 0.665039 1445640258 0.263550 0.674255 -0.183228 0.665039 1445640258 0.263550 0.674255 -0.183228 0.665039 1445640258 0.263550 0.674255 -0.183228 0.665039 1445640258 0.263550 0.674255 -0.183228 0.665039 1445640258 0.263550 0.674255 -0.183228 0.665039 1445640258 0.270874 0.671570 -0.174438 0.667175 1445640258 0.270874 0.671570 -0.174438 0.667175 1445640258 0.270874 0.671570 -0.174438 0.667175 1445640258 0.270874 0.671570 -0.174438 0.667175 1445640258 0.270874 0.671570 -0.174438 0.667175 1445640258 0.270874 0.671570 -0.174438 0.667175 1445640258 0.269470 0.668884 -0.168640 0.671936 1445640258 0.269470 0.668884 -0.168640 0.671936 1445640258 0.269470 0.668884 -0.168640 0.671936 1445640258 0.269470 0.668884 -0.168640 0.671936 1445640258 0.269470 0.668884 -0.168640 0.671936 1445640258 0.269470 0.668884 -0.168640 0.671936 1445640258 0.270386 0.668762 -0.172119 0.670776 1445640258 0.270386 0.668762 -0.172119 0.670776 1445640258 0.270386 0.668762 -0.172119 0.670776 1445640258 0.270386 0.668762 -0.172119 0.670776 1445640258 0.270386 0.668762 -0.172119 0.670776 1445640258 0.270386 0.668762 -0.172119 0.670776 1445640258 0.270386 0.668762 -0.172119 0.670776 1445640258 0.273682 0.670593 -0.174194 0.667053 1445640258 0.273682 0.670593 -0.174194 0.667053 1445640258 0.273682 0.670593 -0.174194 0.667053 1445640258 0.273682 0.670593 -0.174194 0.667053 1445640258 0.273682 0.670593 -0.174194 0.667053 1445640258 0.273682 0.670593 -0.174194 0.667053 1445640258 0.277161 0.669983 -0.178284 0.665161 1445640258 0.277161 0.669983 -0.178284 0.665161 1445640258 0.277161 0.669983 -0.178284 0.665161 1445640258 0.277161 0.669983 -0.178284 0.665161 1445640258 0.277161 0.669983 -0.178284 0.665161 1445640258 0.277161 0.669983 -0.178284 0.665161 1445640258 0.275696 0.669983 -0.181641 0.664856 1445640258 0.275696 0.669983 -0.181641 0.664856 1445640258 0.275696 0.669983 -0.181641 0.664856 1445640258 0.275696 0.669983 -0.181641 0.664856 1445640258
[truncated: 166,807 more chars]
