# Supplementary material for: Quaternion-Based Gesture Recognition Using Wireless Wearable Motion Capture Sensors
Source: Sensors (Basel). 2016 Apr 28;16(5):605. doi: 10.3390/s16050605 (PMC4883296; doi:10.3390/s16050605)
Supplement: Supplementary file 1 [file sensors-16-00605-s001.zip › MultiSensorGestureData/P11/4. Lift/Training15.txt]

-0.214844 -0.703369 0.634338 0.238098 1445641234 -0.214844 -0.703369 0.634338 0.238098 1445641234 -0.214844 -0.703369 0.634338 0.238098 1445641234 -0.350464 -0.674133 0.638062 0.124756 1445641234 -0.350464 -0.674133 0.638062 0.124756 1445641234 -0.350464 -0.674133 0.638062 0.124756 1445641234 -0.350464 -0.674133 0.638062 0.124756 1445641234 -0.350464 -0.674133 0.638062 0.124756 1445641234 -0.350464 -0.674133 0.638062 0.124756 1445641234 -0.458679 -0.630676 0.625488 0.025696 1445641234 -0.458679 -0.630676 0.625488 0.025696 1445641234 -0.458679 -0.630676 0.625488 0.025696 1445641234 -0.458679 -0.630676 0.625488 0.025696 1445641234 -0.458679 -0.630676 0.625488 0.025696 1445641234 -0.458679 -0.630676 0.625488 0.025696 1445641234 -0.528625 -0.588867 0.610779 -0.028259 1445641234 -0.528625 -0.588867 0.610779 -0.028259 1445641234 -0.528625 -0.588867 0.610779 -0.028259 1445641234 -0.528625 -0.588867 0.610779 -0.028259 1445641234 -0.528625 -0.588867 0.610779 -0.028259 1445641234 -0.528625 -0.588867 0.610779 -0.028259 1445641234 -0.528625 -0.588867 0.610779 -0.028259 1445641234 -0.559814 -0.567505 0.602844 -0.034058 1445641234 -0.559814 -0.567505 0.602844 -0.034058 1445641234 -0.559814 -0.567505 0.602844 -0.034058 1445641234 -0.559814 -0.567505 0.602844 -0.034058 1445641234 -0.559814 -0.567505 0.602844 -0.034058 1445641234 -0.559814 -0.567505 0.602844 -0.034058 1445641234 -0.528381 -0.591125 0.609436 0.008301 1445641234 -0.528381 -0.591125 0.609436 0.008301 1445641234 -0.528381 -0.591125 0.609436 0.008301 1445641234 -0.528381 -0.591125 0.609436 0.008301 1445641234 -0.528381 -0.591125 0.609436 0.008301 1445641234 -0.528381 -0.591125 0.609436 0.008301 1445641234 -0.455933 -0.631470 0.617859 0.107910 1445641234 -0.455933 -0.631470 0.617859 0.107910 1445641234 -0.455933 -0.631470 0.617859 0.107910 1445641234 -0.455933 -0.631470 0.617859 0.107910 1445641234 -0.455933 -0.631470 0.617859 0.107910 1445641234 -0.455933 -0.631470 0.617859 0.107910 1445641234 -0.335083 -0.667542 0.619568 0.241394 1445641234 -0.335083 -0.667542 0.619568 0.241394 1445641234 -0.335083 -0.667542 0.619568 0.241394 1445641234 -0.335083 -0.667542 0.619568 0.241394 1445641234 -0.335083 -0.667542 0.619568 0.241394 1445641234 -0.335083 -0.667542 0.619568 0.241394 1445641234 -0.168701 -0.686707 0.592834 0.385437 1445641234 -0.168701 -0.686707 0.592834 0.385437 1445641234 -0.168701 -0.686707 0.592834 0.385437 1445641234 -0.168701 -0.686707 0.592834 0.385437 1445641234 -0.168701 -0.686707 0.592834 0.385437 1445641234 -0.168701 -0.686707 0.592834 0.385437 1445641234 0.016418 -0.661865 0.525330 0.534485 1445641234 0.016418 -0.661865 0.525330 0.534485 1445641234 0.016418 -0.661865 0.525330 0.534485 1445641234 0.016418 -0.661865 0.525330 0.534485 1445641234 0.016418 -0.661865 0.525330 0.534485 1445641234 0.016418 -0.661865 0.525330 0.534485 1445641234 0.116760 -0.627319 0.440918 0.631165 1445641234 0.116760 -0.627319 0.440918 0.631165 1445641234 0.116760 -0.627319 0.440918 0.631165 1445641234 0.116760 -0.627319 0.440918 0.631165 1445641234 0.116760 -0.627319 0.440918 0.631165 1445641234 0.116760 -0.627319 0.440918 0.631165 1445641234 0.116760 -0.627319 0.440918 0.631165 1445641234 0.132141 -0.638733 0.403564 0.641663 1445641234 0.132141 -0.638733 0.403564 0.641663 1445641234 0.132141 -0.638733 0.403564 0.641663 1445641234 0.132141 -0.638733 0.403564 0.641663 1445641234 0.132141 -0.638733 0.403564 0.641663 1445641234 0.132141 -0.638733 0.403564 0.641663 1445641234 0.120605 -0.655640 0.403259 0.626892 1445641234 0.120605 -0.655640 0.403259 0.626892 1445641234 0.120605 -0.655640 0.403259 0.626892 1445641234 0.120605 -0.655640 0.403259 0.626892 1445641234 0.120605 -0.655640 0.403259 0.626892 1445641235 0.120605 -0.655640 0.403259 0.626892 1445641235 0.120605 -0.655640 0.403259 0.626892 1445641235 0.108765 -0.665833 0.421448 0.605957 1445641235 0.108765 -0.665833 0.421448 0.605957 1445641235 0.108765 -0.665833 0.421448 0.605957 1445641235 0.108765 -0.665833 0.421448 0.605957 1445641235 0.108765 -0.665833 0.421448 0.605957 1445641235 0.108765 -0.665833 0.421448 0.605957 1445641235 0.083069 -0.674683 0.452515 0.577148 1445641235 0.083069 -0.674683 0.452515 0.577148 1445641235 0.083069 -0.674683 0.452515 0.577148 1445641235 0.083069 -0.674683 0.452515 0.577148 1445641235 0.083069 -0.674683 0.452515 0.577148 1445641235 0.083069 -0.674683 0.452515 0.577148 1445641235 0.033936 -0.690735 0.490662 0.530029 1445641235 0.033936 -0.690735 0.490662 0.530029 1445641235 0.033936 -0.690735 0.490662 0.530029 1445641235 0.033936 -0.690735 0.490662 0.530029 1445641235 0.033936 -0.690735 0.490662 0.530029 1445641235 0.033936 -0.690735 0.490662 0.530029 1445641235 0.033936 -0.690735 0.490662 0.530029 1445641235 -0.033264 -0.707825 0.550598 0.441284 1445641235 -0.033264 -0.707825 0.550598 0.441284 1445641235 -0.033264 -0.707825 0.550598 0.441284 1445641235 -0.033264 -0.707825 0.550598 0.441284 1445641235 -0.033264 -0.707825 0.550598 0.441284 1445641235 -0.033264 -0.707825 0.550598 0.441284 1445641235 -0.135071 -0.719604 0.610962 0.301086 1445641235 -0.135071 -0.719604 0.610962 0.301086 1445641235 -0.135071 -0.719604 0.610962 0.301086 1445641235 -0.135071 -0.719604 0.610962 0.301086 1445641235 -0.135071 -0.719604 0.610962 0.301086 1445641235 -0.135071 -0.719604 0.610962 0.301086 1445641235 -0.135071 -0.719604 0.610962 0.301086 1445641235 -0.288330 -0.704590 0.625366 0.171204 1445641235 -0.288330 -0.704590 0.625366 0.171204 1445641235 -0.288330 -0.704590 0.625366 0.171204 1445641235 -0.288330 -0.704590 0.625366 0.171204 1445641235 -0.288330 -0.704590 0.625366 0.171204 1445641235 -0.428955 -0.653870 0.620178 0.062073 1445641235 -0.428955 -0.653870 0.620178 0.062073 1445641235 -0.428955 -0.653870 0.620178 0.062073 1445641235 -0.428955 -0.653870 0.620178 0.062073 1445641235 -0.428955 -0.653870 0.620178 0.062073 1445641235 -0.428955 -0.653870 0.620178 0.062073 1445641235 -0.428955 -0.653870 0.620178 0.062073 1445641235 -0.514221 -0.600708 0.612122 -0.009644 1445641235 -0.514221 -0.600708 0.612122 -0.009644 1445641235 -0.514221 -0.600708 0.612122 -0.009644 1445641235 -0.514221 -0.600708 0.612122 -0.009644 1445641235 -0.514221 -0.600708 0.612122 -0.009644 1445641235 -0.514221 -0.600708 0.612122 -0.009644 1445641235 -0.565247 -0.562683 0.602905 -0.021179 1445641235 -0.565247 -0.562683 0.602905 -0.021179 1445641235 -0.565247 -0.562683 0.602905 -0.021179 1445641235 -0.565247 -0.562683 0.602905 -0.021179 1445641235 -0.565247 -0.562683 0.602905 -0.021179 1445641235 -0.565247 -0.562683 0.602905 -0.021179 1445641235 -0.565247 -0.562683 0.602905 -0.021179 1445641235 -0.543152 -0.581116 0.605591 0.024780 1445641235 -0.543152 -0.581116 0.605591 0.024780 1445641235 -0.543152 -0.581116 0.605591 0.024780 1445641235 -0.543152 -0.581116 0.605591 0.024780 1445641235 -0.543152 -0.581116 0.605591 0.024780 1445641235 -0.543152 -0.581116 0.605591 0.024780 1445641235 -0.463684 -0.628784 0.612427 0.120972 1445641235 -0.463684 -0.628784 0.612427 0.120972 1445641235 -0.463684 -0.628784 0.612427 0.120972 1445641235 -0.463684 -0.628784 0.612427 0.120972 1445641235 -0.463684 -0.628784 0.612427 0.120972 1445641235 -0.463684 -0.628784 0.612427 0.120972 1445641235 -0.339661 -0.673035 0.608398 0.248047 1445641235 -0.339661 -0.673035 0.608398 0.248047 1445641235 -0.339661 -0.673035 0.608398 0.248047 1445641235 -0.339661 -0.673035 0.608398 0.248047 1445641235 -0.339661 -0.673035 0.608398 0.248047 1445641235 -0.339661 -0.673035 0.608398 0.248047 1445641235 -0.339661 -0.673035 0.608398 0.248047 1445641235 -0.162964 -0.690918 0.580627 0.398682 1445641235 -0.162964 -0.690918 0.580627 0.398682 1445641235 -0.162964 -0.690918 0.580627 0.398682 1445641235 -0.162964 -0.690918 0.580627 0.398682 1445641235 -0.162964 -0.690918 0.580627 0.398682 1445641235 -0.162964 -0.690918 0.580627 0.398682 1445641235 0.038635 -0.666138 0.524536 0.528748 1445641235 0.038635 -0.666138 0.524536 0.528748 1445641235 0.038635 -0.666138 0.524536 0.528748 1445641235 0.038635 -0.666138 0.524536 0.528748 1445641235 0.038635 -0.666138 0.524536 0.528748 1445641235 0.038635 -0.666138 0.524536 0.528748 1445641235 0.112671 -0.634094 0.407288 0.647522 1445641235 0.112671 -0.634094 0.407288 0.647522 1445641235 0.112671 -0.634094 0.407288 0.647522 1445641235 0.112671 -0.634094 0.407288 0.647522 1445641235 0.112671 -0.634094 0.407288 0.647522 1445641235 0.112671 -0.634094 0.407288 0.647522 1445641235 0.151184 -0.627502 0.407104 0.646240 1445641235 0.151184 -0.627502 0.407104 0.646240 1445641235 0.151184 -0.627502 0.407104 0.646240 1445641235 0.151184 -0.627502 0.407104 0.646240 1445641235 0.151184 -0.627502 0.407104 0.646240 1445641235 0.151184 -0.627502 0.407104 0.646240 1445641235 0.151184 -0.627502 0.407104 0.646240 1445641235 0.120972 -0.649719 0.416748 0.624084 1445641235 0.120972 -0.649719 0.416748 0.624084 1445641235 0.120972 -0.649719 0.416748 0.624084 1445641235 0.120972 -0.649719 0.416748 0.624084 1445641235 0.120972 -0.649719 0.416748 0.624084 1445641235 0.120972 -0.649719 0.416748 0.624084 1445641235 0.094666 -0.663879 0.442749 0.595154 1445641235 0.094666 -0.663879 0.442749 0.595154 1445641235 0.094666 -0.663879 0.442749 0.595154 1445641235 0.094666 -0.663879 0.442749 0.595154 1445641235 0.094666 -0.663879 0.442749 0.595154 1445641235 0.094666 -0.663879 0.442749 0.595154 1445641236 0.094666 -0.663879 0.442749 0.595154 1445641236 0.060730 -0.673340 0.480591 0.558472 1445641236 0.060730 -0.673340 0.480591 0.558472 1445641236 0.060730 -0.673340 0.480591 0.558472 1445641236 0.060730 -0.673340 0.480591 0.558472 1445641236 0.060730 -0.673340 0.480591 0.558472 1445641236 0.060730 -0.673340 0.480591 0.558472 1445641236 0.060730 -0.673340 0.480591 0.558472 1445641236 0.007507 -0.687195 0.540405 0.485474 1445641236 0.007507 -0.687195 0.540405 0.485474 1445641236 0.007507 -0.687195 0.540405 0.485474 1445641236 0.007507 -0.687195 0.540405 0.485474 1445641236 0.007507 -0.687195 0.540405 0.485474 1445641236 0.007507 -0.687195 0.540405 0.485474 1445641236 -0.094116 -0.701782 0.603882 0.366028 1445641236 -0.094116 -0.701782 0.603882 0.366028 1445641236 -0.094116 -0.701782 0.603882 0.366028 1445641236 -0.094116 -0.701782 0.603882 0.366028 1445641236 -0.094116 -0.701782 0.603882 0.366028 1445641236 -0.094116 -0.701782 0.603882 0.366028 1445641236 -0.238159 -0.698792 0.629944 0.241272 1445641236 -0.238159 -0.698792 0.629944 0.241272 1445641236 -0.238159 -0.698792 0.629944 0.241272 1445641236 -0.238159 -0.698792 0.629944 0.241272 1445641236 -0.238159 -0.698792 0.629944 0.241272 1445641236 -0.238159 -0.698792 0.629944 0.241272 1445641236 -0.238159 -0.698792 0.629944 0.241272 1445641236 -0.385620 -0.659851 0.631348 0.131470 1445641236 -0.385620 -0.659851 0.631348 0.131470 1445641236 -0.385620 -0.659851 0.631348 0.131470 1445641236 -0.385620 -0.659851 0.631348 0.131470 1445641236 -0.385620 -0.659851 0.631348 0.131470 1445641236 -0.496399 -0.601013 0.624939 0.042847 1445641236 -0.496399 -0.601013 0.624939 0.042847 1445641236 -0.496399 -0.601013 0.624939 0.042847 1445641236 -0.496399 -0.601013 0.624939 0.042847 1445641236 -0.496399 -0.601013 0.624939 0.042847 1445641236 -0.496399 -0.601013 0.624939 0.042847 1445641236 -0.496399 -0.601013 0.624939 0.042847 1445641236 -0.564453 -0.546082 0.619080 -0.001160 1445641236 -0.564453 -0.546082 0.619080 -0.001160 1445641236 -0.564453 -0.546082 0.619080 -0.001160 1445641236 -0.564453 -0.546082 0.619080 -0.001160 1445641236 -0.564453 -0.546082 0.619080 -0.001160 1445641236 -0.564453 -0.546082 0.619080 -0.001160 1445641236 -0.578308 -0.533997 0.616760 0.003540 1445641236 -0.578308 -0.533997 0.616760 0.003540 1445641236 -0.578308 -0.533997 0.616760 0.003540 1445641236 -0.578308 -0.533997 0.616760 0.003540 1445641236 -0.578308 -0.533997 0.616760 0.003540 1445641236 -0.578308 -0.533997 0.616760 0.003540 1445641236 -0.534424 -0.565613 0.625122 0.060730 1445641236 -0.534424 -0.565613 0.625122 0.060730 1445641236 -0.534424 -0.565613 0.625122 0.060730 1445641236 -0.534424 -0.565613 0.625122 0.060730 1445641236 -0.534424 -0.565613 0.625122 0.060730 1445641236 -0.534424 -0.565613 0.625122 0.060730 1445641236 -0.432678 -0.618286 0.635986 0.161438 1445641236 -0.432678 -0.618286 0.635986 0.161438 1445641236 -0.432678 -0.618286 0.635986 0.161438 1445641236 -0.432678 -0.618286 0.635986 0.161438 1445641236 -0.432678 -0.618286 0.635986 0.161438 1445641236 -0.432678 -0.618286 0.635986 0.161438 1445641236 -0.279663 -0.667603 0.621887 0.299011 1445641236 -0.279663 -0.667603 0.621887 0.299011 1445641236 -0.279663 -0.667603 0.621887 0.299011 1445641236 -0.279663 -0.667603 0.621887 0.299011 1445641236 -0.279663 -0.667603 0.621887 0.299011 1445641236 -0.279663 -0.667603 0.621887 0.299011 1445641236 -0.279663 -0.667603 0.621887 0.299011 1445641236 -0.057129 -0.684448 0.591309 0.422668 1445641236 -0.057129 -0.684448 0.591309 0.422668 1445641236 -0.057129 -0.684448 0.591309 0.422668 1445641236 -0.057129 -0.684448 0.591309 0.422668 1445641236 -0.057129 -0.684448 0.591309 0.422668 1445641236 -0.057129 -0.684448 0.591309 0.422668 1445641236 0.087219 -0.648071 0.504272 0.564026 1445641236 0.087219 -0.648071 0.504272 0.564026 1445641236 0.087219 -0.648071 0.504272 0.564026 1445641236 0.087219 -0.648071 0.504272 0.564026 1445641236 0.087219 -0.648071 0.504272 0.564026 1445641236 0.087219 -0.648071 0.504272 0.564026 1445641236 0.119385 -0.651123 0.370056 0.651794 1445641236 0.119385 -0.651123 0.370056 0.651794 1445641236 0.119385 -0.651123 0.370056 0.651794 1445641236 0.119385 -0.651123 0.370056 0.651794 1445641236 0.119385 -0.651123 0.370056 0.651794 1445641236 0.119385 -0.651123 0.370056 0.651794 1445641236 0.119385 -0.651123 0.370056 0.651794 1445641236 0.144104 -0.642944 0.399536 0.637329 1445641236 0.144104 -0.642944 0.399536 0.637329 1445641236 0.144104 -0.642944 0.399536 0.637329 1445641236 0.144104 -0.642944 0.399536 0.637329 1445641236 0.144104 -0.642944 0.399536 0.637329 1445641236 0.144104 -0.642944 0.399536 0.637329 1445641236 0.144104 -0.642944 0.399536 0.637329 1445641236 0.110779 -0.657471 0.420105 0.615601 1445641236 0.110779 -0.657471 0.420105 0.615601 1445641236 0.110779 -0.657471 0.420105 0.615601 1445641236 0.110779 -0.657471 0.420105 0.615601 1445641236 0.110779 -0.657471 0.420105 0.615601 1445641236 0.110779 -0.657471 0.420105 0.615601 1445641236 0.075195 -0.672546 0.453003 0.580383 1445641236 0.075195 -0.672546 0.453003 0.580383 1445641236 0.075195 -0.672546 0.453003 0.580383 1445641236 0.075195 -0.672546 0.453003 0.580383 1445641236 0.075195 -0.672546 0.453003 0.580383 1445641236 0.075195 -0.672546 0.453003 0.580383 1445641236 0.075195 -0.672546 0.453003 0.580383 1445641236 0.038818 -0.679871 0.510986 0.524536 1445641236 0.038818 -0.679871 0.510986 0.524536 1445641236 0.038818 -0.679871 0.510986 0.524536 1445641236 0.038818 -0.679871 0.510986 0.524536 1445641236 0.038818 -0.679871 0.510986 0.524536 1445641236 0.038818 -0.679871 0.510986 0.524536 1445641237 -0.025574 -0.692810 0.576904 0.431946 1445641237 -0.025574 -0.692810 0.576904 0.431946 1445641237 -0.025574 -0.692810 0.576904 0.431946 1445641237 -0.025574 -0.692810 0.576904 0.431946 1445641237 -0.025574 -0.692810 0.576904 0.431946 1445641237 -0.025574 -0.692810 0.576904 0.431946 1445641237 -0.129211 -0.704407 0.628601 0.303223 1445641237 -0.129211 -0.704407 0.628601 0.303223 1445641237 -0.129211 -0.704407 0.628601 0.303223 1445641237 -0.129211 -0.704407 0.628601 0.303223 1445641237 -0.129211 -0.704407 0.628601 0.303223 1445641237 -0.129211 -0.704407 0.628601 0.303223 1445641237 -0.286438 -0.689758 0.639587 0.181885 1445641237 -0.286438 -0.689758 0.639587 0.181885 1445641237 -0.286438 -0.689758 0.639587 0.181885 1445641237 -0.286438 -0.689758 0.639587 0.181885 1445641237 -0.286438 -0.689758 0.639587 0.181885 1445641237 -0.286438 -0.689758 0.639587 0.181885 1445641237 -0.411194 -0.647644 0.637451 0.072021 1445641237 -0.411194 -0.647644 0.637451 0.072021 1445641237 -0.411194 -0.647644 0.637451 0.072021 1445641237 -0.411194 -0.647644 0.637451 0.072021 1445641237 -0.411194 -0.647644 0.637451 0.072021 1445641237 -0.411194 -0.647644 0.637451 0.072021 1445641237 -0.489319 -0.604797 0.628357 0.001404 1445641237 -0.489319 -0.604797 0.628357 0.001404 1445641237 -0.489319 -0.604797 0.628357 0.001404 1445641237 -0.489319 -0.604797 0.628357 0.001404 1445641237 -0.489319 -0.604797 0.628357 0.001404 1445641237 -0.489319 -0.604797 0.628357 0.001404 1445641237 -0.489319 -0.604797 0.628357 0.001404 1445641237 -0.535645 -0.578003 0.615479 -0.015991 1445641237 -0.535645 -0.578003 0.615479 -0.015991 1445641237 -0.535645 -0.578003 0.615479 -0.015991 1445641237 -0.535645 -0.578003 0.615479 -0.015991 1445641237 -0.535645 -0.578003 0.615479 -0.015991 1445641237 -0.535645 -0.578003 0.615479 -0.015991 1445641237 -0.521729 -0.587158 0.618591 0.019287 1445641237 -0.521729 -0.587158 0.618591 0.019287 1445641237 -0.521729 -0.587158 0.618591 0.019287 1445641237 -0.521729 -0.587158 0.618591 0.019287 1445641237 -0.521729 -0.587158 0.618591 0.019287 1445641237 -0.521729 -0.587158 0.618591 0.019287 1445641237 -0.456970 -0.622925 0.625061 0.111877 1445641237 -0.456970 -0.622925 0.625061 0.111877 1445641237 -0.456970 -0.622925 0.625061 0.111877 1445641237 -0.456970 -0.622925 0.625061 0.111877 1445641237 -0.456970 -0.622925 0.625061 0.111877 1445641237 -0.456970 -0.622925 0.625061 0.111877 1445641237 -0.338806 -0.666016 0.619629 0.240234 1445641237 -0.338806 -0.666016 0.619629 0.240234 1445641237 -0.338806 -0.666016 0.619629 0.240234 1445641237 -0.338806 -0.666016 0.619629 0.240234 1445641237 -0.338806 -0.666016 0.619629 0.240234 1445641237 -0.338806 -0.666016 0.619629 0.240234 1445641237 -0.338806 -0.666016 0.619629 0.240234 1445641237 -0.161011 -0.690186 0.593018 0.382080 1445641237 -0.161011 -0.690186 0.593018 0.382080 1445641237 -0.161011 -0.690186 0.593018 0.382080 1445641237 -0.161011 -0.690186 0.593018 0.382080 1445641237 -0.161011 -0.690186 0.593018 0.382080 1445641237 -0.161011 -0.690186 0.593018 0.382080 1445641237 0.055237 -0.660767 0.552551 0.505005 1445641237 0.055237 -0.660767 0.552551 0.505005 1445641237 0.055237 -0.660767 0.552551 0.505005 1445641237 0.055237 -0.660767 0.552551 0.505005 1445641237 0.055237 -0.660767 0.552551 0.505005 1445641237 0.055237 -0.660767 0.552551 0.505005 1445641237 0.055237 -0.660767 0.552551 0.505005 1445641237 0.143616 -0.628479 0.462402 0.608704 1445641237 0.143616 -0.628479 0.462402 0.608704 1445641237 0.143616 -0.628479 0.462402 0.608704 1445641237 0.143616 -0.628479 0.462402 0.608704 1445641237 0.143616 -0.628479 0.462402 0.608704 1445641237 0.143616 -0.628479 0.462402 0.608704 1445641237 0.167603 -0.631836 0.414368 0.633179 1445641237 0.167603 -0.631836 0.414368 0.633179 1445641237 0.167603 -0.631836 0.414368 0.633179 1445641237 0.167603 -0.631836 0.414368 0.633179 1445641237 0.167603 -0.631836 0.414368 0.633179 1445641237 0.167603 -0.631836 0.414368 0.633179 1445641237 0.151184 -0.656860 0.393738 0.625000 1445641237 0.151184 -0.656860 0.393738 0.625000 1445641237 0.151184 -0.656860 0.393738 0.625000 1445641237 0.151184 -0.656860 0.393738 0.625000 1445641237 0.151184 -0.656860 0.393738 0.625000 1445641237 0.151184 -0.656860 0.393738 0.625000 1445641237 0.151184 -0.656860 0.393738 0.625000 1445641237 0.126770 -0.670166 0.420471 0.598267 1445641237 0.126770 -0.670166 0.420471 0.598267 1445641237 0.126770 -0.670166 0.420471 0.598267 1445641237 0.126770 -0.670166 0.420471 0.598267 1445641237 0.126770 -0.670166 0.420471 0.598267 1445641237 0.126770 -0.670166 0.420471 0.598267 1445641237 0.088257 -0.679871 0.469543 0.556274 1445641237 0.088257 -0.679871 0.469543 0.556274 1445641237 0.088257 -0.679871 0.469543 0.556274 1445641237 0.088257 -0.679871 0.469543 0.556274 1445641237 0.088257 -0.679871 0.469543 0.556274 1445641237 0.088257 -0.679871 0.469543 0.556274 1445641237 0.088257 -0.679871 0.469543 0.556274 1445641237 0.017151 -0.693298 0.542175 0.474426 1445641237 0.017151 -0.693298 0.542175 0.474426 1445641237 0.017151 -0.693298 0.542175 0.474426 1445641237 0.017151 -0.693298 0.542175 0.474426 1445641237 0.017151 -0.693298 0.542175 0.474426 1445641237 0.017151 -0.693298 0.542175 0.474426 1445641237 -0.092285 -0.704041 0.610718 0.350525 1445641237 -0.092285 -0.704041 0.610718 0.350525 1445641237 -0.092285 -0.704041 0.610718 0.350525 1445641237 -0.092285 -0.704041 0.610718 0.350525 1445641237 -0.092285 -0.704041 0.610718 0.350525 1445641237 -0.092285 -0.704041 0.610718 0.350525 1445641237 -0.249207 -0.692200 0.642639 0.213806 1445641238 -0.249207 -0.692200 0.642639 0.213806 1445641238 -0.249207 -0.692200 0.642639 0.213806 1445641238 -0.249207 -0.692200 0.642639 0.213806 1445641238 -0.249207 -0.692200 0.642639 0.213806 1445641238 -0.249207 -0.692200 0.642639 0.213806 1445641238 -0.249207 -0.692200 0.642639 0.213806 1445641238 -0.413025 -0.643799 0.637024 0.095825 1445641238 -0.413025 -0.643799 0.637024 0.095825 1445641238 -0.413025 -0.643799 0.637024 0.095825 1445641238 -0.413025 -0.643799 0.637024 0.095825 1445641238 -0.413025 -0.643799 0.637024 0.095825 1445641238 -0.413025 -0.643799 0.637024 0.095825 1445641238 -0.528503 -0.579468 0.620361 0.006042 1445641238 -0.528503 -0.579468 0.620361 0.006042 1445641238 -0.528503 -0.579468 0.620361 0.006042 1445641238 -0.528503 -0.579468 0.620361 0.006042 1445641238 -0.528503 -0.579468 0.620361 0.006042 1445641238 -0.528503 -0.579468 0.620361 0.006042 1445641238 -0.602051 -0.518982 0.606079 -0.030396 1445641238 -0.602051 -0.518982 0.606079 -0.030396 1445641238 -0.602051 -0.518982 0.606079 -0.030396 1445641238 -0.602051 -0.518982 0.606079 -0.030396 1445641238 -0.602051 -0.518982 0.606079 -0.030396 1445641238 -0.602051 -0.518982 0.606079 -0.030396 1445641238 -0.606995 -0.511902 0.607788 -0.009766 1445641238 -0.606995 -0.511902 0.607788 -0.009766 1445641238 -0.606995 -0.511902 0.607788 -0.009766 1445641238 -0.606995 -0.511902 0.607788 -0.009766 1445641238 -0.606995 -0.511902 0.607788 -0.009766 1445641238 -0.606995 -0.511902 0.607788 -0.009766 1445641238 -0.606995 -0.511902 0.607788 -0.009766 1445641238 -0.544800 -0.554260 0.625549 0.068726 1445641238 -0.544800 -0.554260 0.625549 0.068726 1445641238 -0.544800 -0.554260 0.625549 0.068726 1445641238 -0.544800 -0.554260 0.625549 0.068726 1445641238 -0.544800 -0.554260 0.625549 0.068726 1445641238 -0.544800 -0.554260 0.625549 0.068726 1445641238 -0.427856 -0.615051 0.635132 0.187927 1445641238 -0.427856 -0.615051 0.635132 0.187927 1445641238 -0.427856 -0.615051 0.635132 0.187927 1445641238 -0.427856 -0.615051 0.635132 0.187927 1445641238 -0.427856 -0.615051 0.635132 0.187927 1445641238 -0.427856 -0.615051 0.635132 0.187927 1445641238 -0.230835 -0.672363 0.627808 0.316956 1445641238 -0.230835 -0.672363 0.627808 0.316956 1445641238 -0.230835 -0.672363 0.627808 0.316956 1445641238 -0.230835 -0.672363 0.627808 0.316956 1445641238 -0.230835 -0.672363 0.627808 0.316956 1445641238 -0.230835 -0.672363 0.627808 0.316956 1445641238 0.003784 -0.669067 0.606628 0.429321 1445641238 0.003784 -0.669067 0.606628 0.429321 1445641238 0.003784 -0.669067 0.606628 0.429321 1445641238 0.003784 -0.669067 0.606628 0.429321 1445641238 0.003784 -0.669067 0.606628 0.429321 1445641238 0.003784 -0.669067 0.606628 0.429321 1445641238 0.003784 -0.669067 0.606628 0.429321 1445641238 0.068298 -0.661499 0.495483 0.558777 1445641238 0.068298 -0.661499 0.495483 0.558777 1445641238 0.068298 -0.661499 0.495483 0.558777 1445641238 0.068298 -0.661499 0.495483 0.558777 1445641238 0.068298 -0.661499 0.495483 0.558777 1445641238 0.068298 -0.661499 0.495483 0.558777 1445641238 0.122192 -0.669556 0.411499 0.606140 1445641238 0.122192 -0.669556 0.411499 0.606140 1445641238 0.122192 -0.669556 0.411499 0.606140 1445641238 0.122192 -0.669556 0.411499 0.606140 1445641238 0.122192 -0.669556 0.411499 0.606140 1445641238 0.122192 -0.669556 0.411499 0.606140 1445641238 0.118530 -0.677795 0.397095 0.607300 1445641238 0.118530 -0.677795 0.397095 0.607300 1445641238 0.118530 -0.677795 0.397095 0.607300 1445641238 0.118530 -0.677795 0.397095 0.607300 1445641238 0.118530 -0.677795 0.397095 0.607300 1445641238 0.118530 -0.677795 0.397095 0.607300 1445641238 0.118530 -0.677795 0.397095 0.607300 1445641238 0.094849 -0.685547 0.445862 0.567688 1445641238 0.094849 -0.685547 0.445862 0.567688 1445641238 0.094849 -0.685547 0.445862 0.567688 1445641238 0.094849 -0.685547 0.445862 0.567688 1445641238 0.094849 -0.685547 0.445862 0.567688 1445641238 0.094849 -0.685547 0.445862 0.567688 1445641238 0.038025 -0.700073 0.511108 0.497131 1445641238 0.038025 -0.700073 0.511108 0.497131 1445641238 0.038025 -0.700073 0.511108 0.497131 1445641238 0.038025 -0.700073 0.511108 0.497131 1445641238 0.038025 -0.700073 0.511108 0.497131 1445641238 0.038025 -0.700073 0.511108 0.497131 1445641238 -0.058411 -0.711731 0.582031 0.388916 1445641238 -0.058411 -0.711731 0.582031 0.388916 1445641238 -0.058411 -0.711731 0.582031 0.388916 1445641238 -0.058411 -0.711731 0.582031 0.388916 1445641238 -0.058411 -0.711731 0.582031 0.388916 1445641238 -0.058411 -0.711731 0.582031 0.388916 1445641238 -0.058411 -0.711731 0.582031 0.388916 1445641238 -0.190857 -0.710754 0.624146 0.262390 1445641238 -0.190857 -0.710754 0.624146 0.262390 1445641238 -0.190857 -0.710754 0.624146 0.262390 1445641238 -0.190857 -0.710754 0.624146 0.262390 1445641238 -0.190857 -0.710754 0.624146 0.262390 1445641238 -0.190857 -0.710754 0.624146 0.262390 1445641238 -0.336975 -0.679138 0.636841 0.140320 1445641238 -0.336975 -0.679138 0.636841 0.140320 1445641238 -0.336975 -0.679138 0.636841 0.140320 1445641238 -0.336975 -0.679138 0.636841 0.140320 1445641238 -0.336975 -0.679138 0.636841 0.140320 1445641238 -0.458252 -0.622742 0.633118 0.037354 1445641238 -0.458252 -0.622742 0.633118 0.037354 1445641238 -0.458252 -0.622742 0.633118 0.037354 1445641238 -0.458252 -0.622742 0.633118 0.037354 1445641238 -0.458252 -0.622742 0.633118 0.037354 1445641238 -0.458252 -0.622742 0.633118 0.037354 1445641238 -0.531372 -0.567383 0.628418 -0.029602 1445641238 -0.531372 -0.567383 0.628418 -0.029602 1445641239 -0.531372 -0.567383 0.628418 -0.029602 1445641239 -0.531372 -0.567383 0.628418 -0.029602 1445641239 -0.531372 -0.567383 0.628418 -0.029602 1445641239 -0.531372 -0.567383 0.628418 -0.029602 1445641239 -0.531372 -0.567383 0.628418 -0.029602 1445641239 -0.574646 -0.531128 0.621521 -0.038025 1445641239 -0.574646 -0.531128 0.621521 -0.038025 1445641239 -0.574646 -0.531128 0.621521 -0.038025 1445641239 -0.574646 -0.531128 0.621521 -0.038025 1445641239 -0.574646 -0.531128 0.621521 -0.038025 1445641239 -0.574646 -0.531128 0.621521 -0.038025 1445641239 -0.546753 -0.554504 0.627380 0.005737 1445641239 -0.546753 -0.554504 0.627380 0.005737 1445641239 -0.546753 -0.554504 0.627380 0.005737 1445641239 -0.546753 -0.554504 0.627380 0.005737 1445641239 -0.546753 -0.554504 0.627380 0.005737 1445641239 -0.546753 -0.554504 0.627380 0.005737 1445641239 -0.466492 -0.604492 0.637207 0.104309 1445641239 -0.466492 -0.604492 0.637207 0.104309 1445641239 -0.466492 -0.604492 0.637207 0.104309 1445641239 -0.466492 -0.604492 0.637207 0.104309 1445641239 -0.466492 -0.604492 0.637207 0.104309 1445641239 -0.466492 -0.604492 0.637207 0.104309 1445641239 -0.324158 -0.668213 0.630371 0.225952 1445641239 -0.324158 -0.668213 0.630371 0.225952 1445641239 -0.324158 -0.668213 0.630371 0.225952 1445641239 -0.324158 -0.668213 0.630371 0.225952 1445641239 -0.324158 -0.668213 0.630371 0.225952 1445641239 -0.324158 -0.668213 0.630371 0.225952 1445641239 -0.138672 -0.695862 0.608826 0.354797 1445641239 -0.138672 -0.695862 0.608826 0.354797 1445641239 -0.138672 -0.695862 0.608826 0.354797 1445641239 -0.138672 -0.695862 0.608826 0.354797 1445641239 -0.138672 -0.695862 0.608826 0.354797 1445641239 -0.138672 -0.695862 0.608826 0.354797 1445641239 -0.138672 -0.695862 0.608826 0.354797 1445641239 0.024841 -0.682922 0.542786 0.488220 1445641239 0.024841 -0.682922 0.542786 0.488220 1445641239 0.024841 -0.682922 0.542786 0.488220 1445641239 0.024841 -0.682922 0.542786 0.488220 1445641239 0.024841 -0.682922 0.542786 0.488220 1445641239 0.024841 -0.682922 0.542786 0.488220 1445641239 0.129700 -0.663208 0.462097 0.574280 1445641239 0.129700 -0.663208 0.462097 0.574280 1445641239 0.129700 -0.663208 0.462097 0.574280 1445641239 0.129700 -0.663208 0.462097 0.574280 1445641239 0.129700 -0.663208 0.462097 0.574280 1445641239 0.129700 -0.663208 0.462097 0.574280 1445641239 0.120117 -0.681091 0.398010 0.602661 1445641239 0.120117 -0.681091 0.398010 0.602661 1445641239 0.120117 -0.681091 0.398010 0.602661 1445641239 0.120117 -0.681091 0.398010 0.602661 1445641239 0.120117 -0.681091 0.398010 0.602661 1445641239 0.120117 -0.681091 0.398010 0.602661 1445641239 0.120117 -0.681091 0.398010 0.602661 1445641239 0.107239 -0.681274 0.450989 0.566528 1445641239 0.107239 -0.681274 0.450989 0.566528 1445641239 0.107239 -0.681274 0.450989 0.566528 1445641239 0.107239 -0.681274 0.450989 0.566528 1445641239 0.107239 -0.681274 0.450989 0.566528 1445641239 0.107239 -0.681274 0.450989 0.566528 1445641239 0.040161 -0.693054 0.507446 0.510376 1445641239 
-0.479065 -0.550659 -0.428528 0.532593 1445641241 -0.479065 -0.550659 -0.428528 0.532593 1445641241 -0.479065 -0.550659 -0.428528 0.532593 1445641241 -0.479065 -0.550659 -0.428528 0.532593 1445641241 -0.479065 -0.550659 -0.428528 0.532593 1445641241 -0.480652 -0.546692 -0.429565 0.534485 1445641241 -0.480652 -0.546692 -0.429565 0.534485 1445641241 -0.480652 -0.546692 -0.429565 0.534485 1445641241 -0.480652 -0.546692 -0.429565 0.534485 1445641241 -0.480652 -0.546692 -0.429565 0.534485 1445641241 -0.480652 -0.546692 -0.429565 0.534485 1445641241 -0.478516 -0.546326 -0.425720 0.539795 1445641241 -0.478516 -0.546326 -0.425720 0.539795 1445641241 -0.478516 -0.546326 -0.425720 0.539795 1445641241 -0.478516 -0.546326 -0.425720 0.539795 1445641241 -0.478516 -0.546326 -0.425720 0.539795 1445641241 -0.478516 -0.546326 -0.425720 0.539795 1445641241 -0.476563 -0.546753 -0.417969 0.547058 1445641241 -0.476563 -0.546753 -0.417969 0.547058 1445641241 -0.476563 -0.546753 -0.417969 0.547058 1445641241 -0.476563 -0.546753 -0.417969 0.547058 1445641241 -0.476563 -0.546753 -0.417969 0.547058 1445641242 -0.476563 -0.546753 -0.417969 0.547058 1445641242 -0.476563 -0.546387 -0.408142 0.554810 1445641242 -0.476563 -0.546387 -0.408142 0.554810 1445641242 -0.476563 -0.546387 -0.408142 0.554810 1445641242 -0.476563 -0.546387 -0.408142 0.554810 1445641242 -0.476563 -0.546387 -0.408142 0.554810 1445641242 -0.476563 -0.546387 -0.408142 0.554810 1445641242 -0.482361 -0.543396 -0.405579 0.554626 1445641242 -0.482361 -0.543396 -0.405579 0.554626 1445641242 -0.482361 -0.543396 -0.405579 0.554626 1445641242 -0.482361 -0.543396 -0.405579 0.554626 1445641242 -0.482361 -0.543396 -0.405579 0.554626 1445641242 -0.485107 -0.539307 -0.411194 0.552063 1445641242 -0.485107 -0.539307 -0.411194 0.552063 1445641242 -0.485107 -0.539307 -0.411194 0.552063 1445641242 -0.485107 -0.539307 -0.411194 0.552063 1445641242 -0.485107 -0.539307 -0.411194 0.552063 1445641242 -0.485107 -0.539307 -0.411194 0.552063 1445641242 -0.476746 -0.544922 -0.404968 0.558350 1445641242 -0.476746 -0.544922 -0.404968 0.558350 1445641242 -0.476746 -0.544922 -0.404968 0.558350 1445641242 -0.476746 -0.544922 -0.404968 0.558350 1445641242 -0.476746 -0.544922 -0.404968 0.558350 1445641242 -0.476746 -0.544922 -0.404968 0.558350 1445641242 -0.468140 -0.552063 -0.397217 0.564270 1445641242 -0.468140 -0.552063 -0.397217 0.564270 1445641242 -0.468140 -0.552063 -0.397217 0.564270 1445641242 -0.468140 -0.552063 -0.397217 0.564270 1445641242 -0.468140 -0.552063 -0.397217 0.564270 1445641242 -0.468140 -0.552063 -0.397217 0.564270 1445641242 -0.462891 -0.556824 -0.391724 0.567688 1445641242 -0.462891 -0.556824 -0.391724 0.567688 1445641242 -0.462891 -0.556824 -0.391724 0.567688 1445641242 -0.462891 -0.556824 -0.391724 0.567688 1445641242 -0.462891 -0.556824 -0.391724 0.567688 1445641242 -0.465820 -0.554077 -0.393127 0.567017 1445641242 -0.465820 -0.554077 -0.393127 0.567017 1445641242 -0.465820 -0.554077 -0.393127 0.567017 1445641242 -0.465820 -0.554077 -0.393127 0.567017 1445641242 -0.465820 -0.554077 -0.393127 0.567017 1445641242 -0.465820 -0.554077 -0.393127 0.567017 1445641242 -0.476135 -0.544800 -0.397278 0.564575 1445641242 -0.476135 -0.544800 -0.397278 0.564575 1445641242 -0.476135 -0.544800 -0.397278 0.564575 1445641242 -0.476135 -0.544800 -0.397278 0.564575 1445641242 -0.476135 -0.544800 -0.397278 0.564575 1445641242 -0.476135 -0.544800 -0.397278 0.564575 1445641242 -0.476135 -0.544800 -0.397278 0.564575 1445641242 -0.483032 -0.537415 -0.400574 0.563416 1445641242 -0.483032 -0.537415 -0.400574 0.563416 1445641242 -0.483032 -0.537415 -0.400574 0.563416 1445641242 -0.483032 -0.537415 -0.400574 0.563416 1445641242 -0.483032 -0.537415 -0.400574 0.563416 1445641242 -0.473633 -0.543091 -0.401306 0.565430 1445641242 -0.473633 -0.543091 -0.401306 0.565430 1445641242 -0.473633 -0.543091 -0.401306 0.565430 1445641242 -0.473633 -0.543091 -0.401306 0.565430 1445641242 -0.463745 -0.551758 -0.402832 0.564148 1445641242 -0.463745 -0.551758 -0.402832 0.564148 1445641242 -0.463745 -0.551758 -0.402832 0.564148 1445641242 -0.463745 -0.551758 -0.402832 0.564148 1445641242 -0.463745 -0.551758 -0.402832 0.564148 1445641242 -0.463745 -0.551758 -0.402832 0.564148 1445641242 -0.469482 -0.548645 -0.408813 0.558105 1445641242 -0.469482 -0.548645 -0.408813 0.558105 1445641242 -0.469482 -0.548645 -0.408813 0.558105 1445641242 -0.469482 -0.548645 -0.408813 0.558105 1445641242 -0.469482 -0.548645 -0.408813 0.558105 1445641242 -0.469482 -0.548645 -0.408813 0.558105 1445641242 -0.482178 -0.540894 -0.414612 0.550476 1445641242 -0.482178 -0.540894 -0.414612 0.550476 1445641242 -0.482178 -0.540894 -0.414612 0.550476 1445641242 -0.482178 -0.540894 -0.414612 0.550476 1445641242 -0.482178 -0.540894 -0.414612 0.550476 1445641242 -0.482178 -0.540894 -0.414612 0.550476 1445641242 -0.489014 -0.535400 -0.424683 0.542175 1445641242 -0.489014 -0.535400 -0.424683 0.542175 1445641242 -0.489014 -0.535400 -0.424683 0.542175 1445641242 -0.489014 -0.535400 -0.424683 0.542175 1445641242 -0.489014 -0.535400 -0.424683 0.542175 1445641242 -0.489014 -0.535400 -0.424683 0.542175 1445641242 -0.490173 -0.534607 -0.429504 0.538025 1445641242 -0.490173 -0.534607 -0.429504 0.538025 1445641242 -0.490173 -0.534607 -0.429504 0.538025 1445641242 -0.490173 -0.534607 -0.429504 0.538025 1445641242 -0.490173 -0.534607 -0.429504 0.538025 1445641242 -0.490173 -0.534607 -0.429504 0.538025 1445641242 -0.496765 -0.529358 -0.433777 0.533691 1445641242 -0.496765 -0.529358 -0.433777 0.533691 1445641242 -0.496765 -0.529358 -0.433777 0.533691 1445641242 -0.496765 -0.529358 -0.433777 0.533691 1445641242 -0.496765 -0.529358 -0.433777 0.533691 1445641242 -0.496765 -0.529358 -0.433777 0.533691 1445641242 -0.500488 -0.526367 -0.433899 0.533081 1445641242 -0.500488 -0.526367 -0.433899 0.533081 1445641242 -0.500488 -0.526367 -0.433899 0.533081 1445641242 -0.500488 -0.526367 -0.433899 0.533081 1445641242 -0.496094 -0.530640 -0.428650 0.537231 1445641242 -0.496094 -0.530640 -0.428650 0.537231 1445641242 -0.496094 -0.530640 -0.428650 0.537231 1445641242 -0.496094 -0.530640 -0.428650 0.537231 1445641242 -0.496094 -0.530640 -0.428650 0.537231 1445641242 -0.496094 -0.530640 -0.428650 0.537231 1445641243 -0.489380 -0.537048 -0.421204 0.542847 1445641243 -0.489380 -0.537048 -0.421204 0.542847 1445641243 -0.489380 -0.537048 -0.421204 0.542847 1445641243 -0.489380 -0.537048 -0.421204 0.542847 1445641243 -0.489380 -0.537048 -0.421204 0.542847 1445641243 -0.489380 -0.537048 -0.421204 0.542847 1445641243 -0.489868 -0.536560 -0.417664 0.545654 1445641243 -0.489868 -0.536560 -0.417664 0.545654 1445641243 -0.489868 -0.536560 -0.417664 0.545654 1445641243 -0.489868 -0.536560 -0.417664 0.545654 1445641243 -0.489868 -0.536560 -0.417664 0.545654 1445641243 -0.489868 -0.536560 -0.417664 0.545654 1445641243 -0.494934 -0.531799 -0.415405 0.547424 1445641243 -0.494934 -0.531799 -0.415405 0.547424 1445641243 -0.494934 -0.531799 -0.415405 0.547424 1445641243 -0.494934 -0.531799 -0.415405 0.547424 1445641243 -0.494934 -0.531799 -0.415405 0.547424 1445641243 -0.494934 -0.531799 -0.415405 0.547424 1445641243 -0.494934 -0.531799 -0.415405 0.547424 1445641243 -0.495056 -0.530518 -0.415466 0.548584 1445641243 -0.495056 -0.530518 -0.415466 0.548584 1445641243 -0.495056 -0.530518 -0.415466 0.548584 1445641243 -0.495056 -0.530518 -0.415466 0.548584 1445641243 -0.495056 -0.530518 -0.415466 0.548584 1445641243 -0.495056 -0.530518 -0.415466 0.548584 1445641243 -0.485168 -0.537231 -0.415222 0.551025 1445641243 -0.485168 -0.537231 -0.415222 0.551025 1445641243 -0.485168 -0.537231 -0.415222 0.551025 1445641243 -0.485168 -0.537231 -0.415222 0.551025 1445641243 -0.485168 -0.537231 -0.415222 0.551025 1445641243 -0.485168 -0.537231 -0.415222 0.551025 1445641243 -0.485168 -0.537231 -0.415222 0.551025 1445641243 -0.480652 -0.540344 -0.417786 0.550049 1445641243 -0.480652 -0.540344 -0.417786 0.550049 1445641243 -0.480652 -0.540344 -0.417786 0.550049 1445641243 -0.480652 -0.540344 -0.417786 0.550049 1445641243 -0.480652 -0.540344 -0.417786 0.550049 1445641243 -0.485779 -0.536438 -0.421631 0.546326 1445641243 -0.485779 -0.536438 -0.421631 0.546326 1445641243 -0.485779 -0.536438 -0.421631 0.546326 1445641243 -0.485779 -0.536438 -0.421631 0.546326 1445641243 -0.485779 -0.536438 -0.421631 0.546326 1445641243 -0.485779 -0.536438 -0.421631 0.546326 1445641243 -0.492493 -0.532288 -0.427185 0.540100 1445641243 -0.492493 -0.532288 -0.427185 0.540100 1445641243 -0.492493 -0.532288 -0.427185 0.540100 1445641243 -0.492493 -0.532288 -0.427185 0.540100 1445641243 -0.492493 -0.532288 -0.427185 0.540100 1445641243 -0.492493 -0.532288 -0.427185 0.540100 1445641243 -0.495789 -0.529358 -0.434326 0.534180 1445641243 -0.495789 -0.529358 -0.434326 0.534180 1445641243 -0.495789 -0.529358 -0.434326 0.534180 1445641243 -0.495789 -0.529358 -0.434326 0.534180 1445641243 -0.495789 -0.529358 -0.434326 0.534180 1445641243 -0.501282 -0.524780 -0.439636 0.529297 1445641243 -0.501282 -0.524780 -0.439636 0.529297 1445641243 -0.501282 -0.524780 -0.439636 0.529297 1445641243 -0.501282 -0.524780 -0.439636 0.529297 1445641243 -0.501282 -0.524780 -0.439636 0.529297 1445641243 -0.501282 -0.524780 -0.439636 0.529297 1445641243 -0.505127 -0.521240 -0.441711 0.527344 1445641243 -0.505127 -0.521240 -0.441711 0.527344 1445641243 -0.505127 -0.521240 -0.441711 0.527344 1445641243 -0.505127 -0.521240 -0.441711 0.527344 1445641243 -0.505127 -0.521240 -0.441711 0.527344 1445641243 -0.505127 -0.521240 -0.441711 0.527344 1445641243 -0.501465 -0.524353 -0.436951 0.531677 1445641243 -0.501465 -0.524353 -0.436951 0.531677 1445641243 -0.501465 -0.524353 -0.436951 0.531677 1445641243 -0.501465 -0.524353 -0.436951 0.531677 1445641243 -0.501465 -0.524353 -0.436951 0.531677 1445641243 -0.501465 -0.524353 -0.436951 0.531677 1445641243 -0.492737 -0.532776 -0.426697 0.539795 1445641243 -0.492737 -0.532776 -0.426697 0.539795 1445641243 -0.492737 -0.532776 -0.426697 0.539795 1445641243 -0.492737 -0.532776 -0.426697 0.539795 1445641243 -0.492737 -0.532776 -0.426697 0.539795 1445641243 -0.492737 -0.532776 -0.426697 0.539795 1445641243 -0.487122 -0.538147 -0.419495 0.545166 1445641243 -0.487122 -0.538147 -0.419495 0.545166 1445641243 -0.487122 -0.538147 -0.419495 0.545166 1445641243 -0.487122 -0.538147 -0.419495 0.545166 1445641243 -0.487122 -0.538147 -0.419495 0.545166 1445641243 -0.487122 -0.538147 -0.419495 0.545166 1445641243 -0.490967 -0.534363 -0.417847 0.546692 1445641243 -0.490967 -0.534363 -0.417847 0.546692 1445641243 -0.490967 -0.534363 -0.417847 0.546692 1445641243 -0.490967 -0.534363 -0.417847 0.546692 1445641243 -0.490967 -0.534363 -0.417847 0.546692 1445641243 -0.490967 -0.534363 -0.417847 0.546692 1445641243 -0.497498 -0.528076 -0.413391 0.550293 1445641243 -0.497498 -0.528076 -0.413391 0.550293 1445641243 -0.497498 -0.528076 -0.413391 0.550293 1445641243 -0.497498 -0.528076 -0.413391 0.550293 1445641243 -0.497498 -0.528076 -0.413391 0.550293 1445641243 -0.497498 -0.528076 -0.413391 0.550293 1445641243 -0.497498 -0.528076 -0.413391 0.550293 1445641243 -0.494934 -0.529358 -0.408325 0.555115 1445641243 -0.494934 -0.529358 -0.408325 0.555115 1445641243 -0.494934 -0.529358 -0.408325 0.555115 1445641243 -0.494934 -0.529358 -0.408325 0.555115 1445641243 -0.494934 -0.529358 -0.408325 0.555115 1445641243 -0.494934 -0.529358 -0.408325 0.555115 1445641243 -0.476807 -0.542664 -0.405884 0.559937 1445641243 -0.476807 -0.542664 -0.405884 0.559937 1445641243 -0.476807 -0.542664 -0.405884 0.559937 1445641243 -0.476807 -0.542664 -0.405884 0.559937 1445641243 -0.476807 -0.542664 -0.405884 0.559937 1445641243 -0.476807 -0.542664 -0.405884 0.559937 1445641243 -0.468567 -0.549622 -0.412903 0.554932 1445641244 -0.468567 -0.549622 -0.412903 0.554932 1445641244 -0.468567 -0.549622 -0.412903 0.554932 1445641244 -0.468567 -0.549622 -0.412903 0.554932 1445641244 -0.468567 -0.549622 -0.412903 0.554932 1445641244 -0.468567 -0.549622 -0.412903 0.554932 1445641244 -0.482422 -0.540161 -0.422180 0.545227 1445641244 -0.482422 -0.540161 -0.422180 0.545227 1445641244 -0.482422 -0.540161 -0.422180 0.545227 1445641244 -0.482422 -0.540161 -0.422180 0.545227 1445641244 -0.482422 -0.540161 -0.422180 0.545227 1445641244 -0.482422 -0.540161 -0.422180 0.545227 1445641244 -0.503601 -0.524170 -0.432678 0.533325 1445641244 -0.503601 -0.524170 -0.432678 0.533325 1445641244 -0.503601 -0.524170 -0.432678 0.533325 1445641244 -0.503601 -0.524170 -0.432678 0.533325 1445641244 -0.503601 -0.524170 -0.432678 0.533325 1445641244 -0.503601 -0.524170 -0.432678 0.533325 1445641244 -0.512085 -0.513794 -0.448669 0.522095 1445641244 -0.512085 -0.513794 -0.448669 0.522095 1445641244 -0.512085 -0.513794 -0.448669 0.522095 1445641244 -0.512085 -0.513794 -0.448669 0.522095 1445641244 -0.512085 -0.513794 -0.448669 0.522095 1445641244 -0.512085 -0.513794 -0.448669 0.522095 1445641244 -0.508911 -0.515076 -0.450623 0.522217 1445641244 -0.508911 -0.515076 -0.450623 0.522217 1445641244 -0.508911 -0.515076 -0.450623 0.522217 1445641244 -0.508911 -0.515076 -0.450623 0.522217 1445641244 -0.508911 -0.515076 -0.450623 0.522217 1445641244 -0.508911 -0.515076 -0.450623 0.522217 1445641244 -0.508911 -0.515076 -0.450623 0.522217 1445641244 -0.508057 -0.516541 -0.447388 0.524353 1445641244 -0.508057 -0.516541 -0.447388 0.524353 1445641244 -0.508057 -0.516541 -0.447388 0.524353 1445641244 -0.508057 -0.516541 -0.447388 0.524353 1445641244 -0.508057 -0.516541 -0.447388 0.524353 1445641244 -0.508057 -0.516541 -0.447388 0.524353 1445641244 -0.508057 -0.516541 -0.447388 0.524353 1445641244 -0.502441 -0.522400 -0.439758 0.530396 1445641244 -0.502441 -0.522400 -0.439758 0.530396 1445641244 -0.502441 -0.522400 -0.439758 0.530396 1445641244 -0.502441 -0.522400 -0.439758 0.530396 1445641244 -0.502441 -0.522400 -0.439758 0.530396 1445641244 -0.491028 -0.533264 -0.426575 0.540955 1445641244 -0.491028 -0.533264 -0.426575 0.540955 1445641244 -0.491028 -0.533264 -0.426575 0.540955 1445641244 -0.491028 -0.533264 -0.426575 0.540955 1445641244 -0.491028 -0.533264 -0.426575 0.540955 1445641244 -0.491028 -0.533264 -0.426575 0.540955 1445641244 -0.481201 -0.542603 -0.415039 0.549377 1445641244 -0.481201 -0.542603 -0.415039 0.549377 1445641244 -0.481201 -0.542603 -0.415039 0.549377 1445641244 -0.481201 -0.542603 -0.415039 0.549377 1445641244 -0.481873 -0.543396 -0.410828 0.551147 1445641244 -0.481873 -0.543396 -0.410828 0.551147 1445641244 -0.481873 -0.543396 -0.410828 0.551147 1445641244 -0.481873 -0.543396 -0.410828 0.551147 1445641244 -0.481873 -0.543396 -0.410828 0.551147 1445641244 -0.481873 -0.543396 -0.410828 0.551147 1445641244 -0.491272 -0.535461 -0.410950 0.550537 1445641244 -0.491272 -0.535461 -0.410950 0.550537 1445641244 -0.491272 -0.535461 -0.410950 0.550537 1445641244 -0.491272 -0.535461 -0.410950 0.550537 1445641244 -0.491272 -0.535461 -0.410950 0.550537 1445641244 -0.491272 -0.535461 -0.410950 0.550537 1445641244 -0.493347 -0.533142 -0.408020 0.553101 1445641244 -0.493347 -0.533142 -0.408020 0.553101 1445641244 -0.493347 -0.533142 -0.408020 0.553101 1445641244 -0.493347 -0.533142 -0.408020 0.553101 1445641244 -0.493347 -0.533142 -0.408020 0.553101 1445641244 -0.493347 -0.533142 -0.408020 0.553101 1445641244 -0.482971 -0.540405 -0.409424 0.554138 1445641244 -0.482971 -0.540405 -0.409424 0.554138 1445641244 -0.482971 -0.540405 -0.409424 0.554138 1445641244 -0.482971 -0.540405 -0.409424 0.554138 1445641244 -0.482971 -0.540405 -0.409424 0.554138 1445641244 -0.482971 -0.540405 -0.409424 0.554138 1445641244 -0.476318 -0.545654 -0.419373 0.547302 1445641244 -0.476318 -0.545654 -0.419373 0.547302 1445641244 -0.476318 -0.545654 -0.419373 0.547302 1445641244 -0.476318 -0.545654 -0.419373 0.547302 1445641244 -0.476318 -0.545654 -0.419373 0.547302 1445641244 -0.476318 -0.545654 -0.419373 0.547302 1445641244 -0.490906 -0.535278 -0.433289 0.533691 1445641244 -0.490906 -0.535278 -0.433289 0.533691 1445641244 -0.490906 -0.535278 -0.433289 0.533691 1445641244 -0.490906 -0.535278 -0.433289 0.533691 1445641244 -0.490906 -0.535278 -0.433289 0.533691 1445641244 -0.490906 -0.535278 -0.433289 0.533691 1445641244 -0.516663 -0.514404 -0.449524 0.516235 1445641244 -0.516663 -0.514404 -0.449524 0.516235 1445641244 -0.516663 -0.514404 -0.449524 0.516235 1445641244 -0.516663 -0.514404 -0.449524 0.516235 1445641244 -0.516663 -0.514404 -0.449524 0.516235 1445641244 -0.516663 -0.514404 -0.449524 0.516235 1445641244 -0.516663 -0.514404 -0.449524 0.516235 1445641244 -0.524597 -0.503296 -0.465454 0.504822 1445641244 -0.524597 -0.503296 -0.465454 0.504822 1445641244 -0.524597 -0.503296 -0.465454 0.504822 1445641244 -0.524597 -0.503296 -0.465454 0.504822 1445641244 -0.524597 -0.503296 -0.465454 0.504822 1445641244 -0.511902 -0.512878 -0.462341 0.511108 1445641244 -0.511902 -0.512878 -0.462341 0.511108 1445641244 -0.511902 -0.512878 -0.462341 0.511108 1445641244 -0.511902 -0.512878 -0.462341 0.511108 1445641244 -0.511902 -0.512878 -0.462341 0.511108 1445641244 -0.511902 -0.512878 -0.462341 0.511108 1445641244 -0.501099 -0.523132 -0.452148 0.520508 1445641244 -0.501099 -0.523132 -0.452148 0.520508 1445641245 -0.501099 -0.523132 -0.452148 0.520508 1445641245 -0.501099 -0.523132 -0.452148 0.520508 1445641245 -0.501099 -0.523132 -0.452148 0.520508 1445641245 -0.501099 -0.523132 -0.452148 0.520508 1445641245 -0.495667 -0.528931 -0.442566 0.527954 1445641245 -0.495667 -0.528931 -0.442566 0.527954 1445641245 -0.495667 -0.528931 -0.442566 0.527954 1445641245 -0.495667 -0.528931 -0.442566 0.527954 1445641245 -0.495667 -0.528931 -0.442566 0.527954 1445641245 -0.495667 -0.528931 -0.442566 0.527954 1445641245 -0.488892 -0.534485 -0.432556 0.536865 1445641245 -0.488892 -0.534485 -0.432556 0.536865 1445641245 -0.488892 -0.534485 -0.432556 0.536865 1445641245 -0.488892 -0.534485 -0.432556 0.536865 1445641245 -0.488892 -0.534485 -0.432556 0.536865 1445641245 -0.488892 -0.534485 -0.432556 0.536865 1445641245 -0.488892 -0.534485 -0.432556 0.536865 1445641245 -0.482788 -0.539734 -0.423645 0.544189 1445641245 -0.482788 -0.539734 -0.423645 0.544189 1445641245 -0.482788 -0.539734 -0.423645 0.544189 1445641245 -0.482788 -0.539734 -0.423645 0.544189 1445641245 -0.482788 -0.539734 -0.423645 0.544189 1445641245 -0.482788 -0.539734 -0.423645 0.544189 1445641245 -0.484924 -0.538513 -0.421082 0.545532 1445641245 -0.484924 -0.538513 -0.421082 0.545532 1445641245 -0.484924 -0.538513 -0.421082 0.545532 1445641245 -0.484924 -0.538513 -0.421082 0.545532 1445641245 -0.484924 -0.538513 -0.421082 0.545532 1445641245 -0.484924 -0.538513 -0.421082 0.545532 1445641245 -0.495728 -0.527649 -0.424316 0.543884 1445641245 -0.495728 -0.527649 -0.424316 0.543884 1445641245 -0.495728 -0.527649 -0.424316 0.543884 1445641245 -0.495728 -0.527649 -0.424316 0.543884 1445641245 -0.495728 -0.527649 -0.424316 0.543884 1445641245 -0.495728 -0.527649 -0.424316 0.543884 1445641245 -0.502380 -0.520508 -0.416992 0.550293 1445641245 -0.502380 -0.520508 -0.416992 0.550293 1445641245 -0.502380 -0.520508 -0.416992 0.550293 1445641245 -0.502380 -0.520508 -0.416992 0.550293 1445641245 -0.502380 -0.520508 -0.416992 0.550293 1445641245 -0.502380 -0.520508 -0.416992 0.550293 1445641245 -0.494629 -0.525085 -0.401062 0.564697 1445641245 -0.494629 -0.525085 -0.401062 0.564697 1445641245 -0.494629 -0.525085 -0.401062 0.564697 1445641245 -0.494629 -0.525085 -0.401062 0.564697 1445641245 -0.494629 -0.525085 -0.401062 0.564697 1445641245 -0.494629 -0.525085 -0.401062 0.564697 1445641245 -0.472168 -0.541016 -0.385193 0.579651 1445641245 -0.472168 -0.541016 -0.385193 0.579651 1445641245 -0.472168 -0.541016 -0.385193 0.579651 1445641245 -0.472168 -0.541016 -0.385193 0.579651 1445641245 -0.472168 -0.541016 -0.385193 0.579651 1445641245 -0.472168 -0.541016 -0.385193 0.579651 1445641245 -0.464966 -0.547302 -0.391418 0.575378 1445641245 -0.464966 -0.547302 -0.391418 0.575378 1445641245 -0.464966 -0.547302 -0.391418 0.575378 1445641245 -0.464966 -0.547302 -0.391418 0.575378 1445641245 -0.464966 -0.547302 -0.391418 0.575378 1445641245 -0.464966 -0.547302 -0.391418 0.575378 1445641245 -0.481384 -0.537292 -0.404541 0.562134 1445641245 -0.481384 -0.537292 -0.404541 0.562134 1445641245 -0.481384 -0.537292 -0.404541 0.562134 1445641245 -0.481384 -0.537292 -0.404541 0.562134 1445641245 -0.481384 -0.537292 -0.404541 0.562134 1445641245 -0.481384 -0.537292 -0.404541 0.562134 1445641245 -0.504883 -0.521423 -0.411621 0.551208 1445641245 -0.504883 -0.521423 -0.411621 0.551208 1445641245 -0.504883 -0.521423 -0.411621 0.551208 1445641245 -0.504883 -0.521423 -0.411621 0.551208 1445641245 -0.504883 -0.521423 -0.411621 0.551208 1445641245 -0.504883 -0.521423 -0.411621 0.551208 1445641245 -0.504883 -0.521423 -0.411621 0.551208 1445641245 -0.519043 -0.507751 -0.424011 0.541321 1445641245 -0.519043 -0.507751 -0.424011 0.541321 1445641245 -0.519043 -0.507751 -0.424011 0.541321 1445641245 -0.519043 -0.507751 -0.424011 0.541321 1445641245 -0.519043 -0.507751 -0.424011 0.541321 1445641245 -0.519043 -0.507751 -0.424011 0.541321 1445641245 -0.514038 -0.510010 -0.425537 0.542786 1445641245 -0.514038 -0.510010 -0.425537 0.542786 1445641245 -0.514038 -0.510010 -0.425537 0.542786 1445641245 -0.514038 -0.510010 -0.425537 0.542786 1445641245 -0.514038 -0.510010 -0.425537 0.542786 1445641245 -0.514038 -0.510010 -0.425537 0.542786 1445641245 -0.507141 -0.516846 -0.416016 0.550110 1445641245 -0.507141 -0.516846 -0.416016 0.550110 1445641245 -0.507141 -0.516846 -0.416016 0.550110 1445641245 -0.507141 -0.516846 -0.416016 0.550110 1445641245 -0.507141 -0.516846 -0.416016 0.550110 1445641245 -0.507141 -0.516846 -0.416016 0.550110 1445641245 -0.503113 -0.521851 -0.406189 0.556458 1445641245 -0.503113 -0.521851 -0.406189 0.556458 1445641245 -0.503113 -0.521851 -0.406189 0.556458 1445641245 -0.503113 -0.521851 -0.406189 0.556458 1445641245 -0.503113 -0.521851 -0.406189 0.556458 1445641245 -0.497009 -0.527893 -0.398376 0.561829 1445641245 -0.497009 -0.527893 -0.398376 0.561829 1445641245 -0.497009 -0.527893 -0.398376 0.561829 1445641245 -0.497009 -0.527893 -0.398376 0.561829 1445641245 -0.497009 -0.527893 -0.398376 0.561829 1445641245 -0.497009 -0.527893 -0.398376 0.561829 1445641245 -0.490051 -0.533752 -0.390625 0.567810 1445641245 -0.490051 -0.533752 -0.390625 0.567810 1445641245 -0.490051 -0.533752 -0.390625 0.567810 1445641245 -0.490051 -0.533752 -0.390625 0.567810 1445641245 -0.490051 -0.533752 -0.390625 0.567810 1445641245 -0.490051 -0.533752 -0.390625 0.567810 1445641245 -0.488098 -0.534729 -0.385986 0.571716 1445641245 -0.488098 -0.534729 -0.385986 0.571716 1445641245 -0.488098 -0.534729 -0.385986 0.571716 1445641246 -0.488098 -0.534729 -0.385986 0.571716 1445641246 -0.488098 -0.534729 -0.385986 0.571716 1445641246 -0.488098 -0.534729 -0.385986 0.571716 1445641246 -0.489197 -0.532715 -0.381165 0.575867 1445641246 -0.489197 -0.532715 -0.381165 0.575867 1445641246 -0.489197 -0.532715 -0.381165 0.575867 1445641246 -0.489197 -0.532715 -0.381165 0.575867 1445641246 -0.489197 -0.532715 -0.381165 0.575867 1445641246 -0.489197 -0.532715 -0.381165 0.575867 1445641246 -0.486877 -0.534424 -0.371155 0.582825 1445641246 -0.486877 -0.534424 -0.371155 0.582825 1445641246 -0.486877 -0.534424 -0.371155 0.582825 1445641246 -0.486877 -0.534424 -0.371155 0.582825 1445641246 -0.486877 -0.534424 -0.371155 0.582825 1445641246 -0.486877 -0.534424 -0.371155 0.582825 1445641246 -0.481995 -0.537048 -0.366821 0.587158 1445641246 -0.481995 -0.537048 -0.366821 0.587158 1445641246 -0.481995 -0.537048 -0.366821 0.587158 1445641246 -0.481995 -0.537048 -0.366821 0.587158 1445641246 -0.481995 -0.537048 -0.366821 0.587158 1445641246 -0.481995 -0.537048 -0.366821 0.587158 1445641246 -0.471924 -0.542664 -0.369812 0.588318 1445641246 -0.471924 -0.542664 -0.369812 0.588318 1445641246 -0.471924 -0.542664 -0.369812 0.588318 1445641246 -0.471924 -0.542664 -0.369812 0.588318 1445641246 -0.471924 -0.542664 -0.369812 0.588318 1445641246 -0.466614 -0.546204 -0.373230 0.587097 1445641246 -0.466614 -0.546204 -0.373230 0.587097 1445641246 -0.466614 -0.546204 -0.373230 0.587097 1445641246 -0.466614 -0.546204 -0.373230 0.587097 1445641246 -0.466614 -0.546204 -0.373230 0.587097 1445641246 -0.466614 -0.546204 -0.373230 0.587097 1445641246 -0.466614 -0.546204 -0.373230 0.587097 1445641246 -0.473022 -0.542480 -0.376648 0.583252 1445641246 -0.473022 -0.542480 -0.376648 0.583252 1445641246 -0.473022 -0.542480 -0.376648 0.583252 1445641246 -0.473022 -0.542480 -0.376648 0.583252 1445641246 -0.473022 -0.542480 -0.376648 0.583252 1445641246 -0.473022 -0.542480 -0.376648 0.583252 1445641246 -0.484985 -0.534363 -0.382813 0.576843 1445641246 -0.484985 -0.534363 -0.382813 0.576843 1445641246 -0.484985 -0.534363 -0.382813 0.576843 1445641246 -0.484985 -0.534363 -0.382813 0.576843 1445641246 -0.484985 -0.534363 -0.382813 0.576843 1445641246 -0.484985 -0.534363 -0.382813 0.576843 1445641246 -0.484985 -0.534363 -0.382813 0.576843 1445641246 -0.494751 -0.526733 -0.390686 0.570251 1445641246 -0.494751 -0.526733 -0.390686 0.570251 1445641246 -0.494751 -0.526733 -0.390686 0.570251 1445641246 -0.494751 -0.526733 -0.390686 0.570251 1445641246 -0.494751 -0.526733 -0.390686 0.570251 1445641246 -0.494751 -0.526733 -0.390686 0.570251 1445641246 -0.499878 -0.522705 -0.394287 0.566956 1445641246 -0.499878 -0.522705 -0.394287 0.566956 1445641246 -0.499878 -0.522705 -0.394287 0.566956 1445641246 -0.499878 -0.522705 -0.394287 0.566956 1445641246 -0.499878 -0.522705 -0.394287 0.566956 1445641246 -0.500000 -0.524048 -0.392395 0.566956 1445641246 -0.500000 -0.524048 -0.392395 0.566956 1445641246 -0.500000 -0.524048 -0.392395 0.566956 1445641246 -0.500000 -0.524048 -0.392395 0.566956 1445641246 -0.500000 -0.524048 -0.392395 0.566956 1445641246 -0.500000 -0.524048 -0.392395 0.566956 1445641246 -0.497925 -0.526367 -0.390137 0.568176 1445641246 -0.497925 -0.526367 -0.390137 0.568176 1445641246 -0.497925 -0.526367 -0.390137 0.568176 1445641246 -0.497925 -0.526367 -0.390137 0.568176 1445641246 -0.497925 -0.526367 -0.390137 0.568176 1445641246 -0.497925 -0.526367 -0.390137 0.568176 1445641246 -0.493713 -0.530457 -0.384949 0.571655 1445641246 -0.493713 -0.530457 -0.384949 0.571655 1445641246 -0.493713 -0.530457 -0.384949 0.571655 1445641246 -0.493713 -0.530457 -0.384949 0.571655 1445641246 -0.493713 -0.530457 -0.384949 0.571655 1445641246 -0.492126 -0.531860 -0.381042 0.574341 1445641246 -0.492126 -0.531860 -0.381042 0.574341 1445641246 -0.492126 -0.531860 -0.381042 0.574341 1445641246 -0.492126 -0.531860 -0.381042 0.574341 1445641246 -0.492126 -0.531860 -0.381042 0.574341 1445641246 -0.492126 -0.531860 -0.381042 0.574341 1445641246 -0.491821 -0.531128 -0.376404 0.578308 1445641246 -0.491821 -0.531128 -0.376404 0.578308 1445641246 -0.491821 -0.531128 -0.376404 0.578308 1445641246 -0.491821 -0.531128 -0.376404 0.578308 1445641246 -0.491821 -0.531128 -0.376404 0.578308 1445641246 -0.491821 -0.531128 -0.376404 0.578308 1445641246 -0.487244 -0.534607 -0.364563 0.586487 1445641246 -0.487244 -0.534607 -0.364563 0.586487 1445641246 -0.487244 -0.534607 -0.364563 0.586487 1445641246 -0.487244 -0.534607 -0.364563 0.586487 1445641246 -0.487244 -0.534607 -0.364563 0.586487 1445641246 -0.479736 -0.540894 -0.354309 0.593140 1445641246 -0.479736 -0.540894 -0.354309 0.593140 1445641246 -0.479736 -0.540894 -0.354309 0.593140 1445641246 -0.479736 -0.540894 -0.354309 0.593140 1445641246 -0.479736 -0.540894 -0.354309 0.593140 1445641246 -0.479736 -0.540894 -0.354309 0.593140 1445641246 -0.474670 -0.544312 -0.357788 0.591980 1445641246 -0.474670 -0.544312 -0.357788 0.591980 1445641246 -0.474670 -0.544312 -0.357788 0.591980 1445641246 -0.474670 -0.544312 -0.357788 0.591980 1445641246 -0.474670 -0.544312 -0.357788 0.591980 1445641246 -0.474670 -0.544312 -0.357788 0.591980 1445641246 -0.474670 -0.544312 -0.357788 0.591980 1445641246 -0.475220 -0.543030 -0.365417 0.588013 1445641246 
0.034302 -0.687256 0.492126 0.533142 1445641248 0.034302 -0.687256 0.492126 0.533142 1445641248 0.034302 -0.687256 0.492126 0.533142 1445641248 0.034302 -0.687256 0.492126 0.533142 1445641248 -0.009766 -0.685120 0.572205 0.450684 1445641248 -0.009766 -0.685120 0.572205 0.450684 1445641248 -0.009766 -0.685120 0.572205 0.450684 1445641248 -0.009766 -0.685120 0.572205 0.450684 1445641248 -0.009766 -0.685120 0.572205 0.450684 1445641248 -0.009766 -0.685120 0.572205 0.450684 1445641248 -0.121826 -0.692322 0.632507 0.325256 1445641248 -0.121826 -0.692322 0.632507 0.325256 1445641248 -0.121826 -0.692322 0.632507 0.325256 1445641248 -0.121826 -0.692322 0.632507 0.325256 1445641248 -0.121826 -0.692322 0.632507 0.325256 1445641248 -0.121826 -0.692322 0.632507 0.325256 1445641248 -0.280273 -0.677307 0.647583 0.208008 1445641248 -0.280273 -0.677307 0.647583 0.208008 1445641248 -0.280273 -0.677307 0.647583 0.208008 1445641248 -0.280273 -0.677307 0.647583 0.208008 1445641248 -0.280273 -0.677307 0.647583 0.208008 1445641248 -0.280273 -0.677307 0.647583 0.208008 1445641248 -0.280273 -0.677307 0.647583 0.208008 1445641248 -0.427490 -0.626099 0.641785 0.115723 1445641249 -0.427490 -0.626099 0.641785 0.115723 1445641249 -0.427490 -0.626099 0.641785 0.115723 1445641249 -0.427490 -0.626099 0.641785 0.115723 1445641249 -0.427490 -0.626099 0.641785 0.115723 1445641249 -0.427490 -0.626099 0.641785 0.115723 1445641249 -0.427490 -0.626099 0.641785 0.115723 1445641249 -0.508484 -0.573120 0.641052 0.045593 1445641249 -0.508484 -0.573120 0.641052 0.045593 1445641249 -0.508484 -0.573120 0.641052 0.045593 1445641249 -0.508484 -0.573120 0.641052 0.045593 1445641249 -0.508484 -0.573120 0.641052 0.045593 1445641249 -0.508484 -0.573120 0.641052 0.045593 1445641249 -0.534973 -0.548706 0.642273 0.014282 1445641249 -0.534973 -0.548706 0.642273 0.014282 1445641249 -0.534973 -0.548706 0.642273 0.014282 1445641249 -0.534973 -0.548706 0.642273 0.014282 1445641249 -0.534973 -0.548706 0.642273 0.014282 1445641249 -0.498535 -0.578125 0.644348 0.046021 1445641249 -0.498535 -0.578125 0.644348 0.046021 1445641249 -0.498535 -0.578125 0.644348 0.046021 1445641249 -0.498535 -0.578125 0.644348 0.046021 1445641249 -0.498535 -0.578125 0.644348 0.046021 1445641249 -0.498535 -0.578125 0.644348 0.046021 1445641249 -0.408936 -0.625183 0.651672 0.131531 1445641249 -0.408936 -0.625183 0.651672 0.131531 1445641249 -0.408936 -0.625183 0.651672 0.131531 1445641249 -0.408936 -0.625183 0.651672 0.131531 1445641249 -0.408936 -0.625183 0.651672 0.131531 1445641249 -0.408936 -0.625183 0.651672 0.131531 1445641249 -0.266968 -0.675171 0.640320 0.250671 1445641249 -0.266968 -0.675171 0.640320 0.250671 1445641249 -0.266968 -0.675171 0.640320 0.250671 1445641249 -0.266968 -0.675171 0.640320 0.250671 1445641249 -0.266968 -0.675171 0.640320 0.250671 1445641249 -0.266968 -0.675171 0.640320 0.250671 1445641249 -0.116455 -0.689148 0.591980 0.401306 1445641249 -0.116455 -0.689148 0.591980 0.401306 1445641249 -0.116455 -0.689148 0.591980 0.401306 1445641249 -0.116455 -0.689148 0.591980 0.401306 1445641249 -0.116455 -0.689148 0.591980 0.401306 1445641249 -0.116455 -0.689148 0.591980 0.401306 1445641249 -0.116455 -0.689148 0.591980 0.401306 1445641249 0.065735 -0.664551 0.560730 0.489502 1445641249 0.065735 -0.664551 0.560730 0.489502 1445641249 0.065735 -0.664551 0.560730 0.489502 1445641249 0.065735 -0.664551 0.560730 0.489502 1445641249 0.065735 -0.664551 0.560730 0.489502 1445641249 0.065735 -0.664551 0.560730 0.489502 1445641249 0.090515 -0.673279 0.472168 0.561707 1445641249 0.090515 -0.673279 0.472168 0.561707 1445641249 0.090515 -0.673279 0.472168 0.561707 1445641249 0.090515 -0.673279 0.472168 0.561707 1445641249 0.090515 -0.673279 0.472168 0.561707 1445641249 0.090515 -0.673279 0.472168 0.561707 1445641249 0.090210 -0.678406 0.471924 0.555786 1445641249 0.090210 -0.678406 0.471924 0.555786 1445641249 0.090210 -0.678406 0.471924 0.555786 1445641249 0.090210 -0.678406 0.471924 0.555786 1445641249 0.090210 -0.678406 0.471924 0.555786 1445641249 0.090210 -0.678406 0.471924 0.555786 1445641249 0.057251 -0.685120 0.517883 0.508972 1445641249 0.057251 -0.685120 0.517883 0.508972 1445641249 0.057251 -0.685120 0.517883 0.508972 1445641249 0.057251 -0.685120 0.517883 0.508972 1445641249 0.057251 -0.685120 0.517883 0.508972 1445641249 0.057251 -0.685120 0.517883 0.508972 1445641249 0.057251 -0.685120 0.517883 0.508972 1445641249 -0.011963 -0.687927 0.584229 0.430359 1445641249 -0.011963 -0.687927 0.584229 0.430359 1445641249 -0.011963 -0.687927 0.584229 0.430359 1445641249 -0.011963 -0.687927 0.584229 0.430359 1445641249 -0.011963 -0.687927 0.584229 0.430359 1445641249 -0.011963 -0.687927 0.584229 0.430359 1445641249 -0.123962 -0.683960 0.642944 0.321716 1445641249 -0.123962 -0.683960 0.642944 0.321716 1445641249 -0.123962 -0.683960 0.642944 0.321716 1445641249 -0.123962 -0.683960 0.642944 0.321716 1445641249 -0.123962 -0.683960 0.642944 0.321716 1445641249 -0.123962 -0.683960 0.642944 0.321716 1445641249 -0.123962 -0.683960 0.642944 0.321716 1445641249 -0.262146 -0.665527 0.664490 0.216492 1445641249 -0.262146 -0.665527 0.664490 0.216492 1445641249 -0.262146 -0.665527 0.664490 0.216492 1445641249 -0.262146 -0.665527 0.664490 0.216492 1445641249 -0.262146 -0.665527 0.664490 0.216492 1445641249 -0.262146 -0.665527 0.664490 0.216492 1445641249 -0.378845 -0.631775 0.666382 0.115295 1445641249 -0.378845 -0.631775 0.666382 0.115295 1445641249 -0.378845 -0.631775 0.666382 0.115295 1445641249 -0.378845 -0.631775 0.666382 0.115295 1445641249 -0.378845 -0.631775 0.666382 0.115295 1445641249 -0.378845 -0.631775 0.666382 0.115295 1445641249 -0.468445 -0.591980 0.654236 0.045654 1445641249 -0.468445 -0.591980 0.654236 0.045654 1445641249 -0.468445 -0.591980 0.654236 0.045654 1445641249 -0.468445 -0.591980 0.654236 0.045654 1445641249 -0.468445 -0.591980 0.654236 0.045654 1445641249 -0.468445 -0.591980 0.654236 0.045654 1445641249 -0.513794 -0.565308 0.645203 0.013672 1445641249 -0.513794 -0.565308 0.645203 0.013672 1445641249 -0.513794 -0.565308 0.645203 0.013672 1445641249 -0.513794 -0.565308 0.645203 0.013672 1445641249 -0.513794 -0.565308 0.645203 0.013672 1445641249 -0.513794 -0.565308 0.645203 0.013672 1445641249 -0.513794 -0.565308 0.645203 0.013672 1445641249 -0.503540 -0.576355 0.642517 0.038452 1445641249 -0.503540 -0.576355 0.642517 0.038452 1445641249 -0.503540 -0.576355 0.642517 0.038452 1445641249 -0.503540 -0.576355 0.642517 0.038452 1445641249 -0.503540 -0.576355 0.642517 0.038452 1445641249 -0.503540 -0.576355 0.642517 0.038452 1445641249 -0.424683 -0.615601 0.654602 0.110352 1445641250 -0.424683 -0.615601 0.654602 0.110352 1445641250 -0.424683 -0.615601 0.654602 0.110352 1445641250 -0.424683 -0.615601 0.654602 0.110352 1445641250 -0.424683 -0.615601 0.654602 0.110352 1445641250 -0.424683 -0.615601 0.654602 0.110352 1445641250 -0.308777 -0.652832 0.648254 0.241272 1445641250 -0.308777 -0.652832 0.648254 0.241272 1445641250 -0.308777 -0.652832 0.648254 0.241272 1445641250 -0.308777 -0.652832 0.648254 0.241272 1445641250 -0.308777 -0.652832 0.648254 0.241272 1445641250 -0.308777 -0.652832 0.648254 0.241272 1445641250 -0.308777 -0.652832 0.648254 0.241272 1445641250 -0.142395 -0.682495 0.616760 0.365417 1445641250 -0.142395 -0.682495 0.616760 0.365417 1445641250 -0.142395 -0.682495 0.616760 0.365417 1445641250 -0.142395 -0.682495 0.616760 0.365417 1445641250 -0.142395 -0.682495 0.616760 0.365417 1445641250 -0.142395 -0.682495 0.616760 0.365417 1445641250 0.027100 -0.668396 0.583740 0.460205 1445641250 0.027100 -0.668396 0.583740 0.460205 1445641250 0.027100 -0.668396 0.583740 0.460205 1445641250 0.027100 -0.668396 0.583740 0.460205 1445641250 0.027100 -0.668396 0.583740 0.460205 1445641250 0.027100 -0.668396 0.583740 0.460205 1445641250 0.067261 -0.676086 0.490906 0.545288 1445641250 0.067261 -0.676086 0.490906 0.545288 1445641250 0.067261 -0.676086 0.490906 0.545288 1445641250 0.067261 -0.676086 0.490906 0.545288 1445641250 0.067261 -0.676086 0.490906 0.545288 1445641250 0.067261 -0.676086 0.490906 0.545288 1445641250 0.068359 -0.683716 0.473938 0.550659 1445641250 0.068359 -0.683716 0.473938 0.550659 1445641250 0.068359 -0.683716 0.473938 0.550659 1445641250 0.068359 -0.683716 0.473938 0.550659 1445641250 0.068359 -0.683716 0.473938 0.550659 1445641250 0.068359 -0.683716 0.473938 0.550659 1445641250 0.068359 -0.683716 0.473938 0.550659 1445641250 0.042053 -0.691223 0.509766 0.510437 1445641250 0.042053 -0.691223 0.509766 0.510437 1445641250 0.042053 -0.691223 0.509766 0.510437 1445641250 0.042053 -0.691223 0.509766 0.510437 1445641250 0.042053 -0.691223 0.509766 0.510437 1445641250 0.042053 -0.691223 0.509766 0.510437 1445641250 -0.018005 -0.693665 0.562927 0.448975 1445641250 -0.018005 -0.693665 0.562927 0.448975 1445641250 -0.018005 -0.693665 0.562927 0.448975 1445641250 -0.018005 -0.693665 0.562927 0.448975 1445641250 -0.018005 -0.693665 0.562927 0.448975 1445641250 -0.018005 -0.693665 0.562927 0.448975 1445641250 -0.103455 -0.688660 0.625000 0.352783 1445641250 -0.103455 -0.688660 0.625000 0.352783 1445641250 -0.103455 -0.688660 0.625000 0.352783 1445641250 -0.103455 -0.688660 0.625000 0.352783 1445641250 -0.103455 -0.688660 0.625000 0.352783 1445641250 -0.103455 -0.688660 0.625000 0.352783 1445641250 -0.103455 -0.688660 0.625000 0.352783 1445641250 -0.229492 -0.669861 0.658569 0.254700 1445641250 -0.229492 -0.669861 0.658569 0.254700 1445641250 -0.229492 -0.669861 0.658569 0.254700 1445641250 -0.229492 -0.669861 0.658569 0.254700 1445641250 -0.229492 -0.669861 0.658569 0.254700 1445641250 -0.229492 -0.669861 0.658569 0.254700 1445641250 -0.371155 -0.625793 0.664429 0.170959 1445641250 -0.371155 -0.625793 0.664429 0.170959 1445641250 -0.371155 -0.625793 0.664429 0.170959 1445641250 -0.371155 -0.625793 0.664429 0.170959 1445641250 -0.371155 -0.625793 0.664429 0.170959 1445641250 -0.371155 -0.625793 0.664429 0.170959 1445641250 -0.482361 -0.566956 0.659912 0.101807 1445641250 -0.482361 -0.566956 0.659912 0.101807 1445641250 -0.482361 -0.566956 0.659912 0.101807 1445641250 -0.482361 -0.566956 0.659912 0.101807 1445641250 -0.482361 -0.566956 0.659912 0.101807 1445641250 -0.482361 -0.566956 0.659912 0.101807 1445641250 -0.531555 -0.530457 0.658386 0.050598 1445641250 -0.531555 -0.530457 0.658386 0.050598 1445641250 -0.531555 -0.530457 0.658386 0.050598 1445641250 -0.531555 -0.530457 0.658386 0.050598 1445641250 -0.531555 -0.530457 0.658386 0.050598 1445641250 -0.531555 -0.530457 0.658386 0.050598 1445641250 -0.531555 -0.530457 0.658386 0.050598 1445641250 -0.534851 -0.532471 0.653625 0.056274 1445641250 -0.534851 -0.532471 0.653625 0.056274 1445641250 -0.534851 -0.532471 0.653625 0.056274 1445641250 -0.534851 -0.532471 0.653625 0.056274 1445641250 -0.534851 -0.532471 0.653625 0.056274 1445641250 -0.475708 -0.571167 0.659241 0.113403 1445641250 -0.475708 -0.571167 0.659241 0.113403 1445641250 -0.475708 -0.571167 0.659241 0.113403 1445641250 -0.475708 -0.571167 0.659241 0.113403 1445641250 -0.475708 -0.571167 0.659241 0.113403 1445641250 -0.475708 -0.571167 0.659241 0.113403 1445641250 -0.475708 -0.571167 0.659241 0.113403 1445641250 -0.370361 -0.617737 0.654114 0.231018 1445641250 -0.370361 -0.617737 0.654114 0.231018 1445641250 -0.370361 -0.617737 0.654114 0.231018 1445641250 -0.370361 -0.617737 0.654114 0.231018 1445641250 -0.370361 -0.617737 0.654114 0.231018 1445641250 -0.370361 -0.617737 0.654114 0.231018 1445641250 -0.211243 -0.662598 0.627502 0.350159 1445641250 -0.211243 -0.662598 0.627502 0.350159 1445641250 -0.211243 -0.662598 0.627502 0.350159 1445641250 -0.211243 -0.662598 0.627502 0.350159 1445641250 -0.211243 -0.662598 0.627502 0.350159 1445641250 -0.211243 -0.662598 0.627502 0.350159 1445641250 -0.211243 -0.662598 0.627502 0.350159 1445641250 -0.002075 -0.663635 0.622803 0.414307 1445641250 -0.002075 -0.663635 0.622803 0.414307 1445641250 -0.002075 -0.663635 0.622803 0.414307 1445641250 -0.002075 -0.663635 0.622803 0.414307 1445641250 -0.002075 -0.663635 0.622803 0.414307 1445641250 -0.002075 -0.663635 0.622803 0.414307 1445641250 0.044250 -0.668335 0.543945 0.505432 1445641250 0.044250 -0.668335 0.543945 0.505432 1445641251 0.044250 -0.668335 0.543945 0.505432 1445641251 0.044250 -0.668335 0.543945 0.505432 1445641251 0.044250 -0.668335 0.543945 0.505432 1445641251 0.044250 -0.668335 0.543945 0.505432 1445641251 0.046448 -0.678650 0.539185 0.496460 1445641251 0.046448 -0.678650 0.539185 0.496460 1445641251 0.046448 -0.678650 0.539185 0.496460 1445641251 0.046448 -0.678650 0.539185 0.496460 1445641251 0.046448 -0.678650 0.539185 0.496460 1445641251 0.046448 -0.678650 0.539185 0.496460 1445641251 -0.001953 -0.691467 0.560669 0.455505 1445641251 -0.001953 -0.691467 0.560669 0.455505 1445641251 -0.001953 -0.691467 0.560669 0.455505 1445641251 -0.001953 -0.691467 0.560669 0.455505 1445641251 -0.001953 -0.691467 0.560669 0.455505 1445641251 -0.001953 -0.691467 0.560669 0.455505 1445641251 -0.073059 -0.689758 0.608643 0.385315 1445641251 -0.073059 -0.689758 0.608643 0.385315 1445641251 -0.073059 -0.689758 0.608643 0.385315 1445641251 -0.073059 -0.689758 0.608643 0.385315 1445641251 -0.073059 -0.689758 0.608643 0.385315 1445641251 -0.073059 -0.689758 0.608643 0.385315 1445641251 -0.073059 -0.689758 0.608643 0.385315 1445641251 -0.173157 -0.680908 0.649475 0.290894 1445641251 -0.173157 -0.680908 0.649475 0.290894 1445641251 -0.173157 -0.680908 0.649475 0.290894 1445641251 -0.173157 -0.680908 0.649475 0.290894 1445641251 -0.173157 -0.680908 0.649475 0.290894 1445641251 -0.173157 -0.680908 0.649475 0.290894 1445641251 -0.173157 -0.680908 0.649475 0.290894 1445641251 -0.303894 -0.653748 0.664917 0.195435 1445641251 -0.303894 -0.653748 0.664917 0.195435 1445641251 -0.303894 -0.653748 0.664917 0.195435 1445641251 -0.303894 -0.653748 0.664917 0.195435 1445641251 -0.303894 -0.653748 0.664917 0.195435 1445641251 -0.434021 -0.603088 0.661316 0.102966 1445641251 -0.434021 -0.603088 0.661316 0.102966 1445641251 -0.434021 -0.603088 0.661316 0.102966 1445641251 -0.434021 -0.603088 0.661316 0.102966 1445641251 -0.434021 -0.603088 0.661316 0.102966 1445641251 -0.434021 -0.603088 0.661316 0.102966 1445641251 -0.530029 -0.543762 0.649597 0.038086 1445641251 -0.530029 -0.543762 0.649597 0.038086 1445641251 -0.530029 -0.543762 0.649597 0.038086 1445641251 -0.530029 -0.543762 0.649597 0.038086 1445641251 -0.530029 -0.543762 0.649597 0.038086 1445641251 -0.530029 -0.543762 0.649597 0.038086 1445641251 -0.530029 -0.543762 0.649597 0.038086 1445641251 -0.572510 -0.517456 0.635864 0.011597 1445641251 -0.572510 -0.517456 0.635864 0.011597 1445641251 -0.572510 -0.517456 0.635864 0.011597 1445641251 -0.572510 -0.517456 0.635864 0.011597 1445641251 -0.572510 -0.517456 0.635864 0.011597 1445641251 -0.572510 -0.517456 0.635864 0.011597 1445641251 -0.550415 -0.542908 0.632263 0.049988 1445641251 -0.550415 -0.542908 0.632263 0.049988 1445641251 -0.550415 -0.542908 0.632263 0.049988 1445641251 -0.550415 -0.542908 0.632263 0.049988 1445641251 -0.550415 -0.542908 0.632263 0.049988 1445641251 -0.550415 -0.542908 0.632263 0.049988 1445641251 -0.467712 -0.593262 0.639648 0.141907 1445641251 -0.467712 -0.593262 0.639648 0.141907 1445641251 -0.467712 -0.593262 0.639648 0.141907 1445641251 -0.467712 -0.593262 0.639648 0.141907 1445641251 -0.467712 -0.593262 0.639648 0.141907 1445641251 -0.467712 -0.593262 0.639648 0.141907 1445641251 -0.345764 -0.645935 0.621033 0.278442 1445641251 -0.345764 -0.645935 0.621033 0.278442 1445641251 -0.345764 -0.645935 0.621033 0.278442 1445641251 -0.345764 -0.645935 0.621033 0.278442 1445641251 -0.345764 -0.645935 0.621033 0.278442 1445641251 -0.345764 -0.645935 0.621033 0.278442 1445641251 -0.110596 -0.684265 0.626038 0.357178 1445641251 -0.110596 -0.684265 0.626038 0.357178 1445641251 -0.110596 -0.684265 0.626038 0.357178 1445641251 -0.110596 -0.684265 0.626038 0.357178 1445641251 -0.110596 -0.684265 0.626038 0.357178 1445641251 -0.110596 -0.684265 0.626038 0.357178 1445641251 0.026794 -0.666382 0.586487 0.459656 1445641251 0.026794 -0.666382 0.586487 0.459656 1445641251 0.026794 -0.666382 0.586487 0.459656 1445641251 0.026794 -0.666382 0.586487 0.459656 1445641251 0.026794 -0.666382 0.586487 0.459656 1445641251 0.026794 -0.666382 0.586487 0.459656 1445641251 0.047974 -0.678894 0.528809 0.507080 1445641251 0.047974 -0.678894 0.528809 0.507080 1445641251 0.047974 -0.678894 0.528809 0.507080 1445641251 0.047974 -0.678894 0.528809 0.507080 1445641251 0.047974 -0.678894 0.528809 0.507080 1445641251 0.047974 -0.678894 0.528809 0.507080 1445641251 0.024719 -0.692078 0.537048 0.481689 1445641251 0.024719 -0.692078 0.537048 0.481689 1445641251 0.024719 -0.692078 0.537048 0.481689 1445641251 0.024719 -0.692078 0.537048 0.481689 1445641251 0.024719 -0.692078 0.537048 0.481689 1445641251 0.024719 -0.692078 0.537048 0.481689 1445641251 -0.033264 -0.699951 0.573669 0.424133 1445641251 -0.033264 -0.699951 0.573669 0.424133 1445641251 -0.033264 -0.699951 0.573669 0.424133 1445641251 -0.033264 -0.699951 0.573669 0.424133 1445641251 -0.033264 -0.699951 0.573669 0.424133 1445641251 -0.033264 -0.699951 0.573669 0.424133 1445641251 -0.033264 -0.699951 0.573669 0.424133 1445641251 -0.118164 -0.698120 0.619324 0.339355 1445641251 -0.118164 -0.698120 0.619324 0.339355 1445641251 -0.118164 -0.698120 0.619324 0.339355 1445641251 -0.118164 -0.698120 0.619324 0.339355 1445641251 -0.118164 -0.698120 0.619324 0.339355 1445641251 -0.118164 -0.698120 0.619324 0.339355 1445641251 -0.230164 -0.685059 0.642944 0.253723 1445641251 -0.230164 -0.685059 0.642944 0.253723 1445641251 -0.230164 -0.685059 0.642944 0.253723 1445641251 -0.230164 -0.685059 0.642944 0.253723 1445641252 -0.230164 -0.685059 0.642944 0.253723 1445641252 -0.230164 -0.685059 0.642944 0.253723 1445641252 -0.230164 -0.685059 0.642944 0.253723 1445641252 -0.348145 -0.654907 0.646851 0.177490 1445641252 -0.348145 -0.654907 0.646851 0.177490 1445641252 -0.348145 -0.654907 0.646851 0.177490 1445641252 -0.348145 -0.654907 0.646851 0.177490 1445641252 -0.348145 -0.654907 0.646851 0.177490 1445641252 -0.348145 -0.654907 0.646851 0.177490 1445641252 -0.348145 -0.654907 0.646851 0.177490 1445641252 -0.444458 -0.614868 0.641357 0.114502 1445641252 -0.444458 -0.614868 0.641357 0.114502 1445641252 -0.444458 -0.614868 0.641357 0.114502 1445641252 -0.444458 -0.614868 0.641357 0.114502 1445641252 -0.444458 -0.614868 0.641357 0.114502 1445641252 -0.444458 -0.614868 0.641357 0.114502 1445641252 -0.494629 -0.585449 0.636658 0.085327 1445641252 -0.494629 -0.585449 0.636658 0.085327 1445641252 -0.494629 -0.585449 0.636658 0.085327 1445641252 -0.494629 -0.585449 0.636658 0.085327 1445641252 -0.494629 -0.585449 0.636658 0.085327 1445641252 -0.494629 -0.585449 0.636658 0.085327 1445641252 -0.494629 -0.585449 0.636658 0.085327 1445641252 -0.497253 -0.582642 0.636414 0.091125 1445641252 -0.497253 -0.582642 0.636414 0.091125 1445641252 -0.497253 -0.582642 0.636414 0.091125 1445641252 -0.497253 -0.582642 0.636414 0.091125 1445641252 -0.497253 -0.582642 0.636414 0.091125 1445641252 -0.497253 -0.582642 0.636414 0.091125 1445641252 -0.446167 -0.607117 0.640259 0.149719 1445641252 -0.446167 -0.607117 0.640259 0.149719 1445641252 -0.446167 -0.607117 0.640259 0.149719 1445641252 -0.446167 -0.607117 0.640259 0.149719 1445641252 -0.446167 -0.607117 0.640259 0.149719 1445641252 -0.446167 -0.607117 0.640259 0.149719 1445641252 -0.345886 -0.644958 0.632568 0.253479 1445641252 -0.345886 -0.644958 0.632568 0.253479 1445641252 -0.345886 -0.644958 0.632568 0.253479 1445641252 -0.345886 -0.644958 0.632568 0.253479 1445641252 -0.345886 -0.644958 0.632568 0.253479 1445641252 -0.345886 -0.644958 0.632568 0.253479 1445641252 -0.345886 -0.644958 0.632568 0.253479 1445641252 -0.165405 -0.681091 0.628906 0.336548 1445641252 -0.165405 -0.681091 0.628906 0.336548 1445641252 -0.165405 -0.681091 0.628906 0.336548 1445641252 -0.165405 -0.681091 0.628906 0.336548 1445641252 -0.165405 -0.681091 0.628906 0.336548 1445641252 -0.165405 -0.681091 0.628906 0.336548 1445641252 -0.009705 -0.662842 0.612366 0.430725 1445641252 -0.009705 -0.662842 0.612366 0.430725 1445641252 -0.009705 -0.662842 0.612366 0.430725 1445641252 -0.009705 -0.662842 0.612366 0.430725 1445641252 -0.009705 -0.662842 0.612366 0.430725 1445641252 -0.009705 -0.662842 0.612366 0.430725 1445641252 -0.009705 -0.662842 0.612366 0.430725 1445641252 0.055176 -0.651855 0.574951 0.491394 1445641252 0.055176 -0.651855 0.574951 0.491394 1445641252 0.055176 -0.651855 0.574951 0.491394 1445641252 0.055176 -0.651855 0.574951 0.491394 1445641252 0.055176 -0.651855 0.574951 0.491394 1445641252 0.055176 -0.651855 0.574951 0.491394 1445641252 0.048157 -0.663086 0.573975 0.477966 1445641252 0.048157 -0.663086 0.573975 0.477966 1445641252 0.048157 -0.663086 0.573975 0.477966 1445641252 0.048157 -0.663086 0.573975 0.477966 1445641252 0.048157 -0.663086 0.573975 0.477966 1445641252 0.048157 -0.663086 0.573975 0.477966 1445641252 -0.013550 -0.677979 0.597534 0.427979 1445641252 -0.013550 -0.677979 0.597534 0.427979 1445641252 -0.013550 -0.677979 0.597534 0.427979 1445641252 -0.013550 -0.677979 0.597534 0.427979 1445641252 -0.013550 -0.677979 0.597534 0.427979 1445641252 -0.013550 -0.677979 0.597534 0.427979 1445641252 -0.013550 -0.677979 0.597534 0.427979 1445641252 -0.097290 -0.681946 0.637451 0.345093 1445641252 -0.097290 -0.681946 0.637451 0.345093 1445641252 -0.097290 -0.681946 0.637451 0.345093 1445641252 -0.097290 -0.681946 0.637451 0.345093 1445641252 -0.097290 -0.681946 0.637451 0.345093 1445641252 -0.097290 -0.681946 0.637451 0.345093 1445641252 -0.217834 -0.673218 0.658264 0.256836 1445641252 -0.217834 -0.673218 0.658264 0.256836 1445641252 -0.217834 -0.673218 0.658264 0.256836 1445641252 -0.217834 -0.673218 0.658264 0.256836 1445641252 -0.217834 -0.673218 0.658264 0.256836 1445641252 -0.217834 -0.673218 0.658264 0.256836 1445641252 -0.342773 -0.644470 0.659912 0.178101 1445641252 -0.342773 -0.644470 0.659912 0.178101 1445641252 -0.342773 -0.644470 0.659912 0.178101 1445641252 -0.342773 -0.644470 0.659912 0.178101 1445641252 -0.342773 -0.644470 0.659912 0.178101 1445641252 -0.342773 -0.644470 0.659912 0.178101 1445641252 -0.342773 -0.644470 0.659912 0.178101 1445641252 -0.450928 -0.599121 0.649658 0.125183 1445641252 -0.450928 -0.599121 0.649658 0.125183 1445641252 -0.450928 -0.599121 0.649658 0.125183 1445641252 -0.450928 -0.599121 0.649658 0.125183 1445641252 -0.450928 -0.599121 0.649658 0.125183 1445641252 -0.450928 -0.599121 0.649658 0.125183 1445641252 -0.506104 -0.563477 0.644226 0.106628 1445641252 -0.506104 -0.563477 0.644226 0.106628 1445641252 -0.506104 -0.563477 0.644226 0.106628 1445641252 -0.506104 -0.563477 0.644226 0.106628 1445641252 -0.506104 -0.563477 0.644226 0.106628 1445641252 -0.506104 -0.563477 0.644226 0.106628 1445641252 -0.483704 -0.581604 0.646179 0.101257 1445641252 -0.483704 -0.581604 0.646179 0.101257 1445641252 -0.483704 -0.581604 0.646179 0.101257 1445641252 -0.483704 -0.581604 0.646179 0.101257 1445641252 -0.483704 -0.581604 0.646179 0.101257 1445641252 -0.483704 -0.581604 0.646179 0.101257 1445641252 -0.483704 -0.581604 0.646179 0.101257 1445641252 -0.438171 -0.606323 0.639221 0.178223 1445641252 -0.438171 -0.606323 0.639221 0.178223 1445641252 -0.438171 -0.606323 0.639221 0.178223 1445641252 -0.438171 -0.606323 0.639221 0.178223 1445641253 -0.438171 -0.606323 0.639221 0.178223 1445641253 -0.438171 -0.606323 0.639221 0.178223 1445641253 -0.333313 -0.641785 0.632996 0.276306 1445641253 -0.333313 -0.641785 0.632996 0.276306 1445641253 -0.333313 -0.641785 0.632996 0.276306 1445641253 -0.333313 -0.641785 0.632996 0.276306 1445641253 -0.333313 -0.641785 0.632996 0.276306 1445641253 -0.333313 -0.641785 0.632996 0.276306 1445641253 -0.137878 -0.676147 0.644470 0.329346 1445641253 -0.137878 -0.676147 0.644470 0.329346 1445641253 -0.137878 -0.676147 0.644470 0.329346 1445641253 -0.137878 -0.676147 0.644470 0.329346 1445641253 -0.137878 -0.676147 0.644470 0.329346 1445641253 -0.137878 -0.676147 0.644470 0.329346 1445641253 -0.023010 -0.661621 0.618469 0.423279 1445641253 -0.023010 -0.661621 0.618469 0.423279 1445641253 -0.023010 -0.661621 0.618469 0.423279 1445641253 -0.023010 -0.661621 0.618469 0.423279 1445641253 -0.023010 -0.661621 0.618469 0.423279 1445641253 -0.023010 -0.661621 0.618469 0.423279 1445641253 0.014038 -0.671753 0.571655 0.470886 1445641253 0.014038 -0.671753 0.571655 0.470886 1445641253 0.014038 -0.671753 0.571655 0.470886 1445641253 0.014038 -0.671753 0.571655 0.470886 1445641253 0.014038 -0.671753 0.571655 0.470886 1445641253 0.014038 -0.671753 0.571655 0.470886 1445641253 0.014038 -0.671753 0.571655 0.470886 1445641253 -0.005798 -0.679932 0.578003 0.451172 1445641253 -0.005798 -0.679932 0.578003 0.451172 1445641253 -0.005798 -0.679932 0.578003 0.451172 1445641253 -0.005798 -0.679932 0.578003 0.451172 1445641253 -0.005798 -0.679932 0.578003 0.451172 1445641253 -0.005798 -0.679932 0.578003 0.451172 1445641253 -0.059326 -0.684631 0.612793 0.390198 1445641253 -0.059326 -0.684631 0.612793 0.390198 1445641253 -0.059326 -0.684631 0.612793 0.390198 1445641253 -0.059326 -0.684631 0.612793 0.390198 1445641253 -0.059326 -0.684631 0.612793 0.390198 1445641253 -0.059326 -0.684631 0.612793 0.390198 1445641253 -0.059326 -0.684631 0.612793 0.390198 1445641253 -0.143738 -0.678345 0.651184 0.308411 1445641253 -0.143738 -0.678345 0.651184 0.308411 1445641253 -0.143738 -0.678345 0.651184 0.308411 1445641253 -0.143738 -0.678345 0.651184 0.308411 1445641253 -0.143738 -0.678345 0.651184 0.308411 1445641253 -0.143738 -0.678345 0.651184 0.308411 1445641253 -0.243958 -0.662048 0.674194 0.218384 1445641253 -0.243958 -0.662048 0.674194 0.218384 1445641253 -0.243958 -0.662048 0.674194 0.218384 1445641253 -0.243958 -0.662048 0.674194 0.218384 1445641253 -0.243958 -0.662048 0.674194 0.218384 1445641253 -0.243958 -0.662048 0.674194 0.218384 1445641253 -0.243958 -0.662048 0.674194 0.218384 1445641253 -0.349426 -0.631775 0.677856 0.138855 1445641253 -0.349426 -0.631775 0.677856 0.138855 1445641253 -0.349426 -0.631775 0.677856 0.138855 1445641253 -0.349426 -0.631775 0.677856 0.138855 1445641253 -0.349426 -0.631775 0.677856 0.138855 1445641253 -0.349426 -0.631775 0.677856 0.138855 1445641253 -0.440186 -0.596619 0.666748 0.075684 1445641253 -0.440186 -0.596619 0.666748 0.075684 1445641253 -0.440186 -0.596619 0.666748 0.075684 1445641253 -0.440186 -0.596619 0.666748 0.075684 1445641253 -0.440186 -0.596619 0.666748 0.075684 1445641253 -0.440186 -0.596619 0.666748 0.075684 1445641253 -0.509094 -0.557434 0.651855 0.071716 1445641253 -0.509094 -0.557434 0.651855 0.071716 1445641253 -0.509094 -0.557434 0.651855 0.071716 1445641253 -0.509094 -0.557434 0.651855 0.071716 1445641253 -0.509094 -0.557434 0.651855 0.071716 1445641253 -0.509094 -0.557434 0.651855 0.071716 1445641253 -0.509094 -0.557434 0.651855 0.071716 1445641253 -0.509521 -0.558411 0.648010 0.092957 1445641253 -0.509521 -0.558411 0.648010 0.092957 1445641253 -0.509521 -0.558411 0.648010 0.092957 1445641253 -0.509521 -0.558411 0.648010 0.092957 1445641253 -0.509521 -0.558411 0.648010 0.092957 1445641253 -0.509521 -0.558411 0.648010 0.092957 1445641253 -0.448486 -0.590088 0.651855 0.160339 1445641253 -0.448486 -0.590088 0.651855 0.160339 1445641253 -0.448486 -0.590088 0.651855 0.160339 1445641253 -0.448486 -0.590088 0.651855 0.160339 1445641253 -0.448486 -0.590088 0.651855 0.160339 1445641253 -0.448486 -0.590088 0.651855 0.160339 1445641253 -0.448486 -0.590088 0.651855 0.160339 1445641253 -0.337708 -0.633362 0.644897 0.262512 1445641253 -0.337708 -0.633362 0.644897 0.262512 1445641253 -0.337708 -0.633362 0.644897 0.262512 1445641253 -0.337708 -0.633362 0.644897 0.262512 1445641253 -0.337708 -0.633362 0.644897 0.262512 1445641253 -0.337708 -0.633362 0.644897 0.262512 1445641253 -0.141113 -0.669495 0.655701 0.319336 1445641253 -0.141113 -0.669495 0.655701 0.319336 1445641253 -0.141113 -0.669495 0.655701 0.319336 1445641253 -0.141113 -0.669495 0.655701 0.319336 1445641253 -0.141113 -0.669495 0.655701 0.319336 1445641253 -0.141113 -0.669495 0.655701 0.319336 1445641253 -0.035522 -0.668640 0.623657 0.403381 1445641253 -0.035522 -0.668640 0.623657 0.403381 1445641253 -0.035522 -0.668640 0.623657 0.403381 1445641253 -0.035522 -0.668640 0.623657 0.403381 1445641253 -0.035522 -0.668640 0.623657 0.403381 1445641253 -0.035522 -0.668640 0.623657 0.403381 1445641253 -0.035522 -0.668640 0.623657 0.403381 1445641253 -0.022278 -0.678894 0.587036 0.440430 1445641253 -0.022278 -0.678894 0.587036 0.440430 1445641253 -0.022278 -0.678894 0.587036 0.440430 1445641253 -0.022278 -0.678894 0.587036 0.440430 1445641253 -0.022278 -0.678894 0.587036 0.440430 1445641253 -0.022278 -0.678894 0.587036 0.440430 1445641253 -0.042664 -0.690918 0.593445 0.410706 1445641253 -0.042664 -0.690918 0.593445 0.410706 1445641253 -0.042664 -0.690918 0.593445 0.410706 1445641253 -0.042664 -0.690918 0.593445 0.410706 1445641253 -0.042664 -0.690918 0.593445 0.410706 1445641253 
-0.415039 -0.590393 -0.269165 0.637756 1445641255 -0.415039 -0.590393 -0.269165 0.637756 1445641255 -0.415039 -0.590393 -0.269165 0.637756 1445641255 -0.415039 -0.590393 -0.269165 0.637756 1445641255 -0.415039 -0.590393 -0.269165 0.637756 1445641255 -0.415039 -0.590393 -0.269165 0.637756 1445641255 -0.415039 -0.590393 -0.269165 0.637756 1445641255 -0.416626 -0.587402 -0.271729 0.638428 1445641255 -0.416626 -0.587402 -0.271729 0.638428 1445641255 -0.416626 -0.587402 -0.271729 0.638428 1445641255 -0.416626 -0.587402 -0.271729 0.638428 1445641255 -0.416626 -0.587402 -0.271729 0.638428 1445641255 -0.416626 -0.587402 -0.271729 0.638428 1445641255 -0.414673 -0.587769 -0.269836 0.640137 1445641255 -0.414673 -0.587769 -0.269836 0.640137 1445641255 -0.414673 -0.587769 -0.269836 0.640137 1445641255 -0.414673 -0.587769 -0.269836 0.640137 1445641255 -0.414673 -0.587769 -0.269836 0.640137 1445641255 -0.414673 -0.587769 -0.269836 0.640137 1445641255 -0.414673 -0.587769 -0.269836 0.640137 1445641255 -0.413940 -0.589417 -0.269287 0.639343 1445641255 -0.413940 -0.589417 -0.269287 0.639343 1445641255 -0.413940 -0.589417 -0.269287 0.639343 1445641255 -0.413940 -0.589417 -0.269287 0.639343 1445641255 -0.413940 -0.589417 -0.269287 0.639343 1445641255 -0.413940 -0.589417 -0.269287 0.639343 1445641255 -0.414429 -0.590454 -0.274780 0.635742 1445641255 -0.414429 -0.590454 -0.274780 0.635742 1445641255 -0.414429 -0.590454 -0.274780 0.635742 1445641255 -0.414429 -0.590454 -0.274780 0.635742 1445641255 -0.414429 -0.590454 -0.274780 0.635742 1445641255 -0.414429 -0.590454 -0.274780 0.635742 1445641255 -0.413696 -0.591125 -0.274963 0.635498 1445641255 -0.413696 -0.591125 -0.274963 0.635498 1445641256 -0.413696 -0.591125 -0.274963 0.635498 1445641256 -0.413696 -0.591125 -0.274963 0.635498 1445641256 -0.413696 -0.591125 -0.274963 0.635498 1445641256 -0.413696 -0.591125 -0.274963 0.635498 1445641256 -0.415955 -0.589661 -0.269531 0.637695 1445641256 -0.415955 -0.589661 -0.269531 0.637695 1445641256 -0.415955 -0.589661 -0.269531 0.637695 1445641256 -0.415955 -0.589661 -0.269531 0.637695 1445641256 -0.415955 -0.589661 -0.269531 0.637695 1445641256 -0.415955 -0.589661 -0.269531 0.637695 1445641256 -0.418823 -0.588135 -0.267273 0.638184 1445641256 -0.418823 -0.588135 -0.267273 0.638184 1445641256 -0.418823 -0.588135 -0.267273 0.638184 1445641256 -0.418823 -0.588135 -0.267273 0.638184 1445641256 -0.418823 -0.588135 -0.267273 0.638184 1445641256 -0.418823 -0.588135 -0.267273 0.638184 1445641256 -0.414795 -0.589844 -0.265686 0.639893 1445641256 -0.414795 -0.589844 -0.265686 0.639893 1445641256 -0.414795 -0.589844 -0.265686 0.639893 1445641256 -0.414795 -0.589844 -0.265686 0.639893 1445641256 -0.414795 -0.589844 -0.265686 0.639893 1445641256 -0.414795 -0.589844 -0.265686 0.639893 1445641256 -0.409851 -0.592529 -0.263062 0.641663 1445641256 -0.409851 -0.592529 -0.263062 0.641663 1445641256 -0.409851 -0.592529 -0.263062 0.641663 1445641256 -0.409851 -0.592529 -0.263062 0.641663 1445641256 -0.409851 -0.592529 -0.263062 0.641663 1445641256 -0.409851 -0.592529 -0.263062 0.641663 1445641256 -0.409851 -0.592529 -0.263062 0.641663 1445641256 -0.410889 -0.591125 -0.261230 0.643066 1445641256 -0.410889 -0.591125 -0.261230 0.643066 1445641256 -0.410889 -0.591125 -0.261230 0.643066 1445641256 -0.410889 -0.591125 -0.261230 0.643066 1445641256 -0.410889 -0.591125 -0.261230 0.643066 1445641256 -0.410889 -0.591125 -0.261230 0.643066 1445641256 -0.414917 -0.586731 -0.256714 0.646362 1445641256 -0.414917 -0.586731 -0.256714 0.646362 1445641256 -0.414917 -0.586731 -0.256714 0.646362 1445641256 -0.414917 -0.586731 -0.256714 0.646362 1445641256 -0.414917 -0.586731 -0.256714 0.646362 1445641256 -0.414917 -0.586731 -0.256714 0.646362 1445641256 -0.413391 -0.586609 -0.250916 0.649719 1445641256 -0.413391 -0.586609 -0.250916 0.649719 1445641256 -0.413391 -0.586609 -0.250916 0.649719 1445641256 -0.413391 -0.586609 -0.250916 0.649719 1445641256 -0.413391 -0.586609 -0.250916 0.649719 1445641256 -0.413391 -0.586609 -0.250916 0.649719 1445641256 -0.413391 -0.586609 -0.250916 0.649719 1445641256 -0.403137 -0.592407 -0.252319 0.650330 1445641256 -0.403137 -0.592407 -0.252319 0.650330 1445641256 -0.403137 -0.592407 -0.252319 0.650330 1445641256 -0.403137 -0.592407 -0.252319 0.650330 1445641256 -0.403137 -0.592407 -0.252319 0.650330 1445641256 -0.403137 -0.592407 -0.252319 0.650330 1445641256 -0.393738 -0.599915 -0.258423 0.646790 1445641256 -0.393738 -0.599915 -0.258423 0.646790 1445641256 -0.393738 -0.599915 -0.258423 0.646790 1445641256 -0.393738 -0.599915 -0.258423 0.646790 1445641256 -0.393738 -0.599915 -0.258423 0.646790 1445641256 -0.393738 -0.599915 -0.258423 0.646790 1445641256 -0.397949 -0.599487 -0.265198 0.641846 1445641256 -0.397949 -0.599487 -0.265198 0.641846 1445641256 -0.397949 -0.599487 -0.265198 0.641846 1445641256 -0.397949 -0.599487 -0.265198 0.641846 1445641256 -0.397949 -0.599487 -0.265198 0.641846 1445641256 -0.397949 -0.599487 -0.265198 0.641846 1445641256 -0.411804 -0.592407 -0.272644 0.636536 1445641256 -0.411804 -0.592407 -0.272644 0.636536 1445641256 -0.411804 -0.592407 -0.272644 0.636536 1445641256 -0.411804 -0.592407 -0.272644 0.636536 1445641256 -0.411804 -0.592407 -0.272644 0.636536 1445641256 -0.411804 -0.592407 -0.272644 0.636536 1445641256 -0.411804 -0.592407 -0.272644 0.636536 1445641256 -0.421692 -0.586670 -0.282104 0.631226 1445641256 -0.421692 -0.586670 -0.282104 0.631226 1445641256 -0.421692 -0.586670 -0.282104 0.631226 1445641256 -0.421692 -0.586670 -0.282104 0.631226 1445641256 -0.421692 -0.586670 -0.282104 0.631226 1445641256 -0.421692 -0.586670 -0.282104 0.631226 1445641256 -0.428772 -0.582581 -0.287354 0.627869 1445641256 -0.428772 -0.582581 -0.287354 0.627869 1445641256 -0.428772 -0.582581 -0.287354 0.627869 1445641256 -0.428772 -0.582581 -0.287354 0.627869 1445641256 -0.428772 -0.582581 -0.287354 0.627869 1445641256 -0.428772 -0.582581 -0.287354 0.627869 1445641256 -0.436401 -0.578186 -0.289917 0.625488 1445641256 -0.436401 -0.578186 -0.289917 0.625488 1445641256 -0.436401 -0.578186 -0.289917 0.625488 1445641256 -0.436401 -0.578186 -0.289917 0.625488 1445641256 -0.436401 -0.578186 -0.289917 0.625488 1445641256 -0.436401 -0.578186 -0.289917 0.625488 1445641256 -0.438599 -0.577026 -0.291565 0.624268 1445641256 -0.438599 -0.577026 -0.291565 0.624268 1445641256 -0.438599 -0.577026 -0.291565 0.624268 1445641256 -0.438599 -0.577026 -0.291565 0.624268 1445641256 -0.438599 -0.577026 -0.291565 0.624268 1445641256 -0.438599 -0.577026 -0.291565 0.624268 1445641256 -0.430420 -0.581665 -0.285767 0.628296 1445641256 -0.430420 -0.581665 -0.285767 0.628296 1445641256 -0.430420 -0.581665 -0.285767 0.628296 1445641256 -0.430420 -0.581665 -0.285767 0.628296 1445641256 -0.430420 -0.581665 -0.285767 0.628296 1445641256 -0.430420 -0.581665 -0.285767 0.628296 1445641256 -0.420776 -0.586914 -0.276978 0.633911 1445641256 -0.420776 -0.586914 -0.276978 0.633911 1445641256 -0.420776 -0.586914 -0.276978 0.633911 1445641256 -0.420776 -0.586914 -0.276978 0.633911 1445641256 -0.420776 -0.586914 -0.276978 0.633911 1445641256 -0.420776 -0.586914 -0.276978 0.633911 1445641256 -0.419128 -0.586975 -0.271729 0.637207 1445641256 -0.419128 -0.586975 -0.271729 0.637207 1445641256 -0.419128 -0.586975 -0.271729 0.637207 1445641257 -0.419128 -0.586975 -0.271729 0.637207 1445641257 -0.419128 -0.586975 -0.271729 0.637207 1445641257 -0.419128 -0.586975 -0.271729 0.637207 1445641257 -0.421387 -0.583496 -0.263123 0.642456 1445641257 -0.421387 -0.583496 -0.263123 0.642456 1445641257 -0.421387 -0.583496 -0.263123 0.642456 1445641257 -0.421387 -0.583496 -0.263123 0.642456 1445641257 -0.421387 -0.583496 -0.263123 0.642456 1445641257 -0.421387 -0.583496 -0.263123 0.642456 1445641257 -0.414734 -0.586365 -0.247681 0.650269 1445641257 -0.414734 -0.586365 -0.247681 0.650269 1445641257 -0.414734 -0.586365 -0.247681 0.650269 1445641257 -0.414734 -0.586365 -0.247681 0.650269 1445641257 -0.414734 -0.586365 -0.247681 0.650269 1445641257 -0.414734 -0.586365 -0.247681 0.650269 1445641257 -0.398438 -0.596069 -0.242615 0.653503 1445641257 -0.398438 -0.596069 -0.242615 0.653503 1445641257 -0.398438 -0.596069 -0.242615 0.653503 1445641257 -0.398438 -0.596069 -0.242615 0.653503 1445641257 -0.398438 -0.596069 -0.242615 0.653503 1445641257 -0.398438 -0.596069 -0.242615 0.653503 1445641257 -0.385559 -0.604919 -0.247864 0.651184 1445641257 -0.385559 -0.604919 -0.247864 0.651184 1445641257 -0.385559 -0.604919 -0.247864 0.651184 1445641257 -0.385559 -0.604919 -0.247864 0.651184 1445641257 -0.385559 -0.604919 -0.247864 0.651184 1445641257 -0.385559 -0.604919 -0.247864 0.651184 1445641257 -0.391968 -0.602539 -0.255737 0.646423 1445641257 -0.391968 -0.602539 -0.255737 0.646423 1445641257 -0.391968 -0.602539 -0.255737 0.646423 1445641257 -0.391968 -0.602539 -0.255737 0.646423 1445641257 -0.391968 -0.602539 -0.255737 0.646423 1445641257 -0.391968 -0.602539 -0.255737 0.646423 1445641257 -0.408997 -0.592407 -0.261536 0.642944 1445641257 -0.408997 -0.592407 -0.261536 0.642944 1445641257 -0.408997 -0.592407 -0.261536 0.642944 1445641257 -0.408997 -0.592407 -0.261536 0.642944 1445641257 -0.408997 -0.592407 -0.261536 0.642944 1445641257 -0.408997 -0.592407 -0.261536 0.642944 1445641257 -0.422974 -0.583618 -0.271729 0.637695 1445641257 -0.422974 -0.583618 -0.271729 0.637695 1445641257 -0.422974 -0.583618 -0.271729 0.637695 1445641257 -0.422974 -0.583618 -0.271729 0.637695 1445641257 -0.422974 -0.583618 -0.271729 0.637695 1445641257 -0.428528 -0.580200 -0.278992 0.634033 1445641257 -0.428528 -0.580200 -0.278992 0.634033 1445641257 -0.428528 -0.580200 -0.278992 0.634033 1445641257 -0.428528 -0.580200 -0.278992 0.634033 1445641257 -0.428528 -0.580200 -0.278992 0.634033 1445641257 -0.428528 -0.580200 -0.278992 0.634033 1445641257 -0.432129 -0.577820 -0.280518 0.632996 1445641257 -0.432129 -0.577820 -0.280518 0.632996 1445641257 -0.432129 -0.577820 -0.280518 0.632996 1445641257 -0.432129 -0.577820 -0.280518 0.632996 1445641257 -0.432129 -0.577820 -0.280518 0.632996 1445641257 -0.432129 -0.577820 -0.280518 0.632996 1445641257 -0.432129 -0.577820 -0.280518 0.632996 1445641257 -0.429138 -0.579346 -0.277405 0.635010 1445641257 -0.429138 -0.579346 -0.277405 0.635010 1445641257 -0.429138 -0.579346 -0.277405 0.635010 1445641257 -0.429138 -0.579346 -0.277405 0.635010 1445641257 -0.429138 -0.579346 -0.277405 0.635010 1445641257 -0.429138 -0.579346 -0.277405 0.635010 1445641257 -0.415710 -0.587097 -0.267029 0.641296 1445641257 -0.415710 -0.587097 -0.267029 0.641296 1445641257 -0.415710 -0.587097 -0.267029 0.641296 1445641257 -0.415710 -0.587097 -0.267029 0.641296 1445641257 -0.415710 -0.587097 -0.267029 0.641296 1445641257 -0.415710 -0.587097 -0.267029 0.641296 1445641257 -0.415710 -0.587097 -0.267029 0.641296 1445641257 -0.402222 -0.595337 -0.254700 0.647278 1445641257 -0.402222 -0.595337 -0.254700 0.647278 1445641257 -0.402222 -0.595337 -0.254700 0.647278 1445641257 -0.402222 -0.595337 -0.254700 0.647278 1445641257 -0.402222 -0.595337 -0.254700 0.647278 1445641257 -0.398804 -0.597107 -0.249695 0.649719 1445641257 -0.398804 -0.597107 -0.249695 0.649719 1445641257 -0.398804 -0.597107 -0.249695 0.649719 1445641257 -0.398804 -0.597107 -0.249695 0.649719 1445641257 -0.398804 -0.597107 -0.249695 0.649719 1445641257 -0.398804 -0.597107 -0.249695 0.649719 1445641257 -0.398804 -0.597107 -0.249695 0.649719 1445641257 -0.405151 -0.592102 -0.249390 0.650452 1445641257 -0.405151 -0.592102 -0.249390 0.650452 1445641257 -0.405151 -0.592102 -0.249390 0.650452 1445641257 -0.405151 -0.592102 -0.249390 0.650452 1445641257 -0.405151 -0.592102 -0.249390 0.650452 1445641257 -0.405151 -0.592102 -0.249390 0.650452 1445641257 -0.410461 -0.587585 -0.244263 0.653137 1445641257 -0.410461 -0.587585 -0.244263 0.653137 1445641257 -0.410461 -0.587585 -0.244263 0.653137 1445641257 -0.410461 -0.587585 -0.244263 0.653137 1445641257 -0.410461 -0.587585 -0.244263 0.653137 1445641257 -0.408142 -0.588013 -0.241272 0.655334 1445641257 -0.408142 -0.588013 -0.241272 0.655334 1445641257 -0.408142 -0.588013 -0.241272 0.655334 1445641257 -0.408142 -0.588013 -0.241272 0.655334 1445641257 -0.408142 -0.588013 -0.241272 0.655334 1445641257 -0.400513 -0.592896 -0.250000 0.652405 1445641257 -0.400513 -0.592896 -0.250000 0.652405 1445641257 -0.400513 -0.592896 -0.250000 0.652405 1445641257 -0.400513 -0.592896 -0.250000 0.652405 1445641257 -0.400513 -0.592896 -0.250000 0.652405 1445641257 -0.400513 -0.592896 -0.250000 0.652405 1445641257 -0.400513 -0.592896 -0.250000 0.652405 1445641257 -0.401001 -0.594055 -0.262756 0.645935 1445641257 -0.401001 -0.594055 -0.262756 0.645935 1445641257 -0.401001 -0.594055 -0.262756 0.645935 1445641258 -0.401001 -0.594055 -0.262756 0.645935 1445641258 -0.401001 -0.594055 -0.262756 0.645935 1445641258 -0.412903 -0.587097 -0.270203 0.641785 1445641258 -0.412903 -0.587097 -0.270203 0.641785 1445641258 -0.412903 -0.587097 -0.270203 0.641785 1445641258 -0.412903 -0.587097 -0.270203 0.641785 1445641258 -0.412903 -0.587097 -0.270203 0.641785 1445641258 -0.412903 -0.587097 -0.270203 0.641785 1445641258 -0.412903 -0.587097 -0.270203 0.641785 1445641258 -0.425476 -0.579712 -0.278320 0.636780 1445641258 -0.425476 -0.579712 -0.278320 0.636780 1445641258 -0.425476 -0.579712 -0.278320 0.636780 1445641258 -0.425476 -0.579712 -0.278320 0.636780 1445641258 -0.425476 -0.579712 -0.278320 0.636780 1445641258 -0.425476 -0.579712 -0.278320 0.636780 1445641258 -0.433350 -0.576660 -0.288086 0.629822 1445641258 -0.433350 -0.576660 -0.288086 0.629822 1445641258 -0.433350 -0.576660 -0.288086 0.629822 1445641258 -0.433350 -0.576660 -0.288086 0.629822 1445641258 -0.433350 -0.576660 -0.288086 0.629822 1445641258 -0.438538 -0.573303 -0.291382 0.627808 1445641258 -0.438538 -0.573303 -0.291382 0.627808 1445641258 -0.438538 -0.573303 -0.291382 0.627808 1445641258 -0.438538 -0.573303 -0.291382 0.627808 1445641258 -0.438538 -0.573303 -0.291382 0.627808 1445641258 -0.438538 -0.573303 -0.291382 0.627808 1445641258 -0.436157 -0.573792 -0.282410 0.633057 1445641258 -0.436157 -0.573792 -0.282410 0.633057 1445641258 -0.436157 -0.573792 -0.282410 0.633057 1445641258 -0.436157 -0.573792 -0.282410 0.633057 1445641258 -0.436157 -0.573792 -0.282410 0.633057 1445641258 -0.436157 -0.573792 -0.282410 0.633057 1445641258 -0.427612 -0.579956 -0.268921 0.639099 1445641258 -0.427612 -0.579956 -0.268921 0.639099 1445641258 -0.427612 -0.579956 -0.268921 0.639099 1445641258 -0.427612 -0.579956 -0.268921 0.639099 1445641258 -0.427612 -0.579956 -0.268921 0.639099 1445641258 -0.427612 -0.579956 -0.268921 0.639099 1445641258 -0.418518 -0.586182 -0.260437 0.643005 1445641258 -0.418518 -0.586182 -0.260437 0.643005 1445641258 -0.418518 -0.586182 -0.260437 0.643005 1445641258 -0.418518 -0.586182 -0.260437 0.643005 1445641258 -0.418518 -0.586182 -0.260437 0.643005 1445641258 -0.414368 -0.588501 -0.254089 0.646118 1445641258 -0.414368 -0.588501 -0.254089 0.646118 1445641258 -0.414368 -0.588501 -0.254089 0.646118 1445641258 -0.414368 -0.588501 -0.254089 0.646118 1445641258 -0.414368 -0.588501 -0.254089 0.646118 1445641258 -0.414368 -0.588501 -0.254089 0.646118 1445641258 -0.414368 -0.588501 -0.254089 0.646118 1445641258 -0.415344 -0.585022 -0.248108 0.650940 1445641258 -0.415344 -0.585022 -0.248108 0.650940 1445641258 -0.415344 -0.585022 -0.248108 0.650940 1445641258 -0.415344 -0.585022 -0.248108 0.650940 1445641258 -0.415344 -0.585022 -0.248108 0.650940 1445641258 -0.415344 -0.585022 -0.248108 0.650940 1445641258 -0.403625 -0.591248 -0.226318 0.660583 1445641258 -0.403625 -0.591248 -0.226318 0.660583 1445641258 -0.403625 -0.591248 -0.226318 0.660583 1445641258 -0.403625 -0.591248 -0.226318 0.660583 1445641258 -0.403625 -0.591248 -0.226318 0.660583 1445641258 -0.386414 -0.602722 -0.211304 0.665405 1445641258 -0.386414 -0.602722 -0.211304 0.665405 1445641258 -0.386414 -0.602722 -0.211304 0.665405 1445641258 -0.386414 -0.602722 -0.211304 0.665405 1445641258 -0.386414 -0.602722 -0.211304 0.665405 1445641258 -0.386414 -0.602722 -0.211304 0.665405 1445641258 -0.386414 -0.602722 -0.211304 0.665405 1445641258 -0.379883 -0.608337 -0.227173 0.658813 1445641258 -0.379883 -0.608337 -0.227173 0.658813 1445641258 -0.379883 -0.608337 -0.227173 0.658813 1445641258 -0.379883 -0.608337 -0.227173 0.658813 1445641258 -0.379883 -0.608337 -0.227173 0.658813 1445641258 -0.379883 -0.608337 -0.227173 0.658813 1445641258 -0.387939 -0.605957 -0.247803 0.648804 1445641258 -0.387939 -0.605957 -0.247803 0.648804 1445641258 -0.387939 -0.605957 -0.247803 0.648804 1445641258 -0.387939 -0.605957 -0.247803 0.648804 1445641258 -0.387939 -0.605957 -0.247803 0.648804 1445641258 -0.387939 -0.605957 -0.247803 0.648804 1445641258 -0.409180 -0.595703 -0.253174 0.643188 1445641258 -0.409180 -0.595703 -0.253174 0.643188 1445641258 -0.409180 -0.595703 -0.253174 0.643188 1445641258 -0.409180 -0.595703 -0.253174 0.643188 1445641258 -0.409180 -0.595703 -0.253174 0.643188 1445641258 -0.409180 -0.595703 -0.253174 0.643188 1445641258 -0.435974 -0.578979 -0.265381 0.635864 1445641258 -0.435974 -0.578979 -0.265381 0.635864 1445641258 -0.435974 -0.578979 -0.265381 0.635864 1445641258 -0.435974 -0.578979 -0.265381 0.635864 1445641258 -0.435974 -0.578979 -0.265381 0.635864 1445641258 -0.435974 -0.578979 -0.265381 0.635864 1445641258 -0.439575 -0.575867 -0.267517 0.635315 1445641258 -0.439575 -0.575867 -0.267517 0.635315 1445641258 -0.439575 -0.575867 -0.267517 0.635315 1445641258 -0.439575 -0.575867 -0.267517 0.635315 1445641258 -0.439575 -0.575867 -0.267517 0.635315 1445641258 -0.439575 -0.575867 -0.267517 0.635315 1445641258 -0.429810 -0.583374 -0.250183 0.642212 1445641258 -0.429810 -0.583374 -0.250183 0.642212 1445641258 -0.429810 -0.583374 -0.250183 0.642212 1445641258 -0.429810 -0.583374 -0.250183 0.642212 1445641258 -0.429810 -0.583374 -0.250183 0.642212 1445641258 -0.429810 -0.583374 -0.250183 0.642212 1445641258 -0.429810 -0.583374 -0.250183 0.642212 1445641258 -0.426147 -0.586914 -0.237366 0.646240 1445641258 -0.426147 -0.586914 -0.237366 0.646240 1445641258 -0.426147 -0.586914 -0.237366 0.646240 1445641258 -0.426147 -0.586914 -0.237366 0.646240 1445641258 -0.426147 -0.586914 -0.237366 0.646240 1445641259 -0.426147 -0.586914 -0.237366 0.646240 1445641259 -0.421509 -0.589661 -0.234985 0.647583 1445641259 -0.421509 -0.589661 -0.234985 0.647583 1445641259 -0.421509 -0.589661 -0.234985 0.647583 1445641259 -0.421509 -0.589661 -0.234985 0.647583 1445641259 -0.421509 -0.589661 -0.234985 0.647583 1445641259 -0.421509 -0.589661 -0.234985 0.647583 1445641259 -0.405884 -0.598450 -0.221130 0.654419 1445641259 -0.405884 -0.598450 -0.221130 0.654419 1445641259 -0.405884 -0.598450 -0.221130 0.654419 1445641259 -0.405884 -0.598450 -0.221130 0.654419 1445641259 -0.405884 -0.598450 -0.221130 0.654419 1445641259 -0.405884 -0.598450 -0.221130 0.654419 1445641259 -0.403259 -0.598389 -0.217834 0.657166 1445641259 -0.403259 -0.598389 -0.217834 0.657166 1445641259 -0.403259 -0.598389 -0.217834 0.657166 1445641259 -0.403259 -0.598389 -0.217834 0.657166 1445641259 -0.403259 -0.598389 -0.217834 0.657166 1445641259 -0.403259 -0.598389 -0.217834 0.657166 1445641259 -0.409973 -0.592346 -0.217590 0.658630 1445641259 -0.409973 -0.592346 -0.217590 0.658630 1445641259 -0.409973 -0.592346 -0.217590 0.658630 1445641259 -0.409973 -0.592346 -0.217590 0.658630 1445641259 -0.409973 -0.592346 -0.217590 0.658630 1445641259 -0.409973 -0.592346 -0.217590 0.658630 1445641259 -0.402954 -0.594360 -0.198181 0.667175 1445641259 -0.402954 -0.594360 -0.198181 0.667175 1445641259 -0.402954 -0.594360 -0.198181 0.667175 1445641259 -0.402954 -0.594360 -0.198181 0.667175 1445641259 -0.402954 -0.594360 -0.198181 0.667175 1445641259 -0.402954 -0.594360 -0.198181 0.667175 1445641259 -0.382751 -0.604797 -0.178406 0.675232 1445641259 -0.382751 -0.604797 -0.178406 0.675232 1445641259 -0.382751 -0.604797 -0.178406 0.675232 1445641259 -0.382751 -0.604797 -0.178406 0.675232 1445641259 -0.382751 -0.604797 -0.178406 0.675232 1445641259 -0.382751 -0.604797 -0.178406 0.675232 1445641259 -0.382751 -0.604797 -0.178406 0.675232 1445641259 -0.379395 -0.607483 -0.200378 0.668457 1445641259 -0.379395 -0.607483 -0.200378 0.668457 1445641259 -0.379395 -0.607483 -0.200378 0.668457 1445641259 -0.379395 -0.607483 -0.200378 0.668457 1445641259 -0.379395 -0.607483 -0.200378 0.668457 1445641259 -0.379395 -0.607483 -0.200378 0.668457 1445641259 -0.379395 -0.607483 -0.200378 0.668457 1445641259 -0.403809 -0.596741 -0.254822 0.644897 1445641259 -0.403809 -0.596741 -0.254822 0.644897 1445641259 -0.403809 -0.596741 -0.254822 0.644897 1445641259 -0.403809 -0.596741 -0.254822 0.644897 1445641259 -0.403809 -0.596741 -0.254822 0.644897 1445641259 -0.421753 -0.586670 -0.276062 0.633911 1445641259 -0.421753 -0.586670 -0.276062 0.633911 1445641259 -0.421753 -0.586670 -0.276062 0.633911 1445641259 -0.421753 -0.586670 -0.276062 0.633911 1445641259 -0.421753 -0.586670 -0.276062 0.633911 1445641259 -0.421753 -0.586670 -0.276062 0.633911 1445641259 -0.436951 -0.577271 -0.267822 0.635742 1445641259 -0.436951 -0.577271 -0.267822 0.635742 1445641259 -0.436951 -0.577271 -0.267822 0.635742 1445641259 -0.436951 -0.577271 -0.267822 0.635742 1445641259 -0.436951 -0.577271 -0.267822 0.635742 1445641259 -0.436951 -0.577271 -0.267822 0.635742 1445641259 -0.441101 -0.572876 -0.262085 0.639221 1445641259 -0.441101 -0.572876 -0.262085 0.639221 1445641259 -0.441101 -0.572876 -0.262085 0.639221 1445641259 -0.441101 -0.572876 -0.262085 0.639221 1445641259 -0.441101 -0.572876 -0.262085 0.639221 1445641259 -0.441101 -0.572876 -0.262085 0.639221 1445641259 -0.434937 -0.578308 -0.252014 0.642578 1445641259 -0.434937 -0.578308 -0.252014 0.642578 1445641259 -0.434937 -0.578308 -0.252014 0.642578 1445641259 -0.434937 -0.578308 -0.252014 0.642578 1445641259 -0.434937 -0.578308 -0.252014 0.642578 1445641259 -0.434937 -0.578308 -0.252014 0.642578 1445641259 -0.434937 -0.578308 -0.252014 0.642578 1445641259 -0.436096 -0.578552 -0.249023 0.642700 1445641259 -0.436096 -0.578552 -0.249023 0.642700 1445641259 -0.436096 -0.578552 -0.249023 0.642700 1445641259 -0.436096 -0.578552 -0.249023 0.642700 1445641259 -0.436096 -0.578552 -0.249023 0.642700 1445641259 -0.436096 -0.578552 -0.249023 0.642700 1445641259 -0.436096 -0.578552 -0.249023 0.642700 1445641259 -0.432861 -0.580872 -0.246338 0.643860 1445641259 -0.432861 -0.580872 -0.246338 0.643860 1445641259 -0.432861 -0.580872 -0.246338 0.643860 1445641259 -0.432861 -0.580872 -0.246338 0.643860 1445641259 -0.432861 -0.580872 -0.246338 0.643860 1445641259 -0.432861 -0.580872 -0.246338 0.643860 1445641259 -0.421082 -0.588257 -0.235535 0.649048 1445641259 -0.421082 -0.588257 -0.235535 0.649048 1445641259 -0.421082 -0.588257 -0.235535 0.649048 1445641259 -0.421082 -0.588257 -0.235535 0.649048 1445641259 -0.421082 -0.588257 -0.235535 0.649048 1445641259 -0.421082 -0.588257 -0.235535 0.649048 1445641259 -0.414246 -0.591492 -0.228699 0.652954 1445641259 -0.414246 -0.591492 -0.228699 0.652954 1445641259 -0.414246 -0.591492 -0.228699 0.652954 1445641259 -0.414246 -0.591492 -0.228699 0.652954 1445641259 -0.414246 -0.591492 -0.228699 0.652954 1445641259 -0.414246 -0.591492 -0.228699 0.652954 1445641259 -0.416260 -0.587646 -0.226013 0.656067 1445641259 -0.416260 -0.587646 -0.226013 0.656067 1445641259 -0.416260 -0.587646 -0.226013 0.656067 1445641259 -0.416260 -0.587646 -0.226013 0.656067 1445641259 -0.416260 -0.587646 -0.226013 0.656067 1445641259 -0.416260 -0.587646 -0.226013 0.656067 1445641259 -0.413330 -0.587952 -0.214111 0.661560 1445641259 -0.413330 -0.587952 -0.214111 0.661560 1445641259 -0.413330 -0.587952 -0.214111 0.661560 1445641259 -0.413330 -0.587952 -0.214111 0.661560 1445641259 -0.413330 -0.587952 -0.214111 0.661560 1445641259 -0.413330 -0.587952 -0.214111 0.661560 1445641260 -0.408875 -0.590637 -0.208801 0.663635 1445641260 -0.408875 -0.590637 -0.208801 0.663635 1445641260 -0.408875 -0.590637 -0.208801 0.663635 1445641260 -0.408875 -0.590637 -0.208801 0.663635 1445641260 -0.408875 -0.590637 -0.208801 0.663635 1445641260 -0.408875 -0.590637 -0.208801 0.663635 1445641260 -0.408875 -0.590637 -0.208801 0.663635 1445641260 -0.411987 -0.588196 -0.223389 0.659119 1445641260 -0.411987 -0.588196 -0.223389 0.659119 1445641260 -0.411987 -0.588196 -0.223389 0.659119 1445641260 -0.411987 -0.588196 -0.223389 0.659119 1445641260 -0.411987 -0.588196 -0.223389 0.659119 1445641260 -0.411987 -0.588196 -0.223389 0.659119 1445641260 -0.417480 -0.584045 -0.235535 0.655090 1445641260 -0.417480 -0.584045 -0.235535 0.655090 1445641260 -0.417480 -0.584045 -0.235535 0.655090 1445641260 -0.417480 -0.584045 -0.235535 0.655090 1445641260 -0.417480 -0.584045 -0.235535 0.655090 1445641260 -0.417480 -0.584045 -0.235535 0.655090 1445641260 -0.417480 -0.584045 -0.235535 0.655090 1445641260 -0.417297 -0.584290 -0.229553 0.657104 1445641260 -0.417297 -0.584290 -0.229553 0.657104 1445641260 -0.417297 -0.584290 -0.229553 0.657104 1445641260 -0.417297 -0.584290 -0.229553 0.657104 1445641260 -0.417297 -0.584290 -0.229553 0.657104 1445641260 -0.417297 -0.584290 -0.229553 0.657104 1445641260 -0.413940 -0.587524 -0.220093 0.659546 1445641260 -0.413940 -0.587524 -0.220093 0.659546 1445641260 -0.413940 -0.587524 -0.220093 0.659546 1445641260 -0.413940 -0.587524 -0.220093 0.659546 1445641260 -0.413940 -0.587524 -0.220093 0.659546 1445641260 -0.413940 -0.587524 -0.220093 0.659546 1445641260 -0.413940 -0.587524 -0.220093 0.659546 1445641260 -0.415894 -0.588379 -0.221008 0.657288 1445641260 -0.415894 -0.588379 -0.221008 0.657288 1445641260 -0.415894 -0.588379 -0.221008 0.657288 1445641260 -0.415894 -0.588379 -0.221008 0.657288 1445641260 -0.415894 -0.588379 -0.221008 0.657288 1445641260 -0.415894 -0.588379 -0.221008 0.657288 1445641260 -0.420776 -0.588623 -0.221436 0.653809 1445641260 -0.420776 -0.588623 -0.221436 0.653809 1445641260 -0.420776 -0.588623 -0.221436 0.653809 1445641260 -0.420776 -0.588623 -0.221436 0.653809 1445641260 -0.420776 -0.588623 -0.221436 0.653809 1445641260 -0.422119 -0.589050 -0.218811 0.653503 1445641260 -0.422119 -0.589050 -0.218811 0.653503 1445641260 -0.422119 -0.589050 -0.218811 0.653503 1445641260 -0.422119 -0.589050 -0.218811 0.653503 1445641260 -0.422119 -0.589050 -0.218811 0.653503 1445641260 -0.422119 -0.589050 -0.218811 0.653503 1445641260 -0.422119 -0.589050 -0.218811 0.653503 1445641260 -0.413574 -0.593201 -0.212158 0.657349 1445641260 -0.413574 -0.593201 -0.212158 0.657349 1445641260 -0.413574 -0.593201 -0.212158 0.657349 1445641260 -0.413574 -0.593201 -0.212158 0.657349 1445641260 -0.413574 -0.593201 -0.212158 0.657349 1445641260 -0.413574 -0.593201 -0.212158 0.657349 1445641260 -0.405884 -0.596130 -0.206909 0.661133 1445641260 -0.405884 -0.596130 -0.206909 0.661133 1445641260 -0.405884 -0.596130 -0.206909 0.661133 1445641260 -0.405884 -0.596130 -0.206909 0.661133 1445641260 -0.405884 -0.596130 -0.206909 0.661133 1445641260 -0.405884 -0.596130 -0.206909 0.661133 1445641260 -0.410828 -0.589600 -0.214050 0.661682 1445641260 -0.410828 -0.589600 -0.214050 0.661682 1445641260 -0.410828 -0.589600 -0.214050 0.661682 1445641260 -0.410828 -0.589600 -0.214050 0.661682 1445641260 -0.410828 -0.589600 -0.214050 0.661682 1445641260 -0.410828 -0.589600 -0.214050 0.661682 1445641260 -0.410828 -0.589600 -0.214050 0.661682 1445641260 -0.414368 -0.583130 -0.213257 0.665466 1445641260 -0.414368 -0.583130 -0.213257 0.665466 1445641260 -0.414368 -0.583130 -0.213257 0.665466 1445641260 -0.414368 -0.583130 -0.213257 0.665466 1445641260 -0.414368 -0.583130 -0.213257 0.665466 1445641260 -0.414368 -0.583130 -0.213257 0.665466 1445641260 -0.400635 -0.589050 -0.188904 0.675903 1445641260 -0.400635 -0.589050 -0.188904 0.675903 1445641260 -0.400635 -0.589050 -0.188904 0.675903 1445641260 -0.400635 -0.589050 -0.188904 0.675903 1445641260 -0.400635 -0.589050 -0.188904 0.675903 1445641260 -0.400635 -0.589050 -0.188904 0.675903 1445641260 -0.391357 -0.596008 -0.180420 0.677551 1445641260 -0.391357 -0.596008 -0.180420 0.677551 1445641260 -0.391357 -0.596008 -0.180420 0.677551 1445641260 -0.391357 -0.596008 -0.180420 0.677551 1445641260 -0.391357 -0.596008 -0.180420 0.677551 1445641260 -0.391357 -0.596008 -0.180420 0.677551 1445641260 
0.008667 -0.685852 0.348816 0.638672 1445641262 0.008667 -0.685852 0.348816 0.638672 1445641262 0.008667 -0.685852 0.348816 0.638672 1445641262 0.008667 -0.685852 0.348816 0.638672 1445641262 0.028198 -0.674805 0.507202 0.535339 1445641262 0.028198 -0.674805 0.507202 0.535339 1445641262 0.028198 -0.674805 0.507202 0.535339 1445641262 0.028198 -0.674805 0.507202 0.535339 1445641262 0.028198 -0.674805 0.507202 0.535339 1445641262 0.028198 -0.674805 0.507202 0.535339 1445641262 -0.081177 -0.688354 0.612488 0.380005 1445641262 -0.081177 -0.688354 0.612488 0.380005 1445641262 -0.081177 -0.688354 0.612488 0.380005 1445641262 -0.081177 -0.688354 0.612488 0.380005 1445641262 -0.081177 -0.688354 0.612488 0.380005 1445641262 -0.081177 -0.688354 0.612488 0.380005 1445641262 -0.081177 -0.688354 0.612488 0.380005 1445641262 -0.264954 -0.671326 0.644897 0.251404 1445641262 -0.264954 -0.671326 0.644897 0.251404 1445641262 -0.264954 -0.671326 0.644897 0.251404 1445641262 -0.264954 -0.671326 0.644897 0.251404 1445641262 -0.264954 -0.671326 0.644897 0.251404 1445641262 -0.264954 -0.671326 0.644897 0.251404 1445641262 -0.405212 -0.620911 0.651489 0.160706 1445641262 -0.405212 -0.620911 0.651489 0.160706 1445641262 -0.405212 -0.620911 0.651489 0.160706 1445641262 -0.405212 -0.620911 0.651489 0.160706 1445641262 -0.405212 -0.620911 0.651489 0.160706 1445641262 -0.405212 -0.620911 0.651489 0.160706 1445641262 -0.405212 -0.620911 0.651489 0.160706 1445641262 -0.494934 -0.565002 0.651794 0.104553 1445641262 -0.494934 -0.565002 0.651794 0.104553 1445641262 -0.494934 -0.565002 0.651794 0.104553 1445641262 -0.494934 -0.565002 0.651794 0.104553 1445641262 -0.494934 -0.565002 0.651794 0.104553 1445641262 -0.534485 -0.536377 0.646912 0.090698 1445641262 -0.534485 -0.536377 0.646912 0.090698 1445641262 -0.534485 -0.536377 0.646912 0.090698 1445641262 -0.534485 -0.536377 0.646912 0.090698 1445641262 -0.534485 -0.536377 0.646912 0.090698 1445641262 -0.534485 -0.536377 0.646912 0.090698 1445641262 -0.501404 -0.551453 0.652954 0.134766 1445641262 -0.501404 -0.551453 0.652954 0.134766 1445641262 -0.501404 -0.551453 0.652954 0.134766 1445641262 -0.501404 -0.551453 0.652954 0.134766 1445641262 -0.501404 -0.551453 0.652954 0.134766 1445641262 -0.405640 -0.590820 0.662720 0.217224 1445641262 -0.405640 -0.590820 0.662720 0.217224 1445641262 -0.405640 -0.590820 0.662720 0.217224 1445641262 -0.405640 -0.590820 0.662720 0.217224 1445641262 -0.405640 -0.590820 0.662720 0.217224 1445641262 -0.405640 -0.590820 0.662720 0.217224 1445641262 -0.272095 -0.633789 0.638000 0.342346 1445641262 -0.272095 -0.633789 0.638000 0.342346 1445641262 -0.272095 -0.633789 0.638000 0.342346 1445641262 -0.272095 -0.633789 0.638000 0.342346 1445641262 -0.272095 -0.633789 0.638000 0.342346 1445641262 -0.272095 -0.633789 0.638000 0.342346 1445641262 -0.272095 -0.633789 0.638000 0.342346 1445641262 -0.065979 -0.662170 0.612610 0.426392 1445641262 -0.065979 -0.662170 0.612610 0.426392 1445641262 -0.065979 -0.662170 0.612610 0.426392 1445641263 -0.065979 -0.662170 0.612610 0.426392 1445641263 -0.065979 -0.662170 0.612610 0.426392 1445641263 -0.065979 -0.662170 0.612610 0.426392 1445641263 0.039368 -0.653809 0.534363 0.534180 1445641263 0.039368 -0.653809 0.534363 0.534180 1445641263 0.039368 -0.653809 0.534363 0.534180 1445641263 0.039368 -0.653809 0.534363 0.534180 1445641263 0.039368 -0.653809 0.534363 0.534180 1445641263 0.039368 -0.653809 0.534363 0.534180 1445641263 0.039368 -0.653809 0.534363 0.534180 1445641263 0.076965 -0.665344 0.482422 0.564514 1445641263 0.076965 -0.665344 0.482422 0.564514 1445641263 0.076965 -0.665344 0.482422 0.564514 1445641263 0.076965 -0.665344 0.482422 0.564514 1445641263 0.076965 -0.665344 0.482422 0.564514 1445641263 0.076965 -0.665344 0.482422 0.564514 1445641263 0.059509 -0.673828 0.494446 0.545776 1445641263 0.059509 -0.673828 0.494446 0.545776 1445641263 0.059509 -0.673828 0.494446 0.545776 1445641263 0.059509 -0.673828 0.494446 0.545776 1445641263 0.059509 -0.673828 0.494446 0.545776 1445641263 0.059509 -0.673828 0.494446 0.545776 1445641263 0.059509 -0.673828 0.494446 0.545776 1445641263 0.015625 -0.674438 0.547119 0.495483 1445641263 0.015625 -0.674438 0.547119 0.495483 1445641263 0.015625 -0.674438 0.547119 0.495483 1445641263 0.015625 -0.674438 0.547119 0.495483 1445641263 0.015625 -0.674438 0.547119 0.495483 1445641263 0.015625 -0.674438 0.547119 0.495483 1445641263 -0.061890 -0.672668 0.614197 0.407959 1445641263 -0.061890 -0.672668 0.614197 0.407959 1445641263 -0.061890 -0.672668 0.614197 0.407959 1445641263 -0.061890 -0.672668 0.614197 0.407959 1445641263 -0.061890 -0.672668 0.614197 0.407959 1445641263 -0.061890 -0.672668 0.614197 0.407959 1445641263 -0.061890 -0.672668 0.614197 0.407959 1445641263 -0.183533 -0.662659 0.660583 0.301453 1445641263 -0.183533 -0.662659 0.660583 0.301453 1445641263 -0.183533 -0.662659 0.660583 0.301453 1445641263 -0.183533 -0.662659 0.660583 0.301453 1445641263 -0.183533 -0.662659 0.660583 0.301453 1445641263 -0.183533 -0.662659 0.660583 0.301453 1445641263 -0.323181 -0.633301 0.675049 0.196960 1445641263 -0.323181 -0.633301 0.675049 0.196960 1445641263 -0.323181 -0.633301 0.675049 0.196960 1445641263 -0.323181 -0.633301 0.675049 0.196960 1445641263 -0.323181 -0.633301 0.675049 0.196960 1445641263 -0.323181 -0.633301 0.675049 0.196960 1445641263 -0.452637 -0.579346 0.666382 0.124207 1445641263 -0.452637 -0.579346 0.666382 0.124207 1445641263 -0.452637 -0.579346 0.666382 0.124207 1445641263 -0.452637 -0.579346 0.666382 0.124207 1445641263 -0.452637 -0.579346 0.666382 0.124207 1445641263 -0.452637 -0.579346 0.666382 0.124207 1445641263 -0.519470 -0.542358 0.656616 0.070068 1445641263 -0.519470 -0.542358 0.656616 0.070068 1445641263 -0.519470 -0.542358 0.656616 0.070068 1445641263 -0.519470 -0.542358 0.656616 0.070068 1445641263 -0.519470 -0.542358 0.656616 0.070068 1445641263 -0.519470 -0.542358 0.656616 0.070068 1445641263 -0.534363 -0.538086 0.647888 0.072083 1445641263 -0.534363 -0.538086 0.647888 0.072083 1445641263 -0.534363 -0.538086 0.647888 0.072083 1445641263 -0.534363 -0.538086 0.647888 0.072083 1445641263 -0.534363 -0.538086 0.647888 0.072083 1445641263 -0.534363 -0.538086 0.647888 0.072083 1445641263 -0.486511 -0.565430 0.652039 0.135925 1445641263 -0.486511 -0.565430 0.652039 0.135925 1445641263 -0.486511 -0.565430 0.652039 0.135925 1445641263 -0.486511 -0.565430 0.652039 0.135925 1445641263 -0.486511 -0.565430 0.652039 0.135925 1445641263 -0.486511 -0.565430 0.652039 0.135925 1445641263 -0.380981 -0.607544 0.652405 0.245239 1445641263 -0.380981 -0.607544 0.652405 0.245239 1445641263 -0.380981 -0.607544 0.652405 0.245239 1445641263 -0.380981 -0.607544 0.652405 0.245239 1445641263 -0.380981 -0.607544 0.652405 0.245239 1445641263 -0.380981 -0.607544 0.652405 0.245239 1445641263 -0.380981 -0.607544 0.652405 0.245239 1445641263 -0.212341 -0.653809 0.638550 0.346008 1445641263 -0.212341 -0.653809 0.638550 0.346008 1445641263 -0.212341 -0.653809 0.638550 0.346008 1445641263 -0.212341 -0.653809 0.638550 0.346008 1445641263 -0.212341 -0.653809 0.638550 0.346008 1445641263 -0.212341 -0.653809 0.638550 0.346008 1445641263 -0.033447 -0.663513 0.610718 0.430908 1445641263 -0.033447 -0.663513 0.610718 0.430908 1445641263 -0.033447 -0.663513 0.610718 0.430908 1445641263 -0.033447 -0.663513 0.610718 0.430908 1445641263 -0.033447 -0.663513 0.610718 0.430908 1445641263 -0.033447 -0.663513 0.610718 0.430908 1445641263 -0.033447 -0.663513 0.610718 0.430908 1445641263 0.035706 -0.664124 0.536560 0.519409 1445641263 0.035706 -0.664124 0.536560 0.519409 1445641263 0.035706 -0.664124 0.536560 0.519409 1445641263 0.035706 -0.664124 0.536560 0.519409 1445641263 0.035706 -0.664124 0.536560 0.519409 1445641263 0.035706 -0.664124 0.536560 0.519409 1445641263 0.058716 -0.677185 0.509949 0.527100 1445641263 0.058716 -0.677185 0.509949 0.527100 1445641263 0.058716 -0.677185 0.509949 0.527100 1445641263 0.058716 -0.677185 0.509949 0.527100 1445641263 0.058716 -0.677185 0.509949 0.527100 1445641263 0.058716 -0.677185 0.509949 0.527100 1445641263 0.022827 -0.689087 0.526611 0.497314 1445641263 0.022827 -0.689087 0.526611 0.497314 1445641263 0.022827 -0.689087 0.526611 0.497314 1445641263 0.022827 -0.689087 0.526611 0.497314 1445641263 0.022827 -0.689087 0.526611 0.497314 1445641263 0.022827 -0.689087 0.526611 0.497314 1445641263 0.022827 -0.689087 0.526611 0.497314 1445641263 -0.043518 -0.689575 0.582336 0.428284 1445641263 -0.043518 -0.689575 0.582336 0.428284 1445641263 -0.043518 -0.689575 0.582336 0.428284 1445641263 -0.043518 -0.689575 0.582336 0.428284 1445641264 -0.043518 -0.689575 0.582336 0.428284 1445641264 -0.043518 -0.689575 0.582336 0.428284 1445641264 -0.156128 -0.681763 0.630432 0.336670 1445641264 -0.156128 -0.681763 0.630432 0.336670 1445641264 -0.156128 -0.681763 0.630432 0.336670 1445641264 -0.156128 -0.681763 0.630432 0.336670 1445641264 -0.156128 -0.681763 0.630432 0.336670 1445641264 -0.156128 -0.681763 0.630432 0.336670 1445641264 -0.156128 -0.681763 0.630432 0.336670 1445641264 -0.296997 -0.651855 0.648987 0.256287 1445641264 -0.296997 -0.651855 0.648987 0.256287 1445641264 -0.296997 -0.651855 0.648987 0.256287 1445641264 -0.296997 -0.651855 0.648987 0.256287 1445641264 -0.296997 -0.651855 0.648987 0.256287 1445641264 -0.296997 -0.651855 0.648987 0.256287 1445641264 -0.296997 -0.651855 0.648987 0.256287 1445641264 -0.406860 -0.610046 0.658508 0.169617 1445641264 -0.406860 -0.610046 0.658508 0.169617 1445641264 -0.406860 -0.610046 0.658508 0.169617 1445641264 -0.406860 -0.610046 0.658508 0.169617 1445641264 -0.406860 -0.610046 0.658508 0.169617 1445641264 -0.489014 -0.564941 0.653137 0.122803 1445641264 -0.489014 -0.564941 0.653137 0.122803 1445641264 -0.489014 -0.564941 0.653137 0.122803 1445641264 -0.489014 -0.564941 0.653137 0.122803 1445641264 -0.489014 -0.564941 0.653137 0.122803 1445641264 -0.496216 -0.561340 0.656372 0.088806 1445641264 -0.496216 -0.561340 0.656372 0.088806 1445641264 -0.496216 -0.561340 0.656372 0.088806 1445641264 -0.496216 -0.561340 0.656372 0.088806 1445641264 -0.496216 -0.561340 0.656372 0.088806 1445641264 -0.496216 -0.561340 0.656372 0.088806 1445641264 -0.496216 -0.561340 0.656372 0.088806 1445641264 -0.466003 -0.581482 0.655762 0.121338 1445641264 -0.466003 -0.581482 0.655762 0.121338 1445641264 -0.466003 -0.581482 0.655762 0.121338 1445641264 -0.466003 -0.581482 0.655762 0.121338 1445641264 -0.466003 -0.581482 0.655762 0.121338 1445641264 -0.466003 -0.581482 0.655762 0.121338 1445641264 -0.392517 -0.613220 0.652893 0.208862 1445641264 -0.392517 -0.613220 0.652893 0.208862 1445641264 -0.392517 -0.613220 0.652893 0.208862 1445641264 -0.392517 -0.613220 0.652893 0.208862 1445641264 -0.392517 -0.613220 0.652893 0.208862 1445641264 -0.392517 -0.613220 0.652893 0.208862 1445641264 -0.271484 -0.648376 0.623840 0.341675 1445641264 -0.271484 -0.648376 0.623840 0.341675 1445641264 -0.271484 -0.648376 0.623840 0.341675 1445641264 -0.271484 -0.648376 0.623840 0.341675 1445641264 -0.271484 -0.648376 0.623840 0.341675 1445641264 -0.271484 -0.648376 0.623840 0.341675 1445641264 -0.070862 -0.672485 0.604492 0.421082 1445641264 -0.070862 -0.672485 0.604492 0.421082 1445641264 -0.070862 -0.672485 0.604492 0.421082 1445641264 -0.070862 -0.672485 0.604492 0.421082 1445641264 -0.070862 -0.672485 0.604492 0.421082 1445641264 -0.070862 -0.672485 0.604492 0.421082 1445641264 -0.070862 -0.672485 0.604492 0.421082 1445641264 0.045471 -0.648438 0.555115 0.518921 1445641264 0.045471 -0.648438 0.555115 0.518921 1445641264 0.045471 -0.648438 0.555115 0.518921 1445641264 0.045471 -0.648438 0.555115 0.518921 1445641264 0.045471 -0.648438 0.555115 0.518921 1445641264 0.045471 -0.648438 0.555115 0.518921 1445641264 0.091980 -0.648010 0.524963 0.544067 1445641264 0.091980 -0.648010 0.524963 0.544067 1445641264 0.091980 -0.648010 0.524963 0.544067 1445641264 0.091980 -0.648010 0.524963 0.544067 1445641264 0.091980 -0.648010 0.524963 0.544067 1445641264 0.091980 -0.648010 0.524963 0.544067 1445641264 0.057129 -0.662170 0.552429 0.503052 1445641264 0.057129 -0.662170 0.552429 0.503052 1445641264 0.057129 -0.662170 0.552429 0.503052 1445641264 0.057129 -0.662170 0.552429 0.503052 1445641264 0.057129 -0.662170 0.552429 0.503052 1445641264 0.057129 -0.662170 0.552429 0.503052 1445641264 0.057129 -0.662170 0.552429 0.503052 1445641264 -0.022827 -0.679321 0.597046 0.426025 1445641264 -0.022827 -0.679321 0.597046 0.426025 1445641264 -0.022827 -0.679321 0.597046 0.426025 1445641264 -0.022827 -0.679321 0.597046 0.426025 1445641264 -0.022827 -0.679321 0.597046 0.426025 1445641264 -0.022827 -0.679321 0.597046 0.426025 1445641264 -0.128357 -0.682007 0.642822 0.324280 1445641264 -0.128357 -0.682007 0.642822 0.324280 1445641264 -0.128357 -0.682007 0.642822 0.324280 1445641264 -0.128357 -0.682007 0.642822 0.324280 1445641264 -0.128357 -0.682007 0.642822 0.324280 1445641264 -0.128357 -0.682007 0.642822 0.324280 1445641264 -0.128357 -0.682007 0.642822 0.324280 1445641264 -0.260498 -0.663635 0.660950 0.234253 1445641264 -0.260498 -0.663635 0.660950 0.234253 1445641264 -0.260498 -0.663635 0.660950 0.234253 1445641264 -0.260498 -0.663635 0.660950 0.234253 1445641264 -0.260498 -0.663635 0.660950 0.234253 1445641264 -0.260498 -0.663635 0.660950 0.234253 1445641264 -0.375488 -0.628723 0.661926 0.159973 1445641264 -0.375488 -0.628723 0.661926 0.159973 1445641264 -0.375488 -0.628723 0.661926 0.159973 1445641264 -0.375488 -0.628723 0.661926 0.159973 1445641264 -0.375488 -0.628723 0.661926 0.159973 1445641264 -0.451538 -0.594116 0.655701 0.115234 1445641264 -0.451538 -0.594116 0.655701 0.115234 1445641264 -0.451538 -0.594116 0.655701 0.115234 1445641264 -0.451538 -0.594116 0.655701 0.115234 1445641264 -0.451538 -0.594116 0.655701 0.115234 1445641264 -0.451538 -0.594116 0.655701 0.115234 1445641264 -0.451538 -0.594116 0.655701 0.115234 1445641264 -0.480225 -0.578125 0.650513 0.109863 1445641264 -0.480225 -0.578125 0.650513 0.109863 1445641264 -0.480225 -0.578125 0.650513 0.109863 1445641264 -0.480225 -0.578125 0.650513 0.109863 1445641265 -0.480225 -0.578125 0.650513 0.109863 1445641265 -0.460693 -0.579895 0.653381 0.156738 1445641265 -0.460693 -0.579895 0.653381 0.156738 1445641265 -0.460693 -0.579895 0.653381 0.156738 1445641265 -0.460693 -0.579895 0.653381 0.156738 1445641265 -0.460693 -0.579895 0.653381 0.156738 1445641265 -0.460693 -0.579895 0.653381 0.156738 1445641265 -0.460693 -0.579895 0.653381 0.156738 1445641265 -0.383484 -0.598389 0.661682 0.238831 1445641265 -0.383484 -0.598389 0.661682 0.238831 1445641265 -0.383484 -0.598389 0.661682 0.238831 1445641265 -0.383484 -0.598389 0.661682 0.238831 1445641265 -0.383484 -0.598389 0.661682 0.238831 1445641265 -0.383484 -0.598389 0.661682 0.238831 1445641265 -0.247620 -0.625732 0.665588 0.322632 1445641265 -0.247620 -0.625732 0.665588 0.322632 1445641265 -0.247620 -0.625732 0.665588 0.322632 1445641265 -0.247620 -0.625732 0.665588 0.322632 1445641265 -0.247620 -0.625732 0.665588 0.322632 1445641265 -0.247620 -0.625732 0.665588 0.322632 1445641265 -0.247620 -0.625732 0.665588 0.322632 1445641265 -0.079651 -0.633545 0.667908 0.382324 1445641265 -0.079651 -0.633545 0.667908 0.382324 1445641265 -0.079651 -0.633545 0.667908 0.382324 1445641265 -0.079651 -0.633545 0.667908 0.382324 1445641265 -0.079651 -0.633545 0.667908 0.382324 1445641265 -0.079651 -0.633545 0.667908 0.382324 1445641265 -0.023804 -0.635986 0.619690 0.459290 1445641265 -0.023804 -0.635986 0.619690 0.459290 1445641265 -0.023804 -0.635986 0.619690 0.459290 1445641265 -0.023804 -0.635986 0.619690 0.459290 1445641265 -0.023804 -0.635986 0.619690 0.459290 1445641265 -0.023804 -0.635986 0.619690 0.459290 1445641265 -0.016235 -0.659058 0.596619 0.457642 1445641265 -0.016235 -0.659058 0.596619 0.457642 1445641265 -0.016235 -0.659058 0.596619 0.457642 1445641265 -0.016235 -0.659058 0.596619 0.457642 1445641265 -0.016235 -0.659058 0.596619 0.457642 1445641265 -0.016235 -0.659058 0.596619 0.457642 1445641265 -0.016235 -0.659058 0.596619 0.457642 1445641265 -0.065186 -0.672119 0.611755 0.411987 1445641265 -0.065186 -0.672119 0.611755 0.411987 1445641265 -0.065186 -0.672119 0.611755 0.411987 1445641265 -0.065186 -0.672119 0.611755 0.411987 1445641265 -0.065186 -0.672119 0.611755 0.411987 1445641265 -0.065186 -0.672119 0.611755 0.411987 1445641265 -0.138123 -0.678223 0.648804 0.316162 1445641265 -0.138123 -0.678223 0.648804 0.316162 1445641265 -0.138123 -0.678223 0.648804 0.316162 1445641265 -0.138123 -0.678223 0.648804 0.316162 1445641265 -0.138123 -0.678223 0.648804 0.316162 1445641265 -0.138123 -0.678223 0.648804 0.316162 1445641265 -0.138123 -0.678223 0.648804 0.316162 1445641265 -0.258118 -0.664246 0.666138 0.220032 1445641265 -0.258118 -0.664246 0.666138 0.220032 1445641265 -0.258118 -0.664246 0.666138 0.220032 1445641265 -0.258118 -0.664246 0.666138 0.220032 1445641265 -0.258118 -0.664246 0.666138 0.220032 1445641265 -0.258118 -0.664246 0.666138 0.220032 1445641265 -0.386353 -0.621765 0.667175 0.138000 1445641265 -0.386353 -0.621765 0.667175 0.138000 1445641265 -0.386353 -0.621765 0.667175 0.138000 1445641265 -0.386353 -0.621765 0.667175 0.138000 1445641265 -0.386353 -0.621765 0.667175 0.138000 1445641265 -0.386353 -0.621765 0.667175 0.138000 1445641265 -0.479065 -0.570007 0.662964 0.078064 1445641265 -0.479065 -0.570007 0.662964 0.078064 1445641265 -0.479065 -0.570007 0.662964 0.078064 1445641265 -0.479065 -0.570007 0.662964 0.078064 1445641265 -0.479065 -0.570007 0.662964 0.078064 1445641265 -0.519226 -0.540894 0.659363 0.055725 1445641265 -0.519226 -0.540894 0.659363 0.055725 1445641265 -0.519226 -0.540894 0.659363 0.055725 1445641265 -0.519226 -0.540894 0.659363 0.055725 1445641265 -0.519226 -0.540894 0.659363 0.055725 1445641265 -0.519226 -0.540894 0.659363 0.055725 1445641265 -0.505859 -0.545532 0.662476 0.087524 1445641265 -0.505859 -0.545532 0.662476 0.087524 1445641265 -0.505859 -0.545532 0.662476 0.087524 1445641265 -0.505859 -0.545532 0.662476 0.087524 1445641265 -0.505859 -0.545532 0.662476 0.087524 1445641265 -0.505859 -0.545532 0.662476 0.087524 1445641265 -0.505859 -0.545532 0.662476 0.087524 1445641265 -0.429382 -0.583130 0.669617 0.164795 1445641265 -0.429382 -0.583130 0.669617 0.164795 1445641265 -0.429382 -0.583130 0.669617 0.164795 1445641265 -0.429382 -0.583130 0.669617 0.164795 1445641265 -0.429382 -0.583130 0.669617 0.164795 1445641265 -0.429382 -0.583130 0.669617 0.164795 1445641265 -0.303589 -0.628967 0.657654 0.282471 1445641265 -0.303589 -0.628967 0.657654 0.282471 1445641265 -0.303589 -0.628967 0.657654 0.282471 1445641265 -0.303589 -0.628967 0.657654 0.282471 1445641265 -0.303589 -0.628967 0.657654 0.282471 1445641265 -0.303589 -0.628967 0.657654 0.282471 1445641265 -0.108948 -0.666321 0.622803 0.395325 1445641265 -0.108948 -0.666321 0.622803 0.395325 1445641265 -0.108948 -0.666321 0.622803 0.395325 1445641265 -0.108948 -0.666321 0.622803 0.395325 1445641265 -0.108948 -0.666321 0.622803 0.395325 1445641265 -0.108948 -0.666321 0.622803 0.395325 1445641265 -0.108948 -0.666321 0.622803 0.395325 1445641265 0.057617 -0.652954 0.568176 0.497437 1445641265 0.057617 -0.652954 0.568176 0.497437 1445641265 0.057617 -0.652954 0.568176 0.497437 1445641265 0.057617 -0.652954 0.568176 0.497437 1445641265 0.057617 -0.652954 0.568176 0.497437 1445641265 0.057617 -0.652954 0.568176 0.497437 1445641265 0.074402 -0.664795 0.500793 0.549255 1445641265 0.074402 -0.664795 0.500793 0.549255 1445641265 0.074402 -0.664795 0.500793 0.549255 1445641265 0.074402 -0.664795 0.500793 0.549255 1445641265 0.074402 -0.664795 0.500793 0.549255 1445641265 0.074402 -0.664795 0.500793 0.549255 1445641266 0.044495 -0.676331 0.550720 0.487122 1445641266 0.044495 -0.676331 0.550720 0.487122 1445641266 0.044495 -0.676331 0.550720 0.487122 1445641266 0.044495 -0.676331 0.550720 0.487122 1445641266 -0.033081 -0.688049 0.604492 0.400085 1445641266 -0.033081 -0.688049 0.604492 0.400085 1445641266 -0.033081 -0.688049 0.604492 0.400085 1445641266 -0.033081 -0.688049 0.604492 0.400085 1445641266 -0.033081 -0.688049 0.604492 0.400085 1445641266 -0.033081 -0.688049 0.604492 0.400085 1445641266 -0.144348 -0.680908 0.657898 0.287537 1445641266 -0.144348 -0.680908 0.657898 0.287537 1445641266 -0.144348 -0.680908 0.657898 0.287537 1445641266 -0.144348 -0.680908 0.657898 0.287537 1445641266 -0.144348 -0.680908 0.657898 0.287537 1445641266 -0.144348 -0.680908 0.657898 0.287537 1445641266 -0.144348 -0.680908 0.657898 0.287537 1445641266 -0.285278 -0.652222 0.676392 0.188843 1445641266 -0.285278 -0.652222 0.676392 0.188843 1445641266 -0.285278 -0.652222 0.676392 0.188843 1445641266 -0.285278 -0.652222 0.676392 0.188843 1445641266 -0.285278 -0.652222 0.676392 0.188843 1445641266 -0.285278 -0.652222 0.676392 0.188843 1445641266 -0.410095 -0.604431 0.673950 0.110779 1445641266 -0.410095 -0.604431 0.673950 0.110779 1445641266 -0.410095 -0.604431 0.673950 0.110779 1445641266 -0.410095 -0.604431 0.673950 0.110779 1445641266 -0.410095 -0.604431 0.673950 0.110779 1445641266 -0.410095 -0.604431 0.673950 0.110779 1445641266 -0.410095 -0.604431 0.673950 0.110779 1445641266 -0.479309 -0.565979 0.668030 0.060547 1445641266 -0.479309 -0.565979 0.668030 0.060547 1445641266 -0.479309 -0.565979 0.668030 0.060547 1445641266 -0.479309 -0.565979 0.668030 0.060547 1445641266 -0.479309 -0.565979 0.668030 0.060547 1445641266 -0.491150 -0.562317 0.664063 0.040283 1445641266 -0.491150 -0.562317 0.664063 0.040283 1445641266 -0.491150 -0.562317 0.664063 0.040283 1445641266 -0.491150 -0.562317 0.664063 0.040283 1445641266 -0.491150 -0.562317 0.664063 0.040283 1445641266 -0.491150 -0.562317 0.664063 0.040283 1445641266 -0.451416 -0.585815 0.666748 0.092346 1445641266 -0.451416 -0.585815 0.666748 0.092346 1445641266 -0.451416 -0.585815 0.666748 0.092346 1445641266 -0.451416 -0.585815 0.666748 0.092346 1445641266 -0.451416 -0.585815 0.666748 0.092346 1445641266 -0.451416 -0.585815 0.666748 0.092346 1445641266 -0.358582 -0.621704 0.667603 0.198181 1445641266 -0.358582 -0.621704 0.667603 0.198181 1445641266 -0.358582 -0.621704 0.667603 0.198181 1445641266 -0.358582 -0.621704 0.667603 0.198181 1445641266 -0.358582 -0.621704 0.667603 0.198181 1445641266 -0.358582 -0.621704 0.667603 0.198181 1445641266 -0.358582 -0.621704 0.667603 0.198181 1445641266 -0.223694 -0.654907 0.631348 0.349915 1445641266 -0.223694 -0.654907 0.631348 0.349915 1445641266 -0.223694 -0.654907 0.631348 0.349915 1445641266 -0.223694 -0.654907 0.631348 0.349915 1445641266 -0.223694 -0.654907 0.631348 0.349915 1445641266 -0.223694 -0.654907 0.631348 0.349915 1445641266 -0.004883 -0.667480 0.626404 0.402466 1445641266 -0.004883 -0.667480 0.626404 0.402466 1445641266 -0.004883 -0.667480 0.626404 0.402466 1445641266 -0.004883 -0.667480 0.626404 0.402466 1445641266 -0.004883 -0.667480 0.626404 0.402466 1445641266 -0.004883 -0.667480 0.626404 0.402466 1445641266 0.021057 -0.679565 0.543213 0.492554 1445641266 0.021057 -0.679565 0.543213 0.492554 1445641266 0.021057 -0.679565 0.543213 0.492554 1445641266 0.021057 -0.679565 0.543213 0.492554 1445641266 0.021057 -0.679565 0.543213 0.492554 1445641266 0.021057 -0.679565 0.543213 0.492554 1445641266 0.021057 -0.679565 0.543213 0.492554 1445641266 0.007874 -0.698608 0.552673 0.454346 1445641266 0.007874 -0.698608 0.552673 0.454346 1445641266 0.007874 -0.698608 0.552673 0.454346 1445641266 0.007874 -0.698608 0.552673 0.454346 1445641266 0.007874 -0.698608 0.552673 0.454346 1445641266 0.007874 -0.698608 0.552673 0.454346 1445641266 -0.067810 -0.713806 0.576233 0.392273 1445641266 -0.067810 -0.713806 0.576233 0.392273 1445641266 -0.067810 -0.713806 0.576233 0.392273 1445641266 -0.067810 -0.713806 0.576233 0.392273 1445641266 -0.067810 -0.713806 0.576233 0.392273 1445641266 -0.067810 -0.713806 0.576233 0.392273 1445641266 -0.159119 -0.704590 0.624695 0.296631 1445641266 -0.159119 -0.704590 0.624695 0.296631 1445641266 -0.159119 -0.704590 0.624695 0.296631 1445641266 -0.159119 -0.704590 0.624695 0.296631 1445641266 -0.159119 -0.704590 0.624695 0.296631 1445641266 -0.159119 -0.704590 0.624695 0.296631 1445641266 -0.159119 -0.704590 0.624695 0.296631 1445641266 -0.281555 -0.673401 0.653259 0.201355 1445641266 -0.281555 -0.673401 0.653259 0.201355 1445641266 -0.281555 -0.673401 0.653259 0.201355 1445641266 -0.281555 -0.673401 0.653259 0.201355 1445641266 -0.281555 -0.673401 0.653259 0.201355 1445641266 -0.281555 -0.673401 0.653259 0.201355 1445641266 -0.401001 -0.625000 0.659302 0.117676 1445641266 -0.401001 -0.625000 0.659302 0.117676 1445641266 -0.401001 -0.625000 0.659302 0.117676 1445641266 -0.401001 -0.625000 0.659302 0.117676 1445641266 -0.401001 -0.625000 0.659302 0.117676 1445641266 -0.401001 -0.625000 0.659302 0.117676 1445641266 -0.492371 -0.575745 0.649902 0.061279 1445641266 -0.492371 -0.575745 0.649902 0.061279 1445641266 -0.492371 -0.575745 0.649902 0.061279 1445641266 -0.492371 -0.575745 0.649902 0.061279 1445641266 -0.492371 -0.575745 0.649902 0.061279 1445641266 -0.525330 -0.551453 0.646790 0.040405 1445641267 -0.525330 -0.551453 0.646790 0.040405 1445641267 -0.525330 -0.551453 0.646790 0.040405 1445641267 -0.525330 -0.551453 0.646790 0.040405 1445641267 -0.525330 -0.551453 0.646790 0.040405 1445641267 -0.525330 -0.551453 0.646790 0.040405 1445641267 -0.525330 -0.551453 0.646790 0.040405 1445641267 -0.500977 -0.566589 0.650146 0.073242 1445641267 -0.500977 -0.566589 0.650146 0.073242 1445641267 -0.500977 -0.566589 0.650146 0.073242 1445641267 -0.500977 -0.566589 0.650146 0.073242 1445641267 -0.500977 -0.566589 0.650146 0.073242 1445641267 -0.422363 -0.601807 0.658997 0.158875 1445641267 -0.422363 -0.601807 0.658997 0.158875 1445641267 -0.422363 -0.601807 0.658997 0.158875 1445641267 -0.422363 -0.601807 0.658997 0.158875 1445641267 -0.422363 -0.601807 0.658997 0.158875 1445641267 -0.296204 -0.643494 0.648987 0.277588 1445641267 -0.296204 -0.643494 0.648987 0.277588 1445641267 -0.296204 -0.643494 0.648987 0.277588 1445641267 -0.296204 -0.643494 0.648987 0.277588 1445641267 -0.296204 -0.643494 0.648987 0.277588 1445641267 -0.296204 -0.643494 0.648987 0.277588 1445641267 -0.296204 -0.643494 0.648987 0.277588 1445641267 -0.105469 -0.667542 0.637146 0.370605 1445641267 -0.105469 -0.667542 0.637146 0.370605 1445641267 -0.105469 -0.667542 0.637146 0.370605 1445641267 -0.105469 -0.667542 0.637146 0.370605 1445641267 -0.105469 -0.667542 0.637146 0.370605 1445641267 -0.105469 -0.667542 0.637146 0.370605 1445641267 0.020752 -0.662048 0.605652 0.440979 1445641267 0.020752 -0.662048 0.605652 0.440979 1445641267 0.020752 -0.662048 0.605652 0.440979 1445641267 0.020752 -0.662048 0.605652 0.440979 1445641267 0.020752 -0.662048 0.605652 0.440979 1445641267 0.020752 -0.662048 0.605652 0.440979 1445641267 0.019958 -0.691345 0.562500 0.453003 1445641267 0.019958 -0.691345 0.562500 0.453003 1445641267 0.019958 -0.691345 0.562500 0.453003 1445641267 0.019958 -0.691345 0.562500 0.453003 1445641267 0.019958 -0.691345 0.562500 0.453003 1445641267 0.019958 -0.691345 0.562500 0.453003 1445641267 -0.048706 -0.715759 0.563904 0.408997 1445641267 -0.048706 -0.715759 0.563904 0.408997 1445641267 -0.048706 -0.715759 0.563904 0.408997 1445641267 -0.048706 -0.715759 0.563904 0.408997 1445641267 -0.048706 -0.715759 0.563904 0.408997 1445641267 -0.048706 -0.715759 0.563904 0.408997 1445641267 -0.048706 -0.715759 0.563904 0.408997 1445641267 -0.123718 -0.719421 0.606995 0.314026 1445641267 -0.123718 -0.719421 0.606995 0.314026 1445641267 -0.123718 -0.719421 0.606995 0.314026 1445641267 -0.123718 -0.719421 0.606995 0.314026 1445641267 -0.123718 -0.719421 0.606995 0.314026 1445641267 -0.123718 -0.719421 0.606995 0.314026 1445641267 -0.250305 -0.700378 0.632324 0.216736 1445641267 -0.250305 -0.700378 0.632324 0.216736 1445641267 -0.250305 -0.700378 0.632324 0.216736 1445641267 -0.250305 -0.700378 0.632324 0.216736 1445641267 -0.250305 -0.700378 0.632324 0.216736 1445641267 -0.250305 -0.700378 0.632324 0.216736 1445641267 
-0.356323 -0.630493 -0.146606 0.673828 1445641269 -0.356323 -0.630493 -0.146606 0.673828 1445641269 -0.356323 -0.630493 -0.146606 0.673828 1445641269 -0.358093 -0.628784 -0.148193 0.674133 1445641269 -0.358093 -0.628784 -0.148193 0.674133 1445641269 -0.358093 -0.628784 -0.148193 0.674133 1445641269 -0.358093 -0.628784 -0.148193 0.674133 1445641269 -0.358093 -0.628784 -0.148193 0.674133 1445641269 -0.359863 -0.625854 -0.150696 0.675415 1445641269 -0.359863 -0.625854 -0.150696 0.675415 1445641269 -0.359863 -0.625854 -0.150696 0.675415 1445641269 -0.359863 -0.625854 -0.150696 0.675415 1445641269 -0.359863 -0.625854 -0.150696 0.675415 1445641269 -0.359863 -0.625854 -0.150696 0.675415 1445641269 -0.357605 -0.625916 -0.150757 0.676453 1445641269 -0.357605 -0.625916 -0.150757 0.676453 1445641269 -0.357605 -0.625916 -0.150757 0.676453 1445641269 -0.357605 -0.625916 -0.150757 0.676453 1445641269 -0.357605 -0.625916 -0.150757 0.676453 1445641269 -0.357605 -0.625916 -0.150757 0.676453 1445641269 -0.352844 -0.628174 -0.151550 0.676758 1445641269 -0.352844 -0.628174 -0.151550 0.676758 1445641269 -0.352844 -0.628174 -0.151550 0.676758 1445641269 -0.352844 -0.628174 -0.151550 0.676758 1445641269 -0.352844 -0.628174 -0.151550 0.676758 1445641269 -0.352844 -0.628174 -0.151550 0.676758 1445641269 -0.347778 -0.632019 -0.150879 0.675903 1445641269 -0.347778 -0.632019 -0.150879 0.675903 1445641269 -0.347778 -0.632019 -0.150879 0.675903 1445641269 -0.347778 -0.632019 -0.150879 0.675903 1445641269 -0.347778 -0.632019 -0.150879 0.675903 1445641269 -0.347778 -0.632019 -0.150879 0.675903 1445641269 -0.352783 -0.630920 -0.155212 0.673401 1445641269 -0.352783 -0.630920 -0.155212 0.673401 1445641269 -0.352783 -0.630920 -0.155212 0.673401 1445641269 -0.352783 -0.630920 -0.155212 0.673401 1445641269 -0.352783 -0.630920 -0.155212 0.673401 1445641269 -0.366150 -0.624512 -0.164368 0.670044 1445641269 -0.366150 -0.624512 -0.164368 0.670044 1445641269 -0.366150 -0.624512 -0.164368 0.670044 1445641269 -0.366150 -0.624512 -0.164368 0.670044 1445641269 -0.366150 -0.624512 -0.164368 0.670044 1445641269 -0.366150 -0.624512 -0.164368 0.670044 1445641269 -0.374084 -0.620300 -0.169556 0.668274 1445641269 -0.374084 -0.620300 -0.169556 0.668274 1445641269 -0.374084 -0.620300 -0.169556 0.668274 1445641269 -0.374084 -0.620300 -0.169556 0.668274 1445641269 -0.374084 -0.620300 -0.169556 0.668274 1445641269 -0.374084 -0.620300 -0.169556 0.668274 1445641269 -0.372314 -0.621887 -0.167053 0.668396 1445641269 -0.372314 -0.621887 -0.167053 0.668396 1445641269 -0.372314 -0.621887 -0.167053 0.668396 1445641269 -0.372314 -0.621887 -0.167053 0.668396 1445641269 -0.372314 -0.621887 -0.167053 0.668396 1445641269 -0.372314 -0.621887 -0.167053 0.668396 1445641269 -0.365356 -0.626404 -0.160950 0.669495 1445641269 -0.365356 -0.626404 -0.160950 0.669495 1445641269 -0.365356 -0.626404 -0.160950 0.669495 1445641269 -0.365356 -0.626404 -0.160950 0.669495 1445641269 -0.365356 -0.626404 -0.160950 0.669495 1445641269 -0.365356 -0.626404 -0.160950 0.669495 1445641269 -0.361023 -0.628845 -0.156250 0.670654 1445641269 -0.361023 -0.628845 -0.156250 0.670654 1445641269 -0.361023 -0.628845 -0.156250 0.670654 1445641269 -0.361023 -0.628845 -0.156250 0.670654 1445641269 -0.361023 -0.628845 -0.156250 0.670654 1445641269 -0.361023 -0.628845 -0.156250 0.670654 1445641269 -0.361023 -0.628845 -0.156250 0.670654 1445641269 -0.367310 -0.624512 -0.157349 0.671082 1445641269 -0.367310 -0.624512 -0.157349 0.671082 1445641269 -0.367310 -0.624512 -0.157349 0.671082 1445641269 -0.367310 -0.624512 -0.157349 0.671082 1445641269 -0.367310 -0.624512 -0.157349 0.671082 1445641269 -0.380066 -0.614868 -0.162292 0.671692 1445641269 -0.380066 -0.614868 -0.162292 0.671692 1445641269 -0.380066 -0.614868 -0.162292 0.671692 1445641269 -0.380066 -0.614868 -0.162292 0.671692 1445641269 -0.380066 -0.614868 -0.162292 0.671692 1445641269 -0.380066 -0.614868 -0.162292 0.671692 1445641269 -0.380737 -0.611694 -0.162781 0.674133 1445641269 -0.380737 -0.611694 -0.162781 0.674133 1445641269 -0.380737 -0.611694 -0.162781 0.674133 1445641269 -0.380737 -0.611694 -0.162781 0.674133 1445641269 -0.380737 -0.611694 -0.162781 0.674133 1445641269 -0.380737 -0.611694 -0.162781 0.674133 1445641269 -0.364258 -0.621216 -0.161865 0.674744 1445641269 -0.364258 -0.621216 -0.161865 0.674744 1445641269 -0.364258 -0.621216 -0.161865 0.674744 1445641269 -0.364258 -0.621216 -0.161865 0.674744 1445641269 -0.364258 -0.621216 -0.161865 0.674744 1445641269 -0.364258 -0.621216 -0.161865 0.674744 1445641269 -0.350769 -0.629578 -0.167969 0.672607 1445641269 -0.350769 -0.629578 -0.167969 0.672607 1445641269 -0.350769 -0.629578 -0.167969 0.672607 1445641269 -0.350769 -0.629578 -0.167969 0.672607 1445641270 -0.350769 -0.629578 -0.167969 0.672607 1445641270 -0.350769 -0.629578 -0.167969 0.672607 1445641270 -0.357483 -0.627197 -0.177063 0.668945 1445641270 -0.357483 -0.627197 -0.177063 0.668945 1445641270 -0.357483 -0.627197 -0.177063 0.668945 1445641270 -0.357483 -0.627197 -0.177063 0.668945 1445641270 -0.357483 -0.627197 -0.177063 0.668945 1445641270 -0.357483 -0.627197 -0.177063 0.668945 1445641270 -0.357483 -0.627197 -0.177063 0.668945 1445641270 -0.378967 -0.617432 -0.187744 0.663330 1445641270 -0.378967 -0.617432 -0.187744 0.663330 1445641270 -0.378967 -0.617432 -0.187744 0.663330 1445641270 -0.378967 -0.617432 -0.187744 0.663330 1445641270 -0.378967 -0.617432 -0.187744 0.663330 1445641270 -0.378967 -0.617432 -0.187744 0.663330 1445641270 -0.396545 -0.609009 -0.202393 0.656433 1445641270 -0.396545 -0.609009 -0.202393 0.656433 1445641270 -0.396545 -0.609009 -0.202393 0.656433 1445641270 -0.396545 -0.609009 -0.202393 0.656433 1445641270 -0.396545 -0.609009 -0.202393 0.656433 1445641270 -0.396545 -0.609009 -0.202393 0.656433 1445641270 -0.401245 -0.607727 -0.209351 0.652588 1445641270 -0.401245 -0.607727 -0.209351 0.652588 1445641270 -0.401245 -0.607727 -0.209351 0.652588 1445641270 -0.401245 -0.607727 -0.209351 0.652588 1445641270 -0.401245 -0.607727 -0.209351 0.652588 1445641270 -0.401245 -0.607727 -0.209351 0.652588 1445641270 -0.401245 -0.607727 -0.209351 0.652588 1445641270 -0.403809 -0.607605 -0.211365 0.650513 1445641270 -0.403809 -0.607605 -0.211365 0.650513 1445641270 -0.403809 -0.607605 -0.211365 0.650513 1445641270 -0.403809 -0.607605 -0.211365 0.650513 1445641270 -0.403809 -0.607605 -0.211365 0.650513 1445641270 -0.403809 -0.607605 -0.211365 0.650513 1445641270 -0.403198 -0.608887 -0.211426 0.649597 1445641270 -0.403198 -0.608887 -0.211426 0.649597 1445641270 -0.403198 -0.608887 -0.211426 0.649597 1445641270 -0.403198 -0.608887 -0.211426 0.649597 1445641270 -0.403198 -0.608887 -0.211426 0.649597 1445641270 -0.403198 -0.608887 -0.211426 0.649597 1445641270 -0.393066 -0.614624 -0.202820 0.653198 1445641270 -0.393066 -0.614624 -0.202820 0.653198 1445641270 -0.393066 -0.614624 -0.202820 0.653198 1445641270 -0.393066 -0.614624 -0.202820 0.653198 1445641270 -0.393066 -0.614624 -0.202820 0.653198 1445641270 -0.393066 -0.614624 -0.202820 0.653198 1445641270 -0.389038 -0.617493 -0.195740 0.655029 1445641270 -0.389038 -0.617493 -0.195740 0.655029 1445641270 -0.389038 -0.617493 -0.195740 0.655029 1445641270 -0.389038 -0.617493 -0.195740 0.655029 1445641270 -0.389038 -0.617493 -0.195740 0.655029 1445641270 -0.389038 -0.617493 -0.195740 0.655029 1445641270 -0.389038 -0.617493 -0.195740 0.655029 1445641270 -0.398743 -0.612122 -0.195007 0.654480 1445641270 -0.398743 -0.612122 -0.195007 0.654480 1445641270 -0.398743 -0.612122 -0.195007 0.654480 1445641270 -0.398743 -0.612122 -0.195007 0.654480 1445641270 -0.398743 -0.612122 -0.195007 0.654480 1445641270 -0.398743 -0.612122 -0.195007 0.654480 1445641270 -0.406250 -0.605713 -0.188110 0.657776 1445641270 -0.406250 -0.605713 -0.188110 0.657776 1445641270 -0.406250 -0.605713 -0.188110 0.657776 1445641270 -0.406250 -0.605713 -0.188110 0.657776 1445641270 -0.406250 -0.605713 -0.188110 0.657776 1445641270 -0.406250 -0.605713 -0.188110 0.657776 1445641270 -0.394775 -0.609985 -0.181946 0.662537 1445641270 -0.394775 -0.609985 -0.181946 0.662537 1445641270 -0.394775 -0.609985 -0.181946 0.662537 1445641270 -0.394775 -0.609985 -0.181946 0.662537 1445641270 -0.394775 -0.609985 -0.181946 0.662537 1445641270 -0.365234 -0.626038 -0.176025 0.666138 1445641270 -0.365234 -0.626038 -0.176025 0.666138 1445641270 -0.365234 -0.626038 -0.176025 0.666138 1445641270 -0.365234 -0.626038 -0.176025 0.666138 1445641270 -0.365234 -0.626038 -0.176025 0.666138 1445641270 -0.365234 -0.626038 -0.176025 0.666138 1445641270 -0.353943 -0.633240 -0.180298 0.664307 1445641270 -0.353943 -0.633240 -0.180298 0.664307 1445641270 -0.353943 -0.633240 -0.180298 0.664307 1445641270 -0.353943 -0.633240 -0.180298 0.664307 1445641270 -0.353943 -0.633240 -0.180298 0.664307 1445641270 -0.353943 -0.633240 -0.180298 0.664307 1445641270 -0.371216 -0.625488 -0.187500 0.660156 1445641270 -0.371216 -0.625488 -0.187500 0.660156 1445641270 -0.371216 -0.625488 -0.187500 0.660156 1445641270 -0.371216 -0.625488 -0.187500 0.660156 1445641270 -0.371216 -0.625488 -0.187500 0.660156 1445641270 -0.371216 -0.625488 -0.187500 0.660156 1445641270 -0.371216 -0.625488 -0.187500 0.660156 1445641270 -0.399292 -0.610901 -0.200867 0.653442 1445641270 -0.399292 -0.610901 -0.200867 0.653442 1445641270 -0.399292 -0.610901 -0.200867 0.653442 1445641270 -0.399292 -0.610901 -0.200867 0.653442 1445641270 -0.399292 -0.610901 -0.200867 0.653442 1445641270 -0.399292 -0.610901 -0.200867 0.653442 1445641270 -0.416626 -0.601440 -0.216187 0.646545 1445641270 -0.416626 -0.601440 -0.216187 0.646545 1445641270 -0.416626 -0.601440 -0.216187 0.646545 1445641270 -0.416626 -0.601440 -0.216187 0.646545 1445641270 -0.416626 -0.601440 -0.216187 0.646545 1445641270 -0.420288 -0.599182 -0.223328 0.643799 1445641270 -0.420288 -0.599182 -0.223328 0.643799 1445641270 -0.420288 -0.599182 -0.223328 0.643799 1445641270 -0.420288 -0.599182 -0.223328 0.643799 1445641270 -0.420288 -0.599182 -0.223328 0.643799 1445641270 -0.420288 -0.599182 -0.223328 0.643799 1445641270 -0.418640 -0.600342 -0.222412 0.644104 1445641270 -0.418640 -0.600342 -0.222412 0.644104 1445641270 -0.418640 -0.600342 -0.222412 0.644104 1445641270 -0.418640 -0.600342 -0.222412 0.644104 1445641270 -0.418640 -0.600342 -0.222412 0.644104 1445641271 -0.418640 -0.600342 -0.222412 0.644104 1445641271 -0.413940 -0.603149 -0.217896 0.646118 1445641271 -0.413940 -0.603149 -0.217896 0.646118 1445641271 -0.413940 -0.603149 -0.217896 0.646118 1445641271 -0.413940 -0.603149 -0.217896 0.646118 1445641271 -0.413940 -0.603149 -0.217896 0.646118 1445641271 -0.413940 -0.603149 -0.217896 0.646118 1445641271 -0.405823 -0.606812 -0.207764 0.651062 1445641271 -0.405823 -0.606812 -0.207764 0.651062 1445641271 -0.405823 -0.606812 -0.207764 0.651062 1445641271 -0.405823 -0.606812 -0.207764 0.651062 1445641271 -0.405823 -0.606812 -0.207764 0.651062 1445641271 -0.405823 -0.606812 -0.207764 0.651062 1445641271 -0.403564 -0.606689 -0.201538 0.654541 1445641271 -0.403564 -0.606689 -0.201538 0.654541 1445641271 -0.403564 -0.606689 -0.201538 0.654541 1445641271 -0.403564 -0.606689 -0.201538 0.654541 1445641271 -0.403564 -0.606689 -0.201538 0.654541 1445641271 -0.405945 -0.604004 -0.196960 0.657043 1445641271 -0.405945 -0.604004 -0.196960 0.657043 1445641271 -0.405945 -0.604004 -0.196960 0.657043 1445641271 -0.405945 -0.604004 -0.196960 0.657043 1445641271 -0.405945 -0.604004 -0.196960 0.657043 1445641271 -0.405945 -0.604004 -0.196960 0.657043 1445641271 -0.403809 -0.604370 -0.186218 0.661133 1445641271 -0.403809 -0.604370 -0.186218 0.661133 1445641271 -0.403809 -0.604370 -0.186218 0.661133 1445641271 -0.403809 -0.604370 -0.186218 0.661133 1445641271 -0.403809 -0.604370 -0.186218 0.661133 1445641271 -0.403809 -0.604370 -0.186218 0.661133 1445641271 -0.391907 -0.610535 -0.182434 0.663574 1445641271 -0.391907 -0.610535 -0.182434 0.663574 1445641271 -0.391907 -0.610535 -0.182434 0.663574 1445641271 -0.391907 -0.610535 -0.182434 0.663574 1445641271 -0.391907 -0.610535 -0.182434 0.663574 1445641271 -0.391907 -0.610535 -0.182434 0.663574 1445641271 -0.373657 -0.621338 -0.182983 0.664001 1445641271 -0.373657 -0.621338 -0.182983 0.664001 1445641271 -0.373657 -0.621338 -0.182983 0.664001 1445641271 -0.373657 -0.621338 -0.182983 0.664001 1445641271 -0.372986 -0.622925 -0.188782 0.661255 1445641271 -0.372986 -0.622925 -0.188782 0.661255 1445641271 -0.372986 -0.622925 -0.188782 0.661255 1445641271 -0.372986 -0.622925 -0.188782 0.661255 1445641271 -0.372986 -0.622925 -0.188782 0.661255 1445641271 -0.372986 -0.622925 -0.188782 0.661255 1445641271 -0.391968 -0.612305 -0.196716 0.657837 1445641271 -0.391968 -0.612305 -0.196716 0.657837 1445641271 -0.391968 -0.612305 -0.196716 0.657837 1445641271 -0.391968 -0.612305 -0.196716 0.657837 1445641271 -0.391968 -0.612305 -0.196716 0.657837 1445641271 -0.391968 -0.612305 -0.196716 0.657837 1445641271 -0.406860 -0.603333 -0.204224 0.654846 1445641271 -0.406860 -0.603333 -0.204224 0.654846 1445641271 -0.406860 -0.603333 -0.204224 0.654846 1445641271 -0.406860 -0.603333 -0.204224 0.654846 1445641271 -0.406860 -0.603333 -0.204224 0.654846 1445641271 -0.406860 -0.603333 -0.204224 0.654846 1445641271 -0.405640 -0.604797 -0.204651 0.654114 1445641271 -0.405640 -0.604797 -0.204651 0.654114 1445641271 -0.405640 -0.604797 -0.204651 0.654114 1445641271 -0.405640 -0.604797 -0.204651 0.654114 1445641271 -0.405640 -0.604797 -0.204651 0.654114 1445641271 -0.405640 -0.604797 -0.204651 0.654114 1445641271 -0.402954 -0.607300 -0.202881 0.653931 1445641271 -0.402954 -0.607300 -0.202881 0.653931 1445641271 -0.402954 -0.607300 -0.202881 0.653931 1445641271 -0.402954 -0.607300 -0.202881 0.653931 1445641271 -0.402954 -0.607300 -0.202881 0.653931 1445641271 -0.402954 -0.607300 -0.202881 0.653931 1445641271 -0.402954 -0.607300 -0.202881 0.653931 1445641271 -0.402527 -0.607605 -0.199341 0.655090 1445641271 -0.402527 -0.607605 -0.199341 0.655090 1445641271 -0.402527 -0.607605 -0.199341 0.655090 1445641271 -0.402527 -0.607605 -0.199341 0.655090 1445641271 -0.402527 -0.607605 -0.199341 0.655090 1445641271 -0.402527 -0.607605 -0.199341 0.655090 1445641271 -0.395813 -0.610596 -0.191162 0.658813 1445641271 -0.395813 -0.610596 -0.191162 0.658813 1445641271 -0.395813 -0.610596 -0.191162 0.658813 1445641271 -0.395813 -0.610596 -0.191162 0.658813 1445641271 -0.395813 -0.610596 -0.191162 0.658813 1445641271 -0.395813 -0.610596 -0.191162 0.658813 1445641271 -0.384094 -0.616882 -0.179749 0.663086 1445641271 -0.384094 -0.616882 -0.179749 0.663086 1445641271 -0.384094 -0.616882 -0.179749 0.663086 1445641271 -0.384094 -0.616882 -0.179749 0.663086 1445641271 -0.384094 -0.616882 -0.179749 0.663086 1445641271 -0.384094 -0.616882 -0.179749 0.663086 1445641271 -0.374084 -0.621826 -0.169312 0.666870 1445641271 -0.374084 -0.621826 -0.169312 0.666870 1445641271 -0.374084 -0.621826 -0.169312 0.666870 1445641271 -0.374084 -0.621826 -0.169312 0.666870 1445641271 -0.374084 -0.621826 -0.169312 0.666870 1445641271 -0.374084 -0.621826 -0.169312 0.666870 1445641271 -0.368591 -0.623596 -0.158264 0.670959 1445641271 -0.368591 -0.623596 -0.158264 0.670959 1445641271 -0.368591 -0.623596 -0.158264 0.670959 1445641271 -0.368591 -0.623596 -0.158264 0.670959 1445641271 -0.368591 -0.623596 -0.158264 0.670959 1445641271 -0.368591 -0.623596 -0.158264 0.670959 1445641271 -0.370667 -0.619629 -0.149536 0.675476 1445641271 -0.370667 -0.619629 -0.149536 0.675476 1445641271 -0.370667 -0.619629 -0.149536 0.675476 1445641271 -0.370667 -0.619629 -0.149536 0.675476 1445641271 -0.370667 -0.619629 -0.149536 0.675476 1445641271 -0.370667 -0.619629 -0.149536 0.675476 1445641272 -0.370544 -0.616455 -0.139954 0.680481 1445641272 -0.370544 -0.616455 -0.139954 0.680481 1445641272 -0.370544 -0.616455 -0.139954 0.680481 1445641272 -0.370544 -0.616455 -0.139954 0.680481 1445641272 -0.370544 -0.616455 -0.139954 0.680481 1445641272 -0.370544 -0.616455 -0.139954 0.680481 1445641272 -0.361023 -0.619934 -0.132141 0.684082 1445641272 -0.361023 -0.619934 -0.132141 0.684082 1445641272 -0.361023 -0.619934 -0.132141 0.684082 1445641272 -0.361023 -0.619934 -0.132141 0.684082 1445641272 -0.361023 -0.619934 -0.132141 0.684082 1445641272 -0.361023 -0.619934 -0.132141 0.684082 1445641272 -0.361023 -0.619934 -0.132141 0.684082 1445641272 -0.347229 -0.627197 -0.132935 0.684387 1445641272 -0.347229 -0.627197 -0.132935 0.684387 1445641272 -0.347229 -0.627197 -0.132935 0.684387 1445641272 -0.347229 -0.627197 -0.132935 0.684387 1445641272 -0.347229 -0.627197 -0.132935 0.684387 1445641272 -0.347229 -0.627197 -0.132935 0.684387 1445641272 -0.345947 -0.629272 -0.146118 0.680481 1445641272 -0.345947 -0.629272 -0.146118 0.680481 1445641272 -0.345947 -0.629272 -0.146118 0.680481 1445641272 -0.345947 -0.629272 -0.146118 0.680481 1445641272 -0.345947 -0.629272 -0.146118 0.680481 1445641272 -0.345947 -0.629272 -0.146118 0.680481 1445641272 -0.354370 -0.625610 -0.151306 0.678345 1445641272 -0.354370 -0.625610 -0.151306 0.678345 1445641272 -0.354370 -0.625610 -0.151306 0.678345 1445641272 -0.354370 -0.625610 -0.151306 0.678345 1445641272 -0.354370 -0.625610 -0.151306 0.678345 1445641272 -0.354370 -0.625610 -0.151306 0.678345 1445641272 -0.370667 -0.617737 -0.152649 0.676575 1445641272 -0.370667 -0.617737 -0.152649 0.676575 1445641272 -0.370667 -0.617737 -0.152649 0.676575 1445641272 -0.370667 -0.617737 -0.152649 0.676575 1445641272 -0.370667 -0.617737 -0.152649 0.676575 1445641272 -0.370667 -0.617737 -0.152649 0.676575 1445641272 -0.375183 -0.616089 -0.149536 0.676270 1445641272 -0.375183 -0.616089 -0.149536 0.676270 1445641272 -0.375183 -0.616089 -0.149536 0.676270 1445641272 -0.375183 -0.616089 -0.149536 0.676270 1445641272 -0.375183 -0.616089 -0.149536 0.676270 1445641272 -0.375183 -0.616089 -0.149536 0.676270 1445641272 -0.373535 -0.618896 -0.149170 0.674683 1445641272 -0.373535 -0.618896 -0.149170 0.674683 1445641272 -0.373535 -0.618896 -0.149170 0.674683 1445641272 -0.373535 -0.618896 -0.149170 0.674683 1445641272 -0.373535 -0.618896 -0.149170 0.674683 1445641272 -0.373535 -0.618896 -0.149170 0.674683 1445641272 -0.378784 -0.618408 -0.158447 0.670105 1445641272 -0.378784 -0.618408 -0.158447 0.670105 1445641272 -0.378784 -0.618408 -0.158447 0.670105 1445641272 -0.378784 -0.618408 -0.158447 0.670105 1445641272 -0.378784 -0.618408 -0.158447 0.670105 1445641272 -0.378784 -0.618408 -0.158447 0.670105 1445641272 -0.383301 -0.615845 -0.160828 0.669312 1445641272 -0.383301 -0.615845 -0.160828 0.669312 1445641272 -0.383301 -0.615845 -0.160828 0.669312 1445641272 -0.383301 -0.615845 -0.160828 0.669312 1445641272 -0.383301 -0.615845 -0.160828 0.669312 1445641272 -0.383301 -0.615845 -0.160828 0.669312 1445641272 -0.380676 -0.616150 -0.157715 0.671265 1445641272 -0.380676 -0.616150 -0.157715 0.671265 1445641272 -0.380676 -0.616150 -0.157715 0.671265 1445641272 -0.380676 -0.616150 -0.157715 0.671265 1445641272 -0.380676 -0.616150 -0.157715 0.671265 1445641272 -0.380676 -0.616150 -0.157715 0.671265 1445641272 -0.371704 -0.620911 -0.149902 0.673706 1445641272 -0.371704 -0.620911 -0.149902 0.673706 1445641272 -0.371704 -0.620911 -0.149902 0.673706 1445641272 -0.371704 -0.620911 -0.149902 0.673706 1445641272 -0.371704 -0.620911 -0.149902 0.673706 1445641272 -0.371704 -0.620911 -0.149902 0.673706 1445641272 -0.367737 -0.622070 -0.145630 0.675720 1445641272 -0.367737 -0.622070 -0.145630 0.675720 1445641272 -0.367737 -0.622070 -0.145630 0.675720 1445641272 -0.367737 -0.622070 -0.145630 0.675720 1445641272 -0.367737 -0.622070 -0.145630 0.675720 1445641272 -0.367737 -0.622070 -0.145630 0.675720 1445641272 -0.367737 -0.622070 -0.145630 0.675720 1445641272 -0.367432 -0.620361 -0.141724 0.678284 1445641272 -0.367432 -0.620361 -0.141724 0.678284 1445641272 -0.367432 -0.620361 -0.141724 0.678284 1445641272 -0.367432 -0.620361 -0.141724 0.678284 1445641272 -0.367432 -0.620361 -0.141724 0.678284 1445641272 -0.364990 -0.619873 -0.134583 0.681519 1445641272 -0.364990 -0.619873 -0.134583 0.681519 1445641272 -0.364990 -0.619873 -0.134583 0.681519 1445641272 -0.364990 -0.619873 -0.134583 0.681519 1445641272 -0.364990 -0.619873 -0.134583 0.681519 1445641272 -0.364990 -0.619873 -0.134583 0.681519 1445641272 -0.364990 -0.619873 -0.134583 0.681519 1445641272 -0.358276 -0.622986 -0.130188 0.683044 1445641272 -0.358276 -0.622986 -0.130188 0.683044 1445641272 -0.358276 -0.622986 -0.130188 0.683044 1445641272 -0.358276 -0.622986 -0.130188 0.683044 1445641272 -0.358276 -0.622986 -0.130188 0.683044 1445641272 -0.358276 -0.622986 -0.130188 0.683044 1445641272 -0.348389 -0.629700 -0.131836 0.681763 1445641272 -0.348389 -0.629700 -0.131836 0.681763 1445641272 -0.348389 -0.629700 -0.131836 0.681763 1445641272 -0.348389 -0.629700 -0.131836 0.681763 1445641272 -0.348389 -0.629700 -0.131836 0.681763 1445641272 -0.348389 -0.629700 -0.131836 0.681763 1445641272 -0.351135 -0.630493 -0.143921 0.677124 1445641272 -0.351135 -0.630493 -0.143921 0.677124 1445641272 -0.351135 -0.630493 -0.143921 0.677124 1445641272 -0.351135 -0.630493 -0.143921 0.677124 1445641272 -0.351135 -0.630493 -0.143921 0.677124 1445641272 -0.351135 -0.630493 -0.143921 0.677124 1445641272 -0.368408 -0.622803 -0.151489 0.673340 1445641273 -0.368408 -0.622803 -0.151489 0.673340 1445641273 -0.368408 -0.622803 -0.151489 0.673340 1445641273 -0.368408 -0.622803 -0.151489 0.673340 1445641273 -0.368408 -0.622803 -0.151489 0.673340 1445641273 -0.368408 -0.622803 -0.151489 0.673340 1445641273 -0.385620 -0.611938 -0.154114 0.673096 1445641273 -0.385620 -0.611938 -0.154114 0.673096 1445641273 -0.385620 -0.611938 -0.154114 0.673096 1445641273 -0.385620 -0.611938 -0.154114 0.673096 1445641273 -0.385620 -0.611938 -0.154114 0.673096 1445641273 -0.383789 -0.613098 -0.150208 0.674011 1445641273 -0.383789 -0.613098 -0.150208 0.674011 1445641273 -0.383789 -0.613098 -0.150208 0.674011 1445641273 -0.383789 -0.613098 -0.150208 0.674011 1445641273 -0.383789 -0.613098 -0.150208 0.674011 1445641273 -0.383789 -0.613098 -0.150208 0.674011 1445641273 -0.383789 -0.613098 -0.150208 0.674011 1445641273 -0.380493 -0.617065 -0.155151 0.671143 1445641273 -0.380493 -0.617065 -0.155151 0.671143 1445641273 -0.380493 -0.617065 -0.155151 0.671143 1445641273 -0.380493 -0.617065 -0.155151 0.671143 1445641273 -0.380493 -0.617065 -0.155151 0.671143 1445641273 -0.380493 -0.617065 -0.155151 0.671143 1445641273 -0.378845 -0.618225 -0.155579 0.670898 1445641273 -0.378845 -0.618225 -0.155579 0.670898 1445641273 -0.378845 -0.618225 -0.155579 0.670898 1445641273 -0.378845 -0.618225 -0.155579 0.670898 1445641273 -0.378845 -0.618225 -0.155579 0.670898 1445641273 -0.378845 -0.618225 -0.155579 0.670898 1445641273 -0.374878 -0.619568 -0.148254 0.673584 1445641273 -0.374878 -0.619568 -0.148254 0.673584 1445641273 -0.374878 -0.619568 -0.148254 0.673584 1445641273 -0.374878 -0.619568 -0.148254 0.673584 1445641273 -0.374878 -0.619568 -0.148254 0.673584 1445641273 -0.374878 -0.619568 -0.148254 0.673584 1445641273 -0.367798 -0.623535 -0.139404 0.675659 1445641273 -0.367798 -0.623535 -0.139404 0.675659 1445641273 -0.367798 -0.623535 -0.139404 0.675659 1445641273 -0.367798 -0.623535 -0.139404 0.675659 1445641273 -0.367798 -0.623535 -0.139404 0.675659 1445641273 -0.367798 -0.623535 -0.139404 0.675659 1445641273 -0.367798 -0.623535 -0.139404 0.675659 1445641273 -0.365662 -0.625427 -0.137207 0.675537 1445641273 -0.365662 -0.625427 -0.137207 0.675537 1445641273 -0.365662 -0.625427 -0.137207 0.675537 1445641273 -0.365662 -0.625427 -0.137207 0.675537 1445641273 -0.365662 -0.625427 -0.137207 0.675537 1445641273 -0.366394 -0.624268 -0.136536 0.676331 1445641273 -0.366394 -0.624268 -0.136536 0.676331 1445641273 -0.366394 -0.624268 -0.136536 0.676331 1445641273 -0.366394 -0.624268 -0.136536 0.676331 1445641273 -0.366394 -0.624268 -0.136536 0.676331 1445641273 -0.366394 -0.624268 -0.136536 0.676331 1445641273 -0.366394 -0.624268 -0.136536 0.676331 1445641273 -0.371216 -0.617859 -0.133850 0.680115 1445641273 -0.371216 -0.617859 -0.133850 0.680115 1445641273 -0.371216 -0.617859 -0.133850 0.680115 1445641273 -0.371216 -0.617859 -0.133850 0.680115 1445641273 -0.371216 -0.617859 -0.133850 0.680115 1445641273 -0.371216 -0.617859 -0.133850 0.680115 1445641273 -0.372559 -0.614075 -0.127930 0.683960 1445641273 -0.372559 -0.614075 -0.127930 0.683960 1445641273 -0.372559 -0.614075 -0.127930 0.683960 1445641273 -0.372559 -0.614075 -0.127930 0.683960 1445641273 -0.372559 -0.614075 -0.127930 0.683960 1445641273 -0.372559 -0.614075 -0.127930 0.683960 1445641273 -0.363953 -0.617859 -0.122681 0.686096 1445641273 -0.363953 -0.617859 -0.122681 0.686096 1445641273 -0.363953 -0.617859 -0.122681 0.686096 1445641273 -0.363953 -0.617859 -0.122681 0.686096 1445641273 -0.363953 -0.617859 -0.122681 0.686096 1445641273 -0.363953 -0.617859 -0.122681 0.686096 1445641273 -0.349548 -0.627625 -0.123352 0.684631 1445641273 -0.349548 -0.627625 -0.123352 0.684631 1445641273 -0.349548 -0.627625 -0.123352 0.684631 1445641273 -0.349548 -0.627625 -0.123352 0.684631 1445641273 -0.349548 -0.627625 -0.123352 0.684631 1445641273 -0.349548 -0.627625 -0.123352 0.684631 1445641273 -0.348633 -0.629211 -0.137939 0.680847 1445641273 -0.348633 -0.629211 -0.137939 0.680847 1445641273 -0.348633 -0.629211 -0.137939 0.680847 1445641273 -0.348633 -0.629211 -0.137939 0.680847 1445641273 -0.348633 -0.629211 -0.137939 0.680847 1445641273 -0.348633 -0.629211 -0.137939 0.680847 1445641273 -0.348633 -0.629211 -0.137939 0.680847 1445641273 -0.354431 -0.625732 -0.139038 0.680786 1445641273 -0.354431 -0.625732 -0.139038 0.680786 1445641273 -0.354431 -0.625732 -0.139038 0.680786 1445641273 -0.354431 -0.625732 -0.139038 0.680786 1445641273 -0.354431 -0.625732 -0.139038 0.680786 1445641273 -0.354431 -0.625732 -0.139038 0.680786 1445641273 -0.354431 -0.625732 -0.139038 0.680786 1445641273 -0.367737 -0.619385 -0.145203 0.678284 1445641273 -0.367737 -0.619385 -0.145203 0.678284 1445641273 -0.367737 -0.619385 -0.145203 0.678284 1445641273 -0.367737 -0.619385 -0.145203 0.678284 1445641273 -0.367737 -0.619385 -0.145203 0.678284 1445641273 -0.371948 -0.618469 -0.155396 0.674561 1445641273 -0.371948 -0.618469 -0.155396 0.674561 1445641273 -0.371948 -0.618469 -0.155396 0.674561 1445641273 -0.371948 -0.618469 -0.155396 0.674561 1445641273 -0.371948 -0.618469 -0.155396 0.674561 1445641273 -0.371948 -0.618469 -0.155396 0.674561 1445641273 -0.368103 -0.621704 -0.157715 0.673157 1445641273 -0.368103 -0.621704 -0.157715 0.673157 1445641273 -0.368103 -0.621704 -0.157715 0.673157 1445641273 -0.368103 -0.621704 -0.157715 0.673157 1445641273 -0.368103 -0.621704 -0.157715 0.673157 1445641273 -0.368652 -0.621887 -0.158630 0.672485 1445641273 -0.368652 -0.621887 -0.158630 0.672485 1445641274 -0.368652 -0.621887 -0.158630 0.672485 1445641274 -0.368652 -0.621887 -0.158630 0.672485 1445641274 -0.368652 -0.621887 -0.158630 0.672485 1445641274 -0.368652 -0.621887 -0.158630 0.672485 1445641274 -0.368652 -0.621887 -0.158630 0.672485 1445641274 -0.367065 -0.623962 -0.154968 0.672241 1445641274 -0.367065 -0.623962 -0.154968 0.672241 1445641274 -0.367065 -0.623962 -0.154968 0.672241 1445641274 -0.367065 -0.623962 -0.154968 0.672241 1445641274 -0.367065 -0.623962 -0.154968 0.672241 1445641274 -0.362854 -0.626587 -0.148682 0.673584 1445641274 -0.362854 -0.626587 -0.148682 0.673584 1445641274 -0.362854 -0.626587 -0.148682 0.673584 1445641274 -0.362854 -0.626587 -0.148682 0.673584 1445641274 -0.362854 -0.626587 -0.148682 0.673584 1445641274 -0.362854 -0.626587 -0.148682 0.673584 1445641274 -0.358398 -0.629089 -0.141724 0.675049 1445641274 -0.358398 -0.629089 -0.141724 0.675049 1445641274 -0.358398 -0.629089 -0.141724 0.675049 1445641274 -0.358398 -0.629089 -0.141724 0.675049 1445641274 -0.358398 -0.629089 -0.141724 0.675049 1445641274 -0.358398 -0.629089 -0.141724 0.675049 1445641274 -0.357788 -0.629333 -0.138184 0.675903 1445641274 -0.357788 -0.629333 -0.138184 0.675903 1445641274 -0.357788 -0.629333 -0.138184 0.675903 1445641274 -0.357788 -0.629333 -0.138184 0.675903 1445641274 
-0.020813 -0.694336 0.243713 0.676819 1445641275 -0.020813 -0.694336 0.243713 0.676819 1445641275 0.052246 -0.653259 0.401123 0.639954 1445641275 0.052246 -0.653259 0.401123 0.639954 1445641275 0.052246 -0.653259 0.401123 0.639954 1445641275 0.052246 -0.653259 0.401123 0.639954 1445641275 0.052246 -0.653259 0.401123 0.639954 1445641275 0.052246 -0.653259 0.401123 0.639954 1445641275 0.039856 -0.646057 0.521851 0.555542 1445641275 0.039856 -0.646057 0.521851 0.555542 1445641275 0.039856 -0.646057 0.521851 0.555542 1445641275 0.039856 -0.646057 0.521851 0.555542 1445641276 0.039856 -0.646057 0.521851 0.555542 1445641276 0.039856 -0.646057 0.521851 0.555542 1445641276 0.039856 -0.646057 0.521851 0.555542 1445641276 -0.050049 -0.658142 0.599854 0.452209 1445641276 -0.050049 -0.658142 0.599854 0.452209 1445641276 -0.050049 -0.658142 0.599854 0.452209 1445641276 -0.050049 -0.658142 0.599854 0.452209 1445641276 -0.050049 -0.658142 0.599854 0.452209 1445641276 -0.050049 -0.658142 0.599854 0.452209 1445641276 -0.166321 -0.650330 0.653320 0.350098 1445641276 -0.166321 -0.650330 0.653320 0.350098 1445641276 -0.166321 -0.650330 0.653320 0.350098 1445641276 -0.166321 -0.650330 0.653320 0.350098 1445641276 -0.166321 -0.650330 0.653320 0.350098 1445641276 -0.166321 -0.650330 0.653320 0.350098 1445641276 -0.286255 -0.617859 0.682068 0.266663 1445641276 -0.286255 -0.617859 0.682068 0.266663 1445641276 -0.286255 -0.617859 0.682068 0.266663 1445641276 -0.286255 -0.617859 0.682068 0.266663 1445641276 -0.286255 -0.617859 0.682068 0.266663 1445641276 -0.286255 -0.617859 0.682068 0.266663 1445641276 -0.403503 -0.570862 0.684998 0.205261 1445641276 -0.403503 -0.570862 0.684998 0.205261 1445641276 -0.403503 -0.570862 0.684998 0.205261 1445641276 -0.403503 -0.570862 0.684998 0.205261 1445641276 -0.403503 -0.570862 0.684998 0.205261 1445641276 -0.403503 -0.570862 0.684998 0.205261 1445641276 -0.469177 -0.532593 0.681030 0.180054 1445641276 -0.469177 -0.532593 0.681030 0.180054 1445641276 -0.469177 -0.532593 0.681030 0.180054 1445641276 -0.469177 -0.532593 0.681030 0.180054 1445641276 -0.469177 -0.532593 0.681030 0.180054 1445641276 -0.469177 -0.532593 0.681030 0.180054 1445641276 -0.469177 -0.532593 0.681030 0.180054 1445641276 -0.476501 -0.530029 0.675476 0.188965 1445641276 -0.476501 -0.530029 0.675476 0.188965 1445641276 -0.476501 -0.530029 0.675476 0.188965 1445641276 -0.476501 -0.530029 0.675476 0.188965 1445641276 -0.476501 -0.530029 0.675476 0.188965 1445641276 -0.476501 -0.530029 0.675476 0.188965 1445641276 -0.412231 -0.563477 0.677490 0.231445 1445641276 -0.412231 -0.563477 0.677490 0.231445 1445641276 -0.412231 -0.563477 0.677490 0.231445 1445641276 -0.412231 -0.563477 0.677490 0.231445 1445641276 -0.412231 -0.563477 0.677490 0.231445 1445641276 -0.412231 -0.563477 0.677490 0.231445 1445641276 -0.412231 -0.563477 0.677490 0.231445 1445641276 -0.308411 -0.602417 0.658630 0.328857 1445641276 -0.308411 -0.602417 0.658630 0.328857 1445641276 -0.308411 -0.602417 0.658630 0.328857 1445641276 -0.308411 -0.602417 0.658630 0.328857 1445641276 -0.308411 -0.602417 0.658630 0.328857 1445641276 -0.308411 -0.602417 0.658630 0.328857 1445641276 -0.154785 -0.646973 0.606628 0.435242 1445641276 -0.154785 -0.646973 0.606628 0.435242 1445641276 -0.154785 -0.646973 0.606628 0.435242 1445641276 -0.154785 -0.646973 0.606628 0.435242 1445641276 -0.154785 -0.646973 0.606628 0.435242 1445641276 -0.154785 -0.646973 0.606628 0.435242 1445641276 -0.154785 -0.646973 0.606628 0.435242 1445641276 0.041382 -0.640930 0.576477 0.505127 1445641276 0.041382 -0.640930 0.576477 0.505127 1445641276 0.041382 -0.640930 0.576477 0.505127 1445641276 0.041382 -0.640930 0.576477 0.505127 1445641276 0.041382 -0.640930 0.576477 0.505127 1445641276 0.097412 -0.639954 0.504761 0.571106 1445641276 0.097412 -0.639954 0.504761 0.571106 1445641276 0.097412 -0.639954 0.504761 0.571106 1445641276 0.097412 -0.639954 0.504761 0.571106 1445641276 0.097412 -0.639954 0.504761 0.571106 1445641276 0.097412 -0.639954 0.504761 0.571106 1445641276 0.097412 -0.639954 0.504761 0.571106 1445641276 0.097046 -0.650330 0.514526 0.550354 1445641276 0.097046 -0.650330 0.514526 0.550354 1445641276 0.097046 -0.650330 0.514526 0.550354 1445641276 0.097046 -0.650330 0.514526 0.550354 1445641276 0.097046 -0.650330 0.514526 0.550354 1445641276 0.097046 -0.650330 0.514526 0.550354 1445641276 0.043518 -0.661133 0.554260 0.503784 1445641276 0.043518 -0.661133 0.554260 0.503784 1445641276 0.043518 -0.661133 0.554260 0.503784 1445641276 0.043518 -0.661133 0.554260 0.503784 1445641276 0.043518 -0.661133 0.554260 0.503784 1445641276 0.043518 -0.661133 0.554260 0.503784 1445641276 -0.035156 -0.662231 0.609497 0.434448 1445641276 -0.035156 -0.662231 0.609497 0.434448 1445641276 -0.035156 -0.662231 0.609497 0.434448 1445641276 -0.035156 -0.662231 0.609497 0.434448 1445641276 -0.035156 -0.662231 0.609497 0.434448 1445641276 -0.035156 -0.662231 0.609497 0.434448 1445641276 -0.143555 -0.651428 0.658936 0.347595 1445641276 -0.143555 -0.651428 0.658936 0.347595 1445641276 -0.143555 -0.651428 0.658936 0.347595 1445641276 -0.143555 -0.651428 0.658936 0.347595 1445641276 -0.143555 -0.651428 0.658936 0.347595 1445641276 -0.143555 -0.651428 0.658936 0.347595 1445641276 -0.143555 -0.651428 0.658936 0.347595 1445641276 -0.273010 -0.622314 0.681152 0.272339 1445641276 -0.273010 -0.622314 0.681152 0.272339 1445641276 -0.273010 -0.622314 0.681152 0.272339 1445641276 -0.273010 -0.622314 0.681152 0.272339 1445641276 -0.273010 -0.622314 0.681152 0.272339 1445641276 -0.273010 -0.622314 0.681152 0.272339 1445641276 -0.398682 -0.576843 0.682434 0.206604 1445641276 -0.398682 -0.576843 0.682434 0.206604 1445641276 -0.398682 -0.576843 0.682434 0.206604 1445641276 -0.398682 -0.576843 0.682434 0.206604 1445641276 -0.398682 -0.576843 0.682434 0.206604 1445641276 -0.398682 -0.576843 0.682434 0.206604 1445641276 -0.398682 -0.576843 0.682434 0.206604 1445641276 -0.489563 -0.528870 0.674866 0.158875 1445641276 -0.489563 -0.528870 0.674866 0.158875 1445641276 -0.489563 -0.528870 0.674866 0.158875 1445641276 -0.489563 -0.528870 0.674866 0.158875 1445641276 -0.489563 -0.528870 0.674866 0.158875 1445641277 -0.489563 -0.528870 0.674866 0.158875 1445641277 -0.521667 -0.508728 0.670288 0.140625 1445641277 -0.521667 -0.508728 0.670288 0.140625 1445641277 -0.521667 -0.508728 0.670288 0.140625 1445641277 -0.521667 -0.508728 0.670288 0.140625 1445641277 -0.521667 -0.508728 0.670288 0.140625 1445641277 -0.521667 -0.508728 0.670288 0.140625 1445641277 -0.504150 -0.519226 0.669800 0.166016 1445641277 -0.504150 -0.519226 0.669800 0.166016 1445641277 -0.504150 -0.519226 0.669800 0.166016 1445641277 -0.504150 -0.519226 0.669800 0.166016 1445641277 -0.504150 -0.519226 0.669800 0.166016 1445641277 -0.504150 -0.519226 0.669800 0.166016 1445641277 -0.427979 -0.558960 0.669250 0.237732 1445641277 -0.427979 -0.558960 0.669250 0.237732 1445641277 -0.427979 -0.558960 0.669250 0.237732 1445641277 -0.427979 -0.558960 0.669250 0.237732 1445641277 -0.427979 -0.558960 0.669250 0.237732 1445641277 -0.427979 -0.558960 0.669250 0.237732 1445641277 -0.303101 -0.611206 0.644409 0.345276 1445641277 -0.303101 -0.611206 0.644409 0.345276 1445641277 -0.303101 -0.611206 0.644409 0.345276 1445641277 -0.303101 -0.611206 0.644409 0.345276 1445641277 -0.303101 -0.611206 0.644409 0.345276 1445641277 -0.303101 -0.611206 0.644409 0.345276 1445641277 -0.303101 -0.611206 0.644409 0.345276 1445641277 -0.105164 -0.648193 0.615662 0.435547 1445641277 -0.105164 -0.648193 0.615662 0.435547 1445641277 -0.105164 -0.648193 0.615662 0.435547 1445641277 -0.105164 -0.648193 0.615662 0.435547 1445641277 -0.105164 -0.648193 0.615662 0.435547 1445641277 -0.105164 -0.648193 0.615662 0.435547 1445641277 0.020020 -0.638916 0.543701 0.543823 1445641277 0.020020 -0.638916 0.543701 0.543823 1445641277 0.020020 -0.638916 0.543701 0.543823 1445641277 0.020020 -0.638916 0.543701 0.543823 1445641277 0.020020 -0.638916 0.543701 0.543823 1445641277 0.020020 -0.638916 0.543701 0.543823 1445641277 0.096680 -0.640076 0.492249 0.581848 1445641277 0.096680 -0.640076 0.492249 0.581848 1445641277 0.096680 -0.640076 0.492249 0.581848 1445641277 0.096680 -0.640076 0.492249 0.581848 1445641277 0.096680 -0.640076 0.492249 0.581848 1445641277 0.096680 -0.640076 0.492249 0.581848 1445641277 0.096680 -0.640076 0.492249 0.581848 1445641277 0.081848 -0.651245 0.487366 0.575806 1445641277 0.081848 -0.651245 0.487366 0.575806 1445641277 0.081848 -0.651245 0.487366 0.575806 1445641277 0.081848 -0.651245 0.487366 0.575806 1445641277 0.081848 -0.651245 0.487366 0.575806 1445641277 0.081848 -0.651245 0.487366 0.575806 1445641277 0.035767 -0.662781 0.529724 0.528015 1445641277 0.035767 -0.662781 0.529724 0.528015 1445641277 0.035767 -0.662781 0.529724 0.528015 1445641277 0.035767 -0.662781 0.529724 0.528015 1445641277 0.035767 -0.662781 0.529724 0.528015 1445641277 0.035767 -0.662781 0.529724 0.528015 1445641277 -0.039734 -0.669495 0.580750 0.461365 1445641277 -0.039734 -0.669495 0.580750 0.461365 1445641277 -0.039734 -0.669495 0.580750 0.461365 1445641277 -0.039734 -0.669495 0.580750 0.461365 1445641277 -0.039734 -0.669495 0.580750 0.461365 1445641277 -0.039734 -0.669495 0.580750 0.461365 1445641277 -0.039734 -0.669495 0.580750 0.461365 1445641277 -0.138367 -0.665955 0.634521 0.367004 1445641277 -0.138367 -0.665955 0.634521 0.367004 1445641277 -0.138367 -0.665955 0.634521 0.367004 1445641277 -0.138367 -0.665955 0.634521 0.367004 1445641277 -0.138367 -0.665955 0.634521 0.367004 1445641277 -0.138367 -0.665955 0.634521 0.367004 1445641277 -0.263611 -0.647827 0.658386 0.278076 1445641277 -0.263611 -0.647827 0.658386 0.278076 1445641277 -0.263611 -0.647827 0.658386 0.278076 1445641277 -0.263611 -0.647827 0.658386 0.278076 1445641277 -0.263611 -0.647827 0.658386 0.278076 1445641277 -0.263611 -0.647827 0.658386 0.278076 1445641277 -0.263611 -0.647827 0.658386 0.278076 1445641277 -0.379028 -0.613647 0.662170 0.203308 1445641277 -0.379028 -0.613647 0.662170 0.203308 1445641277 -0.379028 -0.613647 0.662170 0.203308 1445641277 -0.379028 -0.613647 0.662170 0.203308 1445641277 -0.379028 -0.613647 0.662170 0.203308 1445641277 -0.379028 -0.613647 0.662170 0.203308 1445641277 -0.464722 -0.574280 0.653931 0.163147 1445641277 -0.464722 -0.574280 0.653931 0.163147 1445641277 -0.464722 -0.574280 0.653931 0.163147 1445641277 -0.464722 -0.574280 0.653931 0.163147 1445641277 -0.464722 -0.574280 0.653931 0.163147 1445641277 -0.464722 -0.574280 0.653931 0.163147 1445641277 -0.493652 -0.555420 0.649719 0.160156 1445641277 -0.493652 -0.555420 0.649719 0.160156 1445641277 -0.493652 -0.555420 0.649719 0.160156 1445641277 -0.493652 -0.555420 0.649719 0.160156 1445641277 -0.493652 -0.555420 0.649719 0.160156 1445641277 -0.493652 -0.555420 0.649719 0.160156 1445641277 -0.493652 -0.555420 0.649719 0.160156 1445641277 -0.459900 -0.574097 0.649780 0.191589 1445641277 -0.459900 -0.574097 0.649780 0.191589 1445641277 -0.459900 -0.574097 0.649780 0.191589 1445641277 -0.459900 -0.574097 0.649780 0.191589 1445641277 -0.459900 -0.574097 0.649780 0.191589 1445641277 -0.459900 -0.574097 0.649780 0.191589 1445641277 -0.379883 -0.608154 0.639160 0.278015 1445641277 -0.379883 -0.608154 0.639160 0.278015 1445641277 -0.379883 -0.608154 0.639160 0.278015 1445641277 -0.379883 -0.608154 0.639160 0.278015 1445641277 -0.379883 -0.608154 0.639160 0.278015 1445641277 -0.379883 -0.608154 0.639160 0.278015 1445641277 -0.261353 -0.642090 0.592529 0.410278 1445641277 -0.261353 -0.642090 0.592529 0.410278 1445641277 -0.261353 -0.642090 0.592529 0.410278 1445641277 -0.261353 -0.642090 0.592529 0.410278 1445641277 -0.261353 -0.642090 0.592529 0.410278 1445641277 -0.261353 -0.642090 0.592529 0.410278 1445641277 -0.066650 -0.682617 0.541687 0.485901 1445641278 -0.066650 -0.682617 0.541687 0.485901 1445641278 -0.066650 -0.682617 0.541687 0.485901 1445641278 -0.066650 -0.682617 0.541687 0.485901 1445641278 -0.066650 -0.682617 0.541687 0.485901 1445641278 -0.066650 -0.682617 0.541687 0.485901 1445641278 -0.066650 -0.682617 0.541687 0.485901 1445641278 0.037720 -0.671997 0.438049 0.595947 1445641278 0.037720 -0.671997 0.438049 0.595947 1445641278 0.037720 -0.671997 0.438049 0.595947 1445641278 0.037720 -0.671997 0.438049 0.595947 1445641278 0.037720 -0.671997 0.438049 0.595947 1445641278 0.037720 -0.671997 0.438049 0.595947 1445641278 0.037720 -0.671997 0.438049 0.595947 1445641278 0.100647 -0.675903 0.374207 0.626892 1445641278 0.100647 -0.675903 0.374207 0.626892 1445641278 0.100647 -0.675903 0.374207 0.626892 1445641278 0.100647 -0.675903 0.374207 0.626892 1445641278 0.100647 -0.675903 0.374207 0.626892 1445641278 0.100647 -0.675903 0.374207 0.626892 1445641278 0.095032 -0.678772 0.395569 0.611328 1445641278 0.095032 -0.678772 0.395569 0.611328 1445641278 0.095032 -0.678772 0.395569 0.611328 1445641278 0.095032 -0.678772 0.395569 0.611328 1445641278 0.095032 -0.678772 0.395569 0.611328 1445641278 0.095032 -0.678772 0.395569 0.611328 1445641278 0.095032 -0.678772 0.395569 0.611328 1445641278 0.052002 -0.682800 0.451050 0.572388 1445641278 0.052002 -0.682800 0.451050 0.572388 1445641278 0.052002 -0.682800 0.451050 0.572388 1445641278 0.052002 -0.682800 0.451050 0.572388 1445641278 0.052002 -0.682800 0.451050 0.572388 1445641278 0.052002 -0.682800 0.451050 0.572388 1445641278 -0.020203 -0.683838 0.515015 0.516418 1445641278 -0.020203 -0.683838 0.515015 0.516418 1445641278 -0.020203 -0.683838 0.515015 0.516418 1445641278 -0.020203 -0.683838 0.515015 0.516418 1445641278 -0.020203 -0.683838 0.515015 0.516418 1445641278 -0.020203 -0.683838 0.515015 0.516418 1445641278 -0.020203 -0.683838 0.515015 0.516418 1445641278 -0.115417 -0.675598 0.582153 0.437378 1445641278 -0.115417 -0.675598 0.582153 0.437378 1445641278 -0.115417 -0.675598 0.582153 0.437378 1445641278 -0.115417 -0.675598 0.582153 0.437378 1445641278 -0.115417 -0.675598 0.582153 0.437378 1445641278 -0.115417 -0.675598 0.582153 0.437378 1445641278 -0.220276 -0.658447 0.630066 0.347717 1445641278 -0.220276 -0.658447 0.630066 0.347717 1445641278 -0.220276 -0.658447 0.630066 0.347717 1445641278 -0.220276 -0.658447 0.630066 0.347717 1445641278 -0.220276 -0.658447 0.630066 0.347717 1445641278 -0.220276 -0.658447 0.630066 0.347717 1445641278 -0.341858 -0.624878 0.644653 0.277649 1445641278 -0.341858 -0.624878 0.644653 0.277649 1445641278 -0.341858 -0.624878 0.644653 0.277649 1445641278 -0.341858 -0.624878 0.644653 0.277649 1445641278 -0.341858 -0.624878 0.644653 0.277649 1445641278 -0.341858 -0.624878 0.644653 0.277649 1445641278 -0.433350 -0.584656 0.647400 0.226501 1445641278 -0.433350 -0.584656 0.647400 0.226501 1445641278 -0.433350 -0.584656 0.647400 0.226501 1445641278 -0.433350 -0.584656 0.647400 0.226501 1445641278 -0.433350 -0.584656 0.647400 0.226501 1445641278 -0.433350 -0.584656 0.647400 0.226501 1445641278 -0.467590 -0.562683 0.650940 0.202393 1445641278 -0.467590 -0.562683 0.650940 0.202393 1445641278 -0.467590 -0.562683 0.650940 0.202393 1445641278 -0.467590 -0.562683 0.650940 0.202393 1445641278 -0.467590 -0.562683 0.650940 0.202393 1445641278 -0.467590 -0.562683 0.650940 0.202393 1445641278 -0.451111 -0.574829 0.649353 0.210693 1445641278 -0.451111 -0.574829 0.649353 0.210693 1445641278 -0.451111 -0.574829 0.649353 0.210693 1445641278 -0.451111 -0.574829 0.649353 0.210693 1445641278 -0.451111 -0.574829 0.649353 0.210693 1445641278 -0.451111 -0.574829 0.649353 0.210693 1445641278 -0.388062 -0.606323 0.638062 0.273254 1445641278 -0.388062 -0.606323 0.638062 0.273254 1445641278 -0.388062 -0.606323 0.638062 0.273254 1445641278 -0.388062 -0.606323 0.638062 0.273254 1445641278 -0.388062 -0.606323 0.638062 0.273254 1445641278 -0.388062 -0.606323 0.638062 0.273254 1445641278 -0.281067 -0.642029 0.602417 0.381958 1445641278 -0.281067 -0.642029 0.602417 0.381958 1445641278 -0.281067 -0.642029 0.602417 0.381958 1445641278 -0.281067 -0.642029 0.602417 0.381958 1445641278 -0.281067 -0.642029 0.602417 0.381958 1445641278 -0.281067 -0.642029 0.602417 0.381958 1445641278 -0.095642 -0.682495 0.564148 0.454712 1445641278 -0.095642 -0.682495 0.564148 0.454712 1445641278 -0.095642 -0.682495 0.564148 0.454712 1445641278 -0.095642 -0.682495 0.564148 0.454712 1445641278 -0.095642 -0.682495 0.564148 0.454712 1445641278 -0.095642 -0.682495 0.564148 0.454712 1445641278 -0.095642 -0.682495 0.564148 0.454712 1445641278 0.060669 -0.664063 0.542664 0.510681 1445641278 0.060669 -0.664063 0.542664 0.510681 1445641278 0.060669 -0.664063 0.542664 0.510681 1445641278 0.060669 -0.664063 0.542664 0.510681 1445641278 0.060669 -0.664063 0.542664 0.510681 1445641278 0.060669 -0.664063 0.542664 0.510681 1445641278 0.073669 -0.679749 0.486328 0.544006 1445641278 0.073669 -0.679749 0.486328 0.544006 1445641278 0.073669 -0.679749 0.486328 0.544006 1445641278 0.073669 -0.679749 0.486328 0.544006 1445641278 0.073669 -0.679749 0.486328 0.544006 1445641278 0.073669 -0.679749 0.486328 0.544006 1445641278 0.034546 -0.696228 0.502319 0.511597 1445641278 0.034546 -0.696228 0.502319 0.511597 1445641278 0.034546 -0.696228 0.502319 0.511597 1445641278 0.034546 -0.696228 0.502319 0.511597 1445641278 0.034546 -0.696228 0.502319 0.511597 1445641278 0.034546 -0.696228 0.502319 0.511597 1445641278 -0.031311 -0.705566 0.543396 0.453796 1445641279 -0.031311 -0.705566 0.543396 0.453796 1445641279 -0.031311 -0.705566 0.543396 0.453796 1445641279 -0.031311 -0.705566 0.543396 0.453796 1445641279 -0.031311 -0.705566 0.543396 0.453796 1445641279 -0.031311 -0.705566 0.543396 0.453796 1445641279 -0.134583 -0.696472 0.600098 0.369751 1445641279 -0.134583 -0.696472 0.600098 0.369751 1445641279 -0.134583 -0.696472 0.600098 0.369751 1445641279 -0.134583 -0.696472 0.600098 0.369751 1445641279 -0.134583 -0.696472 0.600098 0.369751 1445641279 -0.134583 -0.696472 0.600098 0.369751 1445641279 -0.134583 -0.696472 0.600098 0.369751 1445641279 -0.282959 -0.665649 0.630920 0.280762 1445641279 -0.282959 -0.665649 0.630920 0.280762 1445641279 -0.282959 -0.665649 0.630920 0.280762 1445641279 -0.282959 -0.665649 0.630920 0.280762 1445641279 -0.282959 -0.665649 0.630920 0.280762 1445641279 -0.282959 -0.665649 0.630920 0.280762 1445641279 -0.403503 -0.616943 0.649902 0.184875 1445641279 -0.403503 -0.616943 0.649902 0.184875 1445641279 -0.403503 -0.616943 0.649902 0.184875 1445641279 -0.403503 -0.616943 0.649902 0.184875 1445641279 -0.403503 -0.616943 0.649902 0.184875 1445641279 -0.403503 -0.616943 0.649902 0.184875 1445641279 -0.500183 -0.558472 0.649658 0.126038 1445641279 -0.500183 -0.558472 0.649658 0.126038 1445641279 -0.500183 -0.558472 0.649658 0.126038 1445641279 -0.500183 -0.558472 0.649658 0.126038 1445641279 -0.500183 -0.558472 0.649658 0.126038 1445641279 -0.500183 -0.558472 0.649658 0.126038 1445641279 -0.536133 -0.529724 0.650879 0.090942 1445641279 -0.536133 -0.529724 0.650879 0.090942 1445641279 -0.536133 -0.529724 0.650879 0.090942 1445641279 -0.536133 -0.529724 0.650879 0.090942 1445641279 -0.536133 -0.529724 0.650879 0.090942 1445641279 -0.536133 -0.529724 0.650879 0.090942 1445641279 -0.536133 -0.529724 0.650879 0.090942 1445641279 -0.523804 -0.540039 0.648132 0.117920 1445641279 -0.523804 -0.540039 0.648132 0.117920 1445641279 -0.523804 -0.540039 0.648132 0.117920 1445641279 -0.523804 -0.540039 0.648132 0.117920 1445641279 -0.523804 -0.540039 0.648132 0.117920 1445641279 -0.523804 -0.540039 0.648132 0.117920 1445641279 -0.454041 -0.577087 0.650513 0.194031 1445641279 -0.454041 -0.577087 0.650513 0.194031 1445641279 -0.454041 -0.577087 0.650513 0.194031 1445641279 -0.454041 -0.577087 0.650513 0.194031 1445641279 -0.454041 -0.577087 0.650513 0.194031 1445641279 -0.454041 -0.577087 0.650513 0.194031 1445641279 -0.349487 -0.619568 0.625427 0.320679 1445641279 -0.349487 -0.619568 0.625427 0.320679 1445641279 -0.349487 -0.619568 0.625427 0.320679 1445641279 -0.349487 -0.619568 0.625427 0.320679 1445641279 -0.349487 -0.619568 0.625427 0.320679 1445641279 -0.349487 -0.619568 0.625427 0.320679 1445641279 -0.349487 -0.619568 0.625427 0.320679 1445641279 -0.170105 -0.668640 0.580322 0.432617 1445641279 -0.170105 -0.668640 0.580322 0.432617 1445641279 -0.170105 -0.668640 0.580322 0.432617 1445641279 -0.170105 -0.668640 0.580322 0.432617 1445641279 -0.170105 -0.668640 0.580322 0.432617 1445641279 -0.170105 -0.668640 0.580322 0.432617 1445641279 0.014099 -0.673340 0.552429 0.491089 1445641279 0.014099 -0.673340 0.552429 0.491089 1445641279 0.014099 -0.673340 0.552429 0.491089 1445641279 0.014099 -0.673340 0.552429 0.491089 1445641279 0.014099 -0.673340 0.552429 0.491089 1445641279 0.014099 -0.673340 0.552429 0.491089 1445641279 0.047729 -0.691589 0.458008 0.556458 1445641279 0.047729 -0.691589 0.458008 0.556458 1445641279 0.047729 -0.691589 0.458008 0.556458 1445641279 0.047729 -0.691589 0.458008 0.556458 1445641279 0.047729 -0.691589 0.458008 0.556458 1445641279 0.047729 -0.691589 0.458008 0.556458 1445641279 0.059570 -0.705261 0.451599 0.543213 1445641279 0.059570 -0.705261 0.451599 0.543213 1445641279 0.059570 -0.705261 0.451599 0.543213 1445641279 0.059570 -0.705261 0.451599 0.543213 1445641279 0.059570 -0.705261 0.451599 0.543213 1445641279 0.059570 -0.705261 0.451599 0.543213 1445641279 0.025208 -0.718567 0.468750 0.513123 1445641279 0.025208 -0.718567 0.468750 0.513123 1445641279 0.025208 -0.718567 0.468750 0.513123 1445641279 0.025208 -0.718567 0.468750 0.513123 1445641279 0.025208 -0.718567 0.468750 0.513123 1445641279 0.025208 -0.718567 0.468750 0.513123 1445641279 0.025208 -0.718567 0.468750 0.513123 1445641279 -0.029480 -0.720520 0.502502 0.476929 1445641279 -0.029480 -0.720520 0.502502 0.476929 1445641279 -0.029480 -0.720520 0.502502 0.476929 1445641279 -0.029480 -0.720520 0.502502 0.476929 1445641279 -0.029480 -0.720520 0.502502 0.476929 1445641279 -0.029480 -0.720520 0.502502 0.476929 1445641279 -0.093689 -0.716797 0.554810 0.411865 1445641279 -0.093689 -0.716797 0.554810 0.411865 1445641279 -0.093689 -0.716797 0.554810 0.411865 1445641279 -0.093689 -0.716797 0.554810 0.411865 1445641279 -0.093689 -0.716797 0.554810 0.411865 1445641279 -0.093689 -0.716797 0.554810 0.411865 1445641279 -0.185425 -0.705688 0.594238 0.338440 1445641279 -0.185425 -0.705688 0.594238 0.338440 1445641279 -0.185425 -0.705688 0.594238 0.338440 1445641279 -0.185425 -0.705688 0.594238 0.338440 1445641279 -0.185425 -0.705688 0.594238 0.338440 1445641279 -0.185425 -0.705688 0.594238 0.338440 1445641279 -0.185425 -0.705688 0.594238 0.338440 1445641279 -0.287598 -0.682617 0.620422 0.257629 1445641279 -0.287598 -0.682617 0.620422 0.257629 1445641279 -0.287598 -0.682617 0.620422 0.257629 1445641279 -0.287598 -0.682617 0.620422 0.257629 1445641279 -0.287598 -0.682617 0.620422 0.257629 1445641279 -0.287598 -0.682617 0.620422 0.257629 1445641279 -0.287598 -0.682617 0.620422 0.257629 1445641279 -0.386658 -0.645569 0.630615 0.189880 1445641279 -0.386658 -0.645569 0.630615 0.189880 1445641280 -0.386658 -0.645569 0.630615 0.189880 1445641280 -0.386658 -0.645569 0.630615 0.189880 1445641280 -0.386658 -0.645569 0.630615 0.189880 1445641280 -0.386658 -0.645569 0.630615 0.189880 1445641280 -0.456055 -0.610718 0.631470 0.142395 1445641280 -0.456055 -0.610718 0.631470 0.142395 1445641280 -0.456055 -0.610718 0.631470 0.142395 1445641280 -0.456055 -0.610718 0.631470 0.142395 1445641280 -0.456055 -0.610718 0.631470 0.142395 1445641280 -0.456055 -0.610718 0.631470 0.142395 1445641280 -0.475281 -0.598083 0.632080 0.129944 1445641280 -0.475281 -0.598083 0.632080 0.129944 1445641280 -0.475281 -0.598083 0.632080 0.129944 1445641280 -0.475281 -0.598083 0.632080 0.129944 1445641280 -0.475281 -0.598083 0.632080 0.129944 1445641280 -0.475281 -0.598083 0.632080 0.129944 1445641280 -0.475281 -0.598083 0.632080 0.129944 1445641280 -0.449097 -0.610413 0.631042 0.165955 1445641280 -0.449097 -0.610413 0.631042 0.165955 1445641280 -0.449097 -0.610413 0.631042 0.165955 1445641280 -0.449097 -0.610413 0.631042 0.165955 1445641280 -0.449097 -0.610413 0.631042 0.165955 1445641280 -0.449097 -0.610413 0.631042 0.165955 1445641280 -0.369995 -0.636353 0.630554 0.246094 1445641280 -0.369995 -0.636353 0.630554 0.246094 1445641280 -0.369995 -0.636353 0.630554 0.246094 1445641280 -0.369995 -0.636353 0.630554 0.246094 1445641280 -0.369995 -0.636353 0.630554 0.246094 1445641280 -0.369995 -0.636353 0.630554 0.246094 1445641280 -0.245728 -0.664063 0.606628 0.361511 1445641280 -0.245728 -0.664063 0.606628 0.361511 1445641280 -0.245728 -0.664063 0.606628 0.361511 1445641280 -0.245728 -0.664063 0.606628 0.361511 1445641280 -0.245728 -0.664063 0.606628 0.361511 1445641280 -0.245728 -0.664063 0.606628 0.361511 1445641280 -0.245728 -0.664063 0.606628 0.361511 1445641280 -0.046509 -0.674011 0.584595 0.449158 1445641280 -0.046509 -0.674011 0.584595 0.449158 1445641280 -0.046509 -0.674011 0.584595 0.449158 1445641280 -0.046509 -0.674011 0.584595 0.449158 1445641280 -0.046509 -0.674011 0.584595 0.449158 1445641280 -0.046509 -0.674011 0.584595 0.449158 1445641280 0.077698 -0.654724 0.495056 0.565857 1445641280 0.077698 -0.654724 0.495056 0.565857 1445641280 0.077698 -0.654724 0.495056 0.565857 1445641280 0.077698 -0.654724 0.495056 0.565857 1445641280 0.077698 -0.654724 0.495056 0.565857 1445641280 0.077698 -0.654724 0.495056 0.565857 1445641280 0.145874 -0.629028 0.421143 0.636963 1445641280 0.145874 -0.629028 0.421143 0.636963 1445641280 0.145874 -0.629028 0.421143 0.636963 1445641280 0.145874 -0.629028 0.421143 0.636963 1445641280 0.145874 -0.629028 0.421143 0.636963 1445641280 0.145874 -0.629028 0.421143 0.636963 1445641280 0.145874 -0.629028 0.421143 0.636963 1445641280 0.165894 -0.624573 0.393372 0.653870 1445641280 0.165894 -0.624573 0.393372 0.653870 1445641280 0.165894 -0.624573 0.393372 0.653870 1445641280 0.165894 -0.624573 0.393372 0.653870 1445641280 0.165894 -0.624573 0.393372 0.653870 1445641280 0.165894 -0.624573 0.393372 0.653870 1445641280 0.154968 -0.637390 0.424561 0.624084 1445641280 0.154968 -0.637390 0.424561 0.624084 1445641280 0.154968 -0.637390 0.424561 0.624084 1445641280 0.154968 -0.637390 0.424561 0.624084 1445641280 0.154968 -0.637390 0.424561 0.624084 1445641280 0.154968 -0.637390 0.424561 0.624084 1445641280 0.113586 -0.648438 0.477600 0.581848 1445641280 0.113586 -0.648438 0.477600 0.581848 1445641280 0.113586 -0.648438 0.477600 0.581848 1445641280 0.113586 -0.648438 0.477600 0.581848 1445641280 0.113586 -0.648438 0.477600 0.581848 1445641280 0.113586 -0.648438 0.477600 0.581848 1445641280 0.113586 -0.648438 0.477600 0.581848 1445641280 0.056030 -0.654480 0.556152 0.509155 1445641280 0.056030 -0.654480 0.556152 0.509155 1445641280 0.056030 -0.654480 0.556152 0.509155 1445641280 0.056030 -0.654480 0.556152 0.509155 1445641280 0.056030 -0.654480 0.556152 0.509155 1445641280 0.056030 -0.654480 0.556152 0.509155 1445641280 -0.041443 -0.664124 0.624268 0.409241 1445641280 -0.041443 -0.664124 0.624268 0.409241 1445641280 -0.041443 -0.664124 0.624268 0.409241 1445641280 -0.041443 -0.664124 0.624268 0.409241 1445641280 -0.041443 -0.664124 0.624268 0.409241 1445641280 -0.041443 -0.664124 0.624268 0.409241 1445641280 -0.041443 -0.664124 0.624268 0.409241 1445641280 -0.171997 -0.663269 0.655884 0.316833 1445641280 -0.171997 -0.663269 0.655884 0.316833 1445641280 -0.171997 -0.663269 0.655884 0.316833 1445641280 -0.171997 -0.663269 0.655884 0.316833 1445641280 -0.171997 -0.663269 0.655884 0.316833 1445641280 -0.171997 -0.663269 0.655884 0.316833 1445641280 -0.304993 -0.640564 0.658630 0.250549 1445641280 -0.304993 -0.640564 0.658630 0.250549 1445641280 -0.304993 -0.640564 0.658630 0.250549 1445641280 -0.304993 -0.640564 0.658630 0.250549 1445641280 -0.304993 -0.640564 0.658630 0.250549 1445641280 -0.304993 -0.640564 0.658630 0.250549 1445641280 -0.421021 -0.592712 0.643311 0.239990 1445641280 -0.421021 -0.592712 0.643311 0.239990 1445641280 -0.421021 -0.592712 0.643311 0.239990 1445641280 -0.421021 -0.592712 0.643311 0.239990 1445641280 -0.421021 -0.592712 0.643311 0.239990 1445641280 -0.421021 -0.592712 0.643311 0.239990 1445641280 -0.421021 -0.592712 0.643311 0.239990 1445641280 -0.454407 -0.567749 0.646362 0.231018 1445641280 -0.454407 -0.567749 0.646362 0.231018 1445641280 -0.454407 -0.567749 0.646362 0.231018 1445641280 -0.454407 -0.567749 0.646362 0.231018 1445641280 -0.454407 -0.567749 0.646362 0.231018 1445641280 -0.454407 -0.567749 0.646362 0.231018 1445641280 -0.421082 -0.583679 0.651428 0.240112 1445641280 -0.421082 -0.583679 0.651428 0.240112 1445641280 -0.421082 -0.583679 0.651428 0.240112 1445641281 -0.421082 -0.583679 0.651428 0.240112 1445641281 -0.421082 -0.583679 0.651428 0.240112 1445641281 -0.421082 -0.583679 0.651428 0.240112 1445641281 -0.421082 -0.583679 0.651428 0.240112 1445641281 -0.360657 -0.610840 0.633545 0.308899 1445641281 -0.360657 -0.610840 0.633545 0.308899 1445641281 -0.360657 -0.610840 0.633545 0.308899 1445641281 -0.360657 -0.610840 0.633545 0.308899 1445641281 -0.360657 -0.610840 0.633545 0.308899 1445641281 -0.360657 -0.610840 0.633545 0.308899 1445641281 -0.259216 -0.649658 0.584839 0.410767 1445641281 -0.259216 -0.649658 0.584839 0.410767 1445641281 -0.259216 -0.649658 0.584839 0.410767 1445641281 -0.259216 -0.649658 0.584839 0.410767 1445641281 -0.259216 -0.649658 0.584839 0.410767 1445641281 -0.259216 -0.649658 0.584839 0.410767 1445641281 -0.259216 -0.649658 0.584839 0.410767 1445641281 -0.075195 -0.678528 0.560791 0.468445 1445641281 
-0.286072 -0.658691 -0.046265 0.694397 1445641282 -0.286072 -0.658691 -0.046265 0.694397 1445641282 -0.286072 -0.658691 -0.046265 0.694397 1445641282 -0.291443 -0.657715 -0.051575 0.692688 1445641282 -0.291443 -0.657715 -0.051575 0.692688 1445641282 -0.291443 -0.657715 -0.051575 0.692688 1445641282 -0.291443 -0.657715 -0.051575 0.692688 1445641282 -0.291443 -0.657715 -0.051575 0.692688 1445641282 -0.296509 -0.655762 -0.057373 0.691956 1445641282 -0.296509 -0.655762 -0.057373 0.691956 1445641282 -0.296509 -0.655762 -0.057373 0.691956 1445641282 -0.296509 -0.655762 -0.057373 0.691956 1445641282 -0.296509 -0.655762 -0.057373 0.691956 1445641282 -0.296509 -0.655762 -0.057373 0.691956 1445641282 -0.296509 -0.655762 -0.057373 0.691956 1445641282 -0.299500 -0.654480 -0.063354 0.691345 1445641282 -0.299500 -0.654480 -0.063354 0.691345 1445641282 -0.299500 -0.654480 -0.063354 0.691345 1445641282 -0.299500 -0.654480 -0.063354 0.691345 1445641282 -0.299500 -0.654480 -0.063354 0.691345 1445641282 -0.299500 -0.654480 -0.063354 0.691345 1445641282 -0.301514 -0.653503 -0.070251 0.690674 1445641282 -0.301514 -0.653503 -0.070251 0.690674 1445641282 -0.301514 -0.653503 -0.070251 0.690674 1445641282 -0.301514 -0.653503 -0.070251 0.690674 1445641282 -0.301514 -0.653503 -0.070251 0.690674 1445641282 -0.301514 -0.653503 -0.070251 0.690674 1445641282 -0.304565 -0.651611 -0.075012 0.690674 1445641282 -0.304565 -0.651611 -0.075012 0.690674 1445641282 -0.304565 -0.651611 -0.075012 0.690674 1445641282 -0.304565 -0.651611 -0.075012 0.690674 1445641282 -0.304565 -0.651611 -0.075012 0.690674 1445641282 -0.306824 -0.650085 -0.077637 0.690796 1445641282 -0.306824 -0.650085 -0.077637 0.690796 1445641282 -0.306824 -0.650085 -0.077637 0.690796 1445641282 -0.306824 -0.650085 -0.077637 0.690796 1445641282 -0.306824 -0.650085 -0.077637 0.690796 1445641282 -0.306824 -0.650085 -0.077637 0.690796 1445641282 -0.305115 -0.650513 -0.075928 0.691345 1445641282 -0.305115 -0.650513 -0.075928 0.691345 1445641282 -0.305115 -0.650513 -0.075928 0.691345 1445641282 -0.305115 -0.650513 -0.075928 0.691345 1445641282 -0.305115 -0.650513 -0.075928 0.691345 1445641283 -0.305115 -0.650513 -0.075928 0.691345 1445641283 -0.302185 -0.651428 -0.071960 0.692200 1445641283 -0.302185 -0.651428 -0.071960 0.692200 1445641283 -0.302185 -0.651428 -0.071960 0.692200 1445641283 -0.302185 -0.651428 -0.071960 0.692200 1445641283 -0.302185 -0.651428 -0.071960 0.692200 1445641283 -0.302185 -0.651428 -0.071960 0.692200 1445641283 -0.300110 -0.651794 -0.068298 0.693115 1445641283 -0.300110 -0.651794 -0.068298 0.693115 1445641283 -0.300110 -0.651794 -0.068298 0.693115 1445641283 -0.300110 -0.651794 -0.068298 0.693115 1445641283 -0.300110 -0.651794 -0.068298 0.693115 1445641283 -0.300110 -0.651794 -0.068298 0.693115 1445641283 -0.299744 -0.651550 -0.065369 0.693787 1445641283 -0.299744 -0.651550 -0.065369 0.693787 1445641283 -0.299744 -0.651550 -0.065369 0.693787 1445641283 -0.299744 -0.651550 -0.065369 0.693787 1445641283 -0.299744 -0.651550 -0.065369 0.693787 1445641283 -0.299744 -0.651550 -0.065369 0.693787 1445641283 -0.303772 -0.649536 -0.065613 0.693909 1445641283 -0.303772 -0.649536 -0.065613 0.693909 1445641283 -0.303772 -0.649536 -0.065613 0.693909 1445641283 -0.303772 -0.649536 -0.065613 0.693909 1445641283 -0.303772 -0.649536 -0.065613 0.693909 1445641283 -0.303772 -0.649536 -0.065613 0.693909 1445641283 -0.315674 -0.643066 -0.072388 0.693970 1445641283 -0.315674 -0.643066 -0.072388 0.693970 1445641283 -0.315674 -0.643066 -0.072388 0.693970 1445641283 -0.315674 -0.643066 -0.072388 0.693970 1445641283 -0.315674 -0.643066 -0.072388 0.693970 1445641283 -0.315674 -0.643066 -0.072388 0.693970 1445641283 -0.315674 -0.643066 -0.072388 0.693970 1445641283 -0.332153 -0.634949 -0.082153 0.692688 1445641283 -0.332153 -0.634949 -0.082153 0.692688 1445641283 -0.332153 -0.634949 -0.082153 0.692688 1445641283 -0.332153 -0.634949 -0.082153 0.692688 1445641283 -0.332153 -0.634949 -0.082153 0.692688 1445641283 -0.332153 -0.634949 -0.082153 0.692688 1445641283 -0.337463 -0.631775 -0.083984 0.692810 1445641283 -0.337463 -0.631775 -0.083984 0.692810 1445641283 -0.337463 -0.631775 -0.083984 0.692810 1445641283 -0.337463 -0.631775 -0.083984 0.692810 1445641283 -0.337463 -0.631775 -0.083984 0.692810 1445641283 -0.337463 -0.631775 -0.083984 0.692810 1445641283 -0.327881 -0.636475 -0.083435 0.693115 1445641283 -0.327881 -0.636475 -0.083435 0.693115 1445641283 -0.327881 -0.636475 -0.083435 0.693115 1445641283 -0.327881 -0.636475 -0.083435 0.693115 1445641283 -0.327881 -0.636475 -0.083435 0.693115 1445641283 -0.327881 -0.636475 -0.083435 0.693115 1445641283 -0.316284 -0.643250 -0.087952 0.691711 1445641283 -0.316284 -0.643250 -0.087952 0.691711 1445641283 -0.316284 -0.643250 -0.087952 0.691711 1445641283 -0.316284 -0.643250 -0.087952 0.691711 1445641283 -0.316284 -0.643250 -0.087952 0.691711 1445641283 -0.316284 -0.643250 -0.087952 0.691711 1445641283 -0.321228 -0.642029 -0.095276 0.689575 1445641283 -0.321228 -0.642029 -0.095276 0.689575 1445641283 -0.321228 -0.642029 -0.095276 0.689575 1445641283 -0.321228 -0.642029 -0.095276 0.689575 1445641283 -0.321228 -0.642029 -0.095276 0.689575 1445641283 -0.321228 -0.642029 -0.095276 0.689575 1445641283 -0.330994 -0.637573 -0.100342 0.688416 1445641283 -0.330994 -0.637573 -0.100342 0.688416 1445641283 -0.330994 -0.637573 -0.100342 0.688416 1445641283 -0.330994 -0.637573 -0.100342 0.688416 1445641283 -0.330994 -0.637573 -0.100342 0.688416 1445641283 -0.328857 -0.639526 -0.103821 0.687134 1445641283 -0.328857 -0.639526 -0.103821 0.687134 1445641283 -0.328857 -0.639526 -0.103821 0.687134 1445641283 -0.328857 -0.639526 -0.103821 0.687134 1445641283 -0.328857 -0.639526 -0.103821 0.687134 1445641283 -0.328857 -0.639526 -0.103821 0.687134 1445641283 -0.328857 -0.639526 -0.103821 0.687134 1445641283 -0.325928 -0.642517 -0.105530 0.685486 1445641283 -0.325928 -0.642517 -0.105530 0.685486 1445641283 -0.325928 -0.642517 -0.105530 0.685486 1445641283 -0.325928 -0.642517 -0.105530 0.685486 1445641283 -0.325928 -0.642517 -0.105530 0.685486 1445641283 -0.325928 -0.642517 -0.105530 0.685486 1445641283 -0.333740 -0.639038 -0.109192 0.684387 1445641283 -0.333740 -0.639038 -0.109192 0.684387 1445641283 -0.333740 -0.639038 -0.109192 0.684387 1445641283 -0.333740 -0.639038 -0.109192 0.684387 1445641283 -0.333740 -0.639038 -0.109192 0.684387 1445641283 -0.333740 -0.639038 -0.109192 0.684387 1445641283 -0.337708 -0.637146 -0.114380 0.683289 1445641283 -0.337708 -0.637146 -0.114380 0.683289 1445641283 -0.337708 -0.637146 -0.114380 0.683289 1445641283 -0.337708 -0.637146 -0.114380 0.683289 1445641283 -0.337708 -0.637146 -0.114380 0.683289 1445641283 -0.337708 -0.637146 -0.114380 0.683289 1445641283 -0.337708 -0.637146 -0.114380 0.683289 1445641283 -0.335205 -0.639099 -0.115845 0.682495 1445641283 -0.335205 -0.639099 -0.115845 0.682495 1445641283 -0.335205 -0.639099 -0.115845 0.682495 1445641283 -0.335205 -0.639099 -0.115845 0.682495 1445641283 -0.335205 -0.639099 -0.115845 0.682495 1445641283 -0.335205 -0.639099 -0.115845 0.682495 1445641283 -0.336060 -0.639038 -0.117432 0.681885 1445641283 -0.336060 -0.639038 -0.117432 0.681885 1445641283 -0.336060 -0.639038 -0.117432 0.681885 1445641283 -0.336060 -0.639038 -0.117432 0.681885 1445641283 -0.336060 -0.639038 -0.117432 0.681885 1445641283 -0.336060 -0.639038 -0.117432 0.681885 1445641283 -0.343628 -0.634583 -0.122131 0.681458 1445641283 -0.343628 -0.634583 -0.122131 0.681458 1445641283 -0.343628 -0.634583 -0.122131 0.681458 1445641283 -0.343628 -0.634583 -0.122131 0.681458 1445641283 -0.343628 -0.634583 -0.122131 0.681458 1445641283 -0.343628 -0.634583 -0.122131 0.681458 1445641284 -0.354004 -0.626709 -0.128174 0.682312 1445641284 -0.354004 -0.626709 -0.128174 0.682312 1445641284 -0.354004 -0.626709 -0.128174 0.682312 1445641284 -0.354004 -0.626709 -0.128174 0.682312 1445641284 -0.354004 -0.626709 -0.128174 0.682312 1445641284 -0.354004 -0.626709 -0.128174 0.682312 1445641284 -0.358826 -0.620483 -0.127319 0.685608 1445641284 -0.358826 -0.620483 -0.127319 0.685608 1445641284 -0.358826 -0.620483 -0.127319 0.685608 1445641284 -0.358826 -0.620483 -0.127319 0.685608 1445641284 -0.358826 -0.620483 -0.127319 0.685608 1445641284 -0.358826 -0.620483 -0.127319 0.685608 1445641284 -0.349976 -0.623230 -0.118713 0.689209 1445641284 -0.349976 -0.623230 -0.118713 0.689209 1445641284 -0.349976 -0.623230 -0.118713 0.689209 1445641284 -0.349976 -0.623230 -0.118713 0.689209 1445641284 -0.349976 -0.623230 -0.118713 0.689209 1445641284 -0.349976 -0.623230 -0.118713 0.689209 1445641284 -0.326111 -0.634644 -0.109070 0.692078 1445641284 -0.326111 -0.634644 -0.109070 0.692078 1445641284 -0.326111 -0.634644 -0.109070 0.692078 1445641284 -0.326111 -0.634644 -0.109070 0.692078 1445641284 -0.326111 -0.634644 -0.109070 0.692078 1445641284 -0.326111 -0.634644 -0.109070 0.692078 1445641284 -0.326111 -0.634644 -0.109070 0.692078 1445641284 -0.306396 -0.645264 -0.106384 0.691711 1445641284 -0.306396 -0.645264 -0.106384 0.691711 1445641284 -0.306396 -0.645264 -0.106384 0.691711 1445641284 -0.306396 -0.645264 -0.106384 0.691711 1445641284 -0.306396 -0.645264 -0.106384 0.691711 1445641284 -0.306396 -0.645264 -0.106384 0.691711 1445641284 -0.314209 -0.643372 -0.113892 0.688721 1445641284 -0.314209 -0.643372 -0.113892 0.688721 1445641284 -0.314209 -0.643372 -0.113892 0.688721 1445641284 -0.314209 -0.643372 -0.113892 0.688721 1445641284 -0.314209 -0.643372 -0.113892 0.688721 1445641284 -0.314209 -0.643372 -0.113892 0.688721 1445641284 -0.341492 -0.630554 -0.126587 0.685425 1445641284 -0.341492 -0.630554 -0.126587 0.685425 1445641284 -0.341492 -0.630554 -0.126587 0.685425 1445641284 -0.341492 -0.630554 -0.126587 0.685425 1445641284 -0.341492 -0.630554 -0.126587 0.685425 1445641284 -0.364075 -0.619568 -0.142151 0.680725 1445641284 -0.364075 -0.619568 -0.142151 0.680725 1445641284 -0.364075 -0.619568 -0.142151 0.680725 1445641284 -0.364075 -0.619568 -0.142151 0.680725 1445641284 -0.364075 -0.619568 -0.142151 0.680725 1445641284 -0.364075 -0.619568 -0.142151 0.680725 1445641284 -0.371155 -0.617004 -0.156616 0.676025 1445641284 -0.371155 -0.617004 -0.156616 0.676025 1445641284 -0.371155 -0.617004 -0.156616 0.676025 1445641284 -0.371155 -0.617004 -0.156616 0.676025 1445641284 -0.371155 -0.617004 -0.156616 0.676025 1445641284 -0.371155 -0.617004 -0.156616 0.676025 1445641284 -0.370911 -0.617920 -0.163147 0.673767 1445641284 -0.370911 -0.617920 -0.163147 0.673767 1445641284 -0.370911 -0.617920 -0.163147 0.673767 1445641284 -0.370911 -0.617920 -0.163147 0.673767 1445641284 -0.370911 -0.617920 -0.163147 0.673767 1445641284 -0.370911 -0.617920 -0.163147 0.673767 1445641284 -0.370911 -0.617920 -0.163147 0.673767 1445641284 -0.370117 -0.618042 -0.162415 0.674316 1445641284 -0.370117 -0.618042 -0.162415 0.674316 1445641284 -0.370117 -0.618042 -0.162415 0.674316 1445641284 -0.370117 -0.618042 -0.162415 0.674316 1445641284 -0.370117 -0.618042 -0.162415 0.674316 1445641284 -0.370117 -0.618042 -0.162415 0.674316 1445641284 -0.363403 -0.621033 -0.155334 0.676880 1445641284 -0.363403 -0.621033 -0.155334 0.676880 1445641284 -0.363403 -0.621033 -0.155334 0.676880 1445641284 -0.363403 -0.621033 -0.155334 0.676880 1445641284 -0.363403 -0.621033 -0.155334 0.676880 1445641284 -0.363403 -0.621033 -0.155334 0.676880 1445641284 -0.363403 -0.621033 -0.155334 0.676880 1445641284 -0.352539 -0.627075 -0.144836 0.679382 1445641284 -0.352539 -0.627075 -0.144836 0.679382 1445641284 -0.352539 -0.627075 -0.144836 0.679382 1445641284 -0.352539 -0.627075 -0.144836 0.679382 1445641284 -0.352539 -0.627075 -0.144836 0.679382 1445641284 -0.352539 -0.627075 -0.144836 0.679382 1445641284 -0.345825 -0.630981 -0.137817 0.680603 1445641284 -0.345825 -0.630981 -0.137817 0.680603 1445641284 -0.345825 -0.630981 -0.137817 0.680603 1445641284 -0.345825 -0.630981 -0.137817 0.680603 1445641284 -0.345825 -0.630981 -0.137817 0.680603 1445641284 -0.349243 -0.629333 -0.138550 0.680298 1445641284 -0.349243 -0.629333 -0.138550 0.680298 1445641284 -0.349243 -0.629333 -0.138550 0.680298 1445641284 -0.349243 -0.629333 -0.138550 0.680298 1445641284 -0.349243 -0.629333 -0.138550 0.680298 1445641284 -0.349243 -0.629333 -0.138550 0.680298 1445641284 -0.359070 -0.625061 -0.144775 0.677795 1445641284 -0.359070 -0.625061 -0.144775 0.677795 1445641284 -0.359070 -0.625061 -0.144775 0.677795 1445641284 -0.359070 -0.625061 -0.144775 0.677795 1445641284 -0.359070 -0.625061 -0.144775 0.677795 1445641284 -0.359070 -0.625061 -0.144775 0.677795 1445641284 -0.359070 -0.625061 -0.144775 0.677795 1445641284 -0.362549 -0.622559 -0.145996 0.678040 1445641284 -0.362549 -0.622559 -0.145996 0.678040 1445641284 -0.362549 -0.622559 -0.145996 0.678040 1445641284 -0.362549 -0.622559 -0.145996 0.678040 1445641284 -0.362549 -0.622559 -0.145996 0.678040 1445641284 -0.362549 -0.622559 -0.145996 0.678040 1445641284 -0.360107 -0.623840 -0.145081 0.678345 1445641284 -0.360107 -0.623840 -0.145081 0.678345 1445641284 -0.360107 -0.623840 -0.145081 0.678345 1445641284 -0.360107 -0.623840 -0.145081 0.678345 1445641284 -0.360107 -0.623840 -0.145081 0.678345 1445641284 -0.353638 -0.628296 -0.144775 0.677673 1445641285 -0.353638 -0.628296 -0.144775 0.677673 1445641285 -0.353638 -0.628296 -0.144775 0.677673 1445641285 -0.353638 -0.628296 -0.144775 0.677673 1445641285 -0.353638 -0.628296 -0.144775 0.677673 1445641285 -0.345398 -0.633423 -0.138672 0.678467 1445641285 -0.345398 -0.633423 -0.138672 0.678467 1445641285 -0.345398 -0.633423 -0.138672 0.678467 1445641285 -0.345398 -0.633423 -0.138672 0.678467 1445641285 -0.345398 -0.633423 -0.138672 0.678467 1445641285 -0.344238 -0.634460 -0.134033 0.679016 1445641285 -0.344238 -0.634460 -0.134033 0.679016 1445641285 -0.344238 -0.634460 -0.134033 0.679016 1445641285 -0.344238 -0.634460 -0.134033 0.679016 1445641285 -0.344238 -0.634460 -0.134033 0.679016 1445641285 -0.344238 -0.634460 -0.134033 0.679016 1445641285 -0.344238 -0.634460 -0.134033 0.679016 1445641285 -0.350403 -0.631348 -0.136536 0.678223 1445641285 -0.350403 -0.631348 -0.136536 0.678223 1445641285 -0.350403 -0.631348 -0.136536 0.678223 1445641285 -0.350403 -0.631348 -0.136536 0.678223 1445641285 -0.350403 -0.631348 -0.136536 0.678223 1445641285 -0.350403 -0.631348 -0.136536 0.678223 1445641285 -0.356812 -0.629700 -0.143250 0.675049 1445641285 -0.356812 -0.629700 -0.143250 0.675049 1445641285 -0.356812 -0.629700 -0.143250 0.675049 1445641285 -0.356812 -0.629700 -0.143250 0.675049 1445641285 -0.356812 -0.629700 -0.143250 0.675049 1445641285 -0.356812 -0.629700 -0.143250 0.675049 1445641285 -0.361389 -0.629150 -0.153503 0.670837 1445641285 -0.361389 -0.629150 -0.153503 0.670837 1445641285 -0.361389 -0.629150 -0.153503 0.670837 1445641285 -0.361389 -0.629150 -0.153503 0.670837 1445641285 -0.361389 -0.629150 -0.153503 0.670837 1445641285 -0.361389 -0.629150 -0.153503 0.670837 1445641285 -0.362549 -0.630066 -0.161194 0.667603 1445641285 -0.362549 -0.630066 -0.161194 0.667603 1445641285 -0.362549 -0.630066 -0.161194 0.667603 1445641285 -0.362549 -0.630066 -0.161194 0.667603 1445641285 -0.362549 -0.630066 -0.161194 0.667603 1445641285 -0.363281 -0.630676 -0.164917 0.665710 1445641285 -0.363281 -0.630676 -0.164917 0.665710 1445641285 -0.363281 -0.630676 -0.164917 0.665710 1445641285 -0.363281 -0.630676 -0.164917 0.665710 1445641285 -0.363281 -0.630676 -0.164917 0.665710 1445641285 -0.365784 -0.629456 -0.165222 0.665405 1445641285 -0.365784 -0.629456 -0.165222 0.665405 1445641285 -0.365784 -0.629456 -0.165222 0.665405 1445641285 -0.365784 -0.629456 -0.165222 0.665405 1445641285 -0.365784 -0.629456 -0.165222 0.665405 1445641285 -0.365784 -0.629456 -0.165222 0.665405 1445641285 -0.365723 -0.628662 -0.161804 0.666992 1445641285 -0.365723 -0.628662 -0.161804 0.666992 1445641285 -0.365723 -0.628662 -0.161804 0.666992 1445641285 -0.365723 -0.628662 -0.161804 0.666992 1445641285 -0.365723 -0.628662 -0.161804 0.666992 1445641285 -0.365723 -0.628662 -0.161804 0.666992 1445641285 -0.358704 -0.631409 -0.154175 0.670044 1445641285 -0.358704 -0.631409 -0.154175 0.670044 1445641285 -0.358704 -0.631409 -0.154175 0.670044 1445641285 -0.358704 -0.631409 -0.154175 0.670044 1445641285 -0.358704 -0.631409 -0.154175 0.670044 1445641285 -0.358704 -0.631409 -0.154175 0.670044 1445641285 -0.349670 -0.635498 -0.144470 0.673096 1445641285 -0.349670 -0.635498 -0.144470 0.673096 1445641285 -0.349670 -0.635498 -0.144470 0.673096 1445641285 -0.349670 -0.635498 -0.144470 0.673096 1445641285 -0.349670 -0.635498 -0.144470 0.673096 1445641285 -0.348816 -0.634888 -0.139465 0.675110 1445641285 -0.348816 -0.634888 -0.139465 0.675110 1445641285 -0.348816 -0.634888 -0.139465 0.675110 1445641285 -0.348816 -0.634888 -0.139465 0.675110 1445641285 -0.348816 -0.634888 -0.139465 0.675110 1445641285 -0.348816 -0.634888 -0.139465 0.675110 1445641285 -0.354797 -0.628967 -0.139038 0.677673 1445641285 -0.354797 -0.628967 -0.139038 0.677673 1445641285 -0.354797 -0.628967 -0.139038 0.677673 1445641285 -0.354797 -0.628967 -0.139038 0.677673 1445641285 -0.354797 -0.628967 -0.139038 0.677673 1445641285 -0.354797 -0.628967 -0.139038 0.677673 1445641285 -0.355835 -0.627014 -0.133240 0.680115 1445641285 -0.355835 -0.627014 -0.133240 0.680115 1445641285 -0.355835 -0.627014 -0.133240 0.680115 1445641285 -0.355835 -0.627014 -0.133240 0.680115 1445641285 -0.355835 -0.627014 -0.133240 0.680115 1445641285 -0.355835 -0.627014 -0.133240 0.680115 1445641285 -0.355835 -0.627014 -0.133240 0.680115 1445641285 -0.352356 -0.630005 -0.130554 0.679626 1445641285 -0.352356 -0.630005 -0.130554 0.679626 1445641285 -0.352356 -0.630005 -0.130554 0.679626 1445641285 -0.352356 -0.630005 -0.130554 0.679626 1445641285 -0.352356 -0.630005 -0.130554 0.679626 1445641285 -0.352356 -0.630005 -0.130554 0.679626 1445641285 -0.352905 -0.631958 -0.140991 0.675476 1445641285 -0.352905 -0.631958 -0.140991 0.675476 1445641285 -0.352905 -0.631958 -0.140991 0.675476 1445641285 -0.352905 -0.631958 -0.140991 0.675476 1445641285 -0.352905 -0.631958 -0.140991 0.675476 1445641285 -0.352905 -0.631958 -0.140991 0.675476 1445641285 -0.358582 -0.630859 -0.151306 0.671265 1445641285 -0.358582 -0.630859 -0.151306 0.671265 1445641285 -0.358582 -0.630859 -0.151306 0.671265 1445641285 -0.358582 -0.630859 -0.151306 0.671265 1445641285 -0.358582 -0.630859 -0.151306 0.671265 1445641285 -0.358582 -0.630859 -0.151306 0.671265 1445641285 -0.368774 -0.626221 -0.156494 0.668884 1445641285 -0.368774 -0.626221 -0.156494 0.668884 1445641286 -0.368774 -0.626221 -0.156494 0.668884 1445641286 -0.368774 -0.626221 -0.156494 0.668884 1445641286 -0.368774 -0.626221 -0.156494 0.668884 1445641286 -0.368774 -0.626221 -0.156494 0.668884 1445641286 -0.378906 -0.621094 -0.165039 0.665955 1445641286 -0.378906 -0.621094 -0.165039 0.665955 1445641286 -0.378906 -0.621094 -0.165039 0.665955 1445641286 -0.378906 -0.621094 -0.165039 0.665955 1445641286 -0.378906 -0.621094 -0.165039 0.665955 1445641286 -0.378906 -0.621094 -0.165039 0.665955 1445641286 -0.386780 -0.616943 -0.175049 0.662720 1445641286 -0.386780 -0.616943 -0.175049 0.662720 1445641286 -0.386780 -0.616943 -0.175049 0.662720 1445641286 -0.386780 -0.616943 -0.175049 0.662720 1445641286 -0.386780 -0.616943 -0.175049 0.662720 1445641286 -0.386780 -0.616943 -0.175049 0.662720 1445641286 -0.387878 -0.615540 -0.177429 0.662720 1445641286 -0.387878 -0.615540 -0.177429 0.662720 1445641286 -0.387878 -0.615540 -0.177429 0.662720 1445641286 -0.387878 -0.615540 -0.177429 0.662720 1445641286 -0.387878 -0.615540 -0.177429 0.662720 1445641286 -0.387878 -0.615540 -0.177429 0.662720 1445641286 -0.387878 -0.615540 -0.177429 0.662720 1445641286 -0.377747 -0.620422 -0.168152 0.666443 1445641286 -0.377747 -0.620422 -0.168152 0.666443 1445641286 -0.377747 -0.620422 -0.168152 0.666443 1445641286 -0.377747 -0.620422 -0.168152 0.666443 1445641286 -0.377747 -0.620422 -0.168152 0.666443 1445641286 -0.377747 -0.620422 -0.168152 0.666443 1445641286 -0.361023 -0.629639 -0.152039 0.670898 1445641286 -0.361023 -0.629639 -0.152039 0.670898 1445641286 -0.361023 -0.629639 -0.152039 0.670898 1445641286 -0.361023 -0.629639 -0.152039 0.670898 1445641286 -0.361023 -0.629639 -0.152039 0.670898 1445641286 -0.349365 -0.636353 -0.137695 0.673828 1445641286 -0.349365 -0.636353 -0.137695 0.673828 1445641286 -0.349365 -0.636353 -0.137695 0.673828 1445641286 -0.349365 -0.636353 -0.137695 0.673828 1445641286 -0.349365 -0.636353 -0.137695 0.673828 1445641286 -0.349365 -0.636353 -0.137695 0.673828 1445641286 -0.347839 -0.636658 -0.129883 0.675903 1445641286 -0.347839 -0.636658 -0.129883 0.675903 1445641286 -0.347839 -0.636658 -0.129883 0.675903 1445641286 -0.347839 -0.636658 -0.129883 0.675903 1445641286 -0.347839 -0.636658 -0.129883 0.675903 1445641286 -0.347839 -0.636658 -0.129883 0.675903 1445641286 -0.357117 -0.630493 -0.133667 0.676086 1445641286 -0.357117 -0.630493 -0.133667 0.676086 1445641286 -0.357117 -0.630493 -0.133667 0.676086 1445641286 -0.357117 -0.630493 -0.133667 0.676086 1445641286 -0.357117 -0.630493 -0.133667 0.676086 1445641286 -0.357117 -0.630493 -0.133667 0.676086 1445641286 -0.367859 -0.623230 -0.139526 0.675903 1445641286 -0.367859 -0.623230 -0.139526 0.675903 1445641286 -0.367859 -0.623230 -0.139526 0.675903 1445641286 -0.367859 -0.623230 -0.139526 0.675903 1445641286 -0.367859 -0.623230 -0.139526 0.675903 1445641286 -0.367859 -0.623230 -0.139526 0.675903 1445641286 -0.367310 -0.624329 -0.140259 0.674988 1445641286 -0.367310 -0.624329 -0.140259 0.674988 1445641286 -0.367310 -0.624329 -0.140259 0.674988 1445641286 -0.367310 -0.624329 -0.140259 0.674988 1445641286 -0.367310 -0.624329 -0.140259 0.674988 1445641286 -0.367310 -0.624329 -0.140259 0.674988 1445641286 -0.363220 -0.629456 -0.143066 0.671936 1445641286 -0.363220 -0.629456 -0.143066 0.671936 1445641286 -0.363220 -0.629456 -0.143066 0.671936 1445641286 -0.363220 -0.629456 -0.143066 0.671936 1445641286 -0.363220 -0.629456 -0.143066 0.671936 1445641286 -0.363220 -0.629456 -0.143066 0.671936 1445641286 -0.364136 -0.632141 -0.151245 0.667053 1445641286 -0.364136 -0.632141 -0.151245 0.667053 1445641286 -0.364136 -0.632141 -0.151245 0.667053 1445641286 -0.364136 -0.632141 -0.151245 0.667053 1445641286 -0.364136 -0.632141 -0.151245 0.667053 1445641286 -0.364136 -0.632141 -0.151245 0.667053 1445641286 -0.364136 -0.632141 -0.151245 0.667053 1445641286 -0.371399 -0.629089 -0.156494 0.664734 1445641286 -0.371399 -0.629089 -0.156494 0.664734 1445641286 -0.371399 -0.629089 -0.156494 0.664734 1445641286 -0.371399 -0.629089 -0.156494 0.664734 1445641286 -0.371399 -0.629089 -0.156494 0.664734 1445641286 -0.371399 -0.629089 -0.156494 0.664734 1445641286 -0.383057 -0.622437 -0.165100 0.662292 1445641286 -0.383057 -0.622437 -0.165100 0.662292 1445641286 -0.383057 -0.622437 -0.165100 0.662292 1445641286 -0.383057 -0.622437 -0.165100 0.662292 1445641286 -0.383057 -0.622437 -0.165100 0.662292 1445641286 -0.383057 -0.622437 -0.165100 0.662292 1445641286 -0.389404 -0.618774 -0.176880 0.658936 1445641286 -0.389404 -0.618774 -0.176880 0.658936 1445641286 -0.389404 -0.618774 -0.176880 0.658936 1445641286 -0.389404 -0.618774 -0.176880 0.658936 1445641286 -0.389404 -0.618774 -0.176880 0.658936 1445641286 -0.389404 -0.618774 -0.176880 0.658936 1445641286 -0.388794 -0.619202 -0.179077 0.658264 1445641286 -0.388794 -0.619202 -0.179077 0.658264 1445641286 -0.388794 -0.619202 -0.179077 0.658264 1445641286 -0.388794 -0.619202 -0.179077 0.658264 1445641286 -0.388794 -0.619202 -0.179077 0.658264 1445641286 -0.388794 -0.619202 -0.179077 0.658264 1445641286 -0.386475 -0.620178 -0.174133 0.660034 1445641286 -0.386475 -0.620178 -0.174133 0.660034 1445641286 -0.386475 -0.620178 -0.174133 0.660034 1445641286 -0.386475 -0.620178 -0.174133 0.660034 1445641286 -0.386475 -0.620178 -0.174133 0.660034 1445641286 -0.386475 -0.620178 -0.174133 0.660034 1445641286 -0.379944 -0.623474 -0.165466 0.663025 1445641286 -0.379944 -0.623474 -0.165466 0.663025 1445641286 -0.379944 -0.623474 -0.165466 0.663025 1445641287 -0.379944 -0.623474 -0.165466 0.663025 1445641287 -0.379944 -0.623474 -0.165466 0.663025 1445641287 -0.379944 -0.623474 -0.165466 0.663025 1445641287 -0.368469 -0.628967 -0.153198 0.667236 1445641287 -0.368469 -0.628967 -0.153198 0.667236 1445641287 -0.368469 -0.628967 -0.153198 0.667236 1445641287 -0.368469 -0.628967 -0.153198 0.667236 1445641287 -0.368469 -0.628967 -0.153198 0.667236 1445641287 -0.368469 -0.628967 -0.153198 0.667236 1445641287 -0.357849 -0.634583 -0.140198 0.670532 1445641287 -0.357849 -0.634583 -0.140198 0.670532 1445641287 -0.357849 -0.634583 -0.140198 0.670532 1445641287 -0.357849 -0.634583 -0.140198 0.670532 1445641287 -0.357849 -0.634583 -0.140198 0.670532 1445641287 -0.357849 -0.634583 -0.140198 0.670532 1445641287 -0.356384 -0.634888 -0.134460 0.672180 1445641287 -0.356384 -0.634888 -0.134460 0.672180 1445641287 -0.356384 -0.634888 -0.134460 0.672180 1445641287 -0.356384 -0.634888 -0.134460 0.672180 1445641287 -0.356384 -0.634888 -0.134460 0.672180 1445641287 -0.356384 -0.634888 -0.134460 0.672180 1445641287 -0.363220 -0.628845 -0.136047 0.673889 1445641287 -0.363220 -0.628845 -0.136047 0.673889 1445641287 -0.363220 -0.628845 -0.136047 0.673889 1445641287 -0.363220 -0.628845 -0.136047 0.673889 1445641287 -0.363220 -0.628845 -0.136047 0.673889 1445641287 -0.363220 -0.628845 -0.136047 0.673889 1445641287 -0.366943 -0.623047 -0.132080 0.678040 1445641287 -0.366943 -0.623047 -0.132080 0.678040 1445641287 -0.366943 -0.623047 -0.132080 0.678040 1445641287 -0.366943 -0.623047 -0.132080 0.678040 1445641287 -0.366943 -0.623047 -0.132080 0.678040 1445641287 -0.366943 -0.623047 -0.132080 0.678040 1445641287 -0.357483 -0.626099 -0.116272 0.683228 1445641287 -0.357483 -0.626099 -0.116272 0.683228 1445641287 -0.357483 -0.626099 -0.116272 0.683228 1445641287 -0.357483 -0.626099 -0.116272 0.683228 1445641287 -0.357483 -0.626099 -0.116272 0.683228 1445641287 -0.357483 -0.626099 -0.116272 0.683228 1445641287 -0.341797 -0.635742 -0.105225 0.684082 1445641287 -0.341797 -0.635742 -0.105225 0.684082 1445641287 -0.341797 -0.635742 -0.105225 0.684082 1445641287 -0.341797 -0.635742 -0.105225 0.684082 1445641287 -0.341797 -0.635742 -0.105225 0.684082 1445641287 -0.341797 -0.635742 -0.105225 0.684082 1445641287 -0.329590 -0.645081 -0.102783 0.681641 1445641287 -0.329590 -0.645081 -0.102783 0.681641 1445641287 -0.329590 -0.645081 -0.102783 0.681641 1445641287 -0.329590 -0.645081 -0.102783 0.681641 1445641287 -0.329590 -0.645081 -0.102783 0.681641 1445641287 -0.329590 -0.645081 -0.102783 0.681641 1445641287 -0.329590 -0.645081 -0.102783 0.681641 1445641287 -0.336182 -0.642944 -0.112549 0.678955 1445641287 -0.336182 -0.642944 -0.112549 0.678955 1445641287 -0.336182 -0.642944 -0.112549 0.678955 1445641287 -0.336182 -0.642944 -0.112549 0.678955 1445641287 -0.336182 -0.642944 -0.112549 0.678955 1445641287 -0.336182 -0.642944 -0.112549 0.678955 1445641287 -0.354492 -0.632690 -0.130859 0.675964 1445641287 -0.354492 -0.632690 -0.130859 0.675964 1445641287 -0.354492 -0.632690 -0.130859 0.675964 1445641287 -0.354492 -0.632690 -0.130859 0.675964 1445641287 -0.354492 -0.632690 -0.130859 0.675964 1445641287 -0.354492 -0.632690 -0.130859 0.675964 1445641287 
-0.060608 -0.708801 0.172913 0.681152 1445641289 -0.060608 -0.708801 0.172913 0.681152 1445641289 0.074646 -0.696899 0.359985 0.615723 1445641289 0.074646 -0.696899 0.359985 0.615723 1445641289 0.074646 -0.696899 0.359985 0.615723 1445641289 0.074646 -0.696899 0.359985 0.615723 1445641289 0.074646 -0.696899 0.359985 0.615723 1445641289 0.074646 -0.696899 0.359985 0.615723 1445641289 0.074646 -0.696899 0.359985 0.615723 1445641289 0.098450 -0.649231 0.483887 0.578430 1445641289 0.098450 -0.649231 0.483887 0.578430 1445641289 0.098450 -0.649231 0.483887 0.578430 1445641289 0.098450 -0.649231 0.483887 0.578430 1445641289 0.098450 -0.649231 0.483887 0.578430 1445641289 0.098450 -0.649231 0.483887 0.578430 1445641289 0.054504 -0.625427 0.571045 0.528931 1445641289 0.054504 -0.625427 0.571045 0.528931 1445641289 0.054504 -0.625427 0.571045 0.528931 1445641289 0.054504 -0.625427 0.571045 0.528931 1445641289 0.054504 -0.625427 0.571045 0.528931 1445641289 0.054504 -0.625427 0.571045 0.528931 1445641289 -0.019958 -0.618896 0.642395 0.451538 1445641289 -0.019958 -0.618896 0.642395 0.451538 1445641289 -0.019958 -0.618896 0.642395 0.451538 1445641289 -0.019958 -0.618896 0.642395 0.451538 1445641289 -0.019958 -0.618896 0.642395 0.451538 1445641289 -0.019958 -0.618896 0.642395 0.451538 1445641289 -0.019958 -0.618896 0.642395 0.451538 1445641289 -0.122253 -0.613770 0.690674 0.362305 1445641289 -0.122253 -0.613770 0.690674 0.362305 1445641289 -0.122253 -0.613770 0.690674 0.362305 1445641289 -0.122253 -0.613770 0.690674 0.362305 1445641289 -0.122253 -0.613770 0.690674 0.362305 1445641289 -0.122253 -0.613770 0.690674 0.362305 1445641289 -0.247070 -0.595947 0.714172 0.271545 1445641289 -0.247070 -0.595947 0.714172 0.271545 1445641289 -0.247070 -0.595947 0.714172 0.271545 1445641289 -0.247070 -0.595947 0.714172 0.271545 1445641289 -0.247070 -0.595947 0.714172 0.271545 1445641289 -0.247070 -0.595947 0.714172 0.271545 1445641289 -0.371094 -0.562012 0.710632 0.203613 1445641289 -0.371094 -0.562012 0.710632 0.203613 1445641289 -0.371094 -0.562012 0.710632 0.203613 1445641289 -0.371094 -0.562012 0.710632 0.203613 1445641289 -0.371094 -0.562012 0.710632 0.203613 1445641289 -0.371094 -0.562012 0.710632 0.203613 1445641289 -0.371094 -0.562012 0.710632 0.203613 1445641289 -0.445679 -0.527710 0.706299 0.155334 1445641289 -0.445679 -0.527710 0.706299 0.155334 1445641289 -0.445679 -0.527710 0.706299 0.155334 1445641289 -0.445679 -0.527710 0.706299 0.155334 1445641289 -0.445679 -0.527710 0.706299 0.155334 1445641289 -0.472290 -0.518372 0.695984 0.154541 1445641289 -0.472290 -0.518372 0.695984 0.154541 1445641289 -0.472290 -0.518372 0.695984 0.154541 1445641289 -0.472290 -0.518372 0.695984 0.154541 1445641289 -0.472290 -0.518372 0.695984 0.154541 1445641289 -0.472290 -0.518372 0.695984 0.154541 1445641289 -0.472290 -0.518372 0.695984 0.154541 1445641289 -0.440735 -0.531067 0.694458 0.203613 1445641289 -0.440735 -0.531067 0.694458 0.203613 1445641289 -0.440735 -0.531067 0.694458 0.203613 1445641289 -0.440735 -0.531067 0.694458 0.203613 1445641289 -0.440735 -0.531067 0.694458 0.203613 1445641289 -0.440735 -0.531067 0.694458 0.203613 1445641289 -0.345886 -0.571045 0.687256 0.286255 1445641289 -0.345886 -0.571045 0.687256 0.286255 1445641289 -0.345886 -0.571045 0.687256 0.286255 1445641289 -0.345886 -0.571045 0.687256 0.286255 1445641289 -0.345886 -0.571045 0.687256 0.286255 1445641289 -0.345886 -0.571045 0.687256 0.286255 1445641289 -0.345886 -0.571045 0.687256 0.286255 1445641289 -0.231384 -0.602600 0.651794 0.398132 1445641289 -0.231384 -0.602600 0.651794 0.398132 1445641289 -0.231384 -0.602600 0.651794 0.398132 1445641289 -0.231384 -0.602600 0.651794 0.398132 1445641289 -0.231384 -0.602600 0.651794 0.398132 1445641289 -0.231384 -0.602600 0.651794 0.398132 1445641289 -0.050232 -0.628052 0.616821 0.471802 1445641289 -0.050232 -0.628052 0.616821 0.471802 1445641289 -0.050232 -0.628052 0.616821 0.471802 1445641289 -0.050232 -0.628052 0.616821 0.471802 1445641289 -0.050232 -0.628052 0.616821 0.471802 1445641289 -0.050232 -0.628052 0.616821 0.471802 1445641289 0.101379 -0.604614 0.544495 0.572449 1445641289 0.101379 -0.604614 0.544495 0.572449 1445641289 0.101379 -0.604614 0.544495 0.572449 1445641289 0.101379 -0.604614 0.544495 0.572449 1445641289 0.101379 -0.604614 0.544495 0.572449 1445641289 0.101379 -0.604614 0.544495 0.572449 1445641289 0.101379 -0.604614 0.544495 0.572449 1445641289 0.160828 -0.594788 0.470154 0.631897 1445641289 0.160828 -0.594788 0.470154 0.631897 1445641289 0.160828 -0.594788 0.470154 0.631897 1445641289 0.160828 -0.594788 0.470154 0.631897 1445641289 0.160828 -0.594788 0.470154 0.631897 1445641289 0.160828 -0.594788 0.470154 0.631897 1445641289 0.164307 -0.602600 0.463135 0.628784 1445641290 0.164307 -0.602600 0.463135 0.628784 1445641290 0.164307 -0.602600 0.463135 0.628784 1445641290 0.164307 -0.602600 0.463135 0.628784 1445641290 0.164307 -0.602600 0.463135 0.628784 1445641290 0.164307 -0.602600 0.463135 0.628784 1445641290 0.164307 -0.602600 0.463135 0.628784 1445641290 0.124451 -0.622620 0.489502 0.597656 1445641290 0.124451 -0.622620 0.489502 0.597656 1445641290 0.124451 -0.622620 0.489502 0.597656 1445641290 0.124451 -0.622620 0.489502 0.597656 1445641290 0.124451 -0.622620 0.489502 0.597656 1445641290 0.124451 -0.622620 0.489502 0.597656 1445641290 0.066956 -0.634033 0.537903 0.551453 1445641290 0.066956 -0.634033 0.537903 0.551453 1445641290 0.066956 -0.634033 0.537903 0.551453 1445641290 0.066956 -0.634033 0.537903 0.551453 1445641290 0.066956 -0.634033 0.537903 0.551453 1445641290 0.066956 -0.634033 0.537903 0.551453 1445641290 -0.016541 -0.637268 0.604187 0.478088 1445641290 -0.016541 -0.637268 0.604187 0.478088 1445641290 -0.016541 -0.637268 0.604187 0.478088 1445641290 -0.016541 -0.637268 0.604187 0.478088 1445641290 -0.016541 -0.637268 0.604187 0.478088 1445641290 -0.016541 -0.637268 0.604187 0.478088 1445641290 -0.134399 -0.632935 0.657898 0.385376 1445641290 -0.134399 -0.632935 0.657898 0.385376 1445641290 -0.134399 -0.632935 0.657898 0.385376 1445641290 -0.134399 -0.632935 0.657898 0.385376 1445641290 -0.134399 -0.632935 0.657898 0.385376 1445641290 -0.134399 -0.632935 0.657898 0.385376 1445641290 -0.264038 -0.612061 0.681091 0.302856 1445641290 -0.264038 -0.612061 0.681091 0.302856 1445641290 -0.264038 -0.612061 0.681091 0.302856 1445641290 -0.264038 -0.612061 0.681091 0.302856 1445641290 -0.264038 -0.612061 0.681091 0.302856 1445641290 -0.264038 -0.612061 0.681091 0.302856 1445641290 -0.264038 -0.612061 0.681091 0.302856 1445641290 -0.380981 -0.573914 0.680298 0.250305 1445641290 -0.380981 -0.573914 0.680298 0.250305 1445641290 -0.380981 -0.573914 0.680298 0.250305 1445641290 -0.380981 -0.573914 0.680298 0.250305 1445641290 -0.380981 -0.573914 0.680298 0.250305 1445641290 -0.380981 -0.573914 0.680298 0.250305 1445641290 -0.441711 -0.545044 0.677490 0.221069 1445641290 -0.441711 -0.545044 0.677490 0.221069 1445641290 -0.441711 -0.545044 0.677490 0.221069 1445641290 -0.441711 -0.545044 0.677490 0.221069 1445641290 -0.441711 -0.545044 0.677490 0.221069 1445641290 -0.441711 -0.545044 0.677490 0.221069 1445641290 -0.441711 -0.545044 0.677490 0.221069 1445641290 -0.432068 -0.558167 0.678101 0.204895 1445641290 -0.432068 -0.558167 0.678101 0.204895 1445641290 -0.432068 -0.558167 0.678101 0.204895 1445641290 -0.432068 -0.558167 0.678101 0.204895 1445641290 -0.432068 -0.558167 0.678101 0.204895 1445641290 -0.432068 -0.558167 0.678101 0.204895 1445641290 -0.385010 -0.589905 0.669250 0.236511 1445641290 -0.385010 -0.589905 0.669250 0.236511 1445641290 -0.385010 -0.589905 0.669250 0.236511 1445641290 -0.385010 -0.589905 0.669250 0.236511 1445641290 -0.385010 -0.589905 0.669250 0.236511 1445641290 -0.385010 -0.589905 0.669250 0.236511 1445641290 -0.310486 -0.615051 0.647461 0.325745 1445641290 -0.310486 -0.615051 0.647461 0.325745 1445641290 -0.310486 -0.615051 0.647461 0.325745 1445641290 -0.310486 -0.615051 0.647461 0.325745 1445641290 -0.310486 -0.615051 0.647461 0.325745 1445641290 -0.310486 -0.615051 0.647461 0.325745 1445641290 -0.310486 -0.615051 0.647461 0.325745 1445641290 -0.173401 -0.647461 0.628296 0.394897 1445641290 -0.173401 -0.647461 0.628296 0.394897 1445641290 -0.173401 -0.647461 0.628296 0.394897 1445641290 -0.173401 -0.647461 0.628296 0.394897 1445641290 -0.173401 -0.647461 0.628296 0.394897 1445641290 -0.173401 -0.647461 0.628296 0.394897 1445641290 -0.016663 -0.644348 0.592590 0.482971 1445641290 -0.016663 -0.644348 0.592590 0.482971 1445641290 -0.016663 -0.644348 0.592590 0.482971 1445641290 -0.016663 -0.644348 0.592590 0.482971 1445641290 -0.016663 -0.644348 0.592590 0.482971 1445641290 -0.016663 -0.644348 0.592590 0.482971 1445641290 -0.016663 -0.644348 0.592590 0.482971 1445641290 0.096863 -0.622192 0.531433 0.566650 1445641290 0.096863 -0.622192 0.531433 0.566650 1445641290 0.096863 -0.622192 0.531433 0.566650 1445641290 0.096863 -0.622192 0.531433 0.566650 1445641290 0.096863 -0.622192 0.531433 0.566650 1445641290 0.096863 -0.622192 0.531433 0.566650 1445641290 0.140320 -0.617615 0.475464 0.610535 1445641290 0.140320 -0.617615 0.475464 0.610535 1445641290 0.140320 -0.617615 0.475464 0.610535 1445641290 0.140320 -0.617615 0.475464 0.610535 1445641290 0.140320 -0.617615 0.475464 0.610535 1445641290 0.140320 -0.617615 0.475464 0.610535 1445641290 0.136963 -0.618958 0.498352 0.591370 1445641290 0.136963 -0.618958 0.498352 0.591370 1445641290 0.136963 -0.618958 0.498352 0.591370 1445641290 0.136963 -0.618958 0.498352 0.591370 1445641290 0.136963 -0.618958 0.498352 0.591370 1445641290 0.136963 -0.618958 0.498352 0.591370 1445641290 0.136963 -0.618958 0.498352 0.591370 1445641290 0.087341 -0.631714 0.545715 0.543579 1445641290 0.087341 -0.631714 0.545715 0.543579 1445641290 0.087341 -0.631714 0.545715 0.543579 1445641290 0.087341 -0.631714 0.545715 0.543579 1445641290 0.087341 -0.631714 0.545715 0.543579 1445641290 0.087341 -0.631714 0.545715 0.543579 1445641290 0.087341 -0.631714 0.545715 0.543579 1445641290 0.008362 -0.638855 0.612915 0.464905 1445641290 0.008362 -0.638855 0.612915 0.464905 1445641290 0.008362 -0.638855 0.612915 0.464905 1445641290 0.008362 -0.638855 0.612915 0.464905 1445641290 0.008362 -0.638855 0.612915 0.464905 1445641290 0.008362 -0.638855 0.612915 0.464905 1445641290 -0.113403 -0.639160 0.665833 0.367737 1445641291 -0.113403 -0.639160 0.665833 0.367737 1445641291 -0.113403 -0.639160 0.665833 0.367737 1445641291 -0.113403 -0.639160 0.665833 0.367737 1445641291 -0.113403 -0.639160 0.665833 0.367737 1445641291 -0.113403 -0.639160 0.665833 0.367737 1445641291 -0.113403 -0.639160 0.665833 0.367737 1445641291 -0.260071 -0.622009 0.683472 0.279846 1445641291 -0.260071 -0.622009 0.683472 0.279846 1445641291 -0.260071 -0.622009 0.683472 0.279846 1445641291 -0.260071 -0.622009 0.683472 0.279846 1445641291 -0.260071 -0.622009 0.683472 0.279846 1445641291 -0.260071 -0.622009 0.683472 0.279846 1445641291 -0.391418 -0.581421 0.681030 0.211975 1445641291 -0.391418 -0.581421 0.681030 0.211975 1445641291 -0.391418 -0.581421 0.681030 0.211975 1445641291 -0.391418 -0.581421 0.681030 0.211975 1445641291 -0.391418 -0.581421 0.681030 0.211975 1445641291 -0.391418 -0.581421 0.681030 0.211975 1445641291 -0.482605 -0.535645 0.673157 0.164307 1445641291 -0.482605 -0.535645 0.673157 0.164307 1445641291 -0.482605 -0.535645 0.673157 0.164307 1445641291 -0.482605 -0.535645 0.673157 0.164307 1445641291 -0.482605 -0.535645 0.673157 0.164307 1445641291 -0.482605 -0.535645 0.673157 0.164307 1445641291 -0.510986 -0.515198 0.673340 0.141846 1445641291 -0.510986 -0.515198 0.673340 0.141846 1445641291 -0.510986 -0.515198 0.673340 0.141846 1445641291 -0.510986 -0.515198 0.673340 0.141846 1445641291 -0.510986 -0.515198 0.673340 0.141846 1445641291 -0.510986 -0.515198 0.673340 0.141846 1445641291 -0.489258 -0.529968 0.672974 0.164185 1445641291 -0.489258 -0.529968 0.672974 0.164185 1445641291 -0.489258 -0.529968 0.672974 0.164185 1445641291 -0.489258 -0.529968 0.672974 0.164185 1445641291 -0.489258 -0.529968 0.672974 0.164185 1445641291 -0.489258 -0.529968 0.672974 0.164185 1445641291 -0.489258 -0.529968 0.672974 0.164185 1445641291 -0.414795 -0.565979 0.674438 0.229736 1445641291 -0.414795 -0.565979 0.674438 0.229736 1445641291 -0.414795 -0.565979 0.674438 0.229736 1445641291 -0.414795 -0.565979 0.674438 0.229736 1445641291 -0.414795 -0.565979 0.674438 0.229736 1445641291 -0.414795 -0.565979 0.674438 0.229736 1445641291 -0.297913 -0.612549 0.651123 0.334778 1445641291 -0.297913 -0.612549 0.651123 0.334778 1445641291 -0.297913 -0.612549 0.651123 0.334778 1445641291 -0.297913 -0.612549 0.651123 0.334778 1445641291 -0.297913 -0.612549 0.651123 0.334778 1445641291 -0.297913 -0.612549 0.651123 0.334778 1445641291 -0.297913 -0.612549 0.651123 0.334778 1445641291 -0.151306 -0.644653 0.604980 0.442200 1445641291 -0.151306 -0.644653 0.604980 0.442200 1445641291 -0.151306 -0.644653 0.604980 0.442200 1445641291 -0.151306 -0.644653 0.604980 0.442200 1445641291 -0.151306 -0.644653 0.604980 0.442200 1445641291 -0.151306 -0.644653 0.604980 0.442200 1445641291 -0.004822 -0.655884 0.538269 0.529175 1445641291 -0.004822 -0.655884 0.538269 0.529175 1445641291 -0.004822 -0.655884 0.538269 0.529175 1445641291 -0.004822 -0.655884 0.538269 0.529175 1445641291 -0.004822 -0.655884 0.538269 0.529175 1445641291 -0.004822 -0.655884 0.538269 0.529175 1445641291 -0.004822 -0.655884 0.538269 0.529175 1445641291 0.077026 -0.647888 0.468323 0.595764 1445641291 0.077026 -0.647888 0.468323 0.595764 1445641291 0.077026 -0.647888 0.468323 0.595764 1445641291 0.077026 -0.647888 0.468323 0.595764 1445641291 0.077026 -0.647888 0.468323 0.595764 1445641291 0.077026 -0.647888 0.468323 0.595764 1445641291 0.114929 -0.642578 0.459473 0.602295 1445641291 0.114929 -0.642578 0.459473 0.602295 1445641291 0.114929 -0.642578 0.459473 0.602295 1445641291 0.114929 -0.642578 0.459473 0.602295 1445641291 0.114929 -0.642578 0.459473 0.602295 1445641291 0.114929 -0.642578 0.459473 0.602295 1445641291 0.114929 -0.642578 0.459473 0.602295 1445641291 0.098633 -0.645142 0.493958 0.574463 1445641291 0.098633 -0.645142 0.493958 0.574463 1445641291 0.098633 -0.645142 0.493958 0.574463 1445641291 0.098633 -0.645142 0.493958 0.574463 1445641291 0.098633 -0.645142 0.493958 0.574463 1445641291 0.098633 -0.645142 0.493958 0.574463 1445641291 0.044189 -0.647339 0.538025 0.538025 1445641291 0.044189 -0.647339 0.538025 0.538025 1445641291 0.044189 -0.647339 0.538025 0.538025 1445641291 0.044189 -0.647339 0.538025 0.538025 1445641291 0.044189 -0.647339 0.538025 0.538025 1445641291 0.044189 -0.647339 0.538025 0.538025 1445641291 -0.036133 -0.644897 0.587769 0.487122 1445641291 -0.036133 -0.644897 0.587769 0.487122 1445641291 -0.036133 -0.644897 0.587769 0.487122 1445641291 -0.036133 -0.644897 0.587769 0.487122 1445641291 -0.036133 -0.644897 0.587769 0.487122 1445641291 -0.036133 -0.644897 0.587769 0.487122 1445641291 -0.137939 -0.638550 0.641785 0.401672 1445641291 -0.137939 -0.638550 0.641785 0.401672 1445641291 -0.137939 -0.638550 0.641785 0.401672 1445641291 -0.137939 -0.638550 0.641785 0.401672 1445641291 -0.137939 -0.638550 0.641785 0.401672 1445641291 -0.137939 -0.638550 0.641785 0.401672 1445641291 -0.258850 -0.621216 0.670471 0.312378 1445641291 -0.258850 -0.621216 0.670471 0.312378 1445641291 -0.258850 -0.621216 0.670471 0.312378 1445641291 -0.258850 -0.621216 0.670471 0.312378 1445641291 -0.258850 -0.621216 0.670471 0.312378 1445641291 -0.258850 -0.621216 0.670471 0.312378 1445641291 -0.258850 -0.621216 0.670471 0.312378 1445641291 -0.374329 -0.587769 0.673401 0.246887 1445641291 -0.374329 -0.587769 0.673401 0.246887 1445641291 -0.374329 -0.587769 0.673401 0.246887 1445641291 -0.374329 -0.587769 0.673401 0.246887 1445641291 -0.374329 -0.587769 0.673401 0.246887 1445641291 -0.374329 -0.587769 0.673401 0.246887 1445641291 -0.451782 -0.551758 0.672546 0.197937 1445641291 -0.451782 -0.551758 0.672546 0.197937 1445641292 -0.451782 -0.551758 0.672546 0.197937 1445641292 -0.451782 -0.551758 0.672546 0.197937 1445641292 -0.451782 -0.551758 0.672546 0.197937 1445641292 -0.451782 -0.551758 0.672546 0.197937 1445641292 -0.451782 -0.551758 0.672546 0.197937 1445641292 -0.484009 -0.529358 0.672180 0.183472 1445641292 -0.484009 -0.529358 0.672180 0.183472 1445641292 -0.484009 -0.529358 0.672180 0.183472 1445641292 -0.484009 -0.529358 0.672180 0.183472 1445641292 -0.484009 -0.529358 0.672180 0.183472 1445641292 -0.484009 -0.529358 0.672180 0.183472 1445641292 -0.464722 -0.540100 0.672668 0.199707 1445641292 -0.464722 -0.540100 0.672668 0.199707 1445641292 -0.464722 -0.540100 0.672668 0.199707 1445641292 -0.464722 -0.540100 0.672668 0.199707 1445641292 -0.464722 -0.540100 0.672668 0.199707 1445641292 -0.464722 -0.540100 0.672668 0.199707 1445641292 -0.397217 -0.572266 0.666687 0.265137 1445641292 -0.397217 -0.572266 0.666687 0.265137 1445641292 -0.397217 -0.572266 0.666687 0.265137 1445641292 -0.397217 -0.572266 0.666687 0.265137 1445641292 -0.397217 -0.572266 0.666687 0.265137 1445641292 -0.397217 -0.572266 0.666687 0.265137 1445641292 -0.281433 -0.612488 0.641357 0.366516 1445641292 -0.281433 -0.612488 0.641357 0.366516 1445641292 -0.281433 -0.612488 0.641357 0.366516 1445641292 -0.281433 -0.612488 0.641357 0.366516 1445641292 -0.281433 -0.612488 0.641357 0.366516 1445641292 -0.281433 -0.612488 0.641357 0.366516 1445641292 -0.281433 -0.612488 0.641357 0.366516 1445641292 -0.099792 -0.648804 0.595764 0.462708 1445641292 -0.099792 -0.648804 0.595764 0.462708 1445641292 -0.099792 -0.648804 0.595764 0.462708 1445641292 -0.099792 -0.648804 0.595764 0.462708 1445641292 -0.099792 -0.648804 0.595764 0.462708 1445641292 -0.099792 -0.648804 0.595764 0.462708 1445641292 0.074341 -0.635132 0.519958 0.566284 1445641292 0.074341 -0.635132 0.519958 0.566284 1445641292 0.074341 -0.635132 0.519958 0.566284 1445641292 0.074341 -0.635132 0.519958 0.566284 1445641292 0.074341 -0.635132 0.519958 0.566284 1445641292 0.074341 -0.635132 0.519958 0.566284 1445641292 0.074341 -0.635132 0.519958 0.566284 1445641292 0.132568 -0.629822 0.430176 0.632996 1445641292 0.132568 -0.629822 0.430176 0.632996 1445641292 0.132568 -0.629822 0.430176 0.632996 1445641292 0.132568 -0.629822 0.430176 0.632996 1445641292 0.132568 -0.629822 0.430176 0.632996 1445641292 0.132568 -0.629822 0.430176 0.632996 1445641292 0.131897 -0.646423 0.431274 0.615417 1445641292 0.131897 -0.646423 0.431274 0.615417 1445641292 0.131897 -0.646423 0.431274 0.615417 1445641292 0.131897 -0.646423 0.431274 0.615417 1445641292 0.131897 -0.646423 0.431274 0.615417 1445641292 0.131897 -0.646423 0.431274 0.615417 1445641292 0.131897 -0.646423 0.431274 0.615417 1445641292 0.090454 -0.662048 0.478027 0.570007 1445641292 0.090454 -0.662048 0.478027 0.570007 1445641292 0.090454 -0.662048 0.478027 0.570007 1445641292 0.090454 -0.662048 0.478027 0.570007 1445641292 0.090454 -0.662048 0.478027 0.570007 1445641292 0.090454 -0.662048 0.478027 0.570007 1445641292 0.028320 -0.666992 0.543640 0.508728 1445641292 0.028320 -0.666992 0.543640 0.508728 1445641292 0.028320 -0.666992 0.543640 0.508728 1445641292 0.028320 -0.666992 0.543640 0.508728 1445641292 0.028320 -0.666992 0.543640 0.508728 1445641292 0.028320 -0.666992 0.543640 0.508728 1445641292 0.028320 -0.666992 0.543640 0.508728 1445641292 -0.067261 -0.661011 0.617065 0.421570 1445641292 -0.067261 -0.661011 0.617065 0.421570 1445641292 -0.067261 -0.661011 0.617065 0.421570 1445641292 -0.067261 -0.661011 0.617065 0.421570 1445641292 -0.067261 -0.661011 0.617065 0.421570 1445641292 -0.067261 -0.661011 0.617065 0.421570 1445641292 -0.203003 -0.642517 0.657227 0.337646 1445641292 -0.203003 -0.642517 0.657227 0.337646 1445641292 -0.203003 -0.642517 0.657227 0.337646 1445641292 -0.203003 -0.642517 0.657227 0.337646 1445641292 -0.203003 -0.642517 0.657227 0.337646 1445641292 -0.203003 -0.642517 0.657227 0.337646 1445641292 -0.365417 -0.594116 0.657471 0.285156 1445641292 -0.365417 -0.594116 0.657471 0.285156 1445641292 -0.365417 -0.594116 0.657471 0.285156 1445641292 -0.365417 -0.594116 0.657471 0.285156 1445641292 -0.365417 -0.594116 0.657471 0.285156 1445641292 -0.365417 -0.594116 0.657471 0.285156 1445641292 -0.480469 -0.534546 0.653931 0.236145 1445641292 -0.480469 -0.534546 0.653931 0.236145 1445641292 -0.480469 -0.534546 0.653931 0.236145 1445641292 -0.480469 -0.534546 0.653931 0.236145 1445641292 -0.480469 -0.534546 0.653931 0.236145 1445641292 -0.480469 -0.534546 0.653931 0.236145 1445641292 -0.523010 -0.497498 0.663147 0.197998 1445641292 -0.523010 -0.497498 0.663147 0.197998 1445641292 -0.523010 -0.497498 0.663147 0.197998 1445641292 -0.523010 -0.497498 0.663147 0.197998 1445641292 -0.523010 -0.497498 0.663147 0.197998 1445641292 -0.523010 -0.497498 0.663147 0.197998 1445641292 -0.523010 -0.497498 0.663147 0.197998 1445641292 -0.535522 -0.485535 0.660950 0.201477 1445641292 -0.535522 -0.485535 0.660950 0.201477 1445641292 -0.535522 -0.485535 0.660950 0.201477 1445641292 -0.535522 -0.485535 0.660950 0.201477 1445641292 -0.535522 -0.485535 0.660950 0.201477 1445641292 -0.488892 -0.515442 0.662354 0.237915 1445641292 -0.488892 -0.515442 0.662354 0.237915 1445641292 -0.488892 -0.515442 0.662354 0.237915 1445641292 -0.488892 -0.515442 0.662354 0.237915 1445641292 -0.488892 -0.515442 0.662354 0.237915 1445641292 -0.488892 -0.515442 0.662354 0.237915 1445641292 -0.488892 -0.515442 0.662354 0.237915 1445641292 -0.392700 -0.565002 0.648315 0.325928 1445641292 -0.392700 -0.565002 0.648315 0.325928 1445641292 -0.392700 -0.565002 0.648315 0.325928 1445641292 -0.392700 -0.565002 0.648315 0.325928 1445641293 -0.392700 -0.565002 0.648315 0.325928 1445641293 -0.392700 -0.565002 0.648315 0.325928 1445641293 -0.248352 -0.619324 0.613953 0.421631 1445641293 -0.248352 -0.619324 0.613953 0.421631 1445641293 -0.248352 -0.619324 0.613953 0.421631 1445641293 -0.248352 -0.619324 0.613953 0.421631 1445641293 -0.248352 -0.619324 0.613953 0.421631 1445641293 -0.248352 -0.619324 0.613953 0.421631 1445641293 -0.248352 -0.619324 0.613953 0.421631 1445641293 -0.048462 -0.641541 0.572815 0.507874 1445641293 -0.048462 -0.641541 0.572815 0.507874 1445641293 -0.048462 -0.641541 0.572815 0.507874 1445641293 -0.048462 -0.641541 0.572815 0.507874 1445641293 -0.048462 -0.641541 0.572815 0.507874 1445641293 -0.048462 -0.641541 0.572815 0.507874 1445641293 0.098267 -0.630249 0.497437 0.587952 1445641293 0.098267 -0.630249 0.497437 0.587952 1445641293 0.098267 -0.630249 0.497437 0.587952 1445641293 0.098267 -0.630249 0.497437 0.587952 1445641293 0.098267 -0.630249 0.497437 0.587952 1445641293 0.098267 -0.630249 0.497437 0.587952 1445641293 0.142761 -0.628296 0.418518 0.640015 1445641293 0.142761 -0.628296 0.418518 0.640015 1445641293 0.142761 -0.628296 0.418518 0.640015 1445641293 0.142761 -0.628296 0.418518 0.640015 1445641293 0.142761 -0.628296 0.418518 0.640015 1445641293 0.142761 -0.628296 0.418518 0.640015 1445641293 0.142761 -0.628296 0.418518 0.640015 1445641293 0.134827 -0.644897 0.406860 0.632690 1445641293 0.134827 -0.644897 0.406860 0.632690 1445641293 0.134827 -0.644897 0.406860 0.632690 1445641293 0.134827 -0.644897 0.406860 0.632690 1445641293 0.134827 -0.644897 0.406860 0.632690 1445641293 0.134827 -0.644897 0.406860 0.632690 1445641293 0.084595 -0.661133 0.439758 0.601990 1445641293 0.084595 -0.661133 0.439758 0.601990 1445641293 0.084595 -0.661133 0.439758 0.601990 1445641293 0.084595 -0.661133 0.439758 0.601990 1445641293 0.084595 -0.661133 0.439758 0.601990 1445641293 0.084595 -0.661133 0.439758 0.601990 1445641293 0.084595 -0.661133 0.439758 0.601990 1445641293 0.020508 -0.664001 0.511169 0.545288 1445641293 0.020508 -0.664001 0.511169 0.545288 1445641293 0.020508 -0.664001 0.511169 0.545288 1445641293 0.020508 -0.664001 0.511169 0.545288 1445641293 0.020508 -0.664001 0.511169 0.545288 1445641293 0.020508 -0.664001 0.511169 0.545288 1445641293 -0.075073 -0.660339 0.587585 0.461609 1445641293 -0.075073 -0.660339 0.587585 0.461609 1445641293 -0.075073 -0.660339 0.587585 0.461609 1445641293 -0.075073 -0.660339 0.587585 0.461609 1445641293 -0.075073 -0.660339 0.587585 0.461609 1445641293 -0.075073 -0.660339 0.587585 0.461609 1445641293 -0.194824 -0.644592 0.641663 0.367188 1445641293 -0.194824 -0.644592 0.641663 0.367188 1445641293 -0.194824 -0.644592 0.641663 0.367188 1445641293 -0.194824 -0.644592 0.641663 0.367188 1445641293 -0.194824 -0.644592 0.641663 0.367188 1445641293 -0.194824 -0.644592 0.641663 0.367188 1445641293 -0.316833 -0.612122 0.667114 0.282715 1445641293 -0.316833 -0.612122 0.667114 0.282715 1445641293 -0.316833 -0.612122 0.667114 0.282715 1445641293 -0.316833 -0.612122 0.667114 0.282715 1445641293 -0.316833 -0.612122 0.667114 0.282715 1445641293 -0.316833 -0.612122 0.667114 0.282715 1445641293 -0.316833 -0.612122 0.667114 0.282715 1445641293 -0.416199 -0.569946 0.678162 0.205078 1445641293 -0.416199 -0.569946 0.678162 0.205078 1445641293 -0.416199 -0.569946 0.678162 0.205078 1445641293 -0.416199 -0.569946 0.678162 0.205078 1445641293 -0.416199 -0.569946 0.678162 0.205078 1445641293 -0.489685 -0.528381 0.675110 0.159058 1445641293 -0.489685 -0.528381 0.675110 0.159058 1445641293 -0.489685 -0.528381 0.675110 0.159058 1445641293 -0.489685 -0.528381 0.675110 0.159058 1445641293 -0.489685 -0.528381 0.675110 0.159058 1445641293 -0.489685 -0.528381 0.675110 0.159058 1445641293 -0.514160 -0.516357 0.670532 0.139404 1445641293 -0.514160 -0.516357 0.670532 0.139404 1445641293 -0.514160 -0.516357 0.670532 0.139404 1445641293 -0.514160 -0.516357 0.670532 0.139404 1445641293 -0.514160 -0.516357 0.670532 0.139404 1445641293 -0.514160 -0.516357 0.670532 0.139404 1445641293 -0.485291 -0.539612 0.667480 0.166687 1445641293 -0.485291 -0.539612 0.667480 0.166687 1445641293 -0.485291 -0.539612 0.667480 0.166687 1445641293 -0.485291 -0.539612 0.667480 0.166687 1445641293 -0.485291 -0.539612 0.667480 0.166687 1445641293 -0.485291 -0.539612 0.667480 0.166687 1445641293 -0.404846 -0.576355 0.666199 0.245117 1445641293 -0.404846 -0.576355 0.666199 0.245117 1445641293 -0.404846 -0.576355 0.666199 0.245117 1445641293 -0.404846 -0.576355 0.666199 0.245117 1445641293 -0.404846 -0.576355 0.666199 0.245117 1445641293 -0.270020 -0.620361 0.647278 0.351013 1445641293 -0.270020 -0.620361 0.647278 0.351013 1445641293 -0.270020 -0.620361 0.647278 0.351013 1445641293 -0.270020 -0.620361 0.647278 0.351013 1445641293 -0.270020 -0.620361 0.647278 0.351013 1445641293 -0.270020 -0.620361 0.647278 0.351013 1445641293 -0.270020 -0.620361 0.647278 0.351013 1445641293 -0.066040 -0.639038 0.628540 0.438354 1445641293 -0.066040 -0.639038 0.628540 0.438354 1445641293 -0.066040 -0.639038 0.628540 0.438354 1445641293 -0.066040 -0.639038 0.628540 0.438354 1445641293 -0.066040 -0.639038 0.628540 0.438354 1445641293 -0.066040 -0.639038 0.628540 0.438354 1445641293 0.094604 -0.605469 0.546387 0.570862 1445641293 0.094604 -0.605469 0.546387 0.570862 1445641293 0.094604 -0.605469 0.546387 0.570862 1445641293 0.094604 -0.605469 0.546387 0.570862 1445641293 0.094604 -0.605469 0.546387 0.570862 1445641294 0.094604 -0.605469 0.546387 0.570862 1445641294 0.094604 -0.605469 0.546387 0.570862 1445641294 0.192444 -0.586792 0.438660 0.652771 1445641294 0.192444 -0.586792 0.438660 0.652771 1445641294 0.192444 -0.586792 0.438660 0.652771 1445641294 0.192444 -0.586792 0.438660 0.652771 1445641294 0.192444 -0.586792 0.438660 0.652771 1445641294 0.192444 -0.586792 0.438660 0.652771 1445641294 0.232849 -0.573425 0.411011 0.669312 1445641294 0.232849 -0.573425 0.411011 0.669312 1445641294 0.232849 -0.573425 0.411011 0.669312 1445641294 0.232849 -0.573425 0.411011 0.669312 1445641294 0.232849 -0.573425 0.411011 0.669312 1445641294 0.232849 -0.573425 0.411011 0.669312 1445641294 0.232849 -0.573425 0.411011 0.669312 1445641294 0.228882 -0.584656 0.420715 0.654846 1445641294 0.228882 -0.584656 0.420715 0.654846 1445641294 0.228882 -0.584656 0.420715 0.654846 1445641294 0.228882 -0.584656 0.420715 0.654846 1445641294 0.228882 -0.584656 0.420715 0.654846 1445641294 0.228882 -0.584656 0.420715 0.654846 1445641294 0.191528 -0.605957 0.445068 0.630859 1445641294 0.191528 -0.605957 0.445068 0.630859 1445641294 0.191528 -0.605957 0.445068 0.630859 1445641294 0.191528 -0.605957 0.445068 0.630859 1445641294 0.191528 -0.605957 0.445068 0.630859 1445641294 0.191528 -0.605957 0.445068 0.630859 1445641294 0.191528 -0.605957 0.445068 0.630859 1445641294 0.153625 -0.611877 0.514221 0.580994 1445641294 0.153625 -0.611877 0.514221 0.580994 1445641294 0.153625 -0.611877 0.514221 0.580994 1445641294 0.153625 -0.611877 0.514221 0.580994 1445641294 0.153625 -0.611877 0.514221 0.580994 1445641294 0.153625 -0.611877 0.514221 0.580994 1445641294 0.067139 -0.628174 0.597595 0.493652 1445641294 0.067139 -0.628174 0.597595 0.493652 1445641294 0.067139 -0.628174 0.597595 0.493652 1445641294 0.067139 -0.628174 0.597595 0.493652 1445641294 0.067139 -0.628174 0.597595 0.493652 1445641294 0.067139 -0.628174 0.597595 0.493652 1445641294 0.067139 -0.628174 0.597595 0.493652 1445641294 -0.052185 -0.640320 0.663574 0.383240 1445641294 -0.052185 -0.640320 0.663574 0.383240 1445641294 -0.052185 -0.640320 0.663574 0.383240 1445641294 -0.052185 -0.640320 0.663574 0.383240 1445641294 -0.052185 -0.640320 0.663574 0.383240 1445641294 -0.052185 -0.640320 0.663574 0.383240 1445641294 -0.194702 -0.631104 0.695251 0.283630 1445641294 -0.194702 -0.631104 0.695251 0.283630 1445641294 -0.194702 -0.631104 0.695251 0.283630 1445641294 -0.194702 -0.631104 0.695251 0.283630 1445641294 -0.194702 -0.631104 0.695251 0.283630 1445641294 -0.194702 -0.631104 0.695251 0.283630 1445641294 -0.194702 -0.631104 0.695251 0.283630 1445641294 -0.335388 -0.596741 0.698181 0.209717 1445641294 -0.335388 -0.596741 0.698181 0.209717 1445641294 -0.335388 -0.596741 0.698181 0.209717 1445641294 -0.335388 -0.596741 0.698181 0.209717 1445641294 -0.335388 -0.596741 0.698181 0.209717 1445641294 
-0.317505 -0.643250 -0.061646 0.693970 1445641296 -0.317505 -0.643250 -0.061646 0.693970 1445641296 -0.317505 -0.643250 -0.061646 0.693970 1445641296 -0.317505 -0.643250 -0.061646 0.693970 1445641296 -0.317505 -0.643250 -0.061646 0.693970 1445641296 -0.317505 -0.643250 -0.061646 0.693970 1445641296 -0.317505 -0.643250 -0.061646 0.693970 1445641296 -0.317322 -0.643005 -0.059814 0.694458 1445641296 -0.317322 -0.643005 -0.059814 0.694458 1445641296 -0.317322 -0.643005 -0.059814 0.694458 1445641296 -0.317322 -0.643005 -0.059814 0.694458 1445641296 -0.317322 -0.643005 -0.059814 0.694458 1445641296 -0.317322 -0.643005 -0.059814 0.694458 1445641296 -0.322815 -0.639709 -0.066406 0.694397 1445641296 -0.322815 -0.639709 -0.066406 0.694397 1445641296 -0.322815 -0.639709 -0.066406 0.694397 1445641296 -0.322815 -0.639709 -0.066406 0.694397 1445641296 -0.322815 -0.639709 -0.066406 0.694397 1445641296 -0.322815 -0.639709 -0.066406 0.694397 1445641296 -0.328247 -0.637512 -0.077454 0.692688 1445641296 -0.328247 -0.637512 -0.077454 0.692688 1445641296 -0.328247 -0.637512 -0.077454 0.692688 1445641296 -0.328247 -0.637512 -0.077454 0.692688 1445641296 -0.328247 -0.637512 -0.077454 0.692688 1445641296 -0.328247 -0.637512 -0.077454 0.692688 1445641296 -0.334229 -0.635620 -0.089844 0.690125 1445641296 -0.334229 -0.635620 -0.089844 0.690125 1445641296 -0.334229 -0.635620 -0.089844 0.690125 1445641296 -0.334229 -0.635620 -0.089844 0.690125 1445641296 -0.334229 -0.635620 -0.089844 0.690125 1445641296 -0.334229 -0.635620 -0.089844 0.690125 1445641296 -0.334229 -0.635620 -0.089844 0.690125 1445641296 -0.336914 -0.635071 -0.093811 0.688782 1445641296 -0.336914 -0.635071 -0.093811 0.688782 1445641296 -0.336914 -0.635071 -0.093811 0.688782 1445641296 -0.336914 -0.635071 -0.093811 0.688782 1445641296 -0.336914 -0.635071 -0.093811 0.688782 1445641296 -0.336914 -0.635071 -0.093811 0.688782 1445641296 -0.343384 -0.631653 -0.096985 0.688293 1445641296 -0.343384 -0.631653 -0.096985 0.688293 1445641296 -0.343384 -0.631653 -0.096985 0.688293 1445641296 -0.343384 -0.631653 -0.096985 0.688293 1445641296 -0.343384 -0.631653 -0.096985 0.688293 1445641296 -0.343384 -0.631653 -0.096985 0.688293 1445641296 -0.348083 -0.628296 -0.102295 0.688171 1445641296 -0.348083 -0.628296 -0.102295 0.688171 1445641296 -0.348083 -0.628296 -0.102295 0.688171 1445641296 -0.348083 -0.628296 -0.102295 0.688171 1445641296 -0.348083 -0.628296 -0.102295 0.688171 1445641296 -0.348083 -0.628296 -0.102295 0.688171 1445641296 -0.348083 -0.628296 -0.102295 0.688171 1445641296 -0.344360 -0.630371 -0.105042 0.687805 1445641296 -0.344360 -0.630371 -0.105042 0.687805 1445641296 -0.344360 -0.630371 -0.105042 0.687805 1445641296 -0.344360 -0.630371 -0.105042 0.687805 1445641296 -0.344360 -0.630371 -0.105042 0.687805 1445641296 -0.337585 -0.634644 -0.106812 0.686951 1445641296 -0.337585 -0.634644 -0.106812 0.686951 1445641296 -0.337585 -0.634644 -0.106812 0.686951 1445641296 -0.337585 -0.634644 -0.106812 0.686951 1445641296 -0.337585 -0.634644 -0.106812 0.686951 1445641296 -0.337585 -0.634644 -0.106812 0.686951 1445641296 -0.337708 -0.635986 -0.108521 0.685364 1445641296 -0.337708 -0.635986 -0.108521 0.685364 1445641296 -0.337708 -0.635986 -0.108521 0.685364 1445641296 -0.337708 -0.635986 -0.108521 0.685364 1445641296 -0.337708 -0.635986 -0.108521 0.685364 1445641296 -0.337708 -0.635986 -0.108521 0.685364 1445641296 -0.342346 -0.634338 -0.110840 0.684204 1445641296 -0.342346 -0.634338 -0.110840 0.684204 1445641296 -0.342346 -0.634338 -0.110840 0.684204 1445641296 -0.342346 -0.634338 -0.110840 0.684204 1445641296 -0.342346 -0.634338 -0.110840 0.684204 1445641296 -0.342346 -0.634338 -0.110840 0.684204 1445641296 -0.342346 -0.634338 -0.110840 0.684204 1445641296 -0.341309 -0.634827 -0.109497 0.684570 1445641297 -0.341309 -0.634827 -0.109497 0.684570 1445641297 -0.341309 -0.634827 -0.109497 0.684570 1445641297 -0.341309 -0.634827 -0.109497 0.684570 1445641297 -0.341309 -0.634827 -0.109497 0.684570 1445641297 -0.341309 -0.634827 -0.109497 0.684570 1445641297 -0.338562 -0.636536 -0.107117 0.684692 1445641297 -0.338562 -0.636536 -0.107117 0.684692 1445641297 -0.338562 -0.636536 -0.107117 0.684692 1445641297 -0.338562 -0.636536 -0.107117 0.684692 1445641297 -0.338562 -0.636536 -0.107117 0.684692 1445641297 -0.338562 -0.636536 -0.107117 0.684692 1445641297 -0.332458 -0.639771 -0.100403 0.685669 1445641297 -0.332458 -0.639771 -0.100403 0.685669 1445641297 -0.332458 -0.639771 -0.100403 0.685669 1445641297 -0.332458 -0.639771 -0.100403 0.685669 1445641297 -0.332458 -0.639771 -0.100403 0.685669 1445641297 -0.332458 -0.639771 -0.100403 0.685669 1445641297 -0.314758 -0.647888 -0.077820 0.689270 1445641297 -0.314758 -0.647888 -0.077820 0.689270 1445641297 -0.314758 -0.647888 -0.077820 0.689270 1445641297 -0.314758 -0.647888 -0.077820 0.689270 1445641297 -0.314758 -0.647888 -0.077820 0.689270 1445641297 -0.314758 -0.647888 -0.077820 0.689270 1445641297 -0.314758 -0.647888 -0.077820 0.689270 1445641297 -0.308044 -0.648743 -0.057129 0.693542 1445641297 -0.308044 -0.648743 -0.057129 0.693542 1445641297 -0.308044 -0.648743 -0.057129 0.693542 1445641297 -0.308044 -0.648743 -0.057129 0.693542 1445641297 -0.308044 -0.648743 -0.057129 0.693542 1445641297 -0.308044 -0.648743 -0.057129 0.693542 1445641297 -0.301208 -0.648987 -0.037659 0.697632 1445641297 -0.301208 -0.648987 -0.037659 0.697632 1445641297 -0.301208 -0.648987 -0.037659 0.697632 1445641297 -0.301208 -0.648987 -0.037659 0.697632 1445641297 -0.301208 -0.648987 -0.037659 0.697632 1445641297 -0.301208 -0.648987 -0.037659 0.697632 1445641297 -0.297363 -0.649292 -0.040222 0.698853 1445641297 -0.297363 -0.649292 -0.040222 0.698853 1445641297 -0.297363 -0.649292 -0.040222 0.698853 1445641297 -0.297363 -0.649292 -0.040222 0.698853 1445641297 -0.297363 -0.649292 -0.040222 0.698853 1445641297 -0.297363 -0.649292 -0.040222 0.698853 1445641297 -0.297363 -0.649292 -0.040222 0.698853 1445641297 -0.307800 -0.646545 -0.079834 0.693481 1445641297 -0.307800 -0.646545 -0.079834 0.693481 1445641297 -0.307800 -0.646545 -0.079834 0.693481 1445641297 -0.307800 -0.646545 -0.079834 0.693481 1445641297 -0.307800 -0.646545 -0.079834 0.693481 1445641297 -0.307800 -0.646545 -0.079834 0.693481 1445641297 -0.325073 -0.641418 -0.128601 0.682922 1445641297 -0.325073 -0.641418 -0.128601 0.682922 1445641297 -0.325073 -0.641418 -0.128601 0.682922 1445641297 -0.325073 -0.641418 -0.128601 0.682922 1445641297 -0.325073 -0.641418 -0.128601 0.682922 1445641297 -0.325073 -0.641418 -0.128601 0.682922 1445641297 -0.325073 -0.641418 -0.128601 0.682922 1445641297 -0.328796 -0.639954 -0.137939 0.680725 1445641297 -0.328796 -0.639954 -0.137939 0.680725 1445641297 -0.328796 -0.639954 -0.137939 0.680725 1445641297 -0.328796 -0.639954 -0.137939 0.680725 1445641297 -0.328796 -0.639954 -0.137939 0.680725 1445641297 -0.341858 -0.633789 -0.143738 0.678833 1445641297 -0.341858 -0.633789 -0.143738 0.678833 1445641297 -0.341858 -0.633789 -0.143738 0.678833 1445641297 -0.341858 -0.633789 -0.143738 0.678833 1445641297 -0.341858 -0.633789 -0.143738 0.678833 1445641297 -0.354065 -0.628967 -0.154480 0.674683 1445641297 -0.354065 -0.628967 -0.154480 0.674683 1445641297 -0.354065 -0.628967 -0.154480 0.674683 1445641297 -0.354065 -0.628967 -0.154480 0.674683 1445641297 -0.354065 -0.628967 -0.154480 0.674683 1445641297 -0.354065 -0.628967 -0.154480 0.674683 1445641297 -0.364746 -0.626221 -0.156067 0.671204 1445641297 -0.364746 -0.626221 -0.156067 0.671204 1445641297 -0.364746 -0.626221 -0.156067 0.671204 1445641297 -0.364746 -0.626221 -0.156067 0.671204 1445641297 -0.364746 -0.626221 -0.156067 0.671204 1445641297 -0.364746 -0.626221 -0.156067 0.671204 1445641297 -0.371887 -0.623840 -0.147156 0.671509 1445641297 -0.371887 -0.623840 -0.147156 0.671509 1445641297 -0.371887 -0.623840 -0.147156 0.671509 1445641297 -0.371887 -0.623840 -0.147156 0.671509 1445641297 -0.371887 -0.623840 -0.147156 0.671509 1445641297 -0.371887 -0.623840 -0.147156 0.671509 1445641297 -0.377930 -0.619446 -0.146912 0.672241 1445641297 -0.377930 -0.619446 -0.146912 0.672241 1445641297 -0.377930 -0.619446 -0.146912 0.672241 1445641297 -0.377930 -0.619446 -0.146912 0.672241 1445641297 -0.377930 -0.619446 -0.146912 0.672241 1445641297 -0.377930 -0.619446 -0.146912 0.672241 1445641297 -0.369568 -0.621765 -0.147949 0.674500 1445641297 -0.369568 -0.621765 -0.147949 0.674500 1445641297 -0.369568 -0.621765 -0.147949 0.674500 1445641297 -0.369568 -0.621765 -0.147949 0.674500 1445641297 -0.369568 -0.621765 -0.147949 0.674500 1445641297 -0.369568 -0.621765 -0.147949 0.674500 1445641297 -0.369568 -0.621765 -0.147949 0.674500 1445641297 -0.357971 -0.626465 -0.140442 0.678040 1445641297 -0.357971 -0.626465 -0.140442 0.678040 1445641297 -0.357971 -0.626465 -0.140442 0.678040 1445641297 -0.357971 -0.626465 -0.140442 0.678040 1445641297 -0.357971 -0.626465 -0.140442 0.678040 1445641297 -0.357971 -0.626465 -0.140442 0.678040 1445641297 -0.359314 -0.623108 -0.141663 0.680115 1445641297 -0.359314 -0.623108 -0.141663 0.680115 1445641297 -0.359314 -0.623108 -0.141663 0.680115 1445641297 -0.359314 -0.623108 -0.141663 0.680115 1445641297 -0.359314 -0.623108 -0.141663 0.680115 1445641297 -0.359314 -0.623108 -0.141663 0.680115 1445641297 -0.359314 -0.623108 -0.141663 0.680115 1445641297 -0.360107 -0.618042 -0.135681 0.685486 1445641297 -0.360107 -0.618042 -0.135681 0.685486 1445641298 -0.360107 -0.618042 -0.135681 0.685486 1445641298 -0.360107 -0.618042 -0.135681 0.685486 1445641298 -0.360107 -0.618042 -0.135681 0.685486 1445641298 -0.360107 -0.618042 -0.135681 0.685486 1445641298 -0.345276 -0.620178 -0.103760 0.696716 1445641298 -0.345276 -0.620178 -0.103760 0.696716 1445641298 -0.345276 -0.620178 -0.103760 0.696716 1445641298 -0.345276 -0.620178 -0.103760 0.696716 1445641298 -0.345276 -0.620178 -0.103760 0.696716 1445641298 -0.345276 -0.620178 -0.103760 0.696716 1445641298 -0.324219 -0.627075 -0.072083 0.704651 1445641298 -0.324219 -0.627075 -0.072083 0.704651 1445641298 -0.324219 -0.627075 -0.072083 0.704651 1445641298 -0.324219 -0.627075 -0.072083 0.704651 1445641298 -0.324219 -0.627075 -0.072083 0.704651 1445641298 -0.324219 -0.627075 -0.072083 0.704651 1445641298 -0.318359 -0.630310 -0.080627 0.703491 1445641298 -0.318359 -0.630310 -0.080627 0.703491 1445641298 -0.318359 -0.630310 -0.080627 0.703491 1445641298 -0.318359 -0.630310 -0.080627 0.703491 1445641298 -0.318359 -0.630310 -0.080627 0.703491 1445641298 -0.318359 -0.630310 -0.080627 0.703491 1445641298 -0.318359 -0.630310 -0.080627 0.703491 1445641298 -0.331848 -0.627930 -0.128784 0.692139 1445641298 -0.331848 -0.627930 -0.128784 0.692139 1445641298 -0.331848 -0.627930 -0.128784 0.692139 1445641298 -0.331848 -0.627930 -0.128784 0.692139 1445641298 -0.331848 -0.627930 -0.128784 0.692139 1445641298 -0.331848 -0.627930 -0.128784 0.692139 1445641298 -0.331848 -0.627930 -0.128784 0.692139 1445641298 -0.339294 -0.624817 -0.162964 0.684082 1445641298 -0.339294 -0.624817 -0.162964 0.684082 1445641298 -0.339294 -0.624817 -0.162964 0.684082 1445641298 -0.339294 -0.624817 -0.162964 0.684082 1445641298 -0.339294 -0.624817 -0.162964 0.684082 1445641298 -0.339294 -0.624817 -0.162964 0.684082 1445641298 -0.338013 -0.624634 -0.159363 0.685730 1445641298 -0.338013 -0.624634 -0.159363 0.685730 1445641298 -0.338013 -0.624634 -0.159363 0.685730 1445641298 -0.338013 -0.624634 -0.159363 0.685730 1445641298 -0.338013 -0.624634 -0.159363 0.685730 1445641298 -0.338013 -0.624634 -0.159363 0.685730 1445641298 -0.338013 -0.624634 -0.159363 0.685730 1445641298 -0.345764 -0.618958 -0.163147 0.686096 1445641298 -0.345764 -0.618958 -0.163147 0.686096 1445641298 -0.345764 -0.618958 -0.163147 0.686096 1445641298 -0.345764 -0.618958 -0.163147 0.686096 1445641298 -0.345764 -0.618958 -0.163147 0.686096 1445641298 -0.345764 -0.618958 -0.163147 0.686096 1445641298 -0.347778 -0.619324 -0.159546 0.685608 1445641298 -0.347778 -0.619324 -0.159546 0.685608 1445641298 -0.347778 -0.619324 -0.159546 0.685608 1445641298 -0.347778 -0.619324 -0.159546 0.685608 1445641298 -0.347778 -0.619324 -0.159546 0.685608 1445641298 -0.347778 -0.619324 -0.159546 0.685608 1445641298 -0.354126 -0.619751 -0.148438 0.684448 1445641298 -0.354126 -0.619751 -0.148438 0.684448 1445641298 -0.354126 -0.619751 -0.148438 0.684448 1445641298 -0.354126 -0.619751 -0.148438 0.684448 1445641298 -0.354126 -0.619751 -0.148438 0.684448 1445641298 -0.354126 -0.619751 -0.148438 0.684448 1445641298 -0.363342 -0.619202 -0.136108 0.682678 1445641298 -0.363342 -0.619202 -0.136108 0.682678 1445641298 -0.363342 -0.619202 -0.136108 0.682678 1445641298 -0.363342 -0.619202 -0.136108 0.682678 1445641298 -0.363342 -0.619202 -0.136108 0.682678 1445641298 -0.363342 -0.619202 -0.136108 0.682678 1445641298 -0.374268 -0.615112 -0.136047 0.680481 1445641298 -0.374268 -0.615112 -0.136047 0.680481 1445641298 -0.374268 -0.615112 -0.136047 0.680481 1445641298 -0.374268 -0.615112 -0.136047 0.680481 1445641298 -0.374268 -0.615112 -0.136047 0.680481 1445641298 -0.374268 -0.615112 -0.136047 0.680481 1445641298 -0.374268 -0.615112 -0.136047 0.680481 1445641298 -0.368713 -0.616150 -0.137390 0.682312 1445641298 -0.368713 -0.616150 -0.137390 0.682312 1445641298 -0.368713 -0.616150 -0.137390 0.682312 1445641298 -0.368713 -0.616150 -0.137390 0.682312 1445641298 -0.368713 -0.616150 -0.137390 0.682312 1445641298 -0.368713 -0.616150 -0.137390 0.682312 1445641298 -0.356079 -0.622192 -0.129517 0.685120 1445641298 -0.356079 -0.622192 -0.129517 0.685120 1445641298 -0.356079 -0.622192 -0.129517 0.685120 1445641298 -0.356079 -0.622192 -0.129517 0.685120 1445641298 -0.356079 -0.622192 -0.129517 0.685120 1445641298 -0.356079 -0.622192 -0.129517 0.685120 1445641298 -0.353638 -0.621094 -0.131165 0.687012 1445641298 -0.353638 -0.621094 -0.131165 0.687012 1445641298 -0.353638 -0.621094 -0.131165 0.687012 1445641298 -0.353638 -0.621094 -0.131165 0.687012 1445641298 -0.353638 -0.621094 -0.131165 0.687012 1445641298 -0.353638 -0.621094 -0.131165 0.687012 1445641298 -0.352905 -0.618835 -0.131775 0.689331 1445641298 -0.352905 -0.618835 -0.131775 0.689331 1445641298 -0.352905 -0.618835 -0.131775 0.689331 1445641298 -0.352905 -0.618835 -0.131775 0.689331 1445641298 -0.352905 -0.618835 -0.131775 0.689331 1445641298 -0.352905 -0.618835 -0.131775 0.689331 1445641298 -0.345215 -0.619995 -0.128052 0.692871 1445641298 -0.345215 -0.619995 -0.128052 0.692871 1445641298 -0.345215 -0.619995 -0.128052 0.692871 1445641298 -0.345215 -0.619995 -0.128052 0.692871 1445641298 -0.345215 -0.619995 -0.128052 0.692871 1445641298 -0.345215 -0.619995 -0.128052 0.692871 1445641298 -0.345215 -0.619995 -0.128052 0.692871 1445641298 -0.337952 -0.621948 -0.131653 0.694031 1445641298 -0.337952 -0.621948 -0.131653 0.694031 1445641298 -0.337952 -0.621948 -0.131653 0.694031 1445641298 -0.337952 -0.621948 -0.131653 0.694031 1445641298 -0.337952 -0.621948 -0.131653 0.694031 1445641298 -0.337952 -0.621948 -0.131653 0.694031 1445641298 -0.337646 -0.623352 -0.147644 0.689697 1445641298 -0.337646 -0.623352 -0.147644 0.689697 1445641298 -0.337646 -0.623352 -0.147644 0.689697 1445641298 -0.337646 -0.623352 -0.147644 0.689697 1445641299 -0.337646 -0.623352 -0.147644 0.689697 1445641299 -0.337646 -0.623352 -0.147644 0.689697 1445641299 -0.344666 -0.623352 -0.167053 0.681702 1445641299 -0.344666 -0.623352 -0.167053 0.681702 1445641299 -0.344666 -0.623352 -0.167053 0.681702 1445641299 -0.344666 -0.623352 -0.167053 0.681702 1445641299 -0.344666 -0.623352 -0.167053 0.681702 1445641299 -0.344666 -0.623352 -0.167053 0.681702 1445641299 -0.344666 -0.623352 -0.167053 0.681702 1445641299 -0.352844 -0.623047 -0.173035 0.676331 1445641299 -0.352844 -0.623047 -0.173035 0.676331 1445641299 -0.352844 -0.623047 -0.173035 0.676331 1445641299 -0.352844 -0.623047 -0.173035 0.676331 1445641299 -0.352844 -0.623047 -0.173035 0.676331 1445641299 -0.352844 -0.623047 -0.173035 0.676331 1445641299 -0.352844 -0.623047 -0.173035 0.676331 1445641299 -0.364258 -0.619385 -0.174316 0.673340 1445641299 -0.364258 -0.619385 -0.174316 0.673340 1445641299 -0.364258 -0.619385 -0.174316 0.673340 1445641299 -0.364258 -0.619385 -0.174316 0.673340 1445641299 -0.364258 -0.619385 -0.174316 0.673340 1445641299 -0.364258 -0.619385 -0.174316 0.673340 1445641299 -0.372803 -0.614807 -0.179138 0.671570 1445641299 -0.372803 -0.614807 -0.179138 0.671570 1445641299 -0.372803 -0.614807 -0.179138 0.671570 1445641299 -0.372803 -0.614807 -0.179138 0.671570 1445641299 -0.372803 -0.614807 -0.179138 0.671570 1445641299 -0.372803 -0.614807 -0.179138 0.671570 1445641299 -0.372803 -0.614807 -0.179138 0.671570 1445641299 -0.372253 -0.614319 -0.176941 0.672852 1445641299 -0.372253 -0.614319 -0.176941 0.672852 1445641299 -0.372253 -0.614319 -0.176941 0.672852 1445641299 -0.372253 -0.614319 -0.176941 0.672852 1445641299 -0.372253 -0.614319 -0.176941 0.672852 1445641299 -0.372253 -0.614319 -0.176941 0.672852 1445641299 -0.367249 -0.616760 -0.162598 0.677002 1445641299 -0.367249 -0.616760 -0.162598 0.677002 1445641299 -0.367249 -0.616760 -0.162598 0.677002 1445641299 -0.367249 -0.616760 -0.162598 0.677002 1445641299 -0.367249 -0.616760 -0.162598 0.677002 1445641299 -0.367249 -0.616760 -0.162598 0.677002 1445641299 -0.364319 -0.619141 -0.148682 0.679626 1445641299 -0.364319 -0.619141 -0.148682 0.679626 1445641299 -0.364319 -0.619141 -0.148682 0.679626 1445641299 -0.364319 -0.619141 -0.148682 0.679626 1445641299 -0.364319 -0.619141 -0.148682 0.679626 1445641299 -0.364319 -0.619141 -0.148682 0.679626 1445641299 -0.363403 -0.620239 -0.147339 0.679382 1445641299 -0.363403 -0.620239 -0.147339 0.679382 1445641299 -0.363403 -0.620239 -0.147339 0.679382 1445641299 -0.363403 -0.620239 -0.147339 0.679382 1445641299 -0.363403 -0.620239 -0.147339 0.679382 1445641299 -0.363403 -0.620239 -0.147339 0.679382 1445641299 -0.363403 -0.620239 -0.147339 0.679382 1445641299 -0.353516 -0.625000 -0.141541 0.681519 1445641299 -0.353516 -0.625000 -0.141541 0.681519 1445641299 -0.353516 -0.625000 -0.141541 0.681519 1445641299 -0.353516 -0.625000 -0.141541 0.681519 1445641299 -0.353516 -0.625000 -0.141541 0.681519 1445641299 -0.353516 -0.625000 -0.141541 0.681519 1445641299 -0.350342 -0.625244 -0.139832 0.683228 1445641299 -0.350342 -0.625244 -0.139832 0.683228 1445641299 -0.350342 -0.625244 -0.139832 0.683228 1445641299 -0.350342 -0.625244 -0.139832 0.683228 1445641299 -0.350342 -0.625244 -0.139832 0.683228 1445641299 -0.350342 -0.625244 -0.139832 0.683228 1445641299 -0.350342 -0.625244 -0.139832 0.683228 1445641299 -0.352722 -0.620850 -0.139893 0.686035 1445641299 -0.352722 -0.620850 -0.139893 0.686035 1445641299 -0.352722 -0.620850 -0.139893 0.686035 1445641299 -0.352722 -0.620850 -0.139893 0.686035 1445641299 -0.352722 -0.620850 -0.139893 0.686035 1445641299 -0.352722 -0.620850 -0.139893 0.686035 1445641299 -0.347961 -0.619873 -0.128845 0.691467 1445641299 -0.347961 -0.619873 -0.128845 0.691467 1445641299 -0.347961 -0.619873 -0.128845 0.691467 1445641299 -0.347961 -0.619873 -0.128845 0.691467 1445641299 -0.347961 -0.619873 -0.128845 0.691467 1445641299 -0.347961 -0.619873 -0.128845 0.691467 1445641299 -0.339539 -0.623840 -0.115906 0.694336 1445641299 -0.339539 -0.623840 -0.115906 0.694336 1445641299 -0.339539 -0.623840 -0.115906 0.694336 1445641299 -0.339539 -0.623840 -0.115906 0.694336 1445641299 -0.339539 -0.623840 -0.115906 0.694336 1445641299 -0.339539 -0.623840 -0.115906 0.694336 1445641299 -0.345886 -0.624084 -0.127930 0.688904 1445641299 -0.345886 -0.624084 -0.127930 0.688904 1445641299 -0.345886 -0.624084 -0.127930 0.688904 1445641299 -0.345886 -0.624084 -0.127930 0.688904 1445641299 -0.345886 -0.624084 -0.127930 0.688904 1445641299 -0.345886 -0.624084 -0.127930 0.688904 1445641299 -0.345886 -0.624084 -0.127930 0.688904 1445641299 -0.354370 -0.622742 -0.144470 0.682495 1445641299 -0.354370 -0.622742 -0.144470 0.682495 1445641299 -0.354370 -0.622742 -0.144470 0.682495 1445641299 -0.354370 -0.622742 -0.144470 0.682495 1445641299 -0.354370 -0.622742 -0.144470 0.682495 1445641299 -0.354370 -0.622742 -0.144470 0.682495 1445641299 -0.359558 -0.619873 -0.146118 0.682068 1445641299 -0.359558 -0.619873 -0.146118 0.682068 1445641299 -0.359558 -0.619873 -0.146118 0.682068 1445641299 -0.359558 -0.619873 -0.146118 0.682068 1445641299 -0.359558 -0.619873 -0.146118 0.682068 1445641299 -0.359558 -0.619873 -0.146118 0.682068 1445641299 -0.363953 -0.616760 -0.150024 0.681702 1445641299 -0.363953 -0.616760 -0.150024 0.681702 1445641299 -0.363953 -0.616760 -0.150024 0.681702 1445641299 -0.363953 -0.616760 -0.150024 0.681702 1445641299 -0.363953 -0.616760 -0.150024 0.681702 1445641299 -0.363953 -0.616760 -0.150024 0.681702 1445641299 -0.363953 -0.616760 -0.150024 0.681702 1445641299 -0.362305 -0.617859 -0.146912 0.682190 1445641299 -0.362305 -0.617859 -0.146912 0.682190 1445641299 -0.362305 -0.617859 -0.146912 0.682190 1445641299 -0.362305 -0.617859 -0.146912 0.682190 1445641300 -0.362305 -0.617859 -0.146912 0.682190 1445641300 -0.362305 -0.617859 -0.146912 0.682190 1445641300 -0.362915 -0.618103 -0.142944 0.682495 1445641300 -0.362915 -0.618103 -0.142944 0.682495 1445641300 -0.362915 -0.618103 -0.142944 0.682495 1445641300 -0.362915 -0.618103 -0.142944 0.682495 1445641300 -0.362915 -0.618103 -0.142944 0.682495 1445641300 -0.362915 -0.618103 -0.142944 0.682495 1445641300 -0.362000 -0.619812 -0.138794 0.682312 1445641300 -0.362000 -0.619812 -0.138794 0.682312 1445641300 -0.362000 -0.619812 -0.138794 0.682312 1445641300 -0.362000 -0.619812 -0.138794 0.682312 1445641300 -0.362000 -0.619812 -0.138794 0.682312 1445641300 -0.362000 -0.619812 -0.138794 0.682312 1445641300 -0.356689 -0.622864 -0.133972 0.683289 1445641300 -0.356689 -0.622864 -0.133972 0.683289 1445641300 -0.356689 -0.622864 -0.133972 0.683289 1445641300 -0.356689 -0.622864 -0.133972 0.683289 1445641300 -0.356689 -0.622864 -0.133972 0.683289 1445641300 -0.356689 -0.622864 -0.133972 0.683289 1445641300 -0.347534 -0.627258 -0.125549 0.685608 1445641300 -0.347534 -0.627258 -0.125549 0.685608 1445641300 -0.347534 -0.627258 -0.125549 0.685608 1445641300 -0.347534 -0.627258 -0.125549 0.685608 1445641300 -0.347534 -0.627258 -0.125549 0.685608 1445641300 -0.347534 -0.627258 -0.125549 0.685608 1445641300 -0.342712 -0.629700 -0.120544 0.686707 1445641300 -0.342712 -0.629700 -0.120544 0.686707 1445641300 -0.342712 -0.629700 -0.120544 0.686707 1445641300 -0.342712 -0.629700 -0.120544 0.686707 1445641300 -0.342712 -0.629700 -0.120544 0.686707 1445641300 -0.342712 -0.629700 -0.120544 0.686707 1445641300 -0.344360 -0.628113 -0.122559 0.686951 1445641300 -0.344360 -0.628113 -0.122559 0.686951 1445641300 -0.344360 -0.628113 -0.122559 0.686951 1445641300 -0.344360 -0.628113 -0.122559 0.686951 1445641300 -0.344360 -0.628113 -0.122559 0.686951 1445641300 -0.344360 -0.628113 -0.122559 0.686951 1445641300 -0.344360 -0.628113 -0.122559 0.686951 1445641300 -0.351501 -0.623047 -0.126770 0.687134 1445641300 -0.351501 -0.623047 -0.126770 0.687134 1445641300 -0.351501 -0.623047 -0.126770 0.687134 1445641300 -0.351501 -0.623047 -0.126770 0.687134 1445641300 -0.351501 -0.623047 -0.126770 0.687134 1445641300 -0.351501 -0.623047 -0.126770 0.687134 1445641300 -0.355530 -0.618347 -0.124512 0.689758 1445641300 -0.355530 -0.618347 -0.124512 0.689758 1445641300 -0.355530 -0.618347 -0.124512 0.689758 1445641300 -0.355530 -0.618347 -0.124512 0.689758 1445641300 -0.355530 -0.618347 -0.124512 0.689758 1445641300 -0.355530 -0.618347 -0.124512 0.689758 1445641300 -0.348328 -0.620422 -0.112305 0.693665 1445641300 -0.348328 -0.620422 -0.112305 0.693665 1445641300 -0.348328 -0.620422 -0.112305 0.693665 1445641300 -0.348328 -0.620422 -0.112305 0.693665 1445641300 -0.348328 -0.620422 -0.112305 0.693665 1445641300 -0.348328 -0.620422 -0.112305 0.693665 1445641300 -0.341858 -0.624695 -0.112061 0.693054 1445641300 -0.341858 -0.624695 -0.112061 0.693054 1445641300 -0.341858 -0.624695 -0.112061 0.693054 1445641300 -0.341858 -0.624695 -0.112061 0.693054 1445641300 -0.341858 -0.624695 -0.112061 0.693054 1445641300 -0.341858 -0.624695 -0.112061 0.693054 1445641300 -0.341858 -0.624695 -0.112061 0.693054 1445641300 -0.347656 -0.625122 -0.135986 0.685486 1445641300 -0.347656 -0.625122 -0.135986 0.685486 1445641300 -0.347656 -0.625122 -0.135986 0.685486 1445641300 -0.347656 -0.625122 -0.135986 0.685486 1445641300 -0.347656 -0.625122 -0.135986 0.685486 1445641300 -0.347656 -0.625122 -0.135986 0.685486 1445641300 -0.350830 -0.625671 -0.147278 0.681030 1445641300 -0.350830 -0.625671 -0.147278 0.681030 1445641300 -0.350830 -0.625671 -0.147278 0.681030 1445641300 -0.350830 -0.625671 -0.147278 0.681030 1445641300 -0.350830 -0.625671 -0.147278 0.681030 1445641300 -0.350830 -0.625671 -0.147278 0.681030 1445641300 -0.361023 -0.620789 -0.147644 0.680054 1445641300 -0.361023 -0.620789 -0.147644 0.680054 1445641300 -0.361023 -0.620789 -0.147644 0.680054 1445641300 -0.361023 -0.620789 -0.147644 0.680054 1445641300 -0.361023 -0.620789 -0.147644 0.680054 1445641300 -0.361023 -0.620789 -0.147644 0.680054 1445641300 -0.370056 -0.616577 -0.151672 0.678223 1445641300 -0.370056 -0.616577 -0.151672 0.678223 1445641300 -0.370056 -0.616577 -0.151672 0.678223 1445641300 -0.370056 -0.616577 -0.151672 0.678223 1445641300 -0.370056 -0.616577 -0.151672 0.678223 1445641300 -0.370056 -0.616577 -0.151672 0.678223 1445641300 -0.371155 -0.617249 -0.153687 0.676514 1445641300 -0.371155 -0.617249 -0.153687 0.676514 1445641300 -0.371155 -0.617249 -0.153687 0.676514 1445641300 -0.371155 -0.617249 -0.153687 0.676514 1445641300 -0.371155 -0.617249 -0.153687 0.676514 1445641300 -0.371155 -0.617249 -0.153687 0.676514 1445641300 -0.373474 -0.617310 -0.156677 0.674500 1445641300 -0.373474 -0.617310 -0.156677 0.674500 1445641300 -0.373474 -0.617310 -0.156677 0.674500 1445641300 -0.373474 -0.617310 -0.156677 0.674500 1445641300 -0.373474 -0.617310 -0.156677 0.674500 1445641300 -0.373474 -0.617310 -0.156677 0.674500 1445641300 -0.377258 -0.617310 -0.160889 0.671387 1445641300 -0.377258 -0.617310 -0.160889 0.671387 1445641300 -0.377258 -0.617310 -0.160889 0.671387 1445641300 -0.377258 -0.617310 -0.160889 0.671387 1445641300 -0.377258 -0.617310 -0.160889 0.671387 1445641300 -0.377258 -0.617310 -0.160889 0.671387 1445641300 -0.375305 -0.618225 -0.160950 0.671631 1445641300 -0.375305 -0.618225 -0.160950 0.671631 1445641300 -0.375305 -0.618225 -0.160950 0.671631 1445641300 -0.375305 -0.618225 -0.160950 0.671631 1445641300 -0.375305 -0.618225 -0.160950 0.671631 1445641300 -0.375305 -0.618225 -0.160950 0.671631 1445641301 -0.368652 -0.621399 -0.156250 0.673523 1445641301 -0.368652 -0.621399 -0.156250 0.673523 1445641301 -0.368652 -0.621399 -0.156250 0.673523 1445641301 -0.368652 -0.621399 -0.156250 0.673523 1445641301 -0.368652 -0.621399 -0.156250 0.673523 1445641301 -0.368652 -0.621399 -0.156250 0.673523 1445641301 -0.364685 -0.624268 -0.152100 0.673889 1445641301 -0.364685 -0.624268 -0.152100 0.673889 1445641301 -0.364685 -0.624268 -0.152100 0.673889 1445641301 -0.364685 -0.624268 -0.152100 0.673889 1445641301 -0.364685 -0.624268 -0.152100 0.673889 1445641301 -0.364685 -0.624268 -0.152100 0.673889 1445641301 -0.364502 -0.624939 -0.149292 0.674011 1445641301 -0.364502 -0.624939 -0.149292 0.674011 1445641301 -0.364502 -0.624939 -0.149292 0.674011 1445641301 -0.364502 -0.624939 -0.149292 0.674011 1445641301 -0.364502 -0.624939 -0.149292 0.674011 1445641301 -0.364502 -0.624939 -0.149292 0.674011 1445641301 -0.368408 -0.621826 -0.150757 0.674438 1445641301 -0.368408 -0.621826 -0.150757 0.674438 1445641301 -0.368408 -0.621826 -0.150757 0.674438 1445641301 -0.368408 -0.621826 -0.150757 0.674438 1445641301 -0.368408 -0.621826 -0.150757 0.674438 1445641301 -0.368408 -0.621826 -0.150757 0.674438 1445641301 -0.375671 -0.615601 -0.154175 0.675415 1445641301 -0.375671 -0.615601 -0.154175 0.675415 1445641301 -0.375671 -0.615601 -0.154175 0.675415 1445641301 -0.375671 -0.615601 -0.154175 0.675415 1445641301 -0.375671 -0.615601 -0.154175 0.675415 1445641301 -0.375671 -0.615601 -0.154175 0.675415 1445641301 -0.377136 -0.611694 -0.145874 0.679932 1445641301 -0.377136 -0.611694 -0.145874 0.679932 1445641301 -0.377136 -0.611694 -0.145874 0.679932 1445641301 -0.377136 -0.611694 -0.145874 0.679932 1445641301 -0.377136 -0.611694 -0.145874 0.679932 1445641301 -0.377136 -0.611694 -0.145874 0.679932 1445641301 -0.365234 -0.615479 -0.126892 0.686829 1445641301 -0.365234 -0.615479 -0.126892 0.686829 1445641301 -0.365234 -0.615479 -0.126892 0.686829 1445641301 -0.365234 -0.615479 -0.126892 0.686829 1445641301 -0.365234 -0.615479 -0.126892 0.686829 1445641301 -0.365234 -0.615479 -0.126892 0.686829 1445641301 -0.349487 -0.622986 -0.121155 0.689270 1445641301 -0.349487 -0.622986 -0.121155 0.689270 1445641301 -0.349487 -0.622986 -0.121155 0.689270 1445641301 -0.349487 -0.622986 -0.121155 0.689270 1445641301 -0.349487 -0.622986 -0.121155 0.689270 1445641301 -0.349487 -0.622986 -0.121155 0.689270 1445641301 -0.355469 -0.622925 -0.151978 0.680054 1445641301 -0.355469 -0.622925 -0.151978 0.680054 1445641301 -0.355469 -0.622925 -0.151978 0.680054 1445641301 -0.355469 -0.622925 -0.151978 0.680054 1445641301 -0.355469 -0.622925 -0.151978 0.680054 1445641301 -0.355469 -0.622925 -0.151978 0.680054 1445641301 -0.374390 -0.618286 -0.186157 0.665527 1445641301 -0.374390 -0.618286 -0.186157 0.665527 1445641301 -0.374390 -0.618286 -0.186157 0.665527 1445641301 -0.374390 -0.618286 -0.186157 0.665527 1445641301 -0.374390 -0.618286 -0.186157 0.665527 1445641301 -0.374390 -0.618286 -0.186157 0.665527 1445641301 -0.374390 -0.618286 -0.186157 0.665527 1445641301 -0.383789 -0.614136 -0.186401 0.663940 1445641301 -0.383789 -0.614136 -0.186401 0.663940 1445641301 -0.383789 -0.614136 -0.186401 0.663940 1445641301 
0.025574 -0.646912 0.572449 0.503174 1445641303 -0.079102 -0.648560 0.655884 0.378113 1445641303 -0.079102 -0.648560 0.655884 0.378113 1445641303 -0.079102 -0.648560 0.655884 0.378113 1445641303 -0.079102 -0.648560 0.655884 0.378113 1445641303 -0.079102 -0.648560 0.655884 0.378113 1445641303 -0.079102 -0.648560 0.655884 0.378113 1445641303 -0.222717 -0.636719 0.686584 0.271240 1445641303 -0.222717 -0.636719 0.686584 0.271240 1445641303 -0.222717 -0.636719 0.686584 0.271240 1445641303 -0.222717 -0.636719 0.686584 0.271240 1445641303 -0.222717 -0.636719 0.686584 0.271240 1445641303 -0.222717 -0.636719 0.686584 0.271240 1445641303 -0.361511 -0.598816 0.689575 0.187622 1445641303 -0.361511 -0.598816 0.689575 0.187622 1445641303 -0.361511 -0.598816 0.689575 0.187622 1445641303 -0.361511 -0.598816 0.689575 0.187622 1445641303 -0.361511 -0.598816 0.689575 0.187622 1445641303 -0.361511 -0.598816 0.689575 0.187622 1445641303 -0.361511 -0.598816 0.689575 0.187622 1445641303 -0.460754 -0.555786 0.680115 0.127625 1445641303 -0.460754 -0.555786 0.680115 0.127625 1445641303 -0.460754 -0.555786 0.680115 0.127625 1445641303 -0.460754 -0.555786 0.680115 0.127625 1445641303 -0.460754 -0.555786 0.680115 0.127625 1445641303 -0.460754 -0.555786 0.680115 0.127625 1445641303 -0.513855 -0.521912 0.673096 0.102722 1445641303 -0.513855 -0.521912 0.673096 0.102722 1445641303 -0.513855 -0.521912 0.673096 0.102722 1445641303 -0.513855 -0.521912 0.673096 0.102722 1445641303 -0.513855 -0.521912 0.673096 0.102722 1445641303 -0.513855 -0.521912 0.673096 0.102722 1445641303 -0.515198 -0.520874 0.669250 0.124146 1445641303 -0.515198 -0.520874 0.669250 0.124146 1445641303 -0.515198 -0.520874 0.669250 0.124146 1445641303 -0.515198 -0.520874 0.669250 0.124146 1445641303 -0.515198 -0.520874 0.669250 0.124146 1445641303 -0.515198 -0.520874 0.669250 0.124146 1445641303 -0.515198 -0.520874 0.669250 0.124146 1445641303 -0.448425 -0.554688 0.677673 0.178772 1445641303 -0.448425 -0.554688 0.677673 0.178772 1445641303 -0.448425 -0.554688 0.677673 0.178772 1445641303 -0.448425 -0.554688 0.677673 0.178772 1445641303 -0.448425 -0.554688 0.677673 0.178772 1445641303 -0.448425 -0.554688 0.677673 0.178772 1445641303 -0.333557 -0.597412 0.671753 0.283875 1445641303 -0.333557 -0.597412 0.671753 0.283875 1445641303 -0.333557 -0.597412 0.671753 0.283875 1445641303 -0.333557 -0.597412 0.671753 0.283875 1445641303 -0.333557 -0.597412 0.671753 0.283875 1445641303 -0.333557 -0.597412 0.671753 0.283875 1445641303 -0.169434 -0.635559 0.637878 0.400635 1445641303 -0.169434 -0.635559 0.637878 0.400635 1445641303 -0.169434 -0.635559 0.637878 0.400635 1445641303 -0.169434 -0.635559 0.637878 0.400635 1445641303 -0.169434 -0.635559 0.637878 0.400635 1445641303 -0.169434 -0.635559 0.637878 0.400635 1445641303 0.041016 -0.634338 0.609131 0.474243 1445641303 0.041016 -0.634338 0.609131 0.474243 1445641303 0.041016 -0.634338 0.609131 0.474243 1445641303 0.041016 -0.634338 0.609131 0.474243 1445641303 0.041016 -0.634338 0.609131 0.474243 1445641303 0.041016 -0.634338 0.609131 0.474243 1445641303 0.041016 -0.634338 0.609131 0.474243 1445641303 0.109436 -0.639893 0.468323 0.599304 1445641303 0.109436 -0.639893 0.468323 0.599304 1445641303 0.109436 -0.639893 0.468323 0.599304 1445641303 0.109436 -0.639893 0.468323 0.599304 1445641303 0.109436 -0.639893 0.468323 0.599304 1445641303 0.109436 -0.639893 0.468323 0.599304 1445641303 0.138306 -0.643921 0.421265 0.623474 1445641303 0.138306 -0.643921 0.421265 0.623474 1445641303 0.138306 -0.643921 0.421265 0.623474 1445641303 0.138306 -0.643921 0.421265 0.623474 1445641303 0.138306 -0.643921 0.421265 0.623474 1445641303 0.138306 -0.643921 0.421265 0.623474 1445641303 0.129944 -0.655029 0.464966 0.581238 1445641303 0.129944 -0.655029 0.464966 0.581238 1445641303 0.129944 -0.655029 0.464966 0.581238 1445641304 0.129944 -0.655029 0.464966 0.581238 1445641304 0.129944 -0.655029 0.464966 0.581238 1445641304 0.129944 -0.655029 0.464966 0.581238 1445641304 0.129944 -0.655029 0.464966 0.581238 1445641304 0.087769 -0.661194 0.518188 0.535339 1445641304 0.087769 -0.661194 0.518188 0.535339 1445641304 0.087769 -0.661194 0.518188 0.535339 1445641304 0.087769 -0.661194 0.518188 0.535339 1445641304 0.087769 -0.661194 0.518188 0.535339 1445641304 0.087769 -0.661194 0.518188 0.535339 1445641304 0.024414 -0.660095 0.597595 0.454468 1445641304 0.024414 -0.660095 0.597595 0.454468 1445641304 0.024414 -0.660095 0.597595 0.454468 1445641304 0.024414 -0.660095 0.597595 0.454468 1445641304 0.024414 -0.660095 0.597595 0.454468 1445641304 0.024414 -0.660095 0.597595 0.454468 1445641304 0.024414 -0.660095 0.597595 0.454468 1445641304 -0.090210 -0.657898 0.668579 0.334656 1445641304 -0.090210 -0.657898 0.668579 0.334656 1445641304 -0.090210 -0.657898 0.668579 0.334656 1445641304 -0.090210 -0.657898 0.668579 0.334656 1445641304 -0.090210 -0.657898 0.668579 0.334656 1445641304 -0.090210 -0.657898 0.668579 0.334656 1445641304 -0.238647 -0.640442 0.696289 0.219177 1445641304 -0.238647 -0.640442 0.696289 0.219177 1445641304 -0.238647 -0.640442 0.696289 0.219177 1445641304 -0.238647 -0.640442 0.696289 0.219177 1445641304 -0.238647 -0.640442 0.696289 0.219177 1445641304 -0.238647 -0.640442 0.696289 0.219177 1445641304 -0.386536 -0.596558 0.692139 0.125183 1445641304 -0.386536 -0.596558 0.692139 0.125183 1445641304 -0.386536 -0.596558 0.692139 0.125183 1445641304 -0.386536 -0.596558 0.692139 0.125183 1445641304 -0.386536 -0.596558 0.692139 0.125183 1445641304 -0.386536 -0.596558 0.692139 0.125183 1445641304 -0.386536 -0.596558 0.692139 0.125183 1445641304 -0.483521 -0.544006 0.682739 0.064148 1445641304 -0.483521 -0.544006 0.682739 0.064148 1445641304 -0.483521 -0.544006 0.682739 0.064148 1445641304 -0.483521 -0.544006 0.682739 0.064148 1445641304 -0.483521 -0.544006 0.682739 0.064148 1445641304 -0.483521 -0.544006 0.682739 0.064148 1445641304 -0.524170 -0.523071 0.670715 0.042297 1445641304 -0.524170 -0.523071 0.670715 0.042297 1445641304 -0.524170 -0.523071 0.670715 0.042297 1445641304 -0.524170 -0.523071 0.670715 0.042297 1445641304 -0.524170 -0.523071 0.670715 0.042297 1445641304 -0.503357 -0.536194 0.672546 0.082764 1445641304 -0.503357 -0.536194 0.672546 0.082764 1445641304 -0.503357 -0.536194 0.672546 0.082764 1445641304 -0.503357 -0.536194 0.672546 0.082764 1445641304 -0.503357 -0.536194 0.672546 0.082764 1445641304 -0.503357 -0.536194 0.672546 0.082764 1445641304 -0.421448 -0.572571 0.682983 0.167603 1445641304 -0.421448 -0.572571 0.682983 0.167603 1445641304 -0.421448 -0.572571 0.682983 0.167603 1445641304 -0.421448 -0.572571 0.682983 0.167603 1445641304 -0.421448 -0.572571 0.682983 0.167603 1445641304 -0.421448 -0.572571 0.682983 0.167603 1445641304 -0.421448 -0.572571 0.682983 0.167603 1445641304 -0.294067 -0.613770 0.673828 0.287720 1445641304 -0.294067 -0.613770 0.673828 0.287720 1445641304 -0.294067 -0.613770 0.673828 0.287720 1445641304 -0.294067 -0.613770 0.673828 0.287720 1445641304 -0.294067 -0.613770 0.673828 0.287720 1445641304 -0.294067 -0.613770 0.673828 0.287720 1445641304 -0.097168 -0.639526 0.655518 0.389648 1445641304 -0.097168 -0.639526 0.655518 0.389648 1445641304 -0.097168 -0.639526 0.655518 0.389648 1445641304 -0.097168 -0.639526 0.655518 0.389648 1445641304 -0.097168 -0.639526 0.655518 0.389648 1445641304 -0.097168 -0.639526 0.655518 0.389648 1445641304 0.037292 -0.625977 0.598328 0.498657 1445641304 0.037292 -0.625977 0.598328 0.498657 1445641304 0.037292 -0.625977 0.598328 0.498657 1445641304 0.037292 -0.625977 0.598328 0.498657 1445641304 0.037292 -0.625977 0.598328 0.498657 1445641304 0.037292 -0.625977 0.598328 0.498657 1445641304 0.112305 -0.629211 0.534058 0.553406 1445641304 0.112305 -0.629211 0.534058 0.553406 1445641304 0.112305 -0.629211 0.534058 0.553406 1445641304 0.112305 -0.629211 0.534058 0.553406 1445641304 0.112305 -0.629211 0.534058 0.553406 1445641304 0.112305 -0.629211 0.534058 0.553406 1445641304 0.112305 -0.629211 0.534058 0.553406 1445641304 0.111877 -0.635376 0.524841 0.555237 1445641304 0.111877 -0.635376 0.524841 0.555237 1445641304 0.111877 -0.635376 0.524841 0.555237 1445641304 0.111877 -0.635376 0.524841 0.555237 1445641304 0.111877 -0.635376 0.524841 0.555237 1445641304 0.111877 -0.635376 0.524841 0.555237 1445641304 0.082642 -0.643799 0.558594 0.516357 1445641304 0.082642 -0.643799 0.558594 0.516357 1445641304 0.082642 -0.643799 0.558594 0.516357 1445641304 0.082642 -0.643799 0.558594 0.516357 1445641304 0.082642 -0.643799 0.558594 0.516357 1445641304 0.082642 -0.643799 0.558594 0.516357 1445641304 0.082642 -0.643799 0.558594 0.516357 1445641304 0.024597 -0.651794 0.607971 0.452698 1445641304 0.024597 -0.651794 0.607971 0.452698 1445641304 0.024597 -0.651794 0.607971 0.452698 1445641304 0.024597 -0.651794 0.607971 0.452698 1445641304 0.024597 -0.651794 0.607971 0.452698 1445641304 0.024597 -0.651794 0.607971 0.452698 1445641304 -0.077148 -0.655762 0.661621 0.355347 1445641304 -0.077148 -0.655762 0.661621 0.355347 1445641304 -0.077148 -0.655762 0.661621 0.355347 1445641304 -0.077148 -0.655762 0.661621 0.355347 1445641304 -0.077148 -0.655762 0.661621 0.355347 1445641304 -0.077148 -0.655762 0.661621 0.355347 1445641304 -0.202881 -0.649353 0.690674 0.245300 1445641304 -0.202881 -0.649353 0.690674 0.245300 1445641304 -0.202881 -0.649353 0.690674 0.245300 1445641304 -0.202881 -0.649353 0.690674 0.245300 1445641305 -0.202881 -0.649353 0.690674 0.245300 1445641305 -0.202881 -0.649353 0.690674 0.245300 1445641305 -0.353943 -0.613770 0.685425 0.167908 1445641305 -0.353943 -0.613770 0.685425 0.167908 1445641305 -0.353943 -0.613770 0.685425 0.167908 1445641305 -0.353943 -0.613770 0.685425 0.167908 1445641305 -0.353943 -0.613770 0.685425 0.167908 1445641305 -0.353943 -0.613770 0.685425 0.167908 1445641305 -0.353943 -0.613770 0.685425 0.167908 1445641305 -0.452148 -0.568298 0.679077 0.106873 1445641305 -0.452148 -0.568298 0.679077 0.106873 1445641305 -0.452148 -0.568298 0.679077 0.106873 1445641305 -0.452148 -0.568298 0.679077 0.106873 1445641305 -0.452148 -0.568298 0.679077 0.106873 1445641305 -0.452148 -0.568298 0.679077 0.106873 1445641305 -0.499573 -0.537292 0.674072 0.085815 1445641305 -0.499573 -0.537292 0.674072 0.085815 1445641305 -0.499573 -0.537292 0.674072 0.085815 1445641305 -0.499573 -0.537292 0.674072 0.085815 1445641305 -0.499573 -0.537292 0.674072 0.085815 1445641305 -0.499573 -0.537292 0.674072 0.085815 1445641305 -0.483093 -0.546875 0.672729 0.122253 1445641305 -0.483093 -0.546875 0.672729 0.122253 1445641305 -0.483093 -0.546875 0.672729 0.122253 1445641305 -0.483093 -0.546875 0.672729 0.122253 1445641305 -0.483093 -0.546875 0.672729 0.122253 1445641305 -0.483093 -0.546875 0.672729 0.122253 1445641305 -0.483093 -0.546875 0.672729 0.122253 1445641305 -0.399170 -0.586731 0.675720 0.199646 1445641305 -0.399170 -0.586731 0.675720 0.199646 1445641305 -0.399170 -0.586731 0.675720 0.199646 1445641305 -0.399170 -0.586731 0.675720 0.199646 1445641305 -0.399170 -0.586731 0.675720 0.199646 1445641305 -0.399170 -0.586731 0.675720 0.199646 1445641305 -0.280273 -0.625671 0.657532 0.312439 1445641305 -0.280273 -0.625671 0.657532 0.312439 1445641305 -0.280273 -0.625671 0.657532 0.312439 1445641305 -0.280273 -0.625671 0.657532 0.312439 1445641305 -0.280273 -0.625671 0.657532 0.312439 1445641305 -0.280273 -0.625671 0.657532 0.312439 1445641305 -0.109314 -0.651428 0.614624 0.431213 1445641305 -0.109314 -0.651428 0.614624 0.431213 1445641305 -0.109314 -0.651428 0.614624 0.431213 1445641305 -0.109314 -0.651428 0.614624 0.431213 1445641305 -0.109314 -0.651428 0.614624 0.431213 1445641305 -0.109314 -0.651428 0.614624 0.431213 1445641305 -0.109314 -0.651428 0.614624 0.431213 1445641305 0.078125 -0.632141 0.569885 0.519104 1445641305 0.078125 -0.632141 0.569885 0.519104 1445641305 0.078125 -0.632141 0.569885 0.519104 1445641305 0.078125 -0.632141 0.569885 0.519104 1445641305 0.078125 -0.632141 0.569885 0.519104 1445641305 0.078125 -0.632141 0.569885 0.519104 1445641305 0.164795 -0.618408 0.467224 0.609985 1445641305 0.164795 -0.618408 0.467224 0.609985 1445641305 0.164795 -0.618408 0.467224 0.609985 1445641305 0.164795 -0.618408 0.467224 0.609985 1445641305 0.164795 -0.618408 0.467224 0.609985 1445641305 0.164795 -0.618408 0.467224 0.609985 1445641305 0.164795 -0.618408 0.467224 0.609985 1445641305 0.195984 -0.607239 0.453918 0.621887 1445641305 0.195984 -0.607239 0.453918 0.621887 1445641305 0.195984 -0.607239 0.453918 0.621887 1445641305 0.195984 -0.607239 0.453918 0.621887 1445641305 0.195984 -0.607239 0.453918 0.621887 1445641305 0.195984 -0.607239 0.453918 0.621887 1445641305 0.172180 -0.625671 0.473145 0.595825 1445641305 0.172180 -0.625671 0.473145 0.595825 1445641305 0.172180 -0.625671 0.473145 0.595825 1445641305 0.172180 -0.625671 0.473145 0.595825 1445641305 0.172180 -0.625671 0.473145 0.595825 1445641305 0.172180 -0.625671 0.473145 0.595825 1445641305 0.172180 -0.625671 0.473145 0.595825 1445641305 0.132629 -0.640015 0.526855 0.543213 1445641305 0.132629 -0.640015 0.526855 0.543213 1445641305 0.132629 -0.640015 0.526855 0.543213 1445641305 0.132629 -0.640015 0.526855 0.543213 1445641305 0.132629 -0.640015 0.526855 0.543213 1445641305 0.132629 -0.640015 0.526855 0.543213 1445641305 0.061584 -0.648865 0.611267 0.448853 1445641305 0.061584 -0.648865 0.611267 0.448853 1445641305 0.061584 -0.648865 0.611267 0.448853 1445641305 0.061584 -0.648865 0.611267 0.448853 1445641305 0.061584 -0.648865 0.611267 0.448853 1445641305 0.061584 -0.648865 0.611267 0.448853 1445641305 0.061584 -0.648865 0.611267 0.448853 1445641305 -0.062622 -0.659119 0.676025 0.323425 1445641305 -0.062622 -0.659119 0.676025 0.323425 1445641305 -0.062622 -0.659119 0.676025 0.323425 1445641305 -0.062622 -0.659119 0.676025 0.323425 1445641305 -0.062622 -0.659119 0.676025 0.323425 1445641305 -0.062622 -0.659119 0.676025 0.323425 1445641305 -0.230347 -0.645508 0.693970 0.220581 1445641305 -0.230347 -0.645508 0.693970 0.220581 1445641305 -0.230347 -0.645508 0.693970 0.220581 1445641305 -0.230347 -0.645508 0.693970 0.220581 1445641305 -0.230347 -0.645508 0.693970 0.220581 1445641305 -0.230347 -0.645508 0.693970 0.220581 1445641305 -0.366943 -0.604492 0.692200 0.144531 1445641305 -0.366943 -0.604492 0.692200 0.144531 1445641305 -0.366943 -0.604492 0.692200 0.144531 1445641305 -0.366943 -0.604492 0.692200 0.144531 1445641305 -0.366943 -0.604492 0.692200 0.144531 1445641305 -0.366943 -0.604492 0.692200 0.144531 1445641305 -0.434937 -0.569092 0.691406 0.094482 1445641305 -0.434937 -0.569092 0.691406 0.094482 1445641305 -0.434937 -0.569092 0.691406 0.094482 1445641305 -0.434937 -0.569092 0.691406 0.094482 1445641305 -0.434937 -0.569092 0.691406 0.094482 1445641305 -0.434937 -0.569092 0.691406 0.094482 1445641305 -0.465088 -0.551514 0.685852 0.095398 1445641305 -0.465088 -0.551514 0.685852 0.095398 1445641305 -0.465088 -0.551514 0.685852 0.095398 1445641305 -0.465088 -0.551514 0.685852 0.095398 1445641305 -0.465088 -0.551514 0.685852 0.095398 1445641306 -0.465088 -0.551514 0.685852 0.095398 1445641306 -0.429626 -0.566589 0.688232 0.143860 1445641306 -0.429626 -0.566589 0.688232 0.143860 1445641306 -0.429626 -0.566589 0.688232 0.143860 1445641306 -0.429626 -0.566589 0.688232 0.143860 1445641306 -0.429626 -0.566589 0.688232 0.143860 1445641306 -0.429626 -0.566589 0.688232 0.143860 1445641306 -0.429626 -0.566589 0.688232 0.143860 1445641306 -0.331116 -0.602295 0.688599 0.231018 1445641306 -0.331116 -0.602295 0.688599 0.231018 1445641306 -0.331116 -0.602295 0.688599 0.231018 1445641306 -0.331116 -0.602295 0.688599 0.231018 1445641306 -0.331116 -0.602295 0.688599 0.231018 1445641306 -0.331116 -0.602295 0.688599 0.231018 1445641306 -0.195313 -0.632629 0.659851 0.355286 1445641306 -0.195313 -0.632629 0.659851 0.355286 1445641306 -0.195313 -0.632629 0.659851 0.355286 1445641306 -0.195313 -0.632629 0.659851 0.355286 1445641306 -0.195313 -0.632629 0.659851 0.355286 1445641306 -0.195313 -0.632629 0.659851 0.355286 1445641306 0.015076 -0.641541 0.624268 0.445496 1445641306 0.015076 -0.641541 0.624268 0.445496 1445641306 0.015076 -0.641541 0.624268 0.445496 1445641306 0.015076 -0.641541 0.624268 0.445496 1445641306 0.015076 -0.641541 0.624268 0.445496 1445641306 0.015076 -0.641541 0.624268 0.445496 1445641306 0.142334 -0.612427 0.524902 0.573730 1445641306 0.142334 -0.612427 0.524902 0.573730 1445641306 0.142334 -0.612427 0.524902 0.573730 1445641306 0.142334 -0.612427 0.524902 0.573730 1445641306 0.142334 -0.612427 0.524902 0.573730 1445641306 0.142334 -0.612427 0.524902 0.573730 1445641306 0.142334 -0.612427 0.524902 0.573730 1445641306 0.206665 -0.599426 0.446106 0.631592 1445641306 0.206665 -0.599426 0.446106 0.631592 1445641306 0.206665 -0.599426 0.446106 0.631592 1445641306 0.206665 -0.599426 0.446106 0.631592 1445641306 0.206665 -0.599426 0.446106 0.631592 1445641306 0.206665 -0.599426 0.446106 0.631592 1445641306 0.198975 -0.603333 0.469421 0.613220 1445641306 0.198975 -0.603333 0.469421 0.613220 1445641306 0.198975 -0.603333 0.469421 0.613220 1445641306 0.198975 -0.603333 0.469421 0.613220 1445641306 0.198975 -0.603333 0.469421 0.613220 1445641306 0.198975 -0.603333 0.469421 0.613220 1445641306 0.198975 -0.603333 0.469421 0.613220 1445641306 0.151855 -0.619385 0.533508 0.555542 1445641306 0.151855 -0.619385 0.533508 0.555542 1445641306 0.151855 -0.619385 0.533508 0.555542 1445641306 0.151855 -0.619385 0.533508 0.555542 1445641306 0.151855 -0.619385 0.533508 0.555542 1445641306 0.151855 -0.619385 0.533508 0.555542 1445641306 0.077942 -0.620239 0.636536 0.451660 1445641306 0.077942 -0.620239 0.636536 0.451660 1445641306 0.077942 -0.620239 0.636536 0.451660 1445641306 0.077942 -0.620239 0.636536 0.451660 1445641306 0.077942 -0.620239 0.636536 0.451660 1445641306 0.077942 -0.620239 0.636536 0.451660 1445641306 -0.050659 -0.617615 0.713196 0.327698 1445641306 -0.050659 -0.617615 0.713196 0.327698 1445641306 -0.050659 -0.617615 0.713196 0.327698 1445641306 -0.050659 -0.617615 0.713196 0.327698 1445641306 -0.050659 -0.617615 0.713196 0.327698 1445641306 -0.050659 -0.617615 0.713196 0.327698 1445641306 -0.050659 -0.617615 0.713196 0.327698 1445641306 -0.210022 -0.600708 0.739319 0.220093 1445641306 -0.210022 -0.600708 0.739319 0.220093 1445641306 -0.210022 -0.600708 0.739319 0.220093 1445641306 -0.210022 -0.600708 0.739319 0.220093 1445641306 -0.210022 -0.600708 0.739319 0.220093 1445641306 -0.210022 -0.600708 0.739319 0.220093 1445641306 -0.359497 -0.568420 0.726685 0.140076 1445641306 -0.359497 -0.568420 0.726685 0.140076 1445641306 -0.359497 -0.568420 0.726685 0.140076 1445641306 -0.359497 -0.568420 0.726685 0.140076 1445641306 -0.359497 -0.568420 0.726685 0.140076 1445641306 -0.359497 -0.568420 0.726685 0.140076 1445641306 -0.461487 -0.525635 0.708069 0.096985 1445641306 -0.461487 -0.525635 0.708069 0.096985 1445641306 -0.461487 -0.525635 0.708069 0.096985 1445641306 -0.461487 -0.525635 0.708069 0.096985 1445641306 -0.461487 -0.525635 0.708069 0.096985 1445641306 -0.461487 -0.525635 0.708069 0.096985 1445641306 -0.508179 -0.494019 0.700256 0.085938 1445641306 -0.508179 -0.494019 0.700256 0.085938 1445641306 -0.508179 -0.494019 0.700256 0.085938 1445641306 -0.508179 -0.494019 0.700256 0.085938 1445641306 -0.508179 -0.494019 0.700256 0.085938 1445641306 -0.508179 -0.494019 0.700256 0.085938 1445641306 -0.476929 -0.505310 0.708313 0.124573 1445641306 -0.476929 -0.505310 0.708313 0.124573 1445641306 -0.476929 -0.505310 0.708313 0.124573 1445641306 -0.476929 -0.505310 0.708313 0.124573 1445641306 -0.476929 -0.505310 0.708313 0.124573 1445641306 -0.476929 -0.505310 0.708313 0.124573 1445641306 -0.378174 -0.546143 0.720459 0.199097 1445641306 -0.378174 -0.546143 0.720459 0.199097 1445641306 -0.378174 -0.546143 0.720459 0.199097 1445641306 -0.378174 -0.546143 0.720459 0.199097 1445641306 -0.378174 -0.546143 0.720459 0.199097 1445641306 -0.378174 -0.546143 0.720459 0.199097 1445641306 -0.240906 -0.597717 0.695313 0.318176 1445641306 -0.240906 -0.597717 0.695313 0.318176 1445641306 -0.240906 -0.597717 0.695313 0.318176 1445641306 -0.240906 -0.597717 0.695313 0.318176 1445641306 -0.240906 -0.597717 0.695313 0.318176 1445641306 -0.240906 -0.597717 0.695313 0.318176 1445641306 -0.240906 -0.597717 0.695313 0.318176 1445641306 -0.025391 -0.628418 0.666992 0.399475 1445641306 -0.025391 -0.628418 0.666992 0.399475 1445641306 -0.025391 -0.628418 0.666992 0.399475 1445641306 -0.025391 -0.628418 0.666992 0.399475 1445641306 -0.025391 -0.628418 0.666992 0.399475 1445641307 -0.025391 -0.628418 0.666992 0.399475 1445641307 0.117126 -0.621155 0.558044 0.537537 1445641307 0.117126 -0.621155 0.558044 0.537537 1445641307 0.117126 -0.621155 0.558044 0.537537 1445641307 0.117126 -0.621155 0.558044 0.537537 1445641307 0.117126 -0.621155 0.558044 0.537537 1445641307 0.117126 -0.621155 0.558044 0.537537 1445641307 0.214355 -0.601929 0.476196 0.604126 1445641307 0.214355 -0.601929 0.476196 0.604126 1445641307 0.214355 -0.601929 0.476196 0.604126 1445641307 0.214355 -0.601929 0.476196 0.604126 1445641307 0.214355 -0.601929 0.476196 0.604126 1445641307 0.214355 -0.601929 0.476196 0.604126 1445641307 0.211975 -0.613770 0.455078 0.609314 1445641307 0.211975 -0.613770 0.455078 0.609314 1445641307 0.211975 -0.613770 0.455078 0.609314 1445641307 0.211975 -0.613770 0.455078 0.609314 1445641307 0.211975 -0.613770 0.455078 0.609314 1445641307 0.211975 -0.613770 0.455078 0.609314 1445641307 0.211975 -0.613770 0.455078 0.609314 1445641307 0.174377 -0.635742 0.500977 0.560730 1445641307 0.174377 -0.635742 0.500977 0.560730 1445641307 0.174377 -0.635742 0.500977 0.560730 1445641307 0.174377 -0.635742 0.500977 0.560730 1445641307 0.174377 -0.635742 0.500977 0.560730 1445641307 0.174377 -0.635742 0.500977 0.560730 1445641307 0.112122 -0.649170 0.575378 0.484619 1445641307 0.112122 -0.649170 0.575378 0.484619 1445641307 0.112122 -0.649170 0.575378 0.484619 1445641307 0.112122 -0.649170 0.575378 0.484619 1445641307 0.112122 -0.649170 0.575378 0.484619 1445641307 0.112122 -0.649170 0.575378 0.484619 1445641307 0.003601 -0.657043 0.651001 0.380066 1445641307 0.003601 -0.657043 0.651001 0.380066 1445641307 0.003601 -0.657043 0.651001 0.380066 1445641307 0.003601 -0.657043 0.651001 0.380066 1445641307 0.003601 -0.657043 0.651001 0.380066 1445641307 0.003601 -0.657043 0.651001 0.380066 1445641307 0.003601 -0.657043 0.651001 0.380066 1445641307 -0.135498 -0.649902 0.700073 0.262878 1445641307 -0.135498 -0.649902 0.700073 0.262878 1445641307 -0.135498 -0.649902 0.700073 0.262878 1445641307 -0.135498 -0.649902 0.700073 0.262878 1445641307 -0.135498 -0.649902 0.700073 0.262878 1445641307 -0.135498 -0.649902 0.700073 0.262878 1445641307 -0.292664 -0.619385 0.707642 0.173279 1445641307 -0.292664 -0.619385 0.707642 0.173279 1445641307 -0.292664 -0.619385 0.707642 0.173279 1445641307 -0.292664 -0.619385 0.707642 0.173279 1445641307 -0.292664 -0.619385 0.707642 0.173279 1445641307 -0.292664 -0.619385 0.707642 0.173279 1445641307 -0.407043 -0.575378 0.702820 0.096680 1445641307 -0.407043 -0.575378 0.702820 0.096680 1445641307 -0.407043 -0.575378 0.702820 0.096680 1445641307 -0.407043 -0.575378 0.702820 0.096680 1445641307 -0.407043 -0.575378 0.702820 0.096680 1445641307 -0.407043 -0.575378 0.702820 0.096680 1445641307 -0.466675 -0.542786 0.696228 0.053833 1445641307 -0.466675 -0.542786 0.696228 0.053833 1445641307 -0.466675 -0.542786 0.696228 0.053833 1445641307 -0.466675 -0.542786 0.696228 0.053833 1445641307 -0.466675 -0.542786 0.696228 0.053833 1445641307 -0.466675 -0.542786 0.696228 0.053833 1445641307 -0.475586 -0.539246 0.691833 0.066528 1445641307 -0.475586 -0.539246 0.691833 0.066528 1445641307 -0.475586 -0.539246 0.691833 0.066528 1445641307 -0.475586 -0.539246 0.691833 0.066528 1445641307 -0.475586 -0.539246 0.691833 0.066528 1445641307 -0.475586 -0.539246 0.691833 0.066528 1445641307 -0.475586 -0.539246 0.691833 0.066528 1445641307 -0.417847 -0.564880 0.700073 0.127502 1445641307 -0.417847 -0.564880 0.700073 0.127502 1445641307 -0.417847 -0.564880 0.700073 0.127502 1445641307 -0.417847 -0.564880 0.700073 0.127502 1445641307 -0.417847 -0.564880 0.700073 0.127502 1445641307 -0.417847 -0.564880 0.700073 0.127502 1445641307 -0.317017 -0.599854 0.694214 0.240173 1445641307 -0.317017 -0.599854 0.694214 0.240173 1445641307 -0.317017 -0.599854 0.694214 0.240173 1445641307 -0.317017 -0.599854 0.694214 0.240173 1445641307 -0.317017 -0.599854 0.694214 0.240173 1445641307 -0.317017 -0.599854 0.694214 0.240173 1445641307 -0.152039 -0.632568 0.669189 0.359009 1445641307 -0.152039 -0.632568 0.669189 0.359009 1445641307 -0.152039 -0.632568 0.669189 0.359009 1445641307 -0.152039 -0.632568 0.669189 0.359009 1445641307 -0.152039 -0.632568 0.669189 0.359009 1445641307 -0.152039 -0.632568 0.669189 0.359009 1445641307 0.044556 -0.627197 0.628906 0.457214 1445641307 0.044556 -0.627197 0.628906 0.457214 1445641307 0.044556 -0.627197 0.628906 0.457214 1445641307 0.044556 -0.627197 0.628906 0.457214 1445641307 0.044556 -0.627197 0.628906 0.457214 1445641307 0.044556 -0.627197 0.628906 0.457214 1445641307 0.044556 -0.627197 0.628906 0.457214 1445641307 0.181946 -0.601929 0.534729 0.564453 1445641307 0.181946 -0.601929 0.534729 0.564453 1445641307 0.181946 -0.601929 0.534729 0.564453 1445641307 0.181946 -0.601929 0.534729 0.564453 1445641307 0.181946 -0.601929 0.534729 0.564453 1445641307 0.181946 -0.601929 0.534729 0.564453 1445641307 0.240234 -0.586304 0.467407 0.616455 1445641307 0.240234 -0.586304 0.467407 0.616455 1445641307 0.240234 -0.586304 0.467407 0.616455 1445641307 0.240234 -0.586304 0.467407 0.616455 1445641307 0.240234 -0.586304 0.467407 0.616455 1445641307 0.240234 -0.586304 0.467407 0.616455 1445641307 0.236633 -0.595825 0.463989 0.611267 1445641307 0.236633 -0.595825 0.463989 0.611267 1445641307 0.236633 -0.595825 0.463989 0.611267 1445641307 0.236633 -0.595825 0.463989 0.611267 1445641307 0.236633 -0.595825 0.463989 0.611267 1445641307 0.236633 -0.595825 0.463989 0.611267 1445641307 0.236633 -0.595825 0.463989 0.611267 1445641308 0.196533 -0.617676 0.498108 0.575989 1445641308 0.196533 -0.617676 0.498108 0.575989 1445641308 0.196533 -0.617676 0.498108 0.575989 1445641308 0.196533 -0.617676 0.498108 0.575989 1445641308 0.196533 -0.617676 0.498108 0.575989 1445641308 0.196533 -0.617676 0.498108 0.575989 1445641308 0.142578 -0.627441 0.565613 0.515747 1445641308 0.142578 -0.627441 0.565613 0.515747 1445641308 0.142578 -0.627441 0.565613 0.515747 1445641308 0.142578 -0.627441 0.565613 0.515747 1445641308 0.142578 -0.627441 0.565613 0.515747 1445641308 0.142578 -0.627441 0.565613 0.515747 1445641308 0.038635 -0.643311 0.624023 0.441833 1445641308 0.038635 -0.643311 0.624023 0.441833 1445641308 0.038635 -0.643311 0.624023 0.441833 1445641308 0.038635 -0.643311 0.624023 0.441833 1445641308 0.038635 -0.643311 0.624023 0.441833 1445641308 0.038635 -0.643311 0.624023 0.441833 1445641308 0.038635 -0.643311 0.624023 0.441833 1445641308 -0.087952 -0.658813 0.669617 0.331360 1445641308 -0.087952 -0.658813 0.669617 0.331360 1445641308 -0.087952 -0.658813 0.669617 0.331360 1445641308 -0.087952 -0.658813 0.669617 0.331360 1445641308 -0.087952 -0.658813 0.669617 0.331360 1445641308 -0.087952 -0.658813 0.669617 0.331360 1445641308 -0.250488 -0.647339 0.683838 0.224976 1445641308 -0.250488 -0.647339 0.683838 0.224976 1445641308 -0.250488 -0.647339 0.683838 0.224976 1445641308 -0.250488 -0.647339 0.683838 0.224976 1445641308 -0.250488 -0.647339 0.683838 0.224976 1445641308 -0.250488 -0.647339 0.683838 0.224976 1445641308 -0.250488 -0.647339 0.683838 0.224976 1445641308 -0.379211 -0.608521 0.685364 0.127075 1445641308 -0.379211 -0.608521 0.685364 0.127075 1445641308 -0.379211 -0.608521 0.685364 0.127075 1445641308 -0.379211 -0.608521 0.685364 0.127075 1445641308 -0.379211 -0.608521 0.685364 0.127075 1445641308 -0.379211 -0.608521 0.685364 0.127075 1445641308 -0.458679 -0.568298 0.680115 0.064636 1445641308 -0.458679 -0.568298 0.680115 0.064636 1445641308 -0.458679 -0.568298 0.680115 0.064636 1445641308 -0.458679 -0.568298 0.680115 0.064636 1445641308 -0.458679 -0.568298 0.680115 0.064636 1445641308 -0.458679 -0.568298 0.680115 0.064636 1445641308 -0.458679 -0.568298 0.680115 0.064636 1445641308 -0.503113 -0.543274 0.670105 0.051819 1445641308 -0.503113 -0.543274 0.670105 0.051819 1445641308 -0.503113 -0.543274 0.670105 0.051819 1445641308 -0.503113 -0.543274 0.670105 0.051819 1445641308 -0.503113 -0.543274 0.670105 0.051819 1445641308 -0.503113 -0.543274 0.670105 0.051819 1445641308 -0.475647 -0.562134 0.670166 0.093262 1445641308 
-0.348328 -0.625305 -0.118286 0.688232 1445641310 -0.348328 -0.625305 -0.118286 0.688232 1445641310 -0.348328 -0.625305 -0.118286 0.688232 1445641310 -0.348328 -0.625305 -0.118286 0.688232 1445641310 -0.348328 -0.625305 -0.118286 0.688232 1445641310 -0.348328 -0.625305 -0.118286 0.688232 1445641310 -0.348328 -0.625305 -0.118286 0.688232 1445641310 -0.346191 -0.625366 -0.118652 0.689209 1445641310 -0.346191 -0.625366 -0.118652 0.689209 1445641310 -0.346191 -0.625366 -0.118652 0.689209 1445641310 -0.346191 -0.625366 -0.118652 0.689209 1445641310 -0.346191 -0.625366 -0.118652 0.689209 1445641310 -0.346191 -0.625366 -0.118652 0.689209 1445641310 -0.341187 -0.625977 -0.117981 0.691284 1445641310 -0.341187 -0.625977 -0.117981 0.691284 1445641310 -0.341187 -0.625977 -0.117981 0.691284 1445641310 -0.341187 -0.625977 -0.117981 0.691284 1445641310 -0.341187 -0.625977 -0.117981 0.691284 1445641310 -0.341187 -0.625977 -0.117981 0.691284 1445641310 -0.341187 -0.625977 -0.117981 0.691284 1445641310 -0.339966 -0.625000 -0.118469 0.692688 1445641310 -0.339966 -0.625000 -0.118469 0.692688 1445641310 -0.339966 -0.625000 -0.118469 0.692688 1445641310 -0.339966 -0.625000 -0.118469 0.692688 1445641310 -0.339966 -0.625000 -0.118469 0.692688 1445641310 -0.339966 -0.625000 -0.118469 0.692688 1445641310 -0.339661 -0.625061 -0.121094 0.692261 1445641310 -0.339661 -0.625061 -0.121094 0.692261 1445641310 -0.339661 -0.625061 -0.121094 0.692261 1445641310 -0.339661 -0.625061 -0.121094 0.692261 1445641310 -0.339661 -0.625061 -0.121094 0.692261 1445641310 -0.339661 -0.625061 -0.121094 0.692261 1445641310 -0.339661 -0.625061 -0.121094 0.692261 1445641310 -0.340881 -0.625427 -0.126221 0.690491 1445641310 -0.340881 -0.625427 -0.126221 0.690491 1445641310 -0.340881 -0.625427 -0.126221 0.690491 1445641310 -0.340881 -0.625427 -0.126221 0.690491 1445641310 -0.340881 -0.625427 -0.126221 0.690491 1445641310 -0.340881 -0.625427 -0.126221 0.690491 1445641310 -0.346680 -0.623108 -0.128906 0.689148 1445641310 -0.346680 -0.623108 -0.128906 0.689148 1445641310 -0.346680 -0.623108 -0.128906 0.689148 1445641310 -0.346680 -0.623108 -0.128906 0.689148 1445641310 -0.346680 -0.623108 -0.128906 0.689148 1445641310 -0.346680 -0.623108 -0.128906 0.689148 1445641310 -0.352661 -0.619934 -0.129761 0.688843 1445641310 -0.352661 -0.619934 -0.129761 0.688843 1445641310 -0.352661 -0.619934 -0.129761 0.688843 1445641310 -0.352661 -0.619934 -0.129761 0.688843 1445641310 -0.352661 -0.619934 -0.129761 0.688843 1445641310 -0.352661 -0.619934 -0.129761 0.688843 1445641310 -0.348450 -0.622192 -0.126221 0.689636 1445641310 -0.348450 -0.622192 -0.126221 0.689636 1445641310 -0.348450 -0.622192 -0.126221 0.689636 1445641310 -0.348450 -0.622192 -0.126221 0.689636 1445641310 -0.348450 -0.622192 -0.126221 0.689636 1445641310 -0.348450 -0.622192 -0.126221 0.689636 1445641310 -0.348450 -0.622192 -0.126221 0.689636 1445641310 -0.338257 -0.627258 -0.116882 0.691711 1445641310 -0.338257 -0.627258 -0.116882 0.691711 1445641310 -0.338257 -0.627258 -0.116882 0.691711 1445641310 -0.338257 -0.627258 -0.116882 0.691711 1445641310 -0.338257 -0.627258 -0.116882 0.691711 1445641310 -0.338257 -0.627258 -0.116882 0.691711 1445641310 -0.332214 -0.630066 -0.108398 0.693542 1445641310 -0.332214 -0.630066 -0.108398 0.693542 1445641310 -0.332214 -0.630066 -0.108398 0.693542 1445641310 -0.332214 -0.630066 -0.108398 0.693542 1445641310 -0.332214 -0.630066 -0.108398 0.693542 1445641310 -0.332214 -0.630066 -0.108398 0.693542 1445641310 -0.333557 -0.627563 -0.105103 0.695618 1445641310 -0.333557 -0.627563 -0.105103 0.695618 1445641310 -0.333557 -0.627563 -0.105103 0.695618 1445641310 -0.333557 -0.627563 -0.105103 0.695618 1445641310 -0.333557 -0.627563 -0.105103 0.695618 1445641310 -0.333557 -0.627563 -0.105103 0.695618 1445641310 -0.333557 -0.627563 -0.105103 0.695618 1445641310 -0.338135 -0.621582 -0.103027 0.699097 1445641310 -0.338135 -0.621582 -0.103027 0.699097 1445641310 -0.338135 -0.621582 -0.103027 0.699097 1445641310 -0.338135 -0.621582 -0.103027 0.699097 1445641310 -0.338135 -0.621582 -0.103027 0.699097 1445641310 -0.338135 -0.621582 -0.103027 0.699097 1445641310 -0.335266 -0.619568 -0.094910 0.703369 1445641310 -0.335266 -0.619568 -0.094910 0.703369 1445641310 -0.335266 -0.619568 -0.094910 0.703369 1445641310 -0.335266 -0.619568 -0.094910 0.703369 1445641310 -0.335266 -0.619568 -0.094910 0.703369 1445641310 -0.335266 -0.619568 -0.094910 0.703369 1445641310 -0.335266 -0.619568 -0.094910 0.703369 1445641310 -0.320862 -0.626648 -0.085205 0.705017 1445641310 -0.320862 -0.626648 -0.085205 0.705017 1445641310 -0.320862 -0.626648 -0.085205 0.705017 1445641310 -0.320862 -0.626648 -0.085205 0.705017 1445641311 -0.320862 -0.626648 -0.085205 0.705017 1445641311 -0.320862 -0.626648 -0.085205 0.705017 1445641311 -0.304504 -0.637451 -0.085205 0.702637 1445641311 -0.304504 -0.637451 -0.085205 0.702637 1445641311 -0.304504 -0.637451 -0.085205 0.702637 1445641311 -0.304504 -0.637451 -0.085205 0.702637 1445641311 -0.304504 -0.637451 -0.085205 0.702637 1445641311 -0.304504 -0.637451 -0.085205 0.702637 1445641311 -0.306763 -0.640564 -0.093811 0.697754 1445641311 -0.306763 -0.640564 -0.093811 0.697754 1445641311 -0.306763 -0.640564 -0.093811 0.697754 1445641311 -0.306763 -0.640564 -0.093811 0.697754 1445641311 -0.306763 -0.640564 -0.093811 0.697754 1445641311 -0.306763 -0.640564 -0.093811 0.697754 1445641311 -0.306763 -0.640564 -0.093811 0.697754 1445641311 -0.336243 -0.627747 -0.113220 0.692871 1445641311 -0.336243 -0.627747 -0.113220 0.692871 1445641311 -0.336243 -0.627747 -0.113220 0.692871 1445641311 -0.336243 -0.627747 -0.113220 0.692871 1445641311 -0.336243 -0.627747 -0.113220 0.692871 1445641311 -0.336243 -0.627747 -0.113220 0.692871 1445641311 -0.364929 -0.612549 -0.132629 0.688538 1445641311 -0.364929 -0.612549 -0.132629 0.688538 1445641311 -0.364929 -0.612549 -0.132629 0.688538 1445641311 -0.364929 -0.612549 -0.132629 0.688538 1445641311 -0.364929 -0.612549 -0.132629 0.688538 1445641311 -0.364929 -0.612549 -0.132629 0.688538 1445641311 -0.364929 -0.612549 -0.132629 0.688538 1445641311 -0.372375 -0.609131 -0.140564 0.686035 1445641311 -0.372375 -0.609131 -0.140564 0.686035 1445641311 -0.372375 -0.609131 -0.140564 0.686035 1445641311 -0.372375 -0.609131 -0.140564 0.686035 1445641311 -0.372375 -0.609131 -0.140564 0.686035 1445641311 -0.372375 -0.609131 -0.140564 0.686035 1445641311 -0.367310 -0.612854 -0.144592 0.684570 1445641311 -0.367310 -0.612854 -0.144592 0.684570 1445641311 -0.367310 -0.612854 -0.144592 0.684570 1445641311 -0.367310 -0.612854 -0.144592 0.684570 1445641311 -0.367310 -0.612854 -0.144592 0.684570 1445641311 -0.367310 -0.612854 -0.144592 0.684570 1445641311 -0.362915 -0.615784 -0.144287 0.684326 1445641311 -0.362915 -0.615784 -0.144287 0.684326 1445641311 -0.362915 -0.615784 -0.144287 0.684326 1445641311 -0.362915 -0.615784 -0.144287 0.684326 1445641311 -0.362915 -0.615784 -0.144287 0.684326 1445641311 -0.362915 -0.615784 -0.144287 0.684326 1445641311 -0.362915 -0.615784 -0.144287 0.684326 1445641311 -0.358887 -0.617065 -0.138489 0.686523 1445641311 -0.358887 -0.617065 -0.138489 0.686523 1445641311 -0.358887 -0.617065 -0.138489 0.686523 1445641311 -0.358887 -0.617065 -0.138489 0.686523 1445641311 -0.358887 -0.617065 -0.138489 0.686523 1445641311 -0.358887 -0.617065 -0.138489 0.686523 1445641311 -0.348816 -0.620911 -0.128174 0.690186 1445641311 -0.348816 -0.620911 -0.128174 0.690186 1445641311 -0.348816 -0.620911 -0.128174 0.690186 1445641311 -0.348816 -0.620911 -0.128174 0.690186 1445641311 -0.348816 -0.620911 -0.128174 0.690186 1445641311 -0.348816 -0.620911 -0.128174 0.690186 1445641311 -0.339844 -0.625244 -0.117676 0.692627 1445641311 -0.339844 -0.625244 -0.117676 0.692627 1445641311 -0.339844 -0.625244 -0.117676 0.692627 1445641311 -0.339844 -0.625244 -0.117676 0.692627 1445641311 -0.339844 -0.625244 -0.117676 0.692627 1445641311 -0.339844 -0.625244 -0.117676 0.692627 1445641311 -0.339844 -0.625244 -0.117676 0.692627 1445641311 -0.338806 -0.625488 -0.115540 0.693237 1445641311 -0.338806 -0.625488 -0.115540 0.693237 1445641311 -0.338806 -0.625488 -0.115540 0.693237 1445641311 -0.338806 -0.625488 -0.115540 0.693237 1445641311 -0.338806 -0.625488 -0.115540 0.693237 1445641311 -0.338806 -0.625488 -0.115540 0.693237 1445641311 -0.345215 -0.620850 -0.117310 0.693970 1445641311 -0.345215 -0.620850 -0.117310 0.693970 1445641311 -0.345215 -0.620850 -0.117310 0.693970 1445641311 -0.345215 -0.620850 -0.117310 0.693970 1445641311 -0.345215 -0.620850 -0.117310 0.693970 1445641311 -0.345215 -0.620850 -0.117310 0.693970 1445641311 -0.345215 -0.620850 -0.117310 0.693970 1445641311 -0.358215 -0.610474 -0.119629 0.696228 1445641311 -0.358215 -0.610474 -0.119629 0.696228 1445641311 -0.358215 -0.610474 -0.119629 0.696228 1445641311 -0.358215 -0.610474 -0.119629 0.696228 1445641311 -0.358215 -0.610474 -0.119629 0.696228 1445641311 -0.358215 -0.610474 -0.119629 0.696228 1445641311 -0.355774 -0.608643 -0.110779 0.700500 1445641311 -0.355774 -0.608643 -0.110779 0.700500 1445641311 -0.355774 -0.608643 -0.110779 0.700500 1445641311 -0.355774 -0.608643 -0.110779 0.700500 1445641311 -0.355774 -0.608643 -0.110779 0.700500 1445641311 -0.355774 -0.608643 -0.110779 0.700500 1445641311 -0.331543 -0.622559 -0.103516 0.701233 1445641311 -0.331543 -0.622559 -0.103516 0.701233 1445641311 -0.331543 -0.622559 -0.103516 0.701233 1445641311 -0.331543 -0.622559 -0.103516 0.701233 1445641311 -0.331543 -0.622559 -0.103516 0.701233 1445641311 -0.331543 -0.622559 -0.103516 0.701233 1445641311 -0.314880 -0.636169 -0.114807 0.694946 1445641311 -0.314880 -0.636169 -0.114807 0.694946 1445641311 -0.314880 -0.636169 -0.114807 0.694946 1445641311 -0.314880 -0.636169 -0.114807 0.694946 1445641311 -0.314880 -0.636169 -0.114807 0.694946 1445641311 -0.314880 -0.636169 -0.114807 0.694946 1445641311 -0.330933 -0.632446 -0.133179 0.687561 1445641311 -0.330933 -0.632446 -0.133179 0.687561 1445641311 -0.330933 -0.632446 -0.133179 0.687561 1445641311 -0.330933 -0.632446 -0.133179 0.687561 1445641311 -0.330933 -0.632446 -0.133179 0.687561 1445641311 -0.330933 -0.632446 -0.133179 0.687561 1445641311 -0.373047 -0.610168 -0.158752 0.680725 1445641311 -0.373047 -0.610168 -0.158752 0.680725 1445641311 -0.373047 -0.610168 -0.158752 0.680725 1445641311 -0.373047 -0.610168 -0.158752 0.680725 1445641311 -0.373047 -0.610168 -0.158752 0.680725 1445641312 -0.373047 -0.610168 -0.158752 0.680725 1445641312 -0.373047 -0.610168 -0.158752 0.680725 1445641312 -0.399109 -0.594177 -0.176331 0.675720 1445641312 -0.399109 -0.594177 -0.176331 0.675720 1445641312 -0.399109 -0.594177 -0.176331 0.675720 1445641312 -0.399109 -0.594177 -0.176331 0.675720 1445641312 -0.399109 -0.594177 -0.176331 0.675720 1445641312 -0.399109 -0.594177 -0.176331 0.675720 1445641312 -0.402649 -0.592224 -0.184326 0.673218 1445641312 -0.402649 -0.592224 -0.184326 0.673218 1445641312 -0.402649 -0.592224 -0.184326 0.673218 1445641312 -0.402649 -0.592224 -0.184326 0.673218 1445641312 -0.402649 -0.592224 -0.184326 0.673218 1445641312 -0.402649 -0.592224 -0.184326 0.673218 1445641312 -0.402649 -0.592224 -0.184326 0.673218 1445641312 -0.402649 -0.593689 -0.194153 0.669128 1445641312 -0.402649 -0.593689 -0.194153 0.669128 1445641312 -0.402649 -0.593689 -0.194153 0.669128 1445641312 -0.402649 -0.593689 -0.194153 0.669128 1445641312 -0.402649 -0.593689 -0.194153 0.669128 1445641312 -0.402649 -0.593689 -0.194153 0.669128 1445641312 -0.401306 -0.594971 -0.199829 0.667114 1445641312 -0.401306 -0.594971 -0.199829 0.667114 1445641312 -0.401306 -0.594971 -0.199829 0.667114 1445641312 -0.401306 -0.594971 -0.199829 0.667114 1445641312 -0.401306 -0.594971 -0.199829 0.667114 1445641312 -0.396545 -0.596741 -0.193848 0.670166 1445641312 -0.396545 -0.596741 -0.193848 0.670166 1445641312 -0.396545 -0.596741 -0.193848 0.670166 1445641312 -0.396545 -0.596741 -0.193848 0.670166 1445641312 -0.396545 -0.596741 -0.193848 0.670166 1445641312 -0.396545 -0.596741 -0.193848 0.670166 1445641312 -0.396545 -0.596741 -0.193848 0.670166 1445641312 -0.390930 -0.599487 -0.184204 0.673706 1445641312 -0.390930 -0.599487 -0.184204 0.673706 1445641312 -0.390930 -0.599487 -0.184204 0.673706 1445641312 -0.390930 -0.599487 -0.184204 0.673706 1445641312 -0.390930 -0.599487 -0.184204 0.673706 1445641312 -0.390930 -0.599487 -0.184204 0.673706 1445641312 -0.390930 -0.599487 -0.184204 0.673706 1445641312 -0.384460 -0.604004 -0.174072 0.676147 1445641312 -0.384460 -0.604004 -0.174072 0.676147 1445641312 -0.384460 -0.604004 -0.174072 0.676147 1445641312 -0.384460 -0.604004 -0.174072 0.676147 1445641312 -0.384460 -0.604004 -0.174072 0.676147 1445641312 -0.377197 -0.608765 -0.162170 0.678833 1445641312 -0.377197 -0.608765 -0.162170 0.678833 1445641312 -0.377197 -0.608765 -0.162170 0.678833 1445641312 -0.377197 -0.608765 -0.162170 0.678833 1445641312 -0.377197 -0.608765 -0.162170 0.678833 1445641312 -0.377197 -0.608765 -0.162170 0.678833 1445641312 -0.377197 -0.608765 -0.162170 0.678833 1445641312 -0.372681 -0.611328 -0.155273 0.680664 1445641312 -0.372681 -0.611328 -0.155273 0.680664 1445641312 -0.372681 -0.611328 -0.155273 0.680664 1445641312 -0.372681 -0.611328 -0.155273 0.680664 1445641312 -0.372681 -0.611328 -0.155273 0.680664 1445641312 -0.372681 -0.611328 -0.155273 0.680664 1445641312 -0.374817 -0.609131 -0.153748 0.681763 1445641312 -0.374817 -0.609131 -0.153748 0.681763 1445641312 -0.374817 -0.609131 -0.153748 0.681763 1445641312 -0.374817 -0.609131 -0.153748 0.681763 1445641312 -0.374817 -0.609131 -0.153748 0.681763 1445641312 -0.374817 -0.609131 -0.153748 0.681763 1445641312 -0.381226 -0.603333 -0.154053 0.683350 1445641312 -0.381226 -0.603333 -0.154053 0.683350 1445641312 -0.381226 -0.603333 -0.154053 0.683350 1445641312 -0.381226 -0.603333 -0.154053 0.683350 1445641312 -0.381226 -0.603333 -0.154053 0.683350 1445641312 -0.381226 -0.603333 -0.154053 0.683350 1445641312 -0.374695 -0.605835 -0.147400 0.686157 1445641312 -0.374695 -0.605835 -0.147400 0.686157 1445641312 -0.374695 -0.605835 -0.147400 0.686157 1445641312 -0.374695 -0.605835 -0.147400 0.686157 1445641312 -0.374695 -0.605835 -0.147400 0.686157 1445641312 -0.374695 -0.605835 -0.147400 0.686157 1445641312 -0.374695 -0.605835 -0.147400 0.686157 1445641312 -0.356934 -0.616699 -0.144470 0.686584 1445641312 -0.356934 -0.616699 -0.144470 0.686584 1445641312 -0.356934 -0.616699 -0.144470 0.686584 1445641312 -0.356934 -0.616699 -0.144470 0.686584 1445641312 -0.356934 -0.616699 -0.144470 0.686584 1445641312 -0.356934 -0.616699 -0.144470 0.686584 1445641312 -0.352600 -0.622925 -0.157471 0.680298 1445641312 -0.352600 -0.622925 -0.157471 0.680298 1445641312 -0.352600 -0.622925 -0.157471 0.680298 1445641312 -0.352600 -0.622925 -0.157471 0.680298 1445641312 -0.352600 -0.622925 -0.157471 0.680298 1445641312 -0.352600 -0.622925 -0.157471 0.680298 1445641312 -0.365601 -0.619141 -0.165649 0.674927 1445641312 -0.365601 -0.619141 -0.165649 0.674927 1445641312 -0.365601 -0.619141 -0.165649 0.674927 1445641312 -0.365601 -0.619141 -0.165649 0.674927 1445641312 -0.365601 -0.619141 -0.165649 0.674927 1445641312 -0.365601 -0.619141 -0.165649 0.674927 1445641312 -0.365601 -0.619141 -0.165649 0.674927 1445641312 -0.395325 -0.602722 -0.178833 0.669678 1445641312 -0.395325 -0.602722 -0.178833 0.669678 1445641312 -0.395325 -0.602722 -0.178833 0.669678 1445641312 -0.395325 -0.602722 -0.178833 0.669678 1445641312 -0.395325 -0.602722 -0.178833 0.669678 1445641312 -0.395325 -0.602722 -0.178833 0.669678 1445641312 -0.415466 -0.590393 -0.195984 0.663635 1445641312 -0.415466 -0.590393 -0.195984 0.663635 1445641312 -0.415466 -0.590393 -0.195984 0.663635 1445641312 -0.415466 -0.590393 -0.195984 0.663635 1445641312 -0.415466 -0.590393 -0.195984 0.663635 1445641312 -0.415466 -0.590393 -0.195984 0.663635 1445641312 -0.418213 -0.588867 -0.209839 0.659058 1445641312 -0.418213 -0.588867 -0.209839 0.659058 1445641312 -0.418213 -0.588867 -0.209839 0.659058 1445641312 -0.418213 -0.588867 -0.209839 0.659058 1445641312 -0.418213 -0.588867 -0.209839 0.659058 1445641312 -0.418213 -0.588867 -0.209839 0.659058 1445641313 -0.414246 -0.590942 -0.212280 0.658875 1445641313 -0.414246 -0.590942 -0.212280 0.658875 1445641313 -0.414246 -0.590942 -0.212280 0.658875 1445641313 -0.414246 -0.590942 -0.212280 0.658875 1445641313 -0.414246 -0.590942 -0.212280 0.658875 1445641313 -0.414246 -0.590942 -0.212280 0.658875 1445641313 -0.408569 -0.593140 -0.206665 0.662231 1445641313 -0.408569 -0.593140 -0.206665 0.662231 1445641313 -0.408569 -0.593140 -0.206665 0.662231 1445641313 -0.408569 -0.593140 -0.206665 0.662231 1445641313 -0.408569 -0.593140 -0.206665 0.662231 1445641313 -0.408569 -0.593140 -0.206665 0.662231 1445641313 -0.394592 -0.600525 -0.192444 0.668274 1445641313 -0.394592 -0.600525 -0.192444 0.668274 1445641313 -0.394592 -0.600525 -0.192444 0.668274 1445641313 -0.394592 -0.600525 -0.192444 0.668274 1445641313 -0.394592 -0.600525 -0.192444 0.668274 1445641313 -0.394592 -0.600525 -0.192444 0.668274 1445641313 -0.394592 -0.600525 -0.192444 0.668274 1445641313 -0.376770 -0.610779 -0.173035 0.674622 1445641313 -0.376770 -0.610779 -0.173035 0.674622 1445641313 -0.376770 -0.610779 -0.173035 0.674622 1445641313 -0.376770 -0.610779 -0.173035 0.674622 1445641313 -0.376770 -0.610779 -0.173035 0.674622 1445641313 -0.376770 -0.610779 -0.173035 0.674622 1445641313 -0.367004 -0.616089 -0.160828 0.678223 1445641313 -0.367004 -0.616089 -0.160828 0.678223 1445641313 -0.367004 -0.616089 -0.160828 0.678223 1445641313 -0.367004 -0.616089 -0.160828 0.678223 1445641313 -0.367004 -0.616089 -0.160828 0.678223 1445641313 -0.367004 -0.616089 -0.160828 0.678223 1445641313 -0.367432 -0.614502 -0.158752 0.679871 1445641313 -0.367432 -0.614502 -0.158752 0.679871 1445641313 -0.367432 -0.614502 -0.158752 0.679871 1445641313 -0.367432 -0.614502 -0.158752 0.679871 1445641313 -0.367432 -0.614502 -0.158752 0.679871 1445641313 -0.367432 -0.614502 -0.158752 0.679871 1445641313 -0.374451 -0.608826 -0.161011 0.680603 1445641313 -0.374451 -0.608826 -0.161011 0.680603 1445641313 -0.374451 -0.608826 -0.161011 0.680603 1445641313 -0.374451 -0.608826 -0.161011 0.680603 1445641313 -0.374451 -0.608826 -0.161011 0.680603 1445641313 -0.374451 -0.608826 -0.161011 0.680603 1445641313 -0.377075 -0.605835 -0.159424 0.682190 1445641313 -0.377075 -0.605835 -0.159424 0.682190 1445641313 -0.377075 -0.605835 -0.159424 0.682190 1445641313 -0.377075 -0.605835 -0.159424 0.682190 1445641313 -0.377075 -0.605835 -0.159424 0.682190 1445641313 -0.377075 -0.605835 -0.159424 0.682190 1445641313 -0.377075 -0.605835 -0.159424 0.682190 1445641313 -0.372803 -0.608521 -0.162598 0.681458 1445641313 -0.372803 -0.608521 -0.162598 0.681458 1445641313 -0.372803 -0.608521 -0.162598 0.681458 1445641313 -0.372803 -0.608521 -0.162598 0.681458 1445641313 -0.372803 -0.608521 -0.162598 0.681458 1445641313 -0.372803 -0.608521 -0.162598 0.681458 1445641313 -0.365356 -0.614258 -0.170105 0.678467 1445641313 -0.365356 -0.614258 -0.170105 0.678467 1445641313 -0.365356 -0.614258 -0.170105 0.678467 1445641313 -0.365356 -0.614258 -0.170105 0.678467 1445641313 -0.365356 -0.614258 -0.170105 0.678467 1445641313 -0.365356 -0.614258 -0.170105 0.678467 1445641313 -0.368835 -0.613892 -0.177185 0.675049 1445641313 -0.368835 -0.613892 -0.177185 0.675049 1445641313 -0.368835 -0.613892 -0.177185 0.675049 1445641313 -0.368835 -0.613892 -0.177185 0.675049 1445641313 -0.368835 -0.613892 -0.177185 0.675049 1445641313 -0.368835 -0.613892 -0.177185 0.675049 1445641313 -0.368835 -0.613892 -0.177185 0.675049 1445641313 -0.387634 -0.603821 -0.190857 0.669861 1445641313 -0.387634 -0.603821 -0.190857 0.669861 1445641313 -0.387634 -0.603821 -0.190857 0.669861 1445641313 -0.387634 -0.603821 -0.190857 0.669861 1445641313 -0.387634 -0.603821 -0.190857 0.669861 1445641313 -0.387634 -0.603821 -0.190857 0.669861 1445641313 -0.406799 -0.593262 -0.206909 0.663147 1445641313 -0.406799 -0.593262 -0.206909 0.663147 1445641313 -0.406799 -0.593262 -0.206909 0.663147 1445641313 -0.406799 -0.593262 -0.206909 0.663147 1445641313 -0.406799 -0.593262 -0.206909 0.663147 1445641313 -0.406799 -0.593262 -0.206909 0.663147 1445641313 -0.419312 -0.585876 -0.216309 0.658936 1445641313 -0.419312 -0.585876 -0.216309 0.658936 1445641313 -0.419312 -0.585876 -0.216309 0.658936 1445641313 -0.419312 -0.585876 -0.216309 0.658936 1445641313 -0.419312 -0.585876 -0.216309 0.658936 1445641313 -0.419312 -0.585876 -0.216309 0.658936 1445641313 -0.416504 -0.586304 -0.216675 0.660217 1445641313 -0.416504 -0.586304 -0.216675 0.660217 1445641313 -0.416504 -0.586304 -0.216675 0.660217 1445641313 -0.416504 -0.586304 -0.216675 0.660217 1445641313 -0.416504 -0.586304 -0.216675 0.660217 1445641313 -0.416504 -0.586304 -0.216675 0.660217 1445641313 -0.416504 -0.586304 -0.216675 0.660217 1445641313 -0.397034 -0.596985 -0.205322 0.666199 1445641313 -0.397034 -0.596985 -0.205322 0.666199 1445641313 -0.397034 -0.596985 -0.205322 0.666199 1445641313 -0.397034 -0.596985 -0.205322 0.666199 1445641313 -0.397034 -0.596985 -0.205322 0.666199 1445641313 -0.397034 -0.596985 -0.205322 0.666199 1445641313 -0.372803 -0.611023 -0.186768 0.672913 1445641313 -0.372803 -0.611023 -0.186768 0.672913 1445641313 -0.372803 -0.611023 -0.186768 0.672913 1445641313 -0.372803 -0.611023 -0.186768 0.672913 1445641313 -0.372803 -0.611023 -0.186768 0.672913 1445641313 -0.372803 -0.611023 -0.186768 0.672913 1445641313 -0.361511 -0.616943 -0.174500 0.676941 1445641313 -0.361511 -0.616943 -0.174500 0.676941 1445641313 -0.361511 -0.616943 -0.174500 0.676941 1445641313 -0.361511 -0.616943 -0.174500 0.676941 1445641313 -0.361511 -0.616943 -0.174500 0.676941 1445641313 -0.361511 -0.616943 -0.174500 0.676941 1445641313 -0.364868 -0.613159 -0.171082 0.679443 1445641314 -0.364868 -0.613159 -0.171082 0.679443 1445641314 -0.364868 -0.613159 -0.171082 0.679443 1445641314 -0.364868 -0.613159 -0.171082 0.679443 1445641314 -0.364868 -0.613159 -0.171082 0.679443 1445641314 -0.364868 -0.613159 -0.171082 0.679443 1445641314 -0.374695 -0.604370 -0.170898 0.682007 1445641314 -0.374695 -0.604370 -0.170898 0.682007 1445641314 -0.374695 -0.604370 -0.170898 0.682007 1445641314 -0.374695 -0.604370 -0.170898 0.682007 1445641314 -0.374695 -0.604370 -0.170898 0.682007 1445641314 -0.374695 -0.604370 -0.170898 0.682007 1445641314 -0.377991 -0.599243 -0.167419 0.685547 1445641314 -0.377991 -0.599243 -0.167419 0.685547 1445641314 -0.377991 -0.599243 -0.167419 0.685547 1445641314 -0.377991 -0.599243 -0.167419 0.685547 1445641314 -0.377991 -0.599243 -0.167419 0.685547 1445641314 -0.377991 -0.599243 -0.167419 0.685547 1445641314 -0.377991 -0.599243 -0.167419 0.685547 1445641314 -0.369934 -0.602417 -0.164063 0.688049 1445641314 -0.369934 -0.602417 -0.164063 0.688049 1445641314 -0.369934 -0.602417 -0.164063 0.688049 1445641314 -0.369934 -0.602417 -0.164063 0.688049 1445641314 -0.369934 -0.602417 -0.164063 0.688049 1445641314 -0.369934 -0.602417 -0.164063 0.688049 1445641314 -0.358765 -0.611084 -0.163879 0.686340 1445641314 -0.358765 -0.611084 -0.163879 0.686340 1445641314 -0.358765 -0.611084 -0.163879 0.686340 1445641314 -0.358765 -0.611084 -0.163879 0.686340 1445641314 -0.358765 -0.611084 -0.163879 0.686340 1445641314 -0.358765 -0.611084 -0.163879 0.686340 1445641314 -0.362915 -0.612305 -0.173889 0.680542 1445641314 -0.362915 -0.612305 -0.173889 0.680542 1445641314 -0.362915 -0.612305 -0.173889 0.680542 1445641314 -0.362915 -0.612305 -0.173889 0.680542 1445641314 -0.362915 -0.612305 -0.173889 0.680542 1445641314 -0.362915 -0.612305 -0.173889 0.680542 1445641314 -0.386047 -0.600586 -0.193359 0.672974 1445641314 -0.386047 -0.600586 -0.193359 0.672974 1445641314 -0.386047 -0.600586 -0.193359 0.672974 1445641314 -0.386047 -0.600586 -0.193359 0.672974 1445641314 -0.386047 -0.600586 -0.193359 0.672974 1445641314 -0.386047 -0.600586 -0.193359 0.672974 1445641314 -0.386047 -0.600586 -0.193359 0.672974 1445641314 -0.405762 -0.588501 -0.210510 0.666870 1445641314 -0.405762 -0.588501 -0.210510 0.666870 1445641314 -0.405762 -0.588501 -0.210510 0.666870 1445641314 -0.405762 -0.588501 -0.210510 0.666870 1445641314 -0.405762 -0.588501 -0.210510 0.666870 1445641314 -0.405762 -0.588501 -0.210510 0.666870 1445641314 -0.409363 -0.585510 -0.214966 0.665894 1445641314 -0.409363 -0.585510 -0.214966 0.665894 1445641314 -0.409363 -0.585510 -0.214966 0.665894 1445641314 -0.409363 -0.585510 -0.214966 0.665894 1445641314 -0.409363 -0.585510 -0.214966 0.665894 1445641314 -0.409363 -0.585510 -0.214966 0.665894 1445641314 -0.403320 -0.589722 -0.212402 0.666687 1445641314 -0.403320 -0.589722 -0.212402 0.666687 1445641314 -0.403320 -0.589722 -0.212402 0.666687 1445641314 -0.403320 -0.589722 -0.212402 0.666687 1445641314 -0.403320 -0.589722 -0.212402 0.666687 1445641314 -0.403320 -0.589722 -0.212402 0.666687 1445641314 -0.403320 -0.589722 -0.212402 0.666687 1445641314 -0.396362 -0.595459 -0.207520 0.667297 1445641314 -0.396362 -0.595459 -0.207520 0.667297 1445641314 -0.396362 -0.595459 -0.207520 0.667297 1445641314 -0.396362 -0.595459 -0.207520 0.667297 1445641314 -0.396362 -0.595459 -0.207520 0.667297 1445641314 -0.396362 -0.595459 -0.207520 0.667297 1445641314 -0.384583 -0.602844 -0.194824 0.671387 1445641314 -0.384583 -0.602844 -0.194824 0.671387 1445641314 -0.384583 -0.602844 -0.194824 0.671387 1445641314 -0.384583 -0.602844 -0.194824 0.671387 1445641314 -0.384583 -0.602844 -0.194824 0.671387 1445641314 -0.384583 -0.602844 -0.194824 0.671387 1445641314 -0.368652 -0.611084 -0.178040 0.677490 1445641314 -0.368652 -0.611084 -0.178040 0.677490 1445641314 -0.368652 -0.611084 -0.178040 0.677490 1445641314 -0.368652 -0.611084 -0.178040 0.677490 1445641314 -0.368652 -0.611084 -0.178040 0.677490 1445641314 -0.368652 -0.611084 -0.178040 0.677490 1445641314 -0.360779 -0.615356 -0.167664 0.680542 1445641314 -0.360779 -0.615356 -0.167664 0.680542 1445641314 -0.360779 -0.615356 -0.167664 0.680542 1445641314 -0.360779 -0.615356 -0.167664 0.680542 1445641314 -0.360779 -0.615356 -0.167664 0.680542 1445641314 -0.360779 -0.615356 -0.167664 0.680542 1445641314 -0.360779 -0.615356 -0.167664 0.680542 1445641314 -0.361023 -0.616089 -0.164551 0.680481 1445641314 -0.361023 -0.616089 -0.164551 0.680481 1445641314 -0.361023 -0.616089 -0.164551 0.680481 1445641314 -0.361023 -0.616089 -0.164551 0.680481 1445641314 -0.361023 -0.616089 -0.164551 0.680481 1445641314 -0.361023 -0.616089 -0.164551 0.680481 1445641314 -0.367920 -0.611877 -0.167908 0.679749 1445641314 -0.367920 -0.611877 -0.167908 0.679749 1445641314 -0.367920 -0.611877 -0.167908 0.679749 1445641314 -0.367920 -0.611877 -0.167908 0.679749 1445641314 -0.367920 -0.611877 -0.167908 0.679749 1445641314 -0.367920 -0.611877 -0.167908 0.679749 1445641314 -0.379700 -0.602844 -0.175232 0.679504 1445641314 -0.379700 -0.602844 -0.175232 0.679504 1445641314 -0.379700 -0.602844 -0.175232 0.679504 1445641314 -0.379700 -0.602844 -0.175232 0.679504 1445641314 -0.379700 -0.602844 -0.175232 0.679504 1445641314 -0.379700 -0.602844 -0.175232 0.679504 1445641314 -0.379700 -0.602844 -0.175232 0.679504 1445641314 -0.383972 -0.597778 -0.179504 0.680481 1445641314 -0.383972 -0.597778 -0.179504 0.680481 1445641314 -0.383972 -0.597778 -0.179504 0.680481 1445641314 -0.383972 -0.597778 -0.179504 0.680481 1445641314 -0.383972 -0.597778 -0.179504 0.680481 1445641314 -0.383972 -0.597778 -0.179504 0.680481 1445641314 -0.380615 -0.601501 -0.189209 0.676453 1445641314 -0.380615 -0.601501 -0.189209 0.676453 1445641315 -0.380615 -0.601501 -0.189209 0.676453 1445641315 -0.380615 -0.601501 -0.189209 0.676453 1445641315 -0.380615 -0.601501 -0.189209 0.676453 1445641315 -0.380615 -0.601501 -0.189209 0.676453 1445641315 -0.384888 -0.603027 -0.204590 0.668152 1445641315 -0.384888 -0.603027 -0.204590 0.668152 1445641315 -0.384888 -0.603027 -0.204590 0.668152 1445641315 -0.384888 -0.603027 -0.204590 0.668152 1445641315 -0.384888 -0.603027 -0.204590 0.668152 1445641315 -0.384888 -0.603027 -0.204590 0.668152 1445641315 -0.384888 -0.603027 -0.204590 0.668152 1445641315 -0.403015 -0.593933 -0.218018 0.661316 1445641315 -0.403015 -0.593933 -0.218018 0.661316 1445641315 -0.403015 -0.593933 -0.218018 0.661316 1445641315 -0.403015 -0.593933 -0.218018 0.661316 1445641315 -0.403015 -0.593933 -0.218018 0.661316 1445641315 -0.403015 -0.593933 -0.218018 0.661316 1445641315 -0.422241 -0.579834 -0.230103 0.657715 1445641315 -0.422241 -0.579834 -0.230103 0.657715 1445641315 -0.422241 -0.579834 -0.230103 0.657715 1445641315 -0.422241 -0.579834 -0.230103 0.657715 1445641315 -0.422241 -0.579834 -0.230103 0.657715 1445641315 -0.422241 -0.579834 -0.230103 0.657715 1445641315 -0.422241 -0.579834 -0.230103 0.657715 1445641315 -0.427856 -0.573425 -0.234497 0.658142 1445641315 -0.427856 -0.573425 -0.234497 0.658142 1445641315 -0.427856 -0.573425 -0.234497 0.658142 1445641315 -0.427856 -0.573425 -0.234497 0.658142 1445641315 -0.427856 -0.573425 -0.234497 0.658142 1445641315 -0.427856 -0.573425 -0.234497 0.658142 1445641315 -0.420593 -0.576660 -0.231934 0.660889 1445641315 -0.420593 -0.576660 -0.231934 0.660889 1445641315 -0.420593 -0.576660 -0.231934 0.660889 1445641315 -0.420593 -0.576660 -0.231934 0.660889 1445641315 -0.420593 -0.576660 -0.231934 0.660889 1445641315 -0.420593 -0.576660 -0.231934 0.660889 1445641315 -0.407471 -0.584778 -0.225098 0.664368 1445641315 -0.407471 -0.584778 -0.225098 0.664368 1445641315 -0.407471 -0.584778 -0.225098 0.664368 1445641315 -0.407471 -0.584778 -0.225098 0.664368 1445641315 -0.407471 -0.584778 -0.225098 0.664368 1445641315 -0.407471 -0.584778 -0.225098 0.664368 1445641315 -0.392456 -0.593628 -0.211731 0.669922 1445641315 -0.392456 -0.593628 -0.211731 0.669922 1445641315 -0.392456 -0.593628 -0.211731 0.669922 1445641315 -0.392456 -0.593628 -0.211731 0.669922 1445641315 
-0.257507 -0.617554 0.691528 0.272278 1445641317 -0.257507 -0.617554 0.691528 0.272278 1445641317 -0.390930 -0.569702 0.694397 0.201233 1445641317 -0.390930 -0.569702 0.694397 0.201233 1445641317 -0.390930 -0.569702 0.694397 0.201233 1445641317 -0.390930 -0.569702 0.694397 0.201233 1445641317 -0.390930 -0.569702 0.694397 0.201233 1445641317 -0.390930 -0.569702 0.694397 0.201233 1445641317 -0.478760 -0.524292 0.687866 0.150757 1445641317 -0.478760 -0.524292 0.687866 0.150757 1445641317 -0.478760 -0.524292 0.687866 0.150757 1445641317 -0.478760 -0.524292 0.687866 0.150757 1445641317 -0.478760 -0.524292 0.687866 0.150757 1445641317 -0.478760 -0.524292 0.687866 0.150757 1445641317 -0.513916 -0.503296 0.684265 0.119873 1445641317 -0.513916 -0.503296 0.684265 0.119873 1445641317 -0.513916 -0.503296 0.684265 0.119873 1445641317 -0.513916 -0.503296 0.684265 0.119873 1445641317 -0.513916 -0.503296 0.684265 0.119873 1445641317 -0.513916 -0.503296 0.684265 0.119873 1445641317 -0.503601 -0.516968 0.678223 0.138428 1445641317 -0.503601 -0.516968 0.678223 0.138428 1445641317 -0.503601 -0.516968 0.678223 0.138428 1445641317 -0.503601 -0.516968 0.678223 0.138428 1445641317 -0.503601 -0.516968 0.678223 0.138428 1445641317 -0.451538 -0.552368 0.669128 0.207947 1445641317 -0.451538 -0.552368 0.669128 0.207947 1445641317 -0.451538 -0.552368 0.669128 0.207947 1445641317 -0.451538 -0.552368 0.669128 0.207947 1445641317 -0.451538 -0.552368 0.669128 0.207947 1445641317 -0.451538 -0.552368 0.669128 0.207947 1445641317 -0.451538 -0.552368 0.669128 0.207947 1445641317 -0.354980 -0.592712 0.663818 0.286377 1445641317 -0.354980 -0.592712 0.663818 0.286377 1445641317 -0.354980 -0.592712 0.663818 0.286377 1445641317 -0.354980 -0.592712 0.663818 0.286377 1445641317 -0.354980 -0.592712 0.663818 0.286377 1445641317 -0.354980 -0.592712 0.663818 0.286377 1445641317 -0.212158 -0.628784 0.652283 0.366211 1445641317 -0.212158 -0.628784 0.652283 0.366211 1445641317 -0.212158 -0.628784 0.652283 0.366211 1445641317 -0.212158 -0.628784 0.652283 0.366211 1445641317 -0.212158 -0.628784 0.652283 0.366211 1445641317 -0.212158 -0.628784 0.652283 0.366211 1445641317 -0.072144 -0.639893 0.612122 0.458923 1445641317 -0.072144 -0.639893 0.612122 0.458923 1445641317 -0.072144 -0.639893 0.612122 0.458923 1445641317 -0.072144 -0.639893 0.612122 0.458923 1445641317 -0.072144 -0.639893 0.612122 0.458923 1445641317 -0.072144 -0.639893 0.612122 0.458923 1445641317 0.069336 -0.631653 0.571350 0.519348 1445641317 0.069336 -0.631653 0.571350 0.519348 1445641317 0.069336 -0.631653 0.571350 0.519348 1445641317 0.069336 -0.631653 0.571350 0.519348 1445641317 0.069336 -0.631653 0.571350 0.519348 1445641317 0.069336 -0.631653 0.571350 0.519348 1445641317 0.124084 -0.626343 0.502808 0.582581 1445641317 0.124084 -0.626343 0.502808 0.582581 1445641317 0.124084 -0.626343 0.502808 0.582581 1445641317 0.124084 -0.626343 0.502808 0.582581 1445641317 0.124084 -0.626343 0.502808 0.582581 1445641317 0.124084 -0.626343 0.502808 0.582581 1445641317 0.124084 -0.626343 0.502808 0.582581 1445641317 0.142029 -0.626343 0.502991 0.578369 1445641317 0.142029 -0.626343 0.502991 0.578369 1445641317 0.142029 -0.626343 0.502991 0.578369 1445641317 0.142029 -0.626343 0.502991 0.578369 1445641317 0.142029 -0.626343 0.502991 0.578369 1445641317 0.142029 -0.626343 0.502991 0.578369 1445641317 0.104614 -0.639771 0.532288 0.544373 1445641317 0.104614 -0.639771 0.532288 0.544373 1445641317 0.104614 -0.639771 0.532288 0.544373 1445641317 0.104614 -0.639771 0.532288 0.544373 1445641317 0.104614 -0.639771 0.532288 0.544373 1445641318 0.104614 -0.639771 0.532288 0.544373 1445641318 0.033447 -0.650696 0.583801 0.484314 1445641318 0.033447 -0.650696 0.583801 0.484314 1445641318 0.033447 -0.650696 0.583801 0.484314 1445641318 0.033447 -0.650696 0.583801 0.484314 1445641318 0.033447 -0.650696 0.583801 0.484314 1445641318 0.033447 -0.650696 0.583801 0.484314 1445641318 -0.068359 -0.653564 0.643738 0.392151 1445641318 -0.068359 -0.653564 0.643738 0.392151 1445641318 -0.068359 -0.653564 0.643738 0.392151 1445641318 -0.068359 -0.653564 0.643738 0.392151 1445641318 -0.068359 -0.653564 0.643738 0.392151 1445641318 -0.068359 -0.653564 0.643738 0.392151 1445641318 -0.068359 -0.653564 0.643738 0.392151 1445641318 -0.201172 -0.640625 0.678528 0.297852 1445641318 -0.201172 -0.640625 0.678528 0.297852 1445641318 -0.201172 -0.640625 0.678528 0.297852 1445641318 -0.201172 -0.640625 0.678528 0.297852 1445641318 -0.201172 -0.640625 0.678528 0.297852 1445641318 -0.201172 -0.640625 0.678528 0.297852 1445641318 -0.337708 -0.605286 0.682983 0.230469 1445641318 -0.337708 -0.605286 0.682983 0.230469 1445641318 -0.337708 -0.605286 0.682983 0.230469 1445641318 -0.337708 -0.605286 0.682983 0.230469 1445641318 -0.337708 -0.605286 0.682983 0.230469 1445641318 -0.337708 -0.605286 0.682983 0.230469 1445641318 -0.427368 -0.568359 0.682434 0.169250 1445641318 -0.427368 -0.568359 0.682434 0.169250 1445641318 -0.427368 -0.568359 0.682434 0.169250 1445641318 -0.427368 -0.568359 0.682434 0.169250 1445641318 -0.427368 -0.568359 0.682434 0.169250 1445641318 -0.427368 -0.568359 0.682434 0.169250 1445641318 -0.476013 -0.545288 0.675659 0.140076 1445641318 -0.476013 -0.545288 0.675659 0.140076 1445641318 -0.476013 -0.545288 0.675659 0.140076 1445641318 -0.476013 -0.545288 0.675659 0.140076 1445641318 -0.476013 -0.545288 0.675659 0.140076 1445641318 -0.476013 -0.545288 0.675659 0.140076 1445641318 -0.474976 -0.547668 0.673279 0.145691 1445641318 -0.474976 -0.547668 0.673279 0.145691 1445641318 -0.474976 -0.547668 0.673279 0.145691 1445641318 -0.474976 -0.547668 0.673279 0.145691 1445641318 -0.474976 -0.547668 0.673279 0.145691 1445641318 -0.474976 -0.547668 0.673279 0.145691 1445641318 -0.474976 -0.547668 0.673279 0.145691 1445641318 -0.436218 -0.568237 0.670044 0.194580 1445641318 -0.436218 -0.568237 0.670044 0.194580 1445641318 -0.436218 -0.568237 0.670044 0.194580 1445641318 -0.436218 -0.568237 0.670044 0.194580 1445641318 -0.436218 -0.568237 0.670044 0.194580 1445641318 -0.436218 -0.568237 0.670044 0.194580 1445641318 -0.339417 -0.604614 0.670044 0.265137 1445641318 -0.339417 -0.604614 0.670044 0.265137 1445641318 -0.339417 -0.604614 0.670044 0.265137 1445641318 -0.339417 -0.604614 0.670044 0.265137 1445641318 -0.339417 -0.604614 0.670044 0.265137 1445641318 -0.339417 -0.604614 0.670044 0.265137 1445641318 -0.194092 -0.636353 0.669495 0.330322 1445641318 -0.194092 -0.636353 0.669495 0.330322 1445641318 -0.194092 -0.636353 0.669495 0.330322 1445641318 -0.194092 -0.636353 0.669495 0.330322 1445641318 -0.194092 -0.636353 0.669495 0.330322 1445641318 -0.194092 -0.636353 0.669495 0.330322 1445641318 -0.194092 -0.636353 0.669495 0.330322 1445641318 -0.053101 -0.642212 0.643188 0.413513 1445641318 -0.053101 -0.642212 0.643188 0.413513 1445641318 -0.053101 -0.642212 0.643188 0.413513 1445641318 -0.053101 -0.642212 0.643188 0.413513 1445641318 -0.053101 -0.642212 0.643188 0.413513 1445641318 -0.053101 -0.642212 0.643188 0.413513 1445641318 0.040161 -0.631165 0.597656 0.492676 1445641318 0.040161 -0.631165 0.597656 0.492676 1445641318 0.040161 -0.631165 0.597656 0.492676 1445641318 0.040161 -0.631165 0.597656 0.492676 1445641318 0.040161 -0.631165 0.597656 0.492676 1445641318 0.040161 -0.631165 0.597656 0.492676 1445641318 0.099609 -0.632996 0.556885 0.528442 1445641318 0.099609 -0.632996 0.556885 0.528442 1445641318 0.099609 -0.632996 0.556885 0.528442 1445641318 0.099609 -0.632996 0.556885 0.528442 1445641318 0.099609 -0.632996 0.556885 0.528442 1445641318 0.099609 -0.632996 0.556885 0.528442 1445641318 0.085999 -0.636597 0.562744 0.520203 1445641318 0.085999 -0.636597 0.562744 0.520203 1445641318 0.085999 -0.636597 0.562744 0.520203 1445641318 0.085999 -0.636597 0.562744 0.520203 1445641318 0.085999 -0.636597 0.562744 0.520203 1445641318 0.085999 -0.636597 0.562744 0.520203 1445641318 0.085999 -0.636597 0.562744 0.520203 1445641318 0.036743 -0.647095 0.602112 0.466187 1445641318 0.036743 -0.647095 0.602112 0.466187 1445641318 0.036743 -0.647095 0.602112 0.466187 1445641318 0.036743 -0.647095 0.602112 0.466187 1445641318 0.036743 -0.647095 0.602112 0.466187 1445641318 0.036743 -0.647095 0.602112 0.466187 1445641318 -0.049561 -0.653320 0.651855 0.381714 1445641318 -0.049561 -0.653320 0.651855 0.381714 1445641318 -0.049561 -0.653320 0.651855 0.381714 1445641318 -0.049561 -0.653320 0.651855 0.381714 1445641318 -0.049561 -0.653320 0.651855 0.381714 1445641318 -0.049561 -0.653320 0.651855 0.381714 1445641318 -0.166321 -0.646667 0.683899 0.293945 1445641318 -0.166321 -0.646667 0.683899 0.293945 1445641318 -0.166321 -0.646667 0.683899 0.293945 1445641318 -0.166321 -0.646667 0.683899 0.293945 1445641318 -0.166321 -0.646667 0.683899 0.293945 1445641318 -0.166321 -0.646667 0.683899 0.293945 1445641318 -0.288940 -0.623535 0.691528 0.222656 1445641318 -0.288940 -0.623535 0.691528 0.222656 1445641318 -0.288940 -0.623535 0.691528 0.222656 1445641318 -0.288940 -0.623535 0.691528 0.222656 1445641318 -0.288940 -0.623535 0.691528 0.222656 1445641318 -0.288940 -0.623535 0.691528 0.222656 1445641318 -0.288940 -0.623535 0.691528 0.222656 1445641319 -0.389526 -0.590088 0.686707 0.168945 1445641319 -0.389526 -0.590088 0.686707 0.168945 1445641319 -0.389526 -0.590088 0.686707 0.168945 1445641319 -0.389526 -0.590088 0.686707 0.168945 1445641319 -0.389526 -0.590088 0.686707 0.168945 1445641319 -0.389526 -0.590088 0.686707 0.168945 1445641319 -0.445679 -0.565063 0.679871 0.140808 1445641319 -0.445679 -0.565063 0.679871 0.140808 1445641319 -0.445679 -0.565063 0.679871 0.140808 1445641319 -0.445679 -0.565063 0.679871 0.140808 1445641319 -0.445679 -0.565063 0.679871 0.140808 1445641319 -0.455505 -0.562256 0.674927 0.144409 1445641319 -0.455505 -0.562256 0.674927 0.144409 1445641319 -0.455505 -0.562256 0.674927 0.144409 1445641319 -0.455505 -0.562256 0.674927 0.144409 1445641319 -0.455505 -0.562256 0.674927 0.144409 1445641319 -0.455505 -0.562256 0.674927 0.144409 1445641319 -0.422485 -0.576599 0.672546 0.191833 1445641319 -0.422485 -0.576599 0.672546 0.191833 1445641319 -0.422485 -0.576599 0.672546 0.191833 1445641319 -0.422485 -0.576599 0.672546 0.191833 1445641319 -0.422485 -0.576599 0.672546 0.191833 1445641319 -0.422485 -0.576599 0.672546 0.191833 1445641319 -0.338867 -0.601990 0.668701 0.275024 1445641319 -0.338867 -0.601990 0.668701 0.275024 1445641319 -0.338867 -0.601990 0.668701 0.275024 1445641319 -0.338867 -0.601990 0.668701 0.275024 1445641319 -0.338867 -0.601990 0.668701 0.275024 1445641319 -0.338867 -0.601990 0.668701 0.275024 1445641319 -0.338867 -0.601990 0.668701 0.275024 1445641319 -0.202881 -0.630920 0.653259 0.366089 1445641319 -0.202881 -0.630920 0.653259 0.366089 1445641319 -0.202881 -0.630920 0.653259 0.366089 1445641319 -0.202881 -0.630920 0.653259 0.366089 1445641319 -0.202881 -0.630920 0.653259 0.366089 1445641319 -0.202881 -0.630920 0.653259 0.366089 1445641319 -0.032959 -0.640747 0.609375 0.465881 1445641319 -0.032959 -0.640747 0.609375 0.465881 1445641319 -0.032959 -0.640747 0.609375 0.465881 1445641319 -0.032959 -0.640747 0.609375 0.465881 1445641319 -0.032959 -0.640747 0.609375 0.465881 1445641319 -0.032959 -0.640747 0.609375 0.465881 1445641319 0.091431 -0.623108 0.553955 0.544495 1445641319 0.091431 -0.623108 0.553955 0.544495 1445641319 0.091431 -0.623108 0.553955 0.544495 1445641319 0.091431 -0.623108 0.553955 0.544495 1445641319 0.091431 -0.623108 0.553955 0.544495 1445641319 0.091431 -0.623108 0.553955 0.544495 1445641319 0.091431 -0.623108 0.553955 0.544495 1445641319 0.106018 -0.634888 0.507629 0.572693 1445641319 0.106018 -0.634888 0.507629 0.572693 1445641319 0.106018 -0.634888 0.507629 0.572693 1445641319 0.106018 -0.634888 0.507629 0.572693 1445641319 0.106018 -0.634888 0.507629 0.572693 1445641319 0.106018 -0.634888 0.507629 0.572693 1445641319 0.081604 -0.643677 0.549561 0.526306 1445641319 0.081604 -0.643677 0.549561 0.526306 1445641319 0.081604 -0.643677 0.549561 0.526306 1445641319 0.081604 -0.643677 0.549561 0.526306 1445641319 0.081604 -0.643677 0.549561 0.526306 1445641319 0.081604 -0.643677 0.549561 0.526306 1445641319 0.019409 -0.651184 0.603760 0.459351 1445641319 0.019409 -0.651184 0.603760 0.459351 1445641319 0.019409 -0.651184 0.603760 0.459351 1445641319 0.019409 -0.651184 0.603760 0.459351 1445641319 0.019409 -0.651184 0.603760 0.459351 1445641319 0.019409 -0.651184 0.603760 0.459351 1445641319 -0.069885 -0.646606 0.663025 0.370605 1445641319 -0.069885 -0.646606 0.663025 0.370605 1445641319 -0.069885 -0.646606 0.663025 0.370605 1445641319 -0.069885 -0.646606 0.663025 0.370605 1445641319 -0.069885 -0.646606 0.663025 0.370605 1445641319 -0.069885 -0.646606 0.663025 0.370605 1445641319 -0.179565 -0.632324 0.701965 0.274048 1445641319 -0.179565 -0.632324 0.701965 0.274048 1445641319 -0.179565 -0.632324 0.701965 0.274048 1445641319 -0.179565 -0.632324 0.701965 0.274048 1445641319 -0.179565 -0.632324 0.701965 0.274048 1445641319 -0.179565 -0.632324 0.701965 0.274048 1445641319 -0.179565 -0.632324 0.701965 0.274048 1445641319 -0.309937 -0.603149 0.707153 0.200256 1445641319 -0.309937 -0.603149 0.707153 0.200256 1445641319 -0.309937 -0.603149 0.707153 0.200256 1445641319 -0.309937 -0.603149 0.707153 0.200256 1445641319 -0.309937 -0.603149 0.707153 0.200256 1445641319 -0.309937 -0.603149 0.707153 0.200256 1445641319 -0.309937 -0.603149 0.707153 0.200256 1445641319 -0.419250 -0.562561 0.698547 0.140930 1445641319 -0.419250 -0.562561 0.698547 0.140930 1445641319 -0.419250 -0.562561 0.698547 0.140930 1445641319 -0.419250 -0.562561 0.698547 0.140930 1445641319 -0.419250 -0.562561 0.698547 0.140930 1445641319 -0.480591 -0.529602 0.690063 0.111023 1445641319 -0.480591 -0.529602 0.690063 0.111023 1445641319 -0.480591 -0.529602 0.690063 0.111023 1445641319 -0.480591 -0.529602 0.690063 0.111023 1445641319 -0.480591 -0.529602 0.690063 0.111023 1445641319 -0.480591 -0.529602 0.690063 0.111023 1445641319 -0.480591 -0.529602 0.690063 0.111023 1445641319 -0.496582 -0.515442 0.689331 0.112122 1445641319 -0.496582 -0.515442 0.689331 0.112122 1445641319 -0.496582 -0.515442 0.689331 0.112122 1445641319 -0.496582 -0.515442 0.689331 0.112122 1445641319 -0.496582 -0.515442 0.689331 0.112122 1445641319 -0.447083 -0.544006 0.694641 0.147461 1445641319 -0.447083 -0.544006 0.694641 0.147461 1445641319 -0.447083 -0.544006 0.694641 0.147461 1445641319 -0.447083 -0.544006 0.694641 0.147461 1445641319 -0.447083 -0.544006 0.694641 0.147461 1445641319 -0.447083 -0.544006 0.694641 0.147461 1445641319 -0.447083 -0.544006 0.694641 0.147461 1445641319 -0.353821 -0.586670 0.691345 0.229370 1445641320 -0.353821 -0.586670 0.691345 0.229370 1445641320 -0.353821 -0.586670 0.691345 0.229370 1445641320 -0.353821 -0.586670 0.691345 0.229370 1445641320 -0.353821 -0.586670 0.691345 0.229370 1445641320 -0.353821 -0.586670 0.691345 0.229370 1445641320 -0.210999 -0.628479 0.668762 0.336426 1445641320 -0.210999 -0.628479 0.668762 0.336426 1445641320 -0.210999 -0.628479 0.668762 0.336426 1445641320 -0.210999 -0.628479 0.668762 0.336426 1445641320 -0.210999 -0.628479 0.668762 0.336426 1445641320 -0.210999 -0.628479 0.668762 0.336426 1445641320 -0.210999 -0.628479 0.668762 0.336426 1445641320 -0.033875 -0.650757 0.617432 0.440552 1445641320 -0.033875 -0.650757 0.617432 0.440552 1445641320 -0.033875 -0.650757 0.617432 0.440552 1445641320 -0.033875 -0.650757 0.617432 0.440552 1445641320 -0.033875 -0.650757 0.617432 0.440552 1445641320 -0.033875 -0.650757 0.617432 0.440552 1445641320 0.084961 -0.637817 0.526855 0.555359 1445641320 0.084961 -0.637817 0.526855 0.555359 1445641320 0.084961 -0.637817 0.526855 0.555359 1445641320 0.084961 -0.637817 0.526855 0.555359 1445641320 0.084961 -0.637817 0.526855 0.555359 1445641320 0.084961 -0.637817 0.526855 0.555359 1445641320 0.134766 -0.635803 0.453552 0.609802 1445641320 0.134766 -0.635803 0.453552 0.609802 1445641320 0.134766 -0.635803 0.453552 0.609802 1445641320 0.134766 -0.635803 0.453552 0.609802 1445641320 0.134766 -0.635803 0.453552 0.609802 1445641320 0.134766 -0.635803 0.453552 0.609802 1445641320 0.139038 -0.633667 0.476440 0.593384 1445641320 0.139038 -0.633667 0.476440 0.593384 1445641320 0.139038 -0.633667 0.476440 0.593384 1445641320 0.139038 -0.633667 0.476440 0.593384 1445641320 0.139038 -0.633667 0.476440 0.593384 1445641320 0.139038 -0.633667 0.476440 0.593384 1445641320 0.139038 -0.633667 0.476440 0.593384 1445641320 0.104980 -0.637268 0.535217 0.544373 1445641320 0.104980 -0.637268 0.535217 0.544373 1445641320 0.104980 -0.637268 0.535217 0.544373 1445641320 0.104980 -0.637268 0.535217 0.544373 1445641320 0.104980 -0.637268 0.535217 0.544373 1445641320 0.104980 -0.637268 0.535217 0.544373 1445641320 0.104980 -0.637268 0.535217 0.544373 1445641320 0.040649 -0.640625 0.615295 0.457520 1445641320 0.040649 -0.640625 0.615295 0.457520 1445641320 0.040649 -0.640625 0.615295 0.457520 1445641320 0.040649 -0.640625 0.615295 0.457520 1445641320 0.040649 -0.640625 0.615295 0.457520 1445641320 -0.068054 -0.640320 0.682800 0.345154 1445641320 -0.068054 -0.640320 0.682800 0.345154 1445641320 -0.068054 -0.640320 0.682800 0.345154 1445641320 -0.068054 -0.640320 0.682800 0.345154 1445641320 -0.068054 -0.640320 0.682800 0.345154 1445641320 -0.068054 -0.640320 0.682800 0.345154 1445641320 -0.068054 -0.640320 0.682800 0.345154 1445641320 -0.210510 -0.626465 0.708496 0.247498 1445641320 -0.210510 -0.626465 0.708496 0.247498 1445641320 -0.210510 -0.626465 0.708496 0.247498 1445641320 -0.210510 -0.626465 0.708496 0.247498 1445641320 -0.210510 -0.626465 0.708496 0.247498 1445641320 -0.210510 -0.626465 0.708496 0.247498 1445641320 -0.210510 -0.626465 0.708496 0.247498 1445641320 -0.345764 -0.590881 0.708130 0.172668 1445641320 -0.345764 -0.590881 0.708130 0.172668 1445641320 -0.345764 -0.590881 0.708130 0.172668 1445641320 -0.345764 -0.590881 0.708130 0.172668 1445641320 -0.345764 -0.590881 0.708130 0.172668 1445641320 -0.345764 -0.590881 0.708130 0.172668 1445641320 -0.435669 -0.551819 0.700684 0.121582 1445641320 -0.435669 -0.551819 0.700684 0.121582 1445641320 -0.435669 -0.551819 0.700684 0.121582 1445641320 -0.435669 -0.551819 0.700684 0.121582 1445641320 -0.435669 -0.551819 0.700684 0.121582 1445641320 -0.463074 -0.539795 0.696594 0.094543 1445641320 -0.463074 -0.539795 0.696594 0.094543 1445641320 -0.463074 -0.539795 0.696594 0.094543 1445641320 -0.463074 -0.539795 0.696594 0.094543 1445641320 -0.463074 -0.539795 0.696594 0.094543 1445641320 -0.463074 -0.539795 0.696594 0.094543 1445641320 -0.463074 -0.539795 0.696594 0.094543 1445641320 -0.450012 -0.549438 0.693054 0.123596 1445641320 -0.450012 -0.549438 0.693054 0.123596 1445641320 -0.450012 -0.549438 0.693054 0.123596 1445641320 -0.450012 -0.549438 0.693054 0.123596 1445641320 -0.450012 -0.549438 0.693054 0.123596 1445641320 -0.450012 -0.549438 0.693054 0.123596 1445641320 -0.381592 -0.578247 0.694885 0.192810 1445641320 -0.381592 -0.578247 0.694885 0.192810 1445641320 -0.381592 -0.578247 0.694885 0.192810 1445641320 -0.381592 -0.578247 0.694885 0.192810 1445641320 -0.381592 -0.578247 0.694885 0.192810 1445641320 -0.381592 -0.578247 0.694885 0.192810 1445641320 -0.266174 -0.612854 0.688599 0.281860 1445641320 -0.266174 -0.612854 0.688599 0.281860 1445641320 -0.266174 -0.612854 0.688599 0.281860 1445641320 -0.266174 -0.612854 0.688599 0.281860 1445641320 -0.266174 -0.612854 0.688599 0.281860 1445641320 -0.266174 -0.612854 0.688599 0.281860 1445641320 -0.110413 -0.628784 0.662842 0.391235 1445641320 -0.110413 -0.628784 0.662842 0.391235 1445641320 -0.110413 -0.628784 0.662842 0.391235 1445641320 -0.110413 -0.628784 0.662842 0.391235 1445641320 -0.110413 -0.628784 0.662842 0.391235 1445641320 -0.110413 -0.628784 0.662842 0.391235 1445641320 -0.110413 -0.628784 0.662842 0.391235 1445641320 0.073486 -0.609863 0.623108 0.484070 1445641320 0.073486 -0.609863 0.623108 0.484070 1445641320 0.073486 -0.609863 0.623108 0.484070 1445641320 0.073486 -0.609863 0.623108 0.484070 1445641320 0.073486 -0.609863 0.623108 0.484070 1445641320 0.073486 -0.609863 0.623108 0.484070 1445641320 0.185608 -0.588928 0.514771 0.594727 1445641320 0.185608 -0.588928 0.514771 0.594727 1445641321 0.185608 -0.588928 0.514771 0.594727 1445641321 0.185608 -0.588928 0.514771 0.594727 1445641321 0.185608 -0.588928 0.514771 0.594727 1445641321 0.185608 -0.588928 0.514771 0.594727 1445641321 0.255249 -0.560303 0.464355 0.636597 1445641321 0.255249 -0.560303 0.464355 0.636597 1445641321 0.255249 -0.560303 0.464355 0.636597 1445641321 0.255249 -0.560303 0.464355 0.636597 1445641321 0.255249 -0.560303 0.464355 0.636597 1445641321 0.255249 -0.560303 0.464355 0.636597 1445641321 0.255249 -0.560303 0.464355 0.636597 1445641321 0.258484 -0.566101 0.446716 0.642761 1445641321 0.258484 -0.566101 0.446716 0.642761 1445641321 0.258484 -0.566101 0.446716 0.642761 1445641321 0.258484 -0.566101 0.446716 0.642761 1445641321 0.258484 -0.566101 0.446716 0.642761 1445641321 0.258484 -0.566101 0.446716 0.642761 1445641321 0.243286 -0.572449 0.482056 0.617004 1445641321 0.243286 -0.572449 0.482056 0.617004 1445641321 0.243286 -0.572449 0.482056 0.617004 1445641321 0.243286 -0.572449 0.482056 0.617004 1445641321 0.243286 -0.572449 0.482056 0.617004 1445641321 0.243286 -0.572449 0.482056 0.617004 1445641321 0.211792 -0.572510 0.546631 0.573181 1445641321 0.211792 -0.572510 0.546631 0.573181 1445641321 0.211792 -0.572510 0.546631 0.573181 1445641321 0.211792 -0.572510 0.546631 0.573181 1445641321 0.211792 -0.572510 0.546631 0.573181 1445641321 0.211792 -0.572510 0.546631 0.573181 1445641321 0.211792 -0.572510 0.546631 0.573181 1445641321 0.136719 -0.585266 0.624329 0.498901 1445641321 0.136719 -0.585266 0.624329 0.498901 1445641321 0.136719 -0.585266 0.624329 0.498901 1445641321 0.136719 -0.585266 0.624329 0.498901 1445641321 0.136719 -0.585266 0.624329 0.498901 1445641321 0.136719 -0.585266 0.624329 0.498901 1445641321 0.009705 -0.605530 0.690125 0.396118 1445641321 0.009705 -0.605530 0.690125 0.396118 1445641321 0.009705 -0.605530 0.690125 0.396118 1445641321 0.009705 -0.605530 0.690125 0.396118 1445641321 0.009705 -0.605530 0.690125 0.396118 1445641321 0.009705 -0.605530 0.690125 0.396118 1445641321 -0.152527 -0.607666 0.720825 0.296387 1445641321 -0.152527 -0.607666 0.720825 0.296387 1445641321 -0.152527 -0.607666 0.720825 0.296387 1445641321 -0.152527 -0.607666 0.720825 0.296387 1445641321 -0.152527 -0.607666 0.720825 0.296387 1445641321 -0.152527 -0.607666 0.720825 0.296387 1445641321 -0.310974 -0.582703 0.721741 0.206909 1445641321 -0.310974 -0.582703 0.721741 0.206909 1445641321 -0.310974 -0.582703 0.721741 0.206909 1445641321 -0.310974 -0.582703 0.721741 0.206909 1445641321 -0.310974 -0.582703 0.721741 0.206909 1445641321 -0.310974 -0.582703 0.721741 0.206909 1445641321 -0.310974 -0.582703 0.721741 0.206909 1445641321 -0.440002 -0.537109 0.706848 0.135132 1445641321 -0.440002 -0.537109 0.706848 0.135132 1445641321 -0.440002 -0.537109 0.706848 0.135132 1445641321 -0.440002 -0.537109 0.706848 0.135132 1445641321 -0.440002 -0.537109 0.706848 0.135132 1445641321 -0.440002 -0.537109 0.706848 0.135132 1445641321 -0.515259 -0.494629 0.693420 0.095093 1445641321 -0.515259 -0.494629 0.693420 0.095093 1445641321 -0.515259 -0.494629 0.693420 0.095093 1445641321 -0.515259 -0.494629 0.693420 0.095093 1445641321 -0.515259 -0.494629 0.693420 0.095093 1445641321 -0.515259 -0.494629 0.693420 0.095093 1445641321 -0.543030 -0.477844 0.684692 0.089355 1445641321 -0.543030 -0.477844 0.684692 0.089355 1445641321 -0.543030 -0.477844 0.684692 0.089355 1445641321 -0.543030 -0.477844 0.684692 0.089355 1445641321 -0.543030 -0.477844 0.684692 0.089355 1445641321 -0.543030 -0.477844 0.684692 0.089355 1445641321 -0.543030 -0.477844 0.684692 0.089355 1445641321 -0.509399 -0.500549 0.687073 0.133911 1445641321 -0.509399 -0.500549 0.687073 0.133911 1445641321 -0.509399 -0.500549 0.687073 0.133911 1445641321 -0.509399 -0.500549 0.687073 0.133911 1445641321 -0.509399 -0.500549 0.687073 0.133911 1445641321 -0.509399 -0.500549 0.687073 0.133911 1445641321 -0.410950 -0.549377 0.696167 0.211182 1445641321 -0.410950 -0.549377 0.696167 0.211182 1445641321 -0.410950 -0.549377 0.696167 0.211182 1445641321 -0.410950 -0.549377 0.696167 0.211182 1445641321 -0.410950 -0.549377 0.696167 0.211182 1445641321 -0.410950 -0.549377 0.696167 0.211182 1445641321 -0.257690 -0.604553 0.684875 0.314697 1445641321 -0.257690 -0.604553 0.684875 0.314697 1445641321 -0.257690 -0.604553 0.684875 0.314697 1445641321 -0.257690 -0.604553 0.684875 0.314697 1445641321 -0.257690 -0.604553 0.684875 0.314697 1445641321 -0.257690 -0.604553 0.684875 0.314697 1445641321 -0.257690 -0.604553 0.684875 0.314697 1445641321 -0.061279 -0.619507 0.641418 0.448303 1445641321 -0.061279 -0.619507 0.641418 0.448303 1445641321 -0.061279 -0.619507 0.641418 0.448303 1445641321 -0.061279 -0.619507 0.641418 0.448303 1445641321 -0.061279 -0.619507 0.641418 0.448303 1445641321 -0.061279 -0.619507 0.641418 0.448303 1445641321 0.120117 -0.588501 0.534912 0.594177 1445641321 0.120117 -0.588501 0.534912 0.594177 1445641321 0.120117 -0.588501 0.534912 0.594177 1445641321 0.120117 -0.588501 0.534912 0.594177 1445641321 0.120117 -0.588501 0.534912 0.594177 1445641321 0.120117 -0.588501 0.534912 0.594177 1445641321 0.120117 -0.588501 0.534912 0.594177 1445641321 0.250488 -0.552124 0.432129 0.667542 1445641321 0.250488 -0.552124 0.432129 0.667542 1445641321 0.250488 -0.552124 0.432129 0.667542 1445641321 0.250488 -0.552124 0.432129 0.667542 1445641321 0.250488 -0.552124 0.432129 0.667542 1445641321 0.250488 -0.552124 0.432129 0.667542 1445641321 0.318787 -0.516052 0.397827 0.688293 1445641321 0.318787 -0.516052 0.397827 0.688293 1445641321 0.318787 -0.516052 0.397827 0.688293 1445641322 0.318787 -0.516052 0.397827 0.688293 1445641322 0.318787 -0.516052 0.397827 0.688293 1445641322 0.318787 -0.516052 0.397827 0.688293 1445641322 0.309570 -0.517456 0.434082 0.669250 1445641322 0.309570 -0.517456 0.434082 0.669250 1445641322 0.309570 -0.517456 0.434082 0.669250 1445641322 0.309570 -0.517456 0.434082 0.669250 1445641322 0.309570 -0.517456 0.434082 0.669250 1445641322 0.309570 -0.517456 0.434082 0.669250 1445641322 0.254761 -0.551270 0.455750 0.650696 1445641322 0.254761 -0.551270 0.455750 0.650696 1445641322 0.254761 -0.551270 0.455750 0.650696 1445641322 0.254761 -0.551270 0.455750 0.650696 1445641322 0.254761 -0.551270 0.455750 0.650696 1445641322 0.254761 -0.551270 0.455750 0.650696 1445641322 0.206177 -0.573608 0.534546 0.585388 1445641322 0.206177 -0.573608 0.534546 0.585388 1445641322 0.206177 -0.573608 0.534546 0.585388 1445641322 0.206177 -0.573608 0.534546 0.585388 1445641322 0.206177 -0.573608 0.534546 0.585388 1445641322 0.206177 -0.573608 0.534546 0.585388 1445641322 0.206177 -0.573608 0.534546 0.585388 1445641322 0.084717 -0.620178 0.588257 0.511963 1445641322 0.084717 -0.620178 0.588257 0.511963 1445641322 0.084717 -0.620178 0.588257 0.511963 1445641322 0.084717 -0.620178 0.588257 0.511963 1445641322 0.084717 -0.620178 0.588257 0.511963 1445641322 0.084717 -0.620178 0.588257 0.511963 1445641322 -0.084656 -0.661072 0.627502 0.402527 1445641322 -0.084656 -0.661072 0.627502 0.402527 1445641322 -0.084656 -0.661072 0.627502 0.402527 1445641322 -0.084656 -0.661072 0.627502 0.402527 1445641322 -0.084656 -0.661072 0.627502 0.402527 1445641322 -0.084656 -0.661072 0.627502 0.402527 1445641322 -0.253967 -0.660706 0.650574 0.275208 1445641322 -0.253967 -0.660706 0.650574 0.275208 1445641322 -0.253967 -0.660706 0.650574 0.275208 1445641322 -0.253967 -0.660706 0.650574 0.275208 1445641322 -0.253967 -0.660706 0.650574 0.275208 1445641322 -0.253967 -0.660706 0.650574 0.275208 1445641322 -0.408020 -0.618835 0.649902 0.168030 1445641322 -0.408020 -0.618835 0.649902 0.168030 1445641322 -0.408020 -0.618835 0.649902 0.168030 1445641322 -0.408020 -0.618835 0.649902 0.168030 1445641322
[truncated: 201,621 more chars]
