# Supplementary material for: Quaternion-Based Gesture Recognition Using Wireless Wearable Motion Capture Sensors
Source: Sensors (Basel). 2016 Apr 28;16(5):605. doi: 10.3390/s16050605 (PMC4883296; doi:10.3390/s16050605)
Supplement: Supplementary file 1 [file sensors-16-00605-s001.zip › MultiSensorGestureData/P11/4. Lift/Training16.txt]

0.541443 -0.404846 0.478577 0.560181 1445641234 0.541443 -0.404846 0.478577 0.560181 1445641234 0.541443 -0.404846 0.478577 0.560181 1445641234 0.541443 -0.404846 0.478577 0.560181 1445641234 0.523071 -0.374146 0.494263 0.584839 1445641234 0.523071 -0.374146 0.494263 0.584839 1445641234 0.523071 -0.374146 0.494263 0.584839 1445641234 0.523071 -0.374146 0.494263 0.584839 1445641234 0.523071 -0.374146 0.494263 0.584839 1445641234 0.523071 -0.374146 0.494263 0.584839 1445641234 0.508179 -0.341370 0.497498 0.614502 1445641234 0.508179 -0.341370 0.497498 0.614502 1445641234 0.508179 -0.341370 0.497498 0.614502 1445641234 0.508179 -0.341370 0.497498 0.614502 1445641234 0.508179 -0.341370 0.497498 0.614502 1445641234 0.508179 -0.341370 0.497498 0.614502 1445641234 0.508179 -0.341370 0.497498 0.614502 1445641234 0.495972 -0.325623 0.489685 0.638855 1445641234 0.495972 -0.325623 0.489685 0.638855 1445641234 0.495972 -0.325623 0.489685 0.638855 1445641234 0.495972 -0.325623 0.489685 0.638855 1445641234 0.495972 -0.325623 0.489685 0.638855 1445641234 0.498352 -0.325317 0.485535 0.640320 1445641234 0.498352 -0.325317 0.485535 0.640320 1445641234 0.498352 -0.325317 0.485535 0.640320 1445641234 0.498352 -0.325317 0.485535 0.640320 1445641234 0.498352 -0.325317 0.485535 0.640320 1445641234 0.517395 -0.343018 0.483643 0.617004 1445641234 0.517395 -0.343018 0.483643 0.617004 1445641234 0.517395 -0.343018 0.483643 0.617004 1445641234 0.517395 -0.343018 0.483643 0.617004 1445641234 0.517395 -0.343018 0.483643 0.617004 1445641234 0.517395 -0.343018 0.483643 0.617004 1445641234 0.533691 -0.372986 0.488098 0.581177 1445641234 0.533691 -0.372986 0.488098 0.581177 1445641234 0.533691 -0.372986 0.488098 0.581177 1445641234 0.533691 -0.372986 0.488098 0.581177 1445641234 0.533691 -0.372986 0.488098 0.581177 1445641234 0.533691 -0.372986 0.488098 0.581177 1445641234 0.533691 -0.372986 0.488098 0.581177 1445641234 0.534119 -0.401855 0.495117 0.554993 1445641234 0.534119 -0.401855 0.495117 0.554993 1445641234 0.534119 -0.401855 0.495117 0.554993 1445641234 0.534119 -0.401855 0.495117 0.554993 1445641234 0.534119 -0.401855 0.495117 0.554993 1445641234 0.534119 -0.401855 0.495117 0.554993 1445641234 0.527222 -0.421814 0.488647 0.552551 1445641234 0.527222 -0.421814 0.488647 0.552551 1445641234 0.527222 -0.421814 0.488647 0.552551 1445641234 0.527222 -0.421814 0.488647 0.552551 1445641234 0.527222 -0.421814 0.488647 0.552551 1445641234 0.527222 -0.421814 0.488647 0.552551 1445641234 0.514160 -0.433594 0.477539 0.565247 1445641234 0.514160 -0.433594 0.477539 0.565247 1445641234 0.514160 -0.433594 0.477539 0.565247 1445641234 0.514160 -0.433594 0.477539 0.565247 1445641234 0.514160 -0.433594 0.477539 0.565247 1445641234 0.514160 -0.433594 0.477539 0.565247 1445641234 0.514160 -0.433594 0.477539 0.565247 1445641234 0.530029 -0.494751 0.439453 0.530151 1445641234 0.530029 -0.494751 0.439453 0.530151 1445641234 0.530029 -0.494751 0.439453 0.530151 1445641234 0.530029 -0.494751 0.439453 0.530151 1445641234 0.530029 -0.494751 0.439453 0.530151 1445641234 0.530029 -0.494751 0.439453 0.530151 1445641234 0.530029 -0.494751 0.439453 0.530151 1445641234 0.556152 -0.528748 0.404968 0.497009 1445641234 0.556152 -0.528748 0.404968 0.497009 1445641234 0.556152 -0.528748 0.404968 0.497009 1445641234 0.556152 -0.528748 0.404968 0.497009 1445641234 0.556152 -0.528748 0.404968 0.497009 1445641234 0.556152 -0.528748 0.404968 0.497009 1445641234 0.558289 -0.539917 0.406311 0.481323 1445641234 0.558289 -0.539917 0.406311 0.481323 1445641234 0.558289 -0.539917 0.406311 0.481323 1445641235 0.558289 -0.539917 0.406311 0.481323 1445641235 0.558289 -0.539917 0.406311 0.481323 1445641235 0.558289 -0.539917 0.406311 0.481323 1445641235 0.558289 -0.539917 0.406311 0.481323 1445641235 0.569214 -0.523865 0.423584 0.471252 1445641235 0.569214 -0.523865 0.423584 0.471252 1445641235 0.569214 -0.523865 0.423584 0.471252 1445641235 0.569214 -0.523865 0.423584 0.471252 1445641235 0.569214 -0.523865 0.423584 0.471252 1445641235 0.569214 -0.523865 0.423584 0.471252 1445641235 0.567932 -0.514282 0.426392 0.480652 1445641235 0.567932 -0.514282 0.426392 0.480652 1445641235 0.567932 -0.514282 0.426392 0.480652 1445641235 0.567932 -0.514282 0.426392 0.480652 1445641235 0.567932 -0.514282 0.426392 0.480652 1445641235 0.567932 -0.514282 0.426392 0.480652 1445641235 0.562256 -0.514771 0.415527 0.496094 1445641235 0.562256 -0.514771 0.415527 0.496094 1445641235 0.562256 -0.514771 0.415527 0.496094 1445641235 0.562256 -0.514771 0.415527 0.496094 1445641235 0.562256 -0.514771 0.415527 0.496094 1445641235 0.562256 -0.514771 0.415527 0.496094 1445641235 0.562256 -0.514771 0.415527 0.496094 1445641235 0.570801 -0.505554 0.409973 0.500427 1445641235 0.570801 -0.505554 0.409973 0.500427 1445641235 0.570801 -0.505554 0.409973 0.500427 1445641235 0.570801 -0.505554 0.409973 0.500427 1445641235 0.570801 -0.505554 0.409973 0.500427 1445641235 0.570801 -0.505554 0.409973 0.500427 1445641235 0.575684 -0.479370 0.427002 0.506348 1445641235 0.575684 -0.479370 0.427002 0.506348 1445641235 0.575684 -0.479370 0.427002 0.506348 1445641235 0.575684 -0.479370 0.427002 0.506348 1445641235 0.575684 -0.479370 0.427002 0.506348 1445641235 0.575684 -0.479370 0.427002 0.506348 1445641235 0.556458 -0.429077 0.469666 0.534424 1445641235 0.556458 -0.429077 0.469666 0.534424 1445641235 0.556458 -0.429077 0.469666 0.534424 1445641235 0.556458 -0.429077 0.469666 0.534424 1445641235 0.556458 -0.429077 0.469666 0.534424 1445641235 0.533203 -0.385376 0.488342 0.573242 1445641235 0.533203 -0.385376 0.488342 0.573242 1445641235 0.533203 -0.385376 0.488342 0.573242 1445641235 0.533203 -0.385376 0.488342 0.573242 1445641235 0.533203 -0.385376 0.488342 0.573242 1445641235 0.533203 -0.385376 0.488342 0.573242 1445641235 0.533203 -0.385376 0.488342 0.573242 1445641235 0.518860 -0.361145 0.483704 0.605286 1445641235 0.518860 -0.361145 0.483704 0.605286 1445641235 0.518860 -0.361145 0.483704 0.605286 1445641235 0.518860 -0.361145 0.483704 0.605286 1445641235 0.518860 -0.361145 0.483704 0.605286 1445641235 0.518860 -0.361145 0.483704 0.605286 1445641235 0.519653 -0.352600 0.475037 0.616333 1445641235 0.519653 -0.352600 0.475037 0.616333 1445641235 0.519653 -0.352600 0.475037 0.616333 1445641235 0.519653 -0.352600 0.475037 0.616333 1445641235 0.519653 -0.352600 0.475037 0.616333 1445641235 0.519653 -0.352600 0.475037 0.616333 1445641235 0.541992 -0.360535 0.469727 0.596252 1445641235 0.541992 -0.360535 0.469727 0.596252 1445641235 0.541992 -0.360535 0.469727 0.596252 1445641235 0.541992 -0.360535 0.469727 0.596252 1445641235 0.541992 -0.360535 0.469727 0.596252 1445641235 0.541992 -0.360535 0.469727 0.596252 1445641235 0.541992 -0.360535 0.469727 0.596252 1445641235 0.562378 -0.387329 0.473389 0.556335 1445641235 0.562378 -0.387329 0.473389 0.556335 1445641235 0.562378 -0.387329 0.473389 0.556335 1445641235 0.562378 -0.387329 0.473389 0.556335 1445641235 0.562378 -0.387329 0.473389 0.556335 1445641235 0.562378 -0.387329 0.473389 0.556335 1445641235 0.557068 -0.418152 0.482727 0.530823 1445641235 0.557068 -0.418152 0.482727 0.530823 1445641235 0.557068 -0.418152 0.482727 0.530823 1445641235 0.557068 -0.418152 0.482727 0.530823 1445641235 0.557068 -0.418152 0.482727 0.530823 1445641235 0.557068 -0.418152 0.482727 0.530823 1445641235 0.547424 -0.437195 0.481445 0.526550 1445641235 0.547424 -0.437195 0.481445 0.526550 1445641235 0.547424 -0.437195 0.481445 0.526550 1445641235 0.547424 -0.437195 0.481445 0.526550 1445641235 0.547424 -0.437195 0.481445 0.526550 1445641235 0.547424 -0.437195 0.481445 0.526550 1445641235 0.535950 -0.440186 0.472900 0.543396 1445641235 0.535950 -0.440186 0.472900 0.543396 1445641235 0.535950 -0.440186 0.472900 0.543396 1445641235 0.535950 -0.440186 0.472900 0.543396 1445641235 0.535950 -0.440186 0.472900 0.543396 1445641235 0.535950 -0.440186 0.472900 0.543396 1445641235 0.529419 -0.500488 0.431946 0.531616 1445641235 0.529419 -0.500488 0.431946 0.531616 1445641235 0.529419 -0.500488 0.431946 0.531616 1445641235 0.529419 -0.500488 0.431946 0.531616 1445641235 0.529419 -0.500488 0.431946 0.531616 1445641235 0.529419 -0.500488 0.431946 0.531616 1445641235 0.570679 -0.528870 0.402466 0.482300 1445641235 0.570679 -0.528870 0.402466 0.482300 1445641235 0.570679 -0.528870 0.402466 0.482300 1445641235 0.570679 -0.528870 0.402466 0.482300 1445641235 0.570679 -0.528870 0.402466 0.482300 1445641235 0.570679 -0.528870 0.402466 0.482300 1445641235 0.582031 -0.529846 0.402344 0.467529 1445641235 0.582031 -0.529846 0.402344 0.467529 1445641235 0.582031 -0.529846 0.402344 0.467529 1445641235 0.582031 -0.529846 0.402344 0.467529 1445641235 0.582031 -0.529846 0.402344 0.467529 1445641235 0.582031 -0.529846 0.402344 0.467529 1445641235 0.582031 -0.529846 0.402344 0.467529 1445641235 0.587158 -0.516968 0.412842 0.466309 1445641235 0.587158 -0.516968 0.412842 0.466309 1445641235 0.587158 -0.516968 0.412842 0.466309 1445641235 0.587158 -0.516968 0.412842 0.466309 1445641236 0.587158 -0.516968 0.412842 0.466309 1445641236 0.587158 -0.516968 0.412842 0.466309 1445641236 0.587158 -0.516968 0.412842 0.466309 1445641236 0.586548 -0.503601 0.416687 0.478149 1445641236 0.586548 -0.503601 0.416687 0.478149 1445641236 0.586548 -0.503601 0.416687 0.478149 1445641236 0.586548 -0.503601 0.416687 0.478149 1445641236 0.586548 -0.503601 0.416687 0.478149 1445641236 0.586548 -0.503601 0.416687 0.478149 1445641236 0.587036 -0.502380 0.404297 0.489380 1445641236 0.587036 -0.502380 0.404297 0.489380 1445641236 0.587036 -0.502380 0.404297 0.489380 1445641236 0.587036 -0.502380 0.404297 0.489380 1445641236 0.587036 -0.502380 0.404297 0.489380 1445641236 0.587036 -0.502380 0.404297 0.489380 1445641236 0.587036 -0.502380 0.404297 0.489380 1445641236 0.590881 -0.484680 0.415222 0.493469 1445641236 0.590881 -0.484680 0.415222 0.493469 1445641236 0.590881 -0.484680 0.415222 0.493469 1445641236 0.590881 -0.484680 0.415222 0.493469 1445641236 0.590881 -0.484680 0.415222 0.493469 1445641236 0.590881 -0.484680 0.415222 0.493469 1445641236 0.574951 -0.438232 0.458313 0.516968 1445641236 0.574951 -0.438232 0.458313 0.516968 1445641236 0.574951 -0.438232 0.458313 0.516968 1445641236 0.574951 -0.438232 0.458313 0.516968 1445641236 0.574951 -0.438232 0.458313 0.516968 1445641236 0.574951 -0.438232 0.458313 0.516968 1445641236 0.548401 -0.391785 0.488098 0.554504 1445641236 0.548401 -0.391785 0.488098 0.554504 1445641236 0.548401 -0.391785 0.488098 0.554504 1445641236 0.548401 -0.391785 0.488098 0.554504 1445641236 0.548401 -0.391785 0.488098 0.554504 1445641236 0.548401 -0.391785 0.488098 0.554504 1445641236 0.548401 -0.391785 0.488098 0.554504 1445641236 0.529541 -0.360535 0.491882 0.589539 1445641236 0.529541 -0.360535 0.491882 0.589539 1445641236 0.529541 -0.360535 0.491882 0.589539 1445641236 0.529541 -0.360535 0.491882 0.589539 1445641236 0.529541 -0.360535 0.491882 0.589539 1445641236 0.529541 -0.360535 0.491882 0.589539 1445641236 0.519531 -0.341858 0.486694 0.613403 1445641236 0.519531 -0.341858 0.486694 0.613403 1445641236 0.519531 -0.341858 0.486694 0.613403 1445641236 0.519531 -0.341858 0.486694 0.613403 1445641236 0.519531 -0.341858 0.486694 0.613403 1445641236 0.519531 -0.341858 0.486694 0.613403 1445641236 0.527283 -0.341858 0.481934 0.610535 1445641236 0.527283 -0.341858 0.481934 0.610535 1445641236 0.527283 -0.341858 0.481934 0.610535 1445641236 0.527283 -0.341858 0.481934 0.610535 1445641236 0.527283 -0.341858 0.481934 0.610535 1445641236 0.527283 -0.341858 0.481934 0.610535 1445641236 0.553406 -0.358704 0.479797 0.578613 1445641236 0.553406 -0.358704 0.479797 0.578613 1445641236 0.553406 -0.358704 0.479797 0.578613 1445641236 0.553406 -0.358704 0.479797 0.578613 1445641236 0.553406 -0.358704 0.479797 0.578613 1445641236 0.553406 -0.358704 0.479797 0.578613 1445641236 0.570740 -0.391541 0.483093 0.536194 1445641236 0.570740 -0.391541 0.483093 0.536194 1445641236 0.570740 -0.391541 0.483093 0.536194 1445641236 0.570740 -0.391541 0.483093 0.536194 1445641236 0.564941 -0.427185 0.486206 0.511780 1445641236 0.564941 -0.427185 0.486206 0.511780 1445641236 0.564941 -0.427185 0.486206 0.511780 1445641236 0.564941 -0.427185 0.486206 0.511780 1445641236 0.564941 -0.427185 0.486206 0.511780 1445641236 0.564941 -0.427185 0.486206 0.511780 1445641236 0.559204 -0.442688 0.476868 0.513733 1445641236 0.559204 -0.442688 0.476868 0.513733 1445641236 0.559204 -0.442688 0.476868 0.513733 1445641236 0.559204 -0.442688 0.476868 0.513733 1445641236 0.559204 -0.442688 0.476868 0.513733 1445641236 0.559204 -0.442688 0.476868 0.513733 1445641236 0.542847 -0.473206 0.449585 0.528442 1445641236 0.542847 -0.473206 0.449585 0.528442 1445641236 0.542847 -0.473206 0.449585 0.528442 1445641236 0.542847 -0.473206 0.449585 0.528442 1445641236 0.542847 -0.473206 0.449585 0.528442 1445641236 0.542847 -0.473206 0.449585 0.528442 1445641236 0.530151 -0.530762 0.407288 0.520935 1445641236 0.530151 -0.530762 0.407288 0.520935 1445641236 0.530151 -0.530762 0.407288 0.520935 1445641236 0.530151 -0.530762 0.407288 0.520935 1445641236 0.530151 -0.530762 0.407288 0.520935 1445641236 0.530151 -0.530762 0.407288 0.520935 1445641236 0.530151 -0.530762 0.407288 0.520935 1445641236 0.564941 -0.540527 0.395935 0.481567 1445641236 0.564941 -0.540527 0.395935 0.481567 1445641236 0.564941 -0.540527 0.395935 0.481567 1445641236 0.564941 -0.540527 0.395935 0.481567 1445641236 0.564941 -0.540527 0.395935 0.481567 1445641236 0.564941 -0.540527 0.395935 0.481567 1445641236 0.576416 -0.520813 0.410400 0.477539 1445641236 0.576416 -0.520813 0.410400 0.477539 1445641236 0.576416 -0.520813 0.410400 0.477539 1445641236 0.576416 -0.520813 0.410400 0.477539 1445641236 0.576416 -0.520813 0.410400 0.477539 1445641236 0.576416 -0.520813 0.410400 0.477539 1445641236 0.570251 -0.513184 0.416565 0.487732 1445641236 0.570251 -0.513184 0.416565 0.487732 1445641236 0.570251 -0.513184 0.416565 0.487732 1445641236 0.570251 -0.513184 0.416565 0.487732 1445641236 0.570251 -0.513184 0.416565 0.487732 1445641236 0.570251 -0.513184 0.416565 0.487732 1445641236 0.564087 -0.508911 0.411682 0.503296 1445641236 0.564087 -0.508911 0.411682 0.503296 1445641236 0.564087 -0.508911 0.411682 0.503296 1445641236 0.564087 -0.508911 0.411682 0.503296 1445641236 0.564087 -0.508911 0.411682 0.503296 1445641236 0.564087 -0.508911 0.411682 0.503296 1445641237 0.564087 -0.508911 0.411682 0.503296 1445641237 0.569641 -0.496094 0.409607 0.511475 1445641237 0.569641 -0.496094 0.409607 0.511475 1445641237 0.569641 -0.496094 0.409607 0.511475 1445641237 0.569641 -0.496094 0.409607 0.511475 1445641237 0.569641 -0.496094 0.409607 0.511475 1445641237 0.569641 -0.496094 0.409607 0.511475 1445641237 0.568115 -0.467896 0.434631 0.518982 1445641237 0.568115 -0.467896 0.434631 0.518982 1445641237 0.568115 -0.467896 0.434631 0.518982 1445641237 0.568115 -0.467896 0.434631 0.518982 1445641237 0.568115 -0.467896 0.434631 0.518982 1445641237 0.568115 -0.467896 0.434631 0.518982 1445641237 0.568115 -0.467896 0.434631 0.518982 1445641237 0.544495 -0.429199 0.474915 0.541931 1445641237 0.544495 -0.429199 0.474915 0.541931 1445641237 0.544495 -0.429199 0.474915 0.541931 1445641237 0.544495 -0.429199 0.474915 0.541931 1445641237 0.544495 -0.429199 0.474915 0.541931 1445641237 0.544495 -0.429199 0.474915 0.541931 1445641237 0.527954 -0.388184 0.495300 0.570313 1445641237 0.527954 -0.388184 0.495300 0.570313 1445641237 0.527954 -0.388184 0.495300 0.570313 1445641237 0.527954 -0.388184 0.495300 0.570313 1445641237 0.527954 -0.388184 0.495300 0.570313 1445641237 0.527954 -0.388184 0.495300 0.570313 1445641237 0.514404 -0.369446 0.487793 0.600708 1445641237 0.514404 -0.369446 0.487793 0.600708 1445641237 0.514404 -0.369446 0.487793 0.600708 1445641237 0.514404 -0.369446 0.487793 0.600708 1445641237 0.514404 -0.369446 0.487793 0.600708 1445641237 0.514404 -0.369446 0.487793 0.600708 1445641237 0.512146 -0.366028 0.475952 0.614136 1445641237 0.512146 -0.366028 0.475952 0.614136 1445641237 0.512146 -0.366028 0.475952 0.614136 1445641237 0.512146 -0.366028 0.475952 0.614136 1445641237 0.512146 -0.366028 0.475952 0.614136 1445641237 0.512146 -0.366028 0.475952 0.614136 1445641237 0.533752 -0.371155 0.473450 0.594238 1445641237 0.533752 -0.371155 0.473450 0.594238 1445641237 0.533752 -0.371155 0.473450 0.594238 1445641237 0.533752 -0.371155 0.473450 0.594238 1445641237 0.533752 -0.371155 0.473450 0.594238 1445641237 0.533752 -0.371155 0.473450 0.594238 1445641237 0.555420 -0.392273 0.474731 0.558716 1445641237 0.555420 -0.392273 0.474731 0.558716 1445641237 0.555420 -0.392273 0.474731 0.558716 1445641237 0.555420 -0.392273 0.474731 0.558716 1445641237 0.555420 -0.392273 0.474731 0.558716 1445641237 0.555420 -0.392273 0.474731 0.558716 1445641237 0.558350 -0.423218 0.476013 0.531494 1445641237 0.558350 -0.423218 0.476013 0.531494 1445641237 0.558350 -0.423218 0.476013 0.531494 1445641237 0.558350 -0.423218 0.476013 0.531494 1445641237 0.558350 -0.423218 0.476013 0.531494 1445641237 0.558350 -0.423218 0.476013 0.531494 1445641237 0.558899 -0.446594 0.469788 0.517151 1445641237 0.558899 -0.446594 0.469788 0.517151 1445641237 0.558899 -0.446594 0.469788 0.517151 1445641237 0.558899 -0.446594 0.469788 0.517151 1445641237 0.558899 -0.446594 0.469788 0.517151 1445641237 0.558899 -0.446594 0.469788 0.517151 1445641237 0.558716 -0.461487 0.458435 0.514465 1445641237 0.558716 -0.461487 0.458435 0.514465 1445641237 0.558716 -0.461487 0.458435 0.514465 1445641237 0.558716 -0.461487 0.458435 0.514465 1445641237 0.558716 -0.461487 0.458435 0.514465 1445641237 0.558716 -0.461487 0.458435 0.514465 1445641237 0.558716 -0.461487 0.458435 0.514465 1445641237 0.562683 -0.508362 0.429810 0.490112 1445641237 0.562683 -0.508362 0.429810 0.490112 1445641237 0.562683 -0.508362 0.429810 0.490112 1445641237 0.562683 -0.508362 0.429810 0.490112 1445641237 0.562683 -0.508362 0.429810 0.490112 1445641237 0.562683 -0.508362 0.429810 0.490112 1445641237 0.571289 -0.538879 0.403503 0.469421 1445641237 0.571289 -0.538879 0.403503 0.469421 1445641237 0.571289 -0.538879 0.403503 0.469421 1445641237 0.571289 -0.538879 0.403503 0.469421 1445641237 0.571289 -0.538879 0.403503 0.469421 1445641237 0.571289 -0.538879 0.403503 0.469421 1445641237 0.570862 -0.555237 0.396423 0.456726 1445641237 0.570862 -0.555237 0.396423 0.456726 1445641237 0.570862 -0.555237 0.396423 0.456726 1445641237 0.570862 -0.555237 0.396423 0.456726 1445641237 0.570862 -0.555237 0.396423 0.456726 1445641237 0.570862 -0.555237 0.396423 0.456726 1445641237 0.570862 -0.555237 0.396423 0.456726 1445641237 0.573486 -0.550293 0.399048 0.457214 1445641237 0.573486 -0.550293 0.399048 0.457214 1445641237 0.573486 -0.550293 0.399048 0.457214 1445641237 0.573486 -0.550293 0.399048 0.457214 1445641237 0.573486 -0.550293 0.399048 0.457214 1445641237 0.573486 -0.550293 0.399048 0.457214 1445641237 0.569031 -0.539551 0.401001 0.473572 1445641237 0.569031 -0.539551 0.401001 0.473572 1445641237 0.569031 -0.539551 0.401001 0.473572 1445641237 0.569031 -0.539551 0.401001 0.473572 1445641237 0.569031 -0.539551 0.401001 0.473572 1445641237 0.569031 -0.539551 0.401001 0.473572 1445641237 0.574402 -0.524719 0.397400 0.486572 1445641237 0.574402 -0.524719 0.397400 0.486572 1445641237 0.574402 -0.524719 0.397400 0.486572 1445641237 0.574402 -0.524719 0.397400 0.486572 1445641237 0.574402 -0.524719 0.397400 0.486572 1445641237 0.574402 -0.524719 0.397400 0.486572 1445641237 0.578369 -0.492554 0.422180 0.494568 1445641237 0.578369 -0.492554 0.422180 0.494568 1445641237 0.578369 -0.492554 0.422180 0.494568 1445641237 0.578369 -0.492554 0.422180 0.494568 1445641237 0.578369 -0.492554 0.422180 0.494568 1445641237 0.578369 -0.492554 0.422180 0.494568 1445641237 0.578369 -0.492554 0.422180 0.494568 1445641238 0.560059 -0.438293 0.466919 0.525513 1445641238 0.560059 -0.438293 0.466919 0.525513 1445641238 0.560059 -0.438293 0.466919 0.525513 1445641238 0.560059 -0.438293 0.466919 0.525513 1445641238 0.560059 -0.438293 0.466919 0.525513 1445641238 0.560059 -0.438293 0.466919 0.525513 1445641238 0.531799 -0.382568 0.495361 0.570435 1445641238 0.531799 -0.382568 0.495361 0.570435 1445641238 0.531799 -0.382568 0.495361 0.570435 1445641238 0.531799 -0.382568 0.495361 0.570435 1445641238 0.531799 -0.382568 0.495361 0.570435 1445641238 0.531799 -0.382568 0.495361 0.570435 1445641238 0.531799 -0.382568 0.495361 0.570435 1445641238 0.513489 -0.348633 0.488464 0.613281 1445641238 0.513489 -0.348633 0.488464 0.613281 1445641238 0.513489 -0.348633 0.488464 0.613281 1445641238 0.513489 -0.348633 0.488464 0.613281 1445641238 0.513489 -0.348633 0.488464 0.613281 1445641238 0.513489 -0.348633 0.488464 0.613281 1445641238 0.508362 -0.331055 0.479309 0.634094 1445641238 0.508362 -0.331055 0.479309 0.634094 1445641238 0.508362 -0.331055 0.479309 0.634094 1445641238 0.508362 -0.331055 0.479309 0.634094 1445641238 0.508362 -0.331055 0.479309 0.634094 1445641238 0.508362 -0.331055 0.479309 0.634094 1445641238 0.528748 -0.330933 0.479370 0.617249 1445641238 0.528748 -0.330933 0.479370 0.617249 1445641238 0.528748 -0.330933 0.479370 0.617249 1445641238 0.528748 -0.330933 0.479370 0.617249 1445641238 0.528748 -0.330933 0.479370 0.617249 1445641238 0.528748 -0.330933 0.479370 0.617249 1445641238 0.561157 -0.351563 0.480042 0.575317 1445641238 0.561157 -0.351563 0.480042 0.575317 1445641238 0.561157 -0.351563 0.480042 0.575317 1445641238 0.561157 -0.351563 0.480042 0.575317 1445641238 0.561157 -0.351563 0.480042 0.575317 1445641238 0.561157 -0.351563 0.480042 0.575317 1445641238 0.573486 -0.388794 0.482666 0.535645 1445641238 0.573486 -0.388794 0.482666 0.535645 1445641238 0.573486 -0.388794 0.482666 0.535645 1445641238 0.573486 -0.388794 0.482666 0.535645 1445641238 0.573486 -0.388794 0.482666 0.535645 1445641238 0.573486 -0.388794 0.482666 0.535645 1445641238 0.573486 -0.388794 0.482666 0.535645 1445641238 0.570679 -0.422668 0.477112 0.517639 1445641238 0.570679 -0.422668 0.477112 0.517639 1445641238 0.570679 -0.422668 0.477112 0.517639 1445641238 0.570679 -0.422668 0.477112 0.517639 1445641238 0.570679 -0.422668 0.477112 0.517639 1445641238 0.570679 -0.422668 0.477112 0.517639 1445641238 0.573547 -0.451965 0.459900 0.505188 1445641238 0.573547 -0.451965 0.459900 0.505188 1445641238 0.573547 -0.451965 0.459900 0.505188 1445641238 0.573547 -0.451965 0.459900 0.505188 1445641238 0.573547 -0.451965 0.459900 0.505188 1445641238 0.573547 -0.451965 0.459900 0.505188 1445641238 0.565552 -0.498779 0.419495 0.505310 1445641238 0.565552 -0.498779 0.419495 0.505310 1445641238 0.565552 -0.498779 0.419495 0.505310 1445641238 0.565552 -0.498779 0.419495 0.505310 1445641238 0.565552 -0.498779 0.419495 0.505310 1445641238 0.565552 -0.498779 0.419495 0.505310 1445641238 0.548828 -0.543396 0.395325 0.497192 1445641238 0.548828 -0.543396 0.395325 0.497192 1445641238 0.548828 -0.543396 0.395325 0.497192 1445641238 0.548828 -0.543396 0.395325 0.497192 1445641238 0.548828 -0.543396 0.395325 0.497192 1445641238 0.548828 -0.543396 0.395325 0.497192 1445641238 0.556396 -0.557922 0.388977 0.477295 1445641238 0.556396 -0.557922 0.388977 0.477295 1445641238 0.556396 -0.557922 0.388977 0.477295 1445641238 0.556396 -0.557922 0.388977 0.477295 1445641238 0.556396 -0.557922 0.388977 0.477295 1445641238 0.556396 -0.557922 0.388977 0.477295 1445641238 0.565063 -0.546204 0.398987 0.472351 1445641238 0.565063 -0.546204 0.398987 0.472351 1445641238 0.565063 -0.546204 0.398987 0.472351 1445641238 0.565063 -0.546204 0.398987 0.472351 1445641238 0.568665 -0.531311 0.402405 0.481995 1445641238 0.568665 -0.531311 0.402405 0.481995 1445641238 0.568665 -0.531311 0.402405 0.481995 1445641238 0.568665 -0.531311 0.402405 0.481995 1445641238 0.568665 -0.531311 0.402405 0.481995 1445641238 0.568665 -0.531311 0.402405 0.481995 1445641238 0.568665 -0.531311 0.402405 0.481995 1445641238 0.572266 -0.508362 0.414429 0.492249 1445641238 0.572266 -0.508362 0.414429 0.492249 1445641238 0.572266 -0.508362 0.414429 0.492249 1445641238 0.572266 -0.508362 0.414429 0.492249 1445641238 0.572266 -0.508362 0.414429 0.492249 1445641238 0.561768 -0.463928 0.446960 0.518921 1445641238 0.561768 -0.463928 0.446960 0.518921 1445641238 0.561768 -0.463928 0.446960 0.518921 1445641238 0.561768 -0.463928 0.446960 0.518921 1445641238 0.561768 -0.463928 0.446960 0.518921 1445641238 0.561768 -0.463928 0.446960 0.518921 1445641238 0.535583 -0.411194 0.480774 0.559387 1445641238 0.535583 -0.411194 0.480774 0.559387 1445641238 0.535583 -0.411194 0.480774 0.559387 1445641238 0.535583 -0.411194 0.480774 0.559387 1445641238 0.535583 -0.411194 0.480774 0.559387 1445641238 0.535583 -0.411194 0.480774 0.559387 1445641238 0.535583 -0.411194 0.480774 0.559387 1445641238 0.510071 -0.373169 0.498413 0.593323 1445641238 0.510071 -0.373169 0.498413 0.593323 1445641238 0.510071 -0.373169 0.498413 0.593323 1445641238 0.510071 -0.373169 0.498413 0.593323 1445641238 0.510071 -0.373169 0.498413 0.593323 1445641238 0.510071 -0.373169 0.498413 0.593323 1445641238 0.500488 -0.354370 0.490723 0.618835 1445641239 0.500488 -0.354370 0.490723 0.618835 1445641239 0.500488 -0.354370 0.490723 0.618835 1445641239 0.500488 -0.354370 0.490723 0.618835 1445641239 0.500488 -0.354370 0.490723 0.618835 1445641239 0.500488 -0.354370 0.490723 0.618835 1445641239 0.506165 -0.349365 0.484558 0.622009 1445641239 0.506165 -0.349365 0.484558 0.622009 1445641239 0.506165 -0.349365 0.484558 0.622009 1445641239 0.506165 -0.349365 0.484558 0.622009 1445641239 0.506165 -0.349365 0.484558 0.622009 1445641239 0.506165 -0.349365 0.484558 0.622009 1445641239 0.532776 -0.359070 0.483582 0.594360 1445641239 0.532776 -0.359070 0.483582 0.594360 1445641239 0.532776 -0.359070 0.483582 0.594360 1445641239 0.532776 -0.359070 0.483582 0.594360 1445641239 0.532776 -0.359070 0.483582 0.594360 1445641239 0.532776 -0.359070 0.483582 0.594360 1445641239 0.532776 -0.359070 0.483582 0.594360 1445641239 0.554565 -0.387451 0.484680 0.554443 1445641239 0.554565 -0.387451 0.484680 0.554443 1445641239 0.554565 -0.387451 0.484680 0.554443 1445641239 0.554565 -0.387451 0.484680 0.554443 1445641239 0.554565 -0.387451 0.484680 0.554443 1445641239 0.554565 -0.387451 0.484680 0.554443 1445641239 0.561890 -0.419250 0.479187 0.528076 1445641239 0.561890 -0.419250 0.479187 0.528076 1445641239 0.561890 -0.419250 0.479187 0.528076 1445641239 0.561890 -0.419250 0.479187 0.528076 1445641239 0.561890 -0.419250 0.479187 0.528076 1445641239 0.561890 -0.419250 0.479187 0.528076 1445641239 0.563843 -0.454529 0.471436 0.503113 1445641239 0.563843 -0.454529 0.471436 0.503113 1445641239 0.563843 -0.454529 0.471436 0.503113 1445641239 0.563843 -0.454529 0.471436 0.503113 1445641239 0.563843 -0.454529 0.471436 0.503113 1445641239 0.563843 -0.454529 0.471436 0.503113 1445641239 0.555481 -0.480713 0.453918 0.504211 1445641239 0.555481 -0.480713 0.453918 0.504211 1445641239 0.555481 -0.480713 0.453918 0.504211 1445641239 0.555481 -0.480713 0.453918 0.504211 1445641239 0.555481 -0.480713 0.453918 0.504211 1445641239 0.555481 -0.480713 0.453918 0.504211 1445641239 0.555481 -0.480713 0.453918 0.504211 1445641239 0.544922 -0.533264 0.416016 0.495544 1445641239 0.544922 -0.533264 0.416016 0.495544 1445641239 0.544922 -0.533264 0.416016 0.495544 1445641239 0.544922 -0.533264 0.416016 0.495544 1445641239 0.544922 -0.533264 0.416016 0.495544 1445641239 0.544922 -0.533264 0.416016 0.495544 1445641239 0.531494 -0.575134 0.393677 0.481323 1445641239 0.531494 -0.575134 0.393677 0.481323 1445641239 0.531494 -0.575134 0.393677 0.481323 1445641239 0.531494 -0.575134 0.393677 0.481323 1445641239 0.531494 -0.575134 0.393677 0.481323 1445641239 0.531494 -0.575134 0.393677 0.481323 1445641239 0.546387 -0.562683 0.398682 0.475281 1445641239 0.546387 -0.562683 0.398682 0.475281 1445641239 0.546387 -0.562683 0.398682 0.475281 1445641239 0.546387 -0.562683 0.398682 0.475281 1445641239 0.546387 -0.562683 0.398682 0.475281 1445641239 0.546387 -0.562683 0.398682 0.475281 1445641239 0.552734 -0.535339 0.407898 0.491394 1445641239 
0.486572 -0.571411 0.329895 0.572632 1445641241 0.483765 -0.574524 0.320618 0.577148 1445641241 0.483765 -0.574524 0.320618 0.577148 1445641241 0.483765 -0.574524 0.320618 0.577148 1445641241 0.483765 -0.574524 0.320618 0.577148 1445641241 0.483765 -0.574524 0.320618 0.577148 1445641241 0.483765 -0.574524 0.320618 0.577148 1445641241 0.485474 -0.574097 0.310913 0.581421 1445641241 0.485474 -0.574097 0.310913 0.581421 1445641241 0.485474 -0.574097 0.310913 0.581421 1445641241 0.485474 -0.574097 0.310913 0.581421 1445641241 0.485474 -0.574097 0.310913 0.581421 1445641241 0.485474 -0.574097 0.310913 0.581421 1445641241 0.486206 -0.572510 0.306152 0.584900 1445641241 0.486206 -0.572510 0.306152 0.584900 1445641241 0.486206 -0.572510 0.306152 0.584900 1445641241 0.486206 -0.572510 0.306152 0.584900 1445641241 0.486206 -0.572510 0.306152 0.584900 1445641241 0.486206 -0.572510 0.306152 0.584900 1445641241 0.486267 -0.570129 0.306946 0.586731 1445641241 0.486267 -0.570129 0.306946 0.586731 1445641241 0.486267 -0.570129 0.306946 0.586731 1445641241 0.486267 -0.570129 0.306946 0.586731 1445641241 0.486267 -0.570129 0.306946 0.586731 1445641242 0.486267 -0.570129 0.306946 0.586731 1445641242 0.486267 -0.570129 0.306946 0.586731 1445641242 0.489441 -0.564392 0.313904 0.585999 1445641242 0.489441 -0.564392 0.313904 0.585999 1445641242 0.489441 -0.564392 0.313904 0.585999 1445641242 0.489441 -0.564392 0.313904 0.585999 1445641242 0.489441 -0.564392 0.313904 0.585999 1445641242 0.489441 -0.564392 0.313904 0.585999 1445641242 0.490662 -0.560791 0.318787 0.585693 1445641242 0.490662 -0.560791 0.318787 0.585693 1445641242 0.490662 -0.560791 0.318787 0.585693 1445641242 0.490662 -0.560791 0.318787 0.585693 1445641242 0.490662 -0.560791 0.318787 0.585693 1445641242 0.490662 -0.560791 0.318787 0.585693 1445641242 0.490295 -0.560730 0.321167 0.584839 1445641242 0.490295 -0.560730 0.321167 0.584839 1445641242 0.490295 -0.560730 0.321167 0.584839 1445641242 0.490295 -0.560730 0.321167 0.584839 1445641242 0.490295 -0.560730 0.321167 0.584839 1445641242 0.490295 -0.560730 0.321167 0.584839 1445641242 0.492981 -0.558411 0.323608 0.583374 1445641242 0.492981 -0.558411 0.323608 0.583374 1445641242 0.492981 -0.558411 0.323608 0.583374 1445641242 0.492981 -0.558411 0.323608 0.583374 1445641242 0.492981 -0.558411 0.323608 0.583374 1445641242 0.492981 -0.558411 0.323608 0.583374 1445641242 0.495728 -0.554443 0.328735 0.582031 1445641242 0.495728 -0.554443 0.328735 0.582031 1445641242 0.495728 -0.554443 0.328735 0.582031 1445641242 0.495728 -0.554443 0.328735 0.582031 1445641242 0.495728 -0.554443 0.328735 0.582031 1445641242 0.495728 -0.554443 0.328735 0.582031 1445641242 0.495728 -0.554443 0.328735 0.582031 1445641242 0.494629 -0.552917 0.333496 0.581665 1445641242 0.494629 -0.552917 0.333496 0.581665 1445641242 0.494629 -0.552917 0.333496 0.581665 1445641242 0.494629 -0.552917 0.333496 0.581665 1445641242 0.494629 -0.552917 0.333496 0.581665 1445641242 0.494629 -0.552917 0.333496 0.581665 1445641242 0.494812 -0.550842 0.336853 0.581604 1445641242 0.494812 -0.550842 0.336853 0.581604 1445641242 0.494812 -0.550842 0.336853 0.581604 1445641242 0.494812 -0.550842 0.336853 0.581604 1445641242 0.494812 -0.550842 0.336853 0.581604 1445641242 0.494812 -0.550842 0.336853 0.581604 1445641242 0.502380 -0.541931 0.341187 0.580933 1445641242 0.502380 -0.541931 0.341187 0.580933 1445641242 0.502380 -0.541931 0.341187 0.580933 1445641242 0.502380 -0.541931 0.341187 0.580933 1445641242 0.502380 -0.541931 0.341187 0.580933 1445641242 0.502380 -0.541931 0.341187 0.580933 1445641242 0.503479 -0.540344 0.338806 0.582825 1445641242 0.503479 -0.540344 0.338806 0.582825 1445641242 0.503479 -0.540344 0.338806 0.582825 1445641242 0.503479 -0.540344 0.338806 0.582825 1445641242 0.503479 -0.540344 0.338806 0.582825 1445641242 0.503479 -0.540344 0.338806 0.582825 1445641242 0.492065 -0.554504 0.325012 0.587097 1445641242 0.492065 -0.554504 0.325012 0.587097 1445641242 0.492065 -0.554504 0.325012 0.587097 1445641242 0.492065 -0.554504 0.325012 0.587097 1445641242 0.492065 -0.554504 0.325012 0.587097 1445641242 0.492065 -0.554504 0.325012 0.587097 1445641242 0.486755 -0.564087 0.312378 0.589233 1445641242 0.486755 -0.564087 0.312378 0.589233 1445641242 0.486755 -0.564087 0.312378 0.589233 1445641242 0.486755 -0.564087 0.312378 0.589233 1445641242 0.486755 -0.564087 0.312378 0.589233 1445641242 0.486755 -0.564087 0.312378 0.589233 1445641242 0.486755 -0.564087 0.312378 0.589233 1445641242 0.487427 -0.565002 0.306396 0.591003 1445641242 0.487427 -0.565002 0.306396 0.591003 1445641242 0.487427 -0.565002 0.306396 0.591003 1445641242 0.487427 -0.565002 0.306396 0.591003 1445641242 0.487427 -0.565002 0.306396 0.591003 1445641242 0.487427 -0.565002 0.306396 0.591003 1445641242 0.482117 -0.569214 0.300293 0.594360 1445641242 0.482117 -0.569214 0.300293 0.594360 1445641242 0.482117 -0.569214 0.300293 0.594360 1445641242 0.482117 -0.569214 0.300293 0.594360 1445641242 0.482117 -0.569214 0.300293 0.594360 1445641242 0.482117 -0.569214 0.300293 0.594360 1445641242 0.475281 -0.573120 0.298706 0.596985 1445641242 0.475281 -0.573120 0.298706 0.596985 1445641242 0.475281 -0.573120 0.298706 0.596985 1445641242 0.475281 -0.573120 0.298706 0.596985 1445641242 0.475281 -0.573120 0.298706 0.596985 1445641242 0.475281 -0.573120 0.298706 0.596985 1445641242 0.470703 -0.574890 0.299194 0.598633 1445641242 0.470703 -0.574890 0.299194 0.598633 1445641242 0.470703 -0.574890 0.299194 0.598633 1445641242 0.470703 -0.574890 0.299194 0.598633 1445641242 0.470703 -0.574890 0.299194 0.598633 1445641242 0.470703 -0.574890 0.299194 0.598633 1445641242 0.471558 -0.571655 0.302795 0.599243 1445641242 0.471558 -0.571655 0.302795 0.599243 1445641242 0.471558 -0.571655 0.302795 0.599243 1445641242 0.471558 -0.571655 0.302795 0.599243 1445641242 0.471558 -0.571655 0.302795 0.599243 1445641242 0.471558 -0.571655 0.302795 0.599243 1445641242 0.472534 -0.569153 0.305847 0.599365 1445641242 0.472534 -0.569153 0.305847 0.599365 1445641242 0.472534 -0.569153 0.305847 0.599365 1445641242 0.472534 -0.569153 0.305847 0.599365 1445641242 0.472534 -0.569153 0.305847 0.599365 1445641242 0.472534 -0.569153 0.305847 0.599365 1445641242 0.473633 -0.566467 0.310791 0.598511 1445641242 0.473633 -0.566467 0.310791 0.598511 1445641242 0.473633 -0.566467 0.310791 0.598511 1445641242 0.473633 -0.566467 0.310791 0.598511 1445641242 0.473633 -0.566467 0.310791 0.598511 1445641243 0.473633 -0.566467 0.310791 0.598511 1445641243 0.474548 -0.563538 0.316895 0.597351 1445641243 0.474548 -0.563538 0.316895 0.597351 1445641243 0.474548 -0.563538 0.316895 0.597351 1445641243 0.474548 -0.563538 0.316895 0.597351 1445641243 0.474548 -0.563538 0.316895 0.597351 1445641243 0.474548 -0.563538 0.316895 0.597351 1445641243 0.477905 -0.557800 0.322388 0.597107 1445641243 0.477905 -0.557800 0.322388 0.597107 1445641243 0.477905 -0.557800 0.322388 0.597107 1445641243 0.477905 -0.557800 0.322388 0.597107 1445641243 0.477905 -0.557800 0.322388 0.597107 1445641243 0.477905 -0.557800 0.322388 0.597107 1445641243 0.484375 -0.549805 0.327271 0.596619 1445641243 0.484375 -0.549805 0.327271 0.596619 1445641243 0.484375 -0.549805 0.327271 0.596619 1445641243 0.484375 -0.549805 0.327271 0.596619 1445641243 0.484375 -0.549805 0.327271 0.596619 1445641243 0.484375 -0.549805 0.327271 0.596619 1445641243 0.484375 -0.549988 0.325989 0.597107 1445641243 0.484375 -0.549988 0.325989 0.597107 1445641243 0.484375 -0.549988 0.325989 0.597107 1445641243 0.484375 -0.549988 0.325989 0.597107 1445641243 0.484375 -0.549988 0.325989 0.597107 1445641243 0.484375 -0.549988 0.325989 0.597107 1445641243 0.484375 -0.549988 0.325989 0.597107 1445641243 0.477905 -0.559692 0.314941 0.599243 1445641243 0.477905 -0.559692 0.314941 0.599243 1445641243 0.477905 -0.559692 0.314941 0.599243 1445641243 0.477905 -0.559692 0.314941 0.599243 1445641243 0.477905 -0.559692 0.314941 0.599243 1445641243 0.477905 -0.559692 0.314941 0.599243 1445641243 0.476196 -0.565002 0.305054 0.600769 1445641243 0.476196 -0.565002 0.305054 0.600769 1445641243 0.476196 -0.565002 0.305054 0.600769 1445641243 0.476196 -0.565002 0.305054 0.600769 1445641243 0.476196 -0.565002 0.305054 0.600769 1445641243 0.476196 -0.565002 0.305054 0.600769 1445641243 0.475220 -0.566833 0.299377 0.602722 1445641243 0.475220 -0.566833 0.299377 0.602722 1445641243 0.475220 -0.566833 0.299377 0.602722 1445641243 0.475220 -0.566833 0.299377 0.602722 1445641243 0.475220 -0.566833 0.299377 0.602722 1445641243 0.475220 -0.566833 0.299377 0.602722 1445641243 0.469788 -0.570740 0.296082 0.604858 1445641243 0.469788 -0.570740 0.296082 0.604858 1445641243 0.469788 -0.570740 0.296082 0.604858 1445641243 0.469788 -0.570740 0.296082 0.604858 1445641243 0.469788 -0.570740 0.296082 0.604858 1445641243 0.469788 -0.570740 0.296082 0.604858 1445641243 0.469788 -0.570740 0.296082 0.604858 1445641243 0.464600 -0.573853 0.295227 0.606323 1445641243 0.464600 -0.573853 0.295227 0.606323 1445641243 0.464600 -0.573853 0.295227 0.606323 1445641243 0.464600 -0.573853 0.295227 0.606323 1445641243 0.464600 -0.573853 0.295227 0.606323 1445641243 0.465149 -0.571167 0.299561 0.606323 1445641243 0.465149 -0.571167 0.299561 0.606323 1445641243 0.465149 -0.571167 0.299561 0.606323 1445641243 0.465149 -0.571167 0.299561 0.606323 1445641243 0.465149 -0.571167 0.299561 0.606323 1445641243 0.465149 -0.571167 0.299561 0.606323 1445641243 0.467346 -0.568237 0.304077 0.605103 1445641243 0.467346 -0.568237 0.304077 0.605103 1445641243 0.467346 -0.568237 0.304077 0.605103 1445641243 0.467346 -0.568237 0.304077 0.605103 1445641243 0.467346 -0.568237 0.304077 0.605103 1445641243 0.467346 -0.568237 0.304077 0.605103 1445641243 0.469910 -0.566284 0.307373 0.603333 1445641243 0.469910 -0.566284 0.307373 0.603333 1445641243 0.469910 -0.566284 0.307373 0.603333 1445641243 0.469910 -0.566284 0.307373 0.603333 1445641243 0.469910 -0.566284 0.307373 0.603333 1445641243 0.469910 -0.566284 0.307373 0.603333 1445641243 0.469910 -0.566284 0.307373 0.603333 1445641243 0.472107 -0.564209 0.311768 0.601257 1445641243 0.472107 -0.564209 0.311768 0.601257 1445641243 0.472107 -0.564209 0.311768 0.601257 1445641243 0.472107 -0.564209 0.311768 0.601257 1445641243 0.472107 -0.564209 0.311768 0.601257 1445641243 0.473938 -0.561340 0.317932 0.599304 1445641243 0.473938 -0.561340 0.317932 0.599304 1445641243 0.473938 -0.561340 0.317932 0.599304 1445641243 0.473938 -0.561340 0.317932 0.599304 1445641243 0.473938 -0.561340 0.317932 0.599304 1445641243 0.473938 -0.561340 0.317932 0.599304 1445641243 0.480103 -0.554077 0.324036 0.597900 1445641243 0.480103 -0.554077 0.324036 0.597900 1445641243 0.480103 -0.554077 0.324036 0.597900 1445641243 0.480103 -0.554077 0.324036 0.597900 1445641243 0.480103 -0.554077 0.324036 0.597900 1445641243 0.492676 -0.541321 0.329834 0.596130 1445641243 0.492676 -0.541321 0.329834 0.596130 1445641243 0.492676 -0.541321 0.329834 0.596130 1445641243 0.492676 -0.541321 0.329834 0.596130 1445641243 0.492676 -0.541321 0.329834 0.596130 1445641243 0.492676 -0.541321 0.329834 0.596130 1445641243 0.492676 -0.541321 0.329834 0.596130 1445641243 0.492615 -0.541260 0.327087 0.597778 1445641243 0.492615 -0.541260 0.327087 0.597778 1445641243 0.492615 -0.541260 0.327087 0.597778 1445641243 0.492615 -0.541260 0.327087 0.597778 1445641243 0.492615 -0.541260 0.327087 0.597778 1445641243 0.476379 -0.559875 0.310120 0.602844 1445641243 0.476379 -0.559875 0.310120 0.602844 1445641243 0.476379 -0.559875 0.310120 0.602844 1445641243 0.476379 -0.559875 0.310120 0.602844 1445641243 0.476379 -0.559875 0.310120 0.602844 1445641243 0.476379 -0.559875 0.310120 0.602844 1445641244 0.469055 -0.570679 0.294373 0.606262 1445641244 0.469055 -0.570679 0.294373 0.606262 1445641244 0.469055 -0.570679 0.294373 0.606262 1445641244 0.469055 -0.570679 0.294373 0.606262 1445641244 0.469055 -0.570679 0.294373 0.606262 1445641244 0.469055 -0.570679 0.294373 0.606262 1445641244 0.470764 -0.569763 0.291382 0.607239 1445641244 0.470764 -0.569763 0.291382 0.607239 1445641244 0.470764 -0.569763 0.291382 0.607239 1445641244 0.470764 -0.569763 0.291382 0.607239 1445641244 0.470764 -0.569763 0.291382 0.607239 1445641244 0.470764 -0.569763 0.291382 0.607239 1445641244 0.463684 -0.573608 0.288208 0.610596 1445641244 0.463684 -0.573608 0.288208 0.610596 1445641244 0.463684 -0.573608 0.288208 0.610596 1445641244 0.463684 -0.573608 0.288208 0.610596 1445641244 0.463684 -0.573608 0.288208 0.610596 1445641244 0.463684 -0.573608 0.288208 0.610596 1445641244 0.463684 -0.573608 0.288208 0.610596 1445641244 0.457031 -0.576233 0.287537 0.613464 1445641244 0.457031 -0.576233 0.287537 0.613464 1445641244 0.457031 -0.576233 0.287537 0.613464 1445641244 0.457031 -0.576233 0.287537 0.613464 1445641244 0.457031 -0.576233 0.287537 0.613464 1445641244 0.457031 -0.576233 0.287537 0.613464 1445641244 0.459229 -0.572937 0.292542 0.612549 1445641244 0.459229 -0.572937 0.292542 0.612549 1445641244 0.459229 -0.572937 0.292542 0.612549 1445641244 0.459229 -0.572937 0.292542 0.612549 1445641244 0.459229 -0.572937 0.292542 0.612549 1445641244 0.463379 -0.569824 0.297119 0.610107 1445641244 0.463379 -0.569824 0.297119 0.610107 1445641244 0.463379 -0.569824 0.297119 0.610107 1445641244 0.463379 -0.569824 0.297119 0.610107 1445641244 0.463379 -0.569824 0.297119 0.610107 1445641244 0.463379 -0.569824 0.297119 0.610107 1445641244 0.467163 -0.567810 0.301270 0.607056 1445641244 0.467163 -0.567810 0.301270 0.607056 1445641244 0.467163 -0.567810 0.301270 0.607056 1445641244 0.467163 -0.567810 0.301270 0.607056 1445641244 0.467163 -0.567810 0.301270 0.607056 1445641244 0.467163 -0.567810 0.301270 0.607056 1445641244 0.471802 -0.564514 0.308044 0.603149 1445641244 0.471802 -0.564514 0.308044 0.603149 1445641244 0.471802 -0.564514 0.308044 0.603149 1445641244 0.471802 -0.564514 0.308044 0.603149 1445641244 0.471802 -0.564514 0.308044 0.603149 1445641244 0.471802 -0.564514 0.308044 0.603149 1445641244 0.474854 -0.561584 0.315796 0.599487 1445641244 0.474854 -0.561584 0.315796 0.599487 1445641244 0.474854 -0.561584 0.315796 0.599487 1445641244 0.474854 -0.561584 0.315796 0.599487 1445641244 0.474854 -0.561584 0.315796 0.599487 1445641244 0.474854 -0.561584 0.315796 0.599487 1445641244 0.478455 -0.557434 0.322083 0.597046 1445641244 0.478455 -0.557434 0.322083 0.597046 1445641244 0.478455 -0.557434 0.322083 0.597046 1445641244 0.478455 -0.557434 0.322083 0.597046 1445641244 0.478455 -0.557434 0.322083 0.597046 1445641244 0.478455 -0.557434 0.322083 0.597046 1445641244 0.487427 -0.548706 0.323730 0.597046 1445641244 0.487427 -0.548706 0.323730 0.597046 1445641244 0.487427 -0.548706 0.323730 0.597046 1445641244 0.487427 -0.548706 0.323730 0.597046 1445641244 0.487427 -0.548706 0.323730 0.597046 1445641244 0.487427 -0.548706 0.323730 0.597046 1445641244 0.487427 -0.548706 0.323730 0.597046 1445641244 0.486938 -0.548767 0.316528 0.601257 1445641244 0.486938 -0.548767 0.316528 0.601257 1445641244 0.486938 -0.548767 0.316528 0.601257 1445641244 0.486938 -0.548767 0.316528 0.601257 1445641244 0.486938 -0.548767 0.316528 0.601257 1445641244 0.486938 -0.548767 0.316528 0.601257 1445641244 0.472412 -0.565125 0.300720 0.605774 1445641244 0.472412 -0.565125 0.300720 0.605774 1445641244 0.472412 -0.565125 0.300720 0.605774 1445641244 0.472412 -0.565125 0.300720 0.605774 1445641244 0.472412 -0.565125 0.300720 0.605774 1445641244 0.472412 -0.565125 0.300720 0.605774 1445641244 0.461609 -0.579224 0.286011 0.607910 1445641244 0.461609 -0.579224 0.286011 0.607910 1445641244 0.461609 -0.579224 0.286011 0.607910 1445641244 0.461609 -0.579224 0.286011 0.607910 1445641244 0.461609 -0.579224 0.286011 0.607910 1445641244 0.461609 -0.579224 0.286011 0.607910 1445641244 0.462585 -0.580444 0.282349 0.607727 1445641244 0.462585 -0.580444 0.282349 0.607727 1445641244 0.462585 -0.580444 0.282349 0.607727 1445641244 0.462585 -0.580444 0.282349 0.607727 1445641244 0.462585 -0.580444 0.282349 0.607727 1445641244 0.462585 -0.580444 0.282349 0.607727 1445641244 0.459839 -0.582397 0.279724 0.609131 1445641244 0.459839 -0.582397 0.279724 0.609131 1445641244 0.459839 -0.582397 0.279724 0.609131 1445641244 0.459839 -0.582397 0.279724 0.609131 1445641244 0.459839 -0.582397 0.279724 0.609131 1445641244 0.459839 -0.582397 0.279724 0.609131 1445641244 0.454102 -0.586304 0.276123 0.611328 1445641244 0.454102 -0.586304 0.276123 0.611328 1445641244 0.454102 -0.586304 0.276123 0.611328 1445641244 0.454102 -0.586304 0.276123 0.611328 1445641244 0.454102 -0.586304 0.276123 0.611328 1445641244 0.454102 -0.586304 0.276123 0.611328 1445641244 0.456848 -0.585632 0.279175 0.608521 1445641244 0.456848 -0.585632 0.279175 0.608521 1445641244 0.456848 -0.585632 0.279175 0.608521 1445641244 0.456848 -0.585632 0.279175 0.608521 1445641244 0.456848 -0.585632 0.279175 0.608521 1445641244 0.456848 -0.585632 0.279175 0.608521 1445641244 0.464355 -0.581421 0.285767 0.603821 1445641245 0.464355 -0.581421 0.285767 0.603821 1445641245 0.464355 -0.581421 0.285767 0.603821 1445641245 0.464355 -0.581421 0.285767 0.603821 1445641245 0.464355 -0.581421 0.285767 0.603821 1445641245 0.464355 -0.581421 0.285767 0.603821 1445641245 0.464355 -0.581421 0.285767 0.603821 1445641245 0.469910 -0.577698 0.291199 0.600464 1445641245 0.469910 -0.577698 0.291199 0.600464 1445641245 0.469910 -0.577698 0.291199 0.600464 1445641245 0.469910 -0.577698 0.291199 0.600464 1445641245 0.469910 -0.577698 0.291199 0.600464 1445641245 0.469910 -0.577698 0.291199 0.600464 1445641245 0.474182 -0.573425 0.297241 0.598267 1445641245 0.474182 -0.573425 0.297241 0.598267 1445641245 0.474182 -0.573425 0.297241 0.598267 1445641245 0.474182 -0.573425 0.297241 0.598267 1445641245 0.474182 -0.573425 0.297241 0.598267 1445641245 0.474182 -0.573425 0.297241 0.598267 1445641245 0.477112 -0.568298 0.305420 0.596802 1445641245 0.477112 -0.568298 0.305420 0.596802 1445641245 0.477112 -0.568298 0.305420 0.596802 1445641245 0.477112 -0.568298 0.305420 0.596802 1445641245 0.477112 -0.568298 0.305420 0.596802 1445641245 0.477112 -0.568298 0.305420 0.596802 1445641245 0.476746 -0.564514 0.311157 0.597656 1445641245 0.476746 -0.564514 0.311157 0.597656 1445641245 0.476746 -0.564514 0.311157 0.597656 1445641245 0.476746 -0.564514 0.311157 0.597656 1445641245 0.476746 -0.564514 0.311157 0.597656 1445641245 0.476746 -0.564514 0.311157 0.597656 1445641245 0.481140 -0.556763 0.315857 0.598938 1445641245 0.481140 -0.556763 0.315857 0.598938 1445641245 0.481140 -0.556763 0.315857 0.598938 1445641245 0.481140 -0.556763 0.315857 0.598938 1445641245 0.481140 -0.556763 0.315857 0.598938 1445641245 0.481140 -0.556763 0.315857 0.598938 1445641245 0.494263 -0.541260 0.321106 0.599670 1445641245 0.494263 -0.541260 0.321106 0.599670 1445641245 0.494263 -0.541260 0.321106 0.599670 1445641245 0.494263 -0.541260 0.321106 0.599670 1445641245 0.494263 -0.541260 0.321106 0.599670 1445641245 0.494263 -0.541260 0.321106 0.599670 1445641245 0.494995 -0.538208 0.319885 0.602478 1445641245 0.494995 -0.538208 0.319885 0.602478 1445641245 0.494995 -0.538208 0.319885 0.602478 1445641245 0.494995 -0.538208 0.319885 0.602478 1445641245 0.494995 -0.538208 0.319885 0.602478 1445641245 0.494995 -0.538208 0.319885 0.602478 1445641245 0.478638 -0.553894 0.305054 0.609131 1445641245 0.478638 -0.553894 0.305054 0.609131 1445641245 0.478638 -0.553894 0.305054 0.609131 1445641245 0.478638 -0.553894 0.305054 0.609131 1445641245 0.478638 -0.553894 0.305054 0.609131 1445641245 0.478638 -0.553894 0.305054 0.609131 1445641245 0.473206 -0.559814 0.296570 0.612122 1445641245 0.473206 -0.559814 0.296570 0.612122 1445641245 0.473206 -0.559814 0.296570 0.612122 1445641245 0.473206 -0.559814 0.296570 0.612122 1445641245 0.473206 -0.559814 0.296570 0.612122 1445641245 0.473206 -0.559814 0.296570 0.612122 1445641245 0.474121 -0.557861 0.296997 0.612976 1445641245 0.474121 -0.557861 0.296997 0.612976 1445641245 0.474121 -0.557861 0.296997 0.612976 1445641245 0.474121 -0.557861 0.296997 0.612976 1445641245 0.474121 -0.557861 0.296997 0.612976 1445641245 0.474121 -0.557861 0.296997 0.612976 1445641245 0.468140 -0.561157 0.293884 0.616028 1445641245 0.468140 -0.561157 0.293884 0.616028 1445641245 0.468140 -0.561157 0.293884 0.616028 1445641245 0.468140 -0.561157 0.293884 0.616028 1445641245 0.468140 -0.561157 0.293884 0.616028 1445641245 0.468140 -0.561157 0.293884 0.616028 1445641245 0.468140 -0.561157 0.293884 0.616028 1445641245 0.463806 -0.561279 0.295837 0.618286 1445641245 0.463806 -0.561279 0.295837 0.618286 1445641245 0.463806 -0.561279 0.295837 0.618286 1445641245 0.463806 -0.561279 0.295837 0.618286 1445641245 0.463806 -0.561279 0.295837 0.618286 1445641245 0.463806 -0.561279 0.295837 0.618286 1445641245 0.463196 -0.559326 0.300049 0.618530 1445641245 0.463196 -0.559326 0.300049 0.618530 1445641245 0.463196 -0.559326 0.300049 0.618530 1445641245 0.463196 -0.559326 0.300049 0.618530 1445641245 0.463196 -0.559326 0.300049 0.618530 1445641245 0.463196 -0.559326 0.300049 0.618530 1445641245 0.465149 -0.557190 0.303162 0.617432 1445641245 0.465149 -0.557190 0.303162 0.617432 1445641245 0.465149 -0.557190 0.303162 0.617432 1445641245 0.465149 -0.557190 0.303162 0.617432 1445641245 0.465149 -0.557190 0.303162 0.617432 1445641245 0.465149 -0.557190 0.303162 0.617432 1445641245 0.467224 -0.555237 0.306152 0.616150 1445641245 0.467224 -0.555237 0.306152 0.616150 1445641245 0.467224 -0.555237 0.306152 0.616150 1445641245 0.467224 -0.555237 0.306152 0.616150 1445641245 0.467224 -0.555237 0.306152 0.616150 1445641245 0.467224 -0.555237 0.306152 0.616150 1445641245 0.467224 -0.555237 0.306152 0.616150 1445641245 0.469177 -0.552917 0.310852 0.614380 1445641245 0.469177 -0.552917 0.310852 0.614380 1445641245 0.469177 -0.552917 0.310852 0.614380 1445641245 0.469177 -0.552917 0.310852 0.614380 1445641245 0.469177 -0.552917 0.310852 0.614380 1445641245 0.469177 -0.552917 0.310852 0.614380 1445641245 0.471436 -0.550415 0.316162 0.612183 1445641245 0.471436 -0.550415 0.316162 0.612183 1445641245 0.471436 -0.550415 0.316162 0.612183 1445641245 0.471436 -0.550415 0.316162 0.612183 1445641245 0.471436 -0.550415 0.316162 0.612183 1445641245 0.471436 -0.550415 0.316162 0.612183 1445641245 0.471436 -0.550415 0.316162 0.612183 1445641245 0.475647 -0.545776 0.322327 0.609863 1445641245 0.475647 -0.545776 0.322327 0.609863 1445641246 0.475647 -0.545776 0.322327 0.609863 1445641246 0.475647 -0.545776 0.322327 0.609863 1445641246 0.475647 -0.545776 0.322327 0.609863 1445641246 0.475647 -0.545776 0.322327 0.609863 1445641246 0.483093 -0.539001 0.327576 0.607178 1445641246 0.483093 -0.539001 0.327576 0.607178 1445641246 0.483093 -0.539001 0.327576 0.607178 1445641246 0.483093 -0.539001 0.327576 0.607178 1445641246 0.483093 -0.539001 0.327576 0.607178 1445641246 0.483093 -0.539001 0.327576 0.607178 1445641246 0.490112 -0.533508 0.329529 0.605408 1445641246 0.490112 -0.533508 0.329529 0.605408 1445641246 0.490112 -0.533508 0.329529 0.605408 1445641246 0.490112 -0.533508 0.329529 0.605408 1445641246 0.490112 -0.533508 0.329529 0.605408 1445641246 0.490112 -0.533508 0.329529 0.605408 1445641246 0.488831 -0.535767 0.325439 0.606689 1445641246 0.488831 -0.535767 0.325439 0.606689 1445641246 0.488831 -0.535767 0.325439 0.606689 1445641246 0.488831 -0.535767 0.325439 0.606689 1445641246 0.488831 -0.535767 0.325439 0.606689 1445641246 0.488831 -0.535767 0.325439 0.606689 1445641246 0.483521 -0.543396 0.316589 0.608826 1445641246 0.483521 -0.543396 0.316589 0.608826 1445641246 0.483521 -0.543396 0.316589 0.608826 1445641246 0.483521 -0.543396 0.316589 0.608826 1445641246 0.483521 -0.543396 0.316589 0.608826 1445641246 0.483521 -0.543396 0.316589 0.608826 1445641246 0.481812 -0.546570 0.311279 0.610046 1445641246 0.481812 -0.546570 0.311279 0.610046 1445641246 0.481812 -0.546570 0.311279 0.610046 1445641246 0.481812 -0.546570 0.311279 0.610046 1445641246 0.481812 -0.546570 0.311279 0.610046 1445641246 0.481812 -0.546570 0.311279 0.610046 1445641246 0.481812 -0.546570 0.311279 0.610046 1445641246 0.478882 -0.549255 0.306274 0.612488 1445641246 0.478882 -0.549255 0.306274 0.612488 1445641246 0.478882 -0.549255 0.306274 0.612488 1445641246 0.478882 -0.549255 0.306274 0.612488 1445641246 0.478882 -0.549255 0.306274 0.612488 1445641246 0.478882 -0.549255 0.306274 0.612488 1445641246 0.475769 -0.550110 0.304626 0.614990 1445641246 0.475769 -0.550110 0.304626 0.614990 1445641246 0.475769 -0.550110 0.304626 0.614990 1445641246 0.475769 -0.550110 0.304626 0.614990 1445641246 0.475769 -0.550110 0.304626 0.614990 1445641246 0.475769 -0.550110 0.304626 0.614990 1445641246 0.471619 -0.550781 0.304077 0.617798 1445641246 0.471619 -0.550781 0.304077 0.617798 1445641246 0.471619 -0.550781 0.304077 0.617798 1445641246 0.471619 -0.550781 0.304077 0.617798 1445641246 0.471619 -0.550781 0.304077 0.617798 1445641246 0.471619 -0.550781 0.304077 0.617798 1445641246 0.470154 -0.549927 0.306519 0.618530 1445641246 0.470154 -0.549927 0.306519 0.618530 1445641246 0.470154 -0.549927 0.306519 0.618530 1445641246 0.470154 -0.549927 0.306519 0.618530 1445641246 0.470154 -0.549927 0.306519 0.618530 1445641246 0.470154 -0.549927 0.306519 0.618530 1445641246 0.469238 -0.549744 0.308777 0.618225 1445641246 0.469238 -0.549744 0.308777 0.618225 1445641246 0.469238 -0.549744 0.308777 0.618225 1445641246 0.469238 -0.549744 0.308777 0.618225 1445641246 0.469238 -0.549744 0.308777 0.618225 1445641246 0.469238 -0.549744 0.308777 0.618225 1445641246 0.469360 -0.549438 0.311340 0.617126 1445641246 0.469360 -0.549438 0.311340 0.617126 1445641246 0.469360 -0.549438 0.311340 0.617126 1445641246 0.469360 -0.549438 0.311340 0.617126 1445641246 0.469360 -0.549438 0.311340 0.617126 1445641246 0.469360 -0.549438 0.311340 0.617126 1445641246 0.469360 -0.549438 0.311340 0.617126 1445641246 0.470703 -0.547668 0.315369 0.615662 1445641246 0.470703 -0.547668 0.315369 0.615662 1445641246 0.470703 -0.547668 0.315369 0.615662 1445641246 0.470703 -0.547668 0.315369 0.615662 1445641246 0.470703 -0.547668 0.315369 0.615662 1445641246 0.473938 -0.544434 0.320435 0.613403 1445641246 0.473938 -0.544434 0.320435 0.613403 1445641246 0.473938 -0.544434 0.320435 0.613403 1445641246 0.473938 -0.544434 0.320435 0.613403 1445641246 0.473938 -0.544434 0.320435 0.613403 1445641246 0.473938 -0.544434 0.320435 0.613403 1445641246 0.479126 -0.539307 0.324341 0.611816 1445641246 0.479126 -0.539307 0.324341 0.611816 1445641246 0.479126 -0.539307 0.324341 0.611816 1445641246 0.479126 -0.539307 0.324341 0.611816 1445641246 0.479126 -0.539307 0.324341 0.611816 1445641246 0.479126 -0.539307 0.324341 0.611816 1445641246 0.485657 -0.532410 0.328369 0.610596 1445641246 0.485657 -0.532410 0.328369 0.610596 1445641246 0.485657 -0.532410 0.328369 0.610596 1445641246 0.485657 -0.532410 0.328369 0.610596 1445641246 0.485657 -0.532410 0.328369 0.610596 1445641246 0.485657 -0.532410 0.328369 0.610596 1445641246 0.485657 -0.532410 0.328369 0.610596 1445641246 0.485779 -0.532166 0.328247 0.610779 1445641246 0.485779 -0.532166 0.328247 0.610779 1445641246 0.485779 -0.532166 0.328247 0.610779 1445641246 0.485779 -0.532166 0.328247 0.610779 1445641246 0.485779 -0.532166 0.328247 0.610779 1445641246 0.485779 -0.532166 0.328247 0.610779 1445641246 0.479919 -0.540100 0.320557 0.612549 1445641246 0.479919 -0.540100 0.320557 0.612549 1445641246 0.479919 -0.540100 0.320557 0.612549 1445641246 0.479919 -0.540100 0.320557 0.612549 1445641246 0.479919 -0.540100 0.320557 0.612549 1445641246 0.479919 -0.540100 0.320557 0.612549 1445641246 
0.538513 -0.508179 0.402344 0.538330 1445641248 0.538513 -0.508179 0.402344 0.538330 1445641248 0.538513 -0.508179 0.402344 0.538330 1445641248 0.538513 -0.508179 0.402344 0.538330 1445641248 0.538513 -0.508179 0.402344 0.538330 1445641248 0.554749 -0.475586 0.421692 0.536865 1445641248 0.554749 -0.475586 0.421692 0.536865 1445641248 0.554749 -0.475586 0.421692 0.536865 1445641248 0.554749 -0.475586 0.421692 0.536865 1445641248 0.554749 -0.475586 0.421692 0.536865 1445641248 0.554749 -0.475586 0.421692 0.536865 1445641248 0.562866 -0.425354 0.460327 0.538818 1445641248 0.562866 -0.425354 0.460327 0.538818 1445641248 0.562866 -0.425354 0.460327 0.538818 1445641248 0.562866 -0.425354 0.460327 0.538818 1445641248 0.562866 -0.425354 0.460327 0.538818 1445641248 0.562866 -0.425354 0.460327 0.538818 1445641248 0.562866 -0.425354 0.460327 0.538818 1445641248 0.546997 -0.380737 0.494873 0.557556 1445641248 0.546997 -0.380737 0.494873 0.557556 1445641248 0.546997 -0.380737 0.494873 0.557556 1445641248 0.546997 -0.380737 0.494873 0.557556 1445641248 0.546997 -0.380737 0.494873 0.557556 1445641249 0.546997 -0.380737 0.494873 0.557556 1445641249 0.541199 -0.348572 0.505249 0.574707 1445641249 0.541199 -0.348572 0.505249 0.574707 1445641249 0.541199 -0.348572 0.505249 0.574707 1445641249 0.541199 -0.348572 0.505249 0.574707 1445641249 0.541199 -0.348572 0.505249 0.574707 1445641249 0.541199 -0.348572 0.505249 0.574707 1445641249 0.540833 -0.332092 0.509521 0.580994 1445641249 0.540833 -0.332092 0.509521 0.580994 1445641249 0.540833 -0.332092 0.509521 0.580994 1445641249 0.540833 -0.332092 0.509521 0.580994 1445641249 0.540833 -0.332092 0.509521 0.580994 1445641249 0.540833 -0.332092 0.509521 0.580994 1445641249 0.540833 -0.332092 0.509521 0.580994 1445641249 0.544922 -0.334900 0.505310 0.579224 1445641249 0.544922 -0.334900 0.505310 0.579224 1445641249 0.544922 -0.334900 0.505310 0.579224 1445641249 0.544922 -0.334900 0.505310 0.579224 1445641249 0.544922 -0.334900 0.505310 0.579224 1445641249 0.544922 -0.334900 0.505310 0.579224 1445641249 0.555786 -0.360962 0.499023 0.558350 1445641249 0.555786 -0.360962 0.499023 0.558350 1445641249 0.555786 -0.360962 0.499023 0.558350 1445641249 0.555786 -0.360962 0.499023 0.558350 1445641249 0.555786 -0.360962 0.499023 0.558350 1445641249 0.555786 -0.360962 0.499023 0.558350 1445641249 0.562988 -0.395508 0.497620 0.528198 1445641249 0.562988 -0.395508 0.497620 0.528198 1445641249 0.562988 -0.395508 0.497620 0.528198 1445641249 0.562988 -0.395508 0.497620 0.528198 1445641249 0.562988 -0.395508 0.497620 0.528198 1445641249 0.562988 -0.395508 0.497620 0.528198 1445641249 0.554443 -0.427124 0.497070 0.512817 1445641249 0.554443 -0.427124 0.497070 0.512817 1445641249 0.554443 -0.427124 0.497070 0.512817 1445641249 0.554443 -0.427124 0.497070 0.512817 1445641249 0.554443 -0.427124 0.497070 0.512817 1445641249 0.554443 -0.427124 0.497070 0.512817 1445641249 0.554443 -0.427124 0.497070 0.512817 1445641249 0.544495 -0.457703 0.481323 0.512146 1445641249 0.544495 -0.457703 0.481323 0.512146 1445641249 0.544495 -0.457703 0.481323 0.512146 1445641249 0.544495 -0.457703 0.481323 0.512146 1445641249 0.544495 -0.457703 0.481323 0.512146 1445641249 0.544495 -0.457703 0.481323 0.512146 1445641249 0.551758 -0.494751 0.438538 0.508301 1445641249 0.551758 -0.494751 0.438538 0.508301 1445641249 0.551758 -0.494751 0.438538 0.508301 1445641249 0.551758 -0.494751 0.438538 0.508301 1445641249 0.551758 -0.494751 0.438538 0.508301 1445641249 0.551758 -0.494751 0.438538 0.508301 1445641249 0.558105 -0.527588 0.403320 0.497498 1445641249 0.558105 -0.527588 0.403320 0.497498 1445641249 0.558105 -0.527588 0.403320 0.497498 1445641249 0.558105 -0.527588 0.403320 0.497498 1445641249 0.558105 -0.527588 0.403320 0.497498 1445641249 0.558105 -0.527588 0.403320 0.497498 1445641249 0.558228 -0.549011 0.387634 0.486511 1445641249 0.558228 -0.549011 0.387634 0.486511 1445641249 0.558228 -0.549011 0.387634 0.486511 1445641249 0.558228 -0.549011 0.387634 0.486511 1445641249 0.558228 -0.549011 0.387634 0.486511 1445641249 0.565674 -0.535217 0.397766 0.485046 1445641249 0.565674 -0.535217 0.397766 0.485046 1445641249 0.565674 -0.535217 0.397766 0.485046 1445641249 0.565674 -0.535217 0.397766 0.485046 1445641249 0.565674 -0.535217 0.397766 0.485046 1445641249 0.565674 -0.535217 0.397766 0.485046 1445641249 0.565674 -0.535217 0.397766 0.485046 1445641249 0.569153 -0.509583 0.415833 0.493347 1445641249 0.569153 -0.509583 0.415833 0.493347 1445641249 0.569153 -0.509583 0.415833 0.493347 1445641249 0.569153 -0.509583 0.415833 0.493347 1445641249 0.569153 -0.509583 0.415833 0.493347 1445641249 0.569153 -0.509583 0.415833 0.493347 1445641249 0.567749 -0.471924 0.450623 0.501831 1445641249 0.567749 -0.471924 0.450623 0.501831 1445641249 0.567749 -0.471924 0.450623 0.501831 1445641249 0.567749 -0.471924 0.450623 0.501831 1445641249 0.567749 -0.471924 0.450623 0.501831 1445641249 0.567749 -0.471924 0.450623 0.501831 1445641249 0.567749 -0.471924 0.450623 0.501831 1445641249 0.551025 -0.420715 0.490906 0.527527 1445641249 0.551025 -0.420715 0.490906 0.527527 1445641249 0.551025 -0.420715 0.490906 0.527527 1445641249 0.551025 -0.420715 0.490906 0.527527 1445641249 0.551025 -0.420715 0.490906 0.527527 1445641249 0.551025 -0.420715 0.490906 0.527527 1445641249 0.532104 -0.383179 0.507446 0.558960 1445641249 0.532104 -0.383179 0.507446 0.558960 1445641249 0.532104 -0.383179 0.507446 0.558960 1445641249 0.532104 -0.383179 0.507446 0.558960 1445641249 0.532104 -0.383179 0.507446 0.558960 1445641249 0.532104 -0.383179 0.507446 0.558960 1445641249 0.524597 -0.367615 0.497986 0.584412 1445641249 0.524597 -0.367615 0.497986 0.584412 1445641249 0.524597 -0.367615 0.497986 0.584412 1445641249 0.524597 -0.367615 0.497986 0.584412 1445641249 0.524597 -0.367615 0.497986 0.584412 1445641249 0.524597 -0.367615 0.497986 0.584412 1445641249 0.524597 -0.367615 0.497986 0.584412 1445641249 0.523926 -0.369019 0.490601 0.590393 1445641249 0.523926 -0.369019 0.490601 0.590393 1445641249 0.523926 -0.369019 0.490601 0.590393 1445641249 0.523926 -0.369019 0.490601 0.590393 1445641249 0.523926 -0.369019 0.490601 0.590393 1445641249 0.523926 -0.369019 0.490601 0.590393 1445641249 0.539490 -0.387634 0.487549 0.566467 1445641249 0.539490 -0.387634 0.487549 0.566467 1445641249 0.539490 -0.387634 0.487549 0.566467 1445641249 0.539490 -0.387634 0.487549 0.566467 1445641249 0.539490 -0.387634 0.487549 0.566467 1445641249 0.539490 -0.387634 0.487549 0.566467 1445641249 0.539490 -0.387634 0.487549 0.566467 1445641250 0.559509 -0.414795 0.489319 0.524780 1445641250 0.559509 -0.414795 0.489319 0.524780 1445641250 0.559509 -0.414795 0.489319 0.524780 1445641250 0.559509 -0.414795 0.489319 0.524780 1445641250 0.559509 -0.414795 0.489319 0.524780 1445641250 0.559509 -0.414795 0.489319 0.524780 1445641250 0.550903 -0.442932 0.507141 0.492981 1445641250 0.550903 -0.442932 0.507141 0.492981 1445641250 0.550903 -0.442932 0.507141 0.492981 1445641250 0.550903 -0.442932 0.507141 0.492981 1445641250 0.550903 -0.442932 0.507141 0.492981 1445641250 0.551147 -0.458069 0.485046 0.501038 1445641250 0.551147 -0.458069 0.485046 0.501038 1445641250 0.551147 -0.458069 0.485046 0.501038 1445641250 0.551147 -0.458069 0.485046 0.501038 1445641250 0.551147 -0.458069 0.485046 0.501038 1445641250 0.551147 -0.458069 0.485046 0.501038 1445641250 0.551147 -0.458069 0.485046 0.501038 1445641250 0.558533 -0.487061 0.441223 0.506042 1445641250 0.558533 -0.487061 0.441223 0.506042 1445641250 0.558533 -0.487061 0.441223 0.506042 1445641250 0.558533 -0.487061 0.441223 0.506042 1445641250 0.558533 -0.487061 0.441223 0.506042 1445641250 0.558533 -0.487061 0.441223 0.506042 1445641250 0.564575 -0.510193 0.409912 0.502869 1445641250 0.564575 -0.510193 0.409912 0.502869 1445641250 0.564575 -0.510193 0.409912 0.502869 1445641250 0.564575 -0.510193 0.409912 0.502869 1445641250 0.564575 -0.510193 0.409912 0.502869 1445641250 0.564575 -0.510193 0.409912 0.502869 1445641250 0.565674 -0.534912 0.394531 0.488037 1445641250 0.565674 -0.534912 0.394531 0.488037 1445641250 0.565674 -0.534912 0.394531 0.488037 1445641250 0.565674 -0.534912 0.394531 0.488037 1445641250 0.565674 -0.534912 0.394531 0.488037 1445641250 0.565674 -0.534912 0.394531 0.488037 1445641250 0.582703 -0.517944 0.407837 0.475159 1445641250 0.582703 -0.517944 0.407837 0.475159 1445641250 0.582703 -0.517944 0.407837 0.475159 1445641250 0.582703 -0.517944 0.407837 0.475159 1445641250 0.582703 -0.517944 0.407837 0.475159 1445641250 0.582703 -0.517944 0.407837 0.475159 1445641250 0.589539 -0.491455 0.426086 0.478882 1445641250 0.589539 -0.491455 0.426086 0.478882 1445641250 0.589539 -0.491455 0.426086 0.478882 1445641250 0.589539 -0.491455 0.426086 0.478882 1445641250 0.589539 -0.491455 0.426086 0.478882 1445641250 0.589539 -0.491455 0.426086 0.478882 1445641250 0.587036 -0.466675 0.448975 0.485718 1445641250 0.587036 -0.466675 0.448975 0.485718 1445641250 0.587036 -0.466675 0.448975 0.485718 1445641250 0.587036 -0.466675 0.448975 0.485718 1445641250 0.587036 -0.466675 0.448975 0.485718 1445641250 0.587036 -0.466675 0.448975 0.485718 1445641250 0.587036 -0.466675 0.448975 0.485718 1445641250 0.571777 -0.424561 0.483398 0.509033 1445641250 0.571777 -0.424561 0.483398 0.509033 1445641250 0.571777 -0.424561 0.483398 0.509033 1445641250 0.571777 -0.424561 0.483398 0.509033 1445641250 0.571777 -0.424561 0.483398 0.509033 1445641250 0.571777 -0.424561 0.483398 0.509033 1445641250 0.549438 -0.375122 0.519104 0.536560 1445641250 0.549438 -0.375122 0.519104 0.536560 1445641250 0.549438 -0.375122 0.519104 0.536560 1445641250 0.549438 -0.375122 0.519104 0.536560 1445641250 0.549438 -0.375122 0.519104 0.536560 1445641250 0.549438 -0.375122 0.519104 0.536560 1445641250 0.536133 -0.343811 0.527100 0.562561 1445641250 0.536133 -0.343811 0.527100 0.562561 1445641250 0.536133 -0.343811 0.527100 0.562561 1445641250 0.536133 -0.343811 0.527100 0.562561 1445641250 0.536133 -0.343811 0.527100 0.562561 1445641250 0.536133 -0.343811 0.527100 0.562561 1445641250 0.536133 -0.343811 0.527100 0.562561 1445641250 0.536682 -0.340881 0.520996 0.569458 1445641250 0.536682 -0.340881 0.520996 0.569458 1445641250 0.536682 -0.340881 0.520996 0.569458 1445641250 0.536682 -0.340881 0.520996 0.569458 1445641250 0.536682 -0.340881 0.520996 0.569458 1445641250 0.536682 -0.340881 0.520996 0.569458 1445641250 0.536682 -0.340881 0.520996 0.569458 1445641250 0.550842 -0.351501 0.511475 0.557983 1445641250 0.550842 -0.351501 0.511475 0.557983 1445641250 0.550842 -0.351501 0.511475 0.557983 1445641250 0.550842 -0.351501 0.511475 0.557983 1445641250 0.550842 -0.351501 0.511475 0.557983 1445641250 0.550842 -0.351501 0.511475 0.557983 1445641250 0.570496 -0.376343 0.507446 0.524719 1445641250 0.570496 -0.376343 0.507446 0.524719 1445641250 0.570496 -0.376343 0.507446 0.524719 1445641250 0.570496 -0.376343 0.507446 0.524719 1445641250 0.570496 -0.376343 0.507446 0.524719 1445641250 0.570496 -0.376343 0.507446 0.524719 1445641250 0.564636 -0.405151 0.514954 0.501831 1445641250 0.564636 -0.405151 0.514954 0.501831 1445641250 0.564636 -0.405151 0.514954 0.501831 1445641250 0.564636 -0.405151 0.514954 0.501831 1445641250 0.564636 -0.405151 0.514954 0.501831 1445641250 0.564636 -0.405151 0.514954 0.501831 1445641250 0.564636 -0.405151 0.514954 0.501831 1445641250 0.561279 -0.420959 0.501892 0.505798 1445641250 0.561279 -0.420959 0.501892 0.505798 1445641250 0.561279 -0.420959 0.501892 0.505798 1445641250 0.561279 -0.420959 0.501892 0.505798 1445641250 0.561279 -0.420959 0.501892 0.505798 1445641250 0.561279 -0.420959 0.501892 0.505798 1445641250 0.564148 -0.448547 0.467468 0.511780 1445641250 0.564148 -0.448547 0.467468 0.511780 1445641250 0.564148 -0.448547 0.467468 0.511780 1445641250 0.564148 -0.448547 0.467468 0.511780 1445641250 0.564148 -0.448547 0.467468 0.511780 1445641250 0.564148 -0.448547 0.467468 0.511780 1445641250 0.571899 -0.480469 0.434326 0.503357 1445641251 0.571899 -0.480469 0.434326 0.503357 1445641251 0.571899 -0.480469 0.434326 0.503357 1445641251 0.571899 -0.480469 0.434326 0.503357 1445641251 0.571899 -0.480469 0.434326 0.503357 1445641251 0.571899 -0.480469 0.434326 0.503357 1445641251 0.575989 -0.509155 0.411621 0.489441 1445641251 0.575989 -0.509155 0.411621 0.489441 1445641251 0.575989 -0.509155 0.411621 0.489441 1445641251 0.575989 -0.509155 0.411621 0.489441 1445641251 0.575989 -0.509155 0.411621 0.489441 1445641251 0.575989 -0.509155 0.411621 0.489441 1445641251 0.589539 -0.495972 0.419373 0.480103 1445641251 0.589539 -0.495972 0.419373 0.480103 1445641251 0.589539 -0.495972 0.419373 0.480103 1445641251 0.589539 -0.495972 0.419373 0.480103 1445641251 0.589539 -0.495972 0.419373 0.480103 1445641251 0.589539 -0.495972 0.419373 0.480103 1445641251 0.597290 -0.467651 0.438660 0.481750 1445641251 0.597290 -0.467651 0.438660 0.481750 1445641251 0.597290 -0.467651 0.438660 0.481750 1445641251 0.597290 -0.467651 0.438660 0.481750 1445641251 0.597290 -0.467651 0.438660 0.481750 1445641251 0.597290 -0.467651 0.438660 0.481750 1445641251 0.597290 -0.467651 0.438660 0.481750 1445641251 0.585266 -0.435181 0.464417 0.502319 1445641251 0.585266 -0.435181 0.464417 0.502319 1445641251 0.585266 -0.435181 0.464417 0.502319 1445641251 0.585266 -0.435181 0.464417 0.502319 1445641251 0.585266 -0.435181 0.464417 0.502319 1445641251 0.561951 -0.399963 0.489929 0.533081 1445641251 0.561951 -0.399963 0.489929 0.533081 1445641251 0.561951 -0.399963 0.489929 0.533081 1445641251 0.561951 -0.399963 0.489929 0.533081 1445641251 0.561951 -0.399963 0.489929 0.533081 1445641251 0.561951 -0.399963 0.489929 0.533081 1445641251 0.561951 -0.399963 0.489929 0.533081 1445641251 0.540894 -0.361389 0.506409 0.565918 1445641251 0.540894 -0.361389 0.506409 0.565918 1445641251 0.540894 -0.361389 0.506409 0.565918 1445641251 0.540894 -0.361389 0.506409 0.565918 1445641251 0.540894 -0.361389 0.506409 0.565918 1445641251 0.540894 -0.361389 0.506409 0.565918 1445641251 0.526978 -0.344360 0.503052 0.592102 1445641251 0.526978 -0.344360 0.503052 0.592102 1445641251 0.526978 -0.344360 0.503052 0.592102 1445641251 0.526978 -0.344360 0.503052 0.592102 1445641251 0.526978 -0.344360 0.503052 0.592102 1445641251 0.526978 -0.344360 0.503052 0.592102 1445641251 0.526978 -0.344360 0.503052 0.592102 1445641251 0.531494 -0.341003 0.490662 0.600342 1445641251 0.531494 -0.341003 0.490662 0.600342 1445641251 0.531494 -0.341003 0.490662 0.600342 1445641251 0.531494 -0.341003 0.490662 0.600342 1445641251 0.531494 -0.341003 0.490662 0.600342 1445641251 0.531494 -0.341003 0.490662 0.600342 1445641251 0.556213 -0.358765 0.479553 0.576111 1445641251 0.556213 -0.358765 0.479553 0.576111 1445641251 0.556213 -0.358765 0.479553 0.576111 1445641251 0.556213 -0.358765 0.479553 0.576111 1445641251 0.556213 -0.358765 0.479553 0.576111 1445641251 0.556213 -0.358765 0.479553 0.576111 1445641251 0.578491 -0.388428 0.480652 0.532288 1445641251 0.578491 -0.388428 0.480652 0.532288 1445641251 0.578491 -0.388428 0.480652 0.532288 1445641251 0.578491 -0.388428 0.480652 0.532288 1445641251 0.578491 -0.388428 0.480652 0.532288 1445641251 0.578491 -0.388428 0.480652 0.532288 1445641251 0.578491 -0.388428 0.480652 0.532288 1445641251 0.561768 -0.422180 0.489685 0.516052 1445641251 0.561768 -0.422180 0.489685 0.516052 1445641251 0.561768 -0.422180 0.489685 0.516052 1445641251 0.561768 -0.422180 0.489685 0.516052 1445641251 0.561768 -0.422180 0.489685 0.516052 1445641251 0.561768 -0.422180 0.489685 0.516052 1445641251 0.563171 -0.439148 0.480469 0.508972 1445641251 0.563171 -0.439148 0.480469 0.508972 1445641251 0.563171 -0.439148 0.480469 0.508972 1445641251 0.563171 -0.439148 0.480469 0.508972 1445641251 0.563171 -0.439148 0.480469 0.508972 1445641251 0.561890 -0.474365 0.443665 0.512207 1445641251 0.561890 -0.474365 0.443665 0.512207 1445641251 0.561890 -0.474365 0.443665 0.512207 1445641251 0.561890 -0.474365 0.443665 0.512207 1445641251 0.561890 -0.474365 0.443665 0.512207 1445641251 0.561890 -0.474365 0.443665 0.512207 1445641251 0.563904 -0.509583 0.414246 0.500671 1445641251 0.563904 -0.509583 0.414246 0.500671 1445641251 0.563904 -0.509583 0.414246 0.500671 1445641251 0.563904 -0.509583 0.414246 0.500671 1445641251 0.563904 -0.509583 0.414246 0.500671 1445641251 0.563904 -0.509583 0.414246 0.500671 1445641251 0.571350 -0.522400 0.400391 0.490173 1445641251 0.571350 -0.522400 0.400391 0.490173 1445641251 0.571350 -0.522400 0.400391 0.490173 1445641251 0.571350 -0.522400 0.400391 0.490173 1445641251 0.571350 -0.522400 0.400391 0.490173 1445641251 0.571350 -0.522400 0.400391 0.490173 1445641251 0.587646 -0.501831 0.412476 0.482361 1445641251 0.587646 -0.501831 0.412476 0.482361 1445641251 0.587646 -0.501831 0.412476 0.482361 1445641251 0.587646 -0.501831 0.412476 0.482361 1445641251 0.587646 -0.501831 0.412476 0.482361 1445641251 0.587646 -0.501831 0.412476 0.482361 1445641251 0.592529 -0.468262 0.440247 0.485535 1445641251 0.592529 -0.468262 0.440247 0.485535 1445641251 0.592529 -0.468262 0.440247 0.485535 1445641251 0.592529 -0.468262 0.440247 0.485535 1445641251 0.592529 -0.468262 0.440247 0.485535 1445641251 0.592529 -0.468262 0.440247 0.485535 1445641251 0.577820 -0.433594 0.468689 0.508301 1445641251 0.577820 -0.433594 0.468689 0.508301 1445641252 0.577820 -0.433594 0.468689 0.508301 1445641252 0.577820 -0.433594 0.468689 0.508301 1445641252 0.577820 -0.433594 0.468689 0.508301 1445641252 0.577820 -0.433594 0.468689 0.508301 1445641252 0.577820 -0.433594 0.468689 0.508301 1445641252 0.557800 -0.403381 0.486694 0.537781 1445641252 0.557800 -0.403381 0.486694 0.537781 1445641252 0.557800 -0.403381 0.486694 0.537781 1445641252 0.557800 -0.403381 0.486694 0.537781 1445641252 0.557800 -0.403381 0.486694 0.537781 1445641252 0.557800 -0.403381 0.486694 0.537781 1445641252 0.546021 -0.378601 0.494995 0.559875 1445641252 0.546021 -0.378601 0.494995 0.559875 1445641252 0.546021 -0.378601 0.494995 0.559875 1445641252 0.546021 -0.378601 0.494995 0.559875 1445641252 0.546021 -0.378601 0.494995 0.559875 1445641252 0.546021 -0.378601 0.494995 0.559875 1445641252 0.540955 -0.372253 0.493347 0.570374 1445641252 0.540955 -0.372253 0.493347 0.570374 1445641252 0.540955 -0.372253 0.493347 0.570374 1445641252 0.540955 -0.372253 0.493347 0.570374 1445641252 0.540955 -0.372253 0.493347 0.570374 1445641252 0.540955 -0.372253 0.493347 0.570374 1445641252 0.551147 -0.379211 0.488953 0.559692 1445641252 0.551147 -0.379211 0.488953 0.559692 1445641252 0.551147 -0.379211 0.488953 0.559692 1445641252 0.551147 -0.379211 0.488953 0.559692 1445641252 0.551147 -0.379211 0.488953 0.559692 1445641252 0.551147 -0.379211 0.488953 0.559692 1445641252 0.551147 -0.379211 0.488953 0.559692 1445641252 0.569702 -0.398804 0.484680 0.530518 1445641252 0.569702 -0.398804 0.484680 0.530518 1445641252 0.569702 -0.398804 0.484680 0.530518 1445641252 0.569702 -0.398804 0.484680 0.530518 1445641252 0.569702 -0.398804 0.484680 0.530518 1445641252 0.567871 -0.422913 0.486877 0.511414 1445641252 0.567871 -0.422913 0.486877 0.511414 1445641252 0.567871 -0.422913 0.486877 0.511414 1445641252 0.567871 -0.422913 0.486877 0.511414 1445641252 0.567871 -0.422913 0.486877 0.511414 1445641252 0.567871 -0.422913 0.486877 0.511414 1445641252 0.571289 -0.438232 0.477600 0.503418 1445641252 0.571289 -0.438232 0.477600 0.503418 1445641252 0.571289 -0.438232 0.477600 0.503418 1445641252 0.571289 -0.438232 0.477600 0.503418 1445641252 0.571289 -0.438232 0.477600 0.503418 1445641252 0.571289 -0.438232 0.477600 0.503418 1445641252 0.571289 -0.438232 0.477600 0.503418 1445641252 0.570862 -0.462463 0.455444 0.502686 1445641252 0.570862 -0.462463 0.455444 0.502686 1445641252 0.570862 -0.462463 0.455444 0.502686 1445641252 0.570862 -0.462463 0.455444 0.502686 1445641252 0.570862 -0.462463 0.455444 0.502686 1445641252 0.570862 -0.462463 0.455444 0.502686 1445641252 0.570862 -0.462463 0.455444 0.502686 1445641252 0.575684 -0.489685 0.428284 0.495239 1445641252 0.575684 -0.489685 0.428284 0.495239 1445641252 0.575684 -0.489685 0.428284 0.495239 1445641252 0.575684 -0.489685 0.428284 0.495239 1445641252 0.575684 -0.489685 0.428284 0.495239 1445641252 0.575684 -0.489685 0.428284 0.495239 1445641252 0.582642 -0.511169 0.408203 0.482239 1445641252 0.582642 -0.511169 0.408203 0.482239 1445641252 0.582642 -0.511169 0.408203 0.482239 1445641252 0.582642 -0.511169 0.408203 0.482239 1445641252 0.582642 -0.511169 0.408203 0.482239 1445641252 0.582642 -0.511169 0.408203 0.482239 1445641252 0.594238 -0.502319 0.412720 0.473389 1445641252 0.594238 -0.502319 0.412720 0.473389 1445641252 0.594238 -0.502319 0.412720 0.473389 1445641252 0.594238 -0.502319 0.412720 0.473389 1445641252 0.594238 -0.502319 0.412720 0.473389 1445641252 0.594238 -0.502319 0.412720 0.473389 1445641252 0.601685 -0.471375 0.438293 0.472839 1445641252 0.601685 -0.471375 0.438293 0.472839 1445641252 0.601685 -0.471375 0.438293 0.472839 1445641252 0.601685 -0.471375 0.438293 0.472839 1445641252 0.601685 -0.471375 0.438293 0.472839 1445641252 0.601685 -0.471375 0.438293 0.472839 1445641252 0.601685 -0.471375 0.438293 0.472839 1445641252 0.589722 -0.436829 0.467163 0.493103 1445641252 0.589722 -0.436829 0.467163 0.493103 1445641252 0.589722 -0.436829 0.467163 0.493103 1445641252 0.589722 -0.436829 0.467163 0.493103 1445641252 0.589722 -0.436829 0.467163 0.493103 1445641252 0.589722 -0.436829 0.467163 0.493103 1445641252 0.567444 -0.404724 0.486145 0.527100 1445641252 0.567444 -0.404724 0.486145 0.527100 1445641252 0.567444 -0.404724 0.486145 0.527100 1445641252 0.567444 -0.404724 0.486145 0.527100 1445641252 0.567444 -0.404724 0.486145 0.527100 1445641252 0.567444 -0.404724 0.486145 0.527100 1445641252 0.550293 -0.380798 0.496521 0.552795 1445641252 0.550293 -0.380798 0.496521 0.552795 1445641252 0.550293 -0.380798 0.496521 0.552795 1445641252 0.550293 -0.380798 0.496521 0.552795 1445641252 0.550293 -0.380798 0.496521 0.552795 1445641252 0.544983 -0.373230 0.490540 0.568298 1445641252 0.544983 -0.373230 0.490540 0.568298 1445641252 0.544983 -0.373230 0.490540 0.568298 1445641252 0.544983 -0.373230 0.490540 0.568298 1445641252 0.544983 -0.373230 0.490540 0.568298 1445641252 0.544983 -0.373230 0.490540 0.568298 1445641252 0.544983 -0.373230 0.490540 0.568298 1445641252 0.555298 -0.380005 0.483093 0.560181 1445641252 0.555298 -0.380005 0.483093 0.560181 1445641252 0.555298 -0.380005 0.483093 0.560181 1445641252 0.555298 -0.380005 0.483093 0.560181 1445641252 0.555298 -0.380005 0.483093 0.560181 1445641252 0.555298 -0.380005 0.483093 0.560181 1445641252 0.574219 -0.395996 0.476563 0.535095 1445641252 0.574219 -0.395996 0.476563 0.535095 1445641252 0.574219 -0.395996 0.476563 0.535095 1445641253 0.574219 -0.395996 0.476563 0.535095 1445641253 0.574219 -0.395996 0.476563 0.535095 1445641253 0.574219 -0.395996 0.476563 0.535095 1445641253 0.572632 -0.419617 0.479065 0.516113 1445641253 0.572632 -0.419617 0.479065 0.516113 1445641253 0.572632 -0.419617 0.479065 0.516113 1445641253 0.572632 -0.419617 0.479065 0.516113 1445641253 0.572632 -0.419617 0.479065 0.516113 1445641253 0.572632 -0.419617 0.479065 0.516113 1445641253 0.572510 -0.435730 0.472473 0.508972 1445641253 0.572510 -0.435730 0.472473 0.508972 1445641253 0.572510 -0.435730 0.472473 0.508972 1445641253 0.572510 -0.435730 0.472473 0.508972 1445641253 0.572510 -0.435730 0.472473 0.508972 1445641253 0.572510 -0.435730 0.472473 0.508972 1445641253 0.570862 -0.460815 0.447449 0.511353 1445641253 0.570862 -0.460815 0.447449 0.511353 1445641253 0.570862 -0.460815 0.447449 0.511353 1445641253 0.570862 -0.460815 0.447449 0.511353 1445641253 0.570862 -0.460815 0.447449 0.511353 1445641253 0.570862 -0.460815 0.447449 0.511353 1445641253 0.569031 -0.487610 0.418640 0.513000 1445641253 0.569031 -0.487610 0.418640 0.513000 1445641253 0.569031 -0.487610 0.418640 0.513000 1445641253 0.569031 -0.487610 0.418640 0.513000 1445641253 0.569031 -0.487610 0.418640 0.513000 1445641253 0.569031 -0.487610 0.418640 0.513000 1445641253 0.576965 -0.502747 0.407532 0.498169 1445641253 0.576965 -0.502747 0.407532 0.498169 1445641253 0.576965 -0.502747 0.407532 0.498169 1445641253 0.576965 -0.502747 0.407532 0.498169 1445641253 0.576965 -0.502747 0.407532 0.498169 1445641253 0.576965 -0.502747 0.407532 0.498169 1445641253 0.576965 -0.502747 0.407532 0.498169 1445641253 0.590698 -0.483337 0.420776 0.490234 1445641253 0.590698 -0.483337 0.420776 0.490234 1445641253 0.590698 -0.483337 0.420776 0.490234 1445641253 0.590698 -0.483337 0.420776 0.490234 1445641253 0.590698 -0.483337 0.420776 0.490234 1445641253 0.590698 -0.483337 0.420776 0.490234 1445641253 0.592773 -0.449646 0.448669 0.495056 1445641253 0.592773 -0.449646 0.448669 0.495056 1445641253 0.592773 -0.449646 0.448669 0.495056 1445641253 0.592773 -0.449646 0.448669 0.495056 1445641253 0.592773 -0.449646 0.448669 0.495056 1445641253 0.592773 -0.449646 0.448669 0.495056 1445641253 0.578308 -0.415527 0.475952 0.515991 1445641253 0.578308 -0.415527 0.475952 0.515991 1445641253 0.578308 -0.415527 0.475952 0.515991 1445641253 0.578308 -0.415527 0.475952 0.515991 1445641253 0.578308 -0.415527 0.475952 0.515991 1445641253 0.578308 -0.415527 0.475952 0.515991 1445641253 0.561707 -0.385864 0.492371 0.541382 1445641253 0.561707 -0.385864 0.492371 0.541382 1445641253 0.561707 -0.385864 0.492371 0.541382 1445641253 0.561707 -0.385864 0.492371 0.541382 1445641253 0.561707 -0.385864 0.492371 0.541382 1445641253 0.561707 -0.385864 0.492371 0.541382 1445641253 0.546082 -0.367310 0.492432 0.569519 1445641253 0.546082 -0.367310 0.492432 0.569519 1445641253 0.546082 -0.367310 0.492432 0.569519 1445641253 0.546082 -0.367310 0.492432 0.569519 1445641253 0.546082 -0.367310 0.492432 0.569519 1445641253 0.546082 -0.367310 0.492432 0.569519 1445641253 0.546082 -0.367310 0.492432 0.569519 1445641253 0.541687 -0.358154 0.487000 0.583984 1445641253 0.541687 -0.358154 0.487000 0.583984 1445641253 0.541687 -0.358154 0.487000 0.583984 1445641253 0.541687 -0.358154 0.487000 0.583984 1445641253 0.541687 -0.358154 0.487000 0.583984 1445641253 0.541687 -0.358154 0.487000 0.583984 1445641253 0.541687 -0.358154 0.487000 0.583984 1445641253 0.555542 -0.363281 0.482971 0.571045 1445641253 0.555542 -0.363281 0.482971 0.571045 1445641253 0.555542 -0.363281 0.482971 0.571045 1445641253 0.555542 -0.363281 0.482971 0.571045 1445641253 0.555542 -0.363281 0.482971 0.571045 1445641253 0.571350 -0.384155 0.479492 0.544006 1445641253 0.571350 -0.384155 0.479492 0.544006 1445641253 0.571350 -0.384155 0.479492 0.544006 1445641253 0.571350 -0.384155 0.479492 0.544006 1445641253 0.571350 -0.384155 0.479492 0.544006 1445641253 0.571350 -0.384155 0.479492 0.544006 1445641253 0.571350 -0.384155 0.479492 0.544006 1445641253 0.572754 -0.409973 0.477905 0.524780 1445641253 0.572754 -0.409973 0.477905 0.524780 1445641253 0.572754 -0.409973 0.477905 0.524780 1445641253 0.572754 -0.409973 0.477905 0.524780 1445641253 0.572754 -0.409973 0.477905 0.524780 1445641253 0.572754 -0.409973 0.477905 0.524780 1445641253 0.576782 -0.429260 0.470764 0.511169 1445641253 0.576782 -0.429260 0.470764 0.511169 1445641253 0.576782 -0.429260 0.470764 0.511169 1445641253 0.576782 -0.429260 0.470764 0.511169 1445641253 0.576782 -0.429260 0.470764 0.511169 1445641253 0.576782 -0.429260 0.470764 0.511169 1445641253 0.578674 -0.459900 0.441956 0.508179 1445641253 0.578674 -0.459900 0.441956 0.508179 1445641253 0.578674 -0.459900 0.441956 0.508179 1445641253 0.578674 -0.459900 0.441956 0.508179 1445641253 0.578674 -0.459900 0.441956 0.508179 1445641253 0.578674 -0.459900 0.441956 0.508179 1445641253 0.578674 -0.459900 0.441956 0.508179 1445641253 0.575806 -0.493347 0.412415 0.504944 1445641253 0.575806 -0.493347 0.412415 0.504944 1445641253 0.575806 -0.493347 0.412415 0.504944 1445641253 0.575806 -0.493347 0.412415 0.504944 1445641253 0.575806 -0.493347 0.412415 0.504944 1445641253 0.575806 -0.493347 0.412415 0.504944 1445641253 0.579956 -0.500122 0.406372 0.498352 1445641253 0.579956 -0.500122 0.406372 0.498352 1445641253 0.579956 -0.500122 0.406372 0.498352 1445641253 
0.523376 -0.539307 0.354797 0.556152 1445641255 0.523376 -0.539307 0.354797 0.556152 1445641255 0.522888 -0.540405 0.350586 0.558228 1445641255 0.522888 -0.540405 0.350586 0.558228 1445641255 0.522888 -0.540405 0.350586 0.558228 1445641255 0.522888 -0.540405 0.350586 0.558228 1445641255 0.522888 -0.540405 0.350586 0.558228 1445641255 0.522888 -0.540405 0.350586 0.558228 1445641255 0.522888 -0.540405 0.350586 0.558228 1445641255 0.525757 -0.541199 0.344360 0.558594 1445641255 0.525757 -0.541199 0.344360 0.558594 1445641255 0.525757 -0.541199 0.344360 0.558594 1445641255 0.525757 -0.541199 0.344360 0.558594 1445641255 0.525757 -0.541199 0.344360 0.558594 1445641255 0.525757 -0.541199 0.344360 0.558594 1445641255 0.531067 -0.541626 0.337219 0.557556 1445641255 0.531067 -0.541626 0.337219 0.557556 1445641255 0.531067 -0.541626 0.337219 0.557556 1445641255 0.531067 -0.541626 0.337219 0.557556 1445641255 0.531067 -0.541626 0.337219 0.557556 1445641255 0.531067 -0.541626 0.337219 0.557556 1445641255 0.531067 -0.541626 0.337219 0.557556 1445641255 0.530029 -0.544617 0.331482 0.559021 1445641255 0.530029 -0.544617 0.331482 0.559021 1445641255 0.530029 -0.544617 0.331482 0.559021 1445641255 0.530029 -0.544617 0.331482 0.559021 1445641255 0.530029 -0.544617 0.331482 0.559021 1445641255 0.530029 -0.544617 0.331482 0.559021 1445641255 0.525024 -0.549194 0.327759 0.561462 1445641255 0.525024 -0.549194 0.327759 0.561462 1445641255 0.525024 -0.549194 0.327759 0.561462 1445641255 0.525024 -0.549194 0.327759 0.561462 1445641255 0.525024 -0.549194 0.327759 0.561462 1445641255 0.525024 -0.549194 0.327759 0.561462 1445641256 0.526062 -0.547058 0.331604 0.560364 1445641256 0.526062 -0.547058 0.331604 0.560364 1445641256 0.526062 -0.547058 0.331604 0.560364 1445641256 0.526062 -0.547058 0.331604 0.560364 1445641256 0.526062 -0.547058 0.331604 0.560364 1445641256 0.526062 -0.547058 0.331604 0.560364 1445641256 0.529480 -0.541992 0.337769 0.558350 1445641256 0.529480 -0.541992 0.337769 0.558350 1445641256 0.529480 -0.541992 0.337769 0.558350 1445641256 0.529480 -0.541992 0.337769 0.558350 1445641256 0.529480 -0.541992 0.337769 0.558350 1445641256 0.529480 -0.541992 0.337769 0.558350 1445641256 0.529480 -0.541992 0.337769 0.558350 1445641256 0.528992 -0.540588 0.340393 0.558594 1445641256 0.528992 -0.540588 0.340393 0.558594 1445641256 0.528992 -0.540588 0.340393 0.558594 1445641256 0.528992 -0.540588 0.340393 0.558594 1445641256 0.528992 -0.540588 0.340393 0.558594 1445641256 0.528992 -0.540588 0.340393 0.558594 1445641256 0.527832 -0.540100 0.342834 0.558655 1445641256 0.527832 -0.540100 0.342834 0.558655 1445641256 0.527832 -0.540100 0.342834 0.558655 1445641256 0.527832 -0.540100 0.342834 0.558655 1445641256 0.527832 -0.540100 0.342834 0.558655 1445641256 0.527832 -0.540100 0.342834 0.558655 1445641256 0.528564 -0.536316 0.348450 0.558167 1445641256 0.528564 -0.536316 0.348450 0.558167 1445641256 0.528564 -0.536316 0.348450 0.558167 1445641256 0.528564 -0.536316 0.348450 0.558167 1445641256 0.528564 -0.536316 0.348450 0.558167 1445641256 0.528564 -0.536316 0.348450 0.558167 1445641256 0.528564 -0.536316 0.348450 0.558167 1445641256 0.533020 -0.529175 0.355347 0.556335 1445641256 0.533020 -0.529175 0.355347 0.556335 1445641256 0.533020 -0.529175 0.355347 0.556335 1445641256 0.533020 -0.529175 0.355347 0.556335 1445641256 0.533020 -0.529175 0.355347 0.556335 1445641256 0.533020 -0.529175 0.355347 0.556335 1445641256 0.540955 -0.520508 0.359985 0.553833 1445641256 0.540955 -0.520508 0.359985 0.553833 1445641256 0.540955 -0.520508 0.359985 0.553833 1445641256 0.540955 -0.520508 0.359985 0.553833 1445641256 0.540955 -0.520508 0.359985 0.553833 1445641256 0.540955 -0.520508 0.359985 0.553833 1445641256 0.542419 -0.520142 0.358337 0.553833 1445641256 0.542419 -0.520142 0.358337 0.553833 1445641256 0.542419 -0.520142 0.358337 0.553833 1445641256 0.542419 -0.520142 0.358337 0.553833 1445641256 0.542419 -0.520142 0.358337 0.553833 1445641256 0.542419 -0.520142 0.358337 0.553833 1445641256 0.533875 -0.530945 0.349121 0.557800 1445641256 0.533875 -0.530945 0.349121 0.557800 1445641256 0.533875 -0.530945 0.349121 0.557800 1445641256 0.533875 -0.530945 0.349121 0.557800 1445641256 0.533875 -0.530945 0.349121 0.557800 1445641256 0.533875 -0.530945 0.349121 0.557800 1445641256 0.529785 -0.538513 0.340637 0.559692 1445641256 0.529785 -0.538513 0.340637 0.559692 1445641256 0.529785 -0.538513 0.340637 0.559692 1445641256 0.529785 -0.538513 0.340637 0.559692 1445641256 0.529785 -0.538513 0.340637 0.559692 1445641256 0.529785 -0.538513 0.340637 0.559692 1445641256 0.527222 -0.542725 0.333801 0.562195 1445641256 0.527222 -0.542725 0.333801 0.562195 1445641256 0.527222 -0.542725 0.333801 0.562195 1445641256 0.527222 -0.542725 0.333801 0.562195 1445641256 0.527222 -0.542725 0.333801 0.562195 1445641256 0.527222 -0.542725 0.333801 0.562195 1445641256 0.521667 -0.546814 0.328491 0.566467 1445641256 0.521667 -0.546814 0.328491 0.566467 1445641256 0.521667 -0.546814 0.328491 0.566467 1445641256 0.521667 -0.546814 0.328491 0.566467 1445641256 0.521667 -0.546814 0.328491 0.566467 1445641256 0.521667 -0.546814 0.328491 0.566467 1445641256 0.521667 -0.546814 0.328491 0.566467 1445641256 0.517822 -0.546631 0.329346 0.569641 1445641256 0.517822 -0.546631 0.329346 0.569641 1445641256 0.517822 -0.546631 0.329346 0.569641 1445641256 0.517822 -0.546631 0.329346 0.569641 1445641256 0.517822 -0.546631 0.329346 0.569641 1445641256 0.517822 -0.546631 0.329346 0.569641 1445641256 0.516541 -0.544739 0.332397 0.570862 1445641256 0.516541 -0.544739 0.332397 0.570862 1445641256 0.516541 -0.544739 0.332397 0.570862 1445641256 0.516541 -0.544739 0.332397 0.570862 1445641256 0.516541 -0.544739 0.332397 0.570862 1445641256 0.516541 -0.544739 0.332397 0.570862 1445641256 0.515991 -0.543823 0.334351 0.571106 1445641256 0.515991 -0.543823 0.334351 0.571106 1445641256 0.515991 -0.543823 0.334351 0.571106 1445641256 0.515991 -0.543823 0.334351 0.571106 1445641256 0.515991 -0.543823 0.334351 0.571106 1445641256 0.515991 -0.543823 0.334351 0.571106 1445641256 0.516113 -0.543518 0.336670 0.569946 1445641256 0.516113 -0.543518 0.336670 0.569946 1445641256 0.516113 -0.543518 0.336670 0.569946 1445641256 0.516113 -0.543518 0.336670 0.569946 1445641256 0.516113 -0.543518 0.336670 0.569946 1445641256 0.516113 -0.543518 0.336670 0.569946 1445641256 0.516113 -0.543518 0.336670 0.569946 1445641256 0.518127 -0.540710 0.342285 0.567383 1445641256 0.518127 -0.540710 0.342285 0.567383 1445641256 0.518127 -0.540710 0.342285 0.567383 1445641256 0.518127 -0.540710 0.342285 0.567383 1445641256 0.518127 -0.540710 0.342285 0.567383 1445641256 0.518127 -0.540710 0.342285 0.567383 1445641256 0.521118 -0.535278 0.351685 0.564087 1445641256 0.521118 -0.535278 0.351685 0.564087 1445641256 0.521118 -0.535278 0.351685 0.564087 1445641256 0.521118 -0.535278 0.351685 0.564087 1445641256 0.521118 -0.535278 0.351685 0.564087 1445641256 0.521118 -0.535278 0.351685 0.564087 1445641256 0.526733 -0.527344 0.359924 0.561157 1445641257 0.526733 -0.527344 0.359924 0.561157 1445641257 0.526733 -0.527344 0.359924 0.561157 1445641257 0.526733 -0.527344 0.359924 0.561157 1445641257 0.526733 -0.527344 0.359924 0.561157 1445641257 0.526733 -0.527344 0.359924 0.561157 1445641257 0.538513 -0.514954 0.367371 0.556641 1445641257 0.538513 -0.514954 0.367371 0.556641 1445641257 0.538513 -0.514954 0.367371 0.556641 1445641257 0.538513 -0.514954 0.367371 0.556641 1445641257 0.538513 -0.514954 0.367371 0.556641 1445641257 0.538513 -0.514954 0.367371 0.556641 1445641257 0.542542 -0.511292 0.370544 0.553955 1445641257 0.542542 -0.511292 0.370544 0.553955 1445641257 0.542542 -0.511292 0.370544 0.553955 1445641257 0.542542 -0.511292 0.370544 0.553955 1445641257 0.542542 -0.511292 0.370544 0.553955 1445641257 0.532227 -0.524231 0.361694 0.557739 1445641257 0.532227 -0.524231 0.361694 0.557739 1445641257 0.532227 -0.524231 0.361694 0.557739 1445641257 0.532227 -0.524231 0.361694 0.557739 1445641257 0.532227 -0.524231 0.361694 0.557739 1445641257 0.532227 -0.524231 0.361694 0.557739 1445641257 0.529602 -0.529968 0.355591 0.558655 1445641257 0.529602 -0.529968 0.355591 0.558655 1445641257 0.529602 -0.529968 0.355591 0.558655 1445641257 0.529602 -0.529968 0.355591 0.558655 1445641257 0.529602 -0.529968 0.355591 0.558655 1445641257 0.529602 -0.529968 0.355591 0.558655 1445641257 0.529968 -0.530701 0.350830 0.560669 1445641257 0.529968 -0.530701 0.350830 0.560669 1445641257 0.529968 -0.530701 0.350830 0.560669 1445641257 0.529968 -0.530701 0.350830 0.560669 1445641257 0.529968 -0.530701 0.350830 0.560669 1445641257 0.529968 -0.530701 0.350830 0.560669 1445641257 0.526855 -0.532654 0.346313 0.564514 1445641257 0.526855 -0.532654 0.346313 0.564514 1445641257 0.526855 -0.532654 0.346313 0.564514 1445641257 0.526855 -0.532654 0.346313 0.564514 1445641257 0.526855 -0.532654 0.346313 0.564514 1445641257 0.526855 -0.532654 0.346313 0.564514 1445641257 0.522156 -0.534119 0.345093 0.568298 1445641257 0.522156 -0.534119 0.345093 0.568298 1445641257 0.522156 -0.534119 0.345093 0.568298 1445641257 0.522156 -0.534119 0.345093 0.568298 1445641257 0.522156 -0.534119 0.345093 0.568298 1445641257 0.521118 -0.532776 0.347473 0.569031 1445641257 0.521118 -0.532776 0.347473 0.569031 1445641257 0.521118 -0.532776 0.347473 0.569031 1445641257 0.521118 -0.532776 0.347473 0.569031 1445641257 0.521118 -0.532776 0.347473 0.569031 1445641257 0.521118 -0.532776 0.347473 0.569031 1445641257 0.522583 -0.531189 0.349854 0.567749 1445641257 0.522583 -0.531189 0.349854 0.567749 1445641257 0.522583 -0.531189 0.349854 0.567749 1445641257 0.522583 -0.531189 0.349854 0.567749 1445641257 0.522583 -0.531189 0.349854 0.567749 1445641257 0.522583 -0.531189 0.349854 0.567749 1445641257 0.522583 -0.531189 0.349854 0.567749 1445641257 0.524841 -0.530151 0.351807 0.565369 1445641257 0.524841 -0.530151 0.351807 0.565369 1445641257 0.524841 -0.530151 0.351807 0.565369 1445641257 0.524841 -0.530151 0.351807 0.565369 1445641257 0.524841 -0.530151 0.351807 0.565369 1445641257 0.524841 -0.530151 0.351807 0.565369 1445641257 0.527771 -0.528259 0.354980 0.562439 1445641257 0.527771 -0.528259 0.354980 0.562439 1445641257 0.527771 -0.528259 0.354980 0.562439 1445641257 0.527771 -0.528259 0.354980 0.562439 1445641257 0.527771 -0.528259 0.354980 0.562439 1445641257 0.527771 -0.528259 0.354980 0.562439 1445641257 0.530151 -0.525452 0.360046 0.559631 1445641257 0.530151 -0.525452 0.360046 0.559631 1445641257 0.530151 -0.525452 0.360046 0.559631 1445641257 0.530151 -0.525452 0.360046 0.559631 1445641257 0.530151 -0.525452 0.360046 0.559631 1445641257 0.530151 -0.525452 0.360046 0.559631 1445641257 0.532776 -0.520874 0.365784 0.557678 1445641257 0.532776 -0.520874 0.365784 0.557678 1445641257 0.532776 -0.520874 0.365784 0.557678 1445641257 0.532776 -0.520874 0.365784 0.557678 1445641257 0.532776 -0.520874 0.365784 0.557678 1445641257 0.532776 -0.520874 0.365784 0.557678 1445641257 0.539429 -0.513367 0.369324 0.555908 1445641257 0.539429 -0.513367 0.369324 0.555908 1445641257 0.539429 -0.513367 0.369324 0.555908 1445641257 0.539429 -0.513367 0.369324 0.555908 1445641257 0.539429 -0.513367 0.369324 0.555908 1445641257 0.539429 -0.513367 0.369324 0.555908 1445641257 0.544189 -0.507507 0.369202 0.556641 1445641257 0.544189 -0.507507 0.369202 0.556641 1445641257 0.544189 -0.507507 0.369202 0.556641 1445641257 0.544189 -0.507507 0.369202 0.556641 1445641257 0.544189 -0.507507 0.369202 0.556641 1445641257 0.544189 -0.507507 0.369202 0.556641 1445641257 0.538696 -0.513977 0.363159 0.560059 1445641257 0.538696 -0.513977 0.363159 0.560059 1445641257 0.538696 -0.513977 0.363159 0.560059 1445641257 0.538696 -0.513977 0.363159 0.560059 1445641257 0.538696 -0.513977 0.363159 0.560059 1445641257 0.538696 -0.513977 0.363159 0.560059 1445641257 0.528931 -0.525879 0.352478 0.565186 1445641257 0.528931 -0.525879 0.352478 0.565186 1445641257 0.528931 -0.525879 0.352478 0.565186 1445641257 0.528931 -0.525879 0.352478 0.565186 1445641257 0.528931 -0.525879 0.352478 0.565186 1445641257 0.528931 -0.525879 0.352478 0.565186 1445641257 0.526062 -0.531677 0.343506 0.567932 1445641257 0.526062 -0.531677 0.343506 0.567932 1445641258 0.526062 -0.531677 0.343506 0.567932 1445641258 0.526062 -0.531677 0.343506 0.567932 1445641258 0.526062 -0.531677 0.343506 0.567932 1445641258 0.526062 -0.531677 0.343506 0.567932 1445641258 0.525452 -0.532654 0.339172 0.570129 1445641258 0.525452 -0.532654 0.339172 0.570129 1445641258 0.525452 -0.532654 0.339172 0.570129 1445641258 0.525452 -0.532654 0.339172 0.570129 1445641258 0.525452 -0.532654 0.339172 0.570129 1445641258 0.525452 -0.532654 0.339172 0.570129 1445641258 0.520508 -0.535339 0.336853 0.573608 1445641258 0.520508 -0.535339 0.336853 0.573608 1445641258 0.520508 -0.535339 0.336853 0.573608 1445641258 0.520508 -0.535339 0.336853 0.573608 1445641258 0.520508 -0.535339 0.336853 0.573608 1445641258 0.520508 -0.535339 0.336853 0.573608 1445641258 0.516235 -0.536682 0.336304 0.576477 1445641258 0.516235 -0.536682 0.336304 0.576477 1445641258 0.516235 -0.536682 0.336304 0.576477 1445641258 0.516235 -0.536682 0.336304 0.576477 1445641258 0.516235 -0.536682 0.336304 0.576477 1445641258 0.516235 -0.536682 0.336304 0.576477 1445641258 0.516174 -0.535034 0.338318 0.576843 1445641258 0.516174 -0.535034 0.338318 0.576843 1445641258 0.516174 -0.535034 0.338318 0.576843 1445641258 0.516174 -0.535034 0.338318 0.576843 1445641258 0.516174 -0.535034 0.338318 0.576843 1445641258 0.516174 -0.535034 0.338318 0.576843 1445641258 0.516174 -0.535034 0.338318 0.576843 1445641258 0.519043 -0.531128 0.344055 0.574524 1445641258 0.519043 -0.531128 0.344055 0.574524 1445641258 0.519043 -0.531128 0.344055 0.574524 1445641258 0.519043 -0.531128 0.344055 0.574524 1445641258 0.519043 -0.531128 0.344055 0.574524 1445641258 0.519043 -0.531128 0.344055 0.574524 1445641258 0.520203 -0.528931 0.349854 0.572021 1445641258 0.520203 -0.528931 0.349854 0.572021 1445641258 0.520203 -0.528931 0.349854 0.572021 1445641258 0.520203 -0.528931 0.349854 0.572021 1445641258 0.521118 -0.526245 0.356995 0.569214 1445641258 0.521118 -0.526245 0.356995 0.569214 1445641258 0.521118 -0.526245 0.356995 0.569214 1445641258 0.521118 -0.526245 0.356995 0.569214 1445641258 0.521118 -0.526245 0.356995 0.569214 1445641258 0.521118 -0.526245 0.356995 0.569214 1445641258 0.521118 -0.526245 0.356995 0.569214 1445641258 0.524475 -0.521545 0.363770 0.566162 1445641258 0.524475 -0.521545 0.363770 0.566162 1445641258 0.524475 -0.521545 0.363770 0.566162 1445641258 0.524475 -0.521545 0.363770 0.566162 1445641258 0.524475 -0.521545 0.363770 0.566162 1445641258 0.524475 -0.521545 0.363770 0.566162 1445641258 0.536133 -0.511841 0.371094 0.559265 1445641258 0.536133 -0.511841 0.371094 0.559265 1445641258 0.536133 -0.511841 0.371094 0.559265 1445641258 0.536133 -0.511841 0.371094 0.559265 1445641258 0.536133 -0.511841 0.371094 0.559265 1445641258 0.536133 -0.511841 0.371094 0.559265 1445641258 0.543762 -0.509583 0.369080 0.555298 1445641258 0.543762 -0.509583 0.369080 0.555298 1445641258 0.543762 -0.509583 0.369080 0.555298 1445641258 0.543762 -0.509583 0.369080 0.555298 1445641258 0.543762 -0.509583 0.369080 0.555298 1445641258 0.543762 -0.509583 0.369080 0.555298 1445641258 0.534119 -0.522156 0.358582 0.559814 1445641258 0.534119 -0.522156 0.358582 0.559814 1445641258 0.534119 -0.522156 0.358582 0.559814 1445641258 0.534119 -0.522156 0.358582 0.559814 1445641258 0.534119 -0.522156 0.358582 0.559814 1445641258 0.534119 -0.522156 0.358582 0.559814 1445641258 0.520996 -0.534668 0.347839 0.567139 1445641258 0.520996 -0.534668 0.347839 0.567139 1445641258 0.520996 -0.534668 0.347839 0.567139 1445641258 0.520996 -0.534668 0.347839 0.567139 1445641258 0.520996 -0.534668 0.347839 0.567139 1445641258 0.520996 -0.534668 0.347839 0.567139 1445641258 0.521606 -0.534485 0.345459 0.568176 1445641258 0.521606 -0.534485 0.345459 0.568176 1445641258 0.521606 -0.534485 0.345459 0.568176 1445641258 0.521606 -0.534485 0.345459 0.568176 1445641258 0.521606 -0.534485 0.345459 0.568176 1445641258 0.521606 -0.534485 0.345459 0.568176 1445641258 0.518127 -0.535889 0.340515 0.573059 1445641258 0.518127 -0.535889 0.340515 0.573059 1445641258 0.518127 -0.535889 0.340515 0.573059 1445641258 0.518127 -0.535889 0.340515 0.573059 1445641258 0.518127 -0.535889 0.340515 0.573059 1445641258 0.518127 -0.535889 0.340515 0.573059 1445641258 0.512756 -0.537354 0.337280 0.578369 1445641258 0.512756 -0.537354 0.337280 0.578369 1445641258 0.512756 -0.537354 0.337280 0.578369 1445641258 0.512756 -0.537354 0.337280 0.578369 1445641258 0.512756 -0.537354 0.337280 0.578369 1445641258 0.512756 -0.537354 0.337280 0.578369 1445641258 0.512512 -0.533630 0.342957 0.578674 1445641258 0.512512 -0.533630 0.342957 0.578674 1445641258 0.512512 -0.533630 0.342957 0.578674 1445641258 0.512512 -0.533630 0.342957 0.578674 1445641258 0.512512 -0.533630 0.342957 0.578674 1445641258 0.515198 -0.530334 0.349548 0.575439 1445641258 0.515198 -0.530334 0.349548 0.575439 1445641258 0.515198 -0.530334 0.349548 0.575439 1445641258 0.515198 -0.530334 0.349548 0.575439 1445641258 0.515198 -0.530334 0.349548 0.575439 1445641258 0.515198 -0.530334 0.349548 0.575439 1445641258 0.515198 -0.530334 0.349548 0.575439 1445641258 0.516296 -0.530518 0.351563 0.572998 1445641258 0.516296 -0.530518 0.351563 0.572998 1445641258 0.516296 -0.530518 0.351563 0.572998 1445641259 0.516296 -0.530518 0.351563 0.572998 1445641259 0.516296 -0.530518 0.351563 0.572998 1445641259 0.516296 -0.530518 0.351563 0.572998 1445641259 0.518372 -0.529175 0.355835 0.569763 1445641259 0.518372 -0.529175 0.355835 0.569763 1445641259 0.518372 -0.529175 0.355835 0.569763 1445641259 0.518372 -0.529175 0.355835 0.569763 1445641259 0.518372 -0.529175 0.355835 0.569763 1445641259 0.518372 -0.529175 0.355835 0.569763 1445641259 0.520691 -0.526672 0.362427 0.565735 1445641259 0.520691 -0.526672 0.362427 0.565735 1445641259 0.520691 -0.526672 0.362427 0.565735 1445641259 0.520691 -0.526672 0.362427 0.565735 1445641259 0.520691 -0.526672 0.362427 0.565735 1445641259 0.520691 -0.526672 0.362427 0.565735 1445641259 0.524780 -0.521362 0.367065 0.563904 1445641259 0.524780 -0.521362 0.367065 0.563904 1445641259 0.524780 -0.521362 0.367065 0.563904 1445641259 0.524780 -0.521362 0.367065 0.563904 1445641259 0.524780 -0.521362 0.367065 0.563904 1445641259 0.524780 -0.521362 0.367065 0.563904 1445641259 0.541077 -0.504456 0.373962 0.559326 1445641259 0.541077 -0.504456 0.373962 0.559326 1445641259 0.541077 -0.504456 0.373962 0.559326 1445641259 0.541077 -0.504456 0.373962 0.559326 1445641259 0.541077 -0.504456 0.373962 0.559326 1445641259 0.541077 -0.504456 0.373962 0.559326 1445641259 0.549438 -0.496643 0.376709 0.556335 1445641259 0.549438 -0.496643 0.376709 0.556335 1445641259 0.549438 -0.496643 0.376709 0.556335 1445641259 0.549438 -0.496643 0.376709 0.556335 1445641259 0.549438 -0.496643 0.376709 0.556335 1445641259 0.549438 -0.496643 0.376709 0.556335 1445641259 0.539795 -0.509277 0.365723 0.561646 1445641259 0.539795 -0.509277 0.365723 0.561646 1445641259 0.539795 -0.509277 0.365723 0.561646 1445641259 0.539795 -0.509277 0.365723 0.561646 1445641259 0.539795 -0.509277 0.365723 0.561646 1445641259 0.539795 -0.509277 0.365723 0.561646 1445641259 0.539795 -0.509277 0.365723 0.561646 1445641259 0.525513 -0.523193 0.354858 0.569275 1445641259 0.525513 -0.523193 0.354858 0.569275 1445641259 0.525513 -0.523193 0.354858 0.569275 1445641259 0.525513 -0.523193 0.354858 0.569275 1445641259 0.525513 -0.523193 0.354858 0.569275 1445641259 0.525513 -0.523193 0.354858 0.569275 1445641259 0.520020 -0.528625 0.346619 0.574402 1445641259 0.520020 -0.528625 0.346619 0.574402 1445641259 0.520020 -0.528625 0.346619 0.574402 1445641259 0.520020 -0.528625 0.346619 0.574402 1445641259 0.520020 -0.528625 0.346619 0.574402 1445641259 0.520020 -0.528625 0.346619 0.574402 1445641259 0.518921 -0.530823 0.340088 0.577271 1445641259 0.518921 -0.530823 0.340088 0.577271 1445641259 0.518921 -0.530823 0.340088 0.577271 1445641259 0.518921 -0.530823 0.340088 0.577271 1445641259 0.518921 -0.530823 0.340088 0.577271 1445641259 0.518921 -0.530823 0.340088 0.577271 1445641259 0.517700 -0.530457 0.339600 0.578918 1445641259 0.517700 -0.530457 0.339600 0.578918 1445641259 0.517700 -0.530457 0.339600 0.578918 1445641259 0.517700 -0.530457 0.339600 0.578918 1445641259 0.517700 -0.530457 0.339600 0.578918 1445641259 0.517700 -0.530457 0.339600 0.578918 1445641259 0.516479 -0.528137 0.342773 0.580322 1445641259 0.516479 -0.528137 0.342773 0.580322 1445641259 0.516479 -0.528137 0.342773 0.580322 1445641259 0.516479 -0.528137 0.342773 0.580322 1445641259 0.516479 -0.528137 0.342773 0.580322 1445641259 0.516479 -0.528137 0.342773 0.580322 1445641259 0.516479 -0.528137 0.342773 0.580322 1445641259 0.516602 -0.525574 0.347107 0.579956 1445641259 0.516602 -0.525574 0.347107 0.579956 1445641259 0.516602 -0.525574 0.347107 0.579956 1445641259 0.516602 -0.525574 0.347107 0.579956 1445641259 0.516602 -0.525574 0.347107 0.579956 1445641259 0.516602 -0.525574 0.347107 0.579956 1445641259 0.517029 -0.525452 0.347778 0.579346 1445641259 0.517029 -0.525452 0.347778 0.579346 1445641259 0.517029 -0.525452 0.347778 0.579346 1445641259 0.517029 -0.525452 0.347778 0.579346 1445641259 0.517029 -0.525452 0.347778 0.579346 1445641259 0.517029 -0.525452 0.347778 0.579346 1445641259 0.517761 -0.525024 0.350220 0.577576 1445641259 0.517761 -0.525024 0.350220 0.577576 1445641259 0.517761 -0.525024 0.350220 0.577576 1445641259 0.517761 -0.525024 0.350220 0.577576 1445641259 0.517761 -0.525024 0.350220 0.577576 1445641259 0.517761 -0.525024 0.350220 0.577576 1445641259 0.518311 -0.523499 0.355408 0.575256 1445641259 0.518311 -0.523499 0.355408 0.575256 1445641259 0.518311 -0.523499 0.355408 0.575256 1445641259 0.518311 -0.523499 0.355408 0.575256 1445641259 0.518311 -0.523499 0.355408 0.575256 1445641259 0.518311 -0.523499 0.355408 0.575256 1445641259 0.521484 -0.518799 0.361145 0.573059 1445641259 0.521484 -0.518799 0.361145 0.573059 1445641259 0.521484 -0.518799 0.361145 0.573059 1445641259 0.521484 -0.518799 0.361145 0.573059 1445641259 0.521484 -0.518799 0.361145 0.573059 1445641259 0.521484 -0.518799 0.361145 0.573059 1445641259 0.531860 -0.508484 0.367432 0.568787 1445641259 0.531860 -0.508484 0.367432 0.568787 1445641259 0.531860 -0.508484 0.367432 0.568787 1445641259 0.531860 -0.508484 0.367432 0.568787 1445641259 0.531860 -0.508484 0.367432 0.568787 1445641259 0.531860 -0.508484 0.367432 0.568787 1445641259 0.537964 -0.503479 0.367981 0.567139 1445641259 0.537964 -0.503479 0.367981 0.567139 1445641259 0.537964 -0.503479 0.367981 0.567139 1445641259 0.537964 -0.503479 0.367981 0.567139 1445641260 0.537964 -0.503479 0.367981 0.567139 1445641260 0.533813 -0.507202 0.363037 0.570923 1445641260 0.533813 -0.507202 0.363037 0.570923 1445641260 0.533813 -0.507202 0.363037 0.570923 1445641260 0.533813 -0.507202 0.363037 0.570923 1445641260 0.533813 -0.507202 0.363037 0.570923 1445641260 0.533813 -0.507202 0.363037 0.570923 1445641260 0.533203 -0.505859 0.363281 0.572449 1445641260 0.533203 -0.505859 0.363281 0.572449 1445641260 0.533203 -0.505859 0.363281 0.572449 1445641260 0.533203 -0.505859 0.363281 0.572449 1445641260 0.533203 -0.505859 0.363281 0.572449 1445641260 0.533386 -0.505005 0.361145 0.574463 1445641260 0.533386 -0.505005 0.361145 0.574463 1445641260 0.533386 -0.505005 0.361145 0.574463 1445641260 0.533386 -0.505005 0.361145 0.574463 1445641260 0.533386 -0.505005 0.361145 0.574463 1445641260 0.533386 -0.505005 0.361145 0.574463 1445641260 0.533386 -0.505005 0.361145 0.574463 1445641260 0.531250 -0.507690 0.358093 0.575928 1445641260 0.531250 -0.507690 0.358093 0.575928 1445641260 0.531250 -0.507690 0.358093 0.575928 1445641260 0.531250 -0.507690 0.358093 0.575928 1445641260 0.531250 -0.507690 0.358093 0.575928 1445641260 0.531250 -0.507690 0.358093 0.575928 1445641260 0.527405 -0.511475 0.357544 0.576538 1445641260 0.527405 -0.511475 0.357544 0.576538 1445641260 0.527405 -0.511475 0.357544 0.576538 1445641260 0.527405 -0.511475 0.357544 0.576538 1445641260 0.527405 -0.511475 0.357544 0.576538 1445641260 0.527405 -0.511475 0.357544 0.576538 1445641260 0.525330 -0.512817 0.359070 0.576233 1445641260 0.525330 -0.512817 0.359070 0.576233 1445641260 0.525330 -0.512817 0.359070 0.576233 1445641260 0.525330 -0.512817 0.359070 0.576233 1445641260 0.525330 -0.512817 0.359070 0.576233 1445641260 0.525330 -0.512817 0.359070 0.576233 1445641260 0.525208 -0.513611 0.361023 0.574402 1445641260 0.525208 -0.513611 0.361023 0.574402 1445641260 0.525208 -0.513611 0.361023 0.574402 1445641260 0.525208 -0.513611 0.361023 0.574402 1445641260 0.525208 -0.513611 0.361023 0.574402 1445641260 0.525208 -0.513611 0.361023 0.574402 1445641260 0.524902 -0.515137 0.361938 0.572754 1445641260 0.524902 -0.515137 0.361938 0.572754 1445641260 0.524902 -0.515137 0.361938 0.572754 1445641260 0.524902 -0.515137 0.361938 0.572754 1445641260 0.524902 -0.515137 0.361938 0.572754 1445641260 0.525818 -0.513123 0.365967 0.571167 1445641260 0.525818 -0.513123 0.365967 0.571167 1445641260 0.525818 -0.513123 0.365967 0.571167 1445641260 0.525818 -0.513123 0.365967 0.571167 1445641260 0.525818 -0.513123 0.365967 0.571167 1445641260 0.525818 -0.513123 0.365967 0.571167 1445641260 0.525879 -0.510071 0.370422 0.570984 1445641260 0.525879 -0.510071 0.370422 0.570984 1445641260 0.525879 -0.510071 0.370422 0.570984 1445641260 0.525879 -0.510071 0.370422 0.570984 1445641260 0.525879 -0.510071 0.370422 0.570984 1445641260 0.525879 -0.510071 0.370422 0.570984 1445641260 0.525879 -0.510071 0.370422 0.570984 1445641260 0.530090 -0.502991 0.373535 0.571289 1445641260 0.530090 -0.502991 0.373535 0.571289 1445641260 0.530090 -0.502991 0.373535 0.571289 1445641260 0.530090 -0.502991 0.373535 0.571289 1445641260 0.530090 -0.502991 0.373535 0.571289 1445641260 0.530090 -0.502991 0.373535 0.571289 1445641260 0.539185 -0.490662 0.379089 0.569885 1445641260 0.539185 -0.490662 0.379089 0.569885 1445641260 0.539185 -0.490662 0.379089 0.569885 1445641260 0.539185 -0.490662 0.379089 0.569885 1445641260 0.539185 -0.490662 0.379089 0.569885 1445641260 0.539185 -0.490662 0.379089 0.569885 1445641260 0.537781 -0.491760 0.378052 0.570923 1445641260 0.537781 -0.491760 0.378052 0.570923 1445641260 0.537781 -0.491760 0.378052 0.570923 1445641260 0.537781 -0.491760 0.378052 0.570923 1445641260 0.537781 -0.491760 0.378052 0.570923 1445641260 0.537781 -0.491760 0.378052 0.570923 1445641260 0.530823 -0.500000 0.371704 0.574463 1445641260 0.530823 -0.500000 0.371704 0.574463 1445641260 0.530823 -0.500000 0.371704 0.574463 1445641260 0.530823 -0.500000 0.371704 0.574463 1445641260 0.530823 -0.500000 0.371704 0.574463 1445641260 
0.552124 -0.503174 0.402161 0.529358 1445641262 0.552124 -0.503174 0.402161 0.529358 1445641262 0.552124 -0.503174 0.402161 0.529358 1445641262 0.552124 -0.503174 0.402161 0.529358 1445641262 0.552124 -0.503174 0.402161 0.529358 1445641262 0.572449 -0.474365 0.417908 0.522095 1445641262 0.572449 -0.474365 0.417908 0.522095 1445641262 0.572449 -0.474365 0.417908 0.522095 1445641262 0.572449 -0.474365 0.417908 0.522095 1445641262 0.572449 -0.474365 0.417908 0.522095 1445641262 0.572449 -0.474365 0.417908 0.522095 1445641262 0.572449 -0.474365 0.417908 0.522095 1445641262 0.587585 -0.437317 0.450378 0.510437 1445641262 0.587585 -0.437317 0.450378 0.510437 1445641262 0.587585 -0.437317 0.450378 0.510437 1445641262 0.587585 -0.437317 0.450378 0.510437 1445641262 0.587585 -0.437317 0.450378 0.510437 1445641262 0.587585 -0.437317 0.450378 0.510437 1445641262 0.575684 -0.386536 0.498901 0.519775 1445641262 0.575684 -0.386536 0.498901 0.519775 1445641262 0.575684 -0.386536 0.498901 0.519775 1445641262 0.575684 -0.386536 0.498901 0.519775 1445641262 0.575684 -0.386536 0.498901 0.519775 1445641262 0.575684 -0.386536 0.498901 0.519775 1445641262 0.560181 -0.347717 0.523438 0.539673 1445641262 0.560181 -0.347717 0.523438 0.539673 1445641262 0.560181 -0.347717 0.523438 0.539673 1445641262 0.560181 -0.347717 0.523438 0.539673 1445641262 0.560181 -0.347717 0.523438 0.539673 1445641262 0.560181 -0.347717 0.523438 0.539673 1445641262 0.560181 -0.347717 0.523438 0.539673 1445641262 0.558960 -0.325745 0.519226 0.558350 1445641262 0.558960 -0.325745 0.519226 0.558350 1445641262 0.558960 -0.325745 0.519226 0.558350 1445641262 0.558960 -0.325745 0.519226 0.558350 1445641262 0.558960 -0.325745 0.519226 0.558350 1445641262 0.558960 -0.325745 0.519226 0.558350 1445641262 0.575317 -0.318604 0.511292 0.553223 1445641262 0.575317 -0.318604 0.511292 0.553223 1445641262 0.575317 -0.318604 0.511292 0.553223 1445641262 0.575317 -0.318604 0.511292 0.553223 1445641262 0.575317 -0.318604 0.511292 0.553223 1445641262 0.575317 -0.318604 0.511292 0.553223 1445641262 0.599854 -0.333435 0.505005 0.523376 1445641262 0.599854 -0.333435 0.505005 0.523376 1445641262 0.599854 -0.333435 0.505005 0.523376 1445641262 0.599854 -0.333435 0.505005 0.523376 1445641262 0.599854 -0.333435 0.505005 0.523376 1445641262 0.599854 -0.333435 0.505005 0.523376 1445641262 0.599182 -0.365601 0.508972 0.498230 1445641262 0.599182 -0.365601 0.508972 0.498230 1445641262 0.599182 -0.365601 0.508972 0.498230 1445641262 0.599182 -0.365601 0.508972 0.498230 1445641262 0.599182 -0.365601 0.508972 0.498230 1445641262 0.599182 -0.365601 0.508972 0.498230 1445641262 0.599182 -0.365601 0.508972 0.498230 1445641262 0.584900 -0.397949 0.506836 0.492493 1445641262 0.584900 -0.397949 0.506836 0.492493 1445641262 0.584900 -0.397949 0.506836 0.492493 1445641262 0.584900 -0.397949 0.506836 0.492493 1445641262 0.584900 -0.397949 0.506836 0.492493 1445641262 0.584900 -0.397949 0.506836 0.492493 1445641262 0.580750 -0.418335 0.481140 0.506104 1445641263 0.580750 -0.418335 0.481140 0.506104 1445641263 0.580750 -0.418335 0.481140 0.506104 1445641263 0.580750 -0.418335 0.481140 0.506104 1445641263 0.580750 -0.418335 0.481140 0.506104 1445641263 0.580750 -0.418335 0.481140 0.506104 1445641263 0.574524 -0.461670 0.446228 0.507568 1445641263 0.574524 -0.461670 0.446228 0.507568 1445641263 0.574524 -0.461670 0.446228 0.507568 1445641263 0.574524 -0.461670 0.446228 0.507568 1445641263 0.574524 -0.461670 0.446228 0.507568 1445641263 0.574524 -0.461670 0.446228 0.507568 1445641263 0.577209 -0.502808 0.415833 0.490967 1445641263 0.577209 -0.502808 0.415833 0.490967 1445641263 0.577209 -0.502808 0.415833 0.490967 1445641263 0.577209 -0.502808 0.415833 0.490967 1445641263 0.577209 -0.502808 0.415833 0.490967 1445641263 0.577209 -0.502808 0.415833 0.490967 1445641263 0.588806 -0.506104 0.412231 0.476624 1445641263 0.588806 -0.506104 0.412231 0.476624 1445641263 0.588806 -0.506104 0.412231 0.476624 1445641263 0.588806 -0.506104 0.412231 0.476624 1445641263 0.588806 -0.506104 0.412231 0.476624 1445641263 0.588806 -0.506104 0.412231 0.476624 1445641263 0.588806 -0.506104 0.412231 0.476624 1445641263 0.596802 -0.486633 0.425110 0.475647 1445641263 0.596802 -0.486633 0.425110 0.475647 1445641263 0.596802 -0.486633 0.425110 0.475647 1445641263 0.596802 -0.486633 0.425110 0.475647 1445641263 0.596802 -0.486633 0.425110 0.475647 1445641263 0.596802 -0.486633 0.425110 0.475647 1445641263 0.598083 -0.463440 0.439148 0.484436 1445641263 0.598083 -0.463440 0.439148 0.484436 1445641263 0.598083 -0.463440 0.439148 0.484436 1445641263 0.598083 -0.463440 0.439148 0.484436 1445641263 0.598083 -0.463440 0.439148 0.484436 1445641263 0.598083 -0.463440 0.439148 0.484436 1445641263 0.587830 -0.426697 0.469299 0.502075 1445641263 0.587830 -0.426697 0.469299 0.502075 1445641263 0.587830 -0.426697 0.469299 0.502075 1445641263 0.587830 -0.426697 0.469299 0.502075 1445641263 0.587830 -0.426697 0.469299 0.502075 1445641263 0.587830 -0.426697 0.469299 0.502075 1445641263 0.587830 -0.426697 0.469299 0.502075 1445641263 0.566345 -0.382568 0.506409 0.525696 1445641263 0.566345 -0.382568 0.506409 0.525696 1445641263 0.566345 -0.382568 0.506409 0.525696 1445641263 0.566345 -0.382568 0.506409 0.525696 1445641263 0.566345 -0.382568 0.506409 0.525696 1445641263 0.566345 -0.382568 0.506409 0.525696 1445641263 0.553040 -0.354309 0.517822 0.548096 1445641263 0.553040 -0.354309 0.517822 0.548096 1445641263 0.553040 -0.354309 0.517822 0.548096 1445641263 0.553040 -0.354309 0.517822 0.548096 1445641263 0.553040 -0.354309 0.517822 0.548096 1445641263 0.553040 -0.354309 0.517822 0.548096 1445641263 0.549377 -0.345520 0.507324 0.566833 1445641263 0.549377 -0.345520 0.507324 0.566833 1445641263 0.549377 -0.345520 0.507324 0.566833 1445641263 0.549377 -0.345520 0.507324 0.566833 1445641263 0.549377 -0.345520 0.507324 0.566833 1445641263 0.549377 -0.345520 0.507324 0.566833 1445641263 0.549377 -0.345520 0.507324 0.566833 1445641263 0.561157 -0.352966 0.499329 0.557800 1445641263 0.561157 -0.352966 0.499329 0.557800 1445641263 0.561157 -0.352966 0.499329 0.557800 1445641263 0.561157 -0.352966 0.499329 0.557800 1445641263 0.561157 -0.352966 0.499329 0.557800 1445641263 0.561157 -0.352966 0.499329 0.557800 1445641263 0.578064 -0.374268 0.500061 0.525024 1445641263 0.578064 -0.374268 0.500061 0.525024 1445641263 0.578064 -0.374268 0.500061 0.525024 1445641263 0.578064 -0.374268 0.500061 0.525024 1445641263 0.578064 -0.374268 0.500061 0.525024 1445641263 0.573975 -0.401062 0.506104 0.503479 1445641263 0.573975 -0.401062 0.506104 0.503479 1445641263 0.573975 -0.401062 0.506104 0.503479 1445641263 0.573975 -0.401062 0.506104 0.503479 1445641263 0.573975 -0.401062 0.506104 0.503479 1445641263 0.573975 -0.401062 0.506104 0.503479 1445641263 0.578857 -0.418701 0.490906 0.498474 1445641263 0.578857 -0.418701 0.490906 0.498474 1445641263 0.578857 -0.418701 0.490906 0.498474 1445641263 0.578857 -0.418701 0.490906 0.498474 1445641263 0.578857 -0.418701 0.490906 0.498474 1445641263 0.578857 -0.418701 0.490906 0.498474 1445641263 0.577759 -0.446655 0.459595 0.505371 1445641263 0.577759 -0.446655 0.459595 0.505371 1445641263 0.577759 -0.446655 0.459595 0.505371 1445641263 0.577759 -0.446655 0.459595 0.505371 1445641263 0.577759 -0.446655 0.459595 0.505371 1445641263 0.577759 -0.446655 0.459595 0.505371 1445641263 0.577759 -0.446655 0.459595 0.505371 1445641263 0.580200 -0.481812 0.429932 0.496338 1445641263 0.580200 -0.481812 0.429932 0.496338 1445641263 0.580200 -0.481812 0.429932 0.496338 1445641263 0.580200 -0.481812 0.429932 0.496338 1445641263 0.580200 -0.481812 0.429932 0.496338 1445641263 0.580200 -0.481812 0.429932 0.496338 1445641263 0.580200 -0.481812 0.429932 0.496338 1445641263 0.580017 -0.514648 0.403320 0.485840 1445641263 0.580017 -0.514648 0.403320 0.485840 1445641263 0.580017 -0.514648 0.403320 0.485840 1445641263 0.580017 -0.514648 0.403320 0.485840 1445641263 0.580017 -0.514648 0.403320 0.485840 1445641263 0.588623 -0.515137 0.400635 0.477112 1445641263 0.588623 -0.515137 0.400635 0.477112 1445641263 0.588623 -0.515137 0.400635 0.477112 1445641263 0.588623 -0.515137 0.400635 0.477112 1445641263 0.588623 -0.515137 0.400635 0.477112 1445641263 0.588623 -0.515137 0.400635 0.477112 1445641263 0.599182 -0.489380 0.416321 0.477600 1445641263 0.599182 -0.489380 0.416321 0.477600 1445641264 0.599182 -0.489380 0.416321 0.477600 1445641264 0.599182 -0.489380 0.416321 0.477600 1445641264 0.599182 -0.489380 0.416321 0.477600 1445641264 0.599182 -0.489380 0.416321 0.477600 1445641264 0.596436 -0.446472 0.446655 0.495300 1445641264 0.596436 -0.446472 0.446655 0.495300 1445641264 0.596436 -0.446472 0.446655 0.495300 1445641264 0.596436 -0.446472 0.446655 0.495300 1445641264 0.596436 -0.446472 0.446655 0.495300 1445641264 0.596436 -0.446472 0.446655 0.495300 1445641264 0.580627 -0.395935 0.478760 0.526184 1445641264 0.580627 -0.395935 0.478760 0.526184 1445641264 0.580627 -0.395935 0.478760 0.526184 1445641264 0.580627 -0.395935 0.478760 0.526184 1445641264 0.580627 -0.395935 0.478760 0.526184 1445641264 0.580627 -0.395935 0.478760 0.526184 1445641264 0.580627 -0.395935 0.478760 0.526184 1445641264 0.567749 -0.354736 0.494934 0.553833 1445641264 0.567749 -0.354736 0.494934 0.553833 1445641264 0.567749 -0.354736 0.494934 0.553833 1445641264 0.567749 -0.354736 0.494934 0.553833 1445641264 0.567749 -0.354736 0.494934 0.553833 1445641264 0.567749 -0.354736 0.494934 0.553833 1445641264 0.561096 -0.334595 0.498779 0.569519 1445641264 0.561096 -0.334595 0.498779 0.569519 1445641264 0.561096 -0.334595 0.498779 0.569519 1445641264 0.561096 -0.334595 0.498779 0.569519 1445641264 0.561096 -0.334595 0.498779 0.569519 1445641264 0.561096 -0.334595 0.498779 0.569519 1445641264 0.561096 -0.334595 0.498779 0.569519 1445641264 0.563049 -0.339600 0.493958 0.568848 1445641264 0.563049 -0.339600 0.493958 0.568848 1445641264 0.563049 -0.339600 0.493958 0.568848 1445641264 0.563049 -0.339600 0.493958 0.568848 1445641264 0.563049 -0.339600 0.493958 0.568848 1445641264 0.563049 -0.339600 0.493958 0.568848 1445641264 0.579895 -0.360657 0.484985 0.546204 1445641264 0.579895 -0.360657 0.484985 0.546204 1445641264 0.579895 -0.360657 0.484985 0.546204 1445641264 0.579895 -0.360657 0.484985 0.546204 1445641264 0.579895 -0.360657 0.484985 0.546204 1445641264 0.579895 -0.360657 0.484985 0.546204 1445641264 0.590820 -0.392761 0.484436 0.511780 1445641264 0.590820 -0.392761 0.484436 0.511780 1445641264 0.590820 -0.392761 0.484436 0.511780 1445641264 0.590820 -0.392761 0.484436 0.511780 1445641264 0.590820 -0.392761 0.484436 0.511780 1445641264 0.590820 -0.392761 0.484436 0.511780 1445641264 0.581116 -0.424683 0.487305 0.494385 1445641264 0.581116 -0.424683 0.487305 0.494385 1445641264 0.581116 -0.424683 0.487305 0.494385 1445641264 0.581116 -0.424683 0.487305 0.494385 1445641264 0.581116 -0.424683 0.487305 0.494385 1445641264 0.581116 -0.424683 0.487305 0.494385 1445641264 0.585510 -0.437561 0.464844 0.499512 1445641264 0.585510 -0.437561 0.464844 0.499512 1445641264 0.585510 -0.437561 0.464844 0.499512 1445641264 0.585510 -0.437561 0.464844 0.499512 1445641264 0.585510 -0.437561 0.464844 0.499512 1445641264 0.585510 -0.437561 0.464844 0.499512 1445641264 0.585510 -0.437561 0.464844 0.499512 1445641264 0.577820 -0.474182 0.438416 0.498962 1445641264 0.577820 -0.474182 0.438416 0.498962 1445641264 0.577820 -0.474182 0.438416 0.498962 1445641264 0.577820 -0.474182 0.438416 0.498962 1445641264 0.577820 -0.474182 0.438416 0.498962 1445641264 0.577820 -0.474182 0.438416 0.498962 1445641264 0.585510 -0.504395 0.414551 0.480469 1445641264 0.585510 -0.504395 0.414551 0.480469 1445641264 0.585510 -0.504395 0.414551 0.480469 1445641264 0.585510 -0.504395 0.414551 0.480469 1445641264 0.585510 -0.504395 0.414551 0.480469 1445641264 0.585510 -0.504395 0.414551 0.480469 1445641264 0.585510 -0.504395 0.414551 0.480469 1445641264 0.599121 -0.513367 0.403687 0.463135 1445641264 0.599121 -0.513367 0.403687 0.463135 1445641264 0.599121 -0.513367 0.403687 0.463135 1445641264 0.599121 -0.513367 0.403687 0.463135 1445641264 0.599121 -0.513367 0.403687 0.463135 1445641264 0.599121 -0.513367 0.403687 0.463135 1445641264 0.611206 -0.494385 0.418640 0.454651 1445641264 0.611206 -0.494385 0.418640 0.454651 1445641264 0.611206 -0.494385 0.418640 0.454651 1445641264 0.611206 -0.494385 0.418640 0.454651 1445641264 0.611206 -0.494385 0.418640 0.454651 1445641264 0.611206 -0.494385 0.418640 0.454651 1445641264 0.611206 -0.494385 0.418640 0.454651 1445641264 0.608887 -0.456238 0.453491 0.464111 1445641264 0.608887 -0.456238 0.453491 0.464111 1445641264 0.608887 -0.456238 0.453491 0.464111 1445641264 0.608887 -0.456238 0.453491 0.464111 1445641264 0.608887 -0.456238 0.453491 0.464111 1445641264 0.588562 -0.419189 0.485657 0.491882 1445641264 0.588562 -0.419189 0.485657 0.491882 1445641264 0.588562 -0.419189 0.485657 0.491882 1445641264 0.588562 -0.419189 0.485657 0.491882 1445641264 0.588562 -0.419189 0.485657 0.491882 1445641264 0.569519 -0.390503 0.500061 0.522522 1445641264 0.569519 -0.390503 0.500061 0.522522 1445641264 0.569519 -0.390503 0.500061 0.522522 1445641264 0.569519 -0.390503 0.500061 0.522522 1445641264 0.569519 -0.390503 0.500061 0.522522 1445641264 0.569519 -0.390503 0.500061 0.522522 1445641264 0.569519 -0.390503 0.500061 0.522522 1445641264 0.556641 -0.371094 0.502625 0.547485 1445641264 0.556641 -0.371094 0.502625 0.547485 1445641264 0.556641 -0.371094 0.502625 0.547485 1445641264 0.556641 -0.371094 0.502625 0.547485 1445641264 0.556641 -0.371094 0.502625 0.547485 1445641264 0.556641 -0.371094 0.502625 0.547485 1445641264 0.556641 -0.371094 0.502625 0.547485 1445641264 0.557068 -0.360107 0.501709 0.555115 1445641264 0.557068 -0.360107 0.501709 0.555115 1445641264 0.557068 -0.360107 0.501709 0.555115 1445641265 0.557068 -0.360107 0.501709 0.555115 1445641265 0.557068 -0.360107 0.501709 0.555115 1445641265 0.557068 -0.360107 0.501709 0.555115 1445641265 0.570251 -0.358337 0.499451 0.544861 1445641265 0.570251 -0.358337 0.499451 0.544861 1445641265 0.570251 -0.358337 0.499451 0.544861 1445641265 0.570251 -0.358337 0.499451 0.544861 1445641265 0.570251 -0.358337 0.499451 0.544861 1445641265 0.570251 -0.358337 0.499451 0.544861 1445641265 0.575867 -0.368652 0.498901 0.532471 1445641265 0.575867 -0.368652 0.498901 0.532471 1445641265 0.575867 -0.368652 0.498901 0.532471 1445641265 0.575867 -0.368652 0.498901 0.532471 1445641265 0.575867 -0.368652 0.498901 0.532471 1445641265 0.575867 -0.368652 0.498901 0.532471 1445641265 0.583008 -0.381165 0.492737 0.521484 1445641265 0.583008 -0.381165 0.492737 0.521484 1445641265 0.583008 -0.381165 0.492737 0.521484 1445641265 0.583008 -0.381165 0.492737 0.521484 1445641265 0.583008 -0.381165 0.492737 0.521484 1445641265 0.583008 -0.381165 0.492737 0.521484 1445641265 0.583008 -0.381165 0.492737 0.521484 1445641265 0.586243 -0.385986 0.483154 0.523254 1445641265 0.586243 -0.385986 0.483154 0.523254 1445641265 0.586243 -0.385986 0.483154 0.523254 1445641265 0.586243 -0.385986 0.483154 0.523254 1445641265 0.586243 -0.385986 0.483154 0.523254 1445641265 0.586243 -0.385986 0.483154 0.523254 1445641265 0.583679 -0.406616 0.460754 0.530640 1445641265 0.583679 -0.406616 0.460754 0.530640 1445641265 0.583679 -0.406616 0.460754 0.530640 1445641265 0.583679 -0.406616 0.460754 0.530640 1445641265 0.583679 -0.406616 0.460754 0.530640 1445641265 0.583679 -0.406616 0.460754 0.530640 1445641265 0.583679 -0.406616 0.460754 0.530640 1445641265 0.588196 -0.431091 0.438965 0.524841 1445641265 0.588196 -0.431091 0.438965 0.524841 1445641265 0.588196 -0.431091 0.438965 0.524841 1445641265 0.588196 -0.431091 0.438965 0.524841 1445641265 0.588196 -0.431091 0.438965 0.524841 1445641265 0.588196 -0.431091 0.438965 0.524841 1445641265 0.590576 -0.440125 0.435608 0.517395 1445641265 0.590576 -0.440125 0.435608 0.517395 1445641265 0.590576 -0.440125 0.435608 0.517395 1445641265 0.590576 -0.440125 0.435608 0.517395 1445641265 0.590576 -0.440125 0.435608 0.517395 1445641265 0.590576 -0.440125 0.435608 0.517395 1445641265 0.594727 -0.421997 0.455200 0.510864 1445641265 0.594727 -0.421997 0.455200 0.510864 1445641265 0.594727 -0.421997 0.455200 0.510864 1445641265 0.594727 -0.421997 0.455200 0.510864 1445641265 0.594727 -0.421997 0.455200 0.510864 1445641265 0.594727 -0.421997 0.455200 0.510864 1445641265 0.594727 -0.421997 0.455200 0.510864 1445641265 0.577942 -0.386108 0.492554 0.523682 1445641265 0.577942 -0.386108 0.492554 0.523682 1445641265 0.577942 -0.386108 0.492554 0.523682 1445641265 0.577942 -0.386108 0.492554 0.523682 1445641265 0.577942 -0.386108 0.492554 0.523682 1445641265 0.577942 -0.386108 0.492554 0.523682 1445641265 0.556946 -0.358704 0.516602 0.542419 1445641265 0.556946 -0.358704 0.516602 0.542419 1445641265 0.556946 -0.358704 0.516602 0.542419 1445641265 0.556946 -0.358704 0.516602 0.542419 1445641265 0.556946 -0.358704 0.516602 0.542419 1445641265 0.556946 -0.358704 0.516602 0.542419 1445641265 0.556946 -0.358704 0.516602 0.542419 1445641265 0.543945 -0.335876 0.525513 0.561279 1445641265 0.543945 -0.335876 0.525513 0.561279 1445641265 0.543945 -0.335876 0.525513 0.561279 1445641265 0.543945 -0.335876 0.525513 0.561279 1445641265 0.543945 -0.335876 0.525513 0.561279 1445641265 0.543945 -0.335876 0.525513 0.561279 1445641265 0.545105 -0.329407 0.522339 0.566956 1445641265 0.545105 -0.329407 0.522339 0.566956 1445641265 0.545105 -0.329407 0.522339 0.566956 1445641265 0.545105 -0.329407 0.522339 0.566956 1445641265 0.545105 -0.329407 0.522339 0.566956 1445641265 0.545105 -0.329407 0.522339 0.566956 1445641265 0.563416 -0.343018 0.515625 0.546753 1445641265 0.563416 -0.343018 0.515625 0.546753 1445641265 0.563416 -0.343018 0.515625 0.546753 1445641265 0.563416 -0.343018 0.515625 0.546753 1445641265 0.563416 -0.343018 0.515625 0.546753 1445641265 0.563416 -0.343018 0.515625 0.546753 1445641265 0.578003 -0.372559 0.510498 0.516174 1445641265 0.578003 -0.372559 0.510498 0.516174 1445641265 0.578003 -0.372559 0.510498 0.516174 1445641265 0.578003 -0.372559 0.510498 0.516174 1445641265 0.578003 -0.372559 0.510498 0.516174 1445641265 0.578003 -0.372559 0.510498 0.516174 1445641265 0.578003 -0.372559 0.510498 0.516174 1445641265 0.569824 -0.407959 0.508423 0.500366 1445641265 0.569824 -0.407959 0.508423 0.500366 1445641265 0.569824 -0.407959 0.508423 0.500366 1445641265 0.569824 -0.407959 0.508423 0.500366 1445641265 0.569824 -0.407959 0.508423 0.500366 1445641265 0.569824 -0.407959 0.508423 0.500366 1445641265 0.572021 -0.419006 0.484314 0.512390 1445641265 0.572021 -0.419006 0.484314 0.512390 1445641265 0.572021 -0.419006 0.484314 0.512390 1445641265 0.572021 -0.419006 0.484314 0.512390 1445641265 0.572021 -0.419006 0.484314 0.512390 1445641265 0.572021 -0.419006 0.484314 0.512390 1445641265 0.572021 -0.419006 0.484314 0.512390 1445641265 0.560852 -0.457153 0.452087 0.521545 1445641265 0.560852 -0.457153 0.452087 0.521545 1445641265 0.560852 -0.457153 0.452087 0.521545 1445641265 0.560852 -0.457153 0.452087 0.521545 1445641265 0.560852 -0.457153 0.452087 0.521545 1445641265 0.560852 -0.457153 0.452087 0.521545 1445641265 0.561462 -0.514038 0.402161 0.508728 1445641265 0.561462 -0.514038 0.402161 0.508728 1445641265 0.561462 -0.514038 0.402161 0.508728 1445641265 0.561462 -0.514038 0.402161 0.508728 1445641266 0.561462 -0.514038 0.402161 0.508728 1445641266 0.561462 -0.514038 0.402161 0.508728 1445641266 0.578613 -0.525330 0.389587 0.487183 1445641266 0.578613 -0.525330 0.389587 0.487183 1445641266 0.578613 -0.525330 0.389587 0.487183 1445641266 0.578613 -0.525330 0.389587 0.487183 1445641266 0.578613 -0.525330 0.389587 0.487183 1445641266 0.578613 -0.525330 0.389587 0.487183 1445641266 0.593445 -0.483826 0.422729 0.484741 1445641266 0.593445 -0.483826 0.422729 0.484741 1445641266 0.593445 -0.483826 0.422729 0.484741 1445641266 0.593445 -0.483826 0.422729 0.484741 1445641266 0.593445 -0.483826 0.422729 0.484741 1445641266 0.593445 -0.483826 0.422729 0.484741 1445641266 0.593445 -0.483826 0.422729 0.484741 1445641266 0.591553 -0.432495 0.464417 0.497314 1445641266 0.591553 -0.432495 0.464417 0.497314 1445641266 0.591553 -0.432495 0.464417 0.497314 1445641266 0.591553 -0.432495 0.464417 0.497314 1445641266 0.591553 -0.432495 0.464417 0.497314 1445641266 0.591553 -0.432495 0.464417 0.497314 1445641266 0.591553 -0.432495 0.464417 0.497314 1445641266 0.561829 -0.395142 0.498108 0.529175 1445641266 0.561829 -0.395142 0.498108 0.529175 1445641266 0.561829 -0.395142 0.498108 0.529175 1445641266 0.561829 -0.395142 0.498108 0.529175 1445641266 0.561829 -0.395142 0.498108 0.529175 1445641266 0.561829 -0.395142 0.498108 0.529175 1445641266 0.546631 -0.360596 0.512268 0.555603 1445641266 0.546631 -0.360596 0.512268 0.555603 1445641266 0.546631 -0.360596 0.512268 0.555603 1445641266 0.546631 -0.360596 0.512268 0.555603 1445641266 0.546631 -0.360596 0.512268 0.555603 1445641266 0.546631 -0.360596 0.512268 0.555603 1445641266 0.543579 -0.340210 0.515015 0.568726 1445641266 0.543579 -0.340210 0.515015 0.568726 1445641266 0.543579 -0.340210 0.515015 0.568726 1445641266 0.543579 -0.340210 0.515015 0.568726 1445641266 0.543579 -0.340210 0.515015 0.568726 1445641266 0.543579 -0.340210 0.515015 0.568726 1445641266 0.543579 -0.340210 0.515015 0.568726 1445641266 0.556030 -0.345886 0.505554 0.561707 1445641266 0.556030 -0.345886 0.505554 0.561707 1445641266 0.556030 -0.345886 0.505554 0.561707 1445641266 0.556030 -0.345886 0.505554 0.561707 1445641266 0.556030 -0.345886 0.505554 0.561707 1445641266 0.556030 -0.345886 0.505554 0.561707 1445641266 0.578918 -0.367676 0.494690 0.533691 1445641266 0.578918 -0.367676 0.494690 0.533691 1445641266 0.578918 -0.367676 0.494690 0.533691 1445641266 0.578918 -0.367676 0.494690 0.533691 1445641266 0.578918 -0.367676 0.494690 0.533691 1445641266 0.578918 -0.367676 0.494690 0.533691 1445641266 0.578918 -0.367676 0.494690 0.533691 1445641266 0.585266 -0.396790 0.496399 0.503540 1445641266 0.585266 -0.396790 0.496399 0.503540 1445641266 0.585266 -0.396790 0.496399 0.503540 1445641266 0.585266 -0.396790 0.496399 0.503540 1445641266 0.585266 -0.396790 0.496399 0.503540 1445641266 0.585266 -0.396790 0.496399 0.503540 1445641266 0.574768 -0.429443 0.489502 0.495483 1445641266 0.574768 -0.429443 0.489502 0.495483 1445641266 0.574768 -0.429443 0.489502 0.495483 1445641266 0.574768 -0.429443 0.489502 0.495483 1445641266 0.574768 -0.429443 0.489502 0.495483 1445641266 0.574768 -0.429443 0.489502 0.495483 1445641266 0.574768 -0.429443 0.489502 0.495483 1445641266 0.586487 -0.445435 0.455383 0.500183 1445641266 0.586487 -0.445435 0.455383 0.500183 1445641266 0.586487 -0.445435 0.455383 0.500183 1445641266 0.586487 -0.445435 0.455383 0.500183 1445641266 0.586487 -0.445435 0.455383 0.500183 1445641266 0.586487 -0.445435 0.455383 0.500183 1445641266 0.589355 -0.493225 0.410950 0.490356 1445641266 0.589355 -0.493225 0.410950 0.490356 1445641266 0.589355 -0.493225 0.410950 0.490356 1445641266 0.589355 -0.493225 0.410950 0.490356 1445641266 0.589355 -0.493225 0.410950 0.490356 1445641266 0.589355 -0.493225 0.410950 0.490356 1445641266 0.590515 -0.524475 0.386047 0.476563 1445641266 0.590515 -0.524475 0.386047 0.476563 1445641266 0.590515 -0.524475 0.386047 0.476563 1445641266 0.590515 -0.524475 0.386047 0.476563 1445641266 0.590515 -0.524475 0.386047 0.476563 1445641266 0.590515 -0.524475 0.386047 0.476563 1445641266 0.590515 -0.524475 0.386047 0.476563 1445641266 0.599121 -0.500793 0.406006 0.474731 1445641266 0.599121 -0.500793 0.406006 0.474731 1445641266 0.599121 -0.500793 0.406006 0.474731 1445641266 0.599121 -0.500793 0.406006 0.474731 1445641266 0.599121 -0.500793 0.406006 0.474731 1445641266 0.599121 -0.500793 0.406006 0.474731 1445641266 0.596008 -0.452698 0.445313 0.491394 1445641266 0.596008 -0.452698 0.445313 0.491394 1445641266 0.596008 -0.452698 0.445313 0.491394 1445641266 0.596008 -0.452698 0.445313 0.491394 1445641266 0.596008 -0.452698 0.445313 0.491394 1445641266 0.568909 -0.413879 0.482178 0.521973 1445641266 0.568909 -0.413879 0.482178 0.521973 1445641266 0.568909 -0.413879 0.482178 0.521973 1445641266 0.568909 -0.413879 0.482178 0.521973 1445641266 0.568909 -0.413879 0.482178 0.521973 1445641266 0.568909 -0.413879 0.482178 0.521973 1445641266 0.547913 -0.377014 0.501404 0.553284 1445641266 0.547913 -0.377014 0.501404 0.553284 1445641266 0.547913 -0.377014 0.501404 0.553284 1445641266 0.547913 -0.377014 0.501404 0.553284 1445641266 0.547913 -0.377014 0.501404 0.553284 1445641266 0.547913 -0.377014 0.501404 0.553284 1445641266 0.532532 -0.353821 0.506958 0.578003 1445641266 0.532532 -0.353821 0.506958 0.578003 1445641266 0.532532 -0.353821 0.506958 0.578003 1445641266 0.532532 -0.353821 0.506958 0.578003 1445641266 0.532532 -0.353821 0.506958 0.578003 1445641266 0.532532 -0.353821 0.506958 0.578003 1445641267 0.536316 -0.352661 0.500854 0.580566 1445641267 0.536316 -0.352661 0.500854 0.580566 1445641267 0.536316 -0.352661 0.500854 0.580566 1445641267 0.536316 -0.352661 0.500854 0.580566 1445641267 0.536316 -0.352661 0.500854 0.580566 1445641267 0.536316 -0.352661 0.500854 0.580566 1445641267 0.559387 -0.363953 0.495911 0.555481 1445641267 0.559387 -0.363953 0.495911 0.555481 1445641267 0.559387 -0.363953 0.495911 0.555481 1445641267 0.559387 -0.363953 0.495911 0.555481 1445641267 0.559387 -0.363953 0.495911 0.555481 1445641267 0.559387 -0.363953 0.495911 0.555481 1445641267 0.559387 -0.363953 0.495911 0.555481 1445641267 0.572205 -0.387024 0.495728 0.526306 1445641267 0.572205 -0.387024 0.495728 0.526306 1445641267 0.572205 -0.387024 0.495728 0.526306 1445641267 0.572205 -0.387024 0.495728 0.526306 1445641267 0.572205 -0.387024 0.495728 0.526306 1445641267 0.572205 -0.387024 0.495728 0.526306 1445641267 0.572205 -0.387024 0.495728 0.526306 1445641267 0.572693 -0.411255 0.491333 0.511292 1445641267 0.572693 -0.411255 0.491333 0.511292 1445641267 0.572693 -0.411255 0.491333 0.511292 1445641267 0.572693 -0.411255 0.491333 0.511292 1445641267 0.572693 -0.411255 0.491333 0.511292 1445641267 0.572693 -0.411255 0.491333 0.511292 1445641267 0.578857 -0.430420 0.474854 0.504089 1445641267 0.578857 -0.430420 0.474854 0.504089 1445641267 0.578857 -0.430420 0.474854 0.504089 1445641267 0.578857 -0.430420 0.474854 0.504089 1445641267 0.578857 -0.430420 0.474854 0.504089 1445641267 0.578857 -0.430420 0.474854 0.504089 1445641267 0.578857 -0.430420 0.474854 0.504089 1445641267 0.588501 -0.467896 0.429077 0.500610 1445641267 0.588501 -0.467896 0.429077 0.500610 1445641267 0.588501 -0.467896 0.429077 0.500610 1445641267 0.588501 -0.467896 0.429077 0.500610 1445641267 0.588501 -0.467896 0.429077 0.500610 1445641267 0.588501 -0.467896 0.429077 0.500610 1445641267 0.581482 -0.510681 0.386292 0.501831 1445641267 0.581482 -0.510681 0.386292 0.501831 1445641267 0.581482 -0.510681 0.386292 0.501831 1445641267 0.581482 -0.510681 0.386292 0.501831 1445641267 0.581482 -0.510681 0.386292 0.501831 1445641267 0.581482 -0.510681 0.386292 0.501831 1445641267 0.576294 -0.515564 0.391907 0.498413 1445641267 0.576294 -0.515564 0.391907 0.498413 1445641267 0.576294 -0.515564 0.391907 0.498413 1445641267 0.576294 -0.515564 0.391907 0.498413 1445641267 0.576294 -0.515564 0.391907 0.498413 1445641267 0.576294 -0.515564 0.391907 0.498413 1445641267 0.581299 -0.468323 0.429138 0.508484 1445641267 0.581299 -0.468323 0.429138 0.508484 1445641267 0.581299 -0.468323 0.429138 0.508484 1445641267 0.581299 -0.468323 0.429138 0.508484 1445641267 0.581299 -0.468323 0.429138 0.508484 1445641267 0.560974 -0.422119 0.470032 0.534912 1445641267 0.560974 -0.422119 0.470032 0.534912 1445641267 0.560974 -0.422119 0.470032 0.534912 1445641267 0.560974 -0.422119 0.470032 0.534912 1445641267 
0.519958 -0.542358 0.353149 0.557434 1445641269 0.519958 -0.542358 0.353149 0.557434 1445641269 0.519958 -0.542358 0.353149 0.557434 1445641269 0.519958 -0.542358 0.353149 0.557434 1445641269 0.518372 -0.542236 0.352417 0.559509 1445641269 0.518372 -0.542236 0.352417 0.559509 1445641269 0.518372 -0.542236 0.352417 0.559509 1445641269 0.518372 -0.542236 0.352417 0.559509 1445641269 0.518372 -0.542236 0.352417 0.559509 1445641269 0.518372 -0.542236 0.352417 0.559509 1445641269 0.518372 -0.542236 0.352417 0.559509 1445641269 0.520874 -0.541138 0.349060 0.560303 1445641269 0.520874 -0.541138 0.349060 0.560303 1445641269 0.520874 -0.541138 0.349060 0.560303 1445641269 0.520874 -0.541138 0.349060 0.560303 1445641269 0.520874 -0.541138 0.349060 0.560303 1445641269 0.520874 -0.541138 0.349060 0.560303 1445641269 0.521057 -0.542725 0.342712 0.562561 1445641269 0.521057 -0.542725 0.342712 0.562561 1445641269 0.521057 -0.542725 0.342712 0.562561 1445641269 0.521057 -0.542725 0.342712 0.562561 1445641269 0.521057 -0.542725 0.342712 0.562561 1445641269 0.517700 -0.547546 0.335510 0.565308 1445641269 0.517700 -0.547546 0.335510 0.565308 1445641269 0.517700 -0.547546 0.335510 0.565308 1445641269 0.517700 -0.547546 0.335510 0.565308 1445641269 0.517700 -0.547546 0.335510 0.565308 1445641269 0.517700 -0.547546 0.335510 0.565308 1445641269 0.517700 -0.547546 0.335510 0.565308 1445641269 0.513733 -0.551331 0.331848 0.567383 1445641269 0.513733 -0.551331 0.331848 0.567383 1445641269 0.513733 -0.551331 0.331848 0.567383 1445641269 0.513733 -0.551331 0.331848 0.567383 1445641269 0.513733 -0.551331 0.331848 0.567383 1445641269 0.513733 -0.551331 0.331848 0.567383 1445641269 0.510376 -0.553101 0.329529 0.570068 1445641269 0.510376 -0.553101 0.329529 0.570068 1445641269 0.510376 -0.553101 0.329529 0.570068 1445641269 0.510376 -0.553101 0.329529 0.570068 1445641269 0.510376 -0.553101 0.329529 0.570068 1445641269 0.510376 -0.553101 0.329529 0.570068 1445641269 0.511414 -0.549683 0.331726 0.571167 1445641269 0.511414 -0.549683 0.331726 0.571167 1445641269 0.511414 -0.549683 0.331726 0.571167 1445641269 0.511414 -0.549683 0.331726 0.571167 1445641269 0.511414 -0.549683 0.331726 0.571167 1445641269 0.511414 -0.549683 0.331726 0.571167 1445641269 0.511414 -0.549683 0.331726 0.571167 1445641269 0.513123 -0.545959 0.335022 0.571228 1445641269 0.513123 -0.545959 0.335022 0.571228 1445641269 0.513123 -0.545959 0.335022 0.571228 1445641269 0.513123 -0.545959 0.335022 0.571228 1445641269 0.513123 -0.545959 0.335022 0.571228 1445641269 0.513123 -0.545959 0.335022 0.571228 1445641269 0.512756 -0.546021 0.336487 0.570679 1445641269 0.512756 -0.546021 0.336487 0.570679 1445641269 0.512756 -0.546021 0.336487 0.570679 1445641269 0.512756 -0.546021 0.336487 0.570679 1445641269 0.512756 -0.546021 0.336487 0.570679 1445641269 0.512756 -0.546021 0.336487 0.570679 1445641269 0.511353 -0.546753 0.338806 0.569824 1445641269 0.511353 -0.546753 0.338806 0.569824 1445641269 0.511353 -0.546753 0.338806 0.569824 1445641269 0.511353 -0.546753 0.338806 0.569824 1445641269 0.511353 -0.546753 0.338806 0.569824 1445641269 0.511536 -0.544495 0.343750 0.568909 1445641269 0.511536 -0.544495 0.343750 0.568909 1445641269 0.511536 -0.544495 0.343750 0.568909 1445641269 0.511536 -0.544495 0.343750 0.568909 1445641269 0.511536 -0.544495 0.343750 0.568909 1445641269 0.511536 -0.544495 0.343750 0.568909 1445641269 0.514832 -0.537964 0.348083 0.569458 1445641269 0.514832 -0.537964 0.348083 0.569458 1445641269 0.514832 -0.537964 0.348083 0.569458 1445641269 0.514832 -0.537964 0.348083 0.569458 1445641269 0.514832 -0.537964 0.348083 0.569458 1445641269 0.514832 -0.537964 0.348083 0.569458 1445641269 0.525574 -0.528198 0.352234 0.566284 1445641269 0.525574 -0.528198 0.352234 0.566284 1445641269 0.525574 -0.528198 0.352234 0.566284 1445641269 0.525574 -0.528198 0.352234 0.566284 1445641269 0.525574 -0.528198 0.352234 0.566284 1445641269 0.525574 -0.528198 0.352234 0.566284 1445641269 0.525574 -0.528198 0.352234 0.566284 1445641269 0.526794 -0.529602 0.347656 0.566650 1445641269 0.526794 -0.529602 0.347656 0.566650 1445641269 0.526794 -0.529602 0.347656 0.566650 1445641269 0.526794 -0.529602 0.347656 0.566650 1445641269 0.526794 -0.529602 0.347656 0.566650 1445641269 0.526794 -0.529602 0.347656 0.566650 1445641269 0.513611 -0.545593 0.332581 0.572571 1445641269 0.513611 -0.545593 0.332581 0.572571 1445641269 0.513611 -0.545593 0.332581 0.572571 1445641269 0.513611 -0.545593 0.332581 0.572571 1445641269 0.513611 -0.545593 0.332581 0.572571 1445641269 0.513611 -0.545593 0.332581 0.572571 1445641269 0.511353 -0.550293 0.328369 0.572571 1445641269 0.511353 -0.550293 0.328369 0.572571 1445641269 0.511353 -0.550293 0.328369 0.572571 1445641270 0.511353 -0.550293 0.328369 0.572571 1445641270 0.511353 -0.550293 0.328369 0.572571 1445641270 0.511353 -0.550293 0.328369 0.572571 1445641270 0.511353 -0.550293 0.328369 0.572571 1445641270 0.511169 -0.551208 0.323547 0.574585 1445641270 0.511169 -0.551208 0.323547 0.574585 1445641270 0.511169 -0.551208 0.323547 0.574585 1445641270 0.511169 -0.551208 0.323547 0.574585 1445641270 0.511169 -0.551208 0.323547 0.574585 1445641270 0.511169 -0.551208 0.323547 0.574585 1445641270 0.504883 -0.555176 0.314880 0.581055 1445641270 0.504883 -0.555176 0.314880 0.581055 1445641270 0.504883 -0.555176 0.314880 0.581055 1445641270 0.504883 -0.555176 0.314880 0.581055 1445641270 0.504883 -0.555176 0.314880 0.581055 1445641270 0.504883 -0.555176 0.314880 0.581055 1445641270 0.501099 -0.554077 0.314697 0.585510 1445641270 0.501099 -0.554077 0.314697 0.585510 1445641270 0.501099 -0.554077 0.314697 0.585510 1445641270 0.501099 -0.554077 0.314697 0.585510 1445641270 0.501099 -0.554077 0.314697 0.585510 1445641270 0.501099 -0.554077 0.314697 0.585510 1445641270 0.498108 -0.553528 0.316956 0.587341 1445641270 0.498108 -0.553528 0.316956 0.587341 1445641270 0.498108 -0.553528 0.316956 0.587341 1445641270 0.498108 -0.553528 0.316956 0.587341 1445641270 0.498108 -0.553528 0.316956 0.587341 1445641270 0.498108 -0.553528 0.316956 0.587341 1445641270 0.496155 -0.555176 0.317261 0.587280 1445641270 0.496155 -0.555176 0.317261 0.587280 1445641270 0.496155 -0.555176 0.317261 0.587280 1445641270 0.496155 -0.555176 0.317261 0.587280 1445641270 0.496887 -0.555298 0.319702 0.585205 1445641270 0.496887 -0.555298 0.319702 0.585205 1445641270 0.496887 -0.555298 0.319702 0.585205 1445641270 0.496887 -0.555298 0.319702 0.585205 1445641270 0.498474 -0.553345 0.325073 0.582764 1445641270 0.498474 -0.553345 0.325073 0.582764 1445641270 0.498474 -0.553345 0.325073 0.582764 1445641270 0.498474 -0.553345 0.325073 0.582764 1445641270 0.498474 -0.553345 0.325073 0.582764 1445641270 0.498474 -0.553345 0.325073 0.582764 1445641270 0.498047 -0.553223 0.328003 0.581604 1445641270 0.498047 -0.553223 0.328003 0.581604 1445641270 0.498047 -0.553223 0.328003 0.581604 1445641270 0.498047 -0.553223 0.328003 0.581604 1445641270 0.498047 -0.553223 0.328003 0.581604 1445641270 0.498047 -0.553223 0.328003 0.581604 1445641270 0.498047 -0.553223 0.328003 0.581604 1445641270 0.506592 -0.546021 0.331055 0.579285 1445641270 0.506592 -0.546021 0.331055 0.579285 1445641270 0.506592 -0.546021 0.331055 0.579285 1445641270 0.506592 -0.546021 0.331055 0.579285 1445641270 0.506592 -0.546021 0.331055 0.579285 1445641270 0.506592 -0.546021 0.331055 0.579285 1445641270 0.520203 -0.534302 0.339294 0.573364 1445641270 0.520203 -0.534302 0.339294 0.573364 1445641270 0.520203 -0.534302 0.339294 0.573364 1445641270 0.520203 -0.534302 0.339294 0.573364 1445641270 0.520203 -0.534302 0.339294 0.573364 1445641270 0.520203 -0.534302 0.339294 0.573364 1445641270 0.515320 -0.540466 0.335144 0.574402 1445641270 0.515320 -0.540466 0.335144 0.574402 1445641270 0.515320 -0.540466 0.335144 0.574402 1445641270 0.515320 -0.540466 0.335144 0.574402 1445641270 0.515320 -0.540466 0.335144 0.574402 1445641270 0.503113 -0.555237 0.324402 0.577332 1445641270 0.503113 -0.555237 0.324402 0.577332 1445641270 0.503113 -0.555237 0.324402 0.577332 1445641270 0.503113 -0.555237 0.324402 0.577332 1445641270 0.503113 -0.555237 0.324402 0.577332 1445641270 0.503113 -0.555237 0.324402 0.577332 1445641270 0.503357 -0.557251 0.321167 0.577026 1445641270 0.503357 -0.557251 0.321167 0.577026 1445641270 0.503357 -0.557251 0.321167 0.577026 1445641270 0.503357 -0.557251 0.321167 0.577026 1445641270 0.503357 -0.557251 0.321167 0.577026 1445641270 0.503357 -0.557251 0.321167 0.577026 1445641270 0.504028 -0.556091 0.317810 0.579346 1445641270 0.504028 -0.556091 0.317810 0.579346 1445641270 0.504028 -0.556091 0.317810 0.579346 1445641270 0.504028 -0.556091 0.317810 0.579346 1445641270 0.504028 -0.556091 0.317810 0.579346 1445641270 0.504028 -0.556091 0.317810 0.579346 1445641270 0.500977 -0.555481 0.314941 0.584167 1445641270 0.500977 -0.555481 0.314941 0.584167 1445641270 0.500977 -0.555481 0.314941 0.584167 1445641270 0.500977 -0.555481 0.314941 0.584167 1445641270 0.500977 -0.555481 0.314941 0.584167 1445641270 0.500977 -0.555481 0.314941 0.584167 1445641270 0.500977 -0.555481 0.314941 0.584167 1445641270 0.497864 -0.553101 0.316528 0.588135 1445641270 0.497864 -0.553101 0.316528 0.588135 1445641270 0.497864 -0.553101 0.316528 0.588135 1445641270 0.497864 -0.553101 0.316528 0.588135 1445641270 0.497864 -0.553101 0.316528 0.588135 1445641270 0.497864 -0.553101 0.316528 0.588135 1445641270 0.496643 -0.551392 0.319885 0.588989 1445641270 0.496643 -0.551392 0.319885 0.588989 1445641270 0.496643 -0.551392 0.319885 0.588989 1445641270 0.496643 -0.551392 0.319885 0.588989 1445641270 0.496643 -0.551392 0.319885 0.588989 1445641270 0.496643 -0.551392 0.319885 0.588989 1445641270 0.497070 -0.550415 0.323120 0.587769 1445641270 0.497070 -0.550415 0.323120 0.587769 1445641270 0.497070 -0.550415 0.323120 0.587769 1445641270 0.497070 -0.550415 0.323120 0.587769 1445641271 0.497070 -0.550415 0.323120 0.587769 1445641271 0.497070 -0.550415 0.323120 0.587769 1445641271 0.497070 -0.550415 0.323120 0.587769 1445641271 0.499451 -0.548462 0.327698 0.585083 1445641271 0.499451 -0.548462 0.327698 0.585083 1445641271 0.499451 -0.548462 0.327698 0.585083 1445641271 0.499451 -0.548462 0.327698 0.585083 1445641271 0.499451 -0.548462 0.327698 0.585083 1445641271 0.499451 -0.548462 0.327698 0.585083 1445641271 0.502808 -0.544800 0.332825 0.582703 1445641271 0.502808 -0.544800 0.332825 0.582703 1445641271 0.502808 -0.544800 0.332825 0.582703 1445641271 0.502808 -0.544800 0.332825 0.582703 1445641271 0.502808 -0.544800 0.332825 0.582703 1445641271 0.502808 -0.544800 0.332825 0.582703 1445641271 0.506042 -0.540894 0.337219 0.580994 1445641271 0.506042 -0.540894 0.337219 0.580994 1445641271 0.506042 -0.540894 0.337219 0.580994 1445641271 0.515076 -0.531860 0.341125 0.579102 1445641271 0.515076 -0.531860 0.341125 0.579102 1445641271 0.515076 -0.531860 0.341125 0.579102 1445641271 0.515076 -0.531860 0.341125 0.579102 1445641271 0.515076 -0.531860 0.341125 0.579102 1445641271 0.515076 -0.531860 0.341125 0.579102 1445641271 0.515076 -0.531860 0.341125 0.579102 1445641271 0.522156 -0.525391 0.345093 0.576294 1445641271 0.522156 -0.525391 0.345093 0.576294 1445641271 0.522156 -0.525391 0.345093 0.576294 1445641271 0.522156 -0.525391 0.345093 0.576294 1445641271 0.522156 -0.525391 0.345093 0.576294 1445641271 0.522156 -0.525391 0.345093 0.576294 1445641271 0.513611 -0.536133 0.337524 0.578613 1445641271 0.513611 -0.536133 0.337524 0.578613 1445641271 0.513611 -0.536133 0.337524 0.578613 1445641271 0.513611 -0.536133 0.337524 0.578613 1445641271 0.513611 -0.536133 0.337524 0.578613 1445641271 0.505920 -0.547607 0.328125 0.580078 1445641271 0.505920 -0.547607 0.328125 0.580078 1445641271 0.505920 -0.547607 0.328125 0.580078 1445641271 0.505920 -0.547607 0.328125 0.580078 1445641271 0.505920 -0.547607 0.328125 0.580078 1445641271 0.505920 -0.547607 0.328125 0.580078 1445641271 0.506226 -0.549683 0.322449 0.581055 1445641271 0.506226 -0.549683 0.322449 0.581055 1445641271 0.506226 -0.549683 0.322449 0.581055 1445641271 0.506226 -0.549683 0.322449 0.581055 1445641271 0.506226 -0.549683 0.322449 0.581055 1445641271 0.506226 -0.549683 0.322449 0.581055 1445641271 0.508484 -0.547791 0.318848 0.582825 1445641271 0.508484 -0.547791 0.318848 0.582825 1445641271 0.508484 -0.547791 0.318848 0.582825 1445641271 0.508484 -0.547791 0.318848 0.582825 1445641271 0.508484 -0.547791 0.318848 0.582825 1445641271 0.508484 -0.547791 0.318848 0.582825 1445641271 0.507813 -0.547913 0.318298 0.583557 1445641271 0.507813 -0.547913 0.318298 0.583557 1445641271 0.507813 -0.547913 0.318298 0.583557 1445641271 0.507813 -0.547913 0.318298 0.583557 1445641271 0.507813 -0.547913 0.318298 0.583557 1445641271 0.507813 -0.547913 0.318298 0.583557 1445641271 0.505493 -0.548706 0.320374 0.583740 1445641271 0.505493 -0.548706 0.320374 0.583740 1445641271 0.505493 -0.548706 0.320374 0.583740 1445641271 0.505493 -0.548706 0.320374 0.583740 1445641271 0.505493 -0.548706 0.320374 0.583740 1445641271 0.505493 -0.548706 0.320374 0.583740 1445641271 0.506653 -0.547424 0.324707 0.581482 1445641271 0.506653 -0.547424 0.324707 0.581482 1445641271 0.506653 -0.547424 0.324707 0.581482 1445641271 0.506653 -0.547424 0.324707 0.581482 1445641271 0.506653 -0.547424 0.324707 0.581482 1445641271 0.511230 -0.543823 0.330017 0.577820 1445641271 0.511230 -0.543823 0.330017 0.577820 1445641271 0.511230 -0.543823 0.330017 0.577820 1445641271 0.511230 -0.543823 0.330017 0.577820 1445641271 0.511230 -0.543823 0.330017 0.577820 1445641271 0.516052 -0.539673 0.336365 0.573792 1445641271 0.516052 -0.539673 0.336365 0.573792 1445641271 0.516052 -0.539673 0.336365 0.573792 1445641271 0.516052 -0.539673 0.336365 0.573792 1445641271 0.516052 -0.539673 0.336365 0.573792 1445641271 0.516052 -0.539673 0.336365 0.573792 1445641271 0.518250 -0.538025 0.340759 0.570740 1445641271 0.518250 -0.538025 0.340759 0.570740 1445641271 0.518250 -0.538025 0.340759 0.570740 1445641271 0.518250 -0.538025 0.340759 0.570740 1445641271 0.518250 -0.538025 0.340759 0.570740 1445641271 0.518250 -0.538025 0.340759 0.570740 1445641271 0.520813 -0.536499 0.346436 0.566406 1445641271 0.520813 -0.536499 0.346436 0.566406 1445641271 0.520813 -0.536499 0.346436 0.566406 1445641271 0.520813 -0.536499 0.346436 0.566406 1445641271 0.520813 -0.536499 0.346436 0.566406 1445641271 0.520813 -0.536499 0.346436 0.566406 1445641271 0.527222 -0.531006 0.354309 0.560852 1445641271 0.527222 -0.531006 0.354309 0.560852 1445641271 0.527222 -0.531006 0.354309 0.560852 1445641271 0.527222 -0.531006 0.354309 0.560852 1445641271 0.527222 -0.531006 0.354309 0.560852 1445641271 0.527222 -0.531006 0.354309 0.560852 1445641271 0.537598 -0.521118 0.361389 0.555664 1445641271 0.537598 -0.521118 0.361389 0.555664 1445641271 0.537598 -0.521118 0.361389 0.555664 1445641271 0.537598 -0.521118 0.361389 0.555664 1445641272 0.537598 -0.521118 0.361389 0.555664 1445641272 0.547363 -0.512085 0.366760 0.551025 1445641272 0.547363 -0.512085 0.366760 0.551025 1445641272 0.547363 -0.512085 0.366760 0.551025 1445641272 0.547363 -0.512085 0.366760 0.551025 1445641272 0.547363 -0.512085 0.366760 0.551025 1445641272 0.547363 -0.512085 0.366760 0.551025 1445641272 0.547363 -0.512085 0.366760 0.551025 1445641272 0.548523 -0.512024 0.366699 0.549927 1445641272 0.548523 -0.512024 0.366699 0.549927 1445641272 0.548523 -0.512024 0.366699 0.549927 1445641272 0.548523 -0.512024 0.366699 0.549927 1445641272 0.548523 -0.512024 0.366699 0.549927 1445641272 0.548523 -0.512024 0.366699 0.549927 1445641272 0.541504 -0.520447 0.361267 0.552612 1445641272 0.541504 -0.520447 0.361267 0.552612 1445641272 0.541504 -0.520447 0.361267 0.552612 1445641272 0.541504 -0.520447 0.361267 0.552612 1445641272 0.541504 -0.520447 0.361267 0.552612 1445641272 0.541504 -0.520447 0.361267 0.552612 1445641272 0.537476 -0.526855 0.354309 0.554932 1445641272 0.537476 -0.526855 0.354309 0.554932 1445641272 0.537476 -0.526855 0.354309 0.554932 1445641272 0.537476 -0.526855 0.354309 0.554932 1445641272 0.537476 -0.526855 0.354309 0.554932 1445641272 0.537476 -0.526855 0.354309 0.554932 1445641272 0.541931 -0.523804 0.353088 0.554260 1445641272 0.541931 -0.523804 0.353088 0.554260 1445641272 0.541931 -0.523804 0.353088 0.554260 1445641272 0.541931 -0.523804 0.353088 0.554260 1445641272 0.541931 -0.523804 0.353088 0.554260 1445641272 0.541931 -0.523804 0.353088 0.554260 1445641272 0.543945 -0.521179 0.350891 0.556213 1445641272 0.543945 -0.521179 0.350891 0.556213 1445641272 0.543945 -0.521179 0.350891 0.556213 1445641272 0.543945 -0.521179 0.350891 0.556213 1445641272 0.543945 -0.521179 0.350891 0.556213 1445641272 0.543945 -0.521179 0.350891 0.556213 1445641272 0.541626 -0.522095 0.349976 0.558167 1445641272 0.541626 -0.522095 0.349976 0.558167 1445641272 0.541626 -0.522095 0.349976 0.558167 1445641272 0.541626 -0.522095 0.349976 0.558167 1445641272 0.541626 -0.522095 0.349976 0.558167 1445641272 0.541626 -0.522095 0.349976 0.558167 1445641272 0.534485 -0.526917 0.348083 0.561707 1445641272 0.534485 -0.526917 0.348083 0.561707 1445641272 0.534485 -0.526917 0.348083 0.561707 1445641272 0.534485 -0.526917 0.348083 0.561707 1445641272 0.534485 -0.526917 0.348083 0.561707 1445641272 0.531128 -0.530029 0.345947 0.563232 1445641272 0.531128 -0.530029 0.345947 0.563232 1445641272 0.531128 -0.530029 0.345947 0.563232 1445641272 0.531128 -0.530029 0.345947 0.563232 1445641272 0.531128 -0.530029 0.345947 0.563232 1445641272 0.531128 -0.530029 0.345947 0.563232 1445641272 0.533142 -0.528320 0.347778 0.561829 1445641272 0.533142 -0.528320 0.347778 0.561829 1445641272 0.533142 -0.528320 0.347778 0.561829 1445641272 0.533142 -0.528320 0.347778 0.561829 1445641272 0.533142 -0.528320 0.347778 0.561829 1445641272 0.533142 -0.528320 0.347778 0.561829 1445641272 0.535950 -0.525391 0.351685 0.559509 1445641272 0.535950 -0.525391 0.351685 0.559509 1445641272 0.535950 -0.525391 0.351685 0.559509 1445641272 0.535950 -0.525391 0.351685 0.559509 1445641272 0.535950 -0.525391 0.351685 0.559509 1445641272 0.535950 -0.525391 0.351685 0.559509 1445641272 0.535950 -0.525391 0.351685 0.559509 1445641272 0.537048 -0.524353 0.355042 0.557251 1445641272 0.537048 -0.524353 0.355042 0.557251 1445641272 0.537048 -0.524353 0.355042 0.557251 1445641272 0.537048 -0.524353 0.355042 0.557251 1445641272 0.537048 -0.524353 0.355042 0.557251 1445641272 0.537048 -0.524353 0.355042 0.557251 1445641272 0.539246 -0.521912 0.359192 0.554749 1445641272 0.539246 -0.521912 0.359192 0.554749 1445641272 0.539246 -0.521912 0.359192 0.554749 1445641272 0.539246 -0.521912 0.359192 0.554749 1445641272 0.539246 -0.521912 0.359192 0.554749 1445641272 0.539246 -0.521912 0.359192 0.554749 1445641272 0.545715 -0.514465 0.366028 0.550842 1445641272 0.545715 -0.514465 0.366028 0.550842 1445641272 0.545715 -0.514465 0.366028 0.550842 1445641272 0.545715 -0.514465 0.366028 0.550842 1445641272 0.545715 -0.514465 0.366028 0.550842 1445641272 0.545715 -0.514465 0.366028 0.550842 1445641272 0.545715 -0.514465 0.366028 0.550842 1445641272 0.551636 -0.508057 0.370361 0.548035 1445641272 0.551636 -0.508057 0.370361 0.548035 1445641272 0.551636 -0.508057 0.370361 0.548035 1445641272 0.551636 -0.508057 0.370361 0.548035 1445641272 0.551636 -0.508057 0.370361 0.548035 1445641272 0.551636 -0.508057 0.370361 0.548035 1445641272 0.549683 -0.511292 0.367798 0.548706 1445641272 0.549683 -0.511292 0.367798 0.548706 1445641272 0.549683 -0.511292 0.367798 0.548706 1445641272 0.549683 -0.511292 0.367798 0.548706 1445641272 0.549683 -0.511292 0.367798 0.548706 1445641272 0.549683 -0.511292 0.367798 0.548706 1445641272 0.539185 -0.522522 0.358276 0.554810 1445641272 0.539185 -0.522522 0.358276 0.554810 1445641272 0.539185 -0.522522 0.358276 0.554810 1445641272 0.539185 -0.522522 0.358276 0.554810 1445641272 0.539185 -0.522522 0.358276 0.554810 1445641272 0.539185 -0.522522 0.358276 0.554810 1445641272 0.539185 -0.522522 0.358276 0.554810 1445641272 0.534668 -0.526672 0.352356 0.559021 1445641272 0.534668 -0.526672 0.352356 0.559021 1445641272 0.534668 -0.526672 0.352356 0.559021 1445641272 0.534668 -0.526672 0.352356 0.559021 1445641272 0.534668 -0.526672 0.352356 0.559021 1445641273 0.538940 -0.520569 0.352295 0.560669 1445641273 0.538940 -0.520569 0.352295 0.560669 1445641273 0.538940 -0.520569 0.352295 0.560669 1445641273 0.538940 -0.520569 0.352295 0.560669 1445641273 0.537842 -0.518921 0.352783 0.562988 1445641273 0.537842 -0.518921 0.352783 0.562988 1445641273 0.537842 -0.518921 0.352783 0.562988 1445641273 0.537842 -0.518921 0.352783 0.562988 1445641273 0.537842 -0.518921 0.352783 0.562988 1445641273 0.537842 -0.518921 0.352783 0.562988 1445641273 0.537842 -0.518921 0.352783 0.562988 1445641273 0.532776 -0.521423 0.353760 0.564819 1445641273 0.532776 -0.521423 0.353760 0.564819 1445641273 0.532776 -0.521423 0.353760 0.564819 1445641273 0.532776 -0.521423 0.353760 0.564819 1445641273 0.532776 -0.521423 0.353760 0.564819 1445641273 0.532776 -0.521423 0.353760 0.564819 1445641273 0.528137 -0.525879 0.352966 0.565613 1445641273 0.528137 -0.525879 0.352966 0.565613 1445641273 0.528137 -0.525879 0.352966 0.565613 1445641273 0.528137 -0.525879 0.352966 0.565613 1445641273 0.528137 -0.525879 0.352966 0.565613 1445641273 0.528137 -0.525879 0.352966 0.565613 1445641273 0.531128 -0.525269 0.354126 0.562561 1445641273 0.531128 -0.525269 0.354126 0.562561 1445641273 0.531128 -0.525269 0.354126 0.562561 1445641273 0.531128 -0.525269 0.354126 0.562561 1445641273 0.531128 -0.525269 0.354126 0.562561 1445641273 0.531128 -0.525269 0.354126 0.562561 1445641273 0.535156 -0.521362 0.358826 0.559448 1445641273 0.535156 -0.521362 0.358826 0.559448 1445641273 0.535156 -0.521362 0.358826 0.559448 1445641273 0.535156 -0.521362 0.358826 0.559448 1445641273 0.535156 -0.521362 0.358826 0.559448 1445641273 0.536926 -0.518250 0.364136 0.557190 1445641273 0.536926 -0.518250 0.364136 0.557190 1445641273 0.536926 -0.518250 0.364136 0.557190 1445641273 0.536926 -0.518250 0.364136 0.557190 1445641273 0.536926 -0.518250 0.364136 0.557190 1445641273 0.536926 -0.518250 0.364136 0.557190 1445641273 0.536926 -0.518250 0.364136 0.557190 1445641273 0.535339 -0.516541 0.368103 0.557678 1445641273 0.535339 -0.516541 0.368103 0.557678 1445641273 0.535339 -0.516541 0.368103 0.557678 1445641273 0.535339 -0.516541 0.368103 0.557678 1445641273 0.535339 -0.516541 0.368103 0.557678 1445641273 0.535339 -0.516541 0.368103 0.557678 1445641273 0.536621 -0.513367 0.371765 0.557007 1445641273 0.536621 -0.513367 0.371765 0.557007 1445641273 0.536621 -0.513367 0.371765 0.557007 1445641273 0.536621 -0.513367 0.371765 0.557007 1445641273 0.536621 -0.513367 0.371765 0.557007 1445641273 0.536621 -0.513367 0.371765 0.557007 1445641273 0.546265 -0.502380 0.379150 0.552612 1445641273 0.546265 -0.502380 0.379150 0.552612 1445641273 0.546265 -0.502380 0.379150 0.552612 1445641273 0.546265 -0.502380 0.379150 0.552612 1445641273 0.546265 -0.502380 0.379150 0.552612 1445641273 0.546265 -0.502380 0.379150 0.552612 1445641273 0.553040 -0.495483 0.382019 0.550171 1445641273 0.553040 -0.495483 0.382019 0.550171 1445641273 0.553040 -0.495483 0.382019 0.550171 1445641273 0.553040 -0.495483 0.382019 0.550171 1445641273 0.553040 -0.495483 0.382019 0.550171 1445641273 0.553040 -0.495483 0.382019 0.550171 1445641273 0.552490 -0.497314 0.380249 0.550232 1445641273 0.552490 -0.497314 0.380249 0.550232 1445641273 0.552490 -0.497314 0.380249 0.550232 1445641273 0.552490 -0.497314 0.380249 0.550232 1445641273 0.552490 -0.497314 0.380249 0.550232 1445641273 0.552490 -0.497314 0.380249 0.550232 1445641273 0.552490 -0.497314 0.380249 0.550232 1445641273 0.540039 -0.509888 0.369385 0.558411 1445641273 0.540039 -0.509888 0.369385 0.558411 1445641273 0.540039 -0.509888 0.369385 0.558411 1445641273 0.540039 -0.509888 0.369385 0.558411 1445641273 0.540039 -0.509888 0.369385 0.558411 1445641273 0.540039 -0.509888 0.369385 0.558411 1445641273 0.536926 -0.516479 0.363525 0.559265 1445641273 0.536926 -0.516479 0.363525 0.559265 1445641273 0.536926 -0.516479 0.363525 0.559265 1445641273 0.536926 -0.516479 0.363525 0.559265 1445641273 0.536926 -0.516479 0.363525 0.559265 1445641273 0.540161 -0.514954 0.360657 0.559448 1445641273 0.540161 -0.514954 0.360657 0.559448 1445641273 0.540161 -0.514954 0.360657 0.559448 1445641273 0.540161 -0.514954 0.360657 0.559448 1445641273 0.540161 -0.514954 0.360657 0.559448 1445641273 0.540161 -0.514954 0.360657 0.559448 1445641273 0.540161 -0.514954 0.360657 0.559448 1445641273 0.533936 -0.522400 0.351379 0.564331 1445641273 0.533936 -0.522400 0.351379 0.564331 1445641273 0.533936 -0.522400 0.351379 0.564331 1445641273 0.533936 -0.522400 0.351379 0.564331 1445641273 0.533936 -0.522400 0.351379 0.564331 1445641273 0.533936 -0.522400 0.351379 0.564331 1445641273 0.528503 -0.527405 0.347229 0.567383 1445641273 0.528503 -0.527405 0.347229 0.567383 1445641273 0.528503 -0.527405 0.347229 0.567383 1445641273 0.528503 -0.527405 0.347229 0.567383 1445641273 0.528503 -0.527405 0.347229 0.567383 1445641273 0.528503 -0.527405 0.347229 0.567383 1445641273 0.526062 -0.529907 0.346558 0.567749 1445641273 0.526062 -0.529907 0.346558 0.567749 1445641273 0.526062 -0.529907 0.346558 0.567749 1445641273 0.526062 -0.529907 0.346558 0.567749 1445641274 0.524902 -0.531921 0.346436 0.566956 1445641274 0.524902 -0.531921 0.346436 0.566956 1445641274 0.524902 -0.531921 0.346436 0.566956 1445641274 0.524902 -0.531921 0.346436 0.566956 1445641274 0.524902 -0.531921 0.346436 0.566956 1445641274 0.524902 -0.531921 0.346436 0.566956 1445641274 0.526733 -0.531067 0.349487 0.564209 1445641274 0.526733 -0.531067 0.349487 0.564209 1445641274 0.526733 -0.531067 0.349487 0.564209 1445641274 0.526733 -0.531067 0.349487 0.564209 1445641274 0.526733 -0.531067 0.349487 0.564209 1445641274 0.526733 -0.531067 0.349487 0.564209 1445641274 0.528259 -0.528992 0.353882 0.561951 1445641274 0.528259 -0.528992 0.353882 0.561951 1445641274 0.528259 -0.528992 0.353882 0.561951 1445641274 0.528259 -0.528992 0.353882 0.561951 1445641274 0.528259 -0.528992 0.353882 0.561951 1445641274 0.529541 -0.526978 0.358887 0.559509 1445641274 0.529541 -0.526978 0.358887 0.559509 1445641274 0.529541 -0.526978 0.358887 0.559509 1445641274 0.529541 -0.526978 0.358887 0.559509 1445641274 0.529541 -0.526978 0.358887 0.559509 1445641274 0.529541 -0.526978 0.358887 0.559509 1445641274 0.529541 -0.526978 0.358887 0.559509 1445641274 0.530212 -0.524109 0.363647 0.558472 1445641274 0.530212 -0.524109 0.363647 0.558472 1445641274 
0.555176 -0.520081 0.404907 0.507141 1445641275 0.555176 -0.520081 0.404907 0.507141 1445641275 0.555176 -0.520081 0.404907 0.507141 1445641275 0.574829 -0.500732 0.410095 0.500610 1445641275 0.574829 -0.500732 0.410095 0.500610 1445641275 0.574829 -0.500732 0.410095 0.500610 1445641275 0.574829 -0.500732 0.410095 0.500610 1445641275 0.574829 -0.500732 0.410095 0.500610 1445641275 0.574829 -0.500732 0.410095 0.500610 1445641275 0.601135 -0.460571 0.431274 0.490356 1445641275 0.601135 -0.460571 0.431274 0.490356 1445641276 0.601135 -0.460571 0.431274 0.490356 1445641276 0.601135 -0.460571 0.431274 0.490356 1445641276 0.601135 -0.460571 0.431274 0.490356 1445641276 0.601135 -0.460571 0.431274 0.490356 1445641276 0.601135 -0.460571 0.431274 0.490356 1445641276 0.609131 -0.421875 0.461121 0.488159 1445641276 0.609131 -0.421875 0.461121 0.488159 1445641276 0.609131 -0.421875 0.461121 0.488159 1445641276 0.609131 -0.421875 0.461121 0.488159 1445641276 0.609131 -0.421875 0.461121 0.488159 1445641276 0.599854 -0.388184 0.492004 0.497314 1445641276 0.599854 -0.388184 0.492004 0.497314 1445641276 0.599854 -0.388184 0.492004 0.497314 1445641276 0.599854 -0.388184 0.492004 0.497314 1445641276 0.599854 -0.388184 0.492004 0.497314 1445641276 0.588745 -0.353149 0.515259 0.512939 1445641276 0.588745 -0.353149 0.515259 0.512939 1445641276 0.588745 -0.353149 0.515259 0.512939 1445641276 0.588745 -0.353149 0.515259 0.512939 1445641276 0.588745 -0.353149 0.515259 0.512939 1445641276 0.588745 -0.353149 0.515259 0.512939 1445641276 0.585083 -0.326355 0.525330 0.524536 1445641276 0.585083 -0.326355 0.525330 0.524536 1445641276 0.585083 -0.326355 0.525330 0.524536 1445641276 0.585083 -0.326355 0.525330 0.524536 1445641276 0.585083 -0.326355 0.525330 0.524536 1445641276 0.585083 -0.326355 0.525330 0.524536 1445641276 0.586243 -0.312012 0.526672 0.530518 1445641276 0.586243 -0.312012 0.526672 0.530518 1445641276 0.586243 -0.312012 0.526672 0.530518 1445641276 0.586243 -0.312012 0.526672 0.530518 1445641276 0.586243 -0.312012 0.526672 0.530518 1445641276 0.586243 -0.312012 0.526672 0.530518 1445641276 0.586243 -0.312012 0.526672 0.530518 1445641276 0.596497 -0.320618 0.520996 0.519531 1445641276 0.596497 -0.320618 0.520996 0.519531 1445641276 0.596497 -0.320618 0.520996 0.519531 1445641276 0.596497 -0.320618 0.520996 0.519531 1445641276 0.596497 -0.320618 0.520996 0.519531 1445641276 0.596497 -0.320618 0.520996 0.519531 1445641276 0.607239 -0.348816 0.516846 0.492310 1445641276 0.607239 -0.348816 0.516846 0.492310 1445641276 0.607239 -0.348816 0.516846 0.492310 1445641276 0.607239 -0.348816 0.516846 0.492310 1445641276 0.607239 -0.348816 0.516846 0.492310 1445641276 0.607239 -0.348816 0.516846 0.492310 1445641276 0.596252 -0.383606 0.518433 0.477966 1445641276 0.596252 -0.383606 0.518433 0.477966 1445641276 0.596252 -0.383606 0.518433 0.477966 1445641276 0.596252 -0.383606 0.518433 0.477966 1445641276 0.596252 -0.383606 0.518433 0.477966 1445641276 0.596252 -0.383606 0.518433 0.477966 1445641276 0.594116 -0.402710 0.500427 0.484070 1445641276 0.594116 -0.402710 0.500427 0.484070 1445641276 0.594116 -0.402710 0.500427 0.484070 1445641276 0.594116 -0.402710 0.500427 0.484070 1445641276 0.594116 -0.402710 0.500427 0.484070 1445641276 0.594116 -0.402710 0.500427 0.484070 1445641276 0.594116 -0.402710 0.500427 0.484070 1445641276 0.586670 -0.442444 0.467773 0.491150 1445641276 0.586670 -0.442444 0.467773 0.491150 1445641276 0.586670 -0.442444 0.467773 0.491150 1445641276 0.586670 -0.442444 0.467773 0.491150 1445641276 0.586670 -0.442444 0.467773 0.491150 1445641276 0.586670 -0.442444 0.467773 0.491150 1445641276 0.586121 -0.489380 0.429626 0.481995 1445641276 0.586121 -0.489380 0.429626 0.481995 1445641276 0.586121 -0.489380 0.429626 0.481995 1445641276 0.586121 -0.489380 0.429626 0.481995 1445641276 0.586121 -0.489380 0.429626 0.481995 1445641276 0.586121 -0.489380 0.429626 0.481995 1445641276 0.596252 -0.511169 0.415222 0.459045 1445641276 0.596252 -0.511169 0.415222 0.459045 1445641276 0.596252 -0.511169 0.415222 0.459045 1445641276 0.596252 -0.511169 0.415222 0.459045 1445641276 0.596252 -0.511169 0.415222 0.459045 1445641276 0.596252 -0.511169 0.415222 0.459045 1445641276 0.612915 -0.487610 0.429993 0.449097 1445641276 0.612915 -0.487610 0.429993 0.449097 1445641276 0.612915 -0.487610 0.429993 0.449097 1445641276 0.612915 -0.487610 0.429993 0.449097 1445641276 0.612915 -0.487610 0.429993 0.449097 1445641276 0.612915 -0.487610 0.429993 0.449097 1445641276 0.617310 -0.453125 0.451660 0.457764 1445641276 0.617310 -0.453125 0.451660 0.457764 1445641276 0.617310 -0.453125 0.451660 0.457764 1445641276 0.617310 -0.453125 0.451660 0.457764 1445641276 0.617310 -0.453125 0.451660 0.457764 1445641276 0.617310 -0.453125 0.451660 0.457764 1445641276 0.608704 -0.418579 0.476013 0.477173 1445641276 0.608704 -0.418579 0.476013 0.477173 1445641276 0.608704 -0.418579 0.476013 0.477173 1445641276 0.608704 -0.418579 0.476013 0.477173 1445641276 0.608704 -0.418579 0.476013 0.477173 1445641276 0.608704 -0.418579 0.476013 0.477173 1445641276 0.588989 -0.375427 0.501953 0.510010 1445641276 0.588989 -0.375427 0.501953 0.510010 1445641276 0.588989 -0.375427 0.501953 0.510010 1445641276 0.588989 -0.375427 0.501953 0.510010 1445641276 0.588989 -0.375427 0.501953 0.510010 1445641276 0.588989 -0.375427 0.501953 0.510010 1445641276 0.588989 -0.375427 0.501953 0.510010 1445641276 0.571045 -0.337097 0.517639 0.540588 1445641276 0.571045 -0.337097 0.517639 0.540588 1445641276 0.571045 -0.337097 0.517639 0.540588 1445641276 0.571045 -0.337097 0.517639 0.540588 1445641276 0.571045 -0.337097 0.517639 0.540588 1445641276 0.571045 -0.337097 0.517639 0.540588 1445641276 0.563721 -0.315552 0.521729 0.557129 1445641276 0.563721 -0.315552 0.521729 0.557129 1445641276 0.563721 -0.315552 0.521729 0.557129 1445641277 0.563721 -0.315552 0.521729 0.557129 1445641277 0.563721 -0.315552 0.521729 0.557129 1445641277 0.563721 -0.315552 0.521729 0.557129 1445641277 0.565979 -0.316711 0.516479 0.559021 1445641277 0.565979 -0.316711 0.516479 0.559021 1445641277 0.565979 -0.316711 0.516479 0.559021 1445641277 0.565979 -0.316711 0.516479 0.559021 1445641277 0.565979 -0.316711 0.516479 0.559021 1445641277 0.565979 -0.316711 0.516479 0.559021 1445641277 0.565979 -0.316711 0.516479 0.559021 1445641277 0.583618 -0.331604 0.511475 0.536438 1445641277 0.583618 -0.331604 0.511475 0.536438 1445641277 0.583618 -0.331604 0.511475 0.536438 1445641277 0.583618 -0.331604 0.511475 0.536438 1445641277 0.583618 -0.331604 0.511475 0.536438 1445641277 0.583618 -0.331604 0.511475 0.536438 1445641277 0.583618 -0.331604 0.511475 0.536438 1445641277 0.594421 -0.359802 0.509521 0.507446 1445641277 0.594421 -0.359802 0.509521 0.507446 1445641277 0.594421 -0.359802 0.509521 0.507446 1445641277 0.594421 -0.359802 0.509521 0.507446 1445641277 0.594421 -0.359802 0.509521 0.507446 1445641277 0.594421 -0.359802 0.509521 0.507446 1445641277 0.590210 -0.388000 0.509155 0.491699 1445641277 0.590210 -0.388000 0.509155 0.491699 1445641277 0.590210 -0.388000 0.509155 0.491699 1445641277 0.590210 -0.388000 0.509155 0.491699 1445641277 0.590210 -0.388000 0.509155 0.491699 1445641277 0.590210 -0.388000 0.509155 0.491699 1445641277 0.592529 -0.407532 0.488647 0.493896 1445641277 0.592529 -0.407532 0.488647 0.493896 1445641277 0.592529 -0.407532 0.488647 0.493896 1445641277 0.592529 -0.407532 0.488647 0.493896 1445641277 0.592529 -0.407532 0.488647 0.493896 1445641277 0.592529 -0.407532 0.488647 0.493896 1445641277 0.590027 -0.446655 0.454224 0.496033 1445641277 0.590027 -0.446655 0.454224 0.496033 1445641277 0.590027 -0.446655 0.454224 0.496033 1445641277 0.590027 -0.446655 0.454224 0.496033 1445641277 0.590027 -0.446655 0.454224 0.496033 1445641277 0.590027 -0.446655 0.454224 0.496033 1445641277 0.595581 -0.488953 0.415894 0.482910 1445641277 0.595581 -0.488953 0.415894 0.482910 1445641277 0.595581 -0.488953 0.415894 0.482910 1445641277 0.595581 -0.488953 0.415894 0.482910 1445641277 0.595581 -0.488953 0.415894 0.482910 1445641277 0.595581 -0.488953 0.415894 0.482910 1445641277 0.601379 -0.510559 0.397888 0.468262 1445641277 0.601379 -0.510559 0.397888 0.468262 1445641277 0.601379 -0.510559 0.397888 0.468262 1445641277 0.601379 -0.510559 0.397888 0.468262 1445641277 0.601379 -0.510559 0.397888 0.468262 1445641277 0.601379 -0.510559 0.397888 0.468262 1445641277 0.601379 -0.510559 0.397888 0.468262 1445641277 0.607788 -0.498779 0.407471 0.464417 1445641277 0.607788 -0.498779 0.407471 0.464417 1445641277 0.607788 -0.498779 0.407471 0.464417 1445641277 0.607788 -0.498779 0.407471 0.464417 1445641277 0.607788 -0.498779 0.407471 0.464417 1445641277 0.607788 -0.498779 0.407471 0.464417 1445641277 0.609680 -0.467468 0.428345 0.475586 1445641277 0.609680 -0.467468 0.428345 0.475586 1445641277 0.609680 -0.467468 0.428345 0.475586 1445641277 0.609680 -0.467468 0.428345 0.475586 1445641277 0.609680 -0.467468 0.428345 0.475586 1445641277 0.609680 -0.467468 0.428345 0.475586 1445641277 0.600403 -0.438477 0.455627 0.489502 1445641277 0.600403 -0.438477 0.455627 0.489502 1445641277 0.600403 -0.438477 0.455627 0.489502 1445641277 0.600403 -0.438477 0.455627 0.489502 1445641277 0.600403 -0.438477 0.455627 0.489502 1445641277 0.600403 -0.438477 0.455627 0.489502 1445641277 0.578308 -0.402344 0.484863 0.518250 1445641277 0.578308 -0.402344 0.484863 0.518250 1445641277 0.578308 -0.402344 0.484863 0.518250 1445641277 0.578308 -0.402344 0.484863 0.518250 1445641277 0.578308 -0.402344 0.484863 0.518250 1445641277 0.578308 -0.402344 0.484863 0.518250 1445641277 0.560364 -0.369873 0.504150 0.543152 1445641277 0.560364 -0.369873 0.504150 0.543152 1445641277 0.560364 -0.369873 0.504150 0.543152 1445641277 0.560364 -0.369873 0.504150 0.543152 1445641277 0.560364 -0.369873 0.504150 0.543152 1445641277 0.560364 -0.369873 0.504150 0.543152 1445641277 0.550354 -0.350769 0.510010 0.560242 1445641277 0.550354 -0.350769 0.510010 0.560242 1445641277 0.550354 -0.350769 0.510010 0.560242 1445641277 0.550354 -0.350769 0.510010 0.560242 1445641277 0.550354 -0.350769 0.510010 0.560242 1445641277 0.550354 -0.350769 0.510010 0.560242 1445641277 0.550354 -0.350769 0.510010 0.560242 1445641277 0.557617 -0.350464 0.504395 0.558289 1445641277 0.557617 -0.350464 0.504395 0.558289 1445641277 0.557617 -0.350464 0.504395 0.558289 1445641277 0.557617 -0.350464 0.504395 0.558289 1445641277 0.557617 -0.350464 0.504395 0.558289 1445641277 0.576599 -0.367493 0.496643 0.534607 1445641277 0.576599 -0.367493 0.496643 0.534607 1445641277 0.576599 -0.367493 0.496643 0.534607 1445641277 0.576599 -0.367493 0.496643 0.534607 1445641277 0.576599 -0.367493 0.496643 0.534607 1445641277 0.576599 -0.367493 0.496643 0.534607 1445641277 0.576599 -0.367493 0.496643 0.534607 1445641277 0.584717 -0.396973 0.493225 0.507080 1445641277 0.584717 -0.396973 0.493225 0.507080 1445641277 0.584717 -0.396973 0.493225 0.507080 1445641277 0.584717 -0.396973 0.493225 0.507080 1445641277 0.584717 -0.396973 0.493225 0.507080 1445641277 0.584717 -0.396973 0.493225 0.507080 1445641277 0.581787 -0.426270 0.488586 0.491028 1445641277 0.581787 -0.426270 0.488586 0.491028 1445641277 0.581787 -0.426270 0.488586 0.491028 1445641277 0.581787 -0.426270 0.488586 0.491028 1445641277 0.581787 -0.426270 0.488586 0.491028 1445641278 0.581787 -0.426270 0.488586 0.491028 1445641278 0.589111 -0.434570 0.468140 0.494812 1445641278 0.589111 -0.434570 0.468140 0.494812 1445641278 0.589111 -0.434570 0.468140 0.494812 1445641278 0.589111 -0.434570 0.468140 0.494812 1445641278 0.585144 -0.482300 0.435791 0.484802 1445641278 0.585144 -0.482300 0.435791 0.484802 1445641278 0.585144 -0.482300 0.435791 0.484802 1445641278 0.585144 -0.482300 0.435791 0.484802 1445641278 0.585144 -0.482300 0.435791 0.484802 1445641278 0.585144 -0.482300 0.435791 0.484802 1445641278 0.585144 -0.482300 0.435791 0.484802 1445641278 0.587463 -0.529358 0.397583 0.465271 1445641278 0.587463 -0.529358 0.397583 0.465271 1445641278 0.587463 -0.529358 0.397583 0.465271 1445641278 0.587463 -0.529358 0.397583 0.465271 1445641278 0.587463 -0.529358 0.397583 0.465271 1445641278 0.587463 -0.529358 0.397583 0.465271 1445641278 0.603394 -0.538147 0.386169 0.443970 1445641278 0.603394 -0.538147 0.386169 0.443970 1445641278 0.603394 -0.538147 0.386169 0.443970 1445641278 0.603394 -0.538147 0.386169 0.443970 1445641278 0.603394 -0.538147 0.386169 0.443970 1445641278 0.603394 -0.538147 0.386169 0.443970 1445641278 0.603394 -0.538147 0.386169 0.443970 1445641278 0.612061 -0.515381 0.399536 0.447327 1445641278 0.612061 -0.515381 0.399536 0.447327 1445641278 0.612061 -0.515381 0.399536 0.447327 1445641278 0.612061 -0.515381 0.399536 0.447327 1445641278 0.612061 -0.515381 0.399536 0.447327 1445641278 0.612061 -0.515381 0.399536 0.447327 1445641278 0.612915 -0.482971 0.414490 0.468201 1445641278 0.612915 -0.482971 0.414490 0.468201 1445641278 0.612915 -0.482971 0.414490 0.468201 1445641278 0.612915 -0.482971 0.414490 0.468201 1445641278 0.612915 -0.482971 0.414490 0.468201 1445641278 0.612915 -0.482971 0.414490 0.468201 1445641278 0.606323 -0.449402 0.439087 0.487366 1445641278 0.606323 -0.449402 0.439087 0.487366 1445641278 0.606323 -0.449402 0.439087 0.487366 1445641278 0.606323 -0.449402 0.439087 0.487366 1445641278 0.606323 -0.449402 0.439087 0.487366 1445641278 0.606323 -0.449402 0.439087 0.487366 1445641278 0.588318 -0.418396 0.462158 0.514954 1445641278 0.588318 -0.418396 0.462158 0.514954 1445641278 0.588318 -0.418396 0.462158 0.514954 1445641278 0.588318 -0.418396 0.462158 0.514954 1445641278 0.588318 -0.418396 0.462158 0.514954 1445641278 0.588318 -0.418396 0.462158 0.514954 1445641278 0.569092 -0.383118 0.489685 0.538086 1445641278 0.569092 -0.383118 0.489685 0.538086 1445641278 0.569092 -0.383118 0.489685 0.538086 1445641278 0.569092 -0.383118 0.489685 0.538086 1445641278 0.569092 -0.383118 0.489685 0.538086 1445641278 0.569092 -0.383118 0.489685 0.538086 1445641278 0.569092 -0.383118 0.489685 0.538086 1445641278 0.559937 -0.357727 0.504089 0.551636 1445641278 0.559937 -0.357727 0.504089 0.551636 1445641278 0.559937 -0.357727 0.504089 0.551636 1445641278 0.559937 -0.357727 0.504089 0.551636 1445641278 0.559937 -0.357727 0.504089 0.551636 1445641278 0.559937 -0.357727 0.504089 0.551636 1445641278 0.563721 -0.356689 0.502319 0.550110 1445641278 0.563721 -0.356689 0.502319 0.550110 1445641278 0.563721 -0.356689 0.502319 0.550110 1445641278 0.563721 -0.356689 0.502319 0.550110 1445641278 0.563721 -0.356689 0.502319 0.550110 1445641278 0.563721 -0.356689 0.502319 0.550110 1445641278 0.577942 -0.370972 0.493225 0.533875 1445641278 0.577942 -0.370972 0.493225 0.533875 1445641278 0.577942 -0.370972 0.493225 0.533875 1445641278 0.577942 -0.370972 0.493225 0.533875 1445641278 0.577942 -0.370972 0.493225 0.533875 1445641278 0.577942 -0.370972 0.493225 0.533875 1445641278 0.591736 -0.398743 0.485901 0.504639 1445641278 0.591736 -0.398743 0.485901 0.504639 1445641278 0.591736 -0.398743 0.485901 0.504639 1445641278 0.591736 -0.398743 0.485901 0.504639 1445641278 0.591736 -0.398743 0.485901 0.504639 1445641278 0.591736 -0.398743 0.485901 0.504639 1445641278 0.590637 -0.428223 0.484619 0.482605 1445641278 0.590637 -0.428223 0.484619 0.482605 1445641278 0.590637 -0.428223 0.484619 0.482605 1445641278 0.590637 -0.428223 0.484619 0.482605 1445641278 0.590637 -0.428223 0.484619 0.482605 1445641278 0.590637 -0.428223 0.484619 0.482605 1445641278 0.592896 -0.443298 0.461243 0.489075 1445641278 0.592896 -0.443298 0.461243 0.489075 1445641278 0.592896 -0.443298 0.461243 0.489075 1445641278 0.592896 -0.443298 0.461243 0.489075 1445641278 0.592896 -0.443298 0.461243 0.489075 1445641278 0.592896 -0.443298 0.461243 0.489075 1445641278 0.589539 -0.484131 0.432312 0.480652 1445641278 0.589539 -0.484131 0.432312 0.480652 1445641278 0.589539 -0.484131 0.432312 0.480652 1445641278 0.589539 -0.484131 0.432312 0.480652 1445641278 0.589539 -0.484131 0.432312 0.480652 1445641278 0.589539 -0.484131 0.432312 0.480652 1445641278 0.591492 -0.512695 0.400940 0.475891 1445641278 0.591492 -0.512695 0.400940 0.475891 1445641278 0.591492 -0.512695 0.400940 0.475891 1445641278 0.591492 -0.512695 0.400940 0.475891 1445641278 0.591492 -0.512695 0.400940 0.475891 1445641278 0.591492 -0.512695 0.400940 0.475891 1445641278 0.598389 -0.516296 0.398254 0.465515 1445641278 0.598389 -0.516296 0.398254 0.465515 1445641278 0.598389 -0.516296 0.398254 0.465515 1445641278 0.598389 -0.516296 0.398254 0.465515 1445641278 0.598389 -0.516296 0.398254 0.465515 1445641278 0.598389 -0.516296 0.398254 0.465515 1445641279 0.605835 -0.487732 0.415527 0.471619 1445641279 0.605835 -0.487732 0.415527 0.471619 1445641279 0.605835 -0.487732 0.415527 0.471619 1445641279 0.605835 -0.487732 0.415527 0.471619 1445641279 0.605835 -0.487732 0.415527 0.471619 1445641279 0.605835 -0.487732 0.415527 0.471619 1445641279 0.605835 -0.487732 0.415527 0.471619 1445641279 0.607605 -0.452942 0.436035 0.485229 1445641279 0.607605 -0.452942 0.436035 0.485229 1445641279 0.607605 -0.452942 0.436035 0.485229 1445641279 0.607605 -0.452942 0.436035 0.485229 1445641279 0.607605 -0.452942 0.436035 0.485229 1445641279 0.607605 -0.452942 0.436035 0.485229 1445641279 0.588135 -0.409180 0.474121 0.511658 1445641279 0.588135 -0.409180 0.474121 0.511658 1445641279 0.588135 -0.409180 0.474121 0.511658 1445641279 0.588135 -0.409180 0.474121 0.511658 1445641279 0.588135 -0.409180 0.474121 0.511658 1445641279 0.572510 -0.362610 0.501221 0.538025 1445641279 0.572510 -0.362610 0.501221 0.538025 1445641279 0.572510 -0.362610 0.501221 0.538025 1445641279 0.572510 -0.362610 0.501221 0.538025 1445641279 0.572510 -0.362610 0.501221 0.538025 1445641279 0.572510 -0.362610 0.501221 0.538025 1445641279 0.564636 -0.333923 0.511292 0.555115 1445641279 0.564636 -0.333923 0.511292 0.555115 1445641279 0.564636 -0.333923 0.511292 0.555115 1445641279 0.564636 -0.333923 0.511292 0.555115 1445641279 0.564636 -0.333923 0.511292 0.555115 1445641279 0.564636 -0.333923 0.511292 0.555115 1445641279 0.566467 -0.327087 0.507141 0.561157 1445641279 0.566467 -0.327087 0.507141 0.561157 1445641279 0.566467 -0.327087 0.507141 0.561157 1445641279 0.566467 -0.327087 0.507141 0.561157 1445641279 0.566467 -0.327087 0.507141 0.561157 1445641279 0.566467 -0.327087 0.507141 0.561157 1445641279 0.583313 -0.338501 0.499512 0.543640 1445641279 0.583313 -0.338501 0.499512 0.543640 1445641279 0.583313 -0.338501 0.499512 0.543640 1445641279 0.583313 -0.338501 0.499512 0.543640 1445641279 0.583313 -0.338501 0.499512 0.543640 1445641279 0.583313 -0.338501 0.499512 0.543640 1445641279 0.594971 -0.366211 0.494080 0.517395 1445641279 0.594971 -0.366211 0.494080 0.517395 1445641279 0.594971 -0.366211 0.494080 0.517395 1445641279 0.594971 -0.366211 0.494080 0.517395 1445641279 0.594971 -0.366211 0.494080 0.517395 1445641279 0.594971 -0.366211 0.494080 0.517395 1445641279 0.580994 -0.401184 0.498718 0.502686 1445641279 0.580994 -0.401184 0.498718 0.502686 1445641279 0.580994 -0.401184 0.498718 0.502686 1445641279 0.580994 -0.401184 0.498718 0.502686 1445641279 0.580994 -0.401184 0.498718 0.502686 1445641279 0.580994 -0.401184 0.498718 0.502686 1445641279 0.580994 -0.401184 0.498718 0.502686 1445641279 0.585938 -0.415955 0.477295 0.505737 1445641279 0.585938 -0.415955 0.477295 0.505737 1445641279 0.585938 -0.415955 0.477295 0.505737 1445641279 0.585938 -0.415955 0.477295 0.505737 1445641279 0.585938 -0.415955 0.477295 0.505737 1445641279 0.585938 -0.415955 0.477295 0.505737 1445641279 0.582581 -0.458801 0.447021 0.500244 1445641279 0.582581 -0.458801 0.447021 0.500244 1445641279 0.582581 -0.458801 0.447021 0.500244 1445641279 0.582581 -0.458801 0.447021 0.500244 1445641279 0.582581 -0.458801 0.447021 0.500244 1445641279 0.582581 -0.458801 0.447021 0.500244 1445641279 0.582031 -0.502380 0.414795 0.486572 1445641279 0.582031 -0.502380 0.414795 0.486572 1445641279 0.582031 -0.502380 0.414795 0.486572 1445641279 0.582031 -0.502380 0.414795 0.486572 1445641279 0.582031 -0.502380 0.414795 0.486572 1445641279 0.582031 -0.502380 0.414795 0.486572 1445641279 0.583801 -0.530151 0.400818 0.466309 1445641279 0.583801 -0.530151 0.400818 0.466309 1445641279 0.583801 -0.530151 0.400818 0.466309 1445641279 0.583801 -0.530151 0.400818 0.466309 1445641279 0.583801 -0.530151 0.400818 0.466309 1445641279 0.583801 -0.530151 0.400818 0.466309 1445641279 0.583801 -0.530151 0.400818 0.466309 1445641279 0.592896 -0.523499 0.406433 0.457275 1445641279 0.592896 -0.523499 0.406433 0.457275 1445641279 0.592896 -0.523499 0.406433 0.457275 1445641279 0.592896 -0.523499 0.406433 0.457275 1445641279 0.592896 -0.523499 0.406433 0.457275 1445641279 0.592896 -0.523499 0.406433 0.457275 1445641279 0.601013 -0.502502 0.416992 0.460815 1445641279 0.601013 -0.502502 0.416992 0.460815 1445641279 0.601013 -0.502502 0.416992 0.460815 1445641279 0.601013 -0.502502 0.416992 0.460815 1445641279 0.601013 -0.502502 0.416992 0.460815 1445641279 0.601013 -0.502502 0.416992 0.460815 1445641279 0.603088 -0.481934 0.430115 0.467957 1445641279 0.603088 -0.481934 0.430115 0.467957 1445641279 0.603088 -0.481934 0.430115 0.467957 1445641279 0.603088 -0.481934 0.430115 0.467957 1445641279 0.603088 -0.481934 0.430115 0.467957 1445641279 0.603088 -0.481934 0.430115 0.467957 1445641279 0.595764 -0.456299 0.449402 0.484558 1445641279 0.595764 -0.456299 0.449402 0.484558 1445641279 0.595764 -0.456299 0.449402 0.484558 1445641279 0.595764 -0.456299 0.449402 0.484558 1445641279 0.595764 -0.456299 0.449402 0.484558 1445641279 0.595764 -0.456299 0.449402 0.484558 1445641279 0.583252 -0.424316 0.475281 0.503784 1445641279 0.583252 -0.424316 0.475281 0.503784 1445641279 0.583252 -0.424316 0.475281 0.503784 1445641279 0.583252 -0.424316 0.475281 0.503784 1445641279 0.583252 -0.424316 0.475281 0.503784 1445641279 0.583252 -0.424316 0.475281 0.503784 1445641279 0.571716 -0.395569 0.491760 0.524170 1445641280 0.571716 -0.395569 0.491760 0.524170 1445641280 0.571716 -0.395569 0.491760 0.524170 1445641280 0.571716 -0.395569 0.491760 0.524170 1445641280 0.571716 -0.395569 0.491760 0.524170 1445641280 0.571716 -0.395569 0.491760 0.524170 1445641280 0.562866 -0.376526 0.498535 0.541077 1445641280 0.562866 -0.376526 0.498535 0.541077 1445641280 0.562866 -0.376526 0.498535 0.541077 1445641280 0.562866 -0.376526 0.498535 0.541077 1445641280 0.562866 -0.376526 0.498535 0.541077 1445641280 0.562866 -0.376526 0.498535 0.541077 1445641280 0.562561 -0.371582 0.497314 0.545959 1445641280 0.562561 -0.371582 0.497314 0.545959 1445641280 0.562561 -0.371582 0.497314 0.545959 1445641280 0.562561 -0.371582 0.497314 0.545959 1445641280 0.562561 -0.371582 0.497314 0.545959 1445641280 0.562561 -0.371582 0.497314 0.545959 1445641280 0.574158 -0.386963 0.494019 0.525818 1445641280 0.574158 -0.386963 0.494019 0.525818 1445641280 0.574158 -0.386963 0.494019 0.525818 1445641280 0.574158 -0.386963 0.494019 0.525818 1445641280 0.574158 -0.386963 0.494019 0.525818 1445641280 0.574158 -0.386963 0.494019 0.525818 1445641280 0.577454 -0.415283 0.496643 0.497375 1445641280 0.577454 -0.415283 0.496643 0.497375 1445641280 0.577454 -0.415283 0.496643 0.497375 1445641280 0.577454 -0.415283 0.496643 0.497375 1445641280 0.577454 -0.415283 0.496643 0.497375 1445641280 0.577454 -0.415283 0.496643 0.497375 1445641280 0.569946 -0.440674 0.495239 0.485352 1445641280 0.569946 -0.440674 0.495239 0.485352 1445641280 0.569946 -0.440674 0.495239 0.485352 1445641280 0.569946 -0.440674 0.495239 0.485352 1445641280 0.569946 -0.440674 0.495239 0.485352 1445641280 0.569946 -0.440674 0.495239 0.485352 1445641280 0.577942 -0.455200 0.470459 0.487183 1445641280 0.577942 -0.455200 0.470459 0.487183 1445641280 0.577942 -0.455200 0.470459 0.487183 1445641280 0.577942 -0.455200 0.470459 0.487183 1445641280 0.577942 -0.455200 0.470459 0.487183 1445641280 0.577942 -0.455200 0.470459 0.487183 1445641280 0.575195 -0.479187 0.446838 0.489624 1445641280 0.575195 -0.479187 0.446838 0.489624 1445641280 0.575195 -0.479187 0.446838 0.489624 1445641280 0.575195 -0.479187 0.446838 0.489624 1445641280 0.575195 -0.479187 0.446838 0.489624 1445641280 0.575195 -0.479187 0.446838 0.489624 1445641280 0.579407 -0.513306 0.422485 0.471436 1445641280 0.579407 -0.513306 0.422485 0.471436 1445641280 0.579407 -0.513306 0.422485 0.471436 1445641280 0.579407 -0.513306 0.422485 0.471436 1445641280 0.579407 -0.513306 0.422485 0.471436 1445641280 0.579407 -0.513306 0.422485 0.471436 1445641280 0.579407 -0.513306 0.422485 0.471436 1445641280 0.581787 -0.535767 0.403320 0.460205 1445641280 0.581787 -0.535767 0.403320 0.460205 1445641280 0.581787 -0.535767 0.403320 0.460205 1445641280 0.581787 -0.535767 0.403320 0.460205 1445641280 0.581787 -0.535767 0.403320 0.460205 1445641280 0.581787 -0.535767 0.403320 0.460205 1445641280 0.587830 -0.532349 0.408325 0.451965 1445641280 0.587830 -0.532349 0.408325 0.451965 1445641280 0.587830 -0.532349 0.408325 0.451965 1445641280 0.587830 -0.532349 0.408325 0.451965 1445641280 0.587830 -0.532349 0.408325 0.451965 1445641280 0.587830 -0.532349 0.408325 0.451965 1445641280 0.590271 -0.513672 0.417114 0.462219 1445641280 0.590271 -0.513672 0.417114 0.462219 1445641280 0.590271 -0.513672 0.417114 0.462219 1445641280 0.590271 -0.513672 0.417114 0.462219 1445641280 0.590271 -0.513672 0.417114 0.462219 1445641280 0.590271 -0.513672 0.417114 0.462219 1445641280 0.590271 -0.513672 0.417114 0.462219 1445641280 0.594299 -0.489624 0.430664 0.470642 1445641280 0.594299 -0.489624 0.430664 0.470642 1445641280 0.594299 -0.489624 0.430664 0.470642 1445641280 0.594299 -0.489624 0.430664 0.470642 1445641280 0.594299 -0.489624 0.430664 0.470642 1445641280 0.590942 -0.464417 0.453918 0.478516 1445641280 0.590942 -0.464417 0.453918 0.478516 1445641280 0.590942 -0.464417 0.453918 0.478516 1445641280 0.590942 -0.464417 0.453918 0.478516 1445641280 0.590942 -0.464417 0.453918 0.478516 1445641280 0.590942 -0.464417 0.453918 0.478516 1445641280 0.575562 -0.431030 0.481873 0.500732 1445641280 0.575562 -0.431030 0.481873 0.500732 1445641280 0.575562 -0.431030 0.481873 0.500732 1445641280 0.575562 -0.431030 0.481873 0.500732 1445641280 0.575562 -0.431030 0.481873 0.500732 1445641280 0.575562 -0.431030 0.481873 0.500732 1445641280 0.560730 -0.400146 0.504883 0.520081 1445641280 0.560730 -0.400146 0.504883 0.520081 1445641280 0.560730 -0.400146 0.504883 0.520081 1445641280 0.560730 -0.400146 0.504883 0.520081 1445641280 0.560730 -0.400146 0.504883 0.520081 1445641280 0.560730 -0.400146 0.504883 0.520081 1445641280 0.560730 -0.400146 0.504883 0.520081 1445641280 0.555603 -0.383179 0.512512 0.530762 1445641280 0.555603 -0.383179 0.512512 0.530762 1445641280 0.555603 -0.383179 0.512512 0.530762 1445641280 0.555603 -0.383179 0.512512 0.530762 1445641280 0.555603 -0.383179 0.512512 0.530762 1445641280 0.555603 -0.383179 0.512512 0.530762 1445641280 0.563477 -0.379333 0.508423 0.529175 1445641280 0.563477 -0.379333 0.508423 0.529175 1445641280 0.563477 -0.379333 0.508423 0.529175 1445641280 0.563477 -0.379333 0.508423 0.529175 1445641280 0.563477 -0.379333 0.508423 0.529175 1445641280 0.563477 -0.379333 0.508423 0.529175 1445641280 0.563477 -0.379333 0.508423 0.529175 1445641280 0.576050 -0.387817 0.503662 0.513855 1445641281 0.576050 -0.387817 0.503662 0.513855 1445641281 0.576050 -0.387817 0.503662 0.513855 1445641281 0.576050 -0.387817 0.503662 0.513855 1445641281 0.576050 -0.387817 0.503662 0.513855 1445641281 0.576050 -0.387817 0.503662 0.513855 1445641281 0.580994 -0.409851 0.498169 0.496216 1445641281 0.580994 -0.409851 0.498169 0.496216 1445641281 0.580994 -0.409851 0.498169 0.496216 1445641281 0.580994 -0.409851 0.498169 0.496216 1445641281 0.580994 -0.409851 0.498169 0.496216 1445641281 0.580994 -0.409851 0.498169 0.496216 1445641281 0.582397 -0.431335 0.484558 0.489868 1445641281 0.582397 -0.431335 0.484558 0.489868 1445641281 0.582397 -0.431335 0.484558 0.489868 1445641281 0.582397 -0.431335 0.484558 0.489868 1445641281 0.582397 -0.431335 0.484558 0.489868 1445641281 
0.537537 -0.531616 0.377258 0.534851 1445641282 0.537537 -0.531616 0.377258 0.534851 1445641282 0.537537 -0.531616 0.377258 0.534851 1445641282 0.537537 -0.531616 0.377258 0.534851 1445641282 0.537537 -0.531616 0.377258 0.534851 1445641282 0.535034 -0.534424 0.372437 0.537903 1445641282 0.535034 -0.534424 0.372437 0.537903 1445641282 0.535034 -0.534424 0.372437 0.537903 1445641282 0.535034 -0.534424 0.372437 0.537903 1445641282 0.535034 -0.534424 0.372437 0.537903 1445641282 0.533508 -0.536621 0.367676 0.540466 1445641282 0.533508 -0.536621 0.367676 0.540466 1445641282 0.533508 -0.536621 0.367676 0.540466 1445641282 0.533508 -0.536621 0.367676 0.540466 1445641282 0.533508 -0.536621 0.367676 0.540466 1445641282 0.533508 -0.536621 0.367676 0.540466 1445641282 0.533508 -0.536621 0.367676 0.540466 1445641282 0.530762 -0.539612 0.364136 0.542603 1445641282 0.530762 -0.539612 0.364136 0.542603 1445641282 0.530762 -0.539612 0.364136 0.542603 1445641282 0.530762 -0.539612 0.364136 0.542603 1445641282 0.530762 -0.539612 0.364136 0.542603 1445641282 0.530762 -0.539612 0.364136 0.542603 1445641282 0.528931 -0.542419 0.361023 0.543762 1445641282 0.528931 -0.542419 0.361023 0.543762 1445641282 0.528931 -0.542419 0.361023 0.543762 1445641282 0.528931 -0.542419 0.361023 0.543762 1445641282 0.528931 -0.542419 0.361023 0.543762 1445641282 0.528931 -0.542419 0.361023 0.543762 1445641282 0.529419 -0.542419 0.360718 0.543457 1445641282 0.529419 -0.542419 0.360718 0.543457 1445641282 0.529419 -0.542419 0.360718 0.543457 1445641282 0.529419 -0.542419 0.360718 0.543457 1445641282 0.529419 -0.542419 0.360718 0.543457 1445641282 0.530518 -0.541321 0.361755 0.542847 1445641282 0.530518 -0.541321 0.361755 0.542847 1445641282 0.530518 -0.541321 0.361755 0.542847 1445641282 0.530518 -0.541321 0.361755 0.542847 1445641282 0.530518 -0.541321 0.361755 0.542847 1445641282 0.530518 -0.541321 0.361755 0.542847 1445641282 0.531738 -0.539856 0.363647 0.541748 1445641282 0.531738 -0.539856 0.363647 0.541748 1445641282 0.531738 -0.539856 0.363647 0.541748 1445641283 0.531738 -0.539856 0.363647 0.541748 1445641283 0.531738 -0.539856 0.363647 0.541748 1445641283 0.531738 -0.539856 0.363647 0.541748 1445641283 0.532837 -0.537964 0.366455 0.540710 1445641283 0.532837 -0.537964 0.366455 0.540710 1445641283 0.532837 -0.537964 0.366455 0.540710 1445641283 0.532837 -0.537964 0.366455 0.540710 1445641283 0.532837 -0.537964 0.366455 0.540710 1445641283 0.533508 -0.535706 0.369690 0.540039 1445641283 0.533508 -0.535706 0.369690 0.540039 1445641283 0.533508 -0.535706 0.369690 0.540039 1445641283 0.533508 -0.535706 0.369690 0.540039 1445641283 0.533508 -0.535706 0.369690 0.540039 1445641283 0.533508 -0.535706 0.369690 0.540039 1445641283 0.533508 -0.535706 0.369690 0.540039 1445641283 0.534241 -0.532349 0.374146 0.539551 1445641283 0.534241 -0.532349 0.374146 0.539551 1445641283 0.534241 -0.532349 0.374146 0.539551 1445641283 0.534241 -0.532349 0.374146 0.539551 1445641283 0.534241 -0.532349 0.374146 0.539551 1445641283 0.534241 -0.532349 0.374146 0.539551 1445641283 0.533691 -0.528748 0.378479 0.540649 1445641283 0.533691 -0.528748 0.378479 0.540649 1445641283 0.533691 -0.528748 0.378479 0.540649 1445641283 0.533691 -0.528748 0.378479 0.540649 1445641283 0.533691 -0.528748 0.378479 0.540649 1445641283 0.533691 -0.528748 0.378479 0.540649 1445641283 0.535156 -0.522095 0.383484 0.542175 1445641283 0.535156 -0.522095 0.383484 0.542175 1445641283 0.535156 -0.522095 0.383484 0.542175 1445641283 0.535156 -0.522095 0.383484 0.542175 1445641283 0.535156 -0.522095 0.383484 0.542175 1445641283 0.535156 -0.522095 0.383484 0.542175 1445641283 0.542114 -0.512756 0.387085 0.541626 1445641283 0.542114 -0.512756 0.387085 0.541626 1445641283 0.542114 -0.512756 0.387085 0.541626 1445641283 0.542114 -0.512756 0.387085 0.541626 1445641283 0.542114 -0.512756 0.387085 0.541626 1445641283 0.546143 -0.508667 0.386108 0.542114 1445641283 0.546143 -0.508667 0.386108 0.542114 1445641283 0.546143 -0.508667 0.386108 0.542114 1445641283 0.546143 -0.508667 0.386108 0.542114 1445641283 0.546143 -0.508667 0.386108 0.542114 1445641283 0.537354 -0.519348 0.377930 0.546509 1445641283 0.537354 -0.519348 0.377930 0.546509 1445641283 0.537354 -0.519348 0.377930 0.546509 1445641283 0.537354 -0.519348 0.377930 0.546509 1445641283 0.537354 -0.519348 0.377930 0.546509 1445641283 0.537354 -0.519348 0.377930 0.546509 1445641283 0.529724 -0.529602 0.367371 0.551270 1445641283 0.529724 -0.529602 0.367371 0.551270 1445641283 0.529724 -0.529602 0.367371 0.551270 1445641283 0.529724 -0.529602 0.367371 0.551270 1445641283 0.529724 -0.529602 0.367371 0.551270 1445641283 0.529724 -0.529602 0.367371 0.551270 1445641283 0.533264 -0.527954 0.364136 0.551575 1445641283 0.533264 -0.527954 0.364136 0.551575 1445641283 0.533264 -0.527954 0.364136 0.551575 1445641283 0.533264 -0.527954 0.364136 0.551575 1445641283 0.533264 -0.527954 0.364136 0.551575 1445641283 0.533264 -0.527954 0.364136 0.551575 1445641283 0.530640 -0.531433 0.359741 0.553711 1445641283 0.530640 -0.531433 0.359741 0.553711 1445641283 0.530640 -0.531433 0.359741 0.553711 1445641283 0.530640 -0.531433 0.359741 0.553711 1445641283 0.530640 -0.531433 0.359741 0.553711 1445641283 0.530640 -0.531433 0.359741 0.553711 1445641283 0.525269 -0.537048 0.355408 0.556152 1445641283 0.525269 -0.537048 0.355408 0.556152 1445641283 0.525269 -0.537048 0.355408 0.556152 1445641283 0.525269 -0.537048 0.355408 0.556152 1445641283 0.525269 -0.537048 0.355408 0.556152 1445641283 0.525269 -0.537048 0.355408 0.556152 1445641283 0.523071 -0.539795 0.353149 0.556946 1445641283 0.523071 -0.539795 0.353149 0.556946 1445641283 0.523071 -0.539795 0.353149 0.556946 1445641283 0.523071 -0.539795 0.353149 0.556946 1445641283 0.523071 -0.539795 0.353149 0.556946 1445641283 0.523071 -0.539795 0.353149 0.556946 1445641283 0.522705 -0.540222 0.351807 0.557739 1445641283 0.522705 -0.540222 0.351807 0.557739 1445641283 0.522705 -0.540222 0.351807 0.557739 1445641283 0.522705 -0.540222 0.351807 0.557739 1445641283 0.522705 -0.540222 0.351807 0.557739 1445641283 0.522705 -0.540222 0.351807 0.557739 1445641283 0.522339 -0.540222 0.351563 0.558228 1445641283 0.522339 -0.540222 0.351563 0.558228 1445641283 0.522339 -0.540222 0.351563 0.558228 1445641283 0.522339 -0.540222 0.351563 0.558228 1445641283 0.522339 -0.540222 0.351563 0.558228 1445641283 0.522339 -0.540222 0.351563 0.558228 1445641283 0.521790 -0.541016 0.352112 0.557678 1445641283 0.521790 -0.541016 0.352112 0.557678 1445641283 0.521790 -0.541016 0.352112 0.557678 1445641283 0.521790 -0.541016 0.352112 0.557678 1445641283 0.521790 -0.541016 0.352112 0.557678 1445641283 0.521790 -0.541016 0.352112 0.557678 1445641283 0.521301 -0.541260 0.352844 0.557434 1445641283 0.521301 -0.541260 0.352844 0.557434 1445641283 0.521301 -0.541260 0.352844 0.557434 1445641283 0.521301 -0.541260 0.352844 0.557434 1445641283 0.521301 -0.541260 0.352844 0.557434 1445641283 0.521301 -0.541260 0.352844 0.557434 1445641283 0.523743 -0.536743 0.357727 0.556396 1445641283 0.523743 -0.536743 0.357727 0.556396 1445641283 0.523743 -0.536743 0.357727 0.556396 1445641283 0.523743 -0.536743 0.357727 0.556396 1445641284 0.532104 -0.526550 0.364441 0.553833 1445641284 0.532104 -0.526550 0.364441 0.553833 1445641284 0.532104 -0.526550 0.364441 0.553833 1445641284 0.532104 -0.526550 0.364441 0.553833 1445641284 0.532104 -0.526550 0.364441 0.553833 1445641284 0.532104 -0.526550 0.364441 0.553833 1445641284 0.543396 -0.516418 0.368530 0.549744 1445641284 0.543396 -0.516418 0.368530 0.549744 1445641284 0.543396 -0.516418 0.368530 0.549744 1445641284 0.543396 -0.516418 0.368530 0.549744 1445641284 0.543396 -0.516418 0.368530 0.549744 1445641284 0.543396 -0.516418 0.368530 0.549744 1445641284 0.543396 -0.516418 0.368530 0.549744 1445641284 0.547180 -0.515381 0.367126 0.547852 1445641284 0.547180 -0.515381 0.367126 0.547852 1445641284 0.547180 -0.515381 0.367126 0.547852 1445641284 0.547180 -0.515381 0.367126 0.547852 1445641284 0.547180 -0.515381 0.367126 0.547852 1445641284 0.547180 -0.515381 0.367126 0.547852 1445641284 0.539429 -0.526001 0.361633 0.549072 1445641284 0.539429 -0.526001 0.361633 0.549072 1445641284 0.539429 -0.526001 0.361633 0.549072 1445641284 0.539429 -0.526001 0.361633 0.549072 1445641284 0.539429 -0.526001 0.361633 0.549072 1445641284 0.539429 -0.526001 0.361633 0.549072 1445641284 0.534973 -0.532898 0.356995 0.549866 1445641284 0.534973 -0.532898 0.356995 0.549866 1445641284 0.534973 -0.532898 0.356995 0.549866 1445641284 0.534973 -0.532898 0.356995 0.549866 1445641284 0.534973 -0.532898 0.356995 0.549866 1445641284 0.534973 -0.532898 0.356995 0.549866 1445641284 0.535583 -0.532898 0.351868 0.552551 1445641284 0.535583 -0.532898 0.351868 0.552551 1445641284 0.535583 -0.532898 0.351868 0.552551 1445641284 0.535583 -0.532898 0.351868 0.552551 1445641284 0.535583 -0.532898 0.351868 0.552551 1445641284 0.535583 -0.532898 0.351868 0.552551 1445641284 0.533936 -0.533203 0.345703 0.557739 1445641284 0.533936 -0.533203 0.345703 0.557739 1445641284 0.533936 -0.533203 0.345703 0.557739 1445641284 0.533936 -0.533203 0.345703 0.557739 1445641284 0.533936 -0.533203 0.345703 0.557739 1445641284 0.533936 -0.533203 0.345703 0.557739 1445641284 0.529541 -0.534424 0.341858 0.563049 1445641284 0.529541 -0.534424 0.341858 0.563049 1445641284 0.529541 -0.534424 0.341858 0.563049 1445641284 0.529541 -0.534424 0.341858 0.563049 1445641284 0.529541 -0.534424 0.341858 0.563049 1445641284 0.529541 -0.534424 0.341858 0.563049 1445641284 0.523804 -0.537537 0.339661 0.566772 1445641284 0.523804 -0.537537 0.339661 0.566772 1445641284 0.523804 -0.537537 0.339661 0.566772 1445641284 0.523804 -0.537537 0.339661 0.566772 1445641284 0.523804 -0.537537 0.339661 0.566772 1445641284 0.523804 -0.537537 0.339661 0.566772 1445641284 0.523804 -0.537537 0.339661 0.566772 1445641284 0.522644 -0.538879 0.338562 0.567261 1445641284 0.522644 -0.538879 0.338562 0.567261 1445641284 0.522644 -0.538879 0.338562 0.567261 1445641284 0.522644 -0.538879 0.338562 0.567261 1445641284 0.522644 -0.538879 0.338562 0.567261 1445641284 0.522644 -0.538879 0.338562 0.567261 1445641284 0.526611 -0.536438 0.340942 0.564514 1445641284 0.526611 -0.536438 0.340942 0.564514 1445641284 0.526611 -0.536438 0.340942 0.564514 1445641284 0.526611 -0.536438 0.340942 0.564514 1445641284 0.526611 -0.536438 0.340942 0.564514 1445641284 0.526611 -0.536438 0.340942 0.564514 1445641284 0.531006 -0.533081 0.346130 0.560303 1445641284 0.531006 -0.533081 0.346130 0.560303 1445641284 0.531006 -0.533081 0.346130 0.560303 1445641284 0.531006 -0.533081 0.346130 0.560303 1445641284 0.531006 -0.533081 0.346130 0.560303 1445641284 0.531006 -0.533081 0.346130 0.560303 1445641284 0.532593 -0.532288 0.349609 0.557434 1445641284 0.532593 -0.532288 0.349609 0.557434 1445641284 0.532593 -0.532288 0.349609 0.557434 1445641284 0.532593 -0.532288 0.349609 0.557434 1445641284 0.532593 -0.532288 0.349609 0.557434 1445641284 0.532593 -0.532288 0.349609 0.557434 1445641284 0.532715 -0.532593 0.352417 0.555298 1445641284 0.532715 -0.532593 0.352417 0.555298 1445641284 0.532715 -0.532593 0.352417 0.555298 1445641284 0.532715 -0.532593 0.352417 0.555298 1445641284 0.532715 -0.532593 0.352417 0.555298 1445641284 0.532715 -0.532593 0.352417 0.555298 1445641284 0.532227 -0.530884 0.355103 0.555664 1445641284 0.532227 -0.530884 0.355103 0.555664 1445641284 0.532227 -0.530884 0.355103 0.555664 1445641284 0.532227 -0.530884 0.355103 0.555664 1445641284 0.532227 -0.530884 0.355103 0.555664 1445641284 0.532227 -0.530884 0.355103 0.555664 1445641284 0.532227 -0.530884 0.355103 0.555664 1445641284 0.536072 -0.524231 0.357849 0.556519 1445641284 0.536072 -0.524231 0.357849 0.556519 1445641284 0.536072 -0.524231 0.357849 0.556519 1445641284 0.536072 -0.524231 0.357849 0.556519 1445641284 0.536072 -0.524231 0.357849 0.556519 1445641284 0.536072 -0.524231 0.357849 0.556519 1445641284 0.540100 -0.518494 0.361145 0.555908 1445641284 0.540100 -0.518494 0.361145 0.555908 1445641284 0.540100 -0.518494 0.361145 0.555908 1445641284 0.540100 -0.518494 0.361145 0.555908 1445641284 0.540100 -0.518494 0.361145 0.555908 1445641284 0.540100 -0.518494 0.361145 0.555908 1445641284 0.539001 -0.520264 0.359497 0.556335 1445641284 0.539001 -0.520264 0.359497 0.556335 1445641284 0.539001 -0.520264 0.359497 0.556335 1445641284 0.539001 -0.520264 0.359497 0.556335 1445641284 0.539001 -0.520264 0.359497 0.556335 1445641284 0.539001 -0.520264 0.359497 0.556335 1445641285 0.537292 -0.524780 0.356201 0.555908 1445641285 0.537292 -0.524780 0.356201 0.555908 1445641285 0.537292 -0.524780 0.356201 0.555908 1445641285 0.537292 -0.524780 0.356201 0.555908 1445641285 0.537292 -0.524780 0.356201 0.555908 1445641285 0.537292 -0.524780 0.356201 0.555908 1445641285 0.537292 -0.524780 0.356201 0.555908 1445641285 0.536011 -0.527954 0.353760 0.555664 1445641285 0.536011 -0.527954 0.353760 0.555664 1445641285 0.536011 -0.527954 0.353760 0.555664 1445641285 0.536011 -0.527954 0.353760 0.555664 1445641285 0.536011 -0.527954 0.353760 0.555664 1445641285 0.536011 -0.527954 0.353760 0.555664 1445641285 0.534973 -0.528748 0.352112 0.556946 1445641285 0.534973 -0.528748 0.352112 0.556946 1445641285 0.534973 -0.528748 0.352112 0.556946 1445641285 0.534973 -0.528748 0.352112 0.556946 1445641285 0.534973 -0.528748 0.352112 0.556946 1445641285 0.534973 -0.528748 0.352112 0.556946 1445641285 0.533203 -0.528687 0.350037 0.559998 1445641285 0.533203 -0.528687 0.350037 0.559998 1445641285 0.533203 -0.528687 0.350037 0.559998 1445641285 0.533203 -0.528687 0.350037 0.559998 1445641285 0.533203 -0.528687 0.350037 0.559998 1445641285 0.533203 -0.528687 0.350037 0.559998 1445641285 0.527893 -0.532166 0.345032 0.564819 1445641285 0.527893 -0.532166 0.345032 0.564819 1445641285 0.527893 -0.532166 0.345032 0.564819 1445641285 0.527893 -0.532166 0.345032 0.564819 1445641285 0.527893 -0.532166 0.345032 0.564819 1445641285 0.527893 -0.532166 0.345032 0.564819 1445641285 0.527893 -0.532166 0.345032 0.564819 1445641285 0.523682 -0.535339 0.341492 0.567871 1445641285 0.523682 -0.535339 0.341492 0.567871 1445641285 0.523682 -0.535339 0.341492 0.567871 1445641285 0.523682 -0.535339 0.341492 0.567871 1445641285 0.523682 -0.535339 0.341492 0.567871 1445641285 0.523682 -0.535339 0.341492 0.567871 1445641285 0.520508 -0.538574 0.338989 0.569214 1445641285 0.520508 -0.538574 0.338989 0.569214 1445641285 0.520508 -0.538574 0.338989 0.569214 1445641285 0.520508 -0.538574 0.338989 0.569214 1445641285 0.520508 -0.538574 0.338989 0.569214 1445641285 0.520508 -0.538574 0.338989 0.569214 1445641285 0.519714 -0.541138 0.336853 0.568848 1445641285 0.519714 -0.541138 0.336853 0.568848 1445641285 0.519714 -0.541138 0.336853 0.568848 1445641285 0.519714 -0.541138 0.336853 0.568848 1445641285 0.519714 -0.541138 0.336853 0.568848 1445641285 0.519714 -0.541138 0.336853 0.568848 1445641285 0.523621 -0.538452 0.339294 0.566284 1445641285 0.523621 -0.538452 0.339294 0.566284 1445641285 0.523621 -0.538452 0.339294 0.566284 1445641285 0.523621 -0.538452 0.339294 0.566284 1445641285 0.523621 -0.538452 0.339294 0.566284 1445641285 0.523621 -0.538452 0.339294 0.566284 1445641285 0.523621 -0.538452 0.339294 0.566284 1445641285 0.527771 -0.534119 0.344116 0.563660 1445641285 0.527771 -0.534119 0.344116 0.563660 1445641285 0.527771 -0.534119 0.344116 0.563660 1445641285 0.527771 -0.534119 0.344116 0.563660 1445641285 0.527771 -0.534119 0.344116 0.563660 1445641285 0.530273 -0.531982 0.348572 0.560547 1445641285 0.530273 -0.531982 0.348572 0.560547 1445641285 0.530273 -0.531982 0.348572 0.560547 1445641285 0.530273 -0.531982 0.348572 0.560547 1445641285 0.530273 -0.531982 0.348572 0.560547 1445641285 0.530273 -0.531982 0.348572 0.560547 1445641285 0.530273 -0.531982 0.348572 0.560547 1445641285 0.531311 -0.531372 0.353027 0.557373 1445641285 0.531311 -0.531372 0.353027 0.557373 1445641285 0.531311 -0.531372 0.353027 0.557373 1445641285 0.531311 -0.531372 0.353027 0.557373 1445641285 0.531311 -0.531372 0.353027 0.557373 1445641285 0.531311 -0.531372 0.353027 0.557373 1445641285 0.535034 -0.526428 0.358948 0.554749 1445641285 0.535034 -0.526428 0.358948 0.554749 1445641285 0.535034 -0.526428 0.358948 0.554749 1445641285 0.535034 -0.526428 0.358948 0.554749 1445641285 0.535034 -0.526428 0.358948 0.554749 1445641285 0.535034 -0.526428 0.358948 0.554749 1445641285 0.544556 -0.515137 0.365112 0.552002 1445641285 0.544556 -0.515137 0.365112 0.552002 1445641285 0.544556 -0.515137 0.365112 0.552002 1445641285 0.544556 -0.515137 0.365112 0.552002 1445641285 0.544556 -0.515137 0.365112 0.552002 1445641285 0.544556 -0.515137 0.365112 0.552002 1445641285 0.551697 -0.507629 0.365601 0.551514 1445641285 0.551697 -0.507629 0.365601 0.551514 1445641285 0.551697 -0.507629 0.365601 0.551514 1445641285 0.551697 -0.507629 0.365601 0.551514 1445641285 0.548645 -0.512451 0.356506 0.556152 1445641285 0.548645 -0.512451 0.356506 0.556152 1445641285 0.548645 -0.512451 0.356506 0.556152 1445641285 0.548645 -0.512451 0.356506 0.556152 1445641285 0.548645 -0.512451 0.356506 0.556152 1445641285 0.548645 -0.512451 0.356506 0.556152 1445641285 0.548645 -0.512451 0.356506 0.556152 1445641285 0.541138 -0.523193 0.343811 0.561401 1445641285 0.541138 -0.523193 0.343811 0.561401 1445641285 0.541138 -0.523193 0.343811 0.561401 1445641285 0.541138 -0.523193 0.343811 0.561401 1445641285 0.541138 -0.523193 0.343811 0.561401 1445641285 0.541138 -0.523193 0.343811 0.561401 1445641285 0.539429 -0.526062 0.338074 0.563843 1445641285 0.539429 -0.526062 0.338074 0.563843 1445641285 0.539429 -0.526062 0.338074 0.563843 1445641285 0.539429 -0.526062 0.338074 0.563843 1445641285 0.539429 -0.526062 0.338074 0.563843 1445641285 0.539429 -0.526062 0.338074 0.563843 1445641285 0.539429 -0.526062 0.338074 0.563843 1445641286 0.535461 -0.527405 0.334778 0.568298 1445641286 0.535461 -0.527405 0.334778 0.568298 1445641286 0.535461 -0.527405 0.334778 0.568298 1445641286 0.535461 -0.527405 0.334778 0.568298 1445641286 0.535461 -0.527405 0.334778 0.568298 1445641286 0.535461 -0.527405 0.334778 0.568298 1445641286 0.532593 -0.527832 0.334717 0.570740 1445641286 0.532593 -0.527832 0.334717 0.570740 1445641286 0.532593 -0.527832 0.334717 0.570740 1445641286 0.532593 -0.527832 0.334717 0.570740 1445641286 0.532593 -0.527832 0.334717 0.570740 1445641286 0.532593 -0.527832 0.334717 0.570740 1445641286 0.532349 -0.526184 0.337463 0.570801 1445641286 0.532349 -0.526184 0.337463 0.570801 1445641286 0.532349 -0.526184 0.337463 0.570801 1445641286 0.532349 -0.526184 0.337463 0.570801 1445641286 0.532349 -0.526184 0.337463 0.570801 1445641286 0.532349 -0.526184 0.337463 0.570801 1445641286 0.534851 -0.523560 0.341370 0.568542 1445641286 0.534851 -0.523560 0.341370 0.568542 1445641286 0.534851 -0.523560 0.341370 0.568542 1445641286 0.534851 -0.523560 0.341370 0.568542 1445641286 0.534851 -0.523560 0.341370 0.568542 1445641286 0.534851 -0.523560 0.341370 0.568542 1445641286 0.538025 -0.521423 0.347290 0.563843 1445641286 0.538025 -0.521423 0.347290 0.563843 1445641286 0.538025 -0.521423 0.347290 0.563843 1445641286 0.538025 -0.521423 0.347290 0.563843 1445641286 0.538025 -0.521423 0.347290 0.563843 1445641286 0.538025 -0.521423 0.347290 0.563843 1445641286 0.538452 -0.522949 0.350891 0.559814 1445641286 0.538452 -0.522949 0.350891 0.559814 1445641286 0.538452 -0.522949 0.350891 0.559814 1445641286 0.538452 -0.522949 0.350891 0.559814 1445641286 0.538452 -0.522949 0.350891 0.559814 1445641286 0.538452 -0.522949 0.350891 0.559814 1445641286 0.539734 -0.522644 0.356018 0.555603 1445641286 0.539734 -0.522644 0.356018 0.555603 1445641286 0.539734 -0.522644 0.356018 0.555603 1445641286 0.539734 -0.522644 0.356018 0.555603 1445641286 0.539734 -0.522644 0.356018 0.555603 1445641286 0.539734 -0.522644 0.356018 0.555603 1445641286 0.540344 -0.520020 0.360657 0.554443 1445641286 0.540344 -0.520020 0.360657 0.554443 1445641286 0.540344 -0.520020 0.360657 0.554443 1445641286 0.540344 -0.520020 0.360657 0.554443 1445641286 0.540344 -0.520020 0.360657 0.554443 1445641286 0.540344 -0.520020 0.360657 0.554443 1445641286 0.542664 -0.514893 0.362244 0.556030 1445641286 0.542664 -0.514893 0.362244 0.556030 1445641286 0.542664 -0.514893 0.362244 0.556030 1445641286 0.542664 -0.514893 0.362244 0.556030 1445641286 0.542664 -0.514893 0.362244 0.556030 1445641286 0.542664 -0.514893 0.362244 0.556030 1445641286 0.548218 -0.506714 0.365723 0.555786 1445641286 0.548218 -0.506714 0.365723 0.555786 1445641286 0.548218 -0.506714 0.365723 0.555786 1445641286 0.548218 -0.506714 0.365723 0.555786 1445641286 0.548218 -0.506714 0.365723 0.555786 1445641286 0.545898 -0.508972 0.360901 0.559204 1445641286 0.545898 -0.508972 0.360901 0.559204 1445641286 0.545898 -0.508972 0.360901 0.559204 1445641286 0.545898 -0.508972 0.360901 0.559204 1445641286 0.545898 -0.508972 0.360901 0.559204 1445641286 0.545898 -0.508972 0.360901 0.559204 1445641286 0.545898 -0.508972 0.360901 0.559204 1445641286 0.538086 -0.518982 0.351929 0.563171 1445641286 0.538086 -0.518982 0.351929 0.563171 1445641286 0.538086 -0.518982 0.351929 0.563171 1445641286 0.538086 -0.518982 0.351929 0.563171 1445641286 0.538086 -0.518982 0.351929 0.563171 1445641286 0.538086 -0.518982 0.351929 0.563171 1445641286 0.532837 -0.526489 0.345215 0.565430 1445641286 0.532837 -0.526489 0.345215 0.565430 1445641286 0.532837 -0.526489 0.345215 0.565430 1445641286 0.532837 -0.526489 0.345215 0.565430 1445641286 0.532837 -0.526489 0.345215 0.565430 1445641286 0.532837 -0.526489 0.345215 0.565430 1445641286 0.533142 -0.526245 0.343567 0.566345 1445641286 0.533142 -0.526245 0.343567 0.566345 1445641286 0.533142 -0.526245 0.343567 0.566345 1445641286 0.533142 -0.526245 0.343567 0.566345 1445641286 0.533142 -0.526245 0.343567 0.566345 1445641286 0.533142 -0.526245 0.343567 0.566345 1445641286 0.533142 -0.526245 0.343567 0.566345 1445641286 0.532043 -0.524780 0.342896 0.569092 1445641286 0.532043 -0.524780 0.342896 0.569092 1445641286 0.532043 -0.524780 0.342896 0.569092 1445641286 0.532043 -0.524780 0.342896 0.569092 1445641286 0.532043 -0.524780 0.342896 0.569092 1445641286 0.532043 -0.524780 0.342896 0.569092 1445641286 0.528931 -0.526184 0.340393 0.572205 1445641286 0.528931 -0.526184 0.340393 0.572205 1445641286 0.528931 -0.526184 0.340393 0.572205 1445641286 0.528931 -0.526184 0.340393 0.572205 1445641286 0.528931 -0.526184 0.340393 0.572205 1445641286 0.528931 -0.526184 0.340393 0.572205 1445641286 0.529297 -0.525879 0.341248 0.571716 1445641286 0.529297 -0.525879 0.341248 0.571716 1445641286 0.529297 -0.525879 0.341248 0.571716 1445641286 0.529297 -0.525879 0.341248 0.571716 1445641286 0.529297 -0.525879 0.341248 0.571716 1445641286 0.529297 -0.525879 0.341248 0.571716 1445641286 0.533020 -0.522827 0.346069 0.568115 1445641286 0.533020 -0.522827 0.346069 0.568115 1445641286 0.533020 -0.522827 0.346069 0.568115 1445641286 0.533020 -0.522827 0.346069 0.568115 1445641286 0.533020 -0.522827 0.346069 0.568115 1445641286 0.533020 -0.522827 0.346069 0.568115 1445641286 0.536255 -0.520630 0.351379 0.563782 1445641287 0.536255 -0.520630 0.351379 0.563782 1445641287 0.536255 -0.520630 0.351379 0.563782 1445641287 0.536255 -0.520630 0.351379 0.563782 1445641287 0.536255 -0.520630 0.351379 0.563782 1445641287 0.536255 -0.520630 0.351379 0.563782 1445641287 0.538086 -0.520630 0.354858 0.559814 1445641287 0.538086 -0.520630 0.354858 0.559814 1445641287 0.538086 -0.520630 0.354858 0.559814 1445641287 0.538086 -0.520630 0.354858 0.559814 1445641287 0.538086 -0.520630 0.354858 0.559814 1445641287 0.538086 -0.520630 0.354858 0.559814 1445641287 0.539368 -0.519714 0.359436 0.556519 1445641287 0.539368 -0.519714 0.359436 0.556519 1445641287 0.539368 -0.519714 0.359436 0.556519 1445641287 0.539368 -0.519714 0.359436 0.556519 1445641287 0.539368 -0.519714 0.359436 0.556519 1445641287 0.539368 -0.519714 0.359436 0.556519 1445641287 0.539490 -0.517883 0.363220 0.555664 1445641287 0.539490 -0.517883 0.363220 0.555664 1445641287 0.539490 -0.517883 0.363220 0.555664 1445641287 0.539490 -0.517883 0.363220 0.555664 1445641287 0.539490 -0.517883 0.363220 0.555664 1445641287 0.539490 -0.517883 0.363220 0.555664 1445641287 0.545471 -0.508667 0.370667 0.553467 1445641287 0.545471 -0.508667 0.370667 0.553467 1445641287 0.545471 -0.508667 0.370667 0.553467 1445641287 0.545471 -0.508667 0.370667 0.553467 1445641287 0.545471 -0.508667 0.370667 0.553467 1445641287 0.545471 -0.508667 0.370667 0.553467 1445641287 0.555176 -0.495789 0.380371 0.548828 1445641287 0.555176 -0.495789 0.380371 0.548828 1445641287 0.555176 -0.495789 0.380371 0.548828 1445641287 0.555176 -0.495789 0.380371 0.548828 1445641287 0.555176 -0.495789 0.380371 0.548828 1445641287 0.555176 -0.495789 0.380371 0.548828 1445641287 0.555176 -0.495789 0.380371 0.548828 1445641287 0.556458 -0.493713 0.383667 0.547119 1445641287 0.556458 -0.493713 0.383667 0.547119 1445641287 0.556458 -0.493713 0.383667 0.547119 1445641287 0.556458 -0.493713 0.383667 0.547119 1445641287 0.556458 -0.493713 0.383667 0.547119 1445641287 0.556458 -0.493713 0.383667 0.547119 1445641287 0.548523 -0.503601 0.379028 0.549377 1445641287 0.548523 -0.503601 0.379028 0.549377 1445641287 0.548523 -0.503601 0.379028 0.549377 1445641287 0.548523 -0.503601 0.379028 0.549377 1445641287 0.548523 -0.503601 0.379028 0.549377 1445641287 0.548523 -0.503601 0.379028 0.549377 1445641287 0.542053 -0.512268 0.371521 0.552917 1445641287 0.542053 -0.512268 0.371521 0.552917 1445641287 0.542053 -0.512268 0.371521 0.552917 1445641287 0.542053 -0.512268 0.371521 0.552917 1445641287 0.542053 -0.512268 0.371521 0.552917 1445641287 0.542053 -0.512268 0.371521 0.552917 1445641287 0.542053 -0.512268 0.371521 0.552917 1445641287 0.538635 -0.515381 0.364563 0.557922 1445641287 0.538635 -0.515381 0.364563 0.557922 1445641287 0.538635 -0.515381 0.364563 0.557922 1445641287 0.538635 -0.515381 0.364563 0.557922 1445641287 0.538635 -0.515381 0.364563 0.557922 1445641287 0.538635 -0.515381 0.364563 0.557922 1445641287 0.534180 -0.518616 0.356689 0.564270 1445641287 0.534180 -0.518616 0.356689 0.564270 1445641287 0.534180 -0.518616 0.356689 0.564270 1445641287 
0.550293 -0.529358 0.405273 0.502625 1445641289 0.550293 -0.529358 0.405273 0.502625 1445641289 0.550293 -0.529358 0.405273 0.502625 1445641289 0.550293 -0.529358 0.405273 0.502625 1445641289 0.571533 -0.512451 0.418335 0.485474 1445641289 0.571533 -0.512451 0.418335 0.485474 1445641289 0.571533 -0.512451 0.418335 0.485474 1445641289 0.571533 -0.512451 0.418335 0.485474 1445641289 0.571533 -0.512451 0.418335 0.485474 1445641289 0.571533 -0.512451 0.418335 0.485474 1445641289 0.571533 -0.512451 0.418335 0.485474 1445641289 0.589050 -0.482788 0.436096 0.479309 1445641289 0.589050 -0.482788 0.436096 0.479309 1445641289 0.589050 -0.482788 0.436096 0.479309 1445641289 0.589050 -0.482788 0.436096 0.479309 1445641289 0.589050 -0.482788 0.436096 0.479309 1445641289 0.589050 -0.482788 0.436096 0.479309 1445641289 0.601807 -0.449402 0.450989 0.482056 1445641289 0.601807 -0.449402 0.450989 0.482056 1445641289 0.601807 -0.449402 0.450989 0.482056 1445641289 0.601807 -0.449402 0.450989 0.482056 1445641289 0.601807 -0.449402 0.450989 0.482056 1445641289 0.601807 -0.449402 0.450989 0.482056 1445641289 0.609619 -0.415161 0.463989 0.490601 1445641289 0.609619 -0.415161 0.463989 0.490601 1445641289 0.609619 -0.415161 0.463989 0.490601 1445641289 0.609619 -0.415161 0.463989 0.490601 1445641289 0.609619 -0.415161 0.463989 0.490601 1445641289 0.609619 -0.415161 0.463989 0.490601 1445641289 0.609924 -0.376709 0.484253 0.501526 1445641289 0.609924 -0.376709 0.484253 0.501526 1445641289 0.609924 -0.376709 0.484253 0.501526 1445641289 0.609924 -0.376709 0.484253 0.501526 1445641289 0.609924 -0.376709 0.484253 0.501526 1445641289 0.609924 -0.376709 0.484253 0.501526 1445641289 0.609924 -0.376709 0.484253 0.501526 1445641289 0.601379 -0.342102 0.507690 0.513367 1445641289 0.601379 -0.342102 0.507690 0.513367 1445641289 0.601379 -0.342102 0.507690 0.513367 1445641289 0.601379 -0.342102 0.507690 0.513367 1445641289 0.601379 -0.342102 0.507690 0.513367 1445641289 0.601379 -0.342102 0.507690 0.513367 1445641289 0.601379 -0.342102 0.507690 0.513367 1445641289 0.595276 -0.315308 0.516541 0.528564 1445641289 0.595276 -0.315308 0.516541 0.528564 1445641289 0.595276 -0.315308 0.516541 0.528564 1445641289 0.595276 -0.315308 0.516541 0.528564 1445641289 0.595276 -0.315308 0.516541 0.528564 1445641289 0.595276 -0.315308 0.516541 0.528564 1445641289 0.591064 -0.300476 0.522156 0.536316 1445641289 0.591064 -0.300476 0.522156 0.536316 1445641289 0.591064 -0.300476 0.522156 0.536316 1445641289 0.591064 -0.300476 0.522156 0.536316 1445641289 0.591064 -0.300476 0.522156 0.536316 1445641289 0.591064 -0.300476 0.522156 0.536316 1445641289 0.598145 -0.300720 0.518433 0.531921 1445641289 0.598145 -0.300720 0.518433 0.531921 1445641289 0.598145 -0.300720 0.518433 0.531921 1445641289 0.598145 -0.300720 0.518433 0.531921 1445641289 0.598145 -0.300720 0.518433 0.531921 1445641289 0.598145 -0.300720 0.518433 0.531921 1445641289 0.608276 -0.325562 0.512085 0.511597 1445641289 0.608276 -0.325562 0.512085 0.511597 1445641289 0.608276 -0.325562 0.512085 0.511597 1445641289 0.608276 -0.325562 0.512085 0.511597 1445641289 0.608276 -0.325562 0.512085 0.511597 1445641289 0.608276 -0.325562 0.512085 0.511597 1445641289 0.608276 -0.325562 0.512085 0.511597 1445641289 0.609375 -0.357483 0.510742 0.489807 1445641289 0.609375 -0.357483 0.510742 0.489807 1445641289 0.609375 -0.357483 0.510742 0.489807 1445641289 0.609375 -0.357483 0.510742 0.489807 1445641289 0.609375 -0.357483 0.510742 0.489807 1445641289 0.604431 -0.382568 0.509827 0.477783 1445641289 0.604431 -0.382568 0.509827 0.477783 1445641289 0.604431 -0.382568 0.509827 0.477783 1445641289 0.604431 -0.382568 0.509827 0.477783 1445641289 0.604431 -0.382568 0.509827 0.477783 1445641289 0.604431 -0.382568 0.509827 0.477783 1445641289 0.607239 -0.399048 0.488647 0.482910 1445641289 0.607239 -0.399048 0.488647 0.482910 1445641289 0.607239 -0.399048 0.488647 0.482910 1445641289 0.607239 -0.399048 0.488647 0.482910 1445641289 0.607239 -0.399048 0.488647 0.482910 1445641289 0.597168 -0.435852 0.462158 0.489624 1445641289 0.597168 -0.435852 0.462158 0.489624 1445641289 0.597168 -0.435852 0.462158 0.489624 1445641289 0.597168 -0.435852 0.462158 0.489624 1445641289 0.597168 -0.435852 0.462158 0.489624 1445641289 0.597168 -0.435852 0.462158 0.489624 1445641289 0.597168 -0.435852 0.462158 0.489624 1445641289 0.596497 -0.479736 0.434998 0.474121 1445641289 0.596497 -0.479736 0.434998 0.474121 1445641289 0.596497 -0.479736 0.434998 0.474121 1445641289 0.596497 -0.479736 0.434998 0.474121 1445641290 0.596497 -0.479736 0.434998 0.474121 1445641290 0.596497 -0.479736 0.434998 0.474121 1445641290 0.606323 -0.495911 0.418762 0.459351 1445641290 0.606323 -0.495911 0.418762 0.459351 1445641290 0.606323 -0.495911 0.418762 0.459351 1445641290 0.606323 -0.495911 0.418762 0.459351 1445641290 0.606323 -0.495911 0.418762 0.459351 1445641290 0.606323 -0.495911 0.418762 0.459351 1445641290 0.606323 -0.495911 0.418762 0.459351 1445641290 0.607788 -0.492615 0.419006 0.460754 1445641290 0.607788 -0.492615 0.419006 0.460754 1445641290 0.607788 -0.492615 0.419006 0.460754 1445641290 0.607788 -0.492615 0.419006 0.460754 1445641290 0.607788 -0.492615 0.419006 0.460754 1445641290 0.607788 -0.492615 0.419006 0.460754 1445641290 0.606812 -0.476379 0.425537 0.473022 1445641290 0.606812 -0.476379 0.425537 0.473022 1445641290 0.606812 -0.476379 0.425537 0.473022 1445641290 0.606812 -0.476379 0.425537 0.473022 1445641290 0.606812 -0.476379 0.425537 0.473022 1445641290 0.606812 -0.476379 0.425537 0.473022 1445641290 0.607483 -0.450684 0.441772 0.482300 1445641290 0.607483 -0.450684 0.441772 0.482300 1445641290 0.607483 -0.450684 0.441772 0.482300 1445641290 0.607483 -0.450684 0.441772 0.482300 1445641290 0.607483 -0.450684 0.441772 0.482300 1445641290 0.607483 -0.450684 0.441772 0.482300 1445641290 0.598083 -0.414185 0.474609 0.495422 1445641290 0.598083 -0.414185 0.474609 0.495422 1445641290 0.598083 -0.414185 0.474609 0.495422 1445641290 0.598083 -0.414185 0.474609 0.495422 1445641290 0.598083 -0.414185 0.474609 0.495422 1445641290 0.598083 -0.414185 0.474609 0.495422 1445641290 0.579468 -0.368896 0.506531 0.521057 1445641290 0.579468 -0.368896 0.506531 0.521057 1445641290 0.579468 -0.368896 0.506531 0.521057 1445641290 0.579468 -0.368896 0.506531 0.521057 1445641290 0.579468 -0.368896 0.506531 0.521057 1445641290 0.579468 -0.368896 0.506531 0.521057 1445641290 0.566589 -0.340637 0.521301 0.539490 1445641290 0.566589 -0.340637 0.521301 0.539490 1445641290 0.566589 -0.340637 0.521301 0.539490 1445641290 0.566589 -0.340637 0.521301 0.539490 1445641290 0.566589 -0.340637 0.521301 0.539490 1445641290 0.566589 -0.340637 0.521301 0.539490 1445641290 0.566589 -0.340637 0.521301 0.539490 1445641290 0.564941 -0.332397 0.517456 0.550049 1445641290 0.564941 -0.332397 0.517456 0.550049 1445641290 0.564941 -0.332397 0.517456 0.550049 1445641290 0.564941 -0.332397 0.517456 0.550049 1445641290 0.564941 -0.332397 0.517456 0.550049 1445641290 0.564941 -0.332397 0.517456 0.550049 1445641290 0.570190 -0.334900 0.514282 0.546021 1445641290 0.570190 -0.334900 0.514282 0.546021 1445641290 0.570190 -0.334900 0.514282 0.546021 1445641290 0.570190 -0.334900 0.514282 0.546021 1445641290 0.570190 -0.334900 0.514282 0.546021 1445641290 0.570190 -0.334900 0.514282 0.546021 1445641290 0.583435 -0.358582 0.500977 0.529114 1445641290 0.583435 -0.358582 0.500977 0.529114 1445641290 0.583435 -0.358582 0.500977 0.529114 1445641290 0.583435 -0.358582 0.500977 0.529114 1445641290 0.583435 -0.358582 0.500977 0.529114 1445641290 0.583435 -0.358582 0.500977 0.529114 1445641290 0.590515 -0.393311 0.497131 0.499390 1445641290 0.590515 -0.393311 0.497131 0.499390 1445641290 0.590515 -0.393311 0.497131 0.499390 1445641290 0.590515 -0.393311 0.497131 0.499390 1445641290 0.590515 -0.393311 0.497131 0.499390 1445641290 0.590515 -0.393311 0.497131 0.499390 1445641290 0.595886 -0.414185 0.485718 0.487183 1445641290 0.595886 -0.414185 0.485718 0.487183 1445641290 0.595886 -0.414185 0.485718 0.487183 1445641290 0.595886 -0.414185 0.485718 0.487183 1445641290 0.595886 -0.414185 0.485718 0.487183 1445641290 0.595886 -0.414185 0.485718 0.487183 1445641290 0.592346 -0.436340 0.470764 0.486877 1445641290 0.592346 -0.436340 0.470764 0.486877 1445641290 0.592346 -0.436340 0.470764 0.486877 1445641290 0.592346 -0.436340 0.470764 0.486877 1445641290 0.592346 -0.436340 0.470764 0.486877 1445641290 0.592346 -0.436340 0.470764 0.486877 1445641290 0.592346 -0.436340 0.470764 0.486877 1445641290 0.590942 -0.468323 0.442871 0.485046 1445641290 0.590942 -0.468323 0.442871 0.485046 1445641290 0.590942 -0.468323 0.442871 0.485046 1445641290 0.590942 -0.468323 0.442871 0.485046 1445641290 0.590942 -0.468323 0.442871 0.485046 1445641290 0.590942 -0.468323 0.442871 0.485046 1445641290 0.600159 -0.495972 0.421021 0.465271 1445641290 0.600159 -0.495972 0.421021 0.465271 1445641290 0.600159 -0.495972 0.421021 0.465271 1445641290 0.600159 -0.495972 0.421021 0.465271 1445641290 0.600159 -0.495972 0.421021 0.465271 1445641290 0.600159 -0.495972 0.421021 0.465271 1445641290 0.611938 -0.504883 0.409546 0.450378 1445641290 0.611938 -0.504883 0.409546 0.450378 1445641290 0.611938 -0.504883 0.409546 0.450378 1445641290 0.611938 -0.504883 0.409546 0.450378 1445641290 0.611938 -0.504883 0.409546 0.450378 1445641290 0.611938 -0.504883 0.409546 0.450378 1445641290 0.611938 -0.504883 0.409546 0.450378 1445641290 0.619934 -0.490784 0.416138 0.448975 1445641290 0.619934 -0.490784 0.416138 0.448975 1445641290 0.619934 -0.490784 0.416138 0.448975 1445641290 0.619934 -0.490784 0.416138 0.448975 1445641290 0.619934 -0.490784 0.416138 0.448975 1445641290 0.619934 -0.490784 0.416138 0.448975 1445641290 0.626831 -0.461670 0.429260 0.457886 1445641290 0.626831 -0.461670 0.429260 0.457886 1445641290 0.626831 -0.461670 0.429260 0.457886 1445641290 0.626831 -0.461670 0.429260 0.457886 1445641290 0.626831 -0.461670 0.429260 0.457886 1445641290 0.626831 -0.461670 0.429260 0.457886 1445641291 0.622986 -0.419983 0.458191 0.474915 1445641291 0.622986 -0.419983 0.458191 0.474915 1445641291 0.622986 -0.419983 0.458191 0.474915 1445641291 0.622986 -0.419983 0.458191 0.474915 1445641291 0.622986 -0.419983 0.458191 0.474915 1445641291 0.622986 -0.419983 0.458191 0.474915 1445641291 0.622986 -0.419983 0.458191 0.474915 1445641291 0.604919 -0.368774 0.486694 0.510986 1445641291 0.604919 -0.368774 0.486694 0.510986 1445641291 0.604919 -0.368774 0.486694 0.510986 1445641291 0.604919 -0.368774 0.486694 0.510986 1445641291 0.604919 -0.368774 0.486694 0.510986 1445641291 0.604919 -0.368774 0.486694 0.510986 1445641291 0.591003 -0.326660 0.501343 0.540955 1445641291 0.591003 -0.326660 0.501343 0.540955 1445641291 0.591003 -0.326660 0.501343 0.540955 1445641291 0.591003 -0.326660 0.501343 0.540955 1445641291 0.591003 -0.326660 0.501343 0.540955 1445641291 0.591003 -0.326660 0.501343 0.540955 1445641291 0.585083 -0.301941 0.505249 0.557800 1445641291 0.585083 -0.301941 0.505249 0.557800 1445641291 0.585083 -0.301941 0.505249 0.557800 1445641291 0.585083 -0.301941 0.505249 0.557800 1445641291 0.585083 -0.301941 0.505249 0.557800 1445641291 0.585083 -0.301941 0.505249 0.557800 1445641291 0.585083 -0.301941 0.505249 0.557800 1445641291 0.586060 -0.300354 0.502747 0.559875 1445641291 0.586060 -0.300354 0.502747 0.559875 1445641291 0.586060 -0.300354 0.502747 0.559875 1445641291 0.586060 -0.300354 0.502747 0.559875 1445641291 0.586060 -0.300354 0.502747 0.559875 1445641291 0.586060 -0.300354 0.502747 0.559875 1445641291 0.598267 -0.319458 0.497253 0.540955 1445641291 0.598267 -0.319458 0.497253 0.540955 1445641291 0.598267 -0.319458 0.497253 0.540955 1445641291 0.598267 -0.319458 0.497253 0.540955 1445641291 0.598267 -0.319458 0.497253 0.540955 1445641291 0.598267 -0.319458 0.497253 0.540955 1445641291 0.602539 -0.351746 0.495972 0.516846 1445641291 0.602539 -0.351746 0.495972 0.516846 1445641291 0.602539 -0.351746 0.495972 0.516846 1445641291 0.602539 -0.351746 0.495972 0.516846 1445641291 0.602539 -0.351746 0.495972 0.516846 1445641291 0.602539 -0.351746 0.495972 0.516846 1445641291 0.600952 -0.381470 0.492126 0.501099 1445641291 0.600952 -0.381470 0.492126 0.501099 1445641291 0.600952 -0.381470 0.492126 0.501099 1445641291 0.600952 -0.381470 0.492126 0.501099 1445641291 0.600952 -0.381470 0.492126 0.501099 1445641291 0.600952 -0.381470 0.492126 0.501099 1445641291 0.595581 -0.410156 0.475037 0.501343 1445641291 0.595581 -0.410156 0.475037 0.501343 1445641291 0.595581 -0.410156 0.475037 0.501343 1445641291 0.595581 -0.410156 0.475037 0.501343 1445641291 0.595581 -0.410156 0.475037 0.501343 1445641291 0.595581 -0.410156 0.475037 0.501343 1445641291 0.595581 -0.410156 0.475037 0.501343 1445641291 0.587952 -0.445251 0.445374 0.507568 1445641291 0.587952 -0.445251 0.445374 0.507568 1445641291 0.587952 -0.445251 0.445374 0.507568 1445641291 0.587952 -0.445251 0.445374 0.507568 1445641291 0.587952 -0.445251 0.445374 0.507568 1445641291 0.587952 -0.445251 0.445374 0.507568 1445641291 0.579346 -0.490662 0.421509 0.495911 1445641291 0.579346 -0.490662 0.421509 0.495911 1445641291 0.579346 -0.490662 0.421509 0.495911 1445641291 0.579346 -0.490662 0.421509 0.495911 1445641291 0.579346 -0.490662 0.421509 0.495911 1445641291 0.579346 -0.490662 0.421509 0.495911 1445641291 0.588684 -0.508850 0.415466 0.470947 1445641291 0.588684 -0.508850 0.415466 0.470947 1445641291 0.588684 -0.508850 0.415466 0.470947 1445641291 0.588684 -0.508850 0.415466 0.470947 1445641291 0.588684 -0.508850 0.415466 0.470947 1445641291 0.588684 -0.508850 0.415466 0.470947 1445641291 0.595276 -0.504150 0.420349 0.463379 1445641291 0.595276 -0.504150 0.420349 0.463379 1445641291 0.595276 -0.504150 0.420349 0.463379 1445641291 0.595276 -0.504150 0.420349 0.463379 1445641291 0.595276 -0.504150 0.420349 0.463379 1445641291 0.595276 -0.504150 0.420349 0.463379 1445641291 0.598206 -0.485535 0.423889 0.476135 1445641291 0.598206 -0.485535 0.423889 0.476135 1445641291 0.598206 -0.485535 0.423889 0.476135 1445641291 0.598206 -0.485535 0.423889 0.476135 1445641291 0.598206 -0.485535 0.423889 0.476135 1445641291 0.598206 -0.485535 0.423889 0.476135 1445641291 0.602844 -0.459473 0.428955 0.491272 1445641291 0.602844 -0.459473 0.428955 0.491272 1445641291 0.602844 -0.459473 0.428955 0.491272 1445641291 0.602844 -0.459473 0.428955 0.491272 1445641291 0.602844 -0.459473 0.428955 0.491272 1445641291 0.602844 -0.459473 0.428955 0.491272 1445641291 0.602844 -0.459473 0.428955 0.491272 1445641291 0.600342 -0.428040 0.453735 0.500427 1445641291 0.600342 -0.428040 0.453735 0.500427 1445641291 0.600342 -0.428040 0.453735 0.500427 1445641291 0.600342 -0.428040 0.453735 0.500427 1445641291 0.600342 -0.428040 0.453735 0.500427 1445641291 0.600342 -0.428040 0.453735 0.500427 1445641291 0.585632 -0.383728 0.482422 0.526306 1445641291 0.585632 -0.383728 0.482422 0.526306 1445641291 0.585632 -0.383728 0.482422 0.526306 1445641291 0.585632 -0.383728 0.482422 0.526306 1445641291 0.585632 -0.383728 0.482422 0.526306 1445641291 0.585632 -0.383728 0.482422 0.526306 1445641291 0.571533 -0.341431 0.503052 0.551025 1445641291 0.571533 -0.341431 0.503052 0.551025 1445641291 0.571533 -0.341431 0.503052 0.551025 1445641291 0.571533 -0.341431 0.503052 0.551025 1445641291 0.571533 -0.341431 0.503052 0.551025 1445641291 0.571533 -0.341431 0.503052 0.551025 1445641292 0.565002 -0.319824 0.507935 0.566040 1445641292 0.565002 -0.319824 0.507935 0.566040 1445641292 0.565002 -0.319824 0.507935 0.566040 1445641292 0.565002 -0.319824 0.507935 0.566040 1445641292 0.568481 -0.319458 0.504272 0.566101 1445641292 0.568481 -0.319458 0.504272 0.566101 1445641292 0.568481 -0.319458 0.504272 0.566101 1445641292 0.568481 -0.319458 0.504272 0.566101 1445641292 0.568481 -0.319458 0.504272 0.566101 1445641292 0.568481 -0.319458 0.504272 0.566101 1445641292 0.581604 -0.337463 0.499817 0.545898 1445641292 0.581604 -0.337463 0.499817 0.545898 1445641292 0.581604 -0.337463 0.499817 0.545898 1445641292 0.581604 -0.337463 0.499817 0.545898 1445641292 0.581604 -0.337463 0.499817 0.545898 1445641292 0.581604 -0.337463 0.499817 0.545898 1445641292 0.581604 -0.337463 0.499817 0.545898 1445641292 0.589661 -0.369995 0.497620 0.517334 1445641292 0.589661 -0.369995 0.497620 0.517334 1445641292 0.589661 -0.369995 0.497620 0.517334 1445641292 0.589661 -0.369995 0.497620 0.517334 1445641292 0.589661 -0.369995 0.497620 0.517334 1445641292 0.591064 -0.400452 0.495239 0.494873 1445641292 0.591064 -0.400452 0.495239 0.494873 1445641292 0.591064 -0.400452 0.495239 0.494873 1445641292 0.591064 -0.400452 0.495239 0.494873 1445641292 0.591064 -0.400452 0.495239 0.494873 1445641292 0.591064 -0.400452 0.495239 0.494873 1445641292 0.591064 -0.400452 0.495239 0.494873 1445641292 0.592407 -0.416016 0.477234 0.498169 1445641292 0.592407 -0.416016 0.477234 0.498169 1445641292 0.592407 -0.416016 0.477234 0.498169 1445641292 0.592407 -0.416016 0.477234 0.498169 1445641292 0.592407 -0.416016 0.477234 0.498169 1445641292 0.592407 -0.416016 0.477234 0.498169 1445641292 0.583374 -0.450134 0.450684 0.503906 1445641292 0.583374 -0.450134 0.450684 0.503906 1445641292 0.583374 -0.450134 0.450684 0.503906 1445641292 0.583374 -0.450134 0.450684 0.503906 1445641292 0.583374 -0.450134 0.450684 0.503906 1445641292 0.583374 -0.450134 0.450684 0.503906 1445641292 0.575500 -0.515991 0.404541 0.488708 1445641292 0.575500 -0.515991 0.404541 0.488708 1445641292 0.575500 -0.515991 0.404541 0.488708 1445641292 0.575500 -0.515991 0.404541 0.488708 1445641292 0.575500 -0.515991 0.404541 0.488708 1445641292 0.575500 -0.515991 0.404541 0.488708 1445641292 0.575500 -0.515991 0.404541 0.488708 1445641292 0.586121 -0.540222 0.381531 0.467957 1445641292 0.586121 -0.540222 0.381531 0.467957 1445641292 0.586121 -0.540222 0.381531 0.467957 1445641292 0.586121 -0.540222 0.381531 0.467957 1445641292 0.586121 -0.540222 0.381531 0.467957 1445641292 0.586121 -0.540222 0.381531 0.467957 1445641292 0.596008 -0.524353 0.396545 0.461060 1445641292 0.596008 -0.524353 0.396545 0.461060 1445641292 0.596008 -0.524353 0.396545 0.461060 1445641292 0.596008 -0.524353 0.396545 0.461060 1445641292 0.596008 -0.524353 0.396545 0.461060 1445641292 0.596008 -0.524353 0.396545 0.461060 1445641292 0.596008 -0.524353 0.396545 0.461060 1445641292 0.604492 -0.492249 0.414429 0.469482 1445641292 0.604492 -0.492249 0.414429 0.469482 1445641292 0.604492 -0.492249 0.414429 0.469482 1445641292 0.604492 -0.492249 0.414429 0.469482 1445641292 0.604492 -0.492249 0.414429 0.469482 1445641292 0.604492 -0.492249 0.414429 0.469482 1445641292 0.604309 -0.459839 0.442749 0.476746 1445641292 0.604309 -0.459839 0.442749 0.476746 1445641292 0.604309 -0.459839 0.442749 0.476746 1445641292 0.604309 -0.459839 0.442749 0.476746 1445641292 0.604309 -0.459839 0.442749 0.476746 1445641292 0.604309 -0.459839 0.442749 0.476746 1445641292 0.604309 -0.459839 0.442749 0.476746 1445641292 0.586670 -0.418213 0.478516 0.501892 1445641292 0.586670 -0.418213 0.478516 0.501892 1445641292 0.586670 -0.418213 0.478516 0.501892 1445641292 0.586670 -0.418213 0.478516 0.501892 1445641292 0.586670 -0.418213 0.478516 0.501892 1445641292 0.586670 -0.418213 0.478516 0.501892 1445641292 0.569946 -0.371399 0.505005 0.531128 1445641292 0.569946 -0.371399 0.505005 0.531128 1445641292 0.569946 -0.371399 0.505005 0.531128 1445641292 0.569946 -0.371399 0.505005 0.531128 1445641292 0.569946 -0.371399 0.505005 0.531128 1445641292 0.569946 -0.371399 0.505005 0.531128 1445641292 0.558716 -0.332458 0.517151 0.556641 1445641292 0.558716 -0.332458 0.517151 0.556641 1445641292 0.558716 -0.332458 0.517151 0.556641 1445641292 0.558716 -0.332458 0.517151 0.556641 1445641292 0.558716 -0.332458 0.517151 0.556641 1445641292 0.558716 -0.332458 0.517151 0.556641 1445641292 0.558716 -0.332458 0.517151 0.556641 1445641292 0.555542 -0.318970 0.517700 0.567017 1445641292 0.555542 -0.318970 0.517700 0.567017 1445641292 0.555542 -0.318970 0.517700 0.567017 1445641292 0.555542 -0.318970 0.517700 0.567017 1445641292 0.555542 -0.318970 0.517700 0.567017 1445641292 0.555542 -0.318970 0.517700 0.567017 1445641292 0.565796 -0.322815 0.511230 0.560547 1445641292 0.565796 -0.322815 0.511230 0.560547 1445641292 0.565796 -0.322815 0.511230 0.560547 1445641292 0.565796 -0.322815 0.511230 0.560547 1445641292 0.565796 -0.322815 0.511230 0.560547 1445641292 0.580139 -0.344910 0.505981 0.536987 1445641292 0.580139 -0.344910 0.505981 0.536987 1445641292 0.580139 -0.344910 0.505981 0.536987 1445641292 0.580139 -0.344910 0.505981 0.536987 1445641292 0.580139 -0.344910 0.505981 0.536987 1445641292 0.580139 -0.344910 0.505981 0.536987 1445641292 0.581970 -0.379517 0.506531 0.510498 1445641293 0.581970 -0.379517 0.506531 0.510498 1445641293 0.581970 -0.379517 0.506531 0.510498 1445641293 0.581970 -0.379517 0.506531 0.510498 1445641293 0.581970 -0.379517 0.506531 0.510498 1445641293 0.581970 -0.379517 0.506531 0.510498 1445641293 0.581970 -0.379517 0.506531 0.510498 1445641293 0.582520 -0.404541 0.500671 0.496277 1445641293 0.582520 -0.404541 0.500671 0.496277 1445641293 0.582520 -0.404541 0.500671 0.496277 1445641293 0.582520 -0.404541 0.500671 0.496277 1445641293 0.582520 -0.404541 0.500671 0.496277 1445641293 0.582520 -0.404541 0.500671 0.496277 1445641293 0.588257 -0.432678 0.466980 0.498596 1445641293 0.588257 -0.432678 0.466980 0.498596 1445641293 0.588257 -0.432678 0.466980 0.498596 1445641293 0.588257 -0.432678 0.466980 0.498596 1445641293 0.588257 -0.432678 0.466980 0.498596 1445641293 0.588257 -0.432678 0.466980 0.498596 1445641293 0.588257 -0.432678 0.466980 0.498596 1445641293 0.589111 -0.471375 0.437195 0.489380 1445641293 0.589111 -0.471375 0.437195 0.489380 1445641293 0.589111 -0.471375 0.437195 0.489380 1445641293 0.589111 -0.471375 0.437195 0.489380 1445641293 0.589111 -0.471375 0.437195 0.489380 1445641293 0.589111 -0.471375 0.437195 0.489380 1445641293 0.588318 -0.514771 0.407837 0.471680 1445641293 0.588318 -0.514771 0.407837 0.471680 1445641293 0.588318 -0.514771 0.407837 0.471680 1445641293 0.588318 -0.514771 0.407837 0.471680 1445641293 0.588318 -0.514771 0.407837 0.471680 1445641293 0.588318 -0.514771 0.407837 0.471680 1445641293 0.600098 -0.524353 0.390869 0.460571 1445641293 0.600098 -0.524353 0.390869 0.460571 1445641293 0.600098 -0.524353 0.390869 0.460571 1445641293 0.600098 -0.524353 0.390869 0.460571 1445641293 0.600098 -0.524353 0.390869 0.460571 1445641293 0.600098 -0.524353 0.390869 0.460571 1445641293 0.606201 -0.512451 0.391052 0.465759 1445641293 0.606201 -0.512451 0.391052 0.465759 1445641293 0.606201 -0.512451 0.391052 0.465759 1445641293 0.606201 -0.512451 0.391052 0.465759 1445641293 0.606201 -0.512451 0.391052 0.465759 1445641293 0.606201 -0.512451 0.391052 0.465759 1445641293 0.606201 -0.512451 0.391052 0.465759 1445641293 0.614929 -0.483704 0.400635 0.476807 1445641293 0.614929 -0.483704 0.400635 0.476807 1445641293 0.614929 -0.483704 0.400635 0.476807 1445641293 0.614929 -0.483704 0.400635 0.476807 1445641293 0.614929 -0.483704 0.400635 0.476807 1445641293 0.614929 -0.483704 0.400635 0.476807 1445641293 0.621338 -0.443359 0.429382 0.482666 1445641293 0.621338 -0.443359 0.429382 0.482666 1445641293 0.621338 -0.443359 0.429382 0.482666 1445641293 0.621338 -0.443359 0.429382 0.482666 1445641293 0.621338 -0.443359 0.429382 0.482666 1445641293 0.606323 -0.408752 0.464722 0.499268 1445641293 0.606323 -0.408752 0.464722 0.499268 1445641293 0.606323 -0.408752 0.464722 0.499268 1445641293 0.606323 -0.408752 0.464722 0.499268 1445641293 0.606323 -0.408752 0.464722 0.499268 1445641293 0.606323 -0.408752 0.464722 0.499268 1445641293 0.606323 -0.408752 0.464722 0.499268 1445641293 0.585754 -0.374817 0.495300 0.520569 1445641293 0.585754 -0.374817 0.495300 0.520569 1445641293 0.585754 -0.374817 0.495300 0.520569 1445641293 0.585754 -0.374817 0.495300 0.520569 1445641293 0.585754 -0.374817 0.495300 0.520569 1445641293 0.585754 -0.374817 0.495300 0.520569 1445641293 0.577271 -0.350525 0.509277 0.533325 1445641293 0.577271 -0.350525 0.509277 0.533325 1445641293 0.577271 -0.350525 0.509277 0.533325 1445641293 0.577271 -0.350525 0.509277 0.533325 1445641293 0.577271 -0.350525 0.509277 0.533325 1445641293 0.577271 -0.350525 0.509277 0.533325 1445641293 0.574951 -0.337036 0.508423 0.545227 1445641293 0.574951 -0.337036 0.508423 0.545227 1445641293 0.574951 -0.337036 0.508423 0.545227 1445641293 0.574951 -0.337036 0.508423 0.545227 1445641293 0.574951 -0.337036 0.508423 0.545227 1445641293 0.574951 -0.337036 0.508423 0.545227 1445641293 0.577698 -0.337769 0.503662 0.546265 1445641293 0.577698 -0.337769 0.503662 0.546265 1445641293 0.577698 -0.337769 0.503662 0.546265 1445641293 0.577698 -0.337769 0.503662 0.546265 1445641293 0.577698 -0.337769 0.503662 0.546265 1445641293 0.577698 -0.337769 0.503662 0.546265 1445641293 0.577698 -0.337769 0.503662 0.546265 1445641293 0.590088 -0.354248 0.499023 0.526550 1445641293 0.590088 -0.354248 0.499023 0.526550 1445641293 0.590088 -0.354248 0.499023 0.526550 1445641293 0.590088 -0.354248 0.499023 0.526550 1445641293 0.590088 -0.354248 0.499023 0.526550 1445641293 0.590088 -0.354248 0.499023 0.526550 1445641293 0.587891 -0.380310 0.502441 0.507202 1445641293 0.587891 -0.380310 0.502441 0.507202 1445641293 0.587891 -0.380310 0.502441 0.507202 1445641293 0.587891 -0.380310 0.502441 0.507202 1445641293 0.587891 -0.380310 0.502441 0.507202 1445641293 0.587891 -0.380310 0.502441 0.507202 1445641293 0.583618 -0.406982 0.499695 0.493896 1445641293 0.583618 -0.406982 0.499695 0.493896 1445641293 0.583618 -0.406982 0.499695 0.493896 1445641293 0.583618 -0.406982 0.499695 0.493896 1445641293 0.583618 -0.406982 0.499695 0.493896 1445641293 0.583618 -0.406982 0.499695 0.493896 1445641293 0.586304 -0.422485 0.487305 0.490112 1445641293 0.586304 -0.422485 0.487305 0.490112 1445641293 0.586304 -0.422485 0.487305 0.490112 1445641293 0.586304 -0.422485 0.487305 0.490112 1445641293 0.586304 -0.422485 0.487305 0.490112 1445641293 0.576233 -0.448914 0.466370 0.498840 1445641293 0.576233 -0.448914 0.466370 0.498840 1445641293 0.576233 -0.448914 0.466370 0.498840 1445641294 0.576233 -0.448914 0.466370 0.498840 1445641294 0.576233 -0.448914 0.466370 0.498840 1445641294 0.576233 -0.448914 0.466370 0.498840 1445641294 0.586609 -0.492920 0.440613 0.467651 1445641294 0.586609 -0.492920 0.440613 0.467651 1445641294 0.586609 -0.492920 0.440613 0.467651 1445641294 0.586609 -0.492920 0.440613 0.467651 1445641294 0.586609 -0.492920 0.440613 0.467651 1445641294 0.586609 -0.492920 0.440613 0.467651 1445641294 0.586609 -0.492920 0.440613 0.467651 1445641294 0.610474 -0.508972 0.427917 0.430237 1445641294 0.610474 -0.508972 0.427917 0.430237 1445641294 0.610474 -0.508972 0.427917 0.430237 1445641294 0.610474 -0.508972 0.427917 0.430237 1445641294 0.610474 -0.508972 0.427917 0.430237 1445641294 0.610474 -0.508972 0.427917 0.430237 1445641294 0.608704 -0.521179 0.422058 0.423889 1445641294 0.608704 -0.521179 0.422058 0.423889 1445641294 0.608704 -0.521179 0.422058 0.423889 1445641294 0.608704 -0.521179 0.422058 0.423889 1445641294 0.608704 -0.521179 0.422058 0.423889 1445641294 0.608704 -0.521179 0.422058 0.423889 1445641294 0.607300 -0.515320 0.423157 0.431885 1445641294 0.607300 -0.515320 0.423157 0.431885 1445641294 0.607300 -0.515320 0.423157 0.431885 1445641294 0.607300 -0.515320 0.423157 0.431885 1445641294 0.607300 -0.515320 0.423157 0.431885 1445641294 0.607300 -0.515320 0.423157 0.431885 1445641294 0.607300 -0.515320 0.423157 0.431885 1445641294 0.611511 -0.503052 0.421204 0.442261 1445641294 0.611511 -0.503052 0.421204 0.442261 1445641294 0.611511 -0.503052 0.421204 0.442261 1445641294 0.611511 -0.503052 0.421204 0.442261 1445641294 0.611511 -0.503052 0.421204 0.442261 1445641294 0.611511 -0.503052 0.421204 0.442261 1445641294 0.620728 -0.479370 0.435181 0.442078 1445641294 0.620728 -0.479370 0.435181 0.442078 1445641294 0.620728 -0.479370 0.435181 0.442078 1445641294 0.620728 -0.479370 0.435181 0.442078 1445641294 0.620728 -0.479370 0.435181 0.442078 1445641294 0.614380 -0.445557 0.466675 0.454041 1445641294 0.614380 -0.445557 0.466675 0.454041 1445641294 0.614380 -0.445557 0.466675 0.454041 1445641294 0.614380 -0.445557 0.466675 0.454041 1445641294 0.614380 -0.445557 0.466675 0.454041 1445641294 0.614380 -0.445557 0.466675 0.454041 1445641294 0.597717 -0.402405 0.499939 0.480347 1445641294 0.597717 -0.402405 0.499939 0.480347 1445641294 0.597717 -0.402405 0.499939 0.480347 1445641294 0.597717 -0.402405 0.499939 0.480347 1445641294 0.597717 -0.402405 0.499939 0.480347 1445641294 0.597717 -0.402405 0.499939 0.480347 1445641294 0.580566 -0.368652 0.520020 0.506531 1445641294 0.580566 -0.368652 0.520020 0.506531 1445641294 0.580566 -0.368652 0.520020 0.506531 1445641294 0.580566 -0.368652 0.520020 0.506531 1445641294 
0.554565 -0.503174 0.390015 0.535889 1445641296 0.554565 -0.503174 0.390015 0.535889 1445641296 0.556152 -0.500916 0.392334 0.534607 1445641296 0.556152 -0.500916 0.392334 0.534607 1445641296 0.556152 -0.500916 0.392334 0.534607 1445641296 0.556152 -0.500916 0.392334 0.534607 1445641296 0.556152 -0.500916 0.392334 0.534607 1445641296 0.556152 -0.500916 0.392334 0.534607 1445641296 0.557983 -0.498535 0.393372 0.534119 1445641296 0.557983 -0.498535 0.393372 0.534119 1445641296 0.557983 -0.498535 0.393372 0.534119 1445641296 0.557678 -0.498901 0.392334 0.534912 1445641296 0.557678 -0.498901 0.392334 0.534912 1445641296 0.557678 -0.498901 0.392334 0.534912 1445641296 0.557678 -0.498901 0.392334 0.534912 1445641296 0.557678 -0.498901 0.392334 0.534912 1445641296 0.557678 -0.498901 0.392334 0.534912 1445641296 0.555542 -0.501404 0.390625 0.536011 1445641296 0.555542 -0.501404 0.390625 0.536011 1445641296 0.555542 -0.501404 0.390625 0.536011 1445641296 0.555542 -0.501404 0.390625 0.536011 1445641296 0.555542 -0.501404 0.390625 0.536011 1445641296 0.555542 -0.501404 0.390625 0.536011 1445641296 0.553894 -0.504211 0.389221 0.536133 1445641296 0.553894 -0.504211 0.389221 0.536133 1445641296 0.553894 -0.504211 0.389221 0.536133 1445641296 0.553894 -0.504211 0.389221 0.536133 1445641296 0.553894 -0.504211 0.389221 0.536133 1445641296 0.553894 -0.504211 0.389221 0.536133 1445641296 0.552917 -0.506958 0.385986 0.536865 1445641296 0.552917 -0.506958 0.385986 0.536865 1445641296 0.552917 -0.506958 0.385986 0.536865 1445641296 0.552917 -0.506958 0.385986 0.536865 1445641296 0.552917 -0.506958 0.385986 0.536865 1445641296 0.552917 -0.506958 0.385986 0.536865 1445641296 0.554626 -0.506287 0.383057 0.537842 1445641296 0.554626 -0.506287 0.383057 0.537842 1445641296 0.554626 -0.506287 0.383057 0.537842 1445641296 0.554626 -0.506287 0.383057 0.537842 1445641296 0.554626 -0.506287 0.383057 0.537842 1445641296 0.554626 -0.506287 0.383057 0.537842 1445641296 0.553894 -0.508179 0.377930 0.540405 1445641296 0.553894 -0.508179 0.377930 0.540405 1445641296 0.553894 -0.508179 0.377930 0.540405 1445641296 0.553894 -0.508179 0.377930 0.540405 1445641296 0.553894 -0.508179 0.377930 0.540405 1445641296 0.553894 -0.508179 0.377930 0.540405 1445641296 0.550842 -0.513733 0.372742 0.541870 1445641296 0.550842 -0.513733 0.372742 0.541870 1445641296 0.550842 -0.513733 0.372742 0.541870 1445641296 0.550842 -0.513733 0.372742 0.541870 1445641296 0.550842 -0.513733 0.372742 0.541870 1445641296 0.550842 -0.513733 0.372742 0.541870 1445641296 0.550842 -0.513733 0.372742 0.541870 1445641296 0.548828 -0.520081 0.368835 0.540588 1445641296 0.548828 -0.520081 0.368835 0.540588 1445641296 0.548828 -0.520081 0.368835 0.540588 1445641296 0.548828 -0.520081 0.368835 0.540588 1445641296 0.548828 -0.520081 0.368835 0.540588 1445641296 0.548828 -0.520081 0.368835 0.540588 1445641296 0.549744 -0.522705 0.366882 0.538452 1445641296 0.549744 -0.522705 0.366882 0.538452 1445641296 0.549744 -0.522705 0.366882 0.538452 1445641296 0.549744 -0.522705 0.366882 0.538452 1445641296 0.549744 -0.522705 0.366882 0.538452 1445641296 0.549744 -0.522705 0.366882 0.538452 1445641296 0.552124 -0.521301 0.367676 0.536743 1445641296 0.552124 -0.521301 0.367676 0.536743 1445641296 0.552124 -0.521301 0.367676 0.536743 1445641296 0.552124 -0.521301 0.367676 0.536743 1445641296 0.552124 -0.521301 0.367676 0.536743 1445641296 0.552124 -0.521301 0.367676 0.536743 1445641297 0.551819 -0.521240 0.368103 0.536865 1445641297 0.551819 -0.521240 0.368103 0.536865 1445641297 0.551819 -0.521240 0.368103 0.536865 1445641297 0.551819 -0.521240 0.368103 0.536865 1445641297 0.551819 -0.521240 0.368103 0.536865 1445641297 0.551819 -0.521240 0.368103 0.536865 1445641297 0.550232 -0.522278 0.368835 0.536987 1445641297 0.550232 -0.522278 0.368835 0.536987 1445641297 0.550232 -0.522278 0.368835 0.536987 1445641297 0.550232 -0.522278 0.368835 0.536987 1445641297 0.550232 -0.522278 0.368835 0.536987 1445641297 0.550232 -0.522278 0.368835 0.536987 1445641297 0.548401 -0.522217 0.371765 0.536926 1445641297 0.548401 -0.522217 0.371765 0.536926 1445641297 0.548401 -0.522217 0.371765 0.536926 1445641297 0.548401 -0.522217 0.371765 0.536926 1445641297 0.548401 -0.522217 0.371765 0.536926 1445641297 0.548401 -0.522217 0.371765 0.536926 1445641297 0.548401 -0.522217 0.371765 0.536926 1445641297 0.555176 -0.516296 0.377258 0.531799 1445641297 0.555176 -0.516296 0.377258 0.531799 1445641297 0.555176 -0.516296 0.377258 0.531799 1445641297 0.555176 -0.516296 0.377258 0.531799 1445641297 0.555176 -0.516296 0.377258 0.531799 1445641297 0.555176 -0.516296 0.377258 0.531799 1445641297 0.569214 -0.504700 0.383667 0.523438 1445641297 0.569214 -0.504700 0.383667 0.523438 1445641297 0.569214 -0.504700 0.383667 0.523438 1445641297 0.569214 -0.504700 0.383667 0.523438 1445641297 0.569214 -0.504700 0.383667 0.523438 1445641297 0.569214 -0.504700 0.383667 0.523438 1445641297 0.575134 -0.501465 0.384033 0.519775 1445641297 0.575134 -0.501465 0.384033 0.519775 1445641297 0.575134 -0.501465 0.384033 0.519775 1445641297 0.575134 -0.501465 0.384033 0.519775 1445641297 0.575134 -0.501465 0.384033 0.519775 1445641297 0.575134 -0.501465 0.384033 0.519775 1445641297 0.569336 -0.509216 0.378235 0.522888 1445641297 0.569336 -0.509216 0.378235 0.522888 1445641297 0.569336 -0.509216 0.378235 0.522888 1445641297 0.569336 -0.509216 0.378235 0.522888 1445641297 0.569336 -0.509216 0.378235 0.522888 1445641297 0.569336 -0.509216 0.378235 0.522888 1445641297 0.560486 -0.519226 0.369385 0.528931 1445641297 0.560486 -0.519226 0.369385 0.528931 1445641297 0.560486 -0.519226 0.369385 0.528931 1445641297 0.560486 -0.519226 0.369385 0.528931 1445641297 0.560486 -0.519226 0.369385 0.528931 1445641297 0.560486 -0.519226 0.369385 0.528931 1445641297 0.560486 -0.519226 0.369385 0.528931 1445641297 0.558655 -0.525452 0.358276 0.532349 1445641297 0.558655 -0.525452 0.358276 0.532349 1445641297 0.558655 -0.525452 0.358276 0.532349 1445641297 0.558655 -0.525452 0.358276 0.532349 1445641297 0.558655 -0.525452 0.358276 0.532349 1445641297 0.558655 -0.525452 0.358276 0.532349 1445641297 0.558655 -0.525452 0.358276 0.532349 1445641297 0.557556 -0.530212 0.348206 0.535522 1445641297 0.557556 -0.530212 0.348206 0.535522 1445641297 0.557556 -0.530212 0.348206 0.535522 1445641297 0.557556 -0.530212 0.348206 0.535522 1445641297 0.557556 -0.530212 0.348206 0.535522 1445641297 0.557556 -0.530212 0.348206 0.535522 1445641297 0.553162 -0.532104 0.345032 0.540161 1445641297 0.553162 -0.532104 0.345032 0.540161 1445641297 0.553162 -0.532104 0.345032 0.540161 1445641297 0.553162 -0.532104 0.345032 0.540161 1445641297 0.553162 -0.532104 0.345032 0.540161 1445641297 0.553162 -0.532104 0.345032 0.540161 1445641297 0.547913 -0.533325 0.344971 0.544312 1445641297 0.547913 -0.533325 0.344971 0.544312 1445641297 0.547913 -0.533325 0.344971 0.544312 1445641297 0.547913 -0.533325 0.344971 0.544312 1445641297 0.547913 -0.533325 0.344971 0.544312 1445641297 0.547913 -0.533325 0.344971 0.544312 1445641297 0.547913 -0.533325 0.344971 0.544312 1445641297 0.547241 -0.531860 0.346619 0.545410 1445641297 0.547241 -0.531860 0.346619 0.545410 1445641297 0.547241 -0.531860 0.346619 0.545410 1445641297 0.547241 -0.531860 0.346619 0.545410 1445641297 0.547241 -0.531860 0.346619 0.545410 1445641297 0.547974 -0.530762 0.348267 0.544617 1445641297 0.547974 -0.530762 0.348267 0.544617 1445641297 0.547974 -0.530762 0.348267 0.544617 1445641297 0.547974 -0.530762 0.348267 0.544617 1445641297 0.547974 -0.530762 0.348267 0.544617 1445641297 0.547974 -0.530762 0.348267 0.544617 1445641297 0.547668 -0.530334 0.350037 0.544250 1445641297 0.547668 -0.530334 0.350037 0.544250 1445641297 0.547668 -0.530334 0.350037 0.544250 1445641297 0.547668 -0.530334 0.350037 0.544250 1445641297 0.547668 -0.530334 0.350037 0.544250 1445641297 0.547668 -0.530334 0.350037 0.544250 1445641297 0.547668 -0.530334 0.350037 0.544250 1445641297 0.549072 -0.528015 0.352478 0.543579 1445641297 0.549072 -0.528015 0.352478 0.543579 1445641297 0.549072 -0.528015 0.352478 0.543579 1445641297 0.549072 -0.528015 0.352478 0.543579 1445641297 0.549072 -0.528015 0.352478 0.543579 1445641297 0.549072 -0.528015 0.352478 0.543579 1445641297 0.549072 -0.528015 0.352478 0.543579 1445641297 0.551025 -0.524902 0.356445 0.541992 1445641297 0.551025 -0.524902 0.356445 0.541992 1445641297 0.551025 -0.524902 0.356445 0.541992 1445641297 0.551025 -0.524902 0.356445 0.541992 1445641297 0.551025 -0.524902 0.356445 0.541992 1445641297 0.551025 -0.524902 0.356445 0.541992 1445641297 0.558472 -0.516724 0.362671 0.538147 1445641297 0.558472 -0.516724 0.362671 0.538147 1445641297 0.558472 -0.516724 0.362671 0.538147 1445641297 0.558472 -0.516724 0.362671 0.538147 1445641297 0.558472 -0.516724 0.362671 0.538147 1445641297 0.558472 -0.516724 0.362671 0.538147 1445641297 0.575684 -0.502686 0.372803 0.526184 1445641298 0.575684 -0.502686 0.372803 0.526184 1445641298 0.575684 -0.502686 0.372803 0.526184 1445641298 0.575684 -0.502686 0.372803 0.526184 1445641298 0.575684 -0.502686 0.372803 0.526184 1445641298 0.575684 -0.502686 0.372803 0.526184 1445641298 0.575684 -0.502686 0.372803 0.526184 1445641298 0.590027 -0.491577 0.380554 0.515137 1445641298 0.590027 -0.491577 0.380554 0.515137 1445641298 0.590027 -0.491577 0.380554 0.515137 1445641298 0.590027 -0.491577 0.380554 0.515137 1445641298 0.590027 -0.491577 0.380554 0.515137 1445641298 0.590027 -0.491577 0.380554 0.515137 1445641298 0.592773 -0.492432 0.379456 0.511902 1445641298 0.592773 -0.492432 0.379456 0.511902 1445641298 0.592773 -0.492432 0.379456 0.511902 1445641298 0.592773 -0.492432 0.379456 0.511902 1445641298 0.592773 -0.492432 0.379456 0.511902 1445641298 0.592773 -0.492432 0.379456 0.511902 1445641298 0.585815 -0.499207 0.374451 0.517090 1445641298 0.585815 -0.499207 0.374451 0.517090 1445641298 0.585815 -0.499207 0.374451 0.517090 1445641298 0.585815 -0.499207 0.374451 0.517090 1445641298 0.585815 -0.499207 0.374451 0.517090 1445641298 0.585815 -0.499207 0.374451 0.517090 1445641298 0.582581 -0.502502 0.369080 0.521362 1445641298 0.582581 -0.502502 0.369080 0.521362 1445641298 0.582581 -0.502502 0.369080 0.521362 1445641298 0.582581 -0.502502 0.369080 0.521362 1445641298 0.582581 -0.502502 0.369080 0.521362 1445641298 0.582581 -0.502502 0.369080 0.521362 1445641298 0.583191 -0.504028 0.362061 0.524109 1445641298 0.583191 -0.504028 0.362061 0.524109 1445641298 0.583191 -0.504028 0.362061 0.524109 1445641298 0.583191 -0.504028 0.362061 0.524109 1445641298 0.583191 -0.504028 0.362061 0.524109 1445641298 0.583191 -0.504028 0.362061 0.524109 1445641298 0.578308 -0.510132 0.353760 0.529297 1445641298 0.578308 -0.510132 0.353760 0.529297 1445641298 0.578308 -0.510132 0.353760 0.529297 1445641298 0.578308 -0.510132 0.353760 0.529297 1445641298 0.578308 -0.510132 0.353760 0.529297 1445641298 0.578308 -0.510132 0.353760 0.529297 1445641298 0.574463 -0.510071 0.355347 0.532410 1445641298 0.574463 -0.510071 0.355347 0.532410 1445641298 0.574463 -0.510071 0.355347 0.532410 1445641298 0.574463 -0.510071 0.355347 0.532410 1445641298 0.570496 -0.509583 0.358459 0.535095 1445641298 0.570496 -0.509583 0.358459 0.535095 1445641298 0.570496 -0.509583 0.358459 0.535095 1445641298 0.570496 -0.509583 0.358459 0.535095 1445641298 0.570496 -0.509583 0.358459 0.535095 1445641298 0.570496 -0.509583 0.358459 0.535095 1445641298 0.568420 -0.509094 0.361450 0.535706 1445641298 0.568420 -0.509094 0.361450 0.535706 1445641298 0.568420 -0.509094 0.361450 0.535706 1445641298 0.568420 -0.509094 0.361450 0.535706 1445641298 0.568420 -0.509094 0.361450 0.535706 1445641298 0.568420 -0.509094 0.361450 0.535706 1445641298 0.566589 -0.508850 0.364929 0.535522 1445641298 0.566589 -0.508850 0.364929 0.535522 1445641298 0.566589 -0.508850 0.364929 0.535522 1445641298 0.566589 -0.508850 0.364929 0.535522 1445641298 0.566589 -0.508850 0.364929 0.535522 1445641298 0.566589 -0.508850 0.364929 0.535522 1445641298 0.564209 -0.508972 0.368469 0.535522 1445641298 0.564209 -0.508972 0.368469 0.535522 1445641298 0.564209 -0.508972 0.368469 0.535522 1445641298 0.564209 -0.508972 0.368469 0.535522 1445641298 0.564209 -0.508972 0.368469 0.535522 1445641298 0.564209 -0.508972 0.368469 0.535522 1445641298 0.564148 -0.507874 0.370789 0.534973 1445641298 0.564148 -0.507874 0.370789 0.534973 1445641298 0.564148 -0.507874 0.370789 0.534973 1445641298 0.564148 -0.507874 0.370789 0.534973 1445641298 0.564148 -0.507874 0.370789 0.534973 1445641298 0.564148 -0.507874 0.370789 0.534973 1445641298 0.566650 -0.505127 0.373840 0.532898 1445641298 0.566650 -0.505127 0.373840 0.532898 1445641298 0.566650 -0.505127 0.373840 0.532898 1445641298 0.566650 -0.505127 0.373840 0.532898 1445641298 0.566650 -0.505127 0.373840 0.532898 1445641298 0.566650 -0.505127 0.373840 0.532898 1445641298 0.572815 -0.500488 0.374512 0.530212 1445641298 0.572815 -0.500488 0.374512 0.530212 1445641298 0.572815 -0.500488 0.374512 0.530212 1445641298 0.572815 -0.500488 0.374512 0.530212 1445641298 0.572815 -0.500488 0.374512 0.530212 1445641298 0.572815 -0.500488 0.374512 0.530212 1445641298 0.578857 -0.497559 0.372009 0.528076 1445641298 0.578857 -0.497559 0.372009 0.528076 1445641298 0.578857 -0.497559 0.372009 0.528076 1445641298 0.578857 -0.497559 0.372009 0.528076 1445641298 0.578857 -0.497559 0.372009 0.528076 1445641298 0.578857 -0.497559 0.372009 0.528076 1445641298 0.581177 -0.498474 0.368347 0.527283 1445641298 0.581177 -0.498474 0.368347 0.527283 1445641298 0.581177 -0.498474 0.368347 0.527283 1445641298 0.581177 -0.498474 0.368347 0.527283 1445641298 0.581177 -0.498474 0.368347 0.527283 1445641298 0.577698 -0.504944 0.361450 0.529724 1445641298 0.577698 -0.504944 0.361450 0.529724 1445641298 0.577698 -0.504944 0.361450 0.529724 1445641298 0.577698 -0.504944 0.361450 0.529724 1445641298 0.577698 -0.504944 0.361450 0.529724 1445641298 0.577698 -0.504944 0.361450 0.529724 1445641298 0.570740 -0.514038 0.354004 0.533508 1445641298 0.570740 -0.514038 0.354004 0.533508 1445641299 0.570740 -0.514038 0.354004 0.533508 1445641299 0.570740 -0.514038 0.354004 0.533508 1445641299 0.570740 -0.514038 0.354004 0.533508 1445641299 0.570740 -0.514038 0.354004 0.533508 1445641299 0.566711 -0.521179 0.346802 0.535583 1445641299 0.566711 -0.521179 0.346802 0.535583 1445641299 0.566711 -0.521179 0.346802 0.535583 1445641299 0.566711 -0.521179 0.346802 0.535583 1445641299 0.566711 -0.521179 0.346802 0.535583 1445641299 0.566711 -0.521179 0.346802 0.535583 1445641299 0.565979 -0.524170 0.343018 0.535950 1445641299 0.565979 -0.524170 0.343018 0.535950 1445641299 0.565979 -0.524170 0.343018 0.535950 1445641299 0.565979 -0.524170 0.343018 0.535950 1445641299 0.565979 -0.524170 0.343018 0.535950 1445641299 0.565979 -0.524170 0.343018 0.535950 1445641299 0.562134 -0.527405 0.339966 0.538696 1445641299 0.562134 -0.527405 0.339966 0.538696 1445641299 0.562134 -0.527405 0.339966 0.538696 1445641299 0.562134 -0.527405 0.339966 0.538696 1445641299 0.562134 -0.527405 0.339966 0.538696 1445641299 0.562134 -0.527405 0.339966 0.538696 1445641299 0.558777 -0.528015 0.341187 0.540894 1445641299 0.558777 -0.528015 0.341187 0.540894 1445641299 0.558777 -0.528015 0.341187 0.540894 1445641299 0.558777 -0.528015 0.341187 0.540894 1445641299 0.558777 -0.528015 0.341187 0.540894 1445641299 0.558777 -0.528015 0.341187 0.540894 1445641299 0.558777 -0.528015 0.341187 0.540894 1445641299 0.559265 -0.525208 0.346069 0.539978 1445641299 0.559265 -0.525208 0.346069 0.539978 1445641299 0.559265 -0.525208 0.346069 0.539978 1445641299 0.559265 -0.525208 0.346069 0.539978 1445641299 0.559265 -0.525208 0.346069 0.539978 1445641299 0.561218 -0.522400 0.350342 0.537903 1445641299 0.561218 -0.522400 0.350342 0.537903 1445641299 0.561218 -0.522400 0.350342 0.537903 1445641299 0.561218 -0.522400 0.350342 0.537903 1445641299 0.561218 -0.522400 0.350342 0.537903 1445641299 0.561218 -0.522400 0.350342 0.537903 1445641299 0.562378 -0.520386 0.354065 0.536255 1445641299 0.562378 -0.520386 0.354065 0.536255 1445641299 0.562378 -0.520386 0.354065 0.536255 1445641299 0.562378 -0.520386 0.354065 0.536255 1445641299 0.562378 -0.520386 0.354065 0.536255 1445641299 0.562378 -0.520386 0.354065 0.536255 1445641299 0.562378 -0.520386 0.354065 0.536255 1445641299 0.561279 -0.520264 0.356567 0.535828 1445641299 0.561279 -0.520264 0.356567 0.535828 1445641299 0.561279 -0.520264 0.356567 0.535828 1445641299 0.561279 -0.520264 0.356567 0.535828 1445641299 0.561279 -0.520264 0.356567 0.535828 1445641299 0.561279 -0.520264 0.356567 0.535828 1445641299 0.560669 -0.519348 0.359985 0.534973 1445641299 0.560669 -0.519348 0.359985 0.534973 1445641299 0.560669 -0.519348 0.359985 0.534973 1445641299 0.560669 -0.519348 0.359985 0.534973 1445641299 0.560669 -0.519348 0.359985 0.534973 1445641299 0.560669 -0.519348 0.359985 0.534973 1445641299 0.560669 -0.519348 0.359985 0.534973 1445641299 0.562866 -0.514893 0.363342 0.534790 1445641299 0.562866 -0.514893 0.363342 0.534790 1445641299 0.562866 -0.514893 0.363342 0.534790 1445641299 0.562866 -0.514893 0.363342 0.534790 1445641299 0.562866 -0.514893 0.363342 0.534790 1445641299 0.562866 -0.514893 0.363342 0.534790 1445641299 0.568665 -0.507629 0.368652 0.531982 1445641299 0.568665 -0.507629 0.368652 0.531982 1445641299 0.568665 -0.507629 0.368652 0.531982 1445641299 0.568665 -0.507629 0.368652 0.531982 1445641299 0.568665 -0.507629 0.368652 0.531982 1445641299 0.568665 -0.507629 0.368652 0.531982 1445641299 0.574097 -0.501038 0.373718 0.528809 1445641299 0.574097 -0.501038 0.373718 0.528809 1445641299 0.574097 -0.501038 0.373718 0.528809 1445641299 0.574097 -0.501038 0.373718 0.528809 1445641299 0.574097 -0.501038 0.373718 0.528809 1445641299 0.574097 -0.501038 0.373718 0.528809 1445641299 0.570313 -0.505005 0.370178 0.531616 1445641299 0.570313 -0.505005 0.370178 0.531616 1445641299 0.570313 -0.505005 0.370178 0.531616 1445641299 0.570313 -0.505005 0.370178 0.531616 1445641299 0.570313 -0.505005 0.370178 0.531616 1445641299 0.570313 -0.505005 0.370178 0.531616 1445641299 0.564575 -0.511292 0.363892 0.536072 1445641299 0.564575 -0.511292 0.363892 0.536072 1445641299 0.564575 -0.511292 0.363892 0.536072 1445641299 0.564575 -0.511292 0.363892 0.536072 1445641299 0.564575 -0.511292 0.363892 0.536072 1445641299 0.564575 -0.511292 0.363892 0.536072 1445641299 0.564575 -0.511292 0.363892 0.536072 1445641299 0.562256 -0.514404 0.359497 0.538452 1445641299 0.562256 -0.514404 0.359497 0.538452 1445641299 0.562256 -0.514404 0.359497 0.538452 1445641299 0.562256 -0.514404 0.359497 0.538452 1445641299 0.562256 -0.514404 0.359497 0.538452 1445641299 0.562256 -0.514404 0.359497 0.538452 1445641299 0.561096 -0.515076 0.356934 0.540771 1445641299 0.561096 -0.515076 0.356934 0.540771 1445641299 0.561096 -0.515076 0.356934 0.540771 1445641299 0.561096 -0.515076 0.356934 0.540771 1445641299 0.561096 -0.515076 0.356934 0.540771 1445641299 0.561096 -0.515076 0.356934 0.540771 1445641299 0.559692 -0.514221 0.357056 0.542969 1445641299 0.559692 -0.514221 0.357056 0.542969 1445641299 0.559692 -0.514221 0.357056 0.542969 1445641299 0.559692 -0.514221 0.357056 0.542969 1445641299 0.559692 -0.514221 0.357056 0.542969 1445641299 0.559692 -0.514221 0.357056 0.542969 1445641299 0.558167 -0.514465 0.358276 0.543457 1445641299 0.558167 -0.514465 0.358276 0.543457 1445641300 0.558167 -0.514465 0.358276 0.543457 1445641300 0.558167 -0.514465 0.358276 0.543457 1445641300 0.558167 -0.514465 0.358276 0.543457 1445641300 0.558167 -0.514465 0.358276 0.543457 1445641300 0.558655 -0.513306 0.361511 0.541931 1445641300 0.558655 -0.513306 0.361511 0.541931 1445641300 0.558655 -0.513306 0.361511 0.541931 1445641300 0.558655 -0.513306 0.361511 0.541931 1445641300 0.558655 -0.513306 0.361511 0.541931 1445641300 0.558655 -0.513306 0.361511 0.541931 1445641300 0.559082 -0.512939 0.364746 0.539673 1445641300 0.559082 -0.512939 0.364746 0.539673 1445641300 0.559082 -0.512939 0.364746 0.539673 1445641300 0.559082 -0.512939 0.364746 0.539673 1445641300 0.559082 -0.512939 0.364746 0.539673 1445641300 0.559082 -0.512939 0.364746 0.539673 1445641300 0.559998 -0.512878 0.367676 0.536804 1445641300 0.559998 -0.512878 0.367676 0.536804 1445641300 0.559998 -0.512878 0.367676 0.536804 1445641300 0.559998 -0.512878 0.367676 0.536804 1445641300 0.559998 -0.512878 0.367676 0.536804 1445641300 0.559998 -0.512878 0.367676 0.536804 1445641300 0.561584 -0.512268 0.370483 0.533752 1445641300 0.561584 -0.512268 0.370483 0.533752 1445641300 0.561584 -0.512268 0.370483 0.533752 1445641300 0.561584 -0.512268 0.370483 0.533752 1445641300 0.561584 -0.512268 0.370483 0.533752 1445641300 0.561584 -0.512268 0.370483 0.533752 1445641300 0.561584 -0.512268 0.370483 0.533752 1445641300 0.561279 -0.511475 0.373352 0.532837 1445641300 0.561279 -0.511475 0.373352 0.532837 1445641300 0.561279 -0.511475 0.373352 0.532837 1445641300 0.561279 -0.511475 0.373352 0.532837 1445641300 0.561279 -0.511475 0.373352 0.532837 1445641300 0.561279 -0.511475 0.373352 0.532837 1445641300 0.561523 -0.508911 0.376953 0.532471 1445641300 0.561523 -0.508911 0.376953 0.532471 1445641300 0.561523 -0.508911 0.376953 0.532471 1445641300 0.561523 -0.508911 0.376953 0.532471 1445641300 0.561523 -0.508911 0.376953 0.532471 1445641300 0.561523 -0.508911 0.376953 0.532471 1445641300 0.566528 -0.501221 0.382874 0.530212 1445641300 0.566528 -0.501221 0.382874 0.530212 1445641300 0.566528 -0.501221 0.382874 0.530212 1445641300 0.566528 -0.501221 0.382874 0.530212 1445641300 0.566528 -0.501221 0.382874 0.530212 1445641300 0.566528 -0.501221 0.382874 0.530212 1445641300 0.566528 -0.501221 0.382874 0.530212 1445641300 0.572327 -0.494080 0.385864 0.528564 1445641300 0.572327 -0.494080 0.385864 0.528564 1445641300 0.572327 -0.494080 0.385864 0.528564 1445641300 0.572327 -0.494080 0.385864 0.528564 1445641300 0.572327 -0.494080 0.385864 0.528564 1445641300 0.572327 -0.494385 0.384094 0.529602 1445641300 0.572327 -0.494385 0.384094 0.529602 1445641300 0.572327 -0.494385 0.384094 0.529602 1445641300 0.572327 -0.494385 0.384094 0.529602 1445641300 0.572327 -0.494385 0.384094 0.529602 1445641300 0.572327 -0.494385 0.384094 0.529602 1445641300 0.563904 -0.503235 0.377502 0.535034 1445641300 0.563904 -0.503235 0.377502 0.535034 1445641300 0.563904 -0.503235 0.377502 0.535034 1445641300 0.563904 -0.503235 0.377502 0.535034 1445641300 0.563904 -0.503235 0.377502 0.535034 1445641300 0.556641 -0.511292 0.370667 0.539673 1445641300 0.556641 -0.511292 0.370667 0.539673 1445641300 0.556641 -0.511292 0.370667 0.539673 1445641300 0.556641 -0.511292 0.370667 0.539673 1445641300 0.556641 -0.511292 0.370667 0.539673 1445641300 0.556641 -0.511292 0.370667 0.539673 1445641300 0.556641 -0.511292 0.370667 0.539673 1445641300 0.555969 -0.514038 0.365845 0.541077 1445641300 0.555969 -0.514038 0.365845 0.541077 1445641300 0.555969 -0.514038 0.365845 0.541077 1445641300 0.555969 -0.514038 0.365845 0.541077 1445641300 0.555969 -0.514038 0.365845 0.541077 1445641300 0.555969 -0.514038 0.365845 0.541077 1445641300 0.554504 -0.515015 0.361633 0.544495 1445641300 0.554504 -0.515015 0.361633 0.544495 1445641300 0.554504 -0.515015 0.361633 0.544495 1445641300 0.554504 -0.515015 0.361633 0.544495 1445641300 0.551270 -0.515198 0.359985 0.548584 1445641300 0.551270 -0.515198 0.359985 0.548584 1445641300 0.551270 -0.515198 0.359985 0.548584 1445641300 0.551270 -0.515198 0.359985 0.548584 1445641300 0.551270 -0.515198 0.359985 0.548584 1445641300 0.551270 -0.515198 0.359985 0.548584 1445641300 0.551270 -0.515198 0.359985 0.548584 1445641300 0.547180 -0.516602 0.359985 0.551392 1445641300 0.547180 -0.516602 0.359985 0.551392 1445641300 0.547180 -0.516602 0.359985 0.551392 1445641300 0.547180 -0.516602 0.359985 0.551392 1445641300 0.547180 -0.516602 0.359985 0.551392 1445641300 0.543579 -0.519653 0.358276 0.553223 1445641300 0.543579 -0.519653 0.358276 0.553223 1445641300 0.543579 -0.519653 0.358276 0.553223 1445641300 0.543579 -0.519653 0.358276 0.553223 1445641300 0.543579 -0.519653 0.358276 0.553223 1445641300 0.543579 -0.519653 0.358276 0.553223 1445641300 0.543579 -0.519653 0.358276 0.553223 1445641300 0.541992 -0.521851 0.357056 0.553589 1445641300 0.541992 -0.521851 0.357056 0.553589 1445641300 0.541992 -0.521851 0.357056 0.553589 1445641300 0.541992 -0.521851 0.357056 0.553589 1445641300 0.541992 -0.521851 0.357056 0.553589 1445641300 0.541992 -0.521851 0.357056 0.553589 1445641300 0.542297 -0.522339 0.358276 0.551941 1445641300 0.542297 -0.522339 0.358276 0.551941 1445641300 0.542297 -0.522339 0.358276 0.551941 1445641301 0.542297 -0.522339 0.358276 0.551941 1445641301 0.542297 -0.522339 0.358276 0.551941 1445641301 0.542297 -0.522339 0.358276 0.551941 1445641301 0.543274 -0.522339 0.360046 0.549866 1445641301 0.543274 -0.522339 0.360046 0.549866 1445641301 0.543274 -0.522339 0.360046 0.549866 1445641301 0.543274 -0.522339 0.360046 0.549866 1445641301 0.543274 -0.522339 0.360046 0.549866 1445641301 0.543274 -0.522339 0.360046 0.549866 1445641301 0.544189 -0.522156 0.362183 0.547729 1445641301 0.544189 -0.522156 0.362183 0.547729 1445641301 0.544189 -0.522156 0.362183 0.547729 1445641301 0.544189 -0.522156 0.362183 0.547729 1445641301 0.544189 -0.522156 0.362183 0.547729 1445641301 0.544189 -0.522156 0.362183 0.547729 1445641301 0.544189 -0.522156 0.362183 0.547729 1445641301 0.543701 -0.521851 0.364502 0.546936 1445641301 0.543701 -0.521851 0.364502 0.546936 1445641301 0.543701 -0.521851 0.364502 0.546936 1445641301 0.543701 -0.521851 0.364502 0.546936 1445641301 0.543701 -0.521851 0.364502 0.546936 1445641301 0.543701 -0.521851 0.364502 0.546936 1445641301 0.544556 -0.518860 0.368225 0.546448 1445641301 0.544556 -0.518860 0.368225 0.546448 1445641301 0.544556 -0.518860 0.368225 0.546448 1445641301 0.544556 -0.518860 0.368225 0.546448 1445641301 0.544556 -0.518860 0.368225 0.546448 1445641301 0.544556 -0.518860 0.368225 0.546448 1445641301 0.551514 -0.510681 0.372498 0.544250 1445641301 0.551514 -0.510681 0.372498 0.544250 1445641301 0.551514 -0.510681 0.372498 0.544250 1445641301 0.551514 -0.510681 0.372498 0.544250 1445641301 0.551514 -0.510681 0.372498 0.544250 1445641301 0.551514 -0.510681 0.372498 0.544250 1445641301 0.562561 -0.499817 0.375610 0.540833 1445641301 0.562561 -0.499817 0.375610 0.540833 1445641301 0.562561 -0.499817 0.375610 0.540833 1445641301 0.562561 -0.499817 0.375610 0.540833 1445641301 0.562561 -0.499817 0.375610 0.540833 1445641301 0.562561 -0.499817 0.375610 0.540833 1445641301 0.562073 -0.500610 0.373901 0.541870 1445641301 0.562073 -0.500610 0.373901 0.541870 1445641301 0.562073 -0.500610 0.373901 0.541870 1445641301 0.562073 -0.500610 0.373901 0.541870 1445641301 0.562073 -0.500610 0.373901 0.541870 1445641301 0.562073 -0.500610 0.373901 0.541870 1445641301 0.551025 -0.512024 0.367371 0.546997 1445641301 0.551025 -0.512024 0.367371 0.546997 1445641301 0.551025 -0.512024 0.367371 0.546997 1445641301 0.551025 -0.512024 0.367371 0.546997 1445641301 0.551025 -0.512024 0.367371 0.546997 1445641301 0.551025 -0.512024 0.367371 0.546997 1445641301 0.543945 -0.520203 0.360962 0.550598 1445641301 0.543945 -0.520203 0.360962 0.550598 1445641301 0.543945 -0.520203 0.360962 0.550598 1445641301 0.543945 -0.520203 0.360962 0.550598 1445641301 0.543945 -0.520203 0.360962 0.550598 1445641301 0.543945 -0.520203 0.360962 0.550598 1445641301 0.544678 -0.523010 0.355347 0.550842 1445641301 0.544678 -0.523010 0.355347 0.550842 1445641301 0.544678 -0.523010 0.355347 0.550842 1445641301 0.544678 -0.523010 0.355347 0.550842 1445641301 0.544678 -0.523010 0.355347 0.550842 1445641301 0.544678 -0.523010 0.355347 0.550842 1445641301 
0.594421 -0.451965 0.440491 0.498230 1445641303 0.594421 -0.451965 0.440491 0.498230 1445641303 0.594421 -0.451965 0.440491 0.498230 1445641303 0.596252 -0.415344 0.476929 0.494324 1445641303 0.596252 -0.415344 0.476929 0.494324 1445641303 0.596252 -0.415344 0.476929 0.494324 1445641303 0.596252 -0.415344 0.476929 0.494324 1445641303 0.596252 -0.415344 0.476929 0.494324 1445641303 0.596252 -0.415344 0.476929 0.494324 1445641303 0.580078 -0.368774 0.516479 0.510620 1445641303 0.580078 -0.368774 0.516479 0.510620 1445641303 0.580078 -0.368774 0.516479 0.510620 1445641303 0.580078 -0.368774 0.516479 0.510620 1445641303 0.580078 -0.368774 0.516479 0.510620 1445641303 0.580078 -0.368774 0.516479 0.510620 1445641303 0.580078 -0.368774 0.516479 0.510620 1445641303 0.562988 -0.333923 0.532532 0.536621 1445641303 0.562988 -0.333923 0.532532 0.536621 1445641303 0.562988 -0.333923 0.532532 0.536621 1445641303 0.562988 -0.333923 0.532532 0.536621 1445641303 0.562988 -0.333923 0.532532 0.536621 1445641303 0.562988 -0.333923 0.532532 0.536621 1445641303 0.557190 -0.313232 0.528870 0.558167 1445641303 0.557190 -0.313232 0.528870 0.558167 1445641303 0.557190 -0.313232 0.528870 0.558167 1445641303 0.557190 -0.313232 0.528870 0.558167 1445641303 0.557190 -0.313232 0.528870 0.558167 1445641303 0.557190 -0.313232 0.528870 0.558167 1445641303 0.557190 -0.313232 0.528870 0.558167 1445641303 0.560974 -0.310181 0.522949 0.561707 1445641303 0.560974 -0.310181 0.522949 0.561707 1445641303 0.560974 -0.310181 0.522949 0.561707 1445641303 0.560974 -0.310181 0.522949 0.561707 1445641303 0.560974 -0.310181 0.522949 0.561707 1445641303 0.560974 -0.310181 0.522949 0.561707 1445641303 0.577393 -0.320923 0.520691 0.540771 1445641303 0.577393 -0.320923 0.520691 0.540771 1445641303 0.577393 -0.320923 0.520691 0.540771 1445641303 0.577393 -0.320923 0.520691 0.540771 1445641303 0.577393 -0.320923 0.520691 0.540771 1445641303 0.577393 -0.320923 0.520691 0.540771 1445641303 0.577393 -0.320923 0.520691 0.540771 1445641303 0.594177 -0.346008 0.523132 0.503479 1445641303 0.594177 -0.346008 0.523132 0.503479 1445641303 0.594177 -0.346008 0.523132 0.503479 1445641303 0.594177 -0.346008 0.523132 0.503479 1445641303 0.594177 -0.346008 0.523132 0.503479 1445641303 0.594177 -0.346008 0.523132 0.503479 1445641303 0.584290 -0.380615 0.530029 0.482483 1445641303 0.584290 -0.380615 0.530029 0.482483 1445641303 0.584290 -0.380615 0.530029 0.482483 1445641303 0.584290 -0.380615 0.530029 0.482483 1445641303 0.584290 -0.380615 0.530029 0.482483 1445641303 0.584290 -0.380615 0.530029 0.482483 1445641303 0.585144 -0.401917 0.515686 0.479614 1445641303 0.585144 -0.401917 0.515686 0.479614 1445641303 0.585144 -0.401917 0.515686 0.479614 1445641303 0.585144 -0.401917 0.515686 0.479614 1445641303 0.585144 -0.401917 0.515686 0.479614 1445641303 0.585144 -0.401917 0.515686 0.479614 1445641303 0.585693 -0.424683 0.490662 0.485596 1445641303 0.585693 -0.424683 0.490662 0.485596 1445641303 0.585693 -0.424683 0.490662 0.485596 1445641303 0.585693 -0.424683 0.490662 0.485596 1445641303 0.585693 -0.424683 0.490662 0.485596 1445641303 0.585693 -0.424683 0.490662 0.485596 1445641303 0.576294 -0.462891 0.461426 0.490540 1445641303 0.576294 -0.462891 0.461426 0.490540 1445641303 0.576294 -0.462891 0.461426 0.490540 1445641303 0.576294 -0.462891 0.461426 0.490540 1445641303 0.576294 -0.462891 0.461426 0.490540 1445641303 0.576294 -0.462891 0.461426 0.490540 1445641303 0.576294 -0.462891 0.461426 0.490540 1445641303 0.583679 -0.509521 0.425842 0.467285 1445641303 0.583679 -0.509521 0.425842 0.467285 1445641303 0.583679 -0.509521 0.425842 0.467285 1445641303 0.583679 -0.509521 0.425842 0.467285 1445641303 0.583679 -0.509521 0.425842 0.467285 1445641303 0.583679 -0.509521 0.425842 0.467285 1445641303 0.583679 -0.509521 0.425842 0.467285 1445641304 0.597717 -0.512573 0.418640 0.452393 1445641304 0.597717 -0.512573 0.418640 0.452393 1445641304 0.597717 -0.512573 0.418640 0.452393 1445641304 0.597717 -0.512573 0.418640 0.452393 1445641304 0.597717 -0.512573 0.418640 0.452393 1445641304 0.599854 -0.495483 0.434998 0.453186 1445641304 0.599854 -0.495483 0.434998 0.453186 1445641304 0.599854 -0.495483 0.434998 0.453186 1445641304 0.599854 -0.495483 0.434998 0.453186 1445641304 0.599854 -0.495483 0.434998 0.453186 1445641304 0.599854 -0.495483 0.434998 0.453186 1445641304 0.599854 -0.495483 0.434998 0.453186 1445641304 0.607056 -0.475708 0.446533 0.453552 1445641304 0.607056 -0.475708 0.446533 0.453552 1445641304 0.607056 -0.475708 0.446533 0.453552 1445641304 0.607056 -0.475708 0.446533 0.453552 1445641304 0.607056 -0.475708 0.446533 0.453552 1445641304 0.607056 -0.475708 0.446533 0.453552 1445641304 0.602905 -0.446655 0.478027 0.456604 1445641304 0.602905 -0.446655 0.478027 0.456604 1445641304 0.602905 -0.446655 0.478027 0.456604 1445641304 0.602905 -0.446655 0.478027 0.456604 1445641304 0.602905 -0.446655 0.478027 0.456604 1445641304 0.602905 -0.446655 0.478027 0.456604 1445641304 0.580505 -0.396912 0.516724 0.488281 1445641304 0.580505 -0.396912 0.516724 0.488281 1445641304 0.580505 -0.396912 0.516724 0.488281 1445641304 0.580505 -0.396912 0.516724 0.488281 1445641304 0.580505 -0.396912 0.516724 0.488281 1445641304 0.563660 -0.353699 0.534729 0.520752 1445641304 0.563660 -0.353699 0.534729 0.520752 1445641304 0.563660 -0.353699 0.534729 0.520752 1445641304 0.563660 -0.353699 0.534729 0.520752 1445641304 0.563660 -0.353699 0.534729 0.520752 1445641304 0.563660 -0.353699 0.534729 0.520752 1445641304 0.563660 -0.353699 0.534729 0.520752 1445641304 0.556824 -0.338501 0.524170 0.548279 1445641304 0.556824 -0.338501 0.524170 0.548279 1445641304 0.556824 -0.338501 0.524170 0.548279 1445641304 0.556824 -0.338501 0.524170 0.548279 1445641304 0.556824 -0.338501 0.524170 0.548279 1445641304 0.556824 -0.338501 0.524170 0.548279 1445641304 0.562683 -0.337891 0.512451 0.553650 1445641304 0.562683 -0.337891 0.512451 0.553650 1445641304 0.562683 -0.337891 0.512451 0.553650 1445641304 0.562683 -0.337891 0.512451 0.553650 1445641304 0.562683 -0.337891 0.512451 0.553650 1445641304 0.562683 -0.337891 0.512451 0.553650 1445641304 0.562683 -0.337891 0.512451 0.553650 1445641304 0.585815 -0.349792 0.507813 0.525818 1445641304 0.585815 -0.349792 0.507813 0.525818 1445641304 0.585815 -0.349792 0.507813 0.525818 1445641304 0.585815 -0.349792 0.507813 0.525818 1445641304 0.585815 -0.349792 0.507813 0.525818 1445641304 0.585815 -0.349792 0.507813 0.525818 1445641304 0.597412 -0.375366 0.511841 0.489990 1445641304 0.597412 -0.375366 0.511841 0.489990 1445641304 0.597412 -0.375366 0.511841 0.489990 1445641304 0.597412 -0.375366 0.511841 0.489990 1445641304 0.597412 -0.375366 0.511841 0.489990 1445641304 0.597412 -0.375366 0.511841 0.489990 1445641304 0.589478 -0.401611 0.514893 0.475403 1445641304 0.589478 -0.401611 0.514893 0.475403 1445641304 0.589478 -0.401611 0.514893 0.475403 1445641304 0.589478 -0.401611 0.514893 0.475403 1445641304 0.589478 -0.401611 0.514893 0.475403 1445641304 0.589478 -0.401611 0.514893 0.475403 1445641304 0.588074 -0.416565 0.501770 0.478333 1445641304 0.588074 -0.416565 0.501770 0.478333 1445641304 0.588074 -0.416565 0.501770 0.478333 1445641304 0.588074 -0.416565 0.501770 0.478333 1445641304 0.588074 -0.416565 0.501770 0.478333 1445641304 0.588074 -0.416565 0.501770 0.478333 1445641304 0.579651 -0.446045 0.471497 0.492615 1445641304 0.579651 -0.446045 0.471497 0.492615 1445641304 0.579651 -0.446045 0.471497 0.492615 1445641304 0.579651 -0.446045 0.471497 0.492615 1445641304 0.579651 -0.446045 0.471497 0.492615 1445641304 0.579651 -0.446045 0.471497 0.492615 1445641304 0.582642 -0.481384 0.449219 0.476318 1445641304 0.582642 -0.481384 0.449219 0.476318 1445641304 0.582642 -0.481384 0.449219 0.476318 1445641304 0.582642 -0.481384 0.449219 0.476318 1445641304 0.582642 -0.481384 0.449219 0.476318 1445641304 0.582642 -0.481384 0.449219 0.476318 1445641304 0.582642 -0.481384 0.449219 0.476318 1445641304 0.595215 -0.491760 0.442017 0.456543 1445641304 0.595215 -0.491760 0.442017 0.456543 1445641304 0.595215 -0.491760 0.442017 0.456543 1445641304 0.595215 -0.491760 0.442017 0.456543 1445641304 0.595215 -0.491760 0.442017 0.456543 1445641304 0.595215 -0.491760 0.442017 0.456543 1445641304 0.600159 -0.491394 0.444580 0.447876 1445641304 0.600159 -0.491394 0.444580 0.447876 1445641304 0.600159 -0.491394 0.444580 0.447876 1445641304 0.600159 -0.491394 0.444580 0.447876 1445641304 0.600159 -0.491394 0.444580 0.447876 1445641304 0.600159 -0.491394 0.444580 0.447876 1445641304 0.606934 -0.484924 0.446899 0.443542 1445641304 0.606934 -0.484924 0.446899 0.443542 1445641304 0.606934 -0.484924 0.446899 0.443542 1445641304 0.606934 -0.484924 0.446899 0.443542 1445641304 0.606934 -0.484924 0.446899 0.443542 1445641304 0.606934 -0.484924 0.446899 0.443542 1445641304 0.613037 -0.463684 0.462463 0.441895 1445641304 0.613037 -0.463684 0.462463 0.441895 1445641304 0.613037 -0.463684 0.462463 0.441895 1445641304 0.613037 -0.463684 0.462463 0.441895 1445641304 0.613037 -0.463684 0.462463 0.441895 1445641304 0.613037 -0.463684 0.462463 0.441895 1445641304 0.597778 -0.419678 0.497986 0.467468 1445641305 0.597778 -0.419678 0.497986 0.467468 1445641305 0.597778 -0.419678 0.497986 0.467468 1445641305 0.597778 -0.419678 0.497986 0.467468 1445641305 0.597778 -0.419678 0.497986 0.467468 1445641305 0.597778 -0.419678 0.497986 0.467468 1445641305 0.577332 -0.380798 0.521118 0.500061 1445641305 0.577332 -0.380798 0.521118 0.500061 1445641305 0.577332 -0.380798 0.521118 0.500061 1445641305 0.577332 -0.380798 0.521118 0.500061 1445641305 0.577332 -0.380798 0.521118 0.500061 1445641305 0.577332 -0.380798 0.521118 0.500061 1445641305 0.568359 -0.363770 0.519104 0.524414 1445641305 0.568359 -0.363770 0.519104 0.524414 1445641305 0.568359 -0.363770 0.519104 0.524414 1445641305 0.568359 -0.363770 0.519104 0.524414 1445641305 0.568359 -0.363770 0.519104 0.524414 1445641305 0.568359 -0.363770 0.519104 0.524414 1445641305 0.568359 -0.363770 0.519104 0.524414 1445641305 0.570313 -0.361328 0.514465 0.528625 1445641305 0.570313 -0.361328 0.514465 0.528625 1445641305 0.570313 -0.361328 0.514465 0.528625 1445641305 0.570313 -0.361328 0.514465 0.528625 1445641305 0.570313 -0.361328 0.514465 0.528625 1445641305 0.570313 -0.361328 0.514465 0.528625 1445641305 0.587646 -0.370483 0.508606 0.508606 1445641305 0.587646 -0.370483 0.508606 0.508606 1445641305 0.587646 -0.370483 0.508606 0.508606 1445641305 0.587646 -0.370483 0.508606 0.508606 1445641305 0.587646 -0.370483 0.508606 0.508606 1445641305 0.587646 -0.370483 0.508606 0.508606 1445641305 0.587646 -0.370483 0.508606 0.508606 1445641305 0.598999 -0.391113 0.507019 0.480652 1445641305 0.598999 -0.391113 0.507019 0.480652 1445641305 0.598999 -0.391113 0.507019 0.480652 1445641305 0.598999 -0.391113 0.507019 0.480652 1445641305 0.598999 -0.391113 0.507019 0.480652 1445641305 0.598999 -0.391113 0.507019 0.480652 1445641305 0.600281 -0.415161 0.508789 0.456482 1445641305 0.600281 -0.415161 0.508789 0.456482 1445641305 0.600281 -0.415161 0.508789 0.456482 1445641305 0.600281 -0.415161 0.508789 0.456482 1445641305 0.600281 -0.415161 0.508789 0.456482 1445641305 0.600281 -0.415161 0.508789 0.456482 1445641305 0.597839 -0.429688 0.497375 0.458862 1445641305 0.597839 -0.429688 0.497375 0.458862 1445641305 0.597839 -0.429688 0.497375 0.458862 1445641305 0.597839 -0.429688 0.497375 0.458862 1445641305 0.597839 -0.429688 0.497375 0.458862 1445641305 0.597839 -0.429688 0.497375 0.458862 1445641305 0.591431 -0.451172 0.472229 0.472839 1445641305 0.591431 -0.451172 0.472229 0.472839 1445641305 0.591431 -0.451172 0.472229 0.472839 1445641305 0.591431 -0.451172 0.472229 0.472839 1445641305 0.591431 -0.451172 0.472229 0.472839 1445641305 0.591431 -0.451172 0.472229 0.472839 1445641305 0.591431 -0.451172 0.472229 0.472839 1445641305 0.587646 -0.487915 0.448792 0.463806 1445641305 0.587646 -0.487915 0.448792 0.463806 1445641305 0.587646 -0.487915 0.448792 0.463806 1445641305 0.587646 -0.487915 0.448792 0.463806 1445641305 0.587646 -0.487915 0.448792 0.463806 1445641305 0.587646 -0.487915 0.448792 0.463806 1445641305 0.601501 -0.505615 0.436829 0.437805 1445641305 0.601501 -0.505615 0.436829 0.437805 1445641305 0.601501 -0.505615 0.436829 0.437805 1445641305 0.601501 -0.505615 0.436829 0.437805 1445641305 0.601501 -0.505615 0.436829 0.437805 1445641305 0.601501 -0.505615 0.436829 0.437805 1445641305 0.601746 -0.512817 0.433289 0.432617 1445641305 0.601746 -0.512817 0.433289 0.432617 1445641305 0.601746 -0.512817 0.433289 0.432617 1445641305 0.601746 -0.512817 0.433289 0.432617 1445641305 0.601746 -0.512817 0.433289 0.432617 1445641305 0.601746 -0.512817 0.433289 0.432617 1445641305 0.602051 -0.509583 0.437012 0.432251 1445641305 0.602051 -0.509583 0.437012 0.432251 1445641305 0.602051 -0.509583 0.437012 0.432251 1445641305 0.602051 -0.509583 0.437012 0.432251 1445641305 0.602051 -0.509583 0.437012 0.432251 1445641305 0.617188 -0.491699 0.444275 0.424133 1445641305 0.617188 -0.491699 0.444275 0.424133 1445641305 0.617188 -0.491699 0.444275 0.424133 1445641305 0.617188 -0.491699 0.444275 0.424133 1445641305 0.617188 -0.491699 0.444275 0.424133 1445641305 0.617188 -0.491699 0.444275 0.424133 1445641305 0.613281 -0.457764 0.475525 0.433716 1445641305 0.613281 -0.457764 0.475525 0.433716 1445641305 0.613281 -0.457764 0.475525 0.433716 1445641305 0.613281 -0.457764 0.475525 0.433716 1445641305 0.613281 -0.457764 0.475525 0.433716 1445641305 0.591492 -0.408875 0.515747 0.465759 1445641305 0.591492 -0.408875 0.515747 0.465759 1445641305 0.591492 -0.408875 0.515747 0.465759 1445641305 0.591492 -0.408875 0.515747 0.465759 1445641305 0.591492 -0.408875 0.515747 0.465759 1445641305 0.591492 -0.408875 0.515747 0.465759 1445641305 0.591492 -0.408875 0.515747 0.465759 1445641305 0.573608 -0.373962 0.534546 0.495300 1445641305 0.573608 -0.373962 0.534546 0.495300 1445641305 0.573608 -0.373962 0.534546 0.495300 1445641305 0.573608 -0.373962 0.534546 0.495300 1445641305 0.573608 -0.373962 0.534546 0.495300 1445641305 0.573608 -0.373962 0.534546 0.495300 1445641305 0.569519 -0.365295 0.525574 0.515686 1445641305 0.569519 -0.365295 0.525574 0.515686 1445641305 0.569519 -0.365295 0.525574 0.515686 1445641305 0.569519 -0.365295 0.525574 0.515686 1445641305 0.569519 -0.365295 0.525574 0.515686 1445641305 0.569519 -0.365295 0.525574 0.515686 1445641305 0.584045 -0.365662 0.516357 0.508484 1445641305 0.584045 -0.365662 0.516357 0.508484 1445641306 0.584045 -0.365662 0.516357 0.508484 1445641306 0.584045 -0.365662 0.516357 0.508484 1445641306 0.584045 -0.365662 0.516357 0.508484 1445641306 0.607788 -0.376404 0.510864 0.477356 1445641306 0.607788 -0.376404 0.510864 0.477356 1445641306 0.607788 -0.376404 0.510864 0.477356 1445641306 0.607788 -0.376404 0.510864 0.477356 1445641306 0.607788 -0.376404 0.510864 0.477356 1445641306 0.607788 -0.376404 0.510864 0.477356 1445641306 0.609436 -0.401917 0.513916 0.450439 1445641306 0.609436 -0.401917 0.513916 0.450439 1445641306 0.609436 -0.401917 0.513916 0.450439 1445641306 0.609436 -0.401917 0.513916 0.450439 1445641306 0.609436 -0.401917 0.513916 0.450439 1445641306 0.609436 -0.401917 0.513916 0.450439 1445641306 0.609436 -0.401917 0.513916 0.450439 1445641306 0.596802 -0.430603 0.511108 0.443909 1445641306 0.596802 -0.430603 0.511108 0.443909 1445641306 0.596802 -0.430603 0.511108 0.443909 1445641306 0.596802 -0.430603 0.511108 0.443909 1445641306 0.596802 -0.430603 0.511108 0.443909 1445641306 0.596802 -0.430603 0.511108 0.443909 1445641306 0.594543 -0.440002 0.493164 0.457886 1445641306 0.594543 -0.440002 0.493164 0.457886 1445641306 0.594543 -0.440002 0.493164 0.457886 1445641306 0.594543 -0.440002 0.493164 0.457886 1445641306 0.594543 -0.440002 0.493164 0.457886 1445641306 0.594543 -0.440002 0.493164 0.457886 1445641306 0.579407 -0.477600 0.464417 0.469543 1445641306 0.579407 -0.477600 0.464417 0.469543 1445641306 0.579407 -0.477600 0.464417 0.469543 1445641306 0.579407 -0.477600 0.464417 0.469543 1445641306 0.579407 -0.477600 0.464417 0.469543 1445641306 0.579407 -0.477600 0.464417 0.469543 1445641306 0.598267 -0.509705 0.435486 0.438782 1445641306 0.598267 -0.509705 0.435486 0.438782 1445641306 0.598267 -0.509705 0.435486 0.438782 1445641306 0.598267 -0.509705 0.435486 0.438782 1445641306 0.598267 -0.509705 0.435486 0.438782 1445641306 0.598267 -0.509705 0.435486 0.438782 1445641306 0.598267 -0.509705 0.435486 0.438782 1445641306 0.613647 -0.520569 0.418213 0.421265 1445641306 0.613647 -0.520569 0.418213 0.421265 1445641306 0.613647 -0.520569 0.418213 0.421265 1445641306 0.613647 -0.520569 0.418213 0.421265 1445641306 0.613647 -0.520569 0.418213 0.421265 1445641306 0.613647 -0.520569 0.418213 0.421265 1445641306 0.615662 -0.512817 0.429932 0.415955 1445641306 0.615662 -0.512817 0.429932 0.415955 1445641306 0.615662 -0.512817 0.429932 0.415955 1445641306 0.615662 -0.512817 0.429932 0.415955 1445641306 0.615662 -0.512817 0.429932 0.415955 1445641306 0.615662 -0.512817 0.429932 0.415955 1445641306 0.629944 -0.485962 0.451111 0.404297 1445641306 0.629944 -0.485962 0.451111 0.404297 1445641306 0.629944 -0.485962 0.451111 0.404297 1445641306 0.629944 -0.485962 0.451111 0.404297 1445641306 0.629944 -0.485962 0.451111 0.404297 1445641306 0.629944 -0.485962 0.451111 0.404297 1445641306 0.629944 -0.485962 0.451111 0.404297 1445641306 0.623535 -0.445862 0.497253 0.406311 1445641306 0.623535 -0.445862 0.497253 0.406311 1445641306 0.623535 -0.445862 0.497253 0.406311 1445641306 0.623535 -0.445862 0.497253 0.406311 1445641306 0.623535 -0.445862 0.497253 0.406311 1445641306 0.623535 -0.445862 0.497253 0.406311 1445641306 0.599365 -0.402283 0.533752 0.440369 1445641306 0.599365 -0.402283 0.533752 0.440369 1445641306 0.599365 -0.402283 0.533752 0.440369 1445641306 0.599365 -0.402283 0.533752 0.440369 1445641306 0.599365 -0.402283 0.533752 0.440369 1445641306 0.599365 -0.402283 0.533752 0.440369 1445641306 0.599365 -0.402283 0.533752 0.440369 1445641306 0.582458 -0.364258 0.541077 0.485046 1445641306 0.582458 -0.364258 0.541077 0.485046 1445641306 0.582458 -0.364258 0.541077 0.485046 1445641306 0.582458 -0.364258 0.541077 0.485046 1445641306 0.582458 -0.364258 0.541077 0.485046 1445641306 0.582458 -0.364258 0.541077 0.485046 1445641306 0.578857 -0.352417 0.528809 0.510925 1445641306 0.578857 -0.352417 0.528809 0.510925 1445641306 0.578857 -0.352417 0.528809 0.510925 1445641306 0.578857 -0.352417 0.528809 0.510925 1445641306 0.578857 -0.352417 0.528809 0.510925 1445641306 0.578857 -0.352417 0.528809 0.510925 1445641306 0.588745 -0.349487 0.525269 0.505188 1445641306 0.588745 -0.349487 0.525269 0.505188 1445641306 0.588745 -0.349487 0.525269 0.505188 1445641306 0.588745 -0.349487 0.525269 0.505188 1445641306 0.588745 -0.349487 0.525269 0.505188 1445641306 0.613037 -0.357605 0.525391 0.469238 1445641306 0.613037 -0.357605 0.525391 0.469238 1445641306 0.613037 -0.357605 0.525391 0.469238 1445641306 0.613037 -0.357605 0.525391 0.469238 1445641306 0.613037 -0.357605 0.525391 0.469238 1445641306 0.613037 -0.357605 0.525391 0.469238 1445641306 0.613037 -0.357605 0.525391 0.469238 1445641306 0.616943 -0.379333 0.531677 0.438965 1445641306 0.616943 -0.379333 0.531677 0.438965 1445641306 0.616943 -0.379333 0.531677 0.438965 1445641306 0.616943 -0.379333 0.531677 0.438965 1445641306 0.616943 -0.379333 0.531677 0.438965 1445641306 0.616943 -0.379333 0.531677 0.438965 1445641306 0.604309 -0.409058 0.524963 0.437988 1445641306 0.604309 -0.409058 0.524963 0.437988 1445641306 0.604309 -0.409058 0.524963 0.437988 1445641306 0.604309 -0.409058 0.524963 0.437988 1445641306 0.604309 -0.409058 0.524963 0.437988 1445641306 0.604309 -0.409058 0.524963 0.437988 1445641306 0.604309 -0.409058 0.524963 0.437988 1445641306 0.602844 -0.432678 0.505371 0.440308 1445641306 0.602844 -0.432678 0.505371 0.440308 1445641306 0.602844 -0.432678 0.505371 0.440308 1445641307 0.602844 -0.432678 0.505371 0.440308 1445641307 0.602844 -0.432678 0.505371 0.440308 1445641307 0.602844 -0.432678 0.505371 0.440308 1445641307 0.588440 -0.464661 0.479248 0.456177 1445641307 0.588440 -0.464661 0.479248 0.456177 1445641307 0.588440 -0.464661 0.479248 0.456177 1445641307 0.588440 -0.464661 0.479248 0.456177 1445641307 0.588440 -0.464661 0.479248 0.456177 1445641307 0.588440 -0.464661 0.479248 0.456177 1445641307 0.600525 -0.502686 0.454590 0.424194 1445641307 0.600525 -0.502686 0.454590 0.424194 1445641307 0.600525 -0.502686 0.454590 0.424194 1445641307 0.600525 -0.502686 0.454590 0.424194 1445641307 0.600525 -0.502686 0.454590 0.424194 1445641307 0.600525 -0.502686 0.454590 0.424194 1445641307 0.609558 -0.527405 0.430725 0.405823 1445641307 0.609558 -0.527405 0.430725 0.405823 1445641307 0.609558 -0.527405 0.430725 0.405823 1445641307 0.609558 -0.527405 0.430725 0.405823 1445641307 0.609558 -0.527405 0.430725 0.405823 1445641307 0.609558 -0.527405 0.430725 0.405823 1445641307 0.609558 -0.527405 0.430725 0.405823 1445641307 0.611389 -0.534363 0.430786 0.393738 1445641307 0.611389 -0.534363 0.430786 0.393738 1445641307 0.611389 -0.534363 0.430786 0.393738 1445641307 0.611389 -0.534363 0.430786 0.393738 1445641307 0.611389 -0.534363 0.430786 0.393738 1445641307 0.611389 -0.534363 0.430786 0.393738 1445641307 0.623535 -0.515015 0.440186 0.390015 1445641307 0.623535 -0.515015 0.440186 0.390015 1445641307 0.623535 -0.515015 0.440186 0.390015 1445641307 0.623535 -0.515015 0.440186 0.390015 1445641307 0.623535 -0.515015 0.440186 0.390015 1445641307 0.623535 -0.515015 0.440186 0.390015 1445641307 0.629883 -0.483643 0.464478 0.391785 1445641307 0.629883 -0.483643 0.464478 0.391785 1445641307 0.629883 -0.483643 0.464478 0.391785 1445641307 0.629883 -0.483643 0.464478 0.391785 1445641307 0.629883 -0.483643 0.464478 0.391785 1445641307 0.629883 -0.483643 0.464478 0.391785 1445641307 0.615540 -0.439514 0.501099 0.420410 1445641307 0.615540 -0.439514 0.501099 0.420410 1445641307 0.615540 -0.439514 0.501099 0.420410 1445641307 0.615540 -0.439514 0.501099 0.420410 1445641307 0.615540 -0.439514 0.501099 0.420410 1445641307 0.615540 -0.439514 0.501099 0.420410 1445641307 0.615540 -0.439514 0.501099 0.420410 1445641307 0.595459 -0.392578 0.531555 0.456787 1445641307 0.595459 -0.392578 0.531555 0.456787 1445641307 0.595459 -0.392578 0.531555 0.456787 1445641307 0.595459 -0.392578 0.531555 0.456787 1445641307 0.595459 -0.392578 0.531555 0.456787 1445641307 0.587341 -0.367920 0.527710 0.491028 1445641307 0.587341 -0.367920 0.527710 0.491028 1445641307 0.587341 -0.367920 0.527710 0.491028 1445641307 0.587341 -0.367920 0.527710 0.491028 1445641307 0.587341 -0.367920 0.527710 0.491028 1445641307 0.587341 -0.367920 0.527710 0.491028 1445641307 0.587463 -0.359619 0.517517 0.507629 1445641307 0.587463 -0.359619 0.517517 0.507629 1445641307 0.587463 -0.359619 0.517517 0.507629 1445641307 0.587463 -0.359619 0.517517 0.507629 1445641307 0.587463 -0.359619 0.517517 0.507629 1445641307 0.587463 -0.359619 0.517517 0.507629 1445641307 0.587463 -0.359619 0.517517 0.507629 1445641307 0.605225 -0.358398 0.510193 0.494812 1445641307 0.605225 -0.358398 0.510193 0.494812 1445641307 0.605225 -0.358398 0.510193 0.494812 1445641307 0.605225 -0.358398 0.510193 0.494812 1445641307 0.605225 -0.358398 0.510193 0.494812 1445641307 0.605225 -0.358398 0.510193 0.494812 1445641307 0.627563 -0.369690 0.509460 0.458130 1445641307 0.627563 -0.369690 0.509460 0.458130 1445641307 0.627563 -0.369690 0.509460 0.458130 1445641307 0.627563 -0.369690 0.509460 0.458130 1445641307 0.627563 -0.369690 0.509460 0.458130 1445641307 0.627563 -0.369690 0.509460 0.458130 1445641307 0.617126 -0.397034 0.516846 0.440796 1445641307 0.617126 -0.397034 0.516846 0.440796 1445641307 0.617126 -0.397034 0.516846 0.440796 1445641307 0.617126 -0.397034 0.516846 0.440796 1445641307 0.617126 -0.397034 0.516846 0.440796 1445641307 0.617126 -0.397034 0.516846 0.440796 1445641307 0.612915 -0.422913 0.507568 0.433411 1445641307 0.612915 -0.422913 0.507568 0.433411 1445641307 0.612915 -0.422913 0.507568 0.433411 1445641307 0.612915 -0.422913 0.507568 0.433411 1445641307 0.612915 -0.422913 0.507568 0.433411 1445641307 0.612915 -0.422913 0.507568 0.433411 1445641307 0.612915 -0.422913 0.507568 0.433411 1445641307 0.601624 -0.449097 0.493591 0.438904 1445641307 0.601624 -0.449097 0.493591 0.438904 1445641307 0.601624 -0.449097 0.493591 0.438904 1445641307 0.601624 -0.449097 0.493591 0.438904 1445641307 0.601624 -0.449097 0.493591 0.438904 1445641307 0.596191 -0.482239 0.472473 0.434448 1445641307 0.596191 -0.482239 0.472473 0.434448 1445641307 0.596191 -0.482239 0.472473 0.434448 1445641307 0.596191 -0.482239 0.472473 0.434448 1445641307 0.596191 -0.482239 0.472473 0.434448 1445641307 0.596191 -0.482239 0.472473 0.434448 1445641307 0.596191 -0.482239 0.472473 0.434448 1445641307 0.610413 -0.510132 0.452026 0.403503 1445641307 0.610413 -0.510132 0.452026 0.403503 1445641307 0.610413 -0.510132 0.452026 0.403503 1445641307 0.610413 -0.510132 0.452026 0.403503 1445641307 0.615295 -0.529419 0.433899 0.390930 1445641307 0.615295 -0.529419 0.433899 0.390930 1445641307 0.615295 -0.529419 0.433899 0.390930 1445641307 0.615295 -0.529419 0.433899 0.390930 1445641307 0.615295 -0.529419 0.433899 0.390930 1445641308 0.615295 -0.529419 0.433899 0.390930 1445641308 0.615295 -0.529419 0.433899 0.390930 1445641308 0.616455 -0.530090 0.434631 0.387329 1445641308 0.616455 -0.530090 0.434631 0.387329 1445641308 0.616455 -0.530090 0.434631 0.387329 1445641308 0.616455 -0.530090 0.434631 0.387329 1445641308 0.616455 -0.530090 0.434631 0.387329 1445641308 0.621094 -0.510742 0.440308 0.399231 1445641308 0.621094 -0.510742 0.440308 0.399231 1445641308 0.621094 -0.510742 0.440308 0.399231 1445641308 0.621094 -0.510742 0.440308 0.399231 1445641308 0.621094 -0.510742 0.440308 0.399231 1445641308 0.621094 -0.510742 0.440308 0.399231 1445641308 0.621094 -0.510742 0.440308 0.399231 1445641308 0.621094 -0.510742 0.440308 0.399231 1445641308 0.622437 -0.478638 0.453308 0.421875 1445641308 0.622437 -0.478638 0.453308 0.421875 1445641308 0.622437 -0.478638 0.453308 0.421875 1445641308 0.622437 -0.478638 0.453308 0.421875 1445641308 0.622437 -0.478638 0.453308 0.421875 1445641308 0.622437 -0.478638 0.453308 0.421875 1445641308 0.603210 -0.452881 0.476685 0.451416 1445641308 0.603210 -0.452881 0.476685 0.451416 1445641308 0.603210 -0.452881 0.476685 0.451416 1445641308 0.603210 -0.452881 0.476685 0.451416 1445641308 0.603210 -0.452881 0.476685 0.451416 1445641308 0.580139 -0.410583 0.513062 0.481140 1445641308 0.580139 -0.410583 0.513062 0.481140 1445641308 0.580139 -0.410583 0.513062 0.481140 1445641308 0.580139 -0.410583 0.513062 0.481140 1445641308 0.580139 -0.410583 0.513062 0.481140 1445641308 0.580139 -0.410583 0.513062 0.481140 1445641308 0.580139 -0.410583 0.513062 0.481140 1445641308 0.564148 -0.368774 0.534729 0.509644 1445641308 0.564148 -0.368774 0.534729 0.509644 1445641308 0.564148 -0.368774 0.534729 0.509644 1445641308 0.564148 -0.368774 0.534729 0.509644 1445641308 0.564148 -0.368774 0.534729 0.509644 1445641308 0.564148 -0.368774 0.534729 0.509644 1445641308 0.561584 -0.356079 0.524902 0.531189 1445641308 0.561584 -0.356079 0.524902 0.531189 1445641308 0.561584 -0.356079 0.524902 0.531189 1445641308 0.561584 -0.356079 0.524902 0.531189 1445641308 0.561584 -0.356079 0.524902 0.531189 1445641308 0.561584 -0.356079 0.524902 0.531189 1445641308 0.574707 -0.356384 0.512268 0.529358 1445641308 0.574707 -0.356384 0.512268 0.529358 1445641308 0.574707 -0.356384 0.512268 0.529358 1445641308 0.574707 -0.356384 0.512268 0.529358 1445641308 0.574707 -0.356384 0.512268 0.529358 1445641308 
0.565430 -0.514099 0.368958 0.528931 1445641310 0.565430 -0.514099 0.368958 0.528931 1445641310 0.565613 -0.516052 0.365845 0.528992 1445641310 0.565613 -0.516052 0.365845 0.528992 1445641310 0.565613 -0.516052 0.365845 0.528992 1445641310 0.565613 -0.516052 0.365845 0.528992 1445641310 0.565613 -0.516052 0.365845 0.528992 1445641310 0.565613 -0.516052 0.365845 0.528992 1445641310 0.565735 -0.516907 0.364319 0.529114 1445641310 0.565735 -0.516907 0.364319 0.529114 1445641310 0.565735 -0.516907 0.364319 0.529114 1445641310 0.565735 -0.516907 0.364319 0.529114 1445641310 0.565735 -0.516907 0.364319 0.529114 1445641310 0.565735 -0.516907 0.364319 0.529114 1445641310 0.565735 -0.516907 0.364319 0.529114 1445641310 0.567871 -0.516174 0.362122 0.528992 1445641310 0.567871 -0.516174 0.362122 0.528992 1445641310 0.567871 -0.516174 0.362122 0.528992 1445641310 0.567871 -0.516174 0.362122 0.528992 1445641310 0.567871 -0.516174 0.362122 0.528992 1445641310 0.567871 -0.516174 0.362122 0.528992 1445641310 0.568176 -0.517273 0.357483 0.530823 1445641310 0.568176 -0.517273 0.357483 0.530823 1445641310 0.568176 -0.517273 0.357483 0.530823 1445641310 0.568176 -0.517273 0.357483 0.530823 1445641310 0.568176 -0.517273 0.357483 0.530823 1445641310 0.568176 -0.517273 0.357483 0.530823 1445641310 0.564697 -0.520264 0.354370 0.533691 1445641310 0.564697 -0.520264 0.354370 0.533691 1445641310 0.564697 -0.520264 0.354370 0.533691 1445641310 0.564697 -0.520264 0.354370 0.533691 1445641310 0.564697 -0.520264 0.354370 0.533691 1445641310 0.564697 -0.520264 0.354370 0.533691 1445641310 0.564697 -0.520264 0.354370 0.533691 1445641310 0.562134 -0.521545 0.353638 0.535583 1445641310 0.562134 -0.521545 0.353638 0.535583 1445641310 0.562134 -0.521545 0.353638 0.535583 1445641310 0.562134 -0.521545 0.353638 0.535583 1445641310 0.562134 -0.521545 0.353638 0.535583 1445641310 0.562134 -0.521545 0.353638 0.535583 1445641310 0.563965 -0.518799 0.355347 0.535217 1445641310 0.563965 -0.518799 0.355347 0.535217 1445641310 0.563965 -0.518799 0.355347 0.535217 1445641310 0.563965 -0.518799 0.355347 0.535217 1445641310 0.563965 -0.518799 0.355347 0.535217 1445641310 0.563965 -0.518799 0.355347 0.535217 1445641310 0.564697 -0.516846 0.357483 0.534851 1445641310 0.564697 -0.516846 0.357483 0.534851 1445641310 0.564697 -0.516846 0.357483 0.534851 1445641310 0.564697 -0.516846 0.357483 0.534851 1445641310 0.564697 -0.516846 0.357483 0.534851 1445641310 0.564697 -0.516846 0.357483 0.534851 1445641310 0.564636 -0.516479 0.359985 0.533630 1445641310 0.564636 -0.516479 0.359985 0.533630 1445641310 0.564636 -0.516479 0.359985 0.533630 1445641310 0.564636 -0.516479 0.359985 0.533630 1445641310 0.564636 -0.516479 0.359985 0.533630 1445641310 0.564636 -0.516479 0.359985 0.533630 1445641310 0.564636 -0.516479 0.359985 0.533630 1445641310 0.565552 -0.515320 0.363892 0.531128 1445641310 0.565552 -0.515320 0.363892 0.531128 1445641310 0.565552 -0.515320 0.363892 0.531128 1445641310 0.565552 -0.515320 0.363892 0.531128 1445641310 0.565552 -0.515320 0.363892 0.531128 1445641310 0.565552 -0.515320 0.363892 0.531128 1445641310 0.565857 -0.513611 0.367126 0.530273 1445641310 0.565857 -0.513611 0.367126 0.530273 1445641310 0.565857 -0.513611 0.367126 0.530273 1445641310 0.565857 -0.513611 0.367126 0.530273 1445641310 0.565857 -0.513611 0.367126 0.530273 1445641310 0.565857 -0.513611 0.367126 0.530273 1445641310 0.569214 -0.507385 0.371765 0.529480 1445641310 0.569214 -0.507385 0.371765 0.529480 1445641310 0.569214 -0.507385 0.371765 0.529480 1445641310 0.569214 -0.507385 0.371765 0.529480 1445641310 0.569214 -0.507385 0.371765 0.529480 1445641310 0.569214 -0.507385 0.371765 0.529480 1445641310 0.576843 -0.496033 0.378479 0.527100 1445641310 0.576843 -0.496033 0.378479 0.527100 1445641310 0.576843 -0.496033 0.378479 0.527100 1445641310 0.576843 -0.496033 0.378479 0.527100 1445641310 0.576843 -0.496033 0.378479 0.527100 1445641310 0.576843 -0.496033 0.378479 0.527100 1445641310 0.582886 -0.487122 0.383423 0.525269 1445641310 0.582886 -0.487122 0.383423 0.525269 1445641310 0.582886 -0.487122 0.383423 0.525269 1445641310 0.582886 -0.487122 0.383423 0.525269 1445641310 0.582886 -0.487122 0.383423 0.525269 1445641310 0.582886 -0.487122 0.383423 0.525269 1445641310 0.573914 -0.496643 0.379333 0.529175 1445641311 0.573914 -0.496643 0.379333 0.529175 1445641311 0.573914 -0.496643 0.379333 0.529175 1445641311 0.573914 -0.496643 0.379333 0.529175 1445641311 0.573914 -0.496643 0.379333 0.529175 1445641311 0.573914 -0.496643 0.379333 0.529175 1445641311 0.562134 -0.511780 0.370911 0.533325 1445641311 0.562134 -0.511780 0.370911 0.533325 1445641311 0.562134 -0.511780 0.370911 0.533325 1445641311 0.562134 -0.511780 0.370911 0.533325 1445641311 0.562134 -0.511780 0.370911 0.533325 1445641311 0.562134 -0.511780 0.370911 0.533325 1445641311 0.560059 -0.515869 0.364502 0.536011 1445641311 0.560059 -0.515869 0.364502 0.536011 1445641311 0.560059 -0.515869 0.364502 0.536011 1445641311 0.560059 -0.515869 0.364502 0.536011 1445641311 0.560059 -0.515869 0.364502 0.536011 1445641311 0.560059 -0.515869 0.364502 0.536011 1445641311 0.563354 -0.512756 0.358337 0.539734 1445641311 0.563354 -0.512756 0.358337 0.539734 1445641311 0.563354 -0.512756 0.358337 0.539734 1445641311 0.563354 -0.512756 0.358337 0.539734 1445641311 0.563354 -0.512756 0.358337 0.539734 1445641311 0.563354 -0.512756 0.358337 0.539734 1445641311 0.564453 -0.509460 0.353638 0.544739 1445641311 0.564453 -0.509460 0.353638 0.544739 1445641311 0.564453 -0.509460 0.353638 0.544739 1445641311 0.564453 -0.509460 0.353638 0.544739 1445641311 0.564453 -0.509460 0.353638 0.544739 1445641311 0.564453 -0.509460 0.353638 0.544739 1445641311 0.559204 -0.512512 0.350952 0.548950 1445641311 0.559204 -0.512512 0.350952 0.548950 1445641311 0.559204 -0.512512 0.350952 0.548950 1445641311 0.559204 -0.512512 0.350952 0.548950 1445641311 0.559204 -0.512512 0.350952 0.548950 1445641311 0.556091 -0.514893 0.352600 0.548828 1445641311 0.556091 -0.514893 0.352600 0.548828 1445641311 0.556091 -0.514893 0.352600 0.548828 1445641311 0.556091 -0.514893 0.352600 0.548828 1445641311 0.556091 -0.514893 0.352600 0.548828 1445641311 0.556091 -0.514893 0.352600 0.548828 1445641311 0.558716 -0.513733 0.355896 0.545105 1445641311 0.558716 -0.513733 0.355896 0.545105 1445641311 0.558716 -0.513733 0.355896 0.545105 1445641311 0.558716 -0.513733 0.355896 0.545105 1445641311 0.558716 -0.513733 0.355896 0.545105 1445641311 0.558716 -0.513733 0.355896 0.545105 1445641311 0.558716 -0.513733 0.355896 0.545105 1445641311 0.561584 -0.512817 0.357666 0.541931 1445641311 0.561584 -0.512817 0.357666 0.541931 1445641311 0.561584 -0.512817 0.357666 0.541931 1445641311 0.561584 -0.512817 0.357666 0.541931 1445641311 0.561584 -0.512817 0.357666 0.541931 1445641311 0.561584 -0.512817 0.357666 0.541931 1445641311 0.563354 -0.512390 0.358582 0.539856 1445641311 0.563354 -0.512390 0.358582 0.539856 1445641311 0.563354 -0.512390 0.358582 0.539856 1445641311 0.563354 -0.512390 0.358582 0.539856 1445641311 0.563354 -0.512390 0.358582 0.539856 1445641311 0.563354 -0.512390 0.358582 0.539856 1445641311 0.563354 -0.512390 0.358582 0.539856 1445641311 0.564453 -0.509644 0.362793 0.538452 1445641311 0.564453 -0.509644 0.362793 0.538452 1445641311 0.564453 -0.509644 0.362793 0.538452 1445641311 0.564453 -0.509644 0.362793 0.538452 1445641311 0.564453 -0.509644 0.362793 0.538452 1445641311 0.564453 -0.509644 0.362793 0.538452 1445641311 0.562805 -0.506592 0.368530 0.539246 1445641311 0.562805 -0.506592 0.368530 0.539246 1445641311 0.562805 -0.506592 0.368530 0.539246 1445641311 0.562805 -0.506592 0.368530 0.539246 1445641311 0.565369 -0.500366 0.370850 0.540710 1445641311 0.565369 -0.500366 0.370850 0.540710 1445641311 0.565369 -0.500366 0.370850 0.540710 1445641311 0.565369 -0.500366 0.370850 0.540710 1445641311 0.565369 -0.500366 0.370850 0.540710 1445641311 0.565369 -0.500366 0.370850 0.540710 1445641311 0.577881 -0.485535 0.377136 0.536743 1445641311 0.577881 -0.485535 0.377136 0.536743 1445641311 0.577881 -0.485535 0.377136 0.536743 1445641311 0.577881 -0.485535 0.377136 0.536743 1445641311 0.577881 -0.485535 0.377136 0.536743 1445641311 0.577881 -0.485535 0.377136 0.536743 1445641311 0.578552 -0.481934 0.380615 0.536743 1445641311 0.578552 -0.481934 0.380615 0.536743 1445641311 0.578552 -0.481934 0.380615 0.536743 1445641311 0.578552 -0.481934 0.380615 0.536743 1445641311 0.578552 -0.481934 0.380615 0.536743 1445641311 0.578552 -0.481934 0.380615 0.536743 1445641311 0.557556 -0.505188 0.368225 0.546082 1445641311 0.557556 -0.505188 0.368225 0.546082 1445641311 0.557556 -0.505188 0.368225 0.546082 1445641311 0.557556 -0.505188 0.368225 0.546082 1445641311 0.557556 -0.505188 0.368225 0.546082 1445641311 0.557556 -0.505188 0.368225 0.546082 1445641311 0.544861 -0.522217 0.354919 0.551697 1445641311 0.544861 -0.522217 0.354919 0.551697 1445641311 0.544861 -0.522217 0.354919 0.551697 1445641311 0.544861 -0.522217 0.354919 0.551697 1445641311 0.544861 -0.522217 0.354919 0.551697 1445641311 0.544861 -0.522217 0.354919 0.551697 1445641311 0.546692 -0.521729 0.348145 0.554626 1445641311 0.546692 -0.521729 0.348145 0.554626 1445641311 0.546692 -0.521729 0.348145 0.554626 1445641311 0.546692 -0.521729 0.348145 0.554626 1445641311 0.546692 -0.521729 0.348145 0.554626 1445641311 0.546692 -0.521729 0.348145 0.554626 1445641311 0.549072 -0.517090 0.343140 0.559814 1445641311 0.549072 -0.517090 0.343140 0.559814 1445641312 0.549072 -0.517090 0.343140 0.559814 1445641312 0.549072 -0.517090 0.343140 0.559814 1445641312 0.549072 -0.517090 0.343140 0.559814 1445641312 0.549072 -0.517090 0.343140 0.559814 1445641312 0.548401 -0.514282 0.338806 0.565613 1445641312 0.548401 -0.514282 0.338806 0.565613 1445641312 0.548401 -0.514282 0.338806 0.565613 1445641312 0.548401 -0.514282 0.338806 0.565613 1445641312 0.548401 -0.514282 0.338806 0.565613 1445641312 0.548401 -0.514282 0.338806 0.565613 1445641312 0.545105 -0.516174 0.335876 0.568787 1445641312 0.545105 -0.516174 0.335876 0.568787 1445641312 0.545105 -0.516174 0.335876 0.568787 1445641312 0.545105 -0.516174 0.335876 0.568787 1445641312 0.545105 -0.516174 0.335876 0.568787 1445641312 0.545105 -0.516174 0.335876 0.568787 1445641312 0.545105 -0.516174 0.335876 0.568787 1445641312 0.541443 -0.520264 0.332336 0.570679 1445641312 0.541443 -0.520264 0.332336 0.570679 1445641312 0.541443 -0.520264 0.332336 0.570679 1445641312 0.541443 -0.520264 0.332336 0.570679 1445641312 0.541443 -0.520264 0.332336 0.570679 1445641312 0.542297 -0.520874 0.332153 0.569397 1445641312 0.542297 -0.520874 0.332153 0.569397 1445641312 0.542297 -0.520874 0.332153 0.569397 1445641312 0.542297 -0.520874 0.332153 0.569397 1445641312 0.542297 -0.520874 0.332153 0.569397 1445641312 0.542297 -0.520874 0.332153 0.569397 1445641312 0.542297 -0.520874 0.332153 0.569397 1445641312 0.546997 -0.515991 0.338257 0.565735 1445641312 0.546997 -0.515991 0.338257 0.565735 1445641312 0.546997 -0.515991 0.338257 0.565735 1445641312 0.546997 -0.515991 0.338257 0.565735 1445641312 0.546997 -0.515991 0.338257 0.565735 1445641312 0.546997 -0.515991 0.338257 0.565735 1445641312 0.548767 -0.513489 0.342773 0.563599 1445641312 0.548767 -0.513489 0.342773 0.563599 1445641312 0.548767 -0.513489 0.342773 0.563599 1445641312 0.548767 -0.513489 0.342773 0.563599 1445641312 0.548767 -0.513489 0.342773 0.563599 1445641312 0.548767 -0.513489 0.342773 0.563599 1445641312 0.548767 -0.513489 0.342773 0.563599 1445641312 0.550110 -0.512268 0.346619 0.560974 1445641312 0.550110 -0.512268 0.346619 0.560974 1445641312 0.550110 -0.512268 0.346619 0.560974 1445641312 0.550110 -0.512268 0.346619 0.560974 1445641312 0.550110 -0.512268 0.346619 0.560974 1445641312 0.550537 -0.510254 0.353516 0.558167 1445641312 0.550537 -0.510254 0.353516 0.558167 1445641312 0.550537 -0.510254 0.353516 0.558167 1445641312 0.550537 -0.510254 0.353516 0.558167 1445641312 0.550537 -0.510254 0.353516 0.558167 1445641312 0.550537 -0.510254 0.353516 0.558167 1445641312 0.549988 -0.508118 0.360107 0.556396 1445641312 0.549988 -0.508118 0.360107 0.556396 1445641312 0.549988 -0.508118 0.360107 0.556396 1445641312 0.549988 -0.508118 0.360107 0.556396 1445641312 0.549988 -0.508118 0.360107 0.556396 1445641312 0.549988 -0.508118 0.360107 0.556396 1445641312 0.549988 -0.508118 0.360107 0.556396 1445641312 0.553040 -0.503540 0.363770 0.555176 1445641312 0.553040 -0.503540 0.363770 0.555176 1445641312 0.553040 -0.503540 0.363770 0.555176 1445641312 0.553040 -0.503540 0.363770 0.555176 1445641312 0.553040 -0.503540 0.363770 0.555176 1445641312 0.553040 -0.503540 0.363770 0.555176 1445641312 0.562256 -0.494141 0.368958 0.550903 1445641312 0.562256 -0.494141 0.368958 0.550903 1445641312 0.562256 -0.494141 0.368958 0.550903 1445641312 0.562256 -0.494141 0.368958 0.550903 1445641312 0.562256 -0.494141 0.368958 0.550903 1445641312 0.562256 -0.494141 0.368958 0.550903 1445641312 0.561035 -0.495056 0.367615 0.552246 1445641312 0.561035 -0.495056 0.367615 0.552246 1445641312 0.561035 -0.495056 0.367615 0.552246 1445641312 0.561035 -0.495056 0.367615 0.552246 1445641312 0.561035 -0.495056 0.367615 0.552246 1445641312 0.561035 -0.495056 0.367615 0.552246 1445641312 0.545593 -0.512878 0.357178 0.558289 1445641312 0.545593 -0.512878 0.357178 0.558289 1445641312 0.545593 -0.512878 0.357178 0.558289 1445641312 0.545593 -0.512878 0.357178 0.558289 1445641312 0.545593 -0.512878 0.357178 0.558289 1445641312 0.545593 -0.512878 0.357178 0.558289 1445641312 0.538574 -0.522827 0.348389 0.561401 1445641312 0.538574 -0.522827 0.348389 0.561401 1445641312 0.538574 -0.522827 0.348389 0.561401 1445641312 0.538574 -0.522827 0.348389 0.561401 1445641312 0.538574 -0.522827 0.348389 0.561401 1445641312 0.538574 -0.522827 0.348389 0.561401 1445641312 0.539978 -0.522461 0.342529 0.563965 1445641312 0.539978 -0.522461 0.342529 0.563965 1445641312 0.539978 -0.522461 0.342529 0.563965 1445641312 0.539978 -0.522461 0.342529 0.563965 1445641312 0.539978 -0.522461 0.342529 0.563965 1445641312 0.539978 -0.522461 0.342529 0.563965 1445641312 0.539978 -0.522461 0.342529 0.563965 1445641312 0.538269 -0.521729 0.337830 0.569092 1445641312 0.538269 -0.521729 0.337830 0.569092 1445641312 0.538269 -0.521729 0.337830 0.569092 1445641312 0.538269 -0.521729 0.337830 0.569092 1445641312 0.538269 -0.521729 0.337830 0.569092 1445641312 0.538269 -0.521729 0.337830 0.569092 1445641312 0.533875 -0.522034 0.335388 0.574402 1445641312 0.533875 -0.522034 0.335388 0.574402 1445641312 0.533875 -0.522034 0.335388 0.574402 1445641312 0.533875 -0.522034 0.335388 0.574402 1445641312 0.533875 -0.522034 0.335388 0.574402 1445641312 0.533875 -0.522034 0.335388 0.574402 1445641312 0.531555 -0.522461 0.336853 0.575256 1445641312 0.531555 -0.522461 0.336853 0.575256 1445641312 0.531555 -0.522461 0.336853 0.575256 1445641312 0.531555 -0.522461 0.336853 0.575256 1445641313 0.531555 -0.522461 0.336853 0.575256 1445641313 0.531555 -0.522461 0.336853 0.575256 1445641313 0.533081 -0.521912 0.338928 0.573181 1445641313 0.533081 -0.521912 0.338928 0.573181 1445641313 0.533081 -0.521912 0.338928 0.573181 1445641313 0.533081 -0.521912 0.338928 0.573181 1445641313 0.533081 -0.521912 0.338928 0.573181 1445641313 0.533081 -0.521912 0.338928 0.573181 1445641313 0.533081 -0.521912 0.338928 0.573181 1445641313 0.537415 -0.520386 0.342712 0.568176 1445641313 0.537415 -0.520386 0.342712 0.568176 1445641313 0.537415 -0.520386 0.342712 0.568176 1445641313 0.537415 -0.520386 0.342712 0.568176 1445641313 0.537415 -0.520386 0.342712 0.568176 1445641313 0.537415 -0.520386 0.342712 0.568176 1445641313 0.541504 -0.518860 0.347290 0.562927 1445641313 0.541504 -0.518860 0.347290 0.562927 1445641313 0.541504 -0.518860 0.347290 0.562927 1445641313 0.541504 -0.518860 0.347290 0.562927 1445641313 0.541504 -0.518860 0.347290 0.562927 1445641313 0.541504 -0.518860 0.347290 0.562927 1445641313 0.541504 -0.518860 0.347290 0.562927 1445641313 0.543945 -0.518555 0.351379 0.558289 1445641313 0.543945 -0.518555 0.351379 0.558289 1445641313 0.543945 -0.518555 0.351379 0.558289 1445641313 0.543945 -0.518555 0.351379 0.558289 1445641313 0.543945 -0.518555 0.351379 0.558289 1445641313 0.543945 -0.518555 0.351379 0.558289 1445641313 0.545593 -0.517395 0.355042 0.555481 1445641313 0.545593 -0.517395 0.355042 0.555481 1445641313 0.545593 -0.517395 0.355042 0.555481 1445641313 0.545593 -0.517395 0.355042 0.555481 1445641313 0.545593 -0.517395 0.355042 0.555481 1445641313 0.545593 -0.517395 0.355042 0.555481 1445641313 0.545593 -0.517395 0.355042 0.555481 1445641313 0.547302 -0.515259 0.355896 0.555237 1445641313 0.547302 -0.515259 0.355896 0.555237 1445641313 0.547302 -0.515259 0.355896 0.555237 1445641313 0.547302 -0.515259 0.355896 0.555237 1445641313 0.547302 -0.515259 0.355896 0.555237 1445641313 0.547302 -0.515259 0.355896 0.555237 1445641313 0.554749 -0.508179 0.357117 0.553528 1445641313 0.554749 -0.508179 0.357117 0.553528 1445641313 0.554749 -0.508179 0.357117 0.553528 1445641313 0.556885 -0.506775 0.355042 0.554016 1445641313 0.556885 -0.506775 0.355042 0.554016 1445641313 0.556885 -0.506775 0.355042 0.554016 1445641313 0.556885 -0.506775 0.355042 0.554016 1445641313 0.556885 -0.506775 0.355042 0.554016 1445641313 0.556885 -0.506775 0.355042 0.554016 1445641313 0.548157 -0.518311 0.343750 0.559204 1445641313 0.548157 -0.518311 0.343750 0.559204 1445641313 0.548157 -0.518311 0.343750 0.559204 1445641313 0.548157 -0.518311 0.343750 0.559204 1445641313 0.548157 -0.518311 0.343750 0.559204 1445641313 0.548157 -0.518311 0.343750 0.559204 1445641313 0.541748 -0.527649 0.334351 0.562378 1445641313 0.541748 -0.527649 0.334351 0.562378 1445641313 0.541748 -0.527649 0.334351 0.562378 1445641313 0.541748 -0.527649 0.334351 0.562378 1445641313 0.541748 -0.527649 0.334351 0.562378 1445641313 0.541748 -0.527649 0.334351 0.562378 1445641313 0.541748 -0.527649 0.334351 0.562378 1445641313 0.538940 -0.531189 0.327576 0.565735 1445641313 0.538940 -0.531189 0.327576 0.565735 1445641313 0.538940 -0.531189 0.327576 0.565735 1445641313 0.538940 -0.531189 0.327576 0.565735 1445641313 0.538940 -0.531189 0.327576 0.565735 1445641313 0.538940 -0.531189 0.327576 0.565735 1445641313 0.535156 -0.531921 0.323242 0.571045 1445641313 0.535156 -0.531921 0.323242 0.571045 1445641313 0.535156 -0.531921 0.323242 0.571045 1445641313 0.535156 -0.531921 0.323242 0.571045 1445641313 0.535156 -0.531921 0.323242 0.571045 1445641313 0.535828 -0.529053 0.324402 0.572449 1445641313 0.535828 -0.529053 0.324402 0.572449 1445641313 0.535828 -0.529053 0.324402 0.572449 1445641313 0.535828 -0.529053 0.324402 0.572449 1445641313 0.535828 -0.529053 0.324402 0.572449 1445641313 0.535828 -0.529053 0.324402 0.572449 1445641313 0.535828 -0.529053 0.324402 0.572449 1445641313 0.538086 -0.526550 0.326050 0.571655 1445641313 0.538086 -0.526550 0.326050 0.571655 1445641313 0.538086 -0.526550 0.326050 0.571655 1445641313 0.538086 -0.526550 0.326050 0.571655 1445641313 0.538086 -0.526550 0.326050 0.571655 1445641313 0.538086 -0.526550 0.326050 0.571655 1445641313 0.538879 -0.528442 0.325195 0.569641 1445641313 0.538879 -0.528442 0.325195 0.569641 1445641313 0.538879 -0.528442 0.325195 0.569641 1445641313 0.538879 -0.528442 0.325195 0.569641 1445641313 0.538879 -0.528442 0.325195 0.569641 1445641313 0.538879 -0.528442 0.325195 0.569641 1445641313 0.541504 -0.529724 0.327759 0.564514 1445641313 0.541504 -0.529724 0.327759 0.564514 1445641313 0.541504 -0.529724 0.327759 0.564514 1445641313 0.541504 -0.529724 0.327759 0.564514 1445641313 0.541504 -0.529724 0.327759 0.564514 1445641313 0.541504 -0.529724 0.327759 0.564514 1445641313 0.541504 -0.529724 0.327759 0.564514 1445641313 0.543457 -0.530823 0.331177 0.559570 1445641313 0.543457 -0.530823 0.331177 0.559570 1445641313 0.543457 -0.530823 0.331177 0.559570 1445641313 0.543457 -0.530823 0.331177 0.559570 1445641313 0.543457 -0.530823 0.331177 0.559570 1445641313 0.543457 -0.530823 0.331177 0.559570 1445641313 0.543457 -0.530823 0.331177 0.559570 1445641313 0.546082 -0.528992 0.336060 0.555847 1445641313 0.546082 -0.528992 0.336060 0.555847 1445641313 0.546082 -0.528992 0.336060 0.555847 1445641313 0.546082 -0.528992 0.336060 0.555847 1445641314 0.546082 -0.528992 0.336060 0.555847 1445641314 0.546082 -0.528992 0.336060 0.555847 1445641314 0.552551 -0.521423 0.341614 0.553284 1445641314 0.552551 -0.521423 0.341614 0.553284 1445641314 0.552551 -0.521423 0.341614 0.553284 1445641314 0.552551 -0.521423 0.341614 0.553284 1445641314 0.552551 -0.521423 0.341614 0.553284 1445641314 0.552551 -0.521423 0.341614 0.553284 1445641314 0.562317 -0.510010 0.346130 0.551208 1445641314 0.562317 -0.510010 0.346130 0.551208 1445641314 0.562317 -0.510010 0.346130 0.551208 1445641314 0.562317 -0.510010 0.346130 0.551208 1445641314 0.562317 -0.510010 0.346130 0.551208 1445641314 0.562317 -0.510010 0.346130 0.551208 1445641314 0.567200 -0.503357 0.349426 0.550293 1445641314 0.567200 -0.503357 0.349426 0.550293 1445641314 0.567200 -0.503357 0.349426 0.550293 1445641314 0.567200 -0.503357 0.349426 0.550293 1445641314 0.567200 -0.503357 0.349426 0.550293 1445641314 0.565125 -0.505981 0.347778 0.550964 1445641314 0.565125 -0.505981 0.347778 0.550964 1445641314 0.565125 -0.505981 0.347778 0.550964 1445641314 0.565125 -0.505981 0.347778 0.550964 1445641314 0.565125 -0.505981 0.347778 0.550964 1445641314 0.565125 -0.505981 0.347778 0.550964 1445641314 0.565125 -0.505981 0.347778 0.550964 1445641314 0.557434 -0.516724 0.339539 0.554016 1445641314 0.557434 -0.516724 0.339539 0.554016 1445641314 0.557434 -0.516724 0.339539 0.554016 1445641314 0.557434 -0.516724 0.339539 0.554016 1445641314 0.557434 -0.516724 0.339539 0.554016 1445641314 0.553345 -0.522766 0.330139 0.558105 1445641314 0.553345 -0.522766 0.330139 0.558105 1445641314 0.553345 -0.522766 0.330139 0.558105 1445641314 0.553345 -0.522766 0.330139 0.558105 1445641314 0.553345 -0.522766 0.330139 0.558105 1445641314 0.553345 -0.522766 0.330139 0.558105 1445641314 0.552917 -0.523438 0.322144 0.562561 1445641314 0.552917 -0.523438 0.322144 0.562561 1445641314 0.552917 -0.523438 0.322144 0.562561 1445641314 0.552917 -0.523438 0.322144 0.562561 1445641314 0.552917 -0.523438 0.322144 0.562561 1445641314 0.552917 -0.523438 0.322144 0.562561 1445641314 0.553040 -0.521484 0.318787 0.566162 1445641314 0.553040 -0.521484 0.318787 0.566162 1445641314 0.553040 -0.521484 0.318787 0.566162 1445641314 0.553040 -0.521484 0.318787 0.566162 1445641314 0.553040 -0.521484 0.318787 0.566162 1445641314 0.553040 -0.521484 0.318787 0.566162 1445641314 0.551880 -0.521118 0.320251 0.566833 1445641314 0.551880 -0.521118 0.320251 0.566833 1445641314 0.551880 -0.521118 0.320251 0.566833 1445641314 0.551880 -0.521118 0.320251 0.566833 1445641314 0.551880 -0.521118 0.320251 0.566833 1445641314 0.551880 -0.521118 0.320251 0.566833 1445641314 0.551880 -0.521118 0.320251 0.566833 1445641314 0.550110 -0.522766 0.323730 0.565002 1445641314 0.550110 -0.522766 0.323730 0.565002 1445641314 0.550110 -0.522766 0.323730 0.565002 1445641314 0.550110 -0.522766 0.323730 0.565002 1445641314 0.550110 -0.522766 0.323730 0.565002 1445641314 0.550110 -0.522766 0.323730 0.565002 1445641314 0.550903 -0.523926 0.326904 0.561340 1445641314 0.550903 -0.523926 0.326904 0.561340 1445641314 0.550903 -0.523926 0.326904 0.561340 1445641314 0.550903 -0.523926 0.326904 0.561340 1445641314 0.550903 -0.523926 0.326904 0.561340 1445641314 0.550903 -0.523926 0.326904 0.561340 1445641314 0.551941 -0.524658 0.330261 0.557678 1445641314 0.551941 -0.524658 0.330261 0.557678 1445641314 0.551941 -0.524658 0.330261 0.557678 1445641314 0.551941 -0.524658 0.330261 0.557678 1445641314 0.551941 -0.524658 0.330261 0.557678 1445641314 0.551941 -0.524658 0.330261 0.557678 1445641314 0.553467 -0.523682 0.334229 0.554626 1445641314 0.553467 -0.523682 0.334229 0.554626 1445641314 0.553467 -0.523682 0.334229 0.554626 1445641314 0.553467 -0.523682 0.334229 0.554626 1445641314 0.553467 -0.523682 0.334229 0.554626 1445641314 0.553467 -0.523682 0.334229 0.554626 1445641314 0.554688 -0.521362 0.339966 0.552124 1445641314 0.554688 -0.521362 0.339966 0.552124 1445641314 0.554688 -0.521362 0.339966 0.552124 1445641314 0.554688 -0.521362 0.339966 0.552124 1445641314 0.554688 -0.521362 0.339966 0.552124 1445641314 0.554688 -0.521362 0.339966 0.552124 1445641314 0.553589 -0.520630 0.343079 0.552063 1445641314 0.553589 -0.520630 0.343079 0.552063 1445641314 0.553589 -0.520630 0.343079 0.552063 1445641314 0.553589 -0.520630 0.343079 0.552063 1445641314 0.553589 -0.520630 0.343079 0.552063 1445641314 0.555664 -0.517090 0.343384 0.553101 1445641314 0.555664 -0.517090 0.343384 0.553101 1445641314 0.555664 -0.517090 0.343384 0.553101 1445641314 0.555664 -0.517090 0.343384 0.553101 1445641314 0.555664 -0.517090 0.343384 0.553101 1445641314 0.555664 -0.517090 0.343384 0.553101 1445641314 0.561096 -0.510010 0.343567 0.554077 1445641314 0.561096 -0.510010 0.343567 0.554077 1445641314 0.561096 -0.510010 0.343567 0.554077 1445641314 0.561096 -0.510010 0.343567 0.554077 1445641314 0.561096 -0.510010 0.343567 0.554077 1445641314 0.561096 -0.510010 0.343567 0.554077 1445641314 0.557129 -0.511719 0.339294 0.559082 1445641314 0.557129 -0.511719 0.339294 0.559082 1445641314 0.557129 -0.511719 0.339294 0.559082 1445641314 0.557129 -0.511719 0.339294 0.559082 1445641314 0.557129 -0.511719 0.339294 0.559082 1445641315 0.557129 -0.511719 0.339294 0.559082 1445641315 0.543579 -0.525085 0.326416 0.567627 1445641315 0.543579 -0.525085 0.326416 0.567627 1445641315 0.543579 -0.525085 0.326416 0.567627 1445641315 0.543579 -0.525085 0.326416 0.567627 1445641315 0.543579 -0.525085 0.326416 0.567627 1445641315 0.543579 -0.525085 0.326416 0.567627 1445641315 0.535645 -0.533691 0.316223 0.572876 1445641315 0.535645 -0.533691 0.316223 0.572876 1445641315 0.535645 -0.533691 0.316223 0.572876 1445641315 0.535645 -0.533691 0.316223 0.572876 1445641315 0.535645 -0.533691 0.316223 0.572876 1445641315 0.535645 -0.533691 0.316223 0.572876 1445641315 0.535645 -0.533691 0.316223 0.572876 1445641315 0.535828 -0.531982 0.315002 0.575012 1445641315 0.535828 -0.531982 0.315002 0.575012 1445641315 0.535828 -0.531982 0.315002 0.575012 1445641315 0.535828 -0.531982 0.315002 0.575012 1445641315 0.535828 -0.531982 0.315002 0.575012 1445641315 0.535828 -0.531982 0.315002 0.575012 1445641315 0.538391 -0.524170 0.321716 0.576050 1445641315 0.538391 -0.524170 0.321716 0.576050 1445641315 0.538391 -0.524170 0.321716 0.576050 1445641315 0.538391 -0.524170 0.321716 0.576050 1445641315 0.538391 -0.524170 0.321716 0.576050 1445641315 0.538391 -0.524170 0.321716 0.576050 1445641315 0.538391 -0.524170 0.321716 0.576050 1445641315 0.542908 -0.514954 0.332581 0.573975 1445641315 0.542908 -0.514954 0.332581 0.573975 1445641315 0.542908 -0.514954 0.332581 0.573975 1445641315 0.542908 -0.514954 0.332581 0.573975 1445641315 0.542908 -0.514954 0.332581 0.573975 1445641315 0.542908 -0.514954 0.332581 0.573975 1445641315 0.544800 -0.511658 0.337952 0.571960 1445641315 0.544800 -0.511658 0.337952 0.571960 1445641315 0.544800 -0.511658 0.337952 0.571960 1445641315 0.544800 -0.511658 0.337952 0.571960 1445641315 0.544800 -0.511658 0.337952 0.571960 1445641315 0.544800 -0.511658 0.337952 0.571960 1445641315 0.546021 -0.512085 0.339478 0.569519 1445641315 0.546021 -0.512085 0.339478 0.569519 1445641315 0.546021 -0.512085 0.339478 0.569519 1445641315 0.546021 -0.512085 0.339478 0.569519 1445641315 0.546021 -0.512085 0.339478 0.569519 1445641315 0.546021 -0.512085 0.339478 0.569519 1445641315 0.546021 -0.512085 0.339478 0.569519 1445641315 0.547791 -0.510803 0.342590 0.567139 1445641315 
0.595764 -0.357666 0.520874 0.495667 1445641317 0.595764 -0.357666 0.520874 0.495667 1445641317 0.595764 -0.357666 0.520874 0.495667 1445641317 0.595764 -0.357666 0.520874 0.495667 1445641317 0.580750 -0.322327 0.534912 0.522156 1445641317 0.580750 -0.322327 0.534912 0.522156 1445641317 0.580750 -0.322327 0.534912 0.522156 1445641317 0.580750 -0.322327 0.534912 0.522156 1445641317 0.580750 -0.322327 0.534912 0.522156 1445641317 0.580750 -0.322327 0.534912 0.522156 1445641317 0.580750 -0.322327 0.534912 0.522156 1445641317 0.573853 -0.305969 0.530518 0.543579 1445641317 0.573853 -0.305969 0.530518 0.543579 1445641317 0.573853 -0.305969 0.530518 0.543579 1445641317 0.573853 -0.305969 0.530518 0.543579 1445641317 0.573853 -0.305969 0.530518 0.543579 1445641317 0.573853 -0.305969 0.530518 0.543579 1445641317 0.575867 -0.306030 0.522034 0.549683 1445641317 0.575867 -0.306030 0.522034 0.549683 1445641317 0.575867 -0.306030 0.522034 0.549683 1445641317 0.575867 -0.306030 0.522034 0.549683 1445641317 0.575867 -0.306030 0.522034 0.549683 1445641317 0.575867 -0.306030 0.522034 0.549683 1445641317 0.575867 -0.306030 0.522034 0.549683 1445641317 0.585876 -0.322083 0.514648 0.536743 1445641317 0.585876 -0.322083 0.514648 0.536743 1445641317 0.585876 -0.322083 0.514648 0.536743 1445641317 0.585876 -0.322083 0.514648 0.536743 1445641317 0.585876 -0.322083 0.514648 0.536743 1445641317 0.585876 -0.322083 0.514648 0.536743 1445641317 0.585876 -0.322083 0.514648 0.536743 1445641317 0.594727 -0.349426 0.513184 0.510620 1445641317 0.594727 -0.349426 0.513184 0.510620 1445641317 0.594727 -0.349426 0.513184 0.510620 1445641317 0.594727 -0.349426 0.513184 0.510620 1445641317 0.594727 -0.349426 0.513184 0.510620 1445641317 0.594727 -0.349426 0.513184 0.510620 1445641317 0.592224 -0.376770 0.521057 0.485535 1445641317 0.592224 -0.376770 0.521057 0.485535 1445641317 0.592224 -0.376770 0.521057 0.485535 1445641317 0.592224 -0.376770 0.521057 0.485535 1445641317 0.592224 -0.376770 0.521057 0.485535 1445641317 0.592224 -0.376770 0.521057 0.485535 1445641317 0.597717 -0.399536 0.510681 0.471375 1445641317 0.597717 -0.399536 0.510681 0.471375 1445641317 0.597717 -0.399536 0.510681 0.471375 1445641317 0.597717 -0.399536 0.510681 0.471375 1445641317 0.597717 -0.399536 0.510681 0.471375 1445641317 0.597229 -0.422607 0.495300 0.468262 1445641317 0.597229 -0.422607 0.495300 0.468262 1445641317 0.597229 -0.422607 0.495300 0.468262 1445641317 0.597229 -0.422607 0.495300 0.468262 1445641317 0.597229 -0.422607 0.495300 0.468262 1445641317 0.597229 -0.422607 0.495300 0.468262 1445641317 0.597229 -0.422607 0.495300 0.468262 1445641317 0.598450 -0.447815 0.472839 0.466553 1445641317 0.598450 -0.447815 0.472839 0.466553 1445641317 0.598450 -0.447815 0.472839 0.466553 1445641317 0.598450 -0.447815 0.472839 0.466553 1445641317 0.598450 -0.447815 0.472839 0.466553 1445641317 0.598450 -0.447815 0.472839 0.466553 1445641317 0.601257 -0.473450 0.456177 0.454102 1445641317 0.601257 -0.473450 0.456177 0.454102 1445641317 0.601257 -0.473450 0.456177 0.454102 1445641317 0.601257 -0.473450 0.456177 0.454102 1445641317 0.601257 -0.473450 0.456177 0.454102 1445641317 0.601257 -0.473450 0.456177 0.454102 1445641317 0.606812 -0.491455 0.442688 0.440735 1445641317 0.606812 -0.491455 0.442688 0.440735 1445641317 0.606812 -0.491455 0.442688 0.440735 1445641317 0.606812 -0.491455 0.442688 0.440735 1445641317 0.606812 -0.491455 0.442688 0.440735 1445641317 0.606812 -0.491455 0.442688 0.440735 1445641317 0.606812 -0.491455 0.442688 0.440735 1445641317 0.608093 -0.491699 0.439575 0.441772 1445641317 0.608093 -0.491699 0.439575 0.441772 1445641318 0.608093 -0.491699 0.439575 0.441772 1445641318 0.608093 -0.491699 0.439575 0.441772 1445641318 0.608093 -0.491699 0.439575 0.441772 1445641318 0.608093 -0.491699 0.439575 0.441772 1445641318 0.611511 -0.475342 0.449341 0.445129 1445641318 0.611511 -0.475342 0.449341 0.445129 1445641318 0.611511 -0.475342 0.449341 0.445129 1445641318 0.611511 -0.475342 0.449341 0.445129 1445641318 0.611511 -0.475342 0.449341 0.445129 1445641318 0.611511 -0.475342 0.449341 0.445129 1445641318 0.611206 -0.445251 0.477661 0.447205 1445641318 0.611206 -0.445251 0.477661 0.447205 1445641318 0.611206 -0.445251 0.477661 0.447205 1445641318 0.611206 -0.445251 0.477661 0.447205 1445641318 0.611206 -0.445251 0.477661 0.447205 1445641318 0.611206 -0.445251 0.477661 0.447205 1445641318 0.592896 -0.406982 0.509583 0.472351 1445641318 0.592896 -0.406982 0.509583 0.472351 1445641318 0.592896 -0.406982 0.509583 0.472351 1445641318 0.592896 -0.406982 0.509583 0.472351 1445641318 0.592896 -0.406982 0.509583 0.472351 1445641318 0.592896 -0.406982 0.509583 0.472351 1445641318 0.592896 -0.406982 0.509583 0.472351 1445641318 0.571716 -0.369324 0.535522 0.499878 1445641318 0.571716 -0.369324 0.535522 0.499878 1445641318 0.571716 -0.369324 0.535522 0.499878 1445641318 0.571716 -0.369324 0.535522 0.499878 1445641318 0.571716 -0.369324 0.535522 0.499878 1445641318 0.571716 -0.369324 0.535522 0.499878 1445641318 0.558716 -0.348022 0.540527 0.523926 1445641318 0.558716 -0.348022 0.540527 0.523926 1445641318 0.558716 -0.348022 0.540527 0.523926 1445641318 0.558716 -0.348022 0.540527 0.523926 1445641318 0.558716 -0.348022 0.540527 0.523926 1445641318 0.558716 -0.348022 0.540527 0.523926 1445641318 0.555786 -0.344299 0.531799 0.538208 1445641318 0.555786 -0.344299 0.531799 0.538208 1445641318 0.555786 -0.344299 0.531799 0.538208 1445641318 0.555786 -0.344299 0.531799 0.538208 1445641318 0.555786 -0.344299 0.531799 0.538208 1445641318 0.555786 -0.344299 0.531799 0.538208 1445641318 0.555786 -0.344299 0.531799 0.538208 1445641318 0.564697 -0.352234 0.524841 0.530640 1445641318 0.564697 -0.352234 0.524841 0.530640 1445641318 0.564697 -0.352234 0.524841 0.530640 1445641318 0.564697 -0.352234 0.524841 0.530640 1445641318 0.564697 -0.352234 0.524841 0.530640 1445641318 0.564697 -0.352234 0.524841 0.530640 1445641318 0.575378 -0.368469 0.523621 0.508911 1445641318 0.575378 -0.368469 0.523621 0.508911 1445641318 0.575378 -0.368469 0.523621 0.508911 1445641318 0.575378 -0.368469 0.523621 0.508911 1445641318 0.575378 -0.368469 0.523621 0.508911 1445641318 0.575378 -0.368469 0.523621 0.508911 1445641318 0.579224 -0.391785 0.521362 0.489014 1445641318 0.579224 -0.391785 0.521362 0.489014 1445641318 0.579224 -0.391785 0.521362 0.489014 1445641318 0.579224 -0.391785 0.521362 0.489014 1445641318 0.579224 -0.391785 0.521362 0.489014 1445641318 0.579224 -0.391785 0.521362 0.489014 1445641318 0.585632 -0.414063 0.512268 0.472290 1445641318 0.585632 -0.414063 0.512268 0.472290 1445641318 0.585632 -0.414063 0.512268 0.472290 1445641318 0.585632 -0.414063 0.512268 0.472290 1445641318 0.585632 -0.414063 0.512268 0.472290 1445641318 0.585632 -0.414063 0.512268 0.472290 1445641318 0.591492 -0.428711 0.494019 0.471375 1445641318 0.591492 -0.428711 0.494019 0.471375 1445641318 0.591492 -0.428711 0.494019 0.471375 1445641318 0.591492 -0.428711 0.494019 0.471375 1445641318 0.591492 -0.428711 0.494019 0.471375 1445641318 0.591492 -0.428711 0.494019 0.471375 1445641318 0.591492 -0.428711 0.494019 0.471375 1445641318 0.587463 -0.449890 0.476868 0.474365 1445641318 0.587463 -0.449890 0.476868 0.474365 1445641318 0.587463 -0.449890 0.476868 0.474365 1445641318 0.587463 -0.449890 0.476868 0.474365 1445641318 0.587463 -0.449890 0.476868 0.474365 1445641318 0.587463 -0.449890 0.476868 0.474365 1445641318 0.590149 -0.473511 0.458374 0.466187 1445641318 0.590149 -0.473511 0.458374 0.466187 1445641318 0.590149 -0.473511 0.458374 0.466187 1445641318 0.590149 -0.473511 0.458374 0.466187 1445641318 0.590149 -0.473511 0.458374 0.466187 1445641318 0.590149 -0.473511 0.458374 0.466187 1445641318 0.595886 -0.484741 0.448730 0.456665 1445641318 0.595886 -0.484741 0.448730 0.456665 1445641318 0.595886 -0.484741 0.448730 0.456665 1445641318 0.595886 -0.484741 0.448730 0.456665 1445641318 0.595886 -0.484741 0.448730 0.456665 1445641318 0.595886 -0.484741 0.448730 0.456665 1445641318 0.595886 -0.484741 0.448730 0.456665 1445641318 0.597229 -0.479675 0.451721 0.457275 1445641318 0.597229 -0.479675 0.451721 0.457275 1445641318 0.597229 -0.479675 0.451721 0.457275 1445641318 0.597229 -0.479675 0.451721 0.457275 1445641318 0.597229 -0.479675 0.451721 0.457275 1445641318 0.597229 -0.479675 0.451721 0.457275 1445641318 0.601990 -0.454468 0.472351 0.455933 1445641318 0.601990 -0.454468 0.472351 0.455933 1445641318 0.601990 -0.454468 0.472351 0.455933 1445641318 0.601990 -0.454468 0.472351 0.455933 1445641318 0.601990 -0.454468 0.472351 0.455933 1445641318 0.601990 -0.454468 0.472351 0.455933 1445641318 0.591003 -0.415955 0.505432 0.471436 1445641318 0.591003 -0.415955 0.505432 0.471436 1445641318 0.591003 -0.415955 0.505432 0.471436 1445641318 0.591003 -0.415955 0.505432 0.471436 1445641318 0.591003 -0.415955 0.505432 0.471436 1445641318 0.591003 -0.415955 0.505432 0.471436 1445641318 0.573242 -0.384033 0.526611 0.496460 1445641318 0.573242 -0.384033 0.526611 0.496460 1445641318 0.573242 -0.384033 0.526611 0.496460 1445641318 0.573242 -0.384033 0.526611 0.496460 1445641319 0.573242 -0.384033 0.526611 0.496460 1445641319 0.573242 -0.384033 0.526611 0.496460 1445641319 0.573242 -0.384033 0.526611 0.496460 1445641319 0.562378 -0.362183 0.533386 0.517639 1445641319 0.562378 -0.362183 0.533386 0.517639 1445641319 0.562378 -0.362183 0.533386 0.517639 1445641319 0.562378 -0.362183 0.533386 0.517639 1445641319 0.562378 -0.362183 0.533386 0.517639 1445641319 0.562378 -0.362183 0.533386 0.517639 1445641319 0.557739 -0.352844 0.529480 0.532898 1445641319 0.557739 -0.352844 0.529480 0.532898 1445641319 0.557739 -0.352844 0.529480 0.532898 1445641319 0.557739 -0.352844 0.529480 0.532898 1445641319 0.557739 -0.352844 0.529480 0.532898 1445641319 0.557739 -0.352844 0.529480 0.532898 1445641319 0.564148 -0.357056 0.523804 0.528931 1445641319 0.564148 -0.357056 0.523804 0.528931 1445641319 0.564148 -0.357056 0.523804 0.528931 1445641319 0.564148 -0.357056 0.523804 0.528931 1445641319 0.564148 -0.357056 0.523804 0.528931 1445641319 0.564148 -0.357056 0.523804 0.528931 1445641319 0.564148 -0.357056 0.523804 0.528931 1445641319 0.578125 -0.372070 0.520386 0.506470 1445641319 0.578125 -0.372070 0.520386 0.506470 1445641319 0.578125 -0.372070 0.520386 0.506470 1445641319 0.578125 -0.372070 0.520386 0.506470 1445641319 0.578125 -0.372070 0.520386 0.506470 1445641319 0.578125 -0.372070 0.520386 0.506470 1445641319 0.579407 -0.394409 0.519348 0.488831 1445641319 0.579407 -0.394409 0.519348 0.488831 1445641319 0.579407 -0.394409 0.519348 0.488831 1445641319 0.579407 -0.394409 0.519348 0.488831 1445641319 0.579407 -0.394409 0.519348 0.488831 1445641319 0.579407 -0.394409 0.519348 0.488831 1445641319 0.579773 -0.411560 0.511475 0.482544 1445641319 0.579773 -0.411560 0.511475 0.482544 1445641319 0.579773 -0.411560 0.511475 0.482544 1445641319 0.579773 -0.411560 0.511475 0.482544 1445641319 0.579773 -0.411560 0.511475 0.482544 1445641319 0.579773 -0.411560 0.511475 0.482544 1445641319 0.575745 -0.418213 0.498840 0.494690 1445641319 0.575745 -0.418213 0.498840 0.494690 1445641319 0.575745 -0.418213 0.498840 0.494690 1445641319 0.575745 -0.418213 0.498840 0.494690 1445641319 0.575745 -0.418213 0.498840 0.494690 1445641319 0.575745 -0.418213 0.498840 0.494690 1445641319 0.575745 -0.418213 0.498840 0.494690 1445641319 0.575134 -0.466431 0.461792 0.488159 1445641319 0.575134 -0.466431 0.461792 0.488159 1445641319 0.575134 -0.466431 0.461792 0.488159 1445641319 0.575134 -0.466431 0.461792 0.488159 1445641319 0.575134 -0.466431 0.461792 0.488159 1445641319 0.575134 -0.466431 0.461792 0.488159 1445641319 0.588074 -0.499390 0.432312 0.466736 1445641319 0.588074 -0.499390 0.432312 0.466736 1445641319 0.588074 -0.499390 0.432312 0.466736 1445641319 0.588074 -0.499390 0.432312 0.466736 1445641319 0.588074 -0.499390 0.432312 0.466736 1445641319 0.588074 -0.499390 0.432312 0.466736 1445641319 0.595581 -0.500183 0.433899 0.454651 1445641319 0.595581 -0.500183 0.433899 0.454651 1445641319 0.595581 -0.500183 0.433899 0.454651 1445641319 0.595581 -0.500183 0.433899 0.454651 1445641319 0.595581 -0.500183 0.433899 0.454651 1445641319 0.595581 -0.500183 0.433899 0.454651 1445641319 0.604858 -0.474915 0.453430 0.450439 1445641319 0.604858 -0.474915 0.453430 0.450439 1445641319 0.604858 -0.474915 0.453430 0.450439 1445641319 0.604858 -0.474915 0.453430 0.450439 1445641319 0.604858 -0.474915 0.453430 0.450439 1445641319 0.604858 -0.474915 0.453430 0.450439 1445641319 0.604858 -0.474915 0.453430 0.450439 1445641319 0.609741 -0.446533 0.478149 0.447327 1445641319 0.609741 -0.446533 0.478149 0.447327 1445641319 0.609741 -0.446533 0.478149 0.447327 1445641319 0.609741 -0.446533 0.478149 0.447327 1445641319 0.609741 -0.446533 0.478149 0.447327 1445641319 0.609741 -0.446533 0.478149 0.447327 1445641319 0.596497 -0.417297 0.502319 0.466553 1445641319 0.596497 -0.417297 0.502319 0.466553 1445641319 0.596497 -0.417297 0.502319 0.466553 1445641319 0.596497 -0.417297 0.502319 0.466553 1445641319 0.596497 -0.417297 0.502319 0.466553 1445641319 0.596497 -0.417297 0.502319 0.466553 1445641319 0.596497 -0.417297 0.502319 0.466553 1445641319 0.581787 -0.381653 0.520081 0.495239 1445641319 0.581787 -0.381653 0.520081 0.495239 1445641319 0.581787 -0.381653 0.520081 0.495239 1445641319 0.581787 -0.381653 0.520081 0.495239 1445641319 0.581787 -0.381653 0.520081 0.495239 1445641319 0.581787 -0.381653 0.520081 0.495239 1445641319 0.570374 -0.348267 0.527954 0.523987 1445641319 0.570374 -0.348267 0.527954 0.523987 1445641319 0.570374 -0.348267 0.527954 0.523987 1445641319 0.570374 -0.348267 0.527954 0.523987 1445641319 0.570374 -0.348267 0.527954 0.523987 1445641319 0.570374 -0.348267 0.527954 0.523987 1445641319 0.563049 -0.336548 0.524963 0.542236 1445641319 0.563049 -0.336548 0.524963 0.542236 1445641319 0.563049 -0.336548 0.524963 0.542236 1445641319 0.563049 -0.336548 0.524963 0.542236 1445641319 0.563049 -0.336548 0.524963 0.542236 1445641319 0.563049 -0.336548 0.524963 0.542236 1445641319 0.568787 -0.342712 0.522461 0.534790 1445641319 0.568787 -0.342712 0.522461 0.534790 1445641319 0.568787 -0.342712 0.522461 0.534790 1445641319 0.568787 -0.342712 0.522461 0.534790 1445641319 0.568787 -0.342712 0.522461 0.534790 1445641319 0.568787 -0.342712 0.522461 0.534790 1445641319 0.568787 -0.342712 0.522461 0.534790 1445641319 0.579590 -0.363770 0.520020 0.511108 1445641319 0.579590 -0.363770 0.520020 0.511108 1445641319 0.579590 -0.363770 0.520020 0.511108 1445641319 0.579590 -0.363770 0.520020 0.511108 1445641320 0.579590 -0.363770 0.520020 0.511108 1445641320 0.579590 -0.363770 0.520020 0.511108 1445641320 0.577881 -0.390320 0.516174 0.497192 1445641320 0.577881 -0.390320 0.516174 0.497192 1445641320 0.577881 -0.390320 0.516174 0.497192 1445641320 0.577881 -0.390320 0.516174 0.497192 1445641320 0.577881 -0.390320 0.516174 0.497192 1445641320 0.577881 -0.390320 0.516174 0.497192 1445641320 0.572876 -0.422180 0.508606 0.484619 1445641320 0.572876 -0.422180 0.508606 0.484619 1445641320 0.572876 -0.422180 0.508606 0.484619 1445641320 0.572876 -0.422180 0.508606 0.484619 1445641320 0.572876 -0.422180 0.508606 0.484619 1445641320 0.572876 -0.422180 0.508606 0.484619 1445641320 0.567871 -0.438049 0.489685 0.495789 1445641320 0.567871 -0.438049 0.489685 0.495789 1445641320 0.567871 -0.438049 0.489685 0.495789 1445641320 0.567871 -0.438049 0.489685 0.495789 1445641320 0.567871 -0.438049 0.489685 0.495789 1445641320 0.567871 -0.438049 0.489685 0.495789 1445641320 0.567871 -0.438049 0.489685 0.495789 1445641320 0.556519 -0.480957 0.459717 0.497620 1445641320 0.556519 -0.480957 0.459717 0.497620 1445641320 0.556519 -0.480957 0.459717 0.497620 1445641320 0.556519 -0.480957 0.459717 0.497620 1445641320 0.556519 -0.480957 0.459717 0.497620 1445641320 0.556519 -0.480957 0.459717 0.497620 1445641320 0.577881 -0.505371 0.439514 0.466309 1445641320 0.577881 -0.505371 0.439514 0.466309 1445641320 0.577881 -0.505371 0.439514 0.466309 1445641320 0.577881 -0.505371 0.439514 0.466309 1445641320 0.577881 -0.505371 0.439514 0.466309 1445641320 0.588989 -0.511047 0.430054 0.454834 1445641320 0.588989 -0.511047 0.430054 0.454834 1445641320 0.588989 -0.511047 0.430054 0.454834 1445641320 0.588989 -0.511047 0.430054 0.454834 1445641320 0.588989 -0.511047 0.430054 0.454834 1445641320 0.588989 -0.511047 0.430054 0.454834 1445641320 0.588989 -0.511047 0.430054 0.454834 1445641320 0.595459 -0.501343 0.436584 0.450989 1445641320 0.595459 -0.501343 0.436584 0.450989 1445641320 0.595459 -0.501343 0.436584 0.450989 1445641320 0.595459 -0.501343 0.436584 0.450989 1445641320 0.595459 -0.501343 0.436584 0.450989 1445641320 0.595459 -0.501343 0.436584 0.450989 1445641320 0.604980 -0.482971 0.447144 0.448059 1445641320 0.604980 -0.482971 0.447144 0.448059 1445641320 0.604980 -0.482971 0.447144 0.448059 1445641320 0.604980 -0.482971 0.447144 0.448059 1445641320 0.604980 -0.482971 0.447144 0.448059 1445641320 0.604980 -0.482971 0.447144 0.448059 1445641320 0.604980 -0.482971 0.447144 0.448059 1445641320 0.604919 -0.443420 0.484680 0.449890 1445641320 0.604919 -0.443420 0.484680 0.449890 1445641320 0.604919 -0.443420 0.484680 0.449890 1445641320 0.604919 -0.443420 0.484680 0.449890 1445641320 0.604919 -0.443420 0.484680 0.449890 1445641320 0.604919 -0.443420 0.484680 0.449890 1445641320 0.583069 -0.394958 0.520386 0.482849 1445641320 0.583069 -0.394958 0.520386 0.482849 1445641320 0.583069 -0.394958 0.520386 0.482849 1445641320 0.583069 -0.394958 0.520386 0.482849 1445641320 0.583069 -0.394958 0.520386 0.482849 1445641320 0.583069 -0.394958 0.520386 0.482849 1445641320 0.560791 -0.359802 0.542542 0.511475 1445641320 0.560791 -0.359802 0.542542 0.511475 1445641320 0.560791 -0.359802 0.542542 0.511475 1445641320 0.560791 -0.359802 0.542542 0.511475 1445641320 0.560791 -0.359802 0.542542 0.511475 1445641320 0.560791 -0.359802 0.542542 0.511475 1445641320 0.560791 -0.359802 0.542542 0.511475 1445641320 0.551086 -0.339539 0.543396 0.534424 1445641320 0.551086 -0.339539 0.543396 0.534424 1445641320 0.551086 -0.339539 0.543396 0.534424 1445641320 0.551086 -0.339539 0.543396 0.534424 1445641320 0.551086 -0.339539 0.543396 0.534424 1445641320 0.551086 -0.339539 0.543396 0.534424 1445641320 0.553406 -0.338928 0.534851 0.541077 1445641320 0.553406 -0.338928 0.534851 0.541077 1445641320 0.553406 -0.338928 0.534851 0.541077 1445641320 0.553406 -0.338928 0.534851 0.541077 1445641320 0.553406 -0.338928 0.534851 0.541077 1445641320 0.553406 -0.338928 0.534851 0.541077 1445641320 0.553406 -0.338928 0.534851 0.541077 1445641320 0.567993 -0.351440 0.525452 0.526978 1445641320 0.567993 -0.351440 0.525452 0.526978 1445641320 0.567993 -0.351440 0.525452 0.526978 1445641320 0.567993 -0.351440 0.525452 0.526978 1445641320 0.567993 -0.351440 0.525452 0.526978 1445641320 0.567993 -0.351440 0.525452 0.526978 1445641320 0.579529 -0.373352 0.520752 0.503479 1445641320 0.579529 -0.373352 0.520752 0.503479 1445641320 0.579529 -0.373352 0.520752 0.503479 1445641320 0.579529 -0.373352 0.520752 0.503479 1445641320 0.579529 -0.373352 0.520752 0.503479 1445641320 0.579529 -0.373352 0.520752 0.503479 1445641320 0.584778 -0.399719 0.515442 0.482178 1445641320 0.584778 -0.399719 0.515442 0.482178 1445641320 0.584778 -0.399719 0.515442 0.482178 1445641320 0.584778 -0.399719 0.515442 0.482178 1445641320 0.584778 -0.399719 0.515442 0.482178 1445641320 0.584778 -0.399719 0.515442 0.482178 1445641320 0.584717 -0.419495 0.510254 0.470825 1445641320 0.584717 -0.419495 0.510254 0.470825 1445641320 0.584717 -0.419495 0.510254 0.470825 1445641320 0.584717 -0.419495 0.510254 0.470825 1445641320 0.584717 -0.419495 0.510254 0.470825 1445641320 0.584717 -0.419495 0.510254 0.470825 1445641320 0.584351 -0.440186 0.490356 0.473572 1445641320 0.584351 -0.440186 0.490356 0.473572 1445641320 0.584351 -0.440186 0.490356 0.473572 1445641320 0.584351 -0.440186 0.490356 0.473572 1445641320 0.584351 -0.440186 0.490356 0.473572 1445641321 0.589600 -0.471069 0.469055 0.458679 1445641321 0.589600 -0.471069 0.469055 0.458679 1445641321 0.589600 -0.471069 0.469055 0.458679 1445641321 0.589600 -0.471069 0.469055 0.458679 1445641321 0.589600 -0.471069 0.469055 0.458679 1445641321 0.589600 -0.471069 0.469055 0.458679 1445641321 0.609070 -0.490784 0.456238 0.424194 1445641321 0.609070 -0.490784 0.456238 0.424194 1445641321 0.609070 -0.490784 0.456238 0.424194 1445641321 0.609070 -0.490784 0.456238 0.424194 1445641321 0.609070 -0.490784 0.456238 0.424194 1445641321 0.609070 -0.490784 0.456238 0.424194 1445641321 0.615173 -0.506470 0.441772 0.412170 1445641321 0.615173 -0.506470 0.441772 0.412170 1445641321 0.615173 -0.506470 0.441772 0.412170 1445641321 0.615173 -0.506470 0.441772 0.412170 1445641321 0.615173 -0.506470 0.441772 0.412170 1445641321 0.615173 -0.506470 0.441772 0.412170 1445641321 0.624695 -0.498596 0.446777 0.401917 1445641321 0.624695 -0.498596 0.446777 0.401917 1445641321 0.624695 -0.498596 0.446777 0.401917 1445641321 0.624695 -0.498596 0.446777 0.401917 1445641321 0.624695 -0.498596 0.446777 0.401917 1445641321 0.624695 -0.498596 0.446777 0.401917 1445641321 0.631165 -0.481140 0.456604 0.401978 1445641321 0.631165 -0.481140 0.456604 0.401978 1445641321 0.631165 -0.481140 0.456604 0.401978 1445641321 0.631165 -0.481140 0.456604 0.401978 1445641321 0.631165 -0.481140 0.456604 0.401978 1445641321 0.631165 -0.481140 0.456604 0.401978 1445641321 0.635681 -0.463989 0.463379 0.407227 1445641321 0.635681 -0.463989 0.463379 0.407227 1445641321 0.635681 -0.463989 0.463379 0.407227 1445641321 0.635681 -0.463989 0.463379 0.407227 1445641321 0.635681 -0.463989 0.463379 0.407227 1445641321 0.635681 -0.463989 0.463379 0.407227 1445641321 0.629822 -0.433533 0.484924 0.424377 1445641321 0.629822 -0.433533 0.484924 0.424377 1445641321 0.629822 -0.433533 0.484924 0.424377 1445641321 0.629822 -0.433533 0.484924 0.424377 1445641321 0.629822 -0.433533 0.484924 0.424377 1445641321 0.629822 -0.433533 0.484924 0.424377 1445641321 0.606689 -0.391663 0.518738 0.457581 1445641321 0.606689 -0.391663 0.518738 0.457581 1445641321 0.606689 -0.391663 0.518738 0.457581 1445641321 0.606689 -0.391663 0.518738 0.457581 1445641321 0.606689 -0.391663 0.518738 0.457581 1445641321 0.606689 -0.391663 0.518738 0.457581 1445641321 0.606689 -0.391663 0.518738 0.457581 1445641321 0.581360 -0.350403 0.540161 0.497314 1445641321 0.581360 -0.350403 0.540161 0.497314 1445641321 0.581360 -0.350403 0.540161 0.497314 1445641321 0.581360 -0.350403 0.540161 0.497314 1445641321 0.581360 -0.350403 0.540161 0.497314 1445641321 0.581360 -0.350403 0.540161 0.497314 1445641321 0.562378 -0.314514 0.546814 0.534546 1445641321 0.562378 -0.314514 0.546814 0.534546 1445641321 0.562378 -0.314514 0.546814 0.534546 1445641321 0.562378 -0.314514 0.546814 0.534546 1445641321 0.562378 -0.314514 0.546814 0.534546 1445641321 0.562378 -0.314514 0.546814 0.534546 1445641321 0.562378 -0.314514 0.546814 0.534546 1445641321 0.556946 -0.302979 0.538635 0.554810 1445641321 0.556946 -0.302979 0.538635 0.554810 1445641321 0.556946 -0.302979 0.538635 0.554810 1445641321 0.556946 -0.302979 0.538635 0.554810 1445641321 0.556946 -0.302979 0.538635 0.554810 1445641321 0.556946 -0.302979 0.538635 0.554810 1445641321 0.568054 -0.307007 0.529968 0.549683 1445641321 0.568054 -0.307007 0.529968 0.549683 1445641321 0.568054 -0.307007 0.529968 0.549683 1445641321 0.568054 -0.307007 0.529968 0.549683 1445641321 0.568054 -0.307007 0.529968 0.549683 1445641321 0.568054 -0.307007 0.529968 0.549683 1445641321 0.588623 -0.330444 0.526245 0.517029 1445641321 0.588623 -0.330444 0.526245 0.517029 1445641321 0.588623 -0.330444 0.526245 0.517029 1445641321 0.588623 -0.330444 0.526245 0.517029 1445641321 0.588623 -0.330444 0.526245 0.517029 1445641321 0.588623 -0.330444 0.526245 0.517029 1445641321 0.592468 -0.363098 0.529724 0.486267 1445641321 0.592468 -0.363098 0.529724 0.486267 1445641321 0.592468 -0.363098 0.529724 0.486267 1445641321 0.592468 -0.363098 0.529724 0.486267 1445641321 0.592468 -0.363098 0.529724 0.486267 1445641321 0.592468 -0.363098 0.529724 0.486267 1445641321 0.592041 -0.392517 0.532043 0.460693 1445641321 0.592041 -0.392517 0.532043 0.460693 1445641321 0.592041 -0.392517 0.532043 0.460693 1445641321 0.592041 -0.392517 0.532043 0.460693 1445641321 0.592041 -0.392517 0.532043 0.460693 1445641321 0.592041 -0.392517 0.532043 0.460693 1445641321 0.593506 -0.411560 0.511780 0.465210 1445641321 0.593506 -0.411560 0.511780 0.465210 1445641321 0.593506 -0.411560 0.511780 0.465210 1445641321 0.593506 -0.411560 0.511780 0.465210 1445641321 0.593506 -0.411560 0.511780 0.465210 1445641321 0.593506 -0.411560 0.511780 0.465210 1445641321 0.590942 -0.447021 0.468262 0.481323 1445641321 0.590942 -0.447021 0.468262 0.481323 1445641321 0.590942 -0.447021 0.468262 0.481323 1445641321 0.590942 -0.447021 0.468262 0.481323 1445641321 0.590942 -0.447021 0.468262 0.481323 1445641321 0.590942 -0.447021 0.468262 0.481323 1445641321 0.590942 -0.447021 0.468262 0.481323 1445641321 0.608093 -0.473022 0.453125 0.448425 1445641321 0.608093 -0.473022 0.453125 0.448425 1445641321 0.608093 -0.473022 0.453125 0.448425 1445641321 0.608093 -0.473022 0.453125 0.448425 1445641321 0.608093 -0.473022 0.453125 0.448425 1445641321 0.608093 -0.473022 0.453125 0.448425 1445641321 0.644653 -0.476746 0.448608 0.394775 1445641322 0.644653 -0.476746 0.448608 0.394775 1445641322 0.644653 -0.476746 0.448608 0.394775 1445641322 0.644653 -0.476746 0.448608 0.394775 1445641322 0.644653 -0.476746 0.448608 0.394775 1445641322 0.644653 -0.476746 0.448608 0.394775 1445641322 0.648804 -0.489014 0.435913 0.387085 1445641322 0.648804 -0.489014 0.435913 0.387085 1445641322 0.648804 -0.489014 0.435913 0.387085 1445641322 0.648804 -0.489014 0.435913 0.387085 1445641322 0.648804 -0.489014 0.435913 0.387085 1445641322 0.648804 -0.489014 0.435913 0.387085 1445641322 0.640076 -0.495972 0.431213 0.397949 1445641322 0.640076 -0.495972 0.431213 0.397949 1445641322 0.640076 -0.495972 0.431213 0.397949 1445641322 0.640076 -0.495972 0.431213 0.397949 1445641322 0.640076 -0.495972 0.431213 0.397949 1445641322 0.640076 -0.495972 0.431213 0.397949 1445641322 0.642944 -0.482727 0.426392 0.414368 1445641322 0.642944 -0.482727 0.426392 0.414368 1445641322 0.642944 -0.482727 0.426392 0.414368 1445641322 0.642944 -0.482727 0.426392 0.414368 1445641322 0.642944 -0.482727 0.426392 0.414368 1445641322 0.642944 -0.482727 0.426392 0.414368 1445641322 0.642944 -0.482727 0.426392 0.414368 1445641322 0.633972 -0.456787 0.437439 0.445007 1445641322 0.633972 -0.456787 0.437439 0.445007 1445641322 0.633972 -0.456787 0.437439 0.445007 1445641322 0.633972 -0.456787 0.437439 0.445007 1445641322 0.633972 -0.456787 0.437439 0.445007 1445641322 0.601624 -0.433838 0.467529 0.480835 1445641322 0.601624 -0.433838 0.467529 0.480835 1445641322 0.601624 -0.433838 0.467529 0.480835 1445641322 0.601624 -0.433838 0.467529 0.480835 1445641322 0.601624 -0.433838 0.467529 0.480835 1445641322 0.601624 -0.433838 0.467529 0.480835 1445641322 0.570740 -0.390747 0.502747 0.518372 1445641322 0.570740 -0.390747 0.502747 0.518372 1445641322 0.570740 -0.390747 0.502747 0.518372 1445641322 0.570740 -0.390747 0.502747 0.518372 1445641322 0.570740 -0.390747 0.502747 0.518372 1445641322 0.551758 -0.350647 0.526672 0.543274 1445641322 
0.558716 -0.521057 0.365784 0.531494 1445641324 0.558716 -0.521057 0.365784 0.531494 1445641324 0.558716 -0.521057 0.365784 0.531494 1445641324 0.557922 -0.524170 0.362244 0.531616 1445641324 0.557922 -0.524170 0.362244 0.531616 1445641324 0.557922 -0.524170 0.362244 0.531616 1445641324 0.557922 -0.524170 0.362244 0.531616 1445641324 0.557922 -0.524170 0.362244 0.531616 1445641324 0.557922 -0.524170 0.362244 0.531616 1445641324 0.558716 -0.523682 0.362610 0.531067 1445641324 0.558716 -0.523682 0.362610 0.531067 1445641324 0.558716 -0.523682 0.362610 0.531067 1445641324 0.558716 -0.523682 0.362610 0.531067 1445641324 0.558716 -0.523682 0.362610 0.531067 1445641324 0.558716 -0.523682 0.362610 0.531067 1445641324 0.558228 -0.521484 0.363525 0.533142 1445641324 0.558228 -0.521484 0.363525 0.533142 1445641324 0.558228 -0.521484 0.363525 0.533142 1445641324 0.558228 -0.521484 0.363525 0.533142 1445641324 0.558228 -0.521484 0.363525 0.533142 1445641324 0.556274 -0.519531 0.363403 0.537109 1445641324 0.556274 -0.519531 0.363403 0.537109 1445641324 0.556274 -0.519531 0.363403 0.537109 1445641324 0.556274 -0.519531 0.363403 0.537109 1445641324 0.556274 -0.519531 0.363403 0.537109 1445641324 0.556274 -0.519531 0.363403 0.537109 1445641324 0.553955 -0.519653 0.360168 0.541626 1445641324 0.553955 -0.519653 0.360168 0.541626 1445641324 0.553955 -0.519653 0.360168 0.541626 1445641324 0.553955 -0.519653 0.360168 0.541626 1445641324 0.553955 -0.519653 0.360168 0.541626 1445641324 0.553955 -0.519653 0.360168 0.541626 1445641324 0.553955 -0.519043 0.355713 0.545166 1445641324 0.553955 -0.519043 0.355713 0.545166 1445641324 0.553955 -0.519043 0.355713 0.545166 1445641324 0.553955 -0.519043 0.355713 0.545166 1445641324 0.553955 -0.519043 0.355713 0.545166 1445641324 0.553955 -0.519043 0.355713 0.545166 1445641324 0.553955 -0.519043 0.355713 0.545166 1445641324 0.553284 -0.519409 0.351135 0.548401 1445641324 0.553284 -0.519409 0.351135 0.548401 1445641324 0.553284 -0.519409 0.351135 0.548401 1445641324 0.553284 -0.519409 0.351135 0.548401 1445641324 0.553284 -0.519409 0.351135 0.548401 1445641324 0.553284 -0.519409 0.351135 0.548401 1445641324 0.548340 -0.522949 0.345154 0.553711 1445641324 0.548340 -0.522949 0.345154 0.553711 1445641324 0.548340 -0.522949 0.345154 0.553711 1445641324 0.548340 -0.522949 0.345154 0.553711 1445641324 0.548340 -0.522949 0.345154 0.553711 1445641324 0.548340 -0.522949 0.345154 0.553711 1445641324 0.546143 -0.523560 0.344543 0.555786 1445641324 0.546143 -0.523560 0.344543 0.555786 1445641324 0.546143 -0.523560 0.344543 0.555786 1445641324 0.546143 -0.523560 0.344543 0.555786 1445641324 0.546143 -0.523560 0.344543 0.555786 1445641324 0.546143 -0.523560 0.344543 0.555786 1445641324 0.546143 -0.523560 0.344543 0.555786 1445641324 0.547974 -0.520508 0.347778 0.554810 1445641324 0.547974 -0.520508 0.347778 0.554810 1445641324 0.547974 -0.520508 0.347778 0.554810 1445641324 0.547974 -0.520508 0.347778 0.554810 1445641324 0.547974 -0.520508 0.347778 0.554810 1445641324 0.547974 -0.520508 0.347778 0.554810 1445641324 0.548889 -0.519165 0.350220 0.553589 1445641324 0.548889 -0.519165 0.350220 0.553589 1445641324 0.548889 -0.519165 0.350220 0.553589 1445641324 0.548889 -0.519165 0.350220 0.553589 1445641324 0.548889 -0.519165 0.350220 0.553589 1445641324 0.548889 -0.519165 0.350220 0.553589 1445641324 0.548828 -0.518982 0.351807 0.552795 1445641324 0.548828 -0.518982 0.351807 0.552795 1445641324 0.548828 -0.518982 0.351807 0.552795 1445641324 0.548828 -0.518982 0.351807 0.552795 1445641324 0.548828 -0.518982 0.351807 0.552795 1445641324 0.548828 -0.518982 0.351807 0.552795 1445641324 0.548828 -0.518982 0.351807 0.552795 1445641324 0.549316 -0.518250 0.354431 0.551331 1445641324 0.549316 -0.518250 0.354431 0.551331 1445641324 0.549316 -0.518250 0.354431 0.551331 1445641324 0.549316 -0.518250 0.354431 0.551331 1445641324 0.549316 -0.518250 0.354431 0.551331 1445641324 0.549316 -0.518250 0.354431 0.551331 1445641324 0.551453 -0.514954 0.358582 0.549622 1445641324 0.551453 -0.514954 0.358582 0.549622 1445641324 0.551453 -0.514954 0.358582 0.549622 1445641324 0.551453 -0.514954 0.358582 0.549622 1445641324 0.551453 -0.514954 0.358582 0.549622 1445641324 0.551453 -0.514954 0.358582 0.549622 1445641324 0.557007 -0.508240 0.363220 0.547241 1445641324 0.557007 -0.508240 0.363220 0.547241 1445641324 0.557007 -0.508240 0.363220 0.547241 1445641325 0.557007 -0.508240 0.363220 0.547241 1445641325 0.557007 -0.508240 0.363220 0.547241 1445641325 0.557007 -0.508240 0.363220 0.547241 1445641325 0.563660 -0.500610 0.369629 0.543091 1445641325 0.563660 -0.500610 0.369629 0.543091 1445641325 0.563660 -0.500610 0.369629 0.543091 1445641325 0.563660 -0.500610 0.369629 0.543091 1445641325 0.563660 -0.500610 0.369629 0.543091 1445641325 0.563660 -0.500610 0.369629 0.543091 1445641325 0.565857 -0.498291 0.371826 0.541443 1445641325 0.565857 -0.498291 0.371826 0.541443 1445641325 0.565857 -0.498291 0.371826 0.541443 1445641325 0.565857 -0.498291 0.371826 0.541443 1445641325 0.565857 -0.498291 0.371826 0.541443 1445641325 0.565857 -0.498291 0.371826 0.541443 1445641325 0.562073 -0.504211 0.368164 0.542480 1445641325 0.562073 -0.504211 0.368164 0.542480 1445641325 0.562073 -0.504211 0.368164 0.542480 1445641325 0.562073 -0.504211 0.368164 0.542480 1445641325 0.562073 -0.504211 0.368164 0.542480 1445641325 0.562073 -0.504211 0.368164 0.542480 1445641325 0.556641 -0.512085 0.362244 0.544617 1445641325 0.556641 -0.512085 0.362244 0.544617 1445641325 0.556641 -0.512085 0.362244 0.544617 1445641325 0.556641 -0.512085 0.362244 0.544617 1445641325 0.556641 -0.512085 0.362244 0.544617 1445641325 0.556641 -0.512085 0.362244 0.544617 1445641325 0.555969 -0.513306 0.358643 0.546570 1445641325 0.555969 -0.513306 0.358643 0.546570 1445641325 0.555969 -0.513306 0.358643 0.546570 1445641325 0.555969 -0.513306 0.358643 0.546570 1445641325 0.555969 -0.513306 0.358643 0.546570 1445641325 0.555969 -0.513306 0.358643 0.546570 1445641325 0.554993 -0.513367 0.354980 0.549866 1445641325 0.554993 -0.513367 0.354980 0.549866 1445641325 0.554993 -0.513367 0.354980 0.549866 1445641325 0.554993 -0.513367 0.354980 0.549866 1445641325 0.554993 -0.513367 0.354980 0.549866 1445641325 0.554993 -0.513367 0.354980 0.549866 1445641325 0.550476 -0.516541 0.351135 0.553894 1445641325 0.550476 -0.516541 0.351135 0.553894 1445641325 0.550476 -0.516541 0.351135 0.553894 1445641325 0.550476 -0.516541 0.351135 0.553894 1445641325 0.550476 -0.516541 0.351135 0.553894 1445641325 0.550476 -0.516541 0.351135 0.553894 1445641325 0.546875 -0.519043 0.350342 0.555664 1445641325 0.546875 -0.519043 0.350342 0.555664 1445641325 0.546875 -0.519043 0.350342 0.555664 1445641325 0.546875 -0.519043 0.350342 0.555664 1445641325 0.546875 -0.519043 0.350342 0.555664 1445641325 0.546875 -0.519043 0.350342 0.555664 1445641325 0.546875 -0.519043 0.350342 0.555664 1445641325 0.543701 -0.521912 0.349731 0.556458 1445641325 0.543701 -0.521912 0.349731 0.556458 1445641325 0.543701 -0.521912 0.349731 0.556458 1445641325 0.543701 -0.521912 0.349731 0.556458 1445641325 0.543701 -0.521912 0.349731 0.556458 1445641325 0.543701 -0.521912 0.349731 0.556458 1445641325 0.546204 -0.520020 0.352783 0.553833 1445641325 0.546204 -0.520020 0.352783 0.553833 1445641325 0.546204 -0.520020 0.352783 0.553833 1445641325 0.546204 -0.520020 0.352783 0.553833 1445641325 0.546204 -0.520020 0.352783 0.553833 1445641325 0.546204 -0.520020 0.352783 0.553833 1445641325 0.548706 -0.518127 0.355835 0.551086 1445641325 0.548706 -0.518127 0.355835 0.551086 1445641325 0.548706 -0.518127 0.355835 0.551086 1445641325 0.548706 -0.518127 0.355835 0.551086 1445641325 0.548706 -0.518127 0.355835 0.551086 1445641325 0.548706 -0.518127 0.355835 0.551086 1445641325 0.550598 -0.516785 0.360046 0.547852 1445641325 0.550598 -0.516785 0.360046 0.547852 1445641325 0.550598 -0.516785 0.360046 0.547852 1445641325 0.550598 -0.516785 0.360046 0.547852 1445641325 0.550598 -0.516785 0.360046 0.547852 1445641325 0.550598 -0.516785 0.360046 0.547852 1445641325 0.550293 -0.515259 0.365662 0.545837 1445641325 0.550293 -0.515259 0.365662 0.545837 1445641325 0.550293 -0.515259 0.365662 0.545837 1445641325 0.550293 -0.515259 0.365662 0.545837 1445641325 0.550293 -0.515259 0.365662 0.545837 1445641325 0.550293 -0.515259 0.365662 0.545837 1445641325 0.549683 -0.513184 0.369873 0.545593 1445641325 0.549683 -0.513184 0.369873 0.545593 1445641325 0.549683 -0.513184 0.369873 0.545593 1445641325 0.549683 -0.513184 0.369873 0.545593 1445641325 0.549683 -0.513184 0.369873 0.545593 1445641325 0.549683 -0.513184 0.369873 0.545593 1445641325 0.554199 -0.507141 0.373352 0.544312 1445641325 0.554199 -0.507141 0.373352 0.544312 1445641325 0.554199 -0.507141 0.373352 0.544312 1445641325 0.554199 -0.507141 0.373352 0.544312 1445641325 0.554199 -0.507141 0.373352 0.544312 1445641325 0.554199 -0.507141 0.373352 0.544312 1445641325 0.560547 -0.499756 0.377258 0.541870 1445641325 0.560547 -0.499756 0.377258 0.541870 1445641325 0.560547 -0.499756 0.377258 0.541870 1445641325 0.560547 -0.499756 0.377258 0.541870 1445641325 0.560547 -0.499756 0.377258 0.541870 1445641325 0.560547 -0.499756 0.377258 0.541870 1445641325 0.562439 -0.498169 0.379700 0.539673 1445641325 0.562439 -0.498169 0.379700 0.539673 1445641325 0.562439 -0.498169 0.379700 0.539673 1445641325 0.562439 -0.498169 0.379700 0.539673 1445641325 0.562439 -0.498169 0.379700 0.539673 1445641325 0.562439 -0.498169 0.379700 0.539673 1445641325 0.562439 -0.498169 0.379700 0.539673 1445641325 0.553650 -0.508667 0.376221 0.541382 1445641325 0.553650 -0.508667 0.376221 0.541382 1445641325 0.553650 -0.508667 0.376221 0.541382 1445641325 0.553650 -0.508667 0.376221 0.541382 1445641326 0.553650 -0.508667 0.376221 0.541382 1445641326 0.548889 -0.515869 0.372620 0.541931 1445641326 0.548889 -0.515869 0.372620 0.541931 1445641326 0.548889 -0.515869 0.372620 0.541931 1445641326 0.548889 -0.515869 0.372620 0.541931 1445641326 0.548889 -0.515869 0.372620 0.541931 1445641326 0.548889 -0.515869 0.372620 0.541931 1445641326 0.547974 -0.516235 0.368347 0.545471 1445641326 0.547974 -0.516235 0.368347 0.545471 1445641326 0.547974 -0.516235 0.368347 0.545471 1445641326 0.547974 -0.516235 0.368347 0.545471 1445641326 0.547974 -0.516235 0.368347 0.545471 1445641326 0.547974 -0.516235 0.368347 0.545471 1445641326 0.543091 -0.516724 0.363586 0.552979 1445641326 0.543091 -0.516724 0.363586 0.552979 1445641326 0.543091 -0.516724 0.363586 0.552979 1445641326 0.543091 -0.516724 0.363586 0.552979 1445641326 0.543091 -0.516724 0.363586 0.552979 1445641326 0.543091 -0.516724 0.363586 0.552979 1445641326 0.543091 -0.516724 0.363586 0.552979 1445641326 0.538086 -0.517334 0.362305 0.558167 1445641326 0.538086 -0.517334 0.362305 0.558167 1445641326 0.538086 -0.517334 0.362305 0.558167 1445641326 0.538086 -0.517334 0.362305 0.558167 1445641326 0.538086 -0.517334 0.362305 0.558167 1445641326 0.538086 -0.517334 0.362305 0.558167 1445641326 0.536133 -0.517456 0.363708 0.558960 1445641326 0.536133 -0.517456 0.363708 0.558960 1445641326 0.536133 -0.517456 0.363708 0.558960 1445641326 0.536133 -0.517456 0.363708 0.558960 1445641326 0.536133 -0.517456 0.363708 0.558960 1445641326 0.536133 -0.517456 0.363708 0.558960 1445641326 0.535583 -0.519287 0.363220 0.558105 1445641326 0.535583 -0.519287 0.363220 0.558105 1445641326 0.535583 -0.519287 0.363220 0.558105 1445641326 0.535583 -0.519287 0.363220 0.558105 1445641326 0.535583 -0.519287 0.363220 0.558105 1445641326 0.535583 -0.519287 0.363220 0.558105 1445641326 0.538269 -0.519409 0.365479 0.553955 1445641326 0.538269 -0.519409 0.365479 0.553955 1445641326 0.538269 -0.519409 0.365479 0.553955 1445641326 0.538269 -0.519409 0.365479 0.553955 1445641326 0.538269 -0.519409 0.365479 0.553955 1445641326 0.538269 -0.519409 0.365479 0.553955 1445641326 0.541687 -0.518555 0.369080 0.549011 1445641326 0.541687 -0.518555 0.369080 0.549011 1445641326 0.541687 -0.518555 0.369080 0.549011 1445641326 0.541687 -0.518555 0.369080 0.549011 1445641326 0.541687 -0.518555 0.369080 0.549011 1445641326 0.541687 -0.518555 0.369080 0.549011 1445641326 0.541687 -0.518555 0.369080 0.549011 1445641326 0.543701 -0.518127 0.371887 0.545532 1445641326 0.543701 -0.518127 0.371887 0.545532 1445641326 0.543701 -0.518127 0.371887 0.545532 1445641326 0.543701 -0.518127 0.371887 0.545532 1445641326 0.543701 -0.518127 0.371887 0.545532 1445641326 0.545105 -0.517212 0.374268 0.543335 1445641326 0.545105 -0.517212 0.374268 0.543335 1445641326 0.545105 -0.517212 0.374268 0.543335 1445641326 0.545105 -0.517212 0.374268 0.543335 1445641326 0.545105 -0.517212 0.374268 0.543335 1445641326 0.545105 -0.517212 0.374268 0.543335 1445641326 0.547302 -0.513428 0.377197 0.542725 1445641326 0.547302 -0.513428 0.377197 0.542725 1445641326 0.547302 -0.513428 0.377197 0.542725 1445641326 0.547302 -0.513428 0.377197 0.542725 1445641326 0.547302 -0.513428 0.377197 0.542725 1445641326 0.547302 -0.513428 0.377197 0.542725 1445641326 0.553101 -0.506531 0.379578 0.541626 1445641326 0.553101 -0.506531 0.379578 0.541626 1445641326 0.553101 -0.506531 0.379578 0.541626 1445641326 0.553101 -0.506531 0.379578 0.541626 1445641326 0.553101 -0.506531 0.379578 0.541626 1445641326 0.553101 -0.506531 0.379578 0.541626 1445641326 0.556274 -0.504517 0.377563 0.541687 1445641326 0.556274 -0.504517 0.377563 0.541687 1445641326 0.556274 -0.504517 0.377563 0.541687 1445641326 0.556274 -0.504517 0.377563 0.541687 1445641326 0.556274 -0.504517 0.377563 0.541687 1445641326 0.556274 -0.504517 0.377563 0.541687 1445641326 0.556274 -0.504517 0.377563 0.541687 1445641326 0.549744 -0.513550 0.369690 0.545227 1445641326 0.549744 -0.513550 0.369690 0.545227 1445641326 0.549744 -0.513550 0.369690 0.545227 1445641326 0.549744 -0.513550 0.369690 0.545227 1445641326 0.549744 -0.513550 0.369690 0.545227 1445641326 0.549744 -0.513550 0.369690 0.545227 1445641326 0.543823 -0.522278 0.360657 0.548889 1445641326 0.543823 -0.522278 0.360657 0.548889 1445641326 0.543823 -0.522278 0.360657 0.548889 1445641326 0.543823 -0.522278 0.360657 0.548889 1445641326 0.543823 -0.522278 0.360657 0.548889 1445641326 0.543823 -0.522278 0.360657 0.548889 1445641326 0.545288 -0.521667 0.356445 0.550842 1445641326 0.545288 -0.521667 0.356445 0.550842 1445641326 0.545288 -0.521667 0.356445 0.550842 1445641326 0.545288 -0.521667 0.356445 0.550842 1445641326 0.545288 -0.521667 0.356445 0.550842 1445641326 0.545288 -0.521667 0.356445 0.550842 1445641326 0.542419 -0.522400 0.352478 0.555542 1445641326 0.542419 -0.522400 0.352478 0.555542 1445641326 0.542419 -0.522400 0.352478 0.555542 1445641326 0.542419 -0.522400 0.352478 0.555542 1445641326 0.542419 -0.522400 0.352478 0.555542 1445641326 0.542419 -0.522400 0.352478 0.555542 1445641326 0.542419 -0.522400 0.352478 0.555542 1445641326 0.540161 -0.521667 0.352905 0.558105 1445641326 0.540161 -0.521667 0.352905 0.558105 1445641326 0.540161 -0.521667 0.352905 0.558105 1445641326 0.540161 -0.521667 0.352905 0.558105 1445641326 0.540161 -0.521667 0.352905 0.558105 1445641327 0.540161 -0.521667 0.352905 0.558105 1445641327 0.540039 -0.519714 0.355591 0.558350 1445641327 0.540039 -0.519714 0.355591 0.558350 1445641327 0.540039 -0.519714 0.355591 0.558350 1445641327 0.540039 -0.519714 0.355591 0.558350 1445641327 0.540039 -0.519714 0.355591 0.558350 1445641327 0.540039 -0.519714 0.355591 0.558350 1445641327 0.541321 -0.518677 0.357422 0.556885 1445641327 0.541321 -0.518677 0.357422 0.556885 1445641327 0.541321 -0.518677 0.357422 0.556885 1445641327 0.541321 -0.518677 0.357422 0.556885 1445641327 0.541321 -0.518677 0.357422 0.556885 1445641327 0.541321 -0.518677 0.357422 0.556885 1445641327 0.543152 -0.517883 0.359985 0.554199 1445641327 0.543152 -0.517883 0.359985 0.554199 1445641327 0.543152 -0.517883 0.359985 0.554199 1445641327 0.543152 -0.517883 0.359985 0.554199 1445641327 0.543152 -0.517883 0.359985 0.554199 1445641327 0.543152 -0.517883 0.359985 0.554199 1445641327 0.545471 -0.515808 0.364319 0.551025 1445641327 0.545471 -0.515808 0.364319 0.551025 1445641327 0.545471 -0.515808 0.364319 0.551025 1445641327 0.545471 -0.515808 0.364319 0.551025 1445641327 0.545471 -0.515808 0.364319 0.551025 1445641327 0.545471 -0.515808 0.364319 0.551025 1445641327 0.545715 -0.514221 0.369141 0.549011 1445641327 0.545715 -0.514221 0.369141 0.549011 1445641327 0.545715 -0.514221 0.369141 0.549011 1445641327 0.545715 -0.514221 0.369141 0.549011 1445641327 0.545715 -0.514221 0.369141 0.549011 1445641327 0.545715 -0.514221 0.369141 0.549011 1445641327 0.545715 -0.514221 0.369141 0.549011 1445641327 0.546997 -0.510071 0.374573 0.547913 1445641327 0.546997 -0.510071 0.374573 0.547913 1445641327 0.546997 -0.510071 0.374573 0.547913 1445641327 0.546997 -0.510071 0.374573 0.547913 1445641327 0.546997 -0.510071 0.374573 0.547913 1445641327 0.546997 -0.510071 0.374573 0.547913 1445641327 0.553894 -0.499573 0.380859 0.546387 1445641327 0.553894 -0.499573 0.380859 0.546387 1445641327 0.553894 -0.499573 0.380859 0.546387 1445641327 0.553894 -0.499573 0.380859 0.546387 1445641327 0.553894 -0.499573 0.380859 0.546387 1445641327 0.553894 -0.499573 0.380859 0.546387 1445641327 0.563232 -0.487793 0.384766 0.544739 1445641327 0.563232 -0.487793 0.384766 0.544739 1445641327 0.563232 -0.487793 0.384766 0.544739 1445641327 0.563232 -0.487793 0.384766 0.544739 1445641327 0.563232 -0.487793 0.384766 0.544739 1445641327 0.563232 -0.487793 0.384766 0.544739 1445641327 0.562134 -0.488953 0.381287 0.547302 1445641327 0.562134 -0.488953 0.381287 0.547302 1445641327 0.562134 -0.488953 0.381287 0.547302 1445641327 0.562134 -0.488953 0.381287 0.547302 1445641327 0.562134 -0.488953 0.381287 0.547302 1445641327 0.562134 -0.488953 0.381287 0.547302 1445641327 0.562134 -0.488953 0.381287 0.547302 1445641327 0.547729 -0.506409 0.368530 0.554688 1445641327 0.547729 -0.506409 0.368530 0.554688 1445641327 0.547729 -0.506409 0.368530 0.554688 1445641327 0.547729 -0.506409 0.368530 0.554688 1445641327 0.547729 -0.506409 0.368530 0.554688 1445641327 0.547729 -0.506409 0.368530 0.554688 1445641327 0.537354 -0.519592 0.356201 0.560730 1445641327 0.537354 -0.519592 0.356201 0.560730 1445641327 0.537354 -0.519592 0.356201 0.560730 1445641327 0.537354 -0.519592 0.356201 0.560730 1445641327 0.537354 -0.519592 0.356201 0.560730 1445641327 0.537354 -0.519592 0.356201 0.560730 1445641327 0.539490 -0.520142 0.351563 0.561035 1445641327 0.539490 -0.520142 0.351563 0.561035 1445641327 0.539490 -0.520142 0.351563 0.561035 1445641327 0.539490 -0.520142 0.351563 0.561035 1445641327 0.539490 -0.520142 0.351563 0.561035 1445641327 0.539490 -0.520142 0.351563 0.561035 1445641327 0.539490 -0.520142 0.351563 0.561035 1445641327 0.542297 -0.517029 0.349487 0.562439 1445641327 0.542297 -0.517029 0.349487 0.562439 1445641327 0.542297 -0.517029 0.349487 0.562439 1445641327 0.542297 -0.517029 0.349487 0.562439 1445641327 0.542297 -0.517029 0.349487 0.562439 1445641327 0.542297 -0.517029 0.349487 0.562439 1445641327 0.542297 -0.517029 0.349487 0.562439 1445641327 0.541199 -0.516357 0.348999 0.564514 1445641327 0.541199 -0.516357 0.348999 0.564514 1445641327 0.541199 -0.516357 0.348999 0.564514 1445641327 0.541199 -0.516357 0.348999 0.564514 1445641327 0.541199 -0.516357 0.348999 0.564514 1445641327 0.541199 -0.516357 0.348999 0.564514 1445641327 0.538147 -0.518188 0.350464 0.564758 1445641327 0.538147 -0.518188 0.350464 0.564758 1445641327 0.538147 -0.518188 0.350464 0.564758 1445641327 0.538147 -0.518188 0.350464 0.564758 1445641327 0.538147 -0.518188 0.350464 0.564758 1445641327 0.538147 -0.518188 0.350464 0.564758 1445641327 0.538574 -0.519775 0.352173 0.561829 1445641327 0.538574 -0.519775 0.352173 0.561829 1445641327 0.538574 -0.519775 0.352173 0.561829 1445641327 0.538574 -0.519775 0.352173 0.561829 1445641327 0.538574 -0.519775 0.352173 0.561829 1445641327 0.538574 -0.519775 0.352173 0.561829 1445641327 0.538574 -0.519775 0.352173 0.561829 1445641327 0.544739 -0.516724 0.358154 0.554871 1445641327 0.544739 -0.516724 0.358154 0.554871 1445641327 0.544739 -0.516724 0.358154 0.554871 1445641327 0.544739 -0.516724 0.358154 0.554871 1445641327 0.544739 -0.516724 0.358154 0.554871 1445641327 0.544739 -0.516724 0.358154 0.554871 1445641327 0.549377 -0.513550 0.364014 0.549438 1445641327 0.549377 -0.513550 0.364014 0.549438 1445641327 0.549377 -0.513550 0.364014 0.549438 1445641327 0.549377 -0.513550 0.364014 0.549438 1445641327 0.549377 -0.513550 0.364014 0.549438 1445641327 0.549377 -0.513550 0.364014 0.549438 1445641327 0.549377 -0.513550 0.364014 0.549438 1445641328 0.551086 -0.512207 0.369263 0.545471 1445641328 0.551086 -0.512207 0.369263 0.545471 1445641328 0.551086 -0.512207 0.369263 0.545471 1445641328 0.551086 -0.512207 0.369263 0.545471 1445641328 0.551086 -0.512207 0.369263 0.545471 1445641328 0.551086 -0.512207 0.369263 0.545471 1445641328 0.551086 -0.511597 0.373718 0.542969 1445641328 0.551086 -0.511597 0.373718 0.542969 1445641328 0.551086 -0.511597 0.373718 0.542969 1445641328 0.551086 -0.511597 0.373718 0.542969 1445641328 0.551086 -0.511597 0.373718 0.542969 1445641328 0.551086 -0.511597 0.373718 0.542969 1445641328 0.554626 -0.506775 0.378296 0.540710 1445641328 0.554626 -0.506775 0.378296 0.540710 1445641328 0.554626 -0.506775 0.378296 0.540710 1445641328 0.554626 -0.506775 0.378296 0.540710 1445641328 0.554626 -0.506775 0.378296 0.540710 1445641328 0.554626 -0.506775 0.378296 0.540710 1445641328 0.558594 -0.500366 0.381775 0.540161 1445641328 0.558594 -0.500366 0.381775 0.540161 1445641328 0.558594 -0.500366 0.381775 0.540161 1445641328 0.558594 -0.500366 0.381775 0.540161 1445641328 0.558594 -0.500366 0.381775 0.540161 1445641328 0.560425 -0.497742 0.381104 0.541199 1445641328 0.560425 -0.497742 0.381104 0.541199 1445641328 0.560425 -0.497742 0.381104 0.541199 1445641328 0.560425 -0.497742 0.381104 0.541199 1445641328 0.560425 -0.497742 0.381104 0.541199 1445641328 0.560425 -0.497742 0.381104 0.541199 1445641328 0.560425 -0.497742 0.381104 0.541199 1445641328 0.561646 -0.497742 0.378845 0.541504 1445641328 0.561646 -0.497742 0.378845 0.541504 1445641328 0.561646 -0.497742 0.378845 0.541504 1445641328 0.561646 -0.497742 0.378845 0.541504 1445641328 0.561646 -0.497742 0.378845 0.541504 1445641328 0.561646 -0.497742 0.378845 0.541504 1445641328 0.558960 -0.502075 0.373779 0.543823 1445641328 0.558960 -0.502075 0.373779 0.543823 1445641328 0.558960 -0.502075 0.373779 0.543823 1445641328 0.558960 -0.502075 0.373779 0.543823 1445641328 0.558960 -0.502075 0.373779 0.543823 1445641328 0.558960 -0.502075 0.373779 0.543823 1445641328 0.556274 -0.505371 0.370361 0.545837 1445641328 0.556274 -0.505371 0.370361 0.545837 1445641328 0.556274 -0.505371 0.370361 0.545837 1445641328 0.556274 -0.505371 0.370361 0.545837 1445641328 0.556274 -0.505371 0.370361 0.545837 1445641328 0.556274 -0.505371 0.370361 0.545837 1445641328 0.556274 -0.505371 0.370361 0.545837 1445641328 0.556274 -0.503906 0.369202 0.547913 1445641328 0.556274 -0.503906 0.369202 0.547913 1445641328 0.556274 -0.503906 0.369202 0.547913 1445641328 0.556274 -0.503906 0.369202 0.547913 1445641328 0.556274 -0.503906 0.369202 0.547913 1445641328 0.556274 -0.503906 0.369202 0.547913 1445641328 0.555420 -0.503235 0.367371 0.550659 1445641328 0.555420 -0.503235 0.367371 0.550659 1445641328 0.555420 -0.503235 0.367371 0.550659 1445641328 0.555420 -0.503235 0.367371 0.550659 1445641328 0.555420 -0.503235 0.367371 0.550659 1445641328 0.555420 -0.503235 0.367371 0.550659 1445641328 0.553406 -0.504944 0.363586 0.553650 1445641328 0.553406 -0.504944 0.363586 0.553650 1445641328 0.553406 -0.504944 0.363586 0.553650 1445641328 0.553406 -0.504944 0.363586 0.553650 1445641328 0.553406 -0.504944 0.363586 0.553650 1445641328 0.553406 -0.504944 0.363586 0.553650 1445641328 0.551819 -0.506775 0.358826 0.556641 1445641328 0.551819 -0.506775 0.358826 0.556641 1445641328 0.551819 -0.506775 0.358826 0.556641 1445641328 0.551819 -0.506775 0.358826 0.556641 1445641328 0.551819 -0.506775 0.358826 0.556641 1445641328 0.551819 -0.506775 0.358826 0.556641 1445641328 0.549927 -0.508850 0.355286 0.558899 1445641328 0.549927 -0.508850 0.355286 0.558899 1445641328 0.549927 -0.508850 0.355286 0.558899 1445641328 0.549927 -0.508850 0.355286 0.558899 1445641328 0.549927 -0.508850 0.355286 0.558899 1445641328 0.549927 -0.508850 0.355286 0.558899 1445641328 0.549927 -0.508850 0.355286 0.558899 1445641328 0.548157 -0.510803 0.353943 0.559753 1445641328 0.548157 -0.510803 0.353943 0.559753 1445641328 0.548157 -0.510803 0.353943 0.559753 1445641328 0.548157 -0.510803 0.353943 0.559753 1445641328 0.548157 -0.510803 0.353943 0.559753 1445641328 0.548157 -0.510803 0.353943 0.559753 1445641328 0.548645 -0.511108 0.355164 0.558167 1445641328 0.548645 -0.511108 0.355164 0.558167 1445641328 0.548645 -0.511108 0.355164 0.558167 1445641328 0.548645 -0.511108 0.355164 0.558167 1445641328 0.548645 -0.511108 0.355164 0.558167 1445641328 0.548645 -0.511108 0.355164 0.558167 1445641328 0.548645 -0.511108 0.355164 0.558167 1445641328 0.550232 -0.510315 0.357178 0.556091 1445641328 0.550232 -0.510315 0.357178 0.556091 1445641328 0.550232 -0.510315 0.357178 0.556091 1445641328 0.550232 -0.510315 0.357178 0.556091 1445641328 0.550232 -0.510315 0.357178 0.556091 1445641328 0.550232 -0.510315 0.357178 0.556091 1445641328 0.551819 -0.508850 0.359619 0.554260 1445641328 0.551819 -0.508850 0.359619 0.554260 1445641328 0.551819 -0.508850 0.359619 0.554260 1445641328 0.551819 -0.508850 0.359619 0.554260 1445641328 0.551819 -0.508850 0.359619 0.554260 1445641328 0.551819 -0.508850 0.359619 0.554260 1445641328 0.552246 -0.508240 0.362366 0.552612 1445641328 0.552246 -0.508240 0.362366 0.552612 1445641328 0.552246 -0.508240 0.362366 0.552612 1445641328 0.552246 -0.508240 0.362366 0.552612 1445641328 0.552246 -0.508240 0.362366 0.552612 1445641328 0.552246 -0.508240 0.362366 0.552612 1445641328 0.553101 -0.507385 0.365417 0.550537 1445641328 0.553101 -0.507385 0.365417 0.550537 1445641329 0.553101 -0.507385 0.365417 0.550537 1445641329 0.553101 -0.507385 0.365417 0.550537 1445641329 0.553101 -0.507385 0.365417 0.550537 1445641329 0.553101 -0.507385 0.365417 0.550537 1445641329 0.553101 -0.507385 0.365417 0.550537 1445641329 0.556885 -0.504395 0.366394 0.548767 1445641329 0.556885 -0.504395 0.366394 0.548767 1445641329 0.556885 -0.504395 0.366394 0.548767 1445641329 0.556885 -0.504395 0.366394 0.548767 1445641329 0.556885 -0.504395 0.366394 0.548767 1445641329 0.556885 -0.504395 0.366394 0.548767 1445641329 0.561829 -0.499695 0.367371 0.547363 1445641329 0.561829 -0.499695 0.367371 0.547363 1445641329 0.561829 -0.499695 0.367371 0.547363 1445641329 0.561829 -0.499695 0.367371 0.547363 1445641329 0.561829 -0.499695 0.367371 0.547363 1445641329 0.561829 -0.499695 0.367371 0.547363 1445641329 0.561951 -0.498596 0.366333 0.548950 1445641329 0.561951 -0.498596 0.366333 0.548950 1445641329 0.561951 -0.498596 0.366333 0.548950 1445641329 0.561951 -0.498596 0.366333 0.548950 1445641329 0.561951 -0.498596 0.366333 0.548950 1445641329 0.561951 -0.498596 0.366333 0.548950 1445641329 0.554260 -0.506348 0.361023 0.553223 1445641329 0.554260 -0.506348 0.361023 0.553223 1445641329 0.554260 -0.506348 0.361023 0.553223 1445641329 0.554260 -0.506348 0.361023 0.553223 1445641329 0.554260 -0.506348 0.361023 0.553223 1445641329 0.554260 -0.506348 0.361023 0.553223 1445641329 0.547119 -0.515015 0.353149 0.557373 1445641329 0.547119 -0.515015 0.353149 0.557373 1445641329 0.547119 -0.515015 0.353149 0.557373 1445641329 0.547119 -0.515015 0.353149 0.557373 1445641329 0.547119 -0.515015 0.353149 0.557373 1445641329 0.547119 -0.515015 0.353149 0.557373 1445641329 0.545715 -0.516724 0.350098 0.559082 1445641329 0.545715 -0.516724 0.350098 0.559082 1445641329 0.545715 -0.516724 0.350098 0.559082 1445641329 0.545715 -0.516724 0.350098 0.559082 1445641329 0.545715 -0.516724 0.350098 0.559082 1445641329 0.545715 -0.516724 0.350098 0.559082 1445641329 0.547302 -0.513306 0.350159 0.560608 1445641329 0.547302 -0.513306 0.350159 0.560608 1445641329 0.547302 -0.513306 0.350159 0.560608 1445641329
[truncated: 167,527 more chars]
