# Supplementary material for: Quaternion-Based Gesture Recognition Using Wireless Wearable Motion Capture Sensors
Source: Sensors (Basel). 2016 Apr 28;16(5):605. doi: 10.3390/s16050605 (PMC4883296; doi:10.3390/s16050605)
Supplement: Supplementary file 1 [file sensors-16-00605-s001.zip › MultiSensorGestureData/P11/4. Lift/Training17.txt]

-0.537476 -0.396301 -0.421814 0.613342 1445641234 -0.534302 -0.402649 -0.414368 0.617004 1445641234 -0.534302 -0.402649 -0.414368 0.617004 1445641234 -0.534302 -0.402649 -0.414368 0.617004 1445641234 -0.534302 -0.402649 -0.414368 0.617004 1445641234 -0.534302 -0.402649 -0.414368 0.617004 1445641234 -0.534302 -0.402649 -0.414368 0.617004 1445641234 -0.534485 -0.406494 -0.410156 0.617126 1445641234 -0.534485 -0.406494 -0.410156 0.617126 1445641234 -0.534485 -0.406494 -0.410156 0.617126 1445641234 -0.534485 -0.406494 -0.410156 0.617126 1445641234 -0.534485 -0.406494 -0.410156 0.617126 1445641234 -0.534485 -0.406494 -0.410156 0.617126 1445641234 -0.535339 -0.406677 -0.410645 0.615967 1445641234 -0.535339 -0.406677 -0.410645 0.615967 1445641234 -0.535339 -0.406677 -0.410645 0.615967 1445641234 -0.535339 -0.406677 -0.410645 0.615967 1445641234 -0.535339 -0.406677 -0.410645 0.615967 1445641234 -0.535339 -0.406677 -0.410645 0.615967 1445641234 -0.535339 -0.406677 -0.410645 0.615967 1445641234 -0.533813 -0.407227 -0.411133 0.616638 1445641234 -0.533813 -0.407227 -0.411133 0.616638 1445641234 -0.533813 -0.407227 -0.411133 0.616638 1445641234 -0.533813 -0.407227 -0.411133 0.616638 1445641234 -0.533813 -0.407227 -0.411133 0.616638 1445641234 -0.533813 -0.407227 -0.411133 0.616638 1445641234 -0.533569 -0.407410 -0.411194 0.616638 1445641234 -0.533569 -0.407410 -0.411194 0.616638 1445641234 -0.533569 -0.407410 -0.411194 0.616638 1445641234 -0.533569 -0.407410 -0.411194 0.616638 1445641234 -0.533569 -0.407410 -0.411194 0.616638 1445641234 -0.533569 -0.407410 -0.411194 0.616638 1445641234 -0.534790 -0.406738 -0.412476 0.615173 1445641234 -0.534790 -0.406738 -0.412476 0.615173 1445641234 -0.534790 -0.406738 -0.412476 0.615173 1445641234 -0.534790 -0.406738 -0.412476 0.615173 1445641234 -0.534790 -0.406738 -0.412476 0.615173 1445641234 -0.534790 -0.406738 -0.412476 0.615173 1445641234 -0.534485 -0.407471 -0.412415 0.615051 1445641234 -0.534485 -0.407471 -0.412415 0.615051 1445641234 -0.534485 -0.407471 -0.412415 0.615051 1445641234 -0.534485 -0.407471 -0.412415 0.615051 1445641234 -0.534485 -0.407471 -0.412415 0.615051 1445641234 -0.534485 -0.407471 -0.412415 0.615051 1445641234 -0.534485 -0.407471 -0.412415 0.615051 1445641234 -0.533936 -0.407471 -0.411987 0.615784 1445641234 -0.533936 -0.407471 -0.411987 0.615784 1445641234 -0.533936 -0.407471 -0.411987 0.615784 1445641234 -0.533936 -0.407471 -0.411987 0.615784 1445641234 -0.533936 -0.407471 -0.411987 0.615784 1445641234 -0.533936 -0.407471 -0.411987 0.615784 1445641234 -0.533447 -0.406250 -0.412109 0.616943 1445641234 -0.533447 -0.406250 -0.412109 0.616943 1445641234 -0.533447 -0.406250 -0.412109 0.616943 1445641234 -0.533447 -0.406250 -0.412109 0.616943 1445641234 -0.533447 -0.406250 -0.412109 0.616943 1445641234 -0.533447 -0.406250 -0.412109 0.616943 1445641234 -0.532043 -0.406616 -0.410339 0.619080 1445641234 -0.532043 -0.406616 -0.410339 0.619080 1445641234 -0.532043 -0.406616 -0.410339 0.619080 1445641234 -0.532043 -0.406616 -0.410339 0.619080 1445641234 -0.532043 -0.406616 -0.410339 0.619080 1445641234 -0.532043 -0.406616 -0.410339 0.619080 1445641234 -0.532959 -0.405151 -0.404663 0.622986 1445641234 -0.532959 -0.405151 -0.404663 0.622986 1445641234 -0.532959 -0.405151 -0.404663 0.622986 1445641234 -0.532959 -0.405151 -0.404663 0.622986 1445641234 -0.532959 -0.405151 -0.404663 0.622986 1445641234 -0.532959 -0.405151 -0.404663 0.622986 1445641234 -0.539551 -0.393250 -0.407104 0.623291 1445641234 -0.539551 -0.393250 -0.407104 0.623291 1445641234 -0.539551 -0.393250 -0.407104 0.623291 1445641234 -0.539551 -0.393250 -0.407104 0.623291 1445641234 -0.539551 -0.393250 -0.407104 0.623291 1445641234 -0.539551 -0.393250 -0.407104 0.623291 1445641235 -0.547485 -0.375366 -0.425110 0.615417 1445641235 -0.547485 -0.375366 -0.425110 0.615417 1445641235 -0.547485 -0.375366 -0.425110 0.615417 1445641235 -0.547485 -0.375366 -0.425110 0.615417 1445641235 -0.547485 -0.375366 -0.425110 0.615417 1445641235 -0.547485 -0.375366 -0.425110 0.615417 1445641235 -0.546692 -0.376770 -0.434753 0.608459 1445641235 -0.546692 -0.376770 -0.434753 0.608459 1445641235 -0.546692 -0.376770 -0.434753 0.608459 1445641235 -0.546692 -0.376770 -0.434753 0.608459 1445641235 -0.546692 -0.376770 -0.434753 0.608459 1445641235 -0.546692 -0.376770 -0.434753 0.608459 1445641235 -0.544678 -0.395996 -0.428101 0.602783 1445641235 -0.544678 -0.395996 -0.428101 0.602783 1445641235 -0.544678 -0.395996 -0.428101 0.602783 1445641235 -0.544678 -0.395996 -0.428101 0.602783 1445641235 -0.544678 -0.395996 -0.428101 0.602783 1445641235 -0.544678 -0.395996 -0.428101 0.602783 1445641235 -0.545837 -0.395569 -0.428894 0.601379 1445641235 -0.545837 -0.395569 -0.428894 0.601379 1445641235 -0.545837 -0.395569 -0.428894 0.601379 1445641235 -0.545837 -0.395569 -0.428894 0.601379 1445641235 -0.545837 -0.395569 -0.428894 0.601379 1445641235 -0.545837 -0.395569 -0.428894 0.601379 1445641235 -0.535278 -0.403320 -0.416016 0.614624 1445641235 -0.535278 -0.403320 -0.416016 0.614624 1445641235 -0.535278 -0.403320 -0.416016 0.614624 1445641235 -0.535278 -0.403320 -0.416016 0.614624 1445641235 -0.535278 -0.403320 -0.416016 0.614624 1445641235 -0.535278 -0.403320 -0.416016 0.614624 1445641235 -0.535278 -0.403320 -0.416016 0.614624 1445641235 -0.526062 -0.409729 -0.402649 0.627136 1445641235 -0.526062 -0.409729 -0.402649 0.627136 1445641235 -0.526062 -0.409729 -0.402649 0.627136 1445641235 -0.526062 -0.409729 -0.402649 0.627136 1445641235 -0.526062 -0.409729 -0.402649 0.627136 1445641235 -0.526062 -0.409729 -0.402649 0.627136 1445641235 -0.524109 -0.408630 -0.398376 0.632141 1445641235 -0.524109 -0.408630 -0.398376 0.632141 1445641235 -0.524109 -0.408630 -0.398376 0.632141 1445641235 -0.524109 -0.408630 -0.398376 0.632141 1445641235 -0.524109 -0.408630 -0.398376 0.632141 1445641235 -0.524109 -0.408630 -0.398376 0.632141 1445641235 -0.523865 -0.405151 -0.401001 0.632996 1445641235 -0.523865 -0.405151 -0.401001 0.632996 1445641235 -0.523865 -0.405151 -0.401001 0.632996 1445641235 -0.523865 -0.405151 -0.401001 0.632996 1445641235 -0.523865 -0.405151 -0.401001 0.632996 1445641235 -0.523865 -0.405151 -0.401001 0.632996 1445641235 -0.523865 -0.405151 -0.401001 0.632996 1445641235 -0.521851 -0.405090 -0.401062 0.634644 1445641235 -0.521851 -0.405090 -0.401062 0.634644 1445641235 -0.521851 -0.405090 -0.401062 0.634644 1445641235 -0.521851 -0.405090 -0.401062 0.634644 1445641235 -0.521851 -0.405090 -0.401062 0.634644 1445641235 -0.521851 -0.405090 -0.401062 0.634644 1445641235 -0.520508 -0.403259 -0.403931 0.635071 1445641235 -0.520508 -0.403259 -0.403931 0.635071 1445641235 -0.520508 -0.403259 -0.403931 0.635071 1445641235 -0.520508 -0.403259 -0.403931 0.635071 1445641235 -0.520508 -0.403259 -0.403931 0.635071 1445641235 -0.520508 -0.403259 -0.403931 0.635071 1445641235 -0.521423 -0.401184 -0.405396 0.634766 1445641235 -0.521423 -0.401184 -0.405396 0.634766 1445641235 -0.521423 -0.401184 -0.405396 0.634766 1445641235 -0.521423 -0.401184 -0.405396 0.634766 1445641235 -0.521423 -0.401184 -0.405396 0.634766 1445641235 -0.521423 -0.401184 -0.405396 0.634766 1445641235 -0.521423 -0.401184 -0.405396 0.634766 1445641235 -0.524475 -0.398132 -0.408386 0.632202 1445641235 -0.524475 -0.398132 -0.408386 0.632202 1445641235 -0.524475 -0.398132 -0.408386 0.632202 1445641235 -0.524475 -0.398132 -0.408386 0.632202 1445641235 -0.524475 -0.398132 -0.408386 0.632202 1445641235 -0.524475 -0.398132 -0.408386 0.632202 1445641235 -0.527405 -0.397888 -0.409607 0.629089 1445641235 -0.527405 -0.397888 -0.409607 0.629089 1445641235 -0.527405 -0.397888 -0.409607 0.629089 1445641235 -0.527405 -0.397888 -0.409607 0.629089 1445641235 -0.527405 -0.397888 -0.409607 0.629089 1445641235 -0.527405 -0.397888 -0.409607 0.629089 1445641235 -0.529968 -0.401001 -0.407410 0.626465 1445641235 -0.529968 -0.401001 -0.407410 0.626465 1445641235 -0.529968 -0.401001 -0.407410 0.626465 1445641235 -0.529968 -0.401001 -0.407410 0.626465 1445641235 -0.529968 -0.401001 -0.407410 0.626465 1445641235 -0.529968 -0.401001 -0.407410 0.626465 1445641235 -0.529968 -0.401001 -0.407410 0.626465 1445641235 -0.533020 -0.404724 -0.403503 0.623962 1445641235 -0.533020 -0.404724 -0.403503 0.623962 1445641235 -0.533020 -0.404724 -0.403503 0.623962 1445641235 -0.533020 -0.404724 -0.403503 0.623962 1445641235 -0.533020 -0.404724 -0.403503 0.623962 1445641235 -0.539490 -0.401917 -0.398315 0.623535 1445641235 -0.539490 -0.401917 -0.398315 0.623535 1445641235 -0.539490 -0.401917 -0.398315 0.623535 1445641235 -0.539490 -0.401917 -0.398315 0.623535 1445641235 -0.539490 -0.401917 -0.398315 0.623535 1445641235 -0.539490 -0.401917 -0.398315 0.623535 1445641235 -0.550903 -0.389099 -0.403687 0.618225 1445641235 -0.550903 -0.389099 -0.403687 0.618225 1445641235 -0.550903 -0.389099 -0.403687 0.618225 1445641235 -0.550903 -0.389099 -0.403687 0.618225 1445641235 -0.550903 -0.389099 -0.403687 0.618225 1445641235 -0.563110 -0.372620 -0.421570 0.605286 1445641235 -0.563110 -0.372620 -0.421570 0.605286 1445641235 -0.563110 -0.372620 -0.421570 0.605286 1445641235 -0.563110 -0.372620 -0.421570 0.605286 1445641235 -0.563110 -0.372620 -0.421570 0.605286 1445641235 -0.563110 -0.372620 -0.421570 0.605286 1445641235 -0.563110 -0.372620 -0.421570 0.605286 1445641236 -0.566589 -0.374268 -0.431946 0.593628 1445641236 -0.566589 -0.374268 -0.431946 0.593628 1445641236 -0.566589 -0.374268 -0.431946 0.593628 1445641236 -0.566589 -0.374268 -0.431946 0.593628 1445641236 -0.566589 -0.374268 -0.431946 0.593628 1445641236 -0.566589 -0.374268 -0.431946 0.593628 1445641236 -0.554749 -0.405212 -0.419128 0.593689 1445641236 -0.554749 -0.405212 -0.419128 0.593689 1445641236 -0.554749 -0.405212 -0.419128 0.593689 1445641236 -0.554749 -0.405212 -0.419128 0.593689 1445641236 -0.554749 -0.405212 -0.419128 0.593689 1445641236 -0.554749 -0.405212 -0.419128 0.593689 1445641236 -0.542236 -0.432373 -0.397827 0.600647 1445641236 -0.542236 -0.432373 -0.397827 0.600647 1445641236 -0.542236 -0.432373 -0.397827 0.600647 1445641236 -0.542236 -0.432373 -0.397827 0.600647 1445641236 -0.542236 -0.432373 -0.397827 0.600647 1445641236 -0.542236 -0.432373 -0.397827 0.600647 1445641236 -0.546021 -0.420471 -0.404663 0.601135 1445641236 -0.546021 -0.420471 -0.404663 0.601135 1445641236 -0.546021 -0.420471 -0.404663 0.601135 1445641236 -0.546021 -0.420471 -0.404663 0.601135 1445641236 -0.546021 -0.420471 -0.404663 0.601135 1445641236 -0.546021 -0.420471 -0.404663 0.601135 1445641236 -0.539063 -0.415466 -0.400085 0.613831 1445641236 -0.539063 -0.415466 -0.400085 0.613831 1445641236 -0.539063 -0.415466 -0.400085 0.613831 1445641236 -0.539063 -0.415466 -0.400085 0.613831 1445641236 -0.539063 -0.415466 -0.400085 0.613831 1445641236 -0.539063 -0.415466 -0.400085 0.613831 1445641236 -0.536682 -0.408203 -0.398254 0.621887 1445641236 -0.536682 -0.408203 -0.398254 0.621887 1445641236 -0.536682 -0.408203 -0.398254 0.621887 1445641236 -0.536682 -0.408203 -0.398254 0.621887 1445641236 -0.536682 -0.408203 -0.398254 0.621887 1445641236 -0.536682 -0.408203 -0.398254 0.621887 1445641236 -0.535217 -0.400269 -0.401978 0.625916 1445641236 -0.535217 -0.400269 -0.401978 0.625916 1445641236 -0.535217 -0.400269 -0.401978 0.625916 1445641236 -0.535217 -0.400269 -0.401978 0.625916 1445641236 -0.535217 -0.400269 -0.401978 0.625916 1445641236 -0.535217 -0.400269 -0.401978 0.625916 1445641236 -0.530029 -0.398193 -0.400879 0.632324 1445641236 -0.530029 -0.398193 -0.400879 0.632324 1445641236 -0.530029 -0.398193 -0.400879 0.632324 1445641236 -0.530029 -0.398193 -0.400879 0.632324 1445641236 -0.530029 -0.398193 -0.400879 0.632324 1445641236 -0.530029 -0.398193 -0.400879 0.632324 1445641236 -0.525940 -0.393188 -0.403503 0.637146 1445641236 -0.525940 -0.393188 -0.403503 0.637146 1445641236 -0.525940 -0.393188 -0.403503 0.637146 1445641236 -0.525940 -0.393188 -0.403503 0.637146 1445641236 -0.525940 -0.393188 -0.403503 0.637146 1445641236 -0.525940 -0.393188 -0.403503 0.637146 1445641236 -0.525940 -0.393188 -0.403503 0.637146 1445641236 -0.520874 -0.388672 -0.406372 0.642334 1445641236 -0.520874 -0.388672 -0.406372 0.642334 1445641236 -0.520874 -0.388672 -0.406372 0.642334 1445641236 -0.520874 -0.388672 -0.406372 0.642334 1445641236 -0.520874 -0.388672 -0.406372 0.642334 1445641236 -0.520874 -0.388672 -0.406372 0.642334 1445641236 -0.518738 -0.386902 -0.406311 0.645081 1445641236 -0.518738 -0.386902 -0.406311 0.645081 1445641236 -0.518738 -0.386902 -0.406311 0.645081 1445641236 -0.518738 -0.386902 -0.406311 0.645081 1445641236 -0.518738 -0.386902 -0.406311 0.645081 1445641236 -0.518738 -0.386902 -0.406311 0.645081 1445641236 -0.518738 -0.386902 -0.406311 0.645081 1445641236 -0.523682 -0.383484 -0.409485 0.641113 1445641236 -0.523682 -0.383484 -0.409485 0.641113 1445641236 -0.523682 -0.383484 -0.409485 0.641113 1445641236 -0.523682 -0.383484 -0.409485 0.641113 1445641236 -0.523682 -0.383484 -0.409485 0.641113 1445641236 -0.523682 -0.383484 -0.409485 0.641113 1445641236 -0.528198 -0.385315 -0.409912 0.636047 1445641236 -0.528198 -0.385315 -0.409912 0.636047 1445641236 -0.528198 -0.385315 -0.409912 0.636047 1445641236 -0.528198 -0.385315 -0.409912 0.636047 1445641236 -0.528198 -0.385315 -0.409912 0.636047 1445641236 -0.528198 -0.385315 -0.409912 0.636047 1445641236 -0.533508 -0.392395 -0.403748 0.631165 1445641236 -0.533508 -0.392395 -0.403748 0.631165 1445641236 -0.533508 -0.392395 -0.403748 0.631165 1445641236 -0.533508 -0.392395 -0.403748 0.631165 1445641236 -0.544861 -0.391357 -0.402039 0.623169 1445641236 -0.544861 -0.391357 -0.402039 0.623169 1445641236 -0.544861 -0.391357 -0.402039 0.623169 1445641236 -0.544861 -0.391357 -0.402039 0.623169 1445641236 -0.544861 -0.391357 -0.402039 0.623169 1445641236 -0.544861 -0.391357 -0.402039 0.623169 1445641236 -0.544861 -0.391357 -0.402039 0.623169 1445641236 -0.557922 -0.383057 -0.411011 0.610840 1445641236 -0.557922 -0.383057 -0.411011 0.610840 1445641236 -0.557922 -0.383057 -0.411011 0.610840 1445641236 -0.557922 -0.383057 -0.411011 0.610840 1445641236 -0.557922 -0.383057 -0.411011 0.610840 1445641236 -0.557922 -0.383057 -0.411011 0.610840 1445641236 -0.567810 -0.377380 -0.425537 0.595154 1445641236 -0.567810 -0.377380 -0.425537 0.595154 1445641236 -0.567810 -0.377380 -0.425537 0.595154 1445641236 -0.567810 -0.377380 -0.425537 0.595154 1445641236 -0.567810 -0.377380 -0.425537 0.595154 1445641236 -0.567810 -0.377380 -0.425537 0.595154 1445641236 -0.567810 -0.377380 -0.425537 0.595154 1445641236 -0.568054 -0.390442 -0.428711 0.584106 1445641236 -0.568054 -0.390442 -0.428711 0.584106 1445641236 -0.568054 -0.390442 -0.428711 0.584106 1445641236 -0.568054 -0.390442 -0.428711 0.584106 1445641236 -0.568054 -0.390442 -0.428711 0.584106 1445641236 -0.568054 -0.390442 -0.428711 0.584106 1445641236 -0.557678 -0.419189 -0.412292 0.585938 1445641237 -0.557678 -0.419189 -0.412292 0.585938 1445641237 -0.557678 -0.419189 -0.412292 0.585938 1445641237 -0.557678 -0.419189 -0.412292 0.585938 1445641237 -0.557678 -0.419189 -0.412292 0.585938 1445641237 -0.557678 -0.419189 -0.412292 0.585938 1445641237 -0.558350 -0.421326 -0.409302 0.585876 1445641237 -0.558350 -0.421326 -0.409302 0.585876 1445641237 -0.558350 -0.421326 -0.409302 0.585876 1445641237 -0.558350 -0.421326 -0.409302 0.585876 1445641237 -0.558350 -0.421326 -0.409302 0.585876 1445641237 -0.556213 -0.409546 -0.413574 0.593262 1445641237 -0.556213 -0.409546 -0.413574 0.593262 1445641237 -0.556213 -0.409546 -0.413574 0.593262 1445641237 -0.556213 -0.409546 -0.413574 0.593262 1445641237 -0.556213 -0.409546 -0.413574 0.593262 1445641237 -0.556213 -0.409546 -0.413574 0.593262 1445641237 -0.551758 -0.401611 -0.408936 0.605896 1445641237 -0.551758 -0.401611 -0.408936 0.605896 1445641237 -0.551758 -0.401611 -0.408936 0.605896 1445641237 -0.551758 -0.401611 -0.408936 0.605896 1445641237 -0.551758 -0.401611 -0.408936 0.605896 1445641237 -0.551758 -0.401611 -0.408936 0.605896 1445641237 -0.551758 -0.401611 -0.408936 0.605896 1445641237 -0.552856 -0.386780 -0.415100 0.610352 1445641237 -0.552856 -0.386780 -0.415100 0.610352 1445641237 -0.552856 -0.386780 -0.415100 0.610352 1445641237 -0.552856 -0.386780 -0.415100 0.610352 1445641237 -0.552856 -0.386780 -0.415100 0.610352 1445641237 -0.552856 -0.386780 -0.415100 0.610352 1445641237 -0.550537 -0.378296 -0.419678 0.614563 1445641237 -0.550537 -0.378296 -0.419678 0.614563 1445641237 -0.550537 -0.378296 -0.419678 0.614563 1445641237 -0.550537 -0.378296 -0.419678 0.614563 1445641237 -0.550537 -0.378296 -0.419678 0.614563 1445641237 -0.550537 -0.378296 -0.419678 0.614563 1445641237 -0.546631 -0.376221 -0.419617 0.619385 1445641237 -0.546631 -0.376221 -0.419617 0.619385 1445641237 -0.546631 -0.376221 -0.419617 0.619385 1445641237 -0.546631 -0.376221 -0.419617 0.619385 1445641237 -0.546631 -0.376221 -0.419617 0.619385 1445641237 -0.546631 -0.376221 -0.419617 0.619385 1445641237 -0.546631 -0.376221 -0.419617 0.619385 1445641237 -0.542358 -0.373962 -0.421265 0.623352 1445641237 -0.542358 -0.373962 -0.421265 0.623352 1445641237 -0.542358 -0.373962 -0.421265 0.623352 1445641237 -0.542358 -0.373962 -0.421265 0.623352 1445641237 -0.542358 -0.373962 -0.421265 0.623352 1445641237 -0.542358 -0.373962 -0.421265 0.623352 1445641237 -0.540955 -0.374695 -0.418945 0.625732 1445641237 -0.540955 -0.374695 -0.418945 0.625732 1445641237 -0.540955 -0.374695 -0.418945 0.625732 1445641237 -0.540955 -0.374695 -0.418945 0.625732 1445641237 -0.540955 -0.374695 -0.418945 0.625732 1445641237 -0.540955 -0.374695 -0.418945 0.625732 1445641237 -0.545898 -0.372314 -0.421143 0.621338 1445641237 -0.545898 -0.372314 -0.421143 0.621338 1445641237 -0.545898 -0.372314 -0.421143 0.621338 1445641237 -0.545898 -0.372314 -0.421143 0.621338 1445641237 -0.545898 -0.372314 -0.421143 0.621338 1445641237 -0.545898 -0.372314 -0.421143 0.621338 1445641237 -0.549805 -0.373962 -0.421204 0.616821 1445641237 -0.549805 -0.373962 -0.421204 0.616821 1445641237 -0.549805 -0.373962 -0.421204 0.616821 1445641237 -0.549805 -0.373962 -0.421204 0.616821 1445641237 -0.549805 -0.373962 -0.421204 0.616821 1445641237 -0.549805 -0.373962 -0.421204 0.616821 1445641237 -0.549805 -0.373962 -0.421204 0.616821 1445641237 -0.554565 -0.379761 -0.416687 0.612122 1445641237 -0.554565 -0.379761 -0.416687 0.612122 1445641237 -0.554565 -0.379761 -0.416687 0.612122 1445641237 -0.554565 -0.379761 -0.416687 0.612122 1445641237 -0.554565 -0.379761 -0.416687 0.612122 1445641237 -0.554565 -0.379761 -0.416687 0.612122 1445641237 -0.564209 -0.378418 -0.414734 0.605408 1445641237 -0.564209 -0.378418 -0.414734 0.605408 1445641237 -0.564209 -0.378418 -0.414734 0.605408 1445641237 -0.564209 -0.378418 -0.414734 0.605408 1445641237 -0.564209 -0.378418 -0.414734 0.605408 1445641237 -0.564209 -0.378418 -0.414734 0.605408 1445641237 -0.564209 -0.378418 -0.414734 0.605408 1445641237 -0.575562 -0.368896 -0.420654 0.596436 1445641237 -0.575562 -0.368896 -0.420654 0.596436 1445641237 -0.575562 -0.368896 -0.420654 0.596436 1445641237 -0.575562 -0.368896 -0.420654 0.596436 1445641237 -0.575562 -0.368896 -0.420654 0.596436 1445641237 -0.575562 -0.368896 -0.420654 0.596436 1445641237 -0.582764 -0.362305 -0.431946 0.585327 1445641237 -0.582764 -0.362305 -0.431946 0.585327 1445641237 -0.582764 -0.362305 -0.431946 0.585327 1445641237 -0.582764 -0.362305 -0.431946 0.585327 1445641237 -0.582764 -0.362305 -0.431946 0.585327 1445641237 -0.582764 -0.362305 -0.431946 0.585327 1445641237 -0.581787 -0.372314 -0.435120 0.577576 1445641237 -0.581787 -0.372314 -0.435120 0.577576 1445641237 -0.581787 -0.372314 -0.435120 0.577576 1445641237 -0.581787 -0.372314 -0.435120 0.577576 1445641237 -0.581787 -0.372314 -0.435120 0.577576 1445641237 -0.581787 -0.372314 -0.435120 0.577576 1445641237 -0.581787 -0.372314 -0.435120 0.577576 1445641237 -0.573120 -0.399780 -0.423523 0.576477 1445641237 -0.573120 -0.399780 -0.423523 0.576477 1445641237 -0.573120 -0.399780 -0.423523 0.576477 1445641237 -0.573120 -0.399780 -0.423523 0.576477 1445641237 -0.573120 -0.399780 -0.423523 0.576477 1445641237 -0.573120 -0.399780 -0.423523 0.576477 1445641237 -0.573669 -0.407898 -0.420227 0.572693 1445641237 -0.573669 -0.407898 -0.420227 0.572693 1445641237 -0.573669 -0.407898 -0.420227 0.572693 1445641237 -0.573669 -0.407898 -0.420227 0.572693 1445641237 -0.573669 -0.407898 -0.420227 0.572693 1445641237 -0.573669 -0.407898 -0.420227 0.572693 1445641237 -0.568298 -0.407166 -0.415039 0.582336 1445641237 -0.568298 -0.407166 -0.415039 0.582336 1445641237 -0.568298 -0.407166 -0.415039 0.582336 1445641238 -0.568298 -0.407166 -0.415039 0.582336 1445641238 -0.568298 -0.407166 -0.415039 0.582336 1445641238 -0.568298 -0.407166 -0.415039 0.582336 1445641238 -0.560059 -0.406006 -0.404175 0.598511 1445641238 -0.560059 -0.406006 -0.404175 0.598511 1445641238 -0.560059 -0.406006 -0.404175 0.598511 1445641238 -0.560059 -0.406006 -0.404175 0.598511 1445641238 -0.560059 -0.406006 -0.404175 0.598511 1445641238 -0.560059 -0.406006 -0.404175 0.598511 1445641238 -0.559570 -0.392944 -0.405457 0.606750 1445641238 -0.559570 -0.392944 -0.405457 0.606750 1445641238 -0.559570 -0.392944 -0.405457 0.606750 1445641238 -0.559570 -0.392944 -0.405457 0.606750 1445641238 -0.559570 -0.392944 -0.405457 0.606750 1445641238 -0.559570 -0.392944 -0.405457 0.606750 1445641238 -0.560364 -0.377441 -0.412048 0.611389 1445641238 -0.560364 -0.377441 -0.412048 0.611389 1445641238 -0.560364 -0.377441 -0.412048 0.611389 1445641238 -0.560364 -0.377441 -0.412048 0.611389 1445641238 -0.560364 -0.377441 -0.412048 0.611389 1445641238 -0.560364 -0.377441 -0.412048 0.611389 1445641238 -0.557861 -0.368835 -0.414307 0.617432 1445641238 -0.557861 -0.368835 -0.414307 0.617432 1445641238 -0.557861 -0.368835 -0.414307 0.617432 1445641238 -0.557861 -0.368835 -0.414307 0.617432 1445641238 -0.557861 -0.368835 -0.414307 0.617432 1445641238 -0.557861 -0.368835 -0.414307 0.617432 1445641238 -0.553955 -0.361755 -0.418579 0.622192 1445641238 -0.553955 -0.361755 -0.418579 0.622192 1445641238 -0.553955 -0.361755 -0.418579 0.622192 1445641238 -0.553955 -0.361755 -0.418579 0.622192 1445641238 -0.553955 -0.361755 -0.418579 0.622192 1445641238 -0.553955 -0.361755 -0.418579 0.622192 1445641238 -0.547363 -0.359802 -0.420044 0.628174 1445641238 -0.547363 -0.359802 -0.420044 0.628174 1445641238 -0.547363 -0.359802 -0.420044 0.628174 1445641238 -0.547363 -0.359802 -0.420044 0.628174 1445641238 -0.547363 -0.359802 -0.420044 0.628174 1445641238 -0.547363 -0.359802 -0.420044 0.628174 1445641238 -0.547363 -0.359802 -0.420044 0.628174 1445641238 -0.543396 -0.360596 -0.419434 0.631531 1445641238 -0.543396 -0.360596 -0.419434 0.631531 1445641238 -0.543396 -0.360596 -0.419434 0.631531 1445641238 -0.543396 -0.360596 -0.419434 0.631531 1445641238 -0.543396 -0.360596 -0.419434 0.631531 1445641238 -0.543396 -0.360596 -0.419434 0.631531 1445641238 -0.544617 -0.361511 -0.420349 0.629333 1445641238 -0.544617 -0.361511 -0.420349 0.629333 1445641238 -0.544617 -0.361511 -0.420349 0.629333 1445641238 -0.544617 -0.361511 -0.420349 0.629333 1445641238 -0.544617 -0.361511 -0.420349 0.629333 1445641238 -0.544617 -0.361511 -0.420349 0.629333 1445641238 -0.544617 -0.361511 -0.420349 0.629333 1445641238 -0.550964 -0.365540 -0.419861 0.621765 1445641238 -0.550964 -0.365540 -0.419861 0.621765 1445641238 -0.550964 -0.365540 -0.419861 0.621765 1445641238 -0.550964 -0.365540 -0.419861 0.621765 1445641238 -0.550964 -0.365540 -0.419861 0.621765 1445641238 -0.550964 -0.365540 -0.419861 0.621765 1445641238 -0.561768 -0.369324 -0.417725 0.611206 1445641238 -0.561768 -0.369324 -0.417725 0.611206 1445641238 -0.561768 -0.369324 -0.417725 0.611206 1445641238 -0.561768 -0.369324 -0.417725 0.611206 1445641238 -0.561768 -0.369324 -0.417725 0.611206 1445641238 -0.561768 -0.369324 -0.417725 0.611206 1445641238 -0.573059 -0.370117 -0.418701 0.599487 1445641238 -0.573059 -0.370117 -0.418701 0.599487 1445641238 -0.573059 -0.370117 -0.418701 0.599487 1445641238 -0.573059 -0.370117 -0.418701 0.599487 1445641238 -0.573059 -0.370117 -0.418701 0.599487 1445641238 -0.573059 -0.370117 -0.418701 0.599487 1445641238 -0.580872 -0.371643 -0.422424 0.588257 1445641238 -0.580872 -0.371643 -0.422424 0.588257 1445641238 -0.580872 -0.371643 -0.422424 0.588257 1445641238 -0.580872 -0.371643 -0.422424 0.588257 1445641238 -0.580872 -0.371643 -0.422424 0.588257 1445641238 -0.580872 -0.371643 -0.422424 0.588257 1445641238 -0.580872 -0.371643 -0.422424 0.588257 1445641238 -0.584595 -0.379639 -0.424744 0.577698 1445641238 -0.584595 -0.379639 -0.424744 0.577698 1445641238 -0.584595 -0.379639 -0.424744 0.577698 1445641238 -0.584595 -0.379639 -0.424744 0.577698 1445641238 -0.584595 -0.379639 -0.424744 0.577698 1445641238 -0.584595 -0.379639 -0.424744 0.577698 1445641238 -0.583618 -0.396057 -0.421936 0.569641 1445641238 -0.583618 -0.396057 -0.421936 0.569641 1445641238 -0.583618 -0.396057 -0.421936 0.569641 1445641238 -0.583618 -0.396057 -0.421936 0.569641 1445641238 -0.583618 -0.396057 -0.421936 0.569641 1445641238 -0.583618 -0.396057 -0.421936 0.569641 1445641238 -0.583618 -0.396057 -0.421936 0.569641 1445641238 -0.579285 -0.410461 -0.415405 0.568665 1445641238 -0.579285 -0.410461 -0.415405 0.568665 1445641238 -0.579285 -0.410461 -0.415405 0.568665 1445641238 -0.579285 -0.410461 -0.415405 0.568665 1445641238 -0.579285 -0.410461 -0.415405 0.568665 1445641238 -0.579285 -0.410461 -0.415405 0.568665 1445641238 -0.576294 -0.411194 -0.414001 0.572205 1445641238 -0.576294 -0.411194 -0.414001 0.572205 1445641238 -0.576294 -0.411194 -0.414001 0.572205 1445641238 -0.576294 -0.411194 -0.414001 0.572205 1445641238 -0.576294 -0.411194 -0.414001 0.572205 1445641238 -0.576294 -0.411194 -0.414001 0.572205 1445641238 -0.571777 -0.403931 -0.415039 0.581177 1445641238 -0.571777 -0.403931 -0.415039 0.581177 1445641238 -0.571777 -0.403931 -0.415039 0.581177 1445641238 -0.571777 -0.403931 -0.415039 0.581177 1445641238 -0.571777 -0.403931 -0.415039 0.581177 1445641238 -0.571777 -0.403931 -0.415039 0.581177 1445641238 -0.570007 -0.391907 -0.419678 0.587646 1445641238 -0.570007 -0.391907 -0.419678 0.587646 1445641238 -0.570007 -0.391907 -0.419678 0.587646 1445641238 -0.570007 -0.391907 -0.419678 0.587646 1445641239 -0.570007 -0.391907 -0.419678 0.587646 1445641239 -0.570007 -0.391907 -0.419678 0.587646 1445641239 -0.570007 -0.391907 -0.419678 0.587646 1445641239 -0.567444 -0.380127 -0.425781 0.593506 1445641239 -0.567444 -0.380127 -0.425781 0.593506 1445641239 -0.567444 -0.380127 -0.425781 0.593506 1445641239 -0.567444 -0.380127 -0.425781 0.593506 1445641239 -0.561157 -0.372742 -0.428589 0.602112 1445641239 -0.561157 -0.372742 -0.428589 0.602112 1445641239 -0.561157 -0.372742 -0.428589 0.602112 1445641239 -0.561157 -0.372742 -0.428589 0.602112 1445641239 -0.561157 -0.372742 -0.428589 0.602112 1445641239 -0.552490 -0.368469 -0.430664 0.611206 1445641239 -0.552490 -0.368469 -0.430664 0.611206 1445641239 -0.552490 -0.368469 -0.430664 0.611206 1445641239 -0.552490 -0.368469 -0.430664 0.611206 1445641239 -0.552490 -0.368469 -0.430664 0.611206 1445641239 -0.552490 -0.368469 -0.430664 0.611206 1445641239 -0.552490 -0.368469 -0.430664 0.611206 1445641239 -0.545166 -0.374878 -0.421753 0.619995 1445641239 -0.545166 -0.374878 -0.421753 0.619995 1445641239 -0.545166 -0.374878 -0.421753 0.619995 1445641239 -0.545166 -0.374878 -0.421753 0.619995 1445641239 -0.545166 -0.374878 -0.421753 0.619995 1445641239 -0.548340 -0.375916 -0.420166 0.617615 1445641239 -0.548340 -0.375916 -0.420166 0.617615 1445641239 -0.548340 -0.375916 -0.420166 0.617615 1445641239 -0.548340 -0.375916 -0.420166 0.617615 1445641239 -0.548340 -0.375916 -0.420166 0.617615 1445641239 -0.548340 -0.375916 -0.420166 0.617615 1445641239 -0.554138 -0.374207 -0.424011 0.610840 1445641239 -0.554138 -0.374207 -0.424011 0.610840 1445641239 -0.554138 -0.374207 -0.424011 0.610840 1445641239 -0.554138 -0.374207 -0.424011 0.610840 1445641239 -0.554138 -0.374207 -0.424011 0.610840 1445641239 -0.558899 -0.377319 -0.423035 0.605286 1445641239 -0.558899 -0.377319 -0.423035 0.605286 1445641239 -0.558899 -0.377319 -0.423035 0.605286 1445641239 -0.558899 -0.377319 -0.423035 0.605286 1445641239 -0.558899 -0.377319 -0.423035 0.605286 1445641239 -0.558899 -0.377319 -0.423035 0.605286 1445641239 -0.563232 -0.385010 -0.417542 0.600220 1445641239 -0.563232 -0.385010 -0.417542 0.600220 1445641239 -0.563232 -0.385010 -0.417542 0.600220 1445641239 -0.563232 -0.385010 -0.417542 0.600220 1445641239 -0.563232 -0.385010 -0.417542 0.600220 1445641239 -0.563232 -0.385010 -0.417542 0.600220 1445641239 -0.570251 -0.384460 -0.420166 0.592041 1445641239 -0.570251 -0.384460 -0.420166 0.592041 1445641239 -0.570251 -0.384460 -0.420166 0.592041 1445641239 -0.570251 -0.384460 -0.420166 0.592041 1445641239 -0.570251 -0.384460 -0.420166 0.592041 1445641239 -0.570251 -0.384460 -0.420166 0.592041 1445641239 -0.570251 -0.384460 -0.420166 0.592041 1445641239 -0.573364 -0.377747 -0.431580 0.585083 1445641239 -0.573364 -0.377747 -0.431580 0.585083 1445641239 
-0.318054 0.481384 -0.783875 0.229431 1445641241 -0.318054 0.481384 -0.783875 0.229431 1445641241 -0.318054 0.481384 -0.783875 0.229431 1445641241 -0.318054 0.481384 -0.783875 0.229431 1445641241 -0.318054 0.481384 -0.783875 0.229431 1445641241 -0.148926 0.527344 -0.748840 0.372742 1445641241 -0.148926 0.527344 -0.748840 0.372742 1445641241 -0.148926 0.527344 -0.748840 0.372742 1445641241 -0.148926 0.527344 -0.748840 0.372742 1445641241 -0.148926 0.527344 -0.748840 0.372742 1445641241 -0.148926 0.527344 -0.748840 0.372742 1445641241 -0.037720 0.534546 -0.660156 0.526306 1445641241 -0.037720 0.534546 -0.660156 0.526306 1445641241 -0.037720 0.534546 -0.660156 0.526306 1445641241 -0.037720 0.534546 -0.660156 0.526306 1445641241 -0.037720 0.534546 -0.660156 0.526306 1445641241 -0.037720 0.534546 -0.660156 0.526306 1445641241 -0.037720 0.534546 -0.660156 0.526306 1445641241 0.065735 0.525330 -0.597473 0.602234 1445641241 0.065735 0.525330 -0.597473 0.602234 1445641241 0.065735 0.525330 -0.597473 0.602234 1445641241 0.065735 0.525330 -0.597473 0.602234 1445641241 0.065735 0.525330 -0.597473 0.602234 1445641241 0.065735 0.525330 -0.597473 0.602234 1445641241 0.098938 0.509888 -0.574402 0.632690 1445641242 0.098938 0.509888 -0.574402 0.632690 1445641242 0.098938 0.509888 -0.574402 0.632690 1445641242 0.098938 0.509888 -0.574402 0.632690 1445641242 0.098938 0.509888 -0.574402 0.632690 1445641242 0.098938 0.509888 -0.574402 0.632690 1445641242 0.098938 0.509888 -0.574402 0.632690 1445641242 0.066528 0.506592 -0.615845 0.599731 1445641242 0.066528 0.506592 -0.615845 0.599731 1445641242 0.066528 0.506592 -0.615845 0.599731 1445641242 0.066528 0.506592 -0.615845 0.599731 1445641242 0.066528 0.506592 -0.615845 0.599731 1445641242 0.066528 0.506592 -0.615845 0.599731 1445641242 -0.039429 0.508728 -0.676208 0.531372 1445641242 -0.039429 0.508728 -0.676208 0.531372 1445641242 -0.039429 0.508728 -0.676208 0.531372 1445641242 -0.039429 0.508728 -0.676208 0.531372 1445641242 -0.039429 0.508728 -0.676208 0.531372 1445641242 -0.039429 0.508728 -0.676208 0.531372 1445641242 -0.197449 0.493835 -0.735779 0.419250 1445641242 -0.197449 0.493835 -0.735779 0.419250 1445641242 -0.197449 0.493835 -0.735779 0.419250 1445641242 -0.197449 0.493835 -0.735779 0.419250 1445641242 -0.197449 0.493835 -0.735779 0.419250 1445641242 -0.197449 0.493835 -0.735779 0.419250 1445641242 -0.365662 0.454712 -0.777344 0.235046 1445641242 -0.365662 0.454712 -0.777344 0.235046 1445641242 -0.365662 0.454712 -0.777344 0.235046 1445641242 -0.365662 0.454712 -0.777344 0.235046 1445641242 -0.365662 0.454712 -0.777344 0.235046 1445641242 -0.365662 0.454712 -0.777344 0.235046 1445641242 -0.365662 0.454712 -0.777344 0.235046 1445641242 -0.535400 0.352905 -0.759949 0.106445 1445641242 -0.535400 0.352905 -0.759949 0.106445 1445641242 -0.535400 0.352905 -0.759949 0.106445 1445641242 -0.535400 0.352905 -0.759949 0.106445 1445641242 -0.535400 0.352905 -0.759949 0.106445 1445641242 -0.535400 0.352905 -0.759949 0.106445 1445641242 -0.593506 0.261719 -0.754822 0.098022 1445641242 -0.593506 0.261719 -0.754822 0.098022 1445641242 -0.593506 0.261719 -0.754822 0.098022 1445641242 -0.593506 0.261719 -0.754822 0.098022 1445641242 -0.593506 0.261719 -0.754822 0.098022 1445641242 -0.593506 0.261719 -0.754822 0.098022 1445641242 -0.593506 0.261719 -0.754822 0.098022 1445641242 -0.549011 0.315002 -0.769348 0.086487 1445641242 -0.549011 0.315002 -0.769348 0.086487 1445641242 -0.549011 0.315002 -0.769348 0.086487 1445641242 -0.549011 0.315002 -0.769348 0.086487 1445641242 -0.549011 0.315002 -0.769348 0.086487 1445641242 -0.549011 0.315002 -0.769348 0.086487 1445641242 -0.491272 0.369934 -0.779846 0.116760 1445641242 -0.491272 0.369934 -0.779846 0.116760 1445641242 -0.491272 0.369934 -0.779846 0.116760 1445641242 -0.491272 0.369934 -0.779846 0.116760 1445641242 -0.491272 0.369934 -0.779846 0.116760 1445641242 -0.391602 0.437622 -0.787903 0.185486 1445641242 -0.391602 0.437622 -0.787903 0.185486 1445641242 -0.391602 0.437622 -0.787903 0.185486 1445641242 -0.391602 0.437622 -0.787903 0.185486 1445641242 -0.391602 0.437622 -0.787903 0.185486 1445641242 -0.391602 0.437622 -0.787903 0.185486 1445641242 -0.259705 0.488464 -0.777893 0.298096 1445641242 -0.259705 0.488464 -0.777893 0.298096 1445641242 -0.259705 0.488464 -0.777893 0.298096 1445641242 -0.259705 0.488464 -0.777893 0.298096 1445641242 -0.259705 0.488464 -0.777893 0.298096 1445641242 -0.259705 0.488464 -0.777893 0.298096 1445641242 -0.259705 0.488464 -0.777893 0.298096 1445641242 -0.138672 0.509277 -0.727051 0.439087 1445641242 -0.138672 0.509277 -0.727051 0.439087 1445641242 -0.138672 0.509277 -0.727051 0.439087 1445641242 -0.138672 0.509277 -0.727051 0.439087 1445641242 -0.138672 0.509277 -0.727051 0.439087 1445641242 -0.138672 0.509277 -0.727051 0.439087 1445641242 -0.069397 0.514648 -0.637878 0.568665 1445641242 -0.069397 0.514648 -0.637878 0.568665 1445641242 -0.069397 0.514648 -0.637878 0.568665 1445641242 -0.069397 0.514648 -0.637878 0.568665 1445641242 -0.069397 0.514648 -0.637878 0.568665 1445641242 -0.069397 0.514648 -0.637878 0.568665 1445641242 0.000427 0.509521 -0.616394 0.600342 1445641242 0.000427 0.509521 -0.616394 0.600342 1445641242 0.000427 0.509521 -0.616394 0.600342 1445641242 0.000427 0.509521 -0.616394 0.600342 1445641242 0.000427 0.509521 -0.616394 0.600342 1445641242 0.000427 0.509521 -0.616394 0.600342 1445641242 0.000427 0.509521 -0.616394 0.600342 1445641242 -0.006409 0.500488 -0.631409 0.592224 1445641242 -0.006409 0.500488 -0.631409 0.592224 1445641242 -0.006409 0.500488 -0.631409 0.592224 1445641242 -0.006409 0.500488 -0.631409 0.592224 1445641242 -0.006409 0.500488 -0.631409 0.592224 1445641242 -0.060852 0.492554 -0.697998 0.516235 1445641242 -0.060852 0.492554 -0.697998 0.516235 1445641242 -0.060852 0.492554 -0.697998 0.516235 1445641242 -0.060852 0.492554 -0.697998 0.516235 1445641242 -0.060852 0.492554 -0.697998 0.516235 1445641242 -0.060852 0.492554 -0.697998 0.516235 1445641242 -0.060852 0.492554 -0.697998 0.516235 1445641242 -0.180542 0.479980 -0.755737 0.407288 1445641242 -0.180542 0.479980 -0.755737 0.407288 1445641242 -0.180542 0.479980 -0.755737 0.407288 1445641242 -0.180542 0.479980 -0.755737 0.407288 1445641242 -0.180542 0.479980 -0.755737 0.407288 1445641242 -0.180542 0.479980 -0.755737 0.407288 1445641242 -0.330261 0.452454 -0.785767 0.262390 1445641242 -0.330261 0.452454 -0.785767 0.262390 1445641242 -0.330261 0.452454 -0.785767 0.262390 1445641242 -0.330261 0.452454 -0.785767 0.262390 1445641242 -0.330261 0.452454 -0.785767 0.262390 1445641242 -0.330261 0.452454 -0.785767 0.262390 1445641242 -0.330261 0.452454 -0.785767 0.262390 1445641242 -0.465576 0.400696 -0.773071 0.158264 1445641243 -0.465576 0.400696 -0.773071 0.158264 1445641243 -0.465576 0.400696 -0.773071 0.158264 1445641243 -0.465576 0.400696 -0.773071 0.158264 1445641243 -0.465576 0.400696 -0.773071 0.158264 1445641243 -0.465576 0.400696 -0.773071 0.158264 1445641243 -0.528198 0.366028 -0.758423 0.109009 1445641243 -0.528198 0.366028 -0.758423 0.109009 1445641243 -0.528198 0.366028 -0.758423 0.109009 1445641243 -0.528198 0.366028 -0.758423 0.109009 1445641243 -0.528198 0.366028 -0.758423 0.109009 1445641243 -0.528198 0.366028 -0.758423 0.109009 1445641243 -0.528198 0.366028 -0.758423 0.109009 1445641243 -0.506653 0.386963 -0.761230 0.118896 1445641243 -0.506653 0.386963 -0.761230 0.118896 1445641243 -0.506653 0.386963 -0.761230 0.118896 1445641243 -0.506653 0.386963 -0.761230 0.118896 1445641243 -0.506653 0.386963 -0.761230 0.118896 1445641243 -0.428528 0.437012 -0.774231 0.161072 1445641243 -0.428528 0.437012 -0.774231 0.161072 1445641243 -0.428528 0.437012 -0.774231 0.161072 1445641243 -0.428528 0.437012 -0.774231 0.161072 1445641243 -0.428528 0.437012 -0.774231 0.161072 1445641243 -0.428528 0.437012 -0.774231 0.161072 1445641243 -0.289978 0.488281 -0.783020 0.253723 1445641243 -0.289978 0.488281 -0.783020 0.253723 1445641243 -0.289978 0.488281 -0.783020 0.253723 1445641243 -0.289978 0.488281 -0.783020 0.253723 1445641243 -0.289978 0.488281 -0.783020 0.253723 1445641243 -0.289978 0.488281 -0.783020 0.253723 1445641243 -0.129944 0.512756 -0.754333 0.388733 1445641243 -0.129944 0.512756 -0.754333 0.388733 1445641243 -0.129944 0.512756 -0.754333 0.388733 1445641243 -0.129944 0.512756 -0.754333 0.388733 1445641243 -0.129944 0.512756 -0.754333 0.388733 1445641243 -0.129944 0.512756 -0.754333 0.388733 1445641243 -0.030090 0.510681 -0.648743 0.563354 1445641243 -0.030090 0.510681 -0.648743 0.563354 1445641243 -0.030090 0.510681 -0.648743 0.563354 1445641243 -0.030090 0.510681 -0.648743 0.563354 1445641243 -0.030090 0.510681 -0.648743 0.563354 1445641243 -0.030090 0.510681 -0.648743 0.563354 1445641243 0.069824 0.503174 -0.570923 0.644958 1445641243 0.069824 0.503174 -0.570923 0.644958 1445641243 0.069824 0.503174 -0.570923 0.644958 1445641243 0.069824 0.503174 -0.570923 0.644958 1445641243 0.069824 0.503174 -0.570923 0.644958 1445641243 0.069824 0.503174 -0.570923 0.644958 1445641243 0.069824 0.503174 -0.570923 0.644958 1445641243 0.106873 0.487671 -0.552551 0.667419 1445641243 0.106873 0.487671 -0.552551 0.667419 1445641243 0.106873 0.487671 -0.552551 0.667419 1445641243 0.106873 0.487671 -0.552551 0.667419 1445641243 0.106873 0.487671 -0.552551 0.667419 1445641243 0.076660 0.480408 -0.606201 0.629150 1445641243 0.076660 0.480408 -0.606201 0.629150 1445641243 0.076660 0.480408 -0.606201 0.629150 1445641243 0.076660 0.480408 -0.606201 0.629150 1445641243 0.076660 0.480408 -0.606201 0.629150 1445641243 0.076660 0.480408 -0.606201 0.629150 1445641243 -0.025757 0.477112 -0.686829 0.547729 1445641243 -0.025757 0.477112 -0.686829 0.547729 1445641243 -0.025757 0.477112 -0.686829 0.547729 1445641243 -0.025757 0.477112 -0.686829 0.547729 1445641243 -0.025757 0.477112 -0.686829 0.547729 1445641243 -0.025757 0.477112 -0.686829 0.547729 1445641243 -0.182861 0.462952 -0.752625 0.431030 1445641243 -0.182861 0.462952 -0.752625 0.431030 1445641243 -0.182861 0.462952 -0.752625 0.431030 1445641243 -0.182861 0.462952 -0.752625 0.431030 1445641243 -0.182861 0.462952 -0.752625 0.431030 1445641243 -0.182861 0.462952 -0.752625 0.431030 1445641243 -0.182861 0.462952 -0.752625 0.431030 1445641243 -0.354248 0.429016 -0.788086 0.263428 1445641243 -0.354248 0.429016 -0.788086 0.263428 1445641243 -0.354248 0.429016 -0.788086 0.263428 1445641243 -0.354248 0.429016 -0.788086 0.263428 1445641243 -0.354248 0.429016 -0.788086 0.263428 1445641243 -0.354248 0.429016 -0.788086 0.263428 1445641243 -0.515320 0.356262 -0.765747 0.145691 1445641243 -0.515320 0.356262 -0.765747 0.145691 1445641243 -0.515320 0.356262 -0.765747 0.145691 1445641243 -0.515320 0.356262 -0.765747 0.145691 1445641243 -0.515320 0.356262 -0.765747 0.145691 1445641243 -0.515320 0.356262 -0.765747 0.145691 1445641243 -0.571533 0.304504 -0.754578 0.106384 1445641243 -0.571533 0.304504 -0.754578 0.106384 1445641243 -0.571533 0.304504 -0.754578 0.106384 1445641243 -0.571533 0.304504 -0.754578 0.106384 1445641243 -0.571533 0.304504 -0.754578 0.106384 1445641243 -0.571533 0.304504 -0.754578 0.106384 1445641243 -0.571533 0.304504 -0.754578 0.106384 1445641243 -0.539001 0.324829 -0.768127 0.118286 1445641243 -0.539001 0.324829 -0.768127 0.118286 1445641243 -0.539001 0.324829 -0.768127 0.118286 1445641243 -0.539001 0.324829 -0.768127 0.118286 1445641243 -0.539001 0.324829 -0.768127 0.118286 1445641243 -0.539001 0.324829 -0.768127 0.118286 1445641243 -0.454285 0.376282 -0.787476 0.178772 1445641243 -0.454285 0.376282 -0.787476 0.178772 1445641243 -0.454285 0.376282 -0.787476 0.178772 1445641243 -0.454285 0.376282 -0.787476 0.178772 1445641243 -0.454285 0.376282 -0.787476 0.178772 1445641243 -0.454285 0.376282 -0.787476 0.178772 1445641243 -0.454285 0.376282 -0.787476 0.178772 1445641243 -0.297363 0.433960 -0.800049 0.288513 1445641243 -0.297363 0.433960 -0.800049 0.288513 1445641243 -0.297363 0.433960 -0.800049 0.288513 1445641243 -0.297363 0.433960 -0.800049 0.288513 1445641243 -0.297363 0.433960 -0.800049 0.288513 1445641243 -0.297363 0.433960 -0.800049 0.288513 1445641243 -0.141479 0.464539 -0.742004 0.462097 1445641243 -0.141479 0.464539 -0.742004 0.462097 1445641244 -0.141479 0.464539 -0.742004 0.462097 1445641244 -0.141479 0.464539 -0.742004 0.462097 1445641244 -0.141479 0.464539 -0.742004 0.462097 1445641244 -0.141479 0.464539 -0.742004 0.462097 1445641244 -0.018188 0.486633 -0.619141 0.615967 1445641244 -0.018188 0.486633 -0.619141 0.615967 1445641244 -0.018188 0.486633 -0.619141 0.615967 1445641244 -0.018188 0.486633 -0.619141 0.615967 1445641244 -0.018188 0.486633 -0.619141 0.615967 1445641244 -0.018188 0.486633 -0.619141 0.615967 1445641244 0.099426 0.498718 -0.532471 0.676575 1445641244 0.099426 0.498718 -0.532471 0.676575 1445641244 0.099426 0.498718 -0.532471 0.676575 1445641244 0.099426 0.498718 -0.532471 0.676575 1445641244 0.099426 0.498718 -0.532471 0.676575 1445641244 0.099426 0.498718 -0.532471 0.676575 1445641244 0.099426 0.498718 -0.532471 0.676575 1445641244 0.152100 0.488220 -0.499390 0.699341 1445641244 0.152100 0.488220 -0.499390 0.699341 1445641244 0.152100 0.488220 -0.499390 0.699341 1445641244 0.152100 0.488220 -0.499390 0.699341 1445641244 0.152100 0.488220 -0.499390 0.699341 1445641244 0.152100 0.488220 -0.499390 0.699341 1445641244 0.129761 0.471619 -0.537781 0.686646 1445641244 0.129761 0.471619 -0.537781 0.686646 1445641244 0.129761 0.471619 -0.537781 0.686646 1445641244 0.129761 0.471619 -0.537781 0.686646 1445641244 0.129761 0.471619 -0.537781 0.686646 1445641244 0.129761 0.471619 -0.537781 0.686646 1445641244 0.129761 0.471619 -0.537781 0.686646 1445641244 0.041138 0.458618 -0.629578 0.625793 1445641244 0.041138 0.458618 -0.629578 0.625793 1445641244 0.041138 0.458618 -0.629578 0.625793 1445641244 0.041138 0.458618 -0.629578 0.625793 1445641244 0.041138 0.458618 -0.629578 0.625793 1445641244 0.041138 0.458618 -0.629578 0.625793 1445641244 -0.105347 0.447449 -0.725464 0.512207 1445641244 -0.105347 0.447449 -0.725464 0.512207 1445641244 -0.105347 0.447449 -0.725464 0.512207 1445641244 -0.105347 0.447449 -0.725464 0.512207 1445641244 -0.105347 0.447449 -0.725464 0.512207 1445641244 -0.105347 0.447449 -0.725464 0.512207 1445641244 -0.296753 0.420715 -0.780090 0.355530 1445641244 -0.296753 0.420715 -0.780090 0.355530 1445641244 -0.296753 0.420715 -0.780090 0.355530 1445641244 -0.296753 0.420715 -0.780090 0.355530 1445641244 -0.296753 0.420715 -0.780090 0.355530 1445641244 -0.466980 0.377136 -0.782837 0.164124 1445641244 -0.466980 0.377136 -0.782837 0.164124 1445641244 -0.466980 0.377136 -0.782837 0.164124 1445641244 -0.466980 0.377136 -0.782837 0.164124 1445641244 -0.466980 0.377136 -0.782837 0.164124 1445641244 -0.575867 0.313049 -0.751404 0.076721 1445641244 -0.575867 0.313049 -0.751404 0.076721 1445641244 -0.575867 0.313049 -0.751404 0.076721 1445641244 -0.575867 0.313049 -0.751404 0.076721 1445641244 -0.575867 0.313049 -0.751404 0.076721 1445641244 -0.575867 0.313049 -0.751404 0.076721 1445641244 -0.542847 0.344604 -0.761292 0.083923 1445641244 -0.542847 0.344604 -0.761292 0.083923 1445641244 -0.542847 0.344604 -0.761292 0.083923 1445641244 -0.542847 0.344604 -0.761292 0.083923 1445641244 -0.542847 0.344604 -0.761292 0.083923 1445641244 -0.447449 0.402832 -0.783020 0.156494 1445641244 -0.447449 0.402832 -0.783020 0.156494 1445641244 -0.447449 0.402832 -0.783020 0.156494 1445641244 -0.447449 0.402832 -0.783020 0.156494 1445641244 -0.447449 0.402832 -0.783020 0.156494 1445641244 -0.447449 0.402832 -0.783020 0.156494 1445641244 -0.310974 0.463196 -0.786682 0.264343 1445641244 -0.310974 0.463196 -0.786682 0.264343 1445641244 -0.310974 0.463196 -0.786682 0.264343 1445641244 -0.310974 0.463196 -0.786682 0.264343 1445641244 -0.310974 0.463196 -0.786682 0.264343 1445641244 -0.310974 0.463196 -0.786682 0.264343 1445641244 -0.155640 0.499207 -0.747192 0.410156 1445641244 -0.155640 0.499207 -0.747192 0.410156 1445641244 -0.155640 0.499207 -0.747192 0.410156 1445641244 -0.155640 0.499207 -0.747192 0.410156 1445641244 -0.155640 0.499207 -0.747192 0.410156 1445641244 -0.048340 0.508850 -0.635376 0.578796 1445641244 -0.048340 0.508850 -0.635376 0.578796 1445641244 -0.048340 0.508850 -0.635376 0.578796 1445641244 -0.048340 0.508850 -0.635376 0.578796 1445641244 -0.048340 0.508850 -0.635376 0.578796 1445641244 -0.048340 0.508850 -0.635376 0.578796 1445641244 0.025146 0.514282 -0.505981 0.691956 1445641244 0.025146 0.514282 -0.505981 0.691956 1445641244 0.025146 0.514282 -0.505981 0.691956 1445641244 0.025146 0.514282 -0.505981 0.691956 1445641244 0.025146 0.514282 -0.505981 0.691956 1445641244 0.025146 0.514282 -0.505981 0.691956 1445641244 0.116882 0.498535 -0.480835 0.711731 1445641244 0.116882 0.498535 -0.480835 0.711731 1445641244 0.116882 0.498535 -0.480835 0.711731 1445641244 0.116882 0.498535 -0.480835 0.711731 1445641244 0.116882 0.498535 -0.480835 0.711731 1445641244 0.116882 0.498535 -0.480835 0.711731 1445641244 0.113892 0.482971 -0.484558 0.720398 1445641244 0.113892 0.482971 -0.484558 0.720398 1445641244 0.113892 0.482971 -0.484558 0.720398 1445641244 0.113892 0.482971 -0.484558 0.720398 1445641244 0.113892 0.482971 -0.484558 0.720398 1445641244 0.113892 0.482971 -0.484558 0.720398 1445641244 0.061523 0.469971 -0.565552 0.674866 1445641244 0.061523 0.469971 -0.565552 0.674866 1445641244 0.061523 0.469971 -0.565552 0.674866 1445641245 0.061523 0.469971 -0.565552 0.674866 1445641245 0.061523 0.469971 -0.565552 0.674866 1445641245 0.061523 0.469971 -0.565552 0.674866 1445641245 -0.054016 0.454895 -0.672791 0.580933 1445641245 -0.054016 0.454895 -0.672791 0.580933 1445641245 -0.054016 0.454895 -0.672791 0.580933 1445641245 -0.054016 0.454895 -0.672791 0.580933 1445641245 -0.054016 0.454895 -0.672791 0.580933 1445641245 -0.054016 0.454895 -0.672791 0.580933 1445641245 -0.224182 0.422791 -0.757263 0.444519 1445641245 -0.224182 0.422791 -0.757263 0.444519 1445641245 -0.224182 0.422791 -0.757263 0.444519 1445641245 -0.224182 0.422791 -0.757263 0.444519 1445641245 -0.224182 0.422791 -0.757263 0.444519 1445641245 -0.224182 0.422791 -0.757263 0.444519 1445641245 -0.382813 0.381897 -0.812866 0.216553 1445641245 -0.382813 0.381897 -0.812866 0.216553 1445641245 -0.382813 0.381897 -0.812866 0.216553 1445641245 -0.382813 0.381897 -0.812866 0.216553 1445641245 -0.382813 0.381897 -0.812866 0.216553 1445641245 -0.382813 0.381897 -0.812866 0.216553 1445641245 -0.565857 0.273010 -0.762268 0.155701 1445641245 -0.565857 0.273010 -0.762268 0.155701 1445641245 -0.565857 0.273010 -0.762268 0.155701 1445641245 -0.565857 0.273010 -0.762268 0.155701 1445641245 -0.565857 0.273010 -0.762268 0.155701 1445641245 -0.565857 0.273010 -0.762268 0.155701 1445641245 -0.565857 0.273010 -0.762268 0.155701 1445641245 -0.613098 0.247986 -0.746460 0.073975 1445641245 -0.613098 0.247986 -0.746460 0.073975 1445641245 -0.613098 0.247986 -0.746460 0.073975 1445641245 -0.613098 0.247986 -0.746460 0.073975 1445641245 -0.613098 0.247986 -0.746460 0.073975 1445641245 -0.613098 0.247986 -0.746460 0.073975 1445641245 -0.553833 0.301697 -0.769714 0.099243 1445641245 -0.553833 0.301697 -0.769714 0.099243 1445641245 -0.553833 0.301697 -0.769714 0.099243 1445641245 -0.553833 0.301697 -0.769714 0.099243 1445641245 -0.553833 0.301697 -0.769714 0.099243 1445641245 -0.448792 0.365234 -0.797668 0.169983 1445641245 -0.448792 0.365234 -0.797668 0.169983 1445641245 -0.448792 0.365234 -0.797668 0.169983 1445641245 -0.448792 0.365234 -0.797668 0.169983 1445641245 -0.448792 0.365234 -0.797668 0.169983 1445641245 -0.300781 0.433289 -0.808411 0.261353 1445641245 -0.300781 0.433289 -0.808411 0.261353 1445641245 -0.300781 0.433289 -0.808411 0.261353 1445641245 -0.300781 0.433289 -0.808411 0.261353 1445641245 -0.300781 0.433289 -0.808411 0.261353 1445641245 -0.300781 0.433289 -0.808411 0.261353 1445641245 -0.164368 0.469910 -0.766541 0.405701 1445641245 -0.164368 0.469910 -0.766541 0.405701 1445641245 -0.164368 0.469910 -0.766541 0.405701 1445641245 -0.164368 0.469910 -0.766541 0.405701 1445641245 -0.164368 0.469910 -0.766541 0.405701 1445641245 -0.164368 0.469910 -0.766541 0.405701 1445641245 -0.164368 0.469910 -0.766541 0.405701 1445641245 -0.031799 0.489380 -0.703674 0.514099 1445641245 -0.031799 0.489380 -0.703674 0.514099 1445641245 -0.031799 0.489380 -0.703674 0.514099 1445641245 -0.031799 0.489380 -0.703674 0.514099 1445641245 -0.031799 0.489380 -0.703674 0.514099 1445641245 -0.031799 0.489380 -0.703674 0.514099 1445641245 0.036865 0.493286 -0.605469 0.623413 1445641245 0.036865 0.493286 -0.605469 0.623413 1445641245 0.036865 0.493286 -0.605469 0.623413 1445641245 0.036865 0.493286 -0.605469 0.623413 1445641245 0.036865 0.493286 -0.605469 0.623413 1445641245 0.036865 0.493286 -0.605469 0.623413 1445641245 0.099670 0.484375 -0.585754 0.642090 1445641245 0.099670 0.484375 -0.585754 0.642090 1445641245 0.099670 0.484375 -0.585754 0.642090 1445641245 0.099670 0.484375 -0.585754 0.642090 1445641245 0.099670 0.484375 -0.585754 0.642090 1445641245 0.099670 0.484375 -0.585754 0.642090 1445641245 0.071777 0.471741 -0.607666 0.634888 1445641245 0.071777 0.471741 -0.607666 0.634888 1445641245 0.071777 0.471741 -0.607666 0.634888 1445641245 0.071777 0.471741 -0.607666 0.634888 1445641245 0.071777 0.471741 -0.607666 0.634888 1445641245 0.071777 0.471741 -0.607666 0.634888 1445641245 -0.008850 0.456604 -0.676697 0.577515 1445641245 -0.008850 0.456604 -0.676697 0.577515 1445641245 -0.008850 0.456604 -0.676697 0.577515 1445641245 -0.008850 0.456604 -0.676697 0.577515 1445641245 -0.008850 0.456604 -0.676697 0.577515 1445641245 -0.008850 0.456604 -0.676697 0.577515 1445641245 -0.008850 0.456604 -0.676697 0.577515 1445641245 -0.133789 0.437927 -0.753540 0.471741 1445641245 -0.133789 0.437927 -0.753540 0.471741 1445641245 -0.133789 0.437927 -0.753540 0.471741 1445641245 -0.133789 0.437927 -0.753540 0.471741 1445641245 -0.133789 0.437927 -0.753540 0.471741 1445641245 -0.133789 0.437927 -0.753540 0.471741 1445641245 -0.282837 0.413147 -0.803589 0.321899 1445641245 -0.282837 0.413147 -0.803589 0.321899 1445641245 -0.282837 0.413147 -0.803589 0.321899 1445641245 -0.282837 0.413147 -0.803589 0.321899 1445641245 -0.282837 0.413147 -0.803589 0.321899 1445641245 -0.282837 0.413147 -0.803589 0.321899 1445641245 -0.282837 0.413147 -0.803589 0.321899 1445641245 -0.433472 0.360962 -0.799194 0.207581 1445641245 -0.433472 0.360962 -0.799194 0.207581 1445641245 -0.433472 0.360962 -0.799194 0.207581 1445641245 -0.433472 0.360962 -0.799194 0.207581 1445641245 -0.433472 0.360962 -0.799194 0.207581 1445641245 -0.433472 0.360962 -0.799194 0.207581 1445641245 -0.551514 0.277283 -0.773376 0.144409 1445641245 -0.551514 0.277283 -0.773376 0.144409 1445641245 -0.551514 0.277283 -0.773376 0.144409 1445641245 -0.551514 0.277283 -0.773376 0.144409 1445641246 -0.551514 0.277283 -0.773376 0.144409 1445641246 -0.551514 0.277283 -0.773376 0.144409 1445641246 -0.572266 0.251648 -0.771423 0.118774 1445641246 -0.572266 0.251648 -0.771423 0.118774 1445641246 -0.572266 0.251648 -0.771423 0.118774 1445641246 -0.572266 0.251648 -0.771423 0.118774 1445641246 -0.572266 0.251648 -0.771423 0.118774 1445641246 -0.572266 0.251648 -0.771423 0.118774 1445641246 -0.517944 0.285583 -0.795654 0.131042 1445641246 -0.517944 0.285583 -0.795654 0.131042 1445641246 -0.517944 0.285583 -0.795654 0.131042 1445641246 -0.517944 0.285583 -0.795654 0.131042 1445641246 -0.517944 0.285583 -0.795654 0.131042 1445641246 -0.517944 0.285583 -0.795654 0.131042 1445641246 -0.517944 0.285583 -0.795654 0.131042 1445641246 -0.419006 0.344360 -0.818176 0.191040 1445641246 -0.419006 0.344360 -0.818176 0.191040 1445641246 -0.419006 0.344360 -0.818176 0.191040 1445641246 -0.419006 0.344360 -0.818176 0.191040 1445641246 -0.419006 0.344360 -0.818176 0.191040 1445641246 -0.419006 0.344360 -0.818176 0.191040 1445641246 -0.289063 0.402527 -0.821594 0.281738 1445641246 -0.289063 0.402527 -0.821594 0.281738 1445641246 -0.289063 0.402527 -0.821594 0.281738 1445641246 -0.289063 0.402527 -0.821594 0.281738 1445641246 -0.289063 0.402527 -0.821594 0.281738 1445641246 -0.289063 0.402527 -0.821594 0.281738 1445641246 -0.160583 0.446411 -0.795227 0.377625 1445641246 -0.160583 0.446411 -0.795227 0.377625 1445641246 -0.160583 0.446411 -0.795227 0.377625 1445641246 -0.160583 0.446411 -0.795227 0.377625 1445641246 -0.160583 0.446411 -0.795227 0.377625 1445641246 -0.160583 0.446411 -0.795227 0.377625 1445641246 -0.160583 0.446411 -0.795227 0.377625 1445641246 -0.068542 0.472351 -0.730286 0.488770 1445641246 -0.068542 0.472351 -0.730286 0.488770 1445641246 -0.068542 0.472351 -0.730286 0.488770 1445641246 -0.068542 0.472351 -0.730286 0.488770 1445641246 -0.068542 0.472351 -0.730286 0.488770 1445641246 -0.068542 0.472351 -0.730286 0.488770 1445641246 -0.017212 0.486328 -0.661499 0.570557 1445641246 -0.017212 0.486328 -0.661499 0.570557 1445641246 -0.017212 0.486328 -0.661499 0.570557 1445641246 -0.017212 0.486328 -0.661499 0.570557 1445641246 -0.017212 0.486328 -0.661499 0.570557 1445641246 -0.017212 0.486328 -0.661499 0.570557 1445641246 -0.017212 0.486328 -0.661499 0.570557 1445641246 -0.000793 0.482971 -0.648804 0.588074 1445641246 -0.000793 0.482971 -0.648804 0.588074 1445641246 -0.000793 0.482971 -0.648804 0.588074 1445641246 -0.000793 0.482971 -0.648804 0.588074 1445641246 -0.000793 0.482971 -0.648804 0.588074 1445641246 -0.000793 0.482971 -0.648804 0.588074 1445641246 -0.046570 0.472107 -0.676636 0.563110 1445641246 -0.046570 0.472107 -0.676636 0.563110 1445641246 -0.046570 0.472107 -0.676636 0.563110 1445641246 -0.046570 0.472107 -0.676636 0.563110 1445641246 -0.046570 0.472107 -0.676636 0.563110 1445641246 -0.046570 0.472107 -0.676636 0.563110 1445641246 -0.142273 0.452576 -0.728027 0.494873 1445641246 -0.142273 0.452576 -0.728027 0.494873 1445641246 -0.142273 0.452576 -0.728027 0.494873 1445641246 -0.142273 0.452576 -0.728027 0.494873 1445641246 -0.142273 0.452576 -0.728027 0.494873 1445641246 -0.142273 0.452576 -0.728027 0.494873 1445641246 -0.142273 0.452576 -0.728027 0.494873 1445641246 -0.271667 0.425842 -0.775146 0.379456 1445641246 -0.271667 0.425842 -0.775146 0.379456 1445641246 -0.271667 0.425842 -0.775146 0.379456 1445641246 -0.271667 0.425842 -0.775146 0.379456 1445641246 -0.271667 0.425842 -0.775146 0.379456 1445641246 -0.271667 0.425842 -0.775146 0.379456 1445641246 -0.402954 0.391479 -0.793884 0.232849 1445641246 -0.402954 0.391479 -0.793884 0.232849 1445641246 -0.402954 0.391479 -0.793884 0.232849 1445641246 -0.402954 0.391479 -0.793884 0.232849 1445641246 -0.402954 0.391479 -0.793884 0.232849 1445641246 -0.402954 0.391479 -0.793884 0.232849 1445641246 -0.519287 0.316223 -0.775635 0.169556 1445641246 -0.519287 0.316223 -0.775635 0.169556 1445641246 -0.519287 0.316223 -0.775635 0.169556 1445641246 -0.519287 0.316223 -0.775635 0.169556 1445641246 -0.519287 0.316223 -0.775635 0.169556 1445641246 -0.557129 0.287231 -0.766846 0.138367 1445641246 -0.557129 0.287231 -0.766846 0.138367 1445641246 -0.557129 0.287231 -0.766846 0.138367 1445641246 -0.557129 0.287231 -0.766846 0.138367 1445641246 -0.557129 0.287231 -0.766846 0.138367 1445641246 -0.534668 0.318298 -0.772095 0.129456 1445641246 -0.534668 0.318298 -0.772095 0.129456 1445641246 -0.534668 0.318298 -0.772095 0.129456 1445641246 -0.534668 0.318298 -0.772095 0.129456 1445641246 -0.534668 0.318298 -0.772095 0.129456 1445641246 -0.534668 0.318298 -0.772095 0.129456 1445641246 -0.534668 0.318298 -0.772095 0.129456 1445641246 -0.474915 0.365845 -0.786072 0.150940 1445641246 -0.474915 0.365845 -0.786072 0.150940 1445641246 -0.474915 0.365845 -0.786072 0.150940 1445641246 -0.474915 0.365845 -0.786072 0.150940 1445641246 -0.474915 0.365845 -0.786072 0.150940 1445641246 -0.356750 0.423096 -0.804138 0.216858 1445641246 -0.356750 0.423096 -0.804138 0.216858 1445641246 -0.356750 0.423096 -0.804138 0.216858 1445641246 -0.356750 0.423096 -0.804138 0.216858 1445641246 -0.356750 0.423096 -0.804138 0.216858 1445641246 -0.356750 0.423096 -0.804138 0.216858 1445641246 -0.212524 0.456421 -0.799255 0.328308 1445641246 -0.212524 0.456421 -0.799255 0.328308 1445641246 
-0.562012 -0.360596 -0.470032 0.577271 1445641248 -0.562012 -0.360596 -0.470032 0.577271 1445641248 -0.562012 -0.360596 -0.470032 0.577271 1445641248 -0.557922 -0.365784 -0.465942 0.581238 1445641248 -0.557922 -0.365784 -0.465942 0.581238 1445641248 -0.557922 -0.365784 -0.465942 0.581238 1445641248 -0.557922 -0.365784 -0.465942 0.581238 1445641248 -0.557922 -0.365784 -0.465942 0.581238 1445641248 -0.557922 -0.365784 -0.465942 0.581238 1445641248 -0.552979 -0.373901 -0.459045 0.586304 1445641248 -0.552979 -0.373901 -0.459045 0.586304 1445641248 -0.552979 -0.373901 -0.459045 0.586304 1445641248 -0.552979 -0.373901 -0.459045 0.586304 1445641248 -0.552979 -0.373901 -0.459045 0.586304 1445641248 -0.552979 -0.373901 -0.459045 0.586304 1445641248 -0.548523 -0.381470 -0.452515 0.590698 1445641248 -0.548523 -0.381470 -0.452515 0.590698 1445641248 -0.548523 -0.381470 -0.452515 0.590698 1445641248 -0.548523 -0.381470 -0.452515 0.590698 1445641248 -0.548523 -0.381470 -0.452515 0.590698 1445641248 -0.548523 -0.381470 -0.452515 0.590698 1445641248 -0.544739 -0.387146 -0.446838 0.594727 1445641249 -0.544739 -0.387146 -0.446838 0.594727 1445641249 -0.544739 -0.387146 -0.446838 0.594727 1445641249 -0.544739 -0.387146 -0.446838 0.594727 1445641249 -0.544739 -0.387146 -0.446838 0.594727 1445641249 -0.544739 -0.387146 -0.446838 0.594727 1445641249 -0.544739 -0.387146 -0.446838 0.594727 1445641249 -0.540344 -0.391541 -0.441711 0.599731 1445641249 -0.540344 -0.391541 -0.441711 0.599731 1445641249 -0.540344 -0.391541 -0.441711 0.599731 1445641249 -0.540344 -0.391541 -0.441711 0.599731 1445641249 -0.540344 -0.391541 -0.441711 0.599731 1445641249 -0.540344 -0.391541 -0.441711 0.599731 1445641249 -0.537292 -0.392517 -0.439087 0.603760 1445641249 -0.537292 -0.392517 -0.439087 0.603760 1445641249 -0.537292 -0.392517 -0.439087 0.603760 1445641249 -0.537292 -0.392517 -0.439087 0.603760 1445641249 -0.537292 -0.392517 -0.439087 0.603760 1445641249 -0.537292 -0.392517 -0.439087 0.603760 1445641249 -0.535461 -0.393860 -0.437683 0.605530 1445641249 -0.535461 -0.393860 -0.437683 0.605530 1445641249 -0.535461 -0.393860 -0.437683 0.605530 1445641249 -0.535461 -0.393860 -0.437683 0.605530 1445641249 -0.535461 -0.393860 -0.437683 0.605530 1445641249 -0.535461 -0.393860 -0.437683 0.605530 1445641249 -0.535461 -0.395874 -0.436218 0.605286 1445641249 -0.535461 -0.395874 -0.436218 0.605286 1445641249 -0.535461 -0.395874 -0.436218 0.605286 1445641249 -0.535461 -0.395874 -0.436218 0.605286 1445641249 -0.535461 -0.395874 -0.436218 0.605286 1445641249 -0.535461 -0.395874 -0.436218 0.605286 1445641249 -0.536560 -0.394897 -0.437134 0.604248 1445641249 -0.536560 -0.394897 -0.437134 0.604248 1445641249 -0.536560 -0.394897 -0.437134 0.604248 1445641249 -0.536560 -0.394897 -0.437134 0.604248 1445641249 -0.536560 -0.394897 -0.437134 0.604248 1445641249 -0.536560 -0.394897 -0.437134 0.604248 1445641249 -0.537109 -0.393616 -0.438171 0.603882 1445641249 -0.537109 -0.393616 -0.438171 0.603882 1445641249 -0.537109 -0.393616 -0.438171 0.603882 1445641249 -0.537109 -0.393616 -0.438171 0.603882 1445641249 -0.538330 -0.392151 -0.440247 0.602234 1445641249 -0.538330 -0.392151 -0.440247 0.602234 1445641249 -0.538330 -0.392151 -0.440247 0.602234 1445641249 -0.538330 -0.392151 -0.440247 0.602234 1445641249 -0.538330 -0.392151 -0.440247 0.602234 1445641249 -0.538330 -0.392151 -0.440247 0.602234 1445641249 -0.538330 -0.392151 -0.440247 0.602234 1445641249 -0.539551 -0.391602 -0.437195 0.603699 1445641249 -0.539551 -0.391602 -0.437195 0.603699 1445641249 -0.539551 -0.391602 -0.437195 0.603699 1445641249 -0.539551 -0.391602 -0.437195 0.603699 1445641249 -0.539551 -0.391602 -0.437195 0.603699 1445641249 -0.539551 -0.391602 -0.437195 0.603699 1445641249 -0.544128 -0.382568 -0.437805 0.604919 1445641249 -0.544128 -0.382568 -0.437805 0.604919 1445641249 -0.544128 -0.382568 -0.437805 0.604919 1445641249 -0.544128 -0.382568 -0.437805 0.604919 1445641249 -0.544128 -0.382568 -0.437805 0.604919 1445641249 -0.544128 -0.382568 -0.437805 0.604919 1445641249 -0.548828 -0.368286 -0.450012 0.600586 1445641249 -0.548828 -0.368286 -0.450012 0.600586 1445641249 -0.548828 -0.368286 -0.450012 0.600586 1445641249 -0.548828 -0.368286 -0.450012 0.600586 1445641249 -0.548828 -0.368286 -0.450012 0.600586 1445641249 -0.548828 -0.368286 -0.450012 0.600586 1445641249 -0.551758 -0.369507 -0.457336 0.591553 1445641249 -0.551758 -0.369507 -0.457336 0.591553 1445641249 -0.551758 -0.369507 -0.457336 0.591553 1445641249 -0.551758 -0.369507 -0.457336 0.591553 1445641249 -0.551758 -0.369507 -0.457336 0.591553 1445641249 -0.551758 -0.369507 -0.457336 0.591553 1445641249 -0.557373 -0.376343 -0.462036 0.578125 1445641249 -0.557373 -0.376343 -0.462036 0.578125 1445641249 -0.557373 -0.376343 -0.462036 0.578125 1445641249 -0.557373 -0.376343 -0.462036 0.578125 1445641249 -0.557373 -0.376343 -0.462036 0.578125 1445641249 -0.557373 -0.376343 -0.462036 0.578125 1445641249 -0.557373 -0.376343 -0.462036 0.578125 1445641249 -0.554504 -0.380554 -0.458801 0.580750 1445641249 -0.554504 -0.380554 -0.458801 0.580750 1445641249 -0.554504 -0.380554 -0.458801 0.580750 1445641249 -0.554504 -0.380554 -0.458801 0.580750 1445641249 -0.554504 -0.380554 -0.458801 0.580750 1445641249 -0.554504 -0.380554 -0.458801 0.580750 1445641249 -0.539124 -0.388489 -0.442993 0.601868 1445641249 -0.539124 -0.388489 -0.442993 0.601868 1445641249 -0.539124 -0.388489 -0.442993 0.601868 1445641249 -0.539124 -0.388489 -0.442993 0.601868 1445641249 -0.539124 -0.388489 -0.442993 0.601868 1445641249 -0.539124 -0.388489 -0.442993 0.601868 1445641249 -0.525879 -0.396301 -0.426270 0.620300 1445641249 -0.525879 -0.396301 -0.426270 0.620300 1445641249 -0.525879 -0.396301 -0.426270 0.620300 1445641249 -0.525879 -0.396301 -0.426270 0.620300 1445641249 -0.525879 -0.396301 -0.426270 0.620300 1445641249 -0.525879 -0.396301 -0.426270 0.620300 1445641249 -0.523682 -0.398560 -0.420105 0.624939 1445641249 -0.523682 -0.398560 -0.420105 0.624939 1445641249 -0.523682 -0.398560 -0.420105 0.624939 1445641249 -0.523682 -0.398560 -0.420105 0.624939 1445641249 -0.523682 -0.398560 -0.420105 0.624939 1445641249 -0.523682 -0.398560 -0.420105 0.624939 1445641249 -0.523682 -0.398560 -0.420105 0.624939 1445641249 -0.526428 -0.398560 -0.420532 0.622253 1445641249 -0.526428 -0.398560 -0.420532 0.622253 1445641249 -0.526428 -0.398560 -0.420532 0.622253 1445641249 -0.526428 -0.398560 -0.420532 0.622253 1445641249 -0.526428 -0.398560 -0.420532 0.622253 1445641249 -0.526428 -0.398560 -0.420532 0.622253 1445641249 -0.528137 -0.399475 -0.421265 0.619690 1445641249 -0.528137 -0.399475 -0.421265 0.619690 1445641250 -0.528137 -0.399475 -0.421265 0.619690 1445641250 -0.528137 -0.399475 -0.421265 0.619690 1445641250 -0.528137 -0.399475 -0.421265 0.619690 1445641250 -0.528137 -0.399475 -0.421265 0.619690 1445641250 -0.530518 -0.398438 -0.423584 0.616821 1445641250 -0.530518 -0.398438 -0.423584 0.616821 1445641250 -0.530518 -0.398438 -0.423584 0.616821 1445641250 -0.530518 -0.398438 -0.423584 0.616821 1445641250 -0.530518 -0.398438 -0.423584 0.616821 1445641250 -0.530518 -0.398438 -0.423584 0.616821 1445641250 -0.530518 -0.398438 -0.423584 0.616821 1445641250 -0.534546 -0.394226 -0.429871 0.611633 1445641250 -0.534546 -0.394226 -0.429871 0.611633 1445641250 -0.534546 -0.394226 -0.429871 0.611633 1445641250 -0.534546 -0.394226 -0.429871 0.611633 1445641250 -0.534546 -0.394226 -0.429871 0.611633 1445641250 -0.534546 -0.394226 -0.429871 0.611633 1445641250 -0.538086 -0.390991 -0.436584 0.605835 1445641250 -0.538086 -0.390991 -0.436584 0.605835 1445641250 -0.538086 -0.390991 -0.436584 0.605835 1445641250 -0.538086 -0.390991 -0.436584 0.605835 1445641250 -0.538086 -0.390991 -0.436584 0.605835 1445641250 -0.538086 -0.390991 -0.436584 0.605835 1445641250 -0.540649 -0.388428 -0.438904 0.603455 1445641250 -0.540649 -0.388428 -0.438904 0.603455 1445641250 -0.540649 -0.388428 -0.438904 0.603455 1445641250 -0.540649 -0.388428 -0.438904 0.603455 1445641250 -0.540649 -0.388428 -0.438904 0.603455 1445641250 -0.540649 -0.388428 -0.438904 0.603455 1445641250 -0.540649 -0.388428 -0.438904 0.603455 1445641250 -0.542664 -0.382996 -0.439209 0.604980 1445641250 -0.542664 -0.382996 -0.439209 0.604980 1445641250 -0.542664 -0.382996 -0.439209 0.604980 1445641250 -0.542664 -0.382996 -0.439209 0.604980 1445641250 -0.542664 -0.382996 -0.439209 0.604980 1445641250 -0.542725 -0.377441 -0.443665 0.605164 1445641250 -0.542725 -0.377441 -0.443665 0.605164 1445641250 -0.542725 -0.377441 -0.443665 0.605164 1445641250 -0.542725 -0.377441 -0.443665 0.605164 1445641250 -0.542725 -0.377441 -0.443665 0.605164 1445641250 -0.542725 -0.377441 -0.443665 0.605164 1445641250 -0.542725 -0.377441 -0.443665 0.605164 1445641250 -0.543823 -0.380554 -0.445801 0.600647 1445641250 -0.543823 -0.380554 -0.445801 0.600647 1445641250 -0.543823 -0.380554 -0.445801 0.600647 1445641250 -0.543823 -0.380554 -0.445801 0.600647 1445641250 -0.543823 -0.380554 -0.445801 0.600647 1445641250 -0.543823 -0.380554 -0.445801 0.600647 1445641250 -0.547241 -0.384033 -0.449036 0.592834 1445641250 -0.547241 -0.384033 -0.449036 0.592834 1445641250 -0.547241 -0.384033 -0.449036 0.592834 1445641250 -0.547241 -0.384033 -0.449036 0.592834 1445641250 -0.547241 -0.384033 -0.449036 0.592834 1445641250 -0.547241 -0.384033 -0.449036 0.592834 1445641250 -0.542603 -0.391235 -0.441895 0.597778 1445641250 -0.542603 -0.391235 -0.441895 0.597778 1445641250 -0.542603 -0.391235 -0.441895 0.597778 1445641250 -0.542603 -0.391235 -0.441895 0.597778 1445641250 -0.542603 -0.391235 -0.441895 0.597778 1445641250 -0.542603 -0.391235 -0.441895 0.597778 1445641250 -0.529541 -0.399902 -0.427246 0.614136 1445641250 -0.529541 -0.399902 -0.427246 0.614136 1445641250 -0.529541 -0.399902 -0.427246 0.614136 1445641250 -0.529541 -0.399902 -0.427246 0.614136 1445641250 -0.529541 -0.399902 -0.427246 0.614136 1445641250 -0.529541 -0.399902 -0.427246 0.614136 1445641250 -0.516907 -0.408020 -0.412598 0.629395 1445641250 -0.516907 -0.408020 -0.412598 0.629395 1445641250 -0.516907 -0.408020 -0.412598 0.629395 1445641250 -0.516907 -0.408020 -0.412598 0.629395 1445641250 -0.516907 -0.408020 -0.412598 0.629395 1445641250 -0.516907 -0.408020 -0.412598 0.629395 1445641250 -0.511963 -0.411499 -0.406799 0.634949 1445641250 -0.511963 -0.411499 -0.406799 0.634949 1445641250 -0.511963 -0.411499 -0.406799 0.634949 1445641250 -0.511963 -0.411499 -0.406799 0.634949 1445641250 -0.512024 -0.414368 -0.404724 0.634338 1445641250 -0.512024 -0.414368 -0.404724 0.634338 1445641250 -0.512024 -0.414368 -0.404724 0.634338 1445641250 -0.512024 -0.414368 -0.404724 0.634338 1445641250 -0.512024 -0.414368 -0.404724 0.634338 1445641250 -0.512024 -0.414368 -0.404724 0.634338 1445641250 -0.514954 -0.413757 -0.407410 0.630615 1445641250 -0.514954 -0.413757 -0.407410 0.630615 1445641250 -0.514954 -0.413757 -0.407410 0.630615 1445641250 -0.514954 -0.413757 -0.407410 0.630615 1445641250 -0.514954 -0.413757 -0.407410 0.630615 1445641250 -0.514954 -0.413757 -0.407410 0.630615 1445641250 -0.518250 -0.410645 -0.413086 0.626282 1445641250 -0.518250 -0.410645 -0.413086 0.626282 1445641250 -0.518250 -0.410645 -0.413086 0.626282 1445641250 -0.518250 -0.410645 -0.413086 0.626282 1445641250 -0.518250 -0.410645 -0.413086 0.626282 1445641250 -0.518250 -0.410645 -0.413086 0.626282 1445641250 -0.523376 -0.405640 -0.420593 0.620239 1445641250 -0.523376 -0.405640 -0.420593 0.620239 1445641250 -0.523376 -0.405640 -0.420593 0.620239 1445641250 -0.523376 -0.405640 -0.420593 0.620239 1445641250 -0.523376 -0.405640 -0.420593 0.620239 1445641250 -0.523376 -0.405640 -0.420593 0.620239 1445641250 -0.523376 -0.405640 -0.420593 0.620239 1445641250 -0.529602 -0.398865 -0.429626 0.613098 1445641250 -0.529602 -0.398865 -0.429626 0.613098 1445641250 -0.529602 -0.398865 -0.429626 0.613098 1445641250 -0.529602 -0.398865 -0.429626 0.613098 1445641250 -0.529602 -0.398865 -0.429626 0.613098 1445641250 -0.529602 -0.398865 -0.429626 0.613098 1445641250 -0.533691 -0.393921 -0.432800 0.610535 1445641250 -0.533691 -0.393921 -0.432800 0.610535 1445641250 -0.533691 -0.393921 -0.432800 0.610535 1445641251 -0.533691 -0.393921 -0.432800 0.610535 1445641251 -0.533691 -0.393921 -0.432800 0.610535 1445641251 -0.533691 -0.393921 -0.432800 0.610535 1445641251 -0.537476 -0.386719 -0.433472 0.611267 1445641251 -0.537476 -0.386719 -0.433472 0.611267 1445641251 -0.537476 -0.386719 -0.433472 0.611267 1445641251 -0.537476 -0.386719 -0.433472 0.611267 1445641251 -0.537476 -0.386719 -0.433472 0.611267 1445641251 -0.537476 -0.386719 -0.433472 0.611267 1445641251 -0.537476 -0.386719 -0.433472 0.611267 1445641251 -0.540222 -0.379211 -0.438904 0.609741 1445641251 -0.540222 -0.379211 -0.438904 0.609741 1445641251 -0.540222 -0.379211 -0.438904 0.609741 1445641251 -0.540222 -0.379211 -0.438904 0.609741 1445641251 -0.540222 -0.379211 -0.438904 0.609741 1445641251 -0.540222 -0.379211 -0.438904 0.609741 1445641251 -0.542542 -0.380493 -0.442810 0.604004 1445641251 -0.542542 -0.380493 -0.442810 0.604004 1445641251 -0.542542 -0.380493 -0.442810 0.604004 1445641251 -0.542542 -0.380493 -0.442810 0.604004 1445641251 -0.542542 -0.380493 -0.442810 0.604004 1445641251 -0.542542 -0.380493 -0.442810 0.604004 1445641251 -0.542542 -0.380493 -0.442810 0.604004 1445641251 -0.547546 -0.381836 -0.448669 0.594238 1445641251 -0.547546 -0.381836 -0.448669 0.594238 1445641251 -0.547546 -0.381836 -0.448669 0.594238 1445641251 -0.547546 -0.381836 -0.448669 0.594238 1445641251 -0.547546 -0.381836 -0.448669 0.594238 1445641251 -0.547546 -0.381836 -0.448669 0.594238 1445641251 -0.545776 -0.385437 -0.446655 0.595093 1445641251 -0.545776 -0.385437 -0.446655 0.595093 1445641251 -0.545776 -0.385437 -0.446655 0.595093 1445641251 -0.545776 -0.385437 -0.446655 0.595093 1445641251 -0.545776 -0.385437 -0.446655 0.595093 1445641251 -0.545776 -0.385437 -0.446655 0.595093 1445641251 -0.537781 -0.389771 -0.438416 0.605591 1445641251 -0.537781 -0.389771 -0.438416 0.605591 1445641251 -0.537781 -0.389771 -0.438416 0.605591 1445641251 -0.537781 -0.389771 -0.438416 0.605591 1445641251 -0.537781 -0.389771 -0.438416 0.605591 1445641251 -0.537781 -0.389771 -0.438416 0.605591 1445641251 -0.528748 -0.395264 -0.427795 0.617432 1445641251 -0.528748 -0.395264 -0.427795 0.617432 1445641251 -0.528748 -0.395264 -0.427795 0.617432 1445641251 -0.528748 -0.395264 -0.427795 0.617432 1445641251 -0.528748 -0.395264 -0.427795 0.617432 1445641251 -0.528748 -0.395264 -0.427795 0.617432 1445641251 -0.526245 -0.396362 -0.424316 0.621277 1445641251 -0.526245 -0.396362 -0.424316 0.621277 1445641251 -0.526245 -0.396362 -0.424316 0.621277 1445641251 -0.526245 -0.396362 -0.424316 0.621277 1445641251 -0.526245 -0.396362 -0.424316 0.621277 1445641251 -0.526245 -0.396362 -0.424316 0.621277 1445641251 -0.528503 -0.395325 -0.426514 0.618530 1445641251 -0.528503 -0.395325 -0.426514 0.618530 1445641251 -0.528503 -0.395325 -0.426514 0.618530 1445641251 -0.528503 -0.395325 -0.426514 0.618530 1445641251 -0.528503 -0.395325 -0.426514 0.618530 1445641251 -0.528503 -0.395325 -0.426514 0.618530 1445641251 -0.528503 -0.395325 -0.426514 0.618530 1445641251 -0.532166 -0.393616 -0.430542 0.613586 1445641251 -0.532166 -0.393616 -0.430542 0.613586 1445641251 -0.532166 -0.393616 -0.430542 0.613586 1445641251 -0.532166 -0.393616 -0.430542 0.613586 1445641251 -0.532166 -0.393616 -0.430542 0.613586 1445641251 -0.532166 -0.393616 -0.430542 0.613586 1445641251 -0.535950 -0.388977 -0.437134 0.608582 1445641251 -0.535950 -0.388977 -0.437134 0.608582 1445641251 -0.535950 -0.388977 -0.437134 0.608582 1445641251 -0.535950 -0.388977 -0.437134 0.608582 1445641251 -0.535950 -0.388977 -0.437134 0.608582 1445641251 -0.535950 -0.388977 -0.437134 0.608582 1445641251 -0.535950 -0.388977 -0.437134 0.608582 1445641251 -0.538452 -0.384827 -0.442932 0.604858 1445641251 -0.538452 -0.384827 -0.442932 0.604858 1445641251 -0.538452 -0.384827 -0.442932 0.604858 1445641251 -0.538452 -0.384827 -0.442932 0.604858 1445641251 -0.538452 -0.384827 -0.442932 0.604858 1445641251 -0.538452 -0.384827 -0.442932 0.604858 1445641251 -0.539612 -0.382385 -0.446594 0.602661 1445641251 -0.539612 -0.382385 -0.446594 0.602661 1445641251 -0.539612 -0.382385 -0.446594 0.602661 1445641251 -0.539612 -0.382385 -0.446594 0.602661 1445641251 -0.539612 -0.382385 -0.446594 0.602661 1445641251 -0.539612 -0.382385 -0.446594 0.602661 1445641251 -0.540649 -0.379517 -0.444580 0.605042 1445641251 -0.540649 -0.379517 -0.444580 0.605042 1445641251 -0.540649 -0.379517 -0.444580 0.605042 1445641251 -0.540649 -0.379517 -0.444580 0.605042 1445641251 -0.540649 -0.379517 -0.444580 0.605042 1445641251 -0.540649 -0.379517 -0.444580 0.605042 1445641251 -0.540955 -0.375366 -0.442383 0.608948 1445641251 -0.540955 -0.375366 -0.442383 0.608948 1445641251 -0.540955 -0.375366 -0.442383 0.608948 1445641251 -0.540955 -0.375366 -0.442383 0.608948 1445641251 -0.540955 -0.375366 -0.442383 0.608948 1445641251 -0.540955 -0.375366 -0.442383 0.608948 1445641251 -0.540344 -0.374695 -0.444580 0.608337 1445641251 -0.540344 -0.374695 -0.444580 0.608337 1445641251 -0.540344 -0.374695 -0.444580 0.608337 1445641251 -0.540344 -0.374695 -0.444580 0.608337 1445641251 -0.540344 -0.374695 -0.444580 0.608337 1445641251 -0.540344 -0.374695 -0.444580 0.608337 1445641251 -0.540344 -0.374695 -0.444580 0.608337 1445641251 -0.540527 -0.382324 -0.443848 0.603943 1445641251 -0.540527 -0.382324 -0.443848 0.603943 1445641251 -0.540527 -0.382324 -0.443848 0.603943 1445641251 -0.540527 -0.382324 -0.443848 0.603943 1445641251 -0.540527 -0.382324 -0.443848 0.603943 1445641251 -0.540527 -0.382324 -0.443848 0.603943 1445641251 -0.540466 -0.387878 -0.443359 0.600830 1445641251 -0.540466 -0.387878 -0.443359 0.600830 1445641251 -0.540466 -0.387878 -0.443359 0.600830 1445641251 -0.540466 -0.387878 -0.443359 0.600830 1445641252 -0.540466 -0.387878 -0.443359 0.600830 1445641252 -0.540466 -0.387878 -0.443359 0.600830 1445641252 -0.534790 -0.393188 -0.437683 0.606506 1445641252 -0.534790 -0.393188 -0.437683 0.606506 1445641252 -0.534790 -0.393188 -0.437683 0.606506 1445641252 -0.534790 -0.393188 -0.437683 0.606506 1445641252 -0.534790 -0.393188 -0.437683 0.606506 1445641252 -0.534790 -0.393188 -0.437683 0.606506 1445641252 -0.534790 -0.393188 -0.437683 0.606506 1445641252 -0.525635 -0.399719 -0.428284 0.616943 1445641252 -0.525635 -0.399719 -0.428284 0.616943 1445641252 -0.525635 -0.399719 -0.428284 0.616943 1445641252 -0.525635 -0.399719 -0.428284 0.616943 1445641252 -0.525635 -0.399719 -0.428284 0.616943 1445641252 -0.525635 -0.399719 -0.428284 0.616943 1445641252 -0.519592 -0.404541 -0.420471 0.624207 1445641252 -0.519592 -0.404541 -0.420471 0.624207 1445641252 -0.519592 -0.404541 -0.420471 0.624207 1445641252 -0.519592 -0.404541 -0.420471 0.624207 1445641252 -0.519592 -0.404541 -0.420471 0.624207 1445641252 -0.519592 -0.404541 -0.420471 0.624207 1445641252 -0.517395 -0.405945 -0.417969 0.626770 1445641252 -0.517395 -0.405945 -0.417969 0.626770 1445641252 -0.517395 -0.405945 -0.417969 0.626770 1445641252 -0.517395 -0.405945 -0.417969 0.626770 1445641252 -0.517395 -0.405945 -0.417969 0.626770 1445641252 -0.517395 -0.405945 -0.417969 0.626770 1445641252 -0.516724 -0.407349 -0.417114 0.627014 1445641252 -0.516724 -0.407349 -0.417114 0.627014 1445641252 -0.516724 -0.407349 -0.417114 0.627014 1445641252 -0.516724 -0.407349 -0.417114 0.627014 1445641252 -0.516724 -0.407349 -0.417114 0.627014 1445641252 -0.516724 -0.407349 -0.417114 0.627014 1445641252 -0.516724 -0.407349 -0.417114 0.627014 1445641252 -0.518188 -0.407349 -0.418152 0.625122 1445641252 -0.518188 -0.407349 -0.418152 0.625122 1445641252 -0.518188 -0.407349 -0.418152 0.625122 1445641252 -0.518188 -0.407349 -0.418152 0.625122 1445641252 -0.518188 -0.407349 -0.418152 0.625122 1445641252 -0.518188 -0.407349 -0.418152 0.625122 1445641252 -0.520508 -0.405151 -0.421631 0.622253 1445641252 -0.520508 -0.405151 -0.421631 0.622253 1445641252 -0.520508 -0.405151 -0.421631 0.622253 1445641252 -0.520508 -0.405151 -0.421631 0.622253 1445641252 -0.520508 -0.405151 -0.421631 0.622253 1445641252 -0.520508 -0.405151 -0.421631 0.622253 1445641252 -0.523376 -0.402222 -0.425781 0.618958 1445641252 -0.523376 -0.402222 -0.425781 0.618958 1445641252 -0.523376 -0.402222 -0.425781 0.618958 1445641252 -0.523376 -0.402222 -0.425781 0.618958 1445641252 -0.523376 -0.402222 -0.425781 0.618958 1445641252 -0.523376 -0.402222 -0.425781 0.618958 1445641252 -0.526489 -0.398438 -0.427734 0.617371 1445641252 -0.526489 -0.398438 -0.427734 0.617371 1445641252 -0.526489 -0.398438 -0.427734 0.617371 1445641252 -0.526489 -0.398438 -0.427734 0.617371 1445641252 -0.526489 -0.398438 -0.427734 0.617371 1445641252 -0.526489 -0.398438 -0.427734 0.617371 1445641252 -0.530579 -0.391785 -0.430298 0.616333 1445641252 -0.530579 -0.391785 -0.430298 0.616333 1445641252 -0.530579 -0.391785 -0.430298 0.616333 1445641252 -0.530579 -0.391785 -0.430298 0.616333 1445641252 -0.530579 -0.391785 -0.430298 0.616333 1445641252 -0.530579 -0.391785 -0.430298 0.616333 1445641252 -0.533081 -0.387390 -0.434631 0.613892 1445641252 -0.533081 -0.387390 -0.434631 0.613892 1445641252 -0.533081 -0.387390 -0.434631 0.613892 1445641252 -0.533081 -0.387390 -0.434631 0.613892 1445641252 -0.533081 -0.387390 -0.434631 0.613892 1445641252 -0.533081 -0.387390 -0.434631 0.613892 1445641252 -0.533081 -0.387390 -0.434631 0.613892 1445641252 -0.536255 -0.388855 -0.439148 0.606995 1445641252 -0.536255 -0.388855 -0.439148 0.606995 1445641252 -0.536255 -0.388855 -0.439148 0.606995 1445641252 -0.536255 -0.388855 -0.439148 0.606995 1445641252 -0.536255 -0.388855 -0.439148 0.606995 1445641252 -0.536255 -0.388855 -0.439148 0.606995 1445641252 -0.537720 -0.393005 -0.440918 0.601685 1445641252 -0.537720 -0.393005 -0.440918 0.601685 1445641252 -0.537720 -0.393005 -0.440918 0.601685 1445641252 -0.537720 -0.393005 -0.440918 0.601685 1445641252 -0.537720 -0.393005 -0.440918 0.601685 1445641252 -0.537720 -0.393005 -0.440918 0.601685 1445641252 -0.533325 -0.399109 -0.434753 0.606079 1445641252 -0.533325 -0.399109 -0.434753 0.606079 1445641252 -0.533325 -0.399109 -0.434753 0.606079 1445641252 -0.533325 -0.399109 -0.434753 0.606079 1445641252 -0.533325 -0.399109 -0.434753 0.606079 1445641252 -0.533325 -0.399109 -0.434753 0.606079 1445641252 -0.524170 -0.404907 -0.424744 0.617249 1445641252 -0.524170 -0.404907 -0.424744 0.617249 1445641252 -0.524170 -0.404907 -0.424744 0.617249 1445641252 -0.524170 -0.404907 -0.424744 0.617249 1445641252 -0.524170 -0.404907 -0.424744 0.617249 1445641252 -0.524170 -0.404907 -0.424744 0.617249 1445641252 -0.524170 -0.404907 -0.424744 0.617249 1445641252 -0.516113 -0.410217 -0.414551 0.627319 1445641252 -0.516113 -0.410217 -0.414551 0.627319 1445641252 -0.516113 -0.410217 -0.414551 0.627319 1445641252 -0.516113 -0.410217 -0.414551 0.627319 1445641252 -0.516113 -0.410217 -0.414551 0.627319 1445641252 -0.516113 -0.410217 -0.414551 0.627319 1445641252 -0.512878 -0.410034 -0.411621 0.632019 1445641252 -0.512878 -0.410034 -0.411621 0.632019 1445641252 -0.512878 -0.410034 -0.411621 0.632019 1445641252 -0.512878 -0.410034 -0.411621 0.632019 1445641252 -0.512878 -0.410034 -0.411621 0.632019 1445641252 -0.512878 -0.410034 -0.411621 0.632019 1445641252 -0.512878 -0.410034 -0.411621 0.632019 1445641252 -0.511230 -0.408508 -0.411377 0.634460 1445641252 -0.511230 -0.408508 -0.411377 0.634460 1445641252 -0.511230 -0.408508 -0.411377 0.634460 1445641252 -0.511230 -0.408508 -0.411377 0.634460 1445641252 -0.511230 -0.408508 -0.411377 0.634460 1445641253 -0.511230 -0.408508 -0.411377 0.634460 1445641253 -0.512817 -0.407837 -0.411865 0.633301 1445641253 -0.512817 -0.407837 -0.411865 0.633301 1445641253 -0.512817 -0.407837 -0.411865 0.633301 1445641253 -0.512817 -0.407837 -0.411865 0.633301 1445641253 -0.512817 -0.407837 -0.411865 0.633301 1445641253 -0.512817 -0.407837 -0.411865 0.633301 1445641253 -0.518372 -0.404114 -0.418518 0.626831 1445641253 -0.518372 -0.404114 -0.418518 0.626831 1445641253 -0.518372 -0.404114 -0.418518 0.626831 1445641253 -0.518372 -0.404114 -0.418518 0.626831 1445641253 -0.518372 -0.404114 -0.418518 0.626831 1445641253 -0.518372 -0.404114 -0.418518 0.626831 1445641253 -0.518372 -0.404114 -0.418518 0.626831 1445641253 -0.523804 -0.400513 -0.425537 0.619812 1445641253 -0.523804 -0.400513 -0.425537 0.619812 1445641253 -0.523804 -0.400513 -0.425537 0.619812 1445641253 -0.523804 -0.400513 -0.425537 0.619812 1445641253 -0.523804 -0.400513 -0.425537 0.619812 1445641253 -0.523804 -0.400513 -0.425537 0.619812 1445641253 -0.528687 -0.395874 -0.429688 0.615723 1445641253 -0.528687 -0.395874 -0.429688 0.615723 1445641253 -0.528687 -0.395874 -0.429688 0.615723 1445641253 -0.528687 -0.395874 -0.429688 0.615723 1445641253 -0.528687 -0.395874 -0.429688 0.615723 1445641253 -0.528687 -0.395874 -0.429688 0.615723 1445641253 -0.532776 -0.388611 -0.434448 0.613525 1445641253 -0.532776 -0.388611 -0.434448 0.613525 1445641253 -0.532776 -0.388611 -0.434448 0.613525 1445641253 -0.532776 -0.388611 -0.434448 0.613525 1445641253 -0.532776 -0.388611 -0.434448 0.613525 1445641253 -0.532776 -0.388611 -0.434448 0.613525 1445641253 -0.532776 -0.388611 -0.434448 0.613525 1445641253 -0.534302 -0.385559 -0.438171 0.611511 1445641253 -0.534302 -0.385559 -0.438171 0.611511 1445641253 -0.534302 -0.385559 -0.438171 0.611511 1445641253 -0.534302 -0.385559 -0.438171 0.611511 1445641253 -0.534302 -0.385559 -0.438171 0.611511 1445641253 -0.534302 -0.385559 -0.438171 0.611511 1445641253 -0.535706 -0.388184 -0.440430 0.606934 1445641253 -0.535706 -0.388184 -0.440430 0.606934 1445641253 -0.535706 -0.388184 -0.440430 0.606934 1445641253 -0.535706 -0.388184 -0.440430 0.606934 1445641253 -0.535706 -0.388184 -0.440430 0.606934 1445641253 -0.535706 -0.388184 -0.440430 0.606934 1445641253 -0.535034 -0.391968 -0.440369 0.605225 1445641253 -0.535034 -0.391968 -0.440369 0.605225 1445641253 -0.535034 -0.391968 -0.440369 0.605225 1445641253 -0.535034 -0.391968 -0.440369 0.605225 1445641253 -0.535034 -0.391968 -0.440369 0.605225 1445641253 -0.529358 -0.397705 -0.433289 0.611511 1445641253 -0.529358 -0.397705 -0.433289 0.611511 1445641253 -0.529358 -0.397705 -0.433289 0.611511 1445641253 -0.529358 -0.397705 -0.433289 0.611511 1445641253 -0.529358 -0.397705 -0.433289 0.611511 1445641253 -0.529358 -0.397705 -0.433289 0.611511 1445641253 -0.521423 -0.403320 -0.423950 0.621094 1445641253 -0.521423 -0.403320 -0.423950 0.621094 1445641253 -0.521423 -0.403320 -0.423950 0.621094 1445641253 -0.516052 -0.406372 -0.417664 0.627808 1445641253 -0.516052 -0.406372 -0.417664 0.627808 1445641253 -0.516052 -0.406372 -0.417664 0.627808 1445641253 -0.516052 -0.406372 -0.417664 0.627808 1445641253 -0.516052 -0.406372 -0.417664 0.627808 1445641253 -0.516052 -0.406372 -0.417664 0.627808 1445641253 -0.513794 -0.406860 -0.415405 0.630859 1445641253 -0.513794 -0.406860 -0.415405 0.630859 1445641253 -0.513794 -0.406860 -0.415405 0.630859 1445641253 -0.513794 -0.406860 -0.415405 0.630859 1445641253 -0.513794 -0.406860 -0.415405 0.630859 1445641253 -0.513794 -0.406860 -0.415405 0.630859 1445641253 -0.514038 -0.406555 -0.416016 0.630432 1445641253 -0.514038 -0.406555 -0.416016 0.630432 1445641253 -0.514038 -0.406555 -0.416016 0.630432 1445641253 -0.514038 -0.406555 -0.416016 0.630432 1445641253 -0.514038 -0.406555 -0.416016 0.630432 1445641253 -0.514038 -0.406555 -0.416016 0.630432 1445641253 -0.514038 -0.406555 -0.416016 0.630432 1445641253 -0.517578 -0.405090 -0.419067 0.626465 1445641253 -0.517578 -0.405090 -0.419067 0.626465 1445641253 -0.517578 -0.405090 -0.419067 0.626465 1445641253 -0.517578 -0.405090 -0.419067 0.626465 1445641253 -0.517578 -0.405090 -0.419067 0.626465 1445641253 -0.517578 -0.405090 -0.419067 0.626465 1445641253 -0.517578 -0.405090 -0.419067 0.626465 1445641253 -0.523438 -0.400024 -0.426697 0.619629 1445641253 -0.523438 -0.400024 -0.426697 0.619629 1445641253 -0.523438 -0.400024 -0.426697 0.619629 1445641253 -0.523438 -0.400024 -0.426697 0.619629 1445641253 -0.523438 -0.400024 -0.426697 0.619629 1445641253 -0.523438 -0.400024 -0.426697 0.619629 1445641253 -0.528992 -0.394470 -0.434387 0.613098 1445641253 -0.528992 -0.394470 -0.434387 0.613098 1445641253 -0.528992 -0.394470 -0.434387 0.613098 1445641253 -0.528992 -0.394470 -0.434387 0.613098 1445641253 -0.528992 -0.394470 -0.434387 0.613098 1445641253 -0.528992 -0.394470 -0.434387 0.613098 1445641253 -0.533752 -0.388489 -0.438049 0.610229 1445641253 -0.533752 -0.388489 -0.438049 0.610229 1445641253 -0.533752 -0.388489 -0.438049 0.610229 1445641253 -0.533752 -0.388489 -0.438049 0.610229 1445641253 -0.533752 -0.388489 -0.438049 0.610229 1445641253 -0.533752 -0.388489 -0.438049 0.610229 1445641253 -0.533752 -0.388489 -0.438049 0.610229 1445641253 -0.537231 -0.380920 -0.441833 0.609192 1445641253 -0.537231 -0.380920 -0.441833 0.609192 1445641253 -0.537231 -0.380920 -0.441833 0.609192 1445641253 -0.537231 -0.380920 -0.441833 0.609192 1445641253 
-0.329041 0.428894 -0.810974 0.223938 1445641255 -0.329041 0.428894 -0.810974 0.223938 1445641255 -0.329041 0.428894 -0.810974 0.223938 1445641255 -0.329041 0.428894 -0.810974 0.223938 1445641255 -0.329041 0.428894 -0.810974 0.223938 1445641255 -0.329041 0.428894 -0.810974 0.223938 1445641255 -0.170166 0.461060 -0.800659 0.342651 1445641255 -0.170166 0.461060 -0.800659 0.342651 1445641255 -0.170166 0.461060 -0.800659 0.342651 1445641255 -0.170166 0.461060 -0.800659 0.342651 1445641255 -0.043335 0.467896 -0.722351 0.507385 1445641255 -0.043335 0.467896 -0.722351 0.507385 1445641255 -0.043335 0.467896 -0.722351 0.507385 1445641255 -0.043335 0.467896 -0.722351 0.507385 1445641255 -0.043335 0.467896 -0.722351 0.507385 1445641255 -0.043335 0.467896 -0.722351 0.507385 1445641255 0.061340 0.473267 -0.652039 0.589172 1445641255 0.061340 0.473267 -0.652039 0.589172 1445641255 0.061340 0.473267 -0.652039 0.589172 1445641255 0.061340 0.473267 -0.652039 0.589172 1445641255 0.061340 0.473267 -0.652039 0.589172 1445641255 0.061340 0.473267 -0.652039 0.589172 1445641255 0.061340 0.473267 -0.652039 0.589172 1445641255 0.097839 0.470459 -0.625366 0.614807 1445641255 0.097839 0.470459 -0.625366 0.614807 1445641255 0.097839 0.470459 -0.625366 0.614807 1445641255 0.097839 0.470459 -0.625366 0.614807 1445641255 0.097839 0.470459 -0.625366 0.614807 1445641255 0.097839 0.470459 -0.625366 0.614807 1445641255 0.060791 0.465393 -0.651855 0.595642 1445641255 0.060791 0.465393 -0.651855 0.595642 1445641256 0.060791 0.465393 -0.651855 0.595642 1445641256 0.060791 0.465393 -0.651855 0.595642 1445641256 0.060791 0.465393 -0.651855 0.595642 1445641256 0.060791 0.465393 -0.651855 0.595642 1445641256 0.060791 0.465393 -0.651855 0.595642 1445641256 -0.041809 0.453674 -0.712402 0.533752 1445641256 -0.041809 0.453674 -0.712402 0.533752 1445641256 -0.041809 0.453674 -0.712402 0.533752 1445641256 -0.041809 0.453674 -0.712402 0.533752 1445641256 -0.041809 0.453674 -0.712402 0.533752 1445641256 -0.041809 0.453674 -0.712402 0.533752 1445641256 -0.190979 0.433167 -0.769653 0.428406 1445641256 -0.190979 0.433167 -0.769653 0.428406 1445641256 -0.190979 0.433167 -0.769653 0.428406 1445641256 -0.190979 0.433167 -0.769653 0.428406 1445641256 -0.190979 0.433167 -0.769653 0.428406 1445641256 -0.190979 0.433167 -0.769653 0.428406 1445641256 -0.347839 0.406860 -0.806335 0.251709 1445641256 -0.347839 0.406860 -0.806335 0.251709 1445641256 -0.347839 0.406860 -0.806335 0.251709 1445641256 -0.347839 0.406860 -0.806335 0.251709 1445641256 -0.347839 0.406860 -0.806335 0.251709 1445641256 -0.347839 0.406860 -0.806335 0.251709 1445641256 -0.495789 0.346313 -0.781250 0.154663 1445641256 -0.495789 0.346313 -0.781250 0.154663 1445641256 -0.495789 0.346313 -0.781250 0.154663 1445641256 -0.495789 0.346313 -0.781250 0.154663 1445641256 -0.495789 0.346313 -0.781250 0.154663 1445641256 -0.495789 0.346313 -0.781250 0.154663 1445641256 -0.495789 0.346313 -0.781250 0.154663 1445641256 -0.537109 0.302612 -0.777771 0.122803 1445641256 -0.537109 0.302612 -0.777771 0.122803 1445641256 -0.537109 0.302612 -0.777771 0.122803 1445641256 -0.537109 0.302612 -0.777771 0.122803 1445641256 -0.537109 0.302612 -0.777771 0.122803 1445641256 -0.537109 0.302612 -0.777771 0.122803 1445641256 -0.497314 0.315369 -0.795532 0.142822 1445641256 -0.497314 0.315369 -0.795532 0.142822 1445641256 -0.497314 0.315369 -0.795532 0.142822 1445641256 -0.497314 0.315369 -0.795532 0.142822 1445641256 -0.497314 0.315369 -0.795532 0.142822 1445641256 -0.497314 0.315369 -0.795532 0.142822 1445641256 -0.412598 0.362244 -0.814636 0.186768 1445641256 -0.412598 0.362244 -0.814636 0.186768 1445641256 -0.412598 0.362244 -0.814636 0.186768 1445641256 -0.412598 0.362244 -0.814636 0.186768 1445641256 -0.412598 0.362244 -0.814636 0.186768 1445641256 -0.412598 0.362244 -0.814636 0.186768 1445641256 -0.285828 0.413452 -0.819824 0.274292 1445641256 -0.285828 0.413452 -0.819824 0.274292 1445641256 -0.285828 0.413452 -0.819824 0.274292 1445641256 -0.285828 0.413452 -0.819824 0.274292 1445641256 -0.285828 0.413452 -0.819824 0.274292 1445641256 -0.285828 0.413452 -0.819824 0.274292 1445641256 -0.153748 0.441101 -0.789978 0.397156 1445641256 -0.153748 0.441101 -0.789978 0.397156 1445641256 -0.153748 0.441101 -0.789978 0.397156 1445641256 -0.153748 0.441101 -0.789978 0.397156 1445641256 -0.153748 0.441101 -0.789978 0.397156 1445641256 -0.153748 0.441101 -0.789978 0.397156 1445641256 -0.065491 0.447449 -0.717163 0.530212 1445641256 -0.065491 0.447449 -0.717163 0.530212 1445641256 -0.065491 0.447449 -0.717163 0.530212 1445641256 -0.065491 0.447449 -0.717163 0.530212 1445641256 -0.065491 0.447449 -0.717163 0.530212 1445641256 -0.065491 0.447449 -0.717163 0.530212 1445641256 -0.004456 0.448547 -0.661682 0.600769 1445641256 -0.004456 0.448547 -0.661682 0.600769 1445641256 -0.004456 0.448547 -0.661682 0.600769 1445641256 -0.004456 0.448547 -0.661682 0.600769 1445641256 -0.004456 0.448547 -0.661682 0.600769 1445641256 -0.004456 0.448547 -0.661682 0.600769 1445641256 -0.004456 0.448547 -0.661682 0.600769 1445641256 0.014038 0.439514 -0.659668 0.609497 1445641256 0.014038 0.439514 -0.659668 0.609497 1445641256 0.014038 0.439514 -0.659668 0.609497 1445641256 0.014038 0.439514 -0.659668 0.609497 1445641256 0.014038 0.439514 -0.659668 0.609497 1445641256 0.014038 0.439514 -0.659668 0.609497 1445641256 0.014038 0.439514 -0.659668 0.609497 1445641256 -0.028931 0.427856 -0.699341 0.571838 1445641256 -0.028931 0.427856 -0.699341 0.571838 1445641256 -0.028931 0.427856 -0.699341 0.571838 1445641256 -0.028931 0.427856 -0.699341 0.571838 1445641256 -0.028931 0.427856 -0.699341 0.571838 1445641256 -0.028931 0.427856 -0.699341 0.571838 1445641256 -0.132446 0.411316 -0.752686 0.496765 1445641256 -0.132446 0.411316 -0.752686 0.496765 1445641256 -0.132446 0.411316 -0.752686 0.496765 1445641256 -0.132446 0.411316 -0.752686 0.496765 1445641256 -0.132446 0.411316 -0.752686 0.496765 1445641256 -0.132446 0.411316 -0.752686 0.496765 1445641256 -0.276367 0.388550 -0.796936 0.370911 1445641256 -0.276367 0.388550 -0.796936 0.370911 1445641256 -0.276367 0.388550 -0.796936 0.370911 1445641256 -0.276367 0.388550 -0.796936 0.370911 1445641256 -0.276367 0.388550 -0.796936 0.370911 1445641256 -0.276367 0.388550 -0.796936 0.370911 1445641256 -0.276367 0.388550 -0.796936 0.370911 1445641256 -0.453491 0.335571 -0.790588 0.238159 1445641256 -0.453491 0.335571 -0.790588 0.238159 1445641256 -0.453491 0.335571 -0.790588 0.238159 1445641256 -0.453491 0.335571 -0.790588 0.238159 1445641256 -0.453491 0.335571 -0.790588 0.238159 1445641256 -0.453491 0.335571 -0.790588 0.238159 1445641256 -0.597534 0.242554 -0.752808 0.131958 1445641256 -0.597534 0.242554 -0.752808 0.131958 1445641256 -0.597534 0.242554 -0.752808 0.131958 1445641256 -0.597534 0.242554 -0.752808 0.131958 1445641256 -0.597534 0.242554 -0.752808 0.131958 1445641256 -0.597534 0.242554 -0.752808 0.131958 1445641256 -0.661133 0.182617 -0.719177 0.111389 1445641256 -0.661133 0.182617 -0.719177 0.111389 1445641256 -0.661133 0.182617 -0.719177 0.111389 1445641257 -0.661133 0.182617 -0.719177 0.111389 1445641257 -0.661133 0.182617 -0.719177 0.111389 1445641257 -0.661133 0.182617 -0.719177 0.111389 1445641257 -0.661133 0.182617 -0.719177 0.111389 1445641257 -0.627625 0.235901 -0.734985 0.101440 1445641257 -0.627625 0.235901 -0.734985 0.101440 1445641257 -0.627625 0.235901 -0.734985 0.101440 1445641257 -0.627625 0.235901 -0.734985 0.101440 1445641257 -0.627625 0.235901 -0.734985 0.101440 1445641257 -0.627625 0.235901 -0.734985 0.101440 1445641257 -0.544250 0.298584 -0.769653 0.149292 1445641257 -0.544250 0.298584 -0.769653 0.149292 1445641257 -0.544250 0.298584 -0.769653 0.149292 1445641257 -0.544250 0.298584 -0.769653 0.149292 1445641257 -0.544250 0.298584 -0.769653 0.149292 1445641257 -0.544250 0.298584 -0.769653 0.149292 1445641257 -0.404419 0.366272 -0.803955 0.236755 1445641257 -0.404419 0.366272 -0.803955 0.236755 1445641257 -0.404419 0.366272 -0.803955 0.236755 1445641257 -0.404419 0.366272 -0.803955 0.236755 1445641257 -0.404419 0.366272 -0.803955 0.236755 1445641257 -0.404419 0.366272 -0.803955 0.236755 1445641257 -0.245544 0.408813 -0.806580 0.349365 1445641257 -0.245544 0.408813 -0.806580 0.349365 1445641257 -0.245544 0.408813 -0.806580 0.349365 1445641257 -0.245544 0.408813 -0.806580 0.349365 1445641257 -0.245544 0.408813 -0.806580 0.349365 1445641257 -0.245544 0.408813 -0.806580 0.349365 1445641257 -0.104797 0.425476 -0.769409 0.464783 1445641257 -0.104797 0.425476 -0.769409 0.464783 1445641257 -0.104797 0.425476 -0.769409 0.464783 1445641257 -0.104797 0.425476 -0.769409 0.464783 1445641257 -0.104797 0.425476 -0.769409 0.464783 1445641257 -0.104797 0.425476 -0.769409 0.464783 1445641257 -0.104797 0.425476 -0.769409 0.464783 1445641257 -0.003540 0.424255 -0.713928 0.557007 1445641257 0.039795 0.419434 -0.654297 0.627930 1445641257 0.039795 0.419434 -0.654297 0.627930 1445641257 0.039795 0.419434 -0.654297 0.627930 1445641257 0.039795 0.419434 -0.654297 0.627930 1445641257 0.039795 0.419434 -0.654297 0.627930 1445641257 0.039795 0.419434 -0.654297 0.627930 1445641257 0.037537 0.414429 -0.644104 0.641846 1445641257 0.037537 0.414429 -0.644104 0.641846 1445641257 0.037537 0.414429 -0.644104 0.641846 1445641257 0.037537 0.414429 -0.644104 0.641846 1445641257 0.037537 0.414429 -0.644104 0.641846 1445641257 0.037537 0.414429 -0.644104 0.641846 1445641257 -0.023376 0.399048 -0.700928 0.590698 1445641257 -0.023376 0.399048 -0.700928 0.590698 1445641257 -0.023376 0.399048 -0.700928 0.590698 1445641257 -0.023376 0.399048 -0.700928 0.590698 1445641257 -0.023376 0.399048 -0.700928 0.590698 1445641257 -0.023376 0.399048 -0.700928 0.590698 1445641257 -0.023376 0.399048 -0.700928 0.590698 1445641257 -0.151184 0.378418 -0.754089 0.515076 1445641257 -0.151184 0.378418 -0.754089 0.515076 1445641257 -0.151184 0.378418 -0.754089 0.515076 1445641257 -0.151184 0.378418 -0.754089 0.515076 1445641257 -0.151184 0.378418 -0.754089 0.515076 1445641257 -0.151184 0.378418 -0.754089 0.515076 1445641257 -0.308167 0.346558 -0.805847 0.368164 1445641257 -0.308167 0.346558 -0.805847 0.368164 1445641257 -0.308167 0.346558 -0.805847 0.368164 1445641257 -0.308167 0.346558 -0.805847 0.368164 1445641257 -0.308167 0.346558 -0.805847 0.368164 1445641257 -0.308167 0.346558 -0.805847 0.368164 1445641257 -0.461487 0.309143 -0.806824 0.201355 1445641257 -0.461487 0.309143 -0.806824 0.201355 1445641257 -0.461487 0.309143 -0.806824 0.201355 1445641257 -0.461487 0.309143 -0.806824 0.201355 1445641257 -0.461487 0.309143 -0.806824 0.201355 1445641257 -0.461487 0.309143 -0.806824 0.201355 1445641257 -0.461487 0.309143 -0.806824 0.201355 1445641257 -0.575500 0.218506 -0.772461 0.156311 1445641257 -0.575500 0.218506 -0.772461 0.156311 1445641257 -0.575500 0.218506 -0.772461 0.156311 1445641257 -0.575500 0.218506 -0.772461 0.156311 1445641257 -0.575500 0.218506 -0.772461 0.156311 1445641257 -0.575500 0.218506 -0.772461 0.156311 1445641257 -0.580383 0.192444 -0.774170 0.163940 1445641257 -0.580383 0.192444 -0.774170 0.163940 1445641257 -0.580383 0.192444 -0.774170 0.163940 1445641257 -0.580383 0.192444 -0.774170 0.163940 1445641257 -0.580383 0.192444 -0.774170 0.163940 1445641257 -0.580383 0.192444 -0.774170 0.163940 1445641257 -0.580383 0.192444 -0.774170 0.163940 1445641257 -0.531372 0.235168 -0.790466 0.193848 1445641257 -0.531372 0.235168 -0.790466 0.193848 1445641257 -0.531372 0.235168 -0.790466 0.193848 1445641257 -0.531372 0.235168 -0.790466 0.193848 1445641257 -0.531372 0.235168 -0.790466 0.193848 1445641257 -0.531372 0.235168 -0.790466 0.193848 1445641257 -0.439819 0.299744 -0.805908 0.259399 1445641257 -0.439819 0.299744 -0.805908 0.259399 1445641257 -0.439819 0.299744 -0.805908 0.259399 1445641257 -0.439819 0.299744 -0.805908 0.259399 1445641257 -0.439819 0.299744 -0.805908 0.259399 1445641257 -0.439819 0.299744 -0.805908 0.259399 1445641257 -0.294250 0.375366 -0.809875 0.341553 1445641257 -0.294250 0.375366 -0.809875 0.341553 1445641257 -0.294250 0.375366 -0.809875 0.341553 1445641257 -0.294250 0.375366 -0.809875 0.341553 1445641257 -0.294250 0.375366 -0.809875 0.341553 1445641257 -0.294250 0.375366 -0.809875 0.341553 1445641257 -0.294250 0.375366 -0.809875 0.341553 1445641257 -0.146790 0.429443 -0.764282 0.458191 1445641257 -0.146790 0.429443 -0.764282 0.458191 1445641257 -0.146790 0.429443 -0.764282 0.458191 1445641258 -0.146790 0.429443 -0.764282 0.458191 1445641258 -0.146790 0.429443 -0.764282 0.458191 1445641258 -0.146790 0.429443 -0.764282 0.458191 1445641258 -0.049377 0.459045 -0.678040 0.571899 1445641258 -0.049377 0.459045 -0.678040 0.571899 1445641258 -0.049377 0.459045 -0.678040 0.571899 1445641258 -0.049377 0.459045 -0.678040 0.571899 1445641258 0.017151 0.464966 -0.632202 0.619507 1445641258 0.017151 0.464966 -0.632202 0.619507 1445641258 0.017151 0.464966 -0.632202 0.619507 1445641258 0.017151 0.464966 -0.632202 0.619507 1445641258 0.017151 0.464966 -0.632202 0.619507 1445641258 0.017151 0.464966 -0.632202 0.619507 1445641258 0.025146 0.443604 -0.645996 0.620667 1445641258 0.025146 0.443604 -0.645996 0.620667 1445641258 0.025146 0.443604 -0.645996 0.620667 1445641258 0.025146 0.443604 -0.645996 0.620667 1445641258 0.025146 0.443604 -0.645996 0.620667 1445641258 0.025146 0.443604 -0.645996 0.620667 1445641258 0.025146 0.443604 -0.645996 0.620667 1445641258 -0.040466 0.419800 -0.695313 0.581970 1445641258 -0.040466 0.419800 -0.695313 0.581970 1445641258 -0.040466 0.419800 -0.695313 0.581970 1445641258 -0.040466 0.419800 -0.695313 0.581970 1445641258 -0.040466 0.419800 -0.695313 0.581970 1445641258 -0.158264 0.403137 -0.764038 0.478210 1445641258 -0.158264 0.403137 -0.764038 0.478210 1445641258 -0.158264 0.403137 -0.764038 0.478210 1445641258 -0.158264 0.403137 -0.764038 0.478210 1445641258 -0.158264 0.403137 -0.764038 0.478210 1445641258 -0.158264 0.403137 -0.764038 0.478210 1445641258 -0.158264 0.403137 -0.764038 0.478210 1445641258 -0.335083 0.378235 -0.788879 0.349792 1445641258 -0.335083 0.378235 -0.788879 0.349792 1445641258 -0.335083 0.378235 -0.788879 0.349792 1445641258 -0.335083 0.378235 -0.788879 0.349792 1445641258 -0.335083 0.378235 -0.788879 0.349792 1445641258 -0.335083 0.378235 -0.788879 0.349792 1445641258 -0.335083 0.378235 -0.788879 0.349792 1445641258 -0.484680 0.354553 -0.784607 0.154114 1445641258 -0.484680 0.354553 -0.784607 0.154114 1445641258 -0.484680 0.354553 -0.784607 0.154114 1445641258 -0.484680 0.354553 -0.784607 0.154114 1445641258 -0.484680 0.354553 -0.784607 0.154114 1445641258 -0.484680 0.354553 -0.784607 0.154114 1445641258 -0.591919 0.289368 -0.745544 0.100464 1445641258 -0.591919 0.289368 -0.745544 0.100464 1445641258 -0.591919 0.289368 -0.745544 0.100464 1445641258 -0.591919 0.289368 -0.745544 0.100464 1445641258 -0.591919 0.289368 -0.745544 0.100464 1445641258 -0.591919 0.289368 -0.745544 0.100464 1445641258 -0.591919 0.289368 -0.745544 0.100464 1445641258 -0.572327 0.304626 -0.756226 0.088440 1445641258 -0.572327 0.304626 -0.756226 0.088440 1445641258 -0.572327 0.304626 -0.756226 0.088440 1445641258 -0.572327 0.304626 -0.756226 0.088440 1445641258 -0.572327 0.304626 -0.756226 0.088440 1445641258 -0.572327 0.304626 -0.756226 0.088440 1445641258 -0.487976 0.348999 -0.785156 0.153748 1445641258 -0.487976 0.348999 -0.785156 0.153748 1445641258 -0.487976 0.348999 -0.785156 0.153748 1445641258 -0.487976 0.348999 -0.785156 0.153748 1445641258 -0.487976 0.348999 -0.785156 0.153748 1445641258 -0.487976 0.348999 -0.785156 0.153748 1445641258 -0.350769 0.402405 -0.809326 0.245117 1445641258 -0.350769 0.402405 -0.809326 0.245117 1445641258 -0.350769 0.402405 -0.809326 0.245117 1445641258 -0.350769 0.402405 -0.809326 0.245117 1445641258 -0.350769 0.402405 -0.809326 0.245117 1445641258 -0.350769 0.402405 -0.809326 0.245117 1445641258 -0.205994 0.428101 -0.786438 0.394714 1445641258 -0.205994 0.428101 -0.786438 0.394714 1445641258 -0.205994 0.428101 -0.786438 0.394714 1445641258 -0.205994 0.428101 -0.786438 0.394714 1445641258 -0.205994 0.428101 -0.786438 0.394714 1445641258 -0.090881 0.436768 -0.710327 0.544373 1445641258 -0.090881 0.436768 -0.710327 0.544373 1445641258 -0.090881 0.436768 -0.710327 0.544373 1445641258 -0.090881 0.436768 -0.710327 0.544373 1445641258 -0.090881 0.436768 -0.710327 0.544373 1445641258 -0.090881 0.436768 -0.710327 0.544373 1445641258 -0.008423 0.443054 -0.634460 0.633301 1445641258 -0.008423 0.443054 -0.634460 0.633301 1445641258 -0.008423 0.443054 -0.634460 0.633301 1445641258 -0.008423 0.443054 -0.634460 0.633301 1445641258 -0.008423 0.443054 -0.634460 0.633301 1445641258 0.044922 0.439514 -0.626099 0.642456 1445641258 0.044922 0.439514 -0.626099 0.642456 1445641258 0.044922 0.439514 -0.626099 0.642456 1445641258 0.044922 0.439514 -0.626099 0.642456 1445641258 0.044922 0.439514 -0.626099 0.642456 1445641258 0.044922 0.439514 -0.626099 0.642456 1445641258 0.044922 0.439514 -0.626099 0.642456 1445641258 0.020203 0.429260 -0.656006 0.620483 1445641258 0.020203 0.429260 -0.656006 0.620483 1445641258 0.020203 0.429260 -0.656006 0.620483 1445641258 0.020203 0.429260 -0.656006 0.620483 1445641258 0.020203 0.429260 -0.656006 0.620483 1445641258 0.020203 0.429260 -0.656006 0.620483 1445641258 -0.066956 0.415222 -0.725403 0.544861 1445641258 -0.066956 0.415222 -0.725403 0.544861 1445641258 -0.066956 0.415222 -0.725403 0.544861 1445641258 -0.066956 0.415222 -0.725403 0.544861 1445641258 -0.066956 0.415222 -0.725403 0.544861 1445641258 -0.066956 0.415222 -0.725403 0.544861 1445641258 -0.220337 0.391235 -0.777588 0.440186 1445641258 -0.220337 0.391235 -0.777588 0.440186 1445641258 -0.220337 0.391235 -0.777588 0.440186 1445641258 -0.220337 0.391235 -0.777588 0.440186 1445641258 -0.220337 0.391235 -0.777588 0.440186 1445641259 -0.220337 0.391235 -0.777588 0.440186 1445641259 -0.398376 0.346680 -0.801819 0.279724 1445641259 -0.398376 0.346680 -0.801819 0.279724 1445641259 -0.398376 0.346680 -0.801819 0.279724 1445641259 -0.398376 0.346680 -0.801819 0.279724 1445641259 -0.398376 0.346680 -0.801819 0.279724 1445641259 -0.398376 0.346680 -0.801819 0.279724 1445641259 -0.553345 0.285156 -0.770569 0.137024 1445641259 -0.553345 0.285156 -0.770569 0.137024 1445641259 -0.553345 0.285156 -0.770569 0.137024 1445641259 -0.553345 0.285156 -0.770569 0.137024 1445641259 -0.553345 0.285156 -0.770569 0.137024 1445641259 -0.553345 0.285156 -0.770569 0.137024 1445641259 -0.553345 0.285156 -0.770569 0.137024 1445641259 -0.619568 0.230408 -0.742920 0.105713 1445641259 -0.619568 0.230408 -0.742920 0.105713 1445641259 -0.619568 0.230408 -0.742920 0.105713 1445641259 -0.619568 0.230408 -0.742920 0.105713 1445641259 -0.619568 0.230408 -0.742920 0.105713 1445641259 -0.619568 0.230408 -0.742920 0.105713 1445641259 -0.583374 0.273926 -0.757446 0.104736 1445641259 -0.583374 0.273926 -0.757446 0.104736 1445641259 -0.583374 0.273926 -0.757446 0.104736 1445641259 -0.583374 0.273926 -0.757446 0.104736 1445641259 -0.583374 0.273926 -0.757446 0.104736 1445641259 -0.583374 0.273926 -0.757446 0.104736 1445641259 -0.506409 0.330750 -0.779602 0.162598 1445641259 -0.506409 0.330750 -0.779602 0.162598 1445641259 -0.506409 0.330750 -0.779602 0.162598 1445641259 -0.506409 0.330750 -0.779602 0.162598 1445641259 -0.506409 0.330750 -0.779602 0.162598 1445641259 -0.506409 0.330750 -0.779602 0.162598 1445641259 -0.506409 0.330750 -0.779602 0.162598 1445641259 -0.394897 0.389587 -0.792542 0.253418 1445641259 -0.394897 0.389587 -0.792542 0.253418 1445641259 -0.394897 0.389587 -0.792542 0.253418 1445641259 -0.394897 0.389587 -0.792542 0.253418 1445641259 -0.394897 0.389587 -0.792542 0.253418 1445641259 -0.394897 0.389587 -0.792542 0.253418 1445641259 -0.394897 0.389587 -0.792542 0.253418 1445641259 -0.274231 0.427063 -0.770630 0.385437 1445641259 -0.274231 0.427063 -0.770630 0.385437 1445641259 -0.274231 0.427063 -0.770630 0.385437 1445641259 -0.274231 0.427063 -0.770630 0.385437 1445641259 -0.274231 0.427063 -0.770630 0.385437 1445641259 -0.274231 0.427063 -0.770630 0.385437 1445641259 -0.152222 0.452576 -0.716919 0.507996 1445641259 -0.152222 0.452576 -0.716919 0.507996 1445641259 -0.152222 0.452576 -0.716919 0.507996 1445641259 -0.152222 0.452576 -0.716919 0.507996 1445641259 -0.152222 0.452576 -0.716919 0.507996 1445641259 -0.152222 0.452576 -0.716919 0.507996 1445641259 -0.071228 0.463440 -0.633179 0.615784 1445641259 -0.071228 0.463440 -0.633179 0.615784 1445641259 -0.071228 0.463440 -0.633179 0.615784 1445641259 -0.071228 0.463440 -0.633179 0.615784 1445641259 -0.071228 0.463440 -0.633179 0.615784 1445641259 -0.071228 0.463440 -0.633179 0.615784 1445641259 -0.003052 0.468933 -0.612488 0.636353 1445641259 -0.003052 0.468933 -0.612488 0.636353 1445641259 -0.003052 0.468933 -0.612488 0.636353 1445641259 -0.003052 0.468933 -0.612488 0.636353 1445641259 -0.003052 0.468933 -0.612488 0.636353 1445641259 -0.003052 0.468933 -0.612488 0.636353 1445641259 -0.003052 0.468933 -0.612488 0.636353 1445641259 0.002258 0.462341 -0.634705 0.619202 1445641259 0.002258 0.462341 -0.634705 0.619202 1445641259 0.002258 0.462341 -0.634705 0.619202 1445641259 0.002258 0.462341 -0.634705 0.619202 1445641259 0.002258 0.462341 -0.634705 0.619202 1445641259 0.002258 0.462341 -0.634705 0.619202 1445641259 -0.052002 0.455933 -0.693054 0.555969 1445641259 -0.052002 0.455933 -0.693054 0.555969 1445641259 -0.052002 0.455933 -0.693054 0.555969 1445641259 -0.052002 0.455933 -0.693054 0.555969 1445641259 -0.052002 0.455933 -0.693054 0.555969 1445641259 -0.052002 0.455933 -0.693054 0.555969 1445641259 -0.052002 0.455933 -0.693054 0.555969 1445641259 -0.165649 0.443726 -0.751892 0.458557 1445641259 -0.165649 0.443726 -0.751892 0.458557 1445641259 -0.165649 0.443726 -0.751892 0.458557 1445641259 -0.165649 0.443726 -0.751892 0.458557 1445641259 -0.165649 0.443726 -0.751892 0.458557 1445641259 -0.165649 0.443726 -0.751892 0.458557 1445641259 -0.314697 0.417419 -0.794739 0.308411 1445641259 -0.314697 0.417419 -0.794739 0.308411 1445641259 -0.314697 0.417419 -0.794739 0.308411 1445641259 -0.314697 0.417419 -0.794739 0.308411 1445641259 -0.314697 0.417419 -0.794739 0.308411 1445641259 -0.314697 0.417419 -0.794739 0.308411 1445641259 -0.460999 0.370544 -0.787903 0.171387 1445641259 -0.460999 0.370544 -0.787903 0.171387 1445641259 -0.460999 0.370544 -0.787903 0.171387 1445641259 -0.460999 0.370544 -0.787903 0.171387 1445641259 -0.460999 0.370544 -0.787903 0.171387 1445641259 -0.460999 0.370544 -0.787903 0.171387 1445641259 -0.538513 0.308655 -0.771973 0.137329 1445641259 -0.538513 0.308655 -0.771973 0.137329 1445641259 -0.538513 0.308655 -0.771973 0.137329 1445641259 -0.538513 0.308655 -0.771973 0.137329 1445641259 -0.538513 0.308655 -0.771973 0.137329 1445641259 -0.538513 0.308655 -0.771973 0.137329 1445641259 -0.538513 0.308655 -0.771973 0.137329 1445641259 -0.502686 0.330872 -0.787476 0.133118 1445641259 -0.502686 0.330872 -0.787476 0.133118 1445641259 -0.502686 0.330872 -0.787476 0.133118 1445641259 -0.502686 0.330872 -0.787476 0.133118 1445641259 -0.502686 0.330872 -0.787476 0.133118 1445641259 -0.502686 0.330872 -0.787476 0.133118 1445641259 -0.412048 0.374329 -0.809937 0.184692 1445641259 -0.412048 0.374329 -0.809937 0.184692 1445641259 -0.412048 0.374329 -0.809937 0.184692 1445641259 -0.412048 0.374329 -0.809937 0.184692 1445641259 -0.412048 0.374329 -0.809937 0.184692 1445641259 -0.297119 0.412598 -0.809937 0.292419 1445641260 -0.297119 0.412598 -0.809937 0.292419 1445641260 -0.297119 0.412598 -0.809937 0.292419 1445641260 -0.297119 0.412598 -0.809937 0.292419 1445641260 -0.297119 0.412598 -0.809937 0.292419 1445641260 -0.297119 0.412598 -0.809937 0.292419 1445641260 -0.189453 0.426025 -0.760742 0.451599 1445641260 -0.189453 0.426025 -0.760742 0.451599 1445641260 -0.189453 0.426025 -0.760742 0.451599 1445641260 -0.189453 0.426025 -0.760742 0.451599 1445641260 -0.189453 0.426025 -0.760742 0.451599 1445641260 -0.124512 0.432739 -0.658508 0.602966 1445641260 -0.124512 0.432739 -0.658508 0.602966 1445641260 -0.124512 0.432739 -0.658508 0.602966 1445641260 -0.124512 0.432739 -0.658508 0.602966 1445641260 -0.124512 0.432739 -0.658508 0.602966 1445641260 -0.124512 0.432739 -0.658508 0.602966 1445641260 -0.047607 0.450317 -0.624817 0.636047 1445641260 -0.047607 0.450317 -0.624817 0.636047 1445641260 -0.047607 0.450317 -0.624817 0.636047 1445641260 -0.047607 0.450317 -0.624817 0.636047 1445641260 -0.047607 0.450317 -0.624817 0.636047 1445641260 -0.047607 0.450317 -0.624817 0.636047 1445641260 -0.045898 0.455627 -0.622131 0.635010 1445641260 -0.045898 0.455627 -0.622131 0.635010 1445641260 -0.045898 0.455627 -0.622131 0.635010 1445641260 -0.045898 0.455627 -0.622131 0.635010 1445641260 -0.045898 0.455627 -0.622131 0.635010 1445641260 -0.045898 0.455627 -0.622131 0.635010 1445641260 -0.045898 0.455627 -0.622131 0.635010 1445641260 -0.097534 0.460022 -0.666931 0.578003 1445641260 -0.097534 0.460022 -0.666931 0.578003 1445641260 -0.097534 0.460022 -0.666931 0.578003 1445641260 -0.097534 0.460022 -0.666931 0.578003 1445641260 -0.097534 0.460022 -0.666931 0.578003 1445641260 -0.097534 0.460022 -0.666931 0.578003 1445641260 -0.205383 0.451416 -0.722778 0.481323 1445641260 -0.205383 0.451416 -0.722778 0.481323 1445641260 -0.205383 0.451416 -0.722778 0.481323 1445641260 -0.205383 0.451416 -0.722778 0.481323 1445641260 -0.205383 0.451416 -0.722778 0.481323 1445641260 -0.205383 0.451416 -0.722778 0.481323 1445641260 -0.352478 0.411438 -0.763977 0.350525 1445641260 -0.352478 0.411438 -0.763977 0.350525 1445641260 -0.352478 0.411438 -0.763977 0.350525 1445641260 -0.352478 0.411438 -0.763977 0.350525 1445641260 -0.352478 0.411438 -0.763977 0.350525 1445641260 -0.474182 0.340088 -0.785522 0.206299 1445641260 -0.474182 0.340088 -0.785522 0.206299 1445641260 -0.474182 0.340088 -0.785522 0.206299 1445641260 -0.474182 0.340088 -0.785522 0.206299 1445641260 -0.474182 0.340088 -0.785522 0.206299 1445641260 -0.474182 0.340088 -0.785522 0.206299 1445641260 -0.560730 0.218994 -0.774658 0.193848 1445641260 -0.560730 0.218994 -0.774658 0.193848 1445641260 -0.560730 0.218994 -0.774658 0.193848 1445641260 -0.560730 0.218994 -0.774658 0.193848 1445641260 -0.560730 0.218994 -0.774658 0.193848 1445641260 -0.560730 0.218994 -0.774658 0.193848 1445641260 -0.525696 0.250122 -0.794556 0.172729 1445641260 -0.525696 0.250122 -0.794556 0.172729 1445641260 -0.525696 0.250122 -0.794556 0.172729 1445641260 -0.525696 0.250122 -0.794556 0.172729 1445641260 -0.525696 0.250122 -0.794556 0.172729 1445641260 -0.525696 0.250122 -0.794556 0.172729 1445641260 -0.440552 0.312439 -0.813110 0.217224 1445641260 -0.440552 0.312439 -0.813110 0.217224 1445641260 -0.440552 0.312439 -0.813110 0.217224 1445641260 -0.440552 0.312439 -0.813110 0.217224 1445641260 -0.440552 0.312439 -0.813110 0.217224 1445641260 -0.321655 0.364563 -0.818237 0.306763 1445641260 -0.321655 0.364563 -0.818237 0.306763 1445641260 -0.321655 0.364563 -0.818237 0.306763 1445641260 -0.321655 0.364563 -0.818237 0.306763 1445641260 -0.321655 0.364563 -0.818237 0.306763 1445641260 -0.321655 0.364563 -0.818237 0.306763 1445641260 -0.321655 0.364563 -0.818237 0.306763 1445641260 -0.199707 0.401733 -0.782959 0.430908 1445641260 -0.199707 0.401733 -0.782959 0.430908 1445641260 -0.199707 0.401733 -0.782959 0.430908 1445641260 -0.199707 0.401733 -0.782959 0.430908 1445641260 -0.199707 0.401733 -0.782959 0.430908 1445641260 -0.199707 0.401733 -0.782959 0.430908 1445641260 
-0.558716 -0.330811 -0.494446 0.577881 1445641262 -0.558716 -0.330811 -0.494446 0.577881 1445641262 -0.558716 -0.330811 -0.494446 0.577881 1445641262 -0.558716 -0.330811 -0.494446 0.577881 1445641262 -0.557739 -0.334106 -0.492188 0.578857 1445641262 -0.557739 -0.334106 -0.492188 0.578857 1445641262 -0.557739 -0.334106 -0.492188 0.578857 1445641262 -0.557739 -0.334106 -0.492188 0.578857 1445641262 -0.557739 -0.334106 -0.492188 0.578857 1445641262 -0.557739 -0.334106 -0.492188 0.578857 1445641262 -0.555298 -0.339539 -0.488892 0.580872 1445641262 -0.555298 -0.339539 -0.488892 0.580872 1445641262 -0.555298 -0.339539 -0.488892 0.580872 1445641262 -0.555298 -0.339539 -0.488892 0.580872 1445641262 -0.555298 -0.339539 -0.488892 0.580872 1445641262 -0.555298 -0.339539 -0.488892 0.580872 1445641262 -0.555298 -0.339539 -0.488892 0.580872 1445641262 -0.551147 -0.348877 -0.481506 0.585449 1445641262 -0.551147 -0.348877 -0.481506 0.585449 1445641262 -0.551147 -0.348877 -0.481506 0.585449 1445641262 -0.551147 -0.348877 -0.481506 0.585449 1445641262 -0.551147 -0.348877 -0.481506 0.585449 1445641262 -0.551147 -0.348877 -0.481506 0.585449 1445641262 -0.546631 -0.357605 -0.473755 0.590698 1445641262 -0.546631 -0.357605 -0.473755 0.590698 1445641262 -0.546631 -0.357605 -0.473755 0.590698 1445641262 -0.546631 -0.357605 -0.473755 0.590698 1445641262 -0.546631 -0.357605 -0.473755 0.590698 1445641262 -0.546631 -0.357605 -0.473755 0.590698 1445641262 -0.540649 -0.365112 -0.465515 0.598145 1445641262 -0.540649 -0.365112 -0.465515 0.598145 1445641262 -0.540649 -0.365112 -0.465515 0.598145 1445641262 -0.540649 -0.365112 -0.465515 0.598145 1445641262 -0.540649 -0.365112 -0.465515 0.598145 1445641262 -0.540649 -0.365112 -0.465515 0.598145 1445641262 -0.535156 -0.371033 -0.457214 0.605713 1445641262 -0.535156 -0.371033 -0.457214 0.605713 1445641262 -0.535156 -0.371033 -0.457214 0.605713 1445641262 -0.535156 -0.371033 -0.457214 0.605713 1445641262 -0.535156 -0.371033 -0.457214 0.605713 1445641262 -0.535156 -0.371033 -0.457214 0.605713 1445641262 -0.535156 -0.371033 -0.457214 0.605713 1445641262 -0.533264 -0.372742 -0.453247 0.609375 1445641262 -0.533264 -0.372742 -0.453247 0.609375 1445641262 -0.533264 -0.372742 -0.453247 0.609375 1445641262 -0.533264 -0.372742 -0.453247 0.609375 1445641262 -0.533264 -0.372742 -0.453247 0.609375 1445641262 -0.533203 -0.371765 -0.454041 0.609375 1445641262 -0.533203 -0.371765 -0.454041 0.609375 1445641262 -0.533203 -0.371765 -0.454041 0.609375 1445641262 -0.533203 -0.371765 -0.454041 0.609375 1445641262 -0.533203 -0.371765 -0.454041 0.609375 1445641262 -0.533203 -0.371765 -0.454041 0.609375 1445641262 -0.533997 -0.371704 -0.454041 0.608704 1445641262 -0.533997 -0.371704 -0.454041 0.608704 1445641262 -0.533997 -0.371704 -0.454041 0.608704 1445641262 -0.533997 -0.371704 -0.454041 0.608704 1445641262 -0.533997 -0.371704 -0.454041 0.608704 1445641262 -0.533997 -0.371704 -0.454041 0.608704 1445641262 -0.535522 -0.369873 -0.456116 0.606995 1445641262 -0.535522 -0.369873 -0.456116 0.606995 1445641262 -0.535522 -0.369873 -0.456116 0.606995 1445641263 -0.535522 -0.369873 -0.456116 0.606995 1445641263 -0.535522 -0.369873 -0.456116 0.606995 1445641263 -0.535522 -0.369873 -0.456116 0.606995 1445641263 -0.535522 -0.369873 -0.456116 0.606995 1445641263 -0.536072 -0.369934 -0.455566 0.606812 1445641263 -0.536072 -0.369934 -0.455566 0.606812 1445641263 -0.536072 -0.369934 -0.455566 0.606812 1445641263 -0.536072 -0.369934 -0.455566 0.606812 1445641263 -0.536072 -0.369934 -0.455566 0.606812 1445641263 -0.536072 -0.369934 -0.455566 0.606812 1445641263 -0.538635 -0.366699 -0.454041 0.607727 1445641263 -0.538635 -0.366699 -0.454041 0.607727 1445641263 -0.538635 -0.366699 -0.454041 0.607727 1445641263 -0.538635 -0.366699 -0.454041 0.607727 1445641263 -0.538635 -0.366699 -0.454041 0.607727 1445641263 -0.538635 -0.366699 -0.454041 0.607727 1445641263 -0.538635 -0.366699 -0.454041 0.607727 1445641263 -0.541687 -0.357666 -0.458130 0.607300 1445641263 -0.541687 -0.357666 -0.458130 0.607300 1445641263 -0.541687 -0.357666 -0.458130 0.607300 1445641263 -0.541687 -0.357666 -0.458130 0.607300 1445641263 -0.541687 -0.357666 -0.458130 0.607300 1445641263 -0.541687 -0.357666 -0.458130 0.607300 1445641263 -0.541992 -0.354187 -0.463928 0.604614 1445641263 -0.541992 -0.354187 -0.463928 0.604614 1445641263 -0.541992 -0.354187 -0.463928 0.604614 1445641263 -0.541992 -0.354187 -0.463928 0.604614 1445641263 -0.541992 -0.354187 -0.463928 0.604614 1445641263 -0.541992 -0.354187 -0.463928 0.604614 1445641263 -0.541992 -0.354187 -0.463928 0.604614 1445641263 -0.545898 -0.358948 -0.468262 0.594910 1445641263 -0.545898 -0.358948 -0.468262 0.594910 1445641263 -0.545898 -0.358948 -0.468262 0.594910 1445641263 -0.545898 -0.358948 -0.468262 0.594910 1445641263 -0.545898 -0.358948 -0.468262 0.594910 1445641263 -0.548645 -0.366272 -0.469727 0.586731 1445641263 -0.548645 -0.366272 -0.469727 0.586731 1445641263 -0.548645 -0.366272 -0.469727 0.586731 1445641263 -0.548645 -0.366272 -0.469727 0.586731 1445641263 -0.548645 -0.366272 -0.469727 0.586731 1445641263 -0.548645 -0.366272 -0.469727 0.586731 1445641263 -0.548645 -0.366272 -0.469727 0.586731 1445641263 -0.541992 -0.376282 -0.459229 0.594849 1445641263 -0.541992 -0.376282 -0.459229 0.594849 1445641263 -0.541992 -0.376282 -0.459229 0.594849 1445641263 -0.541992 -0.376282 -0.459229 0.594849 1445641263 -0.541992 -0.376282 -0.459229 0.594849 1445641263 -0.541992 -0.376282 -0.459229 0.594849 1445641263 -0.541992 -0.376282 -0.459229 0.594849 1445641263 -0.529175 -0.385132 -0.444153 0.611938 1445641263 -0.529175 -0.385132 -0.444153 0.611938 1445641263 -0.529175 -0.385132 -0.444153 0.611938 1445641263 -0.529175 -0.385132 -0.444153 0.611938 1445641263 -0.529175 -0.385132 -0.444153 0.611938 1445641263 -0.529175 -0.385132 -0.444153 0.611938 1445641263 -0.521484 -0.390015 -0.434692 0.622070 1445641263 -0.521484 -0.390015 -0.434692 0.622070 1445641263 -0.521484 -0.390015 -0.434692 0.622070 1445641263 -0.521484 -0.390015 -0.434692 0.622070 1445641263 -0.521484 -0.390015 -0.434692 0.622070 1445641263 -0.521484 -0.390015 -0.434692 0.622070 1445641263 -0.521301 -0.387146 -0.437805 0.621887 1445641263 -0.521301 -0.387146 -0.437805 0.621887 1445641263 -0.521301 -0.387146 -0.437805 0.621887 1445641263 -0.521301 -0.387146 -0.437805 0.621887 1445641263 -0.521301 -0.387146 -0.437805 0.621887 1445641263 -0.521301 -0.387146 -0.437805 0.621887 1445641263 -0.521301 -0.387146 -0.437805 0.621887 1445641263 -0.519714 -0.386169 -0.439575 0.622559 1445641263 -0.519714 -0.386169 -0.439575 0.622559 1445641263 -0.519714 -0.386169 -0.439575 0.622559 1445641263 -0.519714 -0.386169 -0.439575 0.622559 1445641263 -0.519714 -0.386169 -0.439575 0.622559 1445641263 -0.519714 -0.386169 -0.439575 0.622559 1445641263 -0.518738 -0.385620 -0.439697 0.623657 1445641263 -0.518738 -0.385620 -0.439697 0.623657 1445641263 -0.518738 -0.385620 -0.439697 0.623657 1445641263 -0.518738 -0.385620 -0.439697 0.623657 1445641263 -0.518738 -0.385620 -0.439697 0.623657 1445641263 -0.520203 -0.383118 -0.442627 0.621887 1445641263 -0.520203 -0.383118 -0.442627 0.621887 1445641263 -0.520203 -0.383118 -0.442627 0.621887 1445641263 -0.520203 -0.383118 -0.442627 0.621887 1445641263 -0.520203 -0.383118 -0.442627 0.621887 1445641263 -0.520203 -0.383118 -0.442627 0.621887 1445641263 -0.520203 -0.383118 -0.442627 0.621887 1445641263 -0.521790 -0.381287 -0.445984 0.619263 1445641263 -0.521790 -0.381287 -0.445984 0.619263 1445641263 -0.521790 -0.381287 -0.445984 0.619263 1445641263 -0.521790 -0.381287 -0.445984 0.619263 1445641263 -0.521790 -0.381287 -0.445984 0.619263 1445641263 -0.521790 -0.381287 -0.445984 0.619263 1445641263 -0.521790 -0.381287 -0.445984 0.619263 1445641263 -0.524292 -0.379272 -0.445923 0.618408 1445641263 -0.524292 -0.379272 -0.445923 0.618408 1445641263 -0.524292 -0.379272 -0.445923 0.618408 1445641263 -0.524292 -0.379272 -0.445923 0.618408 1445641263 -0.524292 -0.379272 -0.445923 0.618408 1445641263 -0.524292 -0.379272 -0.445923 0.618408 1445641263 -0.527710 -0.374084 -0.446655 0.618164 1445641263 -0.527710 -0.374084 -0.446655 0.618164 1445641263 -0.527710 -0.374084 -0.446655 0.618164 1445641263 -0.527710 -0.374084 -0.446655 0.618164 1445641263 -0.527710 -0.374084 -0.446655 0.618164 1445641263 -0.530334 -0.368469 -0.451721 0.615601 1445641263 -0.530334 -0.368469 -0.451721 0.615601 1445641263 -0.530334 -0.368469 -0.451721 0.615601 1445641263 -0.530334 -0.368469 -0.451721 0.615601 1445641263 -0.530334 -0.368469 -0.451721 0.615601 1445641263 -0.530334 -0.368469 -0.451721 0.615601 1445641263 -0.530334 -0.368469 -0.451721 0.615601 1445641263 -0.531555 -0.369690 -0.457947 0.609192 1445641263 -0.531555 -0.369690 -0.457947 0.609192 1445641263 -0.531555 -0.369690 -0.457947 0.609192 1445641263 -0.531555 -0.369690 -0.457947 0.609192 1445641264 -0.531555 -0.369690 -0.457947 0.609192 1445641264 -0.531555 -0.369690 -0.457947 0.609192 1445641264 -0.533508 -0.374756 -0.461975 0.601257 1445641264 -0.533508 -0.374756 -0.461975 0.601257 1445641264 -0.533508 -0.374756 -0.461975 0.601257 1445641264 -0.533508 -0.374756 -0.461975 0.601257 1445641264 -0.533508 -0.374756 -0.461975 0.601257 1445641264 -0.533508 -0.374756 -0.461975 0.601257 1445641264 -0.533508 -0.374756 -0.461975 0.601257 1445641264 -0.530579 -0.381104 -0.457153 0.603638 1445641264 -0.530579 -0.381104 -0.457153 0.603638 1445641264 -0.530579 -0.381104 -0.457153 0.603638 1445641264 -0.530579 -0.381104 -0.457153 0.603638 1445641264 -0.530579 -0.381104 -0.457153 0.603638 1445641264 -0.530579 -0.381104 -0.457153 0.603638 1445641264 -0.521729 -0.387512 -0.446106 0.615417 1445641264 -0.521729 -0.387512 -0.446106 0.615417 1445641264 -0.521729 -0.387512 -0.446106 0.615417 1445641264 -0.521729 -0.387512 -0.446106 0.615417 1445641264 -0.521729 -0.387512 -0.446106 0.615417 1445641264 -0.521729 -0.387512 -0.446106 0.615417 1445641264 -0.514099 -0.392151 -0.435791 0.626099 1445641264 -0.514099 -0.392151 -0.435791 0.626099 1445641264 -0.514099 -0.392151 -0.435791 0.626099 1445641264 -0.514099 -0.392151 -0.435791 0.626099 1445641264 -0.514099 -0.392151 -0.435791 0.626099 1445641264 -0.514099 -0.392151 -0.435791 0.626099 1445641264 -0.514099 -0.392151 -0.435791 0.626099 1445641264 -0.511108 -0.393677 -0.432617 0.629822 1445641264 -0.511108 -0.393677 -0.432617 0.629822 1445641264 -0.511108 -0.393677 -0.432617 0.629822 1445641264 -0.511108 -0.393677 -0.432617 0.629822 1445641264 -0.511108 -0.393677 -0.432617 0.629822 1445641264 -0.511108 -0.393677 -0.432617 0.629822 1445641264 -0.511108 -0.393677 -0.432617 0.629822 1445641264 -0.510742 -0.392090 -0.434204 0.630005 1445641264 -0.510742 -0.392090 -0.434204 0.630005 1445641264 -0.510742 -0.392090 -0.434204 0.630005 1445641264 -0.510742 -0.392090 -0.434204 0.630005 1445641264 -0.510742 -0.392090 -0.434204 0.630005 1445641264 -0.511414 -0.390076 -0.435425 0.629883 1445641264 -0.511414 -0.390076 -0.435425 0.629883 1445641264 -0.511414 -0.390076 -0.435425 0.629883 1445641264 -0.511414 -0.390076 -0.435425 0.629883 1445641264 -0.511414 -0.390076 -0.435425 0.629883 1445641264 -0.511414 -0.390076 -0.435425 0.629883 1445641264 -0.511414 -0.390076 -0.435425 0.629883 1445641264 -0.514404 -0.387085 -0.438232 0.627319 1445641264 -0.514404 -0.387085 -0.438232 0.627319 1445641264 -0.514404 -0.387085 -0.438232 0.627319 1445641264 -0.514404 -0.387085 -0.438232 0.627319 1445641264 -0.514404 -0.387085 -0.438232 0.627319 1445641264 -0.514404 -0.387085 -0.438232 0.627319 1445641264 -0.518616 -0.384033 -0.442932 0.622375 1445641264 -0.518616 -0.384033 -0.442932 0.622375 1445641264 -0.518616 -0.384033 -0.442932 0.622375 1445641264 -0.518616 -0.384033 -0.442932 0.622375 1445641264 -0.518616 -0.384033 -0.442932 0.622375 1445641264 -0.518616 -0.384033 -0.442932 0.622375 1445641264 -0.522095 -0.383179 -0.444885 0.618652 1445641264 -0.522095 -0.383179 -0.444885 0.618652 1445641264 -0.522095 -0.383179 -0.444885 0.618652 1445641264 -0.522095 -0.383179 -0.444885 0.618652 1445641264 -0.522095 -0.383179 -0.444885 0.618652 1445641264 -0.522095 -0.383179 -0.444885 0.618652 1445641264 -0.525574 -0.380859 -0.443420 0.618225 1445641264 -0.525574 -0.380859 -0.443420 0.618225 1445641264 -0.525574 -0.380859 -0.443420 0.618225 1445641264 -0.525574 -0.380859 -0.443420 0.618225 1445641264 -0.525574 -0.380859 -0.443420 0.618225 1445641264 -0.525574 -0.380859 -0.443420 0.618225 1445641264 -0.525574 -0.380859 -0.443420 0.618225 1445641264 -0.528625 -0.374329 -0.445496 0.618042 1445641264 -0.528625 -0.374329 -0.445496 0.618042 1445641264 -0.528625 -0.374329 -0.445496 0.618042 1445641264 -0.528625 -0.374329 -0.445496 0.618042 1445641264 -0.528625 -0.374329 -0.445496 0.618042 1445641264 -0.528625 -0.374329 -0.445496 0.618042 1445641264 -0.530212 -0.371216 -0.450989 0.614624 1445641264 -0.530212 -0.371216 -0.450989 0.614624 1445641264 -0.530212 -0.371216 -0.450989 0.614624 1445641264 -0.530212 -0.371216 -0.450989 0.614624 1445641264 -0.530212 -0.371216 -0.450989 0.614624 1445641264 -0.533081 -0.376343 -0.454285 0.606506 1445641264 -0.533081 -0.376343 -0.454285 0.606506 1445641264 -0.533081 -0.376343 -0.454285 0.606506 1445641264 -0.533081 -0.376343 -0.454285 0.606506 1445641264 -0.533081 -0.376343 -0.454285 0.606506 1445641264 -0.533081 -0.376343 -0.454285 0.606506 1445641264 -0.535461 -0.380676 -0.454224 0.601746 1445641264 -0.535461 -0.380676 -0.454224 0.601746 1445641264 -0.535461 -0.380676 -0.454224 0.601746 1445641264 -0.535461 -0.380676 -0.454224 0.601746 1445641264 -0.535461 -0.380676 -0.454224 0.601746 1445641264 -0.535461 -0.380676 -0.454224 0.601746 1445641264 -0.530457 -0.384949 -0.446472 0.609253 1445641264 -0.530457 -0.384949 -0.446472 0.609253 1445641264 -0.530457 -0.384949 -0.446472 0.609253 1445641264 -0.530457 -0.384949 -0.446472 0.609253 1445641264 -0.530457 -0.384949 -0.446472 0.609253 1445641264 -0.530457 -0.384949 -0.446472 0.609253 1445641264 -0.521973 -0.389404 -0.434692 0.622131 1445641264 -0.521973 -0.389404 -0.434692 0.622131 1445641264 -0.521973 -0.389404 -0.434692 0.622131 1445641264 -0.521973 -0.389404 -0.434692 0.622131 1445641264 -0.521973 -0.389404 -0.434692 0.622131 1445641264 -0.521973 -0.389404 -0.434692 0.622131 1445641264 -0.517090 -0.389832 -0.429199 0.629639 1445641264 -0.517090 -0.389832 -0.429199 0.629639 1445641264 -0.517090 -0.389832 -0.429199 0.629639 1445641264 -0.517090 -0.389832 -0.429199 0.629639 1445641265 -0.517090 -0.389832 -0.429199 0.629639 1445641265 -0.516113 -0.387024 -0.431030 0.630981 1445641265 -0.516113 -0.387024 -0.431030 0.630981 1445641265 -0.516113 -0.387024 -0.431030 0.630981 1445641265 -0.516113 -0.387024 -0.431030 0.630981 1445641265 -0.516113 -0.387024 -0.431030 0.630981 1445641265 -0.516113 -0.387024 -0.431030 0.630981 1445641265 -0.516113 -0.387024 -0.431030 0.630981 1445641265 -0.515381 -0.386963 -0.431030 0.631592 1445641265 -0.515381 -0.386963 -0.431030 0.631592 1445641265 -0.515381 -0.386963 -0.431030 0.631592 1445641265 -0.515381 -0.386963 -0.431030 0.631592 1445641265 -0.515381 -0.386963 -0.431030 0.631592 1445641265 -0.515381 -0.386963 -0.431030 0.631592 1445641265 -0.519348 -0.384521 -0.433899 0.627869 1445641265 -0.519348 -0.384521 -0.433899 0.627869 1445641265 -0.519348 -0.384521 -0.433899 0.627869 1445641265 -0.519348 -0.384521 -0.433899 0.627869 1445641265 -0.519348 -0.384521 -0.433899 0.627869 1445641265 -0.519348 -0.384521 -0.433899 0.627869 1445641265 -0.519348 -0.384521 -0.433899 0.627869 1445641265 -0.525208 -0.381653 -0.439087 0.621033 1445641265 -0.525208 -0.381653 -0.439087 0.621033 1445641265 -0.525208 -0.381653 -0.439087 0.621033 1445641265 -0.525208 -0.381653 -0.439087 0.621033 1445641265 -0.525208 -0.381653 -0.439087 0.621033 1445641265 -0.525208 -0.381653 -0.439087 0.621033 1445641265 -0.533081 -0.378540 -0.440796 0.615051 1445641265 -0.533081 -0.378540 -0.440796 0.615051 1445641265 -0.533081 -0.378540 -0.440796 0.615051 1445641265 -0.533081 -0.378540 -0.440796 0.615051 1445641265 -0.533081 -0.378540 -0.440796 0.615051 1445641265 -0.533081 -0.378540 -0.440796 0.615051 1445641265 -0.540955 -0.371094 -0.444824 0.609802 1445641265 -0.540955 -0.371094 -0.444824 0.609802 1445641265 -0.540955 -0.371094 -0.444824 0.609802 1445641265 -0.540955 -0.371094 -0.444824 0.609802 1445641265 -0.540955 -0.371094 -0.444824 0.609802 1445641265 -0.540955 -0.371094 -0.444824 0.609802 1445641265 -0.544739 -0.366333 -0.449280 0.606018 1445641265 -0.544739 -0.366333 -0.449280 0.606018 1445641265 -0.544739 -0.366333 -0.449280 0.606018 1445641265 -0.544739 -0.366333 -0.449280 0.606018 1445641265 -0.544739 -0.366333 -0.449280 0.606018 1445641265 -0.544739 -0.366333 -0.449280 0.606018 1445641265 -0.544739 -0.366333 -0.449280 0.606018 1445641265 -0.545410 -0.367981 -0.448975 0.604614 1445641265 -0.545410 -0.367981 -0.448975 0.604614 1445641265 -0.545410 -0.367981 -0.448975 0.604614 1445641265 -0.545410 -0.367981 -0.448975 0.604614 1445641265 -0.545410 -0.367981 -0.448975 0.604614 1445641265 -0.545410 -0.367981 -0.448975 0.604614 1445641265 -0.544006 -0.371399 -0.444275 0.607239 1445641265 -0.544006 -0.371399 -0.444275 0.607239 1445641265 -0.544006 -0.371399 -0.444275 0.607239 1445641265 -0.544006 -0.371399 -0.444275 0.607239 1445641265 -0.544006 -0.371399 -0.444275 0.607239 1445641265 -0.544006 -0.371399 -0.444275 0.607239 1445641265 -0.540039 -0.375122 -0.438354 0.612793 1445641265 -0.540039 -0.375122 -0.438354 0.612793 1445641265 -0.540039 -0.375122 -0.438354 0.612793 1445641265 -0.540039 -0.375122 -0.438354 0.612793 1445641265 -0.540039 -0.375122 -0.438354 0.612793 1445641265 -0.540039 -0.375122 -0.438354 0.612793 1445641265 -0.536743 -0.377502 -0.434875 0.616699 1445641265 -0.536743 -0.377502 -0.434875 0.616699 1445641265 -0.536743 -0.377502 -0.434875 0.616699 1445641265 -0.536743 -0.377502 -0.434875 0.616699 1445641265 -0.536743 -0.377502 -0.434875 0.616699 1445641265 -0.536743 -0.377502 -0.434875 0.616699 1445641265 -0.534912 -0.378052 -0.434937 0.617920 1445641265 -0.534912 -0.378052 -0.434937 0.617920 1445641265 -0.534912 -0.378052 -0.434937 0.617920 1445641265 -0.534912 -0.378052 -0.434937 0.617920 1445641265 -0.533508 -0.377686 -0.435303 0.619080 1445641265 -0.533508 -0.377686 -0.435303 0.619080 1445641265 -0.533508 -0.377686 -0.435303 0.619080 1445641265 -0.533508 -0.377686 -0.435303 0.619080 1445641265 -0.533508 -0.377686 -0.435303 0.619080 1445641265 -0.533508 -0.377686 -0.435303 0.619080 1445641265 -0.533508 -0.377686 -0.435303 0.619080 1445641265 -0.533447 -0.376282 -0.436035 0.619507 1445641265 -0.533447 -0.376282 -0.436035 0.619507 1445641265 -0.533447 -0.376282 -0.436035 0.619507 1445641265 -0.533447 -0.376282 -0.436035 0.619507 1445641265 -0.533447 -0.376282 -0.436035 0.619507 1445641265 -0.533447 -0.376282 -0.436035 0.619507 1445641265 -0.534546 -0.374512 -0.438293 0.618042 1445641265 -0.534546 -0.374512 -0.438293 0.618042 1445641265 -0.534546 -0.374512 -0.438293 0.618042 1445641265 -0.534546 -0.374512 -0.438293 0.618042 1445641265 -0.534546 -0.374512 -0.438293 0.618042 1445641265 -0.534546 -0.374512 -0.438293 0.618042 1445641265 -0.536499 -0.372131 -0.441711 0.615295 1445641265 -0.536499 -0.372131 -0.441711 0.615295 1445641265 -0.536499 -0.372131 -0.441711 0.615295 1445641265 -0.536499 -0.372131 -0.441711 0.615295 1445641265 -0.536499 -0.372131 -0.441711 0.615295 1445641265 -0.536499 -0.372131 -0.441711 0.615295 1445641265 -0.538696 -0.369446 -0.445190 0.612549 1445641265 -0.538696 -0.369446 -0.445190 0.612549 1445641265 -0.538696 -0.369446 -0.445190 0.612549 1445641265 -0.538696 -0.369446 -0.445190 0.612549 1445641265 -0.538696 -0.369446 -0.445190 0.612549 1445641265 -0.538696 -0.369446 -0.445190 0.612549 1445641265 -0.540894 -0.366333 -0.444092 0.613220 1445641265 -0.540894 -0.366333 -0.444092 0.613220 1445641265 -0.540894 -0.366333 -0.444092 0.613220 1445641265 -0.540894 -0.366333 -0.444092 0.613220 1445641265 -0.540894 -0.366333 -0.444092 0.613220 1445641265 -0.540894 -0.366333 -0.444092 0.613220 1445641266 -0.543579 -0.359131 -0.443909 0.615295 1445641266 -0.543579 -0.359131 -0.443909 0.615295 1445641266 -0.543579 -0.359131 -0.443909 0.615295 1445641266 -0.543579 -0.359131 -0.443909 0.615295 1445641266 -0.543579 -0.359131 -0.443909 0.615295 1445641266 -0.543579 -0.359131 -0.443909 0.615295 1445641266 -0.543579 -0.359131 -0.443909 0.615295 1445641266 -0.547424 -0.348572 -0.454346 0.610291 1445641266 -0.547424 -0.348572 -0.454346 0.610291 1445641266 -0.547424 -0.348572 -0.454346 0.610291 1445641266 -0.547424 -0.348572 -0.454346 0.610291 1445641266 -0.547424 -0.348572 -0.454346 0.610291 1445641266 -0.547424 -0.348572 -0.454346 0.610291 1445641266 -0.547241 -0.353821 -0.459106 0.603821 1445641266 -0.547241 -0.353821 -0.459106 0.603821 1445641266 -0.547241 -0.353821 -0.459106 0.603821 1445641266 -0.547241 -0.353821 -0.459106 0.603821 1445641266 -0.547241 -0.353821 -0.459106 0.603821 1445641266 -0.547241 -0.353821 -0.459106 0.603821 1445641266 -0.545349 -0.375061 -0.450562 0.599182 1445641266 -0.545349 -0.375061 -0.450562 0.599182 1445641266 -0.545349 -0.375061 -0.450562 0.599182 1445641266 -0.545349 -0.375061 -0.450562 0.599182 1445641266 -0.545349 -0.375061 -0.450562 0.599182 1445641266 -0.545349 -0.375061 -0.450562 0.599182 1445641266 -0.545044 -0.377869 -0.447083 0.600281 1445641266 -0.545044 -0.377869 -0.447083 0.600281 1445641266 -0.545044 -0.377869 -0.447083 0.600281 1445641266 -0.545044 -0.377869 -0.447083 0.600281 1445641266 -0.545044 -0.377869 -0.447083 0.600281 1445641266 -0.545044 -0.377869 -0.447083 0.600281 1445641266 -0.545044 -0.377869 -0.447083 0.600281 1445641266 -0.535095 -0.385559 -0.433655 0.614014 1445641266 -0.535095 -0.385559 -0.433655 0.614014 1445641266 -0.535095 -0.385559 -0.433655 0.614014 1445641266 -0.535095 -0.385559 -0.433655 0.614014 1445641266 -0.535095 -0.385559 -0.433655 0.614014 1445641266 -0.535095 -0.385559 -0.433655 0.614014 1445641266 -0.529358 -0.385132 -0.428101 0.623108 1445641266 -0.529358 -0.385132 -0.428101 0.623108 1445641266 -0.529358 -0.385132 -0.428101 0.623108 1445641266 -0.529358 -0.385132 -0.428101 0.623108 1445641266 -0.529358 -0.385132 -0.428101 0.623108 1445641266 -0.529358 -0.385132 -0.428101 0.623108 1445641266 -0.529358 -0.385132 -0.428101 0.623108 1445641266 -0.529846 -0.374329 -0.435242 0.624329 1445641266 -0.529846 -0.374329 -0.435242 0.624329 1445641266 -0.529846 -0.374329 -0.435242 0.624329 1445641266 -0.529846 -0.374329 -0.435242 0.624329 1445641266 -0.529846 -0.374329 -0.435242 0.624329 1445641266 -0.526367 -0.366516 -0.441406 0.627563 1445641266 -0.526367 -0.366516 -0.441406 0.627563 1445641266 -0.526367 -0.366516 -0.441406 0.627563 1445641266 -0.526367 -0.366516 -0.441406 0.627563 1445641266 -0.526367 -0.366516 -0.441406 0.627563 1445641266 -0.526367 -0.366516 -0.441406 0.627563 1445641266 -0.526367 -0.366516 -0.441406 0.627563 1445641266 -0.520569 -0.366272 -0.441467 0.632446 1445641266 -0.520569 -0.366272 -0.441467 0.632446 1445641266 -0.520569 -0.366272 -0.441467 0.632446 1445641266 -0.520569 -0.366272 -0.441467 0.632446 1445641266 -0.520569 -0.366272 -0.441467 0.632446 1445641266 -0.520569 -0.366272 -0.441467 0.632446 1445641266 -0.524841 -0.363770 -0.444824 0.627991 1445641266 -0.524841 -0.363770 -0.444824 0.627991 1445641266 -0.524841 -0.363770 -0.444824 0.627991 1445641266 -0.524841 -0.363770 -0.444824 0.627991 1445641266 -0.524841 -0.363770 -0.444824 0.627991 1445641266 -0.524841 -0.363770 -0.444824 0.627991 1445641266 -0.530518 -0.362732 -0.445801 0.623108 1445641266 -0.530518 -0.362732 -0.445801 0.623108 1445641266 -0.530518 -0.362732 -0.445801 0.623108 1445641266 -0.530518 -0.362732 -0.445801 0.623108 1445641266 -0.530518 -0.362732 -0.445801 0.623108 1445641266 -0.530518 -0.362732 -0.445801 0.623108 1445641266 -0.534424 -0.362671 -0.442505 0.622192 1445641266 -0.534424 -0.362671 -0.442505 0.622192 1445641266 -0.534424 -0.362671 -0.442505 0.622192 1445641266 -0.534424 -0.362671 -0.442505 0.622192 1445641266 -0.534424 -0.362671 -0.442505 0.622192 1445641266 -0.534424 -0.362671 -0.442505 0.622192 1445641266 -0.534424 -0.362671 -0.442505 0.622192 1445641266 -0.537781 -0.362122 -0.444275 0.618286 1445641266 -0.537781 -0.362122 -0.444275 0.618286 1445641266 -0.537781 -0.362122 -0.444275 0.618286 1445641266 -0.537781 -0.362122 -0.444275 0.618286 1445641266 -0.537781 -0.362122 -0.444275 0.618286 1445641266 -0.537781 -0.362122 -0.444275 0.618286 1445641266 -0.540405 -0.369019 -0.448669 0.608704 1445641266 -0.540405 -0.369019 -0.448669 0.608704 1445641266 -0.540405 -0.369019 -0.448669 0.608704 1445641266 -0.540405 -0.369019 -0.448669 0.608704 1445641266 -0.540405 -0.369019 -0.448669 0.608704 1445641266 -0.540405 -0.369019 -0.448669 0.608704 1445641266 -0.540405 -0.369019 -0.448669 0.608704 1445641266 -0.537415 -0.391907 -0.440125 0.603271 1445641266 -0.537415 -0.391907 -0.440125 0.603271 1445641266 -0.537415 -0.391907 -0.440125 0.603271 1445641266 -0.537415 -0.391907 -0.440125 0.603271 1445641266 -0.537415 -0.391907 -0.440125 0.603271 1445641266 -0.537415 -0.391907 -0.440125 0.603271 1445641266 -0.541992 -0.395081 -0.439880 0.597229 1445641266 -0.541992 -0.395081 -0.439880 0.597229 1445641266 -0.541992 -0.395081 -0.439880 0.597229 1445641266 -0.541992 -0.395081 -0.439880 0.597229 1445641266 -0.541992 -0.395081 -0.439880 0.597229 1445641266 -0.541992 -0.395081 -0.439880 0.597229 1445641266 -0.541992 -0.395081 -0.439880 0.597229 1445641266 -0.535828 -0.393982 -0.435181 0.606873 1445641266 -0.535828 -0.393982 -0.435181 0.606873 1445641266 -0.535828 -0.393982 -0.435181 0.606873 1445641266 -0.535828 -0.393982 -0.435181 0.606873 1445641266 -0.535828 -0.393982 -0.435181 0.606873 1445641267 -0.528748 -0.392578 -0.429382 0.618042 1445641267 -0.528748 -0.392578 -0.429382 0.618042 1445641267 -0.528748 -0.392578 -0.429382 0.618042 1445641267 -0.528748 -0.392578 -0.429382 0.618042 1445641267 -0.528748 -0.392578 -0.429382 0.618042 1445641267 -0.528748 -0.392578 -0.429382 0.618042 1445641267 -0.528442 -0.383728 -0.433533 0.620911 1445641267 -0.528442 -0.383728 -0.433533 0.620911 1445641267 -0.528442 -0.383728 -0.433533 0.620911 1445641267 -0.528442 -0.383728 -0.433533 0.620911 1445641267 -0.528442 -0.383728 -0.433533 0.620911 1445641267 -0.528442 -0.383728 -0.433533 0.620911 1445641267 -0.527344 -0.375244 -0.440552 0.622192 1445641267 -0.527344 -0.375244 -0.440552 0.622192 1445641267 -0.527344 -0.375244 -0.440552 0.622192 1445641267 -0.527344 -0.375244 -0.440552 0.622192 1445641267 -0.527344 -0.375244 -0.440552 0.622192 1445641267 -0.527344 -0.375244 -0.440552 0.622192 1445641267 -0.527344 -0.375244 -0.440552 0.622192 1445641267 -0.525696 -0.375854 -0.437866 0.625061 1445641267 -0.525696 -0.375854 -0.437866 0.625061 1445641267 -0.525696 -0.375854 -0.437866 0.625061 1445641267 -0.525696 -0.375854 -0.437866 0.625061 1445641267 -0.525696 -0.375854 -0.437866 0.625061 1445641267 -0.525696 -0.375854 -0.437866 0.625061 1445641267 -0.529358 -0.372986 -0.440918 0.621582 1445641267 -0.529358 -0.372986 -0.440918 0.621582 1445641267 -0.529358 -0.372986 -0.440918 0.621582 1445641267 -0.529358 -0.372986 -0.440918 0.621582 1445641267 -0.529358 -0.372986 -0.440918 0.621582 1445641267 -0.529358 -0.372986 -0.440918 0.621582 1445641267 -0.531433 -0.374695 -0.441650 0.618164 1445641267 -0.531433 -0.374695 -0.441650 0.618164 1445641267 -0.531433 -0.374695 -0.441650 0.618164 1445641267 -0.531433 -0.374695 -0.441650 0.618164 1445641267 -0.531433 -0.374695 -0.441650 0.618164 1445641267 -0.531433 -0.374695 -0.441650 0.618164 1445641267 -0.535278 -0.374573 -0.439880 0.616211 1445641267 -0.535278 -0.374573 -0.439880 0.616211 1445641267 -0.535278 -0.374573 -0.439880 0.616211 1445641267 -0.535278 -0.374573 -0.439880 0.616211 1445641267 -0.535278 -0.374573 -0.439880 0.616211 1445641267 -0.535278 -0.374573 -0.439880 0.616211 1445641267 -0.541077 -0.367065 -0.447754 0.609985 1445641267 -0.541077 -0.367065 -0.447754 0.609985 1445641267 -0.541077 -0.367065 -0.447754 0.609985 1445641267 -0.541077 -0.367065 -0.447754 0.609985 1445641267 -0.541077 -0.367065 -0.447754 0.609985 1445641267 -0.541077 -0.367065 -0.447754 0.609985 1445641267 -0.541931 -0.367432 -0.456909 0.602112 1445641267 -0.541931 -0.367432 -0.456909 0.602112 1445641267 -0.541931 -0.367432 -0.456909 0.602112 1445641267 -0.541931 -0.367432 -0.456909 0.602112 1445641267 -0.541931 -0.367432 -0.456909 0.602112 1445641267 -0.541931 -0.367432 -0.456909 0.602112 1445641267 -0.543518 -0.375366 -0.457947 0.594971 1445641267 -0.543518 -0.375366 -0.457947 0.594971 1445641267 -0.543518 -0.375366 -0.457947 0.594971 1445641267 -0.543518 -0.375366 -0.457947 0.594971 1445641267 -0.543518 -0.375366 -0.457947 0.594971 1445641267 -0.543518 -0.375366 -0.457947 0.594971 1445641267 
-0.573181 0.260193 -0.763550 0.144348 1445641269 -0.573181 0.260193 -0.763550 0.144348 1445641269 -0.573181 0.260193 -0.763550 0.144348 1445641269 -0.469666 0.324402 -0.793762 0.210266 1445641269 -0.469666 0.324402 -0.793762 0.210266 1445641269 -0.469666 0.324402 -0.793762 0.210266 1445641269 -0.469666 0.324402 -0.793762 0.210266 1445641269 -0.469666 0.324402 -0.793762 0.210266 1445641269 -0.469666 0.324402 -0.793762 0.210266 1445641269 -0.469666 0.324402 -0.793762 0.210266 1445641269 -0.316833 0.383545 -0.817810 0.289307 1445641269 -0.316833 0.383545 -0.817810 0.289307 1445641269 -0.316833 0.383545 -0.817810 0.289307 1445641269 -0.316833 0.383545 -0.817810 0.289307 1445641269 -0.316833 0.383545 -0.817810 0.289307 1445641269 -0.316833 0.383545 -0.817810 0.289307 1445641269 -0.177429 0.418518 -0.789978 0.411499 1445641269 -0.177429 0.418518 -0.789978 0.411499 1445641269 -0.177429 0.418518 -0.789978 0.411499 1445641269 -0.177429 0.418518 -0.789978 0.411499 1445641269 -0.177429 0.418518 -0.789978 0.411499 1445641269 -0.177429 0.418518 -0.789978 0.411499 1445641269 -0.086304 0.437927 -0.708557 0.546570 1445641269 -0.086304 0.437927 -0.708557 0.546570 1445641269 -0.086304 0.437927 -0.708557 0.546570 1445641269 -0.086304 0.437927 -0.708557 0.546570 1445641269 -0.086304 0.437927 -0.708557 0.546570 1445641269 -0.086304 0.437927 -0.708557 0.546570 1445641269 -0.018250 0.453857 -0.651123 0.608032 1445641269 -0.018250 0.453857 -0.651123 0.608032 1445641269 -0.018250 0.453857 -0.651123 0.608032 1445641269 -0.018250 0.453857 -0.651123 0.608032 1445641269 -0.018250 0.453857 -0.651123 0.608032 1445641269 -0.018250 0.453857 -0.651123 0.608032 1445641269 -0.003479 0.453613 -0.651917 0.607666 1445641269 -0.003479 0.453613 -0.651917 0.607666 1445641269 -0.003479 0.453613 -0.651917 0.607666 1445641269 -0.003479 0.453613 -0.651917 0.607666 1445641269 -0.003479 0.453613 -0.651917 0.607666 1445641269 -0.053162 0.448730 -0.689941 0.565430 1445641269 -0.053162 0.448730 -0.689941 0.565430 1445641269 -0.053162 0.448730 -0.689941 0.565430 1445641269 -0.053162 0.448730 -0.689941 0.565430 1445641269 -0.053162 0.448730 -0.689941 0.565430 1445641269 -0.053162 0.448730 -0.689941 0.565430 1445641269 -0.158813 0.434326 -0.742126 0.485229 1445641269 -0.158813 0.434326 -0.742126 0.485229 1445641269 -0.158813 0.434326 -0.742126 0.485229 1445641269 -0.158813 0.434326 -0.742126 0.485229 1445641269 -0.158813 0.434326 -0.742126 0.485229 1445641269 -0.158813 0.434326 -0.742126 0.485229 1445641269 -0.323486 0.391663 -0.766479 0.393066 1445641269 -0.323486 0.391663 -0.766479 0.393066 1445641269 -0.323486 0.391663 -0.766479 0.393066 1445641269 -0.323486 0.391663 -0.766479 0.393066 1445641269 -0.323486 0.391663 -0.766479 0.393066 1445641269 -0.496826 0.310425 -0.772827 0.244141 1445641269 -0.496826 0.310425 -0.772827 0.244141 1445641269 -0.496826 0.310425 -0.772827 0.244141 1445641269 -0.496826 0.310425 -0.772827 0.244141 1445641269 -0.496826 0.310425 -0.772827 0.244141 1445641269 -0.496826 0.310425 -0.772827 0.244141 1445641269 -0.620239 0.195313 -0.741211 0.166809 1445641269 -0.620239 0.195313 -0.741211 0.166809 1445641269 -0.620239 0.195313 -0.741211 0.166809 1445641269 -0.620239 0.195313 -0.741211 0.166809 1445641269 -0.620239 0.195313 -0.741211 0.166809 1445641269 -0.620239 0.195313 -0.741211 0.166809 1445641269 -0.656738 0.146301 -0.721375 0.164185 1445641269 -0.656738 0.146301 -0.721375 0.164185 1445641269 -0.656738 0.146301 -0.721375 0.164185 1445641269 -0.656738 0.146301 -0.721375 0.164185 1445641269 -0.656738 0.146301 -0.721375 0.164185 1445641269 -0.656738 0.146301 -0.721375 0.164185 1445641269 -0.596252 0.226440 -0.757141 0.141296 1445641269 -0.596252 0.226440 -0.757141 0.141296 1445641269 -0.596252 0.226440 -0.757141 0.141296 1445641269 -0.596252 0.226440 -0.757141 0.141296 1445641269 -0.596252 0.226440 -0.757141 0.141296 1445641269 -0.596252 0.226440 -0.757141 0.141296 1445641269 -0.596252 0.226440 -0.757141 0.141296 1445641269 -0.509155 0.292664 -0.788452 0.183044 1445641269 -0.509155 0.292664 -0.788452 0.183044 1445641269 -0.509155 0.292664 -0.788452 0.183044 1445641269 -0.509155 0.292664 -0.788452 0.183044 1445641269 -0.509155 0.292664 -0.788452 0.183044 1445641269 -0.509155 0.292664 -0.788452 0.183044 1445641269 -0.373657 0.388123 -0.807678 0.239563 1445641269 -0.373657 0.388123 -0.807678 0.239563 1445641269 -0.373657 0.388123 -0.807678 0.239563 1445641269 -0.373657 0.388123 -0.807678 0.239563 1445641269 -0.373657 0.388123 -0.807678 0.239563 1445641269 -0.373657 0.388123 -0.807678 0.239563 1445641269 -0.255249 0.434509 -0.785889 0.358398 1445641269 -0.255249 0.434509 -0.785889 0.358398 1445641269 -0.255249 0.434509 -0.785889 0.358398 1445641270 -0.255249 0.434509 -0.785889 0.358398 1445641270 -0.255249 0.434509 -0.785889 0.358398 1445641270 -0.255249 0.434509 -0.785889 0.358398 1445641270 -0.167542 0.448486 -0.747498 0.460449 1445641270 -0.167542 0.448486 -0.747498 0.460449 1445641270 -0.167542 0.448486 -0.747498 0.460449 1445641270 -0.167542 0.448486 -0.747498 0.460449 1445641270 -0.167542 0.448486 -0.747498 0.460449 1445641270 -0.167542 0.448486 -0.747498 0.460449 1445641270 -0.167542 0.448486 -0.747498 0.460449 1445641270 -0.123962 0.448547 -0.711243 0.526794 1445641270 -0.123962 0.448547 -0.711243 0.526794 1445641270 -0.123962 0.448547 -0.711243 0.526794 1445641270 -0.123962 0.448547 -0.711243 0.526794 1445641270 -0.123962 0.448547 -0.711243 0.526794 1445641270 -0.123962 0.448547 -0.711243 0.526794 1445641270 -0.113037 0.444458 -0.725281 0.513428 1445641270 -0.113037 0.444458 -0.725281 0.513428 1445641270 -0.113037 0.444458 -0.725281 0.513428 1445641270 -0.113037 0.444458 -0.725281 0.513428 1445641270 -0.113037 0.444458 -0.725281 0.513428 1445641270 -0.113037 0.444458 -0.725281 0.513428 1445641270 -0.164673 0.440247 -0.748535 0.467773 1445641270 -0.164673 0.440247 -0.748535 0.467773 1445641270 -0.164673 0.440247 -0.748535 0.467773 1445641270 -0.164673 0.440247 -0.748535 0.467773 1445641270 -0.164673 0.440247 -0.748535 0.467773 1445641270 -0.164673 0.440247 -0.748535 0.467773 1445641270 -0.274597 0.424255 -0.767700 0.394043 1445641270 -0.274597 0.424255 -0.767700 0.394043 1445641270 -0.274597 0.424255 -0.767700 0.394043 1445641270 -0.274597 0.424255 -0.767700 0.394043 1445641270 -0.274597 0.424255 -0.767700 0.394043 1445641270 -0.420349 0.380005 -0.770630 0.291748 1445641270 -0.420349 0.380005 -0.770630 0.291748 1445641270 -0.420349 0.380005 -0.770630 0.291748 1445641270 -0.420349 0.380005 -0.770630 0.291748 1445641270 -0.563477 0.298828 -0.750305 0.174133 1445641270 -0.563477 0.298828 -0.750305 0.174133 1445641270 -0.563477 0.298828 -0.750305 0.174133 1445641270 -0.563477 0.298828 -0.750305 0.174133 1445641270 -0.563477 0.298828 -0.750305 0.174133 1445641270 -0.563477 0.298828 -0.750305 0.174133 1445641270 -0.563477 0.298828 -0.750305 0.174133 1445641270 -0.660034 0.206116 -0.707764 0.144897 1445641270 -0.660034 0.206116 -0.707764 0.144897 1445641270 -0.660034 0.206116 -0.707764 0.144897 1445641270 -0.660034 0.206116 -0.707764 0.144897 1445641270 -0.660034 0.206116 -0.707764 0.144897 1445641270 -0.636414 0.244507 -0.720398 0.127686 1445641270 -0.636414 0.244507 -0.720398 0.127686 1445641270 -0.636414 0.244507 -0.720398 0.127686 1445641270 -0.636414 0.244507 -0.720398 0.127686 1445641270 -0.636414 0.244507 -0.720398 0.127686 1445641270 -0.636414 0.244507 -0.720398 0.127686 1445641270 -0.636414 0.244507 -0.720398 0.127686 1445641270 -0.550781 0.310608 -0.758728 0.156799 1445641270 -0.550781 0.310608 -0.758728 0.156799 1445641270 -0.550781 0.310608 -0.758728 0.156799 1445641270 -0.550781 0.310608 -0.758728 0.156799 1445641270 -0.550781 0.310608 -0.758728 0.156799 1445641270 -0.437256 0.364197 -0.790405 0.226990 1445641270 -0.437256 0.364197 -0.790405 0.226990 1445641270 -0.437256 0.364197 -0.790405 0.226990 1445641270 -0.437256 0.364197 -0.790405 0.226990 1445641270 -0.437256 0.364197 -0.790405 0.226990 1445641270 -0.437256 0.364197 -0.790405 0.226990 1445641270 -0.437256 0.364197 -0.790405 0.226990 1445641270 -0.321411 0.418091 -0.788391 0.316772 1445641270 -0.321411 0.418091 -0.788391 0.316772 1445641270 -0.321411 0.418091 -0.788391 0.316772 1445641270 -0.321411 0.418091 -0.788391 0.316772 1445641270 -0.321411 0.418091 -0.788391 0.316772 1445641270 -0.321411 0.418091 -0.788391 0.316772 1445641270 -0.232361 0.457092 -0.759216 0.400940 1445641270 -0.232361 0.457092 -0.759216 0.400940 1445641270 -0.232361 0.457092 -0.759216 0.400940 1445641270 -0.232361 0.457092 -0.759216 0.400940 1445641270 -0.232361 0.457092 -0.759216 0.400940 1445641270 -0.232361 0.457092 -0.759216 0.400940 1445641270 -0.232361 0.457092 -0.759216 0.400940 1445641270 -0.170593 0.480286 -0.732056 0.452026 1445641270 -0.170593 0.480286 -0.732056 0.452026 1445641270 -0.170593 0.480286 -0.732056 0.452026 1445641270 -0.170593 0.480286 -0.732056 0.452026 1445641270 -0.170593 0.480286 -0.732056 0.452026 1445641270 -0.170593 0.480286 -0.732056 0.452026 1445641270 -0.154541 0.484924 -0.711426 0.484619 1445641270 -0.154541 0.484924 -0.711426 0.484619 1445641270 -0.154541 0.484924 -0.711426 0.484619 1445641270 -0.154541 0.484924 -0.711426 0.484619 1445641270 -0.154541 0.484924 -0.711426 0.484619 1445641270 -0.154541 0.484924 -0.711426 0.484619 1445641270 -0.154541 0.484924 -0.711426 0.484619 1445641270 -0.174561 0.477417 -0.722900 0.467957 1445641270 -0.174561 0.477417 -0.722900 0.467957 1445641270 -0.174561 0.477417 -0.722900 0.467957 1445641270 -0.174561 0.477417 -0.722900 0.467957 1445641270 -0.174561 0.477417 -0.722900 0.467957 1445641270 -0.174561 0.477417 -0.722900 0.467957 1445641270 -0.239197 0.463501 -0.747864 0.410645 1445641270 -0.239197 0.463501 -0.747864 0.410645 1445641270 -0.239197 0.463501 -0.747864 0.410645 1445641270 -0.239197 0.463501 -0.747864 0.410645 1445641270 -0.239197 0.463501 -0.747864 0.410645 1445641270 -0.239197 0.463501 -0.747864 0.410645 1445641270 -0.239197 0.463501 -0.747864 0.410645 1445641270 -0.351563 0.434082 -0.761658 0.328430 1445641270 -0.351563 0.434082 -0.761658 0.328430 1445641270 -0.351563 0.434082 -0.761658 0.328430 1445641270 -0.351563 0.434082 -0.761658 0.328430 1445641271 -0.351563 0.434082 -0.761658 0.328430 1445641271 -0.351563 0.434082 -0.761658 0.328430 1445641271 -0.481201 0.382019 -0.763916 0.197510 1445641271 -0.481201 0.382019 -0.763916 0.197510 1445641271 -0.481201 0.382019 -0.763916 0.197510 1445641271 -0.481201 0.382019 -0.763916 0.197510 1445641271 -0.481201 0.382019 -0.763916 0.197510 1445641271 -0.481201 0.382019 -0.763916 0.197510 1445641271 -0.613831 0.259705 -0.734314 0.128906 1445641271 -0.613831 0.259705 -0.734314 0.128906 1445641271 -0.613831 0.259705 -0.734314 0.128906 1445641271 -0.613831 0.259705 -0.734314 0.128906 1445641271 -0.613831 0.259705 -0.734314 0.128906 1445641271 -0.613831 0.259705 -0.734314 0.128906 1445641271 -0.613831 0.259705 -0.734314 0.128906 1445641271 -0.677246 0.142883 -0.706055 0.149841 1445641271 -0.677246 0.142883 -0.706055 0.149841 1445641271 -0.677246 0.142883 -0.706055 0.149841 1445641271 -0.677246 0.142883 -0.706055 0.149841 1445641271 -0.677246 0.142883 -0.706055 0.149841 1445641271 -0.650085 0.182251 -0.726135 0.130005 1445641271 -0.650085 0.182251 -0.726135 0.130005 1445641271 -0.650085 0.182251 -0.726135 0.130005 1445641271 -0.650085 0.182251 -0.726135 0.130005 1445641271 -0.650085 0.182251 -0.726135 0.130005 1445641271 -0.650085 0.182251 -0.726135 0.130005 1445641271 -0.591309 0.233643 -0.755859 0.156555 1445641271 -0.591309 0.233643 -0.755859 0.156555 1445641271 -0.591309 0.233643 -0.755859 0.156555 1445641271 -0.591309 0.233643 -0.755859 0.156555 1445641271 -0.591309 0.233643 -0.755859 0.156555 1445641271 -0.591309 0.233643 -0.755859 0.156555 1445641271 -0.492859 0.300903 -0.789001 0.209839 1445641271 -0.492859 0.300903 -0.789001 0.209839 1445641271 -0.492859 0.300903 -0.789001 0.209839 1445641271 -0.492859 0.300903 -0.789001 0.209839 1445641271 -0.492859 0.300903 -0.789001 0.209839 1445641271 -0.492859 0.300903 -0.789001 0.209839 1445641271 -0.359314 0.364502 -0.811829 0.281067 1445641271 -0.359314 0.364502 -0.811829 0.281067 1445641271 -0.359314 0.364502 -0.811829 0.281067 1445641271 -0.359314 0.364502 -0.811829 0.281067 1445641271 -0.359314 0.364502 -0.811829 0.281067 1445641271 -0.359314 0.364502 -0.811829 0.281067 1445641271 -0.213867 0.405212 -0.812866 0.359558 1445641271 -0.213867 0.405212 -0.812866 0.359558 1445641271 -0.213867 0.405212 -0.812866 0.359558 1445641271 -0.213867 0.405212 -0.812866 0.359558 1445641271 -0.213867 0.405212 -0.812866 0.359558 1445641271 -0.213867 0.405212 -0.812866 0.359558 1445641271 -0.213867 0.405212 -0.812866 0.359558 1445641271 -0.101440 0.411377 -0.781799 0.457520 1445641271 -0.101440 0.411377 -0.781799 0.457520 1445641271 -0.101440 0.411377 -0.781799 0.457520 1445641271 -0.101440 0.411377 -0.781799 0.457520 1445641271 -0.101440 0.411377 -0.781799 0.457520 1445641271 -0.101440 0.411377 -0.781799 0.457520 1445641271 -0.043640 0.402893 -0.724976 0.556885 1445641271 -0.043640 0.402893 -0.724976 0.556885 1445641271 -0.043640 0.402893 -0.724976 0.556885 1445641271 -0.043640 0.402893 -0.724976 0.556885 1445641271 -0.043640 0.402893 -0.724976 0.556885 1445641271 -0.043640 0.402893 -0.724976 0.556885 1445641271 -0.016418 0.399231 -0.700256 0.591553 1445641271 -0.016418 0.399231 -0.700256 0.591553 1445641271 -0.016418 0.399231 -0.700256 0.591553 1445641271 -0.016418 0.399231 -0.700256 0.591553 1445641271 -0.016418 0.399231 -0.700256 0.591553 1445641271 -0.016418 0.399231 -0.700256 0.591553 1445641271 -0.016418 0.399231 -0.700256 0.591553 1445641271 -0.036804 0.394653 -0.717834 0.572327 1445641271 -0.036804 0.394653 -0.717834 0.572327 1445641271 -0.036804 0.394653 -0.717834 0.572327 1445641271 -0.036804 0.394653 -0.717834 0.572327 1445641271 -0.036804 0.394653 -0.717834 0.572327 1445641271 -0.036804 0.394653 -0.717834 0.572327 1445641271 -0.112610 0.392517 -0.747559 0.523865 1445641271 -0.112610 0.392517 -0.747559 0.523865 1445641271 -0.112610 0.392517 -0.747559 0.523865 1445641271 -0.112610 0.392517 -0.747559 0.523865 1445641271 -0.112610 0.392517 -0.747559 0.523865 1445641271 -0.112610 0.392517 -0.747559 0.523865 1445641271 -0.112610 0.392517 -0.747559 0.523865 1445641271 -0.231018 0.385071 -0.778503 0.438416 1445641271 -0.231018 0.385071 -0.778503 0.438416 1445641271 -0.231018 0.385071 -0.778503 0.438416 1445641271 -0.231018 0.385071 -0.778503 0.438416 1445641271 -0.231018 0.385071 -0.778503 0.438416 1445641271 -0.377441 0.356079 -0.790405 0.325684 1445641271 -0.377441 0.356079 -0.790405 0.325684 1445641271 -0.377441 0.356079 -0.790405 0.325684 1445641271 -0.377441 0.356079 -0.790405 0.325684 1445641271 -0.377441 0.356079 -0.790405 0.325684 1445641271 -0.377441 0.356079 -0.790405 0.325684 1445641271 -0.377441 0.356079 -0.790405 0.325684 1445641271 -0.513733 0.290833 -0.775696 0.223328 1445641271 -0.513733 0.290833 -0.775696 0.223328 1445641271 -0.513733 0.290833 -0.775696 0.223328 1445641271 -0.513733 0.290833 -0.775696 0.223328 1445641271 -0.513733 0.290833 -0.775696 0.223328 1445641271 -0.513733 0.290833 -0.775696 0.223328 1445641271 -0.609375 0.209656 -0.744385 0.175049 1445641271 -0.609375 0.209656 -0.744385 0.175049 1445641271 -0.609375 0.209656 -0.744385 0.175049 1445641271 -0.609375 0.209656 -0.744385 0.175049 1445641271 -0.609375 0.209656 -0.744385 0.175049 1445641271 -0.609375 0.209656 -0.744385 0.175049 1445641271 -0.632263 0.193054 -0.736084 0.145630 1445641271 -0.632263 0.193054 -0.736084 0.145630 1445641271 -0.632263 0.193054 -0.736084 0.145630 1445641271 -0.632263 0.193054 -0.736084 0.145630 1445641271 -0.632263 0.193054 -0.736084 0.145630 1445641272 -0.632263 0.193054 -0.736084 0.145630 1445641272 -0.619751 0.211853 -0.743835 0.133240 1445641272 -0.619751 0.211853 -0.743835 0.133240 1445641272 -0.619751 0.211853 -0.743835 0.133240 1445641272 -0.619751 0.211853 -0.743835 0.133240 1445641272 -0.619751 0.211853 -0.743835 0.133240 1445641272 -0.619751 0.211853 -0.743835 0.133240 1445641272 -0.619751 0.211853 -0.743835 0.133240 1445641272 -0.582153 0.247253 -0.761047 0.144409 1445641272 -0.582153 0.247253 -0.761047 0.144409 1445641272 -0.582153 0.247253 -0.761047 0.144409 1445641272 -0.582153 0.247253 -0.761047 0.144409 1445641272 -0.517029 0.279419 -0.781372 0.210022 1445641272 -0.517029 0.279419 -0.781372 0.210022 1445641272 -0.517029 0.279419 -0.781372 0.210022 1445641272 -0.517029 0.279419 -0.781372 0.210022 1445641272 -0.517029 0.279419 -0.781372 0.210022 1445641272 -0.517029 0.279419 -0.781372 0.210022 1445641272 -0.412292 0.308716 -0.802246 0.302002 1445641272 -0.412292 0.308716 -0.802246 0.302002 1445641272 -0.412292 0.308716 -0.802246 0.302002 1445641272 -0.412292 0.308716 -0.802246 0.302002 1445641272 -0.412292 0.308716 -0.802246 0.302002 1445641272 -0.412292 0.308716 -0.802246 0.302002 1445641272 -0.412292 0.308716 -0.802246 0.302002 1445641272 -0.303223 0.328308 -0.793091 0.413879 1445641272 -0.303223 0.328308 -0.793091 0.413879 1445641272 -0.303223 0.328308 -0.793091 0.413879 1445641272 -0.303223 0.328308 -0.793091 0.413879 1445641272 -0.303223 0.328308 -0.793091 0.413879 1445641272 -0.303223 0.328308 -0.793091 0.413879 1445641272 -0.219360 0.349426 -0.761169 0.500488 1445641272 -0.219360 0.349426 -0.761169 0.500488 1445641272 -0.219360 0.349426 -0.761169 0.500488 1445641272 -0.219360 0.349426 -0.761169 0.500488 1445641272 -0.219360 0.349426 -0.761169 0.500488 1445641272 -0.219360 0.349426 -0.761169 0.500488 1445641272 -0.219360 0.349426 -0.761169 0.500488 1445641272 -0.167297 0.371582 -0.731262 0.546997 1445641272 -0.167297 0.371582 -0.731262 0.546997 1445641272 -0.167297 0.371582 -0.731262 0.546997 1445641272 -0.167297 0.371582 -0.731262 0.546997 1445641272 -0.167297 0.371582 -0.731262 0.546997 1445641272 -0.167297 0.371582 -0.731262 0.546997 1445641272 -0.152649 0.391602 -0.737549 0.528625 1445641272 -0.152649 0.391602 -0.737549 0.528625 1445641272 -0.152649 0.391602 -0.737549 0.528625 1445641272 -0.152649 0.391602 -0.737549 0.528625 1445641272 -0.152649 0.391602 -0.737549 0.528625 1445641272 -0.152649 0.391602 -0.737549 0.528625 1445641272 -0.195923 0.397461 -0.758911 0.477173 1445641272 -0.195923 0.397461 -0.758911 0.477173 1445641272 -0.195923 0.397461 -0.758911 0.477173 1445641272 -0.195923 0.397461 -0.758911 0.477173 1445641272 -0.195923 0.397461 -0.758911 0.477173 1445641272 -0.195923 0.397461 -0.758911 0.477173 1445641272 -0.294128 0.384644 -0.777161 0.401978 1445641272 -0.294128 0.384644 -0.777161 0.401978 1445641272 -0.294128 0.384644 -0.777161 0.401978 1445641272 -0.294128 0.384644 -0.777161 0.401978 1445641272 -0.294128 0.384644 -0.777161 0.401978 1445641272 -0.294128 0.384644 -0.777161 0.401978 1445641272 -0.415222 0.355408 -0.789612 0.278931 1445641272 -0.415222 0.355408 -0.789612 0.278931 1445641272 -0.415222 0.355408 -0.789612 0.278931 1445641272 -0.415222 0.355408 -0.789612 0.278931 1445641272 -0.415222 0.355408 -0.789612 0.278931 1445641272 -0.538513 0.304810 -0.769653 0.157471 1445641272 -0.538513 0.304810 -0.769653 0.157471 1445641272 -0.538513 0.304810 -0.769653 0.157471 1445641272 -0.538513 0.304810 -0.769653 0.157471 1445641272 -0.538513 0.304810 -0.769653 0.157471 1445641272 -0.538513 0.304810 -0.769653 0.157471 1445641272 -0.631287 0.237061 -0.732300 0.095276 1445641272 -0.631287 0.237061 -0.732300 0.095276 1445641272 -0.631287 0.237061 -0.732300 0.095276 1445641272 -0.631287 0.237061 -0.732300 0.095276 1445641272 -0.631287 0.237061 -0.732300 0.095276 1445641272 -0.631287 0.237061 -0.732300 0.095276 1445641272 -0.639771 0.246399 -0.726135 0.052307 1445641272 -0.639771 0.246399 -0.726135 0.052307 1445641272 -0.639771 0.246399 -0.726135 0.052307 1445641272 -0.639771 0.246399 -0.726135 0.052307 1445641272 -0.639771 0.246399 -0.726135 0.052307 1445641272 -0.639771 0.246399 -0.726135 0.052307 1445641272 -0.601807 0.276917 -0.745911 0.069641 1445641272 -0.601807 0.276917 -0.745911 0.069641 1445641272 -0.601807 0.276917 -0.745911 0.069641 1445641272 -0.601807 0.276917 -0.745911 0.069641 1445641272 -0.601807 0.276917 -0.745911 0.069641 1445641272 -0.601807 0.276917 -0.745911 0.069641 1445641272 -0.601807 0.276917 -0.745911 0.069641 1445641272 -0.532593 0.325378 -0.772888 0.114807 1445641272 -0.532593 0.325378 -0.772888 0.114807 1445641272 -0.532593 0.325378 -0.772888 0.114807 1445641272 -0.532593 0.325378 -0.772888 0.114807 1445641272 -0.532593 0.325378 -0.772888 0.114807 1445641272 -0.532593 0.325378 -0.772888 0.114807 1445641272 -0.433411 0.373596 -0.795776 0.198364 1445641272 -0.433411 0.373596 -0.795776 0.198364 1445641272 -0.433411 0.373596 -0.795776 0.198364 1445641272 -0.433411 0.373596 -0.795776 0.198364 1445641272 -0.433411 0.373596 -0.795776 0.198364 1445641272 -0.433411 0.373596 -0.795776 0.198364 1445641272 -0.297058 0.404541 -0.810852 0.301025 1445641272 -0.297058 0.404541 -0.810852 0.301025 1445641272 -0.297058 0.404541 -0.810852 0.301025 1445641272 -0.297058 0.404541 -0.810852 0.301025 1445641272 -0.297058 0.404541 -0.810852 0.301025 1445641272 -0.297058 0.404541 -0.810852 0.301025 1445641272 -0.297058 0.404541 -0.810852 0.301025 1445641273 -0.181213 0.412109 -0.782227 0.430725 1445641273 -0.181213 0.412109 -0.782227 0.430725 1445641273 -0.181213 0.412109 -0.782227 0.430725 1445641273 -0.181213 0.412109 -0.782227 0.430725 1445641273 -0.181213 0.412109 -0.782227 0.430725 1445641273 -0.181213 0.412109 -0.782227 0.430725 1445641273 -0.098450 0.415955 -0.732910 0.529236 1445641273 -0.098450 0.415955 -0.732910 0.529236 1445641273 -0.098450 0.415955 -0.732910 0.529236 1445641273 -0.098450 0.415955 -0.732910 0.529236 1445641273 -0.098450 0.415955 -0.732910 0.529236 1445641273 -0.098450 0.415955 -0.732910 0.529236 1445641273 -0.047852 0.421204 -0.706787 0.566345 1445641273 -0.047852 0.421204 -0.706787 0.566345 1445641273 -0.047852 0.421204 -0.706787 0.566345 1445641273 -0.047852 0.421204 -0.706787 0.566345 1445641273 -0.047852 0.421204 -0.706787 0.566345 1445641273 -0.047852 0.421204 -0.706787 0.566345 1445641273 -0.047852 0.421204 -0.706787 0.566345 1445641273 -0.054871 0.420288 -0.717407 0.552795 1445641273 -0.054871 0.420288 -0.717407 0.552795 1445641273 -0.054871 0.420288 -0.717407 0.552795 1445641273 -0.054871 0.420288 -0.717407 0.552795 1445641273 -0.054871 0.420288 -0.717407 0.552795 1445641273 -0.054871 0.420288 -0.717407 0.552795 1445641273 -0.126465 0.410706 -0.746460 0.508057 1445641273 -0.126465 0.410706 -0.746460 0.508057 1445641273 -0.126465 0.410706 -0.746460 0.508057 1445641273 -0.126465 0.410706 -0.746460 0.508057 1445641273 -0.126465 0.410706 -0.746460 0.508057 1445641273 -0.126465 0.410706 -0.746460 0.508057 1445641273 -0.250366 0.385071 -0.778076 0.428589 1445641273 -0.250366 0.385071 -0.778076 0.428589 1445641273 -0.250366 0.385071 -0.778076 0.428589 1445641273 -0.250366 0.385071 -0.778076 0.428589 1445641273 -0.250366 0.385071 -0.778076 0.428589 1445641273 -0.250366 0.385071 -0.778076 0.428589 1445641273 -0.250366 0.385071 -0.778076 0.428589 1445641273 -0.382935 0.350098 -0.805542 0.286316 1445641273 -0.382935 0.350098 -0.805542 0.286316 1445641273 -0.382935 0.350098 -0.805542 0.286316 1445641273 -0.382935 0.350098 -0.805542 0.286316 1445641273 -0.382935 0.350098 -0.805542 0.286316 1445641273 -0.382935 0.350098 -0.805542 0.286316 1445641273 -0.544250 0.269287 -0.766479 0.209290 1445641273 -0.544250 0.269287 -0.766479 0.209290 1445641273 -0.544250 0.269287 -0.766479 0.209290 1445641273 -0.544250 0.269287 -0.766479 0.209290 1445641273 -0.544250 0.269287 -0.766479 0.209290 1445641273 -0.544250 0.269287 -0.766479 0.209290 1445641273 -0.544250 0.269287 -0.766479 0.209290 1445641273 -0.646362 0.203430 -0.722961 0.134827 1445641273 -0.646362 0.203430 -0.722961 0.134827 1445641273 -0.646362 0.203430 -0.722961 0.134827 1445641273 -0.646362 0.203430 -0.722961 0.134827 1445641273 -0.646362 0.203430 -0.722961 0.134827 1445641273 -0.646362 0.203430 -0.722961 0.134827 1445641273 -0.690002 0.159729 -0.699219 0.097961 1445641273 -0.690002 0.159729 -0.699219 0.097961 1445641273 -0.690002 0.159729 -0.699219 0.097961 1445641273 -0.690002 0.159729 -0.699219 0.097961 1445641273 -0.690002 0.159729 -0.699219 0.097961 1445641273 -0.690002 0.159729 -0.699219 0.097961 1445641273 -0.669495 0.175415 -0.715515 0.095642 1445641273 -0.669495 0.175415 -0.715515 0.095642 1445641273 -0.669495 0.175415 -0.715515 0.095642 1445641273 -0.669495 0.175415 -0.715515 0.095642 1445641273 -0.669495 0.175415 -0.715515 0.095642 1445641273 -0.669495 0.175415 -0.715515 0.095642 1445641273 -0.669495 0.175415 -0.715515 0.095642 1445641273 -0.608826 0.222839 -0.752991 0.113037 1445641273 -0.608826 0.222839 -0.752991 0.113037 1445641273 -0.608826 0.222839 -0.752991 0.113037 1445641273 -0.608826 0.222839 -0.752991 0.113037 1445641273 -0.608826 0.222839 -0.752991 0.113037 1445641273 -0.608826 0.222839 -0.752991 0.113037 1445641273 -0.502930 0.303955 -0.793823 0.156677 1445641273 -0.502930 0.303955 -0.793823 0.156677 1445641273 -0.502930 0.303955 -0.793823 0.156677 1445641273 -0.502930 0.303955 -0.793823 0.156677 1445641273 -0.502930 0.303955 -0.793823 0.156677 1445641273 -0.502930 0.303955 -0.793823 0.156677 1445641273 -0.358643 0.368896 -0.824890 0.234192 1445641273 -0.358643 0.368896 -0.824890 0.234192 1445641273 -0.358643 0.368896 -0.824890 0.234192 1445641273 -0.358643 0.368896 -0.824890 0.234192 1445641273 -0.358643 0.368896 -0.824890 0.234192 1445641273 -0.358643 0.368896 -0.824890 0.234192 1445641273 -0.358643 0.368896 -0.824890 0.234192 1445641273 -0.237122 0.391541 -0.808899 0.368896 1445641273 -0.237122 0.391541 -0.808899 0.368896 1445641273 -0.237122 0.391541 -0.808899 0.368896 1445641273 -0.237122 0.391541 -0.808899 0.368896 1445641273 -0.237122 0.391541 -0.808899 0.368896 1445641273 -0.237122 0.391541 -0.808899 0.368896 1445641273 -0.155151 0.403564 -0.758423 0.487671 1445641273 -0.155151 0.403564 -0.758423 0.487671 1445641273 -0.155151 0.403564 -0.758423 0.487671 1445641273 -0.155151 0.403564 -0.758423 0.487671 1445641273 -0.155151 0.403564 -0.758423 0.487671 1445641273 -0.155151 0.403564 -0.758423 0.487671 1445641273 -0.111145 0.417725 -0.714539 0.550049 1445641273 -0.111145 0.417725 -0.714539 0.550049 1445641273 -0.111145 0.417725 -0.714539 0.550049 1445641273 -0.111145 0.417725 -0.714539 0.550049 1445641273 -0.111145 0.417725 -0.714539 0.550049 1445641273 -0.111145 0.417725 -0.714539 0.550049 1445641273 -0.111145 0.417725 -0.714539 0.550049 1445641273 -0.109741 0.427307 -0.711914 0.546387 1445641273 -0.109741 0.427307 -0.711914 0.546387 1445641273 -0.109741 0.427307 -0.711914 0.546387 1445641273 -0.109741 0.427307 -0.711914 0.546387 1445641273 -0.109741 0.427307 -0.711914 0.546387 1445641273 -0.109741 0.427307 -0.711914 0.546387 1445641273 -0.171570 0.425659 -0.728088 0.509155 1445641274 -0.171570 0.425659 -0.728088 0.509155 1445641274 -0.171570 0.425659 -0.728088 0.509155 1445641274 -0.171570 0.425659 -0.728088 0.509155 1445641274 -0.171570 0.425659 -0.728088 0.509155 1445641274 -0.171570 0.425659 -0.728088 0.509155 1445641274 -0.274048 0.409546 -0.760742 0.422363 1445641274 -0.274048 0.409546 -0.760742 0.422363 1445641274 -0.274048 0.409546 -0.760742 0.422363 1445641274 -0.274048 0.409546 -0.760742 0.422363 1445641274 -0.274048 0.409546 -0.760742 0.422363 1445641274 -0.274048 0.409546 -0.760742 0.422363 1445641274 -0.274048 0.409546 -0.760742 0.422363 1445641274 -0.390991 0.382935 -0.790100 0.276062 1445641274 -0.390991 0.382935 -0.790100 0.276062 1445641274 -0.390991 0.382935 -0.790100 0.276062 1445641274 -0.390991 0.382935 -0.790100 0.276062 1445641274 -0.390991 0.382935 -0.790100 0.276062 1445641274 -0.390991 0.382935 -0.790100 0.276062 1445641274 -0.526367 0.316040 -0.768311 0.181030 1445641274 -0.526367 0.316040 -0.768311 0.181030 1445641274 -0.526367 0.316040 -0.768311 0.181030 1445641274 -0.526367 0.316040 -0.768311 0.181030 1445641274 -0.526367 0.316040 -0.768311 0.181030 1445641274 -0.526367 0.316040 -0.768311 0.181030 1445641274 -0.609436 0.238159 -0.749268 0.102661 1445641274 -0.609436 0.238159 -0.749268 0.102661 1445641274 -0.609436 0.238159 -0.749268 0.102661 1445641274 -0.609436 0.238159 -0.749268 0.102661 1445641274 
-0.560791 -0.350891 -0.476013 0.579529 1445641275 -0.560791 -0.350891 -0.476013 0.579529 1445641275 -0.562317 -0.354065 -0.473877 0.577820 1445641275 -0.562317 -0.354065 -0.473877 0.577820 1445641275 -0.562317 -0.354065 -0.473877 0.577820 1445641275 -0.562317 -0.354065 -0.473877 0.577820 1445641275 -0.562317 -0.354065 -0.473877 0.577820 1445641275 -0.559753 -0.358276 -0.470825 0.580261 1445641275 -0.559753 -0.358276 -0.470825 0.580261 1445641275 -0.559753 -0.358276 -0.470825 0.580261 1445641276 -0.559753 -0.358276 -0.470825 0.580261 1445641276 -0.559753 -0.358276 -0.470825 0.580261 1445641276 -0.559753 -0.358276 -0.470825 0.580261 1445641276 -0.559753 -0.358276 -0.470825 0.580261 1445641276 -0.553894 -0.366699 -0.463745 0.586243 1445641276 -0.553894 -0.366699 -0.463745 0.586243 1445641276 -0.553894 -0.366699 -0.463745 0.586243 1445641276 -0.553894 -0.366699 -0.463745 0.586243 1445641276 -0.553894 -0.366699 -0.463745 0.586243 1445641276 -0.553894 -0.366699 -0.463745 0.586243 1445641276 -0.548828 -0.376099 -0.455505 0.591492 1445641276 -0.548828 -0.376099 -0.455505 0.591492 1445641276 -0.548828 -0.376099 -0.455505 0.591492 1445641276 -0.548828 -0.376099 -0.455505 0.591492 1445641276 -0.548828 -0.376099 -0.455505 0.591492 1445641276 -0.548828 -0.376099 -0.455505 0.591492 1445641276 -0.544556 -0.383667 -0.447632 0.596619 1445641276 -0.544556 -0.383667 -0.447632 0.596619 1445641276 -0.544556 -0.383667 -0.447632 0.596619 1445641276 -0.544556 -0.383667 -0.447632 0.596619 1445641276 -0.544556 -0.383667 -0.447632 0.596619 1445641276 -0.544556 -0.383667 -0.447632 0.596619 1445641276 -0.538757 -0.390198 -0.439270 0.603760 1445641276 -0.538757 -0.390198 -0.439270 0.603760 1445641276 -0.538757 -0.390198 -0.439270 0.603760 1445641276 -0.538757 -0.390198 -0.439270 0.603760 1445641276 -0.538757 -0.390198 -0.439270 0.603760 1445641276 -0.538757 -0.390198 -0.439270 0.603760 1445641276 -0.532593 -0.394531 -0.432922 0.610962 1445641276 -0.532593 -0.394531 -0.432922 0.610962 1445641276 -0.532593 -0.394531 -0.432922 0.610962 1445641276 -0.532593 -0.394531 -0.432922 0.610962 1445641276 -0.532593 -0.394531 -0.432922 0.610962 1445641276 -0.532593 -0.394531 -0.432922 0.610962 1445641276 -0.527466 -0.398865 -0.427490 0.616394 1445641276 -0.527466 -0.398865 -0.427490 0.616394 1445641276 -0.527466 -0.398865 -0.427490 0.616394 1445641276 -0.527466 -0.398865 -0.427490 0.616394 1445641276 -0.527466 -0.398865 -0.427490 0.616394 1445641276 -0.527466 -0.398865 -0.427490 0.616394 1445641276 -0.524963 -0.402893 -0.423096 0.619019 1445641276 -0.524963 -0.402893 -0.423096 0.619019 1445641276 -0.524963 -0.402893 -0.423096 0.619019 1445641276 -0.524963 -0.402893 -0.423096 0.619019 1445641276 -0.524963 -0.402893 -0.423096 0.619019 1445641276 -0.524963 -0.402893 -0.423096 0.619019 1445641276 -0.524963 -0.402893 -0.423096 0.619019 1445641276 -0.524109 -0.404175 -0.422546 0.619263 1445641276 -0.524109 -0.404175 -0.422546 0.619263 1445641276 -0.524109 -0.404175 -0.422546 0.619263 1445641276 -0.524109 -0.404175 -0.422546 0.619263 1445641276 -0.524109 -0.404175 -0.422546 0.619263 1445641276 -0.524109 -0.404175 -0.422546 0.619263 1445641276 -0.523926 -0.403931 -0.423523 0.618835 1445641276 -0.523926 -0.403931 -0.423523 0.618835 1445641276 -0.523926 -0.403931 -0.423523 0.618835 1445641276 -0.523926 -0.403931 -0.423523 0.618835 1445641276 -0.523926 -0.403931 -0.423523 0.618835 1445641276 -0.523926 -0.403931 -0.423523 0.618835 1445641276 -0.525330 -0.402100 -0.426147 0.617126 1445641276 -0.525330 -0.402100 -0.426147 0.617126 1445641276 -0.525330 -0.402100 -0.426147 0.617126 1445641276 -0.525330 -0.402100 -0.426147 0.617126 1445641276 -0.525330 -0.402100 -0.426147 0.617126 1445641276 -0.525330 -0.402100 -0.426147 0.617126 1445641276 -0.526245 -0.400757 -0.425903 0.617310 1445641276 -0.526245 -0.400757 -0.425903 0.617310 1445641276 -0.526245 -0.400757 -0.425903 0.617310 1445641276 -0.526245 -0.400757 -0.425903 0.617310 1445641276 -0.526245 -0.400757 -0.425903 0.617310 1445641276 -0.526245 -0.400757 -0.425903 0.617310 1445641276 -0.527832 -0.396240 -0.425903 0.618958 1445641276 -0.527832 -0.396240 -0.425903 0.618958 1445641276 -0.527832 -0.396240 -0.425903 0.618958 1445641276 -0.527832 -0.396240 -0.425903 0.618958 1445641276 -0.527832 -0.396240 -0.425903 0.618958 1445641276 -0.527832 -0.396240 -0.425903 0.618958 1445641276 -0.529297 -0.390930 -0.431885 0.616882 1445641276 -0.529297 -0.390930 -0.431885 0.616882 1445641276 -0.529297 -0.390930 -0.431885 0.616882 1445641276 -0.529297 -0.390930 -0.431885 0.616882 1445641276 -0.529297 -0.390930 -0.431885 0.616882 1445641276 -0.529297 -0.390930 -0.431885 0.616882 1445641276 -0.529297 -0.390930 -0.431885 0.616882 1445641276 -0.532837 -0.393677 -0.438110 0.607605 1445641276 -0.532837 -0.393677 -0.438110 0.607605 1445641276 -0.532837 -0.393677 -0.438110 0.607605 1445641276 -0.532837 -0.393677 -0.438110 0.607605 1445641276 -0.532837 -0.393677 -0.438110 0.607605 1445641276 -0.537354 -0.397217 -0.442688 0.598022 1445641276 -0.537354 -0.397217 -0.442688 0.598022 1445641276 -0.537354 -0.397217 -0.442688 0.598022 1445641276 -0.537354 -0.397217 -0.442688 0.598022 1445641276 -0.537354 -0.397217 -0.442688 0.598022 1445641276 -0.537354 -0.397217 -0.442688 0.598022 1445641276 -0.533936 -0.401367 -0.438293 0.601440 1445641276 -0.533936 -0.401367 -0.438293 0.601440 1445641276 -0.533936 -0.401367 -0.438293 0.601440 1445641276 -0.533936 -0.401367 -0.438293 0.601440 1445641276 -0.533936 -0.401367 -0.438293 0.601440 1445641276 -0.533936 -0.401367 -0.438293 0.601440 1445641276 -0.533936 -0.401367 -0.438293 0.601440 1445641276 -0.523926 -0.405518 -0.430847 0.612732 1445641276 -0.523926 -0.405518 -0.430847 0.612732 1445641276 -0.523926 -0.405518 -0.430847 0.612732 1445641276 -0.523926 -0.405518 -0.430847 0.612732 1445641276 -0.523926 -0.405518 -0.430847 0.612732 1445641276 -0.523926 -0.405518 -0.430847 0.612732 1445641276 -0.516052 -0.410156 -0.423706 0.621277 1445641276 -0.516052 -0.410156 -0.423706 0.621277 1445641276 -0.516052 -0.410156 -0.423706 0.621277 1445641276 -0.516052 -0.410156 -0.423706 0.621277 1445641277 -0.516052 -0.410156 -0.423706 0.621277 1445641277 -0.516052 -0.410156 -0.423706 0.621277 1445641277 -0.516052 -0.410156 -0.423706 0.621277 1445641277 -0.512695 -0.415466 -0.417664 0.624634 1445641277 -0.512695 -0.415466 -0.417664 0.624634 1445641277 -0.512695 -0.415466 -0.417664 0.624634 1445641277 -0.512695 -0.415466 -0.417664 0.624634 1445641277 -0.512695 -0.415466 -0.417664 0.624634 1445641277 -0.512695 -0.415466 -0.417664 0.624634 1445641277 -0.512024 -0.418213 -0.413635 0.626038 1445641277 -0.512024 -0.418213 -0.413635 0.626038 1445641277 -0.512024 -0.418213 -0.413635 0.626038 1445641277 -0.512024 -0.418213 -0.413635 0.626038 1445641277 -0.512024 -0.418213 -0.413635 0.626038 1445641277 -0.512024 -0.418213 -0.413635 0.626038 1445641277 -0.512634 -0.417297 -0.413452 0.626221 1445641277 -0.512634 -0.417297 -0.413452 0.626221 1445641277 -0.512634 -0.417297 -0.413452 0.626221 1445641277 -0.512634 -0.417297 -0.413452 0.626221 1445641277 -0.512634 -0.417297 -0.413452 0.626221 1445641277 -0.512634 -0.417297 -0.413452 0.626221 1445641277 -0.512634 -0.417297 -0.413452 0.626221 1445641277 -0.514832 -0.414185 -0.416687 0.624329 1445641277 -0.514832 -0.414185 -0.416687 0.624329 1445641277 -0.514832 -0.414185 -0.416687 0.624329 1445641277 -0.514832 -0.414185 -0.416687 0.624329 1445641277 -0.514832 -0.414185 -0.416687 0.624329 1445641277 -0.514832 -0.414185 -0.416687 0.624329 1445641277 -0.520142 -0.408142 -0.424072 0.618958 1445641277 -0.520142 -0.408142 -0.424072 0.618958 1445641277 -0.520142 -0.408142 -0.424072 0.618958 1445641277 -0.520142 -0.408142 -0.424072 0.618958 1445641277 -0.520142 -0.408142 -0.424072 0.618958 1445641277 -0.520142 -0.408142 -0.424072 0.618958 1445641277 -0.520142 -0.408142 -0.424072 0.618958 1445641277 -0.525391 -0.402283 -0.430420 0.613953 1445641277 -0.525391 -0.402283 -0.430420 0.613953 1445641277 -0.525391 -0.402283 -0.430420 0.613953 1445641277 -0.525391 -0.402283 -0.430420 0.613953 1445641277 -0.530518 -0.395081 -0.434937 0.610962 1445641277 -0.530518 -0.395081 -0.434937 0.610962 1445641277 -0.530518 -0.395081 -0.434937 0.610962 1445641277 -0.530518 -0.395081 -0.434937 0.610962 1445641277 -0.530518 -0.395081 -0.434937 0.610962 1445641277 -0.530518 -0.395081 -0.434937 0.610962 1445641277 -0.530518 -0.395081 -0.434937 0.610962 1445641277 -0.535461 -0.385864 -0.440125 0.608887 1445641277 -0.535461 -0.385864 -0.440125 0.608887 1445641277 -0.535461 -0.385864 -0.440125 0.608887 1445641277 -0.535461 -0.385864 -0.440125 0.608887 1445641277 -0.535461 -0.385864 -0.440125 0.608887 1445641277 -0.535461 -0.385864 -0.440125 0.608887 1445641277 -0.535461 -0.385864 -0.440125 0.608887 1445641277 -0.539917 -0.379456 -0.447754 0.603394 1445641277 -0.539917 -0.379456 -0.447754 0.603394 1445641277 -0.539917 -0.379456 -0.447754 0.603394 1445641277 -0.539917 -0.379456 -0.447754 0.603394 1445641277 -0.539917 -0.379456 -0.447754 0.603394 1445641277 -0.539917 -0.379456 -0.447754 0.603394 1445641277 -0.545959 -0.375977 -0.459106 0.591492 1445641277 -0.545959 -0.375977 -0.459106 0.591492 1445641277 -0.545959 -0.375977 -0.459106 0.591492 1445641277 -0.545959 -0.375977 -0.459106 0.591492 1445641277 -0.545959 -0.375977 -0.459106 0.591492 1445641277 -0.545959 -0.375977 -0.459106 0.591492 1445641277 -0.547119 -0.379211 -0.462158 0.585938 1445641277 -0.547119 -0.379211 -0.462158 0.585938 1445641277 -0.547119 -0.379211 -0.462158 0.585938 1445641277 -0.547119 -0.379211 -0.462158 0.585938 1445641277 -0.547119 -0.379211 -0.462158 0.585938 1445641277 -0.547119 -0.379211 -0.462158 0.585938 1445641277 -0.540771 -0.384827 -0.454163 0.594360 1445641277 -0.540771 -0.384827 -0.454163 0.594360 1445641277 -0.540771 -0.384827 -0.454163 0.594360 1445641277 -0.540771 -0.384827 -0.454163 0.594360 1445641277 -0.540771 -0.384827 -0.454163 0.594360 1445641277 -0.540771 -0.384827 -0.454163 0.594360 1445641277 -0.540771 -0.384827 -0.454163 0.594360 1445641277 -0.528076 -0.393188 -0.438477 0.611755 1445641277 -0.528076 -0.393188 -0.438477 0.611755 1445641277 -0.528076 -0.393188 -0.438477 0.611755 1445641277 -0.528076 -0.393188 -0.438477 0.611755 1445641277 -0.528076 -0.393188 -0.438477 0.611755 1445641277 -0.528076 -0.393188 -0.438477 0.611755 1445641277 -0.520325 -0.398132 -0.428345 0.622375 1445641277 -0.520325 -0.398132 -0.428345 0.622375 1445641277 -0.520325 -0.398132 -0.428345 0.622375 1445641277 -0.520325 -0.398132 -0.428345 0.622375 1445641277 -0.520325 -0.398132 -0.428345 0.622375 1445641277 -0.520325 -0.398132 -0.428345 0.622375 1445641277 -0.520325 -0.398132 -0.428345 0.622375 1445641277 -0.518799 -0.399597 -0.425964 0.624329 1445641277 -0.518799 -0.399597 -0.425964 0.624329 1445641277 -0.518799 -0.399597 -0.425964 0.624329 1445641277 -0.518799 -0.399597 -0.425964 0.624329 1445641277 -0.518799 -0.399597 -0.425964 0.624329 1445641277 -0.518799 -0.399597 -0.425964 0.624329 1445641277 -0.519958 -0.400024 -0.426208 0.622925 1445641277 -0.519958 -0.400024 -0.426208 0.622925 1445641277 -0.519958 -0.400024 -0.426208 0.622925 1445641277 -0.519958 -0.400024 -0.426208 0.622925 1445641277 -0.519958 -0.400024 -0.426208 0.622925 1445641277 -0.519958 -0.400024 -0.426208 0.622925 1445641277 -0.522217 -0.398804 -0.427856 0.620667 1445641277 -0.522217 -0.398804 -0.427856 0.620667 1445641277 -0.522217 -0.398804 -0.427856 0.620667 1445641277 -0.522217 -0.398804 -0.427856 0.620667 1445641277 -0.522217 -0.398804 -0.427856 0.620667 1445641277 -0.522217 -0.398804 -0.427856 0.620667 1445641277 -0.522217 -0.398804 -0.427856 0.620667 1445641277 -0.525757 -0.395142 -0.434021 0.615723 1445641277 -0.525757 -0.395142 -0.434021 0.615723 1445641277 -0.525757 -0.395142 -0.434021 0.615723 1445641277 -0.525757 -0.395142 -0.434021 0.615723 1445641277 -0.525757 -0.395142 -0.434021 0.615723 1445641278 -0.525757 -0.395142 -0.434021 0.615723 1445641278 -0.529541 -0.392517 -0.440002 0.609924 1445641278 -0.529541 -0.392517 -0.440002 0.609924 1445641278 -0.529541 -0.392517 -0.440002 0.609924 1445641278 -0.529541 -0.392517 -0.440002 0.609924 1445641278 -0.529541 -0.392517 -0.440002 0.609924 1445641278 -0.529541 -0.392517 -0.440002 0.609924 1445641278 -0.533691 -0.390076 -0.442505 0.606018 1445641278 -0.533691 -0.390076 -0.442505 0.606018 1445641278 -0.533691 -0.390076 -0.442505 0.606018 1445641278 -0.533691 -0.390076 -0.442505 0.606018 1445641278 -0.533691 -0.390076 -0.442505 0.606018 1445641278 -0.533691 -0.390076 -0.442505 0.606018 1445641278 -0.538269 -0.383606 -0.443420 0.605469 1445641278 -0.538269 -0.383606 -0.443420 0.605469 1445641278 -0.538269 -0.383606 -0.443420 0.605469 1445641278 -0.538269 -0.383606 -0.443420 0.605469 1445641278 -0.538269 -0.383606 -0.443420 0.605469 1445641278 -0.538269 -0.383606 -0.443420 0.605469 1445641278 -0.542786 -0.373291 -0.448364 0.604187 1445641278 -0.542786 -0.373291 -0.448364 0.604187 1445641278 -0.542786 -0.373291 -0.448364 0.604187 1445641278 -0.542786 -0.373291 -0.448364 0.604187 1445641278 -0.542786 -0.373291 -0.448364 0.604187 1445641278 -0.547241 -0.366699 -0.458130 0.596863 1445641278 -0.547241 -0.366699 -0.458130 0.596863 1445641278 -0.547241 -0.366699 -0.458130 0.596863 1445641278 -0.547241 -0.366699 -0.458130 0.596863 1445641278 -0.547241 -0.366699 -0.458130 0.596863 1445641278 -0.547241 -0.366699 -0.458130 0.596863 1445641278 -0.547241 -0.366699 -0.458130 0.596863 1445641278 -0.555054 -0.364380 -0.470398 0.581299 1445641278 -0.555054 -0.364380 -0.470398 0.581299 1445641278 -0.555054 -0.364380 -0.470398 0.581299 1445641278 -0.555054 -0.364380 -0.470398 0.581299 1445641278 -0.555054 -0.364380 -0.470398 0.581299 1445641278 -0.555054 -0.364380 -0.470398 0.581299 1445641278 -0.557739 -0.366394 -0.475464 0.573303 1445641278 -0.557739 -0.366394 -0.475464 0.573303 1445641278 -0.557739 -0.366394 -0.475464 0.573303 1445641278 -0.557739 -0.366394 -0.475464 0.573303 1445641278 -0.557739 -0.366394 -0.475464 0.573303 1445641278 -0.557739 -0.366394 -0.475464 0.573303 1445641278 -0.557739 -0.366394 -0.475464 0.573303 1445641278 -0.549866 -0.373901 -0.465149 0.584412 1445641278 -0.549866 -0.373901 -0.465149 0.584412 1445641278 -0.549866 -0.373901 -0.465149 0.584412 1445641278 -0.549866 -0.373901 -0.465149 0.584412 1445641278 -0.549866 -0.373901 -0.465149 0.584412 1445641278 -0.549866 -0.373901 -0.465149 0.584412 1445641278 -0.533569 -0.385742 -0.444153 0.607727 1445641278 -0.533569 -0.385742 -0.444153 0.607727 1445641278 -0.533569 -0.385742 -0.444153 0.607727 1445641278 -0.533569 -0.385742 -0.444153 0.607727 1445641278 -0.533569 -0.385742 -0.444153 0.607727 1445641278 -0.533569 -0.385742 -0.444153 0.607727 1445641278 -0.521118 -0.395447 -0.426758 0.624451 1445641278 -0.521118 -0.395447 -0.426758 0.624451 1445641278 -0.521118 -0.395447 -0.426758 0.624451 1445641278 -0.521118 -0.395447 -0.426758 0.624451 1445641278 -0.521118 -0.395447 -0.426758 0.624451 1445641278 -0.521118 -0.395447 -0.426758 0.624451 1445641278 -0.518494 -0.394714 -0.427124 0.626831 1445641278 -0.518494 -0.394714 -0.427124 0.626831 1445641278 -0.518494 -0.394714 -0.427124 0.626831 1445641278 -0.518494 -0.394714 -0.427124 0.626831 1445641278 -0.518494 -0.394714 -0.427124 0.626831 1445641278 -0.518494 -0.394714 -0.427124 0.626831 1445641278 -0.518494 -0.394714 -0.427124 0.626831 1445641278 -0.518188 -0.395508 -0.428467 0.625732 1445641278 -0.518188 -0.395508 -0.428467 0.625732 1445641278 -0.518188 -0.395508 -0.428467 0.625732 1445641278 -0.518188 -0.395508 -0.428467 0.625732 1445641278 -0.518188 -0.395508 -0.428467 0.625732 1445641278 -0.522522 -0.393311 -0.432312 0.620789 1445641278 -0.522522 -0.393311 -0.432312 0.620789 1445641278 -0.522522 -0.393311 -0.432312 0.620789 1445641278 -0.522522 -0.393311 -0.432312 0.620789 1445641278 -0.522522 -0.393311 -0.432312 0.620789 1445641278 -0.522522 -0.393311 -0.432312 0.620789 1445641278 -0.522522 -0.393311 -0.432312 0.620789 1445641278 -0.529114 -0.385986 -0.442505 0.612610 1445641278 -0.529114 -0.385986 -0.442505 0.612610 1445641278 -0.529114 -0.385986 -0.442505 0.612610 1445641278 -0.529114 -0.385986 -0.442505 0.612610 1445641278 -0.529114 -0.385986 -0.442505 0.612610 1445641278 -0.529114 -0.385986 -0.442505 0.612610 1445641278 -0.534607 -0.379456 -0.452332 0.604675 1445641278 -0.534607 -0.379456 -0.452332 0.604675 1445641278 -0.534607 -0.379456 -0.452332 0.604675 1445641278 -0.534607 -0.379456 -0.452332 0.604675 1445641278 -0.534607 -0.379456 -0.452332 0.604675 1445641278 -0.534607 -0.379456 -0.452332 0.604675 1445641278 -0.539246 -0.376709 -0.457703 0.598206 1445641278 -0.539246 -0.376709 -0.457703 0.598206 1445641278 -0.539246 -0.376709 -0.457703 0.598206 1445641278 -0.539246 -0.376709 -0.457703 0.598206 1445641278 -0.539246 -0.376709 -0.457703 0.598206 1445641278 -0.539246 -0.376709 -0.457703 0.598206 1445641278 -0.543762 -0.371277 -0.462402 0.593872 1445641278 -0.543762 -0.371277 -0.462402 0.593872 1445641278 -0.543762 -0.371277 -0.462402 0.593872 1445641278 -0.543762 -0.371277 -0.462402 0.593872 1445641278 -0.543762 -0.371277 -0.462402 0.593872 1445641278 -0.543762 -0.371277 -0.462402 0.593872 1445641278 -0.543762 -0.371277 -0.462402 0.593872 1445641278 -0.543335 -0.369629 -0.463501 0.594543 1445641278 -0.543335 -0.369629 -0.463501 0.594543 1445641278 -0.543335 -0.369629 -0.463501 0.594543 1445641278 -0.543335 -0.369629 -0.463501 0.594543 1445641278 -0.543335 -0.369629 -0.463501 0.594543 1445641278 -0.543335 -0.369629 -0.463501 0.594543 1445641279 -0.539429 -0.376770 -0.460632 0.595764 1445641279 -0.539429 -0.376770 -0.460632 0.595764 1445641279 -0.539429 -0.376770 -0.460632 0.595764 1445641279 -0.539429 -0.376770 -0.460632 0.595764 1445641279 -0.539429 -0.376770 -0.460632 0.595764 1445641279 -0.539429 -0.376770 -0.460632 0.595764 1445641279 -0.539429 -0.376770 -0.460632 0.595764 1445641279 -0.535278 -0.386902 -0.456116 0.596497 1445641279 -0.535278 -0.386902 -0.456116 0.596497 1445641279 -0.535278 -0.386902 -0.456116 0.596497 1445641279 -0.535278 -0.386902 -0.456116 0.596497 1445641279 -0.535278 -0.386902 -0.456116 0.596497 1445641279 -0.535278 -0.386902 -0.456116 0.596497 1445641279 -0.526611 -0.396729 -0.443970 0.606812 1445641279 -0.526611 -0.396729 -0.443970 0.606812 1445641279 -0.526611 -0.396729 -0.443970 0.606812 1445641279 -0.526611 -0.396729 -0.443970 0.606812 1445641279 -0.526611 -0.396729 -0.443970 0.606812 1445641279 -0.526611 -0.396729 -0.443970 0.606812 1445641279 -0.513306 -0.404968 -0.426758 0.624878 1445641279 -0.513306 -0.404968 -0.426758 0.624878 1445641279 -0.513306 -0.404968 -0.426758 0.624878 1445641279 -0.513306 -0.404968 -0.426758 0.624878 1445641279 -0.513306 -0.404968 -0.426758 0.624878 1445641279 -0.513306 -0.404968 -0.426758 0.624878 1445641279 -0.504944 -0.407471 -0.417480 0.636169 1445641279 -0.504944 -0.407471 -0.417480 0.636169 1445641279 -0.504944 -0.407471 -0.417480 0.636169 1445641279 -0.504944 -0.407471 -0.417480 0.636169 1445641279 -0.504944 -0.407471 -0.417480 0.636169 1445641279 -0.504944 -0.407471 -0.417480 0.636169 1445641279 -0.505798 -0.403748 -0.420044 0.636230 1445641279 -0.505798 -0.403748 -0.420044 0.636230 1445641279 -0.505798 -0.403748 -0.420044 0.636230 1445641279 -0.505798 -0.403748 -0.420044 0.636230 1445641279 -0.505798 -0.403748 -0.420044 0.636230 1445641279 -0.505798 -0.403748 -0.420044 0.636230 1445641279 -0.505798 -0.403748 -0.420044 0.636230 1445641279 -0.506531 -0.400269 -0.425537 0.634216 1445641279 -0.506531 -0.400269 -0.425537 0.634216 1445641279 -0.506531 -0.400269 -0.425537 0.634216 1445641279 -0.506531 -0.400269 -0.425537 0.634216 1445641279 -0.506531 -0.400269 -0.425537 0.634216 1445641279 -0.506531 -0.400269 -0.425537 0.634216 1445641279 -0.508667 -0.400940 -0.426697 0.631287 1445641279 -0.508667 -0.400940 -0.426697 0.631287 1445641279 -0.508667 -0.400940 -0.426697 0.631287 1445641279 -0.508667 -0.400940 -0.426697 0.631287 1445641279 -0.508667 -0.400940 -0.426697 0.631287 1445641279 -0.508667 -0.400940 -0.426697 0.631287 1445641279 -0.515991 -0.394775 -0.435974 0.622803 1445641279 -0.515991 -0.394775 -0.435974 0.622803 1445641279 -0.515991 -0.394775 -0.435974 0.622803 1445641279 -0.515991 -0.394775 -0.435974 0.622803 1445641279 -0.515991 -0.394775 -0.435974 0.622803 1445641279 -0.515991 -0.394775 -0.435974 0.622803 1445641279 -0.515991 -0.394775 -0.435974 0.622803 1445641279 -0.520325 -0.392090 -0.441528 0.616943 1445641279 -0.520325 -0.392090 -0.441528 0.616943 1445641279 -0.520325 -0.392090 -0.441528 0.616943 1445641279 -0.520325 -0.392090 -0.441528 0.616943 1445641279 -0.520325 -0.392090 -0.441528 0.616943 1445641279 -0.520325 -0.392090 -0.441528 0.616943 1445641279 -0.522644 -0.391663 -0.442993 0.614136 1445641279 -0.522644 -0.391663 -0.442993 0.614136 1445641279 -0.522644 -0.391663 -0.442993 0.614136 1445641279 -0.522644 -0.391663 -0.442993 0.614136 1445641279 -0.522644 -0.391663 -0.442993 0.614136 1445641279 -0.522644 -0.391663 -0.442993 0.614136 1445641279 -0.522644 -0.391663 -0.442993 0.614136 1445641279 -0.524841 -0.387695 -0.442505 0.615173 1445641279 -0.524841 -0.387695 -0.442505 0.615173 1445641279 -0.524841 -0.387695 -0.442505 0.615173 1445641279 -0.524841 -0.387695 -0.442505 0.615173 1445641279 -0.524841 -0.387695 -0.442505 0.615173 1445641279 -0.524841 -0.387695 -0.442505 0.615173 1445641279 -0.527283 -0.381714 -0.443237 0.616333 1445641279 -0.527283 -0.381714 -0.443237 0.616333 1445641279 -0.527283 -0.381714 -0.443237 0.616333 1445641279 -0.527283 -0.381714 -0.443237 0.616333 1445641279 -0.527283 -0.381714 -0.443237 0.616333 1445641279 -0.527283 -0.381714 -0.443237 0.616333 1445641279 -0.527283 -0.381714 -0.443237 0.616333 1445641279 -0.530884 -0.376892 -0.450439 0.610962 1445641279 -0.530884 -0.376892 -0.450439 0.610962 1445641279 -0.530884 -0.376892 -0.450439 0.610962 1445641279 -0.530884 -0.376892 -0.450439 0.610962 1445641279 -0.530884 -0.376892 -0.450439 0.610962 1445641279 -0.530884 -0.376892 -0.450439 0.610962 1445641279 -0.535950 -0.378601 -0.457153 0.600403 1445641279 -0.535950 -0.378601 -0.457153 0.600403 1445641279 -0.535950 -0.378601 -0.457153 0.600403 1445641279 -0.535950 -0.378601 -0.457153 0.600403 1445641279 -0.535950 -0.378601 -0.457153 0.600403 1445641279 -0.535950 -0.378601 -0.457153 0.600403 1445641279 -0.537964 -0.383301 -0.459045 0.594116 1445641279 -0.537964 -0.383301 -0.459045 0.594116 1445641279 -0.537964 -0.383301 -0.459045 0.594116 1445641279 -0.537964 -0.383301 -0.459045 0.594116 1445641279 -0.537964 -0.383301 -0.459045 0.594116 1445641279 -0.537964 -0.383301 -0.459045 0.594116 1445641279 -0.531799 -0.390686 -0.449585 0.602112 1445641279 -0.531799 -0.390686 -0.449585 0.602112 1445641279 -0.531799 -0.390686 -0.449585 0.602112 1445641279 -0.531799 -0.390686 -0.449585 0.602112 1445641279 -0.531799 -0.390686 -0.449585 0.602112 1445641279 -0.520081 -0.398621 -0.433960 0.618347 1445641279 -0.520081 -0.398621 -0.433960 0.618347 1445641279 -0.520081 -0.398621 -0.433960 0.618347 1445641279 -0.520081 -0.398621 -0.433960 0.618347 1445641279 -0.520081 -0.398621 -0.433960 0.618347 1445641279 -0.520081 -0.398621 -0.433960 0.618347 1445641279 -0.520081 -0.398621 -0.433960 0.618347 1445641280 -0.511169 -0.403748 -0.421692 0.630798 1445641280 -0.511169 -0.403748 -0.421692 0.630798 1445641280 -0.511169 -0.403748 -0.421692 0.630798 1445641280 -0.511169 -0.403748 -0.421692 0.630798 1445641280 -0.511169 -0.403748 -0.421692 0.630798 1445641280 -0.511169 -0.403748 -0.421692 0.630798 1445641280 -0.508850 -0.402283 -0.420593 0.634277 1445641280 -0.508850 -0.402283 -0.420593 0.634277 1445641280 -0.508850 -0.402283 -0.420593 0.634277 1445641280 -0.508850 -0.402283 -0.420593 0.634277 1445641280 -0.508850 -0.402283 -0.420593 0.634277 1445641280 -0.508850 -0.402283 -0.420593 0.634277 1445641280 -0.508057 -0.401794 -0.421448 0.634705 1445641280 -0.508057 -0.401794 -0.421448 0.634705 1445641280 -0.508057 -0.401794 -0.421448 0.634705 1445641280 -0.508057 -0.401794 -0.421448 0.634705 1445641280 -0.508057 -0.401794 -0.421448 0.634705 1445641280 -0.508057 -0.401794 -0.421448 0.634705 1445641280 -0.509888 -0.401672 -0.421265 0.633484 1445641280 -0.509888 -0.401672 -0.421265 0.633484 1445641280 -0.509888 -0.401672 -0.421265 0.633484 1445641280 -0.509888 -0.401672 -0.421265 0.633484 1445641280 -0.509888 -0.401672 -0.421265 0.633484 1445641280 -0.509888 -0.401672 -0.421265 0.633484 1445641280 -0.513000 -0.397583 -0.423157 0.632263 1445641280 -0.513000 -0.397583 -0.423157 0.632263 1445641280 -0.513000 -0.397583 -0.423157 0.632263 1445641280 -0.513000 -0.397583 -0.423157 0.632263 1445641280 -0.513000 -0.397583 -0.423157 0.632263 1445641280 -0.513000 -0.397583 -0.423157 0.632263 1445641280 -0.513000 -0.397583 -0.423157 0.632263 1445641280 -0.515686 -0.393494 -0.426086 0.630676 1445641280 -0.515686 -0.393494 -0.426086 0.630676 1445641280 -0.515686 -0.393494 -0.426086 0.630676 1445641280 -0.515686 -0.393494 -0.426086 0.630676 1445641280 -0.515686 -0.393494 -0.426086 0.630676 1445641280 -0.515686 -0.393494 -0.426086 0.630676 1445641280 -0.518677 -0.390137 -0.430969 0.626892 1445641280 -0.518677 -0.390137 -0.430969 0.626892 1445641280 -0.518677 -0.390137 -0.430969 0.626892 1445641280 -0.518677 -0.390137 -0.430969 0.626892 1445641280 -0.518677 -0.390137 -0.430969 0.626892 1445641280 -0.518677 -0.390137 -0.430969 0.626892 1445641280 -0.522705 -0.387085 -0.434143 0.623291 1445641280 -0.522705 -0.387085 -0.434143 0.623291 1445641280 -0.522705 -0.387085 -0.434143 0.623291 1445641280 -0.522705 -0.387085 -0.434143 0.623291 1445641280 -0.522705 -0.387085 -0.434143 0.623291 1445641280 -0.522705 -0.387085 -0.434143 0.623291 1445641280 -0.529602 -0.380005 -0.436646 0.620117 1445641280 -0.529602 -0.380005 -0.436646 0.620117 1445641280 -0.529602 -0.380005 -0.436646 0.620117 1445641280 -0.529602 -0.380005 -0.436646 0.620117 1445641280 -0.529602 -0.380005 -0.436646 0.620117 1445641280 -0.529602 -0.380005 -0.436646 0.620117 1445641280 -0.529602 -0.380005 -0.436646 0.620117 1445641280 -0.538696 -0.368530 -0.444763 0.613403 1445641280 -0.538696 -0.368530 -0.444763 0.613403 1445641280 -0.538696 -0.368530 -0.444763 0.613403 1445641280 -0.538696 -0.368530 -0.444763 0.613403 1445641280 -0.538696 -0.368530 -0.444763 0.613403 1445641280 -0.538696 -0.368530 -0.444763 0.613403 1445641280 -0.538696 -0.368530 -0.444763 0.613403 1445641280 -0.551331 -0.348267 -0.468994 0.595703 1445641280 -0.551331 -0.348267 -0.468994 0.595703 1445641280 -0.551331 -0.348267 -0.468994 0.595703 1445641280 -0.551331 -0.348267 -0.468994 0.595703 1445641280 -0.551331 -0.348267 -0.468994 0.595703 1445641280 -0.551331 -0.348267 -0.468994 0.595703 1445641280 -0.559204 -0.335388 -0.492004 0.576904 1445641280 -0.559204 -0.335388 -0.492004 0.576904 1445641280 -0.559204 -0.335388 -0.492004 0.576904 1445641280 -0.559204 -0.335388 -0.492004 0.576904 1445641280 -0.559204 -0.335388 -0.492004 0.576904 1445641280 -0.559204 -0.335388 -0.492004 0.576904 1445641280 -0.559204 -0.335388 -0.492004 0.576904 1445641280 -0.560486 -0.335632 -0.498047 0.570251 1445641280 -0.560486 -0.335632 -0.498047 0.570251 1445641280 -0.560486 -0.335632 -0.498047 0.570251 1445641280 -0.560486 -0.335632 -0.498047 0.570251 1445641280 -0.560486 -0.335632 -0.498047 0.570251 1445641280 -0.560486 -0.335632 -0.498047 0.570251 1445641280 -0.550537 -0.345886 -0.486694 0.583496 1445641280 -0.550537 -0.345886 -0.486694 0.583496 1445641280 -0.550537 -0.345886 -0.486694 0.583496 1445641280 -0.550537 -0.345886 -0.486694 0.583496 1445641280 -0.550537 -0.345886 -0.486694 0.583496 1445641280 -0.550537 -0.345886 -0.486694 0.583496 1445641280 -0.533386 -0.361450 -0.463318 0.608459 1445641280 -0.533386 -0.361450 -0.463318 0.608459 1445641280 -0.533386 -0.361450 -0.463318 0.608459 1445641280 -0.533386 -0.361450 -0.463318 0.608459 1445641280 -0.533386 -0.361450 -0.463318 0.608459 1445641280 -0.533386 -0.361450 -0.463318 0.608459 1445641280 -0.522644 -0.368652 -0.449341 0.623779 1445641280 -0.522644 -0.368652 -0.449341 0.623779 1445641280 -0.522644 -0.368652 -0.449341 0.623779 1445641280 -0.522644 -0.368652 -0.449341 0.623779 1445641280 -0.522644 -0.368652 -0.449341 0.623779 1445641280 -0.522644 -0.368652 -0.449341 0.623779 1445641280 -0.521057 -0.364197 -0.453308 0.624817 1445641280 -0.521057 -0.364197 -0.453308 0.624817 1445641280 -0.521057 -0.364197 -0.453308 0.624817 1445641280 -0.521057 -0.364197 -0.453308 0.624817 1445641280 -0.521057 -0.364197 -0.453308 0.624817 1445641280 -0.521057 -0.364197 -0.453308 0.624817 1445641280 -0.521057 -0.364197 -0.453308 0.624817 1445641280 -0.516541 -0.367188 -0.450867 0.628601 1445641280 -0.516541 -0.367188 -0.450867 0.628601 1445641280 -0.516541 -0.367188 -0.450867 0.628601 1445641280 -0.516541 -0.367188 -0.450867 0.628601 1445641280 -0.516541 -0.367188 -0.450867 0.628601 1445641280 -0.516541 -0.367188 -0.450867 0.628601 1445641280 -0.514160 -0.373108 -0.443909 0.631958 1445641280 -0.514160 -0.373108 -0.443909 0.631958 1445641281 -0.514160 -0.373108 -0.443909 0.631958 1445641281 -0.514160 -0.373108 -0.443909 0.631958 1445641281 -0.514160 -0.373108 -0.443909 0.631958 1445641281 -0.514160 -0.373108 -0.443909 0.631958 1445641281 -0.514160 -0.373108 -0.443909 0.631958 1445641281 -0.519043 -0.369629 -0.447754 0.627258 1445641281 -0.519043 -0.369629 -0.447754 0.627258 1445641281 -0.519043 -0.369629 -0.447754 0.627258 1445641281 -0.519043 -0.369629 -0.447754 0.627258 1445641281 -0.519043 -0.369629 -0.447754 0.627258 1445641281 -0.519043 -0.369629 -0.447754 0.627258 1445641281 -0.524658 -0.365967 -0.454346 0.620056 1445641281 -0.524658 -0.365967 -0.454346 0.620056 1445641281 -0.524658 -0.365967 -0.454346 0.620056 1445641281 -0.524658 -0.365967 -0.454346 0.620056 1445641281 -0.524658 -0.365967 -0.454346 0.620056 1445641281 
-0.428955 0.409851 -0.778198 0.206116 1445641282 -0.428955 0.409851 -0.778198 0.206116 1445641282 -0.428955 0.409851 -0.778198 0.206116 1445641282 -0.428955 0.409851 -0.778198 0.206116 1445641282 -0.336670 0.454590 -0.773743 0.285156 1445641282 -0.336670 0.454590 -0.773743 0.285156 1445641282 -0.336670 0.454590 -0.773743 0.285156 1445641282 -0.336670 0.454590 -0.773743 0.285156 1445641282 -0.336670 0.454590 -0.773743 0.285156 1445641282 -0.336670 0.454590 -0.773743 0.285156 1445641282 -0.236450 0.487549 -0.757629 0.363892 1445641282 -0.236450 0.487549 -0.757629 0.363892 1445641282 -0.236450 0.487549 -0.757629 0.363892 1445641282 -0.236450 0.487549 -0.757629 0.363892 1445641282 -0.236450 0.487549 -0.757629 0.363892 1445641282 -0.236450 0.487549 -0.757629 0.363892 1445641282 -0.236450 0.487549 -0.757629 0.363892 1445641282 -0.148254 0.502258 -0.720215 0.455017 1445641282 -0.148254 0.502258 -0.720215 0.455017 1445641282 -0.148254 0.502258 -0.720215 0.455017 1445641282 -0.148254 0.502258 -0.720215 0.455017 1445641282 -0.148254 0.502258 -0.720215 0.455017 1445641282 -0.148254 0.502258 -0.720215 0.455017 1445641282 -0.082275 0.507751 -0.668213 0.537476 1445641282 -0.082275 0.507751 -0.668213 0.537476 1445641282 -0.082275 0.507751 -0.668213 0.537476 1445641282 -0.082275 0.507751 -0.668213 0.537476 1445641282 -0.082275 0.507751 -0.668213 0.537476 1445641282 -0.082275 0.507751 -0.668213 0.537476 1445641282 -0.048828 0.507751 -0.624939 0.590942 1445641282 -0.048828 0.507751 -0.624939 0.590942 1445641282 -0.048828 0.507751 -0.624939 0.590942 1445641282 -0.048828 0.507751 -0.624939 0.590942 1445641282 -0.048828 0.507751 -0.624939 0.590942 1445641282 -0.048828 0.507751 -0.624939 0.590942 1445641282 -0.040588 0.502563 -0.626160 0.594727 1445641282 -0.040588 0.502563 -0.626160 0.594727 1445641282 -0.040588 0.502563 -0.626160 0.594727 1445641282 -0.040588 0.502563 -0.626160 0.594727 1445641282 -0.040588 0.502563 -0.626160 0.594727 1445641282 -0.040588 0.502563 -0.626160 0.594727 1445641282 -0.040588 0.502563 -0.626160 0.594727 1445641282 -0.083313 0.492798 -0.653564 0.568420 1445641282 -0.083313 0.492798 -0.653564 0.568420 1445641282 -0.083313 0.492798 -0.653564 0.568420 1445641282 -0.083313 0.492798 -0.653564 0.568420 1445641283 -0.083313 0.492798 -0.653564 0.568420 1445641283 -0.083313 0.492798 -0.653564 0.568420 1445641283 -0.167053 0.472229 -0.706177 0.500427 1445641283 -0.167053 0.472229 -0.706177 0.500427 1445641283 -0.167053 0.472229 -0.706177 0.500427 1445641283 -0.167053 0.472229 -0.706177 0.500427 1445641283 -0.167053 0.472229 -0.706177 0.500427 1445641283 -0.167053 0.472229 -0.706177 0.500427 1445641283 -0.167053 0.472229 -0.706177 0.500427 1445641283 -0.284973 0.436951 -0.758362 0.390808 1445641283 -0.284973 0.436951 -0.758362 0.390808 1445641283 -0.284973 0.436951 -0.758362 0.390808 1445641283 -0.284973 0.436951 -0.758362 0.390808 1445641283 -0.284973 0.436951 -0.758362 0.390808 1445641283 -0.284973 0.436951 -0.758362 0.390808 1445641283 -0.418274 0.386169 -0.784119 0.247314 1445641283 -0.418274 0.386169 -0.784119 0.247314 1445641283 -0.418274 0.386169 -0.784119 0.247314 1445641283 -0.418274 0.386169 -0.784119 0.247314 1445641283 -0.418274 0.386169 -0.784119 0.247314 1445641283 -0.418274 0.386169 -0.784119 0.247314 1445641283 -0.550476 0.302185 -0.760559 0.165161 1445641283 -0.550476 0.302185 -0.760559 0.165161 1445641283 -0.550476 0.302185 -0.760559 0.165161 1445641283 -0.550476 0.302185 -0.760559 0.165161 1445641283 -0.550476 0.302185 -0.760559 0.165161 1445641283 -0.550476 0.302185 -0.760559 0.165161 1445641283 -0.597046 0.248291 -0.750793 0.134949 1445641283 -0.597046 0.248291 -0.750793 0.134949 1445641283 -0.597046 0.248291 -0.750793 0.134949 1445641283 -0.597046 0.248291 -0.750793 0.134949 1445641283 -0.597046 0.248291 -0.750793 0.134949 1445641283 -0.597046 0.248291 -0.750793 0.134949 1445641283 -0.567078 0.261902 -0.768372 0.139465 1445641283 -0.567078 0.261902 -0.768372 0.139465 1445641283 -0.567078 0.261902 -0.768372 0.139465 1445641283 -0.567078 0.261902 -0.768372 0.139465 1445641283 -0.567078 0.261902 -0.768372 0.139465 1445641283 -0.497620 0.300903 -0.790833 0.190918 1445641283 -0.497620 0.300903 -0.790833 0.190918 1445641283 -0.497620 0.300903 -0.790833 0.190918 1445641283 -0.497620 0.300903 -0.790833 0.190918 1445641283 -0.497620 0.300903 -0.790833 0.190918 1445641283 -0.497620 0.300903 -0.790833 0.190918 1445641283 -0.383362 0.345703 -0.808105 0.283630 1445641283 -0.383362 0.345703 -0.808105 0.283630 1445641283 -0.383362 0.345703 -0.808105 0.283630 1445641283 -0.383362 0.345703 -0.808105 0.283630 1445641283 -0.383362 0.345703 -0.808105 0.283630 1445641283 -0.383362 0.345703 -0.808105 0.283630 1445641283 -0.383362 0.345703 -0.808105 0.283630 1445641283 -0.259949 0.380920 -0.789612 0.404785 1445641283 -0.259949 0.380920 -0.789612 0.404785 1445641283 -0.259949 0.380920 -0.789612 0.404785 1445641283 -0.259949 0.380920 -0.789612 0.404785 1445641283 -0.259949 0.380920 -0.789612 0.404785 1445641283 -0.259949 0.380920 -0.789612 0.404785 1445641283 -0.259949 0.380920 -0.789612 0.404785 1445641283 -0.168030 0.409729 -0.729065 0.521851 1445641283 -0.168030 0.409729 -0.729065 0.521851 1445641283 -0.168030 0.409729 -0.729065 0.521851 1445641283 -0.168030 0.409729 -0.729065 0.521851 1445641283 -0.168030 0.409729 -0.729065 0.521851 1445641283 -0.168030 0.409729 -0.729065 0.521851 1445641283 -0.102539 0.433716 -0.669861 0.593872 1445641283 -0.102539 0.433716 -0.669861 0.593872 1445641283 -0.102539 0.433716 -0.669861 0.593872 1445641283 -0.102539 0.433716 -0.669861 0.593872 1445641283 -0.102539 0.433716 -0.669861 0.593872 1445641283 -0.102539 0.433716 -0.669861 0.593872 1445641283 -0.065491 0.447021 -0.645264 0.616028 1445641283 -0.065491 0.447021 -0.645264 0.616028 1445641283 -0.065491 0.447021 -0.645264 0.616028 1445641283 -0.065491 0.447021 -0.645264 0.616028 1445641283 -0.065491 0.447021 -0.645264 0.616028 1445641283 -0.065491 0.447021 -0.645264 0.616028 1445641283 -0.082458 0.440369 -0.653076 0.610535 1445641283 -0.082458 0.440369 -0.653076 0.610535 1445641283 -0.082458 0.440369 -0.653076 0.610535 1445641283 -0.082458 0.440369 -0.653076 0.610535 1445641283 -0.082458 0.440369 -0.653076 0.610535 1445641283 -0.082458 0.440369 -0.653076 0.610535 1445641283 -0.143982 0.423157 -0.699219 0.557922 1445641283 -0.143982 0.423157 -0.699219 0.557922 1445641283 -0.143982 0.423157 -0.699219 0.557922 1445641283 -0.143982 0.423157 -0.699219 0.557922 1445641283 -0.143982 0.423157 -0.699219 0.557922 1445641283 -0.143982 0.423157 -0.699219 0.557922 1445641283 -0.143982 0.423157 -0.699219 0.557922 1445641283 -0.236328 0.403931 -0.761169 0.449036 1445641283 -0.236328 0.403931 -0.761169 0.449036 1445641283 -0.236328 0.403931 -0.761169 0.449036 1445641283 -0.236328 0.403931 -0.761169 0.449036 1445641283 -0.236328 0.403931 -0.761169 0.449036 1445641283 -0.236328 0.403931 -0.761169 0.449036 1445641283 -0.236328 0.403931 -0.761169 0.449036 1445641283 -0.363525 0.375671 -0.786072 0.329895 1445641283 -0.363525 0.375671 -0.786072 0.329895 1445641283 -0.363525 0.375671 -0.786072 0.329895 1445641283 -0.363525 0.375671 -0.786072 0.329895 1445641283 -0.363525 0.375671 -0.786072 0.329895 1445641283 -0.363525 0.375671 -0.786072 0.329895 1445641283 -0.514893 0.299927 -0.766357 0.240112 1445641283 -0.514893 0.299927 -0.766357 0.240112 1445641283 -0.514893 0.299927 -0.766357 0.240112 1445641283 -0.514893 0.299927 -0.766357 0.240112 1445641283 -0.514893 0.299927 -0.766357 0.240112 1445641283 -0.514893 0.299927 -0.766357 0.240112 1445641283 -0.616943 0.215393 -0.740723 0.155945 1445641283 -0.616943 0.215393 -0.740723 0.155945 1445641283 -0.616943 0.215393 -0.740723 0.155945 1445641283 -0.616943 0.215393 -0.740723 0.155945 1445641284 -0.616943 0.215393 -0.740723 0.155945 1445641284 -0.616943 0.215393 -0.740723 0.155945 1445641284 -0.659363 0.167358 -0.722839 0.121521 1445641284 -0.659363 0.167358 -0.722839 0.121521 1445641284 -0.659363 0.167358 -0.722839 0.121521 1445641284 -0.659363 0.167358 -0.722839 0.121521 1445641284 -0.659363 0.167358 -0.722839 0.121521 1445641284 -0.659363 0.167358 -0.722839 0.121521 1445641284 -0.642151 0.202026 -0.732178 0.103943 1445641284 -0.642151 0.202026 -0.732178 0.103943 1445641284 -0.642151 0.202026 -0.732178 0.103943 1445641284 -0.642151 0.202026 -0.732178 0.103943 1445641284 -0.642151 0.202026 -0.732178 0.103943 1445641284 -0.642151 0.202026 -0.732178 0.103943 1445641284 -0.642151 0.202026 -0.732178 0.103943 1445641284 -0.597595 0.256226 -0.749512 0.124634 1445641284 -0.597595 0.256226 -0.749512 0.124634 1445641284 -0.597595 0.256226 -0.749512 0.124634 1445641284 -0.597595 0.256226 -0.749512 0.124634 1445641284 -0.597595 0.256226 -0.749512 0.124634 1445641284 -0.597595 0.256226 -0.749512 0.124634 1445641284 -0.597595 0.256226 -0.749512 0.124634 1445641284 -0.514709 0.323425 -0.773315 0.180298 1445641284 -0.514709 0.323425 -0.773315 0.180298 1445641284 -0.514709 0.323425 -0.773315 0.180298 1445641284 -0.514709 0.323425 -0.773315 0.180298 1445641284 -0.514709 0.323425 -0.773315 0.180298 1445641284 -0.514709 0.323425 -0.773315 0.180298 1445641284 -0.390015 0.382446 -0.792725 0.270752 1445641284 -0.390015 0.382446 -0.792725 0.270752 1445641284 -0.390015 0.382446 -0.792725 0.270752 1445641284 -0.390015 0.382446 -0.792725 0.270752 1445641284 -0.390015 0.382446 -0.792725 0.270752 1445641284 -0.390015 0.382446 -0.792725 0.270752 1445641284 -0.390015 0.382446 -0.792725 0.270752 1445641284 -0.250061 0.420471 -0.781982 0.386230 1445641284 -0.250061 0.420471 -0.781982 0.386230 1445641284 -0.250061 0.420471 -0.781982 0.386230 1445641284 -0.250061 0.420471 -0.781982 0.386230 1445641284 -0.250061 0.420471 -0.781982 0.386230 1445641284 -0.250061 0.420471 -0.781982 0.386230 1445641284 -0.100708 0.440552 -0.752625 0.478821 1445641284 -0.100708 0.440552 -0.752625 0.478821 1445641284 -0.100708 0.440552 -0.752625 0.478821 1445641284 -0.100708 0.440552 -0.752625 0.478821 1445641284 -0.100708 0.440552 -0.752625 0.478821 1445641284 -0.100708 0.440552 -0.752625 0.478821 1445641284 -0.005493 0.435730 -0.682739 0.586487 1445641284 -0.005493 0.435730 -0.682739 0.586487 1445641284 -0.005493 0.435730 -0.682739 0.586487 1445641284 -0.005493 0.435730 -0.682739 0.586487 1445641284 -0.005493 0.435730 -0.682739 0.586487 1445641284 -0.005493 0.435730 -0.682739 0.586487 1445641284 0.032776 0.440735 -0.592834 0.673218 1445641284 0.032776 0.440735 -0.592834 0.673218 1445641284 0.032776 0.440735 -0.592834 0.673218 1445641284 0.032776 0.440735 -0.592834 0.673218 1445641284 0.032776 0.440735 -0.592834 0.673218 1445641284 0.032776 0.440735 -0.592834 0.673218 1445641284 0.041748 0.436951 -0.608398 0.661194 1445641284 0.041748 0.436951 -0.608398 0.661194 1445641284 0.041748 0.436951 -0.608398 0.661194 1445641284 0.041748 0.436951 -0.608398 0.661194 1445641284 0.041748 0.436951 -0.608398 0.661194 1445641284 0.041748 0.436951 -0.608398 0.661194 1445641284 -0.031128 0.441101 -0.645203 0.622986 1445641284 -0.031128 0.441101 -0.645203 0.622986 1445641284 -0.031128 0.441101 -0.645203 0.622986 1445641284 -0.031128 0.441101 -0.645203 0.622986 1445641284 -0.031128 0.441101 -0.645203 0.622986 1445641284 -0.031128 0.441101 -0.645203 0.622986 1445641284 -0.141602 0.444214 -0.711975 0.525085 1445641284 -0.141602 0.444214 -0.711975 0.525085 1445641284 -0.141602 0.444214 -0.711975 0.525085 1445641284 -0.141602 0.444214 -0.711975 0.525085 1445641284 -0.141602 0.444214 -0.711975 0.525085 1445641284 -0.141602 0.444214 -0.711975 0.525085 1445641284 -0.141602 0.444214 -0.711975 0.525085 1445641284 -0.268005 0.439819 -0.774231 0.367920 1445641284 -0.268005 0.439819 -0.774231 0.367920 1445641284 -0.268005 0.439819 -0.774231 0.367920 1445641284 -0.268005 0.439819 -0.774231 0.367920 1445641284 -0.268005 0.439819 -0.774231 0.367920 1445641284 -0.396362 0.407776 -0.788330 0.234863 1445641284 -0.396362 0.407776 -0.788330 0.234863 1445641284 -0.396362 0.407776 -0.788330 0.234863 1445641284 -0.396362 0.407776 -0.788330 0.234863 1445641284 -0.396362 0.407776 -0.788330 0.234863 1445641284 -0.396362 0.407776 -0.788330 0.234863 1445641284 -0.396362 0.407776 -0.788330 0.234863 1445641284 -0.515320 0.333923 -0.770752 0.169861 1445641284 -0.515320 0.333923 -0.770752 0.169861 1445641284 -0.515320 0.333923 -0.770752 0.169861 1445641284 -0.515320 0.333923 -0.770752 0.169861 1445641284 -0.515320 0.333923 -0.770752 0.169861 1445641284 -0.582764 0.288696 -0.751526 0.110657 1445641284 -0.582764 0.288696 -0.751526 0.110657 1445641284 -0.582764 0.288696 -0.751526 0.110657 1445641284 -0.582764 0.288696 -0.751526 0.110657 1445641284 -0.582764 0.288696 -0.751526 0.110657 1445641284 -0.582764 0.288696 -0.751526 0.110657 1445641284 -0.582764 0.288696 -0.751526 0.110657 1445641284 -0.612366 0.285156 -0.734131 0.069214 1445641284 -0.612366 0.285156 -0.734131 0.069214 1445641284 -0.612366 0.285156 -0.734131 0.069214 1445641284 -0.612366 0.285156 -0.734131 0.069214 1445641284 -0.612366 0.285156 -0.734131 0.069214 1445641284 -0.612366 0.285156 -0.734131 0.069214 1445641284 -0.610413 0.306641 -0.727417 0.065674 1445641284 -0.610413 0.306641 -0.727417 0.065674 1445641284 -0.610413 0.306641 -0.727417 0.065674 1445641284 -0.610413 0.306641 -0.727417 0.065674 1445641284 -0.610413 0.306641 -0.727417 0.065674 1445641285 -0.572632 0.349365 -0.735107 0.098877 1445641285 -0.572632 0.349365 -0.735107 0.098877 1445641285 -0.572632 0.349365 -0.735107 0.098877 1445641285 -0.572632 0.349365 -0.735107 0.098877 1445641285 -0.572632 0.349365 -0.735107 0.098877 1445641285 -0.572632 0.349365 -0.735107 0.098877 1445641285 -0.501282 0.397034 -0.749634 0.170776 1445641285 -0.501282 0.397034 -0.749634 0.170776 1445641285 -0.501282 0.397034 -0.749634 0.170776 1445641285 -0.501282 0.397034 -0.749634 0.170776 1445641285 -0.501282 0.397034 -0.749634 0.170776 1445641285 -0.501282 0.397034 -0.749634 0.170776 1445641285 -0.405029 0.427490 -0.755249 0.287781 1445641285 -0.405029 0.427490 -0.755249 0.287781 1445641285 -0.405029 0.427490 -0.755249 0.287781 1445641285 -0.405029 0.427490 -0.755249 0.287781 1445641285 -0.405029 0.427490 -0.755249 0.287781 1445641285 -0.405029 0.427490 -0.755249 0.287781 1445641285 -0.405029 0.427490 -0.755249 0.287781 1445641285 -0.307861 0.433533 -0.734314 0.421936 1445641285 -0.307861 0.433533 -0.734314 0.421936 1445641285 -0.307861 0.433533 -0.734314 0.421936 1445641285 -0.307861 0.433533 -0.734314 0.421936 1445641285 -0.307861 0.433533 -0.734314 0.421936 1445641285 -0.307861 0.433533 -0.734314 0.421936 1445641285 -0.220276 0.429993 -0.677979 0.554016 1445641285 -0.220276 0.429993 -0.677979 0.554016 1445641285 -0.220276 0.429993 -0.677979 0.554016 1445641285 -0.220276 0.429993 -0.677979 0.554016 1445641285 -0.220276 0.429993 -0.677979 0.554016 1445641285 -0.220276 0.429993 -0.677979 0.554016 1445641285 -0.143127 0.434875 -0.618591 0.638550 1445641285 -0.143127 0.434875 -0.618591 0.638550 1445641285 -0.143127 0.434875 -0.618591 0.638550 1445641285 -0.143127 0.434875 -0.618591 0.638550 1445641285 -0.143127 0.434875 -0.618591 0.638550 1445641285 -0.143127 0.434875 -0.618591 0.638550 1445641285 -0.143127 0.434875 -0.618591 0.638550 1445641285 -0.080017 0.443970 -0.608582 0.652771 1445641285 -0.080017 0.443970 -0.608582 0.652771 1445641285 -0.080017 0.443970 -0.608582 0.652771 1445641285 -0.080017 0.443970 -0.608582 0.652771 1445641285 -0.080017 0.443970 -0.608582 0.652771 1445641285 -0.080017 0.443970 -0.608582 0.652771 1445641285 -0.074768 0.446472 -0.632813 0.628174 1445641285 -0.074768 0.446472 -0.632813 0.628174 1445641285 -0.074768 0.446472 -0.632813 0.628174 1445641285 -0.074768 0.446472 -0.632813 0.628174 1445641285 -0.074768 0.446472 -0.632813 0.628174 1445641285 -0.074768 0.446472 -0.632813 0.628174 1445641285 -0.074768 0.446472 -0.632813 0.628174 1445641285 -0.128906 0.442139 -0.689697 0.558716 1445641285 -0.128906 0.442139 -0.689697 0.558716 1445641285 -0.128906 0.442139 -0.689697 0.558716 1445641285 -0.128906 0.442139 -0.689697 0.558716 1445641285 -0.128906 0.442139 -0.689697 0.558716 1445641285 -0.250610 0.420166 -0.735901 0.468079 1445641285 -0.250610 0.420166 -0.735901 0.468079 1445641285 -0.250610 0.420166 -0.735901 0.468079 1445641285 -0.250610 0.420166 -0.735901 0.468079 1445641285 -0.250610 0.420166 -0.735901 0.468079 1445641285 -0.250610 0.420166 -0.735901 0.468079 1445641285 -0.391357 0.387756 -0.774231 0.311584 1445641285 -0.391357 0.387756 -0.774231 0.311584 1445641285 -0.391357 0.387756 -0.774231 0.311584 1445641285 -0.391357 0.387756 -0.774231 0.311584 1445641285 -0.391357 0.387756 -0.774231 0.311584 1445641285 -0.391357 0.387756 -0.774231 0.311584 1445641285 -0.525146 0.350586 -0.760132 0.153442 1445641285 -0.525146 0.350586 -0.760132 0.153442 1445641285 -0.525146 0.350586 -0.760132 0.153442 1445641285 -0.525146 0.350586 -0.760132 0.153442 1445641285 -0.525146 0.350586 -0.760132 0.153442 1445641285 -0.525146 0.350586 -0.760132 0.153442 1445641285 -0.615479 0.295593 -0.725769 0.084290 1445641285 -0.615479 0.295593 -0.725769 0.084290 1445641285 -0.615479 0.295593 -0.725769 0.084290 1445641285 -0.615479 0.295593 -0.725769 0.084290 1445641285 -0.615479 0.295593 -0.725769 0.084290 1445641285 -0.615479 0.295593 -0.725769 0.084290 1445641285 -0.615479 0.295593 -0.725769 0.084290 1445641285 -0.627625 0.285095 -0.722290 0.056519 1445641285 -0.627625 0.285095 -0.722290 0.056519 1445641285 -0.627625 0.285095 -0.722290 0.056519 1445641285 -0.627625 0.285095 -0.722290 0.056519 1445641285 -0.627625 0.285095 -0.722290 0.056519 1445641285 -0.627625 0.285095 -0.722290 0.056519 1445641285 -0.583862 0.312134 -0.743835 0.092102 1445641285 -0.583862 0.312134 -0.743835 0.092102 1445641285 -0.583862 0.312134 -0.743835 0.092102 1445641285 -0.583862 0.312134 -0.743835 0.092102 1445641285 -0.583862 0.312134 -0.743835 0.092102 1445641285 -0.583862 0.312134 -0.743835 0.092102 1445641285 -0.494019 0.354980 -0.772522 0.182068 1445641285 -0.494019 0.354980 -0.772522 0.182068 1445641285 -0.494019 0.354980 -0.772522 0.182068 1445641285 -0.494019 0.354980 -0.772522 0.182068 1445641285 -0.494019 0.354980 -0.772522 0.182068 1445641285 -0.494019 0.354980 -0.772522 0.182068 1445641285 -0.356140 0.399963 -0.787964 0.303955 1445641285 -0.356140 0.399963 -0.787964 0.303955 1445641285 -0.356140 0.399963 -0.787964 0.303955 1445641285 -0.356140 0.399963 -0.787964 0.303955 1445641285 -0.356140 0.399963 -0.787964 0.303955 1445641285 -0.356140 0.399963 -0.787964 0.303955 1445641285 -0.215271 0.429504 -0.764099 0.430542 1445641285 -0.215271 0.429504 -0.764099 0.430542 1445641285 -0.215271 0.429504 -0.764099 0.430542 1445641285 -0.215271 0.429504 -0.764099 0.430542 1445641285 -0.215271 0.429504 -0.764099 0.430542 1445641285 -0.215271 0.429504 -0.764099 0.430542 1445641286 -0.103760 0.448486 -0.712280 0.529846 1445641286 -0.103760 0.448486 -0.712280 0.529846 1445641286 -0.103760 0.448486 -0.712280 0.529846 1445641286 -0.103760 0.448486 -0.712280 0.529846 1445641286 -0.103760 0.448486 -0.712280 0.529846 1445641286 -0.103760 0.448486 -0.712280 0.529846 1445641286 -0.029663 0.459167 -0.673096 0.578918 1445641286 -0.029663 0.459167 -0.673096 0.578918 1445641286 -0.029663 0.459167 -0.673096 0.578918 1445641286 -0.029663 0.459167 -0.673096 0.578918 1445641286 -0.029663 0.459167 -0.673096 0.578918 1445641286 -0.029663 0.459167 -0.673096 0.578918 1445641286 -0.029663 0.459167 -0.673096 0.578918 1445641286 -0.009888 0.458740 -0.676208 0.576294 1445641286 -0.009888 0.458740 -0.676208 0.576294 1445641286 -0.009888 0.458740 -0.676208 0.576294 1445641286 -0.009888 0.458740 -0.676208 0.576294 1445641286 -0.009888 0.458740 -0.676208 0.576294 1445641286 -0.009888 0.458740 -0.676208 0.576294 1445641286 -0.057800 0.456177 -0.710938 0.532104 1445641286 -0.057800 0.456177 -0.710938 0.532104 1445641286 -0.057800 0.456177 -0.710938 0.532104 1445641286 -0.057800 0.456177 -0.710938 0.532104 1445641286 -0.057800 0.456177 -0.710938 0.532104 1445641286 -0.164001 0.450745 -0.753662 0.449341 1445641286 -0.164001 0.450745 -0.753662 0.449341 1445641286 -0.164001 0.450745 -0.753662 0.449341 1445641286 -0.164001 0.450745 -0.753662 0.449341 1445641286 -0.164001 0.450745 -0.753662 0.449341 1445641286 -0.164001 0.450745 -0.753662 0.449341 1445641286 -0.164001 0.450745 -0.753662 0.449341 1445641286 -0.308228 0.434448 -0.783813 0.319275 1445641286 -0.308228 0.434448 -0.783813 0.319275 1445641286 -0.308228 0.434448 -0.783813 0.319275 1445641286 -0.308228 0.434448 -0.783813 0.319275 1445641286 -0.308228 0.434448 -0.783813 0.319275 1445641286 -0.458679 0.398743 -0.777161 0.163208 1445641286 -0.458679 0.398743 -0.777161 0.163208 1445641286 -0.458679 0.398743 -0.777161 0.163208 1445641286 -0.458679 0.398743 -0.777161 0.163208 1445641286 -0.458679 0.398743 -0.777161 0.163208 1445641286 -0.458679 0.398743 -0.777161 0.163208 1445641286 -0.458679 0.398743 -0.777161 0.163208 1445641286 -0.565735 0.340149 -0.746094 0.087524 1445641286 -0.565735 0.340149 -0.746094 0.087524 1445641286 -0.565735 0.340149 -0.746094 0.087524 1445641286 -0.565735 0.340149 -0.746094 0.087524 1445641286 -0.565735 0.340149 -0.746094 0.087524 1445641286 -0.590210 0.316711 -0.739868 0.063416 1445641286 -0.590210 0.316711 -0.739868 0.063416 1445641286 -0.590210 0.316711 -0.739868 0.063416 1445641286 -0.590210 0.316711 -0.739868 0.063416 1445641286 -0.590210 0.316711 -0.739868 0.063416 1445641286 -0.590210 0.316711 -0.739868 0.063416 1445641286 -0.568054 0.325562 -0.751709 0.079651 1445641286 -0.568054 0.325562 -0.751709 0.079651 1445641286 -0.568054 0.325562 -0.751709 0.079651 1445641286 -0.568054 0.325562 -0.751709 0.079651 1445641286 -0.568054 0.325562 -0.751709 0.079651 1445641286 -0.568054 0.325562 -0.751709 0.079651 1445641286 -0.508301 0.370728 -0.768188 0.118774 1445641286 -0.508301 0.370728 -0.768188 0.118774 1445641286 -0.508301 0.370728 -0.768188 0.118774 1445641286 -0.508301 0.370728 -0.768188 0.118774 1445641286 -0.508301 0.370728 -0.768188 0.118774 1445641286 -0.508301 0.370728 -0.768188 0.118774 1445641286 -0.398254 0.424316 -0.788818 0.197998 1445641286 -0.398254 0.424316 -0.788818 0.197998 1445641286 -0.398254 0.424316 -0.788818 0.197998 1445641286 -0.398254 0.424316 -0.788818 0.197998 1445641286 -0.398254 0.424316 -0.788818 0.197998 1445641286 -0.398254 0.424316 -0.788818 0.197998 1445641286 -0.398254 0.424316 -0.788818 0.197998 1445641286 -0.244812 0.465637 -0.795776 0.299927 1445641286 -0.244812 0.465637 -0.795776 0.299927 1445641286 -0.244812 0.465637 -0.795776 0.299927 1445641286 -0.244812 0.465637 -0.795776 0.299927 1445641286 -0.244812 0.465637 -0.795776 0.299927 1445641286 -0.244812 0.465637 -0.795776 0.299927 1445641286 -0.119080 0.477661 -0.751099 0.439941 1445641286 -0.119080 0.477661 -0.751099 0.439941 1445641286 -0.119080 0.477661 -0.751099 0.439941 1445641286 -0.119080 0.477661 -0.751099 0.439941 1445641286 -0.119080 0.477661 -0.751099 0.439941 1445641286 -0.119080 0.477661 -0.751099 0.439941 1445641286 -0.036560 0.477295 -0.679626 0.555786 1445641286 -0.036560 0.477295 -0.679626 0.555786 1445641286 -0.036560 0.477295 -0.679626 0.555786 1445641286 -0.036560 0.477295 -0.679626 0.555786 1445641286 -0.036560 0.477295 -0.679626 0.555786 1445641286 -0.036560 0.477295 -0.679626 0.555786 1445641286 0.022278 0.474548 -0.641479 0.602295 1445641286 0.022278 0.474548 -0.641479 0.602295 1445641286 0.022278 0.474548 -0.641479 0.602295 1445641286 0.022278 0.474548 -0.641479 0.602295 1445641286 0.022278 0.474548 -0.641479 0.602295 1445641286 0.022278 0.474548 -0.641479 0.602295 1445641286 0.022034 0.469666 -0.646118 0.601196 1445641286 0.022034 0.469666 -0.646118 0.601196 1445641286 0.022034 0.469666 -0.646118 0.601196 1445641286 0.022034 0.469666 -0.646118 0.601196 1445641286 0.022034 0.469666 -0.646118 0.601196 1445641286 0.022034 0.469666 -0.646118 0.601196 1445641286 -0.037354 0.470032 -0.686951 0.552917 1445641286 -0.037354 0.470032 -0.686951 0.552917 1445641286 -0.037354 0.470032 -0.686951 0.552917 1445641286 -0.037354 0.470032 -0.686951 0.552917 1445641286 -0.037354 0.470032 -0.686951 0.552917 1445641286 -0.037354 0.470032 -0.686951 0.552917 1445641286 -0.155457 0.467285 -0.734497 0.466919 1445641287 -0.155457 0.467285 -0.734497 0.466919 1445641287 -0.155457 0.467285 -0.734497 0.466919 1445641287 -0.155457 0.467285 -0.734497 0.466919 1445641287 -0.155457 0.467285 -0.734497 0.466919 1445641287 -0.155457 0.467285 -0.734497 0.466919 1445641287 -0.155457 0.467285 -0.734497 0.466919 1445641287 -0.319946 0.445068 -0.763306 0.341919 1445641287 -0.319946 0.445068 -0.763306 0.341919 1445641287 -0.319946 0.445068 -0.763306 0.341919 1445641287 -0.319946 0.445068 -0.763306 0.341919 1445641287 -0.319946 0.445068 -0.763306 0.341919 1445641287 -0.319946 0.445068 -0.763306 0.341919 1445641287 -0.463989 0.417297 -0.766968 0.149536 1445641287 -0.463989 0.417297 -0.766968 0.149536 1445641287 -0.463989 0.417297 -0.766968 0.149536 1445641287 -0.463989 0.417297 -0.766968 0.149536 1445641287 -0.463989 0.417297 -0.766968 0.149536 1445641287 -0.591797 0.354248 -0.721863 0.057495 1445641287 -0.591797 0.354248 -0.721863 0.057495 1445641287 -0.591797 0.354248 -0.721863 0.057495 1445641287 -0.591797 0.354248 -0.721863 0.057495 1445641287 -0.591797 0.354248 -0.721863 0.057495 1445641287 -0.591797 0.354248 -0.721863 0.057495 1445641287 -0.591797 0.354248 -0.721863 0.057495 1445641287 -0.622620 0.326172 -0.711182 0.015381 1445641287 -0.622620 0.326172 -0.711182 0.015381 1445641287 -0.622620 0.326172 -0.711182 0.015381 1445641287 -0.622620 0.326172 -0.711182 0.015381 1445641287 -0.622620 0.326172 -0.711182 0.015381 1445641287 -0.622620 0.326172 -0.711182 0.015381 1445641287 -0.606384 0.325317 -0.725281 0.023621 1445641287 -0.606384 0.325317 -0.725281 0.023621 1445641287 -0.606384 0.325317 -0.725281 0.023621 1445641287 -0.606384 0.325317 -0.725281 0.023621 1445641287 -0.606384 0.325317 -0.725281 0.023621 1445641287 -0.606384 0.325317 -0.725281 0.023621 1445641287 -0.550903 0.361633 -0.749390 0.065063 1445641287 -0.550903 0.361633 -0.749390 0.065063 1445641287 -0.550903 0.361633 -0.749390 0.065063 1445641287 -0.550903 0.361633 -0.749390 0.065063 1445641287 -0.550903 0.361633 -0.749390 0.065063 1445641287 -0.550903 0.361633 -0.749390 0.065063 1445641287 -0.550903 0.361633 -0.749390 0.065063 1445641287 -0.444153 0.421326 -0.778748 0.137268 1445641287 -0.444153 0.421326 -0.778748 0.137268 1445641287 -0.444153 0.421326 -0.778748 0.137268 1445641287 -0.444153 0.421326 -0.778748 0.137268 1445641287 -0.444153 0.421326 -0.778748 0.137268 1445641287 -0.444153 0.421326 -0.778748 0.137268 1445641287 -0.287537 0.478027 -0.796631 0.232910 1445641287 -0.287537 0.478027 -0.796631 0.232910 1445641287 -0.287537 0.478027 -0.796631 0.232910 1445641287 -0.287537 0.478027 -0.796631 0.232910 1445641287 -0.287537 0.478027 -0.796631 0.232910 1445641287 -0.287537 0.478027 -0.796631 0.232910 1445641287 -0.124268 0.507385 -0.783020 0.337585 1445641287 -0.124268 0.507385 -0.783020 0.337585 1445641287 -0.124268 0.507385 -0.783020 0.337585 1445641287 -0.124268 0.507385 -0.783020 0.337585 1445641287 -0.124268 0.507385 -0.783020 0.337585 1445641287 -0.124268 0.507385 -0.783020 0.337585 1445641287 0.004578 0.506775 -0.735229 0.450073 1445641287 0.004578 0.506775 -0.735229 0.450073 1445641287 0.004578 0.506775 -0.735229 0.450073 1445641287 0.004578 0.506775 -0.735229 0.450073 1445641287 
-0.539795 -0.357239 -0.465088 0.603943 1445641289 -0.539795 -0.357239 -0.465088 0.603943 1445641289 -0.539795 -0.357239 -0.465088 0.603943 1445641289 -0.539795 -0.357239 -0.465088 0.603943 1445641289 -0.539795 -0.357239 -0.465088 0.603943 1445641289 -0.545227 -0.349121 -0.474182 0.596680 1445641289 -0.545227 -0.349121 -0.474182 0.596680 1445641289 -0.545227 -0.349121 -0.474182 0.596680 1445641289 -0.545227 -0.349121 -0.474182 0.596680 1445641289 -0.545227 -0.349121 -0.474182 0.596680 1445641289 -0.545227 -0.349121 -0.474182 0.596680 1445641289 -0.542725 -0.355957 -0.467590 0.600098 1445641289 -0.542725 -0.355957 -0.467590 0.600098 1445641289 -0.542725 -0.355957 -0.467590 0.600098 1445641289 -0.542725 -0.355957 -0.467590 0.600098 1445641289 -0.542725 -0.355957 -0.467590 0.600098 1445641289 -0.542725 -0.355957 -0.467590 0.600098 1445641289 -0.542725 -0.355957 -0.467590 0.600098 1445641289 -0.540649 -0.361816 -0.463501 0.601685 1445641289 -0.540649 -0.361816 -0.463501 0.601685 1445641289 -0.540649 -0.361816 -0.463501 0.601685 1445641289 -0.540649 -0.361816 -0.463501 0.601685 1445641289 -0.540649 -0.361816 -0.463501 0.601685 1445641289 -0.540649 -0.361816 -0.463501 0.601685 1445641289 -0.537781 -0.368652 -0.459900 0.602844 1445641289 -0.537781 -0.368652 -0.459900 0.602844 1445641289 -0.537781 -0.368652 -0.459900 0.602844 1445641289 -0.537781 -0.368652 -0.459900 0.602844 1445641289 -0.537781 -0.368652 -0.459900 0.602844 1445641289 -0.537781 -0.368652 -0.459900 0.602844 1445641289 -0.537781 -0.368652 -0.459900 0.602844 1445641289 -0.534912 -0.376587 -0.452332 0.606201 1445641289 -0.534912 -0.376587 -0.452332 0.606201 1445641289 -0.534912 -0.376587 -0.452332 0.606201 1445641289 -0.534912 -0.376587 -0.452332 0.606201 1445641289 -0.534912 -0.376587 -0.452332 0.606201 1445641289 -0.531494 -0.382935 -0.443726 0.611572 1445641289 -0.531494 -0.382935 -0.443726 0.611572 1445641289 -0.531494 -0.382935 -0.443726 0.611572 1445641289 -0.531494 -0.382935 -0.443726 0.611572 1445641289 -0.531494 -0.382935 -0.443726 0.611572 1445641289 -0.531494 -0.382935 -0.443726 0.611572 1445641289 -0.526489 -0.388428 -0.434692 0.618958 1445641289 -0.526489 -0.388428 -0.434692 0.618958 1445641289 -0.526489 -0.388428 -0.434692 0.618958 1445641289 -0.526489 -0.388428 -0.434692 0.618958 1445641289 -0.526489 -0.388428 -0.434692 0.618958 1445641289 -0.526489 -0.388428 -0.434692 0.618958 1445641289 -0.526733 -0.387573 -0.431763 0.621216 1445641289 -0.526733 -0.387573 -0.431763 0.621216 1445641289 -0.526733 -0.387573 -0.431763 0.621216 1445641289 -0.526733 -0.387573 -0.431763 0.621216 1445641289 -0.526733 -0.387573 -0.431763 0.621216 1445641289 -0.526733 -0.387573 -0.431763 0.621216 1445641289 -0.526733 -0.387573 -0.431763 0.621216 1445641289 -0.526733 -0.386108 -0.432068 0.621948 1445641289 -0.526733 -0.386108 -0.432068 0.621948 1445641289 -0.526733 -0.386108 -0.432068 0.621948 1445641289 -0.526733 -0.386108 -0.432068 0.621948 1445641289 -0.526733 -0.386108 -0.432068 0.621948 1445641289 -0.526733 -0.386108 -0.432068 0.621948 1445641289 -0.525696 -0.389526 -0.429016 0.622803 1445641289 -0.525696 -0.389526 -0.429016 0.622803 1445641289 -0.525696 -0.389526 -0.429016 0.622803 1445641289 -0.525696 -0.389526 -0.429016 0.622803 1445641289 -0.525696 -0.389526 -0.429016 0.622803 1445641289 -0.525696 -0.389526 -0.429016 0.622803 1445641289 -0.526306 -0.387878 -0.432434 0.620911 1445641289 -0.526306 -0.387878 -0.432434 0.620911 1445641289 -0.526306 -0.387878 -0.432434 0.620911 1445641289 -0.526306 -0.387878 -0.432434 0.620911 1445641289 -0.526306 -0.387878 -0.432434 0.620911 1445641289 -0.526306 -0.387878 -0.432434 0.620911 1445641289 -0.526306 -0.387878 -0.432434 0.620911 1445641289 -0.527710 -0.385437 -0.435913 0.618835 1445641289 -0.527710 -0.385437 -0.435913 0.618835 1445641289 -0.527710 -0.385437 -0.435913 0.618835 1445641289 -0.527710 -0.385437 -0.435913 0.618835 1445641289 -0.527710 -0.385437 -0.435913 0.618835 1445641289 -0.527710 -0.385437 -0.435913 0.618835 1445641289 -0.523376 -0.389893 -0.427979 0.625183 1445641289 -0.523376 -0.389893 -0.427979 0.625183 1445641289 -0.523376 -0.389893 -0.427979 0.625183 1445641289 -0.523376 -0.389893 -0.427979 0.625183 1445641289 -0.523376 -0.389893 -0.427979 0.625183 1445641289 -0.523376 -0.389893 -0.427979 0.625183 1445641289 -0.512878 -0.407349 -0.399719 0.641296 1445641289 -0.512878 -0.407349 -0.399719 0.641296 1445641289 -0.512878 -0.407349 -0.399719 0.641296 1445641289 -0.512878 -0.407349 -0.399719 0.641296 1445641289 -0.512878 -0.407349 -0.399719 0.641296 1445641289 -0.512878 -0.407349 -0.399719 0.641296 1445641289 -0.512878 -0.407349 -0.399719 0.641296 1445641289 -0.517517 -0.402344 -0.397888 0.641846 1445641289 -0.517517 -0.402344 -0.397888 0.641846 1445641289 -0.517517 -0.402344 -0.397888 0.641846 1445641289 -0.517517 -0.402344 -0.397888 0.641846 1445641290 -0.517517 -0.402344 -0.397888 0.641846 1445641290 -0.517517 -0.402344 -0.397888 0.641846 1445641290 -0.522217 -0.395813 -0.400452 0.640564 1445641290 -0.522217 -0.395813 -0.400452 0.640564 1445641290 -0.522217 -0.395813 -0.400452 0.640564 1445641290 -0.522217 -0.395813 -0.400452 0.640564 1445641290 -0.522217 -0.395813 -0.400452 0.640564 1445641290 -0.522217 -0.395813 -0.400452 0.640564 1445641290 -0.522217 -0.395813 -0.400452 0.640564 1445641290 -0.531982 -0.382874 -0.418640 0.628601 1445641290 -0.531982 -0.382874 -0.418640 0.628601 1445641290 -0.531982 -0.382874 -0.418640 0.628601 1445641290 -0.531982 -0.382874 -0.418640 0.628601 1445641290 -0.531982 -0.382874 -0.418640 0.628601 1445641290 -0.531982 -0.382874 -0.418640 0.628601 1445641290 -0.542542 -0.371704 -0.444031 0.608582 1445641290 -0.542542 -0.371704 -0.444031 0.608582 1445641290 -0.542542 -0.371704 -0.444031 0.608582 1445641290 -0.542542 -0.371704 -0.444031 0.608582 1445641290 -0.542542 -0.371704 -0.444031 0.608582 1445641290 -0.542542 -0.371704 -0.444031 0.608582 1445641290 -0.547424 -0.374695 -0.451538 0.596741 1445641290 -0.547424 -0.374695 -0.451538 0.596741 1445641290 -0.547424 -0.374695 -0.451538 0.596741 1445641290 -0.547424 -0.374695 -0.451538 0.596741 1445641290 -0.547424 -0.374695 -0.451538 0.596741 1445641290 -0.547424 -0.374695 -0.451538 0.596741 1445641290 -0.551025 -0.370789 -0.458435 0.590576 1445641290 -0.551025 -0.370789 -0.458435 0.590576 1445641290 -0.551025 -0.370789 -0.458435 0.590576 1445641290 -0.551025 -0.370789 -0.458435 0.590576 1445641290 -0.551025 -0.370789 -0.458435 0.590576 1445641290 -0.551025 -0.370789 -0.458435 0.590576 1445641290 -0.543823 -0.371948 -0.454712 0.599304 1445641290 -0.543823 -0.371948 -0.454712 0.599304 1445641290 -0.543823 -0.371948 -0.454712 0.599304 1445641290 -0.543823 -0.371948 -0.454712 0.599304 1445641290 -0.543823 -0.371948 -0.454712 0.599304 1445641290 -0.543823 -0.371948 -0.454712 0.599304 1445641290 -0.543823 -0.371948 -0.454712 0.599304 1445641290 -0.533386 -0.380615 -0.441162 0.613220 1445641290 -0.533386 -0.380615 -0.441162 0.613220 1445641290 -0.533386 -0.380615 -0.441162 0.613220 1445641290 -0.533386 -0.380615 -0.441162 0.613220 1445641290 -0.533386 -0.380615 -0.441162 0.613220 1445641290 -0.533386 -0.380615 -0.441162 0.613220 1445641290 -0.529419 -0.383789 -0.433777 0.619873 1445641290 -0.529419 -0.383789 -0.433777 0.619873 1445641290 -0.529419 -0.383789 -0.433777 0.619873 1445641290 -0.529419 -0.383789 -0.433777 0.619873 1445641290 -0.529419 -0.383789 -0.433777 0.619873 1445641290 -0.529419 -0.383789 -0.433777 0.619873 1445641290 -0.533081 -0.378235 -0.436890 0.618042 1445641290 -0.533081 -0.378235 -0.436890 0.618042 1445641290 -0.533081 -0.378235 -0.436890 0.618042 1445641290 -0.533081 -0.378235 -0.436890 0.618042 1445641290 -0.533081 -0.378235 -0.436890 0.618042 1445641290 -0.533081 -0.378235 -0.436890 0.618042 1445641290 -0.535767 -0.370789 -0.441589 0.616882 1445641290 -0.535767 -0.370789 -0.441589 0.616882 1445641290 -0.535767 -0.370789 -0.441589 0.616882 1445641290 -0.535767 -0.370789 -0.441589 0.616882 1445641290 -0.535767 -0.370789 -0.441589 0.616882 1445641290 -0.535767 -0.370789 -0.441589 0.616882 1445641290 -0.537109 -0.366882 -0.443359 0.616760 1445641290 -0.537109 -0.366882 -0.443359 0.616760 1445641290 -0.537109 -0.366882 -0.443359 0.616760 1445641290 -0.537109 -0.366882 -0.443359 0.616760 1445641290 -0.537109 -0.366882 -0.443359 0.616760 1445641290 -0.537109 -0.366882 -0.443359 0.616760 1445641290 -0.542358 -0.362122 -0.448853 0.610962 1445641290 -0.542358 -0.362122 -0.448853 0.610962 1445641290 -0.542358 -0.362122 -0.448853 0.610962 1445641290 -0.542358 -0.362122 -0.448853 0.610962 1445641290 -0.542358 -0.362122 -0.448853 0.610962 1445641290 -0.542358 -0.362122 -0.448853 0.610962 1445641290 -0.547852 -0.358521 -0.455811 0.603027 1445641290 -0.547852 -0.358521 -0.455811 0.603027 1445641290 -0.547852 -0.358521 -0.455811 0.603027 1445641290 -0.547852 -0.358521 -0.455811 0.603027 1445641290 -0.547852 -0.358521 -0.455811 0.603027 1445641290 -0.547852 -0.358521 -0.455811 0.603027 1445641290 -0.551697 -0.358337 -0.458191 0.597778 1445641290 -0.551697 -0.358337 -0.458191 0.597778 1445641290 -0.551697 -0.358337 -0.458191 0.597778 1445641290 -0.551697 -0.358337 -0.458191 0.597778 1445641290 -0.551697 -0.358337 -0.458191 0.597778 1445641290 -0.551697 -0.358337 -0.458191 0.597778 1445641290 -0.554688 -0.356934 -0.457825 0.596130 1445641290 -0.554688 -0.356934 -0.457825 0.596130 1445641290 -0.554688 -0.356934 -0.457825 0.596130 1445641290 -0.554688 -0.356934 -0.457825 0.596130 1445641290 -0.554688 -0.356934 -0.457825 0.596130 1445641290 -0.554688 -0.356934 -0.457825 0.596130 1445641290 -0.559265 -0.350342 -0.462891 0.591858 1445641290 -0.559265 -0.350342 -0.462891 0.591858 1445641290 -0.559265 -0.350342 -0.462891 0.591858 1445641290 -0.559265 -0.350342 -0.462891 0.591858 1445641290 -0.559265 -0.350342 -0.462891 0.591858 1445641290 -0.559265 -0.350342 -0.462891 0.591858 1445641290 -0.565674 -0.338806 -0.480042 0.578613 1445641290 -0.565674 -0.338806 -0.480042 0.578613 1445641290 -0.565674 -0.338806 -0.480042 0.578613 1445641290 -0.565674 -0.338806 -0.480042 0.578613 1445641290 -0.565674 -0.338806 -0.480042 0.578613 1445641290 -0.565674 -0.338806 -0.480042 0.578613 1445641290 -0.566895 -0.339783 -0.487732 0.570374 1445641290 -0.566895 -0.339783 -0.487732 0.570374 1445641290 -0.566895 -0.339783 -0.487732 0.570374 1445641290 -0.566895 -0.339783 -0.487732 0.570374 1445641290 -0.566895 -0.339783 -0.487732 0.570374 1445641291 -0.566895 -0.339783 -0.487732 0.570374 1445641291 -0.564026 -0.347046 -0.484680 0.571411 1445641291 -0.564026 -0.347046 -0.484680 0.571411 1445641291 -0.564026 -0.347046 -0.484680 0.571411 1445641291 -0.564026 -0.347046 -0.484680 0.571411 1445641291 -0.564026 -0.347046 -0.484680 0.571411 1445641291 -0.564026 -0.347046 -0.484680 0.571411 1445641291 -0.556152 -0.352661 -0.474854 0.583801 1445641291 -0.556152 -0.352661 -0.474854 0.583801 1445641291 -0.556152 -0.352661 -0.474854 0.583801 1445641291 -0.556152 -0.352661 -0.474854 0.583801 1445641291 -0.556152 -0.352661 -0.474854 0.583801 1445641291 -0.556152 -0.352661 -0.474854 0.583801 1445641291 -0.544128 -0.363220 -0.459106 0.601013 1445641291 -0.544128 -0.363220 -0.459106 0.601013 1445641291 -0.544128 -0.363220 -0.459106 0.601013 1445641291 -0.544128 -0.363220 -0.459106 0.601013 1445641291 -0.544128 -0.363220 -0.459106 0.601013 1445641291 -0.544128 -0.363220 -0.459106 0.601013 1445641291 -0.537109 -0.370544 -0.448730 0.610657 1445641291 -0.537109 -0.370544 -0.448730 0.610657 1445641291 -0.537109 -0.370544 -0.448730 0.610657 1445641291 -0.537109 -0.370544 -0.448730 0.610657 1445641291 -0.537109 -0.370544 -0.448730 0.610657 1445641291 -0.537109 -0.370544 -0.448730 0.610657 1445641291 -0.535400 -0.373840 -0.445862 0.612244 1445641291 -0.535400 -0.373840 -0.445862 0.612244 1445641291 -0.535400 -0.373840 -0.445862 0.612244 1445641291 -0.535400 -0.373840 -0.445862 0.612244 1445641291 -0.535400 -0.373840 -0.445862 0.612244 1445641291 -0.535400 -0.373840 -0.445862 0.612244 1445641291 -0.535522 -0.374756 -0.446594 0.611084 1445641291 -0.535522 -0.374756 -0.446594 0.611084 1445641291 -0.535522 -0.374756 -0.446594 0.611084 1445641291 -0.535522 -0.374756 -0.446594 0.611084 1445641291 -0.535522 -0.374756 -0.446594 0.611084 1445641291 -0.535522 -0.374756 -0.446594 0.611084 1445641291 -0.537537 -0.373779 -0.449097 0.608032 1445641291 -0.537537 -0.373779 -0.449097 0.608032 1445641291 -0.537537 -0.373779 -0.449097 0.608032 1445641291 -0.537537 -0.373779 -0.449097 0.608032 1445641291 -0.537537 -0.373779 -0.449097 0.608032 1445641291 -0.537537 -0.373779 -0.449097 0.608032 1445641291 -0.537537 -0.373779 -0.449097 0.608032 1445641291 -0.542297 -0.368774 -0.456543 0.601318 1445641291 -0.542297 -0.368774 -0.456543 0.601318 1445641291 -0.542297 -0.368774 -0.456543 0.601318 1445641291 -0.542297 -0.368774 -0.456543 0.601318 1445641291 -0.542297 -0.368774 -0.456543 0.601318 1445641291 -0.547668 -0.362549 -0.465088 0.593567 1445641291 -0.547668 -0.362549 -0.465088 0.593567 1445641291 -0.547668 -0.362549 -0.465088 0.593567 1445641291 -0.547668 -0.362549 -0.465088 0.593567 1445641291 -0.547668 -0.362549 -0.465088 0.593567 1445641291 -0.547668 -0.362549 -0.465088 0.593567 1445641291 -0.552002 -0.357300 -0.469971 0.588867 1445641291 -0.552002 -0.357300 -0.469971 0.588867 1445641291 -0.552002 -0.357300 -0.469971 0.588867 1445641291 -0.552002 -0.357300 -0.469971 0.588867 1445641291 -0.552002 -0.357300 -0.469971 0.588867 1445641291 -0.552002 -0.357300 -0.469971 0.588867 1445641291 -0.554565 -0.354309 -0.468018 0.589844 1445641291 -0.554565 -0.354309 -0.468018 0.589844 1445641291 -0.554565 -0.354309 -0.468018 0.589844 1445641291 -0.554565 -0.354309 -0.468018 0.589844 1445641291 -0.554565 -0.354309 -0.468018 0.589844 1445641291 -0.554565 -0.354309 -0.468018 0.589844 1445641291 -0.556458 -0.349121 -0.466553 0.592346 1445641291 -0.556458 -0.349121 -0.466553 0.592346 1445641291 -0.556458 -0.349121 -0.466553 0.592346 1445641291 -0.556458 -0.349121 -0.466553 0.592346 1445641291 -0.556458 -0.349121 -0.466553 0.592346 1445641291 -0.556458 -0.349121 -0.466553 0.592346 1445641291 -0.559387 -0.341797 -0.471497 0.589905 1445641291 -0.559387 -0.341797 -0.471497 0.589905 1445641291 -0.559387 -0.341797 -0.471497 0.589905 1445641291 -0.559387 -0.341797 -0.471497 0.589905 1445641291 -0.559387 -0.341797 -0.471497 0.589905 1445641291 -0.559387 -0.341797 -0.471497 0.589905 1445641291 -0.566467 -0.336670 -0.477539 0.581177 1445641291 -0.566467 -0.336670 -0.477539 0.581177 1445641291 -0.566467 -0.336670 -0.477539 0.581177 1445641291 -0.566467 -0.336670 -0.477539 0.581177 1445641291 -0.566467 -0.336670 -0.477539 0.581177 1445641291 -0.566467 -0.336670 -0.477539 0.581177 1445641291 -0.570801 -0.339539 -0.480225 0.573059 1445641291 -0.570801 -0.339539 -0.480225 0.573059 1445641291 -0.570801 -0.339539 -0.480225 0.573059 1445641291 -0.570801 -0.339539 -0.480225 0.573059 1445641291 -0.570801 -0.339539 -0.480225 0.573059 1445641291 -0.567749 -0.350708 -0.471069 0.576904 1445641291 -0.567749 -0.350708 -0.471069 0.576904 1445641291 -0.567749 -0.350708 -0.471069 0.576904 1445641291 -0.567749 -0.350708 -0.471069 0.576904 1445641291 -0.567749 -0.350708 -0.471069 0.576904 1445641291 -0.567749 -0.350708 -0.471069 0.576904 1445641291 -0.559082 -0.362183 -0.457092 0.589355 1445641291 -0.559082 -0.362183 -0.457092 0.589355 1445641291 -0.559082 -0.362183 -0.457092 0.589355 1445641291 -0.559082 -0.362183 -0.457092 0.589355 1445641291 -0.559082 -0.362183 -0.457092 0.589355 1445641291 -0.559082 -0.362183 -0.457092 0.589355 1445641291 -0.550781 -0.369873 -0.448120 0.599182 1445641291 -0.550781 -0.369873 -0.448120 0.599182 1445641291 -0.550781 -0.369873 -0.448120 0.599182 1445641291 -0.550781 -0.369873 -0.448120 0.599182 1445641291 -0.550781 -0.369873 -0.448120 0.599182 1445641291 -0.550781 -0.369873 -0.448120 0.599182 1445641291 -0.547729 -0.370850 -0.447083 0.602173 1445641292 -0.547729 -0.370850 -0.447083 0.602173 1445641292 -0.547729 -0.370850 -0.447083 0.602173 1445641292 -0.547729 -0.370850 -0.447083 0.602173 1445641292 -0.547729 -0.370850 -0.447083 0.602173 1445641292 -0.547729 -0.370850 -0.447083 0.602173 1445641292 -0.546204 -0.369080 -0.449951 0.602539 1445641292 -0.546204 -0.369080 -0.449951 0.602539 1445641292 -0.546204 -0.369080 -0.449951 0.602539 1445641292 -0.546204 -0.369080 -0.449951 0.602539 1445641292 -0.546204 -0.369080 -0.449951 0.602539 1445641292 -0.546204 -0.369080 -0.449951 0.602539 1445641292 -0.546021 -0.364563 -0.454529 0.602051 1445641292 -0.546021 -0.364563 -0.454529 0.602051 1445641292 -0.546021 -0.364563 -0.454529 0.602051 1445641292 -0.546021 -0.364563 -0.454529 0.602051 1445641292 -0.546021 -0.364563 -0.454529 0.602051 1445641292 -0.546021 -0.364563 -0.454529 0.602051 1445641292 -0.547729 -0.360535 -0.456604 0.601257 1445641292 -0.547729 -0.360535 -0.456604 0.601257 1445641292 -0.547729 -0.360535 -0.456604 0.601257 1445641292 -0.547729 -0.360535 -0.456604 0.601257 1445641292 -0.547729 -0.360535 -0.456604 0.601257 1445641292 -0.547729 -0.360535 -0.456604 0.601257 1445641292 -0.547729 -0.360535 -0.456604 0.601257 1445641292 -0.550354 -0.358032 -0.457764 0.599548 1445641292 -0.550354 -0.358032 -0.457764 0.599548 1445641292 -0.550354 -0.358032 -0.457764 0.599548 1445641292 -0.550354 -0.358032 -0.457764 0.599548 1445641292 -0.550354 -0.358032 -0.457764 0.599548 1445641292 -0.553650 -0.356201 -0.460754 0.595276 1445641292 -0.553650 -0.356201 -0.460754 0.595276 1445641292 -0.553650 -0.356201 -0.460754 0.595276 1445641292 -0.553650 -0.356201 -0.460754 0.595276 1445641292 -0.553650 -0.356201 -0.460754 0.595276 1445641292 -0.553650 -0.356201 -0.460754 0.595276 1445641292 -0.556946 -0.356628 -0.462036 0.590942 1445641292 -0.556946 -0.356628 -0.462036 0.590942 1445641292 -0.556946 -0.356628 -0.462036 0.590942 1445641292 -0.556946 -0.356628 -0.462036 0.590942 1445641292 -0.556946 -0.356628 -0.462036 0.590942 1445641292 -0.556946 -0.356628 -0.462036 0.590942 1445641292 -0.556946 -0.356628 -0.462036 0.590942 1445641292 -0.559875 -0.358337 -0.459351 0.589233 1445641292 -0.559875 -0.358337 -0.459351 0.589233 1445641292 -0.559875 -0.358337 -0.459351 0.589233 1445641292 -0.559875 -0.358337 -0.459351 0.589233 1445641292 -0.559875 -0.358337 -0.459351 0.589233 1445641292 -0.559875 -0.358337 -0.459351 0.589233 1445641292 -0.562988 -0.354065 -0.458496 0.589539 1445641292 -0.562988 -0.354065 -0.458496 0.589539 1445641292 -0.562988 -0.354065 -0.458496 0.589539 1445641292 -0.562988 -0.354065 -0.458496 0.589539 1445641292 -0.562988 -0.354065 -0.458496 0.589539 1445641292 -0.562988 -0.354065 -0.458496 0.589539 1445641292 -0.562988 -0.354065 -0.458496 0.589539 1445641292 -0.564514 -0.347229 -0.465332 0.586731 1445641292 -0.564514 -0.347229 -0.465332 0.586731 1445641292 -0.564514 -0.347229 -0.465332 0.586731 1445641292 -0.564514 -0.347229 -0.465332 0.586731 1445641292 -0.568237 -0.346863 -0.473206 0.576965 1445641292 -0.568237 -0.346863 -0.473206 0.576965 1445641292 -0.568237 -0.346863 -0.473206 0.576965 1445641292 -0.568237 -0.346863 -0.473206 0.576965 1445641292 -0.572327 -0.351379 -0.475037 0.568665 1445641292 -0.572327 -0.351379 -0.475037 0.568665 1445641292 -0.572327 -0.351379 -0.475037 0.568665 1445641292 -0.572327 -0.351379 -0.475037 0.568665 1445641292 -0.572327 -0.351379 -0.475037 0.568665 1445641292 -0.567261 -0.358459 -0.465698 0.576904 1445641292 -0.567261 -0.358459 -0.465698 0.576904 1445641292 -0.567261 -0.358459 -0.465698 0.576904 1445641292 -0.567261 -0.358459 -0.465698 0.576904 1445641292 -0.567261 -0.358459 -0.465698 0.576904 1445641292 -0.567261 -0.358459 -0.465698 0.576904 1445641292 -0.567261 -0.358459 -0.465698 0.576904 1445641292 -0.553284 -0.369568 -0.448730 0.596619 1445641292 -0.553284 -0.369568 -0.448730 0.596619 1445641292 -0.553284 -0.369568 -0.448730 0.596619 1445641292 -0.553284 -0.369568 -0.448730 0.596619 1445641292 -0.553284 -0.369568 -0.448730 0.596619 1445641292 -0.553284 -0.369568 -0.448730 0.596619 1445641292 -0.545715 -0.374023 -0.438171 0.608582 1445641292 -0.545715 -0.374023 -0.438171 0.608582 1445641292 -0.545715 -0.374023 -0.438171 0.608582 1445641292 -0.545715 -0.374023 -0.438171 0.608582 1445641292 -0.545715 -0.374023 -0.438171 0.608582 1445641292 -0.545715 -0.374023 -0.438171 0.608582 1445641292 -0.548401 -0.364685 -0.444885 0.606934 1445641292 -0.548401 -0.364685 -0.444885 0.606934 1445641292 -0.548401 -0.364685 -0.444885 0.606934 1445641292 -0.548401 -0.364685 -0.444885 0.606934 1445641292 -0.548401 -0.364685 -0.444885 0.606934 1445641292 -0.548401 -0.364685 -0.444885 0.606934 1445641292 -0.547058 -0.358093 -0.451660 0.607056 1445641292 -0.547058 -0.358093 -0.451660 0.607056 1445641292 -0.547058 -0.358093 -0.451660 0.607056 1445641292 -0.547058 -0.358093 -0.451660 0.607056 1445641292 -0.547058 -0.358093 -0.451660 0.607056 1445641292 -0.547058 -0.358093 -0.451660 0.607056 1445641292 -0.541992 -0.359070 -0.451538 0.611084 1445641292 -0.541992 -0.359070 -0.451538 0.611084 1445641292 -0.541992 -0.359070 -0.451538 0.611084 1445641292 -0.541992 -0.359070 -0.451538 0.611084 1445641292 -0.541992 -0.359070 -0.451538 0.611084 1445641292 -0.543518 -0.358948 -0.451355 0.609924 1445641293 -0.543518 -0.358948 -0.451355 0.609924 1445641293 -0.543518 -0.358948 -0.451355 0.609924 1445641293 -0.543518 -0.358948 -0.451355 0.609924 1445641293 -0.543518 -0.358948 -0.451355 0.609924 1445641293 -0.543518 -0.358948 -0.451355 0.609924 1445641293 -0.543518 -0.358948 -0.451355 0.609924 1445641293 -0.548035 -0.354980 -0.455261 0.605347 1445641293 -0.548035 -0.354980 -0.455261 0.605347 1445641293 -0.548035 -0.354980 -0.455261 0.605347 1445641293 -0.548035 -0.354980 -0.455261 0.605347 1445641293 -0.548035 -0.354980 -0.455261 0.605347 1445641293 -0.548035 -0.354980 -0.455261 0.605347 1445641293 -0.550293 -0.355469 -0.455750 0.602600 1445641293 -0.550293 -0.355469 -0.455750 0.602600 1445641293 -0.550293 -0.355469 -0.455750 0.602600 1445641293 -0.550293 -0.355469 -0.455750 0.602600 1445641293 -0.550293 -0.355469 -0.455750 0.602600 1445641293 -0.550293 -0.355469 -0.455750 0.602600 1445641293 -0.551941 -0.359314 -0.450073 0.603027 1445641293 -0.551941 -0.359314 -0.450073 0.603027 1445641293 -0.551941 -0.359314 -0.450073 0.603027 1445641293 -0.551941 -0.359314 -0.450073 0.603027 1445641293 -0.551941 -0.359314 -0.450073 0.603027 1445641293 -0.551941 -0.359314 -0.450073 0.603027 1445641293 -0.551941 -0.359314 -0.450073 0.603027 1445641293 -0.558167 -0.356567 -0.449097 0.599792 1445641293 -0.558167 -0.356567 -0.449097 0.599792 1445641293 -0.558167 -0.356567 -0.449097 0.599792 1445641293 -0.558167 -0.356567 -0.449097 0.599792 1445641293 -0.558167 -0.356567 -0.449097 0.599792 1445641293 -0.558167 -0.356567 -0.449097 0.599792 1445641293 -0.565918 -0.346619 -0.459717 0.590210 1445641293 -0.565918 -0.346619 -0.459717 0.590210 1445641293 -0.565918 -0.346619 -0.459717 0.590210 1445641293 -0.565918 -0.346619 -0.459717 0.590210 1445641293 -0.565918 -0.346619 -0.459717 0.590210 1445641293 -0.565918 -0.346619 -0.459717 0.590210 1445641293 -0.565918 -0.346619 -0.459717 0.590210 1445641293 -0.568909 -0.344177 -0.471008 0.579712 1445641293 -0.568909 -0.344177 -0.471008 0.579712 1445641293 -0.568909 -0.344177 -0.471008 0.579712 1445641293 -0.568909 -0.344177 -0.471008 0.579712 1445641293 -0.568909 -0.344177 -0.471008 0.579712 1445641293 -0.568909 -0.344177 -0.471008 0.579712 1445641293 -0.575256 -0.347412 -0.477722 0.565857 1445641293 -0.575256 -0.347412 -0.477722 0.565857 1445641293 -0.575256 -0.347412 -0.477722 0.565857 1445641293 -0.575256 -0.347412 -0.477722 0.565857 1445641293 -0.575256 -0.347412 -0.477722 0.565857 1445641293 -0.575256 -0.347412 -0.477722 0.565857 1445641293 -0.575256 -0.347412 -0.477722 0.565857 1445641293 -0.575500 -0.355042 -0.473572 0.564392 1445641293 -0.575500 -0.355042 -0.473572 0.564392 1445641293 -0.575500 -0.355042 -0.473572 0.564392 1445641293 -0.575500 -0.355042 -0.473572 0.564392 1445641293 -0.575500 -0.355042 -0.473572 0.564392 1445641293 -0.575500 -0.355042 -0.473572 0.564392 1445641293 -0.567444 -0.367004 -0.460510 0.575562 1445641293 -0.567444 -0.367004 -0.460510 0.575562 1445641293 -0.567444 -0.367004 -0.460510 0.575562 1445641293 -0.567444 -0.367004 -0.460510 0.575562 1445641293 -0.567444 -0.367004 -0.460510 0.575562 1445641293 -0.567444 -0.367004 -0.460510 0.575562 1445641293 -0.552246 -0.381104 -0.440552 0.596436 1445641293 -0.552246 -0.381104 -0.440552 0.596436 1445641293 -0.552246 -0.381104 -0.440552 0.596436 1445641293 -0.552246 -0.381104 -0.440552 0.596436 1445641293 -0.552246 -0.381104 -0.440552 0.596436 1445641293 -0.552246 -0.381104 -0.440552 0.596436 1445641293 -0.545654 -0.384338 -0.426941 0.610168 1445641293 -0.545654 -0.384338 -0.426941 0.610168 1445641293 -0.545654 -0.384338 -0.426941 0.610168 1445641293 -0.545654 -0.384338 -0.426941 0.610168 1445641293 -0.545654 -0.384338 -0.426941 0.610168 1445641293 -0.545654 -0.384338 -0.426941 0.610168 1445641293 -0.550537 -0.366760 -0.436340 0.609924 1445641293 -0.550537 -0.366760 -0.436340 0.609924 1445641293 -0.550537 -0.366760 -0.436340 0.609924 1445641293 -0.550537 -0.366760 -0.436340 0.609924 1445641293 -0.550537 -0.366760 -0.436340 0.609924 1445641293 -0.550537 -0.366760 -0.436340 0.609924 1445641293 -0.551697 -0.349182 -0.449280 0.609863 1445641293 -0.551697 -0.349182 -0.449280 0.609863 1445641293 -0.551697 -0.349182 -0.449280 0.609863 1445641293 -0.551697 -0.349182 -0.449280 0.609863 1445641293 -0.551697 -0.349182 -0.449280 0.609863 1445641293 -0.551697 -0.349182 -0.449280 0.609863 1445641293 -0.551697 -0.349182 -0.449280 0.609863 1445641293 -0.546448 -0.343140 -0.453674 0.614685 1445641293 -0.546448 -0.343140 -0.453674 0.614685 1445641293 -0.546448 -0.343140 -0.453674 0.614685 1445641293 -0.546448 -0.343140 -0.453674 0.614685 1445641293 -0.546448 -0.343140 -0.453674 0.614685 1445641293 -0.546448 -0.343140 -0.453674 0.614685 1445641293 -0.539612 -0.345764 -0.454224 0.618835 1445641293 -0.539612 -0.345764 -0.454224 0.618835 1445641293 -0.539612 -0.345764 -0.454224 0.618835 1445641293 -0.539612 -0.345764 -0.454224 0.618835 1445641293 -0.539612 -0.345764 -0.454224 0.618835 1445641293 -0.539612 -0.345764 -0.454224 0.618835 1445641293 -0.539612 -0.345764 -0.454224 0.618835 1445641293 -0.539734 -0.350220 -0.453003 0.617126 1445641293 -0.539734 -0.350220 -0.453003 0.617126 1445641293 -0.539734 -0.350220 -0.453003 0.617126 1445641293 -0.539734 -0.350220 -0.453003 0.617126 1445641293 -0.539734 -0.350220 -0.453003 0.617126 1445641293 -0.539734 -0.350220 -0.453003 0.617126 1445641293 -0.539734 -0.350220 -0.453003 0.617126 1445641293 -0.548584 -0.341492 -0.461609 0.607788 1445641293 -0.548584 -0.341492 -0.461609 0.607788 1445641293 -0.548584 -0.341492 -0.461609 0.607788 1445641293 -0.548584 -0.341492 -0.461609 0.607788 1445641293 -0.548584 -0.341492 -0.461609 0.607788 1445641293 -0.548584 -0.341492 -0.461609 0.607788 1445641293 -0.550842 -0.349365 -0.454468 0.606689 1445641293 -0.550842 -0.349365 -0.454468 0.606689 1445641294 -0.550842 -0.349365 -0.454468 0.606689 1445641294 -0.550842 -0.349365 -0.454468 0.606689 1445641294 -0.550842 -0.349365 -0.454468 0.606689 1445641294 -0.550842 -0.349365 -0.454468 0.606689 1445641294 -0.550842 -0.349365 -0.454468 0.606689 1445641294 -0.558105 -0.355286 -0.449402 0.600342 1445641294 -0.558105 -0.355286 -0.449402 0.600342 1445641294 -0.558105 -0.355286 -0.449402 0.600342 1445641294 -0.558105 -0.355286 -0.449402 0.600342 1445641294 -0.558105 -0.355286 -0.449402 0.600342 1445641294 -0.558105 -0.355286 -0.449402 0.600342 1445641294 -0.566101 -0.358032 -0.445618 0.594055 1445641294 -0.566101 -0.358032 -0.445618 0.594055 1445641294 -0.566101 -0.358032 -0.445618 0.594055 1445641294 -0.566101 -0.358032 -0.445618 0.594055 1445641294 -0.566101 -0.358032 -0.445618 0.594055 1445641294 -0.566101 -0.358032 -0.445618 0.594055 1445641294 -0.566101 -0.358032 -0.445618 0.594055 1445641294 -0.572632 -0.358154 -0.449463 0.584717 1445641294 -0.572632 -0.358154 -0.449463 0.584717 1445641294 -0.572632 -0.358154 -0.449463 0.584717 1445641294 -0.572632 -0.358154 -0.449463 0.584717 1445641294 -0.572632 -0.358154 -0.449463 0.584717 1445641294 -0.572632 -0.358154 -0.449463 0.584717 1445641294 -0.574585 -0.363953 -0.455872 0.574097 1445641294 -0.574585 -0.363953 -0.455872 0.574097 1445641294 -0.574585 -0.363953 -0.455872 0.574097 1445641294 -0.574585 -0.363953 -0.455872 0.574097 1445641294 -0.574585 -0.363953 -0.455872 0.574097 1445641294 -0.574585 -0.363953 -0.455872 0.574097 1445641294 -0.574585 -0.363953 -0.455872 0.574097 1445641294 -0.568420 -0.388123 -0.447693 0.570862 1445641294 -0.568420 -0.388123 -0.447693 0.570862 1445641294 -0.568420 -0.388123 -0.447693 0.570862 1445641294 -0.568420 -0.388123 -0.447693 0.570862 1445641294 -0.568420 -0.388123 -0.447693 0.570862 1445641294 -0.568420 -0.388123 -0.447693 0.570862 1445641294 -0.571594 -0.390930 -0.446533 0.566650 1445641294 -0.571594 -0.390930 -0.446533 0.566650 1445641294 -0.571594 -0.390930 -0.446533 0.566650 1445641294 -0.571594 -0.390930 -0.446533 0.566650 1445641294 -0.571594 -0.390930 -0.446533 0.566650 1445641294 -0.571594 -0.390930 -0.446533 0.566650 1445641294 -0.571594 -0.390930 -0.446533 0.566650 1445641294 -0.562439 -0.391052 -0.439575 0.580994 1445641294 -0.562439 -0.391052 -0.439575 0.580994 1445641294 -0.562439 -0.391052 -0.439575 0.580994 1445641294 -0.562439 -0.391052 -0.439575 0.580994 1445641294 -0.562439 -0.391052 -0.439575 0.580994 1445641294 -0.562439 -0.391052 -0.439575 0.580994 1445641294 -0.547974 -0.396301 -0.424133 0.602356 1445641294 -0.547974 -0.396301 -0.424133 0.602356 1445641294 -0.547974 -0.396301 -0.424133 0.602356 1445641294 -0.547974 -0.396301 -0.424133 0.602356 1445641294 -0.547974 -0.396301 -0.424133 0.602356 1445641294 -0.547974 -0.396301 -0.424133 0.602356 1445641294 -0.544678 -0.386475 -0.423584 0.612000 1445641294 -0.544678 -0.386475 -0.423584 0.612000 1445641294 -0.544678 -0.386475 -0.423584 0.612000 1445641294 -0.544678 -0.386475 -0.423584 0.612000 1445641294 
-0.660706 0.132507 -0.726379 0.135498 1445641296 -0.660706 0.132507 -0.726379 0.135498 1445641296 -0.660706 0.132507 -0.726379 0.135498 1445641296 -0.660828 0.130188 -0.725464 0.141785 1445641296 -0.660828 0.130188 -0.725464 0.141785 1445641296 -0.660828 0.130188 -0.725464 0.141785 1445641296 -0.660828 0.130188 -0.725464 0.141785 1445641296 -0.660828 0.130188 -0.725464 0.141785 1445641296 -0.660828 0.130188 -0.725464 0.141785 1445641296 -0.647034 0.151917 -0.732971 0.145264 1445641296 -0.647034 0.151917 -0.732971 0.145264 1445641296 -0.647034 0.151917 -0.732971 0.145264 1445641296 -0.647034 0.151917 -0.732971 0.145264 1445641296 -0.647034 0.151917 -0.732971 0.145264 1445641296 -0.647034 0.151917 -0.732971 0.145264 1445641296 -0.647034 0.151917 -0.732971 0.145264 1445641296 -0.619690 0.194702 -0.745239 0.150879 1445641296 -0.619690 0.194702 -0.745239 0.150879 1445641296 -0.619690 0.194702 -0.745239 0.150879 1445641296 -0.619690 0.194702 -0.745239 0.150879 1445641296 -0.619690 0.194702 -0.745239 0.150879 1445641296 -0.565796 0.260986 -0.764465 0.165588 1445641296 -0.565796 0.260986 -0.764465 0.165588 1445641296 -0.565796 0.260986 -0.764465 0.165588 1445641296 -0.565796 0.260986 -0.764465 0.165588 1445641296 -0.565796 0.260986 -0.764465 0.165588 1445641296 -0.486938 0.328552 -0.777771 0.223877 1445641296 -0.486938 0.328552 -0.777771 0.223877 1445641296 -0.486938 0.328552 -0.777771 0.223877 1445641296 -0.486938 0.328552 -0.777771 0.223877 1445641296 -0.486938 0.328552 -0.777771 0.223877 1445641296 -0.486938 0.328552 -0.777771 0.223877 1445641296 -0.372253 0.388916 -0.778381 0.322998 1445641296 -0.372253 0.388916 -0.778381 0.322998 1445641296 -0.372253 0.388916 -0.778381 0.322998 1445641296 -0.372253 0.388916 -0.778381 0.322998 1445641296 -0.372253 0.388916 -0.778381 0.322998 1445641296 -0.372253 0.388916 -0.778381 0.322998 1445641296 -0.372253 0.388916 -0.778381 0.322998 1445641296 -0.234192 0.433228 -0.766785 0.411682 1445641296 -0.234192 0.433228 -0.766785 0.411682 1445641296 -0.234192 0.433228 -0.766785 0.411682 1445641296 -0.234192 0.433228 -0.766785 0.411682 1445641296 -0.234192 0.433228 -0.766785 0.411682 1445641296 -0.234192 0.433228 -0.766785 0.411682 1445641296 -0.152527 0.447205 -0.699524 0.536072 1445641296 -0.152527 0.447205 -0.699524 0.536072 1445641296 -0.152527 0.447205 -0.699524 0.536072 1445641296 -0.152527 0.447205 -0.699524 0.536072 1445641296 -0.152527 0.447205 -0.699524 0.536072 1445641296 -0.152527 0.447205 -0.699524 0.536072 1445641296 -0.095947 0.457825 -0.653870 0.594666 1445641296 -0.095947 0.457825 -0.653870 0.594666 1445641296 -0.095947 0.457825 -0.653870 0.594666 1445641296 -0.095947 0.457825 -0.653870 0.594666 1445641296 -0.095947 0.457825 -0.653870 0.594666 1445641296 -0.095947 0.457825 -0.653870 0.594666 1445641296 -0.095947 0.457825 -0.653870 0.594666 1445641296 -0.074585 0.452698 -0.671997 0.581299 1445641296 -0.074585 0.452698 -0.671997 0.581299 1445641296 -0.074585 0.452698 -0.671997 0.581299 1445641296 -0.074585 0.452698 -0.671997 0.581299 1445641296 -0.074585 0.452698 -0.671997 0.581299 1445641296 -0.074585 0.452698 -0.671997 0.581299 1445641296 -0.116394 0.444519 -0.714783 0.527222 1445641296 -0.116394 0.444519 -0.714783 0.527222 1445641296 -0.116394 0.444519 -0.714783 0.527222 1445641296 -0.116394 0.444519 -0.714783 0.527222 1445641296 -0.116394 0.444519 -0.714783 0.527222 1445641296 -0.116394 0.444519 -0.714783 0.527222 1445641296 -0.209167 0.431274 -0.768188 0.424438 1445641296 -0.209167 0.431274 -0.768188 0.424438 1445641296 -0.209167 0.431274 -0.768188 0.424438 1445641296 -0.209167 0.431274 -0.768188 0.424438 1445641296 -0.209167 0.431274 -0.768188 0.424438 1445641297 -0.209167 0.431274 -0.768188 0.424438 1445641297 -0.209167 0.431274 -0.768188 0.424438 1445641297 -0.354614 0.400513 -0.787964 0.304871 1445641297 -0.354614 0.400513 -0.787964 0.304871 1445641297 -0.354614 0.400513 -0.787964 0.304871 1445641297 -0.354614 0.400513 -0.787964 0.304871 1445641297 -0.354614 0.400513 -0.787964 0.304871 1445641297 -0.354614 0.400513 -0.787964 0.304871 1445641297 -0.505493 0.343018 -0.773621 0.168335 1445641297 -0.505493 0.343018 -0.773621 0.168335 1445641297 -0.505493 0.343018 -0.773621 0.168335 1445641297 -0.505493 0.343018 -0.773621 0.168335 1445641297 -0.505493 0.343018 -0.773621 0.168335 1445641297 -0.505493 0.343018 -0.773621 0.168335 1445641297 -0.634399 0.257324 -0.722717 0.094971 1445641297 -0.634399 0.257324 -0.722717 0.094971 1445641297 -0.634399 0.257324 -0.722717 0.094971 1445641297 -0.634399 0.257324 -0.722717 0.094971 1445641297 -0.634399 0.257324 -0.722717 0.094971 1445641297 -0.680115 0.230652 -0.693848 0.053528 1445641297 -0.680115 0.230652 -0.693848 0.053528 1445641297 -0.680115 0.230652 -0.693848 0.053528 1445641297 -0.680115 0.230652 -0.693848 0.053528 1445641297 -0.680115 0.230652 -0.693848 0.053528 1445641297 -0.680115 0.230652 -0.693848 0.053528 1445641297 -0.680115 0.230652 -0.693848 0.053528 1445641297 -0.665100 0.255859 -0.699707 0.051636 1445641297 -0.665100 0.255859 -0.699707 0.051636 1445641297 -0.665100 0.255859 -0.699707 0.051636 1445641297 -0.665100 0.255859 -0.699707 0.051636 1445641297 -0.665100 0.255859 -0.699707 0.051636 1445641297 -0.665100 0.255859 -0.699707 0.051636 1445641297 -0.608032 0.305908 -0.727600 0.085571 1445641297 -0.608032 0.305908 -0.727600 0.085571 1445641297 -0.608032 0.305908 -0.727600 0.085571 1445641297 -0.608032 0.305908 -0.727600 0.085571 1445641297 -0.608032 0.305908 -0.727600 0.085571 1445641297 -0.608032 0.305908 -0.727600 0.085571 1445641297 -0.502625 0.375366 -0.762695 0.157471 1445641297 -0.502625 0.375366 -0.762695 0.157471 1445641297 -0.502625 0.375366 -0.762695 0.157471 1445641297 -0.502625 0.375366 -0.762695 0.157471 1445641297 -0.502625 0.375366 -0.762695 0.157471 1445641297 -0.502625 0.375366 -0.762695 0.157471 1445641297 -0.502625 0.375366 -0.762695 0.157471 1445641297 -0.342651 0.439209 -0.789429 0.257813 1445641297 -0.342651 0.439209 -0.789429 0.257813 1445641297 -0.342651 0.439209 -0.789429 0.257813 1445641297 -0.342651 0.439209 -0.789429 0.257813 1445641297 -0.342651 0.439209 -0.789429 0.257813 1445641297 -0.342651 0.439209 -0.789429 0.257813 1445641297 -0.187866 0.466125 -0.772522 0.388123 1445641297 -0.187866 0.466125 -0.772522 0.388123 1445641297 -0.187866 0.466125 -0.772522 0.388123 1445641297 -0.187866 0.466125 -0.772522 0.388123 1445641297 -0.187866 0.466125 -0.772522 0.388123 1445641297 -0.187866 0.466125 -0.772522 0.388123 1445641297 -0.187866 0.466125 -0.772522 0.388123 1445641297 -0.072266 0.467285 -0.718933 0.509460 1445641297 -0.072266 0.467285 -0.718933 0.509460 1445641297 -0.072266 0.467285 -0.718933 0.509460 1445641297 -0.072266 0.467285 -0.718933 0.509460 1445641297 -0.072266 0.467285 -0.718933 0.509460 1445641297 -0.072266 0.467285 -0.718933 0.509460 1445641297 -0.002014 0.458679 -0.673828 0.579285 1445641297 -0.002014 0.458679 -0.673828 0.579285 1445641297 -0.002014 0.458679 -0.673828 0.579285 1445641297 -0.002014 0.458679 -0.673828 0.579285 1445641297 -0.002014 0.458679 -0.673828 0.579285 1445641297 -0.002014 0.458679 -0.673828 0.579285 1445641297 -0.002014 0.458679 -0.673828 0.579285 1445641297 0.016052 0.449646 -0.667297 0.593506 1445641297 0.016052 0.449646 -0.667297 0.593506 1445641297 0.016052 0.449646 -0.667297 0.593506 1445641297 0.016052 0.449646 -0.667297 0.593506 1445641297 0.016052 0.449646 -0.667297 0.593506 1445641297 0.016052 0.449646 -0.667297 0.593506 1445641297 -0.034119 0.446167 -0.696167 0.561340 1445641297 -0.034119 0.446167 -0.696167 0.561340 1445641297 -0.034119 0.446167 -0.696167 0.561340 1445641297 -0.034119 0.446167 -0.696167 0.561340 1445641297 -0.034119 0.446167 -0.696167 0.561340 1445641297 -0.034119 0.446167 -0.696167 0.561340 1445641297 -0.143005 0.447754 -0.735657 0.487732 1445641297 -0.143005 0.447754 -0.735657 0.487732 1445641297 -0.143005 0.447754 -0.735657 0.487732 1445641297 -0.143005 0.447754 -0.735657 0.487732 1445641297 -0.143005 0.447754 -0.735657 0.487732 1445641297 -0.143005 0.447754 -0.735657 0.487732 1445641297 -0.290466 0.442566 -0.766846 0.362915 1445641297 -0.290466 0.442566 -0.766846 0.362915 1445641297 -0.290466 0.442566 -0.766846 0.362915 1445641297 -0.290466 0.442566 -0.766846 0.362915 1445641297 -0.290466 0.442566 -0.766846 0.362915 1445641297 -0.290466 0.442566 -0.766846 0.362915 1445641297 -0.290466 0.442566 -0.766846 0.362915 1445641297 -0.434937 0.425049 -0.773376 0.179077 1445641297 -0.434937 0.425049 -0.773376 0.179077 1445641297 -0.434937 0.425049 -0.773376 0.179077 1445641297 -0.434937 0.425049 -0.773376 0.179077 1445641297 -0.434937 0.425049 -0.773376 0.179077 1445641297 -0.584167 0.340515 -0.730164 0.098572 1445641297 -0.584167 0.340515 -0.730164 0.098572 1445641297 -0.584167 0.340515 -0.730164 0.098572 1445641297 -0.584167 0.340515 -0.730164 0.098572 1445641297 -0.584167 0.340515 -0.730164 0.098572 1445641297 -0.584167 0.340515 -0.730164 0.098572 1445641297 -0.663208 0.288025 -0.690308 0.027039 1445641297 -0.663208 0.288025 -0.690308 0.027039 1445641297 -0.663208 0.288025 -0.690308 0.027039 1445641297 -0.663208 0.288025 -0.690308 0.027039 1445641297 -0.663208 0.288025 -0.690308 0.027039 1445641297 -0.663208 0.288025 -0.690308 0.027039 1445641298 -0.683655 0.286377 -0.671326 -0.001099 1445641298 -0.683655 0.286377 -0.671326 -0.001099 1445641298 -0.683655 0.286377 -0.671326 -0.001099 1445641298 -0.683655 0.286377 -0.671326 -0.001099 1445641298 -0.683655 0.286377 -0.671326 -0.001099 1445641298 -0.683655 0.286377 -0.671326 -0.001099 1445641298 -0.683655 0.286377 -0.671326 -0.001099 1445641298 -0.656067 0.314026 -0.686279 0.006531 1445641298 -0.656067 0.314026 -0.686279 0.006531 1445641298 -0.656067 0.314026 -0.686279 0.006531 1445641298 -0.656067 0.314026 -0.686279 0.006531 1445641298 -0.656067 0.314026 -0.686279 0.006531 1445641298 -0.656067 0.314026 -0.686279 0.006531 1445641298 -0.582397 0.370117 -0.721558 0.056824 1445641298 -0.582397 0.370117 -0.721558 0.056824 1445641298 -0.582397 0.370117 -0.721558 0.056824 1445641298 -0.582397 0.370117 -0.721558 0.056824 1445641298 -0.582397 0.370117 -0.721558 0.056824 1445641298 -0.582397 0.370117 -0.721558 0.056824 1445641298 -0.433228 0.443237 -0.770569 0.148621 1445641298 -0.433228 0.443237 -0.770569 0.148621 1445641298 -0.433228 0.443237 -0.770569 0.148621 1445641298 -0.433228 0.443237 -0.770569 0.148621 1445641298 -0.433228 0.443237 -0.770569 0.148621 1445641298 -0.433228 0.443237 -0.770569 0.148621 1445641298 -0.262390 0.471436 -0.788391 0.295532 1445641298 -0.262390 0.471436 -0.788391 0.295532 1445641298 -0.262390 0.471436 -0.788391 0.295532 1445641298 -0.262390 0.471436 -0.788391 0.295532 1445641298 -0.262390 0.471436 -0.788391 0.295532 1445641298 -0.262390 0.471436 -0.788391 0.295532 1445641298 -0.107056 0.476257 -0.757263 0.433899 1445641298 -0.107056 0.476257 -0.757263 0.433899 1445641298 -0.107056 0.476257 -0.757263 0.433899 1445641298 -0.107056 0.476257 -0.757263 0.433899 1445641298 -0.107056 0.476257 -0.757263 0.433899 1445641298 -0.107056 0.476257 -0.757263 0.433899 1445641298 -0.019470 0.473511 -0.667480 0.574341 1445641298 -0.019470 0.473511 -0.667480 0.574341 1445641298 -0.019470 0.473511 -0.667480 0.574341 1445641298 -0.019470 0.473511 -0.667480 0.574341 1445641298 -0.019470 0.473511 -0.667480 0.574341 1445641298 -0.019470 0.473511 -0.667480 0.574341 1445641298 -0.019470 0.473511 -0.667480 0.574341 1445641298 0.042725 0.475830 -0.610840 0.631348 1445641298 0.042725 0.475830 -0.610840 0.631348 1445641298 0.042725 0.475830 -0.610840 0.631348 1445641298 0.042725 0.475830 -0.610840 0.631348 1445641298 0.042725 0.475830 -0.610840 0.631348 1445641298 0.042725 0.475830 -0.610840 0.631348 1445641298 0.043640 0.466492 -0.619873 0.629456 1445641298 0.043640 0.466492 -0.619873 0.629456 1445641298 0.043640 0.466492 -0.619873 0.629456 1445641298 0.043640 0.466492 -0.619873 0.629456 1445641298 0.043640 0.466492 -0.619873 0.629456 1445641298 0.043640 0.466492 -0.619873 0.629456 1445641298 -0.029358 0.459290 -0.661926 0.591675 1445641298 -0.029358 0.459290 -0.661926 0.591675 1445641298 -0.029358 0.459290 -0.661926 0.591675 1445641298 -0.029358 0.459290 -0.661926 0.591675 1445641298 -0.029358 0.459290 -0.661926 0.591675 1445641298 -0.029358 0.459290 -0.661926 0.591675 1445641298 -0.149292 0.451294 -0.726379 0.496399 1445641298 -0.149292 0.451294 -0.726379 0.496399 1445641298 -0.149292 0.451294 -0.726379 0.496399 1445641298 -0.149292 0.451294 -0.726379 0.496399 1445641298 -0.149292 0.451294 -0.726379 0.496399 1445641298 -0.149292 0.451294 -0.726379 0.496399 1445641298 -0.295349 0.440186 -0.776733 0.340088 1445641298 -0.295349 0.440186 -0.776733 0.340088 1445641298 -0.295349 0.440186 -0.776733 0.340088 1445641298 -0.295349 0.440186 -0.776733 0.340088 1445641298 -0.295349 0.440186 -0.776733 0.340088 1445641298 -0.295349 0.440186 -0.776733 0.340088 1445641298 -0.295349 0.440186 -0.776733 0.340088 1445641298 -0.448975 0.405090 -0.774719 0.185059 1445641298 -0.448975 0.405090 -0.774719 0.185059 1445641298 -0.448975 0.405090 -0.774719 0.185059 1445641298 -0.448975 0.405090 -0.774719 0.185059 1445641298 -0.448975 0.405090 -0.774719 0.185059 1445641298 -0.448975 0.405090 -0.774719 0.185059 1445641298 -0.571411 0.320374 -0.746826 0.114624 1445641298 -0.571411 0.320374 -0.746826 0.114624 1445641298 -0.571411 0.320374 -0.746826 0.114624 1445641298 -0.571411 0.320374 -0.746826 0.114624 1445641298 -0.620056 0.280518 -0.729065 0.072998 1445641298 -0.620056 0.280518 -0.729065 0.072998 1445641298 -0.620056 0.280518 -0.729065 0.072998 1445641298 -0.620056 0.280518 -0.729065 0.072998 1445641298 -0.620056 0.280518 -0.729065 0.072998 1445641298 -0.620056 0.280518 -0.729065 0.072998 1445641298 -0.606873 0.311279 -0.728271 0.066467 1445641298 -0.606873 0.311279 -0.728271 0.066467 1445641298 -0.606873 0.311279 -0.728271 0.066467 1445641298 -0.606873 0.311279 -0.728271 0.066467 1445641298 -0.606873 0.311279 -0.728271 0.066467 1445641298 -0.606873 0.311279 -0.728271 0.066467 1445641298 -0.555603 0.365173 -0.740845 0.095947 1445641298 -0.555603 0.365173 -0.740845 0.095947 1445641298 -0.555603 0.365173 -0.740845 0.095947 1445641298 -0.555603 0.365173 -0.740845 0.095947 1445641298 -0.555603 0.365173 -0.740845 0.095947 1445641298 -0.555603 0.365173 -0.740845 0.095947 1445641298 -0.555603 0.365173 -0.740845 0.095947 1445641298 -0.474792 0.420349 -0.755859 0.162903 1445641298 -0.474792 0.420349 -0.755859 0.162903 1445641298 -0.474792 0.420349 -0.755859 0.162903 1445641298 -0.474792 0.420349 -0.755859 0.162903 1445641298 -0.474792 0.420349 -0.755859 0.162903 1445641298 -0.474792 0.420349 -0.755859 0.162903 1445641298 -0.363525 0.467224 -0.760132 0.267944 1445641299 -0.363525 0.467224 -0.760132 0.267944 1445641299 -0.363525 0.467224 -0.760132 0.267944 1445641299 -0.363525 0.467224 -0.760132 0.267944 1445641299 -0.363525 0.467224 -0.760132 0.267944 1445641299 -0.363525 0.467224 -0.760132 0.267944 1445641299 -0.363525 0.467224 -0.760132 0.267944 1445641299 -0.243164 0.490601 -0.735107 0.399719 1445641299 -0.243164 0.490601 -0.735107 0.399719 1445641299 -0.243164 0.490601 -0.735107 0.399719 1445641299 -0.243164 0.490601 -0.735107 0.399719 1445641299 -0.243164 0.490601 -0.735107 0.399719 1445641299 -0.243164 0.490601 -0.735107 0.399719 1445641299 -0.141785 0.491577 -0.677307 0.528687 1445641299 -0.141785 0.491577 -0.677307 0.528687 1445641299 -0.141785 0.491577 -0.677307 0.528687 1445641299 -0.141785 0.491577 -0.677307 0.528687 1445641299 -0.141785 0.491577 -0.677307 0.528687 1445641299 -0.141785 0.491577 -0.677307 0.528687 1445641299 -0.062073 0.486938 -0.628540 0.603271 1445641299 -0.062073 0.486938 -0.628540 0.603271 1445641299 -0.062073 0.486938 -0.628540 0.603271 1445641299 -0.062073 0.486938 -0.628540 0.603271 1445641299 -0.062073 0.486938 -0.628540 0.603271 1445641299 -0.062073 0.486938 -0.628540 0.603271 1445641299 -0.020935 0.478760 -0.622681 0.618591 1445641299 -0.020935 0.478760 -0.622681 0.618591 1445641299 -0.020935 0.478760 -0.622681 0.618591 1445641299 -0.020935 0.478760 -0.622681 0.618591 1445641299 -0.020935 0.478760 -0.622681 0.618591 1445641299 -0.020935 0.478760 -0.622681 0.618591 1445641299 -0.020935 0.478760 -0.622681 0.618591 1445641299 -0.049988 0.472290 -0.643616 0.600159 1445641299 -0.049988 0.472290 -0.643616 0.600159 1445641299 -0.049988 0.472290 -0.643616 0.600159 1445641299 -0.049988 0.472290 -0.643616 0.600159 1445641299 -0.049988 0.472290 -0.643616 0.600159 1445641299 -0.049988 0.472290 -0.643616 0.600159 1445641299 -0.133545 0.468262 -0.690552 0.534790 1445641299 -0.133545 0.468262 -0.690552 0.534790 1445641299 -0.133545 0.468262 -0.690552 0.534790 1445641299 -0.133545 0.468262 -0.690552 0.534790 1445641299 -0.133545 0.468262 -0.690552 0.534790 1445641299 -0.133545 0.468262 -0.690552 0.534790 1445641299 -0.263123 0.455505 -0.735779 0.426453 1445641299 -0.263123 0.455505 -0.735779 0.426453 1445641299 -0.263123 0.455505 -0.735779 0.426453 1445641299 -0.263123 0.455505 -0.735779 0.426453 1445641299 -0.263123 0.455505 -0.735779 0.426453 1445641299 -0.263123 0.455505 -0.735779 0.426453 1445641299 -0.393860 0.434326 -0.771545 0.246887 1445641299 -0.393860 0.434326 -0.771545 0.246887 1445641299 -0.393860 0.434326 -0.771545 0.246887 1445641299 -0.393860 0.434326 -0.771545 0.246887 1445641299 -0.393860 0.434326 -0.771545 0.246887 1445641299 -0.393860 0.434326 -0.771545 0.246887 1445641299 -0.534668 0.366760 -0.751343 0.123108 1445641299 -0.534668 0.366760 -0.751343 0.123108 1445641299 -0.534668 0.366760 -0.751343 0.123108 1445641299 -0.534668 0.366760 -0.751343 0.123108 1445641299 -0.534668 0.366760 -0.751343 0.123108 1445641299 -0.534668 0.366760 -0.751343 0.123108 1445641299 -0.605103 0.291016 -0.738037 0.067322 1445641299 -0.605103 0.291016 -0.738037 0.067322 1445641299 -0.605103 0.291016 -0.738037 0.067322 1445641299 -0.605103 0.291016 -0.738037 0.067322 1445641299 -0.577332 0.294312 -0.759033 0.063538 1445641299 -0.577332 0.294312 -0.759033 0.063538 1445641299 -0.577332 0.294312 -0.759033 0.063538 1445641299 -0.577332 0.294312 -0.759033 0.063538 1445641299 -0.510803 0.325500 -0.787903 0.111450 1445641299 -0.510803 0.325500 -0.787903 0.111450 1445641299 -0.510803 0.325500 -0.787903 0.111450 1445641299 -0.510803 0.325500 -0.787903 0.111450 1445641299 -0.510803 0.325500 -0.787903 0.111450 1445641299 -0.510803 0.325500 -0.787903 0.111450 1445641299 -0.416077 0.373047 -0.806641 0.192566 1445641299 -0.416077 0.373047 -0.806641 0.192566 1445641299 -0.416077 0.373047 -0.806641 0.192566 1445641299 -0.416077 0.373047 -0.806641 0.192566 1445641299 -0.416077 0.373047 -0.806641 0.192566 1445641299 -0.416077 0.373047 -0.806641 0.192566 1445641299 -0.292175 0.415344 -0.805054 0.306702 1445641299 -0.292175 0.415344 -0.805054 0.306702 1445641299 -0.292175 0.415344 -0.805054 0.306702 1445641299 -0.292175 0.415344 -0.805054 0.306702 1445641299 -0.292175 0.415344 -0.805054 0.306702 1445641299 -0.292175 0.415344 -0.805054 0.306702 1445641299 -0.292175 0.415344 -0.805054 0.306702 1445641299 -0.170166 0.441956 -0.764648 0.437073 1445641299 -0.170166 0.441956 -0.764648 0.437073 1445641299 -0.170166 0.441956 -0.764648 0.437073 1445641299 -0.170166 0.441956 -0.764648 0.437073 1445641299 -0.170166 0.441956 -0.764648 0.437073 1445641299 -0.170166 0.441956 -0.764648 0.437073 1445641299 -0.087280 0.457703 -0.677734 0.568787 1445641299 -0.087280 0.457703 -0.677734 0.568787 1445641299 -0.087280 0.457703 -0.677734 0.568787 1445641299 -0.087280 0.457703 -0.677734 0.568787 1445641299 -0.087280 0.457703 -0.677734 0.568787 1445641299 -0.087280 0.457703 -0.677734 0.568787 1445641299 -0.023560 0.473694 -0.604126 0.640320 1445641299 -0.023560 0.473694 -0.604126 0.640320 1445641299 -0.023560 0.473694 -0.604126 0.640320 1445641299 -0.023560 0.473694 -0.604126 0.640320 1445641299 -0.023560 0.473694 -0.604126 0.640320 1445641299 -0.023560 0.473694 -0.604126 0.640320 1445641299 0.011414 0.474060 -0.590027 0.653442 1445641299 0.011414 0.474060 -0.590027 0.653442 1445641300 0.011414 0.474060 -0.590027 0.653442 1445641300 0.011414 0.474060 -0.590027 0.653442 1445641300 0.011414 0.474060 -0.590027 0.653442 1445641300 0.011414 0.474060 -0.590027 0.653442 1445641300 0.011414 0.474060 -0.590027 0.653442 1445641300 -0.018494 0.463745 -0.613403 0.638977 1445641300 -0.018494 0.463745 -0.613403 0.638977 1445641300 -0.018494 0.463745 -0.613403 0.638977 1445641300 -0.018494 0.463745 -0.613403 0.638977 1445641300 -0.018494 0.463745 -0.613403 0.638977 1445641300 -0.018494 0.463745 -0.613403 0.638977 1445641300 -0.097656 0.447754 -0.674683 0.578552 1445641300 -0.097656 0.447754 -0.674683 0.578552 1445641300 -0.097656 0.447754 -0.674683 0.578552 1445641300 -0.097656 0.447754 -0.674683 0.578552 1445641300 -0.097656 0.447754 -0.674683 0.578552 1445641300 -0.097656 0.447754 -0.674683 0.578552 1445641300 -0.220459 0.426880 -0.743347 0.465454 1445641300 -0.220459 0.426880 -0.743347 0.465454 1445641300 -0.220459 0.426880 -0.743347 0.465454 1445641300 -0.220459 0.426880 -0.743347 0.465454 1445641300 -0.220459 0.426880 -0.743347 0.465454 1445641300 -0.220459 0.426880 -0.743347 0.465454 1445641300 -0.365051 0.401062 -0.787354 0.293274 1445641300 -0.365051 0.401062 -0.787354 0.293274 1445641300 -0.365051 0.401062 -0.787354 0.293274 1445641300 -0.365051 0.401062 -0.787354 0.293274 1445641300 -0.365051 0.401062 -0.787354 0.293274 1445641300 -0.512024 0.348083 -0.772461 0.141541 1445641300 -0.512024 0.348083 -0.772461 0.141541 1445641300 -0.512024 0.348083 -0.772461 0.141541 1445641300 -0.512024 0.348083 -0.772461 0.141541 1445641300 -0.512024 0.348083 -0.772461 0.141541 1445641300 -0.622864 0.247681 -0.736511 0.090942 1445641300 -0.622864 0.247681 -0.736511 0.090942 1445641300 -0.622864 0.247681 -0.736511 0.090942 1445641300 -0.622864 0.247681 -0.736511 0.090942 1445641300 -0.622864 0.247681 -0.736511 0.090942 1445641300 -0.653564 0.214966 -0.724426 0.043152 1445641300 -0.653564 0.214966 -0.724426 0.043152 1445641300 -0.653564 0.214966 -0.724426 0.043152 1445641300 -0.653564 0.214966 -0.724426 0.043152 1445641300 -0.653564 0.214966 -0.724426 0.043152 1445641300 -0.653564 0.214966 -0.724426 0.043152 1445641300 -0.639160 0.231384 -0.731934 0.047424 1445641300 -0.639160 0.231384 -0.731934 0.047424 1445641300 -0.639160 0.231384 -0.731934 0.047424 1445641300 -0.639160 0.231384 -0.731934 0.047424 1445641300 -0.639160 0.231384 -0.731934 0.047424 1445641300 -0.639160 0.231384 -0.731934 0.047424 1445641300 -0.639160 0.231384 -0.731934 0.047424 1445641300 -0.591431 0.285034 -0.750793 0.073486 1445641300 -0.591431 0.285034 -0.750793 0.073486 1445641300 -0.591431 0.285034 -0.750793 0.073486 1445641300 -0.591431 0.285034 -0.750793 0.073486 1445641300 -0.591431 0.285034 -0.750793 0.073486 1445641300 -0.591431 0.285034 -0.750793 0.073486 1445641300 -0.502380 0.348022 -0.777222 0.149780 1445641300 -0.502380 0.348022 -0.777222 0.149780 1445641300 -0.502380 0.348022 -0.777222 0.149780 1445641300 -0.502380 0.348022 -0.777222 0.149780 1445641300 -0.502380 0.348022 -0.777222 0.149780 1445641300 -0.502380 0.348022 -0.777222 0.149780 1445641300 -0.366089 0.405090 -0.796753 0.259094 1445641300 -0.366089 0.405090 -0.796753 0.259094 1445641300 -0.366089 0.405090 -0.796753 0.259094 1445641300 -0.366089 0.405090 -0.796753 0.259094 1445641300 -0.366089 0.405090 -0.796753 0.259094 1445641300 -0.366089 0.405090 -0.796753 0.259094 1445641300 -0.232361 0.433838 -0.770203 0.405640 1445641300 -0.232361 0.433838 -0.770203 0.405640 1445641300 -0.232361 0.433838 -0.770203 0.405640 1445641300 -0.232361 0.433838 -0.770203 0.405640 1445641300 -0.232361 0.433838 -0.770203 0.405640 1445641300 -0.232361 0.433838 -0.770203 0.405640 1445641300 -0.119141 0.447815 -0.700256 0.543030 1445641300 -0.119141 0.447815 -0.700256 0.543030 1445641300 -0.119141 0.447815 -0.700256 0.543030 1445641300 -0.119141 0.447815 -0.700256 0.543030 1445641300 -0.119141 0.447815 -0.700256 0.543030 1445641300 -0.119141 0.447815 -0.700256 0.543030 1445641300 -0.119141 0.447815 -0.700256 0.543030 1445641300 -0.043091 0.454468 -0.617004 0.640991 1445641300 -0.043091 0.454468 -0.617004 0.640991 1445641300 -0.043091 0.454468 -0.617004 0.640991 1445641300 -0.043091 0.454468 -0.617004 0.640991 1445641300 -0.043091 0.454468 -0.617004 0.640991 1445641300 -0.043091 0.454468 -0.617004 0.640991 1445641300 0.015625 0.446167 -0.598389 0.665283 1445641300 0.015625 0.446167 -0.598389 0.665283 1445641300 0.015625 0.446167 -0.598389 0.665283 1445641300 0.015625 0.446167 -0.598389 0.665283 1445641300 0.015625 0.446167 -0.598389 0.665283 1445641300 0.015625 0.446167 -0.598389 0.665283 1445641300 0.002136 0.428711 -0.610962 0.665527 1445641300 0.002136 0.428711 -0.610962 0.665527 1445641300 0.002136 0.428711 -0.610962 0.665527 1445641300 0.002136 0.428711 -0.610962 0.665527 1445641300 0.002136 0.428711 -0.610962 0.665527 1445641300 0.002136 0.428711 -0.610962 0.665527 1445641300 -0.063049 0.415833 -0.653442 0.629333 1445641300 -0.063049 0.415833 -0.653442 0.629333 1445641300 -0.063049 0.415833 -0.653442 0.629333 1445641300 -0.063049 0.415833 -0.653442 0.629333 1445641300 -0.063049 0.415833 -0.653442 0.629333 1445641300 -0.172058 0.403442 -0.713806 0.545959 1445641300 -0.172058 0.403442 -0.713806 0.545959 1445641300 -0.172058 0.403442 -0.713806 0.545959 1445641301 -0.172058 0.403442 -0.713806 0.545959 1445641301 -0.172058 0.403442 -0.713806 0.545959 1445641301 -0.172058 0.403442 -0.713806 0.545959 1445641301 -0.311340 0.385681 -0.768372 0.404907 1445641301 -0.311340 0.385681 -0.768372 0.404907 1445641301 -0.311340 0.385681 -0.768372 0.404907 1445641301 -0.311340 0.385681 -0.768372 0.404907 1445641301 -0.311340 0.385681 -0.768372 0.404907 1445641301 -0.311340 0.385681 -0.768372 0.404907 1445641301 -0.476135 0.346313 -0.771423 0.241394 1445641301 -0.476135 0.346313 -0.771423 0.241394 1445641301 -0.476135 0.346313 -0.771423 0.241394 1445641301 -0.476135 0.346313 -0.771423 0.241394 1445641301 -0.476135 0.346313 -0.771423 0.241394 1445641301 -0.476135 0.346313 -0.771423 0.241394 1445641301 -0.628418 0.266968 -0.722839 0.106628 1445641301 -0.628418 0.266968 -0.722839 0.106628 1445641301 -0.628418 0.266968 -0.722839 0.106628 1445641301 -0.628418 0.266968 -0.722839 0.106628 1445641301 -0.628418 0.266968 -0.722839 0.106628 1445641301 -0.722473 0.178284 -0.666443 0.046936 1445641301 -0.722473 0.178284 -0.666443 0.046936 1445641301 -0.722473 0.178284 -0.666443 0.046936 1445641301 -0.722473 0.178284 -0.666443 0.046936 1445641301 -0.722473 0.178284 -0.666443 0.046936 1445641301 -0.722473 0.178284 -0.666443 0.046936 1445641301 -0.731262 0.197876 -0.652771 -0.006592 1445641301 -0.731262 0.197876 -0.652771 -0.006592 1445641301 -0.731262 0.197876 -0.652771 -0.006592 1445641301 -0.731262 0.197876 -0.652771 -0.006592 1445641301 -0.731262 0.197876 -0.652771 -0.006592 1445641301 -0.731262 0.197876 -0.652771 -0.006592 1445641301 -0.719604 0.210022 -0.661926 0.003113 1445641301 -0.719604 0.210022 -0.661926 0.003113 1445641301 -0.719604 0.210022 -0.661926 0.003113 1445641301 -0.719604 0.210022 -0.661926 0.003113 1445641301 -0.719604 0.210022 -0.661926 0.003113 1445641301 -0.719604 0.210022 -0.661926 0.003113 1445641301 -0.677856 0.267517 -0.684753 0.011902 1445641301 -0.677856 0.267517 -0.684753 0.011902 1445641301 -0.677856 0.267517 -0.684753 0.011902 1445641301 -0.677856 0.267517 -0.684753 0.011902 1445641301 -0.677856 0.267517 -0.684753 0.011902 1445641301 -0.677856 0.267517 -0.684753 0.011902 1445641301 -0.598267 0.339233 -0.723450 0.061157 1445641301 -0.598267 0.339233 -0.723450 0.061157 1445641301 -0.598267 0.339233 -0.723450 0.061157 1445641301 -0.598267 0.339233 -0.723450 0.061157 1445641301 -0.598267 0.339233 -0.723450 0.061157 1445641301 -0.598267 0.339233 -0.723450 0.061157 1445641301 -0.598267 0.339233 -0.723450 0.061157 1445641301 -0.457214 0.412781 -0.772644 0.153564 1445641301 -0.457214 0.412781 -0.772644 0.153564 1445641301 -0.457214 0.412781 -0.772644 0.153564 1445641301 -0.457214 0.412781 -0.772644 0.153564 1445641301 -0.457214 0.412781 -0.772644 0.153564 1445641301 -0.457214 0.412781 -0.772644 0.153564 1445641301 -0.273804 0.462830 -0.794006 0.283508 1445641301 -0.273804 0.462830 -0.794006 0.283508 1445641301 -0.273804 0.462830 -0.794006 0.283508 1445641301 -0.273804 0.462830 -0.794006 0.283508 1445641301 -0.273804 0.462830 -0.794006 0.283508 1445641301 -0.273804 0.462830 -0.794006 0.283508 1445641301 
-0.580872 -0.308960 -0.520508 0.544250 1445641303 -0.580872 -0.308960 -0.520508 0.544250 1445641303 -0.580872 -0.308960 -0.520508 0.544250 1445641303 -0.580872 -0.308960 -0.520508 0.544250 1445641303 -0.580872 -0.308960 -0.520508 0.544250 1445641303 -0.575378 -0.318726 -0.511230 0.553223 1445641303 -0.575378 -0.318726 -0.511230 0.553223 1445641303 -0.575378 -0.318726 -0.511230 0.553223 1445641303 -0.575378 -0.318726 -0.511230 0.553223 1445641303 -0.575378 -0.318726 -0.511230 0.553223 1445641303 -0.575378 -0.318726 -0.511230 0.553223 1445641303 -0.568970 -0.332764 -0.496277 0.565125 1445641303 -0.568970 -0.332764 -0.496277 0.565125 1445641303 -0.568970 -0.332764 -0.496277 0.565125 1445641303 -0.568970 -0.332764 -0.496277 0.565125 1445641303 -0.568970 -0.332764 -0.496277 0.565125 1445641303 -0.568970 -0.332764 -0.496277 0.565125 1445641303 -0.564209 -0.341553 -0.487549 0.572144 1445641303 -0.564209 -0.341553 -0.487549 0.572144 1445641303 -0.564209 -0.341553 -0.487549 0.572144 1445641303 -0.564209 -0.341553 -0.487549 0.572144 1445641303 -0.564209 -0.341553 -0.487549 0.572144 1445641303 -0.557190 -0.351746 -0.478699 0.580261 1445641303 -0.557190 -0.351746 -0.478699 0.580261 1445641303 -0.557190 -0.351746 -0.478699 0.580261 1445641303 -0.557190 -0.351746 -0.478699 0.580261 1445641303 -0.549927 -0.361084 -0.468506 0.589722 1445641303 -0.549927 -0.361084 -0.468506 0.589722 1445641303 -0.549927 -0.361084 -0.468506 0.589722 1445641303 -0.549927 -0.361084 -0.468506 0.589722 1445641303 -0.549927 -0.361084 -0.468506 0.589722 1445641303 -0.546387 -0.362854 -0.464661 0.594910 1445641303 -0.546387 -0.362854 -0.464661 0.594910 1445641303 -0.546387 -0.362854 -0.464661 0.594910 1445641303 -0.546387 -0.362854 -0.464661 0.594910 1445641303 -0.546387 -0.362854 -0.464661 0.594910 1445641303 -0.546387 -0.362854 -0.464661 0.594910 1445641303 -0.545166 -0.362122 -0.464294 0.596741 1445641303 -0.545166 -0.362122 -0.464294 0.596741 1445641303 -0.545166 -0.362122 -0.464294 0.596741 1445641303 -0.545166 -0.362122 -0.464294 0.596741 1445641303 -0.545166 -0.362122 -0.464294 0.596741 1445641303 -0.545166 -0.362122 -0.464294 0.596741 1445641303 -0.546204 -0.362244 -0.465027 0.595215 1445641303 -0.546204 -0.362244 -0.465027 0.595215 1445641303 -0.546204 -0.362244 -0.465027 0.595215 1445641303 -0.546204 -0.362244 -0.465027 0.595215 1445641303 -0.546204 -0.362244 -0.465027 0.595215 1445641303 -0.546204 -0.362244 -0.465027 0.595215 1445641303 -0.546204 -0.362244 -0.465027 0.595215 1445641303 -0.547302 -0.362366 -0.466064 0.593262 1445641303 -0.547302 -0.362366 -0.466064 0.593262 1445641303 -0.547302 -0.362366 -0.466064 0.593262 1445641303 -0.547302 -0.362366 -0.466064 0.593262 1445641303 -0.547302 -0.362366 -0.466064 0.593262 1445641303 -0.547302 -0.362366 -0.466064 0.593262 1445641303 -0.547119 -0.363159 -0.464844 0.593933 1445641303 -0.547119 -0.363159 -0.464844 0.593933 1445641303 -0.547119 -0.363159 -0.464844 0.593933 1445641303 -0.547119 -0.363159 -0.464844 0.593933 1445641303 -0.547119 -0.363159 -0.464844 0.593933 1445641303 -0.547119 -0.363159 -0.464844 0.593933 1445641303 -0.546082 -0.364014 -0.460266 0.597900 1445641303 -0.546082 -0.364014 -0.460266 0.597900 1445641303 -0.546082 -0.364014 -0.460266 0.597900 1445641303 -0.546082 -0.364014 -0.460266 0.597900 1445641303 -0.546082 -0.364014 -0.460266 0.597900 1445641303 -0.546082 -0.364014 -0.460266 0.597900 1445641303 -0.546082 -0.364014 -0.460266 0.597900 1445641303 -0.545715 -0.360779 -0.457153 0.602539 1445641303 -0.545715 -0.360779 -0.457153 0.602539 1445641303 -0.545715 -0.360779 -0.457153 0.602539 1445641303 -0.545715 -0.360779 -0.457153 0.602539 1445641303 -0.545715 -0.360779 -0.457153 0.602539 1445641303 -0.545715 -0.360779 -0.457153 0.602539 1445641304 -0.547729 -0.352051 -0.462830 0.601563 1445641304 -0.547729 -0.352051 -0.462830 0.601563 1445641304 -0.547729 -0.352051 -0.462830 0.601563 1445641304 -0.547729 -0.352051 -0.462830 0.601563 1445641304 -0.547729 -0.352051 -0.462830 0.601563 1445641304 -0.547729 -0.352051 -0.462830 0.601563 1445641304 -0.554443 -0.346313 -0.470947 0.592346 1445641304 -0.554443 -0.346313 -0.470947 0.592346 1445641304 -0.554443 -0.346313 -0.470947 0.592346 1445641304 -0.554443 -0.346313 -0.470947 0.592346 1445641304 -0.554443 -0.346313 -0.470947 0.592346 1445641304 -0.554443 -0.346313 -0.470947 0.592346 1445641304 -0.565796 -0.341125 -0.483643 0.574097 1445641304 -0.565796 -0.341125 -0.483643 0.574097 1445641304 -0.565796 -0.341125 -0.483643 0.574097 1445641304 -0.565796 -0.341125 -0.483643 0.574097 1445641304 -0.565796 -0.341125 -0.483643 0.574097 1445641304 -0.565796 -0.341125 -0.483643 0.574097 1445641304 -0.565796 -0.341125 -0.483643 0.574097 1445641304 -0.567993 -0.344116 -0.484802 0.569153 1445641304 -0.567993 -0.344116 -0.484802 0.569153 1445641304 -0.567993 -0.344116 -0.484802 0.569153 1445641304 -0.567993 -0.344116 -0.484802 0.569153 1445641304 -0.567993 -0.344116 -0.484802 0.569153 1445641304 -0.567993 -0.344116 -0.484802 0.569153 1445641304 -0.559570 -0.348938 -0.475098 0.582642 1445641304 -0.559570 -0.348938 -0.475098 0.582642 1445641304 -0.559570 -0.348938 -0.475098 0.582642 1445641304 -0.559570 -0.348938 -0.475098 0.582642 1445641304 -0.559570 -0.348938 -0.475098 0.582642 1445641304 -0.548767 -0.354553 -0.463623 0.598572 1445641304 -0.548767 -0.354553 -0.463623 0.598572 1445641304 -0.548767 -0.354553 -0.463623 0.598572 1445641304 -0.548767 -0.354553 -0.463623 0.598572 1445641304 -0.548767 -0.354553 -0.463623 0.598572 1445641304 -0.548767 -0.354553 -0.463623 0.598572 1445641304 -0.547180 -0.353271 -0.462891 0.601318 1445641304 -0.547180 -0.353271 -0.462891 0.601318 1445641304 -0.547180 -0.353271 -0.462891 0.601318 1445641304 -0.547180 -0.353271 -0.462891 0.601318 1445641304 -0.547180 -0.353271 -0.462891 0.601318 1445641304 -0.547180 -0.353271 -0.462891 0.601318 1445641304 -0.552246 -0.349243 -0.467529 0.595398 1445641304 -0.552246 -0.349243 -0.467529 0.595398 1445641304 -0.552246 -0.349243 -0.467529 0.595398 1445641304 -0.552246 -0.349243 -0.467529 0.595398 1445641304 -0.552246 -0.349243 -0.467529 0.595398 1445641304 -0.552246 -0.349243 -0.467529 0.595398 1445641304 -0.558350 -0.342651 -0.474121 0.588257 1445641304 -0.558350 -0.342651 -0.474121 0.588257 1445641304 -0.558350 -0.342651 -0.474121 0.588257 1445641304 -0.558350 -0.342651 -0.474121 0.588257 1445641304 -0.558350 -0.342651 -0.474121 0.588257 1445641304 -0.558350 -0.342651 -0.474121 0.588257 1445641304 -0.563904 -0.334595 -0.482666 0.580627 1445641304 -0.563904 -0.334595 -0.482666 0.580627 1445641304 -0.563904 -0.334595 -0.482666 0.580627 1445641304 -0.563904 -0.334595 -0.482666 0.580627 1445641304 -0.563904 -0.334595 -0.482666 0.580627 1445641304 -0.563904 -0.334595 -0.482666 0.580627 1445641304 -0.571289 -0.323608 -0.494019 0.570007 1445641304 -0.571289 -0.323608 -0.494019 0.570007 1445641304 -0.571289 -0.323608 -0.494019 0.570007 1445641304 -0.571289 -0.323608 -0.494019 0.570007 1445641304 -0.571289 -0.323608 -0.494019 0.570007 1445641304 -0.571289 -0.323608 -0.494019 0.570007 1445641304 -0.574402 -0.316833 -0.500732 0.564758 1445641304 -0.574402 -0.316833 -0.500732 0.564758 1445641304 -0.574402 -0.316833 -0.500732 0.564758 1445641304 -0.574402 -0.316833 -0.500732 0.564758 1445641304 -0.574402 -0.316833 -0.500732 0.564758 1445641304 -0.574402 -0.316833 -0.500732 0.564758 1445641304 -0.573120 -0.319458 -0.497009 0.567871 1445641304 -0.573120 -0.319458 -0.497009 0.567871 1445641304 -0.573120 -0.319458 -0.497009 0.567871 1445641304 -0.573120 -0.319458 -0.497009 0.567871 1445641304 -0.573120 -0.319458 -0.497009 0.567871 1445641304 -0.573120 -0.319458 -0.497009 0.567871 1445641304 -0.573120 -0.319458 -0.497009 0.567871 1445641304 -0.570801 -0.321960 -0.488159 0.576477 1445641304 -0.570801 -0.321960 -0.488159 0.576477 1445641304 -0.570801 -0.321960 -0.488159 0.576477 1445641304 -0.570801 -0.321960 -0.488159 0.576477 1445641304 -0.570801 -0.321960 -0.488159 0.576477 1445641304 -0.570801 -0.321960 -0.488159 0.576477 1445641304 -0.568787 -0.321472 -0.481995 0.583862 1445641304 -0.568787 -0.321472 -0.481995 0.583862 1445641304 -0.568787 -0.321472 -0.481995 0.583862 1445641304 -0.568787 -0.321472 -0.481995 0.583862 1445641304 -0.568787 -0.321472 -0.481995 0.583862 1445641304 -0.568787 -0.321472 -0.481995 0.583862 1445641304 -0.568176 -0.319458 -0.486389 0.581909 1445641304 -0.568176 -0.319458 -0.486389 0.581909 1445641304 -0.568176 -0.319458 -0.486389 0.581909 1445641304 -0.568176 -0.319458 -0.486389 0.581909 1445641304 -0.568176 -0.319458 -0.486389 0.581909 1445641304 -0.569641 -0.323364 -0.490784 0.574585 1445641304 -0.569641 -0.323364 -0.490784 0.574585 1445641304 -0.569641 -0.323364 -0.490784 0.574585 1445641304 -0.569641 -0.323364 -0.490784 0.574585 1445641304 -0.569641 -0.323364 -0.490784 0.574585 1445641304 -0.569641 -0.323364 -0.490784 0.574585 1445641304 -0.569641 -0.323364 -0.490784 0.574585 1445641304 -0.571838 -0.325684 -0.492188 0.569885 1445641304 -0.571838 -0.325684 -0.492188 0.569885 1445641304 -0.571838 -0.325684 -0.492188 0.569885 1445641304 -0.571838 -0.325684 -0.492188 0.569885 1445641304 -0.571838 -0.325684 -0.492188 0.569885 1445641304 -0.566711 -0.332031 -0.484192 0.578064 1445641305 -0.566711 -0.332031 -0.484192 0.578064 1445641305 -0.566711 -0.332031 -0.484192 0.578064 1445641305 -0.566711 -0.332031 -0.484192 0.578064 1445641305 -0.566711 -0.332031 -0.484192 0.578064 1445641305 -0.566711 -0.332031 -0.484192 0.578064 1445641305 -0.566711 -0.332031 -0.484192 0.578064 1445641305 -0.557373 -0.341736 -0.473083 0.590576 1445641305 -0.557373 -0.341736 -0.473083 0.590576 1445641305 -0.557373 -0.341736 -0.473083 0.590576 1445641305 -0.557373 -0.341736 -0.473083 0.590576 1445641305 -0.557373 -0.341736 -0.473083 0.590576 1445641305 -0.557373 -0.341736 -0.473083 0.590576 1445641305 -0.552185 -0.349304 -0.465942 0.596680 1445641305 -0.552185 -0.349304 -0.465942 0.596680 1445641305 -0.552185 -0.349304 -0.465942 0.596680 1445641305 -0.552185 -0.349304 -0.465942 0.596680 1445641305 -0.552185 -0.349304 -0.465942 0.596680 1445641305 -0.552185 -0.349304 -0.465942 0.596680 1445641305 -0.551453 -0.349182 -0.466064 0.597351 1445641305 -0.551453 -0.349182 -0.466064 0.597351 1445641305 -0.551453 -0.349182 -0.466064 0.597351 1445641305 -0.551453 -0.349182 -0.466064 0.597351 1445641305 -0.551453 -0.349182 -0.466064 0.597351 1445641305 -0.551453 -0.349182 -0.466064 0.597351 1445641305 -0.550720 -0.347412 -0.468262 0.597290 1445641305 -0.550720 -0.347412 -0.468262 0.597290 1445641305 -0.550720 -0.347412 -0.468262 0.597290 1445641305 -0.550720 -0.347412 -0.468262 0.597290 1445641305 -0.550720 -0.347412 -0.468262 0.597290 1445641305 -0.550720 -0.347412 -0.468262 0.597290 1445641305 -0.551514 -0.347168 -0.468933 0.596191 1445641305 -0.551514 -0.347168 -0.468933 0.596191 1445641305 -0.551514 -0.347168 -0.468933 0.596191 1445641305 -0.551514 -0.347168 -0.468933 0.596191 1445641305 -0.551514 -0.347168 -0.468933 0.596191 1445641305 -0.551514 -0.347168 -0.468933 0.596191 1445641305 -0.556396 -0.340881 -0.475647 0.589905 1445641305 -0.556396 -0.340881 -0.475647 0.589905 1445641305 -0.556396 -0.340881 -0.475647 0.589905 1445641305 -0.556396 -0.340881 -0.475647 0.589905 1445641305 -0.556396 -0.340881 -0.475647 0.589905 1445641305 -0.556396 -0.340881 -0.475647 0.589905 1445641305 -0.556396 -0.340881 -0.475647 0.589905 1445641305 -0.559631 -0.336548 -0.480408 0.585449 1445641305 -0.559631 -0.336548 -0.480408 0.585449 1445641305 -0.559631 -0.336548 -0.480408 0.585449 1445641305 -0.559631 -0.336548 -0.480408 0.585449 1445641305 -0.559631 -0.336548 -0.480408 0.585449 1445641305 -0.559631 -0.336548 -0.480408 0.585449 1445641305 -0.561523 -0.335083 -0.480774 0.584229 1445641305 -0.561523 -0.335083 -0.480774 0.584229 1445641305 -0.561523 -0.335083 -0.480774 0.584229 1445641305 -0.561523 -0.335083 -0.480774 0.584229 1445641305 -0.561523 -0.335083 -0.480774 0.584229 1445641305 -0.561523 -0.335083 -0.480774 0.584229 1445641305 -0.563416 -0.332947 -0.477173 0.586548 1445641305 -0.563416 -0.332947 -0.477173 0.586548 1445641305 -0.563416 -0.332947 -0.477173 0.586548 1445641305 -0.563416 -0.332947 -0.477173 0.586548 1445641305 -0.563416 -0.332947 -0.477173 0.586548 1445641305 -0.563416 -0.332947 -0.477173 0.586548 1445641305 -0.564819 -0.328918 -0.475037 0.589233 1445641305 -0.564819 -0.328918 -0.475037 0.589233 1445641305 -0.564819 -0.328918 -0.475037 0.589233 1445641305 -0.567749 -0.324158 -0.481445 0.583801 1445641305 -0.567749 -0.324158 -0.481445 0.583801 1445641305 -0.567749 -0.324158 -0.481445 0.583801 1445641305 -0.567749 -0.324158 -0.481445 0.583801 1445641305 -0.567749 -0.324158 -0.481445 0.583801 1445641305 -0.567749 -0.324158 -0.481445 0.583801 1445641305 -0.567749 -0.324158 -0.481445 0.583801 1445641305 -0.573425 -0.324768 -0.490112 0.570557 1445641305 -0.573425 -0.324768 -0.490112 0.570557 1445641305 -0.573425 -0.324768 -0.490112 0.570557 1445641305 -0.573425 -0.324768 -0.490112 0.570557 1445641305 -0.573425 -0.324768 -0.490112 0.570557 1445641305 -0.573425 -0.324768 -0.490112 0.570557 1445641305 -0.577576 -0.327515 -0.494385 0.561035 1445641305 -0.577576 -0.327515 -0.494385 0.561035 1445641305 -0.577576 -0.327515 -0.494385 0.561035 1445641305 -0.577576 -0.327515 -0.494385 0.561035 1445641305 -0.577576 -0.327515 -0.494385 0.561035 1445641305 -0.577576 -0.327515 -0.494385 0.561035 1445641305 -0.577576 -0.327515 -0.494385 0.561035 1445641305 -0.572205 -0.337097 -0.485596 0.568542 1445641305 -0.572205 -0.337097 -0.485596 0.568542 1445641305 -0.572205 -0.337097 -0.485596 0.568542 1445641305 -0.572205 -0.337097 -0.485596 0.568542 1445641305 -0.572205 -0.337097 -0.485596 0.568542 1445641305 -0.572205 -0.337097 -0.485596 0.568542 1445641305 -0.562073 -0.347717 -0.471802 0.583679 1445641305 -0.562073 -0.347717 -0.471802 0.583679 1445641305 -0.562073 -0.347717 -0.471802 0.583679 1445641305 -0.562073 -0.347717 -0.471802 0.583679 1445641305 -0.562073 -0.347717 -0.471802 0.583679 1445641305 -0.562073 -0.347717 -0.471802 0.583679 1445641305 -0.555420 -0.353943 -0.464355 0.592224 1445641305 -0.555420 -0.353943 -0.464355 0.592224 1445641305 -0.555420 -0.353943 -0.464355 0.592224 1445641305 -0.555420 -0.353943 -0.464355 0.592224 1445641305 -0.555420 -0.353943 -0.464355 0.592224 1445641305 -0.555420 -0.353943 -0.464355 0.592224 1445641305 -0.555786 -0.348145 -0.471863 0.589294 1445641305 -0.555786 -0.348145 -0.471863 0.589294 1445641305 -0.555786 -0.348145 -0.471863 0.589294 1445641305 -0.555786 -0.348145 -0.471863 0.589294 1445641305 -0.555786 -0.348145 -0.471863 0.589294 1445641305 -0.555786 -0.348145 -0.471863 0.589294 1445641305 -0.552307 -0.344299 -0.475159 0.592224 1445641306 -0.552307 -0.344299 -0.475159 0.592224 1445641306 -0.552307 -0.344299 -0.475159 0.592224 1445641306 -0.552307 -0.344299 -0.475159 0.592224 1445641306 -0.552307 -0.344299 -0.475159 0.592224 1445641306 -0.552307 -0.344299 -0.475159 0.592224 1445641306 -0.547424 -0.346069 -0.470825 0.599121 1445641306 -0.547424 -0.346069 -0.470825 0.599121 1445641306 -0.547424 -0.346069 -0.470825 0.599121 1445641306 -0.547424 -0.346069 -0.470825 0.599121 1445641306 -0.547424 -0.346069 -0.470825 0.599121 1445641306 -0.547424 -0.346069 -0.470825 0.599121 1445641306 -0.547424 -0.346069 -0.470825 0.599121 1445641306 -0.549927 -0.342407 -0.472351 0.597717 1445641306 -0.549927 -0.342407 -0.472351 0.597717 1445641306 -0.549927 -0.342407 -0.472351 0.597717 1445641306 -0.549927 -0.342407 -0.472351 0.597717 1445641306 -0.549927 -0.342407 -0.472351 0.597717 1445641306 -0.549927 -0.342407 -0.472351 0.597717 1445641306 -0.554443 -0.340027 -0.476929 0.591248 1445641306 -0.554443 -0.340027 -0.476929 0.591248 1445641306 -0.554443 -0.340027 -0.476929 0.591248 1445641306 -0.554443 -0.340027 -0.476929 0.591248 1445641306 -0.554443 -0.340027 -0.476929 0.591248 1445641306 -0.558716 -0.338745 -0.479248 0.586060 1445641306 -0.558716 -0.338745 -0.479248 0.586060 1445641306 -0.558716 -0.338745 -0.479248 0.586060 1445641306 -0.558716 -0.338745 -0.479248 0.586060 1445641306 -0.558716 -0.338745 -0.479248 0.586060 1445641306 -0.558716 -0.338745 -0.479248 0.586060 1445641306 -0.558716 -0.338745 -0.479248 0.586060 1445641306 -0.561707 -0.339905 -0.476501 0.584717 1445641306 -0.561707 -0.339905 -0.476501 0.584717 1445641306 -0.561707 -0.339905 -0.476501 0.584717 1445641306 -0.561707 -0.339905 -0.476501 0.584717 1445641306 -0.561707 -0.339905 -0.476501 0.584717 1445641306 -0.565247 -0.336426 -0.473938 0.585388 1445641306 -0.565247 -0.336426 -0.473938 0.585388 1445641306 -0.565247 -0.336426 -0.473938 0.585388 1445641306 -0.565247 -0.336426 -0.473938 0.585388 1445641306 -0.565247 -0.336426 -0.473938 0.585388 1445641306 -0.565247 -0.336426 -0.473938 0.585388 1445641306 -0.569458 -0.325806 -0.480042 0.582458 1445641306 -0.569458 -0.325806 -0.480042 0.582458 1445641306 -0.569458 -0.325806 -0.480042 0.582458 1445641306 -0.569458 -0.325806 -0.480042 0.582458 1445641306 -0.572449 -0.319641 -0.491760 0.572998 1445641306 -0.572449 -0.319641 -0.491760 0.572998 1445641306 -0.572449 -0.319641 -0.491760 0.572998 1445641306 -0.572449 -0.319641 -0.491760 0.572998 1445641306 -0.572449 -0.319641 -0.491760 0.572998 1445641306 -0.572449 -0.319641 -0.491760 0.572998 1445641306 -0.578613 -0.322693 -0.499329 0.558411 1445641306 -0.578613 -0.322693 -0.499329 0.558411 1445641306 -0.578613 -0.322693 -0.499329 0.558411 1445641306 -0.578613 -0.322693 -0.499329 0.558411 1445641306 -0.578613 -0.322693 -0.499329 0.558411 1445641306 -0.578613 -0.322693 -0.499329 0.558411 1445641306 -0.578613 -0.322693 -0.499329 0.558411 1445641306 -0.580505 -0.329468 -0.495178 0.556152 1445641306 -0.580505 -0.329468 -0.495178 0.556152 1445641306 -0.580505 -0.329468 -0.495178 0.556152 1445641306 -0.580505 -0.329468 -0.495178 0.556152 1445641306 -0.571655 -0.340881 -0.481018 0.570679 1445641306 -0.571655 -0.340881 -0.481018 0.570679 1445641306 -0.571655 -0.340881 -0.481018 0.570679 1445641306 -0.571655 -0.340881 -0.481018 0.570679 1445641306 -0.571655 -0.340881 -0.481018 0.570679 1445641306 -0.571655 -0.340881 -0.481018 0.570679 1445641306 -0.558167 -0.351624 -0.465820 0.589783 1445641306 -0.558167 -0.351624 -0.465820 0.589783 1445641306 -0.558167 -0.351624 -0.465820 0.589783 1445641306 -0.558167 -0.351624 -0.465820 0.589783 1445641306 -0.558167 -0.351624 -0.465820 0.589783 1445641306 -0.558167 -0.351624 -0.465820 0.589783 1445641306 -0.558167 -0.351624 -0.465820 0.589783 1445641306 -0.554749 -0.348206 -0.465515 0.595276 1445641306 -0.554749 -0.348206 -0.465515 0.595276 1445641306 -0.554749 -0.348206 -0.465515 0.595276 1445641306 -0.554749 -0.348206 -0.465515 0.595276 1445641306 -0.554749 -0.348206 -0.465515 0.595276 1445641306 -0.554749 -0.348206 -0.465515 0.595276 1445641306 -0.554993 -0.336182 -0.475403 0.594177 1445641306 -0.554993 -0.336182 -0.475403 0.594177 1445641306 -0.554993 -0.336182 -0.475403 0.594177 1445641306 -0.554993 -0.336182 -0.475403 0.594177 1445641306 -0.554993 -0.336182 -0.475403 0.594177 1445641306 -0.554993 -0.336182 -0.475403 0.594177 1445641306 -0.554993 -0.336182 -0.475403 0.594177 1445641306 -0.550598 -0.329712 -0.481750 0.596741 1445641306 -0.550598 -0.329712 -0.481750 0.596741 1445641306 -0.550598 -0.329712 -0.481750 0.596741 1445641306 -0.550598 -0.329712 -0.481750 0.596741 1445641306 -0.550598 -0.329712 -0.481750 0.596741 1445641306 -0.550598 -0.329712 -0.481750 0.596741 1445641306 -0.549011 -0.331665 -0.478027 0.600159 1445641306 -0.549011 -0.331665 -0.478027 0.600159 1445641306 -0.549011 -0.331665 -0.478027 0.600159 1445641306 -0.549011 -0.331665 -0.478027 0.600159 1445641306 -0.549011 -0.331665 -0.478027 0.600159 1445641306 -0.549011 -0.331665 -0.478027 0.600159 1445641306 -0.554504 -0.326782 -0.481506 0.594910 1445641306 -0.554504 -0.326782 -0.481506 0.594910 1445641306 -0.554504 -0.326782 -0.481506 0.594910 1445641306 -0.554504 -0.326782 -0.481506 0.594910 1445641306 -0.554504 -0.326782 -0.481506 0.594910 1445641306 -0.554504 -0.326782 -0.481506 0.594910 1445641306 -0.554504 -0.326782 -0.481506 0.594910 1445641306 -0.557251 -0.328796 -0.481506 0.591248 1445641306 -0.557251 -0.328796 -0.481506 0.591248 1445641306 -0.557251 -0.328796 -0.481506 0.591248 1445641307 -0.557251 -0.328796 -0.481506 0.591248 1445641307 -0.557251 -0.328796 -0.481506 0.591248 1445641307 -0.557251 -0.328796 -0.481506 0.591248 1445641307 -0.557251 -0.328796 -0.481506 0.591248 1445641307 -0.558899 -0.339478 -0.472473 0.591003 1445641307 -0.558899 -0.339478 -0.472473 0.591003 1445641307 -0.558899 -0.339478 -0.472473 0.591003 1445641307 -0.558899 -0.339478 -0.472473 0.591003 1445641307 -0.558899 -0.339478 -0.472473 0.591003 1445641307 -0.558899 -0.339478 -0.472473 0.591003 1445641307 -0.563660 -0.344055 -0.465454 0.589355 1445641307 -0.563660 -0.344055 -0.465454 0.589355 1445641307 -0.563660 -0.344055 -0.465454 0.589355 1445641307 -0.563660 -0.344055 -0.465454 0.589355 1445641307 -0.563660 -0.344055 -0.465454 0.589355 1445641307 -0.563660 -0.344055 -0.465454 0.589355 1445641307 -0.571289 -0.333923 -0.469910 0.584229 1445641307 -0.571289 -0.333923 -0.469910 0.584229 1445641307 -0.571289 -0.333923 -0.469910 0.584229 1445641307 -0.571289 -0.333923 -0.469910 0.584229 1445641307 -0.571289 -0.333923 -0.469910 0.584229 1445641307 -0.571289 -0.333923 -0.469910 0.584229 1445641307 -0.571289 -0.333923 -0.469910 0.584229 1445641307 -0.578430 -0.321045 -0.484009 0.572815 1445641307 -0.578430 -0.321045 -0.484009 0.572815 1445641307 -0.578430 -0.321045 -0.484009 0.572815 1445641307 -0.578430 -0.321045 -0.484009 0.572815 1445641307 -0.578430 -0.321045 -0.484009 0.572815 1445641307 -0.578430 -0.321045 -0.484009 0.572815 1445641307 -0.581848 -0.323975 -0.492249 0.560547 1445641307 -0.581848 -0.323975 -0.492249 0.560547 1445641307 -0.581848 -0.323975 -0.492249 0.560547 1445641307 -0.581848 -0.323975 -0.492249 0.560547 1445641307 -0.581848 -0.323975 -0.492249 0.560547 1445641307 -0.581848 -0.323975 -0.492249 0.560547 1445641307 -0.579468 -0.349182 -0.480225 0.558289 1445641307 -0.579468 -0.349182 -0.480225 0.558289 1445641307 -0.579468 -0.349182 -0.480225 0.558289 1445641307 -0.579468 -0.349182 -0.480225 0.558289 1445641307 -0.579468 -0.349182 -0.480225 0.558289 1445641307 -0.579468 -0.349182 -0.480225 0.558289 1445641307 -0.579468 -0.349182 -0.480225 0.558289 1445641307 -0.577454 -0.356812 -0.470642 0.563721 1445641307 -0.577454 -0.356812 -0.470642 0.563721 1445641307 -0.577454 -0.356812 -0.470642 0.563721 1445641307 -0.577454 -0.356812 -0.470642 0.563721 1445641307 -0.577454 -0.356812 -0.470642 0.563721 1445641307 -0.577454 -0.356812 -0.470642 0.563721 1445641307 -0.565308 -0.367981 -0.452393 0.583435 1445641307 -0.565308 -0.367981 -0.452393 0.583435 1445641307 -0.565308 -0.367981 -0.452393 0.583435 1445641307 -0.565308 -0.367981 -0.452393 0.583435 1445641307 -0.565308 -0.367981 -0.452393 0.583435 1445641307 -0.565308 -0.367981 -0.452393 0.583435 1445641307 -0.560913 -0.366699 -0.443909 0.594910 1445641307 -0.560913 -0.366699 -0.443909 0.594910 1445641307 -0.560913 -0.366699 -0.443909 0.594910 1445641307 -0.560913 -0.366699 -0.443909 0.594910 1445641307 -0.560913 -0.366699 -0.443909 0.594910 1445641307 -0.560913 -0.366699 -0.443909 0.594910 1445641307 -0.565979 -0.344421 -0.455322 0.594727 1445641307 -0.565979 -0.344421 -0.455322 0.594727 1445641307 -0.565979 -0.344421 -0.455322 0.594727 1445641307 -0.565979 -0.344421 -0.455322 0.594727 1445641307 -0.565979 -0.344421 -0.455322 0.594727 1445641307 -0.565979 -0.344421 -0.455322 0.594727 1445641307 -0.565491 -0.323425 -0.468384 0.596863 1445641307 -0.565491 -0.323425 -0.468384 0.596863 1445641307 -0.565491 -0.323425 -0.468384 0.596863 1445641307 -0.565491 -0.323425 -0.468384 0.596863 1445641307 -0.565491 -0.323425 -0.468384 0.596863 1445641307 -0.565491 -0.323425 -0.468384 0.596863 1445641307 -0.565491 -0.323425 -0.468384 0.596863 1445641307 -0.557373 -0.314026 -0.475220 0.604126 1445641307 -0.557373 -0.314026 -0.475220 0.604126 1445641307 -0.557373 -0.314026 -0.475220 0.604126 1445641307 -0.557373 -0.314026 -0.475220 0.604126 1445641307 -0.557373 -0.314026 -0.475220 0.604126 1445641307 -0.557373 -0.314026 -0.475220 0.604126 1445641307 -0.547058 -0.316589 -0.475037 0.612305 1445641307 -0.547058 -0.316589 -0.475037 0.612305 1445641307 -0.547058 -0.316589 -0.475037 0.612305 1445641307 -0.547058 -0.316589 -0.475037 0.612305 1445641307 -0.547058 -0.316589 -0.475037 0.612305 1445641307 -0.547058 -0.316589 -0.475037 0.612305 1445641307 -0.543335 -0.323486 -0.471802 0.614502 1445641307 -0.543335 -0.323486 -0.471802 0.614502 1445641307 -0.543335 -0.323486 -0.471802 0.614502 1445641307 -0.543335 -0.323486 -0.471802 0.614502 1445641307 -0.543335 -0.323486 -0.471802 0.614502 1445641307 -0.543335 -0.323486 -0.471802 0.614502 1445641307 -0.552795 -0.316833 -0.476563 0.605774 1445641307 -0.552795 -0.316833 -0.476563 0.605774 1445641307 -0.552795 -0.316833 -0.476563 0.605774 1445641307 -0.552795 -0.316833 -0.476563 0.605774 1445641307 -0.552795 -0.316833 -0.476563 0.605774 1445641307 -0.558655 -0.323120 -0.468140 0.603638 1445641307 -0.558655 -0.323120 -0.468140 0.603638 1445641307 -0.558655 -0.323120 -0.468140 0.603638 1445641307 -0.558655 -0.323120 -0.468140 0.603638 1445641307 -0.558655 -0.323120 -0.468140 0.603638 1445641307 -0.558655 -0.323120 -0.468140 0.603638 1445641307 -0.558655 -0.323120 -0.468140 0.603638 1445641307 -0.569092 -0.325500 -0.460632 0.598389 1445641307 -0.569092 -0.325500 -0.460632 0.598389 1445641307 -0.569092 -0.325500 -0.460632 0.598389 1445641307 -0.569092 -0.325500 -0.460632 0.598389 1445641307 -0.569092 -0.325500 -0.460632 0.598389 1445641307 -0.569092 -0.325500 -0.460632 0.598389 1445641307 -0.584778 -0.312439 -0.470764 0.582092 1445641307 -0.584778 -0.312439 -0.470764 0.582092 1445641307 -0.584778 -0.312439 -0.470764 0.582092 1445641307 -0.584778 -0.312439 -0.470764 0.582092 1445641308 -0.584778 -0.312439 -0.470764 0.582092 1445641308 -0.584778 -0.312439 -0.470764 0.582092 1445641308 -0.584778 -0.312439 -0.470764 0.582092 1445641308 -0.598816 -0.302673 -0.486450 0.559631 1445641308 -0.598816 -0.302673 -0.486450 0.559631 1445641308 -0.598816 -0.302673 -0.486450 0.559631 1445641308 -0.598816 -0.302673 -0.486450 0.559631 1445641308 -0.598816 -0.302673 -0.486450 0.559631 1445641308 -0.598816 -0.302673 -0.486450 0.559631 1445641308 -0.605530 -0.314575 -0.491150 0.541443 1445641308 -0.605530 -0.314575 -0.491150 0.541443 1445641308 -0.605530 -0.314575 -0.491150 0.541443 1445641308 -0.605530 -0.314575 -0.491150 0.541443 1445641308 -0.605530 -0.314575 -0.491150 0.541443 1445641308 -0.605530 -0.314575 -0.491150 0.541443 1445641308 -0.596863 -0.351013 -0.475403 0.542786 1445641308 -0.596863 -0.351013 -0.475403 0.542786 1445641308 -0.596863 -0.351013 -0.475403 0.542786 1445641308 -0.596863 -0.351013 -0.475403 0.542786 1445641308 -0.596863 -0.351013 -0.475403 0.542786 1445641308 -0.596863 -0.351013 -0.475403 0.542786 1445641308 -0.596863 -0.351013 -0.475403 0.542786 1445641308 -0.581848 -0.381287 -0.454956 0.555969 1445641308 -0.581848 -0.381287 -0.454956 0.555969 1445641308 -0.581848 -0.381287 -0.454956 0.555969 1445641308 -0.581848 -0.381287 -0.454956 0.555969 1445641308 -0.581848 -0.381287 -0.454956 0.555969 1445641308 -0.581848 -0.381287 -0.454956 0.555969 1445641308 -0.580750 -0.377380 -0.453186 0.561218 1445641308 -0.580750 -0.377380 -0.453186 0.561218 1445641308 -0.580750 -0.377380 -0.453186 0.561218 1445641308 -0.580750 -0.377380 -0.453186 0.561218 1445641308 -0.580750 -0.377380 -0.453186 0.561218 1445641308 -0.580750 -0.377380 -0.453186 0.561218 1445641308 -0.579834 -0.360779 -0.457336 0.569641 1445641308 -0.579834 -0.360779 -0.457336 0.569641 1445641308 -0.579834 -0.360779 -0.457336 0.569641 1445641308 -0.579834 -0.360779 -0.457336 0.569641 1445641308 -0.579834 -0.360779 -0.457336 0.569641 1445641308 -0.579834 -0.360779 -0.457336 0.569641 1445641308 -0.579834 -0.360779 -0.457336 0.569641 1445641308 -0.580505 -0.335022 -0.470215 0.574219 1445641308 -0.580505 -0.335022 -0.470215 0.574219 1445641308 -0.580505 -0.335022 -0.470215 0.574219 1445641308 -0.580505 -0.335022 -0.470215 0.574219 1445641308 -0.580505 -0.335022 -0.470215 0.574219 1445641308 -0.580505 -0.335022 -0.470215 0.574219 1445641308 -0.575684 -0.314270 -0.479797 0.582764 1445641308 -0.575684 -0.314270 -0.479797 0.582764 1445641308 -0.575684 -0.314270 -0.479797 0.582764 1445641308 -0.575684 -0.314270 -0.479797 0.582764 1445641308 
-0.507751 0.308228 -0.792175 0.140320 1445641310 -0.507751 0.308228 -0.792175 0.140320 1445641310 -0.507751 0.308228 -0.792175 0.140320 1445641310 -0.433899 0.345337 -0.813110 0.177185 1445641310 -0.433899 0.345337 -0.813110 0.177185 1445641310 -0.433899 0.345337 -0.813110 0.177185 1445641310 -0.433899 0.345337 -0.813110 0.177185 1445641310 -0.433899 0.345337 -0.813110 0.177185 1445641310 -0.305237 0.392517 -0.831848 0.246643 1445641310 -0.305237 0.392517 -0.831848 0.246643 1445641310 -0.305237 0.392517 -0.831848 0.246643 1445641310 -0.305237 0.392517 -0.831848 0.246643 1445641310 -0.305237 0.392517 -0.831848 0.246643 1445641310 -0.305237 0.392517 -0.831848 0.246643 1445641310 -0.305237 0.392517 -0.831848 0.246643 1445641310 -0.158020 0.430054 -0.821167 0.340332 1445641310 -0.158020 0.430054 -0.821167 0.340332 1445641310 -0.158020 0.430054 -0.821167 0.340332 1445641310 -0.158020 0.430054 -0.821167 0.340332 1445641310 -0.158020 0.430054 -0.821167 0.340332 1445641310 -0.158020 0.430054 -0.821167 0.340332 1445641310 -0.059998 0.451782 -0.764771 0.455444 1445641310 -0.059998 0.451782 -0.764771 0.455444 1445641310 -0.059998 0.451782 -0.764771 0.455444 1445641310 -0.059998 0.451782 -0.764771 0.455444 1445641310 -0.059998 0.451782 -0.764771 0.455444 1445641310 -0.059998 0.451782 -0.764771 0.455444 1445641310 0.003113 0.466003 -0.718445 0.516357 1445641310 0.003113 0.466003 -0.718445 0.516357 1445641310 0.003113 0.466003 -0.718445 0.516357 1445641310 0.003113 0.466003 -0.718445 0.516357 1445641310 0.003113 0.466003 -0.718445 0.516357 1445641310 0.003113 0.466003 -0.718445 0.516357 1445641310 0.003113 0.466003 -0.718445 0.516357 1445641310 0.009644 0.465088 -0.708801 0.530273 1445641310 0.009644 0.465088 -0.708801 0.530273 1445641310 0.009644 0.465088 -0.708801 0.530273 1445641310 0.009644 0.465088 -0.708801 0.530273 1445641310 0.009644 0.465088 -0.708801 0.530273 1445641310 0.009644 0.465088 -0.708801 0.530273 1445641310 -0.050659 0.459473 -0.727722 0.506714 1445641310 -0.050659 0.459473 -0.727722 0.506714 1445641310 -0.050659 0.459473 -0.727722 0.506714 1445641310 -0.050659 0.459473 -0.727722 0.506714 1445641310 -0.050659 0.459473 -0.727722 0.506714 1445641310 -0.050659 0.459473 -0.727722 0.506714 1445641310 -0.162659 0.446655 -0.765320 0.433960 1445641310 -0.162659 0.446655 -0.765320 0.433960 1445641310 -0.162659 0.446655 -0.765320 0.433960 1445641310 -0.162659 0.446655 -0.765320 0.433960 1445641310 -0.162659 0.446655 -0.765320 0.433960 1445641310 -0.162659 0.446655 -0.765320 0.433960 1445641310 -0.324402 0.417053 -0.783386 0.327332 1445641310 -0.324402 0.417053 -0.783386 0.327332 1445641310 -0.324402 0.417053 -0.783386 0.327332 1445641310 -0.324402 0.417053 -0.783386 0.327332 1445641310 -0.324402 0.417053 -0.783386 0.327332 1445641310 -0.324402 0.417053 -0.783386 0.327332 1445641310 -0.324402 0.417053 -0.783386 0.327332 1445641310 -0.492065 0.364990 -0.774780 0.156311 1445641310 -0.492065 0.364990 -0.774780 0.156311 1445641310 -0.492065 0.364990 -0.774780 0.156311 1445641310 -0.492065 0.364990 -0.774780 0.156311 1445641310 -0.492065 0.364990 -0.774780 0.156311 1445641310 -0.492065 0.364990 -0.774780 0.156311 1445641310 -0.634033 0.287170 -0.715820 0.056824 1445641310 -0.634033 0.287170 -0.715820 0.056824 1445641310 -0.634033 0.287170 -0.715820 0.056824 1445641310 -0.634033 0.287170 -0.715820 0.056824 1445641310 -0.634033 0.287170 -0.715820 0.056824 1445641310 -0.634033 0.287170 -0.715820 0.056824 1445641310 -0.634033 0.287170 -0.715820 0.056824 1445641310 -0.688354 0.235291 -0.685669 0.027222 1445641310 -0.688354 0.235291 -0.685669 0.027222 1445641310 -0.688354 0.235291 -0.685669 0.027222 1445641310 -0.688354 0.235291 -0.685669 0.027222 1445641310 -0.688354 0.235291 -0.685669 0.027222 1445641310 -0.688354 0.235291 -0.685669 0.027222 1445641310 -0.669128 0.262878 -0.694763 0.022949 1445641310 -0.669128 0.262878 -0.694763 0.022949 1445641310 -0.669128 0.262878 -0.694763 0.022949 1445641310 -0.669128 0.262878 -0.694763 0.022949 1445641310 -0.669128 0.262878 -0.694763 0.022949 1445641310 -0.641968 0.274841 -0.714600 0.041443 1445641310 -0.641968 0.274841 -0.714600 0.041443 1445641310 -0.641968 0.274841 -0.714600 0.041443 1445641310 -0.641968 0.274841 -0.714600 0.041443 1445641310 -0.641968 0.274841 -0.714600 0.041443 1445641310 -0.641968 0.274841 -0.714600 0.041443 1445641311 -0.585693 0.326050 -0.739929 0.056885 1445641311 -0.585693 0.326050 -0.739929 0.056885 1445641311 -0.585693 0.326050 -0.739929 0.056885 1445641311 -0.585693 0.326050 -0.739929 0.056885 1445641311 -0.585693 0.326050 -0.739929 0.056885 1445641311 -0.585693 0.326050 -0.739929 0.056885 1445641311 -0.484436 0.387024 -0.777344 0.106201 1445641311 -0.484436 0.387024 -0.777344 0.106201 1445641311 -0.484436 0.387024 -0.777344 0.106201 1445641311 -0.484436 0.387024 -0.777344 0.106201 1445641311 -0.484436 0.387024 -0.777344 0.106201 1445641311 -0.484436 0.387024 -0.777344 0.106201 1445641311 -0.484436 0.387024 -0.777344 0.106201 1445641311 -0.329956 0.440613 -0.809875 0.202820 1445641311 -0.329956 0.440613 -0.809875 0.202820 1445641311 -0.329956 0.440613 -0.809875 0.202820 1445641311 -0.329956 0.440613 -0.809875 0.202820 1445641311 -0.329956 0.440613 -0.809875 0.202820 1445641311 -0.329956 0.440613 -0.809875 0.202820 1445641311 -0.189636 0.459045 -0.797729 0.342041 1445641311 -0.189636 0.459045 -0.797729 0.342041 1445641311 -0.189636 0.459045 -0.797729 0.342041 1445641311 -0.189636 0.459045 -0.797729 0.342041 1445641311 -0.189636 0.459045 -0.797729 0.342041 1445641311 -0.189636 0.459045 -0.797729 0.342041 1445641311 -0.104553 0.461853 -0.743713 0.471863 1445641311 -0.104553 0.461853 -0.743713 0.471863 1445641311 -0.104553 0.461853 -0.743713 0.471863 1445641311 -0.104553 0.461853 -0.743713 0.471863 1445641311 -0.104553 0.461853 -0.743713 0.471863 1445641311 -0.104553 0.461853 -0.743713 0.471863 1445641311 -0.104553 0.461853 -0.743713 0.471863 1445641311 -0.042297 0.467712 -0.724487 0.504517 1445641311 -0.042297 0.467712 -0.724487 0.504517 1445641311 -0.042297 0.467712 -0.724487 0.504517 1445641311 -0.042297 0.467712 -0.724487 0.504517 1445641311 -0.042297 0.467712 -0.724487 0.504517 1445641311 -0.042297 0.467712 -0.724487 0.504517 1445641311 -0.064392 0.467041 -0.722839 0.505188 1445641311 -0.064392 0.467041 -0.722839 0.505188 1445641311 -0.064392 0.467041 -0.722839 0.505188 1445641311 -0.064392 0.467041 -0.722839 0.505188 1445641311 -0.064392 0.467041 -0.722839 0.505188 1445641311 -0.064392 0.467041 -0.722839 0.505188 1445641311 -0.147217 0.459717 -0.751953 0.448975 1445641311 -0.147217 0.459717 -0.751953 0.448975 1445641311 -0.147217 0.459717 -0.751953 0.448975 1445641311 -0.147217 0.459717 -0.751953 0.448975 1445641311 -0.147217 0.459717 -0.751953 0.448975 1445641311 -0.147217 0.459717 -0.751953 0.448975 1445641311 -0.147217 0.459717 -0.751953 0.448975 1445641311 -0.285706 0.436707 -0.774170 0.358276 1445641311 -0.285706 0.436707 -0.774170 0.358276 1445641311 -0.285706 0.436707 -0.774170 0.358276 1445641311 -0.285706 0.436707 -0.774170 0.358276 1445641311 -0.285706 0.436707 -0.774170 0.358276 1445641311 -0.285706 0.436707 -0.774170 0.358276 1445641311 -0.465759 0.380859 -0.764404 0.231873 1445641311 -0.465759 0.380859 -0.764404 0.231873 1445641311 -0.465759 0.380859 -0.764404 0.231873 1445641311 -0.465759 0.380859 -0.764404 0.231873 1445641311 -0.465759 0.380859 -0.764404 0.231873 1445641311 -0.465759 0.380859 -0.764404 0.231873 1445641311 -0.465759 0.380859 -0.764404 0.231873 1445641311 -0.645691 0.286865 -0.704468 0.067688 1445641311 -0.645691 0.286865 -0.704468 0.067688 1445641311 -0.645691 0.286865 -0.704468 0.067688 1445641311 -0.645691 0.286865 -0.704468 0.067688 1445641311 -0.645691 0.286865 -0.704468 0.067688 1445641311 -0.645691 0.286865 -0.704468 0.067688 1445641311 -0.732239 0.231323 -0.639587 -0.035767 1445641311 -0.732239 0.231323 -0.639587 -0.035767 1445641311 -0.732239 0.231323 -0.639587 -0.035767 1445641311 -0.732239 0.231323 -0.639587 -0.035767 1445641311 -0.732239 0.231323 -0.639587 -0.035767 1445641311 -0.732239 0.231323 -0.639587 -0.035767 1445641311 -0.732239 0.231323 -0.639587 -0.035767 1445641311 -0.718994 0.267639 -0.638916 -0.057495 1445641311 -0.718994 0.267639 -0.638916 -0.057495 1445641311 -0.718994 0.267639 -0.638916 -0.057495 1445641311 -0.718994 0.267639 -0.638916 -0.057495 1445641311 -0.718994 0.267639 -0.638916 -0.057495 1445641311 -0.718994 0.267639 -0.638916 -0.057495 1445641311 -0.701721 0.261719 -0.662292 -0.022583 1445641311 -0.701721 0.261719 -0.662292 -0.022583 1445641311 -0.701721 0.261719 -0.662292 -0.022583 1445641311 -0.701721 0.261719 -0.662292 -0.022583 1445641311 -0.701721 0.261719 -0.662292 -0.022583 1445641311 -0.701721 0.261719 -0.662292 -0.022583 1445641311 -0.701721 0.261719 -0.662292 -0.022583 1445641311 -0.683350 0.294800 -0.667419 -0.027588 1445641311 -0.683350 0.294800 -0.667419 -0.027588 1445641311 -0.683350 0.294800 -0.667419 -0.027588 1445641311 -0.683350 0.294800 -0.667419 -0.027588 1445641311 -0.683350 0.294800 -0.667419 -0.027588 1445641311 -0.683350 0.294800 -0.667419 -0.027588 1445641311 -0.663391 0.319519 -0.676453 -0.016663 1445641311 -0.663391 0.319519 -0.676453 -0.016663 1445641311 -0.663391 0.319519 -0.676453 -0.016663 1445641311 -0.663391 0.319519 -0.676453 -0.016663 1445641311 -0.663391 0.319519 -0.676453 -0.016663 1445641311 -0.663391 0.319519 -0.676453 -0.016663 1445641311 -0.608154 0.365662 -0.704468 0.014893 1445641311 -0.608154 0.365662 -0.704468 0.014893 1445641311 -0.608154 0.365662 -0.704468 0.014893 1445641311 -0.608154 0.365662 -0.704468 0.014893 1445641311 -0.608154 0.365662 -0.704468 0.014893 1445641311 -0.608154 0.365662 -0.704468 0.014893 1445641311 -0.608154 0.365662 -0.704468 0.014893 1445641311 -0.496704 0.429443 -0.748596 0.092285 1445641311 -0.496704 0.429443 -0.748596 0.092285 1445641311 -0.496704 0.429443 -0.748596 0.092285 1445641311 -0.496704 0.429443 -0.748596 0.092285 1445641311 -0.496704 0.429443 -0.748596 0.092285 1445641311 -0.496704 0.429443 -0.748596 0.092285 1445641311 -0.351685 0.470032 -0.782104 0.209229 1445641312 -0.351685 0.470032 -0.782104 0.209229 1445641312 -0.351685 0.470032 -0.782104 0.209229 1445641312 -0.351685 0.470032 -0.782104 0.209229 1445641312 -0.351685 0.470032 -0.782104 0.209229 1445641312 -0.220032 0.485168 -0.774231 0.341797 1445641312 -0.220032 0.485168 -0.774231 0.341797 1445641312 -0.220032 0.485168 -0.774231 0.341797 1445641312 -0.220032 0.485168 -0.774231 0.341797 1445641312 -0.220032 0.485168 -0.774231 0.341797 1445641312 -0.220032 0.485168 -0.774231 0.341797 1445641312 -0.136292 0.487671 -0.731323 0.456909 1445641312 -0.136292 0.487671 -0.731323 0.456909 1445641312 -0.136292 0.487671 -0.731323 0.456909 1445641312 -0.136292 0.487671 -0.731323 0.456909 1445641312 -0.136292 0.487671 -0.731323 0.456909 1445641312 -0.136292 0.487671 -0.731323 0.456909 1445641312 -0.136292 0.487671 -0.731323 0.456909 1445641312 -0.070740 0.492432 -0.719360 0.484741 1445641312 -0.070740 0.492432 -0.719360 0.484741 1445641312 -0.070740 0.492432 -0.719360 0.484741 1445641312 -0.070740 0.492432 -0.719360 0.484741 1445641312 -0.070740 0.492432 -0.719360 0.484741 1445641312 -0.070740 0.492432 -0.719360 0.484741 1445641312 -0.070740 0.492432 -0.719360 0.484741 1445641312 -0.087219 0.487183 -0.722534 0.482666 1445641312 -0.087219 0.487183 -0.722534 0.482666 1445641312 -0.087219 0.487183 -0.722534 0.482666 1445641312 -0.087219 0.487183 -0.722534 0.482666 1445641312 -0.087219 0.487183 -0.722534 0.482666 1445641312 -0.087219 0.487183 -0.722534 0.482666 1445641312 -0.164795 0.480103 -0.748779 0.426270 1445641312 -0.164795 0.480103 -0.748779 0.426270 1445641312 -0.164795 0.480103 -0.748779 0.426270 1445641312 -0.164795 0.480103 -0.748779 0.426270 1445641312 -0.164795 0.480103 -0.748779 0.426270 1445641312 -0.164795 0.480103 -0.748779 0.426270 1445641312 -0.304077 0.459290 -0.760620 0.343628 1445641312 -0.304077 0.459290 -0.760620 0.343628 1445641312 -0.304077 0.459290 -0.760620 0.343628 1445641312 -0.304077 0.459290 -0.760620 0.343628 1445641312 -0.304077 0.459290 -0.760620 0.343628 1445641312 -0.304077 0.459290 -0.760620 0.343628 1445641312 -0.489197 0.400085 -0.741516 0.225403 1445641312 -0.489197 0.400085 -0.741516 0.225403 1445641312 -0.489197 0.400085 -0.741516 0.225403 1445641312 -0.489197 0.400085 -0.741516 0.225403 1445641312 -0.489197 0.400085 -0.741516 0.225403 1445641312 -0.489197 0.400085 -0.741516 0.225403 1445641312 -0.630127 0.341858 -0.696167 0.038757 1445641312 -0.630127 0.341858 -0.696167 0.038757 1445641312 -0.630127 0.341858 -0.696167 0.038757 1445641312 -0.630127 0.341858 -0.696167 0.038757 1445641312 -0.630127 0.341858 -0.696167 0.038757 1445641312 -0.630127 0.341858 -0.696167 0.038757 1445641312 -0.728516 0.234192 -0.643738 0.010254 1445641312 -0.728516 0.234192 -0.643738 0.010254 1445641312 -0.728516 0.234192 -0.643738 0.010254 1445641312 -0.728516 0.234192 -0.643738 0.010254 1445641312 -0.728516 0.234192 -0.643738 0.010254 1445641312 -0.728516 0.234192 -0.643738 0.010254 1445641312 -0.705139 0.269470 -0.655640 -0.019531 1445641312 -0.705139 0.269470 -0.655640 -0.019531 1445641312 -0.705139 0.269470 -0.655640 -0.019531 1445641312 -0.705139 0.269470 -0.655640 -0.019531 1445641312 -0.705139 0.269470 -0.655640 -0.019531 1445641312 -0.705139 0.269470 -0.655640 -0.019531 1445641312 -0.705139 0.269470 -0.655640 -0.019531 1445641312 -0.669189 0.288757 -0.684326 0.023193 1445641312 -0.669189 0.288757 -0.684326 0.023193 1445641312 -0.669189 0.288757 -0.684326 0.023193 1445641312 -0.669189 0.288757 -0.684326 0.023193 1445641312 -0.669189 0.288757 -0.684326 0.023193 1445641312 -0.669189 0.288757 -0.684326 0.023193 1445641312 -0.669189 0.288757 -0.684326 0.023193 1445641312 -0.595032 0.366455 -0.714600 0.032654 1445641312 -0.595032 0.366455 -0.714600 0.032654 1445641312 -0.595032 0.366455 -0.714600 0.032654 1445641312 -0.595032 0.366455 -0.714600 0.032654 1445641312 -0.595032 0.366455 -0.714600 0.032654 1445641312 -0.595032 0.366455 -0.714600 0.032654 1445641312 -0.489380 0.423950 -0.754028 0.110596 1445641312 -0.489380 0.423950 -0.754028 0.110596 1445641312 -0.489380 0.423950 -0.754028 0.110596 1445641312 -0.489380 0.423950 -0.754028 0.110596 1445641312 -0.489380 0.423950 -0.754028 0.110596 1445641312 -0.489380 0.423950 -0.754028 0.110596 1445641312 -0.489380 0.423950 -0.754028 0.110596 1445641312 -0.343140 0.463989 -0.788818 0.211487 1445641312 -0.343140 0.463989 -0.788818 0.211487 1445641312 -0.343140 0.463989 -0.788818 0.211487 1445641312 -0.343140 0.463989 -0.788818 0.211487 1445641312 -0.343140 0.463989 -0.788818 0.211487 1445641312 -0.343140 0.463989 -0.788818 0.211487 1445641312 -0.192871 0.480896 -0.792358 0.322083 1445641312 -0.192871 0.480896 -0.792358 0.322083 1445641312 -0.192871 0.480896 -0.792358 0.322083 1445641312 -0.192871 0.480896 -0.792358 0.322083 1445641312 -0.192871 0.480896 -0.792358 0.322083 1445641312 -0.192871 0.480896 -0.792358 0.322083 1445641312 -0.069275 0.478821 -0.767090 0.421326 1445641312 -0.069275 0.478821 -0.767090 0.421326 1445641312 -0.069275 0.478821 -0.767090 0.421326 1445641312 -0.069275 0.478821 -0.767090 0.421326 1445641312 -0.069275 0.478821 -0.767090 0.421326 1445641312 -0.069275 0.478821 -0.767090 0.421326 1445641312 -0.069275 0.478821 -0.767090 0.421326 1445641312 -0.069275 0.478821 -0.767090 0.421326 1445641312 -0.025696 0.472534 -0.709778 0.521790 1445641312 -0.025696 0.472534 -0.709778 0.521790 1445641312 -0.025696 0.472534 -0.709778 0.521790 1445641312 -0.025696 0.472534 -0.709778 0.521790 1445641312 -0.025696 0.472534 -0.709778 0.521790 1445641312 -0.008179 0.471008 -0.711670 0.521118 1445641312 -0.008179 0.471008 -0.711670 0.521118 1445641313 -0.008179 0.471008 -0.711670 0.521118 1445641313 -0.008179 0.471008 -0.711670 0.521118 1445641313 -0.008179 0.471008 -0.711670 0.521118 1445641313 -0.008179 0.471008 -0.711670 0.521118 1445641313 -0.077637 0.470581 -0.733826 0.483765 1445641313 -0.077637 0.470581 -0.733826 0.483765 1445641313 -0.077637 0.470581 -0.733826 0.483765 1445641313 -0.077637 0.470581 -0.733826 0.483765 1445641313 -0.077637 0.470581 -0.733826 0.483765 1445641313 -0.077637 0.470581 -0.733826 0.483765 1445641313 -0.077637 0.470581 -0.733826 0.483765 1445641313 -0.204468 0.467285 -0.758728 0.405151 1445641313 -0.204468 0.467285 -0.758728 0.405151 1445641313 -0.204468 0.467285 -0.758728 0.405151 1445641313 -0.204468 0.467285 -0.758728 0.405151 1445641313 -0.204468 0.467285 -0.758728 0.405151 1445641313 -0.204468 0.467285 -0.758728 0.405151 1445641313 -0.364136 0.444946 -0.765503 0.288818 1445641313 -0.364136 0.444946 -0.765503 0.288818 1445641313 -0.364136 0.444946 -0.765503 0.288818 1445641313 -0.364136 0.444946 -0.765503 0.288818 1445641313 -0.364136 0.444946 -0.765503 0.288818 1445641313 -0.364136 0.444946 -0.765503 0.288818 1445641313 -0.364136 0.444946 -0.765503 0.288818 1445641313 -0.506836 0.404114 -0.749023 0.137146 1445641313 -0.506836 0.404114 -0.749023 0.137146 1445641313 -0.506836 0.404114 -0.749023 0.137146 1445641313 -0.506836 0.404114 -0.749023 0.137146 1445641313 -0.506836 0.404114 -0.749023 0.137146 1445641313 -0.612549 0.327271 -0.715759 0.073181 1445641313 -0.612549 0.327271 -0.715759 0.073181 1445641313 -0.612549 0.327271 -0.715759 0.073181 1445641313 -0.612549 0.327271 -0.715759 0.073181 1445641313 -0.612549 0.327271 -0.715759 0.073181 1445641313 -0.612549 0.327271 -0.715759 0.073181 1445641313 -0.612549 0.327271 -0.715759 0.073181 1445641313 -0.610229 0.333801 -0.716553 0.052612 1445641313 -0.610229 0.333801 -0.716553 0.052612 1445641313 -0.610229 0.333801 -0.716553 0.052612 1445641313 -0.610229 0.333801 -0.716553 0.052612 1445641313 -0.610229 0.333801 -0.716553 0.052612 1445641313 -0.610229 0.333801 -0.716553 0.052612 1445641313 -0.543213 0.371094 -0.747620 0.090881 1445641313 -0.543213 0.371094 -0.747620 0.090881 1445641313 -0.543213 0.371094 -0.747620 0.090881 1445641313 -0.543213 0.371094 -0.747620 0.090881 1445641313 -0.543213 0.371094 -0.747620 0.090881 1445641313 -0.445740 0.409485 -0.779114 0.163330 1445641313 -0.445740 0.409485 -0.779114 0.163330 1445641313 -0.445740 0.409485 -0.779114 0.163330 1445641313 -0.445740 0.409485 -0.779114 0.163330 1445641313 -0.445740 0.409485 -0.779114 0.163330 1445641313 -0.445740 0.409485 -0.779114 0.163330 1445641313 -0.445740 0.409485 -0.779114 0.163330 1445641313 -0.330383 0.448730 -0.793762 0.243835 1445641313 -0.330383 0.448730 -0.793762 0.243835 1445641313 -0.330383 0.448730 -0.793762 0.243835 1445641313 -0.330383 0.448730 -0.793762 0.243835 1445641313 -0.330383 0.448730 -0.793762 0.243835 1445641313 -0.330383 0.448730 -0.793762 0.243835 1445641313 -0.204834 0.479736 -0.792175 0.316772 1445641313 -0.204834 0.479736 -0.792175 0.316772 1445641313 -0.204834 0.479736 -0.792175 0.316772 1445641313 -0.204834 0.479736 -0.792175 0.316772 1445641313 -0.204834 0.479736 -0.792175 0.316772 1445641313 -0.204834 0.479736 -0.792175 0.316772 1445641313 -0.204834 0.479736 -0.792175 0.316772 1445641313 -0.099182 0.494751 -0.768555 0.393372 1445641313 -0.099182 0.494751 -0.768555 0.393372 1445641313 -0.099182 0.494751 -0.768555 0.393372 1445641313 -0.099182 0.494751 -0.768555 0.393372 1445641313 -0.099182 0.494751 -0.768555 0.393372 1445641313 -0.099182 0.494751 -0.768555 0.393372 1445641313 -0.054382 0.494751 -0.728210 0.471191 1445641313 -0.054382 0.494751 -0.728210 0.471191 1445641313 -0.054382 0.494751 -0.728210 0.471191 1445641313 -0.054382 0.494751 -0.728210 0.471191 1445641313 -0.054382 0.494751 -0.728210 0.471191 1445641313 -0.054382 0.494751 -0.728210 0.471191 1445641313 -0.057373 0.488708 -0.715271 0.496216 1445641313 -0.057373 0.488708 -0.715271 0.496216 1445641313 -0.057373 0.488708 -0.715271 0.496216 1445641313 -0.057373 0.488708 -0.715271 0.496216 1445641313 -0.057373 0.488708 -0.715271 0.496216 1445641313 -0.057373 0.488708 -0.715271 0.496216 1445641313 -0.120972 0.482361 -0.727234 0.473083 1445641313 -0.120972 0.482361 -0.727234 0.473083 1445641313 -0.120972 0.482361 -0.727234 0.473083 1445641313 -0.120972 0.482361 -0.727234 0.473083 1445641313 -0.120972 0.482361 -0.727234 0.473083 1445641313 -0.120972 0.482361 -0.727234 0.473083 1445641313 -0.244629 0.468567 -0.741882 0.412598 1445641313 -0.244629 0.468567 -0.741882 0.412598 1445641313 -0.244629 0.468567 -0.741882 0.412598 1445641313 -0.244629 0.468567 -0.741882 0.412598 1445641313 -0.244629 0.468567 -0.741882 0.412598 1445641313 -0.244629 0.468567 -0.741882 0.412598 1445641313 -0.410583 0.429321 -0.743958 0.306091 1445641313 -0.410583 0.429321 -0.743958 0.306091 1445641313 -0.410583 0.429321 -0.743958 0.306091 1445641313 -0.410583 0.429321 -0.743958 0.306091 1445641313 -0.410583 0.429321 -0.743958 0.306091 1445641313 -0.410583 0.429321 -0.743958 0.306091 1445641313 -0.542603 0.398376 -0.731750 0.106995 1445641313 -0.542603 0.398376 -0.731750 0.106995 1445641313 -0.542603 0.398376 -0.731750 0.106995 1445641313 -0.542603 0.398376 -0.731750 0.106995 1445641313 -0.542603 0.398376 -0.731750 0.106995 1445641313 -0.542603 0.398376 -0.731750 0.106995 1445641313 -0.661987 0.315063 -0.680115 0.007202 1445641313 -0.661987 0.315063 -0.680115 0.007202 1445641313 -0.661987 0.315063 -0.680115 0.007202 1445641314 -0.661987 0.315063 -0.680115 0.007202 1445641314 -0.661987 0.315063 -0.680115 0.007202 1445641314 -0.661987 0.315063 -0.680115 0.007202 1445641314 -0.712280 0.262024 -0.650757 -0.025146 1445641314 -0.712280 0.262024 -0.650757 -0.025146 1445641314 -0.712280 0.262024 -0.650757 -0.025146 1445641314 -0.712280 0.262024 -0.650757 -0.025146 1445641314 -0.712280 0.262024 -0.650757 -0.025146 1445641314 -0.699524 0.272400 -0.659546 -0.038086 1445641314 -0.699524 0.272400 -0.659546 -0.038086 1445641314 -0.699524 0.272400 -0.659546 -0.038086 1445641314 -0.699524 0.272400 -0.659546 -0.038086 1445641314 -0.699524 0.272400 -0.659546 -0.038086 1445641314 -0.699524 0.272400 -0.659546 -0.038086 1445641314 -0.667236 0.291992 -0.685242 -0.004761 1445641314 -0.667236 0.291992 -0.685242 -0.004761 1445641314 -0.667236 0.291992 -0.685242 -0.004761 1445641314 -0.667236 0.291992 -0.685242 -0.004761 1445641314 -0.667236 0.291992 -0.685242 -0.004761 1445641314 -0.667236 0.291992 -0.685242 -0.004761 1445641314 -0.667236 0.291992 -0.685242 -0.004761 1445641314 -0.608276 0.339111 -0.716919 0.032837 1445641314 -0.608276 0.339111 -0.716919 0.032837 1445641314 -0.608276 0.339111 -0.716919 0.032837 1445641314 -0.608276 0.339111 -0.716919 0.032837 1445641314 -0.608276 0.339111 -0.716919 0.032837 1445641314 -0.608276 0.339111 -0.716919 0.032837 1445641314 -0.506409 0.394775 -0.759583 0.103882 1445641314 -0.506409 0.394775 -0.759583 0.103882 1445641314 -0.506409 0.394775 -0.759583 0.103882 1445641314 -0.506409 0.394775 -0.759583 0.103882 1445641314 -0.506409 0.394775 -0.759583 0.103882 1445641314 -0.506409 0.394775 -0.759583 0.103882 1445641314 -0.506409 0.394775 -0.759583 0.103882 1445641314 -0.365173 0.436279 -0.794678 0.211731 1445641314 -0.365173 0.436279 -0.794678 0.211731 1445641314 -0.365173 0.436279 -0.794678 0.211731 1445641314 -0.365173 0.436279 -0.794678 0.211731 1445641314 -0.365173 0.436279 -0.794678 0.211731 1445641314 -0.365173 0.436279 -0.794678 0.211731 1445641314 -0.210205 0.461853 -0.798096 0.324890 1445641314 -0.210205 0.461853 -0.798096 0.324890 1445641314 -0.210205 0.461853 -0.798096 0.324890 1445641314 -0.210205 0.461853 -0.798096 0.324890 1445641314 -0.210205 0.461853 -0.798096 0.324890 1445641314 -0.210205 0.461853 -0.798096 0.324890 1445641314 -0.210205 0.461853 -0.798096 0.324890 1445641314 -0.072327 0.474915 -0.767273 0.424805 1445641314 -0.072327 0.474915 -0.767273 0.424805 1445641314 -0.072327 0.474915 -0.767273 0.424805 1445641314 -0.072327 0.474915 -0.767273 0.424805 1445641314 -0.072327 0.474915 -0.767273 0.424805 1445641314 -0.072327 0.474915 -0.767273 0.424805 1445641314 -0.000916 0.472412 -0.699829 0.535706 1445641314 -0.000916 0.472412 -0.699829 0.535706 1445641314 -0.000916 0.472412 -0.699829 0.535706 1445641314 -0.000916 0.472412 -0.699829 0.535706 1445641314 -0.000916 0.472412 -0.699829 0.535706 1445641314 -0.000916 0.472412 -0.699829 0.535706 1445641314 -0.000916 0.472412 -0.699829 0.535706 1445641314 0.029175 0.471619 -0.681641 0.558655 1445641314 0.029175 0.471619 -0.681641 0.558655 1445641314 0.029175 0.471619 -0.681641 0.558655 1445641314 0.029175 0.471619 -0.681641 0.558655 1445641314 0.029175 0.471619 -0.681641 0.558655 1445641314 0.029175 0.471619 -0.681641 0.558655 1445641314 -0.038513 0.467224 -0.705017 0.532104 1445641314 -0.038513 0.467224 -0.705017 0.532104 1445641314 -0.038513 0.467224 -0.705017 0.532104 1445641314 -0.038513 0.467224 -0.705017 0.532104 1445641314 -0.038513 0.467224 -0.705017 0.532104 1445641314 -0.038513 0.467224 -0.705017 0.532104 1445641314 -0.171692 0.456909 -0.743469 0.457214 1445641314 -0.171692 0.456909 -0.743469 0.457214 1445641314 -0.171692 0.456909 -0.743469 0.457214 1445641314 -0.171692 0.456909 -0.743469 0.457214 1445641314 -0.171692 0.456909 -0.743469 0.457214 1445641314 -0.171692 0.456909 -0.743469 0.457214 1445641314 -0.171692 0.456909 -0.743469 0.457214 1445641314 -0.347290 0.426880 -0.763245 0.338562 1445641314 -0.347290 0.426880 -0.763245 0.338562 1445641314 -0.347290 0.426880 -0.763245 0.338562 1445641314 -0.347290 0.426880 -0.763245 0.338562 1445641314 -0.347290 0.426880 -0.763245 0.338562 1445641314 -0.347290 0.426880 -0.763245 0.338562 1445641314 -0.453491 0.428833 -0.771484 0.123779 1445641314 -0.453491 0.428833 -0.771484 0.123779 1445641314 -0.453491 0.428833 -0.771484 0.123779 1445641314 -0.453491 0.428833 -0.771484 0.123779 1445641314 -0.538574 0.390442 -0.743652 0.067261 1445641314 -0.538574 0.390442 -0.743652 0.067261 1445641314 -0.538574 0.390442 -0.743652 0.067261 1445641314 -0.538574 0.390442 -0.743652 0.067261 1445641314 -0.538574 0.390442 -0.743652 0.067261 1445641314 -0.538574 0.390442 -0.743652 0.067261 1445641314 -0.538574 0.390442 -0.743652 0.067261 1445641314 -0.505310 0.417969 -0.752075 0.066406 1445641314 -0.505310 0.417969 -0.752075 0.066406 1445641314 -0.505310 0.417969 -0.752075 0.066406 1445641314 -0.505310 0.417969 -0.752075 0.066406 1445641314 -0.505310 0.417969 -0.752075 0.066406 1445641314 -0.505310 0.417969 -0.752075 0.066406 1445641314 -0.432434 0.441895 -0.776794 0.119873 1445641314 -0.432434 0.441895 -0.776794 0.119873 1445641314 -0.432434 0.441895 -0.776794 0.119873 1445641314 -0.432434 0.441895 -0.776794 0.119873 1445641314 -0.432434 0.441895 -0.776794 0.119873 1445641314 -0.432434 0.441895 -0.776794 0.119873 1445641314 -0.432434 0.441895 -0.776794 0.119873 1445641314 -0.328735 0.462524 -0.797302 0.205688 1445641314 -0.328735 0.462524 -0.797302 0.205688 1445641314 -0.328735 0.462524 -0.797302 0.205688 1445641314 -0.328735 0.462524 -0.797302 0.205688 1445641315 -0.328735 0.462524 -0.797302 0.205688 1445641315 -0.328735 0.462524 -0.797302 0.205688 1445641315 -0.207092 0.467346 -0.800903 0.311890 1445641315 -0.207092 0.467346 -0.800903 0.311890 1445641315 -0.207092 0.467346 -0.800903 0.311890 1445641315 -0.207092 0.467346 -0.800903 0.311890 1445641315 -0.207092 0.467346 -0.800903 0.311890 1445641315 -0.207092 0.467346 -0.800903 0.311890 1445641315 -0.089172 0.458435 -0.781128 0.414368 1445641315 -0.089172 0.458435 -0.781128 0.414368 1445641315 -0.089172 0.458435 -0.781128 0.414368 1445641315 -0.089172 0.458435 -0.781128 0.414368 1445641315 -0.089172 0.458435 -0.781128 0.414368 1445641315 -0.089172 0.458435 -0.781128 0.414368 1445641315 -0.089172 0.458435 -0.781128 0.414368 1445641315 -0.022888 0.451294 -0.726929 0.517090 1445641315 -0.022888 0.451294 -0.726929 0.517090 1445641315 -0.022888 0.451294 -0.726929 0.517090 1445641315 -0.022888 0.451294 -0.726929 0.517090 1445641315 -0.022888 0.451294 -0.726929 0.517090 1445641315 -0.022888 0.451294 -0.726929 0.517090 1445641315 -0.019348 0.453613 -0.677979 0.578064 1445641315 -0.019348 0.453613 -0.677979 0.578064 1445641315 -0.019348 0.453613 -0.677979 0.578064 1445641315 -0.019348 0.453613 -0.677979 0.578064 1445641315 -0.019348 0.453613 -0.677979 0.578064 1445641315 -0.019348 0.453613 -0.677979 0.578064 1445641315 -0.064026 0.453613 -0.694763 0.554443 1445641315 -0.064026 0.453613 -0.694763 0.554443 1445641315 -0.064026 0.453613 -0.694763 0.554443 1445641315 -0.064026 0.453613 -0.694763 0.554443 1445641315 -0.064026 0.453613 -0.694763 0.554443 1445641315 -0.064026 0.453613 -0.694763 0.554443 1445641315 -0.182251 0.447571 -0.728088 0.486145 1445641315 -0.182251 0.447571 -0.728088 0.486145 1445641315 -0.182251 0.447571 -0.728088 0.486145 1445641315 -0.182251 0.447571 -0.728088 0.486145 1445641315 -0.182251 0.447571 -0.728088 0.486145 1445641315 -0.182251 0.447571 -0.728088 0.486145 1445641315 -0.341492 0.432434 -0.749939 0.366028 1445641315 -0.341492 0.432434 -0.749939 0.366028 1445641315 -0.341492 0.432434 -0.749939 0.366028 1445641315 -0.341492 0.432434 -0.749939 0.366028 1445641315 -0.341492 0.432434 -0.749939 0.366028 1445641315 -0.341492 0.432434 -0.749939 0.366028 1445641315 
-0.558838 -0.352600 -0.479553 0.577393 1445641317 -0.558838 -0.352600 -0.479553 0.577393 1445641317 -0.558838 -0.352600 -0.479553 0.577393 1445641317 -0.558838 -0.352600 -0.479553 0.577393 1445641317 -0.558838 -0.352600 -0.479553 0.577393 1445641317 -0.555481 -0.364197 -0.470154 0.581177 1445641317 -0.555481 -0.364197 -0.470154 0.581177 1445641317 -0.555481 -0.364197 -0.470154 0.581177 1445641317 -0.555481 -0.364197 -0.470154 0.581177 1445641317 -0.555481 -0.364197 -0.470154 0.581177 1445641317 -0.555481 -0.364197 -0.470154 0.581177 1445641317 -0.555481 -0.364197 -0.470154 0.581177 1445641317 -0.551331 -0.372620 -0.462463 0.585938 1445641317 -0.551331 -0.372620 -0.462463 0.585938 1445641317 -0.551331 -0.372620 -0.462463 0.585938 1445641317 -0.551331 -0.372620 -0.462463 0.585938 1445641317 -0.551331 -0.372620 -0.462463 0.585938 1445641317 -0.545288 -0.377441 -0.455933 0.593628 1445641317 -0.545288 -0.377441 -0.455933 0.593628 1445641317 -0.545288 -0.377441 -0.455933 0.593628 1445641317 -0.545288 -0.377441 -0.455933 0.593628 1445641317 -0.545288 -0.377441 -0.455933 0.593628 1445641317 -0.545288 -0.377441 -0.455933 0.593628 1445641317 -0.539368 -0.379089 -0.450867 0.601746 1445641317 -0.539368 -0.379089 -0.450867 0.601746 1445641317 -0.539368 -0.379089 -0.450867 0.601746 1445641317 -0.539368 -0.379089 -0.450867 0.601746 1445641317 -0.539368 -0.379089 -0.450867 0.601746 1445641317 -0.539368 -0.379089 -0.450867 0.601746 1445641317 -0.539368 -0.379089 -0.450867 0.601746 1445641317 -0.536011 -0.379639 -0.447998 0.606567 1445641317 -0.536011 -0.379639 -0.447998 0.606567 1445641317 -0.536011 -0.379639 -0.447998 0.606567 1445641317 -0.536011 -0.379639 -0.447998 0.606567 1445641317 -0.536011 -0.379639 -0.447998 0.606567 1445641317 -0.535400 -0.382141 -0.445557 0.607361 1445641317 -0.535400 -0.382141 -0.445557 0.607361 1445641317 -0.535400 -0.382141 -0.445557 0.607361 1445641317 -0.535400 -0.382141 -0.445557 0.607361 1445641317 -0.535400 -0.382141 -0.445557 0.607361 1445641317 -0.535400 -0.382141 -0.445557 0.607361 1445641317 -0.536682 -0.383545 -0.445618 0.605225 1445641317 -0.536682 -0.383545 -0.445618 0.605225 1445641317 -0.536682 -0.383545 -0.445618 0.605225 1445641317 -0.536682 -0.383545 -0.445618 0.605225 1445641317 -0.536682 -0.383545 -0.445618 0.605225 1445641317 -0.536682 -0.383545 -0.445618 0.605225 1445641317 -0.537170 -0.385376 -0.444641 0.604370 1445641317 -0.537170 -0.385376 -0.444641 0.604370 1445641317 -0.537170 -0.385376 -0.444641 0.604370 1445641317 -0.537170 -0.385376 -0.444641 0.604370 1445641317 -0.537170 -0.385376 -0.444641 0.604370 1445641317 -0.537170 -0.385376 -0.444641 0.604370 1445641317 -0.538513 -0.385437 -0.443909 0.603638 1445641317 -0.538513 -0.385437 -0.443909 0.603638 1445641317 -0.538513 -0.385437 -0.443909 0.603638 1445641317 -0.538513 -0.385437 -0.443909 0.603638 1445641317 -0.538513 -0.385437 -0.443909 0.603638 1445641317 -0.538513 -0.385437 -0.443909 0.603638 1445641317 -0.541748 -0.381958 -0.444214 0.602722 1445641317 -0.541748 -0.381958 -0.444214 0.602722 1445641317 -0.541748 -0.381958 -0.444214 0.602722 1445641317 -0.541748 -0.381958 -0.444214 0.602722 1445641317 -0.541748 -0.381958 -0.444214 0.602722 1445641317 -0.541748 -0.381958 -0.444214 0.602722 1445641317 -0.545044 -0.376343 -0.447937 0.600586 1445641317 -0.545044 -0.376343 -0.447937 0.600586 1445641317 -0.545044 -0.376343 -0.447937 0.600586 1445641317 -0.545044 -0.376343 -0.447937 0.600586 1445641317 -0.545044 -0.376343 -0.447937 0.600586 1445641317 -0.545044 -0.376343 -0.447937 0.600586 1445641317 -0.547852 -0.373535 -0.453552 0.595520 1445641318 -0.547852 -0.373535 -0.453552 0.595520 1445641318 -0.547852 -0.373535 -0.453552 0.595520 1445641318 -0.547852 -0.373535 -0.453552 0.595520 1445641318 -0.547852 -0.373535 -0.453552 0.595520 1445641318 -0.547852 -0.373535 -0.453552 0.595520 1445641318 -0.550720 -0.374084 -0.459534 0.587891 1445641318 -0.550720 -0.374084 -0.459534 0.587891 1445641318 -0.550720 -0.374084 -0.459534 0.587891 1445641318 -0.550720 -0.374084 -0.459534 0.587891 1445641318 -0.550720 -0.374084 -0.459534 0.587891 1445641318 -0.549377 -0.379883 -0.457092 0.587341 1445641318 -0.549377 -0.379883 -0.457092 0.587341 1445641318 -0.549377 -0.379883 -0.457092 0.587341 1445641318 -0.549377 -0.379883 -0.457092 0.587341 1445641318 -0.549377 -0.379883 -0.457092 0.587341 1445641318 -0.549377 -0.379883 -0.457092 0.587341 1445641318 -0.542786 -0.384460 -0.449402 0.596375 1445641318 -0.542786 -0.384460 -0.449402 0.596375 1445641318 -0.542786 -0.384460 -0.449402 0.596375 1445641318 -0.542786 -0.384460 -0.449402 0.596375 1445641318 -0.542786 -0.384460 -0.449402 0.596375 1445641318 -0.542786 -0.384460 -0.449402 0.596375 1445641318 -0.531616 -0.392578 -0.436157 0.610840 1445641318 -0.531616 -0.392578 -0.436157 0.610840 1445641318 -0.531616 -0.392578 -0.436157 0.610840 1445641318 -0.531616 -0.392578 -0.436157 0.610840 1445641318 -0.531616 -0.392578 -0.436157 0.610840 1445641318 -0.531616 -0.392578 -0.436157 0.610840 1445641318 -0.524292 -0.398682 -0.427307 0.619385 1445641318 -0.524292 -0.398682 -0.427307 0.619385 1445641318 -0.524292 -0.398682 -0.427307 0.619385 1445641318 -0.524292 -0.398682 -0.427307 0.619385 1445641318 -0.524292 -0.398682 -0.427307 0.619385 1445641318 -0.524292 -0.398682 -0.427307 0.619385 1445641318 -0.522522 -0.400452 -0.424072 0.621948 1445641318 -0.522522 -0.400452 -0.424072 0.621948 1445641318 -0.522522 -0.400452 -0.424072 0.621948 1445641318 -0.522522 -0.400452 -0.424072 0.621948 1445641318 -0.522522 -0.400452 -0.424072 0.621948 1445641318 -0.522522 -0.400452 -0.424072 0.621948 1445641318 -0.523438 -0.399048 -0.424011 0.622131 1445641318 -0.523438 -0.399048 -0.424011 0.622131 1445641318 -0.523438 -0.399048 -0.424011 0.622131 1445641318 -0.523438 -0.399048 -0.424011 0.622131 1445641318 -0.523438 -0.399048 -0.424011 0.622131 1445641318 -0.523438 -0.399048 -0.424011 0.622131 1445641318 -0.523438 -0.399048 -0.424011 0.622131 1445641318 -0.526001 -0.397034 -0.426147 0.619751 1445641318 -0.526001 -0.397034 -0.426147 0.619751 1445641318 -0.526001 -0.397034 -0.426147 0.619751 1445641318 -0.526001 -0.397034 -0.426147 0.619751 1445641318 -0.526001 -0.397034 -0.426147 0.619751 1445641318 -0.526001 -0.397034 -0.426147 0.619751 1445641318 -0.531738 -0.392822 -0.433044 0.612793 1445641318 -0.531738 -0.392822 -0.433044 0.612793 1445641318 -0.531738 -0.392822 -0.433044 0.612793 1445641318 -0.531738 -0.392822 -0.433044 0.612793 1445641318 -0.531738 -0.392822 -0.433044 0.612793 1445641318 -0.531738 -0.392822 -0.433044 0.612793 1445641318 -0.531738 -0.392822 -0.433044 0.612793 1445641318 -0.537781 -0.387207 -0.440430 0.605713 1445641318 -0.537781 -0.387207 -0.440430 0.605713 1445641318 -0.537781 -0.387207 -0.440430 0.605713 1445641318 -0.537781 -0.387207 -0.440430 0.605713 1445641318 -0.537781 -0.387207 -0.440430 0.605713 1445641318 -0.537781 -0.387207 -0.440430 0.605713 1445641318 -0.540894 -0.383301 -0.443726 0.603088 1445641318 -0.540894 -0.383301 -0.443726 0.603088 1445641318 -0.540894 -0.383301 -0.443726 0.603088 1445641318 -0.540894 -0.383301 -0.443726 0.603088 1445641318 -0.540894 -0.383301 -0.443726 0.603088 1445641318 -0.540894 -0.383301 -0.443726 0.603088 1445641318 -0.542725 -0.380371 -0.442566 0.604126 1445641318 -0.542725 -0.380371 -0.442566 0.604126 1445641318 -0.542725 -0.380371 -0.442566 0.604126 1445641318 -0.542725 -0.380371 -0.442566 0.604126 1445641318 -0.542725 -0.380371 -0.442566 0.604126 1445641318 -0.544128 -0.378052 -0.441772 0.604858 1445641318 -0.544128 -0.378052 -0.441772 0.604858 1445641318 -0.544128 -0.378052 -0.441772 0.604858 1445641318 -0.544128 -0.378052 -0.441772 0.604858 1445641318 -0.544128 -0.378052 -0.441772 0.604858 1445641318 -0.544128 -0.378052 -0.441772 0.604858 1445641318 -0.545166 -0.376404 -0.442688 0.604370 1445641318 -0.545166 -0.376404 -0.442688 0.604370 1445641318 -0.545166 -0.376404 -0.442688 0.604370 1445641318 -0.545166 -0.376404 -0.442688 0.604370 1445641318 -0.545166 -0.376404 -0.442688 0.604370 1445641318 -0.544617 -0.378845 -0.443909 0.602417 1445641318 -0.544617 -0.378845 -0.443909 0.602417 1445641318 -0.544617 -0.378845 -0.443909 0.602417 1445641318 -0.544617 -0.378845 -0.443909 0.602417 1445641318 -0.544617 -0.378845 -0.443909 0.602417 1445641318 -0.544617 -0.378845 -0.443909 0.602417 1445641318 -0.543274 -0.382751 -0.443420 0.601501 1445641318 -0.543274 -0.382751 -0.443420 0.601501 1445641318 -0.543274 -0.382751 -0.443420 0.601501 1445641318 -0.543274 -0.382751 -0.443420 0.601501 1445641318 -0.543274 -0.382751 -0.443420 0.601501 1445641318 -0.543274 -0.382751 -0.443420 0.601501 1445641318 -0.543274 -0.382751 -0.443420 0.601501 1445641318 -0.538757 -0.387573 -0.437744 0.606628 1445641318 -0.538757 -0.387573 -0.437744 0.606628 1445641318 -0.538757 -0.387573 -0.437744 0.606628 1445641318 -0.538757 -0.387573 -0.437744 0.606628 1445641318 -0.538757 -0.387573 -0.437744 0.606628 1445641318 -0.538757 -0.387573 -0.437744 0.606628 1445641318 -0.533386 -0.392334 -0.431091 0.612976 1445641318 -0.533386 -0.392334 -0.431091 0.612976 1445641319 -0.533386 -0.392334 -0.431091 0.612976 1445641319 -0.533386 -0.392334 -0.431091 0.612976 1445641319 -0.533386 -0.392334 -0.431091 0.612976 1445641319 -0.533386 -0.392334 -0.431091 0.612976 1445641319 -0.531006 -0.394165 -0.429260 0.615173 1445641319 -0.531006 -0.394165 -0.429260 0.615173 1445641319 -0.531006 -0.394165 -0.429260 0.615173 1445641319 -0.531006 -0.394165 -0.429260 0.615173 1445641319 -0.531006 -0.394165 -0.429260 0.615173 1445641319 -0.531006 -0.394165 -0.429260 0.615173 1445641319 -0.531006 -0.394165 -0.429260 0.615173 1445641319 -0.530701 -0.394104 -0.429626 0.615295 1445641319 -0.530701 -0.394104 -0.429626 0.615295 1445641319 -0.530701 -0.394104 -0.429626 0.615295 1445641319 -0.530701 -0.394104 -0.429626 0.615295 1445641319 -0.530701 -0.394104 -0.429626 0.615295 1445641319 -0.530701 -0.394104 -0.429626 0.615295 1445641319 -0.532043 -0.392273 -0.431152 0.614136 1445641319 -0.532043 -0.392273 -0.431152 0.614136 1445641319 -0.532043 -0.392273 -0.431152 0.614136 1445641319 -0.532043 -0.392273 -0.431152 0.614136 1445641319 -0.532043 -0.392273 -0.431152 0.614136 1445641319 -0.532043 -0.392273 -0.431152 0.614136 1445641319 -0.532043 -0.392273 -0.431152 0.614136 1445641319 -0.534912 -0.389587 -0.433960 0.611450 1445641319 -0.534912 -0.389587 -0.433960 0.611450 1445641319 -0.534912 -0.389587 -0.433960 0.611450 1445641319 -0.534912 -0.389587 -0.433960 0.611450 1445641319 -0.534912 -0.389587 -0.433960 0.611450 1445641319 -0.534912 -0.389587 -0.433960 0.611450 1445641319 -0.538635 -0.384644 -0.439697 0.607178 1445641319 -0.538635 -0.384644 -0.439697 0.607178 1445641319 -0.538635 -0.384644 -0.439697 0.607178 1445641319 -0.538635 -0.384644 -0.439697 0.607178 1445641319 -0.538635 -0.384644 -0.439697 0.607178 1445641319 -0.538635 -0.384644 -0.439697 0.607178 1445641319 -0.540588 -0.381226 -0.443176 0.605042 1445641319 -0.540588 -0.381226 -0.443176 0.605042 1445641319 -0.540588 -0.381226 -0.443176 0.605042 1445641319 -0.540588 -0.381226 -0.443176 0.605042 1445641319 -0.540588 -0.381226 -0.443176 0.605042 1445641319 -0.540955 -0.379211 -0.443420 0.605774 1445641319 -0.540955 -0.379211 -0.443420 0.605774 1445641319 -0.540955 -0.379211 -0.443420 0.605774 1445641319 -0.540955 -0.379211 -0.443420 0.605774 1445641319 -0.540955 -0.379211 -0.443420 0.605774 1445641319 -0.540955 -0.379211 -0.443420 0.605774 1445641319 -0.540955 -0.379211 -0.443420 0.605774 1445641319 -0.539490 -0.379150 -0.438782 0.610474 1445641319 -0.539490 -0.379150 -0.438782 0.610474 1445641319 -0.539490 -0.379150 -0.438782 0.610474 1445641319 -0.539490 -0.379150 -0.438782 0.610474 1445641319 -0.539490 -0.379150 -0.438782 0.610474 1445641319 -0.539490 -0.379150 -0.438782 0.610474 1445641319 -0.539368 -0.375366 -0.434265 0.616089 1445641319 -0.539368 -0.375366 -0.434265 0.616089 1445641319 -0.539368 -0.375366 -0.434265 0.616089 1445641319 -0.539368 -0.375366 -0.434265 0.616089 1445641319 -0.539368 -0.375366 -0.434265 0.616089 1445641319 -0.539368 -0.375366 -0.434265 0.616089 1445641319 -0.541016 -0.366699 -0.443665 0.613281 1445641319 -0.541016 -0.366699 -0.443665 0.613281 1445641319 -0.541016 -0.366699 -0.443665 0.613281 1445641319 -0.541016 -0.366699 -0.443665 0.613281 1445641319 -0.541016 -0.366699 -0.443665 0.613281 1445641319 -0.541016 -0.366699 -0.443665 0.613281 1445641319 -0.541016 -0.366699 -0.443665 0.613281 1445641319 -0.539490 -0.373108 -0.447937 0.607544 1445641319 -0.539490 -0.373108 -0.447937 0.607544 1445641319 -0.539490 -0.373108 -0.447937 0.607544 1445641319 -0.539490 -0.373108 -0.447937 0.607544 1445641319 -0.539490 -0.373108 -0.447937 0.607544 1445641319 -0.539490 -0.373108 -0.447937 0.607544 1445641319 -0.543884 -0.379150 -0.450073 0.598267 1445641319 -0.543884 -0.379150 -0.450073 0.598267 1445641319 -0.543884 -0.379150 -0.450073 0.598267 1445641319 -0.543884 -0.379150 -0.450073 0.598267 1445641319 -0.543884 -0.379150 -0.450073 0.598267 1445641319 -0.543884 -0.379150 -0.450073 0.598267 1445641319 -0.541321 -0.383057 -0.444214 0.602478 1445641319 -0.541321 -0.383057 -0.444214 0.602478 1445641319 -0.541321 -0.383057 -0.444214 0.602478 1445641319 -0.541321 -0.383057 -0.444214 0.602478 1445641319 -0.541321 -0.383057 -0.444214 0.602478 1445641319 -0.541321 -0.383057 -0.444214 0.602478 1445641319 -0.530334 -0.390259 -0.429626 0.617981 1445641319 -0.530334 -0.390259 -0.429626 0.617981 1445641319 -0.530334 -0.390259 -0.429626 0.617981 1445641319 -0.530334 -0.390259 -0.429626 0.617981 1445641319 -0.530334 -0.390259 -0.429626 0.617981 1445641319 -0.530334 -0.390259 -0.429626 0.617981 1445641319 -0.530334 -0.390259 -0.429626 0.617981 1445641319 -0.522949 -0.392273 -0.422241 0.628052 1445641319 -0.522949 -0.392273 -0.422241 0.628052 1445641319 -0.522949 -0.392273 -0.422241 0.628052 1445641319 -0.522949 -0.392273 -0.422241 0.628052 1445641319 -0.522949 -0.392273 -0.422241 0.628052 1445641319 -0.522949 -0.392273 -0.422241 0.628052 1445641319 -0.521729 -0.385132 -0.428955 0.628906 1445641319 -0.521729 -0.385132 -0.428955 0.628906 1445641319 -0.521729 -0.385132 -0.428955 0.628906 1445641319 -0.521729 -0.385132 -0.428955 0.628906 1445641319 -0.521729 -0.385132 -0.428955 0.628906 1445641319 -0.521729 -0.385132 -0.428955 0.628906 1445641319 -0.516968 -0.383301 -0.431946 0.631897 1445641319 -0.516968 -0.383301 -0.431946 0.631897 1445641319 -0.516968 -0.383301 -0.431946 0.631897 1445641319 -0.516968 -0.383301 -0.431946 0.631897 1445641319 -0.516968 -0.383301 -0.431946 0.631897 1445641319 -0.516968 -0.383301 -0.431946 0.631897 1445641319 -0.519104 -0.382019 -0.431641 0.631165 1445641319 -0.519104 -0.382019 -0.431641 0.631165 1445641319 -0.519104 -0.382019 -0.431641 0.631165 1445641319 -0.519104 -0.382019 -0.431641 0.631165 1445641320 -0.519104 -0.382019 -0.431641 0.631165 1445641320 -0.525208 -0.375122 -0.438721 0.625244 1445641320 -0.525208 -0.375122 -0.438721 0.625244 1445641320 -0.525208 -0.375122 -0.438721 0.625244 1445641320 -0.525208 -0.375122 -0.438721 0.625244 1445641320 -0.525208 -0.375122 -0.438721 0.625244 1445641320 -0.525208 -0.375122 -0.438721 0.625244 1445641320 -0.528748 -0.374023 -0.442871 0.620056 1445641320 -0.528748 -0.374023 -0.442871 0.620056 1445641320 -0.528748 -0.374023 -0.442871 0.620056 1445641320 -0.528748 -0.374023 -0.442871 0.620056 1445641320 -0.528748 -0.374023 -0.442871 0.620056 1445641320 -0.528748 -0.374023 -0.442871 0.620056 1445641320 -0.531616 -0.375305 -0.442688 0.616882 1445641320 -0.531616 -0.375305 -0.442688 0.616882 1445641320 -0.531616 -0.375305 -0.442688 0.616882 1445641320 -0.531616 -0.375305 -0.442688 0.616882 1445641320 -0.531616 -0.375305 -0.442688 0.616882 1445641320 -0.531616 -0.375305 -0.442688 0.616882 1445641320 -0.531616 -0.375305 -0.442688 0.616882 1445641320 -0.533875 -0.379395 -0.435791 0.617432 1445641320 -0.533875 -0.379395 -0.435791 0.617432 1445641320 -0.533875 -0.379395 -0.435791 0.617432 1445641320 -0.533875 -0.379395 -0.435791 0.617432 1445641320 -0.533875 -0.379395 -0.435791 0.617432 1445641320 -0.533875 -0.379395 -0.435791 0.617432 1445641320 -0.539063 -0.375732 -0.432922 0.617126 1445641320 -0.539063 -0.375732 -0.432922 0.617126 1445641320 -0.539063 -0.375732 -0.432922 0.617126 1445641320 -0.539063 -0.375732 -0.432922 0.617126 1445641320 -0.539063 -0.375732 -0.432922 0.617126 1445641320 -0.539063 -0.375732 -0.432922 0.617126 1445641320 -0.545654 -0.365051 -0.442444 0.610962 1445641320 -0.545654 -0.365051 -0.442444 0.610962 1445641320 -0.545654 -0.365051 -0.442444 0.610962 1445641320 -0.545654 -0.365051 -0.442444 0.610962 1445641320 -0.545654 -0.365051 -0.442444 0.610962 1445641320 -0.548096 -0.364197 -0.452515 0.601868 1445641320 -0.548096 -0.364197 -0.452515 0.601868 1445641320 -0.548096 -0.364197 -0.452515 0.601868 1445641320 -0.548096 -0.364197 -0.452515 0.601868 1445641320 -0.548096 -0.364197 -0.452515 0.601868 1445641320 -0.548096 -0.364197 -0.452515 0.601868 1445641320 -0.552551 -0.373840 -0.455017 0.589844 1445641320 -0.552551 -0.373840 -0.455017 0.589844 1445641320 -0.552551 -0.373840 -0.455017 0.589844 1445641320 -0.552551 -0.373840 -0.455017 0.589844 1445641320 -0.552551 -0.373840 -0.455017 0.589844 1445641320 -0.553772 -0.376709 -0.454651 0.587097 1445641320 -0.553772 -0.376709 -0.454651 0.587097 1445641320 -0.553772 -0.376709 -0.454651 0.587097 1445641320 -0.553772 -0.376709 -0.454651 0.587097 1445641320 -0.542847 -0.384338 -0.441406 0.602295 1445641320 -0.542847 -0.384338 -0.441406 0.602295 1445641320 -0.542847 -0.384338 -0.441406 0.602295 1445641320 -0.542847 -0.384338 -0.441406 0.602295 1445641320 -0.542847 -0.384338 -0.441406 0.602295 1445641320 -0.542847 -0.384338 -0.441406 0.602295 1445641320 -0.528442 -0.393677 -0.425232 0.620483 1445641320 -0.528442 -0.393677 -0.425232 0.620483 1445641320 -0.528442 -0.393677 -0.425232 0.620483 1445641320 -0.528442 -0.393677 -0.425232 0.620483 1445641320 -0.528442 -0.393677 -0.425232 0.620483 1445641320 -0.528442 -0.393677 -0.425232 0.620483 1445641320 -0.528442 -0.393677 -0.425232 0.620483 1445641320 -0.524719 -0.391113 -0.424072 0.626038 1445641320 -0.524719 -0.391113 -0.424072 0.626038 1445641320 -0.524719 -0.391113 -0.424072 0.626038 1445641320 -0.524719 -0.391113 -0.424072 0.626038 1445641320 -0.524719 -0.391113 -0.424072 0.626038 1445641320 -0.524719 -0.391113 -0.424072 0.626038 1445641320 -0.523926 -0.379944 -0.434509 0.626404 1445641320 -0.523926 -0.379944 -0.434509 0.626404 1445641320 -0.523926 -0.379944 -0.434509 0.626404 1445641320 -0.523926 -0.379944 -0.434509 0.626404 1445641320 -0.523926 -0.379944 -0.434509 0.626404 1445641320 -0.523926 -0.379944 -0.434509 0.626404 1445641320 -0.519043 -0.375427 -0.437195 0.631287 1445641320 -0.519043 -0.375427 -0.437195 0.631287 1445641320 -0.519043 -0.375427 -0.437195 0.631287 1445641320 -0.519043 -0.375427 -0.437195 0.631287 1445641320 -0.519043 -0.375427 -0.437195 0.631287 1445641320 -0.519043 -0.375427 -0.437195 0.631287 1445641320 -0.521973 -0.372253 -0.437256 0.630737 1445641320 -0.521973 -0.372253 -0.437256 0.630737 1445641320 -0.521973 -0.372253 -0.437256 0.630737 1445641320 -0.521973 -0.372253 -0.437256 0.630737 1445641320 -0.521973 -0.372253 -0.437256 0.630737 1445641320 -0.521973 -0.372253 -0.437256 0.630737 1445641320 -0.529297 -0.366943 -0.444580 0.622559 1445641320 -0.529297 -0.366943 -0.444580 0.622559 1445641320 -0.529297 -0.366943 -0.444580 0.622559 1445641320 -0.529297 -0.366943 -0.444580 0.622559 1445641320 -0.529297 -0.366943 -0.444580 0.622559 1445641320 -0.529297 -0.366943 -0.444580 0.622559 1445641320 -0.536316 -0.364868 -0.451050 0.613098 1445641320 -0.536316 -0.364868 -0.451050 0.613098 1445641320 -0.536316 -0.364868 -0.451050 0.613098 1445641320 -0.536316 -0.364868 -0.451050 0.613098 1445641320 -0.541382 -0.367737 -0.449890 0.607727 1445641320 -0.541382 -0.367737 -0.449890 0.607727 1445641320 -0.541382 -0.367737 -0.449890 0.607727 1445641320 -0.541382 -0.367737 -0.449890 0.607727 1445641321 -0.541382 -0.367737 -0.449890 0.607727 1445641321 -0.541382 -0.367737 -0.449890 0.607727 1445641321 -0.541382 -0.367737 -0.449890 0.607727 1445641321 -0.547791 -0.367737 -0.446777 0.604248 1445641321 -0.547791 -0.367737 -0.446777 0.604248 1445641321 -0.547791 -0.367737 -0.446777 0.604248 1445641321 -0.547791 -0.367737 -0.446777 0.604248 1445641321 -0.547791 -0.367737 -0.446777 0.604248 1445641321 -0.547791 -0.367737 -0.446777 0.604248 1445641321 -0.553833 -0.362305 -0.447632 0.601318 1445641321 -0.553833 -0.362305 -0.447632 0.601318 1445641321 -0.553833 -0.362305 -0.447632 0.601318 1445641321 -0.553833 -0.362305 -0.447632 0.601318 1445641321 -0.553833 -0.362305 -0.447632 0.601318 1445641321 -0.553833 -0.362305 -0.447632 0.601318 1445641321 -0.558350 -0.357117 -0.453369 0.596008 1445641321 -0.558350 -0.357117 -0.453369 0.596008 1445641321 -0.558350 -0.357117 -0.453369 0.596008 1445641321 -0.558350 -0.357117 -0.453369 0.596008 1445641321 -0.558350 -0.357117 -0.453369 0.596008 1445641321 -0.558350 -0.357117 -0.453369 0.596008 1445641321 -0.558350 -0.357117 -0.453369 0.596008 1445641321 -0.562134 -0.356995 -0.460571 0.586914 1445641321 -0.562134 -0.356995 -0.460571 0.586914 1445641321 -0.562134 -0.356995 -0.460571 0.586914 1445641321 -0.562134 -0.356995 -0.460571 0.586914 1445641321 -0.562134 -0.356995 -0.460571 0.586914 1445641321 -0.564819 -0.359009 -0.466003 0.578796 1445641321 -0.564819 -0.359009 -0.466003 0.578796 1445641321 -0.564819 -0.359009 -0.466003 0.578796 1445641321 -0.564819 -0.359009 -0.466003 0.578796 1445641321 -0.564819 -0.359009 -0.466003 0.578796 1445641321 -0.564819 -0.359009 -0.466003 0.578796 1445641321 -0.559814 -0.366150 -0.459778 0.584106 1445641321 -0.559814 -0.366150 -0.459778 0.584106 1445641321 -0.559814 -0.366150 -0.459778 0.584106 1445641321 -0.559814 -0.366150 -0.459778 0.584106 1445641321 -0.559814 -0.366150 -0.459778 0.584106 1445641321 -0.559814 -0.366150 -0.459778 0.584106 1445641321 -0.546692 -0.377075 -0.442871 0.602356 1445641321 -0.546692 -0.377075 -0.442871 0.602356 1445641321 -0.546692 -0.377075 -0.442871 0.602356 1445641321 -0.546692 -0.377075 -0.442871 0.602356 1445641321 -0.546692 -0.377075 -0.442871 0.602356 1445641321 -0.546692 -0.377075 -0.442871 0.602356 1445641321 -0.546692 -0.377075 -0.442871 0.602356 1445641321 -0.531616 -0.389343 -0.422119 0.622620 1445641321 -0.531616 -0.389343 -0.422119 0.622620 1445641321 -0.531616 -0.389343 -0.422119 0.622620 1445641321 -0.531616 -0.389343 -0.422119 0.622620 1445641321 -0.531616 -0.389343 -0.422119 0.622620 1445641321 -0.526306 -0.387939 -0.417480 0.631042 1445641321 -0.526306 -0.387939 -0.417480 0.631042 1445641321 -0.526306 -0.387939 -0.417480 0.631042 1445641321 -0.526306 -0.387939 -0.417480 0.631042 1445641321 -0.526306 -0.387939 -0.417480 0.631042 1445641321 -0.526306 -0.387939 -0.417480 0.631042 1445641321 -0.526306 -0.387939 -0.417480 0.631042 1445641321 -0.525208 -0.376770 -0.425232 0.633606 1445641321 -0.525208 -0.376770 -0.425232 0.633606 1445641321 -0.525208 -0.376770 -0.425232 0.633606 1445641321 -0.525208 -0.376770 -0.425232 0.633606 1445641321 -0.525208 -0.376770 -0.425232 0.633606 1445641321 -0.520752 -0.369263 -0.431091 0.637695 1445641321 -0.520752 -0.369263 -0.431091 0.637695 1445641321 -0.520752 -0.369263 -0.431091 0.637695 1445641321 -0.520752 -0.369263 -0.431091 0.637695 1445641321 -0.520752 -0.369263 -0.431091 0.637695 1445641321 -0.520752 -0.369263 -0.431091 0.637695 1445641321 -0.520752 -0.369263 -0.431091 0.637695 1445641321 -0.516296 -0.366089 -0.434692 0.640686 1445641321 -0.516296 -0.366089 -0.434692 0.640686 1445641321 -0.516296 -0.366089 -0.434692 0.640686 1445641321 -0.516296 -0.366089 -0.434692 0.640686 1445641321 -0.516296 -0.366089 -0.434692 0.640686 1445641321 -0.516296 -0.366089 -0.434692 0.640686 1445641321 -0.516296 -0.366089 -0.434692 0.640686 1445641321 -0.520813 -0.363586 -0.437622 0.636475 1445641321 -0.520813 -0.363586 -0.437622 0.636475 1445641321 -0.520813 -0.363586 -0.437622 0.636475 1445641321 -0.520813 -0.363586 -0.437622 0.636475 1445641321 -0.520813 -0.363586 -0.437622 0.636475 1445641321 -0.520813 -0.363586 -0.437622 0.636475 1445641321 -0.529724 -0.357239 -0.446289 0.626587 1445641321 -0.529724 -0.357239 -0.446289 0.626587 1445641321 -0.529724 -0.357239 -0.446289 0.626587 1445641321 -0.529724 -0.357239 -0.446289 0.626587 1445641321 -0.529724 -0.357239 -0.446289 0.626587 1445641321 -0.529724 -0.357239 -0.446289 0.626587 1445641321 -0.533997 -0.359741 -0.448914 0.619629 1445641321 -0.533997 -0.359741 -0.448914 0.619629 1445641321 -0.533997 -0.359741 -0.448914 0.619629 1445641321 -0.533997 -0.359741 -0.448914 0.619629 1445641321 -0.533997 -0.359741 -0.448914 0.619629 1445641321 -0.536621 -0.371765 -0.441772 0.615356 1445641321 -0.536621 -0.371765 -0.441772 0.615356 1445641321 -0.536621 -0.371765 -0.441772 0.615356 1445641321 -0.536621 -0.371765 -0.441772 0.615356 1445641321 -0.536621 -0.371765 -0.441772 0.615356 1445641321 -0.536621 -0.371765 -0.441772 0.615356 1445641321 -0.536621 -0.371765 -0.441772 0.615356 1445641321 -0.542725 -0.379944 -0.434631 0.610107 1445641321 -0.542725 -0.379944 -0.434631 0.610107 1445641321 -0.542725 -0.379944 -0.434631 0.610107 1445641321 -0.542725 -0.379944 -0.434631 0.610107 1445641321 -0.542725 -0.379944 -0.434631 0.610107 1445641321 -0.551208 -0.377258 -0.432678 0.605530 1445641321 -0.551208 -0.377258 -0.432678 0.605530 1445641321 -0.551208 -0.377258 -0.432678 0.605530 1445641321 -0.551208 -0.377258 -0.432678 0.605530 1445641322 -0.551208 -0.377258 -0.432678 0.605530 1445641322 -0.551208 -0.377258 -0.432678 0.605530 1445641322 -0.561401 -0.364868 -0.436096 0.601318 1445641322 -0.561401 -0.364868 -0.436096 0.601318 1445641322 -0.561401 -0.364868 -0.436096 0.601318 1445641322 -0.561401 -0.364868 -0.436096 0.601318 1445641322 -0.561401 -0.364868 -0.436096 0.601318 1445641322 -0.561401 -0.364868 -0.436096 0.601318 1445641322 -0.571960 -0.348755 -0.449829 0.590698 1445641322 -0.571960 -0.348755 -0.449829 0.590698 1445641322 -0.571960 -0.348755 -0.449829 0.590698 1445641322 -0.571960 -0.348755 -0.449829 0.590698 1445641322 -0.571960 -0.348755 -0.449829 0.590698 1445641322 -0.571960 -0.348755 -0.449829 0.590698 1445641322 -0.571960 -0.348755 -0.449829 0.590698 1445641322 -0.576538 -0.346924 -0.459961 0.579407 1445641322 -0.576538 -0.346924 -0.459961 0.579407 1445641322 -0.576538 -0.346924 -0.459961 0.579407 1445641322 -0.576538 -0.346924 -0.459961 0.579407 1445641322 -0.576538 -0.346924 -0.459961 0.579407 1445641322 -0.576538 -0.346924 -0.459961 0.579407 1445641322 -0.566528 -0.375732 -0.448730 0.580139 1445641322 -0.566528 -0.375732 -0.448730 0.580139 1445641322 -0.566528 -0.375732 -0.448730 0.580139 1445641322 -0.566528 -0.375732 -0.448730 0.580139 1445641322 -0.566528 -0.375732 -0.448730 0.580139 1445641322 -0.566528 -0.375732 -0.448730 0.580139 1445641322 -0.554260 -0.405090 -0.428162 0.587708 1445641322 -0.554260 -0.405090 -0.428162 0.587708 1445641322 -0.554260 -0.405090 -0.428162 0.587708 1445641322 -0.554260 -0.405090 -0.428162 0.587708 1445641322 -0.554260 -0.405090 -0.428162 0.587708 1445641322 -0.549744 -0.400269 -0.426270 0.596619 1445641322 -0.549744 -0.400269 -0.426270 0.596619 1445641322 -0.549744 -0.400269 -0.426270 0.596619 1445641322 -0.549744 -0.400269 -0.426270 0.596619 1445641322 -0.549744 -0.400269 -0.426270 0.596619 1445641322 -0.549744 -0.400269 -0.426270 0.596619 1445641322 -0.549744 -0.400269 -0.426270 0.596619 1445641322 -0.534729 -0.403259 -0.408569 0.620117 1445641322 -0.534729 -0.403259 -0.408569 0.620117 1445641322 -0.534729 -0.403259 -0.408569 0.620117 1445641322 -0.534729 -0.403259 -0.408569 0.620117 1445641322 -0.534729 -0.403259 -0.408569 0.620117 1445641322 -0.534729 -0.403259 -0.408569 0.620117 1445641322 
-0.603088 0.271545 -0.744568 0.090515 1445641324 -0.603088 0.271545 -0.744568 0.090515 1445641324 -0.603088 0.271545 -0.744568 0.090515 1445641324 -0.603088 0.271545 -0.744568 0.090515 1445641324 -0.603088 0.271545 -0.744568 0.090515 1445641324 -0.582092 0.314514 -0.744934 0.085693 1445641324 -0.582092 0.314514 -0.744934 0.085693 1445641324 -0.582092 0.314514 -0.744934 0.085693 1445641324 -0.582092 0.314514 -0.744934 0.085693 1445641324 -0.582092 0.314514 -0.744934 0.085693 1445641324 -0.582092 0.314514 -0.744934 0.085693 1445641324 -0.552551 0.357361 -0.747498 0.091003 1445641324 -0.552551 0.357361 -0.747498 0.091003 1445641324 -0.552551 0.357361 -0.747498 0.091003 1445641324 -0.552551 0.357361 -0.747498 0.091003 1445641324 -0.552551 0.357361 -0.747498 0.091003 1445641324 -0.552551 0.357361 -0.747498 0.091003 1445641324 -0.500061 0.403320 -0.758301 0.110779 1445641324 -0.500061 0.403320 -0.758301 0.110779 1445641324 -0.500061 0.403320 -0.758301 0.110779 1445641324 -0.500061 0.403320 -0.758301 0.110779 1445641324 -0.500061 0.403320 -0.758301 0.110779 1445641324 -0.500061 0.403320 -0.758301 0.110779 1445641324 -0.407104 0.451416 -0.777588 0.160828 1445641324 -0.407104 0.451416 -0.777588 0.160828 1445641324 -0.407104 0.451416 -0.777588 0.160828 1445641324 -0.407104 0.451416 -0.777588 0.160828 1445641324 -0.407104 0.451416 -0.777588 0.160828 1445641324 -0.407104 0.451416 -0.777588 0.160828 1445641324 -0.407104 0.451416 -0.777588 0.160828 1445641324 -0.268677 0.489746 -0.793396 0.241943 1445641324 -0.268677 0.489746 -0.793396 0.241943 1445641324 -0.268677 0.489746 -0.793396 0.241943 1445641324 -0.268677 0.489746 -0.793396 0.241943 1445641324 -0.268677 0.489746 -0.793396 0.241943 1445641324 -0.268677 0.489746 -0.793396 0.241943 1445641324 -0.129089 0.491516 -0.787598 0.348511 1445641324 -0.129089 0.491516 -0.787598 0.348511 1445641324 -0.129089 0.491516 -0.787598 0.348511 1445641324 -0.129089 0.491516 -0.787598 0.348511 1445641324 -0.129089 0.491516 -0.787598 0.348511 1445641324 -0.129089 0.491516 -0.787598 0.348511 1445641324 -0.042480 0.473267 -0.744995 0.468262 1445641324 -0.042480 0.473267 -0.744995 0.468262 1445641324 -0.042480 0.473267 -0.744995 0.468262 1445641324 -0.042480 0.473267 -0.744995 0.468262 1445641324 -0.042480 0.473267 -0.744995 0.468262 1445641324 -0.042480 0.473267 -0.744995 0.468262 1445641324 -0.042480 0.473267 -0.744995 0.468262 1445641324 0.009277 0.465149 -0.711487 0.526611 1445641324 0.009277 0.465149 -0.711487 0.526611 1445641324 0.009277 0.465149 -0.711487 0.526611 1445641324 0.009277 0.465149 -0.711487 0.526611 1445641324 0.009277 0.465149 -0.711487 0.526611 1445641324 0.009277 0.465149 -0.711487 0.526611 1445641324 -0.002380 0.461548 -0.713745 0.526855 1445641324 -0.002380 0.461548 -0.713745 0.526855 1445641324 -0.002380 0.461548 -0.713745 0.526855 1445641324 -0.002380 0.461548 -0.713745 0.526855 1445641324 -0.002380 0.461548 -0.713745 0.526855 1445641324 -0.002380 0.461548 -0.713745 0.526855 1445641324 -0.081116 0.461060 -0.736145 0.488831 1445641324 -0.081116 0.461060 -0.736145 0.488831 1445641324 -0.081116 0.461060 -0.736145 0.488831 1445641324 -0.081116 0.461060 -0.736145 0.488831 1445641324 -0.081116 0.461060 -0.736145 0.488831 1445641324 -0.081116 0.461060 -0.736145 0.488831 1445641324 -0.216431 0.448975 -0.759216 0.418518 1445641324 -0.216431 0.448975 -0.759216 0.418518 1445641324 -0.216431 0.448975 -0.759216 0.418518 1445641324 -0.216431 0.448975 -0.759216 0.418518 1445641324 -0.216431 0.448975 -0.759216 0.418518 1445641324 -0.216431 0.448975 -0.759216 0.418518 1445641324 -0.216431 0.448975 -0.759216 0.418518 1445641324 -0.368896 0.422668 -0.778748 0.280823 1445641324 -0.368896 0.422668 -0.778748 0.280823 1445641324 -0.368896 0.422668 -0.778748 0.280823 1445641324 -0.368896 0.422668 -0.778748 0.280823 1445641324 -0.368896 0.422668 -0.778748 0.280823 1445641324 -0.368896 0.422668 -0.778748 0.280823 1445641324 -0.499390 0.390381 -0.762878 0.127625 1445641324 -0.499390 0.390381 -0.762878 0.127625 1445641324 -0.499390 0.390381 -0.762878 0.127625 1445641324 -0.499390 0.390381 -0.762878 0.127625 1445641324 -0.499390 0.390381 -0.762878 0.127625 1445641324 -0.499390 0.390381 -0.762878 0.127625 1445641324 -0.499390 0.390381 -0.762878 0.127625 1445641324 -0.613159 0.304626 -0.722168 0.098938 1445641324 -0.613159 0.304626 -0.722168 0.098938 1445641324 -0.613159 0.304626 -0.722168 0.098938 1445641324 -0.613159 0.304626 -0.722168 0.098938 1445641324 -0.613159 0.304626 -0.722168 0.098938 1445641324 -0.613159 0.304626 -0.722168 0.098938 1445641324 -0.642761 0.283630 -0.710327 0.043396 1445641324 -0.642761 0.283630 -0.710327 0.043396 1445641325 -0.642761 0.283630 -0.710327 0.043396 1445641325 -0.642761 0.283630 -0.710327 0.043396 1445641325 -0.642761 0.283630 -0.710327 0.043396 1445641325 -0.632202 0.288208 -0.717468 0.050720 1445641325 -0.632202 0.288208 -0.717468 0.050720 1445641325 -0.632202 0.288208 -0.717468 0.050720 1445641325 -0.632202 0.288208 -0.717468 0.050720 1445641325 -0.632202 0.288208 -0.717468 0.050720 1445641325 -0.632202 0.288208 -0.717468 0.050720 1445641325 -0.632202 0.288208 -0.717468 0.050720 1445641325 -0.581726 0.320618 -0.743835 0.074402 1445641325 -0.581726 0.320618 -0.743835 0.074402 1445641325 -0.581726 0.320618 -0.743835 0.074402 1445641325 -0.581726 0.320618 -0.743835 0.074402 1445641325 -0.581726 0.320618 -0.743835 0.074402 1445641325 -0.581726 0.320618 -0.743835 0.074402 1445641325 -0.496826 0.360840 -0.777710 0.134827 1445641325 -0.496826 0.360840 -0.777710 0.134827 1445641325 -0.496826 0.360840 -0.777710 0.134827 1445641325 -0.496826 0.360840 -0.777710 0.134827 1445641325 -0.496826 0.360840 -0.777710 0.134827 1445641325 -0.496826 0.360840 -0.777710 0.134827 1445641325 -0.370972 0.393250 -0.810303 0.226318 1445641325 -0.370972 0.393250 -0.810303 0.226318 1445641325 -0.370972 0.393250 -0.810303 0.226318 1445641325 -0.370972 0.393250 -0.810303 0.226318 1445641325 -0.370972 0.393250 -0.810303 0.226318 1445641325 -0.370972 0.393250 -0.810303 0.226318 1445641325 -0.235413 0.407166 -0.817810 0.331604 1445641325 -0.235413 0.407166 -0.817810 0.331604 1445641325 -0.235413 0.407166 -0.817810 0.331604 1445641325 -0.235413 0.407166 -0.817810 0.331604 1445641325 -0.235413 0.407166 -0.817810 0.331604 1445641325 -0.235413 0.407166 -0.817810 0.331604 1445641325 -0.116333 0.409363 -0.793579 0.434875 1445641325 -0.116333 0.409363 -0.793579 0.434875 1445641325 -0.116333 0.409363 -0.793579 0.434875 1445641325 -0.116333 0.409363 -0.793579 0.434875 1445641325 -0.116333 0.409363 -0.793579 0.434875 1445641325 -0.116333 0.409363 -0.793579 0.434875 1445641325 -0.049438 0.405334 -0.739807 0.534790 1445641325 -0.049438 0.405334 -0.739807 0.534790 1445641325 -0.049438 0.405334 -0.739807 0.534790 1445641325 -0.049438 0.405334 -0.739807 0.534790 1445641325 -0.049438 0.405334 -0.739807 0.534790 1445641325 -0.049438 0.405334 -0.739807 0.534790 1445641325 -0.049438 0.405334 -0.739807 0.534790 1445641325 -0.025452 0.406128 -0.715454 0.567871 1445641325 -0.025452 0.406128 -0.715454 0.567871 1445641325 -0.025452 0.406128 -0.715454 0.567871 1445641325 -0.025452 0.406128 -0.715454 0.567871 1445641325 -0.025452 0.406128 -0.715454 0.567871 1445641325 -0.025452 0.406128 -0.715454 0.567871 1445641325 -0.059204 0.403015 -0.735901 0.540833 1445641325 -0.059204 0.403015 -0.735901 0.540833 1445641325 -0.059204 0.403015 -0.735901 0.540833 1445641325 -0.059204 0.403015 -0.735901 0.540833 1445641325 -0.059204 0.403015 -0.735901 0.540833 1445641325 -0.059204 0.403015 -0.735901 0.540833 1445641325 -0.153748 0.397278 -0.767090 0.479736 1445641325 -0.153748 0.397278 -0.767090 0.479736 1445641325 -0.153748 0.397278 -0.767090 0.479736 1445641325 -0.153748 0.397278 -0.767090 0.479736 1445641325 -0.153748 0.397278 -0.767090 0.479736 1445641325 -0.153748 0.397278 -0.767090 0.479736 1445641325 -0.293640 0.385559 -0.788269 0.379211 1445641325 -0.293640 0.385559 -0.788269 0.379211 1445641325 -0.293640 0.385559 -0.788269 0.379211 1445641325 -0.293640 0.385559 -0.788269 0.379211 1445641325 -0.293640 0.385559 -0.788269 0.379211 1445641325 -0.293640 0.385559 -0.788269 0.379211 1445641325 -0.293640 0.385559 -0.788269 0.379211 1445641325 -0.454468 0.362976 -0.780029 0.230835 1445641325 -0.454468 0.362976 -0.780029 0.230835 1445641325 -0.454468 0.362976 -0.780029 0.230835 1445641325 -0.454468 0.362976 -0.780029 0.230835 1445641325 -0.454468 0.362976 -0.780029 0.230835 1445641325 -0.454468 0.362976 -0.780029 0.230835 1445641325 -0.599976 0.321411 -0.725708 0.100342 1445641325 -0.599976 0.321411 -0.725708 0.100342 1445641325 -0.599976 0.321411 -0.725708 0.100342 1445641325 -0.599976 0.321411 -0.725708 0.100342 1445641325 -0.599976 0.321411 -0.725708 0.100342 1445641325 -0.599976 0.321411 -0.725708 0.100342 1445641325 -0.685974 0.268799 -0.675354 0.033997 1445641325 -0.685974 0.268799 -0.675354 0.033997 1445641325 -0.685974 0.268799 -0.675354 0.033997 1445641325 -0.685974 0.268799 -0.675354 0.033997 1445641325 -0.685974 0.268799 -0.675354 0.033997 1445641325 -0.685974 0.268799 -0.675354 0.033997 1445641325 -0.687561 0.287476 -0.666748 0.010010 1445641325 -0.687561 0.287476 -0.666748 0.010010 1445641325 -0.687561 0.287476 -0.666748 0.010010 1445641325 -0.687561 0.287476 -0.666748 0.010010 1445641325 -0.687561 0.287476 -0.666748 0.010010 1445641325 -0.687561 0.287476 -0.666748 0.010010 1445641325 -0.687561 0.287476 -0.666748 0.010010 1445641325 -0.652954 0.308167 -0.691040 0.034790 1445641325 -0.652954 0.308167 -0.691040 0.034790 1445641325 -0.652954 0.308167 -0.691040 0.034790 1445641325 -0.652954 0.308167 -0.691040 0.034790 1445641325 -0.652954 0.308167 -0.691040 0.034790 1445641325 -0.652954 0.308167 -0.691040 0.034790 1445641325 -0.579956 0.359558 -0.728210 0.063965 1445641325 -0.579956 0.359558 -0.728210 0.063965 1445641325 -0.579956 0.359558 -0.728210 0.063965 1445641325 -0.579956 0.359558 -0.728210 0.063965 1445641325 -0.579956 0.359558 -0.728210 0.063965 1445641325 -0.579956 0.359558 -0.728210 0.063965 1445641325 -0.475464 0.401001 -0.770203 0.141174 1445641325 -0.475464 0.401001 -0.770203 0.141174 1445641325 -0.475464 0.401001 -0.770203 0.141174 1445641326 -0.475464 0.401001 -0.770203 0.141174 1445641326 -0.475464 0.401001 -0.770203 0.141174 1445641326 -0.475464 0.401001 -0.770203 0.141174 1445641326 -0.475464 0.401001 -0.770203 0.141174 1445641326 -0.336182 0.426208 -0.804688 0.240601 1445641326 -0.336182 0.426208 -0.804688 0.240601 1445641326 -0.336182 0.426208 -0.804688 0.240601 1445641326 -0.336182 0.426208 -0.804688 0.240601 1445641326 -0.336182 0.426208 -0.804688 0.240601 1445641326 -0.336182 0.426208 -0.804688 0.240601 1445641326 -0.224670 0.427979 -0.799683 0.356140 1445641326 -0.224670 0.427979 -0.799683 0.356140 1445641326 -0.224670 0.427979 -0.799683 0.356140 1445641326 -0.224670 0.427979 -0.799683 0.356140 1445641326 -0.224670 0.427979 -0.799683 0.356140 1445641326 -0.224670 0.427979 -0.799683 0.356140 1445641326 -0.150452 0.426514 -0.774475 0.442322 1445641326 -0.150452 0.426514 -0.774475 0.442322 1445641326 -0.150452 0.426514 -0.774475 0.442322 1445641326 -0.150452 0.426514 -0.774475 0.442322 1445641326 -0.150452 0.426514 -0.774475 0.442322 1445641326 -0.150452 0.426514 -0.774475 0.442322 1445641326 -0.121094 0.425537 -0.751587 0.489258 1445641326 -0.121094 0.425537 -0.751587 0.489258 1445641326 -0.121094 0.425537 -0.751587 0.489258 1445641326 -0.121094 0.425537 -0.751587 0.489258 1445641326 -0.121094 0.425537 -0.751587 0.489258 1445641326 -0.121094 0.425537 -0.751587 0.489258 1445641326 -0.121094 0.425537 -0.751587 0.489258 1445641326 -0.140198 0.427917 -0.751526 0.482056 1445641326 -0.140198 0.427917 -0.751526 0.482056 1445641326 -0.140198 0.427917 -0.751526 0.482056 1445641326 -0.140198 0.427917 -0.751526 0.482056 1445641326 -0.140198 0.427917 -0.751526 0.482056 1445641326 -0.140198 0.427917 -0.751526 0.482056 1445641326 -0.213989 0.428406 -0.758789 0.441528 1445641326 -0.213989 0.428406 -0.758789 0.441528 1445641326 -0.213989 0.428406 -0.758789 0.441528 1445641326 -0.213989 0.428406 -0.758789 0.441528 1445641326 -0.213989 0.428406 -0.758789 0.441528 1445641326 -0.213989 0.428406 -0.758789 0.441528 1445641326 -0.213989 0.428406 -0.758789 0.441528 1445641326 -0.318115 0.421326 -0.773621 0.350403 1445641326 -0.318115 0.421326 -0.773621 0.350403 1445641326 -0.318115 0.421326 -0.773621 0.350403 1445641326 -0.318115 0.421326 -0.773621 0.350403 1445641326 -0.318115 0.421326 -0.773621 0.350403 1445641326 -0.318115 0.421326 -0.773621 0.350403 1445641326 -0.453064 0.390320 -0.763916 0.242676 1445641326 -0.453064 0.390320 -0.763916 0.242676 1445641326 -0.453064 0.390320 -0.763916 0.242676 1445641326 -0.453064 0.390320 -0.763916 0.242676 1445641326 -0.453064 0.390320 -0.763916 0.242676 1445641326 -0.453064 0.390320 -0.763916 0.242676 1445641326 -0.453064 0.390320 -0.763916 0.242676 1445641326 -0.574890 0.341003 -0.734314 0.118469 1445641326 -0.574890 0.341003 -0.734314 0.118469 1445641326 -0.574890 0.341003 -0.734314 0.118469 1445641326 -0.574890 0.341003 -0.734314 0.118469 1445641326 -0.574890 0.341003 -0.734314 0.118469 1445641326 -0.574890 0.341003 -0.734314 0.118469 1445641326 -0.667175 0.270386 -0.691833 0.056641 1445641326 -0.667175 0.270386 -0.691833 0.056641 1445641326 -0.667175 0.270386 -0.691833 0.056641 1445641326 -0.667175 0.270386 -0.691833 0.056641 1445641326 -0.667175 0.270386 -0.691833 0.056641 1445641326 -0.667175 0.270386 -0.691833 0.056641 1445641326 -0.677246 0.269165 -0.684387 0.024292 1445641326 -0.677246 0.269165 -0.684387 0.024292 1445641326 -0.677246 0.269165 -0.684387 0.024292 1445641326 -0.677246 0.269165 -0.684387 0.024292 1445641326 -0.677246 0.269165 -0.684387 0.024292 1445641326 -0.677246 0.269165 -0.684387 0.024292 1445641326 -0.677246 0.269165 -0.684387 0.024292 1445641326 -0.637024 0.296143 -0.710510 0.042419 1445641326 -0.637024 0.296143 -0.710510 0.042419 1445641326 -0.637024 0.296143 -0.710510 0.042419 1445641326 -0.637024 0.296143 -0.710510 0.042419 1445641326 -0.637024 0.296143 -0.710510 0.042419 1445641326 -0.637024 0.296143 -0.710510 0.042419 1445641326 -0.557190 0.349243 -0.747864 0.091370 1445641326 -0.557190 0.349243 -0.747864 0.091370 1445641326 -0.557190 0.349243 -0.747864 0.091370 1445641326 -0.557190 0.349243 -0.747864 0.091370 1445641326 -0.557190 0.349243 -0.747864 0.091370 1445641326 -0.557190 0.349243 -0.747864 0.091370 1445641326 -0.434937 0.398560 -0.786316 0.183655 1445641326 -0.434937 0.398560 -0.786316 0.183655 1445641326 -0.434937 0.398560 -0.786316 0.183655 1445641326 -0.434937 0.398560 -0.786316 0.183655 1445641326 -0.434937 0.398560 -0.786316 0.183655 1445641326 -0.434937 0.398560 -0.786316 0.183655 1445641326 -0.434937 0.398560 -0.786316 0.183655 1445641326 -0.302734 0.423950 -0.799744 0.298401 1445641326 -0.302734 0.423950 -0.799744 0.298401 1445641326 -0.302734 0.423950 -0.799744 0.298401 1445641326 -0.302734 0.423950 -0.799744 0.298401 1445641326 -0.302734 0.423950 -0.799744 0.298401 1445641326 -0.302734 0.423950 -0.799744 0.298401 1445641326 -0.192200 0.433105 -0.782104 0.404724 1445641326 -0.192200 0.433105 -0.782104 0.404724 1445641326 -0.192200 0.433105 -0.782104 0.404724 1445641326 -0.192200 0.433105 -0.782104 0.404724 1445641326 -0.192200 0.433105 -0.782104 0.404724 1445641326 -0.192200 0.433105 -0.782104 0.404724 1445641326 -0.122498 0.434326 -0.743896 0.492920 1445641326 -0.122498 0.434326 -0.743896 0.492920 1445641326 -0.122498 0.434326 -0.743896 0.492920 1445641326 -0.122498 0.434326 -0.743896 0.492920 1445641326 -0.122498 0.434326 -0.743896 0.492920 1445641326 -0.122498 0.434326 -0.743896 0.492920 1445641326 -0.096252 0.431946 -0.720703 0.533569 1445641326 -0.096252 0.431946 -0.720703 0.533569 1445641326 -0.096252 0.431946 -0.720703 0.533569 1445641326 -0.096252 0.431946 -0.720703 0.533569 1445641327 -0.096252 0.431946 -0.720703 0.533569 1445641327 -0.096252 0.431946 -0.720703 0.533569 1445641327 -0.120728 0.427673 -0.729553 0.519836 1445641327 -0.120728 0.427673 -0.729553 0.519836 1445641327 -0.120728 0.427673 -0.729553 0.519836 1445641327 -0.120728 0.427673 -0.729553 0.519836 1445641327 -0.120728 0.427673 -0.729553 0.519836 1445641327 -0.120728 0.427673 -0.729553 0.519836 1445641327 -0.120728 0.427673 -0.729553 0.519836 1445641327 -0.201355 0.421692 -0.753723 0.462097 1445641327 -0.201355 0.421692 -0.753723 0.462097 1445641327 -0.201355 0.421692 -0.753723 0.462097 1445641327 -0.201355 0.421692 -0.753723 0.462097 1445641327 -0.201355 0.421692 -0.753723 0.462097 1445641327 -0.201355 0.421692 -0.753723 0.462097 1445641327 -0.333740 0.403137 -0.768616 0.367920 1445641327 -0.333740 0.403137 -0.768616 0.367920 1445641327 -0.333740 0.403137 -0.768616 0.367920 1445641327 -0.333740 0.403137 -0.768616 0.367920 1445641327 -0.333740 0.403137 -0.768616 0.367920 1445641327 -0.480835 0.374817 -0.766724 0.201111 1445641327 -0.480835 0.374817 -0.766724 0.201111 1445641327 -0.480835 0.374817 -0.766724 0.201111 1445641327 -0.480835 0.374817 -0.766724 0.201111 1445641327 -0.480835 0.374817 -0.766724 0.201111 1445641327 -0.480835 0.374817 -0.766724 0.201111 1445641327 -0.480835 0.374817 -0.766724 0.201111 1445641327 -0.615173 0.314636 -0.719543 0.070129 1445641327 -0.615173 0.314636 -0.719543 0.070129 1445641327 -0.615173 0.314636 -0.719543 0.070129 1445641327 -0.615173 0.314636 -0.719543 0.070129 1445641327 -0.615173 0.314636 -0.719543 0.070129 1445641327 -0.615173 0.314636 -0.719543 0.070129 1445641327 -0.694763 0.245483 -0.675903 0.016174 1445641327 -0.694763 0.245483 -0.675903 0.016174 1445641327 -0.694763 0.245483 -0.675903 0.016174 1445641327 -0.694763 0.245483 -0.675903 0.016174 1445641327 -0.694763 0.245483 -0.675903 0.016174 1445641327 -0.694763 0.245483 -0.675903 0.016174 1445641327 -0.690491 0.267639 -0.671997 -0.009033 1445641327 -0.690491 0.267639 -0.671997 -0.009033 1445641327 -0.690491 0.267639 -0.671997 -0.009033 1445641327 -0.690491 0.267639 -0.671997 -0.009033 1445641327 -0.690491 0.267639 -0.671997 -0.009033 1445641327 -0.690491 0.267639 -0.671997 -0.009033 1445641327 -0.657593 0.297913 -0.691650 0.022156 1445641327 -0.657593 0.297913 -0.691650 0.022156 1445641327 -0.657593 0.297913 -0.691650 0.022156 1445641327 -0.657593 0.297913 -0.691650 0.022156 1445641327 -0.657593 0.297913 -0.691650 0.022156 1445641327 -0.657593 0.297913 -0.691650 0.022156 1445641327 -0.657593 0.297913 -0.691650 0.022156 1445641327 -0.606384 0.346008 -0.713013 0.065308 1445641327 -0.606384 0.346008 -0.713013 0.065308 1445641327 -0.606384 0.346008 -0.713013 0.065308 1445641327 -0.606384 0.346008 -0.713013 0.065308 1445641327 -0.606384 0.346008 -0.713013 0.065308 1445641327 -0.606384 0.346008 -0.713013 0.065308 1445641327 -0.527588 0.403259 -0.737854 0.120850 1445641327 -0.527588 0.403259 -0.737854 0.120850 1445641327 -0.527588 0.403259 -0.737854 0.120850 1445641327 -0.527588 0.403259 -0.737854 0.120850 1445641327 -0.527588 0.403259 -0.737854 0.120850 1445641327 -0.527588 0.403259 -0.737854 0.120850 1445641327 -0.416443 0.449951 -0.761902 0.208862 1445641327 -0.416443 0.449951 -0.761902 0.208862 1445641327 -0.416443 0.449951 -0.761902 0.208862 1445641327 -0.416443 0.449951 -0.761902 0.208862 1445641327 -0.416443 0.449951 -0.761902 0.208862 1445641327 -0.416443 0.449951 -0.761902 0.208862 1445641327 -0.416443 0.449951 -0.761902 0.208862 1445641327 -0.297485 0.471680 -0.766113 0.319580 1445641327 -0.297485 0.471680 -0.766113 0.319580 1445641327 -0.297485 0.471680 -0.766113 0.319580 1445641327 -0.297485 0.471680 -0.766113 0.319580 1445641327 -0.297485 0.471680 -0.766113 0.319580 1445641327 -0.297485 0.471680 -0.766113 0.319580 1445641327 -0.217773 0.468506 -0.732910 0.442688 1445641327 -0.217773 0.468506 -0.732910 0.442688 1445641327 -0.217773 0.468506 -0.732910 0.442688 1445641327 -0.217773 0.468506 -0.732910 0.442688 1445641327 -0.217773 0.468506 -0.732910 0.442688 1445641327 -0.217773 0.468506 -0.732910 0.442688 1445641327 -0.174500 0.461548 -0.692444 0.526306 1445641327 -0.174500 0.461548 -0.692444 0.526306 1445641327 -0.174500 0.461548 -0.692444 0.526306 1445641327 -0.174500 0.461548 -0.692444 0.526306 1445641327 -0.174500 0.461548 -0.692444 0.526306 1445641327 -0.174500 0.461548 -0.692444 0.526306 1445641327 -0.174500 0.461548 -0.692444 0.526306 1445641327 -0.155640 0.461487 -0.691895 0.532959 1445641327 -0.155640 0.461487 -0.691895 0.532959 1445641327 -0.155640 0.461487 -0.691895 0.532959 1445641327 -0.155640 0.461487 -0.691895 0.532959 1445641327 -0.155640 0.461487 -0.691895 0.532959 1445641327 -0.155640 0.461487 -0.691895 0.532959 1445641327 -0.195007 0.455688 -0.707092 0.504272 1445641327 -0.195007 0.455688 -0.707092 0.504272 1445641327 -0.195007 0.455688 -0.707092 0.504272 1445641327 -0.195007 0.455688 -0.707092 0.504272 1445641327 -0.195007 0.455688 -0.707092 0.504272 1445641327 -0.195007 0.455688 -0.707092 0.504272 1445641327 -0.282471 0.441345 -0.734131 0.431824 1445641327 -0.282471 0.441345 -0.734131 0.431824 1445641327 -0.282471 0.441345 -0.734131 0.431824 1445641327 -0.282471 0.441345 -0.734131 0.431824 1445641327 -0.282471 0.441345 -0.734131 0.431824 1445641327 -0.282471 0.441345 -0.734131 0.431824 1445641327 -0.410339 0.406860 -0.752197 0.316772 1445641327 -0.410339 0.406860 -0.752197 0.316772 1445641327 -0.410339 0.406860 -0.752197 0.316772 1445641327 -0.410339 0.406860 -0.752197 0.316772 1445641327 -0.410339 0.406860 -0.752197 0.316772 1445641328 -0.410339 0.406860 -0.752197 0.316772 1445641328 -0.410339 0.406860 -0.752197 0.316772 1445641328 -0.518555 0.379028 -0.753845 0.138733 1445641328 -0.518555 0.379028 -0.753845 0.138733 1445641328 -0.518555 0.379028 -0.753845 0.138733 1445641328 -0.518555 0.379028 -0.753845 0.138733 1445641328 -0.518555 0.379028 -0.753845 0.138733 1445641328 -0.518555 0.379028 -0.753845 0.138733 1445641328 -0.648071 0.290405 -0.699036 0.083801 1445641328 -0.648071 0.290405 -0.699036 0.083801 1445641328 -0.648071 0.290405 -0.699036 0.083801 1445641328 -0.648071 0.290405 -0.699036 0.083801 1445641328 -0.648071 0.290405 -0.699036 0.083801 1445641328 -0.648071 0.290405 -0.699036 0.083801 1445641328 -0.712158 0.237488 -0.660583 0.011475 1445641328 -0.712158 0.237488 -0.660583 0.011475 1445641328 -0.712158 0.237488 -0.660583 0.011475 1445641328 -0.712158 0.237488 -0.660583 0.011475 1445641328 -0.712158 0.237488 -0.660583 0.011475 1445641328 -0.712158 0.237488 -0.660583 0.011475 1445641328 -0.712158 0.237488 -0.660583 0.011475 1445641328 -0.722839 0.250610 -0.643677 -0.021790 1445641328 -0.722839 0.250610 -0.643677 -0.021790 1445641328 -0.722839 0.250610 -0.643677 -0.021790 1445641328 -0.722839 0.250610 -0.643677 -0.021790 1445641328 -0.722839 0.250610 -0.643677 -0.021790 1445641328 -0.719116 0.265198 -0.642029 -0.019653 1445641328 -0.719116 0.265198 -0.642029 -0.019653 1445641328 -0.719116 0.265198 -0.642029 -0.019653 1445641328 -0.719116 0.265198 -0.642029 -0.019653 1445641328 -0.719116 0.265198 -0.642029 -0.019653 1445641328 -0.719116 0.265198 -0.642029 -0.019653 1445641328 -0.713318 0.278564 -0.643127 -0.006104 1445641328 -0.713318 0.278564 -0.643127 -0.006104 1445641328 -0.713318 0.278564 -0.643127 -0.006104 1445641328 -0.713318 0.278564 -0.643127 -0.006104 1445641328 -0.713318 0.278564 -0.643127 -0.006104 1445641328 -0.713318 0.278564 -0.643127 -0.006104 1445641328 -0.713318 0.278564 -0.643127 -0.006104 1445641328 -0.696655 0.304443 -0.649597 0.008789 1445641328 -0.696655 0.304443 -0.649597 0.008789 1445641328 -0.696655 0.304443 -0.649597 0.008789 1445641328 -0.696655 0.304443 -0.649597 0.008789 1445641328 -0.696655 0.304443 -0.649597 0.008789 1445641328 -0.696655 0.304443 -0.649597 0.008789 1445641328 -0.654358 0.344116 -0.672180 0.039673 1445641328 -0.654358 0.344116 -0.672180 0.039673 1445641328 -0.654358 0.344116 -0.672180 0.039673 1445641328 -0.654358 0.344116 -0.672180 0.039673 1445641328 -0.654358 0.344116 -0.672180 0.039673 1445641328 -0.579834 0.382324 -0.712463 0.100525 1445641328 -0.579834 0.382324 -0.712463 0.100525 1445641328 -0.579834 0.382324 -0.712463 0.100525 1445641328 -0.579834 0.382324 -0.712463 0.100525 1445641328 -0.579834 0.382324 -0.712463 0.100525 1445641328 -0.579834 0.382324 -0.712463 0.100525 1445641328 -0.579834 0.382324 -0.712463 0.100525 1445641328 -0.476196 0.409119 -0.754639 0.190735 1445641328 -0.476196 0.409119 -0.754639 0.190735 1445641328 -0.476196 0.409119 -0.754639 0.190735 1445641328 -0.476196 0.409119 -0.754639 0.190735 1445641328 -0.476196 0.409119 -0.754639 0.190735 1445641328 -0.476196 0.409119 -0.754639 0.190735 1445641328 -0.354553 0.427917 -0.782043 0.282166 1445641328 -0.354553 0.427917 -0.782043 0.282166 1445641328 -0.354553 0.427917 -0.782043 0.282166 1445641328 -0.354553 0.427917 -0.782043 0.282166 1445641328 -0.354553 0.427917 -0.782043 0.282166 1445641328 -0.354553 0.427917 -0.782043 0.282166 1445641328 -0.258484 0.431458 -0.774536 0.383667 1445641328 -0.258484 0.431458 -0.774536 0.383667 1445641328 -0.258484 0.431458 -0.774536 0.383667 1445641328 -0.258484 0.431458 -0.774536 0.383667 1445641328 -0.258484 0.431458 -0.774536 0.383667 1445641328 -0.258484 0.431458 -0.774536 0.383667 1445641328 -0.197144 0.431458 -0.755005 0.452759 1445641328 -0.197144 0.431458 -0.755005 0.452759 1445641328 -0.197144 0.431458 -0.755005 0.452759 1445641328 -0.197144 0.431458 -0.755005 0.452759 1445641328 -0.197144 0.431458 -0.755005 0.452759 1445641328 -0.197144 0.431458 -0.755005 0.452759 1445641328 -0.188416 0.427002 -0.752502 0.464661 1445641328 -0.188416 0.427002 -0.752502 0.464661 1445641328 -0.188416 0.427002 -0.752502 0.464661 1445641328 -0.188416 0.427002 -0.752502 0.464661 1445641328 -0.188416 0.427002 -0.752502 0.464661 1445641328 -0.188416 0.427002 -0.752502 0.464661 1445641328 -0.248169 0.417603 -0.761353 0.429321 1445641328 -0.248169 0.417603 -0.761353 0.429321 1445641328 -0.248169 0.417603 -0.761353 0.429321 1445641328 -0.248169 0.417603 -0.761353 0.429321 1445641328 -0.248169 0.417603 -0.761353 0.429321 1445641328 -0.248169 0.417603 -0.761353 0.429321 1445641328 -0.248169 0.417603 -0.761353 0.429321 1445641328 -0.361328 0.398376 -0.766724 0.350525 1445641328 -0.361328 0.398376 -0.766724 0.350525 1445641328 -0.361328 0.398376 -0.766724 0.350525 1445641328 -0.361328 0.398376 -0.766724 0.350525 1445641328 -0.361328 0.398376 -0.766724 0.350525 1445641328 -0.361328 0.398376 -0.766724 0.350525 1445641328 -0.509094 0.361633 -0.748169 0.224304 1445641328 -0.509094 0.361633 -0.748169 0.224304 1445641328 -0.509094 0.361633 -0.748169 0.224304 1445641328 -0.509094 0.361633 -0.748169 0.224304 1445641328 -0.509094 0.361633 -0.748169 0.224304 1445641328 -0.509094 0.361633 -0.748169 0.224304 1445641328 -0.614502 0.357544 -0.702026 0.042236 1445641328 -0.614502 0.357544 -0.702026 0.042236 1445641328 -0.614502 0.357544 -0.702026 0.042236 1445641328 -0.614502 0.357544 -0.702026 0.042236 1445641328 -0.614502 0.357544 -0.702026 0.042236 1445641328 -0.614502 0.357544 -0.702026 0.042236 1445641329 -0.614502 0.357544 -0.702026 0.042236 1445641329 -0.712158 0.289795 -0.639404 0.010376 1445641329 -0.712158 0.289795 -0.639404 0.010376 1445641329 -0.712158 0.289795 -0.639404 0.010376 1445641329 -0.712158 0.289795 -0.639404 0.010376 1445641329 -0.712158 0.289795 -0.639404 0.010376 1445641329 -0.711548 0.312195 -0.628845 -0.029480 1445641329 -0.711548 0.312195 -0.628845 -0.029480 1445641329 -0.711548 0.312195 -0.628845 -0.029480 1445641329 -0.711548 0.312195 -0.628845 -0.029480 1445641329 -0.711548 0.312195 -0.628845 -0.029480 1445641329 -0.702271 0.315613 -0.638184 -0.007507 1445641329 -0.702271 0.315613 -0.638184 -0.007507 1445641329 -0.702271 0.315613 -0.638184 -0.007507 1445641329 -0.702271 0.315613 -0.638184 -0.007507 1445641329 -0.702271 0.315613 -0.638184 -0.007507 1445641329 -0.702271 0.315613 -0.638184 -0.007507 1445641329 -0.676758 0.343750 -0.651062 0.003723 1445641329 -0.676758 0.343750 -0.651062 0.003723 1445641329 -0.676758 0.343750 -0.651062 0.003723 1445641329 -0.676758 0.343750 -0.651062 0.003723 1445641329 -0.676758 0.343750 -0.651062 0.003723 1445641329 -0.631714 0.382874 -0.673645 0.024109 1445641329 -0.631714 0.382874 -0.673645 0.024109 1445641329 -0.631714 0.382874 -0.673645 0.024109 1445641329 -0.631714 0.382874 -0.673645 0.024109 1445641329 -0.631714 0.382874 -0.673645 0.024109 1445641329 -0.631714 0.382874 -0.673645 0.024109 1445641329 -0.631714 0.382874 -0.673645 0.024109 1445641329 -0.557739 0.421692 -0.710449 0.079834 1445641329 -0.557739 0.421692 -0.710449 0.079834 1445641329 -0.557739 0.421692 -0.710449 0.079834 1445641329 -0.557739 0.421692 -0.710449 0.079834 1445641329 -0.557739 0.421692 -0.710449 0.079834 1445641329 -0.557739 0.421692 -0.710449 0.079834 1445641329 -0.557739 0.421692 -0.710449 0.079834 1445641329 -0.442871 0.456055 -0.754517 0.163208 1445641329 -0.442871 0.456055 -0.754517 0.163208 1445641329 -0.442871 0.456055 -0.754517 0.163208 1445641329 -0.442871 0.456055 -0.754517 0.163208 1445641329 -0.442871 0.456055 -0.754517 0.163208 1445641329 -0.442871 0.456055 -0.754517 0.163208 1445641329 -0.322693 0.463928 -0.776917 0.277588 1445641329
[truncated: 170,694 more chars]
