# Supplementary material for: Quaternion-Based Gesture Recognition Using Wireless Wearable Motion Capture Sensors
Source: Sensors (Basel). 2016 Apr 28;16(5):605. doi: 10.3390/s16050605 (PMC4883296; doi:10.3390/s16050605)
Supplement: Supplementary file 1 [file sensors-16-00605-s001.zip › MultiSensorGestureData/P11/4. Lift/Training18.txt]

-0.819397 -0.124817 -0.550476 0.100525 1445641234 -0.820251 -0.132751 -0.546631 0.104431 1445641234 -0.820251 -0.132751 -0.546631 0.104431 1445641234 -0.820251 -0.132751 -0.546631 0.104431 1445641234 -0.820251 -0.132751 -0.546631 0.104431 1445641234 -0.820251 -0.132751 -0.546631 0.104431 1445641234 -0.820251 -0.132751 -0.546631 0.104431 1445641234 -0.821289 -0.134949 -0.544312 0.105347 1445641234 -0.821289 -0.134949 -0.544312 0.105347 1445641234 -0.821289 -0.134949 -0.544312 0.105347 1445641234 -0.821289 -0.134949 -0.544312 0.105347 1445641234 -0.821289 -0.134949 -0.544312 0.105347 1445641234 -0.821289 -0.134949 -0.544312 0.105347 1445641234 -0.821899 -0.134583 -0.543640 0.104553 1445641234 -0.821899 -0.134583 -0.543640 0.104553 1445641234 -0.821899 -0.134583 -0.543640 0.104553 1445641234 -0.821899 -0.134583 -0.543640 0.104553 1445641234 -0.821899 -0.134583 -0.543640 0.104553 1445641234 -0.821899 -0.134583 -0.543640 0.104553 1445641234 -0.821289 -0.135803 -0.544250 0.104370 1445641234 -0.821289 -0.135803 -0.544250 0.104370 1445641234 -0.821289 -0.135803 -0.544250 0.104370 1445641234 -0.821289 -0.135803 -0.544250 0.104370 1445641234 -0.821289 -0.135803 -0.544250 0.104370 1445641234 -0.821289 -0.135803 -0.544250 0.104370 1445641234 -0.820801 -0.135559 -0.545288 0.102966 1445641234 -0.820801 -0.135559 -0.545288 0.102966 1445641234 -0.820801 -0.135559 -0.545288 0.102966 1445641234 -0.820801 -0.135559 -0.545288 0.102966 1445641234 -0.820801 -0.135559 -0.545288 0.102966 1445641234 -0.820801 -0.135559 -0.545288 0.102966 1445641234 -0.820923 -0.134460 -0.545654 0.101685 1445641234 -0.820923 -0.134460 -0.545654 0.101685 1445641234 -0.820923 -0.134460 -0.545654 0.101685 1445641234 -0.820923 -0.134460 -0.545654 0.101685 1445641234 -0.820923 -0.134460 -0.545654 0.101685 1445641234 -0.820923 -0.134460 -0.545654 0.101685 1445641234 -0.820923 -0.134460 -0.545654 0.101685 1445641234 -0.820984 -0.135010 -0.545410 0.101929 1445641234 -0.820984 -0.135010 -0.545410 0.101929 1445641234 -0.820984 -0.135010 -0.545410 0.101929 1445641234 -0.820984 -0.135010 -0.545410 0.101929 1445641234 -0.820984 -0.135010 -0.545410 0.101929 1445641234 -0.820496 -0.136169 -0.545654 0.102966 1445641234 -0.820496 -0.136169 -0.545654 0.102966 1445641234 -0.820496 -0.136169 -0.545654 0.102966 1445641234 -0.820496 -0.136169 -0.545654 0.102966 1445641234 -0.820496 -0.136169 -0.545654 0.102966 1445641234 -0.820496 -0.136169 -0.545654 0.102966 1445641234 -0.819885 -0.133606 -0.547180 0.102966 1445641234 -0.819885 -0.133606 -0.547180 0.102966 1445641234 -0.819885 -0.133606 -0.547180 0.102966 1445641234 -0.819885 -0.133606 -0.547180 0.102966 1445641234 -0.819885 -0.133606 -0.547180 0.102966 1445641234 -0.819885 -0.133606 -0.547180 0.102966 1445641234 -0.819092 -0.130310 -0.549500 0.101501 1445641234 -0.819092 -0.130310 -0.549500 0.101501 1445641234 -0.819092 -0.130310 -0.549500 0.101501 1445641234 -0.819092 -0.130310 -0.549500 0.101501 1445641234 -0.819092 -0.130310 -0.549500 0.101501 1445641234 -0.819092 -0.130310 -0.549500 0.101501 1445641234 -0.819092 -0.130310 -0.549500 0.101501 1445641234 -0.819763 -0.128540 -0.549744 0.096680 1445641234 -0.819763 -0.128540 -0.549744 0.096680 1445641234 -0.819763 -0.128540 -0.549744 0.096680 1445641234 -0.819763 -0.128540 -0.549744 0.096680 1445641234 -0.819763 -0.128540 -0.549744 0.096680 1445641234 -0.819763 -0.128540 -0.549744 0.096680 1445641234 -0.825562 -0.117493 -0.545776 0.082703 1445641234 -0.825562 -0.117493 -0.545776 0.082703 1445641234 -0.825562 -0.117493 -0.545776 0.082703 1445641234 -0.825562 -0.117493 -0.545776 0.082703 1445641234 -0.825562 -0.117493 -0.545776 0.082703 1445641234 -0.825562 -0.117493 -0.545776 0.082703 1445641235 -0.825562 -0.117493 -0.545776 0.082703 1445641235 -0.828857 -0.111023 -0.543701 0.071838 1445641235 -0.828857 -0.111023 -0.543701 0.071838 1445641235 -0.828857 -0.111023 -0.543701 0.071838 1445641235 -0.828857 -0.111023 -0.543701 0.071838 1445641235 -0.828857 -0.111023 -0.543701 0.071838 1445641235 -0.828857 -0.111023 -0.543701 0.071838 1445641235 -0.824890 -0.119629 -0.547180 0.077026 1445641235 -0.824890 -0.119629 -0.547180 0.077026 1445641235 -0.824890 -0.119629 -0.547180 0.077026 1445641235 -0.824890 -0.119629 -0.547180 0.077026 1445641235 -0.824890 -0.119629 -0.547180 0.077026 1445641235 -0.824890 -0.119629 -0.547180 0.077026 1445641235 -0.818726 -0.128967 -0.552490 0.088501 1445641235 -0.818726 -0.128967 -0.552490 0.088501 1445641235 -0.818726 -0.128967 -0.552490 0.088501 1445641235 -0.818726 -0.128967 -0.552490 0.088501 1445641235 -0.818726 -0.128967 -0.552490 0.088501 1445641235 -0.818726 -0.128967 -0.552490 0.088501 1445641235 -0.818726 -0.128967 -0.552490 0.088501 1445641235 -0.818237 -0.135193 -0.550659 0.095337 1445641235 -0.818237 -0.135193 -0.550659 0.095337 1445641235 -0.818237 -0.135193 -0.550659 0.095337 1445641235 -0.818237 -0.135193 -0.550659 0.095337 1445641235 -0.818237 -0.135193 -0.550659 0.095337 1445641235 -0.820129 -0.138794 -0.545654 0.102112 1445641235 -0.820129 -0.138794 -0.545654 0.102112 1445641235 -0.820129 -0.138794 -0.545654 0.102112 1445641235 -0.820129 -0.138794 -0.545654 0.102112 1445641235 -0.820129 -0.138794 -0.545654 0.102112 1445641235 -0.820129 -0.138794 -0.545654 0.102112 1445641235 -0.821472 -0.143921 -0.541138 0.108337 1445641235 -0.821472 -0.143921 -0.541138 0.108337 1445641235 -0.821472 -0.143921 -0.541138 0.108337 1445641235 -0.821472 -0.143921 -0.541138 0.108337 1445641235 -0.821472 -0.143921 -0.541138 0.108337 1445641235 -0.821472 -0.143921 -0.541138 0.108337 1445641235 -0.822632 -0.147095 -0.537720 0.112183 1445641235 -0.822632 -0.147095 -0.537720 0.112183 1445641235 -0.822632 -0.147095 -0.537720 0.112183 1445641235 -0.822632 -0.147095 -0.537720 0.112183 1445641235 -0.822632 -0.147095 -0.537720 0.112183 1445641235 -0.822632 -0.147095 -0.537720 0.112183 1445641235 -0.822632 -0.147095 -0.537720 0.112183 1445641235 -0.822144 -0.148682 -0.537231 0.115967 1445641235 -0.822144 -0.148682 -0.537231 0.115967 1445641235 -0.822144 -0.148682 -0.537231 0.115967 1445641235 -0.822144 -0.148682 -0.537231 0.115967 1445641235 -0.822144 -0.148682 -0.537231 0.115967 1445641235 -0.822144 -0.148682 -0.537231 0.115967 1445641235 -0.820801 -0.148132 -0.538879 0.118713 1445641235 -0.820801 -0.148132 -0.538879 0.118713 1445641235 -0.820801 -0.148132 -0.538879 0.118713 1445641235 -0.820801 -0.148132 -0.538879 0.118713 1445641235 -0.820801 -0.148132 -0.538879 0.118713 1445641235 -0.820801 -0.148132 -0.538879 0.118713 1445641235 -0.819641 -0.145325 -0.541626 0.117432 1445641235 -0.819641 -0.145325 -0.541626 0.117432 1445641235 -0.819641 -0.145325 -0.541626 0.117432 1445641235 -0.819641 -0.145325 -0.541626 0.117432 1445641235 -0.819641 -0.145325 -0.541626 0.117432 1445641235 -0.819092 -0.143127 -0.543701 0.114014 1445641235 -0.819092 -0.143127 -0.543701 0.114014 1445641235 -0.819092 -0.143127 -0.543701 0.114014 1445641235 -0.819092 -0.143127 -0.543701 0.114014 1445641235 -0.819092 -0.143127 -0.543701 0.114014 1445641235 -0.819092 -0.143127 -0.543701 0.114014 1445641235 -0.819092 -0.143127 -0.543701 0.114014 1445641235 -0.819824 -0.141174 -0.543945 0.110229 1445641235 -0.819824 -0.141174 -0.543945 0.110229 1445641235 -0.819824 -0.141174 -0.543945 0.110229 1445641235 -0.819824 -0.141174 -0.543945 0.110229 1445641235 -0.819824 -0.141174 -0.543945 0.110229 1445641235 -0.819824 -0.141174 -0.543945 0.110229 1445641235 -0.820313 -0.139343 -0.544189 0.107605 1445641235 -0.820313 -0.139343 -0.544189 0.107605 1445641235 -0.820313 -0.139343 -0.544189 0.107605 1445641235 -0.820313 -0.139343 -0.544189 0.107605 1445641235 -0.820313 -0.139343 -0.544189 0.107605 1445641235 -0.820313 -0.139343 -0.544189 0.107605 1445641235 -0.820557 -0.135559 -0.545349 0.104797 1445641235 -0.820557 -0.135559 -0.545349 0.104797 1445641235 -0.820557 -0.135559 -0.545349 0.104797 1445641235 -0.820557 -0.135559 -0.545349 0.104797 1445641235 -0.820557 -0.135559 -0.545349 0.104797 1445641235 -0.821045 -0.130005 -0.547058 0.098938 1445641235 -0.821045 -0.130005 -0.547058 0.098938 1445641235 -0.821045 -0.130005 -0.547058 0.098938 1445641235 -0.821045 -0.130005 -0.547058 0.098938 1445641235 -0.821045 -0.130005 -0.547058 0.098938 1445641235 -0.821045 -0.130005 -0.547058 0.098938 1445641235 -0.824646 -0.127136 -0.543518 0.091858 1445641235 -0.824646 -0.127136 -0.543518 0.091858 1445641235 -0.824646 -0.127136 -0.543518 0.091858 1445641235 -0.824646 -0.127136 -0.543518 0.091858 1445641235 -0.824646 -0.127136 -0.543518 0.091858 1445641235 -0.824646 -0.127136 -0.543518 0.091858 1445641235 -0.831238 -0.116760 -0.537964 0.077759 1445641235 -0.831238 -0.116760 -0.537964 0.077759 1445641235 -0.831238 -0.116760 -0.537964 0.077759 1445641235 -0.831238 -0.116760 -0.537964 0.077759 1445641235 -0.831238 -0.116760 -0.537964 0.077759 1445641235 -0.831238 -0.116760 -0.537964 0.077759 1445641235 -0.834900 -0.108032 -0.535828 0.065552 1445641235 -0.834900 -0.108032 -0.535828 0.065552 1445641235 -0.834900 -0.108032 -0.535828 0.065552 1445641235 -0.834900 -0.108032 -0.535828 0.065552 1445641235 -0.834900 -0.108032 -0.535828 0.065552 1445641236 -0.831909 -0.113342 -0.539124 0.067566 1445641236 -0.831909 -0.113342 -0.539124 0.067566 1445641236 -0.831909 -0.113342 -0.539124 0.067566 1445641236 -0.831909 -0.113342 -0.539124 0.067566 1445641236 -0.831909 -0.113342 -0.539124 0.067566 1445641236 -0.831909 -0.113342 -0.539124 0.067566 1445641236 -0.826050 -0.122437 -0.544434 0.079651 1445641236 -0.826050 -0.122437 -0.544434 0.079651 1445641236 -0.826050 -0.122437 -0.544434 0.079651 1445641236 -0.826050 -0.122437 -0.544434 0.079651 1445641236 -0.826050 -0.122437 -0.544434 0.079651 1445641236 -0.826050 -0.122437 -0.544434 0.079651 1445641236 -0.826050 -0.122437 -0.544434 0.079651 1445641236 -0.823059 -0.131042 -0.545593 0.088318 1445641236 -0.823059 -0.131042 -0.545593 0.088318 1445641236 -0.823059 -0.131042 -0.545593 0.088318 1445641236 -0.823059 -0.131042 -0.545593 0.088318 1445641236 -0.823059 -0.131042 -0.545593 0.088318 1445641236 -0.823059 -0.131042 -0.545593 0.088318 1445641236 -0.824707 -0.133606 -0.542480 0.088074 1445641236 -0.824707 -0.133606 -0.542480 0.088074 1445641236 -0.824707 -0.133606 -0.542480 0.088074 1445641236 -0.824707 -0.133606 -0.542480 0.088074 1445641236 -0.824707 -0.133606 -0.542480 0.088074 1445641236 -0.824707 -0.133606 -0.542480 0.088074 1445641236 -0.826660 -0.133667 -0.539063 0.090637 1445641236 -0.826660 -0.133667 -0.539063 0.090637 1445641236 -0.826660 -0.133667 -0.539063 0.090637 1445641236 -0.826660 -0.133667 -0.539063 0.090637 1445641236 -0.826660 -0.133667 -0.539063 0.090637 1445641236 -0.826660 -0.133667 -0.539063 0.090637 1445641236 -0.826599 -0.137085 -0.536926 0.098511 1445641236 -0.826599 -0.137085 -0.536926 0.098511 1445641236 -0.826599 -0.137085 -0.536926 0.098511 1445641236 -0.826599 -0.137085 -0.536926 0.098511 1445641236 -0.826599 -0.137085 -0.536926 0.098511 1445641236 -0.826599 -0.137085 -0.536926 0.098511 1445641236 -0.825500 -0.137512 -0.536987 0.106628 1445641236 -0.825500 -0.137512 -0.536987 0.106628 1445641236 -0.825500 -0.137512 -0.536987 0.106628 1445641236 -0.825500 -0.137512 -0.536987 0.106628 1445641236 -0.825500 -0.137512 -0.536987 0.106628 1445641236 -0.825500 -0.137512 -0.536987 0.106628 1445641236 -0.823792 -0.136902 -0.538452 0.113281 1445641236 -0.823792 -0.136902 -0.538452 0.113281 1445641236 -0.823792 -0.136902 -0.538452 0.113281 1445641236 -0.823792 -0.136902 -0.538452 0.113281 1445641236 -0.823792 -0.136902 -0.538452 0.113281 1445641236 -0.823792 -0.136902 -0.538452 0.113281 1445641236 -0.821838 -0.138672 -0.540161 0.117188 1445641236 -0.821838 -0.138672 -0.540161 0.117188 1445641236 -0.821838 -0.138672 -0.540161 0.117188 1445641236 -0.821838 -0.138672 -0.540161 0.117188 1445641236 -0.821838 -0.138672 -0.540161 0.117188 1445641236 -0.820435 -0.138977 -0.542419 0.115845 1445641236 -0.820435 -0.138977 -0.542419 0.115845 1445641236 -0.820435 -0.138977 -0.542419 0.115845 1445641236 -0.820435 -0.138977 -0.542419 0.115845 1445641236 -0.820435 -0.138977 -0.542419 0.115845 1445641236 -0.820435 -0.138977 -0.542419 0.115845 1445641236 -0.820435 -0.138977 -0.542419 0.115845 1445641236 -0.819397 -0.137146 -0.545105 0.112610 1445641236 -0.819397 -0.137146 -0.545105 0.112610 1445641236 -0.819397 -0.137146 -0.545105 0.112610 1445641236 -0.819397 -0.137146 -0.545105 0.112610 1445641236 -0.819397 -0.137146 -0.545105 0.112610 1445641236 -0.819397 -0.137146 -0.545105 0.112610 1445641236 -0.819580 -0.132324 -0.547058 0.107910 1445641236 -0.819580 -0.132324 -0.547058 0.107910 1445641236 -0.819580 -0.132324 -0.547058 0.107910 1445641236 -0.819580 -0.132324 -0.547058 0.107910 1445641236 -0.819580 -0.132324 -0.547058 0.107910 1445641236 -0.820251 -0.126526 -0.548218 0.103394 1445641236 -0.820251 -0.126526 -0.548218 0.103394 1445641236 -0.820251 -0.126526 -0.548218 0.103394 1445641236 -0.820251 -0.126526 -0.548218 0.103394 1445641236 -0.820251 -0.126526 -0.548218 0.103394 1445641236 -0.820251 -0.126526 -0.548218 0.103394 1445641236 -0.822083 -0.122009 -0.547546 0.097717 1445641236 -0.822083 -0.122009 -0.547546 0.097717 1445641236 -0.822083 -0.122009 -0.547546 0.097717 1445641236 -0.822083 -0.122009 -0.547546 0.097717 1445641236 -0.822083 -0.122009 -0.547546 0.097717 1445641236 -0.822083 -0.122009 -0.547546 0.097717 1445641236 -0.826172 -0.117737 -0.543945 0.088196 1445641236 -0.826172 -0.117737 -0.543945 0.088196 1445641236 -0.826172 -0.117737 -0.543945 0.088196 1445641236 -0.826172 -0.117737 -0.543945 0.088196 1445641236 -0.826172 -0.117737 -0.543945 0.088196 1445641236 -0.826172 -0.117737 -0.543945 0.088196 1445641236 -0.831543 -0.110168 -0.539307 0.074890 1445641236 -0.831543 -0.110168 -0.539307 0.074890 1445641236 -0.831543 -0.110168 -0.539307 0.074890 1445641236 -0.831543 -0.110168 -0.539307 0.074890 1445641236 -0.831543 -0.110168 -0.539307 0.074890 1445641236 -0.832703 -0.108826 -0.538818 0.067078 1445641236 -0.832703 -0.108826 -0.538818 0.067078 1445641236 -0.832703 -0.108826 -0.538818 0.067078 1445641236 -0.832703 -0.108826 -0.538818 0.067078 1445641236 -0.832703 -0.108826 -0.538818 0.067078 1445641236 -0.832703 -0.108826 -0.538818 0.067078 1445641236 -0.828247 -0.115417 -0.543701 0.071960 1445641236 -0.828247 -0.115417 -0.543701 0.071960 1445641236 -0.828247 -0.115417 -0.543701 0.071960 1445641236 -0.828247 -0.115417 -0.543701 0.071960 1445641236 -0.828247 -0.115417 -0.543701 0.071960 1445641236 -0.823914 -0.121277 -0.547791 0.080383 1445641236 -0.823914 -0.121277 -0.547791 0.080383 1445641237 -0.823914 -0.121277 -0.547791 0.080383 1445641237 -0.823914 -0.121277 -0.547791 0.080383 1445641237 -0.823914 -0.121277 -0.547791 0.080383 1445641237 -0.823914 -0.121277 -0.547791 0.080383 1445641237 -0.823914 -0.121277 -0.547791 0.080383 1445641237 -0.823608 -0.122742 -0.547974 0.080261 1445641237 -0.823608 -0.122742 -0.547974 0.080261 1445641237 -0.823608 -0.122742 -0.547974 0.080261 1445641237 -0.823608 -0.122742 -0.547974 0.080261 1445641237 -0.823608 -0.122742 -0.547974 0.080261 1445641237 -0.823608 -0.122742 -0.547974 0.080261 1445641237 -0.824951 -0.122375 -0.546326 0.077942 1445641237 -0.824951 -0.122375 -0.546326 0.077942 1445641237 -0.824951 -0.122375 -0.546326 0.077942 1445641237 -0.824951 -0.122375 -0.546326 0.077942 1445641237 -0.824951 -0.122375 -0.546326 0.077942 1445641237 -0.824951 -0.122375 -0.546326 0.077942 1445641237 -0.826782 -0.123962 -0.542786 0.080994 1445641237 -0.826782 -0.123962 -0.542786 0.080994 1445641237 -0.826782 -0.123962 -0.542786 0.080994 1445641237 -0.826782 -0.123962 -0.542786 0.080994 1445641237 -0.826782 -0.123962 -0.542786 0.080994 1445641237 -0.826782 -0.123962 -0.542786 0.080994 1445641237 -0.826843 -0.123169 -0.542175 0.085266 1445641237 -0.826843 -0.123169 -0.542175 0.085266 1445641237 -0.826843 -0.123169 -0.542175 0.085266 1445641237 -0.826843 -0.123169 -0.542175 0.085266 1445641237 -0.826843 -0.123169 -0.542175 0.085266 1445641237 -0.826843 -0.123169 -0.542175 0.085266 1445641237 -0.826843 -0.123169 -0.542175 0.085266 1445641237 -0.825439 -0.120361 -0.544128 0.090576 1445641237 -0.825439 -0.120361 -0.544128 0.090576 1445641237 -0.825439 -0.120361 -0.544128 0.090576 1445641237 -0.825439 -0.120361 -0.544128 0.090576 1445641237 -0.825439 -0.120361 -0.544128 0.090576 1445641237 -0.825439 -0.120361 -0.544128 0.090576 1445641237 -0.823547 -0.119202 -0.546326 0.095459 1445641237 -0.823547 -0.119202 -0.546326 0.095459 1445641237 -0.823547 -0.119202 -0.546326 0.095459 1445641237 -0.823547 -0.119202 -0.546326 0.095459 1445641237 -0.823547 -0.119202 -0.546326 0.095459 1445641237 -0.823547 -0.119202 -0.546326 0.095459 1445641237 -0.823547 -0.119202 -0.546326 0.095459 1445641237 -0.821960 -0.120361 -0.548279 0.097046 1445641237 -0.821960 -0.120361 -0.548279 0.097046 1445641237 -0.821960 -0.120361 -0.548279 0.097046 1445641237 -0.821960 -0.120361 -0.548279 0.097046 1445641237 -0.821960 -0.120361 -0.548279 0.097046 1445641237 -0.821960 -0.120361 -0.548279 0.097046 1445641237 -0.821960 -0.120361 -0.548279 0.097046 1445641237 -0.821289 -0.119568 -0.549805 0.094727 1445641237 -0.821289 -0.119568 -0.549805 0.094727 1445641237 -0.821289 -0.119568 -0.549805 0.094727 1445641237 -0.821289 -0.119568 -0.549805 0.094727 1445641237 -0.821289 -0.119568 -0.549805 0.094727 1445641237 -0.821289 -0.119568 -0.549805 0.094727 1445641237 -0.822083 -0.116211 -0.549988 0.091248 1445641237 -0.822083 -0.116211 -0.549988 0.091248 1445641237 -0.822083 -0.116211 -0.549988 0.091248 1445641237 -0.822083 -0.116211 -0.549988 0.091248 1445641237 -0.822083 -0.116211 -0.549988 0.091248 1445641237 -0.822083 -0.116211 -0.549988 0.091248 1445641237 -0.822937 -0.111938 -0.550110 0.087830 1445641237 -0.822937 -0.111938 -0.550110 0.087830 1445641237 -0.822937 -0.111938 -0.550110 0.087830 1445641237 -0.822937 -0.111938 -0.550110 0.087830 1445641237 -0.822937 -0.111938 -0.550110 0.087830 1445641237 -0.822937 -0.111938 -0.550110 0.087830 1445641237 -0.822937 -0.111938 -0.550110 0.087830 1445641237 -0.823425 -0.107178 -0.551025 0.082886 1445641237 -0.823425 -0.107178 -0.551025 0.082886 1445641237 -0.823425 -0.107178 -0.551025 0.082886 1445641237 -0.823425 -0.107178 -0.551025 0.082886 1445641237 -0.823425 -0.107178 -0.551025 0.082886 1445641237 -0.823425 -0.107178 -0.551025 0.082886 1445641237 -0.826782 -0.101196 -0.548706 0.072021 1445641237 -0.826782 -0.101196 -0.548706 0.072021 1445641237 -0.826782 -0.101196 -0.548706 0.072021 1445641237 -0.826782 -0.101196 -0.548706 0.072021 1445641237 -0.826782 -0.101196 -0.548706 0.072021 1445641237 -0.826782 -0.101196 -0.548706 0.072021 1445641237 -0.832153 -0.091736 -0.544006 0.056763 1445641237 -0.832153 -0.091736 -0.544006 0.056763 1445641237 -0.832153 -0.091736 -0.544006 0.056763 1445641237 -0.832153 -0.091736 -0.544006 0.056763 1445641237 -0.832153 -0.091736 -0.544006 0.056763 1445641237 -0.832153 -0.091736 -0.544006 0.056763 1445641237 -0.834290 -0.087463 -0.542480 0.046021 1445641237 -0.834290 -0.087463 -0.542480 0.046021 1445641237 -0.834290 -0.087463 -0.542480 0.046021 1445641237 -0.834290 -0.087463 -0.542480 0.046021 1445641237 -0.834290 -0.087463 -0.542480 0.046021 1445641237 -0.832336 -0.093445 -0.544434 0.047180 1445641237 -0.832336 -0.093445 -0.544434 0.047180 1445641237 -0.832336 -0.093445 -0.544434 0.047180 1445641237 -0.832336 -0.093445 -0.544434 0.047180 1445641237 -0.832336 -0.093445 -0.544434 0.047180 1445641237 -0.832336 -0.093445 -0.544434 0.047180 1445641237 -0.828613 -0.101624 -0.547791 0.056030 1445641237 -0.828613 -0.101624 -0.547791 0.056030 1445641237 -0.828613 -0.101624 -0.547791 0.056030 1445641237 -0.828613 -0.101624 -0.547791 0.056030 1445641237 -0.828613 -0.101624 -0.547791 0.056030 1445641237 -0.828613 -0.101624 -0.547791 0.056030 1445641237 -0.826477 -0.110107 -0.548523 0.063416 1445641237 -0.826477 -0.110107 -0.548523 0.063416 1445641237 -0.826477 -0.110107 -0.548523 0.063416 1445641237 -0.826477 -0.110107 -0.548523 0.063416 1445641237 -0.826477 -0.110107 -0.548523 0.063416 1445641237 -0.826477 -0.110107 -0.548523 0.063416 1445641237 -0.827942 -0.115479 -0.544800 0.067078 1445641237 -0.827942 -0.115479 -0.544800 0.067078 1445641238 -0.827942 -0.115479 -0.544800 0.067078 1445641238 -0.827942 -0.115479 -0.544800 0.067078 1445641238 -0.827942 -0.115479 -0.544800 0.067078 1445641238 -0.827942 -0.115479 -0.544800 0.067078 1445641238 -0.830566 -0.117798 -0.539612 0.071533 1445641238 -0.830566 -0.117798 -0.539612 0.071533 1445641238 -0.830566 -0.117798 -0.539612 0.071533 1445641238 -0.830566 -0.117798 -0.539612 0.071533 1445641238 -0.830566 -0.117798 -0.539612 0.071533 1445641238 -0.830566 -0.117798 -0.539612 0.071533 1445641238 -0.831421 -0.118774 -0.537354 0.077393 1445641238 -0.831421 -0.118774 -0.537354 0.077393 1445641238 -0.831421 -0.118774 -0.537354 0.077393 1445641238 -0.831421 -0.118774 -0.537354 0.077393 1445641238 -0.831421 -0.118774 -0.537354 0.077393 1445641238 -0.831421 -0.118774 -0.537354 0.077393 1445641238 -0.830811 -0.116760 -0.537720 0.084045 1445641238 -0.830811 -0.116760 -0.537720 0.084045 1445641238 -0.830811 -0.116760 -0.537720 0.084045 1445641238 -0.830811 -0.116760 -0.537720 0.084045 1445641238 -0.830811 -0.116760 -0.537720 0.084045 1445641238 -0.830811 -0.116760 -0.537720 0.084045 1445641238 -0.829895 -0.109985 -0.539978 0.087769 1445641238 -0.829895 -0.109985 -0.539978 0.087769 1445641238 -0.829895 -0.109985 -0.539978 0.087769 1445641238 -0.829895 -0.109985 -0.539978 0.087769 1445641238 -0.829895 -0.109985 -0.539978 0.087769 1445641238 -0.829895 -0.109985 -0.539978 0.087769 1445641238 -0.828064 -0.107239 -0.542786 0.090820 1445641238 -0.828064 -0.107239 -0.542786 0.090820 1445641238 -0.828064 -0.107239 -0.542786 0.090820 1445641238 -0.828064 -0.107239 -0.542786 0.090820 1445641238 -0.828064 -0.107239 -0.542786 0.090820 1445641238 -0.828064 -0.107239 -0.542786 0.090820 1445641238 -0.828064 -0.107239 -0.542786 0.090820 1445641238 -0.825562 -0.106812 -0.546753 0.090332 1445641238 -0.825562 -0.106812 -0.546753 0.090332 1445641238 -0.825562 -0.106812 -0.546753 0.090332 1445641238 -0.825562 -0.106812 -0.546753 0.090332 1445641238 -0.825562 -0.106812 -0.546753 0.090332 1445641238 -0.825562 -0.106812 -0.546753 0.090332 1445641238 -0.824280 -0.103821 -0.549927 0.085999 1445641238 -0.824280 -0.103821 -0.549927 0.085999 1445641238 -0.824280 -0.103821 -0.549927 0.085999 1445641238 -0.824280 -0.103821 -0.549927 0.085999 1445641238 -0.824280 -0.103821 -0.549927 0.085999 1445641238 -0.824280 -0.103821 -0.549927 0.085999 1445641238 -0.823425 -0.100769 -0.552368 0.081970 1445641238 -0.823425 -0.100769 -0.552368 0.081970 1445641238 -0.823425 -0.100769 -0.552368 0.081970 1445641238 -0.823425 -0.100769 -0.552368 0.081970 1445641238 -0.823425 -0.100769 -0.552368 0.081970 1445641238 -0.823425 -0.100769 -0.552368 0.081970 1445641238 -0.823425 -0.100769 -0.552368 0.081970 1445641238 -0.823120 -0.096191 -0.554565 0.076050 1445641238 -0.823120 -0.096191 -0.554565 0.076050 1445641238 -0.823120 -0.096191 -0.554565 0.076050 1445641238 -0.823120 -0.096191 -0.554565 0.076050 1445641238 -0.823120 -0.096191 -0.554565 0.076050 1445641238 -0.823120 -0.096191 -0.554565 0.076050 1445641238 -0.823120 -0.096191 -0.554565 0.076050 1445641238 -0.825928 -0.087341 -0.553040 0.066345 1445641238 -0.825928 -0.087341 -0.553040 0.066345 1445641238 -0.825928 -0.087341 -0.553040 0.066345 1445641238 -0.825928 -0.087341 -0.553040 0.066345 1445641238 -0.825928 -0.087341 -0.553040 0.066345 1445641238 -0.825928 -0.087341 -0.553040 0.066345 1445641238 -0.830383 -0.081482 -0.548462 0.055542 1445641238 -0.830383 -0.081482 -0.548462 0.055542 1445641238 -0.830383 -0.081482 -0.548462 0.055542 1445641238 -0.830383 -0.081482 -0.548462 0.055542 1445641238 -0.830383 -0.081482 -0.548462 0.055542 1445641238 -0.833801 -0.083008 -0.543762 0.048157 1445641238 -0.833801 -0.083008 -0.543762 0.048157 1445641238 -0.833801 -0.083008 -0.543762 0.048157 1445641238 -0.833801 -0.083008 -0.543762 0.048157 1445641238 -0.833801 -0.083008 -0.543762 0.048157 1445641238 -0.833801 -0.083008 -0.543762 0.048157 1445641238 -0.834412 -0.087097 -0.542480 0.045166 1445641238 -0.834412 -0.087097 -0.542480 0.045166 1445641238 -0.834412 -0.087097 -0.542480 0.045166 1445641238 -0.834412 -0.087097 -0.542480 0.045166 1445641238 -0.834412 -0.087097 -0.542480 0.045166 1445641238 -0.834412 -0.087097 -0.542480 0.045166 1445641238 -0.832153 -0.093262 -0.544495 0.049377 1445641238 -0.832153 -0.093262 -0.544495 0.049377 1445641238 -0.832153 -0.093262 -0.544495 0.049377 1445641238 -0.832153 -0.093262 -0.544495 0.049377 1445641238 -0.832153 -0.093262 -0.544495 0.049377 1445641238 -0.832153 -0.093262 -0.544495 0.049377 1445641238 -0.830139 -0.100891 -0.545776 0.053528 1445641238 -0.830139 -0.100891 -0.545776 0.053528 1445641238 -0.830139 -0.100891 -0.545776 0.053528 1445641238 -0.830139 -0.100891 -0.545776 0.053528 1445641238 -0.830139 -0.100891 -0.545776 0.053528 1445641238 -0.830139 -0.100891 -0.545776 0.053528 1445641238 -0.829468 -0.106812 -0.545654 0.054443 1445641238 -0.829468 -0.106812 -0.545654 0.054443 1445641238 -0.829468 -0.106812 -0.545654 0.054443 1445641238 -0.829468 -0.106812 -0.545654 0.054443 1445641238 -0.829468 -0.106812 -0.545654 0.054443 1445641238 -0.829468 -0.106812 -0.545654 0.054443 1445641238 -0.829468 -0.106812 -0.545654 0.054443 1445641238 -0.829651 -0.110474 -0.544495 0.055847 1445641238 -0.829651 -0.110474 -0.544495 0.055847 1445641238 -0.829651 -0.110474 -0.544495 0.055847 1445641238 -0.829651 -0.110474 -0.544495 0.055847 1445641238 -0.829651 -0.110474 -0.544495 0.055847 1445641238 -0.829651 -0.110474 -0.544495 0.055847 1445641238 -0.828857 -0.111755 -0.544983 0.060059 1445641238 -0.828857 -0.111755 -0.544983 0.060059 1445641238 -0.828857 -0.111755 -0.544983 0.060059 1445641238 -0.828857 -0.111755 -0.544983 0.060059 1445641239 -0.828857 -0.111755 -0.544983 0.060059 1445641239 -0.828857 -0.111755 -0.544983 0.060059 1445641239 -0.826843 -0.109558 -0.547974 0.064453 1445641239 -0.826843 -0.109558 -0.547974 0.064453 1445641239 -0.826843 -0.109558 -0.547974 0.064453 1445641239 -0.826843 -0.109558 -0.547974 0.064453 1445641239 -0.826843 -0.109558 -0.547974 0.064453 1445641239 -0.826843 -0.109558 -0.547974 0.064453 1445641239 -0.826843 -0.109558 -0.547974 0.064453 1445641239 -0.824829 -0.107727 -0.550903 0.067688 1445641239 -0.824829 -0.107727 -0.550903 0.067688 1445641239 -0.824829 -0.107727 -0.550903 0.067688 1445641239 -0.824829 -0.107727 -0.550903 0.067688 1445641239 -0.824829 -0.107727 -0.550903 0.067688 1445641239 -0.824829 -0.107727 -0.550903 0.067688 1445641239 -0.822205 -0.109985 -0.554016 0.070984 1445641239 -0.822205 -0.109985 -0.554016 0.070984 1445641239 -0.822205 -0.109985 -0.554016 0.070984 1445641239 -0.822205 -0.109985 -0.554016 0.070984 1445641239 -0.822205 -0.109985 -0.554016 0.070984 1445641239 -0.822205 -0.109985 -0.554016 0.070984 1445641239 -0.822205 -0.109985 -0.554016 0.070984 1445641239 -0.820313 -0.111694 -0.556091 0.073914 1445641239 -0.820313 -0.111694 -0.556091 0.073914 1445641239 -0.820313 -0.111694 -0.556091 0.073914 1445641239 -0.820313 -0.111694 -0.556091 0.073914 1445641239 -0.820313 -0.111694 -0.556091 0.073914 1445641239 -0.820313 -0.111694 -0.556091 0.073914 1445641239 -0.820313 -0.111694 -0.556091 0.073914 1445641239 -0.820740 -0.110535 -0.555664 0.073975 1445641239 -0.820740 -0.110535 -0.555664 0.073975 1445641239 -0.820740 -0.110535 -0.555664 0.073975 1445641239 -0.820740 -0.110535 -0.555664 0.073975 1445641239 -0.820740 -0.110535 -0.555664 0.073975 1445641239 -0.820740 -0.110535 -0.555664 0.073975 1445641239 -0.821838 -0.107666 -0.554871 0.072083 1445641239 -0.821838 -0.107666 -0.554871 0.072083 1445641239 -0.821838 -0.107666 -0.554871 0.072083 1445641239 -0.821838 -0.107666 -0.554871 0.072083 1445641239 -0.821838 -0.107666 -0.554871 0.072083 1445641239 -0.821838 -0.107666 -0.554871 0.072083 1445641239 -0.823425 -0.102661 -0.553772 0.069397 1445641239 -0.823425 -0.102661 -0.553772 0.069397 1445641239 -0.823425 -0.102661 -0.553772 0.069397 1445641239 -0.823425 -0.102661 -0.553772 0.069397 1445641239 -0.823425 -0.102661 -0.553772 0.069397 1445641239 -0.823425 -0.102661 -0.553772 0.069397 1445641239 -0.823425 -0.102661 -0.553772 0.069397 1445641239 -0.825073 -0.094055 -0.553223 0.066406 1445641239 -0.825073 -0.094055 -0.553223 0.066406 1445641239 -0.825073 -0.094055 -0.553223 0.066406 1445641239 -0.825073 -0.094055 -0.553223 0.066406 1445641239 -0.825073 -0.094055 -0.553223 0.066406 1445641239 -0.825073 -0.094055 -0.553223 0.066406 1445641239 -0.827515 -0.085205 -0.551941 0.058838 1445641239 -0.827515 -0.085205 -0.551941 0.058838 1445641239 -0.827515 -0.085205 -0.551941 0.058838 1445641239 -0.827515 -0.085205 -0.551941 0.058838 1445641239 -0.827515 -0.085205 -0.551941 0.058838 1445641239 -0.827515 -0.085205 -0.551941 0.058838 1445641239 -0.827942 -0.082336 -0.552368 0.051270 1445641239 -0.827942 -0.082336 -0.552368 0.051270 1445641239 -0.827942 -0.082336 -0.552368 0.051270 1445641239 
-0.809509 0.045959 -0.583862 -0.042297 1445641241 -0.809509 0.045959 -0.583862 -0.042297 1445641241 -0.809509 0.045959 -0.583862 -0.042297 1445641241 -0.809509 0.045959 -0.583862 -0.042297 1445641241 -0.809509 0.045959 -0.583862 -0.042297 1445641241 -0.816711 0.137146 -0.560547 0.006287 1445641241 -0.816711 0.137146 -0.560547 0.006287 1445641241 -0.816711 0.137146 -0.560547 0.006287 1445641241 -0.816711 0.137146 -0.560547 0.006287 1445641241 -0.816711 0.137146 -0.560547 0.006287 1445641241 -0.816711 0.137146 -0.560547 0.006287 1445641241 -0.833313 0.173096 -0.520325 0.070190 1445641241 -0.833313 0.173096 -0.520325 0.070190 1445641241 -0.833313 0.173096 -0.520325 0.070190 1445641241 -0.833313 0.173096 -0.520325 0.070190 1445641241 -0.833313 0.173096 -0.520325 0.070190 1445641241 -0.833313 0.173096 -0.520325 0.070190 1445641241 -0.847534 0.170044 -0.491455 0.106384 1445641241 -0.847534 0.170044 -0.491455 0.106384 1445641241 -0.847534 0.170044 -0.491455 0.106384 1445641241 -0.847534 0.170044 -0.491455 0.106384 1445641241 -0.847534 0.170044 -0.491455 0.106384 1445641241 -0.847534 0.170044 -0.491455 0.106384 1445641241 -0.847534 0.170044 -0.491455 0.106384 1445641242 -0.852539 0.159546 -0.482666 0.121643 1445641242 -0.852539 0.159546 -0.482666 0.121643 1445641242 -0.852539 0.159546 -0.482666 0.121643 1445641242 -0.852539 0.159546 -0.482666 0.121643 1445641242 -0.852539 0.159546 -0.482666 0.121643 1445641242 -0.852539 0.159546 -0.482666 0.121643 1445641242 -0.847046 0.150452 -0.499573 0.102051 1445641242 -0.847046 0.150452 -0.499573 0.102051 1445641242 -0.847046 0.150452 -0.499573 0.102051 1445641242 -0.847046 0.150452 -0.499573 0.102051 1445641242 -0.847046 0.150452 -0.499573 0.102051 1445641242 -0.847046 0.150452 -0.499573 0.102051 1445641242 -0.847046 0.150452 -0.499573 0.102051 1445641242 -0.832153 0.140808 -0.532959 0.060669 1445641242 -0.832153 0.140808 -0.532959 0.060669 1445641242 -0.832153 0.140808 -0.532959 0.060669 1445641242 -0.832153 0.140808 -0.532959 0.060669 1445641242 -0.832153 0.140808 -0.532959 0.060669 1445641242 -0.832153 0.140808 -0.532959 0.060669 1445641242 -0.809509 0.130188 -0.572266 0.017334 1445641242 -0.809509 0.130188 -0.572266 0.017334 1445641242 -0.809509 0.130188 -0.572266 0.017334 1445641242 -0.809509 0.130188 -0.572266 0.017334 1445641242 -0.809509 0.130188 -0.572266 0.017334 1445641242 -0.809509 0.130188 -0.572266 0.017334 1445641242 -0.811401 0.109314 -0.574158 -0.011414 1445641242 -0.811401 0.109314 -0.574158 -0.011414 1445641242 -0.811401 0.109314 -0.574158 -0.011414 1445641242 -0.811401 0.109314 -0.574158 -0.011414 1445641242 -0.811401 0.109314 -0.574158 -0.011414 1445641242 -0.811401 0.109314 -0.574158 -0.011414 1445641242 -0.814209 0.072449 -0.576050 -0.010620 1445641242 -0.814209 0.072449 -0.576050 -0.010620 1445641242 -0.814209 0.072449 -0.576050 -0.010620 1445641242 -0.814209 0.072449 -0.576050 -0.010620 1445641242 -0.814209 0.072449 -0.576050 -0.010620 1445641242 -0.814209 0.072449 -0.576050 -0.010620 1445641242 -0.797363 -0.026367 -0.603027 -0.004700 1445641242 -0.797363 -0.026367 -0.603027 -0.004700 1445641242 -0.797363 -0.026367 -0.603027 -0.004700 1445641242 -0.797363 -0.026367 -0.603027 -0.004700 1445641242 -0.797363 -0.026367 -0.603027 -0.004700 1445641242 -0.797363 -0.026367 -0.603027 -0.004700 1445641242 -0.784851 -0.053833 -0.615540 -0.048828 1445641242 -0.784851 -0.053833 -0.615540 -0.048828 1445641242 -0.784851 -0.053833 -0.615540 -0.048828 1445641242 -0.784851 -0.053833 -0.615540 -0.048828 1445641242 -0.784851 -0.053833 -0.615540 -0.048828 1445641242 -0.784851 -0.053833 -0.615540 -0.048828 1445641242 -0.784424 -0.009949 -0.615967 -0.072571 1445641242 -0.784424 -0.009949 -0.615967 -0.072571 1445641242 -0.784424 -0.009949 -0.615967 -0.072571 1445641242 -0.784424 -0.009949 -0.615967 -0.072571 1445641242 -0.784424 -0.009949 -0.615967 -0.072571 1445641242 -0.784424 -0.009949 -0.615967 -0.072571 1445641242 -0.790710 0.019958 -0.607056 -0.076721 1445641242 -0.790710 0.019958 -0.607056 -0.076721 1445641242 -0.790710 0.019958 -0.607056 -0.076721 1445641242 -0.790710 0.019958 -0.607056 -0.076721 1445641242 -0.790710 0.019958 -0.607056 -0.076721 1445641242 -0.790710 0.019958 -0.607056 -0.076721 1445641242 -0.799194 0.068481 -0.595154 -0.049927 1445641242 -0.799194 0.068481 -0.595154 -0.049927 1445641242 -0.799194 0.068481 -0.595154 -0.049927 1445641242 -0.799194 0.068481 -0.595154 -0.049927 1445641242 -0.799194 0.068481 -0.595154 -0.049927 1445641242 -0.799194 0.068481 -0.595154 -0.049927 1445641242 -0.799194 0.068481 -0.595154 -0.049927 1445641242 -0.817505 0.116516 -0.564026 -0.004089 1445641242 -0.817505 0.116516 -0.564026 -0.004089 1445641242 -0.817505 0.116516 -0.564026 -0.004089 1445641242 -0.817505 0.116516 -0.564026 -0.004089 1445641242 -0.817505 0.116516 -0.564026 -0.004089 1445641242 -0.817505 0.116516 -0.564026 -0.004089 1445641242 -0.835449 0.145996 -0.527344 0.051147 1445641242 -0.835449 0.145996 -0.527344 0.051147 1445641242 -0.835449 0.145996 -0.527344 0.051147 1445641242 -0.835449 0.145996 -0.527344 0.051147 1445641242 -0.835449 0.145996 -0.527344 0.051147 1445641242 -0.835449 0.145996 -0.527344 0.051147 1445641242 -0.841553 0.150452 -0.511902 0.084473 1445641242 -0.841553 0.150452 -0.511902 0.084473 1445641242 -0.841553 0.150452 -0.511902 0.084473 1445641242 -0.841553 0.150452 -0.511902 0.084473 1445641242 -0.841553 0.150452 -0.511902 0.084473 1445641242 -0.841553 0.150452 -0.511902 0.084473 1445641242 -0.842468 0.138489 -0.514587 0.079468 1445641242 -0.842468 0.138489 -0.514587 0.079468 1445641242 -0.842468 0.138489 -0.514587 0.079468 1445641242 -0.842468 0.138489 -0.514587 0.079468 1445641242 -0.842468 0.138489 -0.514587 0.079468 1445641242 -0.842468 0.138489 -0.514587 0.079468 1445641242 -0.832825 0.128967 -0.535522 0.055542 1445641242 -0.832825 0.128967 -0.535522 0.055542 1445641242 -0.832825 0.128967 -0.535522 0.055542 1445641242 -0.832825 0.128967 -0.535522 0.055542 1445641242 -0.832825 0.128967 -0.535522 0.055542 1445641242 -0.832825 0.128967 -0.535522 0.055542 1445641242 -0.816650 0.121826 -0.563416 0.028564 1445641242 -0.816650 0.121826 -0.563416 0.028564 1445641242 -0.816650 0.121826 -0.563416 0.028564 1445641242 -0.816650 0.121826 -0.563416 0.028564 1445641242 -0.816650 0.121826 -0.563416 0.028564 1445641242 -0.816650 0.121826 -0.563416 0.028564 1445641242 -0.816223 0.103638 -0.568359 0.009155 1445641242 -0.816223 0.103638 -0.568359 0.009155 1445641242 -0.816223 0.103638 -0.568359 0.009155 1445641242 -0.816223 0.103638 -0.568359 0.009155 1445641242 -0.816223 0.103638 -0.568359 0.009155 1445641242 -0.816223 0.103638 -0.568359 0.009155 1445641242 -0.817505 0.065247 -0.572327 0.001099 1445641242 -0.817505 0.065247 -0.572327 0.001099 1445641243 -0.817505 0.065247 -0.572327 0.001099 1445641243 -0.817505 0.065247 -0.572327 0.001099 1445641243 -0.817505 0.065247 -0.572327 0.001099 1445641243 -0.817505 0.065247 -0.572327 0.001099 1445641243 -0.811829 0.018494 -0.583618 -0.002563 1445641243 -0.811829 0.018494 -0.583618 -0.002563 1445641243 -0.811829 0.018494 -0.583618 -0.002563 1445641243 -0.811829 0.018494 -0.583618 -0.002563 1445641243 -0.811829 0.018494 -0.583618 -0.002563 1445641243 -0.811829 0.018494 -0.583618 -0.002563 1445641243 -0.806152 0.011658 -0.590637 -0.034668 1445641243 -0.806152 0.011658 -0.590637 -0.034668 1445641243 -0.806152 0.011658 -0.590637 -0.034668 1445641243 -0.806152 0.011658 -0.590637 -0.034668 1445641243 -0.806152 0.011658 -0.590637 -0.034668 1445641243 -0.806152 0.011658 -0.590637 -0.034668 1445641243 -0.803772 0.026794 -0.592163 -0.051514 1445641243 -0.803772 0.026794 -0.592163 -0.051514 1445641243 -0.803772 0.026794 -0.592163 -0.051514 1445641243 -0.803772 0.026794 -0.592163 -0.051514 1445641243 -0.803772 0.026794 -0.592163 -0.051514 1445641243 -0.803772 0.026794 -0.592163 -0.051514 1445641243 -0.808960 0.061646 -0.582886 -0.046448 1445641243 -0.808960 0.061646 -0.582886 -0.046448 1445641243 -0.808960 0.061646 -0.582886 -0.046448 1445641243 -0.808960 0.061646 -0.582886 -0.046448 1445641243 -0.808960 0.061646 -0.582886 -0.046448 1445641243 -0.808960 0.061646 -0.582886 -0.046448 1445641243 -0.820190 0.126099 -0.558044 -0.003601 1445641243 -0.820190 0.126099 -0.558044 -0.003601 1445641243 -0.820190 0.126099 -0.558044 -0.003601 1445641243 -0.820190 0.126099 -0.558044 -0.003601 1445641243 -0.820190 0.126099 -0.558044 -0.003601 1445641243 -0.820190 0.126099 -0.558044 -0.003601 1445641243 -0.820190 0.126099 -0.558044 -0.003601 1445641243 -0.841492 0.168457 -0.509155 0.065613 1445641243 -0.841492 0.168457 -0.509155 0.065613 1445641243 -0.841492 0.168457 -0.509155 0.065613 1445641243 -0.841492 0.168457 -0.509155 0.065613 1445641243 -0.841492 0.168457 -0.509155 0.065613 1445641243 -0.841492 0.168457 -0.509155 0.065613 1445641243 -0.855225 0.176086 -0.471436 0.124146 1445641243 -0.855225 0.176086 -0.471436 0.124146 1445641243 -0.855225 0.176086 -0.471436 0.124146 1445641243 -0.855225 0.176086 -0.471436 0.124146 1445641243 -0.855225 0.176086 -0.471436 0.124146 1445641243 -0.855225 0.176086 -0.471436 0.124146 1445641243 -0.859131 0.162842 -0.463501 0.143555 1445641243 -0.859131 0.162842 -0.463501 0.143555 1445641243 -0.859131 0.162842 -0.463501 0.143555 1445641243 -0.859131 0.162842 -0.463501 0.143555 1445641243 -0.859131 0.162842 -0.463501 0.143555 1445641243 -0.859131 0.162842 -0.463501 0.143555 1445641243 -0.855896 0.143677 -0.481262 0.123657 1445641243 -0.855896 0.143677 -0.481262 0.123657 1445641243 -0.855896 0.143677 -0.481262 0.123657 1445641243 -0.855896 0.143677 -0.481262 0.123657 1445641243 -0.855896 0.143677 -0.481262 0.123657 1445641243 -0.855896 0.143677 -0.481262 0.123657 1445641243 -0.838257 0.137268 -0.520691 0.085876 1445641243 -0.838257 0.137268 -0.520691 0.085876 1445641243 -0.838257 0.137268 -0.520691 0.085876 1445641243 -0.838257 0.137268 -0.520691 0.085876 1445641243 -0.838257 0.137268 -0.520691 0.085876 1445641243 -0.838257 0.137268 -0.520691 0.085876 1445641243 -0.838257 0.137268 -0.520691 0.085876 1445641243 -0.820374 0.128967 -0.554932 0.050598 1445641243 -0.820374 0.128967 -0.554932 0.050598 1445641243 -0.820374 0.128967 -0.554932 0.050598 1445641243 -0.820374 0.128967 -0.554932 0.050598 1445641243 -0.820374 0.128967 -0.554932 0.050598 1445641243 -0.820374 0.128967 -0.554932 0.050598 1445641243 -0.820190 0.105469 -0.561951 0.020813 1445641243 -0.820190 0.105469 -0.561951 0.020813 1445641243 -0.820190 0.105469 -0.561951 0.020813 1445641243 -0.820190 0.105469 -0.561951 0.020813 1445641243 -0.820190 0.105469 -0.561951 0.020813 1445641243 -0.820190 0.105469 -0.561951 0.020813 1445641243 -0.819763 0.069580 -0.568420 0.012390 1445641243 -0.819763 0.069580 -0.568420 0.012390 1445641243 -0.819763 0.069580 -0.568420 0.012390 1445641243 -0.819763 0.069580 -0.568420 0.012390 1445641243 -0.819763 0.069580 -0.568420 0.012390 1445641243 -0.819763 0.069580 -0.568420 0.012390 1445641243 -0.819763 0.069580 -0.568420 0.012390 1445641243 -0.813110 0.001526 -0.582092 -0.011169 1445641243 -0.813110 0.001526 -0.582092 -0.011169 1445641243 -0.813110 0.001526 -0.582092 -0.011169 1445641243 -0.813110 0.001526 -0.582092 -0.011169 1445641243 -0.813110 0.001526 -0.582092 -0.011169 1445641243 -0.811279 -0.022034 -0.583435 -0.032227 1445641243 -0.811279 -0.022034 -0.583435 -0.032227 1445641243 -0.811279 -0.022034 -0.583435 -0.032227 1445641243 -0.811279 -0.022034 -0.583435 -0.032227 1445641243 -0.811279 -0.022034 -0.583435 -0.032227 1445641243 -0.811279 -0.022034 -0.583435 -0.032227 1445641243 -0.811279 -0.022034 -0.583435 -0.032227 1445641243 -0.813965 -0.006348 -0.579956 -0.033936 1445641243 -0.813965 -0.006348 -0.579956 -0.033936 1445641243 -0.813965 -0.006348 -0.579956 -0.033936 1445641243 -0.813965 -0.006348 -0.579956 -0.033936 1445641243 -0.813965 -0.006348 -0.579956 -0.033936 1445641243 -0.813965 -0.006348 -0.579956 -0.033936 1445641243 -0.823547 0.038513 -0.565857 -0.014832 1445641243 -0.823547 0.038513 -0.565857 -0.014832 1445641243 -0.823547 0.038513 -0.565857 -0.014832 1445641243 -0.823547 0.038513 -0.565857 -0.014832 1445641243 -0.823547 0.038513 -0.565857 -0.014832 1445641243 -0.823547 0.038513 -0.565857 -0.014832 1445641243 -0.824707 0.129517 -0.548340 0.049866 1445641243 -0.824707 0.129517 -0.548340 0.049866 1445641244 -0.824707 0.129517 -0.548340 0.049866 1445641244 -0.824707 0.129517 -0.548340 0.049866 1445641244 -0.824707 0.129517 -0.548340 0.049866 1445641244 -0.838440 0.183777 -0.498047 0.123718 1445641244 -0.838440 0.183777 -0.498047 0.123718 1445641244 -0.838440 0.183777 -0.498047 0.123718 1445641244 -0.838440 0.183777 -0.498047 0.123718 1445641244 -0.838440 0.183777 -0.498047 0.123718 1445641244 -0.838440 0.183777 -0.498047 0.123718 1445641244 -0.838440 0.183777 -0.498047 0.123718 1445641244 -0.846619 0.192688 -0.463806 0.176086 1445641244 -0.846619 0.192688 -0.463806 0.176086 1445641244 -0.846619 0.192688 -0.463806 0.176086 1445641244 -0.846619 0.192688 -0.463806 0.176086 1445641244 -0.846619 0.192688 -0.463806 0.176086 1445641244 -0.846619 0.192688 -0.463806 0.176086 1445641244 -0.851685 0.180420 -0.452148 0.194275 1445641244 -0.851685 0.180420 -0.452148 0.194275 1445641244 -0.851685 0.180420 -0.452148 0.194275 1445641244 -0.851685 0.180420 -0.452148 0.194275 1445641244 -0.851685 0.180420 -0.452148 0.194275 1445641244 -0.851685 0.180420 -0.452148 0.194275 1445641244 -0.853577 0.157715 -0.460632 0.185486 1445641244 -0.853577 0.157715 -0.460632 0.185486 1445641244 -0.853577 0.157715 -0.460632 0.185486 1445641244 -0.853577 0.157715 -0.460632 0.185486 1445641244 -0.853577 0.157715 -0.460632 0.185486 1445641244 -0.845520 0.135986 -0.493469 0.152161 1445641244 -0.845520 0.135986 -0.493469 0.152161 1445641244 -0.845520 0.135986 -0.493469 0.152161 1445641244 -0.845520 0.135986 -0.493469 0.152161 1445641244 -0.845520 0.135986 -0.493469 0.152161 1445641244 -0.845520 0.135986 -0.493469 0.152161 1445641244 -0.827576 0.119019 -0.539612 0.098999 1445641244 -0.827576 0.119019 -0.539612 0.098999 1445641244 -0.827576 0.119019 -0.539612 0.098999 1445641244 -0.827576 0.119019 -0.539612 0.098999 1445641244 -0.827576 0.119019 -0.539612 0.098999 1445641244 -0.827576 0.119019 -0.539612 0.098999 1445641244 -0.827576 0.119019 -0.539612 0.098999 1445641244 -0.811218 0.103333 -0.573730 0.046875 1445641244 -0.811218 0.103333 -0.573730 0.046875 1445641244 -0.811218 0.103333 -0.573730 0.046875 1445641244 -0.811218 0.103333 -0.573730 0.046875 1445641244 -0.811218 0.103333 -0.573730 0.046875 1445641244 -0.811218 0.103333 -0.573730 0.046875 1445641244 -0.813721 0.083984 -0.575134 0.011841 1445641244 -0.813721 0.083984 -0.575134 0.011841 1445641244 -0.813721 0.083984 -0.575134 0.011841 1445641244 -0.813721 0.083984 -0.575134 0.011841 1445641244 -0.813721 0.083984 -0.575134 0.011841 1445641244 -0.800659 0.018494 -0.598877 0.006775 1445641244 -0.800659 0.018494 -0.598877 0.006775 1445641244 -0.800659 0.018494 -0.598877 0.006775 1445641244 -0.800659 0.018494 -0.598877 0.006775 1445641244 -0.800659 0.018494 -0.598877 0.006775 1445641244 -0.800659 0.018494 -0.598877 0.006775 1445641244 -0.792114 -0.015747 -0.609680 -0.026733 1445641244 -0.792114 -0.015747 -0.609680 -0.026733 1445641244 -0.792114 -0.015747 -0.609680 -0.026733 1445641244 -0.792114 -0.015747 -0.609680 -0.026733 1445641244 -0.792114 -0.015747 -0.609680 -0.026733 1445641244 -0.792114 -0.015747 -0.609680 -0.026733 1445641244 -0.792114 -0.015747 -0.609680 -0.026733 1445641244 -0.803467 0.000793 -0.595154 -0.017517 1445641244 -0.803467 0.000793 -0.595154 -0.017517 1445641244 -0.803467 0.000793 -0.595154 -0.017517 1445641244 -0.803467 0.000793 -0.595154 -0.017517 1445641244 -0.803467 0.000793 -0.595154 -0.017517 1445641244 -0.803467 0.000793 -0.595154 -0.017517 1445641244 -0.813049 0.055359 -0.579590 0.005188 1445641244 -0.813049 0.055359 -0.579590 0.005188 1445641244 -0.813049 0.055359 -0.579590 0.005188 1445641244 -0.813049 0.055359 -0.579590 0.005188 1445641244 -0.813049 0.055359 -0.579590 0.005188 1445641244 -0.813049 0.055359 -0.579590 0.005188 1445641244 -0.823120 0.126648 -0.550110 0.062622 1445641244 -0.823120 0.126648 -0.550110 0.062622 1445641244 -0.823120 0.126648 -0.550110 0.062622 1445641244 -0.823120 0.126648 -0.550110 0.062622 1445641244 -0.823120 0.126648 -0.550110 0.062622 1445641244 -0.823120 0.126648 -0.550110 0.062622 1445641244 -0.823120 0.126648 -0.550110 0.062622 1445641244 -0.836365 0.172791 -0.504761 0.126160 1445641244 -0.836365 0.172791 -0.504761 0.126160 1445641244 -0.836365 0.172791 -0.504761 0.126160 1445641244 -0.836365 0.172791 -0.504761 0.126160 1445641244 -0.836365 0.172791 -0.504761 0.126160 1445641244 -0.836365 0.172791 -0.504761 0.126160 1445641244 -0.854065 0.176636 -0.455872 0.177856 1445641244 -0.854065 0.176636 -0.455872 0.177856 1445641244 -0.854065 0.176636 -0.455872 0.177856 1445641244 -0.854065 0.176636 -0.455872 0.177856 1445641244 -0.854065 0.176636 -0.455872 0.177856 1445641244 -0.866455 0.168579 -0.429077 0.191833 1445641244 -0.866455 0.168579 -0.429077 0.191833 1445641244 -0.866455 0.168579 -0.429077 0.191833 1445641244 -0.866455 0.168579 -0.429077 0.191833 1445641244 -0.866455 0.168579 -0.429077 0.191833 1445641244 -0.866455 0.168579 -0.429077 0.191833 1445641244 -0.872253 0.145813 -0.428650 0.185120 1445641244 -0.872253 0.145813 -0.428650 0.185120 1445641244 -0.872253 0.145813 -0.428650 0.185120 1445641244 -0.872253 0.145813 -0.428650 0.185120 1445641244 -0.872253 0.145813 -0.428650 0.185120 1445641244 -0.872253 0.145813 -0.428650 0.185120 1445641244 -0.866882 0.120789 -0.457825 0.156128 1445641244 -0.866882 0.120789 -0.457825 0.156128 1445641244 -0.866882 0.120789 -0.457825 0.156128 1445641244 -0.866882 0.120789 -0.457825 0.156128 1445641245 -0.866882 0.120789 -0.457825 0.156128 1445641245 -0.866882 0.120789 -0.457825 0.156128 1445641245 -0.866882 0.120789 -0.457825 0.156128 1445641245 -0.846741 0.105408 -0.510071 0.108887 1445641245 -0.846741 0.105408 -0.510071 0.108887 1445641245 -0.846741 0.105408 -0.510071 0.108887 1445641245 -0.846741 0.105408 -0.510071 0.108887 1445641245 -0.846741 0.105408 -0.510071 0.108887 1445641245 -0.846741 0.105408 -0.510071 0.108887 1445641245 -0.814758 0.096924 -0.568542 0.059875 1445641245 -0.814758 0.096924 -0.568542 0.059875 1445641245 -0.814758 0.096924 -0.568542 0.059875 1445641245 -0.814758 0.096924 -0.568542 0.059875 1445641245 -0.814758 0.096924 -0.568542 0.059875 1445641245 -0.814758 0.096924 -0.568542 0.059875 1445641245 -0.819885 0.082336 -0.566162 0.022888 1445641245 -0.819885 0.082336 -0.566162 0.022888 1445641245 -0.819885 0.082336 -0.566162 0.022888 1445641245 -0.819885 0.082336 -0.566162 0.022888 1445641245 -0.819885 0.082336 -0.566162 0.022888 1445641245 -0.819885 0.082336 -0.566162 0.022888 1445641245 -0.802307 0.027710 -0.595459 0.032227 1445641245 -0.802307 0.027710 -0.595459 0.032227 1445641245 -0.802307 0.027710 -0.595459 0.032227 1445641245 -0.802307 0.027710 -0.595459 0.032227 1445641245 -0.802307 0.027710 -0.595459 0.032227 1445641245 -0.802307 0.027710 -0.595459 0.032227 1445641245 -0.802307 0.027710 -0.595459 0.032227 1445641245 -0.797363 -0.035339 -0.602356 0.014221 1445641245 -0.797363 -0.035339 -0.602356 0.014221 1445641245 -0.797363 -0.035339 -0.602356 0.014221 1445641245 -0.797363 -0.035339 -0.602356 0.014221 1445641245 -0.797363 -0.035339 -0.602356 0.014221 1445641245 -0.797363 -0.035339 -0.602356 0.014221 1445641245 -0.797241 -0.026001 -0.601868 -0.039551 1445641245 -0.797241 -0.026001 -0.601868 -0.039551 1445641245 -0.797241 -0.026001 -0.601868 -0.039551 1445641245 -0.797241 -0.026001 -0.601868 -0.039551 1445641245 -0.797241 -0.026001 -0.601868 -0.039551 1445641245 -0.797241 -0.026001 -0.601868 -0.039551 1445641245 -0.799500 -0.009033 -0.599792 -0.032776 1445641245 -0.799500 -0.009033 -0.599792 -0.032776 1445641245 -0.799500 -0.009033 -0.599792 -0.032776 1445641245 -0.799500 -0.009033 -0.599792 -0.032776 1445641245 -0.799500 -0.009033 -0.599792 -0.032776 1445641245 -0.799500 -0.009033 -0.599792 -0.032776 1445641245 -0.799500 -0.009033 -0.599792 -0.032776 1445641245 -0.805481 0.032410 -0.591370 -0.022827 1445641245 -0.805481 0.032410 -0.591370 -0.022827 1445641245 -0.805481 0.032410 -0.591370 -0.022827 1445641245 -0.805481 0.032410 -0.591370 -0.022827 1445641245 -0.805481 0.032410 -0.591370 -0.022827 1445641245 -0.805481 0.032410 -0.591370 -0.022827 1445641245 -0.815430 0.104675 -0.568909 0.023804 1445641245 -0.815430 0.104675 -0.568909 0.023804 1445641245 -0.815430 0.104675 -0.568909 0.023804 1445641245 -0.815430 0.104675 -0.568909 0.023804 1445641245 -0.815430 0.104675 -0.568909 0.023804 1445641245 -0.815430 0.104675 -0.568909 0.023804 1445641245 -0.829285 0.146484 -0.532715 0.084351 1445641245 -0.829285 0.146484 -0.532715 0.084351 1445641245 -0.829285 0.146484 -0.532715 0.084351 1445641245 -0.829285 0.146484 -0.532715 0.084351 1445641245 -0.829285 0.146484 -0.532715 0.084351 1445641245 -0.829285 0.146484 -0.532715 0.084351 1445641245 -0.842163 0.159180 -0.496521 0.137756 1445641245 -0.842163 0.159180 -0.496521 0.137756 1445641245 -0.842163 0.159180 -0.496521 0.137756 1445641245 -0.842163 0.159180 -0.496521 0.137756 1445641245 -0.842163 0.159180 -0.496521 0.137756 1445641245 -0.842163 0.159180 -0.496521 0.137756 1445641245 -0.842163 0.159180 -0.496521 0.137756 1445641245 -0.847656 0.155334 -0.481750 0.159363 1445641245 -0.847656 0.155334 -0.481750 0.159363 1445641245 -0.847656 0.155334 -0.481750 0.159363 1445641245 -0.847656 0.155334 -0.481750 0.159363 1445641245 -0.847656 0.155334 -0.481750 0.159363 1445641245 -0.847656 0.155334 -0.481750 0.159363 1445641245 -0.846863 0.138611 -0.490601 0.151733 1445641245 -0.846863 0.138611 -0.490601 0.151733 1445641245 -0.846863 0.138611 -0.490601 0.151733 1445641245 -0.846863 0.138611 -0.490601 0.151733 1445641245 -0.846863 0.138611 -0.490601 0.151733 1445641245 -0.846863 0.138611 -0.490601 0.151733 1445641245 -0.839417 0.123169 -0.515625 0.120056 1445641245 -0.839417 0.123169 -0.515625 0.120056 1445641245 -0.839417 0.123169 -0.515625 0.120056 1445641245 -0.839417 0.123169 -0.515625 0.120056 1445641245 -0.839417 0.123169 -0.515625 0.120056 1445641245 -0.839417 0.123169 -0.515625 0.120056 1445641245 -0.826965 0.106873 -0.545593 0.084534 1445641245 -0.826965 0.106873 -0.545593 0.084534 1445641245 -0.826965 0.106873 -0.545593 0.084534 1445641245 -0.826965 0.106873 -0.545593 0.084534 1445641245 -0.826965 0.106873 -0.545593 0.084534 1445641245 -0.826965 0.106873 -0.545593 0.084534 1445641245 -0.826965 0.106873 -0.545593 0.084534 1445641245 -0.816589 0.084473 -0.569092 0.047485 1445641245 -0.816589 0.084473 -0.569092 0.047485 1445641245 -0.816589 0.084473 -0.569092 0.047485 1445641245 -0.816589 0.084473 -0.569092 0.047485 1445641245 -0.816589 0.084473 -0.569092 0.047485 1445641245 -0.816589 0.084473 -0.569092 0.047485 1445641245 -0.813110 0.053223 -0.579224 0.024170 1445641245 -0.813110 0.053223 -0.579224 0.024170 1445641245 -0.813110 0.053223 -0.579224 0.024170 1445641245 -0.813110 0.053223 -0.579224 0.024170 1445641245 -0.813110 0.053223 -0.579224 0.024170 1445641245 -0.813110 0.053223 -0.579224 0.024170 1445641245 -0.805908 0.020142 -0.591431 0.019775 1445641245 -0.805908 0.020142 -0.591431 0.019775 1445641245 -0.805908 0.020142 -0.591431 0.019775 1445641245 -0.805908 0.020142 -0.591431 0.019775 1445641245 -0.805908 0.020142 -0.591431 0.019775 1445641246 -0.805908 0.020142 -0.591431 0.019775 1445641246 -0.796997 -0.019409 -0.603699 -0.010437 1445641246 -0.796997 -0.019409 -0.603699 -0.010437 1445641246 -0.796997 -0.019409 -0.603699 -0.010437 1445641246 -0.796997 -0.019409 -0.603699 -0.010437 1445641246 -0.796997 -0.019409 -0.603699 -0.010437 1445641246 -0.796997 -0.019409 -0.603699 -0.010437 1445641246 -0.794495 -0.048035 -0.604675 -0.030518 1445641246 -0.794495 -0.048035 -0.604675 -0.030518 1445641246 -0.794495 -0.048035 -0.604675 -0.030518 1445641246 -0.794495 -0.048035 -0.604675 -0.030518 1445641246 -0.794495 -0.048035 -0.604675 -0.030518 1445641246 -0.794495 -0.048035 -0.604675 -0.030518 1445641246 -0.794495 -0.048035 -0.604675 -0.030518 1445641246 -0.792236 -0.041077 -0.607178 -0.046570 1445641246 -0.792236 -0.041077 -0.607178 -0.046570 1445641246 -0.792236 -0.041077 -0.607178 -0.046570 1445641246 -0.792236 -0.041077 -0.607178 -0.046570 1445641246 -0.792236 -0.041077 -0.607178 -0.046570 1445641246 -0.792236 -0.041077 -0.607178 -0.046570 1445641246 -0.798828 0.013489 -0.599976 -0.042419 1445641246 -0.798828 0.013489 -0.599976 -0.042419 1445641246 -0.798828 0.013489 -0.599976 -0.042419 1445641246 -0.798828 0.013489 -0.599976 -0.042419 1445641246 -0.798828 0.013489 -0.599976 -0.042419 1445641246 -0.798828 0.013489 -0.599976 -0.042419 1445641246 -0.798828 0.013489 -0.599976 -0.042419 1445641246 -0.808777 0.076599 -0.583191 -0.003723 1445641246 -0.808777 0.076599 -0.583191 -0.003723 1445641246 -0.808777 0.076599 -0.583191 -0.003723 1445641246 -0.808777 0.076599 -0.583191 -0.003723 1445641246 -0.808777 0.076599 -0.583191 -0.003723 1445641246 -0.808777 0.076599 -0.583191 -0.003723 1445641246 -0.819641 0.110779 -0.560608 0.040955 1445641246 -0.819641 0.110779 -0.560608 0.040955 1445641246 -0.819641 0.110779 -0.560608 0.040955 1445641246 -0.819641 0.110779 -0.560608 0.040955 1445641246 -0.819641 0.110779 -0.560608 0.040955 1445641246 -0.819641 0.110779 -0.560608 0.040955 1445641246 -0.819641 0.110779 -0.560608 0.040955 1445641246 -0.833740 0.126099 -0.531860 0.078552 1445641246 -0.833740 0.126099 -0.531860 0.078552 1445641246 -0.833740 0.126099 -0.531860 0.078552 1445641246 -0.833740 0.126099 -0.531860 0.078552 1445641246 -0.833740 0.126099 -0.531860 0.078552 1445641246 -0.833740 0.126099 -0.531860 0.078552 1445641246 -0.838928 0.130249 -0.520996 0.088440 1445641246 -0.838928 0.130249 -0.520996 0.088440 1445641246 -0.838928 0.130249 -0.520996 0.088440 1445641246 -0.838928 0.130249 -0.520996 0.088440 1445641246 -0.838928 0.130249 -0.520996 0.088440 1445641246 -0.838928 0.130249 -0.520996 0.088440 1445641246 -0.835999 0.119019 -0.530579 0.074463 1445641246 -0.835999 0.119019 -0.530579 0.074463 1445641246 -0.835999 0.119019 -0.530579 0.074463 1445641246 -0.835999 0.119019 -0.530579 0.074463 1445641246 -0.835999 0.119019 -0.530579 0.074463 1445641246 -0.835999 0.119019 -0.530579 0.074463 1445641246 -0.827393 0.107361 -0.548889 0.052490 1445641246 -0.827393 0.107361 -0.548889 0.052490 1445641246 -0.827393 0.107361 -0.548889 0.052490 1445641246 -0.827393 0.107361 -0.548889 0.052490 1445641246 -0.827393 0.107361 -0.548889 0.052490 1445641246 -0.827393 0.107361 -0.548889 0.052490 1445641246 -0.820862 0.086609 -0.563538 0.034668 1445641246 -0.820862 0.086609 -0.563538 0.034668 1445641246 -0.820862 0.086609 -0.563538 0.034668 1445641246 -0.820862 0.086609 -0.563538 0.034668 1445641246 -0.820862 0.086609 -0.563538 0.034668 1445641246 -0.820862 0.086609 -0.563538 0.034668 1445641246 -0.815369 0.071777 -0.574280 0.016052 1445641246 -0.815369 0.071777 -0.574280 0.016052 1445641246 -0.815369 0.071777 -0.574280 0.016052 1445641246 -0.815369 0.071777 -0.574280 0.016052 1445641246 -0.815369 0.071777 -0.574280 0.016052 1445641246 -0.815369 0.071777 -0.574280 0.016052 1445641246 -0.815369 0.071777 -0.574280 0.016052 1445641246 -0.818176 0.035156 -0.573792 0.014832 1445641246 -0.818176 0.035156 -0.573792 0.014832 1445641246 -0.818176 0.035156 -0.573792 0.014832 1445641246 -0.818176 0.035156 -0.573792 0.014832 1445641246 -0.818176 0.035156 -0.573792 0.014832 1445641246 -0.818176 0.035156 -0.573792 0.014832 1445641246 -0.805786 -0.007385 -0.592163 0.007324 1445641246 -0.805786 -0.007385 -0.592163 0.007324 1445641246 -0.805786 -0.007385 -0.592163 0.007324 1445641246 -0.805786 -0.007385 -0.592163 0.007324 1445641246 -0.805786 -0.007385 -0.592163 0.007324 1445641246 -0.799194 -0.002197 -0.600586 -0.026245 1445641246 -0.799194 -0.002197 -0.600586 -0.026245 1445641246 -0.799194 -0.002197 -0.600586 -0.026245 1445641246 -0.799194 -0.002197 -0.600586 -0.026245 1445641246 -0.799194 -0.002197 -0.600586 -0.026245 1445641246 -0.799194 -0.002197 -0.600586 -0.026245 1445641246 -0.797546 0.015808 -0.601379 -0.046082 1445641246 -0.797546 0.015808 -0.601379 -0.046082 1445641246 -0.797546 0.015808 -0.601379 -0.046082 1445641246 -0.797546 0.015808 -0.601379 -0.046082 1445641246 -0.797546 0.015808 -0.601379 -0.046082 1445641246 -0.797546 0.015808 -0.601379 -0.046082 1445641246 -0.800232 0.024963 -0.596680 -0.055176 1445641246 -0.800232 0.024963 -0.596680 -0.055176 1445641246 -0.800232 0.024963 -0.596680 -0.055176 1445641246 -0.800232 0.024963 -0.596680 -0.055176 1445641246 -0.800232 0.024963 -0.596680 -0.055176 1445641246 -0.800232 0.024963 -0.596680 -0.055176 1445641246 -0.800232 0.024963 -0.596680 -0.055176 1445641246 -0.812439 0.062561 -0.579285 -0.023193 1445641246 
-0.814880 -0.079285 -0.572632 0.043091 1445641248 -0.814880 -0.079285 -0.572632 0.043091 1445641248 -0.815002 -0.085083 -0.571289 0.047607 1445641248 -0.815002 -0.085083 -0.571289 0.047607 1445641248 -0.815002 -0.085083 -0.571289 0.047607 1445641248 -0.815002 -0.085083 -0.571289 0.047607 1445641248 -0.815002 -0.085083 -0.571289 0.047607 1445641248 -0.815613 -0.093567 -0.568604 0.052917 1445641248 -0.815613 -0.093567 -0.568604 0.052917 1445641248 -0.815613 -0.093567 -0.568604 0.052917 1445641248 -0.815613 -0.093567 -0.568604 0.052917 1445641248 -0.815613 -0.093567 -0.568604 0.052917 1445641248 -0.815613 -0.093567 -0.568604 0.052917 1445641248 -0.816467 -0.102234 -0.565308 0.058960 1445641248 -0.816467 -0.102234 -0.565308 0.058960 1445641248 -0.816467 -0.102234 -0.565308 0.058960 1445641248 -0.816467 -0.102234 -0.565308 0.058960 1445641248 -0.816467 -0.102234 -0.565308 0.058960 1445641248 -0.816467 -0.102234 -0.565308 0.058960 1445641248 -0.817200 -0.110962 -0.561768 0.066223 1445641249 -0.817200 -0.110962 -0.561768 0.066223 1445641249 -0.817200 -0.110962 -0.561768 0.066223 1445641249 -0.817200 -0.110962 -0.561768 0.066223 1445641249 -0.817200 -0.110962 -0.561768 0.066223 1445641249 -0.817200 -0.110962 -0.561768 0.066223 1445641249 -0.817200 -0.110962 -0.561768 0.066223 1445641249 -0.817688 -0.114075 -0.559998 0.069702 1445641249 -0.817688 -0.114075 -0.559998 0.069702 1445641249 -0.817688 -0.114075 -0.559998 0.069702 1445641249 -0.817688 -0.114075 -0.559998 0.069702 1445641249 -0.817688 -0.114075 -0.559998 0.069702 1445641249 -0.817688 -0.114075 -0.559998 0.069702 1445641249 -0.817566 -0.113586 -0.560120 0.070740 1445641249 -0.817566 -0.113586 -0.560120 0.070740 1445641249 -0.817566 -0.113586 -0.560120 0.070740 1445641249 -0.817566 -0.113586 -0.560120 0.070740 1445641249 -0.817566 -0.113586 -0.560120 0.070740 1445641249 -0.817566 -0.113586 -0.560120 0.070740 1445641249 -0.817566 -0.113586 -0.560120 0.070740 1445641249 -0.816833 -0.113281 -0.561218 0.071472 1445641249 -0.816833 -0.113281 -0.561218 0.071472 1445641249 -0.816833 -0.113281 -0.561218 0.071472 1445641249 -0.816833 -0.113281 -0.561218 0.071472 1445641249 -0.816833 -0.113281 -0.561218 0.071472 1445641249 -0.816406 -0.113953 -0.561523 0.072083 1445641249 -0.816406 -0.113953 -0.561523 0.072083 1445641249 -0.816406 -0.113953 -0.561523 0.072083 1445641249 -0.816406 -0.113953 -0.561523 0.072083 1445641249 -0.817200 -0.114441 -0.560425 0.071045 1445641249 -0.817200 -0.114441 -0.560425 0.071045 1445641249 -0.817200 -0.114441 -0.560425 0.071045 1445641249 -0.817200 -0.114441 -0.560425 0.071045 1445641249 -0.817200 -0.114441 -0.560425 0.071045 1445641249 -0.817200 -0.114441 -0.560425 0.071045 1445641249 -0.817627 -0.112122 -0.560547 0.068970 1445641249 -0.817627 -0.112122 -0.560547 0.068970 1445641249 -0.817627 -0.112122 -0.560547 0.068970 1445641249 -0.817627 -0.112122 -0.560547 0.068970 1445641249 -0.817627 -0.112122 -0.560547 0.068970 1445641249 -0.817627 -0.112122 -0.560547 0.068970 1445641249 -0.817627 -0.112122 -0.560547 0.068970 1445641249 -0.816528 -0.107544 -0.563416 0.066467 1445641249 -0.816528 -0.107544 -0.563416 0.066467 1445641249 -0.816528 -0.107544 -0.563416 0.066467 1445641249 -0.816528 -0.107544 -0.563416 0.066467 1445641249 -0.816528 -0.107544 -0.563416 0.066467 1445641249 -0.816528 -0.107544 -0.563416 0.066467 1445641249 -0.816528 -0.103210 -0.564575 0.062744 1445641249 -0.816528 -0.103210 -0.564575 0.062744 1445641249 -0.816528 -0.103210 -0.564575 0.062744 1445641249 -0.816528 -0.103210 -0.564575 0.062744 1445641249 -0.816528 -0.103210 -0.564575 0.062744 1445641249 -0.816528 -0.103210 -0.564575 0.062744 1445641249 -0.820740 -0.093262 -0.561462 0.050476 1445641249 -0.820740 -0.093262 -0.561462 0.050476 1445641249 -0.820740 -0.093262 -0.561462 0.050476 1445641249 -0.820740 -0.093262 -0.561462 0.050476 1445641249 -0.820740 -0.093262 -0.561462 0.050476 1445641249 -0.820740 -0.093262 -0.561462 0.050476 1445641249 -0.824158 -0.087585 -0.558289 0.038940 1445641249 -0.824158 -0.087585 -0.558289 0.038940 1445641249 -0.824158 -0.087585 -0.558289 0.038940 1445641249 -0.824158 -0.087585 -0.558289 0.038940 1445641249 -0.824158 -0.087585 -0.558289 0.038940 1445641249 -0.824158 -0.087585 -0.558289 0.038940 1445641249 -0.822021 -0.095459 -0.559692 0.044800 1445641249 -0.822021 -0.095459 -0.559692 0.044800 1445641249 -0.822021 -0.095459 -0.559692 0.044800 1445641249 -0.822021 -0.095459 -0.559692 0.044800 1445641249 -0.822021 -0.095459 -0.559692 0.044800 1445641249 -0.822021 -0.095459 -0.559692 0.044800 1445641249 -0.817566 -0.108582 -0.562439 0.059509 1445641249 -0.817566 -0.108582 -0.562439 0.059509 1445641249 -0.817566 -0.108582 -0.562439 0.059509 1445641249 -0.817566 -0.108582 -0.562439 0.059509 1445641249 -0.817566 -0.108582 -0.562439 0.059509 1445641249 -0.817566 -0.108582 -0.562439 0.059509 1445641249 -0.818542 -0.118347 -0.558228 0.066467 1445641249 -0.818542 -0.118347 -0.558228 0.066467 1445641249 -0.818542 -0.118347 -0.558228 0.066467 1445641249 -0.818542 -0.118347 -0.558228 0.066467 1445641249 -0.818542 -0.118347 -0.558228 0.066467 1445641249 -0.818542 -0.118347 -0.558228 0.066467 1445641249 -0.821167 -0.122314 -0.553101 0.069946 1445641249 -0.821167 -0.122314 -0.553101 0.069946 1445641249 -0.821167 -0.122314 -0.553101 0.069946 1445641249 -0.821167 -0.122314 -0.553101 0.069946 1445641249 -0.821167 -0.122314 -0.553101 0.069946 1445641249 -0.821167 -0.122314 -0.553101 0.069946 1445641249 -0.822083 -0.124634 -0.550232 0.077332 1445641249 -0.822083 -0.124634 -0.550232 0.077332 1445641249 -0.822083 -0.124634 -0.550232 0.077332 1445641249 -0.822083 -0.124634 -0.550232 0.077332 1445641249 -0.822083 -0.124634 -0.550232 0.077332 1445641249 -0.822083 -0.124634 -0.550232 0.077332 1445641249 -0.822083 -0.124634 -0.550232 0.077332 1445641249 -0.821350 -0.121460 -0.551392 0.081360 1445641249 -0.821350 -0.121460 -0.551392 0.081360 1445641249 -0.821350 -0.121460 -0.551392 0.081360 1445641249 -0.821350 -0.121460 -0.551392 0.081360 1445641249 -0.821350 -0.121460 -0.551392 0.081360 1445641249 -0.821350 -0.121460 -0.551392 0.081360 1445641249 -0.820679 -0.116089 -0.553772 0.080261 1445641249 -0.820679 -0.116089 -0.553772 0.080261 1445641249 -0.820679 -0.116089 -0.553772 0.080261 1445641249 -0.820679 -0.116089 -0.553772 0.080261 1445641249 -0.820679 -0.116089 -0.553772 0.080261 1445641249 -0.820679 -0.116089 -0.553772 0.080261 1445641249 -0.820801 -0.115112 -0.554138 0.077759 1445641249 -0.820801 -0.115112 -0.554138 0.077759 1445641250 -0.820801 -0.115112 -0.554138 0.077759 1445641250 -0.820801 -0.115112 -0.554138 0.077759 1445641250 -0.820801 -0.115112 -0.554138 0.077759 1445641250 -0.820801 -0.115112 -0.554138 0.077759 1445641250 -0.820801 -0.115112 -0.554138 0.077759 1445641250 -0.821594 -0.114624 -0.553589 0.073669 1445641250 -0.821594 -0.114624 -0.553589 0.073669 1445641250 -0.821594 -0.114624 -0.553589 0.073669 1445641250 -0.821594 -0.114624 -0.553589 0.073669 1445641250 -0.821594 -0.114624 -0.553589 0.073669 1445641250 -0.822205 -0.112305 -0.553833 0.068726 1445641250 -0.822205 -0.112305 -0.553833 0.068726 1445641250 -0.822205 -0.112305 -0.553833 0.068726 1445641250 -0.822205 -0.112305 -0.553833 0.068726 1445641250 -0.822205 -0.112305 -0.553833 0.068726 1445641250 -0.822205 -0.112305 -0.553833 0.068726 1445641250 -0.822205 -0.112305 -0.553833 0.068726 1445641250 -0.820923 -0.108765 -0.556824 0.065247 1445641250 -0.820923 -0.108765 -0.556824 0.065247 1445641250 -0.820923 -0.108765 -0.556824 0.065247 1445641250 -0.820923 -0.108765 -0.556824 0.065247 1445641250 -0.820923 -0.108765 -0.556824 0.065247 1445641250 -0.820862 -0.103210 -0.558472 0.060974 1445641250 -0.820862 -0.103210 -0.558472 0.060974 1445641250 -0.820862 -0.103210 -0.558472 0.060974 1445641250 -0.820862 -0.103210 -0.558472 0.060974 1445641250 -0.820862 -0.103210 -0.558472 0.060974 1445641250 -0.820862 -0.103210 -0.558472 0.060974 1445641250 -0.823120 -0.094971 -0.557617 0.051025 1445641250 -0.823120 -0.094971 -0.557617 0.051025 1445641250 -0.823120 -0.094971 -0.557617 0.051025 1445641250 -0.823120 -0.094971 -0.557617 0.051025 1445641250 -0.823120 -0.094971 -0.557617 0.051025 1445641250 -0.823120 -0.094971 -0.557617 0.051025 1445641250 -0.823120 -0.094971 -0.557617 0.051025 1445641250 -0.824829 -0.093628 -0.555725 0.046021 1445641250 -0.824829 -0.093628 -0.555725 0.046021 1445641250 -0.824829 -0.093628 -0.555725 0.046021 1445641250 -0.824829 -0.093628 -0.555725 0.046021 1445641250 -0.824829 -0.093628 -0.555725 0.046021 1445641250 -0.824829 -0.093628 -0.555725 0.046021 1445641250 -0.823425 -0.101624 -0.555847 0.052734 1445641250 -0.823425 -0.101624 -0.555847 0.052734 1445641250 -0.823425 -0.101624 -0.555847 0.052734 1445641250 -0.823425 -0.101624 -0.555847 0.052734 1445641250 -0.823425 -0.101624 -0.555847 0.052734 1445641250 -0.823425 -0.101624 -0.555847 0.052734 1445641250 -0.823425 -0.101624 -0.555847 0.052734 1445641250 -0.820190 -0.110657 -0.557678 0.063721 1445641250 -0.820190 -0.110657 -0.557678 0.063721 1445641250 -0.820190 -0.110657 -0.557678 0.063721 1445641250 -0.820190 -0.110657 -0.557678 0.063721 1445641250 -0.820190 -0.110657 -0.557678 0.063721 1445641250 -0.820190 -0.110657 -0.557678 0.063721 1445641250 -0.820190 -0.116272 -0.555603 0.071533 1445641250 -0.820190 -0.116272 -0.555603 0.071533 1445641250 -0.820190 -0.116272 -0.555603 0.071533 1445641250 -0.820190 -0.116272 -0.555603 0.071533 1445641250 -0.820190 -0.116272 -0.555603 0.071533 1445641250 -0.820190 -0.116272 -0.555603 0.071533 1445641250 -0.822327 -0.119812 -0.550903 0.077576 1445641250 -0.822327 -0.119812 -0.550903 0.077576 1445641250 -0.822327 -0.119812 -0.550903 0.077576 1445641250 -0.822327 -0.119812 -0.550903 0.077576 1445641250 -0.822327 -0.119812 -0.550903 0.077576 1445641250 -0.822327 -0.119812 -0.550903 0.077576 1445641250 -0.822327 -0.119812 -0.550903 0.077576 1445641250 -0.822937 -0.123230 -0.548279 0.084045 1445641250 -0.822937 -0.123230 -0.548279 0.084045 1445641250 -0.822937 -0.123230 -0.548279 0.084045 1445641250 -0.822937 -0.123230 -0.548279 0.084045 1445641250 -0.822937 -0.123230 -0.548279 0.084045 1445641250 -0.822937 -0.123230 -0.548279 0.084045 1445641250 -0.821533 -0.126587 -0.548584 0.090576 1445641250 -0.821533 -0.126587 -0.548584 0.090576 1445641250 -0.821533 -0.126587 -0.548584 0.090576 1445641250 -0.821533 -0.126587 -0.548584 0.090576 1445641250 -0.821533 -0.126587 -0.548584 0.090576 1445641250 -0.821533 -0.126587 -0.548584 0.090576 1445641250 -0.820374 -0.125854 -0.550232 0.092102 1445641250 -0.820374 -0.125854 -0.550232 0.092102 1445641250 -0.820374 -0.125854 -0.550232 0.092102 1445641250 -0.820374 -0.125854 -0.550232 0.092102 1445641250 -0.820374 -0.125854 -0.550232 0.092102 1445641250 -0.820679 -0.124207 -0.550659 0.088928 1445641250 -0.820679 -0.124207 -0.550659 0.088928 1445641250 -0.820679 -0.124207 -0.550659 0.088928 1445641250 -0.820679 -0.124207 -0.550659 0.088928 1445641250 -0.820679 -0.124207 -0.550659 0.088928 1445641250 -0.820679 -0.124207 -0.550659 0.088928 1445641250 -0.820679 -0.124207 -0.550659 0.088928 1445641250 -0.821106 -0.125122 -0.550293 0.085938 1445641250 -0.821106 -0.125122 -0.550293 0.085938 1445641250 -0.821106 -0.125122 -0.550293 0.085938 1445641250 -0.821106 -0.125122 -0.550293 0.085938 1445641250 -0.821106 -0.125122 -0.550293 0.085938 1445641250 -0.821106 -0.125122 -0.550293 0.085938 1445641250 -0.821106 -0.125122 -0.550293 0.085938 1445641250 -0.820801 -0.125122 -0.551331 0.082581 1445641250 -0.820801 -0.125122 -0.551331 0.082581 1445641250 -0.820801 -0.125122 -0.551331 0.082581 1445641250 -0.820801 -0.125122 -0.551331 0.082581 1445641250 -0.820801 -0.125122 -0.551331 0.082581 1445641250 -0.819763 -0.119690 -0.554626 0.078308 1445641250 -0.819763 -0.119690 -0.554626 0.078308 1445641250 -0.819763 -0.119690 -0.554626 0.078308 1445641250 -0.819763 -0.119690 -0.554626 0.078308 1445641250 -0.819763 -0.119690 -0.554626 0.078308 1445641250 -0.819763 -0.119690 -0.554626 0.078308 1445641250 -0.819153 -0.112366 -0.557556 0.074524 1445641250 -0.819153 -0.112366 -0.557556 0.074524 1445641250 -0.819153 -0.112366 -0.557556 0.074524 1445641251 -0.819153 -0.112366 -0.557556 0.074524 1445641251 -0.819153 -0.112366 -0.557556 0.074524 1445641251 -0.819153 -0.112366 -0.557556 0.074524 1445641251 -0.821594 -0.102234 -0.556946 0.066650 1445641251 -0.821594 -0.102234 -0.556946 0.066650 1445641251 -0.821594 -0.102234 -0.556946 0.066650 1445641251 -0.821594 -0.102234 -0.556946 0.066650 1445641251 -0.821594 -0.102234 -0.556946 0.066650 1445641251 -0.821594 -0.102234 -0.556946 0.066650 1445641251 -0.823364 -0.096191 -0.556213 0.059326 1445641251 -0.823364 -0.096191 -0.556213 0.059326 1445641251 -0.823364 -0.096191 -0.556213 0.059326 1445641251 -0.823364 -0.096191 -0.556213 0.059326 1445641251 -0.823364 -0.096191 -0.556213 0.059326 1445641251 -0.823364 -0.096191 -0.556213 0.059326 1445641251 -0.823364 -0.096191 -0.556213 0.059326 1445641251 -0.821838 -0.101807 -0.557068 0.062927 1445641251 -0.821838 -0.101807 -0.557068 0.062927 1445641251 -0.821838 -0.101807 -0.557068 0.062927 1445641251 -0.821838 -0.101807 -0.557068 0.062927 1445641251 -0.821838 -0.101807 -0.557068 0.062927 1445641251 -0.819458 -0.111267 -0.557861 0.070801 1445641251 -0.819458 -0.111267 -0.557861 0.070801 1445641251 -0.819458 -0.111267 -0.557861 0.070801 1445641251 -0.819458 -0.111267 -0.557861 0.070801 1445641251 -0.819458 -0.111267 -0.557861 0.070801 1445641251 -0.819458 -0.111267 -0.557861 0.070801 1445641251 -0.819458 -0.115540 -0.556519 0.074402 1445641251 -0.819458 -0.115540 -0.556519 0.074402 1445641251 -0.819458 -0.115540 -0.556519 0.074402 1445641251 -0.819458 -0.115540 -0.556519 0.074402 1445641251 -0.819458 -0.115540 -0.556519 0.074402 1445641251 -0.819458 -0.115540 -0.556519 0.074402 1445641251 -0.819458 -0.115540 -0.556519 0.074402 1445641251 -0.820557 -0.118042 -0.553894 0.077759 1445641251 -0.820557 -0.118042 -0.553894 0.077759 1445641251 -0.820557 -0.118042 -0.553894 0.077759 1445641251 -0.820557 -0.118042 -0.553894 0.077759 1445641251 -0.820557 -0.118042 -0.553894 0.077759 1445641251 -0.820557 -0.118042 -0.553894 0.077759 1445641251 -0.821167 -0.119080 -0.552307 0.080872 1445641251 -0.821167 -0.119080 -0.552307 0.080872 1445641251 -0.821167 -0.119080 -0.552307 0.080872 1445641251 -0.821167 -0.119080 -0.552307 0.080872 1445641251 -0.821167 -0.119080 -0.552307 0.080872 1445641251 -0.820251 -0.117981 -0.553650 0.082947 1445641251 -0.820251 -0.117981 -0.553650 0.082947 1445641251 -0.820251 -0.117981 -0.553650 0.082947 1445641251 -0.820251 -0.117981 -0.553650 0.082947 1445641251 -0.820251 -0.117981 -0.553650 0.082947 1445641251 -0.820251 -0.117981 -0.553650 0.082947 1445641251 -0.820251 -0.117981 -0.553650 0.082947 1445641251 -0.819336 -0.115479 -0.555603 0.081970 1445641251 -0.819336 -0.115479 -0.555603 0.081970 1445641251 -0.819336 -0.115479 -0.555603 0.081970 1445641251 -0.819336 -0.115479 -0.555603 0.081970 1445641251 -0.819336 -0.115479 -0.555603 0.081970 1445641251 -0.819275 -0.115295 -0.556030 0.080261 1445641251 -0.819275 -0.115295 -0.556030 0.080261 1445641251 -0.819275 -0.115295 -0.556030 0.080261 1445641251 -0.819275 -0.115295 -0.556030 0.080261 1445641251 -0.819275 -0.115295 -0.556030 0.080261 1445641251 -0.819275 -0.115295 -0.556030 0.080261 1445641251 -0.819580 -0.115173 -0.556030 0.077393 1445641251 -0.819580 -0.115173 -0.556030 0.077393 1445641251 -0.819580 -0.115173 -0.556030 0.077393 1445641251 -0.819580 -0.115173 -0.556030 0.077393 1445641251 -0.819580 -0.115173 -0.556030 0.077393 1445641251 -0.819580 -0.115173 -0.556030 0.077393 1445641251 -0.819153 -0.113403 -0.557190 0.075378 1445641251 -0.819153 -0.113403 -0.557190 0.075378 1445641251 -0.819153 -0.113403 -0.557190 0.075378 1445641251 -0.819153 -0.113403 -0.557190 0.075378 1445641251 -0.819153 -0.113403 -0.557190 0.075378 1445641251 -0.819153 -0.113403 -0.557190 0.075378 1445641251 -0.817139 -0.109192 -0.561218 0.073975 1445641251 -0.817139 -0.109192 -0.561218 0.073975 1445641251 -0.817139 -0.109192 -0.561218 0.073975 1445641251 -0.817139 -0.109192 -0.561218 0.073975 1445641251 -0.817139 -0.109192 -0.561218 0.073975 1445641251 -0.817139 -0.109192 -0.561218 0.073975 1445641251 -0.817566 -0.102356 -0.562378 0.069885 1445641251 -0.817566 -0.102356 -0.562378 0.069885 1445641251 -0.817566 -0.102356 -0.562378 0.069885 1445641251 -0.817566 -0.102356 -0.562378 0.069885 1445641251 -0.817566 -0.102356 -0.562378 0.069885 1445641251 -0.817566 -0.102356 -0.562378 0.069885 1445641251 -0.817566 -0.102356 -0.562378 0.069885 1445641251 -0.820435 -0.095642 -0.560120 0.064270 1445641251 -0.820435 -0.095642 -0.560120 0.064270 1445641251 -0.820435 -0.095642 -0.560120 0.064270 1445641251 -0.820435 -0.095642 -0.560120 0.064270 1445641251 -0.820435 -0.095642 -0.560120 0.064270 1445641251 -0.820435 -0.095642 -0.560120 0.064270 1445641251 -0.821350 -0.098450 -0.558167 0.065369 1445641251 -0.821350 -0.098450 -0.558167 0.065369 1445641251 -0.821350 -0.098450 -0.558167 0.065369 1445641251 -0.821350 -0.098450 -0.558167 0.065369 1445641251 -0.821350 -0.098450 -0.558167 0.065369 1445641251 -0.821350 -0.098450 -0.558167 0.065369 1445641251 -0.818787 -0.110474 -0.558472 0.074585 1445641251 -0.818787 -0.110474 -0.558472 0.074585 1445641251 -0.818787 -0.110474 -0.558472 0.074585 1445641251 -0.818787 -0.110474 -0.558472 0.074585 1445641251 -0.818787 -0.110474 -0.558472 0.074585 1445641251 -0.818787 -0.110474 -0.558472 0.074585 1445641251 -0.818787 -0.110474 -0.558472 0.074585 1445641251 -0.817688 -0.120300 -0.557129 0.081665 1445641251 -0.817688 -0.120300 -0.557129 0.081665 1445641251 -0.817688 -0.120300 -0.557129 0.081665 1445641252 -0.817688 -0.120300 -0.557129 0.081665 1445641252 -0.817688 -0.120300 -0.557129 0.081665 1445641252 -0.818359 -0.124451 -0.554688 0.084900 1445641252 -0.818359 -0.124451 -0.554688 0.084900 1445641252 -0.818359 -0.124451 -0.554688 0.084900 1445641252 -0.818359 -0.124451 -0.554688 0.084900 1445641252 -0.818542 -0.128113 -0.552734 0.090332 1445641252 -0.818542 -0.128113 -0.552734 0.090332 1445641252 -0.818542 -0.128113 -0.552734 0.090332 1445641252 -0.818542 -0.128113 -0.552734 0.090332 1445641252 -0.818542 -0.128113 -0.552734 0.090332 1445641252 -0.818298 -0.129456 -0.552124 0.094299 1445641252 -0.818298 -0.129456 -0.552124 0.094299 1445641252 -0.818298 -0.129456 -0.552124 0.094299 1445641252 -0.818298 -0.129456 -0.552124 0.094299 1445641252 -0.818298 -0.129456 -0.552124 0.094299 1445641252 -0.818298 -0.129456 -0.552124 0.094299 1445641252 -0.817871 -0.128540 -0.552795 0.095520 1445641252 -0.817871 -0.128540 -0.552795 0.095520 1445641252 -0.817871 -0.128540 -0.552795 0.095520 1445641252 -0.817871 -0.128540 -0.552795 0.095520 1445641252 -0.817871 -0.128540 -0.552795 0.095520 1445641252 -0.817871 -0.128540 -0.552795 0.095520 1445641252 -0.817322 -0.129028 -0.553345 0.095947 1445641252 -0.817322 -0.129028 -0.553345 0.095947 1445641252 -0.817322 -0.129028 -0.553345 0.095947 1445641252 -0.817322 -0.129028 -0.553345 0.095947 1445641252 -0.817322 -0.129028 -0.553345 0.095947 1445641252 -0.817322 -0.129028 -0.553345 0.095947 1445641252 -0.817627 -0.129578 -0.553101 0.094238 1445641252 -0.817627 -0.129578 -0.553101 0.094238 1445641252 -0.817627 -0.129578 -0.553101 0.094238 1445641252 -0.817627 -0.129578 -0.553101 0.094238 1445641252 -0.817627 -0.129578 -0.553101 0.094238 1445641252 -0.817627 -0.129578 -0.553101 0.094238 1445641252 -0.817871 -0.127319 -0.553772 0.091003 1445641252 -0.817871 -0.127319 -0.553772 0.091003 1445641252 -0.817871 -0.127319 -0.553772 0.091003 1445641252 -0.817871 -0.127319 -0.553772 0.091003 1445641252 -0.817871 -0.127319 -0.553772 0.091003 1445641252 -0.817871 -0.127319 -0.553772 0.091003 1445641252 -0.817200 -0.123291 -0.556274 0.087524 1445641252 -0.817200 -0.123291 -0.556274 0.087524 1445641252 -0.817200 -0.123291 -0.556274 0.087524 1445641252 -0.817200 -0.123291 -0.556274 0.087524 1445641252 -0.817200 -0.123291 -0.556274 0.087524 1445641252 -0.817200 -0.123291 -0.556274 0.087524 1445641252 -0.817261 -0.117004 -0.558350 0.081665 1445641252 -0.817261 -0.117004 -0.558350 0.081665 1445641252 -0.817261 -0.117004 -0.558350 0.081665 1445641252 -0.817261 -0.117004 -0.558350 0.081665 1445641252 -0.817261 -0.117004 -0.558350 0.081665 1445641252 -0.817261 -0.117004 -0.558350 0.081665 1445641252 -0.819397 -0.109863 -0.557861 0.073486 1445641252 -0.819397 -0.109863 -0.557861 0.073486 1445641252 -0.819397 -0.109863 -0.557861 0.073486 1445641252 -0.819397 -0.109863 -0.557861 0.073486 1445641252 -0.819397 -0.109863 -0.557861 0.073486 1445641252 -0.821167 -0.107178 -0.556519 0.067871 1445641252 -0.821167 -0.107178 -0.556519 0.067871 1445641252 -0.821167 -0.107178 -0.556519 0.067871 1445641252 -0.821167 -0.107178 -0.556519 0.067871 1445641252 -0.821167 -0.107178 -0.556519 0.067871 1445641252 -0.821167 -0.107178 -0.556519 0.067871 1445641252 -0.819946 -0.112732 -0.556885 0.070190 1445641252 -0.819946 -0.112732 -0.556885 0.070190 1445641252 -0.819946 -0.112732 -0.556885 0.070190 1445641252 -0.819946 -0.112732 -0.556885 0.070190 1445641252 -0.819946 -0.112732 -0.556885 0.070190 1445641252 -0.819946 -0.112732 -0.556885 0.070190 1445641252 -0.819946 -0.112732 -0.556885 0.070190 1445641252 -0.817871 -0.122620 -0.556946 0.076904 1445641252 -0.817871 -0.122620 -0.556946 0.076904 1445641252 -0.817871 -0.122620 -0.556946 0.076904 1445641252 -0.817871 -0.122620 -0.556946 0.076904 1445641252 -0.817871 -0.122620 -0.556946 0.076904 1445641252 -0.817871 -0.122620 -0.556946 0.076904 1445641252 -0.818237 -0.128723 -0.554321 0.081726 1445641252 -0.818237 -0.128723 -0.554321 0.081726 1445641252 -0.818237 -0.128723 -0.554321 0.081726 1445641252 -0.818237 -0.128723 -0.554321 0.081726 1445641252 -0.818237 -0.128723 -0.554321 0.081726 1445641252 -0.818237 -0.128723 -0.554321 0.081726 1445641252 -0.818237 -0.128723 -0.554321 0.081726 1445641252 -0.819214 -0.131409 -0.551453 0.086853 1445641252 -0.819214 -0.131409 -0.551453 0.086853 1445641252 -0.819214 -0.131409 -0.551453 0.086853 1445641252 -0.819214 -0.131409 -0.551453 0.086853 1445641252 -0.819214 -0.131409 -0.551453 0.086853 1445641252 -0.819214 -0.131409 -0.551453 0.086853 1445641252 -0.819214 -0.131470 -0.550537 0.092896 1445641252 -0.819214 -0.131470 -0.550537 0.092896 1445641252 -0.819214 -0.131470 -0.550537 0.092896 1445641252 -0.819214 -0.131470 -0.550537 0.092896 1445641252 -0.819214 -0.131470 -0.550537 0.092896 1445641252 -0.819214 -0.131470 -0.550537 0.092896 1445641252 -0.818359 -0.128967 -0.551941 0.095520 1445641252 -0.818359 -0.128967 -0.551941 0.095520 1445641252 -0.818359 -0.128967 -0.551941 0.095520 1445641252 -0.818359 -0.128967 -0.551941 0.095520 1445641252 -0.818359 -0.128967 -0.551941 0.095520 1445641252 -0.817749 -0.127075 -0.553223 0.095886 1445641252 -0.817749 -0.127075 -0.553223 0.095886 1445641252 -0.817749 -0.127075 -0.553223 0.095886 1445641252 -0.817749 -0.127075 -0.553223 0.095886 1445641252 -0.817749 -0.127075 -0.553223 0.095886 1445641253 -0.817749 -0.127075 -0.553223 0.095886 1445641253 -0.817749 -0.126221 -0.553650 0.094299 1445641253 -0.817749 -0.126221 -0.553650 0.094299 1445641253 -0.817749 -0.126221 -0.553650 0.094299 1445641253 -0.817749 -0.126221 -0.553650 0.094299 1445641253 -0.817749 -0.126221 -0.553650 0.094299 1445641253 -0.817749 -0.126221 -0.553650 0.094299 1445641253 -0.817932 -0.123962 -0.554382 0.091309 1445641253 -0.817932 -0.123962 -0.554382 0.091309 1445641253 -0.817932 -0.123962 -0.554382 0.091309 1445641253 -0.817932 -0.123962 -0.554382 0.091309 1445641253 -0.817932 -0.123962 -0.554382 0.091309 1445641253 -0.817932 -0.123962 -0.554382 0.091309 1445641253 -0.817444 -0.119324 -0.556824 0.087219 1445641253 -0.817444 -0.119324 -0.556824 0.087219 1445641253 -0.817444 -0.119324 -0.556824 0.087219 1445641253 -0.817444 -0.119324 -0.556824 0.087219 1445641253 -0.817444 -0.119324 -0.556824 0.087219 1445641253 -0.817444 -0.119324 -0.556824 0.087219 1445641253 -0.817993 -0.112122 -0.558594 0.080078 1445641253 -0.817993 -0.112122 -0.558594 0.080078 1445641253 -0.817993 -0.112122 -0.558594 0.080078 1445641253 -0.817993 -0.112122 -0.558594 0.080078 1445641253 -0.817993 -0.112122 -0.558594 0.080078 1445641253 -0.817993 -0.112122 -0.558594 0.080078 1445641253 -0.819092 -0.106262 -0.559143 0.072815 1445641253 -0.819092 -0.106262 -0.559143 0.072815 1445641253 -0.819092 -0.106262 -0.559143 0.072815 1445641253 -0.819092 -0.106262 -0.559143 0.072815 1445641253 -0.819092 -0.106262 -0.559143 0.072815 1445641253 -0.819580 -0.106079 -0.558777 0.070374 1445641253 -0.819580 -0.106079 -0.558777 0.070374 1445641253 -0.819580 -0.106079 -0.558777 0.070374 1445641253 -0.819580 -0.106079 -0.558777 0.070374 1445641253 -0.819580 -0.106079 -0.558777 0.070374 1445641253 -0.819580 -0.106079 -0.558777 0.070374 1445641253 -0.819580 -0.106079 -0.558777 0.070374 1445641253 -0.818054 -0.112976 -0.558960 0.075256 1445641253 -0.818054 -0.112976 -0.558960 0.075256 1445641253 -0.818054 -0.112976 -0.558960 0.075256 1445641253 -0.818054 -0.112976 -0.558960 0.075256 1445641253 -0.818054 -0.112976 -0.558960 0.075256 1445641253 -0.818054 -0.112976 -0.558960 0.075256 1445641253 -0.816833 -0.122803 -0.557556 0.082764 1445641253 -0.816833 -0.122803 -0.557556 0.082764 1445641253 -0.816833 -0.122803 -0.557556 0.082764 1445641253 -0.816833 -0.122803 -0.557556 0.082764 1445641253 -0.816833 -0.122803 -0.557556 0.082764 1445641253 -0.816833 -0.122803 -0.557556 0.082764 1445641253 -0.817200 -0.127808 -0.555176 0.087646 1445641253 -0.817200 -0.127808 -0.555176 0.087646 1445641253 -0.817200 -0.127808 -0.555176 0.087646 1445641253 -0.817200 -0.127808 -0.555176 0.087646 1445641253 -0.817200 -0.127808 -0.555176 0.087646 1445641253 -0.817200 -0.127808 -0.555176 0.087646 1445641253 -0.817627 -0.129883 -0.553345 0.092407 1445641253 -0.817627 -0.129883 -0.553345 0.092407 1445641253 -0.817627 -0.129883 -0.553345 0.092407 1445641253 -0.817627 -0.129883 -0.553345 0.092407 1445641253 -0.817627 -0.129883 -0.553345 0.092407 1445641253 -0.817627 -0.129883 -0.553345 0.092407 1445641253 -0.817444 -0.130676 -0.552612 0.096741 1445641253 -0.817444 -0.130676 -0.552612 0.096741 1445641253 -0.817444 -0.130676 -0.552612 0.096741 1445641253 -0.817444 -0.130676 -0.552612 0.096741 1445641253 -0.817444 -0.130676 -0.552612 0.096741 1445641253 -0.817444 -0.130676 -0.552612 0.096741 1445641253 -0.817017 -0.128967 -0.553589 0.097412 1445641253 -0.817017 -0.128967 -0.553589 0.097412 1445641253 -0.817017 -0.128967 -0.553589 0.097412 1445641253 -0.817017 -0.128967 -0.553589 0.097412 1445641253 -0.817017 -0.128967 -0.553589 0.097412 1445641253 -0.817017 -0.128967 -0.553589 0.097412 1445641253 -0.816528 -0.127930 -0.554688 0.096497 1445641253 -0.816528 -0.127930 -0.554688 0.096497 1445641253 -0.816528 -0.127930 -0.554688 0.096497 1445641253 -0.816528 -0.127930 -0.554688 0.096497 1445641253 -0.816528 -0.127930 -0.554688 0.096497 1445641253 -0.816528 -0.127930 -0.554688 0.096497 1445641253 -0.816711 -0.127136 -0.555115 0.093811 1445641253 -0.816711 -0.127136 -0.555115 0.093811 1445641253 -0.816711 -0.127136 -0.555115 0.093811 1445641253 -0.816711 -0.127136 -0.555115 0.093811 1445641253 -0.816833 -0.123718 -0.556396 0.089050 1445641253 -0.816833 -0.123718 -0.556396 0.089050 1445641253 -0.816833 -0.123718 -0.556396 0.089050 1445641253 -0.816833 -0.123718 -0.556396 0.089050 1445641253 -0.816833 -0.123718 -0.556396 0.089050 1445641253 -0.816833 -0.123718 -0.556396 0.089050 1445641253 -0.816833 -0.123718 -0.556396 0.089050 1445641253 -0.816223 -0.117493 -0.559570 0.083374 1445641253 -0.816223 -0.117493 -0.559570 0.083374 1445641253 -0.816223 -0.117493 -0.559570 0.083374 1445641253 -0.816223 -0.117493 -0.559570 0.083374 1445641253 -0.816223 -0.117493 -0.559570 0.083374 1445641253 -0.816223 -0.117493 -0.559570 0.083374 1445641253 -0.816528 -0.109680 -0.561768 0.075684 1445641253 -0.816528 -0.109680 -0.561768 0.075684 1445641253 -0.816528 -0.109680 -0.561768 0.075684 1445641253 -0.816528 -0.109680 -0.561768 0.075684 1445641253 -0.816528 -0.109680 -0.561768 0.075684 1445641253 -0.816528 -0.109680 -0.561768 0.075684 1445641253 -0.818481 -0.103088 -0.561157 0.068359 1445641253 -0.818481 -0.103088 -0.561157 0.068359 1445641253 -0.818481 -0.103088 -0.561157 0.068359 1445641253 -0.818481 -0.103088 -0.561157 0.068359 1445641253 -0.818481 -0.103088 -0.561157 0.068359 1445641253 
-0.796387 0.023193 -0.601685 -0.057251 1445641255 -0.796387 0.023193 -0.601685 -0.057251 1445641255 -0.796387 0.023193 -0.601685 -0.057251 1445641255 -0.796387 0.023193 -0.601685 -0.057251 1445641255 -0.796387 0.023193 -0.601685 -0.057251 1445641255 -0.796387 0.023193 -0.601685 -0.057251 1445641255 -0.796387 0.023193 -0.601685 -0.057251 1445641255 -0.799988 0.078796 -0.594421 -0.022827 1445641255 -0.799988 0.078796 -0.594421 -0.022827 1445641255 -0.799988 0.078796 -0.594421 -0.022827 1445641255 -0.799988 0.078796 -0.594421 -0.022827 1445641255 -0.799988 0.078796 -0.594421 -0.022827 1445641255 -0.799988 0.078796 -0.594421 -0.022827 1445641255 -0.819092 0.134277 -0.554810 0.057007 1445641255 -0.819092 0.134277 -0.554810 0.057007 1445641255 -0.819092 0.134277 -0.554810 0.057007 1445641255 -0.819092 0.134277 -0.554810 0.057007 1445641255 -0.819092 0.134277 -0.554810 0.057007 1445641255 -0.819092 0.134277 -0.554810 0.057007 1445641255 -0.828247 0.155396 -0.523376 0.126709 1445641255 -0.828247 0.155396 -0.523376 0.126709 1445641255 -0.828247 0.155396 -0.523376 0.126709 1445641255 -0.828247 0.155396 -0.523376 0.126709 1445641255 -0.828247 0.155396 -0.523376 0.126709 1445641255 -0.834656 0.143738 -0.512939 0.139954 1445641255 -0.834656 0.143738 -0.512939 0.139954 1445641255 -0.834656 0.143738 -0.512939 0.139954 1445641255 -0.834656 0.143738 -0.512939 0.139954 1445641255 -0.834656 0.143738 -0.512939 0.139954 1445641255 -0.834656 0.143738 -0.512939 0.139954 1445641255 -0.836243 0.131836 -0.519592 0.115662 1445641255 -0.836243 0.131836 -0.519592 0.115662 1445641256 -0.836243 0.131836 -0.519592 0.115662 1445641256 -0.836243 0.131836 -0.519592 0.115662 1445641256 -0.836243 0.131836 -0.519592 0.115662 1445641256 -0.824829 0.126221 -0.546204 0.074280 1445641256 -0.824829 0.126221 -0.546204 0.074280 1445641256 -0.824829 0.126221 -0.546204 0.074280 1445641256 -0.824829 0.126221 -0.546204 0.074280 1445641256 -0.824829 0.126221 -0.546204 0.074280 1445641256 -0.824829 0.126221 -0.546204 0.074280 1445641256 -0.810547 0.112061 -0.573364 0.042053 1445641256 -0.810547 0.112061 -0.573364 0.042053 1445641256 -0.810547 0.112061 -0.573364 0.042053 1445641256 -0.810547 0.112061 -0.573364 0.042053 1445641256 -0.810547 0.112061 -0.573364 0.042053 1445641256 -0.810547 0.112061 -0.573364 0.042053 1445641256 -0.807495 0.087341 -0.583252 0.014954 1445641256 -0.807495 0.087341 -0.583252 0.014954 1445641256 -0.807495 0.087341 -0.583252 0.014954 1445641256 -0.807495 0.087341 -0.583252 0.014954 1445641256 -0.807495 0.087341 -0.583252 0.014954 1445641256 -0.807495 0.087341 -0.583252 0.014954 1445641256 -0.803528 0.053223 -0.592957 0.004517 1445641256 -0.803528 0.053223 -0.592957 0.004517 1445641256 -0.803528 0.053223 -0.592957 0.004517 1445641256 -0.803528 0.053223 -0.592957 0.004517 1445641256 -0.803528 0.053223 -0.592957 0.004517 1445641256 -0.803528 0.053223 -0.592957 0.004517 1445641256 -0.801941 0.003784 -0.597290 -0.015808 1445641256 -0.801941 0.003784 -0.597290 -0.015808 1445641256 -0.801941 0.003784 -0.597290 -0.015808 1445641256 -0.801941 0.003784 -0.597290 -0.015808 1445641256 -0.801941 0.003784 -0.597290 -0.015808 1445641256 -0.801941 0.003784 -0.597290 -0.015808 1445641256 -0.801941 0.003784 -0.597290 -0.015808 1445641256 -0.796143 -0.025940 -0.603577 -0.035400 1445641256 -0.796143 -0.025940 -0.603577 -0.035400 1445641256 -0.796143 -0.025940 -0.603577 -0.035400 1445641256 -0.796143 -0.025940 -0.603577 -0.035400 1445641256 -0.796143 -0.025940 -0.603577 -0.035400 1445641256 -0.796143 -0.025940 -0.603577 -0.035400 1445641256 -0.791870 -0.010559 -0.608337 -0.053711 1445641256 -0.791870 -0.010559 -0.608337 -0.053711 1445641256 -0.791870 -0.010559 -0.608337 -0.053711 1445641256 -0.791870 -0.010559 -0.608337 -0.053711 1445641256 -0.791870 -0.010559 -0.608337 -0.053711 1445641256 -0.791870 -0.010559 -0.608337 -0.053711 1445641256 -0.791870 -0.010559 -0.608337 -0.053711 1445641256 -0.793945 0.033142 -0.605164 -0.049683 1445641256 -0.793945 0.033142 -0.605164 -0.049683 1445641256 -0.793945 0.033142 -0.605164 -0.049683 1445641256 -0.793945 0.033142 -0.605164 -0.049683 1445641256 -0.793945 0.033142 -0.605164 -0.049683 1445641256 -0.793945 0.033142 -0.605164 -0.049683 1445641256 -0.806702 0.088196 -0.584351 -0.002075 1445641256 -0.806702 0.088196 -0.584351 -0.002075 1445641256 -0.806702 0.088196 -0.584351 -0.002075 1445641256 -0.806702 0.088196 -0.584351 -0.002075 1445641256 -0.806702 0.088196 -0.584351 -0.002075 1445641256 -0.806702 0.088196 -0.584351 -0.002075 1445641256 -0.822021 0.122192 -0.552795 0.061829 1445641256 -0.822021 0.122192 -0.552795 0.061829 1445641256 -0.822021 0.122192 -0.552795 0.061829 1445641256 -0.822021 0.122192 -0.552795 0.061829 1445641256 -0.822021 0.122192 -0.552795 0.061829 1445641256 -0.822021 0.122192 -0.552795 0.061829 1445641256 -0.831909 0.128174 -0.528931 0.108704 1445641256 -0.831909 0.128174 -0.528931 0.108704 1445641256 -0.831909 0.128174 -0.528931 0.108704 1445641256 -0.831909 0.128174 -0.528931 0.108704 1445641256 -0.831909 0.128174 -0.528931 0.108704 1445641256 -0.831909 0.128174 -0.528931 0.108704 1445641256 -0.834961 0.121277 -0.523071 0.120667 1445641256 -0.834961 0.121277 -0.523071 0.120667 1445641256 -0.834961 0.121277 -0.523071 0.120667 1445641256 -0.834961 0.121277 -0.523071 0.120667 1445641256 -0.834961 0.121277 -0.523071 0.120667 1445641256 -0.834961 0.121277 -0.523071 0.120667 1445641256 -0.834961 0.121277 -0.523071 0.120667 1445641256 -0.829346 0.108704 -0.538696 0.101013 1445641256 -0.829346 0.108704 -0.538696 0.101013 1445641256 -0.829346 0.108704 -0.538696 0.101013 1445641256 -0.829346 0.108704 -0.538696 0.101013 1445641256 -0.829346 0.108704 -0.538696 0.101013 1445641256 -0.829346 0.108704 -0.538696 0.101013 1445641256 -0.817078 0.098267 -0.563721 0.071167 1445641256 -0.817078 0.098267 -0.563721 0.071167 1445641256 -0.817078 0.098267 -0.563721 0.071167 1445641256 -0.817078 0.098267 -0.563721 0.071167 1445641256 -0.817078 0.098267 -0.563721 0.071167 1445641256 -0.817078 0.098267 -0.563721 0.071167 1445641256 -0.806335 0.078857 -0.585022 0.037292 1445641256 -0.806335 0.078857 -0.585022 0.037292 1445641256 -0.806335 0.078857 -0.585022 0.037292 1445641256 -0.806335 0.078857 -0.585022 0.037292 1445641256 -0.806335 0.078857 -0.585022 0.037292 1445641256 -0.806335 0.078857 -0.585022 0.037292 1445641256 -0.806335 0.078857 -0.585022 0.037292 1445641256 -0.800842 0.062378 -0.595581 0.012390 1445641256 -0.800842 0.062378 -0.595581 0.012390 1445641256 -0.800842 0.062378 -0.595581 0.012390 1445641256 -0.800842 0.062378 -0.595581 0.012390 1445641256 -0.800842 0.062378 -0.595581 0.012390 1445641256 -0.808899 0.024414 -0.587280 0.016663 1445641256 -0.808899 0.024414 -0.587280 0.016663 1445641256 -0.808899 0.024414 -0.587280 0.016663 1445641256 -0.808899 0.024414 -0.587280 0.016663 1445641256 -0.808899 0.024414 -0.587280 0.016663 1445641256 -0.808899 0.024414 -0.587280 0.016663 1445641256 -0.797302 -0.031616 -0.602844 0.000183 1445641256 -0.797302 -0.031616 -0.602844 0.000183 1445641256 -0.797302 -0.031616 -0.602844 0.000183 1445641257 -0.797302 -0.031616 -0.602844 0.000183 1445641257 -0.797302 -0.031616 -0.602844 0.000183 1445641257 -0.797302 -0.031616 -0.602844 0.000183 1445641257 -0.797302 -0.031616 -0.602844 0.000183 1445641257 -0.801208 -0.043823 -0.595764 -0.036194 1445641257 -0.801208 -0.043823 -0.595764 -0.036194 1445641257 -0.801208 -0.043823 -0.595764 -0.036194 1445641257 -0.801208 -0.043823 -0.595764 -0.036194 1445641257 -0.801208 -0.043823 -0.595764 -0.036194 1445641257 -0.801208 -0.043823 -0.595764 -0.036194 1445641257 -0.804138 -0.028564 -0.591431 -0.053650 1445641257 -0.804138 -0.028564 -0.591431 -0.053650 1445641257 -0.804138 -0.028564 -0.591431 -0.053650 1445641257 -0.804138 -0.028564 -0.591431 -0.053650 1445641257 -0.804138 -0.028564 -0.591431 -0.053650 1445641257 -0.804138 -0.028564 -0.591431 -0.053650 1445641257 -0.804138 -0.028564 -0.591431 -0.053650 1445641257 -0.809998 -0.002319 -0.583557 -0.058350 1445641257 -0.809998 -0.002319 -0.583557 -0.058350 1445641257 -0.809998 -0.002319 -0.583557 -0.058350 1445641257 -0.809998 -0.002319 -0.583557 -0.058350 1445641257 -0.809998 -0.002319 -0.583557 -0.058350 1445641257 -0.817627 0.053589 -0.573059 -0.016663 1445641257 -0.817627 0.053589 -0.573059 -0.016663 1445641257 -0.817627 0.053589 -0.573059 -0.016663 1445641257 -0.817627 0.053589 -0.573059 -0.016663 1445641257 -0.817627 0.053589 -0.573059 -0.016663 1445641257 -0.817627 0.053589 -0.573059 -0.016663 1445641257 -0.817627 0.053589 -0.573059 -0.016663 1445641257 -0.830627 0.102295 -0.545227 0.048279 1445641257 -0.830627 0.102295 -0.545227 0.048279 1445641257 -0.830627 0.102295 -0.545227 0.048279 1445641257 -0.830627 0.102295 -0.545227 0.048279 1445641257 -0.830627 0.102295 -0.545227 0.048279 1445641257 -0.840759 0.124084 -0.513977 0.116516 1445641257 -0.840759 0.124084 -0.513977 0.116516 1445641257 -0.840759 0.124084 -0.513977 0.116516 1445641257 -0.840759 0.124084 -0.513977 0.116516 1445641257 -0.840759 0.124084 -0.513977 0.116516 1445641257 -0.841919 0.122375 -0.502075 0.155334 1445641257 -0.841919 0.122375 -0.502075 0.155334 1445641257 -0.841919 0.122375 -0.502075 0.155334 1445641257 -0.841919 0.122375 -0.502075 0.155334 1445641257 -0.841919 0.122375 -0.502075 0.155334 1445641257 -0.841919 0.122375 -0.502075 0.155334 1445641257 -0.842957 0.107178 -0.503967 0.154968 1445641257 -0.842957 0.107178 -0.503967 0.154968 1445641257 -0.842957 0.107178 -0.503967 0.154968 1445641257 -0.842957 0.107178 -0.503967 0.154968 1445641257 -0.842957 0.107178 -0.503967 0.154968 1445641257 -0.842957 0.107178 -0.503967 0.154968 1445641257 -0.837341 0.092590 -0.526489 0.115051 1445641257 -0.837341 0.092590 -0.526489 0.115051 1445641257 -0.837341 0.092590 -0.526489 0.115051 1445641257 -0.837341 0.092590 -0.526489 0.115051 1445641257 -0.837341 0.092590 -0.526489 0.115051 1445641257 -0.837341 0.092590 -0.526489 0.115051 1445641257 -0.820801 0.080688 -0.560791 0.072876 1445641257 -0.820801 0.080688 -0.560791 0.072876 1445641257 -0.820801 0.080688 -0.560791 0.072876 1445641257 -0.820801 0.080688 -0.560791 0.072876 1445641257 -0.820801 0.080688 -0.560791 0.072876 1445641257 -0.820801 0.080688 -0.560791 0.072876 1445641257 -0.812683 0.061279 -0.578308 0.038025 1445641257 -0.812683 0.061279 -0.578308 0.038025 1445641257 -0.812683 0.061279 -0.578308 0.038025 1445641257 -0.812683 0.061279 -0.578308 0.038025 1445641257 -0.812683 0.061279 -0.578308 0.038025 1445641257 -0.811096 0.036682 -0.583679 0.012451 1445641257 -0.811096 0.036682 -0.583679 0.012451 1445641257 -0.811096 0.036682 -0.583679 0.012451 1445641257 -0.811096 0.036682 -0.583679 0.012451 1445641257 -0.811096 0.036682 -0.583679 0.012451 1445641257 -0.811096 0.036682 -0.583679 0.012451 1445641257 -0.812134 -0.012146 -0.583435 0.005005 1445641257 -0.812134 -0.012146 -0.583435 0.005005 1445641257 -0.812134 -0.012146 -0.583435 0.005005 1445641257 -0.812134 -0.012146 -0.583435 0.005005 1445641257 -0.812134 -0.012146 -0.583435 0.005005 1445641257 -0.812134 -0.012146 -0.583435 0.005005 1445641257 -0.806274 -0.072754 -0.587097 -0.004272 1445641257 -0.806274 -0.072754 -0.587097 -0.004272 1445641257 -0.806274 -0.072754 -0.587097 -0.004272 1445641257 -0.806274 -0.072754 -0.587097 -0.004272 1445641257 -0.806274 -0.072754 -0.587097 -0.004272 1445641257 -0.806274 -0.072754 -0.587097 -0.004272 1445641257 -0.809692 -0.076965 -0.581482 -0.020447 1445641257 -0.809692 -0.076965 -0.581482 -0.020447 1445641257 -0.809692 -0.076965 -0.581482 -0.020447 1445641257 -0.809692 -0.076965 -0.581482 -0.020447 1445641257 -0.817871 -0.041748 -0.572998 -0.034241 1445641257 -0.817871 -0.041748 -0.572998 -0.034241 1445641257 -0.817871 -0.041748 -0.572998 -0.034241 1445641257 -0.817871 -0.041748 -0.572998 -0.034241 1445641257 -0.817871 -0.041748 -0.572998 -0.034241 1445641257 -0.817871 -0.041748 -0.572998 -0.034241 1445641257 -0.821289 0.023499 -0.569702 -0.021301 1445641257 -0.821289 0.023499 -0.569702 -0.021301 1445641257 -0.821289 0.023499 -0.569702 -0.021301 1445641257 -0.821289 0.023499 -0.569702 -0.021301 1445641257 -0.821289 0.023499 -0.569702 -0.021301 1445641257 -0.821289 0.023499 -0.569702 -0.021301 1445641257 -0.821289 0.023499 -0.569702 -0.021301 1445641257 -0.820984 0.094971 -0.562439 0.025879 1445641257 -0.820984 0.094971 -0.562439 0.025879 1445641257 -0.820984 0.094971 -0.562439 0.025879 1445641257 -0.820984 0.094971 -0.562439 0.025879 1445641258 -0.820984 0.094971 -0.562439 0.025879 1445641258 -0.820984 0.094971 -0.562439 0.025879 1445641258 -0.823486 0.139404 -0.542969 0.087891 1445641258 -0.823486 0.139404 -0.542969 0.087891 1445641258 -0.823486 0.139404 -0.542969 0.087891 1445641258 -0.823486 0.139404 -0.542969 0.087891 1445641258 -0.823486 0.139404 -0.542969 0.087891 1445641258 -0.823486 0.139404 -0.542969 0.087891 1445641258 -0.827698 0.136292 -0.528137 0.132080 1445641258 -0.827698 0.136292 -0.528137 0.132080 1445641258 -0.827698 0.136292 -0.528137 0.132080 1445641258 -0.827698 0.136292 -0.528137 0.132080 1445641258 -0.827698 0.136292 -0.528137 0.132080 1445641258 -0.827698 0.136292 -0.528137 0.132080 1445641258 -0.827698 0.136292 -0.528137 0.132080 1445641258 -0.831726 0.115234 -0.525818 0.135986 1445641258 -0.831726 0.115234 -0.525818 0.135986 1445641258 -0.831726 0.115234 -0.525818 0.135986 1445641258 -0.831726 0.115234 -0.525818 0.135986 1445641258 -0.831726 0.115234 -0.525818 0.135986 1445641258 -0.831726 0.115234 -0.525818 0.135986 1445641258 -0.831848 0.098145 -0.536865 0.101013 1445641258 -0.831848 0.098145 -0.536865 0.101013 1445641258 -0.831848 0.098145 -0.536865 0.101013 1445641258 -0.831848 0.098145 -0.536865 0.101013 1445641258 -0.831848 0.098145 -0.536865 0.101013 1445641258 -0.831848 0.098145 -0.536865 0.101013 1445641258 -0.815613 0.089294 -0.569153 0.054871 1445641258 -0.815613 0.089294 -0.569153 0.054871 1445641258 -0.815613 0.089294 -0.569153 0.054871 1445641258 -0.815613 0.089294 -0.569153 0.054871 1445641258 -0.815613 0.089294 -0.569153 0.054871 1445641258 -0.815613 0.089294 -0.569153 0.054871 1445641258 -0.797913 0.078308 -0.597412 0.020020 1445641258 -0.797913 0.078308 -0.597412 0.020020 1445641258 -0.797913 0.078308 -0.597412 0.020020 1445641258 -0.797913 0.078308 -0.597412 0.020020 1445641258 -0.797913 0.078308 -0.597412 0.020020 1445641258 -0.797913 0.078308 -0.597412 0.020020 1445641258 -0.806580 0.060059 -0.588196 0.000122 1445641258 -0.806580 0.060059 -0.588196 0.000122 1445641258 -0.806580 0.060059 -0.588196 0.000122 1445641258 -0.806580 0.060059 -0.588196 0.000122 1445641258 -0.806580 0.060059 -0.588196 0.000122 1445641258 -0.806580 0.060059 -0.588196 0.000122 1445641258 -0.806580 0.060059 -0.588196 0.000122 1445641258 -0.799438 0.012390 -0.600342 -0.019104 1445641258 -0.799438 0.012390 -0.600342 -0.019104 1445641258 -0.799438 0.012390 -0.600342 -0.019104 1445641258 -0.799438 0.012390 -0.600342 -0.019104 1445641258 -0.799438 0.012390 -0.600342 -0.019104 1445641258 -0.799438 0.012390 -0.600342 -0.019104 1445641258 -0.796326 -0.029785 -0.602356 -0.047119 1445641258 -0.796326 -0.029785 -0.602356 -0.047119 1445641258 -0.796326 -0.029785 -0.602356 -0.047119 1445641258 -0.796326 -0.029785 -0.602356 -0.047119 1445641258 -0.796326 -0.029785 -0.602356 -0.047119 1445641258 -0.796326 -0.029785 -0.602356 -0.047119 1445641258 -0.796570 -0.028748 -0.601135 -0.057922 1445641258 -0.796570 -0.028748 -0.601135 -0.057922 1445641258 -0.796570 -0.028748 -0.601135 -0.057922 1445641258 -0.796570 -0.028748 -0.601135 -0.057922 1445641258 -0.796570 -0.028748 -0.601135 -0.057922 1445641258 -0.796570 -0.028748 -0.601135 -0.057922 1445641258 -0.800659 0.012878 -0.596863 -0.051636 1445641258 -0.800659 0.012878 -0.596863 -0.051636 1445641258 -0.800659 0.012878 -0.596863 -0.051636 1445641258 -0.800659 0.012878 -0.596863 -0.051636 1445641258 -0.800659 0.012878 -0.596863 -0.051636 1445641258 -0.800659 0.012878 -0.596863 -0.051636 1445641258 -0.808838 0.076477 -0.583069 0.001038 1445641258 -0.808838 0.076477 -0.583069 0.001038 1445641258 -0.808838 0.076477 -0.583069 0.001038 1445641258 -0.808838 0.076477 -0.583069 0.001038 1445641258 -0.808838 0.076477 -0.583069 0.001038 1445641258 -0.808838 0.076477 -0.583069 0.001038 1445641258 -0.808838 0.076477 -0.583069 0.001038 1445641258 -0.826538 0.115662 -0.545898 0.074280 1445641258 -0.826538 0.115662 -0.545898 0.074280 1445641258 -0.826538 0.115662 -0.545898 0.074280 1445641258 -0.826538 0.115662 -0.545898 0.074280 1445641258 -0.826538 0.115662 -0.545898 0.074280 1445641258 -0.826538 0.115662 -0.545898 0.074280 1445641258 -0.838257 0.128540 -0.512573 0.134583 1445641258 -0.838257 0.128540 -0.512573 0.134583 1445641258 -0.838257 0.128540 -0.512573 0.134583 1445641258 -0.838257 0.128540 -0.512573 0.134583 1445641258 -0.838257 0.128540 -0.512573 0.134583 1445641258 -0.838257 0.128540 -0.512573 0.134583 1445641258 -0.844910 0.124268 -0.497742 0.151855 1445641258 -0.844910 0.124268 -0.497742 0.151855 1445641258 -0.844910 0.124268 -0.497742 0.151855 1445641258 -0.844910 0.124268 -0.497742 0.151855 1445641258 -0.844910 0.124268 -0.497742 0.151855 1445641258 -0.844910 0.124268 -0.497742 0.151855 1445641258 -0.844910 0.124268 -0.497742 0.151855 1445641258 -0.843811 0.108704 -0.507874 0.135376 1445641258 -0.843811 0.108704 -0.507874 0.135376 1445641258 -0.843811 0.108704 -0.507874 0.135376 1445641258 -0.843811 0.108704 -0.507874 0.135376 1445641258 -0.843811 0.108704 -0.507874 0.135376 1445641258 -0.843811 0.108704 -0.507874 0.135376 1445641258 -0.834717 0.095825 -0.534729 0.090515 1445641258 -0.834717 0.095825 -0.534729 0.090515 1445641258 -0.834717 0.095825 -0.534729 0.090515 1445641258 -0.834717 0.095825 -0.534729 0.090515 1445641258 -0.834717 0.095825 -0.534729 0.090515 1445641258 -0.834717 0.095825 -0.534729 0.090515 1445641258 -0.813171 0.081299 -0.574646 0.044495 1445641258 -0.813171 0.081299 -0.574646 0.044495 1445641258 -0.813171 0.081299 -0.574646 0.044495 1445641258 -0.813171 0.081299 -0.574646 0.044495 1445641258 -0.813171 0.081299 -0.574646 0.044495 1445641259 -0.813171 0.081299 -0.574646 0.044495 1445641259 -0.810852 0.062073 -0.581787 0.015747 1445641259 -0.810852 0.062073 -0.581787 0.015747 1445641259 -0.810852 0.062073 -0.581787 0.015747 1445641259 -0.810852 0.062073 -0.581787 0.015747 1445641259 -0.810852 0.062073 -0.581787 0.015747 1445641259 -0.810852 0.062073 -0.581787 0.015747 1445641259 -0.804993 0.023560 -0.592834 0.007507 1445641259 -0.804993 0.023560 -0.592834 0.007507 1445641259 -0.804993 0.023560 -0.592834 0.007507 1445641259 -0.804993 0.023560 -0.592834 0.007507 1445641259 -0.804993 0.023560 -0.592834 0.007507 1445641259 -0.796997 -0.036072 -0.602783 -0.014038 1445641259 -0.796997 -0.036072 -0.602783 -0.014038 1445641259 -0.796997 -0.036072 -0.602783 -0.014038 1445641259 -0.796997 -0.036072 -0.602783 -0.014038 1445641259 -0.796997 -0.036072 -0.602783 -0.014038 1445641259 -0.796997 -0.036072 -0.602783 -0.014038 1445641259 -0.795837 -0.058594 -0.600708 -0.049561 1445641259 -0.795837 -0.058594 -0.600708 -0.049561 1445641259 -0.795837 -0.058594 -0.600708 -0.049561 1445641259 -0.795837 -0.058594 -0.600708 -0.049561 1445641259 -0.795837 -0.058594 -0.600708 -0.049561 1445641259 -0.795837 -0.058594 -0.600708 -0.049561 1445641259 -0.795837 -0.058594 -0.600708 -0.049561 1445641259 -0.796997 -0.034607 -0.598694 -0.072205 1445641259 -0.796997 -0.034607 -0.598694 -0.072205 1445641259 -0.796997 -0.034607 -0.598694 -0.072205 1445641259 -0.796997 -0.034607 -0.598694 -0.072205 1445641259 -0.796997 -0.034607 -0.598694 -0.072205 1445641259 -0.803650 0.009399 -0.591248 -0.067871 1445641259 -0.803650 0.009399 -0.591248 -0.067871 1445641259 -0.803650 0.009399 -0.591248 -0.067871 1445641259 -0.803650 0.009399 -0.591248 -0.067871 1445641259 -0.803650 0.009399 -0.591248 -0.067871 1445641259 -0.803650 0.009399 -0.591248 -0.067871 1445641259 -0.814209 0.061340 -0.576782 -0.027527 1445641259 -0.814209 0.061340 -0.576782 -0.027527 1445641259 -0.814209 0.061340 -0.576782 -0.027527 1445641259 -0.814209 0.061340 -0.576782 -0.027527 1445641259 -0.814209 0.061340 -0.576782 -0.027527 1445641259 -0.814209 0.061340 -0.576782 -0.027527 1445641259 -0.831482 0.102234 -0.545776 0.018372 1445641259 -0.831482 0.102234 -0.545776 0.018372 1445641259 -0.831482 0.102234 -0.545776 0.018372 1445641259 -0.831482 0.102234 -0.545776 0.018372 1445641259 -0.831482 0.102234 -0.545776 0.018372 1445641259 -0.831482 0.102234 -0.545776 0.018372 1445641259 -0.831482 0.102234 -0.545776 0.018372 1445641259 -0.846924 0.127930 -0.510620 0.075439 1445641259 -0.846924 0.127930 -0.510620 0.075439 1445641259 -0.846924 0.127930 -0.510620 0.075439 1445641259 -0.846924 0.127930 -0.510620 0.075439 1445641259 -0.846924 0.127930 -0.510620 0.075439 1445641259 -0.846924 0.127930 -0.510620 0.075439 1445641259 -0.854187 0.136475 -0.491150 0.103088 1445641259 -0.854187 0.136475 -0.491150 0.103088 1445641259 -0.854187 0.136475 -0.491150 0.103088 1445641259 -0.854187 0.136475 -0.491150 0.103088 1445641259 -0.854187 0.136475 -0.491150 0.103088 1445641259 -0.854187 0.136475 -0.491150 0.103088 1445641259 -0.851624 0.126526 -0.498779 0.100281 1445641259 -0.851624 0.126526 -0.498779 0.100281 1445641259 -0.851624 0.126526 -0.498779 0.100281 1445641259 -0.851624 0.126526 -0.498779 0.100281 1445641259 -0.851624 0.126526 -0.498779 0.100281 1445641259 -0.851624 0.126526 -0.498779 0.100281 1445641259 -0.851624 0.126526 -0.498779 0.100281 1445641259 -0.840759 0.112366 -0.525085 0.069946 1445641259 -0.840759 0.112366 -0.525085 0.069946 1445641259 -0.840759 0.112366 -0.525085 0.069946 1445641259 -0.840759 0.112366 -0.525085 0.069946 1445641259 -0.840759 0.112366 -0.525085 0.069946 1445641259 -0.840759 0.112366 -0.525085 0.069946 1445641259 -0.819580 0.101257 -0.562805 0.036499 1445641259 -0.819580 0.101257 -0.562805 0.036499 1445641259 -0.819580 0.101257 -0.562805 0.036499 1445641259 -0.819580 0.101257 -0.562805 0.036499 1445641259 -0.819580 0.101257 -0.562805 0.036499 1445641259 -0.819580 0.101257 -0.562805 0.036499 1445641259 -0.809143 0.087219 -0.581055 0.010132 1445641259 -0.809143 0.087219 -0.581055 0.010132 1445641259 -0.809143 0.087219 -0.581055 0.010132 1445641259 -0.809143 0.087219 -0.581055 0.010132 1445641259 -0.809143 0.087219 -0.581055 0.010132 1445641259 -0.809143 0.087219 -0.581055 0.010132 1445641259 -0.809143 0.087219 -0.581055 0.010132 1445641259 -0.810974 0.054565 -0.582581 -0.005493 1445641259 -0.810974 0.054565 -0.582581 -0.005493 1445641259 -0.810974 0.054565 -0.582581 -0.005493 1445641259 -0.810974 0.054565 -0.582581 -0.005493 1445641259 -0.810974 0.054565 -0.582581 -0.005493 1445641259 -0.810974 0.054565 -0.582581 -0.005493 1445641259 -0.802673 -0.000305 -0.596375 -0.013916 1445641259 -0.802673 -0.000305 -0.596375 -0.013916 1445641259 -0.802673 -0.000305 -0.596375 -0.013916 1445641259 -0.802673 -0.000305 -0.596375 -0.013916 1445641259 -0.802673 -0.000305 -0.596375 -0.013916 1445641259 -0.802673 -0.000305 -0.596375 -0.013916 1445641259 -0.791992 -0.028625 -0.608337 -0.043640 1445641259 -0.791992 -0.028625 -0.608337 -0.043640 1445641259 -0.791992 -0.028625 -0.608337 -0.043640 1445641259 -0.791992 -0.028625 -0.608337 -0.043640 1445641259 -0.791992 -0.028625 -0.608337 -0.043640 1445641259 -0.791992 -0.028625 -0.608337 -0.043640 1445641259 -0.791992 -0.028625 -0.608337 -0.043640 1445641259 -0.789856 -0.016724 -0.610657 -0.055420 1445641259 -0.789856 -0.016724 -0.610657 -0.055420 1445641259 -0.789856 -0.016724 -0.610657 -0.055420 1445641259 -0.789856 -0.016724 -0.610657 -0.055420 1445641259 -0.789856 -0.016724 -0.610657 -0.055420 1445641259 -0.789856 -0.016724 -0.610657 -0.055420 1445641260 -0.796692 0.024658 -0.602417 -0.043213 1445641260 -0.796692 0.024658 -0.602417 -0.043213 1445641260 -0.796692 0.024658 -0.602417 -0.043213 1445641260 -0.796692 0.024658 -0.602417 -0.043213 1445641260 -0.796692 0.024658 -0.602417 -0.043213 1445641260 -0.796692 0.024658 -0.602417 -0.043213 1445641260 -0.816345 0.065369 -0.573853 -0.009949 1445641260 -0.816345 0.065369 -0.573853 -0.009949 1445641260 -0.816345 0.065369 -0.573853 -0.009949 1445641260 -0.816345 0.065369 -0.573853 -0.009949 1445641260 -0.816345 0.065369 -0.573853 -0.009949 1445641260 -0.816345 0.065369 -0.573853 -0.009949 1445641260 -0.816345 0.065369 -0.573853 -0.009949 1445641260 -0.834595 0.090576 -0.542053 0.038757 1445641260 -0.834595 0.090576 -0.542053 0.038757 1445641260 -0.834595 0.090576 -0.542053 0.038757 1445641260 -0.834595 0.090576 -0.542053 0.038757 1445641260 -0.834595 0.090576 -0.542053 0.038757 1445641260 -0.834595 0.090576 -0.542053 0.038757 1445641260 -0.844910 0.101196 -0.520935 0.067749 1445641260 -0.844910 0.101196 -0.520935 0.067749 1445641260 -0.844910 0.101196 -0.520935 0.067749 1445641260 -0.844910 0.101196 -0.520935 0.067749 1445641260 -0.844910 0.101196 -0.520935 0.067749 1445641260 -0.844910 0.101196 -0.520935 0.067749 1445641260 -0.844238 0.101685 -0.522339 0.064026 1445641260 -0.844238 0.101685 -0.522339 0.064026 1445641260 -0.844238 0.101685 -0.522339 0.064026 1445641260 -0.844238 0.101685 -0.522339 0.064026 1445641260 -0.844238 0.101685 -0.522339 0.064026 1445641260 -0.844238 0.101685 -0.522339 0.064026 1445641260 -0.836792 0.101074 -0.537476 0.028687 1445641260 -0.836792 0.101074 -0.537476 0.028687 1445641260 -0.836792 0.101074 -0.537476 0.028687 1445641260 -0.836792 0.101074 -0.537476 0.028687 1445641260 -0.836792 0.101074 -0.537476 0.028687 1445641260 -0.836792 0.101074 -0.537476 0.028687 1445641260 -0.819275 0.099121 -0.564758 -0.006531 1445641260 -0.819275 0.099121 -0.564758 -0.006531 1445641260 -0.819275 0.099121 -0.564758 -0.006531 1445641260 -0.819275 0.099121 -0.564758 -0.006531 1445641260 -0.819275 0.099121 -0.564758 -0.006531 1445641260 -0.819275 0.099121 -0.564758 -0.006531 1445641260 -0.808228 0.082581 -0.582458 -0.027649 1445641260 -0.808228 0.082581 -0.582458 -0.027649 1445641260 -0.808228 0.082581 -0.582458 -0.027649 1445641260 -0.808228 0.082581 -0.582458 -0.027649 1445641260 -0.808228 0.082581 -0.582458 -0.027649 1445641260 -0.808228 0.082581 -0.582458 -0.027649 1445641260 -0.822449 0.063110 -0.564026 -0.039368 1445641260 -0.822449 0.063110 -0.564026 -0.039368 1445641260 -0.822449 0.063110 -0.564026 -0.039368 1445641260 -0.822449 0.063110 -0.564026 -0.039368 1445641260 -0.822449 0.063110 -0.564026 -0.039368 1445641260 -0.822449 0.063110 -0.564026 -0.039368 1445641260 -0.822449 0.063110 -0.564026 -0.039368 1445641260 -0.814758 -0.009033 -0.579651 -0.010925 1445641260 -0.814758 -0.009033 -0.579651 -0.010925 1445641260 -0.814758 -0.009033 -0.579651 -0.010925 1445641260 -0.814758 -0.009033 -0.579651 -0.010925 1445641260 -0.814758 -0.009033 -0.579651 -0.010925 1445641260 -0.814758 -0.009033 -0.579651 -0.010925 1445641260 -0.793335 -0.072144 -0.603943 -0.027344 1445641260 -0.793335 -0.072144 -0.603943 -0.027344 1445641260 -0.793335 -0.072144 -0.603943 -0.027344 1445641260 -0.793335 -0.072144 -0.603943 -0.027344 1445641260 -0.793335 -0.072144 -0.603943 -0.027344 1445641260 -0.793335 -0.072144 -0.603943 -0.027344 1445641260 -0.784302 -0.051147 -0.615051 -0.063843 1445641260 -0.784302 -0.051147 -0.615051 -0.063843 1445641260 -0.784302 -0.051147 -0.615051 -0.063843 1445641260 -0.784302 -0.051147 -0.615051 -0.063843 1445641260 -0.784302 -0.051147 -0.615051 -0.063843 1445641260 -0.784302 -0.051147 -0.615051 -0.063843 1445641260 -0.792236 0.002258 -0.607117 -0.062134 1445641260 -0.792236 0.002258 -0.607117 -0.062134 1445641260 -0.792236 0.002258 -0.607117 -0.062134 1445641260 -0.792236 0.002258 -0.607117 -0.062134 1445641260 -0.792236 0.002258 -0.607117 -0.062134 1445641260 -0.792236 0.002258 -0.607117 -0.062134 1445641260 -0.806335 0.055054 -0.588928 -0.009705 1445641260 -0.806335 0.055054 -0.588928 -0.009705 1445641260 -0.806335 0.055054 -0.588928 -0.009705 1445641260 -0.806335 0.055054 -0.588928 -0.009705 1445641260 -0.806335 0.055054 -0.588928 -0.009705 1445641260 -0.806335 0.055054 -0.588928 -0.009705 1445641260 -0.822754 0.092834 -0.558716 0.048950 1445641260 
-0.810608 -0.072266 -0.579590 0.043030 1445641262 -0.810608 -0.072266 -0.579590 0.043030 1445641262 -0.810608 -0.072266 -0.579590 0.043030 1445641262 -0.810608 -0.072266 -0.579590 0.043030 1445641262 -0.810730 -0.078491 -0.578430 0.044983 1445641262 -0.810730 -0.078491 -0.578430 0.044983 1445641262 -0.810730 -0.078491 -0.578430 0.044983 1445641262 -0.810730 -0.078491 -0.578430 0.044983 1445641262 -0.810730 -0.078491 -0.578430 0.044983 1445641262 -0.810730 -0.078491 -0.578430 0.044983 1445641262 -0.811462 -0.086365 -0.576050 0.048401 1445641262 -0.811462 -0.086365 -0.576050 0.048401 1445641262 -0.811462 -0.086365 -0.576050 0.048401 1445641262 -0.811462 -0.086365 -0.576050 0.048401 1445641262 -0.811462 -0.086365 -0.576050 0.048401 1445641262 -0.811462 -0.086365 -0.576050 0.048401 1445641262 -0.811462 -0.086365 -0.576050 0.048401 1445641262 -0.812988 -0.095276 -0.571960 0.054443 1445641262 -0.812988 -0.095276 -0.571960 0.054443 1445641262 -0.812988 -0.095276 -0.571960 0.054443 1445641262 -0.812988 -0.095276 -0.571960 0.054443 1445641262 -0.812988 -0.095276 -0.571960 0.054443 1445641262 -0.812988 -0.095276 -0.571960 0.054443 1445641262 -0.813660 -0.103210 -0.568970 0.060303 1445641262 -0.813660 -0.103210 -0.568970 0.060303 1445641262 -0.813660 -0.103210 -0.568970 0.060303 1445641262 -0.813660 -0.103210 -0.568970 0.060303 1445641262 -0.813660 -0.103210 -0.568970 0.060303 1445641262 -0.813660 -0.103210 -0.568970 0.060303 1445641262 -0.814087 -0.107422 -0.567200 0.064026 1445641262 -0.814087 -0.107422 -0.567200 0.064026 1445641262 -0.814087 -0.107422 -0.567200 0.064026 1445641262 -0.814087 -0.107422 -0.567200 0.064026 1445641262 -0.814087 -0.107422 -0.567200 0.064026 1445641262 -0.814209 -0.109131 -0.566284 0.067688 1445641262 -0.814209 -0.109131 -0.566284 0.067688 1445641262 -0.814209 -0.109131 -0.566284 0.067688 1445641262 -0.814209 -0.109131 -0.566284 0.067688 1445641262 -0.814209 -0.109131 -0.566284 0.067688 1445641262 -0.814209 -0.109131 -0.566284 0.067688 1445641262 -0.814758 -0.107727 -0.565735 0.068054 1445641262 -0.814758 -0.107727 -0.565735 0.068054 1445641262 -0.814758 -0.107727 -0.565735 0.068054 1445641262 -0.814758 -0.107727 -0.565735 0.068054 1445641262 -0.814758 -0.107727 -0.565735 0.068054 1445641262 -0.814758 -0.107727 -0.565735 0.068054 1445641262 -0.814758 -0.107727 -0.565735 0.068054 1445641262 -0.814941 -0.106018 -0.565857 0.066833 1445641262 -0.814941 -0.106018 -0.565857 0.066833 1445641262 -0.814941 -0.106018 -0.565857 0.066833 1445641262 -0.814941 -0.106018 -0.565857 0.066833 1445641262 -0.814941 -0.106018 -0.565857 0.066833 1445641262 -0.814941 -0.106018 -0.565857 0.066833 1445641262 -0.814575 -0.106445 -0.566345 0.066406 1445641262 -0.814575 -0.106445 -0.566345 0.066406 1445641262 -0.814575 -0.106445 -0.566345 0.066406 1445641262 -0.814575 -0.106445 -0.566345 0.066406 1445641262 -0.814575 -0.106445 -0.566345 0.066406 1445641262 -0.814575 -0.106445 -0.566345 0.066406 1445641262 -0.814575 -0.104065 -0.567017 0.064758 1445641262 -0.814575 -0.104065 -0.567017 0.064758 1445641263 -0.814575 -0.104065 -0.567017 0.064758 1445641263 -0.814575 -0.104065 -0.567017 0.064758 1445641263 -0.814575 -0.104065 -0.567017 0.064758 1445641263 -0.814575 -0.104065 -0.567017 0.064758 1445641263 -0.814209 -0.099304 -0.568726 0.062378 1445641263 -0.814209 -0.099304 -0.568726 0.062378 1445641263 -0.814209 -0.099304 -0.568726 0.062378 1445641263 -0.814209 -0.099304 -0.568726 0.062378 1445641263 -0.815857 -0.092529 -0.568176 0.055359 1445641263 -0.815857 -0.092529 -0.568176 0.055359 1445641263 -0.815857 -0.092529 -0.568176 0.055359 1445641263 -0.815857 -0.092529 -0.568176 0.055359 1445641263 -0.815857 -0.092529 -0.568176 0.055359 1445641263 -0.815857 -0.092529 -0.568176 0.055359 1445641263 -0.815857 -0.092529 -0.568176 0.055359 1445641263 -0.818970 -0.085999 -0.565735 0.044128 1445641263 -0.818970 -0.085999 -0.565735 0.044128 1445641263 -0.818970 -0.085999 -0.565735 0.044128 1445641263 -0.818970 -0.085999 -0.565735 0.044128 1445641263 -0.818970 -0.085999 -0.565735 0.044128 1445641263 -0.818970 -0.085999 -0.565735 0.044128 1445641263 -0.820190 -0.085632 -0.564331 0.039246 1445641263 -0.820190 -0.085632 -0.564331 0.039246 1445641263 -0.820190 -0.085632 -0.564331 0.039246 1445641263 -0.820190 -0.085632 -0.564331 0.039246 1445641263 -0.820190 -0.085632 -0.564331 0.039246 1445641263 -0.820190 -0.085632 -0.564331 0.039246 1445641263 -0.816895 -0.094543 -0.567261 0.045654 1445641263 -0.816895 -0.094543 -0.567261 0.045654 1445641263 -0.816895 -0.094543 -0.567261 0.045654 1445641263 -0.816895 -0.094543 -0.567261 0.045654 1445641263 -0.816895 -0.094543 -0.567261 0.045654 1445641263 -0.816895 -0.094543 -0.567261 0.045654 1445641263 -0.816895 -0.094543 -0.567261 0.045654 1445641263 -0.813965 -0.103821 -0.568970 0.054810 1445641263 -0.813965 -0.103821 -0.568970 0.054810 1445641263 -0.813965 -0.103821 -0.568970 0.054810 1445641263 -0.813965 -0.103821 -0.568970 0.054810 1445641263 -0.813965 -0.103821 -0.568970 0.054810 1445641263 -0.813965 -0.103821 -0.568970 0.054810 1445641263 -0.815247 -0.110962 -0.565369 0.058716 1445641263 -0.815247 -0.110962 -0.565369 0.058716 1445641263 -0.815247 -0.110962 -0.565369 0.058716 1445641263 -0.815247 -0.110962 -0.565369 0.058716 1445641263 -0.815247 -0.110962 -0.565369 0.058716 1445641263 -0.815247 -0.110962 -0.565369 0.058716 1445641263 -0.817993 -0.116455 -0.559814 0.063171 1445641263 -0.817993 -0.116455 -0.559814 0.063171 1445641263 -0.817993 -0.116455 -0.559814 0.063171 1445641263 -0.817993 -0.116455 -0.559814 0.063171 1445641263 -0.817993 -0.116455 -0.559814 0.063171 1445641263 -0.817993 -0.116455 -0.559814 0.063171 1445641263 -0.818909 -0.118103 -0.557556 0.068115 1445641263 -0.818909 -0.118103 -0.557556 0.068115 1445641263 -0.818909 -0.118103 -0.557556 0.068115 1445641263 -0.818909 -0.118103 -0.557556 0.068115 1445641263 -0.818909 -0.118103 -0.557556 0.068115 1445641263 -0.818909 -0.118103 -0.557556 0.068115 1445641263 -0.817627 -0.114197 -0.560120 0.069580 1445641263 -0.817627 -0.114197 -0.560120 0.069580 1445641263 -0.817627 -0.114197 -0.560120 0.069580 1445641263 -0.817627 -0.114197 -0.560120 0.069580 1445641263 -0.817627 -0.114197 -0.560120 0.069580 1445641263 -0.817627 -0.114197 -0.560120 0.069580 1445641263 -0.815430 -0.113831 -0.563049 0.071594 1445641263 -0.815430 -0.113831 -0.563049 0.071594 1445641263 -0.815430 -0.113831 -0.563049 0.071594 1445641263 -0.815430 -0.113831 -0.563049 0.071594 1445641263 -0.815430 -0.113831 -0.563049 0.071594 1445641263 -0.815430 -0.113831 -0.563049 0.071594 1445641263 -0.814697 -0.115417 -0.563660 0.072693 1445641263 -0.814697 -0.115417 -0.563660 0.072693 1445641263 -0.814697 -0.115417 -0.563660 0.072693 1445641263 -0.814697 -0.115417 -0.563660 0.072693 1445641263 -0.814697 -0.115417 -0.563660 0.072693 1445641263 -0.814697 -0.115417 -0.563660 0.072693 1445641263 -0.814758 -0.114014 -0.564026 0.071594 1445641263 -0.814758 -0.114014 -0.564026 0.071594 1445641263 -0.814758 -0.114014 -0.564026 0.071594 1445641263 -0.814758 -0.114014 -0.564026 0.071594 1445641263 -0.814758 -0.114014 -0.564026 0.071594 1445641263 -0.814758 -0.114014 -0.564026 0.071594 1445641263 -0.814026 -0.109741 -0.566101 0.069763 1445641263 -0.814026 -0.109741 -0.566101 0.069763 1445641263 -0.814026 -0.109741 -0.566101 0.069763 1445641263 -0.814026 -0.109741 -0.566101 0.069763 1445641263 -0.814026 -0.109741 -0.566101 0.069763 1445641263 -0.814026 -0.109741 -0.566101 0.069763 1445641263 -0.814026 -0.109741 -0.566101 0.069763 1445641263 -0.814087 -0.104248 -0.567749 0.064514 1445641263 -0.814087 -0.104248 -0.567749 0.064514 1445641263 -0.814087 -0.104248 -0.567749 0.064514 1445641263 -0.814087 -0.104248 -0.567749 0.064514 1445641263 -0.814087 -0.104248 -0.567749 0.064514 1445641263 -0.814087 -0.104248 -0.567749 0.064514 1445641263 -0.816406 -0.095398 -0.566895 0.055786 1445641263 -0.816406 -0.095398 -0.566895 0.055786 1445641263 -0.816406 -0.095398 -0.566895 0.055786 1445641263 -0.816406 -0.095398 -0.566895 0.055786 1445641263 -0.816406 -0.095398 -0.566895 0.055786 1445641263 -0.816406 -0.095398 -0.566895 0.055786 1445641263 -0.818665 -0.090942 -0.564941 0.049316 1445641263 -0.818665 -0.090942 -0.564941 0.049316 1445641263 -0.818665 -0.090942 -0.564941 0.049316 1445641263 -0.818665 -0.090942 -0.564941 0.049316 1445641263 -0.818665 -0.090942 -0.564941 0.049316 1445641263 -0.818665 -0.090942 -0.564941 0.049316 1445641263 -0.817444 -0.096252 -0.565613 0.052002 1445641263 -0.817444 -0.096252 -0.565613 0.052002 1445641263 -0.817444 -0.096252 -0.565613 0.052002 1445641263 -0.817444 -0.096252 -0.565613 0.052002 1445641264 -0.817444 -0.096252 -0.565613 0.052002 1445641264 -0.817444 -0.096252 -0.565613 0.052002 1445641264 -0.813782 -0.108276 -0.567688 0.062317 1445641264 -0.813782 -0.108276 -0.567688 0.062317 1445641264 -0.813782 -0.108276 -0.567688 0.062317 1445641264 -0.813782 -0.108276 -0.567688 0.062317 1445641264 -0.813782 -0.108276 -0.567688 0.062317 1445641264 -0.813782 -0.108276 -0.567688 0.062317 1445641264 -0.812927 -0.117126 -0.566284 0.069641 1445641264 -0.812927 -0.117126 -0.566284 0.069641 1445641264 -0.812927 -0.117126 -0.566284 0.069641 1445641264 -0.812927 -0.117126 -0.566284 0.069641 1445641264 -0.812927 -0.117126 -0.566284 0.069641 1445641264 -0.812927 -0.117126 -0.566284 0.069641 1445641264 -0.812927 -0.117126 -0.566284 0.069641 1445641264 -0.814514 -0.120605 -0.562683 0.074280 1445641264 -0.814514 -0.120605 -0.562683 0.074280 1445641264 -0.814514 -0.120605 -0.562683 0.074280 1445641264 -0.814514 -0.120605 -0.562683 0.074280 1445641264 -0.814514 -0.120605 -0.562683 0.074280 1445641264 -0.814514 -0.120605 -0.562683 0.074280 1445641264 -0.815613 -0.121460 -0.560242 0.079346 1445641264 -0.815613 -0.121460 -0.560242 0.079346 1445641264 -0.815613 -0.121460 -0.560242 0.079346 1445641264 -0.815613 -0.121460 -0.560242 0.079346 1445641264 -0.815613 -0.121460 -0.560242 0.079346 1445641264 -0.815613 -0.121460 -0.560242 0.079346 1445641264 -0.814758 -0.120605 -0.560974 0.083557 1445641264 -0.814758 -0.120605 -0.560974 0.083557 1445641264 -0.814758 -0.120605 -0.560974 0.083557 1445641264 -0.814758 -0.120605 -0.560974 0.083557 1445641264 -0.814758 -0.120605 -0.560974 0.083557 1445641264 -0.814758 -0.120605 -0.560974 0.083557 1445641264 -0.813416 -0.119507 -0.563049 0.084412 1445641264 -0.813416 -0.119507 -0.563049 0.084412 1445641264 -0.813416 -0.119507 -0.563049 0.084412 1445641264 -0.813416 -0.119507 -0.563049 0.084412 1445641264 -0.813416 -0.119507 -0.563049 0.084412 1445641264 -0.813416 -0.119507 -0.563049 0.084412 1445641264 -0.813416 -0.119507 -0.563049 0.084412 1445641264 -0.813232 -0.118164 -0.563965 0.081909 1445641264 -0.813232 -0.118164 -0.563965 0.081909 1445641264 -0.813232 -0.118164 -0.563965 0.081909 1445641264 -0.813232 -0.118164 -0.563965 0.081909 1445641264 -0.813232 -0.118164 -0.563965 0.081909 1445641264 -0.813721 -0.116333 -0.564087 0.078979 1445641264 -0.813721 -0.116333 -0.564087 0.078979 1445641264 -0.813721 -0.116333 -0.564087 0.078979 1445641264 -0.813721 -0.116333 -0.564087 0.078979 1445641264 -0.813721 -0.116333 -0.564087 0.078979 1445641264 -0.813721 -0.116333 -0.564087 0.078979 1445641264 -0.813721 -0.113159 -0.565125 0.075928 1445641264 -0.813721 -0.113159 -0.565125 0.075928 1445641264 -0.813721 -0.113159 -0.565125 0.075928 1445641264 -0.813721 -0.113159 -0.565125 0.075928 1445641264 -0.813721 -0.113159 -0.565125 0.075928 1445641264 -0.813721 -0.113159 -0.565125 0.075928 1445641264 -0.813721 -0.113159 -0.565125 0.075928 1445641264 -0.813232 -0.108093 -0.567322 0.072083 1445641264 -0.813232 -0.108093 -0.567322 0.072083 1445641264 -0.813232 -0.108093 -0.567322 0.072083 1445641264 -0.813232 -0.108093 -0.567322 0.072083 1445641264 -0.813232 -0.108093 -0.567322 0.072083 1445641264 -0.815063 -0.102539 -0.566406 0.066467 1445641264 -0.815063 -0.102539 -0.566406 0.066467 1445641264 -0.815063 -0.102539 -0.566406 0.066467 1445641264 -0.815063 -0.102539 -0.566406 0.066467 1445641264 -0.815063 -0.102539 -0.566406 0.066467 1445641264 -0.815063 -0.102539 -0.566406 0.066467 1445641264 -0.818359 -0.095886 -0.563904 0.056580 1445641264 -0.818359 -0.095886 -0.563904 0.056580 1445641264 -0.818359 -0.095886 -0.563904 0.056580 1445641264 -0.818359 -0.095886 -0.563904 0.056580 1445641264 -0.818359 -0.095886 -0.563904 0.056580 1445641264 -0.818359 -0.095886 -0.563904 0.056580 1445641264 -0.819336 -0.096619 -0.562744 0.052856 1445641264 -0.819336 -0.096619 -0.562744 0.052856 1445641264 -0.819336 -0.096619 -0.562744 0.052856 1445641264 -0.819336 -0.096619 -0.562744 0.052856 1445641264 -0.819336 -0.096619 -0.562744 0.052856 1445641264 -0.816650 -0.106201 -0.564270 0.058899 1445641264 -0.816650 -0.106201 -0.564270 0.058899 1445641264 -0.816650 -0.106201 -0.564270 0.058899 1445641264 -0.816650 -0.106201 -0.564270 0.058899 1445641264 -0.816650 -0.106201 -0.564270 0.058899 1445641264 -0.816650 -0.106201 -0.564270 0.058899 1445641264 -0.815002 -0.116333 -0.563843 0.066223 1445641264 -0.815002 -0.116333 -0.563843 0.066223 1445641264 -0.815002 -0.116333 -0.563843 0.066223 1445641264 -0.815002 -0.116333 -0.563843 0.066223 1445641264 -0.815002 -0.116333 -0.563843 0.066223 1445641264 -0.816406 -0.120056 -0.560547 0.070374 1445641264 -0.816406 -0.120056 -0.560547 0.070374 1445641264 -0.816406 -0.120056 -0.560547 0.070374 1445641264 -0.816406 -0.120056 -0.560547 0.070374 1445641264 -0.816406 -0.120056 -0.560547 0.070374 1445641264 -0.816406 -0.120056 -0.560547 0.070374 1445641264 -0.816406 -0.120056 -0.560547 0.070374 1445641264 -0.818298 -0.119568 -0.557312 0.074768 1445641264 -0.818298 -0.119568 -0.557312 0.074768 1445641264 -0.818298 -0.119568 -0.557312 0.074768 1445641264 -0.818298 -0.119568 -0.557312 0.074768 1445641264 -0.818298 -0.119568 -0.557312 0.074768 1445641264 -0.818298 -0.119568 -0.557312 0.074768 1445641264 -0.818909 -0.116394 -0.556702 0.077820 1445641264 -0.818909 -0.116394 -0.556702 0.077820 1445641264 -0.818909 -0.116394 -0.556702 0.077820 1445641264 -0.818909 -0.116394 -0.556702 0.077820 1445641265 -0.818909 -0.116394 -0.556702 0.077820 1445641265 -0.818909 -0.116394 -0.556702 0.077820 1445641265 -0.817627 -0.115784 -0.558228 0.080811 1445641265 -0.817627 -0.115784 -0.558228 0.080811 1445641265 -0.817627 -0.115784 -0.558228 0.080811 1445641265 -0.817627 -0.115784 -0.558228 0.080811 1445641265 -0.817627 -0.115784 -0.558228 0.080811 1445641265 -0.817627 -0.115784 -0.558228 0.080811 1445641265 -0.816833 -0.115540 -0.559509 0.080444 1445641265 -0.816833 -0.115540 -0.559509 0.080444 1445641265 -0.816833 -0.115540 -0.559509 0.080444 1445641265 -0.816833 -0.115540 -0.559509 0.080444 1445641265 -0.816833 -0.115540 -0.559509 0.080444 1445641265 -0.816833 -0.115540 -0.559509 0.080444 1445641265 -0.817017 -0.113708 -0.559998 0.077576 1445641265 -0.817017 -0.113708 -0.559998 0.077576 1445641265 -0.817017 -0.113708 -0.559998 0.077576 1445641265 -0.817017 -0.113708 -0.559998 0.077576 1445641265 -0.817017 -0.113708 -0.559998 0.077576 1445641265 -0.817017 -0.113708 -0.559998 0.077576 1445641265 -0.817078 -0.108582 -0.561523 0.073425 1445641265 -0.817078 -0.108582 -0.561523 0.073425 1445641265 -0.817078 -0.108582 -0.561523 0.073425 1445641265 -0.817078 -0.108582 -0.561523 0.073425 1445641265 -0.817078 -0.108582 -0.561523 0.073425 1445641265 -0.817078 -0.108582 -0.561523 0.073425 1445641265 -0.818359 -0.099670 -0.562256 0.065735 1445641265 -0.818359 -0.099670 -0.562256 0.065735 1445641265 -0.818359 -0.099670 -0.562256 0.065735 1445641265 -0.818359 -0.099670 -0.562256 0.065735 1445641265 -0.818359 -0.099670 -0.562256 0.065735 1445641265 -0.818359 -0.099670 -0.562256 0.065735 1445641265 -0.821167 -0.085876 -0.561768 0.053650 1445641265 -0.821167 -0.085876 -0.561768 0.053650 1445641265 -0.821167 -0.085876 -0.561768 0.053650 1445641265 -0.821167 -0.085876 -0.561768 0.053650 1445641265 -0.821167 -0.085876 -0.561768 0.053650 1445641265 -0.821167 -0.085876 -0.561768 0.053650 1445641265 -0.822266 -0.078369 -0.561707 0.047791 1445641265 -0.822266 -0.078369 -0.561707 0.047791 1445641265 -0.822266 -0.078369 -0.561707 0.047791 1445641265 -0.822266 -0.078369 -0.561707 0.047791 1445641265 -0.822266 -0.078369 -0.561707 0.047791 1445641265 -0.822266 -0.078369 -0.561707 0.047791 1445641265 -0.821899 -0.083069 -0.561401 0.050537 1445641265 -0.821899 -0.083069 -0.561401 0.050537 1445641265 -0.821899 -0.083069 -0.561401 0.050537 1445641265 -0.821899 -0.083069 -0.561401 0.050537 1445641265 -0.821899 -0.083069 -0.561401 0.050537 1445641265 -0.821899 -0.083069 -0.561401 0.050537 1445641265 -0.822449 -0.091553 -0.558777 0.055603 1445641265 -0.822449 -0.091553 -0.558777 0.055603 1445641265 -0.822449 -0.091553 -0.558777 0.055603 1445641265 -0.822449 -0.091553 -0.558777 0.055603 1445641265 -0.822449 -0.091553 -0.558777 0.055603 1445641265 -0.822449 -0.091553 -0.558777 0.055603 1445641265 -0.824036 -0.095276 -0.555420 0.058960 1445641265 -0.824036 -0.095276 -0.555420 0.058960 1445641265 -0.824036 -0.095276 -0.555420 0.058960 1445641265 -0.824036 -0.095276 -0.555420 0.058960 1445641265 -0.824036 -0.095276 -0.555420 0.058960 1445641265 -0.824036 -0.095276 -0.555420 0.058960 1445641265 -0.824036 -0.095276 -0.555420 0.058960 1445641265 -0.824280 -0.097473 -0.554260 0.062866 1445641265 -0.824280 -0.097473 -0.554260 0.062866 1445641265 -0.824280 -0.097473 -0.554260 0.062866 1445641265 -0.824280 -0.097473 -0.554260 0.062866 1445641265 -0.824280 -0.097473 -0.554260 0.062866 1445641265 -0.824280 -0.097473 -0.554260 0.062866 1445641265 -0.823425 -0.097534 -0.555298 0.064758 1445641265 -0.823425 -0.097534 -0.555298 0.064758 1445641265 -0.823425 -0.097534 -0.555298 0.064758 1445641265 -0.823425 -0.097534 -0.555298 0.064758 1445641265 -0.823425 -0.097534 -0.555298 0.064758 1445641265 -0.822266 -0.096680 -0.557129 0.065063 1445641265 -0.822266 -0.096680 -0.557129 0.065063 1445641265 -0.822266 -0.096680 -0.557129 0.065063 1445641265 -0.822266 -0.096680 -0.557129 0.065063 1445641265 -0.822266 -0.096680 -0.557129 0.065063 1445641265 -0.822266 -0.096680 -0.557129 0.065063 1445641265 -0.821899 -0.094910 -0.558167 0.063843 1445641265 -0.821899 -0.094910 -0.558167 0.063843 1445641265 -0.821899 -0.094910 -0.558167 0.063843 1445641265 -0.821899 -0.094910 -0.558167 0.063843 1445641265 -0.821899 -0.094910 -0.558167 0.063843 1445641265 -0.821899 -0.094910 -0.558167 0.063843 1445641265 -0.821594 -0.092712 -0.559082 0.062195 1445641265 -0.821594 -0.092712 -0.559082 0.062195 1445641265 -0.821594 -0.092712 -0.559082 0.062195 1445641265 -0.821594 -0.092712 -0.559082 0.062195 1445641265 -0.821594 -0.092712 -0.559082 0.062195 1445641265 -0.820740 -0.089539 -0.561157 0.059814 1445641265 -0.820740 -0.089539 -0.561157 0.059814 1445641265 -0.820740 -0.089539 -0.561157 0.059814 1445641265 -0.820740 -0.089539 -0.561157 0.059814 1445641265 -0.820740 -0.089539 -0.561157 0.059814 1445641265 -0.820740 -0.089539 -0.561157 0.059814 1445641265 -0.819092 -0.082642 -0.564941 0.056152 1445641265 -0.819092 -0.082642 -0.564941 0.056152 1445641265 -0.819092 -0.082642 -0.564941 0.056152 1445641265 -0.819092 -0.082642 -0.564941 0.056152 1445641265 -0.819092 -0.082642 -0.564941 0.056152 1445641265 -0.819092 -0.082642 -0.564941 0.056152 1445641265 -0.819519 -0.074951 -0.566040 0.049683 1445641265 -0.819519 -0.074951 -0.566040 0.049683 1445641265 -0.819519 -0.074951 -0.566040 0.049683 1445641265 -0.819519 -0.074951 -0.566040 0.049683 1445641265 -0.819519 -0.074951 -0.566040 0.049683 1445641265 -0.819519 -0.074951 -0.566040 0.049683 1445641266 -0.822571 -0.066345 -0.563599 0.038025 1445641266 -0.822571 -0.066345 -0.563599 0.038025 1445641266 -0.822571 -0.066345 -0.563599 0.038025 1445641266 -0.822571 -0.066345 -0.563599 0.038025 1445641266 -0.822571 -0.066345 -0.563599 0.038025 1445641266 -0.822571 -0.066345 -0.563599 0.038025 1445641266 -0.824158 -0.064880 -0.561890 0.030457 1445641266 -0.824158 -0.064880 -0.561890 0.030457 1445641266 -0.824158 -0.064880 -0.561890 0.030457 1445641266 -0.824158 -0.064880 -0.561890 0.030457 1445641266 -0.824158 -0.064880 -0.561890 0.030457 1445641266 -0.824158 -0.064880 -0.561890 0.030457 1445641266 -0.821533 -0.076294 -0.563904 0.037415 1445641266 -0.821533 -0.076294 -0.563904 0.037415 1445641266 -0.821533 -0.076294 -0.563904 0.037415 1445641266 -0.821533 -0.076294 -0.563904 0.037415 1445641266 -0.821533 -0.076294 -0.563904 0.037415 1445641266 -0.821533 -0.076294 -0.563904 0.037415 1445641266 -0.818176 -0.090637 -0.565491 0.052063 1445641266 -0.818176 -0.090637 -0.565491 0.052063 1445641266 -0.818176 -0.090637 -0.565491 0.052063 1445641266 -0.818176 -0.090637 -0.565491 0.052063 1445641266 -0.818176 -0.090637 -0.565491 0.052063 1445641266 -0.818176 -0.090637 -0.565491 0.052063 1445641266 -0.818176 -0.090637 -0.565491 0.052063 1445641266 -0.817871 -0.101135 -0.563416 0.059448 1445641266 -0.817871 -0.101135 -0.563416 0.059448 1445641266 -0.817871 -0.101135 -0.563416 0.059448 1445641266 -0.817871 -0.101135 -0.563416 0.059448 1445641266 -0.817871 -0.101135 -0.563416 0.059448 1445641266 -0.817871 -0.101135 -0.563416 0.059448 1445641266 -0.820190 -0.102539 -0.559326 0.063477 1445641266 -0.820190 -0.102539 -0.559326 0.063477 1445641266 -0.820190 -0.102539 -0.559326 0.063477 1445641266 -0.820190 -0.102539 -0.559326 0.063477 1445641266 -0.820190 -0.102539 -0.559326 0.063477 1445641266 -0.820190 -0.102539 -0.559326 0.063477 1445641266 -0.820923 -0.101685 -0.557861 0.067993 1445641266 -0.820923 -0.101685 -0.557861 0.067993 1445641266 -0.820923 -0.101685 -0.557861 0.067993 1445641266 -0.820923 -0.101685 -0.557861 0.067993 1445641266 -0.820923 -0.101685 -0.557861 0.067993 1445641266 -0.820923 -0.101685 -0.557861 0.067993 1445641266 -0.820313 -0.098145 -0.559326 0.068054 1445641266 -0.820313 -0.098145 -0.559326 0.068054 1445641266 -0.820313 -0.098145 -0.559326 0.068054 1445641266 -0.820313 -0.098145 -0.559326 0.068054 1445641266 -0.820313 -0.098145 -0.559326 0.068054 1445641266 -0.820313 -0.098145 -0.559326 0.068054 1445641266 -0.819031 -0.097534 -0.561340 0.068665 1445641266 -0.819031 -0.097534 -0.561340 0.068665 1445641266 -0.819031 -0.097534 -0.561340 0.068665 1445641266 -0.819031 -0.097534 -0.561340 0.068665 1445641266 -0.819031 -0.097534 -0.561340 0.068665 1445641266 -0.819031 -0.097534 -0.561340 0.068665 1445641266 -0.819031 -0.097534 -0.561340 0.068665 1445641266 -0.816956 -0.097656 -0.564270 0.069031 1445641266 -0.816956 -0.097656 -0.564270 0.069031 1445641266 -0.816956 -0.097656 -0.564270 0.069031 1445641266 -0.816956 -0.097656 -0.564270 0.069031 1445641266 -0.816956 -0.097656 -0.564270 0.069031 1445641266 -0.816956 -0.097656 -0.564270 0.069031 1445641266 -0.814636 -0.093445 -0.568542 0.067200 1445641266 -0.814636 -0.093445 -0.568542 0.067200 1445641266 -0.814636 -0.093445 -0.568542 0.067200 1445641266 -0.814636 -0.093445 -0.568542 0.067200 1445641266 -0.814636 -0.093445 -0.568542 0.067200 1445641266 -0.815063 -0.085571 -0.569824 0.061096 1445641266 -0.815063 -0.085571 -0.569824 0.061096 1445641266 -0.815063 -0.085571 -0.569824 0.061096 1445641266 -0.815063 -0.085571 -0.569824 0.061096 1445641266 -0.815063 -0.085571 -0.569824 0.061096 1445641266 -0.818970 -0.079163 -0.566101 0.051636 1445641266 -0.818970 -0.079163 -0.566101 0.051636 1445641266 -0.818970 -0.079163 -0.566101 0.051636 1445641266 -0.818970 -0.079163 -0.566101 0.051636 1445641266 -0.818970 -0.079163 -0.566101 0.051636 1445641266 -0.822998 -0.081543 -0.560364 0.046143 1445641266 -0.822998 -0.081543 -0.560364 0.046143 1445641266 -0.822998 -0.081543 -0.560364 0.046143 1445641266 -0.822998 -0.081543 -0.560364 0.046143 1445641266 -0.822998 -0.081543 -0.560364 0.046143 1445641266 -0.822998 -0.081543 -0.560364 0.046143 1445641266 -0.821533 -0.092224 -0.560486 0.050598 1445641266 -0.821533 -0.092224 -0.560486 0.050598 1445641266 -0.821533 -0.092224 -0.560486 0.050598 1445641266 -0.821533 -0.092224 -0.560486 0.050598 1445641266 -0.821533 -0.092224 -0.560486 0.050598 1445641266 -0.821533 -0.092224 -0.560486 0.050598 1445641266 -0.821533 -0.092224 -0.560486 0.050598 1445641266 -0.817688 -0.103699 -0.563049 0.061279 1445641266 -0.817688 -0.103699 -0.563049 0.061279 1445641266 -0.817688 -0.103699 -0.563049 0.061279 1445641266 -0.817688 -0.103699 -0.563049 0.061279 1445641266 -0.817688 -0.103699 -0.563049 0.061279 1445641266 -0.817688 -0.103699 -0.563049 0.061279 1445641266 -0.815674 -0.112427 -0.563721 0.066467 1445641266 -0.815674 -0.112427 -0.563721 0.066467 1445641266 -0.815674 -0.112427 -0.563721 0.066467 1445641266 -0.815674 -0.112427 -0.563721 0.066467 1445641266 -0.815674 -0.112427 -0.563721 0.066467 1445641266 -0.815674 -0.112427 -0.563721 0.066467 1445641266 -0.815674 -0.112427 -0.563721 0.066467 1445641266 -0.817505 -0.113037 -0.560913 0.066284 1445641266 -0.817505 -0.113037 -0.560913 0.066284 1445641266 -0.817505 -0.113037 -0.560913 0.066284 1445641266 -0.817505 -0.113037 -0.560913 0.066284 1445641266 -0.817505 -0.113037 -0.560913 0.066284 1445641266 -0.817505 -0.113037 -0.560913 0.066284 1445641266 -0.818726 -0.110474 -0.559265 0.069031 1445641267 -0.818726 -0.110474 -0.559265 0.069031 1445641267 -0.818726 -0.110474 -0.559265 0.069031 1445641267 -0.818726 -0.110474 -0.559265 0.069031 1445641267 -0.818726 -0.110474 -0.559265 0.069031 1445641267 -0.818726 -0.110474 -0.559265 0.069031 1445641267 -0.818726 -0.110474 -0.559265 0.069031 1445641267 -0.818115 -0.105713 -0.560913 0.070618 1445641267 -0.818115 -0.105713 -0.560913 0.070618 1445641267 -0.818115 -0.105713 -0.560913 0.070618 1445641267 -0.818115 -0.105713 -0.560913 0.070618 1445641267 -0.818115 -0.105713 -0.560913 0.070618 1445641267 -0.818115 -0.105713 -0.560913 0.070618 1445641267 -0.816528 -0.101929 -0.563965 0.070374 1445641267 -0.816528 -0.101929 -0.563965 0.070374 1445641267 -0.816528 -0.101929 -0.563965 0.070374 1445641267 -0.816528 -0.101929 -0.563965 0.070374 1445641267 -0.816528 -0.101929 -0.563965 0.070374 1445641267 -0.815369 -0.101196 -0.565674 0.071045 1445641267 -0.815369 -0.101196 -0.565674 0.071045 1445641267 -0.815369 -0.101196 -0.565674 0.071045 1445641267 -0.815369 -0.101196 -0.565674 0.071045 1445641267 -0.815369 -0.101196 -0.565674 0.071045 1445641267 -0.815369 -0.101196 -0.565674 0.071045 1445641267 -0.815552 -0.098145 -0.566101 0.069641 1445641267 -0.815552 -0.098145 -0.566101 0.069641 1445641267 -0.815552 -0.098145 -0.566101 0.069641 1445641267 -0.815552 -0.098145 -0.566101 0.069641 1445641267 -0.815552 -0.098145 -0.566101 0.069641 1445641267 -0.815552 -0.098145 -0.566101 0.069641 1445641267 -0.815613 -0.091858 -0.567383 0.066711 1445641267 -0.815613 -0.091858 -0.567383 0.066711 1445641267 -0.815613 -0.091858 -0.567383 0.066711 1445641267 -0.815613 -0.091858 -0.567383 0.066711 1445641267 -0.815613 -0.091858 -0.567383 0.066711 1445641267 -0.815613 -0.091858 -0.567383 0.066711 1445641267 -0.815613 -0.091858 -0.567383 0.066711 1445641267 -0.817383 -0.085510 -0.566650 0.060059 1445641267 -0.817383 -0.085510 -0.566650 0.060059 1445641267 -0.817383 -0.085510 -0.566650 0.060059 1445641267 -0.817383 -0.085510 -0.566650 0.060059 1445641267 -0.817383 -0.085510 -0.566650 0.060059 1445641267 -0.817383 -0.085510 -0.566650 0.060059 1445641267 -0.820007 -0.080444 -0.564453 0.050354 1445641267 -0.820007 -0.080444 -0.564453 0.050354 1445641267 -0.820007 -0.080444 -0.564453 0.050354 1445641267 -0.820007 -0.080444 -0.564453 0.050354 1445641267 -0.820007 -0.080444 -0.564453 0.050354 1445641267 -0.820007 -0.080444 -0.564453 0.050354 1445641267 -0.818481 -0.087463 -0.565430 0.053406 1445641267 -0.818481 -0.087463 -0.565430 0.053406 1445641267 -0.818481 -0.087463 -0.565430 0.053406 1445641267 -0.818481 -0.087463 -0.565430 0.053406 1445641267 -0.818481 -0.087463 -0.565430 0.053406 1445641267 -0.813477 -0.103638 -0.568542 0.066101 1445641267 -0.813477 -0.103638 -0.568542 0.066101 1445641267 -0.813477 -0.103638 -0.568542 0.066101 1445641267 -0.813477 -0.103638 -0.568542 0.066101 1445641267 -0.813477 -0.103638 -0.568542 0.066101 1445641267 -0.813477 -0.103638 -0.568542 0.066101 1445641267 
-0.793091 -0.002014 -0.605896 -0.063232 1445641269 -0.793091 -0.002014 -0.605896 -0.063232 1445641269 -0.793091 -0.002014 -0.605896 -0.063232 1445641269 -0.794373 -0.012390 -0.602173 -0.079407 1445641269 -0.794373 -0.012390 -0.602173 -0.079407 1445641269 -0.794373 -0.012390 -0.602173 -0.079407 1445641269 -0.794373 -0.012390 -0.602173 -0.079407 1445641269 -0.794373 -0.012390 -0.602173 -0.079407 1445641269 -0.794373 -0.012390 -0.602173 -0.079407 1445641269 -0.797729 0.030579 -0.598145 -0.070984 1445641269 -0.797729 0.030579 -0.598145 -0.070984 1445641269 -0.797729 0.030579 -0.598145 -0.070984 1445641269 -0.797729 0.030579 -0.598145 -0.070984 1445641269 -0.797729 0.030579 -0.598145 -0.070984 1445641269 -0.807190 0.086487 -0.583374 -0.028137 1445641269 -0.807190 0.086487 -0.583374 -0.028137 1445641269 -0.807190 0.086487 -0.583374 -0.028137 1445641269 -0.807190 0.086487 -0.583374 -0.028137 1445641269 -0.807190 0.086487 -0.583374 -0.028137 1445641269 -0.807190 0.086487 -0.583374 -0.028137 1445641269 -0.807190 0.086487 -0.583374 -0.028137 1445641269 -0.823730 0.121765 -0.552979 0.031494 1445641269 -0.823730 0.121765 -0.552979 0.031494 1445641269 -0.823730 0.121765 -0.552979 0.031494 1445641269 -0.823730 0.121765 -0.552979 0.031494 1445641269 -0.823730 0.121765 -0.552979 0.031494 1445641269 -0.823730 0.121765 -0.552979 0.031494 1445641269 -0.823730 0.121765 -0.552979 0.031494 1445641269 -0.833862 0.137390 -0.529541 0.073975 1445641269 -0.833862 0.137390 -0.529541 0.073975 1445641269 -0.833862 0.137390 -0.529541 0.073975 1445641269 -0.833862 0.137390 -0.529541 0.073975 1445641269 -0.833862 0.137390 -0.529541 0.073975 1445641269 -0.833862 0.137390 -0.529541 0.073975 1445641269 -0.836792 0.138855 -0.523865 0.078430 1445641269 -0.836792 0.138855 -0.523865 0.078430 1445641269 -0.836792 0.138855 -0.523865 0.078430 1445641269 -0.836792 0.138855 -0.523865 0.078430 1445641269 -0.836792 0.138855 -0.523865 0.078430 1445641269 -0.829651 0.129333 -0.540588 0.052856 1445641269 -0.829651 0.129333 -0.540588 0.052856 1445641269 -0.829651 0.129333 -0.540588 0.052856 1445641269 -0.829651 0.129333 -0.540588 0.052856 1445641269 -0.829651 0.129333 -0.540588 0.052856 1445641269 -0.815186 0.122864 -0.565552 0.023254 1445641269 -0.815186 0.122864 -0.565552 0.023254 1445641269 -0.815186 0.122864 -0.565552 0.023254 1445641269 -0.815186 0.122864 -0.565552 0.023254 1445641269 -0.815186 0.122864 -0.565552 0.023254 1445641269 -0.815186 0.122864 -0.565552 0.023254 1445641269 -0.804077 0.102356 -0.585754 0.004028 1445641269 -0.804077 0.102356 -0.585754 0.004028 1445641269 -0.804077 0.102356 -0.585754 0.004028 1445641269 -0.804077 0.102356 -0.585754 0.004028 1445641269 -0.804077 0.102356 -0.585754 0.004028 1445641269 -0.816467 0.082825 -0.571472 0.006897 1445641269 -0.816467 0.082825 -0.571472 0.006897 1445641269 -0.816467 0.082825 -0.571472 0.006897 1445641269 -0.816467 0.082825 -0.571472 0.006897 1445641269 -0.816467 0.082825 -0.571472 0.006897 1445641269 -0.816467 0.082825 -0.571472 0.006897 1445641269 -0.812256 0.028625 -0.582092 0.025757 1445641269 -0.812256 0.028625 -0.582092 0.025757 1445641269 -0.812256 0.028625 -0.582092 0.025757 1445641269 -0.812256 0.028625 -0.582092 0.025757 1445641269 -0.812256 0.028625 -0.582092 0.025757 1445641269 -0.812256 0.028625 -0.582092 0.025757 1445641269 -0.804138 -0.038269 -0.593201 0.008667 1445641269 -0.804138 -0.038269 -0.593201 0.008667 1445641269 -0.804138 -0.038269 -0.593201 0.008667 1445641269 -0.804138 -0.038269 -0.593201 0.008667 1445641269 -0.804138 -0.038269 -0.593201 0.008667 1445641269 -0.804138 -0.038269 -0.593201 0.008667 1445641269 -0.803589 -0.031555 -0.592590 -0.046326 1445641269 -0.803589 -0.031555 -0.592590 -0.046326 1445641269 -0.803589 -0.031555 -0.592590 -0.046326 1445641269 -0.803589 -0.031555 -0.592590 -0.046326 1445641269 -0.803589 -0.031555 -0.592590 -0.046326 1445641269 -0.799194 -0.010315 -0.596619 -0.073059 1445641269 -0.799194 -0.010315 -0.596619 -0.073059 1445641269 -0.799194 -0.010315 -0.596619 -0.073059 1445641269 -0.799194 -0.010315 -0.596619 -0.073059 1445641269 -0.799194 -0.010315 -0.596619 -0.073059 1445641269 -0.799194 -0.010315 -0.596619 -0.073059 1445641269 -0.788391 0.027222 -0.606873 -0.097107 1445641269 -0.788391 0.027222 -0.606873 -0.097107 1445641269 -0.788391 0.027222 -0.606873 -0.097107 1445641269 -0.788391 0.027222 -0.606873 -0.097107 1445641269 -0.788391 0.027222 -0.606873 -0.097107 1445641269 -0.788391 0.027222 -0.606873 -0.097107 1445641269 -0.786804 0.093567 -0.603333 -0.090759 1445641269 -0.786804 0.093567 -0.603333 -0.090759 1445641269 -0.786804 0.093567 -0.603333 -0.090759 1445641270 -0.786804 0.093567 -0.603333 -0.090759 1445641270 -0.786804 0.093567 -0.603333 -0.090759 1445641270 -0.786804 0.093567 -0.603333 -0.090759 1445641270 -0.800842 0.121033 -0.584412 -0.050110 1445641270 -0.800842 0.121033 -0.584412 -0.050110 1445641270 -0.800842 0.121033 -0.584412 -0.050110 1445641270 -0.800842 0.121033 -0.584412 -0.050110 1445641270 -0.800842 0.121033 -0.584412 -0.050110 1445641270 -0.800842 0.121033 -0.584412 -0.050110 1445641270 -0.811462 0.127869 -0.570190 -0.011536 1445641270 -0.811462 0.127869 -0.570190 -0.011536 1445641270 -0.811462 0.127869 -0.570190 -0.011536 1445641270 -0.811462 0.127869 -0.570190 -0.011536 1445641270 -0.811462 0.127869 -0.570190 -0.011536 1445641270 -0.811462 0.127869 -0.570190 -0.011536 1445641270 -0.811462 0.127869 -0.570190 -0.011536 1445641270 -0.820313 0.130310 -0.556885 -0.001770 1445641270 -0.820313 0.130310 -0.556885 -0.001770 1445641270 -0.820313 0.130310 -0.556885 -0.001770 1445641270 -0.820313 0.130310 -0.556885 -0.001770 1445641270 -0.820313 0.130310 -0.556885 -0.001770 1445641270 -0.820313 0.130310 -0.556885 -0.001770 1445641270 -0.814941 0.127991 -0.565125 -0.012634 1445641270 -0.814941 0.127991 -0.565125 -0.012634 1445641270 -0.814941 0.127991 -0.565125 -0.012634 1445641270 -0.814941 0.127991 -0.565125 -0.012634 1445641270 -0.814941 0.127991 -0.565125 -0.012634 1445641270 -0.814941 0.127991 -0.565125 -0.012634 1445641270 -0.814941 0.127991 -0.565125 -0.012634 1445641270 -0.804016 0.111511 -0.583740 -0.020569 1445641270 -0.804016 0.111511 -0.583740 -0.020569 1445641270 -0.804016 0.111511 -0.583740 -0.020569 1445641270 -0.804016 0.111511 -0.583740 -0.020569 1445641270 -0.804016 0.111511 -0.583740 -0.020569 1445641270 -0.804016 0.111511 -0.583740 -0.020569 1445641270 -0.804504 0.100098 -0.584839 -0.027283 1445641270 -0.804504 0.100098 -0.584839 -0.027283 1445641270 -0.804504 0.100098 -0.584839 -0.027283 1445641270 -0.804504 0.100098 -0.584839 -0.027283 1445641270 -0.804504 0.100098 -0.584839 -0.027283 1445641270 -0.804504 0.100098 -0.584839 -0.027283 1445641270 -0.824158 0.087280 -0.559570 -0.010010 1445641270 -0.824158 0.087280 -0.559570 -0.010010 1445641270 -0.824158 0.087280 -0.559570 -0.010010 1445641270 -0.824158 0.087280 -0.559570 -0.010010 1445641270 -0.824158 0.087280 -0.559570 -0.010010 1445641270 -0.824158 0.087280 -0.559570 -0.010010 1445641270 -0.824158 0.087280 -0.559570 -0.010010 1445641270 -0.812134 0.021118 -0.583069 0.011047 1445641270 -0.812134 0.021118 -0.583069 0.011047 1445641270 -0.812134 0.021118 -0.583069 0.011047 1445641270 -0.812134 0.021118 -0.583069 0.011047 1445641270 -0.815063 -0.006714 -0.577942 -0.041077 1445641270 -0.815063 -0.006714 -0.577942 -0.041077 1445641270 -0.815063 -0.006714 -0.577942 -0.041077 1445641270 -0.815063 -0.006714 -0.577942 -0.041077 1445641270 -0.815063 -0.006714 -0.577942 -0.041077 1445641270 -0.815063 -0.006714 -0.577942 -0.041077 1445641270 -0.815063 -0.006714 -0.577942 -0.041077 1445641270 -0.813965 0.012268 -0.575867 -0.075562 1445641270 -0.813965 0.012268 -0.575867 -0.075562 1445641270 -0.813965 0.012268 -0.575867 -0.075562 1445641270 -0.813965 0.012268 -0.575867 -0.075562 1445641270 -0.813965 0.012268 -0.575867 -0.075562 1445641270 -0.813293 0.027466 -0.574951 -0.085815 1445641270 -0.813293 0.027466 -0.574951 -0.085815 1445641270 -0.813293 0.027466 -0.574951 -0.085815 1445641270 -0.813293 0.027466 -0.574951 -0.085815 1445641270 -0.813293 0.027466 -0.574951 -0.085815 1445641270 -0.813293 0.027466 -0.574951 -0.085815 1445641270 -0.813293 0.027466 -0.574951 -0.085815 1445641270 -0.810913 0.069763 -0.575623 -0.079285 1445641270 -0.810913 0.069763 -0.575623 -0.079285 1445641270 -0.810913 0.069763 -0.575623 -0.079285 1445641270 -0.810913 0.069763 -0.575623 -0.079285 1445641270 -0.810913 0.069763 -0.575623 -0.079285 1445641270 -0.815063 0.112610 -0.565796 -0.054810 1445641270 -0.815063 0.112610 -0.565796 -0.054810 1445641270 -0.815063 0.112610 -0.565796 -0.054810 1445641270 -0.815063 0.112610 -0.565796 -0.054810 1445641270 -0.815063 0.112610 -0.565796 -0.054810 1445641270 -0.815063 0.112610 -0.565796 -0.054810 1445641270 -0.819580 0.140259 -0.554810 -0.031006 1445641270 -0.819580 0.140259 -0.554810 -0.031006 1445641270 -0.819580 0.140259 -0.554810 -0.031006 1445641270 -0.819580 0.140259 -0.554810 -0.031006 1445641270 -0.819580 0.140259 -0.554810 -0.031006 1445641270 -0.819580 0.140259 -0.554810 -0.031006 1445641270 -0.825623 0.147827 -0.544373 -0.013367 1445641270 -0.825623 0.147827 -0.544373 -0.013367 1445641270 -0.825623 0.147827 -0.544373 -0.013367 1445641270 -0.825623 0.147827 -0.544373 -0.013367 1445641270 -0.825623 0.147827 -0.544373 -0.013367 1445641270 -0.825623 0.147827 -0.544373 -0.013367 1445641270 -0.825928 0.141724 -0.545593 -0.012817 1445641270 -0.825928 0.141724 -0.545593 -0.012817 1445641270 -0.825928 0.141724 -0.545593 -0.012817 1445641270 -0.825928 0.141724 -0.545593 -0.012817 1445641270 -0.825928 0.141724 -0.545593 -0.012817 1445641270 -0.825928 0.141724 -0.545593 -0.012817 1445641270 -0.825928 0.141724 -0.545593 -0.012817 1445641270 -0.815857 0.129333 -0.562988 -0.027710 1445641270 -0.815857 0.129333 -0.562988 -0.027710 1445641270 -0.815857 0.129333 -0.562988 -0.027710 1445641270 -0.815857 0.129333 -0.562988 -0.027710 1445641270 -0.815857 0.129333 -0.562988 -0.027710 1445641270 -0.815857 0.129333 -0.562988 -0.027710 1445641270 -0.803040 0.110046 -0.584473 -0.038696 1445641270 -0.803040 0.110046 -0.584473 -0.038696 1445641270 -0.803040 0.110046 -0.584473 -0.038696 1445641270 -0.803040 0.110046 -0.584473 -0.038696 1445641271 -0.803040 0.110046 -0.584473 -0.038696 1445641271 -0.803040 0.110046 -0.584473 -0.038696 1445641271 -0.810730 0.094849 -0.576111 -0.043701 1445641271 -0.810730 0.094849 -0.576111 -0.043701 1445641271 -0.810730 0.094849 -0.576111 -0.043701 1445641271 -0.810730 0.094849 -0.576111 -0.043701 1445641271 -0.810730 0.094849 -0.576111 -0.043701 1445641271 -0.810730 0.094849 -0.576111 -0.043701 1445641271 -0.823730 0.062012 -0.563416 -0.016174 1445641271 -0.823730 0.062012 -0.563416 -0.016174 1445641271 -0.823730 0.062012 -0.563416 -0.016174 1445641271 -0.823730 0.062012 -0.563416 -0.016174 1445641271 -0.823730 0.062012 -0.563416 -0.016174 1445641271 -0.808594 -0.032654 -0.587402 0.013184 1445641271 -0.808594 -0.032654 -0.587402 0.013184 1445641271 -0.808594 -0.032654 -0.587402 0.013184 1445641271 -0.808594 -0.032654 -0.587402 0.013184 1445641271 -0.808594 -0.032654 -0.587402 0.013184 1445641271 -0.808594 -0.032654 -0.587402 0.013184 1445641271 -0.809082 -0.061890 -0.584229 -0.019226 1445641271 -0.809082 -0.061890 -0.584229 -0.019226 1445641271 -0.809082 -0.061890 -0.584229 -0.019226 1445641271 -0.809082 -0.061890 -0.584229 -0.019226 1445641271 -0.809082 -0.061890 -0.584229 -0.019226 1445641271 -0.809082 -0.061890 -0.584229 -0.019226 1445641271 -0.812195 -0.028687 -0.580933 -0.046448 1445641271 -0.812195 -0.028687 -0.580933 -0.046448 1445641271 -0.812195 -0.028687 -0.580933 -0.046448 1445641271 -0.812195 -0.028687 -0.580933 -0.046448 1445641271 -0.812195 -0.028687 -0.580933 -0.046448 1445641271 -0.812195 -0.028687 -0.580933 -0.046448 1445641271 -0.815186 -0.005371 -0.575867 -0.062866 1445641271 -0.815186 -0.005371 -0.575867 -0.062866 1445641271 -0.815186 -0.005371 -0.575867 -0.062866 1445641271 -0.815186 -0.005371 -0.575867 -0.062866 1445641271 -0.815186 -0.005371 -0.575867 -0.062866 1445641271 -0.815186 -0.005371 -0.575867 -0.062866 1445641271 -0.817627 0.032959 -0.571838 -0.059387 1445641271 -0.817627 0.032959 -0.571838 -0.059387 1445641271 -0.817627 0.032959 -0.571838 -0.059387 1445641271 -0.817627 0.032959 -0.571838 -0.059387 1445641271 -0.817627 0.032959 -0.571838 -0.059387 1445641271 -0.817627 0.032959 -0.571838 -0.059387 1445641271 -0.817627 0.032959 -0.571838 -0.059387 1445641271 -0.819336 0.073730 -0.568420 -0.017273 1445641271 -0.819336 0.073730 -0.568420 -0.017273 1445641271 -0.819336 0.073730 -0.568420 -0.017273 1445641271 -0.819336 0.073730 -0.568420 -0.017273 1445641271 -0.819336 0.073730 -0.568420 -0.017273 1445641271 -0.819336 0.073730 -0.568420 -0.017273 1445641271 -0.825745 0.109741 -0.551941 0.039490 1445641271 -0.825745 0.109741 -0.551941 0.039490 1445641271 -0.825745 0.109741 -0.551941 0.039490 1445641271 -0.825745 0.109741 -0.551941 0.039490 1445641271 -0.825745 0.109741 -0.551941 0.039490 1445641271 -0.825745 0.109741 -0.551941 0.039490 1445641271 -0.830383 0.125183 -0.534058 0.098022 1445641271 -0.830383 0.125183 -0.534058 0.098022 1445641271 -0.830383 0.125183 -0.534058 0.098022 1445641271 -0.830383 0.125183 -0.534058 0.098022 1445641271 -0.830383 0.125183 -0.534058 0.098022 1445641271 -0.830383 0.125183 -0.534058 0.098022 1445641271 -0.830444 0.119690 -0.528503 0.129639 1445641271 -0.830444 0.119690 -0.528503 0.129639 1445641271 -0.830444 0.119690 -0.528503 0.129639 1445641271 -0.830444 0.119690 -0.528503 0.129639 1445641271 -0.830444 0.119690 -0.528503 0.129639 1445641271 -0.830444 0.119690 -0.528503 0.129639 1445641271 -0.830444 0.119690 -0.528503 0.129639 1445641271 -0.828735 0.114380 -0.533752 0.123535 1445641271 -0.828735 0.114380 -0.533752 0.123535 1445641271 -0.828735 0.114380 -0.533752 0.123535 1445641271 -0.828735 0.114380 -0.533752 0.123535 1445641271 -0.828735 0.114380 -0.533752 0.123535 1445641271 -0.828735 0.114380 -0.533752 0.123535 1445641271 -0.821777 0.104553 -0.551941 0.096069 1445641271 -0.821777 0.104553 -0.551941 0.096069 1445641271 -0.821777 0.104553 -0.551941 0.096069 1445641271 -0.821777 0.104553 -0.551941 0.096069 1445641271 -0.821777 0.104553 -0.551941 0.096069 1445641271 -0.821777 0.104553 -0.551941 0.096069 1445641271 -0.821777 0.104553 -0.551941 0.096069 1445641271 -0.814575 0.093689 -0.569336 0.060059 1445641271 -0.814575 0.093689 -0.569336 0.060059 1445641271 -0.814575 0.093689 -0.569336 0.060059 1445641271 -0.814575 0.093689 -0.569336 0.060059 1445641271 -0.814575 0.093689 -0.569336 0.060059 1445641271 -0.814575 0.093689 -0.569336 0.060059 1445641271 -0.812012 0.078796 -0.577637 0.029419 1445641271 -0.812012 0.078796 -0.577637 0.029419 1445641271 -0.812012 0.078796 -0.577637 0.029419 1445641271 -0.812012 0.078796 -0.577637 0.029419 1445641271 -0.812012 0.078796 -0.577637 0.029419 1445641271 -0.821838 0.055481 -0.566956 0.013367 1445641271 -0.821838 0.055481 -0.566956 0.013367 1445641271 -0.821838 0.055481 -0.566956 0.013367 1445641271 -0.821838 0.055481 -0.566956 0.013367 1445641271 -0.821838 0.055481 -0.566956 0.013367 1445641271 -0.821838 0.055481 -0.566956 0.013367 1445641271 -0.815186 0.010132 -0.579102 0.007263 1445641271 -0.815186 0.010132 -0.579102 0.007263 1445641271 -0.815186 0.010132 -0.579102 0.007263 1445641271 -0.815186 0.010132 -0.579102 0.007263 1445641271 -0.815186 0.010132 -0.579102 0.007263 1445641271 -0.815186 0.010132 -0.579102 0.007263 1445641271 -0.806946 -0.024597 -0.589722 -0.022461 1445641271 -0.806946 -0.024597 -0.589722 -0.022461 1445641271 -0.806946 -0.024597 -0.589722 -0.022461 1445641272 -0.806946 -0.024597 -0.589722 -0.022461 1445641272 -0.802307 -0.022278 -0.594421 -0.051086 1445641272 -0.802307 -0.022278 -0.594421 -0.051086 1445641272 -0.802307 -0.022278 -0.594421 -0.051086 1445641272 -0.802307 -0.022278 -0.594421 -0.051086 1445641272 -0.802307 -0.022278 -0.594421 -0.051086 1445641272 -0.802307 -0.022278 -0.594421 -0.051086 1445641272 -0.798767 -0.011963 -0.597656 -0.068298 1445641272 -0.798767 -0.011963 -0.597656 -0.068298 1445641272 -0.798767 -0.011963 -0.597656 -0.068298 1445641272 -0.798767 -0.011963 -0.597656 -0.068298 1445641272 -0.798767 -0.011963 -0.597656 -0.068298 1445641272 -0.798767 -0.011963 -0.597656 -0.068298 1445641272 -0.799072 -0.010864 -0.596375 -0.075806 1445641272 -0.799072 -0.010864 -0.596375 -0.075806 1445641272 -0.799072 -0.010864 -0.596375 -0.075806 1445641272 -0.799072 -0.010864 -0.596375 -0.075806 1445641272 -0.799072 -0.010864 -0.596375 -0.075806 1445641272 -0.802917 -0.007996 -0.591187 -0.076233 1445641272 -0.802917 -0.007996 -0.591187 -0.076233 1445641272 -0.802917 -0.007996 -0.591187 -0.076233 1445641272 -0.802917 -0.007996 -0.591187 -0.076233 1445641272 -0.802917 -0.007996 -0.591187 -0.076233 1445641272 -0.802917 -0.007996 -0.591187 -0.076233 1445641272 -0.802917 -0.007996 -0.591187 -0.076233 1445641272 -0.807312 0.014526 -0.587769 -0.051697 1445641272 -0.807312 0.014526 -0.587769 -0.051697 1445641272 -0.807312 0.014526 -0.587769 -0.051697 1445641272 -0.807312 0.014526 -0.587769 -0.051697 1445641272 -0.807312 0.014526 -0.587769 -0.051697 1445641272 -0.807312 0.014526 -0.587769 -0.051697 1445641272 -0.811768 0.049072 -0.581848 -0.013184 1445641272 -0.811768 0.049072 -0.581848 -0.013184 1445641272 -0.811768 0.049072 -0.581848 -0.013184 1445641272 -0.811768 0.049072 -0.581848 -0.013184 1445641272 -0.811768 0.049072 -0.581848 -0.013184 1445641272 -0.811768 0.049072 -0.581848 -0.013184 1445641272 -0.811768 0.049072 -0.581848 -0.013184 1445641272 -0.817078 0.072998 -0.571716 0.016174 1445641272 -0.817078 0.072998 -0.571716 0.016174 1445641272 -0.817078 0.072998 -0.571716 0.016174 1445641272 -0.817078 0.072998 -0.571716 0.016174 1445641272 -0.817078 0.072998 -0.571716 0.016174 1445641272 -0.817078 0.072998 -0.571716 0.016174 1445641272 -0.814514 0.082642 -0.573975 0.020691 1445641272 -0.814514 0.082642 -0.573975 0.020691 1445641272 -0.814514 0.082642 -0.573975 0.020691 1445641272 -0.814514 0.082642 -0.573975 0.020691 1445641272 -0.814514 0.082642 -0.573975 0.020691 1445641272 -0.814514 0.082642 -0.573975 0.020691 1445641272 -0.807617 0.083069 -0.583862 0.001831 1445641272 -0.807617 0.083069 -0.583862 0.001831 1445641272 -0.807617 0.083069 -0.583862 0.001831 1445641272 -0.807617 0.083069 -0.583862 0.001831 1445641272 -0.807617 0.083069 -0.583862 0.001831 1445641272 -0.807617 0.083069 -0.583862 0.001831 1445641272 -0.800293 0.071960 -0.595154 -0.017334 1445641272 -0.800293 0.071960 -0.595154 -0.017334 1445641272 -0.800293 0.071960 -0.595154 -0.017334 1445641272 -0.800293 0.071960 -0.595154 -0.017334 1445641272 -0.804871 0.059082 -0.589478 -0.035461 1445641272 -0.804871 0.059082 -0.589478 -0.035461 1445641272 -0.804871 0.059082 -0.589478 -0.035461 1445641272 -0.804871 0.059082 -0.589478 -0.035461 1445641272 -0.804871 0.059082 -0.589478 -0.035461 1445641272 -0.804871 0.059082 -0.589478 -0.035461 1445641272 -0.806641 0.040527 -0.588196 -0.041992 1445641272 -0.806641 0.040527 -0.588196 -0.041992 1445641272 -0.806641 0.040527 -0.588196 -0.041992 1445641272 -0.806641 0.040527 -0.588196 -0.041992 1445641272 -0.806641 0.040527 -0.588196 -0.041992 1445641272 -0.806641 0.040527 -0.588196 -0.041992 1445641272 -0.798401 0.011719 -0.600586 -0.043091 1445641272 -0.798401 0.011719 -0.600586 -0.043091 1445641272 -0.798401 0.011719 -0.600586 -0.043091 1445641272 -0.798401 0.011719 -0.600586 -0.043091 1445641272 -0.798401 0.011719 -0.600586 -0.043091 1445641272 -0.798401 0.011719 -0.600586 -0.043091 1445641272 -0.786377 -0.013367 -0.612854 -0.076904 1445641272 -0.786377 -0.013367 -0.612854 -0.076904 1445641272 -0.786377 -0.013367 -0.612854 -0.076904 1445641272 -0.786377 -0.013367 -0.612854 -0.076904 1445641272 -0.786377 -0.013367 -0.612854 -0.076904 1445641272 -0.786377 -0.013367 -0.612854 -0.076904 1445641272 -0.782349 -0.011414 -0.614746 -0.100159 1445641272 -0.782349 -0.011414 -0.614746 -0.100159 1445641272 -0.782349 -0.011414 -0.614746 -0.100159 1445641272 -0.782349 -0.011414 -0.614746 -0.100159 1445641272 -0.782349 -0.011414 -0.614746 -0.100159 1445641272 -0.782349 -0.011414 -0.614746 -0.100159 1445641272 -0.782349 -0.011414 -0.614746 -0.100159 1445641272 -0.782837 -0.004028 -0.614563 -0.097656 1445641272 -0.782837 -0.004028 -0.614563 -0.097656 1445641272 -0.782837 -0.004028 -0.614563 -0.097656 1445641272 -0.782837 -0.004028 -0.614563 -0.097656 1445641272 -0.782837 -0.004028 -0.614563 -0.097656 1445641272 -0.782837 -0.004028 -0.614563 -0.097656 1445641272 -0.792542 0.005493 -0.603455 -0.088379 1445641272 -0.792542 0.005493 -0.603455 -0.088379 1445641272 -0.792542 0.005493 -0.603455 -0.088379 1445641272 -0.792542 0.005493 -0.603455 -0.088379 1445641272 -0.792542 0.005493 -0.603455 -0.088379 1445641272 -0.806824 0.033325 -0.587280 -0.055725 1445641272 -0.806824 0.033325 -0.587280 -0.055725 1445641272 -0.806824 0.033325 -0.587280 -0.055725 1445641272 -0.806824 0.033325 -0.587280 -0.055725 1445641272 -0.806824 0.033325 -0.587280 -0.055725 1445641272 -0.806824 0.033325 -0.587280 -0.055725 1445641272 -0.806824 0.033325 -0.587280 -0.055725 1445641273 -0.818787 0.073853 -0.569397 -0.001465 1445641273 -0.818787 0.073853 -0.569397 -0.001465 1445641273 -0.818787 0.073853 -0.569397 -0.001465 1445641273 -0.818787 0.073853 -0.569397 -0.001465 1445641273 -0.818787 0.073853 -0.569397 -0.001465 1445641273 -0.818787 0.073853 -0.569397 -0.001465 1445641273 -0.832092 0.097900 -0.543884 0.048157 1445641273 -0.832092 0.097900 -0.543884 0.048157 1445641273 -0.832092 0.097900 -0.543884 0.048157 1445641273 -0.832092 0.097900 -0.543884 0.048157 1445641273 -0.832092 0.097900 -0.543884 0.048157 1445641273 -0.832092 0.097900 -0.543884 0.048157 1445641273 -0.832092 0.097900 -0.543884 0.048157 1445641273 -0.836609 0.106262 -0.531982 0.076843 1445641273 -0.836609 0.106262 -0.531982 0.076843 1445641273 -0.836609 0.106262 -0.531982 0.076843 1445641273 -0.836609 0.106262 -0.531982 0.076843 1445641273 -0.836609 0.106262 -0.531982 0.076843 1445641273 -0.836609 0.106262 -0.531982 0.076843 1445641273 -0.834290 0.104919 -0.536438 0.072449 1445641273 -0.834290 0.104919 -0.536438 0.072449 1445641273 -0.834290 0.104919 -0.536438 0.072449 1445641273 -0.834290 0.104919 -0.536438 0.072449 1445641273 -0.834290 0.104919 -0.536438 0.072449 1445641273 -0.834290 0.104919 -0.536438 0.072449 1445641273 -0.825867 0.096558 -0.553345 0.049988 1445641273 -0.825867 0.096558 -0.553345 0.049988 1445641273 -0.825867 0.096558 -0.553345 0.049988 1445641273 -0.825867 0.096558 -0.553345 0.049988 1445641273 -0.825867 0.096558 -0.553345 0.049988 1445641273 -0.825867 0.096558 -0.553345 0.049988 1445641273 -0.820374 0.079468 -0.565796 0.024475 1445641273 -0.820374 0.079468 -0.565796 0.024475 1445641273 -0.820374 0.079468 -0.565796 0.024475 1445641273 -0.820374 0.079468 -0.565796 0.024475 1445641273 -0.820374 0.079468 -0.565796 0.024475 1445641273 -0.820374 0.079468 -0.565796 0.024475 1445641273 -0.820374 0.079468 -0.565796 0.024475 1445641273 -0.822815 0.054993 -0.565674 -0.000427 1445641273 -0.822815 0.054993 -0.565674 -0.000427 1445641273 -0.822815 0.054993 -0.565674 -0.000427 1445641273 -0.822815 0.054993 -0.565674 -0.000427 1445641273 -0.822815 0.054993 -0.565674 -0.000427 1445641273 -0.822815 0.054993 -0.565674 -0.000427 1445641273 -0.822815 0.054993 -0.565674 -0.000427 1445641273 -0.813293 0.022400 -0.581421 -0.010010 1445641273 -0.813293 0.022400 -0.581421 -0.010010 1445641273 -0.813293 0.022400 -0.581421 -0.010010 1445641273 -0.813293 0.022400 -0.581421 -0.010010 1445641273 -0.813293 0.022400 -0.581421 -0.010010 1445641273 -0.813293 0.022400 -0.581421 -0.010010 1445641273 -0.808472 -0.014893 -0.588013 -0.021851 1445641273 -0.808472 -0.014893 -0.588013 -0.021851 1445641273 -0.808472 -0.014893 -0.588013 -0.021851 1445641273 -0.808472 -0.014893 -0.588013 -0.021851 1445641273 -0.808472 -0.014893 -0.588013 -0.021851 1445641273 -0.808472 -0.014893 -0.588013 -0.021851 1445641273 -0.798950 -0.036926 -0.598450 -0.047424 1445641273 -0.798950 -0.036926 -0.598450 -0.047424 1445641273 -0.798950 -0.036926 -0.598450 -0.047424 1445641273 -0.798950 -0.036926 -0.598450 -0.047424 1445641273 -0.798950 -0.036926 -0.598450 -0.047424 1445641273 -0.798950 -0.036926 -0.598450 -0.047424 1445641273 -0.793762 -0.053467 -0.601929 -0.069946 1445641273 -0.793762 -0.053467 -0.601929 -0.069946 1445641273 -0.793762 -0.053467 -0.601929 -0.069946 1445641273 -0.793762 -0.053467 -0.601929 -0.069946 1445641273 -0.786560 -0.057312 -0.611206 -0.067322 1445641273 -0.786560 -0.057312 -0.611206 -0.067322 1445641273 -0.786560 -0.057312 -0.611206 -0.067322 1445641273 -0.786560 -0.057312 -0.611206 -0.067322 1445641273 -0.786560 -0.057312 -0.611206 -0.067322 1445641273 -0.786560 -0.057312 -0.611206 -0.067322 1445641273 -0.779480 -0.039124 -0.620056 -0.080994 1445641273 -0.779480 -0.039124 -0.620056 -0.080994 1445641273 -0.779480 -0.039124 -0.620056 -0.080994 1445641273 -0.779480 -0.039124 -0.620056 -0.080994 1445641273 -0.779480 -0.039124 -0.620056 -0.080994 1445641273 -0.779480 -0.039124 -0.620056 -0.080994 1445641273 -0.777222 0.008240 -0.623901 -0.081787 1445641273 -0.777222 0.008240 -0.623901 -0.081787 1445641273 -0.777222 0.008240 -0.623901 -0.081787 1445641273 -0.777222 0.008240 -0.623901 -0.081787 1445641273 -0.777222 0.008240 -0.623901 -0.081787 1445641273 -0.777222 0.008240 -0.623901 -0.081787 1445641273 -0.789490 0.054321 -0.610291 -0.037476 1445641273 -0.789490 0.054321 -0.610291 -0.037476 1445641273 -0.789490 0.054321 -0.610291 -0.037476 1445641273 -0.789490 0.054321 -0.610291 -0.037476 1445641273 -0.789490 0.054321 -0.610291 -0.037476 1445641273 -0.789490 0.054321 -0.610291 -0.037476 1445641273 -0.804443 0.080872 -0.588501 0.009766 1445641273 -0.804443 0.080872 -0.588501 0.009766 1445641273 -0.804443 0.080872 -0.588501 0.009766 1445641273 -0.804443 0.080872 -0.588501 0.009766 1445641273 -0.804443 0.080872 -0.588501 0.009766 1445641273 -0.804443 0.080872 -0.588501 0.009766 1445641273 -0.814270 0.096985 -0.571533 0.031921 1445641273 -0.814270 0.096985 -0.571533 0.031921 1445641273 -0.814270 0.096985 -0.571533 0.031921 1445641273 -0.814270 0.096985 -0.571533 0.031921 1445641273 -0.819275 0.104980 -0.563049 0.027954 1445641273 -0.819275 0.104980 -0.563049 0.027954 1445641273 -0.819275 0.104980 -0.563049 0.027954 1445641273 -0.819275 0.104980 -0.563049 0.027954 1445641273 -0.819275 0.104980 -0.563049 0.027954 1445641273 -0.819275 0.104980 -0.563049 0.027954 1445641273 -0.819275 0.104980 -0.563049 0.027954 1445641273 -0.816467 0.102844 -0.568176 0.005798 1445641274 -0.816467 0.102844 -0.568176 0.005798 1445641274 -0.816467 0.102844 -0.568176 0.005798 1445641274 -0.816467 0.102844 -0.568176 0.005798 1445641274 -0.816467 0.102844 -0.568176 0.005798 1445641274 -0.811157 0.087830 -0.578003 -0.016907 1445641274 -0.811157 0.087830 -0.578003 -0.016907 1445641274 -0.811157 0.087830 -0.578003 -0.016907 1445641274 -0.811157 0.087830 -0.578003 -0.016907 1445641274 -0.811157 0.087830 -0.578003 -0.016907 1445641274 -0.811157 0.087830 -0.578003 -0.016907 1445641274 -0.811157 0.087830 -0.578003 -0.016907 1445641274 -0.805664 0.065491 -0.587646 -0.037659 1445641274 -0.805664 0.065491 -0.587646 -0.037659 1445641274 -0.805664 0.065491 -0.587646 -0.037659 1445641274 -0.805664 0.065491 -0.587646 -0.037659 1445641274 -0.804993 0.040710 -0.589966 -0.048523 1445641274 -0.804993 0.040710 -0.589966 -0.048523 1445641274 -0.804993 0.040710 -0.589966 -0.048523 1445641274 -0.804993 0.040710 -0.589966 -0.048523 1445641274 -0.804993 0.040710 -0.589966 -0.048523 1445641274 -0.804993 0.040710 -0.589966 -0.048523 1445641274 -0.801697 -0.001038 -0.596497 -0.039429 1445641274 -0.801697 -0.001038 -0.596497 -0.039429 1445641274 -0.801697 -0.001038 -0.596497 -0.039429 1445641274 -0.801697 -0.001038 -0.596497 -0.039429 1445641274 
-0.813843 -0.066223 -0.576782 0.025330 1445641275 -0.813843 -0.066223 -0.576782 0.025330 1445641275 -0.815979 -0.064880 -0.574097 0.021118 1445641275 -0.815979 -0.064880 -0.574097 0.021118 1445641275 -0.815979 -0.064880 -0.574097 0.021118 1445641275 -0.815979 -0.064880 -0.574097 0.021118 1445641275 -0.815979 -0.064880 -0.574097 0.021118 1445641275 -0.818054 -0.068481 -0.570801 0.020569 1445641275 -0.818054 -0.068481 -0.570801 0.020569 1445641275 -0.818054 -0.068481 -0.570801 0.020569 1445641276 -0.818054 -0.068481 -0.570801 0.020569 1445641276 -0.818054 -0.068481 -0.570801 0.020569 1445641276 -0.818054 -0.068481 -0.570801 0.020569 1445641276 -0.818054 -0.068481 -0.570801 0.020569 1445641276 -0.819031 -0.078918 -0.567749 0.027039 1445641276 -0.819031 -0.078918 -0.567749 0.027039 1445641276 -0.819031 -0.078918 -0.567749 0.027039 1445641276 -0.819031 -0.078918 -0.567749 0.027039 1445641276 -0.819031 -0.078918 -0.567749 0.027039 1445641276 -0.819031 -0.078918 -0.567749 0.027039 1445641276 -0.820007 -0.089478 -0.564209 0.035889 1445641276 -0.820007 -0.089478 -0.564209 0.035889 1445641276 -0.820007 -0.089478 -0.564209 0.035889 1445641276 -0.820007 -0.089478 -0.564209 0.035889 1445641276 -0.820007 -0.089478 -0.564209 0.035889 1445641276 -0.820007 -0.089478 -0.564209 0.035889 1445641276 -0.820740 -0.095764 -0.561646 0.043213 1445641276 -0.820740 -0.095764 -0.561646 0.043213 1445641276 -0.820740 -0.095764 -0.561646 0.043213 1445641276 -0.820740 -0.095764 -0.561646 0.043213 1445641276 -0.820740 -0.095764 -0.561646 0.043213 1445641276 -0.821350 -0.098755 -0.559937 0.047607 1445641276 -0.821350 -0.098755 -0.559937 0.047607 1445641276 -0.821350 -0.098755 -0.559937 0.047607 1445641276 -0.821350 -0.098755 -0.559937 0.047607 1445641276 -0.821350 -0.098755 -0.559937 0.047607 1445641276 -0.821350 -0.098755 -0.559937 0.047607 1445641276 -0.821411 -0.102112 -0.558838 0.051514 1445641276 -0.821411 -0.102112 -0.558838 0.051514 1445641276 -0.821411 -0.102112 -0.558838 0.051514 1445641276 -0.821411 -0.102112 -0.558838 0.051514 1445641276 -0.821411 -0.102112 -0.558838 0.051514 1445641276 -0.821411 -0.102112 -0.558838 0.051514 1445641276 -0.820862 -0.105652 -0.558594 0.055359 1445641276 -0.820862 -0.105652 -0.558594 0.055359 1445641276 -0.820862 -0.105652 -0.558594 0.055359 1445641276 -0.820862 -0.105652 -0.558594 0.055359 1445641276 -0.820862 -0.105652 -0.558594 0.055359 1445641276 -0.820862 -0.105652 -0.558594 0.055359 1445641276 -0.820984 -0.108154 -0.557739 0.058044 1445641276 -0.820984 -0.108154 -0.557739 0.058044 1445641276 -0.820984 -0.108154 -0.557739 0.058044 1445641276 -0.820984 -0.108154 -0.557739 0.058044 1445641276 -0.820984 -0.108154 -0.557739 0.058044 1445641276 -0.820984 -0.108154 -0.557739 0.058044 1445641276 -0.821350 -0.108643 -0.557068 0.058044 1445641276 -0.821350 -0.108643 -0.557068 0.058044 1445641276 -0.821350 -0.108643 -0.557068 0.058044 1445641276 -0.821350 -0.108643 -0.557068 0.058044 1445641276 -0.821350 -0.108643 -0.557068 0.058044 1445641276 -0.821106 -0.108032 -0.557556 0.057556 1445641276 -0.821106 -0.108032 -0.557556 0.057556 1445641276 -0.821106 -0.108032 -0.557556 0.057556 1445641276 -0.821106 -0.108032 -0.557556 0.057556 1445641276 -0.821106 -0.108032 -0.557556 0.057556 1445641276 -0.821106 -0.108032 -0.557556 0.057556 1445641276 -0.820190 -0.103821 -0.559937 0.055237 1445641276 -0.820190 -0.103821 -0.559937 0.055237 1445641276 -0.820190 -0.103821 -0.559937 0.055237 1445641276 -0.820190 -0.103821 -0.559937 0.055237 1445641276 -0.820190 -0.103821 -0.559937 0.055237 1445641276 -0.820190 -0.103821 -0.559937 0.055237 1445641276 -0.819946 -0.099365 -0.561340 0.052734 1445641276 -0.819946 -0.099365 -0.561340 0.052734 1445641276 -0.819946 -0.099365 -0.561340 0.052734 1445641276 -0.819946 -0.099365 -0.561340 0.052734 1445641276 -0.819946 -0.099365 -0.561340 0.052734 1445641276 -0.819946 -0.099365 -0.561340 0.052734 1445641276 -0.821777 -0.093689 -0.560364 0.045105 1445641276 -0.821777 -0.093689 -0.560364 0.045105 1445641276 -0.821777 -0.093689 -0.560364 0.045105 1445641276 -0.821777 -0.093689 -0.560364 0.045105 1445641276 -0.821777 -0.093689 -0.560364 0.045105 1445641276 -0.821777 -0.093689 -0.560364 0.045105 1445641276 -0.823669 -0.092285 -0.558228 0.039063 1445641276 -0.823669 -0.092285 -0.558228 0.039063 1445641276 -0.823669 -0.092285 -0.558228 0.039063 1445641276 -0.823669 -0.092285 -0.558228 0.039063 1445641276 -0.823669 -0.092285 -0.558228 0.039063 1445641276 -0.823669 -0.092285 -0.558228 0.039063 1445641276 -0.823669 -0.092285 -0.558228 0.039063 1445641276 -0.821716 -0.100830 -0.559143 0.045715 1445641276 -0.821716 -0.100830 -0.559143 0.045715 1445641276 -0.821716 -0.100830 -0.559143 0.045715 1445641276 -0.821716 -0.100830 -0.559143 0.045715 1445641276 -0.821716 -0.100830 -0.559143 0.045715 1445641276 -0.821716 -0.100830 -0.559143 0.045715 1445641276 -0.817993 -0.113525 -0.561096 0.056763 1445641276 -0.817993 -0.113525 -0.561096 0.056763 1445641276 -0.817993 -0.113525 -0.561096 0.056763 1445641276 -0.817993 -0.113525 -0.561096 0.056763 1445641276 -0.817993 -0.113525 -0.561096 0.056763 1445641276 -0.817993 -0.113525 -0.561096 0.056763 1445641276 -0.818665 -0.119324 -0.558533 0.060303 1445641276 -0.818665 -0.119324 -0.558533 0.060303 1445641276 -0.818665 -0.119324 -0.558533 0.060303 1445641276 -0.818665 -0.119324 -0.558533 0.060303 1445641276 -0.818665 -0.119324 -0.558533 0.060303 1445641276 -0.818665 -0.119324 -0.558533 0.060303 1445641276 -0.820251 -0.122437 -0.555359 0.061951 1445641276 -0.820251 -0.122437 -0.555359 0.061951 1445641276 -0.820251 -0.122437 -0.555359 0.061951 1445641276 -0.820251 -0.122437 -0.555359 0.061951 1445641276 -0.820251 -0.122437 -0.555359 0.061951 1445641276 -0.820251 -0.122437 -0.555359 0.061951 1445641276 -0.820251 -0.122437 -0.555359 0.061951 1445641276 -0.819641 -0.125793 -0.555115 0.065247 1445641276 -0.819641 -0.125793 -0.555115 0.065247 1445641276 -0.819641 -0.125793 -0.555115 0.065247 1445641276 -0.819641 -0.125793 -0.555115 0.065247 1445641277 -0.819641 -0.125793 -0.555115 0.065247 1445641277 -0.819641 -0.125793 -0.555115 0.065247 1445641277 -0.818176 -0.127930 -0.556213 0.070190 1445641277 -0.818176 -0.127930 -0.556213 0.070190 1445641277 -0.818176 -0.127930 -0.556213 0.070190 1445641277 -0.818176 -0.127930 -0.556213 0.070190 1445641277 -0.818176 -0.127930 -0.556213 0.070190 1445641277 -0.818176 -0.127930 -0.556213 0.070190 1445641277 -0.818359 -0.126587 -0.556091 0.071655 1445641277 -0.818359 -0.126587 -0.556091 0.071655 1445641277 -0.818359 -0.126587 -0.556091 0.071655 1445641277 -0.818359 -0.126587 -0.556091 0.071655 1445641277 -0.818359 -0.126587 -0.556091 0.071655 1445641277 -0.818359 -0.126587 -0.556091 0.071655 1445641277 -0.819336 -0.124329 -0.555359 0.069946 1445641277 -0.819336 -0.124329 -0.555359 0.069946 1445641277 -0.819336 -0.124329 -0.555359 0.069946 1445641277 -0.819336 -0.124329 -0.555359 0.069946 1445641277 -0.819336 -0.124329 -0.555359 0.069946 1445641277 -0.819336 -0.124329 -0.555359 0.069946 1445641277 -0.819702 -0.121765 -0.555847 0.066467 1445641277 -0.819702 -0.121765 -0.555847 0.066467 1445641277 -0.819702 -0.121765 -0.555847 0.066467 1445641277 -0.819702 -0.121765 -0.555847 0.066467 1445641277 -0.819702 -0.121765 -0.555847 0.066467 1445641277 -0.819702 -0.121765 -0.555847 0.066467 1445641277 -0.819336 -0.117249 -0.557800 0.062500 1445641277 -0.819336 -0.117249 -0.557800 0.062500 1445641277 -0.819336 -0.117249 -0.557800 0.062500 1445641277 -0.819336 -0.117249 -0.557800 0.062500 1445641277 -0.819336 -0.117249 -0.557800 0.062500 1445641277 -0.819336 -0.117249 -0.557800 0.062500 1445641277 -0.818909 -0.108948 -0.560730 0.056458 1445641277 -0.818909 -0.108948 -0.560730 0.056458 1445641277 -0.818909 -0.108948 -0.560730 0.056458 1445641277 -0.818909 -0.108948 -0.560730 0.056458 1445641277 -0.818909 -0.108948 -0.560730 0.056458 1445641277 -0.818909 -0.108948 -0.560730 0.056458 1445641277 -0.819336 -0.097656 -0.562988 0.047058 1445641277 -0.819336 -0.097656 -0.562988 0.047058 1445641277 -0.819336 -0.097656 -0.562988 0.047058 1445641277 -0.819336 -0.097656 -0.562988 0.047058 1445641277 -0.819336 -0.097656 -0.562988 0.047058 1445641277 -0.819336 -0.097656 -0.562988 0.047058 1445641277 -0.821106 -0.088196 -0.562805 0.036621 1445641277 -0.821106 -0.088196 -0.562805 0.036621 1445641277 -0.821106 -0.088196 -0.562805 0.036621 1445641277 -0.821106 -0.088196 -0.562805 0.036621 1445641277 -0.821106 -0.088196 -0.562805 0.036621 1445641277 -0.821106 -0.088196 -0.562805 0.036621 1445641277 -0.821106 -0.088196 -0.562805 0.036621 1445641277 -0.821899 -0.085449 -0.562378 0.032288 1445641277 -0.821899 -0.085449 -0.562378 0.032288 1445641277 -0.821899 -0.085449 -0.562378 0.032288 1445641277 -0.821899 -0.085449 -0.562378 0.032288 1445641277 -0.821899 -0.085449 -0.562378 0.032288 1445641277 -0.821899 -0.085449 -0.562378 0.032288 1445641277 -0.819702 -0.091125 -0.564270 0.038086 1445641277 -0.819702 -0.091125 -0.564270 0.038086 1445641277 -0.819702 -0.091125 -0.564270 0.038086 1445641277 -0.819702 -0.091125 -0.564270 0.038086 1445641277 -0.819702 -0.091125 -0.564270 0.038086 1445641277 -0.819702 -0.091125 -0.564270 0.038086 1445641277 -0.816650 -0.101074 -0.566162 0.049194 1445641277 -0.816650 -0.101074 -0.566162 0.049194 1445641277 -0.816650 -0.101074 -0.566162 0.049194 1445641277 -0.816650 -0.101074 -0.566162 0.049194 1445641277 -0.816650 -0.101074 -0.566162 0.049194 1445641277 -0.816650 -0.101074 -0.566162 0.049194 1445641277 -0.817200 -0.107239 -0.563721 0.054626 1445641277 -0.817200 -0.107239 -0.563721 0.054626 1445641277 -0.817200 -0.107239 -0.563721 0.054626 1445641277 -0.817200 -0.107239 -0.563721 0.054626 1445641277 -0.817200 -0.107239 -0.563721 0.054626 1445641277 -0.817200 -0.107239 -0.563721 0.054626 1445641277 -0.819336 -0.109558 -0.559753 0.058594 1445641277 -0.819336 -0.109558 -0.559753 0.058594 1445641277 -0.819336 -0.109558 -0.559753 0.058594 1445641277 -0.819336 -0.109558 -0.559753 0.058594 1445641277 -0.819336 -0.109558 -0.559753 0.058594 1445641277 -0.819336 -0.109558 -0.559753 0.058594 1445641277 -0.820496 -0.110352 -0.557373 0.063599 1445641277 -0.820496 -0.110352 -0.557373 0.063599 1445641277 -0.820496 -0.110352 -0.557373 0.063599 1445641277 -0.820496 -0.110352 -0.557373 0.063599 1445641277 -0.820496 -0.110352 -0.557373 0.063599 1445641277 -0.820496 -0.110352 -0.557373 0.063599 1445641277 -0.819641 -0.109009 -0.558472 0.066956 1445641277 -0.819641 -0.109009 -0.558472 0.066956 1445641277 -0.819641 -0.109009 -0.558472 0.066956 1445641277 -0.819641 -0.109009 -0.558472 0.066956 1445641277 -0.819641 -0.109009 -0.558472 0.066956 1445641277 -0.819641 -0.109009 -0.558472 0.066956 1445641277 -0.818909 -0.107910 -0.559753 0.067017 1445641277 -0.818909 -0.107910 -0.559753 0.067017 1445641277 -0.818909 -0.107910 -0.559753 0.067017 1445641277 -0.818909 -0.107910 -0.559753 0.067017 1445641277 -0.818909 -0.107910 -0.559753 0.067017 1445641277 -0.818909 -0.107910 -0.559753 0.067017 1445641277 -0.819580 -0.106140 -0.559631 0.062500 1445641277 -0.819580 -0.106140 -0.559631 0.062500 1445641277 -0.819580 -0.106140 -0.559631 0.062500 1445641277 -0.819580 -0.106140 -0.559631 0.062500 1445641277 -0.819580 -0.106140 -0.559631 0.062500 1445641277 -0.819580 -0.106140 -0.559631 0.062500 1445641277 -0.820068 -0.103516 -0.559998 0.056824 1445641277 -0.820068 -0.103516 -0.559998 0.056824 1445641277 -0.820068 -0.103516 -0.559998 0.056824 1445641277 -0.820068 -0.103516 -0.559998 0.056824 1445641277 -0.820068 -0.103516 -0.559998 0.056824 1445641278 -0.819275 -0.101013 -0.562012 0.052856 1445641278 -0.819275 -0.101013 -0.562012 0.052856 1445641278 -0.819275 -0.101013 -0.562012 0.052856 1445641278 -0.819275 -0.101013 -0.562012 0.052856 1445641278 -0.817810 -0.096375 -0.565369 0.048157 1445641278 -0.817810 -0.096375 -0.565369 0.048157 1445641278 -0.817810 -0.096375 -0.565369 0.048157 1445641278 -0.817810 -0.096375 -0.565369 0.048157 1445641278 -0.817810 -0.096375 -0.565369 0.048157 1445641278 -0.817810 -0.096375 -0.565369 0.048157 1445641278 -0.817810 -0.096375 -0.565369 0.048157 1445641278 -0.819336 -0.085205 -0.565857 0.036804 1445641278 -0.819336 -0.085205 -0.565857 0.036804 1445641278 -0.819336 -0.085205 -0.565857 0.036804 1445641278 -0.819336 -0.085205 -0.565857 0.036804 1445641278 -0.819336 -0.085205 -0.565857 0.036804 1445641278 -0.819336 -0.085205 -0.565857 0.036804 1445641278 -0.821899 -0.074829 -0.564331 0.023987 1445641278 -0.821899 -0.074829 -0.564331 0.023987 1445641278 -0.821899 -0.074829 -0.564331 0.023987 1445641278 -0.821899 -0.074829 -0.564331 0.023987 1445641278 -0.821899 -0.074829 -0.564331 0.023987 1445641278 -0.821960 -0.074097 -0.564392 0.019592 1445641278 -0.821960 -0.074097 -0.564392 0.019592 1445641278 -0.821960 -0.074097 -0.564392 0.019592 1445641278 -0.821960 -0.074097 -0.564392 0.019592 1445641278 -0.821960 -0.074097 -0.564392 0.019592 1445641278 -0.821960 -0.074097 -0.564392 0.019592 1445641278 -0.818359 -0.082642 -0.568176 0.026978 1445641278 -0.818359 -0.082642 -0.568176 0.026978 1445641278 -0.818359 -0.082642 -0.568176 0.026978 1445641278 -0.818359 -0.082642 -0.568176 0.026978 1445641278 -0.818359 -0.082642 -0.568176 0.026978 1445641278 -0.818359 -0.082642 -0.568176 0.026978 1445641278 -0.815063 -0.094421 -0.570496 0.038025 1445641278 -0.815063 -0.094421 -0.570496 0.038025 1445641278 -0.815063 -0.094421 -0.570496 0.038025 1445641278 -0.815063 -0.094421 -0.570496 0.038025 1445641278 -0.815063 -0.094421 -0.570496 0.038025 1445641278 -0.815063 -0.094421 -0.570496 0.038025 1445641278 -0.816223 -0.100769 -0.567261 0.043640 1445641278 -0.816223 -0.100769 -0.567261 0.043640 1445641278 -0.816223 -0.100769 -0.567261 0.043640 1445641278 -0.816223 -0.100769 -0.567261 0.043640 1445641278 -0.818970 -0.104248 -0.562134 0.050232 1445641278 -0.818970 -0.104248 -0.562134 0.050232 1445641278 -0.818970 -0.104248 -0.562134 0.050232 1445641278 -0.818970 -0.104248 -0.562134 0.050232 1445641278 -0.818970 -0.104248 -0.562134 0.050232 1445641278 -0.818970 -0.104248 -0.562134 0.050232 1445641278 -0.821045 -0.104370 -0.558533 0.055664 1445641278 -0.821045 -0.104370 -0.558533 0.055664 1445641278 -0.821045 -0.104370 -0.558533 0.055664 1445641278 -0.821045 -0.104370 -0.558533 0.055664 1445641278 -0.821045 -0.104370 -0.558533 0.055664 1445641278 -0.821045 -0.104370 -0.558533 0.055664 1445641278 -0.819885 -0.104309 -0.559814 0.060120 1445641278 -0.819885 -0.104309 -0.559814 0.060120 1445641278 -0.819885 -0.104309 -0.559814 0.060120 1445641278 -0.819885 -0.104309 -0.559814 0.060120 1445641278 -0.819885 -0.104309 -0.559814 0.060120 1445641278 -0.817749 -0.104553 -0.562744 0.061646 1445641278 -0.817749 -0.104553 -0.562744 0.061646 1445641278 -0.817749 -0.104553 -0.562744 0.061646 1445641278 -0.817749 -0.104553 -0.562744 0.061646 1445641278 -0.817749 -0.104553 -0.562744 0.061646 1445641278 -0.817749 -0.104553 -0.562744 0.061646 1445641278 -0.817383 -0.102844 -0.563965 0.057556 1445641278 -0.817383 -0.102844 -0.563965 0.057556 1445641278 -0.817383 -0.102844 -0.563965 0.057556 1445641278 -0.817383 -0.102844 -0.563965 0.057556 1445641278 -0.817383 -0.102844 -0.563965 0.057556 1445641278 -0.817749 -0.099792 -0.564636 0.051392 1445641278 -0.817749 -0.099792 -0.564636 0.051392 1445641278 -0.817749 -0.099792 -0.564636 0.051392 1445641278 -0.817749 -0.099792 -0.564636 0.051392 1445641278 -0.817749 -0.099792 -0.564636 0.051392 1445641278 -0.817749 -0.099792 -0.564636 0.051392 1445641278 -0.817749 -0.099792 -0.564636 0.051392 1445641278 -0.817200 -0.097351 -0.566162 0.046997 1445641278 -0.817200 -0.097351 -0.566162 0.046997 1445641278 -0.817200 -0.097351 -0.566162 0.046997 1445641278 -0.817200 -0.097351 -0.566162 0.046997 1445641278 -0.817200 -0.097351 -0.566162 0.046997 1445641278 -0.817200 -0.097351 -0.566162 0.046997 1445641278 -0.815613 -0.092163 -0.569702 0.042419 1445641278 -0.815613 -0.092163 -0.569702 0.042419 1445641278 -0.815613 -0.092163 -0.569702 0.042419 1445641278 -0.815613 -0.092163 -0.569702 0.042419 1445641278 -0.815613 -0.092163 -0.569702 0.042419 1445641278 -0.815613 -0.092163 -0.569702 0.042419 1445641278 -0.815613 -0.092163 -0.569702 0.042419 1445641278 -0.816101 -0.085999 -0.570435 0.035278 1445641278 -0.816101 -0.085999 -0.570435 0.035278 1445641278 -0.816101 -0.085999 -0.570435 0.035278 1445641278 -0.816101 -0.085999 -0.570435 0.035278 1445641278 -0.816101 -0.085999 -0.570435 0.035278 1445641278 -0.816101 -0.085999 -0.570435 0.035278 1445641278 -0.816711 -0.085876 -0.569824 0.031982 1445641278 -0.816711 -0.085876 -0.569824 0.031982 1445641278 -0.816711 -0.085876 -0.569824 0.031982 1445641278 -0.816711 -0.085876 -0.569824 0.031982 1445641278 -0.816711 -0.085876 -0.569824 0.031982 1445641278 -0.816711 -0.085876 -0.569824 0.031982 1445641279 -0.816162 -0.095459 -0.568542 0.040710 1445641279 -0.816162 -0.095459 -0.568542 0.040710 1445641279 -0.816162 -0.095459 -0.568542 0.040710 1445641279 -0.816162 -0.095459 -0.568542 0.040710 1445641279 -0.816162 -0.095459 -0.568542 0.040710 1445641279 -0.816162 -0.095459 -0.568542 0.040710 1445641279 -0.813965 -0.108276 -0.568054 0.055603 1445641279 -0.813965 -0.108276 -0.568054 0.055603 1445641279 -0.813965 -0.108276 -0.568054 0.055603 1445641279 -0.813965 -0.108276 -0.568054 0.055603 1445641279 -0.813965 -0.108276 -0.568054 0.055603 1445641279 -0.813965 -0.108276 -0.568054 0.055603 1445641279 -0.814026 -0.116943 -0.565247 0.065063 1445641279 -0.814026 -0.116943 -0.565247 0.065063 1445641279 -0.814026 -0.116943 -0.565247 0.065063 1445641279 -0.814026 -0.116943 -0.565247 0.065063 1445641279 -0.814026 -0.116943 -0.565247 0.065063 1445641279 -0.814026 -0.116943 -0.565247 0.065063 1445641279 -0.816467 -0.119385 -0.560791 0.068787 1445641279 -0.816467 -0.119385 -0.560791 0.068787 1445641279 -0.816467 -0.119385 -0.560791 0.068787 1445641279 -0.816467 -0.119385 -0.560791 0.068787 1445641279 -0.816467 -0.119385 -0.560791 0.068787 1445641279 -0.816467 -0.119385 -0.560791 0.068787 1445641279 -0.817383 -0.120850 -0.558411 0.074341 1445641279 -0.817383 -0.120850 -0.558411 0.074341 1445641279 -0.817383 -0.120850 -0.558411 0.074341 1445641279 -0.817383 -0.120850 -0.558411 0.074341 1445641279 -0.817383 -0.120850 -0.558411 0.074341 1445641279 -0.817383 -0.120850 -0.558411 0.074341 1445641279 -0.816406 -0.118591 -0.559998 0.076904 1445641279 -0.816406 -0.118591 -0.559998 0.076904 1445641279 -0.816406 -0.118591 -0.559998 0.076904 1445641279 -0.816406 -0.118591 -0.559998 0.076904 1445641279 -0.816406 -0.118591 -0.559998 0.076904 1445641279 -0.816406 -0.118591 -0.559998 0.076904 1445641279 -0.815063 -0.114685 -0.563049 0.074707 1445641279 -0.815063 -0.114685 -0.563049 0.074707 1445641279 -0.815063 -0.114685 -0.563049 0.074707 1445641279 -0.815063 -0.114685 -0.563049 0.074707 1445641279 -0.815063 -0.114685 -0.563049 0.074707 1445641279 -0.815063 -0.114685 -0.563049 0.074707 1445641279 -0.815063 -0.114685 -0.563049 0.074707 1445641279 -0.814331 -0.115540 -0.564087 0.073730 1445641279 -0.814331 -0.115540 -0.564087 0.073730 1445641279 -0.814331 -0.115540 -0.564087 0.073730 1445641279 -0.814331 -0.115540 -0.564087 0.073730 1445641279 -0.814331 -0.115540 -0.564087 0.073730 1445641279 -0.814331 -0.115540 -0.564087 0.073730 1445641279 -0.814697 -0.115234 -0.563965 0.070374 1445641279 -0.814697 -0.115234 -0.563965 0.070374 1445641279 -0.814697 -0.115234 -0.563965 0.070374 1445641279 -0.814697 -0.115234 -0.563965 0.070374 1445641279 -0.814697 -0.115234 -0.563965 0.070374 1445641279 -0.814697 -0.115234 -0.563965 0.070374 1445641279 -0.814758 -0.111389 -0.565125 0.067017 1445641279 -0.814758 -0.111389 -0.565125 0.067017 1445641279 -0.814758 -0.111389 -0.565125 0.067017 1445641279 -0.814758 -0.111389 -0.565125 0.067017 1445641279 -0.814758 -0.111389 -0.565125 0.067017 1445641279 -0.814758 -0.111389 -0.565125 0.067017 1445641279 -0.813965 -0.105103 -0.567993 0.062073 1445641279 -0.813965 -0.105103 -0.567993 0.062073 1445641279 -0.813965 -0.105103 -0.567993 0.062073 1445641279 -0.813965 -0.105103 -0.567993 0.062073 1445641279 -0.813965 -0.105103 -0.567993 0.062073 1445641279 -0.813965 -0.105103 -0.567993 0.062073 1445641279 -0.814941 -0.098450 -0.568604 0.054260 1445641279 -0.814941 -0.098450 -0.568604 0.054260 1445641279 -0.814941 -0.098450 -0.568604 0.054260 1445641279 -0.814941 -0.098450 -0.568604 0.054260 1445641279 -0.814941 -0.098450 -0.568604 0.054260 1445641279 -0.814941 -0.098450 -0.568604 0.054260 1445641279 -0.814941 -0.098450 -0.568604 0.054260 1445641279 -0.817749 -0.091370 -0.566711 0.043640 1445641279 -0.817749 -0.091370 -0.566711 0.043640 1445641279 -0.817749 -0.091370 -0.566711 0.043640 1445641279 -0.817749 -0.091370 -0.566711 0.043640 1445641279 -0.817749 -0.091370 -0.566711 0.043640 1445641279 -0.817749 -0.091370 -0.566711 0.043640 1445641279 -0.818542 -0.089172 -0.566345 0.037476 1445641279 -0.818542 -0.089172 -0.566345 0.037476 1445641279 -0.818542 -0.089172 -0.566345 0.037476 1445641279 -0.818542 -0.089172 -0.566345 0.037476 1445641279 -0.818542 -0.089172 -0.566345 0.037476 1445641279 -0.818542 -0.089172 -0.566345 0.037476 1445641279 -0.816162 -0.097046 -0.568115 0.042236 1445641279 -0.816162 -0.097046 -0.568115 0.042236 1445641279 -0.816162 -0.097046 -0.568115 0.042236 1445641279 -0.816162 -0.097046 -0.568115 0.042236 1445641279 -0.816162 -0.097046 -0.568115 0.042236 1445641279 -0.816162 -0.097046 -0.568115 0.042236 1445641279 -0.813843 -0.107178 -0.568909 0.051208 1445641279 -0.813843 -0.107178 -0.568909 0.051208 1445641279 -0.813843 -0.107178 -0.568909 0.051208 1445641279 -0.813843 -0.107178 -0.568909 0.051208 1445641279 -0.813843 -0.107178 -0.568909 0.051208 1445641279 -0.813843 -0.107178 -0.568909 0.051208 1445641279 -0.813843 -0.107178 -0.568909 0.051208 1445641279 -0.814941 -0.112793 -0.565674 0.056702 1445641279 -0.814941 -0.112793 -0.565674 0.056702 1445641279 -0.814941 -0.112793 -0.565674 0.056702 1445641279 -0.814941 -0.112793 -0.565674 0.056702 1445641279 -0.814941 -0.112793 -0.565674 0.056702 1445641279 -0.814941 -0.112793 -0.565674 0.056702 1445641279 -0.817505 -0.114319 -0.561218 0.061096 1445641279 -0.817505 -0.114319 -0.561218 0.061096 1445641279 -0.817505 -0.114319 -0.561218 0.061096 1445641279 -0.817505 -0.114319 -0.561218 0.061096 1445641279 -0.817505 -0.114319 -0.561218 0.061096 1445641279 -0.819092 -0.114868 -0.558228 0.065613 1445641280 -0.819092 -0.114868 -0.558228 0.065613 1445641280 -0.819092 -0.114868 -0.558228 0.065613 1445641280 -0.819092 -0.114868 -0.558228 0.065613 1445641280 -0.819092 -0.114868 -0.558228 0.065613 1445641280 -0.819092 -0.114868 -0.558228 0.065613 1445641280 -0.818726 -0.114868 -0.558350 0.069275 1445641280 -0.818726 -0.114868 -0.558350 0.069275 1445641280 -0.818726 -0.114868 -0.558350 0.069275 1445641280 -0.818726 -0.114868 -0.558350 0.069275 1445641280 -0.818726 -0.114868 -0.558350 0.069275 1445641280 -0.818726 -0.114868 -0.558350 0.069275 1445641280 -0.817444 -0.113831 -0.560120 0.071899 1445641280 -0.817444 -0.113831 -0.560120 0.071899 1445641280 -0.817444 -0.113831 -0.560120 0.071899 1445641280 -0.817444 -0.113831 -0.560120 0.071899 1445641280 -0.817444 -0.113831 -0.560120 0.071899 1445641280 -0.817444 -0.113831 -0.560120 0.071899 1445641280 -0.817444 -0.113831 -0.560120 0.071899 1445641280 -0.816895 -0.111450 -0.561401 0.071655 1445641280 -0.816895 -0.111450 -0.561401 0.071655 1445641280 -0.816895 -0.111450 -0.561401 0.071655 1445641280 -0.816895 -0.111450 -0.561401 0.071655 1445641280 -0.816895 -0.111450 -0.561401 0.071655 1445641280 -0.818237 -0.105835 -0.561096 0.067322 1445641280 -0.818237 -0.105835 -0.561096 0.067322 1445641280 -0.818237 -0.105835 -0.561096 0.067322 1445641280 -0.818237 -0.105835 -0.561096 0.067322 1445641280 -0.818237 -0.105835 -0.561096 0.067322 1445641280 -0.818237 -0.105835 -0.561096 0.067322 1445641280 -0.819336 -0.099487 -0.561157 0.063354 1445641280 -0.819336 -0.099487 -0.561157 0.063354 1445641280 -0.819336 -0.099487 -0.561157 0.063354 1445641280 -0.819336 -0.099487 -0.561157 0.063354 1445641280 -0.819336 -0.099487 -0.561157 0.063354 1445641280 -0.819336 -0.099487 -0.561157 0.063354 1445641280 -0.818665 -0.094482 -0.563416 0.059387 1445641280 -0.818665 -0.094482 -0.563416 0.059387 1445641280 -0.818665 -0.094482 -0.563416 0.059387 1445641280 -0.818665 -0.094482 -0.563416 0.059387 1445641280 -0.818665 -0.094482 -0.563416 0.059387 1445641280 -0.818665 -0.094482 -0.563416 0.059387 1445641280 -0.818665 -0.094482 -0.563416 0.059387 1445641280 -0.817688 -0.089539 -0.566040 0.054993 1445641280 -0.817688 -0.089539 -0.566040 0.054993 1445641280 -0.817688 -0.089539 -0.566040 0.054993 1445641280 -0.817688 -0.089539 -0.566040 0.054993 1445641280 -0.817688 -0.089539 -0.566040 0.054993 1445641280 -0.817688 -0.089539 -0.566040 0.054993 1445641280 -0.817688 -0.089539 -0.566040 0.054993 1445641280 -0.818909 -0.078430 -0.566895 0.043579 1445641280 -0.818909 -0.078430 -0.566895 0.043579 1445641280 -0.818909 -0.078430 -0.566895 0.043579 1445641280 -0.818909 -0.078430 -0.566895 0.043579 1445641280 -0.818909 -0.078430 -0.566895 0.043579 1445641280 -0.818909 -0.078430 -0.566895 0.043579 1445641280 -0.821472 -0.066772 -0.565613 0.029602 1445641280 -0.821472 -0.066772 -0.565613 0.029602 1445641280 -0.821472 -0.066772 -0.565613 0.029602 1445641280 -0.821472 -0.066772 -0.565613 0.029602 1445641280 -0.821472 -0.066772 -0.565613 0.029602 1445641280 -0.821472 -0.066772 -0.565613 0.029602 1445641280 -0.821716 -0.061340 -0.566345 0.019470 1445641280 -0.821716 -0.061340 -0.566345 0.019470 1445641280 -0.821716 -0.061340 -0.566345 0.019470 1445641280 -0.821716 -0.061340 -0.566345 0.019470 1445641280 -0.821716 -0.061340 -0.566345 0.019470 1445641280 -0.821716 -0.061340 -0.566345 0.019470 1445641280 -0.819031 -0.066040 -0.569641 0.021484 1445641280 -0.819031 -0.066040 -0.569641 0.021484 1445641280 -0.819031 -0.066040 -0.569641 0.021484 1445641280 -0.819031 -0.066040 -0.569641 0.021484 1445641280 -0.819031 -0.066040 -0.569641 0.021484 1445641280 -0.819031 -0.066040 -0.569641 0.021484 1445641280 -0.815552 -0.078674 -0.572388 0.034363 1445641280 -0.815552 -0.078674 -0.572388 0.034363 1445641280 -0.815552 -0.078674 -0.572388 0.034363 1445641280 -0.815552 -0.078674 -0.572388 0.034363 1445641280 -0.815552 -0.078674 -0.572388 0.034363 1445641280 -0.815552 -0.078674 -0.572388 0.034363 1445641280 -0.815552 -0.078674 -0.572388 0.034363 1445641280 -0.815735 -0.088257 -0.570068 0.043884 1445641280 -0.815735 -0.088257 -0.570068 0.043884 1445641280 -0.815735 -0.088257 -0.570068 0.043884 1445641280 -0.815735 -0.088257 -0.570068 0.043884 1445641280 -0.815735 -0.088257 -0.570068 0.043884 1445641280 -0.815735 -0.088257 -0.570068 0.043884 1445641280 -0.818054 -0.093689 -0.565125 0.052002 1445641280 -0.818054 -0.093689 -0.565125 0.052002 1445641280 -0.818054 -0.093689 -0.565125 0.052002 1445641280 -0.818054 -0.093689 -0.565125 0.052002 1445641280 -0.818054 -0.093689 -0.565125 0.052002 1445641280 -0.818054 -0.093689 -0.565125 0.052002 1445641280 -0.819458 -0.097229 -0.561707 0.060364 1445641280 -0.819458 -0.097229 -0.561707 0.060364 1445641280 -0.819458 -0.097229 -0.561707 0.060364 1445641280 -0.819458 -0.097229 -0.561707 0.060364 1445641280 -0.819458 -0.097229 -0.561707 0.060364 1445641280 -0.819458 -0.097229 -0.561707 0.060364 1445641280 -0.819458 -0.097229 -0.561707 0.060364 1445641280 -0.817993 -0.099976 -0.562439 0.068237 1445641280 -0.817993 -0.099976 -0.562439 0.068237 1445641280 -0.817993 -0.099976 -0.562439 0.068237 1445641280 -0.817993 -0.099976 -0.562439 0.068237 1445641280 -0.817993 -0.099976 -0.562439 0.068237 1445641280 -0.817993 -0.099976 -0.562439 0.068237 1445641280 -0.815369 -0.101501 -0.565186 0.074158 1445641280 -0.815369 -0.101501 -0.565186 0.074158 1445641280 -0.815369 -0.101501 -0.565186 0.074158 1445641280 -0.815369 -0.101501 -0.565186 0.074158 1445641280 -0.815369 -0.101501 -0.565186 0.074158 1445641280 -0.815369 -0.101501 -0.565186 0.074158 1445641280 -0.814392 -0.101135 -0.566711 0.074280 1445641280 -0.814392 -0.101135 -0.566711 0.074280 1445641281 -0.814392 -0.101135 -0.566711 0.074280 1445641281 -0.814392 -0.101135 -0.566711 0.074280 1445641281 -0.814392 -0.101135 -0.566711 0.074280 1445641281 -0.814392 -0.101135 -0.566711 0.074280 1445641281 -0.814392 -0.101135 -0.566711 0.074280 1445641281 -0.815186 -0.097412 -0.566956 0.068054 1445641281 -0.815186 -0.097412 -0.566956 0.068054 1445641281 -0.815186 -0.097412 -0.566956 0.068054 1445641281 -0.815186 -0.097412 -0.566956 0.068054 1445641281 -0.815186 -0.097412 -0.566956 0.068054 1445641281 -0.815186 -0.097412 -0.566956 0.068054 1445641281 -0.815674 -0.094849 -0.567200 0.063599 1445641281 -0.815674 -0.094849 -0.567200 0.063599 1445641281 -0.815674 -0.094849 -0.567200 0.063599 1445641281 -0.815674 -0.094849 -0.567200 0.063599 1445641281 -0.815674 -0.094849 -0.567200 0.063599 1445641281 -0.815674 -0.094849 -0.567200 0.063599 1445641281 
-0.812317 0.046936 -0.578491 -0.058350 1445641282 -0.812317 0.046936 -0.578491 -0.058350 1445641282 -0.812317 0.046936 -0.578491 -0.058350 1445641282 -0.812317 0.046936 -0.578491 -0.058350 1445641282 -0.822815 0.078491 -0.561584 -0.039551 1445641282 -0.822815 0.078491 -0.561584 -0.039551 1445641282 -0.822815 0.078491 -0.561584 -0.039551 1445641282 -0.822815 0.078491 -0.561584 -0.039551 1445641282 -0.822815 0.078491 -0.561584 -0.039551 1445641282 -0.822815 0.078491 -0.561584 -0.039551 1445641282 -0.834045 0.125244 -0.537292 -0.007568 1445641282 -0.834045 0.125244 -0.537292 -0.007568 1445641282 -0.834045 0.125244 -0.537292 -0.007568 1445641282 -0.834045 0.125244 -0.537292 -0.007568 1445641282 -0.834045 0.125244 -0.537292 -0.007568 1445641282 -0.834045 0.125244 -0.537292 -0.007568 1445641282 -0.846802 0.161438 -0.506287 0.023560 1445641282 -0.846802 0.161438 -0.506287 0.023560 1445641282 -0.846802 0.161438 -0.506287 0.023560 1445641282 -0.846802 0.161438 -0.506287 0.023560 1445641282 -0.846802 0.161438 -0.506287 0.023560 1445641282 -0.846802 0.161438 -0.506287 0.023560 1445641282 -0.858154 0.178284 -0.478699 0.051941 1445641282 -0.858154 0.178284 -0.478699 0.051941 1445641282 -0.858154 0.178284 -0.478699 0.051941 1445641282 -0.858154 0.178284 -0.478699 0.051941 1445641282 -0.858154 0.178284 -0.478699 0.051941 1445641282 -0.858154 0.178284 -0.478699 0.051941 1445641282 -0.864380 0.187012 -0.461914 0.067810 1445641282 -0.864380 0.187012 -0.461914 0.067810 1445641282 -0.864380 0.187012 -0.461914 0.067810 1445641282 -0.864380 0.187012 -0.461914 0.067810 1445641282 -0.864380 0.187012 -0.461914 0.067810 1445641282 -0.864380 0.187012 -0.461914 0.067810 1445641282 -0.865845 0.184082 -0.460449 0.066589 1445641282 -0.865845 0.184082 -0.460449 0.066589 1445641282 -0.865845 0.184082 -0.460449 0.066589 1445641282 -0.865845 0.184082 -0.460449 0.066589 1445641282 -0.865845 0.184082 -0.460449 0.066589 1445641282 -0.859680 0.168762 -0.479553 0.050354 1445641282 -0.859680 0.168762 -0.479553 0.050354 1445641282 -0.859680 0.168762 -0.479553 0.050354 1445641282 -0.859680 0.168762 -0.479553 0.050354 1445641283 -0.859680 0.168762 -0.479553 0.050354 1445641283 -0.859680 0.168762 -0.479553 0.050354 1445641283 -0.859680 0.168762 -0.479553 0.050354 1445641283 -0.846619 0.148132 -0.510681 0.024414 1445641283 -0.846619 0.148132 -0.510681 0.024414 1445641283 -0.846619 0.148132 -0.510681 0.024414 1445641283 -0.846619 0.148132 -0.510681 0.024414 1445641283 -0.846619 0.148132 -0.510681 0.024414 1445641283 -0.846619 0.148132 -0.510681 0.024414 1445641283 -0.833374 0.126465 -0.538086 -0.000671 1445641283 -0.833374 0.126465 -0.538086 -0.000671 1445641283 -0.833374 0.126465 -0.538086 -0.000671 1445641283 -0.833374 0.126465 -0.538086 -0.000671 1445641283 -0.833374 0.126465 -0.538086 -0.000671 1445641283 -0.833374 0.126465 -0.538086 -0.000671 1445641283 -0.828186 0.105835 -0.550232 -0.016479 1445641283 -0.828186 0.105835 -0.550232 -0.016479 1445641283 -0.828186 0.105835 -0.550232 -0.016479 1445641283 -0.828186 0.105835 -0.550232 -0.016479 1445641283 -0.828186 0.105835 -0.550232 -0.016479 1445641283 -0.828186 0.105835 -0.550232 -0.016479 1445641283 -0.821960 0.066956 -0.565552 -0.012207 1445641283 -0.821960 0.066956 -0.565552 -0.012207 1445641283 -0.821960 0.066956 -0.565552 -0.012207 1445641283 -0.821960 0.066956 -0.565552 -0.012207 1445641283 -0.821960 0.066956 -0.565552 -0.012207 1445641283 -0.821960 0.066956 -0.565552 -0.012207 1445641283 -0.816223 0.009338 -0.577515 -0.017151 1445641283 -0.816223 0.009338 -0.577515 -0.017151 1445641283 -0.816223 0.009338 -0.577515 -0.017151 1445641283 -0.816223 0.009338 -0.577515 -0.017151 1445641283 -0.810181 -0.013855 -0.584717 -0.040100 1445641283 -0.810181 -0.013855 -0.584717 -0.040100 1445641283 -0.810181 -0.013855 -0.584717 -0.040100 1445641283 -0.811584 -0.008789 -0.581909 -0.052307 1445641283 -0.811584 -0.008789 -0.581909 -0.052307 1445641283 -0.811584 -0.008789 -0.581909 -0.052307 1445641283 -0.811584 -0.008789 -0.581909 -0.052307 1445641283 -0.811584 -0.008789 -0.581909 -0.052307 1445641283 -0.811584 -0.008789 -0.581909 -0.052307 1445641283 -0.817810 0.002258 -0.572449 -0.059448 1445641283 -0.817810 0.002258 -0.572449 -0.059448 1445641283 -0.817810 0.002258 -0.572449 -0.059448 1445641283 -0.817810 0.002258 -0.572449 -0.059448 1445641283 -0.817810 0.002258 -0.572449 -0.059448 1445641283 -0.824646 0.052795 -0.561523 -0.043823 1445641283 -0.824646 0.052795 -0.561523 -0.043823 1445641283 -0.824646 0.052795 -0.561523 -0.043823 1445641283 -0.824646 0.052795 -0.561523 -0.043823 1445641283 -0.824646 0.052795 -0.561523 -0.043823 1445641283 -0.824646 0.052795 -0.561523 -0.043823 1445641283 -0.835815 0.100525 -0.539673 -0.012268 1445641283 -0.835815 0.100525 -0.539673 -0.012268 1445641283 -0.835815 0.100525 -0.539673 -0.012268 1445641283 -0.835815 0.100525 -0.539673 -0.012268 1445641283 -0.835815 0.100525 -0.539673 -0.012268 1445641283 -0.835815 0.100525 -0.539673 -0.012268 1445641283 -0.848206 0.128418 -0.513428 0.021606 1445641283 -0.848206 0.128418 -0.513428 0.021606 1445641283 -0.848206 0.128418 -0.513428 0.021606 1445641283 -0.848206 0.128418 -0.513428 0.021606 1445641283 -0.848206 0.128418 -0.513428 0.021606 1445641283 -0.848206 0.128418 -0.513428 0.021606 1445641283 -0.851868 0.144836 -0.501465 0.044128 1445641283 -0.851868 0.144836 -0.501465 0.044128 1445641283 -0.851868 0.144836 -0.501465 0.044128 1445641283 -0.851868 0.144836 -0.501465 0.044128 1445641283 -0.851868 0.144836 -0.501465 0.044128 1445641283 -0.851868 0.144836 -0.501465 0.044128 1445641283 -0.851868 0.144836 -0.501465 0.044128 1445641283 -0.852478 0.145752 -0.499695 0.049011 1445641283 -0.852478 0.145752 -0.499695 0.049011 1445641283 -0.852478 0.145752 -0.499695 0.049011 1445641283 -0.852478 0.145752 -0.499695 0.049011 1445641283 -0.852478 0.145752 -0.499695 0.049011 1445641283 -0.846375 0.139404 -0.512085 0.045288 1445641283 -0.846375 0.139404 -0.512085 0.045288 1445641283 -0.846375 0.139404 -0.512085 0.045288 1445641283 -0.846375 0.139404 -0.512085 0.045288 1445641283 -0.846375 0.139404 -0.512085 0.045288 1445641283 -0.846375 0.139404 -0.512085 0.045288 1445641283 -0.838196 0.121887 -0.530701 0.031677 1445641283 -0.838196 0.121887 -0.530701 0.031677 1445641283 -0.838196 0.121887 -0.530701 0.031677 1445641283 -0.838196 0.121887 -0.530701 0.031677 1445641283 -0.838196 0.121887 -0.530701 0.031677 1445641283 -0.828979 0.104675 -0.549438 0.006836 1445641283 -0.828979 0.104675 -0.549438 0.006836 1445641283 -0.828979 0.104675 -0.549438 0.006836 1445641283 -0.828979 0.104675 -0.549438 0.006836 1445641283 -0.828979 0.104675 -0.549438 0.006836 1445641283 -0.827515 0.078552 -0.556030 -0.002075 1445641283 -0.827515 0.078552 -0.556030 -0.002075 1445641283 -0.827515 0.078552 -0.556030 -0.002075 1445641283 -0.827515 0.078552 -0.556030 -0.002075 1445641283 -0.827515 0.078552 -0.556030 -0.002075 1445641283 -0.827515 0.078552 -0.556030 -0.002075 1445641283 -0.827515 0.078552 -0.556030 -0.002075 1445641283 -0.821350 0.033264 -0.569031 -0.022644 1445641283 -0.821350 0.033264 -0.569031 -0.022644 1445641283 -0.821350 0.033264 -0.569031 -0.022644 1445641283 -0.821350 0.033264 -0.569031 -0.022644 1445641283 -0.821350 0.033264 -0.569031 -0.022644 1445641284 -0.821350 0.033264 -0.569031 -0.022644 1445641284 -0.810120 -0.018860 -0.584229 -0.045959 1445641284 -0.810120 -0.018860 -0.584229 -0.045959 1445641284 -0.810120 -0.018860 -0.584229 -0.045959 1445641284 -0.810120 -0.018860 -0.584229 -0.045959 1445641284 -0.810120 -0.018860 -0.584229 -0.045959 1445641284 -0.810120 -0.018860 -0.584229 -0.045959 1445641284 -0.803772 -0.032593 -0.588501 -0.081482 1445641284 -0.803772 -0.032593 -0.588501 -0.081482 1445641284 -0.803772 -0.032593 -0.588501 -0.081482 1445641284 -0.803772 -0.032593 -0.588501 -0.081482 1445641284 -0.803772 -0.032593 -0.588501 -0.081482 1445641284 -0.803772 -0.032593 -0.588501 -0.081482 1445641284 -0.803772 -0.032593 -0.588501 -0.081482 1445641284 -0.801331 -0.010986 -0.588928 -0.105164 1445641284 -0.801331 -0.010986 -0.588928 -0.105164 1445641284 -0.801331 -0.010986 -0.588928 -0.105164 1445641284 -0.801331 -0.010986 -0.588928 -0.105164 1445641284 -0.801331 -0.010986 -0.588928 -0.105164 1445641284 -0.801331 -0.010986 -0.588928 -0.105164 1445641284 -0.802612 0.008057 -0.584473 -0.119385 1445641284 -0.802612 0.008057 -0.584473 -0.119385 1445641284 -0.802612 0.008057 -0.584473 -0.119385 1445641284 -0.802612 0.008057 -0.584473 -0.119385 1445641284 -0.802612 0.008057 -0.584473 -0.119385 1445641284 -0.802612 0.008057 -0.584473 -0.119385 1445641284 -0.806824 0.036743 -0.578552 -0.114319 1445641284 -0.806824 0.036743 -0.578552 -0.114319 1445641284 -0.806824 0.036743 -0.578552 -0.114319 1445641284 -0.806824 0.036743 -0.578552 -0.114319 1445641284 -0.806824 0.036743 -0.578552 -0.114319 1445641284 -0.812988 0.083496 -0.572144 -0.069275 1445641284 -0.812988 0.083496 -0.572144 -0.069275 1445641284 -0.812988 0.083496 -0.572144 -0.069275 1445641284 -0.812988 0.083496 -0.572144 -0.069275 1445641284 -0.812988 0.083496 -0.572144 -0.069275 1445641284 -0.812988 0.083496 -0.572144 -0.069275 1445641284 -0.812988 0.083496 -0.572144 -0.069275 1445641284 -0.834045 0.127502 -0.536804 -0.008972 1445641284 -0.834045 0.127502 -0.536804 -0.008972 1445641284 -0.834045 0.127502 -0.536804 -0.008972 1445641284 -0.834045 0.127502 -0.536804 -0.008972 1445641284 -0.834045 0.127502 -0.536804 -0.008972 1445641284 -0.834045 0.127502 -0.536804 -0.008972 1445641284 -0.847778 0.149170 -0.505737 0.057861 1445641284 -0.847778 0.149170 -0.505737 0.057861 1445641284 -0.847778 0.149170 -0.505737 0.057861 1445641284 -0.847778 0.149170 -0.505737 0.057861 1445641284 -0.847778 0.149170 -0.505737 0.057861 1445641284 -0.847778 0.149170 -0.505737 0.057861 1445641284 -0.856201 0.144592 -0.486694 0.095825 1445641284 -0.856201 0.144592 -0.486694 0.095825 1445641284 -0.856201 0.144592 -0.486694 0.095825 1445641284 -0.856201 0.144592 -0.486694 0.095825 1445641284 -0.856201 0.144592 -0.486694 0.095825 1445641284 -0.856201 0.144592 -0.486694 0.095825 1445641284 -0.856201 0.144592 -0.486694 0.095825 1445641284 -0.858093 0.144775 -0.483887 0.092896 1445641284 -0.858093 0.144775 -0.483887 0.092896 1445641284 -0.858093 0.144775 -0.483887 0.092896 1445641284 -0.858093 0.144775 -0.483887 0.092896 1445641284 -0.858093 0.144775 -0.483887 0.092896 1445641284 -0.858093 0.144775 -0.483887 0.092896 1445641284 -0.851868 0.143005 -0.501038 0.054138 1445641284 -0.851868 0.143005 -0.501038 0.054138 1445641284 -0.851868 0.143005 -0.501038 0.054138 1445641284 -0.851868 0.143005 -0.501038 0.054138 1445641284 -0.851868 0.143005 -0.501038 0.054138 1445641284 -0.851868 0.143005 -0.501038 0.054138 1445641284 -0.851868 0.143005 -0.501038 0.054138 1445641284 -0.836426 0.140137 -0.529907 0.006348 1445641284 -0.836426 0.140137 -0.529907 0.006348 1445641284 -0.836426 0.140137 -0.529907 0.006348 1445641284 -0.836426 0.140137 -0.529907 0.006348 1445641284 -0.836426 0.140137 -0.529907 0.006348 1445641284 -0.836426 0.140137 -0.529907 0.006348 1445641284 -0.820740 0.131470 -0.554626 -0.039856 1445641284 -0.820740 0.131470 -0.554626 -0.039856 1445641284 -0.820740 0.131470 -0.554626 -0.039856 1445641284 -0.820740 0.131470 -0.554626 -0.039856 1445641284 -0.820740 0.131470 -0.554626 -0.039856 1445641284 -0.817078 0.110840 -0.560608 -0.077026 1445641284 -0.817078 0.110840 -0.560608 -0.077026 1445641284 -0.817078 0.110840 -0.560608 -0.077026 1445641284 -0.817078 0.110840 -0.560608 -0.077026 1445641284 -0.817078 0.110840 -0.560608 -0.077026 1445641284 -0.817078 0.110840 -0.560608 -0.077026 1445641284 -0.817078 0.110840 -0.560608 -0.077026 1445641284 -0.809082 0.071167 -0.577759 -0.081238 1445641284 -0.809082 0.071167 -0.577759 -0.081238 1445641284 -0.809082 0.071167 -0.577759 -0.081238 1445641284 -0.809082 0.071167 -0.577759 -0.081238 1445641284 -0.809082 0.071167 -0.577759 -0.081238 1445641284 -0.809082 0.071167 -0.577759 -0.081238 1445641284 -0.800110 0.038452 -0.592102 -0.088196 1445641284 -0.800110 0.038452 -0.592102 -0.088196 1445641284 -0.800110 0.038452 -0.592102 -0.088196 1445641284 -0.800110 0.038452 -0.592102 -0.088196 1445641284 -0.800110 0.038452 -0.592102 -0.088196 1445641284 -0.800110 0.038452 -0.592102 -0.088196 1445641284 -0.787781 0.034241 -0.605042 -0.110657 1445641284 -0.787781 0.034241 -0.605042 -0.110657 1445641284 -0.787781 0.034241 -0.605042 -0.110657 1445641284 -0.787781 0.034241 -0.605042 -0.110657 1445641284 -0.787781 0.034241 -0.605042 -0.110657 1445641284 -0.783081 0.040222 -0.606567 -0.131775 1445641284 -0.783081 0.040222 -0.606567 -0.131775 1445641284 -0.783081 0.040222 -0.606567 -0.131775 1445641284 -0.783081 0.040222 -0.606567 -0.131775 1445641284 -0.783081 0.040222 -0.606567 -0.131775 1445641285 -0.783081 0.040222 -0.606567 -0.131775 1445641285 -0.782959 0.039795 -0.603516 -0.145874 1445641285 -0.782959 0.039795 -0.603516 -0.145874 1445641285 -0.782959 0.039795 -0.603516 -0.145874 1445641285 -0.782959 0.039795 -0.603516 -0.145874 1445641285 -0.782959 0.039795 -0.603516 -0.145874 1445641285 -0.782959 0.039795 -0.603516 -0.145874 1445641285 -0.785767 0.047668 -0.597412 -0.153320 1445641285 -0.785767 0.047668 -0.597412 -0.153320 1445641285 -0.785767 0.047668 -0.597412 -0.153320 1445641285 -0.785767 0.047668 -0.597412 -0.153320 1445641285 -0.785767 0.047668 -0.597412 -0.153320 1445641285 -0.785767 0.047668 -0.597412 -0.153320 1445641285 -0.796875 0.071045 -0.582092 -0.145569 1445641285 -0.796875 0.071045 -0.582092 -0.145569 1445641285 -0.796875 0.071045 -0.582092 -0.145569 1445641285 -0.796875 0.071045 -0.582092 -0.145569 1445641285 -0.796875 0.071045 -0.582092 -0.145569 1445641285 -0.796875 0.071045 -0.582092 -0.145569 1445641285 -0.816650 0.104004 -0.557983 -0.104797 1445641285 -0.816650 0.104004 -0.557983 -0.104797 1445641285 -0.816650 0.104004 -0.557983 -0.104797 1445641285 -0.816650 0.104004 -0.557983 -0.104797 1445641285 -0.816650 0.104004 -0.557983 -0.104797 1445641285 -0.816650 0.104004 -0.557983 -0.104797 1445641285 -0.834045 0.132324 -0.533630 -0.047241 1445641285 -0.834045 0.132324 -0.533630 -0.047241 1445641285 -0.834045 0.132324 -0.533630 -0.047241 1445641285 -0.834045 0.132324 -0.533630 -0.047241 1445641285 -0.834045 0.132324 -0.533630 -0.047241 1445641285 -0.834045 0.132324 -0.533630 -0.047241 1445641285 -0.834045 0.132324 -0.533630 -0.047241 1445641285 -0.846191 0.152405 -0.510620 0.009460 1445641285 -0.846191 0.152405 -0.510620 0.009460 1445641285 -0.846191 0.152405 -0.510620 0.009460 1445641285 -0.846191 0.152405 -0.510620 0.009460 1445641285 -0.846191 0.152405 -0.510620 0.009460 1445641285 -0.848511 0.158875 -0.502930 0.044495 1445641285 -0.848511 0.158875 -0.502930 0.044495 1445641285 -0.848511 0.158875 -0.502930 0.044495 1445641285 -0.848511 0.158875 -0.502930 0.044495 1445641285 -0.848511 0.158875 -0.502930 0.044495 1445641285 -0.848511 0.158875 -0.502930 0.044495 1445641285 -0.843689 0.154297 -0.512512 0.041748 1445641285 -0.843689 0.154297 -0.512512 0.041748 1445641285 -0.843689 0.154297 -0.512512 0.041748 1445641285 -0.843689 0.154297 -0.512512 0.041748 1445641285 -0.843689 0.154297 -0.512512 0.041748 1445641285 -0.843689 0.154297 -0.512512 0.041748 1445641285 -0.843689 0.154297 -0.512512 0.041748 1445641285 -0.833252 0.144714 -0.533691 0.004150 1445641285 -0.833252 0.144714 -0.533691 0.004150 1445641285 -0.833252 0.144714 -0.533691 0.004150 1445641285 -0.833252 0.144714 -0.533691 0.004150 1445641285 -0.833252 0.144714 -0.533691 0.004150 1445641285 -0.833252 0.144714 -0.533691 0.004150 1445641285 -0.816345 0.135620 -0.560486 -0.032715 1445641285 -0.816345 0.135620 -0.560486 -0.032715 1445641285 -0.816345 0.135620 -0.560486 -0.032715 1445641285 -0.816345 0.135620 -0.560486 -0.032715 1445641285 -0.816345 0.135620 -0.560486 -0.032715 1445641285 -0.816345 0.135620 -0.560486 -0.032715 1445641285 -0.812866 0.112610 -0.568237 -0.061646 1445641285 -0.812866 0.112610 -0.568237 -0.061646 1445641285 -0.812866 0.112610 -0.568237 -0.061646 1445641285 -0.812866 0.112610 -0.568237 -0.061646 1445641285 -0.812866 0.112610 -0.568237 -0.061646 1445641285 -0.805786 0.080994 -0.580688 -0.083862 1445641285 -0.805786 0.080994 -0.580688 -0.083862 1445641285 -0.805786 0.080994 -0.580688 -0.083862 1445641285 -0.805786 0.080994 -0.580688 -0.083862 1445641285 -0.805786 0.080994 -0.580688 -0.083862 1445641285 -0.805786 0.080994 -0.580688 -0.083862 1445641285 -0.800293 0.046021 -0.587585 -0.110474 1445641285 -0.800293 0.046021 -0.587585 -0.110474 1445641285 -0.800293 0.046021 -0.587585 -0.110474 1445641285 -0.800293 0.046021 -0.587585 -0.110474 1445641285 -0.800293 0.046021 -0.587585 -0.110474 1445641285 -0.800293 0.046021 -0.587585 -0.110474 1445641285 -0.800293 0.046021 -0.587585 -0.110474 1445641285 -0.790833 0.019531 -0.596863 -0.134216 1445641285 -0.790833 0.019531 -0.596863 -0.134216 1445641285 -0.790833 0.019531 -0.596863 -0.134216 1445641285 -0.790833 0.019531 -0.596863 -0.134216 1445641285 -0.790833 0.019531 -0.596863 -0.134216 1445641285 -0.784607 0.004700 -0.602112 -0.148193 1445641285 -0.784607 0.004700 -0.602112 -0.148193 1445641285 -0.784607 0.004700 -0.602112 -0.148193 1445641285 -0.784607 0.004700 -0.602112 -0.148193 1445641285 -0.784607 0.004700 -0.602112 -0.148193 1445641285 -0.784607 0.004700 -0.602112 -0.148193 1445641285 -0.786865 0.013489 -0.598328 -0.150757 1445641285 -0.786865 0.013489 -0.598328 -0.150757 1445641285 -0.786865 0.013489 -0.598328 -0.150757 1445641285 -0.786865 0.013489 -0.598328 -0.150757 1445641285 -0.786865 0.013489 -0.598328 -0.150757 1445641285 -0.786865 0.013489 -0.598328 -0.150757 1445641285 -0.786865 0.013489 -0.598328 -0.150757 1445641285 -0.798096 0.049988 -0.586182 -0.130188 1445641285 -0.798096 0.049988 -0.586182 -0.130188 1445641285 -0.798096 0.049988 -0.586182 -0.130188 1445641285 -0.798096 0.049988 -0.586182 -0.130188 1445641285 -0.798096 0.049988 -0.586182 -0.130188 1445641285 -0.798096 0.049988 -0.586182 -0.130188 1445641285 -0.813354 0.108215 -0.567871 -0.065979 1445641285 -0.813354 0.108215 -0.567871 -0.065979 1445641285 -0.813354 0.108215 -0.567871 -0.065979 1445641285 -0.813354 0.108215 -0.567871 -0.065979 1445641285 -0.813354 0.108215 -0.567871 -0.065979 1445641285 -0.813354 0.108215 -0.567871 -0.065979 1445641285 -0.825195 0.149231 -0.544861 -0.001648 1445641286 -0.825195 0.149231 -0.544861 -0.001648 1445641286 -0.825195 0.149231 -0.544861 -0.001648 1445641286 -0.825195 0.149231 -0.544861 -0.001648 1445641286 -0.825195 0.149231 -0.544861 -0.001648 1445641286 -0.825195 0.149231 -0.544861 -0.001648 1445641286 -0.833252 0.157654 -0.528381 0.040527 1445641286 -0.833252 0.157654 -0.528381 0.040527 1445641286 -0.833252 0.157654 -0.528381 0.040527 1445641286 -0.833252 0.157654 -0.528381 0.040527 1445641286 -0.833252 0.157654 -0.528381 0.040527 1445641286 -0.833252 0.157654 -0.528381 0.040527 1445641286 -0.834351 0.152954 -0.527954 0.042419 1445641286 -0.834351 0.152954 -0.527954 0.042419 1445641286 -0.834351 0.152954 -0.527954 0.042419 1445641286 -0.834351 0.152954 -0.527954 0.042419 1445641286 -0.834351 0.152954 -0.527954 0.042419 1445641286 -0.834351 0.152954 -0.527954 0.042419 1445641286 -0.828979 0.148010 -0.539368 0.010620 1445641286 -0.828979 0.148010 -0.539368 0.010620 1445641286 -0.828979 0.148010 -0.539368 0.010620 1445641286 -0.828979 0.148010 -0.539368 0.010620 1445641286 -0.828979 0.148010 -0.539368 0.010620 1445641286 -0.828979 0.148010 -0.539368 0.010620 1445641286 -0.828979 0.148010 -0.539368 0.010620 1445641286 -0.813721 0.141113 -0.563232 -0.027466 1445641286 -0.813721 0.141113 -0.563232 -0.027466 1445641286 -0.813721 0.141113 -0.563232 -0.027466 1445641286 -0.813721 0.141113 -0.563232 -0.027466 1445641286 -0.813721 0.141113 -0.563232 -0.027466 1445641286 -0.813721 0.141113 -0.563232 -0.027466 1445641286 -0.802368 0.119568 -0.582092 -0.055847 1445641286 -0.802368 0.119568 -0.582092 -0.055847 1445641286 -0.802368 0.119568 -0.582092 -0.055847 1445641286 -0.802368 0.119568 -0.582092 -0.055847 1445641286 -0.802368 0.119568 -0.582092 -0.055847 1445641286 -0.800903 0.103271 -0.586060 -0.067200 1445641286 -0.800903 0.103271 -0.586060 -0.067200 1445641286 -0.800903 0.103271 -0.586060 -0.067200 1445641286 -0.800903 0.103271 -0.586060 -0.067200 1445641286 -0.800903 0.103271 -0.586060 -0.067200 1445641286 -0.800903 0.103271 -0.586060 -0.067200 1445641286 -0.800903 0.103271 -0.586060 -0.067200 1445641286 -0.796204 0.065979 -0.597473 -0.069580 1445641286 -0.796204 0.065979 -0.597473 -0.069580 1445641286 -0.796204 0.065979 -0.597473 -0.069580 1445641286 -0.796204 0.065979 -0.597473 -0.069580 1445641286 -0.796204 0.065979 -0.597473 -0.069580 1445641286 -0.796204 0.065979 -0.597473 -0.069580 1445641286 -0.785217 0.041077 -0.611328 -0.090454 1445641286 -0.785217 0.041077 -0.611328 -0.090454 1445641286 -0.785217 0.041077 -0.611328 -0.090454 1445641286 -0.785217 0.041077 -0.611328 -0.090454 1445641286 -0.785217 0.041077 -0.611328 -0.090454 1445641286 -0.785217 0.041077 -0.611328 -0.090454 1445641286 -0.781311 0.038940 -0.614624 -0.101746 1445641286 -0.781311 0.038940 -0.614624 -0.101746 1445641286 -0.781311 0.038940 -0.614624 -0.101746 1445641286 -0.781311 0.038940 -0.614624 -0.101746 1445641286 -0.781311 0.038940 -0.614624 -0.101746 1445641286 -0.781311 0.038940 -0.614624 -0.101746 1445641286 -0.781311 0.038940 -0.614624 -0.101746 1445641286 -0.785278 0.042175 -0.610046 -0.097290 1445641286 -0.785278 0.042175 -0.610046 -0.097290 1445641286 -0.785278 0.042175 -0.610046 -0.097290 1445641286 -0.785278 0.042175 -0.610046 -0.097290 1445641286 -0.785278 0.042175 -0.610046 -0.097290 1445641286 -0.785278 0.042175 -0.610046 -0.097290 1445641286 -0.793762 0.056885 -0.599548 -0.085388 1445641286 -0.793762 0.056885 -0.599548 -0.085388 1445641286 -0.793762 0.056885 -0.599548 -0.085388 1445641286 -0.793762 0.056885 -0.599548 -0.085388 1445641286 -0.793762 0.056885 -0.599548 -0.085388 1445641286 -0.793762 0.056885 -0.599548 -0.085388 1445641286 -0.805420 0.100464 -0.581848 -0.052063 1445641286 -0.805420 0.100464 -0.581848 -0.052063 1445641286 -0.805420 0.100464 -0.581848 -0.052063 1445641286 -0.805420 0.100464 -0.581848 -0.052063 1445641286 -0.822266 0.152588 -0.548340 0.003540 1445641286 -0.822266 0.152588 -0.548340 0.003540 1445641286 -0.822266 0.152588 -0.548340 0.003540 1445641286 -0.822266 0.152588 -0.548340 0.003540 1445641286 -0.822266 0.152588 -0.548340 0.003540 1445641286 -0.822266 0.152588 -0.548340 0.003540 1445641286 -0.836121 0.172424 -0.516968 0.062988 1445641286 -0.836121 0.172424 -0.516968 0.062988 1445641286 -0.836121 0.172424 -0.516968 0.062988 1445641286 -0.836121 0.172424 -0.516968 0.062988 1445641286 -0.836121 0.172424 -0.516968 0.062988 1445641286 -0.836121 0.172424 -0.516968 0.062988 1445641286 -0.836121 0.172424 -0.516968 0.062988 1445641286 -0.845947 0.168762 -0.497559 0.091614 1445641286 -0.845947 0.168762 -0.497559 0.091614 1445641286 -0.845947 0.168762 -0.497559 0.091614 1445641286 -0.845947 0.168762 -0.497559 0.091614 1445641286 -0.845947 0.168762 -0.497559 0.091614 1445641286 -0.845947 0.168762 -0.497559 0.091614 1445641286 -0.848206 0.163147 -0.497131 0.082947 1445641286 -0.848206 0.163147 -0.497131 0.082947 1445641286 -0.848206 0.163147 -0.497131 0.082947 1445641286 -0.848206 0.163147 -0.497131 0.082947 1445641286 -0.848206 0.163147 -0.497131 0.082947 1445641286 -0.841614 0.158752 -0.514526 0.042053 1445641286 -0.841614 0.158752 -0.514526 0.042053 1445641286 -0.841614 0.158752 -0.514526 0.042053 1445641286 -0.841614 0.158752 -0.514526 0.042053 1445641286 -0.841614 0.158752 -0.514526 0.042053 1445641286 -0.841614 0.158752 -0.514526 0.042053 1445641286 -0.841614 0.158752 -0.514526 0.042053 1445641286 -0.823486 0.153931 -0.546143 -0.000244 1445641287 -0.823486 0.153931 -0.546143 -0.000244 1445641287 -0.823486 0.153931 -0.546143 -0.000244 1445641287 -0.823486 0.153931 -0.546143 -0.000244 1445641287 -0.823486 0.153931 -0.546143 -0.000244 1445641287 -0.809204 0.133850 -0.570923 -0.037598 1445641287 -0.809204 0.133850 -0.570923 -0.037598 1445641287 -0.809204 0.133850 -0.570923 -0.037598 1445641287 -0.809204 0.133850 -0.570923 -0.037598 1445641287 -0.809204 0.133850 -0.570923 -0.037598 1445641287 -0.809204 0.133850 -0.570923 -0.037598 1445641287 -0.809814 0.112305 -0.572571 -0.061951 1445641287 -0.809814 0.112305 -0.572571 -0.061951 1445641287 -0.809814 0.112305 -0.572571 -0.061951 1445641287 -0.809814 0.112305 -0.572571 -0.061951 1445641287 -0.809814 0.112305 -0.572571 -0.061951 1445641287 -0.809814 0.112305 -0.572571 -0.061951 1445641287 -0.791748 0.075073 -0.600464 -0.084045 1445641287 -0.791748 0.075073 -0.600464 -0.084045 1445641287 -0.791748 0.075073 -0.600464 -0.084045 1445641287 -0.791748 0.075073 -0.600464 -0.084045 1445641287 -0.791748 0.075073 -0.600464 -0.084045 1445641287 -0.791748 0.075073 -0.600464 -0.084045 1445641287 -0.791748 0.075073 -0.600464 -0.084045 1445641287 -0.775879 0.049622 -0.615723 -0.128540 1445641287 -0.775879 0.049622 -0.615723 -0.128540 1445641287 -0.775879 0.049622 -0.615723 -0.128540 1445641287 -0.775879 0.049622 -0.615723 -0.128540 1445641287 -0.775879 0.049622 -0.615723 -0.128540 1445641287 -0.769470 0.025146 -0.624084 -0.133911 1445641287 -0.769470 0.025146 -0.624084 -0.133911 1445641287 -0.769470 0.025146 -0.624084 -0.133911 1445641287 -0.769470 0.025146 -0.624084 -0.133911 1445641287 -0.769470 0.025146 -0.624084 -0.133911 1445641287 -0.769470 0.025146 -0.624084 -0.133911 1445641287 -0.771851 0.017517 -0.622253 -0.129944 1445641287 -0.771851 0.017517 -0.622253 -0.129944 1445641287 -0.771851 0.017517 -0.622253 -0.129944 1445641287 -0.771851 0.017517 -0.622253 -0.129944 1445641287 -0.771851 0.017517 -0.622253 -0.129944 1445641287 -0.771851 0.017517 -0.622253 -0.129944 1445641287 -0.780701 0.029297 -0.613342 -0.116150 1445641287 -0.780701 0.029297 -0.613342 -0.116150 1445641287 -0.780701 0.029297 -0.613342 -0.116150 1445641287 -0.780701 0.029297 -0.613342 -0.116150 1445641287 -0.780701 0.029297 -0.613342 -0.116150 1445641287 -0.780701 0.029297 -0.613342 -0.116150 1445641287 -0.780701 0.029297 -0.613342 -0.116150 1445641287 -0.797913 0.080261 -0.592224 -0.078796 1445641287 -0.797913 0.080261 -0.592224 -0.078796 1445641287 -0.797913 0.080261 -0.592224 -0.078796 1445641287 -0.797913 0.080261 -0.592224 -0.078796 1445641287 -0.797913 0.080261 -0.592224 -0.078796 1445641287 -0.797913 0.080261 -0.592224 -0.078796 1445641287 -0.815247 0.140686 -0.561768 -0.005127 1445641287 -0.815247 0.140686 -0.561768 -0.005127 1445641287 -0.815247 0.140686 -0.561768 -0.005127 1445641287 -0.815247 0.140686 -0.561768 -0.005127 1445641287 -0.815247 0.140686 -0.561768 -0.005127 1445641287 -0.815247 0.140686 -0.561768 -0.005127 1445641287 -0.830627 0.170837 -0.525024 0.072266 1445641287 -0.830627 0.170837 -0.525024 0.072266 1445641287 -0.830627 0.170837 -0.525024 0.072266 1445641287 -0.830627 0.170837 -0.525024 0.072266 1445641287 
-0.811707 -0.071655 -0.578735 0.034180 1445641289 -0.811707 -0.071655 -0.578735 0.034180 1445641289 -0.811707 -0.071655 -0.578735 0.034180 1445641289 -0.811707 -0.071655 -0.578735 0.034180 1445641289 -0.813782 -0.067078 -0.576660 0.029053 1445641289 -0.813782 -0.067078 -0.576660 0.029053 1445641289 -0.813782 -0.067078 -0.576660 0.029053 1445641289 -0.813782 -0.067078 -0.576660 0.029053 1445641289 -0.813782 -0.067078 -0.576660 0.029053 1445641289 -0.813782 -0.067078 -0.576660 0.029053 1445641289 -0.816345 -0.064026 -0.573486 0.026062 1445641289 -0.816345 -0.064026 -0.573486 0.026062 1445641289 -0.816345 -0.064026 -0.573486 0.026062 1445641289 -0.816345 -0.064026 -0.573486 0.026062 1445641289 -0.816345 -0.064026 -0.573486 0.026062 1445641289 -0.816345 -0.064026 -0.573486 0.026062 1445641289 -0.817444 -0.071594 -0.570801 0.030579 1445641289 -0.817444 -0.071594 -0.570801 0.030579 1445641289 -0.817444 -0.071594 -0.570801 0.030579 1445641289 -0.817444 -0.071594 -0.570801 0.030579 1445641289 -0.817444 -0.071594 -0.570801 0.030579 1445641289 -0.817444 -0.071594 -0.570801 0.030579 1445641289 -0.817505 -0.082642 -0.568726 0.038513 1445641289 -0.817505 -0.082642 -0.568726 0.038513 1445641289 -0.817505 -0.082642 -0.568726 0.038513 1445641289 -0.817505 -0.082642 -0.568726 0.038513 1445641289 -0.817505 -0.082642 -0.568726 0.038513 1445641289 -0.817505 -0.082642 -0.568726 0.038513 1445641289 -0.817505 -0.082642 -0.568726 0.038513 1445641289 -0.818115 -0.089355 -0.566406 0.044678 1445641289 -0.818115 -0.089355 -0.566406 0.044678 1445641289 -0.818115 -0.089355 -0.566406 0.044678 1445641289 -0.818115 -0.089355 -0.566406 0.044678 1445641289 -0.818115 -0.089355 -0.566406 0.044678 1445641289 -0.818115 -0.089355 -0.566406 0.044678 1445641289 -0.818115 -0.089355 -0.566406 0.044678 1445641289 -0.819458 -0.091064 -0.563904 0.047791 1445641289 -0.819458 -0.091064 -0.563904 0.047791 1445641289 -0.819458 -0.091064 -0.563904 0.047791 1445641289 -0.819458 -0.091064 -0.563904 0.047791 1445641289 -0.819458 -0.091064 -0.563904 0.047791 1445641289 -0.819458 -0.091064 -0.563904 0.047791 1445641289 -0.820679 -0.092468 -0.561707 0.050476 1445641289 -0.820679 -0.092468 -0.561707 0.050476 1445641289 -0.820679 -0.092468 -0.561707 0.050476 1445641289 -0.820679 -0.092468 -0.561707 0.050476 1445641289 -0.820679 -0.092468 -0.561707 0.050476 1445641289 -0.820679 -0.092468 -0.561707 0.050476 1445641289 -0.820679 -0.092468 -0.561707 0.050476 1445641289 -0.820984 -0.094299 -0.560669 0.053528 1445641289 -0.820984 -0.094299 -0.560669 0.053528 1445641289 -0.820984 -0.094299 -0.560669 0.053528 1445641289 -0.820984 -0.094299 -0.560669 0.053528 1445641289 -0.820984 -0.094299 -0.560669 0.053528 1445641289 -0.820984 -0.094299 -0.560669 0.053528 1445641289 -0.821045 -0.094360 -0.560608 0.053345 1445641289 -0.821045 -0.094360 -0.560608 0.053345 1445641289 -0.821045 -0.094360 -0.560608 0.053345 1445641289 -0.821045 -0.094360 -0.560608 0.053345 1445641289 -0.821045 -0.094360 -0.560608 0.053345 1445641289 -0.821045 -0.094360 -0.560608 0.053345 1445641289 -0.821289 -0.093445 -0.560364 0.052673 1445641289 -0.821289 -0.093445 -0.560364 0.052673 1445641289 -0.821289 -0.093445 -0.560364 0.052673 1445641289 -0.821289 -0.093445 -0.560364 0.052673 1445641289 -0.821289 -0.093445 -0.560364 0.052673 1445641289 -0.821289 -0.093445 -0.560364 0.052673 1445641289 -0.821411 -0.093018 -0.560486 0.050964 1445641289 -0.821411 -0.093018 -0.560486 0.050964 1445641289 -0.821411 -0.093018 -0.560486 0.050964 1445641289 -0.821411 -0.093018 -0.560486 0.050964 1445641289 -0.821411 -0.093018 -0.560486 0.050964 1445641289 -0.821411 -0.093018 -0.560486 0.050964 1445641289 -0.820923 -0.090942 -0.561829 0.047791 1445641289 -0.820923 -0.090942 -0.561829 0.047791 1445641289 -0.820923 -0.090942 -0.561829 0.047791 1445641289 -0.820923 -0.090942 -0.561829 0.047791 1445641289 -0.820923 -0.090942 -0.561829 0.047791 1445641289 -0.820923 -0.090942 -0.561829 0.047791 1445641289 -0.820129 -0.086426 -0.563965 0.044250 1445641289 -0.820129 -0.086426 -0.563965 0.044250 1445641289 -0.820129 -0.086426 -0.563965 0.044250 1445641289 -0.820129 -0.086426 -0.563965 0.044250 1445641289 -0.820129 -0.086426 -0.563965 0.044250 1445641289 -0.820129 -0.086426 -0.563965 0.044250 1445641289 -0.821289 -0.081055 -0.563293 0.041809 1445641289 -0.821289 -0.081055 -0.563293 0.041809 1445641289 -0.821289 -0.081055 -0.563293 0.041809 1445641289 -0.821289 -0.081055 -0.563293 0.041809 1445641289 -0.821289 -0.081055 -0.563293 0.041809 1445641289 -0.821289 -0.081055 -0.563293 0.041809 1445641289 -0.823792 -0.076843 -0.560364 0.039490 1445641289 -0.823792 -0.076843 -0.560364 0.039490 1445641289 -0.823792 -0.076843 -0.560364 0.039490 1445641289 -0.823792 -0.076843 -0.560364 0.039490 1445641289 -0.823792 -0.076843 -0.560364 0.039490 1445641290 -0.823792 -0.076843 -0.560364 0.039490 1445641290 -0.823792 -0.076843 -0.560364 0.039490 1445641290 -0.826294 -0.067627 -0.558411 0.031433 1445641290 -0.826294 -0.067627 -0.558411 0.031433 1445641290 -0.826294 -0.067627 -0.558411 0.031433 1445641290 -0.826294 -0.067627 -0.558411 0.031433 1445641290 -0.826294 -0.067627 -0.558411 0.031433 1445641290 -0.826294 -0.067627 -0.558411 0.031433 1445641290 -0.826294 -0.067627 -0.558411 0.031433 1445641290 -0.827454 -0.062561 -0.557617 0.023438 1445641290 -0.827454 -0.062561 -0.557617 0.023438 1445641290 -0.827454 -0.062561 -0.557617 0.023438 1445641290 -0.827454 -0.062561 -0.557617 0.023438 1445641290 -0.827454 -0.062561 -0.557617 0.023438 1445641290 -0.827454 -0.062561 -0.557617 0.023438 1445641290 -0.824707 -0.066406 -0.561340 0.022217 1445641290 -0.824707 -0.066406 -0.561340 0.022217 1445641290 -0.824707 -0.066406 -0.561340 0.022217 1445641290 -0.824707 -0.066406 -0.561340 0.022217 1445641290 -0.824707 -0.066406 -0.561340 0.022217 1445641290 -0.824707 -0.066406 -0.561340 0.022217 1445641290 -0.820984 -0.074341 -0.565552 0.026611 1445641290 -0.820984 -0.074341 -0.565552 0.026611 1445641290 -0.820984 -0.074341 -0.565552 0.026611 1445641290 -0.820984 -0.074341 -0.565552 0.026611 1445641290 -0.820984 -0.074341 -0.565552 0.026611 1445641290 -0.820984 -0.074341 -0.565552 0.026611 1445641290 -0.820374 -0.077576 -0.565979 0.027039 1445641290 -0.820374 -0.077576 -0.565979 0.027039 1445641290 -0.820374 -0.077576 -0.565979 0.027039 1445641290 -0.820374 -0.077576 -0.565979 0.027039 1445641290 -0.820374 -0.077576 -0.565979 0.027039 1445641290 -0.820374 -0.077576 -0.565979 0.027039 1445641290 -0.820984 -0.082764 -0.564087 0.031006 1445641290 -0.820984 -0.082764 -0.564087 0.031006 1445641290 -0.820984 -0.082764 -0.564087 0.031006 1445641290 -0.820984 -0.082764 -0.564087 0.031006 1445641290 -0.820984 -0.082764 -0.564087 0.031006 1445641290 -0.820984 -0.082764 -0.564087 0.031006 1445641290 -0.821655 -0.091431 -0.561218 0.041260 1445641290 -0.821655 -0.091431 -0.561218 0.041260 1445641290 -0.821655 -0.091431 -0.561218 0.041260 1445641290 -0.821655 -0.091431 -0.561218 0.041260 1445641290 -0.821655 -0.091431 -0.561218 0.041260 1445641290 -0.821655 -0.091431 -0.561218 0.041260 1445641290 -0.822021 -0.093750 -0.559692 0.048157 1445641290 -0.822021 -0.093750 -0.559692 0.048157 1445641290 -0.822021 -0.093750 -0.559692 0.048157 1445641290 -0.822021 -0.093750 -0.559692 0.048157 1445641290 -0.822021 -0.093750 -0.559692 0.048157 1445641290 -0.822021 -0.093750 -0.559692 0.048157 1445641290 -0.822144 -0.088928 -0.560303 0.048523 1445641290 -0.822144 -0.088928 -0.560303 0.048523 1445641290 -0.822144 -0.088928 -0.560303 0.048523 1445641290 -0.822144 -0.088928 -0.560303 0.048523 1445641290 -0.822144 -0.088928 -0.560303 0.048523 1445641290 -0.822144 -0.088928 -0.560303 0.048523 1445641290 -0.821899 -0.082336 -0.562134 0.042969 1445641290 -0.821899 -0.082336 -0.562134 0.042969 1445641290 -0.821899 -0.082336 -0.562134 0.042969 1445641290 -0.821899 -0.082336 -0.562134 0.042969 1445641290 -0.821899 -0.082336 -0.562134 0.042969 1445641290 -0.821899 -0.082336 -0.562134 0.042969 1445641290 -0.821594 -0.075378 -0.564148 0.034119 1445641290 -0.821594 -0.075378 -0.564148 0.034119 1445641290 -0.821594 -0.075378 -0.564148 0.034119 1445641290 -0.821594 -0.075378 -0.564148 0.034119 1445641290 -0.821594 -0.075378 -0.564148 0.034119 1445641290 -0.821594 -0.075378 -0.564148 0.034119 1445641290 -0.821228 -0.070679 -0.565613 0.028076 1445641290 -0.821228 -0.070679 -0.565613 0.028076 1445641290 -0.821228 -0.070679 -0.565613 0.028076 1445641290 -0.821228 -0.070679 -0.565613 0.028076 1445641290 -0.821228 -0.070679 -0.565613 0.028076 1445641290 -0.821228 -0.070679 -0.565613 0.028076 1445641290 -0.820679 -0.068115 -0.566895 0.024597 1445641290 -0.820679 -0.068115 -0.566895 0.024597 1445641290 -0.820679 -0.068115 -0.566895 0.024597 1445641290 -0.820679 -0.068115 -0.566895 0.024597 1445641290 -0.820679 -0.068115 -0.566895 0.024597 1445641290 -0.820679 -0.068115 -0.566895 0.024597 1445641290 -0.820251 -0.064819 -0.567993 0.020691 1445641290 -0.820251 -0.064819 -0.567993 0.020691 1445641290 -0.820251 -0.064819 -0.567993 0.020691 1445641290 -0.820251 -0.064819 -0.567993 0.020691 1445641290 -0.820251 -0.064819 -0.567993 0.020691 1445641290 -0.821472 -0.059387 -0.567078 0.013733 1445641290 -0.821472 -0.059387 -0.567078 0.013733 1445641290 -0.821472 -0.059387 -0.567078 0.013733 1445641290 -0.821472 -0.059387 -0.567078 0.013733 1445641290 -0.821472 -0.059387 -0.567078 0.013733 1445641290 -0.821472 -0.059387 -0.567078 0.013733 1445641290 -0.821472 -0.059387 -0.567078 0.013733 1445641290 -0.823120 -0.054138 -0.565369 0.005798 1445641290 -0.823120 -0.054138 -0.565369 0.005798 1445641290 -0.823120 -0.054138 -0.565369 0.005798 1445641290 -0.823120 -0.054138 -0.565369 0.005798 1445641290 -0.823120 -0.054138 -0.565369 0.005798 1445641290 -0.823120 -0.054138 -0.565369 0.005798 1445641290 -0.822693 -0.054077 -0.565979 0.002441 1445641290 -0.822693 -0.054077 -0.565979 0.002441 1445641290 -0.822693 -0.054077 -0.565979 0.002441 1445641290 -0.822693 -0.054077 -0.565979 0.002441 1445641290 -0.822693 -0.054077 -0.565979 0.002441 1445641290 -0.822693 -0.054077 -0.565979 0.002441 1445641290 -0.822693 -0.054077 -0.565979 0.002441 1445641290 -0.819275 -0.064453 -0.569763 0.009888 1445641290 -0.819275 -0.064453 -0.569763 0.009888 1445641290 -0.819275 -0.064453 -0.569763 0.009888 1445641290 -0.819275 -0.064453 -0.569763 0.009888 1445641290 -0.819275 -0.064453 -0.569763 0.009888 1445641291 -0.819275 -0.064453 -0.569763 0.009888 1445641291 -0.817200 -0.078369 -0.570740 0.019714 1445641291 -0.817200 -0.078369 -0.570740 0.019714 1445641291 -0.817200 -0.078369 -0.570740 0.019714 1445641291 -0.817200 -0.078369 -0.570740 0.019714 1445641291 -0.817200 -0.078369 -0.570740 0.019714 1445641291 -0.817200 -0.078369 -0.570740 0.019714 1445641291 -0.818665 -0.084839 -0.567566 0.023560 1445641291 -0.818665 -0.084839 -0.567566 0.023560 1445641291 -0.818665 -0.084839 -0.567566 0.023560 1445641291 -0.818665 -0.084839 -0.567566 0.023560 1445641291 -0.818665 -0.084839 -0.567566 0.023560 1445641291 -0.818665 -0.084839 -0.567566 0.023560 1445641291 -0.818665 -0.084839 -0.567566 0.023560 1445641291 -0.820557 -0.086670 -0.564270 0.028320 1445641291 -0.820557 -0.086670 -0.564270 0.028320 1445641291 -0.820557 -0.086670 -0.564270 0.028320 1445641291 -0.820557 -0.086670 -0.564270 0.028320 1445641291 -0.820557 -0.086670 -0.564270 0.028320 1445641291 -0.820557 -0.086670 -0.564270 0.028320 1445641291 -0.821106 -0.087952 -0.562988 0.034119 1445641291 -0.821106 -0.087952 -0.562988 0.034119 1445641291 -0.821106 -0.087952 -0.562988 0.034119 1445641291 -0.821106 -0.087952 -0.562988 0.034119 1445641291 -0.821106 -0.087952 -0.562988 0.034119 1445641291 -0.820618 -0.087219 -0.563721 0.036682 1445641291 -0.820618 -0.087219 -0.563721 0.036682 1445641291 -0.820618 -0.087219 -0.563721 0.036682 1445641291 -0.820618 -0.087219 -0.563721 0.036682 1445641291 -0.820618 -0.087219 -0.563721 0.036682 1445641291 -0.820618 -0.087219 -0.563721 0.036682 1445641291 -0.820007 -0.086731 -0.564697 0.036316 1445641291 -0.820007 -0.086731 -0.564697 0.036316 1445641291 -0.820007 -0.086731 -0.564697 0.036316 1445641291 -0.820007 -0.086731 -0.564697 0.036316 1445641291 -0.820007 -0.086731 -0.564697 0.036316 1445641291 -0.820007 -0.086731 -0.564697 0.036316 1445641291 -0.819397 -0.086792 -0.565796 0.032715 1445641291 -0.819397 -0.086792 -0.565796 0.032715 1445641291 -0.819397 -0.086792 -0.565796 0.032715 1445641291 -0.819397 -0.086792 -0.565796 0.032715 1445641291 -0.819397 -0.086792 -0.565796 0.032715 1445641291 -0.819397 -0.086792 -0.565796 0.032715 1445641291 -0.819397 -0.086792 -0.565796 0.032715 1445641291 -0.818909 -0.084106 -0.567200 0.026001 1445641291 -0.818909 -0.084106 -0.567200 0.026001 1445641291 -0.818909 -0.084106 -0.567200 0.026001 1445641291 -0.818909 -0.084106 -0.567200 0.026001 1445641291 -0.818909 -0.084106 -0.567200 0.026001 1445641291 -0.818909 -0.084106 -0.567200 0.026001 1445641291 -0.817505 -0.079712 -0.570129 0.019836 1445641291 -0.817505 -0.079712 -0.570129 0.019836 1445641291 -0.817505 -0.079712 -0.570129 0.019836 1445641291 -0.817505 -0.079712 -0.570129 0.019836 1445641291 -0.817505 -0.079712 -0.570129 0.019836 1445641291 -0.817505 -0.079712 -0.570129 0.019836 1445641291 -0.817505 -0.079712 -0.570129 0.019836 1445641291 -0.816650 -0.074829 -0.572083 0.016541 1445641291 -0.816650 -0.074829 -0.572083 0.016541 1445641291 -0.816650 -0.074829 -0.572083 0.016541 1445641291 -0.816650 -0.074829 -0.572083 0.016541 1445641291 -0.816650 -0.074829 -0.572083 0.016541 1445641291 -0.816650 -0.074829 -0.572083 0.016541 1445641291 -0.817444 -0.065979 -0.572205 0.011230 1445641291 -0.817444 -0.065979 -0.572205 0.011230 1445641291 -0.817444 -0.065979 -0.572205 0.011230 1445641291 -0.817444 -0.065979 -0.572205 0.011230 1445641291 -0.817444 -0.065979 -0.572205 0.011230 1445641291 -0.817444 -0.065979 -0.572205 0.011230 1445641291 -0.820007 -0.057312 -0.569580 0.004028 1445641291 -0.820007 -0.057312 -0.569580 0.004028 1445641291 -0.820007 -0.057312 -0.569580 0.004028 1445641291 -0.820007 -0.057312 -0.569580 0.004028 1445641291 -0.820007 -0.057312 -0.569580 0.004028 1445641291 -0.820007 -0.057312 -0.569580 0.004028 1445641291 -0.820740 -0.052979 -0.568848 -0.002258 1445641291 -0.820740 -0.052979 -0.568848 -0.002258 1445641291 -0.820740 -0.052979 -0.568848 -0.002258 1445641291 -0.820740 -0.052979 -0.568848 -0.002258 1445641291 -0.820740 -0.052979 -0.568848 -0.002258 1445641291 -0.820740 -0.052979 -0.568848 -0.002258 1445641291 -0.818481 -0.052307 -0.572144 -0.005920 1445641291 -0.818481 -0.052307 -0.572144 -0.005920 1445641291 -0.818481 -0.052307 -0.572144 -0.005920 1445641291 -0.818481 -0.052307 -0.572144 -0.005920 1445641291 -0.818481 -0.052307 -0.572144 -0.005920 1445641291 -0.818481 -0.052307 -0.572144 -0.005920 1445641291 -0.818481 -0.052307 -0.572144 -0.005920 1445641291 -0.816772 -0.056519 -0.574280 -0.000183 1445641291 -0.816772 -0.056519 -0.574280 -0.000183 1445641291 -0.816772 -0.056519 -0.574280 -0.000183 1445641291 -0.816772 -0.056519 -0.574280 -0.000183 1445641291 -0.816772 -0.056519 -0.574280 -0.000183 1445641291 -0.817139 -0.062683 -0.573059 0.007080 1445641291 -0.817139 -0.062683 -0.573059 0.007080 1445641291 -0.817139 -0.062683 -0.573059 0.007080 1445641291 -0.817139 -0.062683 -0.573059 0.007080 1445641291 -0.817139 -0.062683 -0.573059 0.007080 1445641291 -0.817139 -0.062683 -0.573059 0.007080 1445641291 -0.817139 -0.062683 -0.573059 0.007080 1445641291 -0.820313 -0.067627 -0.567810 0.011963 1445641291 -0.820313 -0.067627 -0.567810 0.011963 1445641291 -0.820313 -0.067627 -0.567810 0.011963 1445641291 -0.820313 -0.067627 -0.567810 0.011963 1445641291 -0.820313 -0.067627 -0.567810 0.011963 1445641291 -0.820313 -0.067627 -0.567810 0.011963 1445641291 -0.822693 -0.073425 -0.563477 0.019714 1445641291 -0.822693 -0.073425 -0.563477 0.019714 1445641291 -0.822693 -0.073425 -0.563477 0.019714 1445641291 -0.822693 -0.073425 -0.563477 0.019714 1445641291 -0.822693 -0.073425 -0.563477 0.019714 1445641291 -0.822693 -0.073425 -0.563477 0.019714 1445641292 -0.822144 -0.078186 -0.563354 0.025696 1445641292 -0.822144 -0.078186 -0.563354 0.025696 1445641292 -0.822144 -0.078186 -0.563354 0.025696 1445641292 -0.822144 -0.078186 -0.563354 0.025696 1445641292 -0.822144 -0.078186 -0.563354 0.025696 1445641292 -0.820251 -0.078491 -0.565979 0.027832 1445641292 -0.820251 -0.078491 -0.565979 0.027832 1445641292 -0.820251 -0.078491 -0.565979 0.027832 1445641292 -0.820251 -0.078491 -0.565979 0.027832 1445641292 -0.820251 -0.078491 -0.565979 0.027832 1445641292 -0.820251 -0.078491 -0.565979 0.027832 1445641292 -0.820251 -0.078491 -0.565979 0.027832 1445641292 -0.817871 -0.076416 -0.569824 0.025635 1445641292 -0.817871 -0.076416 -0.569824 0.025635 1445641292 -0.817871 -0.076416 -0.569824 0.025635 1445641292 -0.817871 -0.076416 -0.569824 0.025635 1445641292 -0.817871 -0.076416 -0.569824 0.025635 1445641292 -0.816589 -0.072571 -0.572388 0.020752 1445641292 -0.816589 -0.072571 -0.572388 0.020752 1445641292 -0.816589 -0.072571 -0.572388 0.020752 1445641292 -0.816589 -0.072571 -0.572388 0.020752 1445641292 -0.816589 -0.072571 -0.572388 0.020752 1445641292 -0.816589 -0.072571 -0.572388 0.020752 1445641292 -0.816589 -0.072571 -0.572388 0.020752 1445641292 -0.817078 -0.068970 -0.572266 0.016418 1445641292 -0.817078 -0.068970 -0.572266 0.016418 1445641292 -0.817078 -0.068970 -0.572266 0.016418 1445641292 -0.817078 -0.068970 -0.572266 0.016418 1445641292 -0.817078 -0.068970 -0.572266 0.016418 1445641292 -0.817078 -0.068970 -0.572266 0.016418 1445641292 -0.817322 -0.066528 -0.572266 0.013977 1445641292 -0.817322 -0.066528 -0.572266 0.013977 1445641292 -0.817322 -0.066528 -0.572266 0.013977 1445641292 -0.817322 -0.066528 -0.572266 0.013977 1445641292 -0.817322 -0.066528 -0.572266 0.013977 1445641292 -0.817322 -0.066528 -0.572266 0.013977 1445641292 -0.816711 -0.063354 -0.573547 0.012085 1445641292 -0.816711 -0.063354 -0.573547 0.012085 1445641292 -0.816711 -0.063354 -0.573547 0.012085 1445641292 -0.816711 -0.063354 -0.573547 0.012085 1445641292 -0.816711 -0.063354 -0.573547 0.012085 1445641292 -0.816711 -0.063354 -0.573547 0.012085 1445641292 -0.816650 -0.058044 -0.574219 0.006714 1445641292 -0.816650 -0.058044 -0.574219 0.006714 1445641292 -0.816650 -0.058044 -0.574219 0.006714 1445641292 -0.816650 -0.058044 -0.574219 0.006714 1445641292 -0.816650 -0.058044 -0.574219 0.006714 1445641292 -0.816650 -0.058044 -0.574219 0.006714 1445641292 -0.819885 -0.051575 -0.570251 -0.001526 1445641292 -0.819885 -0.051575 -0.570251 -0.001526 1445641292 -0.819885 -0.051575 -0.570251 -0.001526 1445641292 -0.819885 -0.051575 -0.570251 -0.001526 1445641292 -0.819885 -0.051575 -0.570251 -0.001526 1445641292 -0.819885 -0.051575 -0.570251 -0.001526 1445641292 -0.821716 -0.048340 -0.567871 -0.010071 1445641292 -0.821716 -0.048340 -0.567871 -0.010071 1445641292 -0.821716 -0.048340 -0.567871 -0.010071 1445641292 -0.821716 -0.048340 -0.567871 -0.010071 1445641292 -0.821716 -0.048340 -0.567871 -0.010071 1445641292 -0.819275 -0.057129 -0.570618 -0.005432 1445641292 -0.819275 -0.057129 -0.570618 -0.005432 1445641292 -0.819275 -0.057129 -0.570618 -0.005432 1445641292 -0.819275 -0.057129 -0.570618 -0.005432 1445641292 -0.819275 -0.057129 -0.570618 -0.005432 1445641292 -0.819275 -0.057129 -0.570618 -0.005432 1445641292 -0.816345 -0.068604 -0.573547 0.005127 1445641292 -0.816345 -0.068604 -0.573547 0.005127 1445641292 -0.816345 -0.068604 -0.573547 0.005127 1445641292 -0.816345 -0.068604 -0.573547 0.005127 1445641292 -0.816345 -0.068604 -0.573547 0.005127 1445641292 -0.816345 -0.068604 -0.573547 0.005127 1445641292 -0.818604 -0.072510 -0.569763 0.008911 1445641292 -0.818604 -0.072510 -0.569763 0.008911 1445641292 -0.818604 -0.072510 -0.569763 0.008911 1445641292 -0.818604 -0.072510 -0.569763 0.008911 1445641292 -0.818604 -0.072510 -0.569763 0.008911 1445641292 -0.818604 -0.072510 -0.569763 0.008911 1445641292 -0.818604 -0.072510 -0.569763 0.008911 1445641292 -0.822021 -0.076782 -0.564087 0.015442 1445641292 -0.822021 -0.076782 -0.564087 0.015442 1445641292 -0.822021 -0.076782 -0.564087 0.015442 1445641292 -0.822021 -0.076782 -0.564087 0.015442 1445641292 -0.822021 -0.076782 -0.564087 0.015442 1445641292 -0.822021 -0.076782 -0.564087 0.015442 1445641292 -0.823181 -0.081116 -0.561584 0.022156 1445641292 -0.823181 -0.081116 -0.561584 0.022156 1445641292 -0.823181 -0.081116 -0.561584 0.022156 1445641292 -0.823181 -0.081116 -0.561584 0.022156 1445641292 -0.823181 -0.081116 -0.561584 0.022156 1445641292 -0.823181 -0.081116 -0.561584 0.022156 1445641292 -0.822449 -0.078613 -0.562988 0.023804 1445641292 -0.822449 -0.078613 -0.562988 0.023804 1445641292 -0.822449 -0.078613 -0.562988 0.023804 1445641292 -0.822449 -0.078613 -0.562988 0.023804 1445641292 -0.822449 -0.078613 -0.562988 0.023804 1445641292 -0.822449 -0.078613 -0.562988 0.023804 1445641292 -0.822449 -0.078613 -0.562988 0.023804 1445641292 -0.820923 -0.075317 -0.565552 0.024597 1445641292 -0.820923 -0.075317 -0.565552 0.024597 1445641292 -0.820923 -0.075317 -0.565552 0.024597 1445641292 -0.820923 -0.075317 -0.565552 0.024597 1445641292 -0.820923 -0.075317 -0.565552 0.024597 1445641292 -0.819092 -0.075623 -0.568115 0.025391 1445641292 -0.819092 -0.075623 -0.568115 0.025391 1445641292 -0.819092 -0.075623 -0.568115 0.025391 1445641292 -0.819092 -0.075623 -0.568115 0.025391 1445641292 -0.819092 -0.075623 -0.568115 0.025391 1445641292 -0.819092 -0.075623 -0.568115 0.025391 1445641292 -0.817566 -0.075134 -0.570496 0.023926 1445641292 -0.817566 -0.075134 -0.570496 0.023926 1445641293 -0.817566 -0.075134 -0.570496 0.023926 1445641293 -0.817566 -0.075134 -0.570496 0.023926 1445641293 -0.817566 -0.075134 -0.570496 0.023926 1445641293 -0.817566 -0.075134 -0.570496 0.023926 1445641293 -0.817566 -0.075134 -0.570496 0.023926 1445641293 -0.818298 -0.071411 -0.570068 0.020447 1445641293 -0.818298 -0.071411 -0.570068 0.020447 1445641293 -0.818298 -0.071411 -0.570068 0.020447 1445641293 -0.818298 -0.071411 -0.570068 0.020447 1445641293 -0.818298 -0.071411 -0.570068 0.020447 1445641293 -0.818298 -0.071411 -0.570068 0.020447 1445641293 -0.818054 -0.066772 -0.571045 0.017761 1445641293 -0.818054 -0.066772 -0.571045 0.017761 1445641293 -0.818054 -0.066772 -0.571045 0.017761 1445641293 -0.818054 -0.066772 -0.571045 0.017761 1445641293 -0.818054 -0.066772 -0.571045 0.017761 1445641293 -0.818054 -0.066772 -0.571045 0.017761 1445641293 -0.818787 -0.060608 -0.570801 0.012512 1445641293 -0.818787 -0.060608 -0.570801 0.012512 1445641293 -0.818787 -0.060608 -0.570801 0.012512 1445641293 -0.818787 -0.060608 -0.570801 0.012512 1445641293 -0.820862 -0.052429 -0.568726 0.001709 1445641293 -0.820862 -0.052429 -0.568726 0.001709 1445641293 -0.820862 -0.052429 -0.568726 0.001709 1445641293 -0.820862 -0.052429 -0.568726 0.001709 1445641293 -0.820862 -0.052429 -0.568726 0.001709 1445641293 -0.820862 -0.052429 -0.568726 0.001709 1445641293 -0.820862 -0.052429 -0.568726 0.001709 1445641293 -0.822510 -0.045959 -0.566895 -0.011414 1445641293 -0.822510 -0.045959 -0.566895 -0.011414 1445641293 -0.822510 -0.045959 -0.566895 -0.011414 1445641293 -0.822510 -0.045959 -0.566895 -0.011414 1445641293 -0.822510 -0.045959 -0.566895 -0.011414 1445641293 -0.821350 -0.048279 -0.568176 -0.016541 1445641293 -0.821350 -0.048279 -0.568176 -0.016541 1445641293 -0.821350 -0.048279 -0.568176 -0.016541 1445641293 -0.821350 -0.048279 -0.568176 -0.016541 1445641293 -0.821350 -0.048279 -0.568176 -0.016541 1445641293 -0.821350 -0.048279 -0.568176 -0.016541 1445641293 -0.817383 -0.061401 -0.572815 -0.008057 1445641293 -0.817383 -0.061401 -0.572815 -0.008057 1445641293 -0.817383 -0.061401 -0.572815 -0.008057 1445641293 -0.817383 -0.061401 -0.572815 -0.008057 1445641293 -0.817383 -0.061401 -0.572815 -0.008057 1445641293 -0.817383 -0.061401 -0.572815 -0.008057 1445641293 -0.817261 -0.066956 -0.572449 -0.001587 1445641293 -0.817261 -0.066956 -0.572449 -0.001587 1445641293 -0.817261 -0.066956 -0.572449 -0.001587 1445641293 -0.817261 -0.066956 -0.572449 -0.001587 1445641293 -0.817261 -0.066956 -0.572449 -0.001587 1445641293 -0.817261 -0.066956 -0.572449 -0.001587 1445641293 -0.817261 -0.066956 -0.572449 -0.001587 1445641293 -0.820496 -0.071777 -0.567200 0.007019 1445641293 -0.820496 -0.071777 -0.567200 0.007019 1445641293 -0.820496 -0.071777 -0.567200 0.007019 1445641293 -0.820496 -0.071777 -0.567200 0.007019 1445641293 -0.820496 -0.071777 -0.567200 0.007019 1445641293 -0.820496 -0.071777 -0.567200 0.007019 1445641293 -0.823242 -0.080994 -0.561646 0.018677 1445641293 -0.823242 -0.080994 -0.561646 0.018677 1445641293 -0.823242 -0.080994 -0.561646 0.018677 1445641293 -0.823242 -0.080994 -0.561646 0.018677 1445641293 -0.823242 -0.080994 -0.561646 0.018677 1445641293 -0.823242 -0.080994 -0.561646 0.018677 1445641293 -0.824829 -0.082336 -0.558960 0.023621 1445641293 -0.824829 -0.082336 -0.558960 0.023621 1445641293 -0.824829 -0.082336 -0.558960 0.023621 1445641293 -0.824829 -0.082336 -0.558960 0.023621 1445641293 -0.824829 -0.082336 -0.558960 0.023621 1445641293 -0.825195 -0.076111 -0.559326 0.023132 1445641293 -0.825195 -0.076111 -0.559326 0.023132 1445641293 -0.825195 -0.076111 -0.559326 0.023132 1445641293 -0.825195 -0.076111 -0.559326 0.023132 1445641293 -0.825195 -0.076111 -0.559326 0.023132 1445641293 -0.825195 -0.076111 -0.559326 0.023132 1445641293 -0.824280 -0.070984 -0.561340 0.022034 1445641293 -0.824280 -0.070984 -0.561340 0.022034 1445641293 -0.824280 -0.070984 -0.561340 0.022034 1445641293 -0.824280 -0.070984 -0.561340 0.022034 1445641293 -0.824280 -0.070984 -0.561340 0.022034 1445641293 -0.824280 -0.070984 -0.561340 0.022034 1445641293 -0.824280 -0.070984 -0.561340 0.022034 1445641293 -0.822144 -0.069092 -0.564758 0.020935 1445641293 -0.822144 -0.069092 -0.564758 0.020935 1445641293 -0.822144 -0.069092 -0.564758 0.020935 1445641293 -0.822144 -0.069092 -0.564758 0.020935 1445641293 -0.822144 -0.069092 -0.564758 0.020935 1445641293 -0.822144 -0.069092 -0.564758 0.020935 1445641293 -0.819702 -0.067871 -0.568481 0.019714 1445641293 -0.819702 -0.067871 -0.568481 0.019714 1445641293 -0.819702 -0.067871 -0.568481 0.019714 1445641293 -0.819702 -0.067871 -0.568481 0.019714 1445641293 -0.819702 -0.067871 -0.568481 0.019714 1445641293 -0.819702 -0.067871 -0.568481 0.019714 1445641293 -0.816895 -0.067505 -0.572571 0.017883 1445641293 -0.816895 -0.067505 -0.572571 0.017883 1445641293 -0.816895 -0.067505 -0.572571 0.017883 1445641293 -0.816895 -0.067505 -0.572571 0.017883 1445641293 -0.816895 -0.067505 -0.572571 0.017883 1445641293 -0.816895 -0.067505 -0.572571 0.017883 1445641293 -0.816467 -0.065308 -0.573608 0.013123 1445641293 -0.816467 -0.065308 -0.573608 0.013123 1445641293 -0.816467 -0.065308 -0.573608 0.013123 1445641293 -0.816467 -0.065308 -0.573608 0.013123 1445641293 -0.816467 -0.065308 -0.573608 0.013123 1445641293 -0.816467 -0.065308 -0.573608 0.013123 1445641293 -0.816467 -0.065308 -0.573608 0.013123 1445641293 -0.818542 -0.060913 -0.571167 0.009094 1445641293 -0.818542 -0.060913 -0.571167 0.009094 1445641294 -0.818542 -0.060913 -0.571167 0.009094 1445641294 -0.818542 -0.060913 -0.571167 0.009094 1445641294 -0.818542 -0.060913 -0.571167 0.009094 1445641294 -0.818542 -0.060913 -0.571167 0.009094 1445641294 -0.818542 -0.060913 -0.571167 0.009094 1445641294 -0.820984 -0.058777 -0.567932 0.003296 1445641294 -0.820984 -0.058777 -0.567932 0.003296 1445641294 -0.820984 -0.058777 -0.567932 0.003296 1445641294 -0.820984 -0.058777 -0.567932 0.003296 1445641294 -0.820984 -0.058777 -0.567932 0.003296 1445641294 -0.820984 -0.058777 -0.567932 0.003296 1445641294 -0.825195 -0.057983 -0.561890 -0.005249 1445641294 -0.825195 -0.057983 -0.561890 -0.005249 1445641294 -0.825195 -0.057983 -0.561890 -0.005249 1445641294 -0.825195 -0.057983 -0.561890 -0.005249 1445641294 -0.825195 -0.057983 -0.561890 -0.005249 1445641294 -0.825195 -0.057983 -0.561890 -0.005249 1445641294 -0.828613 -0.054443 -0.556885 -0.017944 1445641294 -0.828613 -0.054443 -0.556885 -0.017944 1445641294 -0.828613 -0.054443 -0.556885 -0.017944 1445641294 -0.828613 -0.054443 -0.556885 -0.017944 1445641294 -0.828613 -0.054443 -0.556885 -0.017944 1445641294 -0.828613 -0.054443 -0.556885 -0.017944 1445641294 -0.827332 -0.062256 -0.558044 -0.019348 1445641294 -0.827332 -0.062256 -0.558044 -0.019348 1445641294 -0.827332 -0.062256 -0.558044 -0.019348 1445641294 -0.827332 -0.062256 -0.558044 -0.019348 1445641294 -0.827332 -0.062256 -0.558044 -0.019348 1445641294 -0.827332 -0.062256 -0.558044 -0.019348 1445641294 -0.823120 -0.076111 -0.562805 -0.008667 1445641294 -0.823120 -0.076111 -0.562805 -0.008667 1445641294 -0.823120 -0.076111 -0.562805 -0.008667 1445641294 -0.823120 -0.076111 -0.562805 -0.008667 1445641294 -0.823120 -0.076111 -0.562805 -0.008667 1445641294 -0.823120 -0.076111 -0.562805 -0.008667 1445641294 -0.821350 -0.082764 -0.564453 -0.003235 1445641294 -0.821350 -0.082764 -0.564453 -0.003235 1445641294 -0.821350 -0.082764 -0.564453 -0.003235 1445641294 -0.821350 -0.082764 -0.564453 -0.003235 1445641294 -0.821350 -0.082764 -0.564453 -0.003235 1445641294 -0.821350 -0.082764 -0.564453 -0.003235 1445641294 -0.823975 -0.084229 -0.560364 -0.000183 1445641294 -0.823975 -0.084229 -0.560364 -0.000183 1445641294 -0.823975 -0.084229 -0.560364 -0.000183 1445641294 -0.823975 -0.084229 -0.560364 -0.000183 1445641294 -0.823975 -0.084229 -0.560364 -0.000183 1445641294 -0.823975 -0.084229 -0.560364 -0.000183 1445641294 -0.823975 -0.084229 -0.560364 -0.000183 1445641294 -0.826599 -0.090454 -0.555420 0.010864 1445641294 -0.826599 -0.090454 -0.555420 0.010864 1445641294 -0.826599 -0.090454 -0.555420 0.010864 1445641294 -0.826599 -0.090454 -0.555420 0.010864 1445641294 -0.826599 -0.090454 -0.555420 0.010864 1445641294 -0.827087 -0.092712 -0.554077 0.019592 1445641294 -0.827087 -0.092712 -0.554077 0.019592 1445641294 -0.827087 -0.092712 -0.554077 0.019592 1445641294 -0.827087 -0.092712 -0.554077 0.019592 1445641294 
-0.794800 0.006714 -0.603699 -0.062012 1445641296 -0.794800 0.006714 -0.603699 -0.062012 1445641296 -0.796326 -0.000549 -0.601929 -0.060120 1445641296 -0.796326 -0.000549 -0.601929 -0.060120 1445641296 -0.796326 -0.000549 -0.601929 -0.060120 1445641296 -0.796326 -0.000549 -0.601929 -0.060120 1445641296 -0.796326 -0.000549 -0.601929 -0.060120 1445641296 -0.798889 -0.000793 -0.598511 -0.059998 1445641296 -0.798889 -0.000793 -0.598511 -0.059998 1445641296 -0.798889 -0.000793 -0.598511 -0.059998 1445641296 -0.798889 -0.000793 -0.598511 -0.059998 1445641296 -0.798889 -0.000793 -0.598511 -0.059998 1445641296 -0.798889 -0.000793 -0.598511 -0.059998 1445641296 -0.801514 0.006287 -0.595154 -0.058289 1445641296 -0.801514 0.006287 -0.595154 -0.058289 1445641296 -0.801514 0.006287 -0.595154 -0.058289 1445641296 -0.801514 0.006287 -0.595154 -0.058289 1445641296 -0.801514 0.006287 -0.595154 -0.058289 1445641296 -0.801514 0.006287 -0.595154 -0.058289 1445641296 -0.805542 0.018127 -0.589294 -0.059448 1445641296 -0.805542 0.018127 -0.589294 -0.059448 1445641296 -0.805542 0.018127 -0.589294 -0.059448 1445641296 -0.805542 0.018127 -0.589294 -0.059448 1445641296 -0.805542 0.018127 -0.589294 -0.059448 1445641296 -0.805542 0.018127 -0.589294 -0.059448 1445641296 -0.808472 0.032654 -0.584595 -0.060669 1445641296 -0.808472 0.032654 -0.584595 -0.060669 1445641296 -0.808472 0.032654 -0.584595 -0.060669 1445641296 -0.808472 0.032654 -0.584595 -0.060669 1445641296 -0.808472 0.032654 -0.584595 -0.060669 1445641296 -0.808472 0.032654 -0.584595 -0.060669 1445641296 -0.811890 0.062317 -0.578064 -0.053833 1445641296 -0.811890 0.062317 -0.578064 -0.053833 1445641296 -0.811890 0.062317 -0.578064 -0.053833 1445641296 -0.811890 0.062317 -0.578064 -0.053833 1445641296 -0.817078 0.116577 -0.563965 -0.027710 1445641296 -0.817078 0.116577 -0.563965 -0.027710 1445641296 -0.817078 0.116577 -0.563965 -0.027710 1445641296 -0.817078 0.116577 -0.563965 -0.027710 1445641296 -0.817078 0.116577 -0.563965 -0.027710 1445641296 -0.817078 0.116577 -0.563965 -0.027710 1445641296 -0.817078 0.116577 -0.563965 -0.027710 1445641296 -0.829041 0.152466 -0.537903 0.011780 1445641296 -0.829041 0.152466 -0.537903 0.011780 1445641296 -0.829041 0.152466 -0.537903 0.011780 1445641296 -0.829041 0.152466 -0.537903 0.011780 1445641296 -0.829041 0.152466 -0.537903 0.011780 1445641296 -0.829041 0.152466 -0.537903 0.011780 1445641296 -0.839600 0.156921 -0.518372 0.042908 1445641296 -0.839600 0.156921 -0.518372 0.042908 1445641296 -0.839600 0.156921 -0.518372 0.042908 1445641296 -0.839600 0.156921 -0.518372 0.042908 1445641296 -0.839600 0.156921 -0.518372 0.042908 1445641296 -0.839600 0.156921 -0.518372 0.042908 1445641296 -0.842773 0.157349 -0.513489 0.037476 1445641296 -0.842773 0.157349 -0.513489 0.037476 1445641296 -0.842773 0.157349 -0.513489 0.037476 1445641296 -0.842773 0.157349 -0.513489 0.037476 1445641296 -0.842773 0.157349 -0.513489 0.037476 1445641296 -0.842773 0.157349 -0.513489 0.037476 1445641296 -0.834778 0.149048 -0.529846 0.014893 1445641296 -0.834778 0.149048 -0.529846 0.014893 1445641296 -0.834778 0.149048 -0.529846 0.014893 1445641296 -0.834778 0.149048 -0.529846 0.014893 1445641296 -0.834778 0.149048 -0.529846 0.014893 1445641296 -0.834778 0.149048 -0.529846 0.014893 1445641296 -0.816467 0.140808 -0.559631 -0.020386 1445641296 -0.816467 0.140808 -0.559631 -0.020386 1445641296 -0.816467 0.140808 -0.559631 -0.020386 1445641296 -0.816467 0.140808 -0.559631 -0.020386 1445641296 -0.816467 0.140808 -0.559631 -0.020386 1445641296 -0.816467 0.140808 -0.559631 -0.020386 1445641297 -0.802795 0.122498 -0.581848 -0.045532 1445641297 -0.802795 0.122498 -0.581848 -0.045532 1445641297 -0.802795 0.122498 -0.581848 -0.045532 1445641297 -0.802795 0.122498 -0.581848 -0.045532 1445641297 -0.802795 0.122498 -0.581848 -0.045532 1445641297 -0.802795 0.122498 -0.581848 -0.045532 1445641297 -0.802795 0.122498 -0.581848 -0.045532 1445641297 -0.812744 0.099731 -0.570129 -0.067322 1445641297 -0.812744 0.099731 -0.570129 -0.067322 1445641297 -0.812744 0.099731 -0.570129 -0.067322 1445641297 -0.812744 0.099731 -0.570129 -0.067322 1445641297 -0.812744 0.099731 -0.570129 -0.067322 1445641297 -0.812744 0.099731 -0.570129 -0.067322 1445641297 -0.805420 0.056335 -0.585815 -0.070862 1445641297 -0.805420 0.056335 -0.585815 -0.070862 1445641297 -0.805420 0.056335 -0.585815 -0.070862 1445641297 -0.805420 0.056335 -0.585815 -0.070862 1445641297 -0.805420 0.056335 -0.585815 -0.070862 1445641297 -0.798523 0.024841 -0.591675 -0.108398 1445641297 -0.798523 0.024841 -0.591675 -0.108398 1445641297 -0.798523 0.024841 -0.591675 -0.108398 1445641297 -0.798523 0.024841 -0.591675 -0.108398 1445641297 -0.798523 0.024841 -0.591675 -0.108398 1445641297 -0.798523 0.024841 -0.591675 -0.108398 1445641297 -0.798523 0.024841 -0.591675 -0.108398 1445641297 -0.796143 0.009827 -0.589478 -0.136597 1445641297 -0.796143 0.009827 -0.589478 -0.136597 1445641297 -0.796143 0.009827 -0.589478 -0.136597 1445641297 -0.796143 0.009827 -0.589478 -0.136597 1445641297 -0.796143 0.009827 -0.589478 -0.136597 1445641297 -0.796143 0.009827 -0.589478 -0.136597 1445641297 -0.793823 0.007385 -0.589111 -0.151123 1445641297 -0.793823 0.007385 -0.589111 -0.151123 1445641297 -0.793823 0.007385 -0.589111 -0.151123 1445641297 -0.793823 0.007385 -0.589111 -0.151123 1445641297 -0.793823 0.007385 -0.589111 -0.151123 1445641297 -0.793823 0.007385 -0.589111 -0.151123 1445641297 -0.792480 0.020813 -0.587219 -0.163818 1445641297 -0.792480 0.020813 -0.587219 -0.163818 1445641297 -0.792480 0.020813 -0.587219 -0.163818 1445641297 -0.792480 0.020813 -0.587219 -0.163818 1445641297 -0.792480 0.020813 -0.587219 -0.163818 1445641297 -0.800293 0.069153 -0.575928 -0.152100 1445641297 -0.800293 0.069153 -0.575928 -0.152100 1445641297 -0.800293 0.069153 -0.575928 -0.152100 1445641297 -0.800293 0.069153 -0.575928 -0.152100 1445641297 -0.800293 0.069153 -0.575928 -0.152100 1445641297 -0.800293 0.069153 -0.575928 -0.152100 1445641297 -0.800293 0.069153 -0.575928 -0.152100 1445641297 -0.813599 0.131104 -0.558899 -0.092896 1445641297 -0.813599 0.131104 -0.558899 -0.092896 1445641297 -0.813599 0.131104 -0.558899 -0.092896 1445641297 -0.813599 0.131104 -0.558899 -0.092896 1445641297 -0.813599 0.131104 -0.558899 -0.092896 1445641297 -0.832520 0.165161 -0.528564 -0.018066 1445641297 -0.832520 0.165161 -0.528564 -0.018066 1445641297 -0.832520 0.165161 -0.528564 -0.018066 1445641297 -0.832520 0.165161 -0.528564 -0.018066 1445641297 -0.832520 0.165161 -0.528564 -0.018066 1445641297 -0.832520 0.165161 -0.528564 -0.018066 1445641297 -0.844482 0.167847 -0.507324 0.036682 1445641297 -0.844482 0.167847 -0.507324 0.036682 1445641297 -0.844482 0.167847 -0.507324 0.036682 1445641297 -0.844482 0.167847 -0.507324 0.036682 1445641297 -0.844482 0.167847 -0.507324 0.036682 1445641297 -0.844482 0.167847 -0.507324 0.036682 1445641297 -0.847900 0.158630 -0.503357 0.051025 1445641297 -0.847900 0.158630 -0.503357 0.051025 1445641297 -0.847900 0.158630 -0.503357 0.051025 1445641297 -0.847900 0.158630 -0.503357 0.051025 1445641297 -0.847900 0.158630 -0.503357 0.051025 1445641297 -0.847900 0.158630 -0.503357 0.051025 1445641297 -0.842896 0.150696 -0.515991 0.026550 1445641297 -0.842896 0.150696 -0.515991 0.026550 1445641297 -0.842896 0.150696 -0.515991 0.026550 1445641297 -0.842896 0.150696 -0.515991 0.026550 1445641297 -0.842896 0.150696 -0.515991 0.026550 1445641297 -0.842896 0.150696 -0.515991 0.026550 1445641297 -0.824158 0.146362 -0.546753 -0.020752 1445641297 -0.824158 0.146362 -0.546753 -0.020752 1445641297 -0.824158 0.146362 -0.546753 -0.020752 1445641297 -0.824158 0.146362 -0.546753 -0.020752 1445641297 -0.824158 0.146362 -0.546753 -0.020752 1445641297 -0.824158 0.146362 -0.546753 -0.020752 1445641297 -0.801086 0.142273 -0.578369 -0.060120 1445641297 -0.801086 0.142273 -0.578369 -0.060120 1445641297 -0.801086 0.142273 -0.578369 -0.060120 1445641297 -0.801086 0.142273 -0.578369 -0.060120 1445641297 -0.801086 0.142273 -0.578369 -0.060120 1445641297 -0.801086 0.142273 -0.578369 -0.060120 1445641297 -0.801086 0.142273 -0.578369 -0.060120 1445641297 -0.800842 0.126404 -0.578308 -0.091248 1445641297 -0.800842 0.126404 -0.578308 -0.091248 1445641297 -0.800842 0.126404 -0.578308 -0.091248 1445641297 -0.800842 0.126404 -0.578308 -0.091248 1445641297 -0.800842 0.126404 -0.578308 -0.091248 1445641297 -0.800842 0.126404 -0.578308 -0.091248 1445641297 -0.802917 0.092163 -0.579224 -0.106689 1445641297 -0.802917 0.092163 -0.579224 -0.106689 1445641297 -0.802917 0.092163 -0.579224 -0.106689 1445641297 -0.802917 0.092163 -0.579224 -0.106689 1445641297 -0.802917 0.092163 -0.579224 -0.106689 1445641297 -0.802917 0.092163 -0.579224 -0.106689 1445641297 -0.793213 0.053223 -0.594055 -0.122986 1445641297 -0.793213 0.053223 -0.594055 -0.122986 1445641297 -0.793213 0.053223 -0.594055 -0.122986 1445641297 -0.793213 0.053223 -0.594055 -0.122986 1445641297 -0.793213 0.053223 -0.594055 -0.122986 1445641297 -0.793213 0.053223 -0.594055 -0.122986 1445641297 -0.793213 0.053223 -0.594055 -0.122986 1445641298 -0.785034 0.041687 -0.595520 -0.165649 1445641298 -0.785034 0.041687 -0.595520 -0.165649 1445641298 -0.785034 0.041687 -0.595520 -0.165649 1445641298 -0.785034 0.041687 -0.595520 -0.165649 1445641298 -0.785034 0.041687 -0.595520 -0.165649 1445641298 -0.781616 0.036255 -0.594055 -0.186951 1445641298 -0.781616 0.036255 -0.594055 -0.186951 1445641298 -0.781616 0.036255 -0.594055 -0.186951 1445641298 -0.781616 0.036255 -0.594055 -0.186951 1445641298 -0.781616 0.036255 -0.594055 -0.186951 1445641298 -0.781616 0.036255 -0.594055 -0.186951 1445641298 -0.781616 0.036255 -0.594055 -0.186951 1445641298 -0.777466 0.029114 -0.599365 -0.188538 1445641298 -0.777466 0.029114 -0.599365 -0.188538 1445641298 -0.777466 0.029114 -0.599365 -0.188538 1445641298 -0.777466 0.029114 -0.599365 -0.188538 1445641298 -0.777466 0.029114 -0.599365 -0.188538 1445641298 -0.777466 0.029114 -0.599365 -0.188538 1445641298 -0.783936 0.037354 -0.590088 -0.189453 1445641298 -0.783936 0.037354 -0.590088 -0.189453 1445641298 -0.783936 0.037354 -0.590088 -0.189453 1445641298 -0.783936 0.037354 -0.590088 -0.189453 1445641298 -0.783936 0.037354 -0.590088 -0.189453 1445641298 -0.805420 0.106079 -0.564392 -0.146851 1445641298 -0.805420 0.106079 -0.564392 -0.146851 1445641298 -0.805420 0.106079 -0.564392 -0.146851 1445641298 -0.805420 0.106079 -0.564392 -0.146851 1445641298 -0.805420 0.106079 -0.564392 -0.146851 1445641298 -0.805420 0.106079 -0.564392 -0.146851 1445641298 -0.805420 0.106079 -0.564392 -0.146851 1445641298 -0.831055 0.158630 -0.529297 -0.063477 1445641298 -0.831055 0.158630 -0.529297 -0.063477 1445641298 -0.831055 0.158630 -0.529297 -0.063477 1445641298 -0.831055 0.158630 -0.529297 -0.063477 1445641298 -0.831055 0.158630 -0.529297 -0.063477 1445641298 -0.831055 0.158630 -0.529297 -0.063477 1445641298 -0.848206 0.177307 -0.499084 0.010559 1445641298 -0.848206 0.177307 -0.499084 0.010559 1445641298 -0.848206 0.177307 -0.499084 0.010559 1445641298 -0.848206 0.177307 -0.499084 0.010559 1445641298 -0.848206 0.177307 -0.499084 0.010559 1445641298 -0.848206 0.177307 -0.499084 0.010559 1445641298 -0.855713 0.186279 -0.479980 0.052124 1445641298 -0.855713 0.186279 -0.479980 0.052124 1445641298 -0.855713 0.186279 -0.479980 0.052124 1445641298 -0.855713 0.186279 -0.479980 0.052124 1445641298 -0.855713 0.186279 -0.479980 0.052124 1445641298 -0.858276 0.180603 -0.476929 0.057556 1445641298 -0.858276 0.180603 -0.476929 0.057556 1445641298 -0.858276 0.180603 -0.476929 0.057556 1445641298 -0.858276 0.180603 -0.476929 0.057556 1445641298 -0.858276 0.180603 -0.476929 0.057556 1445641298 -0.858276 0.180603 -0.476929 0.057556 1445641298 -0.853577 0.162781 -0.493958 0.031860 1445641298 -0.853577 0.162781 -0.493958 0.031860 1445641298 -0.853577 0.162781 -0.493958 0.031860 1445641298 -0.853577 0.162781 -0.493958 0.031860 1445641298 -0.853577 0.162781 -0.493958 0.031860 1445641298 -0.853577 0.162781 -0.493958 0.031860 1445641298 -0.853577 0.162781 -0.493958 0.031860 1445641298 -0.836365 0.152710 -0.526550 -0.003906 1445641298 -0.836365 0.152710 -0.526550 -0.003906 1445641298 -0.836365 0.152710 -0.526550 -0.003906 1445641298 -0.836365 0.152710 -0.526550 -0.003906 1445641298 -0.836365 0.152710 -0.526550 -0.003906 1445641298 -0.819153 0.139954 -0.554810 -0.041504 1445641298 -0.819153 0.139954 -0.554810 -0.041504 1445641298 -0.819153 0.139954 -0.554810 -0.041504 1445641298 -0.819153 0.139954 -0.554810 -0.041504 1445641298 -0.809998 0.125488 -0.567688 -0.077148 1445641298 -0.809998 0.125488 -0.567688 -0.077148 1445641298 -0.809998 0.125488 -0.567688 -0.077148 1445641298 -0.809998 0.125488 -0.567688 -0.077148 1445641298 -0.809998 0.125488 -0.567688 -0.077148 1445641298 -0.809998 0.125488 -0.567688 -0.077148 1445641298 -0.809998 0.125488 -0.567688 -0.077148 1445641298 -0.812195 0.087769 -0.569458 -0.091980 1445641298 -0.812195 0.087769 -0.569458 -0.091980 1445641298 -0.812195 0.087769 -0.569458 -0.091980 1445641298 -0.812195 0.087769 -0.569458 -0.091980 1445641298 -0.812195 0.087769 -0.569458 -0.091980 1445641298 -0.812195 0.087769 -0.569458 -0.091980 1445641298 -0.803040 0.045715 -0.584595 -0.106873 1445641298 -0.803040 0.045715 -0.584595 -0.106873 1445641298 -0.803040 0.045715 -0.584595 -0.106873 1445641298 -0.803040 0.045715 -0.584595 -0.106873 1445641298 -0.803040 0.045715 -0.584595 -0.106873 1445641298 -0.803040 0.045715 -0.584595 -0.106873 1445641298 -0.791870 0.035461 -0.591919 -0.146240 1445641298 -0.791870 0.035461 -0.591919 -0.146240 1445641298 -0.791870 0.035461 -0.591919 -0.146240 1445641298 -0.791870 0.035461 -0.591919 -0.146240 1445641298 -0.791870 0.035461 -0.591919 -0.146240 1445641298 -0.791870 0.035461 -0.591919 -0.146240 1445641298 -0.787964 0.048157 -0.587708 -0.177490 1445641298 -0.787964 0.048157 -0.587708 -0.177490 1445641298 -0.787964 0.048157 -0.587708 -0.177490 1445641298 -0.787964 0.048157 -0.587708 -0.177490 1445641298 -0.787964 0.048157 -0.587708 -0.177490 1445641298 -0.787964 0.048157 -0.587708 -0.177490 1445641298 -0.787476 0.071106 -0.583130 -0.186890 1445641298 -0.787476 0.071106 -0.583130 -0.186890 1445641298 -0.787476 0.071106 -0.583130 -0.186890 1445641298 -0.787476 0.071106 -0.583130 -0.186890 1445641298 -0.787476 0.071106 -0.583130 -0.186890 1445641298 -0.787476 0.071106 -0.583130 -0.186890 1445641298 -0.793762 0.096741 -0.576904 -0.166931 1445641299 -0.793762 0.096741 -0.576904 -0.166931 1445641299 -0.793762 0.096741 -0.576904 -0.166931 1445641299 -0.793762 0.096741 -0.576904 -0.166931 1445641299 -0.793762 0.096741 -0.576904 -0.166931 1445641299 -0.806458 0.139893 -0.561768 -0.120850 1445641299 -0.806458 0.139893 -0.561768 -0.120850 1445641299 -0.806458 0.139893 -0.561768 -0.120850 1445641299 -0.806458 0.139893 -0.561768 -0.120850 1445641299 -0.806458 0.139893 -0.561768 -0.120850 1445641299 -0.806458 0.139893 -0.561768 -0.120850 1445641299 -0.827332 0.177795 -0.529236 -0.062439 1445641299 -0.827332 0.177795 -0.529236 -0.062439 1445641299 -0.827332 0.177795 -0.529236 -0.062439 1445641299 -0.827332 0.177795 -0.529236 -0.062439 1445641299 -0.827332 0.177795 -0.529236 -0.062439 1445641299 -0.827332 0.177795 -0.529236 -0.062439 1445641299 -0.842224 0.182617 -0.507324 -0.002869 1445641299 -0.842224 0.182617 -0.507324 -0.002869 1445641299 -0.842224 0.182617 -0.507324 -0.002869 1445641299 -0.842224 0.182617 -0.507324 -0.002869 1445641299 -0.842224 0.182617 -0.507324 -0.002869 1445641299 -0.842224 0.182617 -0.507324 -0.002869 1445641299 -0.842224 0.182617 -0.507324 -0.002869 1445641299 -0.847412 0.172852 -0.501465 0.025146 1445641299 -0.847412 0.172852 -0.501465 0.025146 1445641299 -0.847412 0.172852 -0.501465 0.025146 1445641299 -0.847412 0.172852 -0.501465 0.025146 1445641299 -0.847412 0.172852 -0.501465 0.025146 1445641299 -0.847412 0.172852 -0.501465 0.025146 1445641299 -0.845154 0.162964 -0.508911 0.015381 1445641299 -0.845154 0.162964 -0.508911 0.015381 1445641299 -0.845154 0.162964 -0.508911 0.015381 1445641299 -0.845154 0.162964 -0.508911 0.015381 1445641299 -0.845154 0.162964 -0.508911 0.015381 1445641299 -0.845154 0.162964 -0.508911 0.015381 1445641299 -0.832886 0.156250 -0.530762 -0.016357 1445641299 -0.832886 0.156250 -0.530762 -0.016357 1445641299 -0.832886 0.156250 -0.530762 -0.016357 1445641299 -0.832886 0.156250 -0.530762 -0.016357 1445641299 -0.832886 0.156250 -0.530762 -0.016357 1445641299 -0.832886 0.156250 -0.530762 -0.016357 1445641299 -0.815552 0.150879 -0.556885 -0.045959 1445641299 -0.815552 0.150879 -0.556885 -0.045959 1445641299 -0.815552 0.150879 -0.556885 -0.045959 1445641299 -0.815552 0.150879 -0.556885 -0.045959 1445641299 -0.815552 0.150879 -0.556885 -0.045959 1445641299 -0.815552 0.150879 -0.556885 -0.045959 1445641299 -0.811523 0.136292 -0.563232 -0.075623 1445641299 -0.811523 0.136292 -0.563232 -0.075623 1445641299 -0.811523 0.136292 -0.563232 -0.075623 1445641299 -0.811523 0.136292 -0.563232 -0.075623 1445641299 -0.811523 0.136292 -0.563232 -0.075623 1445641299 -0.811523 0.136292 -0.563232 -0.075623 1445641299 -0.811523 0.136292 -0.563232 -0.075623 1445641299 -0.809204 0.106873 -0.571106 -0.087463 1445641299 -0.809204 0.106873 -0.571106 -0.087463 1445641299 -0.809204 0.106873 -0.571106 -0.087463 1445641299 -0.809204 0.106873 -0.571106 -0.087463 1445641299 -0.797485 0.062378 -0.593689 -0.087891 1445641299 -0.797485 0.062378 -0.593689 -0.087891 1445641299 -0.797485 0.062378 -0.593689 -0.087891 1445641299 -0.797485 0.062378 -0.593689 -0.087891 1445641299 -0.797485 0.062378 -0.593689 -0.087891 1445641299 -0.797485 0.062378 -0.593689 -0.087891 1445641299 -0.782410 0.025879 -0.612671 -0.109192 1445641299 -0.782410 0.025879 -0.612671 -0.109192 1445641299 -0.782410 0.025879 -0.612671 -0.109192 1445641299 -0.782410 0.025879 -0.612671 -0.109192 1445641299 -0.782410 0.025879 -0.612671 -0.109192 1445641299 -0.780151 0.027893 -0.614441 -0.114929 1445641299 -0.780151 0.027893 -0.614441 -0.114929 1445641299 -0.780151 0.027893 -0.614441 -0.114929 1445641299 -0.780151 0.027893 -0.614441 -0.114929 1445641299 -0.780151 0.027893 -0.614441 -0.114929 1445641299 -0.787354 0.044189 -0.606018 -0.104553 1445641299 -0.787354 0.044189 -0.606018 -0.104553 1445641299 -0.787354 0.044189 -0.606018 -0.104553 1445641299 -0.787354 0.044189 -0.606018 -0.104553 1445641299 -0.787354 0.044189 -0.606018 -0.104553 1445641299 -0.787354 0.044189 -0.606018 -0.104553 1445641299 -0.800903 0.081726 -0.589172 -0.069458 1445641299 -0.800903 0.081726 -0.589172 -0.069458 1445641299 -0.800903 0.081726 -0.589172 -0.069458 1445641299 -0.800903 0.081726 -0.589172 -0.069458 1445641299 -0.800903 0.081726 -0.589172 -0.069458 1445641299 -0.800903 0.081726 -0.589172 -0.069458 1445641299 -0.816956 0.131958 -0.561218 -0.015259 1445641299 -0.816956 0.131958 -0.561218 -0.015259 1445641299 -0.816956 0.131958 -0.561218 -0.015259 1445641299 -0.816956 0.131958 -0.561218 -0.015259 1445641299 -0.816956 0.131958 -0.561218 -0.015259 1445641299 -0.816956 0.131958 -0.561218 -0.015259 1445641299 -0.834656 0.172058 -0.522095 0.035034 1445641299 -0.834656 0.172058 -0.522095 0.035034 1445641299 -0.834656 0.172058 -0.522095 0.035034 1445641299 -0.834656 0.172058 -0.522095 0.035034 1445641299 -0.834656 0.172058 -0.522095 0.035034 1445641299 -0.834656 0.172058 -0.522095 0.035034 1445641299 -0.834656 0.172058 -0.522095 0.035034 1445641299 -0.846680 0.186646 -0.492920 0.073059 1445641299 -0.846680 0.186646 -0.492920 0.073059 1445641299 -0.846680 0.186646 -0.492920 0.073059 1445641299 -0.846680 0.186646 -0.492920 0.073059 1445641299 -0.846680 0.186646 -0.492920 0.073059 1445641299 -0.846680 0.186646 -0.492920 0.073059 1445641299 -0.851501 0.185181 -0.483032 0.085693 1445641299 -0.851501 0.185181 -0.483032 0.085693 1445641299 -0.851501 0.185181 -0.483032 0.085693 1445641300 -0.851501 0.185181 -0.483032 0.085693 1445641300 -0.851501 0.185181 -0.483032 0.085693 1445641300 -0.851501 0.185181 -0.483032 0.085693 1445641300 -0.851501 0.185181 -0.483032 0.085693 1445641300 -0.850952 0.173218 -0.491089 0.068604 1445641300 -0.850952 0.173218 -0.491089 0.068604 1445641300 -0.850952 0.173218 -0.491089 0.068604 1445641300 -0.850952 0.173218 -0.491089 0.068604 1445641300 -0.850952 0.173218 -0.491089 0.068604 1445641300 -0.842712 0.158691 -0.513428 0.032654 1445641300 -0.842712 0.158691 -0.513428 0.032654 1445641300 -0.842712 0.158691 -0.513428 0.032654 1445641300 -0.842712 0.158691 -0.513428 0.032654 1445641300 -0.842712 0.158691 -0.513428 0.032654 1445641300 -0.842712 0.158691 -0.513428 0.032654 1445641300 -0.825073 0.140930 -0.547119 -0.008362 1445641300 -0.825073 0.140930 -0.547119 -0.008362 1445641300 -0.825073 0.140930 -0.547119 -0.008362 1445641300 -0.825073 0.140930 -0.547119 -0.008362 1445641300 -0.825073 0.140930 -0.547119 -0.008362 1445641300 -0.825073 0.140930 -0.547119 -0.008362 1445641300 -0.810730 0.123474 -0.569946 -0.051880 1445641300 -0.810730 0.123474 -0.569946 -0.051880 1445641300 -0.810730 0.123474 -0.569946 -0.051880 1445641300 -0.810730 0.123474 -0.569946 -0.051880 1445641300 -0.810730 0.123474 -0.569946 -0.051880 1445641300 -0.810730 0.123474 -0.569946 -0.051880 1445641300 -0.805847 0.097046 -0.578552 -0.081177 1445641300 -0.805847 0.097046 -0.578552 -0.081177 1445641300 -0.805847 0.097046 -0.578552 -0.081177 1445641300 -0.805847 0.097046 -0.578552 -0.081177 1445641300 -0.805847 0.097046 -0.578552 -0.081177 1445641300 -0.805847 0.097046 -0.578552 -0.081177 1445641300 -0.794189 0.060059 -0.596741 -0.098267 1445641300 -0.794189 0.060059 -0.596741 -0.098267 1445641300 -0.794189 0.060059 -0.596741 -0.098267 1445641300 -0.794189 0.060059 -0.596741 -0.098267 1445641300 -0.794189 0.060059 -0.596741 -0.098267 1445641300 -0.782288 0.007202 -0.612000 -0.115967 1445641300 -0.782288 0.007202 -0.612000 -0.115967 1445641300 -0.782288 0.007202 -0.612000 -0.115967 1445641300 -0.782288 0.007202 -0.612000 -0.115967 1445641300 -0.782288 0.007202 -0.612000 -0.115967 1445641300 -0.773193 -0.007019 -0.617798 -0.143311 1445641300 -0.773193 -0.007019 -0.617798 -0.143311 1445641300 -0.773193 -0.007019 -0.617798 -0.143311 1445641300 -0.773193 -0.007019 -0.617798 -0.143311 1445641300 -0.773193 -0.007019 -0.617798 -0.143311 1445641300 -0.773193 -0.007019 -0.617798 -0.143311 1445641300 -0.771179 0.006714 -0.616211 -0.160034 1445641300 -0.771179 0.006714 -0.616211 -0.160034 1445641300 -0.771179 0.006714 -0.616211 -0.160034 1445641300 -0.771179 0.006714 -0.616211 -0.160034 1445641300 -0.771179 0.006714 -0.616211 -0.160034 1445641300 -0.771179 0.006714 -0.616211 -0.160034 1445641300 -0.778992 0.021606 -0.604675 -0.164917 1445641300 -0.778992 0.021606 -0.604675 -0.164917 1445641300 -0.778992 0.021606 -0.604675 -0.164917 1445641300 -0.778992 0.021606 -0.604675 -0.164917 1445641300 -0.778992 0.021606 -0.604675 -0.164917 1445641300 -0.778992 0.021606 -0.604675 -0.164917 1445641300 -0.778992 0.021606 -0.604675 -0.164917 1445641300 -0.792175 0.055054 -0.591248 -0.141052 1445641300 -0.792175 0.055054 -0.591248 -0.141052 1445641300 -0.792175 0.055054 -0.591248 -0.141052 1445641300 -0.792175 0.055054 -0.591248 -0.141052 1445641300 -0.792175 0.055054 -0.591248 -0.141052 1445641300 -0.792175 0.055054 -0.591248 -0.141052 1445641300 -0.811096 0.111938 -0.568848 -0.077942 1445641300 -0.811096 0.111938 -0.568848 -0.077942 1445641300 -0.811096 0.111938 -0.568848 -0.077942 1445641300 -0.811096 0.111938 -0.568848 -0.077942 1445641300 -0.811096 0.111938 -0.568848 -0.077942 1445641300 -0.811096 0.111938 -0.568848 -0.077942 1445641300 -0.832642 0.161194 -0.529846 -0.009644 1445641300 -0.832642 0.161194 -0.529846 -0.009644 1445641300 -0.832642 0.161194 -0.529846 -0.009644 1445641300 -0.832642 0.161194 -0.529846 -0.009644 1445641300 -0.832642 0.161194 -0.529846 -0.009644 1445641300 -0.832642 0.161194 -0.529846 -0.009644 1445641300 -0.850159 0.184875 -0.490051 0.053772 1445641300 -0.850159 0.184875 -0.490051 0.053772 1445641300 -0.850159 0.184875 -0.490051 0.053772 1445641300 -0.850159 0.184875 -0.490051 0.053772 1445641300 -0.860474 0.193054 -0.462280 0.093262 1445641300 -0.860474 0.193054 -0.462280 0.093262 1445641300 -0.860474 0.193054 -0.462280 0.093262 1445641300 -0.860474 0.193054 -0.462280 0.093262 1445641300 -0.860474 0.193054 -0.462280 0.093262 1445641300 -0.864319 0.184448 -0.458130 0.095642 1445641300 -0.864319 0.184448 -0.458130 0.095642 1445641300 -0.864319 0.184448 -0.458130 0.095642 1445641300 -0.864319 0.184448 -0.458130 0.095642 1445641300 -0.864319 0.184448 -0.458130 0.095642 1445641300 -0.864319 0.184448 -0.458130 0.095642 1445641300 -0.860657 0.167542 -0.475952 0.069153 1445641300 -0.860657 0.167542 -0.475952 0.069153 1445641300 -0.860657 0.167542 -0.475952 0.069153 1445641300 -0.860657 0.167542 -0.475952 0.069153 1445641300 -0.860657 0.167542 -0.475952 0.069153 1445641300 -0.860657 0.167542 -0.475952 0.069153 1445641300 -0.846130 0.152222 -0.509888 0.030884 1445641300 -0.846130 0.152222 -0.509888 0.030884 1445641300 -0.846130 0.152222 -0.509888 0.030884 1445641300 -0.846130 0.152222 -0.509888 0.030884 1445641301 -0.846130 0.152222 -0.509888 0.030884 1445641301 -0.846130 0.152222 -0.509888 0.030884 1445641301 -0.846130 0.152222 -0.509888 0.030884 1445641301 -0.829468 0.139282 -0.540527 -0.021423 1445641301 -0.829468 0.139282 -0.540527 -0.021423 1445641301 -0.829468 0.139282 -0.540527 -0.021423 1445641301 -0.829468 0.139282 -0.540527 -0.021423 1445641301 -0.829468 0.139282 -0.540527 -0.021423 1445641301 -0.816528 0.131104 -0.559143 -0.059631 1445641301 -0.816528 0.131104 -0.559143 -0.059631 1445641301 -0.816528 0.131104 -0.559143 -0.059631 1445641301 -0.816528 0.131104 -0.559143 -0.059631 1445641301 -0.816528 0.131104 -0.559143 -0.059631 1445641301 -0.816528 0.131104 -0.559143 -0.059631 1445641301 -0.816528 0.131104 -0.559143 -0.059631 1445641301 -0.811279 0.102112 -0.570618 -0.076660 1445641301 -0.811279 0.102112 -0.570618 -0.076660 1445641301 -0.811279 0.102112 -0.570618 -0.076660 1445641301 -0.811279 0.102112 -0.570618 -0.076660 1445641301 -0.811279 0.102112 -0.570618 -0.076660 1445641301 -0.811279 0.102112 -0.570618 -0.076660 1445641301 -0.796143 0.052246 -0.594604 -0.099854 1445641301 -0.796143 0.052246 -0.594604 -0.099854 1445641301 -0.796143 0.052246 -0.594604 -0.099854 1445641301 -0.796143 0.052246 -0.594604 -0.099854 1445641301 -0.796143 0.052246 -0.594604 -0.099854 1445641301 -0.796143 0.052246 -0.594604 -0.099854 1445641301 -0.784729 0.020691 -0.598999 -0.158386 1445641301 -0.784729 0.020691 -0.598999 -0.158386 1445641301 -0.784729 0.020691 -0.598999 -0.158386 1445641301 -0.784729 0.020691 -0.598999 -0.158386 1445641301 -0.784729 0.020691 -0.598999 -0.158386 1445641301 -0.784729 0.020691 -0.598999 -0.158386 1445641301 -0.777771 0.022034 -0.600403 -0.184875 1445641301 -0.777771 0.022034 -0.600403 -0.184875 1445641301 -0.777771 0.022034 -0.600403 -0.184875 1445641301 -0.777771 0.022034 -0.600403 -0.184875 1445641301 -0.777771 0.022034 -0.600403 -0.184875 1445641301 -0.777771 0.022034 -0.600403 -0.184875 1445641301 -0.776367 0.033752 -0.599243 -0.192810 1445641301 -0.776367 0.033752 -0.599243 -0.192810 1445641301 -0.776367 0.033752 -0.599243 -0.192810 1445641301 -0.776367 0.033752 -0.599243 -0.192810 1445641301 -0.776367 0.033752 -0.599243 -0.192810 1445641301 -0.776367 0.033752 -0.599243 -0.192810 1445641301 -0.776367 0.033752 -0.599243 -0.192810 1445641301 -0.780518 0.039124 -0.596558 -0.182861 1445641301 -0.780518 0.039124 -0.596558 -0.182861 1445641301 -0.780518 0.039124 -0.596558 -0.182861 1445641301 -0.780518 0.039124 -0.596558 -0.182861 1445641301 -0.780518 0.039124 -0.596558 -0.182861 1445641301 -0.780518 0.039124 -0.596558 -0.182861 1445641301 -0.786926 0.049561 -0.593140 -0.162964 1445641301 -0.786926 0.049561 -0.593140 -0.162964 1445641301 -0.786926 0.049561 -0.593140 -0.162964 1445641301 -0.786926 0.049561 -0.593140 -0.162964 1445641301 -0.786926 0.049561 -0.593140 -0.162964 1445641301 -0.786926 0.049561 -0.593140 -0.162964 1445641301 -0.786926 0.049561 -0.593140 -0.162964 1445641301 -0.797302 0.104065 -0.583496 -0.114624 1445641301 -0.797302 0.104065 -0.583496 -0.114624 1445641301 -0.797302 0.104065 -0.583496 -0.114624 1445641301 -0.797302 0.104065 -0.583496 -0.114624 1445641301 -0.797302 0.104065 -0.583496 -0.114624 1445641301 -0.797302 0.104065 -0.583496 -0.114624 1445641301 
-0.813232 -0.063232 -0.578491 -0.008545 1445641303 -0.813232 -0.063232 -0.578491 -0.008545 1445641303 -0.813232 -0.063232 -0.578491 -0.008545 1445641303 -0.814453 -0.069336 -0.576172 -0.003906 1445641303 -0.814453 -0.069336 -0.576172 -0.003906 1445641303 -0.814453 -0.069336 -0.576172 -0.003906 1445641303 -0.814453 -0.069336 -0.576172 -0.003906 1445641303 -0.814453 -0.069336 -0.576172 -0.003906 1445641303 -0.814453 -0.069336 -0.576172 -0.003906 1445641303 -0.815979 -0.075684 -0.573120 0.002014 1445641303 -0.815979 -0.075684 -0.573120 0.002014 1445641303 -0.815979 -0.075684 -0.573120 0.002014 1445641303 -0.815979 -0.075684 -0.573120 0.002014 1445641303 -0.815979 -0.075684 -0.573120 0.002014 1445641303 -0.815979 -0.075684 -0.573120 0.002014 1445641303 -0.815979 -0.075684 -0.573120 0.002014 1445641303 -0.817139 -0.083130 -0.570374 0.010254 1445641303 -0.817139 -0.083130 -0.570374 0.010254 1445641303 -0.817139 -0.083130 -0.570374 0.010254 1445641303 -0.817139 -0.083130 -0.570374 0.010254 1445641303 -0.817139 -0.083130 -0.570374 0.010254 1445641303 -0.817139 -0.083130 -0.570374 0.010254 1445641303 -0.817688 -0.088989 -0.568481 0.018921 1445641303 -0.817688 -0.088989 -0.568481 0.018921 1445641303 -0.817688 -0.088989 -0.568481 0.018921 1445641303 -0.817688 -0.088989 -0.568481 0.018921 1445641303 -0.817688 -0.088989 -0.568481 0.018921 1445641303 -0.817688 -0.088989 -0.568481 0.018921 1445641303 -0.818054 -0.093384 -0.567017 0.025085 1445641303 -0.818054 -0.093384 -0.567017 0.025085 1445641303 -0.818054 -0.093384 -0.567017 0.025085 1445641303 -0.818054 -0.093384 -0.567017 0.025085 1445641303 -0.818054 -0.093384 -0.567017 0.025085 1445641303 -0.818054 -0.093384 -0.567017 0.025085 1445641303 -0.818787 -0.094666 -0.565735 0.026184 1445641303 -0.818787 -0.094666 -0.565735 0.026184 1445641303 -0.818787 -0.094666 -0.565735 0.026184 1445641303 -0.818787 -0.094666 -0.565735 0.026184 1445641303 -0.818787 -0.094666 -0.565735 0.026184 1445641303 -0.818787 -0.094666 -0.565735 0.026184 1445641303 -0.818909 -0.094238 -0.565674 0.024048 1445641303 -0.818909 -0.094238 -0.565674 0.024048 1445641303 -0.818909 -0.094238 -0.565674 0.024048 1445641303 -0.818909 -0.094238 -0.565674 0.024048 1445641303 -0.818909 -0.094238 -0.565674 0.024048 1445641303 -0.818665 -0.094543 -0.566040 0.023315 1445641303 -0.818665 -0.094543 -0.566040 0.023315 1445641303 -0.818665 -0.094543 -0.566040 0.023315 1445641303 -0.818665 -0.094543 -0.566040 0.023315 1445641303 -0.818665 -0.094543 -0.566040 0.023315 1445641303 -0.818665 -0.094543 -0.566040 0.023315 1445641303 -0.818359 -0.093567 -0.566650 0.022766 1445641303 -0.818359 -0.093567 -0.566650 0.022766 1445641303 -0.818359 -0.093567 -0.566650 0.022766 1445641303 -0.818359 -0.093567 -0.566650 0.022766 1445641303 -0.818359 -0.093567 -0.566650 0.022766 1445641303 -0.818359 -0.093567 -0.566650 0.022766 1445641303 -0.818359 -0.093567 -0.566650 0.022766 1445641303 -0.817810 -0.090210 -0.568115 0.020203 1445641303 -0.817810 -0.090210 -0.568115 0.020203 1445641303 -0.817810 -0.090210 -0.568115 0.020203 1445641303 -0.817810 -0.090210 -0.568115 0.020203 1445641303 -0.817810 -0.090210 -0.568115 0.020203 1445641303 -0.817810 -0.090210 -0.568115 0.020203 1445641303 -0.819458 -0.085815 -0.566467 0.017883 1445641303 -0.819458 -0.085815 -0.566467 0.017883 1445641303 -0.819458 -0.085815 -0.566467 0.017883 1445641303 -0.819458 -0.085815 -0.566467 0.017883 1445641303 -0.819458 -0.085815 -0.566467 0.017883 1445641303 -0.819458 -0.085815 -0.566467 0.017883 1445641303 -0.819458 -0.085815 -0.566467 0.017883 1445641303 -0.822693 -0.079468 -0.562866 0.011414 1445641303 -0.822693 -0.079468 -0.562866 0.011414 1445641303 -0.822693 -0.079468 -0.562866 0.011414 1445641303 -0.822693 -0.079468 -0.562866 0.011414 1445641303 -0.822693 -0.079468 -0.562866 0.011414 1445641304 -0.825195 -0.072876 -0.560181 0.000854 1445641304 -0.825195 -0.072876 -0.560181 0.000854 1445641304 -0.825195 -0.072876 -0.560181 0.000854 1445641304 -0.825195 -0.072876 -0.560181 0.000854 1445641304 -0.825195 -0.072876 -0.560181 0.000854 1445641304 -0.823425 -0.070374 -0.563110 -0.005676 1445641304 -0.823425 -0.070374 -0.563110 -0.005676 1445641304 -0.823425 -0.070374 -0.563110 -0.005676 1445641304 -0.823425 -0.070374 -0.563110 -0.005676 1445641304 -0.823425 -0.070374 -0.563110 -0.005676 1445641304 -0.823425 -0.070374 -0.563110 -0.005676 1445641304 -0.819275 -0.073608 -0.568726 -0.001282 1445641304 -0.819275 -0.073608 -0.568726 -0.001282 1445641304 -0.819275 -0.073608 -0.568726 -0.001282 1445641304 -0.819275 -0.073608 -0.568726 -0.001282 1445641304 -0.819275 -0.073608 -0.568726 -0.001282 1445641304 -0.819275 -0.073608 -0.568726 -0.001282 1445641304 -0.819275 -0.073608 -0.568726 -0.001282 1445641304 -0.818237 -0.079407 -0.569397 0.006042 1445641304 -0.818237 -0.079407 -0.569397 0.006042 1445641304 -0.818237 -0.079407 -0.569397 0.006042 1445641304 -0.818237 -0.079407 -0.569397 0.006042 1445641304 -0.818237 -0.079407 -0.569397 0.006042 1445641304 -0.818237 -0.079407 -0.569397 0.006042 1445641304 -0.821228 -0.083923 -0.564453 0.007751 1445641304 -0.821228 -0.083923 -0.564453 0.007751 1445641304 -0.821228 -0.083923 -0.564453 0.007751 1445641304 -0.821228 -0.083923 -0.564453 0.007751 1445641304 -0.821228 -0.083923 -0.564453 0.007751 1445641304 -0.822876 -0.087463 -0.561401 0.010925 1445641304 -0.822876 -0.087463 -0.561401 0.010925 1445641304 -0.822876 -0.087463 -0.561401 0.010925 1445641304 -0.822876 -0.087463 -0.561401 0.010925 1445641304 -0.822876 -0.087463 -0.561401 0.010925 1445641304 -0.822876 -0.087463 -0.561401 0.010925 1445641304 -0.822876 -0.087463 -0.561401 0.010925 1445641304 -0.821594 -0.087585 -0.563232 0.014099 1445641304 -0.821594 -0.087585 -0.563232 0.014099 1445641304 -0.821594 -0.087585 -0.563232 0.014099 1445641304 -0.821594 -0.087585 -0.563232 0.014099 1445641304 -0.821594 -0.087585 -0.563232 0.014099 1445641304 -0.821594 -0.087585 -0.563232 0.014099 1445641304 -0.819885 -0.082153 -0.566528 0.012512 1445641304 -0.819885 -0.082153 -0.566528 0.012512 1445641304 -0.819885 -0.082153 -0.566528 0.012512 1445641304 -0.819885 -0.082153 -0.566528 0.012512 1445641304 -0.819885 -0.082153 -0.566528 0.012512 1445641304 -0.819885 -0.082153 -0.566528 0.012512 1445641304 -0.819885 -0.077332 -0.567322 0.006714 1445641304 -0.819885 -0.077332 -0.567322 0.006714 1445641304 -0.819885 -0.077332 -0.567322 0.006714 1445641304 -0.819885 -0.077332 -0.567322 0.006714 1445641304 -0.819885 -0.077332 -0.567322 0.006714 1445641304 -0.819885 -0.077332 -0.567322 0.006714 1445641304 -0.819885 -0.074646 -0.567688 0.001587 1445641304 -0.819885 -0.074646 -0.567688 0.001587 1445641304 -0.819885 -0.074646 -0.567688 0.001587 1445641304 -0.819885 -0.074646 -0.567688 0.001587 1445641304 -0.819885 -0.074646 -0.567688 0.001587 1445641304 -0.819885 -0.074646 -0.567688 0.001587 1445641304 -0.819458 -0.071289 -0.568726 -0.002991 1445641304 -0.819458 -0.071289 -0.568726 -0.002991 1445641304 -0.819458 -0.071289 -0.568726 -0.002991 1445641304 -0.819458 -0.071289 -0.568726 -0.002991 1445641304 -0.819458 -0.071289 -0.568726 -0.002991 1445641304 -0.819458 -0.071289 -0.568726 -0.002991 1445641304 -0.818176 -0.065002 -0.571350 -0.007629 1445641304 -0.818176 -0.065002 -0.571350 -0.007629 1445641304 -0.818176 -0.065002 -0.571350 -0.007629 1445641304 -0.818176 -0.065002 -0.571350 -0.007629 1445641304 -0.818176 -0.065002 -0.571350 -0.007629 1445641304 -0.818176 -0.065002 -0.571350 -0.007629 1445641304 -0.817688 -0.057983 -0.572693 -0.009888 1445641304 -0.817688 -0.057983 -0.572693 -0.009888 1445641304 -0.817688 -0.057983 -0.572693 -0.009888 1445641304 -0.817688 -0.057983 -0.572693 -0.009888 1445641304 -0.817688 -0.057983 -0.572693 -0.009888 1445641304 -0.817688 -0.057983 -0.572693 -0.009888 1445641304 -0.817688 -0.057983 -0.572693 -0.009888 1445641304 -0.819092 -0.053894 -0.571106 -0.011597 1445641304 -0.819092 -0.053894 -0.571106 -0.011597 1445641304 -0.819092 -0.053894 -0.571106 -0.011597 1445641304 -0.819092 -0.053894 -0.571106 -0.011597 1445641304 -0.819092 -0.053894 -0.571106 -0.011597 1445641304 -0.821838 -0.049683 -0.567444 -0.016357 1445641304 -0.821838 -0.049683 -0.567444 -0.016357 1445641304 -0.821838 -0.049683 -0.567444 -0.016357 1445641304 -0.821838 -0.049683 -0.567444 -0.016357 1445641304 -0.821838 -0.049683 -0.567444 -0.016357 1445641304 -0.821838 -0.049683 -0.567444 -0.016357 1445641304 -0.821838 -0.049683 -0.567444 -0.016357 1445641304 -0.822388 -0.049011 -0.566650 -0.018372 1445641304 -0.822388 -0.049011 -0.566650 -0.018372 1445641304 -0.822388 -0.049011 -0.566650 -0.018372 1445641304 -0.822388 -0.049011 -0.566650 -0.018372 1445641304 -0.822388 -0.049011 -0.566650 -0.018372 1445641304 -0.819580 -0.056946 -0.570068 -0.012390 1445641304 -0.819580 -0.056946 -0.570068 -0.012390 1445641304 -0.819580 -0.056946 -0.570068 -0.012390 1445641304 -0.819580 -0.056946 -0.570068 -0.012390 1445641304 -0.819580 -0.056946 -0.570068 -0.012390 1445641304 -0.819580 -0.056946 -0.570068 -0.012390 1445641304 -0.818176 -0.066101 -0.571228 -0.005615 1445641304 -0.818176 -0.066101 -0.571228 -0.005615 1445641304 -0.818176 -0.066101 -0.571228 -0.005615 1445641304 -0.818176 -0.066101 -0.571228 -0.005615 1445641304 -0.818176 -0.066101 -0.571228 -0.005615 1445641304 -0.818176 -0.066101 -0.571228 -0.005615 1445641304 -0.820984 -0.072327 -0.566467 -0.002258 1445641305 -0.820984 -0.072327 -0.566467 -0.002258 1445641305 -0.820984 -0.072327 -0.566467 -0.002258 1445641305 -0.820984 -0.072327 -0.566467 -0.002258 1445641305 -0.820984 -0.072327 -0.566467 -0.002258 1445641305 -0.820984 -0.072327 -0.566467 -0.002258 1445641305 -0.823120 -0.080078 -0.562256 0.004822 1445641305 -0.823120 -0.080078 -0.562256 0.004822 1445641305 -0.823120 -0.080078 -0.562256 0.004822 1445641305 -0.823120 -0.080078 -0.562256 0.004822 1445641305 -0.823120 -0.080078 -0.562256 0.004822 1445641305 -0.823120 -0.080078 -0.562256 0.004822 1445641305 -0.822632 -0.084473 -0.562256 0.010803 1445641305 -0.822632 -0.084473 -0.562256 0.010803 1445641305 -0.822632 -0.084473 -0.562256 0.010803 1445641305 -0.822632 -0.084473 -0.562256 0.010803 1445641305 -0.822632 -0.084473 -0.562256 0.010803 1445641305 -0.822632 -0.084473 -0.562256 0.010803 1445641305 -0.822632 -0.084473 -0.562256 0.010803 1445641305 -0.821655 -0.083618 -0.563721 0.012268 1445641305 -0.821655 -0.083618 -0.563721 0.012268 1445641305 -0.821655 -0.083618 -0.563721 0.012268 1445641305 -0.821655 -0.083618 -0.563721 0.012268 1445641305 -0.821655 -0.083618 -0.563721 0.012268 1445641305 -0.821655 -0.083618 -0.563721 0.012268 1445641305 -0.820984 -0.082092 -0.565002 0.011597 1445641305 -0.820984 -0.082092 -0.565002 0.011597 1445641305 -0.820984 -0.082092 -0.565002 0.011597 1445641305 -0.820984 -0.082092 -0.565002 0.011597 1445641305 -0.820984 -0.082092 -0.565002 0.011597 1445641305 -0.820984 -0.082092 -0.565002 0.011597 1445641305 -0.820251 -0.082947 -0.565979 0.010620 1445641305 -0.820251 -0.082947 -0.565979 0.010620 1445641305 -0.820251 -0.082947 -0.565979 0.010620 1445641305 -0.820251 -0.082947 -0.565979 0.010620 1445641305 -0.820251 -0.082947 -0.565979 0.010620 1445641305 -0.820251 -0.082947 -0.565979 0.010620 1445641305 -0.820251 -0.082947 -0.565979 0.010620 1445641305 -0.819946 -0.080933 -0.566711 0.006836 1445641305 -0.819946 -0.080933 -0.566711 0.006836 1445641305 -0.819946 -0.080933 -0.566711 0.006836 1445641305 -0.819946 -0.080933 -0.566711 0.006836 1445641305 -0.819946 -0.080933 -0.566711 0.006836 1445641305 -0.819946 -0.080933 -0.566711 0.006836 1445641305 -0.819458 -0.075806 -0.568176 0.002869 1445641305 -0.819458 -0.075806 -0.568176 0.002869 1445641305 -0.819458 -0.075806 -0.568176 0.002869 1445641305 -0.819458 -0.075806 -0.568176 0.002869 1445641305 -0.819458 -0.075806 -0.568176 0.002869 1445641305 -0.819458 -0.075806 -0.568176 0.002869 1445641305 -0.818909 -0.071106 -0.569580 0.000427 1445641305 -0.818909 -0.071106 -0.569580 0.000427 1445641305 -0.818909 -0.071106 -0.569580 0.000427 1445641305 -0.818909 -0.071106 -0.569580 0.000427 1445641305 -0.818909 -0.071106 -0.569580 0.000427 1445641305 -0.818909 -0.071106 -0.569580 0.000427 1445641305 -0.818909 -0.071106 -0.569580 0.000427 1445641305 -0.820068 -0.064209 -0.568726 -0.007019 1445641305 -0.820068 -0.064209 -0.568726 -0.007019 1445641305 -0.820068 -0.064209 -0.568726 -0.007019 1445641305 -0.820068 -0.064209 -0.568726 -0.007019 1445641305 -0.820068 -0.064209 -0.568726 -0.007019 1445641305 -0.820068 -0.064209 -0.568726 -0.007019 1445641305 -0.822998 -0.059082 -0.564758 -0.016052 1445641305 -0.822998 -0.059082 -0.564758 -0.016052 1445641305 -0.822998 -0.059082 -0.564758 -0.016052 1445641305 -0.822998 -0.059082 -0.564758 -0.016052 1445641305 -0.822998 -0.059082 -0.564758 -0.016052 1445641305 -0.822998 -0.059082 -0.564758 -0.016052 1445641305 -0.822998 -0.059082 -0.564758 -0.016052 1445641305 -0.823792 -0.055115 -0.563782 -0.024536 1445641305 -0.823792 -0.055115 -0.563782 -0.024536 1445641305 -0.823792 -0.055115 -0.563782 -0.024536 1445641305 -0.823792 -0.055115 -0.563782 -0.024536 1445641305 -0.823792 -0.055115 -0.563782 -0.024536 1445641305 -0.820740 -0.060669 -0.567749 -0.021912 1445641305 -0.820740 -0.060669 -0.567749 -0.021912 1445641305 -0.820740 -0.060669 -0.567749 -0.021912 1445641305 -0.820740 -0.060669 -0.567749 -0.021912 1445641305 -0.820740 -0.060669 -0.567749 -0.021912 1445641305 -0.820740 -0.060669 -0.567749 -0.021912 1445641305 -0.818237 -0.070740 -0.570374 -0.014404 1445641305 -0.818237 -0.070740 -0.570374 -0.014404 1445641305 -0.818237 -0.070740 -0.570374 -0.014404 1445641305 -0.818237 -0.070740 -0.570374 -0.014404 1445641305 -0.818237 -0.070740 -0.570374 -0.014404 1445641305 -0.818237 -0.070740 -0.570374 -0.014404 1445641305 -0.820251 -0.078918 -0.566528 -0.009399 1445641305 -0.820251 -0.078918 -0.566528 -0.009399 1445641305 -0.820251 -0.078918 -0.566528 -0.009399 1445641305 -0.820251 -0.078918 -0.566528 -0.009399 1445641305 -0.820251 -0.078918 -0.566528 -0.009399 1445641305 -0.820251 -0.078918 -0.566528 -0.009399 1445641305 -0.822815 -0.089294 -0.561340 -0.001282 1445641305 -0.822815 -0.089294 -0.561340 -0.001282 1445641305 -0.822815 -0.089294 -0.561340 -0.001282 1445641305 -0.822815 -0.089294 -0.561340 -0.001282 1445641305 -0.822815 -0.089294 -0.561340 -0.001282 1445641305 -0.822815 -0.089294 -0.561340 -0.001282 1445641305 -0.823669 -0.095093 -0.559082 0.005615 1445641305 -0.823669 -0.095093 -0.559082 0.005615 1445641305 -0.823669 -0.095093 -0.559082 0.005615 1445641305 -0.823669 -0.095093 -0.559082 0.005615 1445641305 -0.823669 -0.095093 -0.559082 0.005615 1445641305 -0.823669 -0.095093 -0.559082 0.005615 1445641305 -0.821411 -0.096924 -0.562012 0.011719 1445641305 -0.821411 -0.096924 -0.562012 0.011719 1445641305 -0.821411 -0.096924 -0.562012 0.011719 1445641305 -0.821411 -0.096924 -0.562012 0.011719 1445641305 -0.821411 -0.096924 -0.562012 0.011719 1445641305 -0.821411 -0.096924 -0.562012 0.011719 1445641305 -0.821411 -0.096924 -0.562012 0.011719 1445641305 -0.819092 -0.096558 -0.565430 0.013306 1445641306 -0.819092 -0.096558 -0.565430 0.013306 1445641306 -0.819092 -0.096558 -0.565430 0.013306 1445641306 -0.819092 -0.096558 -0.565430 0.013306 1445641306 -0.819092 -0.096558 -0.565430 0.013306 1445641306 -0.819092 -0.096558 -0.565430 0.013306 1445641306 -0.817871 -0.095032 -0.567505 0.011047 1445641306 -0.817871 -0.095032 -0.567505 0.011047 1445641306 -0.817871 -0.095032 -0.567505 0.011047 1445641306 -0.817871 -0.095032 -0.567505 0.011047 1445641306 -0.817871 -0.095032 -0.567505 0.011047 1445641306 -0.817871 -0.093811 -0.567749 0.008728 1445641306 -0.817871 -0.093811 -0.567749 0.008728 1445641306 -0.817871 -0.093811 -0.567749 0.008728 1445641306 -0.817871 -0.093811 -0.567749 0.008728 1445641306 -0.817871 -0.093811 -0.567749 0.008728 1445641306 -0.817871 -0.093811 -0.567749 0.008728 1445641306 -0.817871 -0.093811 -0.567749 0.008728 1445641306 -0.818115 -0.091309 -0.567749 0.007813 1445641306 -0.818115 -0.091309 -0.567749 0.007813 1445641306 -0.818115 -0.091309 -0.567749 0.007813 1445641306 -0.818115 -0.091309 -0.567749 0.007813 1445641306 -0.818115 -0.091309 -0.567749 0.007813 1445641306 -0.818115 -0.091309 -0.567749 0.007813 1445641306 -0.817566 -0.086487 -0.569336 0.005615 1445641306 -0.817566 -0.086487 -0.569336 0.005615 1445641306 -0.817566 -0.086487 -0.569336 0.005615 1445641306 -0.817566 -0.086487 -0.569336 0.005615 1445641306 -0.817566 -0.086487 -0.569336 0.005615 1445641306 -0.817566 -0.086487 -0.569336 0.005615 1445641306 -0.818420 -0.078674 -0.569336 0.000671 1445641306 -0.818420 -0.078674 -0.569336 0.000671 1445641306 -0.818420 -0.078674 -0.569336 0.000671 1445641306 -0.818420 -0.078674 -0.569336 0.000671 1445641306 -0.818420 -0.078674 -0.569336 0.000671 1445641306 -0.818420 -0.078674 -0.569336 0.000671 1445641306 -0.820374 -0.070129 -0.567566 -0.008484 1445641306 -0.820374 -0.070129 -0.567566 -0.008484 1445641306 -0.820374 -0.070129 -0.567566 -0.008484 1445641306 -0.820374 -0.070129 -0.567566 -0.008484 1445641306 -0.820374 -0.070129 -0.567566 -0.008484 1445641306 -0.820374 -0.070129 -0.567566 -0.008484 1445641306 -0.823059 -0.062012 -0.564209 -0.021912 1445641306 -0.823059 -0.062012 -0.564209 -0.021912 1445641306 -0.823059 -0.062012 -0.564209 -0.021912 1445641306 -0.823059 -0.062012 -0.564209 -0.021912 1445641306 -0.823059 -0.062012 -0.564209 -0.021912 1445641306 -0.823059 -0.062012 -0.564209 -0.021912 1445641306 -0.822388 -0.059753 -0.565125 -0.029053 1445641306 -0.822388 -0.059753 -0.565125 -0.029053 1445641306 -0.822388 -0.059753 -0.565125 -0.029053 1445641306 -0.822388 -0.059753 -0.565125 -0.029053 1445641306 -0.822388 -0.059753 -0.565125 -0.029053 1445641306 -0.822388 -0.059753 -0.565125 -0.029053 1445641306 -0.817627 -0.071655 -0.571045 -0.018799 1445641306 -0.817627 -0.071655 -0.571045 -0.018799 1445641306 -0.817627 -0.071655 -0.571045 -0.018799 1445641306 -0.817627 -0.071655 -0.571045 -0.018799 1445641306 -0.817627 -0.071655 -0.571045 -0.018799 1445641306 -0.817383 -0.079834 -0.570557 -0.011230 1445641306 -0.817383 -0.079834 -0.570557 -0.011230 1445641306 -0.817383 -0.079834 -0.570557 -0.011230 1445641306 -0.817383 -0.079834 -0.570557 -0.011230 1445641306 -0.817383 -0.079834 -0.570557 -0.011230 1445641306 -0.817383 -0.079834 -0.570557 -0.011230 1445641306 -0.817383 -0.079834 -0.570557 -0.011230 1445641306 -0.820862 -0.086487 -0.564636 -0.003479 1445641306 -0.820862 -0.086487 -0.564636 -0.003479 1445641306 -0.820862 -0.086487 -0.564636 -0.003479 1445641306 -0.820862 -0.086487 -0.564636 -0.003479 1445641306 -0.820862 -0.086487 -0.564636 -0.003479 1445641306 -0.820862 -0.086487 -0.564636 -0.003479 1445641306 -0.823181 -0.094543 -0.559875 0.007019 1445641306 -0.823181 -0.094543 -0.559875 0.007019 1445641306 -0.823181 -0.094543 -0.559875 0.007019 1445641306 -0.823181 -0.094543 -0.559875 0.007019 1445641306 -0.822327 -0.097717 -0.560486 0.015320 1445641306 -0.822327 -0.097717 -0.560486 0.015320 1445641306 -0.822327 -0.097717 -0.560486 0.015320 1445641306 -0.822327 -0.097717 -0.560486 0.015320 1445641306 -0.822327 -0.097717 -0.560486 0.015320 1445641306 -0.820251 -0.094604 -0.563904 0.017517 1445641306 -0.820251 -0.094604 -0.563904 0.017517 1445641306 -0.820251 -0.094604 -0.563904 0.017517 1445641306 -0.820251 -0.094604 -0.563904 0.017517 1445641306 -0.820251 -0.094604 -0.563904 0.017517 1445641306 -0.820251 -0.094604 -0.563904 0.017517 1445641306 -0.820251 -0.094604 -0.563904 0.017517 1445641306 -0.818115 -0.089661 -0.567871 0.014038 1445641306 -0.818115 -0.089661 -0.567871 0.014038 1445641306 -0.818115 -0.089661 -0.567871 0.014038 1445641306 -0.818115 -0.089661 -0.567871 0.014038 1445641306 -0.818115 -0.089661 -0.567871 0.014038 1445641306 -0.818115 -0.089661 -0.567871 0.014038 1445641306 -0.816650 -0.086670 -0.570557 0.010620 1445641306 -0.816650 -0.086670 -0.570557 0.010620 1445641306 -0.816650 -0.086670 -0.570557 0.010620 1445641306 -0.816650 -0.086670 -0.570557 0.010620 1445641306 -0.816650 -0.086670 -0.570557 0.010620 1445641306 -0.816650 -0.086670 -0.570557 0.010620 1445641306 -0.817505 -0.084656 -0.569702 0.008789 1445641306 -0.817505 -0.084656 -0.569702 0.008789 1445641306 -0.817505 -0.084656 -0.569702 0.008789 1445641306 -0.817505 -0.084656 -0.569702 0.008789 1445641306 -0.817505 -0.084656 -0.569702 0.008789 1445641306 -0.817505 -0.084656 -0.569702 0.008789 1445641306 -0.818054 -0.081482 -0.569397 0.008179 1445641306 -0.818054 -0.081482 -0.569397 0.008179 1445641307 -0.818054 -0.081482 -0.569397 0.008179 1445641307 -0.818054 -0.081482 -0.569397 0.008179 1445641307 -0.818054 -0.081482 -0.569397 0.008179 1445641307 -0.818909 -0.078186 -0.568604 0.007202 1445641307 -0.818909 -0.078186 -0.568604 0.007202 1445641307 -0.818909 -0.078186 -0.568604 0.007202 1445641307 -0.818909 -0.078186 -0.568604 0.007202 1445641307 -0.818909 -0.078186 -0.568604 0.007202 1445641307 -0.818909 -0.078186 -0.568604 0.007202 1445641307 -0.820435 -0.073242 -0.567078 -0.001709 1445641307 -0.820435 -0.073242 -0.567078 -0.001709 1445641307 -0.820435 -0.073242 -0.567078 -0.001709 1445641307 -0.820435 -0.073242 -0.567078 -0.001709 1445641307 -0.820435 -0.073242 -0.567078 -0.001709 1445641307 -0.820435 -0.073242 -0.567078 -0.001709 1445641307 -0.820435 -0.073242 -0.567078 -0.001709 1445641307 -0.824097 -0.063782 -0.562622 -0.019348 1445641307 -0.824097 -0.063782 -0.562622 -0.019348 1445641307 -0.824097 -0.063782 -0.562622 -0.019348 1445641307 -0.824097 -0.063782 -0.562622 -0.019348 1445641307 -0.824097 -0.063782 -0.562622 -0.019348 1445641307 -0.824097 -0.063782 -0.562622 -0.019348 1445641307 -0.825745 -0.059204 -0.560120 -0.032227 1445641307 -0.825745 -0.059204 -0.560120 -0.032227 1445641307 -0.825745 -0.059204 -0.560120 -0.032227 1445641307 -0.825745 -0.059204 -0.560120 -0.032227 1445641307 -0.825745 -0.059204 -0.560120 -0.032227 1445641307 -0.825745 -0.059204 -0.560120 -0.032227 1445641307 -0.822937 -0.066956 -0.563538 -0.028687 1445641307 -0.822937 -0.066956 -0.563538 -0.028687 1445641307 -0.822937 -0.066956 -0.563538 -0.028687 1445641307 -0.822937 -0.066956 -0.563538 -0.028687 1445641307 -0.822937 -0.066956 -0.563538 -0.028687 1445641307 -0.822937 -0.066956 -0.563538 -0.028687 1445641307 -0.820313 -0.076416 -0.566528 -0.018250 1445641307 -0.820313 -0.076416 -0.566528 -0.018250 1445641307 -0.820313 -0.076416 -0.566528 -0.018250 1445641307 -0.820313 -0.076416 -0.566528 -0.018250 1445641307 -0.820313 -0.076416 -0.566528 -0.018250 1445641307 -0.820313 -0.076416 -0.566528 -0.018250 1445641307 -0.820313 -0.076416 -0.566528 -0.018250 1445641307 -0.822205 -0.086243 -0.562561 -0.011475 1445641307 -0.822205 -0.086243 -0.562561 -0.011475 1445641307 -0.822205 -0.086243 -0.562561 -0.011475 1445641307 -0.822205 -0.086243 -0.562561 -0.011475 1445641307 -0.822205 -0.086243 -0.562561 -0.011475 1445641307 -0.826172 -0.094421 -0.555542 -0.002258 1445641307 -0.826172 -0.094421 -0.555542 -0.002258 1445641307 -0.826172 -0.094421 -0.555542 -0.002258 1445641307 -0.826172 -0.094421 -0.555542 -0.002258 1445641307 -0.826172 -0.094421 -0.555542 -0.002258 1445641307 -0.826172 -0.094421 -0.555542 -0.002258 1445641307 -0.826172 -0.094421 -0.555542 -0.002258 1445641307 -0.828308 -0.096863 -0.551941 0.006958 1445641307 -0.828308 -0.096863 -0.551941 0.006958 1445641307 -0.828308 -0.096863 -0.551941 0.006958 1445641307 -0.828308 -0.096863 -0.551941 0.006958 1445641307 -0.828308 -0.096863 -0.551941 0.006958 1445641307 -0.828308 -0.096863 -0.551941 0.006958 1445641307 -0.828613 -0.091431 -0.552307 0.009888 1445641307 -0.828613 -0.091431 -0.552307 0.009888 1445641307 -0.828613 -0.091431 -0.552307 0.009888 1445641307 -0.828613 -0.091431 -0.552307 0.009888 1445641307 -0.828613 -0.091431 -0.552307 0.009888 1445641307 -0.828613 -0.091431 -0.552307 0.009888 1445641307 -0.827759 -0.084900 -0.554688 0.009155 1445641307 -0.827759 -0.084900 -0.554688 0.009155 1445641307 -0.827759 -0.084900 -0.554688 0.009155 1445641307 -0.827759 -0.084900 -0.554688 0.009155 1445641307 -0.827759 -0.084900 -0.554688 0.009155 1445641307 -0.827759 -0.084900 -0.554688 0.009155 1445641307 -0.825806 -0.081787 -0.558044 0.008240 1445641307 -0.825806 -0.081787 -0.558044 0.008240 1445641307 -0.825806 -0.081787 -0.558044 0.008240 1445641307 -0.825806 -0.081787 -0.558044 0.008240 1445641307 -0.825806 -0.081787 -0.558044 0.008240 1445641307 -0.825806 -0.081787 -0.558044 0.008240 1445641307 -0.822998 -0.078552 -0.562622 0.006775 1445641307 -0.822998 -0.078552 -0.562622 0.006775 1445641307 -0.822998 -0.078552 -0.562622 0.006775 1445641307 -0.822998 -0.078552 -0.562622 0.006775 1445641307 -0.822998 -0.078552 -0.562622 0.006775 1445641307 -0.822998 -0.078552 -0.562622 0.006775 1445641307 -0.819885 -0.074951 -0.567688 0.005554 1445641307 -0.819885 -0.074951 -0.567688 0.005554 1445641307 -0.819885 -0.074951 -0.567688 0.005554 1445641307 -0.819885 -0.074951 -0.567688 0.005554 1445641307 -0.819885 -0.074951 -0.567688 0.005554 1445641307 -0.819885 -0.074951 -0.567688 0.005554 1445641307 -0.818726 -0.070374 -0.569946 0.002747 1445641307 -0.818726 -0.070374 -0.569946 0.002747 1445641307 -0.818726 -0.070374 -0.569946 0.002747 1445641307 -0.818726 -0.070374 -0.569946 0.002747 1445641307 -0.818726 -0.070374 -0.569946 0.002747 1445641307 -0.818726 -0.070374 -0.569946 0.002747 1445641307 -0.821167 -0.063721 -0.567200 -0.001343 1445641307 -0.821167 -0.063721 -0.567200 -0.001343 1445641307 -0.821167 -0.063721 -0.567200 -0.001343 1445641307 -0.821167 -0.063721 -0.567200 -0.001343 1445641307 -0.821167 -0.063721 -0.567200 -0.001343 1445641307 -0.821167 -0.063721 -0.567200 -0.001343 1445641307 -0.825134 -0.059326 -0.561829 -0.010742 1445641307 -0.825134 -0.059326 -0.561829 -0.010742 1445641307 -0.825134 -0.059326 -0.561829 -0.010742 1445641307 -0.825134 -0.059326 -0.561829 -0.010742 1445641307 -0.825134 -0.059326 -0.561829 -0.010742 1445641307 -0.825134 -0.059326 -0.561829 -0.010742 1445641307 -0.825134 -0.059326 -0.561829 -0.010742 1445641307 -0.828674 -0.053223 -0.556641 -0.026733 1445641307 -0.828674 -0.053223 -0.556641 -0.026733 1445641307 -0.828674 -0.053223 -0.556641 -0.026733 1445641308 -0.828674 -0.053223 -0.556641 -0.026733 1445641308 -0.828674 -0.053223 -0.556641 -0.026733 1445641308 -0.828674 -0.053223 -0.556641 -0.026733 1445641308 -0.829102 -0.050232 -0.555664 -0.036804 1445641308 -0.829102 -0.050232 -0.555664 -0.036804 1445641308 -0.829102 -0.050232 -0.555664 -0.036804 1445641308 -0.829102 -0.050232 -0.555664 -0.036804 1445641308 -0.829102 -0.050232 -0.555664 -0.036804 1445641308 -0.826416 -0.056030 -0.559448 -0.031616 1445641308 -0.826416 -0.056030 -0.559448 -0.031616 1445641308 -0.826416 -0.056030 -0.559448 -0.031616 1445641308 -0.826416 -0.056030 -0.559448 -0.031616 1445641308 -0.826416 -0.056030 -0.559448 -0.031616 1445641308 -0.826416 -0.056030 -0.559448 -0.031616 1445641308 -0.824341 -0.067444 -0.561768 -0.021667 1445641308 -0.824341 -0.067444 -0.561768 -0.021667 1445641308 -0.824341 -0.067444 -0.561768 -0.021667 1445641308 -0.824341 -0.067444 -0.561768 -0.021667 1445641308 -0.824341 -0.067444 -0.561768 -0.021667 1445641308 -0.824341 -0.067444 -0.561768 -0.021667 1445641308 -0.823364 -0.082275 -0.561462 -0.013550 1445641308 -0.823364 -0.082275 -0.561462 -0.013550 1445641308 -0.823364 -0.082275 -0.561462 -0.013550 1445641308 -0.823364 -0.082275 -0.561462 -0.013550 1445641308 -0.823364 -0.082275 -0.561462 -0.013550 1445641308 -0.823303 -0.090576 -0.560303 -0.009399 1445641308 -0.823303 -0.090576 -0.560303 -0.009399 1445641308 -0.823303 -0.090576 -0.560303 -0.009399 1445641308 -0.823303 -0.090576 -0.560303 -0.009399 1445641308 -0.823303 -0.090576 -0.560303 -0.009399 1445641308 -0.823303 -0.090576 -0.560303 -0.009399 1445641308 -0.824829 -0.085999 -0.558716 -0.010437 1445641308 -0.824829 -0.085999 -0.558716 -0.010437 1445641308 -0.824829 -0.085999 -0.558716 -0.010437 1445641308 -0.824829 -0.085999 -0.558716 -0.010437 1445641308 -0.824829 -0.085999 -0.558716 -0.010437 1445641308 -0.824829 -0.085999 -0.558716 -0.010437 1445641308 -0.824829 -0.085999 -0.558716 -0.010437 1445641308 -0.824402 -0.081726 -0.560120 -0.007690 1445641308 -0.824402 -0.081726 -0.560120 -0.007690 1445641308 -0.824402 -0.081726 -0.560120 -0.007690 1445641308 -0.824402 -0.081726 -0.560120 -0.007690 1445641308 -0.824402 -0.081726 -0.560120 -0.007690 1445641308 -0.824402 -0.081726 -0.560120 -0.007690 1445641308 -0.823059 -0.077820 -0.562683 -0.005798 1445641308 -0.823059 -0.077820 -0.562683 -0.005798 1445641308 -0.823059 -0.077820 -0.562683 -0.005798 1445641308 -0.823059 -0.077820 -0.562683 -0.005798 1445641308 
-0.774414 0.034119 -0.625244 -0.091003 1445641310 -0.774414 0.034119 -0.625244 -0.091003 1445641310 -0.774414 0.034119 -0.625244 -0.091003 1445641310 -0.779114 0.029785 -0.620239 -0.086487 1445641310 -0.779114 0.029785 -0.620239 -0.086487 1445641310 -0.779114 0.029785 -0.620239 -0.086487 1445641310 -0.779114 0.029785 -0.620239 -0.086487 1445641310 -0.779114 0.029785 -0.620239 -0.086487 1445641310 -0.779114 0.029785 -0.620239 -0.086487 1445641310 -0.779114 0.029785 -0.620239 -0.086487 1445641310 -0.788574 0.053345 -0.606689 -0.085693 1445641310 -0.788574 0.053345 -0.606689 -0.085693 1445641310 -0.788574 0.053345 -0.606689 -0.085693 1445641310 -0.788574 0.053345 -0.606689 -0.085693 1445641310 -0.788574 0.053345 -0.606689 -0.085693 1445641310 -0.788574 0.053345 -0.606689 -0.085693 1445641310 -0.799133 0.103699 -0.589844 -0.052856 1445641310 -0.799133 0.103699 -0.589844 -0.052856 1445641310 -0.799133 0.103699 -0.589844 -0.052856 1445641310 -0.799133 0.103699 -0.589844 -0.052856 1445641310 -0.799133 0.103699 -0.589844 -0.052856 1445641310 -0.799133 0.103699 -0.589844 -0.052856 1445641310 -0.807556 0.141296 -0.572632 -0.009583 1445641310 -0.807556 0.141296 -0.572632 -0.009583 1445641310 -0.807556 0.141296 -0.572632 -0.009583 1445641310 -0.807556 0.141296 -0.572632 -0.009583 1445641310 -0.807556 0.141296 -0.572632 -0.009583 1445641310 -0.807556 0.141296 -0.572632 -0.009583 1445641310 -0.820557 0.150513 -0.551025 0.021423 1445641310 -0.820557 0.150513 -0.551025 0.021423 1445641310 -0.820557 0.150513 -0.551025 0.021423 1445641310 -0.820557 0.150513 -0.551025 0.021423 1445641310 -0.820557 0.150513 -0.551025 0.021423 1445641310 -0.820557 0.150513 -0.551025 0.021423 1445641310 -0.825317 0.151367 -0.543579 0.023865 1445641310 -0.825317 0.151367 -0.543579 0.023865 1445641310 -0.825317 0.151367 -0.543579 0.023865 1445641310 -0.825317 0.151367 -0.543579 0.023865 1445641310 -0.825317 0.151367 -0.543579 0.023865 1445641310 -0.825317 0.151367 -0.543579 0.023865 1445641310 -0.825317 0.151367 -0.543579 0.023865 1445641310 -0.820496 0.143066 -0.553467 -0.006348 1445641310 -0.820496 0.143066 -0.553467 -0.006348 1445641310 -0.820496 0.143066 -0.553467 -0.006348 1445641310 -0.820496 0.143066 -0.553467 -0.006348 1445641310 -0.820496 0.143066 -0.553467 -0.006348 1445641310 -0.820496 0.143066 -0.553467 -0.006348 1445641310 -0.803650 0.136353 -0.577087 -0.050598 1445641310 -0.803650 0.136353 -0.577087 -0.050598 1445641310 -0.803650 0.136353 -0.577087 -0.050598 1445641310 -0.803650 0.136353 -0.577087 -0.050598 1445641310 -0.803650 0.136353 -0.577087 -0.050598 1445641310 -0.803650 0.136353 -0.577087 -0.050598 1445641310 -0.781799 0.128540 -0.604248 -0.084717 1445641310 -0.781799 0.128540 -0.604248 -0.084717 1445641310 -0.781799 0.128540 -0.604248 -0.084717 1445641310 -0.781799 0.128540 -0.604248 -0.084717 1445641310 -0.781799 0.128540 -0.604248 -0.084717 1445641310 -0.781799 0.128540 -0.604248 -0.084717 1445641310 -0.781799 0.128540 -0.604248 -0.084717 1445641310 -0.786682 0.116699 -0.599060 -0.093567 1445641310 -0.786682 0.116699 -0.599060 -0.093567 1445641310 -0.786682 0.116699 -0.599060 -0.093567 1445641310 -0.786682 0.116699 -0.599060 -0.093567 1445641310 -0.786682 0.116699 -0.599060 -0.093567 1445641310 -0.786682 0.116699 -0.599060 -0.093567 1445641310 -0.793274 0.073181 -0.601440 -0.061035 1445641310 -0.793274 0.073181 -0.601440 -0.061035 1445641310 -0.793274 0.073181 -0.601440 -0.061035 1445641310 -0.793274 0.073181 -0.601440 -0.061035 1445641310 -0.793274 0.073181 -0.601440 -0.061035 1445641310 -0.793274 0.073181 -0.601440 -0.061035 1445641310 -0.793274 0.073181 -0.601440 -0.061035 1445641310 -0.783325 0.026123 -0.613159 -0.099365 1445641310 -0.783325 0.026123 -0.613159 -0.099365 1445641310 -0.783325 0.026123 -0.613159 -0.099365 1445641310 -0.783325 0.026123 -0.613159 -0.099365 1445641310 -0.783325 0.026123 -0.613159 -0.099365 1445641310 -0.783325 0.026123 -0.613159 -0.099365 1445641310 -0.777405 0.027344 -0.610840 -0.147705 1445641310 -0.777405 0.027344 -0.610840 -0.147705 1445641310 -0.777405 0.027344 -0.610840 -0.147705 1445641310 -0.777405 0.027344 -0.610840 -0.147705 1445641310 -0.777405 0.027344 -0.610840 -0.147705 1445641310 -0.774170 0.041321 -0.614136 -0.148071 1445641310 -0.774170 0.041321 -0.614136 -0.148071 1445641310 -0.774170 0.041321 -0.614136 -0.148071 1445641310 -0.774170 0.041321 -0.614136 -0.148071 1445641310 -0.774170 0.041321 -0.614136 -0.148071 1445641310 -0.774170 0.041321 -0.614136 -0.148071 1445641310 -0.770935 0.052063 -0.618591 -0.142761 1445641311 -0.770935 0.052063 -0.618591 -0.142761 1445641311 -0.770935 0.052063 -0.618591 -0.142761 1445641311 -0.770935 0.052063 -0.618591 -0.142761 1445641311 -0.770935 0.052063 -0.618591 -0.142761 1445641311 -0.770935 0.052063 -0.618591 -0.142761 1445641311 -0.767639 0.054077 -0.623047 -0.140442 1445641311 -0.767639 0.054077 -0.623047 -0.140442 1445641311 -0.767639 0.054077 -0.623047 -0.140442 1445641311 -0.767639 0.054077 -0.623047 -0.140442 1445641311 -0.767639 0.054077 -0.623047 -0.140442 1445641311 -0.767639 0.054077 -0.623047 -0.140442 1445641311 -0.767639 0.054077 -0.623047 -0.140442 1445641311 -0.768005 0.066589 -0.621155 -0.141479 1445641311 -0.768005 0.066589 -0.621155 -0.141479 1445641311 -0.768005 0.066589 -0.621155 -0.141479 1445641311 -0.768005 0.066589 -0.621155 -0.141479 1445641311 -0.768005 0.066589 -0.621155 -0.141479 1445641311 -0.768005 0.066589 -0.621155 -0.141479 1445641311 -0.782471 0.119263 -0.603394 -0.097290 1445641311 -0.782471 0.119263 -0.603394 -0.097290 1445641311 -0.782471 0.119263 -0.603394 -0.097290 1445641311 -0.782471 0.119263 -0.603394 -0.097290 1445641311 -0.782471 0.119263 -0.603394 -0.097290 1445641311 -0.782471 0.119263 -0.603394 -0.097290 1445641311 -0.797058 0.145813 -0.584534 -0.042969 1445641311 -0.797058 0.145813 -0.584534 -0.042969 1445641311 -0.797058 0.145813 -0.584534 -0.042969 1445641311 -0.797058 0.145813 -0.584534 -0.042969 1445641311 -0.797058 0.145813 -0.584534 -0.042969 1445641311 -0.797058 0.145813 -0.584534 -0.042969 1445641311 -0.797058 0.145813 -0.584534 -0.042969 1445641311 -0.810669 0.148926 -0.565735 -0.025757 1445641311 -0.810669 0.148926 -0.565735 -0.025757 1445641311 -0.810669 0.148926 -0.565735 -0.025757 1445641311 -0.810669 0.148926 -0.565735 -0.025757 1445641311 -0.810669 0.148926 -0.565735 -0.025757 1445641311 -0.810669 0.148926 -0.565735 -0.025757 1445641311 -0.813416 0.146423 -0.561768 -0.038269 1445641311 -0.813416 0.146423 -0.561768 -0.038269 1445641311 -0.813416 0.146423 -0.561768 -0.038269 1445641311 -0.813416 0.146423 -0.561768 -0.038269 1445641311 -0.813416 0.146423 -0.561768 -0.038269 1445641311 -0.813416 0.146423 -0.561768 -0.038269 1445641311 -0.813416 0.146423 -0.561768 -0.038269 1445641311 -0.803406 0.143921 -0.573181 -0.073730 1445641311 -0.803406 0.143921 -0.573181 -0.073730 1445641311 -0.803406 0.143921 -0.573181 -0.073730 1445641311 -0.803406 0.143921 -0.573181 -0.073730 1445641311 -0.803406 0.143921 -0.573181 -0.073730 1445641311 -0.803406 0.143921 -0.573181 -0.073730 1445641311 -0.787109 0.133301 -0.593262 -0.104248 1445641311 -0.787109 0.133301 -0.593262 -0.104248 1445641311 -0.787109 0.133301 -0.593262 -0.104248 1445641311 -0.787109 0.133301 -0.593262 -0.104248 1445641311 -0.787109 0.133301 -0.593262 -0.104248 1445641311 -0.787109 0.133301 -0.593262 -0.104248 1445641311 -0.787109 0.133301 -0.593262 -0.104248 1445641311 -0.778137 0.120605 -0.604309 -0.121765 1445641311 -0.778137 0.120605 -0.604309 -0.121765 1445641311 -0.778137 0.120605 -0.604309 -0.121765 1445641311 -0.778137 0.120605 -0.604309 -0.121765 1445641311 -0.778137 0.120605 -0.604309 -0.121765 1445641311 -0.778137 0.120605 -0.604309 -0.121765 1445641311 -0.792725 0.105225 -0.592163 -0.099976 1445641311 -0.792725 0.105225 -0.592163 -0.099976 1445641311 -0.792725 0.105225 -0.592163 -0.099976 1445641311 -0.792725 0.105225 -0.592163 -0.099976 1445641311 -0.792725 0.105225 -0.592163 -0.099976 1445641311 -0.792725 0.105225 -0.592163 -0.099976 1445641311 -0.780029 0.034180 -0.617249 -0.097717 1445641311 -0.780029 0.034180 -0.617249 -0.097717 1445641311 -0.780029 0.034180 -0.617249 -0.097717 1445641311 -0.780029 0.034180 -0.617249 -0.097717 1445641311 -0.780029 0.034180 -0.617249 -0.097717 1445641311 -0.780029 0.034180 -0.617249 -0.097717 1445641311 -0.765747 0.021118 -0.614868 -0.187622 1445641311 -0.765747 0.021118 -0.614868 -0.187622 1445641311 -0.765747 0.021118 -0.614868 -0.187622 1445641311 -0.765747 0.021118 -0.614868 -0.187622 1445641311 -0.765747 0.021118 -0.614868 -0.187622 1445641311 -0.765747 0.021118 -0.614868 -0.187622 1445641311 -0.765747 0.021118 -0.614868 -0.187622 1445641311 -0.754333 0.043152 -0.619324 -0.213745 1445641311 -0.754333 0.043152 -0.619324 -0.213745 1445641311 -0.754333 0.043152 -0.619324 -0.213745 1445641311 -0.754333 0.043152 -0.619324 -0.213745 1445641311 -0.754333 0.043152 -0.619324 -0.213745 1445641311 -0.754333 0.043152 -0.619324 -0.213745 1445641311 -0.755310 0.064270 -0.616577 -0.212769 1445641311 -0.755310 0.064270 -0.616577 -0.212769 1445641311 -0.755310 0.064270 -0.616577 -0.212769 1445641311 -0.755310 0.064270 -0.616577 -0.212769 1445641311 -0.755310 0.064270 -0.616577 -0.212769 1445641311 -0.755310 0.064270 -0.616577 -0.212769 1445641311 -0.762146 0.077576 -0.613892 -0.190796 1445641311 -0.762146 0.077576 -0.613892 -0.190796 1445641311 -0.762146 0.077576 -0.613892 -0.190796 1445641311 -0.762146 0.077576 -0.613892 -0.190796 1445641311 -0.762146 0.077576 -0.613892 -0.190796 1445641311 -0.762146 0.077576 -0.613892 -0.190796 1445641311 -0.762146 0.077576 -0.613892 -0.190796 1445641311 -0.764038 0.077087 -0.617615 -0.170105 1445641311 -0.764038 0.077087 -0.617615 -0.170105 1445641311 -0.764038 0.077087 -0.617615 -0.170105 1445641311 -0.764038 0.077087 -0.617615 -0.170105 1445641311 -0.764038 0.077087 -0.617615 -0.170105 1445641311 -0.764038 0.077087 -0.617615 -0.170105 1445641311 -0.762146 0.074463 -0.619446 -0.172974 1445641311 -0.762146 0.074463 -0.619446 -0.172974 1445641311 -0.762146 0.074463 -0.619446 -0.172974 1445641311 -0.762146 0.074463 -0.619446 -0.172974 1445641311 -0.762146 0.074463 -0.619446 -0.172974 1445641311 -0.762146 0.074463 -0.619446 -0.172974 1445641311 -0.768250 0.097961 -0.610474 -0.166199 1445641311 -0.768250 0.097961 -0.610474 -0.166199 1445641312 -0.768250 0.097961 -0.610474 -0.166199 1445641312 -0.768250 0.097961 -0.610474 -0.166199 1445641312 -0.768250 0.097961 -0.610474 -0.166199 1445641312 -0.768250 0.097961 -0.610474 -0.166199 1445641312 -0.783752 0.146484 -0.591980 -0.118042 1445641312 -0.783752 0.146484 -0.591980 -0.118042 1445641312 -0.783752 0.146484 -0.591980 -0.118042 1445641312 -0.783752 0.146484 -0.591980 -0.118042 1445641312 -0.783752 0.146484 -0.591980 -0.118042 1445641312 -0.783752 0.146484 -0.591980 -0.118042 1445641312 -0.783752 0.146484 -0.591980 -0.118042 1445641312 -0.794067 0.169922 -0.579834 -0.066833 1445641312 -0.794067 0.169922 -0.579834 -0.066833 1445641312 -0.794067 0.169922 -0.579834 -0.066833 1445641312 -0.794067 0.169922 -0.579834 -0.066833 1445641312 -0.794067 0.169922 -0.579834 -0.066833 1445641312 -0.805603 0.172546 -0.564941 -0.046265 1445641312 -0.805603 0.172546 -0.564941 -0.046265 1445641312 -0.805603 0.172546 -0.564941 -0.046265 1445641312 -0.805603 0.172546 -0.564941 -0.046265 1445641312 -0.805603 0.172546 -0.564941 -0.046265 1445641312 -0.805603 0.172546 -0.564941 -0.046265 1445641312 -0.806702 0.171509 -0.563110 -0.053467 1445641312 -0.806702 0.171509 -0.563110 -0.053467 1445641312 -0.806702 0.171509 -0.563110 -0.053467 1445641312 -0.806702 0.171509 -0.563110 -0.053467 1445641312 -0.806702 0.171509 -0.563110 -0.053467 1445641312 -0.806702 0.171509 -0.563110 -0.053467 1445641312 -0.798401 0.165405 -0.572571 -0.086243 1445641312 -0.798401 0.165405 -0.572571 -0.086243 1445641312 -0.798401 0.165405 -0.572571 -0.086243 1445641312 -0.798401 0.165405 -0.572571 -0.086243 1445641312 -0.798401 0.165405 -0.572571 -0.086243 1445641312 -0.798401 0.165405 -0.572571 -0.086243 1445641312 -0.784912 0.152283 -0.589294 -0.116089 1445641312 -0.784912 0.152283 -0.589294 -0.116089 1445641312 -0.784912 0.152283 -0.589294 -0.116089 1445641312 -0.784912 0.152283 -0.589294 -0.116089 1445641312 -0.784912 0.152283 -0.589294 -0.116089 1445641312 -0.784912 0.152283 -0.589294 -0.116089 1445641312 -0.780518 0.144836 -0.595276 -0.124878 1445641312 -0.780518 0.144836 -0.595276 -0.124878 1445641312 -0.780518 0.144836 -0.595276 -0.124878 1445641312 -0.780518 0.144836 -0.595276 -0.124878 1445641312 -0.780518 0.144836 -0.595276 -0.124878 1445641312 -0.792908 0.132080 -0.583313 -0.116943 1445641312 -0.792908 0.132080 -0.583313 -0.116943 1445641312 -0.792908 0.132080 -0.583313 -0.116943 1445641312 -0.792908 0.132080 -0.583313 -0.116943 1445641312 -0.792908 0.132080 -0.583313 -0.116943 1445641312 -0.792908 0.132080 -0.583313 -0.116943 1445641312 -0.787659 0.073242 -0.604492 -0.094299 1445641312 -0.787659 0.073242 -0.604492 -0.094299 1445641312 -0.787659 0.073242 -0.604492 -0.094299 1445641312 -0.787659 0.073242 -0.604492 -0.094299 1445641312 -0.787659 0.073242 -0.604492 -0.094299 1445641312 -0.787659 0.073242 -0.604492 -0.094299 1445641312 -0.774780 0.041199 -0.610596 -0.159058 1445641312 -0.774780 0.041199 -0.610596 -0.159058 1445641312 -0.774780 0.041199 -0.610596 -0.159058 1445641312 -0.774780 0.041199 -0.610596 -0.159058 1445641312 -0.774780 0.041199 -0.610596 -0.159058 1445641312 -0.774780 0.041199 -0.610596 -0.159058 1445641312 -0.774780 0.041199 -0.610596 -0.159058 1445641312 -0.767029 0.058960 -0.610962 -0.187012 1445641312 -0.767029 0.058960 -0.610962 -0.187012 1445641312 -0.767029 0.058960 -0.610962 -0.187012 1445641312 -0.767029 0.058960 -0.610962 -0.187012 1445641312 -0.767029 0.058960 -0.610962 -0.187012 1445641312 -0.767029 0.058960 -0.610962 -0.187012 1445641312 -0.763367 0.079590 -0.611511 -0.192688 1445641312 -0.763367 0.079590 -0.611511 -0.192688 1445641312 -0.763367 0.079590 -0.611511 -0.192688 1445641312 -0.763367 0.079590 -0.611511 -0.192688 1445641312 -0.763367 0.079590 -0.611511 -0.192688 1445641312 -0.763367 0.079590 -0.611511 -0.192688 1445641312 -0.766479 0.083252 -0.607422 -0.191650 1445641312 -0.766479 0.083252 -0.607422 -0.191650 1445641312 -0.766479 0.083252 -0.607422 -0.191650 1445641312 -0.766479 0.083252 -0.607422 -0.191650 1445641312 -0.766479 0.083252 -0.607422 -0.191650 1445641312 -0.766479 0.083252 -0.607422 -0.191650 1445641312 -0.777954 0.102661 -0.596985 -0.167175 1445641312 -0.777954 0.102661 -0.596985 -0.167175 1445641312 -0.777954 0.102661 -0.596985 -0.167175 1445641312 -0.777954 0.102661 -0.596985 -0.167175 1445641312 -0.777954 0.102661 -0.596985 -0.167175 1445641312 -0.777954 0.102661 -0.596985 -0.167175 1445641312 -0.777954 0.102661 -0.596985 -0.167175 1445641312 -0.797424 0.145386 -0.575867 -0.106873 1445641312 -0.797424 0.145386 -0.575867 -0.106873 1445641312 -0.797424 0.145386 -0.575867 -0.106873 1445641312 -0.797424 0.145386 -0.575867 -0.106873 1445641312 -0.797424 0.145386 -0.575867 -0.106873 1445641312 -0.797424 0.145386 -0.575867 -0.106873 1445641312 -0.815918 0.179932 -0.547913 -0.041504 1445641312 -0.815918 0.179932 -0.547913 -0.041504 1445641312 -0.815918 0.179932 -0.547913 -0.041504 1445641312 -0.815918 0.179932 -0.547913 -0.041504 1445641312 -0.815918 0.179932 -0.547913 -0.041504 1445641312 -0.815918 0.179932 -0.547913 -0.041504 1445641312 -0.826843 0.186707 -0.530579 -0.000183 1445641312 -0.826843 0.186707 -0.530579 -0.000183 1445641312 -0.826843 0.186707 -0.530579 -0.000183 1445641312 -0.826843 0.186707 -0.530579 -0.000183 1445641312 -0.826843 0.186707 -0.530579 -0.000183 1445641312 -0.826843 0.186707 -0.530579 -0.000183 1445641312 -0.829834 0.175842 -0.529663 0.003540 1445641312 -0.829834 0.175842 -0.529663 0.003540 1445641312 -0.829834 0.175842 -0.529663 0.003540 1445641313 -0.829834 0.175842 -0.529663 0.003540 1445641313 -0.829834 0.175842 -0.529663 0.003540 1445641313 -0.829834 0.175842 -0.529663 0.003540 1445641313 -0.825256 0.168884 -0.538086 -0.031006 1445641313 -0.825256 0.168884 -0.538086 -0.031006 1445641313 -0.825256 0.168884 -0.538086 -0.031006 1445641313 -0.825256 0.168884 -0.538086 -0.031006 1445641313 -0.825256 0.168884 -0.538086 -0.031006 1445641313 -0.825256 0.168884 -0.538086 -0.031006 1445641313 -0.825256 0.168884 -0.538086 -0.031006 1445641313 -0.807190 0.163330 -0.562073 -0.077148 1445641313 -0.807190 0.163330 -0.562073 -0.077148 1445641313 -0.807190 0.163330 -0.562073 -0.077148 1445641313 -0.807190 0.163330 -0.562073 -0.077148 1445641313 -0.807190 0.163330 -0.562073 -0.077148 1445641313 -0.795532 0.149902 -0.576172 -0.113159 1445641313 -0.795532 0.149902 -0.576172 -0.113159 1445641313 -0.795532 0.149902 -0.576172 -0.113159 1445641313 -0.795532 0.149902 -0.576172 -0.113159 1445641313 -0.795532 0.149902 -0.576172 -0.113159 1445641313 -0.795532 0.149902 -0.576172 -0.113159 1445641313 -0.797058 0.139038 -0.572754 -0.131836 1445641313 -0.797058 0.139038 -0.572754 -0.131836 1445641313 -0.797058 0.139038 -0.572754 -0.131836 1445641313 -0.797058 0.139038 -0.572754 -0.131836 1445641313 -0.797058 0.139038 -0.572754 -0.131836 1445641313 -0.797058 0.139038 -0.572754 -0.131836 1445641313 -0.799927 0.101318 -0.579468 -0.118958 1445641313 -0.799927 0.101318 -0.579468 -0.118958 1445641313 -0.799927 0.101318 -0.579468 -0.118958 1445641313 -0.799927 0.101318 -0.579468 -0.118958 1445641313 -0.799927 0.101318 -0.579468 -0.118958 1445641313 -0.799927 0.101318 -0.579468 -0.118958 1445641313 -0.786072 0.053284 -0.598938 -0.143738 1445641313 -0.786072 0.053284 -0.598938 -0.143738 1445641313 -0.786072 0.053284 -0.598938 -0.143738 1445641313 -0.786072 0.053284 -0.598938 -0.143738 1445641313 -0.786072 0.053284 -0.598938 -0.143738 1445641313 -0.774719 0.049377 -0.604614 -0.178589 1445641313 -0.774719 0.049377 -0.604614 -0.178589 1445641313 -0.774719 0.049377 -0.604614 -0.178589 1445641313 -0.774719 0.049377 -0.604614 -0.178589 1445641313 -0.774719 0.049377 -0.604614 -0.178589 1445641313 -0.774719 0.049377 -0.604614 -0.178589 1445641313 -0.769104 0.069153 -0.606140 -0.190857 1445641313 -0.769104 0.069153 -0.606140 -0.190857 1445641313 -0.769104 0.069153 -0.606140 -0.190857 1445641313 -0.769104 0.069153 -0.606140 -0.190857 1445641313 -0.769104 0.069153 -0.606140 -0.190857 1445641313 -0.769104 0.069153 -0.606140 -0.190857 1445641313 -0.776611 0.100098 -0.597839 -0.171814 1445641313 -0.776611 0.100098 -0.597839 -0.171814 1445641313 -0.776611 0.100098 -0.597839 -0.171814 1445641313 -0.776611 0.100098 -0.597839 -0.171814 1445641313 -0.776611 0.100098 -0.597839 -0.171814 1445641313 -0.776611 0.100098 -0.597839 -0.171814 1445641313 -0.790588 0.129456 -0.586060 -0.121826 1445641313 -0.790588 0.129456 -0.586060 -0.121826 1445641313 -0.790588 0.129456 -0.586060 -0.121826 1445641313 -0.790588 0.129456 -0.586060 -0.121826 1445641313 -0.790588 0.129456 -0.586060 -0.121826 1445641313 -0.798828 0.163513 -0.573853 -0.076599 1445641313 -0.798828 0.163513 -0.573853 -0.076599 1445641313 -0.798828 0.163513 -0.573853 -0.076599 1445641313 -0.798828 0.163513 -0.573853 -0.076599 1445641313 -0.798828 0.163513 -0.573853 -0.076599 1445641313 -0.798828 0.163513 -0.573853 -0.076599 1445641313 -0.798828 0.163513 -0.573853 -0.076599 1445641313 -0.804871 0.177429 -0.565002 -0.040100 1445641313 -0.804871 0.177429 -0.565002 -0.040100 1445641313 -0.804871 0.177429 -0.565002 -0.040100 1445641313 -0.808594 0.168701 -0.562683 -0.034607 1445641313 -0.808594 0.168701 -0.562683 -0.034607 1445641313 -0.808594 0.168701 -0.562683 -0.034607 1445641313 -0.808594 0.168701 -0.562683 -0.034607 1445641313 -0.808594 0.168701 -0.562683 -0.034607 1445641313 -0.808594 0.168701 -0.562683 -0.034607 1445641313 -0.808594 0.168701 -0.562683 -0.034607 1445641313 -0.803772 0.160461 -0.568481 -0.071350 1445641313 -0.803772 0.160461 -0.568481 -0.071350 1445641313 -0.803772 0.160461 -0.568481 -0.071350 1445641313 -0.803772 0.160461 -0.568481 -0.071350 1445641313 -0.803772 0.160461 -0.568481 -0.071350 1445641313 -0.803772 0.160461 -0.568481 -0.071350 1445641313 -0.787231 0.155396 -0.584229 -0.121704 1445641313 -0.787231 0.155396 -0.584229 -0.121704 1445641313 -0.787231 0.155396 -0.584229 -0.121704 1445641313 -0.787231 0.155396 -0.584229 -0.121704 1445641313 -0.787231 0.155396 -0.584229 -0.121704 1445641313 -0.787231 0.155396 -0.584229 -0.121704 1445641313 -0.773743 0.146118 -0.597046 -0.153503 1445641313 -0.773743 0.146118 -0.597046 -0.153503 1445641313 -0.773743 0.146118 -0.597046 -0.153503 1445641313 -0.773743 0.146118 -0.597046 -0.153503 1445641313 -0.773743 0.146118 -0.597046 -0.153503 1445641313 -0.773743 0.146118 -0.597046 -0.153503 1445641313 -0.781921 0.130676 -0.584717 -0.172302 1445641313 -0.781921 0.130676 -0.584717 -0.172302 1445641313 -0.781921 0.130676 -0.584717 -0.172302 1445641313 -0.781921 0.130676 -0.584717 -0.172302 1445641313 -0.781921 0.130676 -0.584717 -0.172302 1445641313 -0.781921 0.130676 -0.584717 -0.172302 1445641313 -0.781494 0.102356 -0.589539 -0.176880 1445641313 -0.781494 0.102356 -0.589539 -0.176880 1445641313 -0.781494 0.102356 -0.589539 -0.176880 1445641314 -0.781494 0.102356 -0.589539 -0.176880 1445641314 -0.781494 0.102356 -0.589539 -0.176880 1445641314 -0.781494 0.102356 -0.589539 -0.176880 1445641314 -0.770630 0.062561 -0.604065 -0.193237 1445641314 -0.770630 0.062561 -0.604065 -0.193237 1445641314 -0.770630 0.062561 -0.604065 -0.193237 1445641314 -0.770630 0.062561 -0.604065 -0.193237 1445641314 -0.770630 0.062561 -0.604065 -0.193237 1445641314 -0.770630 0.062561 -0.604065 -0.193237 1445641314 -0.760803 0.048706 -0.609863 -0.216736 1445641314 -0.760803 0.048706 -0.609863 -0.216736 1445641314 -0.760803 0.048706 -0.609863 -0.216736 1445641314 -0.760803 0.048706 -0.609863 -0.216736 1445641314 -0.760803 0.048706 -0.609863 -0.216736 1445641314 -0.760803 0.048706 -0.609863 -0.216736 1445641314 -0.760803 0.048706 -0.609863 -0.216736 1445641314 -0.757446 0.052734 -0.616760 -0.207825 1445641314 -0.757446 0.052734 -0.616760 -0.207825 1445641314 -0.757446 0.052734 -0.616760 -0.207825 1445641314 -0.757446 0.052734 -0.616760 -0.207825 1445641314 -0.757446 0.052734 -0.616760 -0.207825 1445641314 -0.757446 0.052734 -0.616760 -0.207825 1445641314 -0.764160 0.057983 -0.618164 -0.175110 1445641314 -0.764160 0.057983 -0.618164 -0.175110 1445641314 -0.764160 0.057983 -0.618164 -0.175110 1445641314 -0.764160 0.057983 -0.618164 -0.175110 1445641314 -0.764160 0.057983 -0.618164 -0.175110 1445641314 -0.764160 0.057983 -0.618164 -0.175110 1445641314 -0.771423 0.059265 -0.616516 -0.146301 1445641314 -0.771423 0.059265 -0.616516 -0.146301 1445641314 -0.771423 0.059265 -0.616516 -0.146301 1445641314 -0.771423 0.059265 -0.616516 -0.146301 1445641314 -0.771423 0.059265 -0.616516 -0.146301 1445641314 -0.778320 0.081482 -0.610229 -0.123596 1445641314 -0.778320 0.081482 -0.610229 -0.123596 1445641314 -0.778320 0.081482 -0.610229 -0.123596 1445641314 -0.778320 0.081482 -0.610229 -0.123596 1445641314 -0.778320 0.081482 -0.610229 -0.123596 1445641314 -0.778320 0.081482 -0.610229 -0.123596 1445641314 -0.791199 0.123108 -0.594849 -0.071533 1445641314 -0.791199 0.123108 -0.594849 -0.071533 1445641314 -0.791199 0.123108 -0.594849 -0.071533 1445641314 -0.791199 0.123108 -0.594849 -0.071533 1445641314 -0.791199 0.123108 -0.594849 -0.071533 1445641314 -0.791199 0.123108 -0.594849 -0.071533 1445641314 -0.791199 0.123108 -0.594849 -0.071533 1445641314 -0.807434 0.149353 -0.570435 -0.019958 1445641314 -0.807434 0.149353 -0.570435 -0.019958 1445641314 -0.807434 0.149353 -0.570435 -0.019958 1445641314 -0.807434 0.149353 -0.570435 -0.019958 1445641314 -0.807434 0.149353 -0.570435 -0.019958 1445641314 -0.807434 0.149353 -0.570435 -0.019958 1445641314 -0.812073 0.155640 -0.561951 0.024780 1445641314 -0.812073 0.155640 -0.561951 0.024780 1445641314 -0.812073 0.155640 -0.561951 0.024780 1445641314 -0.812073 0.155640 -0.561951 0.024780 1445641314 -0.812073 0.155640 -0.561951 0.024780 1445641314 -0.812073 0.155640 -0.561951 0.024780 1445641314 -0.820435 0.148621 -0.551392 0.027893 1445641314 -0.820435 0.148621 -0.551392 0.027893 1445641314 -0.820435 0.148621 -0.551392 0.027893 1445641314 -0.820435 0.148621 -0.551392 0.027893 1445641314 -0.820435 0.148621 -0.551392 0.027893 1445641314 -0.820435 0.148621 -0.551392 0.027893 1445641314 -0.819031 0.142944 -0.555481 -0.013977 1445641314 -0.819031 0.142944 -0.555481 -0.013977 1445641314 -0.819031 0.142944 -0.555481 -0.013977 1445641314 -0.819031 0.142944 -0.555481 -0.013977 1445641314 -0.819031 0.142944 -0.555481 -0.013977 1445641314 -0.819031 0.142944 -0.555481 -0.013977 1445641314 -0.803955 0.138916 -0.572815 -0.079407 1445641314 -0.803955 0.138916 -0.572815 -0.079407 1445641314 -0.803955 0.138916 -0.572815 -0.079407 1445641314 -0.803955 0.138916 -0.572815 -0.079407 1445641314 -0.803955 0.138916 -0.572815 -0.079407 1445641314 -0.803955 0.138916 -0.572815 -0.079407 1445641314 -0.784241 0.129700 -0.594849 -0.119995 1445641314 -0.784241 0.129700 -0.594849 -0.119995 1445641314 -0.784241 0.129700 -0.594849 -0.119995 1445641314 -0.784241 0.129700 -0.594849 -0.119995 1445641314 -0.784241 0.129700 -0.594849 -0.119995 1445641314 -0.784241 0.129700 -0.594849 -0.119995 1445641314 -0.785400 0.116333 -0.586487 -0.160278 1445641314 -0.785400 0.116333 -0.586487 -0.160278 1445641314 -0.785400 0.116333 -0.586487 -0.160278 1445641314 -0.785400 0.116333 -0.586487 -0.160278 1445641314 -0.785400 0.116333 -0.586487 -0.160278 1445641314 -0.775208 0.084656 -0.600342 -0.177490 1445641314 -0.775208 0.084656 -0.600342 -0.177490 1445641314 -0.775208 0.084656 -0.600342 -0.177490 1445641314 -0.775208 0.084656 -0.600342 -0.177490 1445641314 -0.775208 0.084656 -0.600342 -0.177490 1445641314 -0.775208 0.084656 -0.600342 -0.177490 1445641314 -0.775208 0.084656 -0.600342 -0.177490 1445641314 -0.755798 0.061707 -0.620422 -0.200195 1445641314 -0.755798 0.061707 -0.620422 -0.200195 1445641314 -0.755798 0.061707 -0.620422 -0.200195 1445641314 -0.755798 0.061707 -0.620422 -0.200195 1445641314 -0.755798 0.061707 -0.620422 -0.200195 1445641314 -0.749451 0.074402 -0.625488 -0.204102 1445641314 -0.749451 0.074402 -0.625488 -0.204102 1445641314 -0.749451 0.074402 -0.625488 -0.204102 1445641314 -0.749451 0.074402 -0.625488 -0.204102 1445641314 -0.749451 0.074402 -0.625488 -0.204102 1445641314 -0.749451 0.074402 -0.625488 -0.204102 1445641314 -0.749451 0.074402 -0.625488 -0.204102 1445641314 -0.759583 0.099915 -0.618774 -0.173767 1445641314 -0.759583 0.099915 -0.618774 -0.173767 1445641314 -0.759583 0.099915 -0.618774 -0.173767 1445641314 -0.759583 0.099915 -0.618774 -0.173767 1445641315 -0.759583 0.099915 -0.618774 -0.173767 1445641315 -0.759583 0.099915 -0.618774 -0.173767 1445641315 -0.780823 0.124634 -0.603088 -0.105652 1445641315 -0.780823 0.124634 -0.603088 -0.105652 1445641315 -0.780823 0.124634 -0.603088 -0.105652 1445641315 -0.780823 0.124634 -0.603088 -0.105652 1445641315 -0.780823 0.124634 -0.603088 -0.105652 1445641315 -0.802307 0.145996 -0.577942 -0.031738 1445641315 -0.802307 0.145996 -0.577942 -0.031738 1445641315 -0.802307 0.145996 -0.577942 -0.031738 1445641315 -0.802307 0.145996 -0.577942 -0.031738 1445641315 -0.802307 0.145996 -0.577942 -0.031738 1445641315 -0.802307 0.145996 -0.577942 -0.031738 1445641315 -0.815125 0.150940 -0.559021 0.019104 1445641315 -0.815125 0.150940 -0.559021 0.019104 1445641315 -0.815125 0.150940 -0.559021 0.019104 1445641315 -0.815125 0.150940 -0.559021 0.019104 1445641315 -0.815125 0.150940 -0.559021 0.019104 1445641315 -0.815125 0.150940 -0.559021 0.019104 1445641315 -0.816040 0.149902 -0.557739 0.025208 1445641315 -0.816040 0.149902 -0.557739 0.025208 1445641315 -0.816040 0.149902 -0.557739 0.025208 1445641315 -0.816040 0.149902 -0.557739 0.025208 1445641315 -0.816040 0.149902 -0.557739 0.025208 1445641315 -0.816040 0.149902 -0.557739 0.025208 1445641315 -0.813477 0.148743 -0.562195 -0.012207 1445641315 -0.813477 0.148743 -0.562195 -0.012207 1445641315 -0.813477 0.148743 -0.562195 -0.012207 1445641315 -0.813477 0.148743 -0.562195 -0.012207 1445641315 -0.813477 0.148743 -0.562195 -0.012207 1445641315 -0.813477 0.148743 -0.562195 -0.012207 1445641315 -0.797852 0.145508 -0.579651 -0.079407 1445641315 -0.797852 0.145508 -0.579651 -0.079407 1445641315 -0.797852 0.145508 -0.579651 -0.079407 1445641315 -0.797852 0.145508 -0.579651 -0.079407 1445641315 -0.797852 0.145508 -0.579651 -0.079407 1445641315 -0.797852 0.145508 -0.579651 -0.079407 1445641315 -0.779968 0.143921 -0.595032 -0.130432 1445641315 -0.779968 0.143921 -0.595032 -0.130432 1445641315 -0.779968 0.143921 -0.595032 -0.130432 1445641315 -0.779968 0.143921 -0.595032 -0.130432 1445641315 -0.779968 0.143921 -0.595032 -0.130432 1445641315 -0.779968 0.143921 -0.595032 -0.130432 1445641315 -0.779968 0.143921 -0.595032 -0.130432 1445641315 
-0.816833 -0.049133 -0.574219 -0.026001 1445641317 -0.816833 -0.049133 -0.574219 -0.026001 1445641317 -0.816833 -0.049133 -0.574219 -0.026001 1445641317 -0.816833 -0.049133 -0.574219 -0.026001 1445641317 -0.816833 -0.049133 -0.574219 -0.026001 1445641317 -0.818359 -0.056580 -0.571655 -0.018921 1445641317 -0.818359 -0.056580 -0.571655 -0.018921 1445641317 -0.818359 -0.056580 -0.571655 -0.018921 1445641317 -0.818359 -0.056580 -0.571655 -0.018921 1445641317 -0.818359 -0.056580 -0.571655 -0.018921 1445641317 -0.818359 -0.056580 -0.571655 -0.018921 1445641317 -0.819092 -0.059937 -0.570496 -0.012756 1445641317 -0.819092 -0.059937 -0.570496 -0.012756 1445641317 -0.819092 -0.059937 -0.570496 -0.012756 1445641317 -0.819092 -0.059937 -0.570496 -0.012756 1445641317 -0.819092 -0.059937 -0.570496 -0.012756 1445641317 -0.819092 -0.059937 -0.570496 -0.012756 1445641317 -0.819092 -0.059937 -0.570496 -0.012756 1445641317 -0.819580 -0.061890 -0.569641 -0.008911 1445641317 -0.819580 -0.061890 -0.569641 -0.008911 1445641317 -0.819580 -0.061890 -0.569641 -0.008911 1445641317 -0.819580 -0.061890 -0.569641 -0.008911 1445641317 -0.819580 -0.061890 -0.569641 -0.008911 1445641317 -0.819580 -0.061890 -0.569641 -0.008911 1445641317 -0.819824 -0.062439 -0.569153 -0.008423 1445641317 -0.819824 -0.062439 -0.569153 -0.008423 1445641317 -0.819824 -0.062439 -0.569153 -0.008423 1445641317 -0.819824 -0.062439 -0.569153 -0.008423 1445641317 -0.819824 -0.062439 -0.569153 -0.008423 1445641317 -0.819824 -0.063110 -0.569153 -0.008789 1445641317 -0.819824 -0.063110 -0.569153 -0.008789 1445641317 -0.819824 -0.063110 -0.569153 -0.008789 1445641317 -0.819824 -0.063110 -0.569153 -0.008789 1445641317 -0.819824 -0.063110 -0.569153 -0.008789 1445641317 -0.819824 -0.063110 -0.569153 -0.008789 1445641317 -0.819824 -0.063110 -0.569153 -0.008789 1445641317 -0.819702 -0.064941 -0.569153 -0.007935 1445641317 -0.819702 -0.064941 -0.569153 -0.007935 1445641317 -0.819702 -0.064941 -0.569153 -0.007935 1445641317 -0.819702 -0.064941 -0.569153 -0.007935 1445641317 -0.819702 -0.064941 -0.569153 -0.007935 1445641317 -0.819885 -0.066528 -0.568665 -0.008301 1445641317 -0.819885 -0.066528 -0.568665 -0.008301 1445641317 -0.819885 -0.066528 -0.568665 -0.008301 1445641317 -0.819885 -0.066528 -0.568665 -0.008301 1445641317 -0.819885 -0.066528 -0.568665 -0.008301 1445641317 -0.819885 -0.066528 -0.568665 -0.008301 1445641317 -0.819885 -0.066528 -0.568665 -0.008301 1445641317 -0.820190 -0.066772 -0.568176 -0.010376 1445641317 -0.820190 -0.066772 -0.568176 -0.010376 1445641317 -0.820190 -0.066772 -0.568176 -0.010376 1445641317 -0.820190 -0.066772 -0.568176 -0.010376 1445641317 -0.820190 -0.066772 -0.568176 -0.010376 1445641317 -0.820190 -0.066772 -0.568176 -0.010376 1445641317 -0.820496 -0.065002 -0.567871 -0.014221 1445641317 -0.820496 -0.065002 -0.567871 -0.014221 1445641317 -0.820496 -0.065002 -0.567871 -0.014221 1445641317 -0.820496 -0.065002 -0.567871 -0.014221 1445641317 -0.820496 -0.065002 -0.567871 -0.014221 1445641317 -0.820496 -0.065002 -0.567871 -0.014221 1445641317 -0.820496 -0.065002 -0.567871 -0.014221 1445641317 -0.821655 -0.060181 -0.566467 -0.021790 1445641317 -0.821655 -0.060181 -0.566467 -0.021790 1445641317 -0.821655 -0.060181 -0.566467 -0.021790 1445641317 -0.821655 -0.060181 -0.566467 -0.021790 1445641317 -0.821655 -0.060181 -0.566467 -0.021790 1445641317 -0.822998 -0.054688 -0.564575 -0.031311 1445641317 -0.822998 -0.054688 -0.564575 -0.031311 1445641317 -0.822998 -0.054688 -0.564575 -0.031311 1445641317 -0.822998 -0.054688 -0.564575 -0.031311 1445641317 -0.822998 -0.054688 -0.564575 -0.031311 1445641317 -0.822998 -0.054688 -0.564575 -0.031311 1445641317 -0.823120 -0.054810 -0.564209 -0.034729 1445641317 -0.823120 -0.054810 -0.564209 -0.034729 1445641318 -0.823120 -0.054810 -0.564209 -0.034729 1445641318 -0.823120 -0.054810 -0.564209 -0.034729 1445641318 -0.823120 -0.054810 -0.564209 -0.034729 1445641318 -0.823120 -0.054810 -0.564209 -0.034729 1445641318 -0.821594 -0.062683 -0.565979 -0.028320 1445641318 -0.821594 -0.062683 -0.565979 -0.028320 1445641318 -0.821594 -0.062683 -0.565979 -0.028320 1445641318 -0.821594 -0.062683 -0.565979 -0.028320 1445641318 -0.821594 -0.062683 -0.565979 -0.028320 1445641318 -0.821594 -0.062683 -0.565979 -0.028320 1445641318 -0.820618 -0.071960 -0.566650 -0.019531 1445641318 -0.820618 -0.071960 -0.566650 -0.019531 1445641318 -0.820618 -0.071960 -0.566650 -0.019531 1445641318 -0.820618 -0.071960 -0.566650 -0.019531 1445641318 -0.820618 -0.071960 -0.566650 -0.019531 1445641318 -0.820618 -0.071960 -0.566650 -0.019531 1445641318 -0.820618 -0.071960 -0.566650 -0.019531 1445641318 -0.822205 -0.077881 -0.563721 -0.014648 1445641318 -0.822205 -0.077881 -0.563721 -0.014648 1445641318 -0.822205 -0.077881 -0.563721 -0.014648 1445641318 -0.822205 -0.077881 -0.563721 -0.014648 1445641318 -0.822205 -0.077881 -0.563721 -0.014648 1445641318 -0.822205 -0.077881 -0.563721 -0.014648 1445641318 -0.823853 -0.082947 -0.560730 -0.007629 1445641318 -0.823853 -0.082947 -0.560730 -0.007629 1445641318 -0.823853 -0.082947 -0.560730 -0.007629 1445641318 -0.823853 -0.082947 -0.560730 -0.007629 1445641318 -0.823853 -0.082947 -0.560730 -0.007629 1445641318 -0.823792 -0.086243 -0.560364 0.000061 1445641318 -0.823792 -0.086243 -0.560364 0.000061 1445641318 -0.823792 -0.086243 -0.560364 0.000061 1445641318 -0.823792 -0.086243 -0.560364 0.000061 1445641318 -0.823792 -0.086243 -0.560364 0.000061 1445641318 -0.823120 -0.086365 -0.561279 0.004150 1445641318 -0.823120 -0.086365 -0.561279 0.004150 1445641318 -0.823120 -0.086365 -0.561279 0.004150 1445641318 -0.823120 -0.086365 -0.561279 0.004150 1445641318 -0.823120 -0.086365 -0.561279 0.004150 1445641318 -0.823120 -0.086365 -0.561279 0.004150 1445641318 -0.823242 -0.084717 -0.561401 0.003357 1445641318 -0.823242 -0.084717 -0.561401 0.003357 1445641318 -0.823242 -0.084717 -0.561401 0.003357 1445641318 -0.823242 -0.084717 -0.561401 0.003357 1445641318 -0.823242 -0.084717 -0.561401 0.003357 1445641318 -0.823242 -0.084717 -0.561401 0.003357 1445641318 -0.823853 -0.081848 -0.560974 -0.001038 1445641318 -0.823853 -0.081848 -0.560974 -0.001038 1445641318 -0.823853 -0.081848 -0.560974 -0.001038 1445641318 -0.823853 -0.081848 -0.560974 -0.001038 1445641318 -0.823853 -0.081848 -0.560974 -0.001038 1445641318 -0.823853 -0.081848 -0.560974 -0.001038 1445641318 -0.823608 -0.078735 -0.561707 -0.005310 1445641318 -0.823608 -0.078735 -0.561707 -0.005310 1445641318 -0.823608 -0.078735 -0.561707 -0.005310 1445641318 -0.823608 -0.078735 -0.561707 -0.005310 1445641318 -0.823608 -0.078735 -0.561707 -0.005310 1445641318 -0.823608 -0.078735 -0.561707 -0.005310 1445641318 -0.822998 -0.074524 -0.563171 -0.010376 1445641318 -0.822998 -0.074524 -0.563171 -0.010376 1445641318 -0.822998 -0.074524 -0.563171 -0.010376 1445641318 -0.822998 -0.074524 -0.563171 -0.010376 1445641318 -0.822998 -0.074524 -0.563171 -0.010376 1445641318 -0.822998 -0.074524 -0.563171 -0.010376 1445641318 -0.822754 -0.068909 -0.564026 -0.015442 1445641318 -0.822754 -0.068909 -0.564026 -0.015442 1445641318 -0.822754 -0.068909 -0.564026 -0.015442 1445641318 -0.822754 -0.068909 -0.564026 -0.015442 1445641318 -0.822754 -0.068909 -0.564026 -0.015442 1445641318 -0.822754 -0.068909 -0.564026 -0.015442 1445641318 -0.822754 -0.068909 -0.564026 -0.015442 1445641318 -0.823730 -0.064087 -0.563110 -0.019775 1445641318 -0.823730 -0.064087 -0.563110 -0.019775 1445641318 -0.823730 -0.064087 -0.563110 -0.019775 1445641318 -0.823730 -0.064087 -0.563110 -0.019775 1445641318 -0.823730 -0.064087 -0.563110 -0.019775 1445641318 -0.823730 -0.064087 -0.563110 -0.019775 1445641318 -0.825012 -0.058594 -0.561646 -0.024109 1445641318 -0.825012 -0.058594 -0.561646 -0.024109 1445641318 -0.825012 -0.058594 -0.561646 -0.024109 1445641318 -0.825012 -0.058594 -0.561646 -0.024109 1445641318 -0.825012 -0.058594 -0.561646 -0.024109 1445641318 -0.825012 -0.058594 -0.561646 -0.024109 1445641318 -0.826233 -0.056458 -0.559937 -0.026367 1445641318 -0.826233 -0.056458 -0.559937 -0.026367 1445641318 -0.826233 -0.056458 -0.559937 -0.026367 1445641318 -0.826233 -0.056458 -0.559937 -0.026367 1445641318 -0.826233 -0.056458 -0.559937 -0.026367 1445641318 -0.826233 -0.056458 -0.559937 -0.026367 1445641318 -0.825867 -0.059937 -0.560242 -0.023987 1445641318 -0.825867 -0.059937 -0.560242 -0.023987 1445641318 -0.825867 -0.059937 -0.560242 -0.023987 1445641318 -0.825867 -0.059937 -0.560242 -0.023987 1445641318 -0.825867 -0.059937 -0.560242 -0.023987 1445641318 -0.825867 -0.059937 -0.560242 -0.023987 1445641318 -0.825867 -0.059937 -0.560242 -0.023987 1445641318 -0.824707 -0.069092 -0.561157 -0.017395 1445641318 -0.824707 -0.069092 -0.561157 -0.017395 1445641318 -0.824707 -0.069092 -0.561157 -0.017395 1445641318 -0.824707 -0.069092 -0.561157 -0.017395 1445641318 -0.824707 -0.069092 -0.561157 -0.017395 1445641318 -0.824707 -0.069092 -0.561157 -0.017395 1445641318 -0.825256 -0.074829 -0.559631 -0.013733 1445641318 -0.825256 -0.074829 -0.559631 -0.013733 1445641318 -0.825256 -0.074829 -0.559631 -0.013733 1445641318 -0.825256 -0.074829 -0.559631 -0.013733 1445641318 -0.825256 -0.074829 -0.559631 -0.013733 1445641318 -0.825256 -0.074829 -0.559631 -0.013733 1445641318 -0.825989 -0.078186 -0.558228 -0.009644 1445641318 -0.825989 -0.078186 -0.558228 -0.009644 1445641319 -0.825989 -0.078186 -0.558228 -0.009644 1445641319 -0.825989 -0.078186 -0.558228 -0.009644 1445641319 -0.825989 -0.078186 -0.558228 -0.009644 1445641319 -0.825989 -0.078186 -0.558228 -0.009644 1445641319 -0.825806 -0.081177 -0.558167 -0.005005 1445641319 -0.825806 -0.081177 -0.558167 -0.005005 1445641319 -0.825806 -0.081177 -0.558167 -0.005005 1445641319 -0.825806 -0.081177 -0.558167 -0.005005 1445641319 -0.825806 -0.081177 -0.558167 -0.005005 1445641319 -0.825806 -0.081177 -0.558167 -0.005005 1445641319 -0.825134 -0.080200 -0.559326 -0.004761 1445641319 -0.825134 -0.080200 -0.559326 -0.004761 1445641319 -0.825134 -0.080200 -0.559326 -0.004761 1445641319 -0.825134 -0.080200 -0.559326 -0.004761 1445641319 -0.825134 -0.080200 -0.559326 -0.004761 1445641319 -0.825134 -0.080200 -0.559326 -0.004761 1445641319 -0.825134 -0.080200 -0.559326 -0.004761 1445641319 -0.824646 -0.078430 -0.560242 -0.006592 1445641319 -0.824646 -0.078430 -0.560242 -0.006592 1445641319 -0.824646 -0.078430 -0.560242 -0.006592 1445641319 -0.824646 -0.078430 -0.560242 -0.006592 1445641319 -0.824646 -0.078430 -0.560242 -0.006592 1445641319 -0.824646 -0.078430 -0.560242 -0.006592 1445641319 -0.824707 -0.075806 -0.560425 -0.009705 1445641319 -0.824707 -0.075806 -0.560425 -0.009705 1445641319 -0.824707 -0.075806 -0.560425 -0.009705 1445641319 -0.824707 -0.075806 -0.560425 -0.009705 1445641319 -0.824707 -0.075806 -0.560425 -0.009705 1445641319 -0.824707 -0.075806 -0.560425 -0.009705 1445641319 -0.824707 -0.075806 -0.560425 -0.009705 1445641319 -0.824646 -0.072327 -0.560913 -0.013184 1445641319 -0.824646 -0.072327 -0.560913 -0.013184 1445641319 -0.824646 -0.072327 -0.560913 -0.013184 1445641319 -0.824646 -0.072327 -0.560913 -0.013184 1445641319 -0.824646 -0.072327 -0.560913 -0.013184 1445641319 -0.824646 -0.072327 -0.560913 -0.013184 1445641319 -0.824036 -0.068298 -0.562256 -0.015320 1445641319 -0.824036 -0.068298 -0.562256 -0.015320 1445641319 -0.824036 -0.068298 -0.562256 -0.015320 1445641319 -0.824036 -0.068298 -0.562256 -0.015320 1445641319 -0.824036 -0.068298 -0.562256 -0.015320 1445641319 -0.824036 -0.068298 -0.562256 -0.015320 1445641319 -0.823792 -0.062378 -0.563293 -0.016296 1445641319 -0.823792 -0.062378 -0.563293 -0.016296 1445641319 -0.823792 -0.062378 -0.563293 -0.016296 1445641319 -0.823792 -0.062378 -0.563293 -0.016296 1445641319 -0.823792 -0.062378 -0.563293 -0.016296 1445641319 -0.823792 -0.062378 -0.563293 -0.016296 1445641319 -0.824158 -0.056519 -0.563354 -0.016968 1445641319 -0.824158 -0.056519 -0.563354 -0.016968 1445641319 -0.824158 -0.056519 -0.563354 -0.016968 1445641319 -0.824158 -0.056519 -0.563354 -0.016968 1445641319 -0.824158 -0.056519 -0.563354 -0.016968 1445641319 -0.824158 -0.056519 -0.563354 -0.016968 1445641319 -0.824158 -0.056519 -0.563354 -0.016968 1445641319 -0.826599 -0.048401 -0.560303 -0.023438 1445641319 -0.826599 -0.048401 -0.560303 -0.023438 1445641319 -0.826599 -0.048401 -0.560303 -0.023438 1445641319 -0.826599 -0.048401 -0.560303 -0.023438 1445641319 -0.826599 -0.048401 -0.560303 -0.023438 1445641319 -0.826599 -0.048401 -0.560303 -0.023438 1445641319 -0.828308 -0.042603 -0.557861 -0.031677 1445641319 -0.828308 -0.042603 -0.557861 -0.031677 1445641319 -0.828308 -0.042603 -0.557861 -0.031677 1445641319 -0.828308 -0.042603 -0.557861 -0.031677 1445641319 -0.828308 -0.042603 -0.557861 -0.031677 1445641319 -0.828308 -0.042603 -0.557861 -0.031677 1445641319 -0.828308 -0.042603 -0.557861 -0.031677 1445641319 -0.825806 -0.052979 -0.561035 -0.023193 1445641319 -0.825806 -0.052979 -0.561035 -0.023193 1445641319 -0.825806 -0.052979 -0.561035 -0.023193 1445641319 -0.825806 -0.052979 -0.561035 -0.023193 1445641319 -0.825806 -0.052979 -0.561035 -0.023193 1445641319 -0.821716 -0.069031 -0.565674 -0.009033 1445641319 -0.821716 -0.069031 -0.565674 -0.009033 1445641319 -0.821716 -0.069031 -0.565674 -0.009033 1445641319 -0.821716 -0.069031 -0.565674 -0.009033 1445641319 -0.821716 -0.069031 -0.565674 -0.009033 1445641319 -0.821716 -0.069031 -0.565674 -0.009033 1445641319 -0.823730 -0.073914 -0.562256 -0.004578 1445641319 -0.823730 -0.073914 -0.562256 -0.004578 1445641319 -0.823730 -0.073914 -0.562256 -0.004578 1445641319 -0.823730 -0.073914 -0.562256 -0.004578 1445641319 -0.823730 -0.073914 -0.562256 -0.004578 1445641319 -0.823730 -0.073914 -0.562256 -0.004578 1445641319 -0.826904 -0.077148 -0.557068 0.001343 1445641319 -0.826904 -0.077148 -0.557068 0.001343 1445641319 -0.826904 -0.077148 -0.557068 0.001343 1445641319 -0.826904 -0.077148 -0.557068 0.001343 1445641319 -0.827942 -0.080933 -0.554932 0.008362 1445641319 -0.827942 -0.080933 -0.554932 0.008362 1445641319 -0.827942 -0.080933 -0.554932 0.008362 1445641319 -0.827942 -0.080933 -0.554932 0.008362 1445641319 -0.827942 -0.080933 -0.554932 0.008362 1445641319 -0.826355 -0.081421 -0.557190 0.012634 1445641319 -0.826355 -0.081421 -0.557190 0.012634 1445641319 -0.826355 -0.081421 -0.557190 0.012634 1445641319 -0.826355 -0.081421 -0.557190 0.012634 1445641319 -0.826355 -0.081421 -0.557190 0.012634 1445641319 -0.826355 -0.081421 -0.557190 0.012634 1445641319 -0.823853 -0.078979 -0.561157 0.013428 1445641319 -0.823853 -0.078979 -0.561157 0.013428 1445641319 -0.823853 -0.078979 -0.561157 0.013428 1445641319 -0.823853 -0.078979 -0.561157 0.013428 1445641319 -0.823853 -0.078979 -0.561157 0.013428 1445641319 -0.823853 -0.078979 -0.561157 0.013428 1445641319 -0.823853 -0.078979 -0.561157 0.013428 1445641319 -0.821777 -0.075989 -0.564636 0.010803 1445641319 -0.821777 -0.075989 -0.564636 0.010803 1445641319 -0.821777 -0.075989 -0.564636 0.010803 1445641320 -0.821777 -0.075989 -0.564636 0.010803 1445641320 -0.821777 -0.075989 -0.564636 0.010803 1445641320 -0.821777 -0.075989 -0.564636 0.010803 1445641320 -0.822388 -0.070068 -0.564636 0.004272 1445641320 -0.822388 -0.070068 -0.564636 0.004272 1445641320 -0.822388 -0.070068 -0.564636 0.004272 1445641320 -0.822388 -0.070068 -0.564636 0.004272 1445641320 -0.822388 -0.070068 -0.564636 0.004272 1445641320 -0.822388 -0.070068 -0.564636 0.004272 1445641320 -0.822510 -0.066589 -0.564880 0.001282 1445641320 -0.822510 -0.066589 -0.564880 0.001282 1445641320 -0.822510 -0.066589 -0.564880 0.001282 1445641320 -0.822510 -0.066589 -0.564880 0.001282 1445641320 -0.822510 -0.066589 -0.564880 0.001282 1445641320 -0.822510 -0.066589 -0.564880 0.001282 1445641320 -0.822083 -0.062500 -0.565979 -0.001953 1445641320 -0.822083 -0.062500 -0.565979 -0.001953 1445641320 -0.822083 -0.062500 -0.565979 -0.001953 1445641320 -0.822083 -0.062500 -0.565979 -0.001953 1445641320 -0.822083 -0.062500 -0.565979 -0.001953 1445641320 -0.822083 -0.062500 -0.565979 -0.001953 1445641320 -0.822815 -0.055664 -0.565613 -0.008240 1445641320 -0.822815 -0.055664 -0.565613 -0.008240 1445641320 -0.822815 -0.055664 -0.565613 -0.008240 1445641320 -0.822815 -0.055664 -0.565613 -0.008240 1445641320 -0.822815 -0.055664 -0.565613 -0.008240 1445641320 -0.822815 -0.055664 -0.565613 -0.008240 1445641320 -0.825867 -0.047058 -0.561646 -0.019470 1445641320 -0.825867 -0.047058 -0.561646 -0.019470 1445641320 -0.825867 -0.047058 -0.561646 -0.019470 1445641320 -0.825867 -0.047058 -0.561646 -0.019470 1445641320 -0.825867 -0.047058 -0.561646 -0.019470 1445641320 -0.825867 -0.047058 -0.561646 -0.019470 1445641320 -0.828491 -0.040466 -0.557678 -0.032715 1445641320 -0.828491 -0.040466 -0.557678 -0.032715 1445641320 -0.828491 -0.040466 -0.557678 -0.032715 1445641320 -0.828491 -0.040466 -0.557678 -0.032715 1445641320 -0.828491 -0.040466 -0.557678 -0.032715 1445641320 -0.828491 -0.040466 -0.557678 -0.032715 1445641320 -0.828491 -0.040466 -0.557678 -0.032715 1445641320 -0.827271 -0.043579 -0.559021 -0.035400 1445641320 -0.827271 -0.043579 -0.559021 -0.035400 1445641320 -0.827271 -0.043579 -0.559021 -0.035400 1445641320 -0.827271 -0.043579 -0.559021 -0.035400 1445641320 -0.827271 -0.043579 -0.559021 -0.035400 1445641320 -0.827271 -0.043579 -0.559021 -0.035400 1445641320 -0.822449 -0.057007 -0.565552 -0.023315 1445641320 -0.822449 -0.057007 -0.565552 -0.023315 1445641320 -0.822449 -0.057007 -0.565552 -0.023315 1445641320 -0.822449 -0.057007 -0.565552 -0.023315 1445641320 -0.822449 -0.057007 -0.565552 -0.023315 1445641320 -0.822449 -0.057007 -0.565552 -0.023315 1445641320 -0.822449 -0.057007 -0.565552 -0.023315 1445641320 -0.822021 -0.068115 -0.565247 -0.014587 1445641320 -0.822021 -0.068115 -0.565247 -0.014587 1445641320 -0.822021 -0.068115 -0.565247 -0.014587 1445641320 -0.822021 -0.068115 -0.565247 -0.014587 1445641320 -0.822021 -0.068115 -0.565247 -0.014587 1445641320 -0.822021 -0.068115 -0.565247 -0.014587 1445641320 -0.825378 -0.073853 -0.559753 -0.009521 1445641320 -0.825378 -0.073853 -0.559753 -0.009521 1445641320 -0.825378 -0.073853 -0.559753 -0.009521 1445641320 -0.825378 -0.073853 -0.559753 -0.009521 1445641320 -0.825378 -0.073853 -0.559753 -0.009521 1445641320 -0.825378 -0.073853 -0.559753 -0.009521 1445641320 -0.827454 -0.082520 -0.555542 0.001465 1445641320 -0.827454 -0.082520 -0.555542 0.001465 1445641320 -0.827454 -0.082520 -0.555542 0.001465 1445641320 -0.827454 -0.082520 -0.555542 0.001465 1445641320 -0.827454 -0.082520 -0.555542 0.001465 1445641320 -0.827454 -0.082520 -0.555542 0.001465 1445641320 -0.827454 -0.082520 -0.555542 0.001465 1445641320 -0.826416 -0.086548 -0.556396 0.010193 1445641320 -0.826416 -0.086548 -0.556396 0.010193 1445641320 -0.826416 -0.086548 -0.556396 0.010193 1445641320 -0.826416 -0.086548 -0.556396 0.010193 1445641320 -0.826416 -0.086548 -0.556396 0.010193 1445641320 -0.826416 -0.086548 -0.556396 0.010193 1445641320 -0.824341 -0.084106 -0.559753 0.013489 1445641320 -0.824341 -0.084106 -0.559753 0.013489 1445641320 -0.824341 -0.084106 -0.559753 0.013489 1445641320 -0.824341 -0.084106 -0.559753 0.013489 1445641320 -0.824341 -0.084106 -0.559753 0.013489 1445641320 -0.822021 -0.081055 -0.563538 0.013367 1445641320 -0.822021 -0.081055 -0.563538 0.013367 1445641320 -0.822021 -0.081055 -0.563538 0.013367 1445641320 -0.822021 -0.081055 -0.563538 0.013367 1445641320 -0.822021 -0.081055 -0.563538 0.013367 1445641320 -0.822021 -0.081055 -0.563538 0.013367 1445641320 -0.820923 -0.077087 -0.565796 0.008667 1445641320 -0.820923 -0.077087 -0.565796 0.008667 1445641320 -0.820923 -0.077087 -0.565796 0.008667 1445641320 -0.820923 -0.077087 -0.565796 0.008667 1445641320 -0.820923 -0.077087 -0.565796 0.008667 1445641320 -0.821655 -0.072571 -0.565430 0.003601 1445641320 -0.821655 -0.072571 -0.565430 0.003601 1445641320 -0.821655 -0.072571 -0.565430 0.003601 1445641320 -0.821655 -0.072571 -0.565430 0.003601 1445641320 -0.821655 -0.072571 -0.565430 0.003601 1445641320 -0.821655 -0.072571 -0.565430 0.003601 1445641320 -0.821594 -0.068970 -0.565918 -0.000488 1445641320 -0.821594 -0.068970 -0.565918 -0.000488 1445641320 -0.821594 -0.068970 -0.565918 -0.000488 1445641320 -0.821594 -0.068970 -0.565918 -0.000488 1445641320 -0.821594 -0.068970 -0.565918 -0.000488 1445641320 -0.821594 -0.068970 -0.565918 -0.000488 1445641320 -0.821350 -0.063110 -0.566956 -0.006226 1445641320 -0.821350 -0.063110 -0.566956 -0.006226 1445641320 -0.821350 -0.063110 -0.566956 -0.006226 1445641320 -0.821350 -0.063110 -0.566956 -0.006226 1445641320 -0.821350 -0.063110 -0.566956 -0.006226 1445641321 -0.821350 -0.063110 -0.566956 -0.006226 1445641321 -0.821350 -0.063110 -0.566956 -0.006226 1445641321 -0.822815 -0.054749 -0.565552 -0.015747 1445641321 -0.822815 -0.054749 -0.565552 -0.015747 1445641321 -0.822815 -0.054749 -0.565552 -0.015747 1445641321 -0.822815 -0.054749 -0.565552 -0.015747 1445641321 -0.822815 -0.054749 -0.565552 -0.015747 1445641321 -0.822815 -0.054749 -0.565552 -0.015747 1445641321 -0.825623 -0.046021 -0.561707 -0.028320 1445641321 -0.825623 -0.046021 -0.561707 -0.028320 1445641321 -0.825623 -0.046021 -0.561707 -0.028320 1445641321 -0.825623 -0.046021 -0.561707 -0.028320 1445641321 -0.825623 -0.046021 -0.561707 -0.028320 1445641321 -0.825623 -0.046021 -0.561707 -0.028320 1445641321 -0.827148 -0.039734 -0.559326 -0.039063 1445641321 -0.827148 -0.039734 -0.559326 -0.039063 1445641321 -0.827148 -0.039734 -0.559326 -0.039063 1445641321 -0.827148 -0.039734 -0.559326 -0.039063 1445641321 -0.827148 -0.039734 -0.559326 -0.039063 1445641321 -0.827148 -0.039734 -0.559326 -0.039063 1445641321 -0.825745 -0.041382 -0.561035 -0.041382 1445641321 -0.825745 -0.041382 -0.561035 -0.041382 1445641321 -0.825745 -0.041382 -0.561035 -0.041382 1445641321 -0.825745 -0.041382 -0.561035 -0.041382 1445641321 -0.825745 -0.041382 -0.561035 -0.041382 1445641321 -0.825745 -0.041382 -0.561035 -0.041382 1445641321 -0.823608 -0.051514 -0.563965 -0.032776 1445641321 -0.823608 -0.051514 -0.563965 -0.032776 1445641321 -0.823608 -0.051514 -0.563965 -0.032776 1445641321 -0.823608 -0.051514 -0.563965 -0.032776 1445641321 -0.823608 -0.051514 -0.563965 -0.032776 1445641321 -0.823608 -0.051514 -0.563965 -0.032776 1445641321 -0.823792 -0.061035 -0.563232 -0.022522 1445641321 -0.823792 -0.061035 -0.563232 -0.022522 1445641321 -0.823792 -0.061035 -0.563232 -0.022522 1445641321 -0.823792 -0.061035 -0.563232 -0.022522 1445641321 -0.823792 -0.061035 -0.563232 -0.022522 1445641321 -0.823792 -0.061035 -0.563232 -0.022522 1445641321 -0.823792 -0.061035 -0.563232 -0.022522 1445641321 -0.826416 -0.068542 -0.558838 -0.012512 1445641321 -0.826416 -0.068542 -0.558838 -0.012512 1445641321 -0.826416 -0.068542 -0.558838 -0.012512 1445641321 -0.826416 -0.068542 -0.558838 -0.012512 1445641321 -0.826416 -0.068542 -0.558838 -0.012512 1445641321 -0.826416 -0.068542 -0.558838 -0.012512 1445641321 -0.829163 -0.075439 -0.554016 -0.001099 1445641321 -0.829163 -0.075439 -0.554016 -0.001099 1445641321 -0.829163 -0.075439 -0.554016 -0.001099 1445641321 -0.829163 -0.075439 -0.554016 -0.001099 1445641321 -0.829163 -0.075439 -0.554016 -0.001099 1445641321 -0.829773 -0.081238 -0.552124 0.008789 1445641321 -0.829773 -0.081238 -0.552124 0.008789 1445641321 -0.829773 -0.081238 -0.552124 0.008789 1445641321 -0.829773 -0.081238 -0.552124 0.008789 1445641321 -0.829773 -0.081238 -0.552124 0.008789 1445641321 -0.829773 -0.081238 -0.552124 0.008789 1445641321 -0.828857 -0.083740 -0.553040 0.014282 1445641321 -0.828857 -0.083740 -0.553040 0.014282 1445641321 -0.828857 -0.083740 -0.553040 0.014282 1445641321 -0.828857 -0.083740 -0.553040 0.014282 1445641321 -0.828857 -0.083740 -0.553040 0.014282 1445641321 -0.828857 -0.083740 -0.553040 0.014282 1445641321 -0.828857 -0.083740 -0.553040 0.014282 1445641321 -0.827515 -0.083008 -0.555115 0.015930 1445641321 -0.827515 -0.083008 -0.555115 0.015930 1445641321 -0.827515 -0.083008 -0.555115 0.015930 1445641321 -0.827515 -0.083008 -0.555115 0.015930 1445641321 -0.827515 -0.083008 -0.555115 0.015930 1445641321 -0.825073 -0.080200 -0.559204 0.013733 1445641321 -0.825073 -0.080200 -0.559204 0.013733 1445641321 -0.825073 -0.080200 -0.559204 0.013733 1445641321 -0.825073 -0.080200 -0.559204 0.013733 1445641321 -0.825073 -0.080200 -0.559204 0.013733 1445641321 -0.825073 -0.080200 -0.559204 0.013733 1445641321 -0.823608 -0.074768 -0.562256 0.007568 1445641321 -0.823608 -0.074768 -0.562256 0.007568 1445641321 -0.823608 -0.074768 -0.562256 0.007568 1445641321 -0.823608 -0.074768 -0.562256 0.007568 1445641321 -0.823608 -0.074768 -0.562256 0.007568 1445641321 -0.823608 -0.074768 -0.562256 0.007568 1445641321 -0.824036 -0.069763 -0.562256 0.000671 1445641321 -0.824036 -0.069763 -0.562256 0.000671 1445641321 -0.824036 -0.069763 -0.562256 0.000671 1445641321 -0.824036 -0.069763 -0.562256 0.000671 1445641321 -0.824036 -0.069763 -0.562256 0.000671 1445641321 -0.824036 -0.069763 -0.562256 0.000671 1445641321 -0.824219 -0.068970 -0.562134 -0.002380 1445641321 -0.824219 -0.068970 -0.562134 -0.002380 1445641321 -0.824219 -0.068970 -0.562134 -0.002380 1445641321 -0.824219 -0.068970 -0.562134 -0.002380 1445641321 -0.824219 -0.068970 -0.562134 -0.002380 1445641321 -0.824219 -0.068970 -0.562134 -0.002380 1445641321 -0.823608 -0.066650 -0.563293 -0.004639 1445641321 -0.823608 -0.066650 -0.563293 -0.004639 1445641321 -0.823608 -0.066650 -0.563293 -0.004639 1445641321 -0.823608 -0.066650 -0.563293 -0.004639 1445641321 -0.823608 -0.066650 -0.563293 -0.004639 1445641321 -0.823608 -0.066650 -0.563293 -0.004639 1445641321 -0.824036 -0.060974 -0.563293 -0.009766 1445641321 -0.824036 -0.060974 -0.563293 -0.009766 1445641321 -0.824036 -0.060974 -0.563293 -0.009766 1445641321 -0.824036 -0.060974 -0.563293 -0.009766 1445641321 -0.824036 -0.060974 -0.563293 -0.009766 1445641321 -0.824036 -0.060974 -0.563293 -0.009766 1445641321 -0.824036 -0.060974 -0.563293 -0.009766 1445641321 -0.826782 -0.051819 -0.559753 -0.022522 1445641321 -0.826782 -0.051819 -0.559753 -0.022522 1445641321 -0.826782 -0.051819 -0.559753 -0.022522 1445641321 -0.826782 -0.051819 -0.559753 -0.022522 1445641321 -0.826782 -0.051819 -0.559753 -0.022522 1445641322 -0.826782 -0.051819 -0.559753 -0.022522 1445641322 -0.830383 -0.045654 -0.554260 -0.035767 1445641322 -0.830383 -0.045654 -0.554260 -0.035767 1445641322 -0.830383 -0.045654 -0.554260 -0.035767 1445641322 -0.830383 -0.045654 -0.554260 -0.035767 1445641322 -0.830383 -0.045654 -0.554260 -0.035767 1445641322 -0.832581 -0.034790 -0.550415 -0.052185 1445641322 -0.832581 -0.034790 -0.550415 -0.052185 1445641322 -0.832581 -0.034790 -0.550415 -0.052185 1445641322 -0.832581 -0.034790 -0.550415 -0.052185 1445641322 -0.832581 -0.034790 -0.550415 -0.052185 1445641322 -0.832581 -0.034790 -0.550415 -0.052185 1445641322 -0.830566 -0.032227 -0.553345 -0.054382 1445641322 -0.830566 -0.032227 -0.553345 -0.054382 1445641322 -0.830566 -0.032227 -0.553345 -0.054382 1445641322 -0.830566 -0.032227 -0.553345 -0.054382 1445641322 -0.830566 -0.032227 -0.553345 -0.054382 1445641322 -0.830566 -0.032227 -0.553345 -0.054382 1445641322 -0.830566 -0.032227 -0.553345 -0.054382 1445641322 -0.827148 -0.045166 -0.559082 -0.036438 1445641322 -0.827148 -0.045166 -0.559082 -0.036438 1445641322 -0.827148 -0.045166 -0.559082 -0.036438 1445641322 -0.827148 -0.045166 -0.559082 -0.036438 1445641322 -0.827148 -0.045166 -0.559082 -0.036438 1445641322 -0.825256 -0.057434 -0.561523 -0.021240 1445641322 -0.825256 -0.057434 -0.561523 -0.021240 1445641322 -0.825256 -0.057434 -0.561523 -0.021240 1445641322 -0.825256 -0.057434 -0.561523 -0.021240 1445641322 -0.825256 -0.057434 -0.561523 -0.021240 1445641322 -0.825256 -0.057434 -0.561523 -0.021240 1445641322 -0.826355 -0.067505 -0.559021 -0.012329 1445641322 -0.826355 -0.067505 -0.559021 -0.012329 1445641322 -0.826355 -0.067505 -0.559021 -0.012329 1445641322 -0.826355 -0.067505 -0.559021 -0.012329 1445641322 -0.830200 -0.071289 -0.552979 -0.004517 1445641322 -0.830200 -0.071289 -0.552979 -0.004517 1445641322 -0.830200 -0.071289 -0.552979 -0.004517 1445641322 -0.830200 -0.071289 -0.552979 -0.004517 1445641322 -0.830200 -0.071289 -0.552979 -0.004517 1445641322 -0.830200 -0.071289 -0.552979 -0.004517 1445641322 -0.830200 -0.071289 -0.552979 -0.004517 1445641322 
-0.770081 0.072876 -0.614380 -0.155762 1445641324 -0.770081 0.072876 -0.614380 -0.155762 1445641324 -0.770081 0.072876 -0.614380 -0.155762 1445641324 -0.770081 0.072876 -0.614380 -0.155762 1445641324 -0.770081 0.072876 -0.614380 -0.155762 1445641324 -0.771362 0.082764 -0.609863 -0.162292 1445641324 -0.771362 0.082764 -0.609863 -0.162292 1445641324 -0.771362 0.082764 -0.609863 -0.162292 1445641324 -0.771362 0.082764 -0.609863 -0.162292 1445641324 -0.771362 0.082764 -0.609863 -0.162292 1445641324 -0.771362 0.082764 -0.609863 -0.162292 1445641324 -0.774414 0.089661 -0.604675 -0.163635 1445641324 -0.774414 0.089661 -0.604675 -0.163635 1445641324 -0.774414 0.089661 -0.604675 -0.163635 1445641324 -0.774414 0.089661 -0.604675 -0.163635 1445641324 -0.774414 0.089661 -0.604675 -0.163635 1445641324 -0.775330 0.098083 -0.601868 -0.164612 1445641324 -0.775330 0.098083 -0.601868 -0.164612 1445641324 -0.775330 0.098083 -0.601868 -0.164612 1445641324 -0.775330 0.098083 -0.601868 -0.164612 1445641324 -0.775330 0.098083 -0.601868 -0.164612 1445641324 -0.775330 0.098083 -0.601868 -0.164612 1445641324 -0.774292 0.106506 -0.600830 -0.168030 1445641324 -0.774292 0.106506 -0.600830 -0.168030 1445641324 -0.774292 0.106506 -0.600830 -0.168030 1445641324 -0.774292 0.106506 -0.600830 -0.168030 1445641324 -0.774292 0.106506 -0.600830 -0.168030 1445641324 -0.774292 0.106506 -0.600830 -0.168030 1445641324 -0.776917 0.133972 -0.595337 -0.155090 1445641324 -0.776917 0.133972 -0.595337 -0.155090 1445641324 -0.776917 0.133972 -0.595337 -0.155090 1445641324 -0.776917 0.133972 -0.595337 -0.155090 1445641324 -0.776917 0.133972 -0.595337 -0.155090 1445641324 -0.776917 0.133972 -0.595337 -0.155090 1445641324 -0.794556 0.165466 -0.573425 -0.112122 1445641324 -0.794556 0.165466 -0.573425 -0.112122 1445641324 -0.794556 0.165466 -0.573425 -0.112122 1445641324 -0.794556 0.165466 -0.573425 -0.112122 1445641324 -0.794556 0.165466 -0.573425 -0.112122 1445641324 -0.794556 0.165466 -0.573425 -0.112122 1445641324 -0.812317 0.173767 -0.554504 -0.049866 1445641324 -0.812317 0.173767 -0.554504 -0.049866 1445641324 -0.812317 0.173767 -0.554504 -0.049866 1445641324 -0.812317 0.173767 -0.554504 -0.049866 1445641324 -0.812317 0.173767 -0.554504 -0.049866 1445641324 -0.812317 0.173767 -0.554504 -0.049866 1445641324 -0.825256 0.168518 -0.539001 -0.011963 1445641324 -0.825256 0.168518 -0.539001 -0.011963 1445641324 -0.825256 0.168518 -0.539001 -0.011963 1445641324 -0.825256 0.168518 -0.539001 -0.011963 1445641324 -0.825256 0.168518 -0.539001 -0.011963 1445641324 -0.825256 0.168518 -0.539001 -0.011963 1445641324 -0.824829 0.166565 -0.540161 -0.015198 1445641324 -0.824829 0.166565 -0.540161 -0.015198 1445641324 -0.824829 0.166565 -0.540161 -0.015198 1445641324 -0.824829 0.166565 -0.540161 -0.015198 1445641324 -0.824829 0.166565 -0.540161 -0.015198 1445641324 -0.824829 0.166565 -0.540161 -0.015198 1445641324 -0.813965 0.165833 -0.554871 -0.046570 1445641324 -0.813965 0.165833 -0.554871 -0.046570 1445641324 -0.813965 0.165833 -0.554871 -0.046570 1445641324 -0.813965 0.165833 -0.554871 -0.046570 1445641324 -0.813965 0.165833 -0.554871 -0.046570 1445641324 -0.813965 0.165833 -0.554871 -0.046570 1445641324 -0.797546 0.166992 -0.575012 -0.074280 1445641324 -0.797546 0.166992 -0.575012 -0.074280 1445641324 -0.797546 0.166992 -0.575012 -0.074280 1445641324 -0.797546 0.166992 -0.575012 -0.074280 1445641324 -0.797546 0.166992 -0.575012 -0.074280 1445641324 -0.797546 0.166992 -0.575012 -0.074280 1445641324 -0.795532 0.154907 -0.578186 -0.094116 1445641324 -0.795532 0.154907 -0.578186 -0.094116 1445641324 -0.795532 0.154907 -0.578186 -0.094116 1445641324 -0.795532 0.154907 -0.578186 -0.094116 1445641324 -0.795532 0.154907 -0.578186 -0.094116 1445641324 -0.795532 0.154907 -0.578186 -0.094116 1445641324 -0.799988 0.130127 -0.577393 -0.099365 1445641324 -0.799988 0.130127 -0.577393 -0.099365 1445641324 -0.799988 0.130127 -0.577393 -0.099365 1445641324 -0.799988 0.130127 -0.577393 -0.099365 1445641324 -0.799988 0.130127 -0.577393 -0.099365 1445641324 -0.799988 0.130127 -0.577393 -0.099365 1445641324 -0.800293 0.090149 -0.584717 -0.098022 1445641324 -0.800293 0.090149 -0.584717 -0.098022 1445641324 -0.800293 0.090149 -0.584717 -0.098022 1445641324 -0.800293 0.090149 -0.584717 -0.098022 1445641324 -0.800293 0.090149 -0.584717 -0.098022 1445641324 -0.800293 0.090149 -0.584717 -0.098022 1445641324 -0.788696 0.072998 -0.596252 -0.130920 1445641324 -0.788696 0.072998 -0.596252 -0.130920 1445641325 -0.788696 0.072998 -0.596252 -0.130920 1445641325 -0.788696 0.072998 -0.596252 -0.130920 1445641325 -0.788696 0.072998 -0.596252 -0.130920 1445641325 -0.788696 0.072998 -0.596252 -0.130920 1445641325 -0.779602 0.065674 -0.601624 -0.161438 1445641325 -0.779602 0.065674 -0.601624 -0.161438 1445641325 -0.779602 0.065674 -0.601624 -0.161438 1445641325 -0.779602 0.065674 -0.601624 -0.161438 1445641325 -0.779602 0.065674 -0.601624 -0.161438 1445641325 -0.779602 0.065674 -0.601624 -0.161438 1445641325 -0.774353 0.057495 -0.607910 -0.166016 1445641325 -0.774353 0.057495 -0.607910 -0.166016 1445641325 -0.774353 0.057495 -0.607910 -0.166016 1445641325 -0.774353 0.057495 -0.607910 -0.166016 1445641325 -0.774353 0.057495 -0.607910 -0.166016 1445641325 -0.774353 0.057495 -0.607910 -0.166016 1445641325 -0.771606 0.056213 -0.611023 -0.167908 1445641325 -0.771606 0.056213 -0.611023 -0.167908 1445641325 -0.771606 0.056213 -0.611023 -0.167908 1445641325 -0.771606 0.056213 -0.611023 -0.167908 1445641325 -0.771606 0.056213 -0.611023 -0.167908 1445641325 -0.771606 0.056213 -0.611023 -0.167908 1445641325 -0.778137 0.070007 -0.602539 -0.163391 1445641325 -0.778137 0.070007 -0.602539 -0.163391 1445641325 -0.778137 0.070007 -0.602539 -0.163391 1445641325 -0.778137 0.070007 -0.602539 -0.163391 1445641325 -0.778137 0.070007 -0.602539 -0.163391 1445641325 -0.778137 0.070007 -0.602539 -0.163391 1445641325 -0.792297 0.105469 -0.589233 -0.118652 1445641325 -0.792297 0.105469 -0.589233 -0.118652 1445641325 -0.792297 0.105469 -0.589233 -0.118652 1445641325 -0.792297 0.105469 -0.589233 -0.118652 1445641325 -0.792297 0.105469 -0.589233 -0.118652 1445641325 -0.792297 0.105469 -0.589233 -0.118652 1445641325 -0.792297 0.105469 -0.589233 -0.118652 1445641325 -0.809021 0.133423 -0.569336 -0.060120 1445641325 -0.809021 0.133423 -0.569336 -0.060120 1445641325 -0.809021 0.133423 -0.569336 -0.060120 1445641325 -0.809021 0.133423 -0.569336 -0.060120 1445641325 -0.809021 0.133423 -0.569336 -0.060120 1445641325 -0.809021 0.133423 -0.569336 -0.060120 1445641325 -0.822998 0.146118 -0.548950 -0.005859 1445641325 -0.822998 0.146118 -0.548950 -0.005859 1445641325 -0.822998 0.146118 -0.548950 -0.005859 1445641325 -0.822998 0.146118 -0.548950 -0.005859 1445641325 -0.822998 0.146118 -0.548950 -0.005859 1445641325 -0.822998 0.146118 -0.548950 -0.005859 1445641325 -0.822998 0.146118 -0.548950 -0.005859 1445641325 -0.827820 0.147400 -0.541138 0.016479 1445641325 -0.827820 0.147400 -0.541138 0.016479 1445641325 -0.827820 0.147400 -0.541138 0.016479 1445641325 -0.827820 0.147400 -0.541138 0.016479 1445641325 -0.827820 0.147400 -0.541138 0.016479 1445641325 -0.827820 0.147400 -0.541138 0.016479 1445641325 -0.825623 0.143066 -0.545898 0.000366 1445641325 -0.825623 0.143066 -0.545898 0.000366 1445641325 -0.825623 0.143066 -0.545898 0.000366 1445641325 -0.825623 0.143066 -0.545898 0.000366 1445641325 -0.825623 0.143066 -0.545898 0.000366 1445641325 -0.825623 0.143066 -0.545898 0.000366 1445641325 -0.825623 0.143066 -0.545898 0.000366 1445641325 -0.816284 0.137390 -0.559998 -0.034851 1445641325 -0.816284 0.137390 -0.559998 -0.034851 1445641325 -0.816284 0.137390 -0.559998 -0.034851 1445641325 -0.816284 0.137390 -0.559998 -0.034851 1445641325 -0.816284 0.137390 -0.559998 -0.034851 1445641325 -0.816284 0.137390 -0.559998 -0.034851 1445641325 -0.805603 0.129578 -0.573730 -0.071594 1445641325 -0.805603 0.129578 -0.573730 -0.071594 1445641325 -0.805603 0.129578 -0.573730 -0.071594 1445641325 -0.805603 0.129578 -0.573730 -0.071594 1445641325 -0.805603 0.129578 -0.573730 -0.071594 1445641325 -0.805603 0.129578 -0.573730 -0.071594 1445641325 -0.797729 0.124756 -0.581848 -0.098145 1445641325 -0.797729 0.124756 -0.581848 -0.098145 1445641325 -0.797729 0.124756 -0.581848 -0.098145 1445641325 -0.797729 0.124756 -0.581848 -0.098145 1445641325 -0.797729 0.124756 -0.581848 -0.098145 1445641325 -0.797729 0.124756 -0.581848 -0.098145 1445641325 -0.797729 0.124756 -0.581848 -0.098145 1445641325 -0.800964 0.113037 -0.576233 -0.117065 1445641325 -0.800964 0.113037 -0.576233 -0.117065 1445641325 -0.800964 0.113037 -0.576233 -0.117065 1445641325 -0.800964 0.113037 -0.576233 -0.117065 1445641325 -0.800964 0.113037 -0.576233 -0.117065 1445641325 -0.800964 0.113037 -0.576233 -0.117065 1445641325 -0.797791 0.075928 -0.584412 -0.127808 1445641325 -0.797791 0.075928 -0.584412 -0.127808 1445641325 -0.797791 0.075928 -0.584412 -0.127808 1445641325 -0.797791 0.075928 -0.584412 -0.127808 1445641325 -0.797791 0.075928 -0.584412 -0.127808 1445641325 -0.797791 0.075928 -0.584412 -0.127808 1445641325 -0.784790 0.054077 -0.592102 -0.175171 1445641325 -0.784790 0.054077 -0.592102 -0.175171 1445641325 -0.784790 0.054077 -0.592102 -0.175171 1445641325 -0.784790 0.054077 -0.592102 -0.175171 1445641325 -0.784790 0.054077 -0.592102 -0.175171 1445641325 -0.784790 0.054077 -0.592102 -0.175171 1445641325 -0.780823 0.051086 -0.593018 -0.190063 1445641325 -0.780823 0.051086 -0.593018 -0.190063 1445641325 -0.780823 0.051086 -0.593018 -0.190063 1445641325 -0.780823 0.051086 -0.593018 -0.190063 1445641325 -0.780823 0.051086 -0.593018 -0.190063 1445641325 -0.780823 0.051086 -0.593018 -0.190063 1445641325 -0.776367 0.060913 -0.598022 -0.189514 1445641325 -0.776367 0.060913 -0.598022 -0.189514 1445641325 -0.776367 0.060913 -0.598022 -0.189514 1445641325 -0.776367 0.060913 -0.598022 -0.189514 1445641325 -0.776367 0.060913 -0.598022 -0.189514 1445641325 -0.776367 0.060913 -0.598022 -0.189514 1445641325 -0.777100 0.070435 -0.597656 -0.184570 1445641325 -0.777100 0.070435 -0.597656 -0.184570 1445641325 -0.777100 0.070435 -0.597656 -0.184570 1445641326 -0.777100 0.070435 -0.597656 -0.184570 1445641326 -0.777100 0.070435 -0.597656 -0.184570 1445641326 -0.777100 0.070435 -0.597656 -0.184570 1445641326 -0.786377 0.090637 -0.589844 -0.159790 1445641326 -0.786377 0.090637 -0.589844 -0.159790 1445641326 -0.786377 0.090637 -0.589844 -0.159790 1445641326 -0.786377 0.090637 -0.589844 -0.159790 1445641326 -0.786377 0.090637 -0.589844 -0.159790 1445641326 -0.796814 0.127808 -0.580505 -0.108704 1445641326 -0.796814 0.127808 -0.580505 -0.108704 1445641326 -0.796814 0.127808 -0.580505 -0.108704 1445641326 -0.796814 0.127808 -0.580505 -0.108704 1445641326 -0.796814 0.127808 -0.580505 -0.108704 1445641326 -0.796814 0.127808 -0.580505 -0.108704 1445641326 -0.796814 0.127808 -0.580505 -0.108704 1445641326 -0.807617 0.140991 -0.569580 -0.059631 1445641326 -0.807617 0.140991 -0.569580 -0.059631 1445641326 -0.807617 0.140991 -0.569580 -0.059631 1445641326 -0.807617 0.140991 -0.569580 -0.059631 1445641326 -0.807617 0.140991 -0.569580 -0.059631 1445641326 -0.816406 0.142395 -0.558655 -0.034119 1445641326 -0.816406 0.142395 -0.558655 -0.034119 1445641326 -0.816406 0.142395 -0.558655 -0.034119 1445641326 -0.816406 0.142395 -0.558655 -0.034119 1445641326 -0.816406 0.142395 -0.558655 -0.034119 1445641326 -0.816406 0.142395 -0.558655 -0.034119 1445641326 -0.816406 0.142395 -0.558655 -0.034119 1445641326 -0.816467 0.146790 -0.557129 -0.039368 1445641326 -0.816467 0.146790 -0.557129 -0.039368 1445641326 -0.816467 0.146790 -0.557129 -0.039368 1445641326 -0.816467 0.146790 -0.557129 -0.039368 1445641326 -0.816467 0.146790 -0.557129 -0.039368 1445641326 -0.809937 0.146179 -0.564270 -0.065796 1445641326 -0.809937 0.146179 -0.564270 -0.065796 1445641326 -0.809937 0.146179 -0.564270 -0.065796 1445641326 -0.809937 0.146179 -0.564270 -0.065796 1445641326 -0.809937 0.146179 -0.564270 -0.065796 1445641326 -0.804993 0.134888 -0.569580 -0.096802 1445641326 -0.804993 0.134888 -0.569580 -0.096802 1445641326 -0.804993 0.134888 -0.569580 -0.096802 1445641326 -0.804993 0.134888 -0.569580 -0.096802 1445641326 -0.804993 0.134888 -0.569580 -0.096802 1445641326 -0.804993 0.134888 -0.569580 -0.096802 1445641326 -0.804993 0.134888 -0.569580 -0.096802 1445641326 -0.801697 0.120667 -0.573669 -0.117188 1445641326 -0.801697 0.120667 -0.573669 -0.117188 1445641326 -0.801697 0.120667 -0.573669 -0.117188 1445641326 -0.801697 0.120667 -0.573669 -0.117188 1445641326 -0.801697 0.120667 -0.573669 -0.117188 1445641326 -0.801697 0.120667 -0.573669 -0.117188 1445641326 -0.801697 0.120667 -0.573669 -0.117188 1445641326 -0.808105 0.104614 -0.566040 -0.125305 1445641326 -0.808105 0.104614 -0.566040 -0.125305 1445641326 -0.808105 0.104614 -0.566040 -0.125305 1445641326 -0.808105 0.104614 -0.566040 -0.125305 1445641326 -0.808105 0.104614 -0.566040 -0.125305 1445641326 -0.808105 0.104614 -0.566040 -0.125305 1445641326 -0.801086 0.072327 -0.581970 -0.120178 1445641326 -0.801086 0.072327 -0.581970 -0.120178 1445641326 -0.801086 0.072327 -0.581970 -0.120178 1445641326 -0.801086 0.072327 -0.581970 -0.120178 1445641326 -0.801086 0.072327 -0.581970 -0.120178 1445641326 -0.801086 0.072327 -0.581970 -0.120178 1445641326 -0.786621 0.042847 -0.595825 -0.156494 1445641326 -0.786621 0.042847 -0.595825 -0.156494 1445641326 -0.786621 0.042847 -0.595825 -0.156494 1445641326 -0.786621 0.042847 -0.595825 -0.156494 1445641326 -0.786621 0.042847 -0.595825 -0.156494 1445641326 -0.786621 0.042847 -0.595825 -0.156494 1445641326 -0.778687 0.034241 -0.600586 -0.178345 1445641326 -0.778687 0.034241 -0.600586 -0.178345 1445641326 -0.778687 0.034241 -0.600586 -0.178345 1445641326 -0.778687 0.034241 -0.600586 -0.178345 1445641326 -0.778687 0.034241 -0.600586 -0.178345 1445641326 -0.778687 0.034241 -0.600586 -0.178345 1445641326 -0.773682 0.041260 -0.604919 -0.183960 1445641326 -0.773682 0.041260 -0.604919 -0.183960 1445641326 -0.773682 0.041260 -0.604919 -0.183960 1445641326 -0.773682 0.041260 -0.604919 -0.183960 1445641326 -0.773682 0.041260 -0.604919 -0.183960 1445641326 -0.773682 0.041260 -0.604919 -0.183960 1445641326 -0.777771 0.056458 -0.597656 -0.186401 1445641326 -0.777771 0.056458 -0.597656 -0.186401 1445641326 -0.777771 0.056458 -0.597656 -0.186401 1445641326 -0.777771 0.056458 -0.597656 -0.186401 1445641326 -0.777771 0.056458 -0.597656 -0.186401 1445641326 -0.777771 0.056458 -0.597656 -0.186401 1445641326 -0.789063 0.097839 -0.586426 -0.155090 1445641326 -0.789063 0.097839 -0.586426 -0.155090 1445641326 -0.789063 0.097839 -0.586426 -0.155090 1445641326 -0.789063 0.097839 -0.586426 -0.155090 1445641326 -0.789063 0.097839 -0.586426 -0.155090 1445641326 -0.789063 0.097839 -0.586426 -0.155090 1445641326 -0.804321 0.134277 -0.569580 -0.103638 1445641326 -0.804321 0.134277 -0.569580 -0.103638 1445641326 -0.804321 0.134277 -0.569580 -0.103638 1445641326 -0.804321 0.134277 -0.569580 -0.103638 1445641326 -0.804321 0.134277 -0.569580 -0.103638 1445641326 -0.804321 0.134277 -0.569580 -0.103638 1445641326 -0.804321 0.134277 -0.569580 -0.103638 1445641326 -0.815186 0.149475 -0.556396 -0.060181 1445641326 -0.815186 0.149475 -0.556396 -0.060181 1445641326 -0.815186 0.149475 -0.556396 -0.060181 1445641326 -0.815186 0.149475 -0.556396 -0.060181 1445641326 -0.815186 0.149475 -0.556396 -0.060181 1445641326 -0.815186 0.149475 -0.556396 -0.060181 1445641326 -0.822327 0.149841 -0.547668 -0.037598 1445641326 -0.822327 0.149841 -0.547668 -0.037598 1445641326 -0.822327 0.149841 -0.547668 -0.037598 1445641326 -0.822327 0.149841 -0.547668 -0.037598 1445641327 -0.822327 0.149841 -0.547668 -0.037598 1445641327 -0.822327 0.149841 -0.547668 -0.037598 1445641327 -0.820923 0.148621 -0.549316 -0.047974 1445641327 -0.820923 0.148621 -0.549316 -0.047974 1445641327 -0.820923 0.148621 -0.549316 -0.047974 1445641327 -0.820923 0.148621 -0.549316 -0.047974 1445641327 -0.820923 0.148621 -0.549316 -0.047974 1445641327 -0.820923 0.148621 -0.549316 -0.047974 1445641327 -0.809631 0.143677 -0.563660 -0.079041 1445641327 -0.809631 0.143677 -0.563660 -0.079041 1445641327 -0.809631 0.143677 -0.563660 -0.079041 1445641327 -0.809631 0.143677 -0.563660 -0.079041 1445641327 -0.809631 0.143677 -0.563660 -0.079041 1445641327 -0.809631 0.143677 -0.563660 -0.079041 1445641327 -0.809631 0.143677 -0.563660 -0.079041 1445641327 -0.795776 0.136108 -0.580627 -0.105835 1445641327 -0.795776 0.136108 -0.580627 -0.105835 1445641327 -0.795776 0.136108 -0.580627 -0.105835 1445641327 -0.795776 0.136108 -0.580627 -0.105835 1445641327 -0.795776 0.136108 -0.580627 -0.105835 1445641327 -0.795776 0.136108 -0.580627 -0.105835 1445641327 -0.791443 0.125427 -0.586548 -0.118042 1445641327 -0.791443 0.125427 -0.586548 -0.118042 1445641327 -0.791443 0.125427 -0.586548 -0.118042 1445641327 -0.791443 0.125427 -0.586548 -0.118042 1445641327 -0.791443 0.125427 -0.586548 -0.118042 1445641327 -0.791443 0.125427 -0.586548 -0.118042 1445641327 -0.791443 0.125427 -0.586548 -0.118042 1445641327 -0.795715 0.101196 -0.583435 -0.127686 1445641327 -0.795715 0.101196 -0.583435 -0.127686 1445641327 -0.795715 0.101196 -0.583435 -0.127686 1445641327 -0.795715 0.101196 -0.583435 -0.127686 1445641327 -0.795715 0.101196 -0.583435 -0.127686 1445641327 -0.795715 0.101196 -0.583435 -0.127686 1445641327 -0.784607 0.065613 -0.598328 -0.149109 1445641327 -0.784607 0.065613 -0.598328 -0.149109 1445641327 -0.784607 0.065613 -0.598328 -0.149109 1445641327 -0.784607 0.065613 -0.598328 -0.149109 1445641327 -0.784607 0.065613 -0.598328 -0.149109 1445641327 -0.784607 0.065613 -0.598328 -0.149109 1445641327 -0.771118 0.039368 -0.605896 -0.191895 1445641327 -0.771118 0.039368 -0.605896 -0.191895 1445641327 -0.771118 0.039368 -0.605896 -0.191895 1445641327 -0.771118 0.039368 -0.605896 -0.191895 1445641327 -0.771118 0.039368 -0.605896 -0.191895 1445641327 -0.771118 0.039368 -0.605896 -0.191895 1445641327 -0.770325 0.040161 -0.603455 -0.202393 1445641327 -0.770325 0.040161 -0.603455 -0.202393 1445641327 -0.770325 0.040161 -0.603455 -0.202393 1445641327 -0.770325 0.040161 -0.603455 -0.202393 1445641327 -0.770325 0.040161 -0.603455 -0.202393 1445641327 -0.770325 0.040161 -0.603455 -0.202393 1445641327 -0.770325 0.040161 -0.603455 -0.202393 1445641327 -0.780151 0.064453 -0.592773 -0.189392 1445641327 -0.780151 0.064453 -0.592773 -0.189392 1445641327 -0.780151 0.064453 -0.592773 -0.189392 1445641327 -0.780151 0.064453 -0.592773 -0.189392 1445641327 -0.780151 0.064453 -0.592773 -0.189392 1445641327 -0.780151 0.064453 -0.592773 -0.189392 1445641327 -0.788940 0.090088 -0.583801 -0.169617 1445641327 -0.788940 0.090088 -0.583801 -0.169617 1445641327 -0.788940 0.090088 -0.583801 -0.169617 1445641327 -0.788940 0.090088 -0.583801 -0.169617 1445641327 -0.788940 0.090088 -0.583801 -0.169617 1445641327 -0.788940 0.090088 -0.583801 -0.169617 1445641327 -0.795776 0.108826 -0.575623 -0.153809 1445641327 -0.795776 0.108826 -0.575623 -0.153809 1445641327 -0.795776 0.108826 -0.575623 -0.153809 1445641327 -0.795776 0.108826 -0.575623 -0.153809 1445641327 -0.795776 0.108826 -0.575623 -0.153809 1445641327 -0.803162 0.137817 -0.566589 -0.122559 1445641327 -0.803162 0.137817 -0.566589 -0.122559 1445641327 -0.803162 0.137817 -0.566589 -0.122559 1445641327 -0.803162 0.137817 -0.566589 -0.122559 1445641327 -0.803162 0.137817 -0.566589 -0.122559 1445641327 -0.803162 0.137817 -0.566589 -0.122559 1445641327 -0.814087 0.165588 -0.550720 -0.081055 1445641327 -0.814087 0.165588 -0.550720 -0.081055 1445641327 -0.814087 0.165588 -0.550720 -0.081055 1445641327 -0.814087 0.165588 -0.550720 -0.081055 1445641327 -0.823425 0.169373 -0.539917 -0.043335 1445641327 -0.823425 0.169373 -0.539917 -0.043335 1445641327 -0.823425 0.169373 -0.539917 -0.043335 1445641327 -0.823425 0.169373 -0.539917 -0.043335 1445641327 -0.823425 0.169373 -0.539917 -0.043335 1445641327 -0.823425 0.169373 -0.539917 -0.043335 1445641327 -0.823425 0.169373 -0.539917 -0.043335 1445641327 -0.824890 0.163208 -0.539551 -0.042908 1445641327 -0.824890 0.163208 -0.539551 -0.042908 1445641327 -0.824890 0.163208 -0.539551 -0.042908 1445641327 -0.824890 0.163208 -0.539551 -0.042908 1445641327 -0.824890 0.163208 -0.539551 -0.042908 1445641327 -0.817383 0.158752 -0.549866 -0.066833 1445641327 -0.817383 0.158752 -0.549866 -0.066833 1445641327 -0.817383 0.158752 -0.549866 -0.066833 1445641327 -0.817383 0.158752 -0.549866 -0.066833 1445641327 -0.817383 0.158752 -0.549866 -0.066833 1445641327 -0.817383 0.158752 -0.549866 -0.066833 1445641327 -0.804932 0.151794 -0.564941 -0.099915 1445641327 -0.804932 0.151794 -0.564941 -0.099915 1445641327 -0.804932 0.151794 -0.564941 -0.099915 1445641327 -0.804932 0.151794 -0.564941 -0.099915 1445641327 -0.804932 0.151794 -0.564941 -0.099915 1445641327 -0.804932 0.151794 -0.564941 -0.099915 1445641327 -0.804932 0.151794 -0.564941 -0.099915 1445641327 -0.794617 0.139893 -0.578857 -0.118591 1445641327 -0.794617 0.139893 -0.578857 -0.118591 1445641327 -0.794617 0.139893 -0.578857 -0.118591 1445641327 -0.794617 0.139893 -0.578857 -0.118591 1445641327 -0.794617 0.139893 -0.578857 -0.118591 1445641328 -0.794617 0.139893 -0.578857 -0.118591 1445641328 -0.804443 0.122925 -0.565430 -0.134705 1445641328 -0.804443 0.122925 -0.565430 -0.134705 1445641328 -0.804443 0.122925 -0.565430 -0.134705 1445641328 -0.804443 0.122925 -0.565430 -0.134705 1445641328 -0.804443 0.122925 -0.565430 -0.134705 1445641328 -0.804443 0.122925 -0.565430 -0.134705 1445641328 -0.800842 0.084778 -0.578796 -0.128723 1445641328 -0.800842 0.084778 -0.578796 -0.128723 1445641328 -0.800842 0.084778 -0.578796 -0.128723 1445641328 -0.800842 0.084778 -0.578796 -0.128723 1445641328 -0.800842 0.084778 -0.578796 -0.128723 1445641328 -0.800842 0.084778 -0.578796 -0.128723 1445641328 -0.800842 0.084778 -0.578796 -0.128723 1445641328 -0.791931 0.064453 -0.587280 -0.154419 1445641328 -0.791931 0.064453 -0.587280 -0.154419 1445641328 -0.791931 0.064453 -0.587280 -0.154419 1445641328 -0.791931 0.064453 -0.587280 -0.154419 1445641328 -0.791931 0.064453 -0.587280 -0.154419 1445641328 -0.791931 0.064453 -0.587280 -0.154419 1445641328 -0.776733 0.058411 -0.594055 -0.201233 1445641328 -0.776733 0.058411 -0.594055 -0.201233 1445641328 -0.776733 0.058411 -0.594055 -0.201233 1445641328 -0.776733 0.058411 -0.594055 -0.201233 1445641328 -0.776733 0.058411 -0.594055 -0.201233 1445641328 -0.776733 0.058411 -0.594055 -0.201233 1445641328 -0.770874 0.060364 -0.594116 -0.221863 1445641328 -0.770874 0.060364 -0.594116 -0.221863 1445641328 -0.770874 0.060364 -0.594116 -0.221863 1445641328 -0.770874 0.060364 -0.594116 -0.221863 1445641328 -0.770874 0.060364 -0.594116 -0.221863 1445641328 -0.774719 0.072754 -0.587463 -0.222595 1445641328 -0.774719 0.072754 -0.587463 -0.222595 1445641328 -0.774719 0.072754 -0.587463 -0.222595 1445641328 -0.774719 0.072754 -0.587463 -0.222595 1445641328 -0.774719 0.072754 -0.587463 -0.222595 1445641328 -0.774719 0.072754 -0.587463 -0.222595 1445641328 -0.774719 0.072754 -0.587463 -0.222595 1445641328 -0.779602 0.089966 -0.580750 -0.216736 1445641328 -0.779602 0.089966 -0.580750 -0.216736 1445641328 -0.779602 0.089966 -0.580750 -0.216736 1445641328 -0.779602 0.089966 -0.580750 -0.216736 1445641328 -0.779602 0.089966 -0.580750 -0.216736 1445641328 -0.779602 0.089966 -0.580750 -0.216736 1445641328 -0.781921 0.097900 -0.580872 -0.204163 1445641328 -0.781921 0.097900 -0.580872 -0.204163 1445641328 -0.781921 0.097900 -0.580872 -0.204163 1445641328 -0.781921 0.097900 -0.580872 -0.204163 1445641328 -0.781921 0.097900 -0.580872 -0.204163 1445641328 -0.781921 0.097900 -0.580872 -0.204163 1445641328 -0.781982 0.095276 -0.585571 -0.191345 1445641328 -0.781982 0.095276 -0.585571 -0.191345 1445641328 -0.781982 0.095276 -0.585571 -0.191345 1445641328 -0.781982 0.095276 -0.585571 -0.191345 1445641328 -0.781982 0.095276 -0.585571 -0.191345 1445641328 -0.781982 0.095276 -0.585571 -0.191345 1445641328 -0.781982 0.095276 -0.585571 -0.191345 1445641328 -0.783081 0.091736 -0.589050 -0.177368 1445641328 -0.783081 0.091736 -0.589050 -0.177368 1445641328 -0.783081 0.091736 -0.589050 -0.177368 1445641328 -0.783081 0.091736 -0.589050 -0.177368 1445641328 -0.783081 0.091736 -0.589050 -0.177368 1445641328 -0.783081 0.091736 -0.589050 -0.177368 1445641328 -0.787109 0.106995 -0.587708 -0.153931 1445641328 -0.787109 0.106995 -0.587708 -0.153931 1445641328 -0.787109 0.106995 -0.587708 -0.153931 1445641328 -0.787109 0.106995 -0.587708 -0.153931 1445641328 -0.787109 0.106995 -0.587708 -0.153931 1445641328 -0.794312 0.135498 -0.581116 -0.114502 1445641328 -0.794312 0.135498 -0.581116 -0.114502 1445641328 -0.794312 0.135498 -0.581116 -0.114502 1445641328 -0.794312 0.135498 -0.581116 -0.114502 1445641328 -0.794312 0.135498 -0.581116 -0.114502 1445641328 -0.794312 0.135498 -0.581116 -0.114502 1445641328 -0.794312 0.135498 -0.581116 -0.114502 1445641328 -0.801025 0.149963 -0.574829 -0.074707 1445641328 -0.801025 0.149963 -0.574829 -0.074707 1445641328 -0.801025 0.149963 -0.574829 -0.074707 1445641328 -0.801025 0.149963 -0.574829 -0.074707 1445641328 -0.801025 0.149963 -0.574829 -0.074707 1445641328 -0.801025 0.149963 -0.574829 -0.074707 1445641328 -0.806335 0.158447 -0.565613 -0.069763 1445641328 -0.806335 0.158447 -0.565613 -0.069763 1445641328 -0.806335 0.158447 -0.565613 -0.069763 1445641328 -0.806335 0.158447 -0.565613 -0.069763 1445641328 -0.806335 0.158447 -0.565613 -0.069763 1445641328 -0.806335 0.158447 -0.565613 -0.069763 1445641328 -0.800781 0.154175 -0.571106 -0.094482 1445641328 -0.800781 0.154175 -0.571106 -0.094482 1445641328 -0.800781 0.154175 -0.571106 -0.094482 1445641328 -0.800781 0.154175 -0.571106 -0.094482 1445641328 -0.800781 0.154175 -0.571106 -0.094482 1445641328 -0.800781 0.154175 -0.571106 -0.094482 1445641328 -0.789673 0.136108 -0.584473 -0.128052 1445641328 -0.789673 0.136108 -0.584473 -0.128052 1445641328 -0.789673 0.136108 -0.584473 -0.128052 1445641328 -0.789673 0.136108 -0.584473 -0.128052 1445641328 -0.789673 0.136108 -0.584473 -0.128052 1445641328 -0.789673 0.136108 -0.584473 -0.128052 1445641328 -0.785950 0.124756 -0.588196 -0.144348 1445641328 -0.785950 0.124756 -0.588196 -0.144348 1445641328 -0.785950 0.124756 -0.588196 -0.144348 1445641328 -0.785950 0.124756 -0.588196 -0.144348 1445641328 -0.785950 0.124756 -0.588196 -0.144348 1445641328 -0.785950 0.124756 -0.588196 -0.144348 1445641328 -0.785950 0.124756 -0.588196 -0.144348 1445641328 -0.793579 0.115662 -0.576782 -0.155945 1445641328 -0.793579 0.115662 -0.576782 -0.155945 1445641328 -0.793579 0.115662 -0.576782 -0.155945 1445641328 -0.793579 0.115662 -0.576782 -0.155945 1445641328 -0.793579 0.115662 -0.576782 -0.155945 1445641328 -0.793579 0.115662 -0.576782 -0.155945 1445641329 -0.793701 0.082947 -0.582947 -0.153198 1445641329 -0.793701 0.082947 -0.582947 -0.153198 1445641329 -0.793701 0.082947 -0.582947 -0.153198 1445641329 -0.793701 0.082947 -0.582947 -0.153198 1445641329 -0.793701 0.082947 -0.582947 -0.153198 1445641329 -0.793701 0.082947 -0.582947 -0.153198 1445641329 -0.780823 0.068054 -0.586426 -0.204773 1445641329 -0.780823 0.068054 -0.586426 -0.204773 1445641329 -0.780823 0.068054 -0.586426 -0.204773 1445641329 -0.780823 0.068054 -0.586426 -0.204773 1445641329 -0.780823 0.068054 -0.586426 -0.204773 1445641329 -0.780823 0.068054 -0.586426 -0.204773 1445641329 -0.773315 0.080261 -0.584778 -0.231628 1445641329 -0.773315 0.080261 -0.584778 -0.231628 1445641329 -0.773315 0.080261 -0.584778 -0.231628 1445641329 -0.773315 0.080261 -0.584778 -0.231628 1445641329 -0.772644 0.090027 -0.584961 -0.229858 1445641329 -0.772644 0.090027 -0.584961 -0.229858 1445641329 -0.772644 0.090027 -0.584961 -0.229858 1445641329 -0.772644 0.090027 -0.584961 -0.229858 1445641329 -0.772644 0.090027 -0.584961 -0.229858 1445641329 -0.773621 0.102966 -0.585144 -0.220398 1445641329 -0.773621 0.102966 -0.585144 -0.220398 1445641329 -0.773621 0.102966 -0.585144 -0.220398 1445641329 -0.773621 0.102966 -0.585144 -0.220398 1445641329 -0.773621 0.102966 -0.585144 -0.220398 1445641329 -0.773621 0.102966 -0.585144 -0.220398 1445641329 -0.775269 0.099548 -0.589355 -0.204346 1445641329 -0.775269 0.099548 -0.589355 -0.204346 1445641329 -0.775269 0.099548 -0.589355 -0.204346 1445641329 -0.775269 0.099548 -0.589355 -0.204346 1445641329 -0.775269 0.099548 -0.589355 -0.204346 1445641329 -0.778992 0.101318 -0.588135 -0.192566 1445641329 -0.778992 0.101318 -0.588135 -0.192566 1445641329 -0.778992 0.101318 -0.588135 -0.192566 1445641329 -0.778992 0.101318 -0.588135 -0.192566 1445641329 -0.778992 0.101318 -0.588135 -0.192566 1445641329 -0.778992 0.101318 -0.588135 -0.192566 1445641329 -0.791870 0.124939 -0.577637 -0.154236 1445641329
[truncated: 171,467 more chars]
