# Supplementary material for: Quaternion-Based Gesture Recognition Using Wireless Wearable Motion Capture Sensors
Source: Sensors (Basel). 2016 Apr 28;16(5):605. doi: 10.3390/s16050605 (PMC4883296; doi:10.3390/s16050605)
Supplement: Supplementary file 1 [file sensors-16-00605-s001.zip › MultiSensorGestureData/P11/4. Lift/Training19.txt]

0.579163 0.414795 -0.514343 0.477417 1445641234 0.579163 0.414795 -0.514343 0.477417 1445641234 0.579163 0.414795 -0.514343 0.477417 1445641234 0.579163 0.414795 -0.514343 0.477417 1445641234 0.579163 0.414795 -0.514343 0.477417 1445641234 0.579163 0.414795 -0.514343 0.477417 1445641234 0.576538 0.414917 -0.515137 0.479614 1445641234 0.576538 0.414917 -0.515137 0.479614 1445641234 0.576538 0.414917 -0.515137 0.479614 1445641234 0.576538 0.414917 -0.515137 0.479614 1445641234 0.574646 0.416199 -0.515076 0.480835 1445641234 0.574646 0.416199 -0.515076 0.480835 1445641234 0.574646 0.416199 -0.515076 0.480835 1445641234 0.574646 0.416199 -0.515076 0.480835 1445641234 0.574646 0.416199 -0.515076 0.480835 1445641234 0.574646 0.416199 -0.515076 0.480835 1445641234 0.574097 0.417175 -0.514404 0.481384 1445641234 0.574097 0.417175 -0.514404 0.481384 1445641234 0.574097 0.417175 -0.514404 0.481384 1445641234 0.574097 0.417175 -0.514404 0.481384 1445641234 0.574097 0.417175 -0.514404 0.481384 1445641234 0.574097 0.417175 -0.514404 0.481384 1445641234 0.573730 0.417542 -0.514038 0.481873 1445641234 0.573730 0.417542 -0.514038 0.481873 1445641234 0.573730 0.417542 -0.514038 0.481873 1445641234 0.573730 0.417542 -0.514038 0.481873 1445641234 0.573730 0.417542 -0.514038 0.481873 1445641234 0.573730 0.417542 -0.514038 0.481873 1445641234 0.573730 0.417542 -0.514038 0.481873 1445641234 0.574280 0.417419 -0.514038 0.481323 1445641234 0.574280 0.417419 -0.514038 0.481323 1445641234 0.574280 0.417419 -0.514038 0.481323 1445641234 0.574280 0.417419 -0.514038 0.481323 1445641234 0.574280 0.417419 -0.514038 0.481323 1445641234 0.574280 0.417419 -0.514038 0.481323 1445641234 0.575195 0.417297 -0.514099 0.480286 1445641234 0.575195 0.417297 -0.514099 0.480286 1445641234 0.575195 0.417297 -0.514099 0.480286 1445641234 0.575195 0.417297 -0.514099 0.480286 1445641234 0.575195 0.417297 -0.514099 0.480286 1445641234 0.575195 0.417297 -0.514099 0.480286 1445641234 0.576294 0.416382 -0.514038 0.479797 1445641234 0.576294 0.416382 -0.514038 0.479797 1445641234 0.576294 0.416382 -0.514038 0.479797 1445641234 0.576294 0.416382 -0.514038 0.479797 1445641234 0.576294 0.416382 -0.514038 0.479797 1445641234 0.576294 0.416382 -0.514038 0.479797 1445641234 0.576538 0.416382 -0.513550 0.480042 1445641234 0.576538 0.416382 -0.513550 0.480042 1445641234 0.576538 0.416382 -0.513550 0.480042 1445641234 0.576538 0.416382 -0.513550 0.480042 1445641234 0.576538 0.416382 -0.513550 0.480042 1445641234 0.576538 0.416382 -0.513550 0.480042 1445641234 0.577393 0.416260 -0.512085 0.480652 1445641234 0.577393 0.416260 -0.512085 0.480652 1445641234 0.577393 0.416260 -0.512085 0.480652 1445641234 0.577393 0.416260 -0.512085 0.480652 1445641234 0.577393 0.416260 -0.512085 0.480652 1445641234 0.577393 0.416260 -0.512085 0.480652 1445641234 0.580017 0.413818 -0.510986 0.480774 1445641234 0.580017 0.413818 -0.510986 0.480774 1445641234 0.580017 0.413818 -0.510986 0.480774 1445641234 0.580017 0.413818 -0.510986 0.480774 1445641234 0.580017 0.413818 -0.510986 0.480774 1445641234 0.580017 0.413818 -0.510986 0.480774 1445641234 0.580017 0.413818 -0.510986 0.480774 1445641234 0.579163 0.413147 -0.511536 0.481873 1445641234 0.579163 0.413147 -0.511536 0.481873 1445641234 0.579163 0.413147 -0.511536 0.481873 1445641234 0.579163 0.413147 -0.511536 0.481873 1445641234 0.579163 0.413147 -0.511536 0.481873 1445641234 0.579163 0.413147 -0.511536 0.481873 1445641234 0.574707 0.417297 -0.509338 0.485901 1445641235 0.574707 0.417297 -0.509338 0.485901 1445641235 0.574707 0.417297 -0.509338 0.485901 1445641235 0.574707 0.417297 -0.509338 0.485901 1445641235 0.574707 0.417297 -0.509338 0.485901 1445641235 0.574707 0.417297 -0.509338 0.485901 1445641235 0.575623 0.418335 -0.509216 0.484009 1445641235 0.575623 0.418335 -0.509216 0.484009 1445641235 0.575623 0.418335 -0.509216 0.484009 1445641235 0.575623 0.418335 -0.509216 0.484009 1445641235 0.575623 0.418335 -0.509216 0.484009 1445641235 0.575623 0.418335 -0.509216 0.484009 1445641235 0.575623 0.418335 -0.509216 0.484009 1445641235 0.579529 0.415161 -0.512085 0.479065 1445641235 0.579529 0.415161 -0.512085 0.479065 1445641235 0.579529 0.415161 -0.512085 0.479065 1445641235 0.579529 0.415161 -0.512085 0.479065 1445641235 0.579529 0.415161 -0.512085 0.479065 1445641235 0.579529 0.415161 -0.512085 0.479065 1445641235 0.581299 0.412781 -0.514526 0.476379 1445641235 0.581299 0.412781 -0.514526 0.476379 1445641235 0.581299 0.412781 -0.514526 0.476379 1445641235 0.581299 0.412781 -0.514526 0.476379 1445641235 0.581299 0.412781 -0.514526 0.476379 1445641235 0.581299 0.412781 -0.514526 0.476379 1445641235 0.582031 0.411133 -0.516052 0.475220 1445641235 0.582031 0.411133 -0.516052 0.475220 1445641235 0.582031 0.411133 -0.516052 0.475220 1445641235 0.582031 0.411133 -0.516052 0.475220 1445641235 0.582031 0.411133 -0.516052 0.475220 1445641235 0.582031 0.411133 -0.516052 0.475220 1445641235 0.582397 0.409180 -0.517456 0.474976 1445641235 0.582397 0.409180 -0.517456 0.474976 1445641235 0.582397 0.409180 -0.517456 0.474976 1445641235 0.582397 0.409180 -0.517456 0.474976 1445641235 0.582397 0.409180 -0.517456 0.474976 1445641235 0.582397 0.409180 -0.517456 0.474976 1445641235 0.581726 0.408020 -0.517273 0.476990 1445641235 0.581726 0.408020 -0.517273 0.476990 1445641235 0.581726 0.408020 -0.517273 0.476990 1445641235 0.581726 0.408020 -0.517273 0.476990 1445641235 0.581726 0.408020 -0.517273 0.476990 1445641235 0.581726 0.408020 -0.517273 0.476990 1445641235 0.581726 0.408020 -0.517273 0.476990 1445641235 0.578918 0.409668 -0.515625 0.480774 1445641235 0.578918 0.409668 -0.515625 0.480774 1445641235 0.578918 0.409668 -0.515625 0.480774 1445641235 0.578918 0.409668 -0.515625 0.480774 1445641235 0.578918 0.409668 -0.515625 0.480774 1445641235 0.578918 0.409668 -0.515625 0.480774 1445641235 0.576416 0.411987 -0.513733 0.483704 1445641235 0.576416 0.411987 -0.513733 0.483704 1445641235 0.576416 0.411987 -0.513733 0.483704 1445641235 0.576416 0.411987 -0.513733 0.483704 1445641235 0.576416 0.411987 -0.513733 0.483704 1445641235 0.576416 0.411987 -0.513733 0.483704 1445641235 0.576538 0.413391 -0.512329 0.483887 1445641235 0.576538 0.413391 -0.512329 0.483887 1445641235 0.576538 0.413391 -0.512329 0.483887 1445641235 0.576538 0.413391 -0.512329 0.483887 1445641235 0.576538 0.413391 -0.512329 0.483887 1445641235 0.576538 0.413391 -0.512329 0.483887 1445641235 0.577271 0.413513 -0.511353 0.484009 1445641235 0.577271 0.413513 -0.511353 0.484009 1445641235 0.577271 0.413513 -0.511353 0.484009 1445641235 0.577271 0.413513 -0.511353 0.484009 1445641235 0.577271 0.413513 -0.511353 0.484009 1445641235 0.577271 0.413513 -0.511353 0.484009 1445641235 0.578247 0.413025 -0.510559 0.484070 1445641235 0.578247 0.413025 -0.510559 0.484070 1445641235 0.578247 0.413025 -0.510559 0.484070 1445641235 0.578247 0.413025 -0.510559 0.484070 1445641235 0.578247 0.413025 -0.510559 0.484070 1445641235 0.578247 0.413025 -0.510559 0.484070 1445641235 0.579468 0.412354 -0.511169 0.482544 1445641235 0.579468 0.412354 -0.511169 0.482544 1445641235 0.579468 0.412354 -0.511169 0.482544 1445641235 0.579468 0.412354 -0.511169 0.482544 1445641235 0.579468 0.412354 -0.511169 0.482544 1445641235 0.579468 0.412354 -0.511169 0.482544 1445641235 0.579468 0.412354 -0.511169 0.482544 1445641235 0.579773 0.411804 -0.511719 0.482056 1445641235 0.579773 0.411804 -0.511719 0.482056 1445641235 0.579773 0.411804 -0.511719 0.482056 1445641235 0.579773 0.411804 -0.511719 0.482056 1445641235 0.579773 0.411804 -0.511719 0.482056 1445641235 0.579773 0.411804 -0.511719 0.482056 1445641235 0.579651 0.411804 -0.511108 0.482849 1445641235 0.579651 0.411804 -0.511108 0.482849 1445641235 0.579651 0.411804 -0.511108 0.482849 1445641235 0.579651 0.411804 -0.511108 0.482849 1445641235 0.579651 0.411804 -0.511108 0.482849 1445641235 0.579651 0.411804 -0.511108 0.482849 1445641235 0.579651 0.411804 -0.511108 0.482849 1445641235 0.580139 0.410767 -0.510071 0.484253 1445641235 0.580139 0.410767 -0.510071 0.484253 1445641235 0.580139 0.410767 -0.510071 0.484253 1445641235 0.580139 0.410767 -0.510071 0.484253 1445641235 0.580139 0.410767 -0.510071 0.484253 1445641235 0.580139 0.410767 -0.510071 0.484253 1445641235 0.577209 0.412659 -0.508606 0.487610 1445641235 0.577209 0.412659 -0.508606 0.487610 1445641235 0.577209 0.412659 -0.508606 0.487610 1445641235 0.577209 0.412659 -0.508606 0.487610 1445641235 0.577209 0.412659 -0.508606 0.487610 1445641235 0.577209 0.412659 -0.508606 0.487610 1445641235 0.577209 0.412659 -0.508606 0.487610 1445641235 0.572449 0.417419 -0.504578 0.493408 1445641235 0.572449 0.417419 -0.504578 0.493408 1445641235 0.572449 0.417419 -0.504578 0.493408 1445641235 0.572449 0.417419 -0.504578 0.493408 1445641235 0.572449 0.417419 -0.504578 0.493408 1445641235 0.572449 0.417419 -0.504578 0.493408 1445641235 0.571655 0.420593 -0.503662 0.492554 1445641236 0.571655 0.420593 -0.503662 0.492554 1445641236 0.571655 0.420593 -0.503662 0.492554 1445641236 0.571655 0.420593 -0.503662 0.492554 1445641236 0.571655 0.420593 -0.503662 0.492554 1445641236 0.576355 0.417542 -0.505310 0.487976 1445641236 0.576355 0.417542 -0.505310 0.487976 1445641236 0.576355 0.417542 -0.505310 0.487976 1445641236 0.576355 0.417542 -0.505310 0.487976 1445641236 0.576355 0.417542 -0.505310 0.487976 1445641236 0.576355 0.417542 -0.505310 0.487976 1445641236 0.579712 0.413574 -0.508423 0.484131 1445641236 0.579712 0.413574 -0.508423 0.484131 1445641236 0.579712 0.413574 -0.508423 0.484131 1445641236 0.579712 0.413574 -0.508423 0.484131 1445641236 0.579712 0.413574 -0.508423 0.484131 1445641236 0.579712 0.413574 -0.508423 0.484131 1445641236 0.579712 0.413574 -0.508423 0.484131 1445641236 0.581177 0.411072 -0.510315 0.482483 1445641236 0.581177 0.411072 -0.510315 0.482483 1445641236 0.581177 0.411072 -0.510315 0.482483 1445641236 0.581177 0.411072 -0.510315 0.482483 1445641236 0.581177 0.411072 -0.510315 0.482483 1445641236 0.581604 0.409424 -0.511536 0.482056 1445641236 0.581604 0.409424 -0.511536 0.482056 1445641236 0.581604 0.409424 -0.511536 0.482056 1445641236 0.581604 0.409424 -0.511536 0.482056 1445641236 0.581604 0.409424 -0.511536 0.482056 1445641236 0.581604 0.409424 -0.511536 0.482056 1445641236 0.581604 0.409424 -0.511536 0.482056 1445641236 0.581116 0.408508 -0.512390 0.482422 1445641236 0.581116 0.408508 -0.512390 0.482422 1445641236 0.581116 0.408508 -0.512390 0.482422 1445641236 0.581116 0.408508 -0.512390 0.482422 1445641236 0.581116 0.408508 -0.512390 0.482422 1445641236 0.580322 0.409119 -0.511658 0.483765 1445641236 0.580322 0.409119 -0.511658 0.483765 1445641236 0.580322 0.409119 -0.511658 0.483765 1445641236 0.580322 0.409119 -0.511658 0.483765 1445641236 0.580322 0.409119 -0.511658 0.483765 1445641236 0.580322 0.409119 -0.511658 0.483765 1445641236 0.579773 0.410217 -0.510376 0.484802 1445641236 0.579773 0.410217 -0.510376 0.484802 1445641236 0.579773 0.410217 -0.510376 0.484802 1445641236 0.579773 0.410217 -0.510376 0.484802 1445641236 0.579773 0.410217 -0.510376 0.484802 1445641236 0.579773 0.410217 -0.510376 0.484802 1445641236 0.579895 0.410522 -0.509766 0.485046 1445641236 0.579895 0.410522 -0.509766 0.485046 1445641236 0.579895 0.410522 -0.509766 0.485046 1445641236 0.579895 0.410522 -0.509766 0.485046 1445641236 0.579895 0.410522 -0.509766 0.485046 1445641236 0.579895 0.410522 -0.509766 0.485046 1445641236 0.580505 0.410461 -0.509521 0.484619 1445641236 0.580505 0.410461 -0.509521 0.484619 1445641236 0.580505 0.410461 -0.509521 0.484619 1445641236 0.580505 0.410461 -0.509521 0.484619 1445641236 0.580505 0.410461 -0.509521 0.484619 1445641236 0.580505 0.410461 -0.509521 0.484619 1445641236 0.581909 0.409973 -0.508850 0.484009 1445641236 0.581909 0.409973 -0.508850 0.484009 1445641236 0.581909 0.409973 -0.508850 0.484009 1445641236 0.581909 0.409973 -0.508850 0.484009 1445641236 0.581909 0.409973 -0.508850 0.484009 1445641236 0.581909 0.409973 -0.508850 0.484009 1445641236 0.583069 0.409546 -0.508484 0.483459 1445641236 0.583069 0.409546 -0.508484 0.483459 1445641236 0.583069 0.409546 -0.508484 0.483459 1445641236 0.583069 0.409546 -0.508484 0.483459 1445641236 0.583069 0.409546 -0.508484 0.483459 1445641236 0.583069 0.409546 -0.508484 0.483459 1445641236 0.583496 0.409485 -0.508118 0.483337 1445641236 0.583496 0.409485 -0.508118 0.483337 1445641236 0.583496 0.409485 -0.508118 0.483337 1445641236 0.583496 0.409485 -0.508118 0.483337 1445641236 0.583496 0.409485 -0.508118 0.483337 1445641236 0.583496 0.409485 -0.508118 0.483337 1445641236 0.583496 0.408997 -0.507568 0.484253 1445641236 0.583496 0.408997 -0.507568 0.484253 1445641236 0.583496 0.408997 -0.507568 0.484253 1445641236 0.583496 0.408997 -0.507568 0.484253 1445641236 0.583496 0.408997 -0.507568 0.484253 1445641236 0.583496 0.408997 -0.507568 0.484253 1445641236 0.583923 0.408020 -0.506836 0.485352 1445641236 0.583923 0.408020 -0.506836 0.485352 1445641236 0.583923 0.408020 -0.506836 0.485352 1445641236 0.583923 0.408020 -0.506836 0.485352 1445641236 0.583923 0.408020 -0.506836 0.485352 1445641236 0.583923 0.408020 -0.506836 0.485352 1445641236 0.583191 0.408325 -0.504761 0.488159 1445641236 0.583191 0.408325 -0.504761 0.488159 1445641236 0.583191 0.408325 -0.504761 0.488159 1445641236 0.583191 0.408325 -0.504761 0.488159 1445641236 0.583191 0.408325 -0.504761 0.488159 1445641236 0.583191 0.408325 -0.504761 0.488159 1445641236 0.582092 0.410339 -0.502808 0.489807 1445641236 0.582092 0.410339 -0.502808 0.489807 1445641236 0.582092 0.410339 -0.502808 0.489807 1445641236 0.582092 0.410339 -0.502808 0.489807 1445641236 0.582092 0.410339 -0.502808 0.489807 1445641236 0.582092 0.410339 -0.502808 0.489807 1445641236 0.583679 0.410522 -0.504211 0.486267 1445641236 0.583679 0.410522 -0.504211 0.486267 1445641236 0.583679 0.410522 -0.504211 0.486267 1445641236 0.583679 0.410522 -0.504211 0.486267 1445641236 0.583679 0.410522 -0.504211 0.486267 1445641236 0.583679 0.410522 -0.504211 0.486267 1445641236 0.583679 0.410522 -0.504211 0.486267 1445641236 0.586487 0.407654 -0.507690 0.481750 1445641236 0.586487 0.407654 -0.507690 0.481750 1445641236 0.586487 0.407654 -0.507690 0.481750 1445641237 0.586487 0.407654 -0.507690 0.481750 1445641237 0.586487 0.407654 -0.507690 0.481750 1445641237 0.586487 0.407654 -0.507690 0.481750 1445641237 0.588135 0.405396 -0.509644 0.479553 1445641237 0.588135 0.405396 -0.509644 0.479553 1445641237 0.588135 0.405396 -0.509644 0.479553 1445641237 0.588135 0.405396 -0.509644 0.479553 1445641237 0.588135 0.405396 -0.509644 0.479553 1445641237 0.588135 0.405396 -0.509644 0.479553 1445641237 0.587585 0.405457 -0.509766 0.480042 1445641237 0.587585 0.405457 -0.509766 0.480042 1445641237 0.587585 0.405457 -0.509766 0.480042 1445641237 0.587585 0.405457 -0.509766 0.480042 1445641237 0.587585 0.405457 -0.509766 0.480042 1445641237 0.587585 0.405457 -0.509766 0.480042 1445641237 0.586243 0.404907 -0.509216 0.482727 1445641237 0.586243 0.404907 -0.509216 0.482727 1445641237 0.586243 0.404907 -0.509216 0.482727 1445641237 0.586243 0.404907 -0.509216 0.482727 1445641237 0.586243 0.404907 -0.509216 0.482727 1445641237 0.586243 0.404907 -0.509216 0.482727 1445641237 0.583557 0.406860 -0.507690 0.485840 1445641237 0.583557 0.406860 -0.507690 0.485840 1445641237 0.583557 0.406860 -0.507690 0.485840 1445641237 0.583557 0.406860 -0.507690 0.485840 1445641237 0.583557 0.406860 -0.507690 0.485840 1445641237 0.583557 0.406860 -0.507690 0.485840 1445641237 0.582336 0.408936 -0.505615 0.487793 1445641237 0.582336 0.408936 -0.505615 0.487793 1445641237 0.582336 0.408936 -0.505615 0.487793 1445641237 0.582336 0.408936 -0.505615 0.487793 1445641237 0.582336 0.408936 -0.505615 0.487793 1445641237 0.582336 0.408936 -0.505615 0.487793 1445641237 0.582214 0.409851 -0.504517 0.488342 1445641237 0.582214 0.409851 -0.504517 0.488342 1445641237 0.582214 0.409851 -0.504517 0.488342 1445641237 0.582214 0.409851 -0.504517 0.488342 1445641237 0.582214 0.409851 -0.504517 0.488342 1445641237 0.582214 0.409851 -0.504517 0.488342 1445641237 0.582214 0.409851 -0.504517 0.488342 1445641237 0.582581 0.409973 -0.503784 0.488525 1445641237 0.582581 0.409973 -0.503784 0.488525 1445641237 0.582581 0.409973 -0.503784 0.488525 1445641237 0.582581 0.409973 -0.503784 0.488525 1445641237 0.582581 0.409973 -0.503784 0.488525 1445641237 0.583496 0.409790 -0.503113 0.488281 1445641237 0.583496 0.409790 -0.503113 0.488281 1445641237 0.583496 0.409790 -0.503113 0.488281 1445641237 0.583496 0.409790 -0.503113 0.488281 1445641237 0.583496 0.409790 -0.503113 0.488281 1445641237 0.583496 0.409790 -0.503113 0.488281 1445641237 0.584839 0.408936 -0.503296 0.487122 1445641237 0.584839 0.408936 -0.503296 0.487122 1445641237 0.584839 0.408936 -0.503296 0.487122 1445641237 0.584839 0.408936 -0.503296 0.487122 1445641237 0.584839 0.408936 -0.503296 0.487122 1445641237 0.584839 0.408936 -0.503296 0.487122 1445641237 0.584839 0.408936 -0.503296 0.487122 1445641237 0.584534 0.409241 -0.503357 0.487244 1445641237 0.584534 0.409241 -0.503357 0.487244 1445641237 0.584534 0.409241 -0.503357 0.487244 1445641237 0.584534 0.409241 -0.503357 0.487244 1445641237 0.584534 0.409241 -0.503357 0.487244 1445641237 0.584534 0.409241 -0.503357 0.487244 1445641237 0.583740 0.409363 -0.502808 0.488708 1445641237 0.583740 0.409363 -0.502808 0.488708 1445641237 0.583740 0.409363 -0.502808 0.488708 1445641237 0.583740 0.409363 -0.502808 0.488708 1445641237 0.583740 0.409363 -0.502808 0.488708 1445641237 0.583740 0.409363 -0.502808 0.488708 1445641237 0.583008 0.409668 -0.501221 0.490845 1445641237 0.583008 0.409668 -0.501221 0.490845 1445641237 0.583008 0.409668 -0.501221 0.490845 1445641237 0.583008 0.409668 -0.501221 0.490845 1445641237 0.583008 0.409668 -0.501221 0.490845 1445641237 0.583008 0.409668 -0.501221 0.490845 1445641237 0.583008 0.409668 -0.501221 0.490845 1445641237 0.581604 0.411133 -0.500305 0.492249 1445641237 0.581604 0.411133 -0.500305 0.492249 1445641237 0.581604 0.411133 -0.500305 0.492249 1445641237 0.581604 0.411133 -0.500305 0.492249 1445641237 0.581604 0.411133 -0.500305 0.492249 1445641237 0.581604 0.411133 -0.500305 0.492249 1445641237 0.580505 0.412598 -0.499023 0.493652 1445641237 0.580505 0.412598 -0.499023 0.493652 1445641237 0.580505 0.412598 -0.499023 0.493652 1445641237 0.580505 0.412598 -0.499023 0.493652 1445641237 0.580505 0.412598 -0.499023 0.493652 1445641237 0.580505 0.412598 -0.499023 0.493652 1445641237 0.582275 0.412415 -0.500427 0.490295 1445641237 0.582275 0.412415 -0.500427 0.490295 1445641237 0.582275 0.412415 -0.500427 0.490295 1445641237 0.582275 0.412415 -0.500427 0.490295 1445641237 0.582275 0.412415 -0.500427 0.490295 1445641237 0.582275 0.412415 -0.500427 0.490295 1445641237 0.585083 0.409546 -0.504272 0.485352 1445641237 0.585083 0.409546 -0.504272 0.485352 1445641237 0.585083 0.409546 -0.504272 0.485352 1445641237 0.585083 0.409546 -0.504272 0.485352 1445641237 0.585083 0.409546 -0.504272 0.485352 1445641237 0.585083 0.409546 -0.504272 0.485352 1445641237 0.585083 0.409546 -0.504272 0.485352 1445641237 0.587036 0.406616 -0.508057 0.481567 1445641237 0.587036 0.406616 -0.508057 0.481567 1445641237 0.587036 0.406616 -0.508057 0.481567 1445641237 0.587036 0.406616 -0.508057 0.481567 1445641237 0.587036 0.406616 -0.508057 0.481567 1445641237 0.587585 0.405334 -0.510315 0.479553 1445641237 0.587585 0.405334 -0.510315 0.479553 1445641237 0.587585 0.405334 -0.510315 0.479553 1445641237 0.587585 0.405334 -0.510315 0.479553 1445641238 0.587585 0.405334 -0.510315 0.479553 1445641238 0.587585 0.405334 -0.510315 0.479553 1445641238 0.585938 0.405334 -0.511108 0.480713 1445641238 0.585938 0.405334 -0.511108 0.480713 1445641238 0.585938 0.405334 -0.511108 0.480713 1445641238 0.585938 0.405334 -0.511108 0.480713 1445641238 0.585938 0.405334 -0.511108 0.480713 1445641238 0.585938 0.405334 -0.511108 0.480713 1445641238 0.585938 0.405334 -0.511108 0.480713 1445641238 0.582886 0.407288 -0.510071 0.483887 1445641238 0.582886 0.407288 -0.510071 0.483887 1445641238 0.582886 0.407288 -0.510071 0.483887 1445641238 0.582886 0.407288 -0.510071 0.483887 1445641238 0.582886 0.407288 -0.510071 0.483887 1445641238 0.582886 0.407288 -0.510071 0.483887 1445641238 0.580505 0.410156 -0.507751 0.486694 1445641238 0.580505 0.410156 -0.507751 0.486694 1445641238 0.580505 0.410156 -0.507751 0.486694 1445641238 0.580505 0.410156 -0.507751 0.486694 1445641238 0.580505 0.410156 -0.507751 0.486694 1445641238 0.579468 0.411804 -0.505859 0.488525 1445641238 0.579468 0.411804 -0.505859 0.488525 1445641238 0.579468 0.411804 -0.505859 0.488525 1445641238 0.579468 0.411804 -0.505859 0.488525 1445641238 0.579468 0.411804 -0.505859 0.488525 1445641238 0.579468 0.411804 -0.505859 0.488525 1445641238 0.579468 0.411804 -0.505859 0.488525 1445641238 0.579346 0.412964 -0.504272 0.489441 1445641238 0.579346 0.412964 -0.504272 0.489441 1445641238 0.579346 0.412964 -0.504272 0.489441 1445641238 0.579346 0.412964 -0.504272 0.489441 1445641238 0.579346 0.412964 -0.504272 0.489441 1445641238 0.579346 0.412964 -0.504272 0.489441 1445641238 0.580200 0.413269 -0.503052 0.489319 1445641238 0.580200 0.413269 -0.503052 0.489319 1445641238 0.580200 0.413269 -0.503052 0.489319 1445641238 0.580200 0.413269 -0.503052 0.489319 1445641238 0.580200 0.413269 -0.503052 0.489319 1445641238 0.580200 0.413269 -0.503052 0.489319 1445641238 0.582458 0.412476 -0.502441 0.487976 1445641238 0.582458 0.412476 -0.502441 0.487976 1445641238 0.582458 0.412476 -0.502441 0.487976 1445641238 0.582458 0.412476 -0.502441 0.487976 1445641238 0.582458 0.412476 -0.502441 0.487976 1445641238 0.582458 0.412476 -0.502441 0.487976 1445641238 0.583069 0.412354 -0.502014 0.487793 1445641238 0.583069 0.412354 -0.502014 0.487793 1445641238 0.583069 0.412354 -0.502014 0.487793 1445641238 0.583069 0.412354 -0.502014 0.487793 1445641238 0.583069 0.412354 -0.502014 0.487793 1445641238 0.583069 0.412354 -0.502014 0.487793 1445641238 0.583069 0.412354 -0.502014 0.487793 1445641238 0.582764 0.412720 -0.501648 0.488159 1445641238 0.582764 0.412720 -0.501648 0.488159 1445641238 0.582764 0.412720 -0.501648 0.488159 1445641238 0.582764 0.412720 -0.501648 0.488159 1445641238 0.582764 0.412720 -0.501648 0.488159 1445641238 0.581360 0.412964 -0.501770 0.489502 1445641238 0.581360 0.412964 -0.501770 0.489502 1445641238 0.581360 0.412964 -0.501770 0.489502 1445641238 0.581360 0.412964 -0.501770 0.489502 1445641238 0.581360 0.412964 -0.501770 0.489502 1445641238 0.581360 0.412964 -0.501770 0.489502 1445641238 0.581360 0.412964 -0.501770 0.489502 1445641238 0.579285 0.414795 -0.501282 0.490967 1445641238 0.579285 0.414795 -0.501282 0.490967 1445641238 0.579285 0.414795 -0.501282 0.490967 1445641238 0.579285 0.414795 -0.501282 0.490967 1445641238 0.579285 0.414795 -0.501282 0.490967 1445641238 0.579285 0.414795 -0.501282 0.490967 1445641238 0.579163 0.415649 -0.499512 0.492188 1445641238 0.579163 0.415649 -0.499512 0.492188 1445641238 0.579163 0.415649 -0.499512 0.492188 1445641238 0.579163 0.415649 -0.499512 0.492188 1445641238 0.579163 0.415649 -0.499512 0.492188 1445641238 0.579163 0.415649 -0.499512 0.492188 1445641238 0.580505 0.415161 -0.500427 0.490051 1445641238 0.580505 0.415161 -0.500427 0.490051 1445641238 0.580505 0.415161 -0.500427 0.490051 1445641238 0.580505 0.415161 -0.500427 0.490051 1445641238 0.580505 0.415161 -0.500427 0.490051 1445641238 0.580505 0.415161 -0.500427 0.490051 1445641238 0.580505 0.415161 -0.500427 0.490051 1445641238 0.581482 0.413574 -0.504028 0.486572 1445641238 0.581482 0.413574 -0.504028 0.486572 1445641238 0.581482 0.413574 -0.504028 0.486572 1445641238 0.581482 0.413574 -0.504028 0.486572 1445641238 0.581482 0.413574 -0.504028 0.486572 1445641238 0.583130 0.410950 -0.507202 0.483521 1445641238 0.583130 0.410950 -0.507202 0.483521 1445641238 0.583130 0.410950 -0.507202 0.483521 1445641238 0.583130 0.410950 -0.507202 0.483521 1445641238 0.583130 0.410950 -0.507202 0.483521 1445641238 0.583130 0.410950 -0.507202 0.483521 1445641238 0.583618 0.409668 -0.508911 0.482178 1445641238 0.583618 0.409668 -0.508911 0.482178 1445641238 0.583618 0.409668 -0.508911 0.482178 1445641238 0.583618 0.409668 -0.508911 0.482178 1445641238 0.583618 0.409668 -0.508911 0.482178 1445641238 0.583618 0.409668 -0.508911 0.482178 1445641238 0.583618 0.409668 -0.508911 0.482178 1445641238 0.581543 0.409851 -0.509399 0.484009 1445641238 0.581543 0.409851 -0.509399 0.484009 1445641238 0.581543 0.409851 -0.509399 0.484009 1445641238 0.581543 0.409851 -0.509399 0.484009 1445641238 0.581543 0.409851 -0.509399 0.484009 1445641238 0.578857 0.411865 -0.508484 0.486572 1445641238 0.578857 0.411865 -0.508484 0.486572 1445641238 0.578857 0.411865 -0.508484 0.486572 1445641238 0.578857 0.411865 -0.508484 0.486572 1445641238 0.578857 0.411865 -0.508484 0.486572 1445641239 0.578857 0.411865 -0.508484 0.486572 1445641239 0.577332 0.414001 -0.506592 0.488464 1445641239 0.577332 0.414001 -0.506592 0.488464 1445641239 0.577332 0.414001 -0.506592 0.488464 1445641239 0.577332 0.414001 -0.506592 0.488464 1445641239 0.577332 0.414001 -0.506592 0.488464 1445641239 0.577332 0.414001 -0.506592 0.488464 1445641239 0.576904 0.415344 -0.505249 0.489197 1445641239 0.576904 0.415344 -0.505249 0.489197 1445641239 0.576904 0.415344 -0.505249 0.489197 1445641239 0.576904 0.415344 -0.505249 0.489197 1445641239 0.576904 0.415344 -0.505249 0.489197 1445641239 0.576904 0.415344 -0.505249 0.489197 1445641239 0.577148 0.416138 -0.504639 0.488892 1445641239 0.577148 0.416138 -0.504639 0.488892 1445641239 0.577148 0.416138 -0.504639 0.488892 1445641239 0.577148 0.416138 -0.504639 0.488892 1445641239 0.577148 0.416138 -0.504639 0.488892 1445641239 0.577148 0.416138 -0.504639 0.488892 1445641239 0.577148 0.416138 -0.504639 0.488892 1445641239 0.578613 0.415771 -0.504211 0.487915 1445641239 0.578613 0.415771 -0.504211 0.487915 1445641239 0.578613 0.415771 -0.504211 0.487915 1445641239 0.578613 0.415771 -0.504211 0.487915 1445641239 0.578613 0.415771 -0.504211 0.487915 1445641239 0.578613 0.415771 -0.504211 0.487915 1445641239 0.580688 0.415039 -0.504639 0.485596 1445641239 0.580688 0.415039 -0.504639 0.485596 1445641239 0.580688 0.415039 -0.504639 0.485596 1445641239 0.580688 0.415039 -0.504639 0.485596 1445641239 0.580688 0.415039 -0.504639 0.485596 1445641239 0.580688 0.415039 -0.504639 0.485596 1445641239 0.580688 0.415039 -0.504639 0.485596 1445641239 0.580505 0.415283 -0.505371 0.484863 1445641239 0.580505 0.415283 -0.505371 0.484863 1445641239 0.580505 0.415283 -0.505371 0.484863 1445641239 0.580505 0.415283 -0.505371 0.484863 1445641239 0.580505 0.415283 -0.505371 0.484863 1445641239 0.580505 0.415283 -0.505371 0.484863 1445641239 0.579651 0.415955 -0.504944 0.485779 1445641239 0.579651 0.415955 -0.504944 0.485779 1445641239 0.579651 0.415955 -0.504944 0.485779 1445641239 0.579651 0.415955 -0.504944 0.485779 1445641239 0.579651 0.415955 -0.504944 0.485779 1445641239 0.579651 0.415955 -0.504944 0.485779 1445641239 0.582092 0.413635 -0.506104 0.483582 1445641239 0.582092 0.413635 -0.506104 0.483582 1445641239 0.582092 0.413635 -0.506104 0.483582 1445641239 0.582092 0.413635 -0.506104 0.483582 1445641239 0.582092 0.413635 -0.506104 0.483582 1445641239 0.582092 0.413635 -0.506104 0.483582 1445641239 0.583923 0.410339 -0.509155 0.480957 1445641239 0.583923 0.410339 -0.509155 0.480957 1445641239 0.583923 0.410339 -0.509155 0.480957 1445641239 0.583923 0.410339 -0.509155 0.480957 1445641239 0.583923 0.410339 -0.509155 0.480957 1445641239 0.583923 0.410339 -0.509155 0.480957 1445641239 0.583923 0.410339 -0.509155 0.480957 1445641239 0.585449 0.408142 -0.510010 0.480103 1445641239 0.585449 0.408142 -0.510010 0.480103 1445641239 0.585449 0.408142 -0.510010 0.480103 1445641239 0.585449 0.408142 -0.510010 0.480103 1445641239 
0.576965 0.424866 -0.497803 0.488586 1445641241 0.576965 0.424866 -0.497803 0.488586 1445641241 0.576965 0.424866 -0.497803 0.488586 1445641241 0.576416 0.427307 -0.496643 0.488281 1445641241 0.576416 0.427307 -0.496643 0.488281 1445641241 0.576416 0.427307 -0.496643 0.488281 1445641241 0.576416 0.427307 -0.496643 0.488281 1445641241 0.576416 0.427307 -0.496643 0.488281 1445641241 0.576416 0.427307 -0.496643 0.488281 1445641241 0.576416 0.427307 -0.496643 0.488281 1445641241 0.577942 0.427612 -0.499817 0.482910 1445641241 0.577942 0.427612 -0.499817 0.482910 1445641241 0.577942 0.427612 -0.499817 0.482910 1445641241 0.577942 0.427612 -0.499817 0.482910 1445641241 0.577942 0.427612 -0.499817 0.482910 1445641241 0.577942 0.427612 -0.499817 0.482910 1445641241 0.577637 0.428040 -0.501526 0.481140 1445641241 0.577637 0.428040 -0.501526 0.481140 1445641241 0.577637 0.428040 -0.501526 0.481140 1445641241 0.577637 0.428040 -0.501526 0.481140 1445641241 0.577637 0.428040 -0.501526 0.481140 1445641241 0.577637 0.428040 -0.501526 0.481140 1445641241 0.580078 0.425842 -0.500061 0.481750 1445641241 0.580078 0.425842 -0.500061 0.481750 1445641242 0.580078 0.425842 -0.500061 0.481750 1445641242 0.580078 0.425842 -0.500061 0.481750 1445641242 0.580078 0.425842 -0.500061 0.481750 1445641242 0.580078 0.425842 -0.500061 0.481750 1445641242 0.581726 0.424011 -0.501343 0.479980 1445641242 0.581726 0.424011 -0.501343 0.479980 1445641242 0.581726 0.424011 -0.501343 0.479980 1445641242 0.581726 0.424011 -0.501343 0.479980 1445641242 0.581726 0.424011 -0.501343 0.479980 1445641242 0.581726 0.424011 -0.501343 0.479980 1445641242 0.582153 0.422485 -0.502014 0.480164 1445641242 0.582153 0.422485 -0.502014 0.480164 1445641242 0.582153 0.422485 -0.502014 0.480164 1445641242 0.582153 0.422485 -0.502014 0.480164 1445641242 0.582153 0.422485 -0.502014 0.480164 1445641242 0.582153 0.422485 -0.502014 0.480164 1445641242 0.582153 0.422485 -0.502014 0.480164 1445641242 0.583069 0.421082 -0.500183 0.482117 1445641242 0.583069 0.421082 -0.500183 0.482117 1445641242 0.583069 0.421082 -0.500183 0.482117 1445641242 0.583069 0.421082 -0.500183 0.482117 1445641242 0.583069 0.421082 -0.500183 0.482117 1445641242 0.583069 0.421082 -0.500183 0.482117 1445641242 0.583008 0.421692 -0.500000 0.481873 1445641242 0.583008 0.421692 -0.500000 0.481873 1445641242 0.583008 0.421692 -0.500000 0.481873 1445641242 0.583008 0.421692 -0.500000 0.481873 1445641242 0.583008 0.421692 -0.500000 0.481873 1445641242 0.583008 0.421692 -0.500000 0.481873 1445641242 0.583008 0.421692 -0.500793 0.481018 1445641242 0.583008 0.421692 -0.500793 0.481018 1445641242 0.583008 0.421692 -0.500793 0.481018 1445641242 0.583008 0.421692 -0.500793 0.481018 1445641242 0.583008 0.421692 -0.500793 0.481018 1445641242 0.583008 0.421692 -0.500793 0.481018 1445641242 0.583008 0.421692 -0.500793 0.481018 1445641242 0.583130 0.421936 -0.500000 0.481506 1445641242 0.583130 0.421936 -0.500000 0.481506 1445641242 0.583130 0.421936 -0.500000 0.481506 1445641242 0.583130 0.421936 -0.500000 0.481506 1445641242 0.583130 0.421936 -0.500000 0.481506 1445641242 0.583130 0.421936 -0.500000 0.481506 1445641242 0.582214 0.422974 -0.498413 0.483398 1445641242 0.582214 0.422974 -0.498413 0.483398 1445641242 0.582214 0.422974 -0.498413 0.483398 1445641242 0.582214 0.422974 -0.498413 0.483398 1445641242 0.582214 0.422974 -0.498413 0.483398 1445641242 0.582214 0.422974 -0.498413 0.483398 1445641242 0.581665 0.423706 -0.499451 0.482300 1445641242 0.581665 0.423706 -0.499451 0.482300 1445641242 0.581665 0.423706 -0.499451 0.482300 1445641242 0.581665 0.423706 -0.499451 0.482300 1445641242 0.581665 0.423706 -0.499451 0.482300 1445641242 0.581665 0.423706 -0.499451 0.482300 1445641242 0.581665 0.423706 -0.499451 0.482300 1445641242 0.581238 0.424194 -0.500977 0.480774 1445641242 0.581238 0.424194 -0.500977 0.480774 1445641242 0.581238 0.424194 -0.500977 0.480774 1445641242 0.581238 0.424194 -0.500977 0.480774 1445641242 0.581238 0.424194 -0.500977 0.480774 1445641242 0.581238 0.424194 -0.500977 0.480774 1445641242 0.580444 0.425964 -0.497009 0.484375 1445641242 0.580444 0.425964 -0.497009 0.484375 1445641242 0.580444 0.425964 -0.497009 0.484375 1445641242 0.580444 0.425964 -0.497009 0.484375 1445641242 0.580444 0.425964 -0.497009 0.484375 1445641242 0.580444 0.425964 -0.497009 0.484375 1445641242 0.580444 0.425964 -0.497009 0.484375 1445641242 0.578369 0.427795 -0.495667 0.486572 1445641242 0.578369 0.427795 -0.495667 0.486572 1445641242 0.578369 0.427795 -0.495667 0.486572 1445641242 0.578369 0.427795 -0.495667 0.486572 1445641242 0.578369 0.427795 -0.495667 0.486572 1445641242 0.578369 0.427795 -0.495667 0.486572 1445641242 0.577820 0.428833 -0.496643 0.485352 1445641242 0.577820 0.428833 -0.496643 0.485352 1445641242 0.577820 0.428833 -0.496643 0.485352 1445641242 0.577820 0.428833 -0.496643 0.485352 1445641242 0.577820 0.428833 -0.496643 0.485352 1445641242 0.577820 0.428833 -0.496643 0.485352 1445641242 0.577759 0.428833 -0.498718 0.483276 1445641242 0.577759 0.428833 -0.498718 0.483276 1445641242 0.577759 0.428833 -0.498718 0.483276 1445641242 0.577759 0.428833 -0.498718 0.483276 1445641242 0.577759 0.428833 -0.498718 0.483276 1445641242 0.577759 0.428833 -0.498718 0.483276 1445641242 0.576782 0.429260 -0.497314 0.485474 1445641242 0.576782 0.429260 -0.497314 0.485474 1445641242 0.576782 0.429260 -0.497314 0.485474 1445641242 0.576782 0.429260 -0.497314 0.485474 1445641242 0.576782 0.429260 -0.497314 0.485474 1445641242 0.576782 0.429260 -0.497314 0.485474 1445641242 0.576782 0.429260 -0.497314 0.485474 1445641242 0.575745 0.429871 -0.496582 0.486938 1445641242 0.575745 0.429871 -0.496582 0.486938 1445641242 0.575745 0.429871 -0.496582 0.486938 1445641242 0.575745 0.429871 -0.496582 0.486938 1445641242 0.575745 0.429871 -0.496582 0.486938 1445641242 0.575745 0.429871 -0.496582 0.486938 1445641242 0.575684 0.429260 -0.495789 0.488281 1445641242 0.575684 0.429260 -0.495789 0.488281 1445641242 0.575684 0.429260 -0.495789 0.488281 1445641242 0.575684 0.429260 -0.495789 0.488281 1445641242 0.575684 0.429260 -0.495789 0.488281 1445641242 0.575684 0.429260 -0.495789 0.488281 1445641242 0.575989 0.429260 -0.494080 0.489685 1445641242 0.575989 0.429260 -0.494080 0.489685 1445641242 0.575989 0.429260 -0.494080 0.489685 1445641242 0.575989 0.429260 -0.494080 0.489685 1445641242 0.575989 0.429260 -0.494080 0.489685 1445641242 0.575989 0.429260 -0.494080 0.489685 1445641242 0.575989 0.429260 -0.494080 0.489685 1445641242 0.575195 0.429504 -0.492188 0.492310 1445641242 0.575195 0.429504 -0.492188 0.492310 1445641242 0.575195 0.429504 -0.492188 0.492310 1445641243 0.575195 0.429504 -0.492188 0.492310 1445641243 0.575195 0.429504 -0.492188 0.492310 1445641243 0.575195 0.429504 -0.492188 0.492310 1445641243 0.573730 0.430664 -0.489197 0.496033 1445641243 0.573730 0.430664 -0.489197 0.496033 1445641243 0.573730 0.430664 -0.489197 0.496033 1445641243 0.573730 0.430664 -0.489197 0.496033 1445641243 0.573730 0.430664 -0.489197 0.496033 1445641243 0.573730 0.430664 -0.489197 0.496033 1445641243 0.574463 0.432007 -0.487732 0.495422 1445641243 0.574463 0.432007 -0.487732 0.495422 1445641243 0.574463 0.432007 -0.487732 0.495422 1445641243 0.574463 0.432007 -0.487732 0.495422 1445641243 0.574463 0.432007 -0.487732 0.495422 1445641243 0.574463 0.432007 -0.487732 0.495422 1445641243 0.576050 0.431152 -0.489624 0.492432 1445641243 0.576050 0.431152 -0.489624 0.492432 1445641243 0.576050 0.431152 -0.489624 0.492432 1445641243 0.576050 0.431152 -0.489624 0.492432 1445641243 0.576050 0.431152 -0.489624 0.492432 1445641243 0.576050 0.431152 -0.489624 0.492432 1445641243 0.576050 0.431152 -0.489624 0.492432 1445641243 0.576477 0.430664 -0.491211 0.490784 1445641243 0.576477 0.430664 -0.491211 0.490784 1445641243 0.576477 0.430664 -0.491211 0.490784 1445641243 0.576477 0.430664 -0.491211 0.490784 1445641243 0.576477 0.430664 -0.491211 0.490784 1445641243 0.576477 0.430664 -0.491211 0.490784 1445641243 0.576660 0.430908 -0.489624 0.491943 1445641243 0.576660 0.430908 -0.489624 0.491943 1445641243 0.576660 0.430908 -0.489624 0.491943 1445641243 0.576660 0.430908 -0.489624 0.491943 1445641243 0.576660 0.430908 -0.489624 0.491943 1445641243 0.576660 0.430908 -0.489624 0.491943 1445641243 0.576660 0.430908 -0.489624 0.491943 1445641243 0.577026 0.431702 -0.489014 0.491394 1445641243 0.577026 0.431702 -0.489014 0.491394 1445641243 0.577026 0.431702 -0.489014 0.491394 1445641243 0.577026 0.431702 -0.489014 0.491394 1445641243 0.577026 0.431702 -0.489014 0.491394 1445641243 0.577026 0.431702 -0.489014 0.491394 1445641243 0.577942 0.431213 -0.492249 0.487488 1445641243 0.577942 0.431213 -0.492249 0.487488 1445641243 0.577942 0.431213 -0.492249 0.487488 1445641243 0.577942 0.431213 -0.492249 0.487488 1445641243 0.577942 0.431213 -0.492249 0.487488 1445641243 0.577942 0.431213 -0.492249 0.487488 1445641243 0.577942 0.431213 -0.492249 0.487488 1445641243 0.577698 0.430298 -0.493835 0.487000 1445641243 0.577698 0.430298 -0.493835 0.487000 1445641243 0.577698 0.430298 -0.493835 0.487000 1445641243 0.577698 0.430298 -0.493835 0.487000 1445641243 0.577698 0.430298 -0.493835 0.487000 1445641243 0.577698 0.430298 -0.493835 0.487000 1445641243 0.577209 0.430481 -0.493591 0.487671 1445641243 0.577209 0.430481 -0.493591 0.487671 1445641243 0.577209 0.430481 -0.493591 0.487671 1445641243 0.577209 0.430481 -0.493591 0.487671 1445641243 0.577209 0.430481 -0.493591 0.487671 1445641243 0.577209 0.430481 -0.493591 0.487671 1445641243 0.577209 0.430481 -0.493591 0.487671 1445641243 0.576965 0.429871 -0.494995 0.487122 1445641243 0.576965 0.429871 -0.494995 0.487122 1445641243 0.576965 0.429871 -0.494995 0.487122 1445641243 0.576965 0.429871 -0.494995 0.487122 1445641243 0.576965 0.429871 -0.494995 0.487122 1445641243 0.576965 0.429871 -0.494995 0.487122 1445641243 0.576965 0.428894 -0.494446 0.488464 1445641243 0.576965 0.428894 -0.494446 0.488464 1445641243 0.576965 0.428894 -0.494446 0.488464 1445641243 0.576965 0.428894 -0.494446 0.488464 1445641243 0.576965 0.428894 -0.494446 0.488464 1445641243 0.576965 0.428894 -0.494446 0.488464 1445641243 0.577209 0.428345 -0.493103 0.490051 1445641243 0.577209 0.428345 -0.493103 0.490051 1445641243 0.577209 0.428345 -0.493103 0.490051 1445641243 0.577209 0.428345 -0.493103 0.490051 1445641243 0.577209 0.428345 -0.493103 0.490051 1445641243 0.577209 0.428345 -0.493103 0.490051 1445641243 0.577026 0.428101 -0.492065 0.491455 1445641243 0.577026 0.428101 -0.492065 0.491455 1445641243 0.577026 0.428101 -0.492065 0.491455 1445641243 0.577026 0.428101 -0.492065 0.491455 1445641243 0.577026 0.428101 -0.492065 0.491455 1445641243 0.577026 0.428101 -0.492065 0.491455 1445641243 0.577637 0.427979 -0.489929 0.493042 1445641243 0.577637 0.427979 -0.489929 0.493042 1445641243 0.577637 0.427979 -0.489929 0.493042 1445641243 0.577637 0.427979 -0.489929 0.493042 1445641243 0.577637 0.427979 -0.489929 0.493042 1445641243 0.577637 0.427979 -0.489929 0.493042 1445641243 0.578369 0.428101 -0.489319 0.492737 1445641243 0.578369 0.428101 -0.489319 0.492737 1445641243 0.578369 0.428101 -0.489319 0.492737 1445641243 0.578369 0.428101 -0.489319 0.492737 1445641243 0.578369 0.428101 -0.489319 0.492737 1445641243 0.578369 0.428101 -0.489319 0.492737 1445641243 0.580017 0.426331 -0.492615 0.488953 1445641243 0.580017 0.426331 -0.492615 0.488953 1445641243 0.580017 0.426331 -0.492615 0.488953 1445641243 0.580017 0.426331 -0.492615 0.488953 1445641243 0.580017 0.426331 -0.492615 0.488953 1445641243 0.580017 0.426331 -0.492615 0.488953 1445641243 0.580017 0.426331 -0.492615 0.488953 1445641243 0.580017 0.426147 -0.492859 0.488892 1445641243 0.580017 0.426147 -0.492859 0.488892 1445641243 0.580017 0.426147 -0.492859 0.488892 1445641243 0.580017 0.426147 -0.492859 0.488892 1445641243 0.580017 0.426147 -0.492859 0.488892 1445641243 0.580017 0.426147 -0.492859 0.488892 1445641243 0.578430 0.429077 -0.486511 0.494568 1445641243 0.578430 0.429077 -0.486511 0.494568 1445641243 0.578430 0.429077 -0.486511 0.494568 1445641243 0.578430 0.429077 -0.486511 0.494568 1445641243 0.578430 0.429077 -0.486511 0.494568 1445641244 0.578430 0.429077 -0.486511 0.494568 1445641244 0.577393 0.431152 -0.485291 0.495117 1445641244 0.577393 0.431152 -0.485291 0.495117 1445641244 0.577393 0.431152 -0.485291 0.495117 1445641244 0.577393 0.431152 -0.485291 0.495117 1445641244 0.577393 0.431152 -0.485291 0.495117 1445641244 0.577393 0.431152 -0.485291 0.495117 1445641244 0.577393 0.431152 -0.485291 0.495117 1445641244 0.578003 0.430786 -0.489746 0.490295 1445641244 0.578003 0.430786 -0.489746 0.490295 1445641244 0.578003 0.430786 -0.489746 0.490295 1445641244 0.578003 0.430786 -0.489746 0.490295 1445641244 0.578003 0.430786 -0.489746 0.490295 1445641244 0.578003 0.430786 -0.489746 0.490295 1445641244 0.577942 0.430786 -0.490784 0.489319 1445641244 0.577942 0.430786 -0.490784 0.489319 1445641244 0.577942 0.430786 -0.490784 0.489319 1445641244 0.577942 0.430786 -0.490784 0.489319 1445641244 0.577942 0.430786 -0.490784 0.489319 1445641244 0.577942 0.430786 -0.490784 0.489319 1445641244 0.577942 0.430786 -0.490784 0.489319 1445641244 0.577393 0.430847 -0.489685 0.491089 1445641244 0.577393 0.430847 -0.489685 0.491089 1445641244 0.577393 0.430847 -0.489685 0.491089 1445641244 0.577393 0.430847 -0.489685 0.491089 1445641244 0.577393 0.430847 -0.489685 0.491089 1445641244 0.577393 0.430847 -0.489685 0.491089 1445641244 0.577881 0.429504 -0.491333 0.490051 1445641244 0.577881 0.429504 -0.491333 0.490051 1445641244 0.577881 0.429504 -0.491333 0.490051 1445641244 0.577881 0.429504 -0.491333 0.490051 1445641244 0.577881 0.429504 -0.491333 0.490051 1445641244 0.577881 0.429504 -0.491333 0.490051 1445641244 0.577881 0.429504 -0.491333 0.490051 1445641244 0.579102 0.427734 -0.492065 0.489380 1445641244 0.579102 0.427734 -0.492065 0.489380 1445641244 0.579102 0.427734 -0.492065 0.489380 1445641244 0.579102 0.427734 -0.492065 0.489380 1445641244 0.579102 0.427734 -0.492065 0.489380 1445641244 0.579102 0.427734 -0.492065 0.489380 1445641244 0.580078 0.426331 -0.491089 0.490479 1445641244 0.580078 0.426331 -0.491089 0.490479 1445641244 0.580078 0.426331 -0.491089 0.490479 1445641244 0.580078 0.426331 -0.491089 0.490479 1445641244 0.580078 0.426331 -0.491089 0.490479 1445641244 0.580994 0.424805 -0.491943 0.489807 1445641244 0.580994 0.424805 -0.491943 0.489807 1445641244 0.580994 0.424805 -0.491943 0.489807 1445641244 0.580994 0.424805 -0.491943 0.489807 1445641244 0.580994 0.424805 -0.491943 0.489807 1445641244 0.580994 0.424805 -0.491943 0.489807 1445641244 0.581787 0.423645 -0.491699 0.490112 1445641244 0.581787 0.423645 -0.491699 0.490112 1445641244 0.581787 0.423645 -0.491699 0.490112 1445641244 0.581787 0.423645 -0.491699 0.490112 1445641244 0.581787 0.423645 -0.491699 0.490112 1445641244 0.581787 0.423645 -0.491699 0.490112 1445641244 0.581787 0.423645 -0.491699 0.490112 1445641244 0.580139 0.423523 -0.489807 0.494080 1445641244 0.580139 0.423523 -0.489807 0.494080 1445641244 0.580139 0.423523 -0.489807 0.494080 1445641244 0.580139 0.423523 -0.489807 0.494080 1445641244 0.580139 0.423523 -0.489807 0.494080 1445641244 0.580139 0.423523 -0.489807 0.494080 1445641244 0.578491 0.425110 -0.488159 0.496216 1445641244 0.578491 0.425110 -0.488159 0.496216 1445641244 0.578491 0.425110 -0.488159 0.496216 1445641244 0.578491 0.425110 -0.488159 0.496216 1445641244 0.578491 0.425110 -0.488159 0.496216 1445641244 0.578491 0.425110 -0.488159 0.496216 1445641244 0.577759 0.428467 -0.489258 0.493103 1445641244 0.577759 0.428467 -0.489258 0.493103 1445641244 0.577759 0.428467 -0.489258 0.493103 1445641244 0.577759 0.428467 -0.489258 0.493103 1445641244 0.577759 0.428467 -0.489258 0.493103 1445641244 0.577759 0.428467 -0.489258 0.493103 1445641244 0.571960 0.434021 -0.487366 0.496887 1445641244 0.571960 0.434021 -0.487366 0.496887 1445641244 0.571960 0.434021 -0.487366 0.496887 1445641244 0.571960 0.434021 -0.487366 0.496887 1445641244 0.571960 0.434021 -0.487366 0.496887 1445641244 0.571960 0.434021 -0.487366 0.496887 1445641244 0.571960 0.434021 -0.487366 0.496887 1445641244 0.569458 0.437378 -0.483765 0.500305 1445641244 0.569458 0.437378 -0.483765 0.500305 1445641244 0.569458 0.437378 -0.483765 0.500305 1445641244 0.569458 0.437378 -0.483765 0.500305 1445641244 0.569458 0.437378 -0.483765 0.500305 1445641244 0.570496 0.438354 -0.489136 0.493042 1445641244 0.570496 0.438354 -0.489136 0.493042 1445641244 0.570496 0.438354 -0.489136 0.493042 1445641244 0.570496 0.438354 -0.489136 0.493042 1445641244 0.570496 0.438354 -0.489136 0.493042 1445641244 0.570496 0.438354 -0.489136 0.493042 1445641244 0.570496 0.438354 -0.489136 0.493042 1445641244 0.571960 0.436035 -0.496765 0.485657 1445641244 0.571960 0.436035 -0.496765 0.485657 1445641244 0.571960 0.436035 -0.496765 0.485657 1445641244 0.571960 0.436035 -0.496765 0.485657 1445641244 0.571960 0.436035 -0.496765 0.485657 1445641244 0.571960 0.436035 -0.496765 0.485657 1445641244 0.573242 0.433655 -0.496582 0.486450 1445641244 0.573242 0.433655 -0.496582 0.486450 1445641244 0.573242 0.433655 -0.496582 0.486450 1445641244 0.573242 0.433655 -0.496582 0.486450 1445641244 0.573242 0.433655 -0.496582 0.486450 1445641244 0.573242 0.433655 -0.496582 0.486450 1445641244 0.573242 0.433655 -0.496582 0.486450 1445641244 0.575867 0.431335 -0.497314 0.484680 1445641244 0.575867 0.431335 -0.497314 0.484680 1445641244 0.575867 0.431335 -0.497314 0.484680 1445641244 0.575867 0.431335 -0.497314 0.484680 1445641244 0.575867 0.431335 -0.497314 0.484680 1445641244 0.575867 0.431335 -0.497314 0.484680 1445641245 0.577332 0.429382 -0.500366 0.481567 1445641245 0.577332 0.429382 -0.500366 0.481567 1445641245 0.577332 0.429382 -0.500366 0.481567 1445641245 0.577332 0.429382 -0.500366 0.481567 1445641245 0.577332 0.429382 -0.500366 0.481567 1445641245 0.577332 0.429382 -0.500366 0.481567 1445641245 0.578186 0.428101 -0.499695 0.482361 1445641245 0.578186 0.428101 -0.499695 0.482361 1445641245 0.578186 0.428101 -0.499695 0.482361 1445641245 0.578186 0.428101 -0.499695 0.482361 1445641245 0.578186 0.428101 -0.499695 0.482361 1445641245 0.578186 0.428101 -0.499695 0.482361 1445641245 0.578186 0.428101 -0.499695 0.482361 1445641245 0.578857 0.427368 -0.498047 0.483887 1445641245 0.578857 0.427368 -0.498047 0.483887 1445641245 0.578857 0.427368 -0.498047 0.483887 1445641245 0.578857 0.427368 -0.498047 0.483887 1445641245 0.578857 0.427368 -0.498047 0.483887 1445641245 0.578857 0.427368 -0.498047 0.483887 1445641245 0.578979 0.426514 -0.497742 0.484863 1445641245 0.578979 0.426514 -0.497742 0.484863 1445641245 0.578979 0.426514 -0.497742 0.484863 1445641245 0.578979 0.426514 -0.497742 0.484863 1445641245 0.578979 0.426514 -0.497742 0.484863 1445641245 0.578979 0.426514 -0.497742 0.484863 1445641245 0.578003 0.428040 -0.495361 0.487122 1445641245 0.578003 0.428040 -0.495361 0.487122 1445641245 0.578003 0.428040 -0.495361 0.487122 1445641245 0.578003 0.428040 -0.495361 0.487122 1445641245 0.578003 0.428040 -0.495361 0.487122 1445641245 0.578003 0.428040 -0.495361 0.487122 1445641245 0.578003 0.428040 -0.495361 0.487122 1445641245 0.577332 0.428772 -0.495728 0.486877 1445641245 0.577332 0.428772 -0.495728 0.486877 1445641245 0.577332 0.428772 -0.495728 0.486877 1445641245 0.577332 0.428772 -0.495728 0.486877 1445641245 0.577332 0.428772 -0.495728 0.486877 1445641245 0.577332 0.428772 -0.495728 0.486877 1445641245 0.579163 0.427795 -0.497742 0.483459 1445641245 0.579163 0.427795 -0.497742 0.483459 1445641245 0.579163 0.427795 -0.497742 0.483459 1445641245 0.579163 0.427795 -0.497742 0.483459 1445641245 0.579163 0.427795 -0.497742 0.483459 1445641245 0.579163 0.427795 -0.497742 0.483459 1445641245 0.579712 0.427551 -0.501099 0.479614 1445641245 0.579712 0.427551 -0.501099 0.479614 1445641245 0.579712 0.427551 -0.501099 0.479614 1445641245 0.579712 0.427551 -0.501099 0.479614 1445641245 0.579712 0.427551 -0.501099 0.479614 1445641245 0.579712 0.427551 -0.501099 0.479614 1445641245 0.578491 0.429077 -0.497437 0.483521 1445641245 0.578491 0.429077 -0.497437 0.483521 1445641245 0.578491 0.429077 -0.497437 0.483521 1445641245 0.578491 0.429077 -0.497437 0.483521 1445641245 0.578491 0.429077 -0.497437 0.483521 1445641245 0.578491 0.429077 -0.497437 0.483521 1445641245 0.577393 0.430969 -0.494324 0.486328 1445641245 0.577393 0.430969 -0.494324 0.486328 1445641245 0.577393 0.430969 -0.494324 0.486328 1445641245 0.577393 0.430969 -0.494324 0.486328 1445641245 0.577393 0.430969 -0.494324 0.486328 1445641245 0.577393 0.430969 -0.494324 0.486328 1445641245 0.577393 0.430969 -0.494324 0.486328 1445641245 0.576355 0.431519 -0.497498 0.483704 1445641245 0.576355 0.431519 -0.497498 0.483704 1445641245 0.576355 0.431519 -0.497498 0.483704 1445641245 0.576355 0.431519 -0.497498 0.483704 1445641245 0.576355 0.431519 -0.497498 0.483704 1445641245 0.576355 0.431519 -0.497498 0.483704 1445641245 0.575806 0.432312 -0.499023 0.482178 1445641245 0.575806 0.432312 -0.499023 0.482178 1445641245 0.575806 0.432312 -0.499023 0.482178 1445641245 0.575806 0.432312 -0.499023 0.482178 1445641245 0.575806 0.432312 -0.499023 0.482178 1445641245 0.575806 0.432312 -0.499023 0.482178 1445641245 0.575195 0.432739 -0.498169 0.483337 1445641245 0.575195 0.432739 -0.498169 0.483337 1445641245 0.575195 0.432739 -0.498169 0.483337 1445641245 0.575195 0.432739 -0.498169 0.483337 1445641245 0.575195 0.432739 -0.498169 0.483337 1445641245 0.575195 0.432739 -0.498169 0.483337 1445641245 0.575439 0.431335 -0.498352 0.484131 1445641245 0.575439 0.431335 -0.498352 0.484131 1445641245 0.575439 0.431335 -0.498352 0.484131 1445641245 0.575439 0.431335 -0.498352 0.484131 1445641245 0.575439 0.431335 -0.498352 0.484131 1445641245 0.575439 0.431335 -0.498352 0.484131 1445641245 0.575439 0.431335 -0.498352 0.484131 1445641245 0.576782 0.429199 -0.498108 0.484741 1445641245 0.576782 0.429199 -0.498108 0.484741 1445641245 0.576782 0.429199 -0.498108 0.484741 1445641245 0.576782 0.429199 -0.498108 0.484741 1445641245 0.576782 0.429199 -0.498108 0.484741 1445641245 0.576782 0.429199 -0.498108 0.484741 1445641245 0.577759 0.427917 -0.496155 0.486633 1445641245 0.577759 0.427917 -0.496155 0.486633 1445641245 0.577759 0.427917 -0.496155 0.486633 1445641245 0.577759 0.427917 -0.496155 0.486633 1445641245 0.577759 0.427917 -0.496155 0.486633 1445641245 0.577759 0.427917 -0.496155 0.486633 1445641245 0.577881 0.427063 -0.495544 0.487915 1445641245 0.577881 0.427063 -0.495544 0.487915 1445641245 0.577881 0.427063 -0.495544 0.487915 1445641245 0.577881 0.427063 -0.495544 0.487915 1445641245 0.577881 0.427063 -0.495544 0.487915 1445641245 0.577881 0.427063 -0.495544 0.487915 1445641245 0.577881 0.427063 -0.495544 0.487915 1445641245 0.578247 0.426758 -0.494507 0.488770 1445641245 0.578247 0.426758 -0.494507 0.488770 1445641245 0.578247 0.426758 -0.494507 0.488770 1445641245 0.578247 0.426758 -0.494507 0.488770 1445641245 0.578247 0.426758 -0.494507 0.488770 1445641245 0.578247 0.426758 -0.494507 0.488770 1445641245 0.579041 0.426575 -0.494141 0.488464 1445641246 0.579041 0.426575 -0.494141 0.488464 1445641246 0.579041 0.426575 -0.494141 0.488464 1445641246 0.579041 0.426575 -0.494141 0.488464 1445641246 0.579041 0.426575 -0.494141 0.488464 1445641246 0.579041 0.426575 -0.494141 0.488464 1445641246 0.579041 0.426575 -0.494141 0.488464 1445641246 0.580383 0.425415 -0.494934 0.487000 1445641246 0.580383 0.425415 -0.494934 0.487000 1445641246 0.580383 0.425415 -0.494934 0.487000 1445641246 0.580383 0.425415 -0.494934 0.487000 1445641246 0.580383 0.425415 -0.494934 0.487000 1445641246 0.580383 0.425415 -0.494934 0.487000 1445641246 0.581848 0.424988 -0.496765 0.483765 1445641246 0.581848 0.424988 -0.496765 0.483765 1445641246 0.581848 0.424988 -0.496765 0.483765 1445641246 0.581848 0.424988 -0.496765 0.483765 1445641246 0.581848 0.424988 -0.496765 0.483765 1445641246 0.581848 0.424988 -0.496765 0.483765 1445641246 0.582031 0.425110 -0.497803 0.482361 1445641246 0.582031 0.425110 -0.497803 0.482361 1445641246 0.582031 0.425110 -0.497803 0.482361 1445641246 0.582031 0.425110 -0.497803 0.482361 1445641246 0.582031 0.425110 -0.497803 0.482361 1445641246 0.582031 0.425110 -0.497803 0.482361 1445641246 0.582031 0.425110 -0.497803 0.482361 1445641246 0.581299 0.426636 -0.495667 0.484070 1445641246 0.581299 0.426636 -0.495667 0.484070 1445641246 0.581299 0.426636 -0.495667 0.484070 1445641246 0.581299 0.426636 -0.495667 0.484070 1445641246 0.581299 0.426636 -0.495667 0.484070 1445641246 0.581299 0.426636 -0.495667 0.484070 1445641246 0.580383 0.427734 -0.495667 0.484192 1445641246 0.580383 0.427734 -0.495667 0.484192 1445641246 0.580383 0.427734 -0.495667 0.484192 1445641246 0.580383 0.427734 -0.495667 0.484192 1445641246 0.580383 0.427734 -0.495667 0.484192 1445641246 0.580383 0.427734 -0.495667 0.484192 1445641246 0.579468 0.428345 -0.496216 0.484192 1445641246 0.579468 0.428345 -0.496216 0.484192 1445641246 0.579468 0.428345 -0.496216 0.484192 1445641246 0.579468 0.428345 -0.496216 0.484192 1445641246 0.579468 0.428345 -0.496216 0.484192 1445641246 0.579468 0.428345 -0.496216 0.484192 1445641246 0.579041 0.428833 -0.495850 0.484619 1445641246 0.579041 0.428833 -0.495850 0.484619 1445641246 0.579041 0.428833 -0.495850 0.484619 1445641246 0.579041 0.428833 -0.495850 0.484619 1445641246 0.579041 0.428833 -0.495850 0.484619 1445641246 0.579041 0.428833 -0.495850 0.484619 1445641246 0.579163 0.428528 -0.496399 0.484192 1445641246 0.579163 0.428528 -0.496399 0.484192 1445641246 0.579163 0.428528 -0.496399 0.484192 1445641246 0.579163 0.428528 -0.496399 0.484192 1445641246 0.579163 0.428528 -0.496399 0.484192 1445641246 0.579163 0.428528 -0.496399 0.484192 1445641246 0.579590 0.427307 -0.497070 0.484131 1445641246 0.579590 0.427307 -0.497070 0.484131 1445641246 0.579590 0.427307 -0.497070 0.484131 1445641246 0.579590 0.427307 -0.497070 0.484131 1445641246 0.579590 0.427307 -0.497070 0.484131 1445641246 0.579590 0.427307 -0.497070 0.484131 1445641246 0.580078 0.425659 -0.496826 0.485168 1445641246 0.580078 0.425659 -0.496826 0.485168 1445641246 0.580078 0.425659 -0.496826 0.485168 1445641246 0.580078 0.425659 -0.496826 0.485168 1445641246 0.580078 0.425659 -0.496826 0.485168 1445641246 0.580078 0.425659 -0.496826 0.485168 1445641246 0.580078 0.425659 -0.496826 0.485168 1445641246 0.580139 0.424561 -0.496155 0.486816 1445641246 0.580139 0.424561 -0.496155 0.486816 1445641246 0.580139 0.424561 -0.496155 0.486816 1445641246 0.580139 0.424561 -0.496155 0.486816 1445641246 0.580139 0.424561 -0.496155 0.486816 1445641246 0.580139 0.424561 -0.496155 0.486816 1445641246 0.580688 0.423157 -0.495117 0.488403 1445641246 0.580688 0.423157 -0.495117 0.488403 1445641246 0.580688 0.423157 -0.495117 0.488403 1445641246 0.580688 0.423157 -0.495117 0.488403 1445641246 0.580688 0.423157 -0.495117 0.488403 1445641246 0.580688 0.423157 -0.495117 0.488403 1445641246 0.580566 0.423279 -0.494080 0.489502 1445641246 0.580566 0.423279 -0.494080 0.489502 1445641246 0.580566 0.423279 -0.494080 0.489502 1445641246 0.580566 0.423279 -0.494080 0.489502 1445641246 0.580566 0.423279 -0.494080 0.489502 1445641246 0.580566 0.423279 -0.494080 0.489502 1445641246 0.580872 0.423767 -0.492920 0.489868 1445641246 0.580872 0.423767 -0.492920 0.489868 1445641246 0.580872 0.423767 -0.492920 0.489868 1445641246 0.580872 0.423767 -0.492920 0.489868 1445641246 0.580872 0.423767 -0.492920 0.489868 1445641246 0.580872 0.423767 -0.492920 0.489868 1445641246 0.580872 0.423767 -0.492920 0.489868 1445641246 0.582275 0.423401 -0.494995 0.486389 1445641246 0.582275 0.423401 -0.494995 0.486389 1445641246 0.582275 0.423401 -0.494995 0.486389 1445641246 0.582275 0.423401 -0.494995 0.486389 1445641246 0.582275 0.423401 -0.494995 0.486389 1445641246 0.582275 0.423401 -0.494995 0.486389 1445641246 0.582886 0.423645 -0.495544 0.484924 1445641246 0.582886 0.423645 -0.495544 0.484924 1445641246 0.582886 0.423645 -0.495544 0.484924 1445641246 0.582886 0.423645 -0.495544 0.484924 1445641246 0.582886 0.423645 -0.495544 0.484924 1445641246 0.582886 0.423645 -0.495544 0.484924 1445641246 0.582886 0.423645 -0.495544 0.484924 1445641246 0.582581 0.424377 -0.493958 0.486267 1445641246 0.582581 0.424377 -0.493958 0.486267 1445641246 0.582581 0.424377 -0.493958 0.486267 1445641246 0.582581 0.424377 -0.493958 0.486267 1445641246 
0.578918 0.420410 -0.502686 0.485229 1445641248 0.578918 0.420410 -0.502686 0.485229 1445641248 0.578918 0.420410 -0.502686 0.485229 1445641248 0.578918 0.420410 -0.502686 0.485229 1445641248 0.578918 0.420410 -0.502686 0.485229 1445641248 0.579651 0.419189 -0.504211 0.483765 1445641248 0.579651 0.419189 -0.504211 0.483765 1445641248 0.579651 0.419189 -0.504211 0.483765 1445641248 0.579651 0.419189 -0.504211 0.483765 1445641248 0.579651 0.419189 -0.504211 0.483765 1445641248 0.579651 0.419189 -0.504211 0.483765 1445641248 0.579651 0.419189 -0.504211 0.483765 1445641248 0.581238 0.417847 -0.504517 0.482666 1445641248 0.581238 0.417847 -0.504517 0.482666 1445641248 0.581238 0.417847 -0.504517 0.482666 1445641248 0.581238 0.417847 -0.504517 0.482666 1445641248 0.581238 0.417847 -0.504517 0.482666 1445641248 0.581238 0.417847 -0.504517 0.482666 1445641248 0.580688 0.416382 -0.506226 0.482788 1445641248 0.580688 0.416382 -0.506226 0.482788 1445641248 0.580688 0.416382 -0.506226 0.482788 1445641248 0.580688 0.416382 -0.506226 0.482788 1445641249 0.580688 0.416382 -0.506226 0.482788 1445641249 0.580688 0.416382 -0.506226 0.482788 1445641249 0.580688 0.416382 -0.506226 0.482788 1445641249 0.580261 0.415161 -0.508179 0.482361 1445641249 0.580261 0.415161 -0.508179 0.482361 1445641249 0.580261 0.415161 -0.508179 0.482361 1445641249 0.580261 0.415161 -0.508179 0.482361 1445641249 0.580261 0.415161 -0.508179 0.482361 1445641249 0.580261 0.415161 -0.508179 0.482361 1445641249 0.579956 0.415039 -0.508240 0.482727 1445641249 0.579956 0.415039 -0.508240 0.482727 1445641249 0.579956 0.415039 -0.508240 0.482727 1445641249 0.579956 0.415039 -0.508240 0.482727 1445641249 0.579956 0.415039 -0.508240 0.482727 1445641249 0.579956 0.415039 -0.508240 0.482727 1445641249 0.579529 0.415344 -0.508057 0.483215 1445641249 0.579529 0.415344 -0.508057 0.483215 1445641249 0.579529 0.415344 -0.508057 0.483215 1445641249 0.579529 0.415344 -0.508057 0.483215 1445641249 0.579529 0.415344 -0.508057 0.483215 1445641249 0.579529 0.415344 -0.508057 0.483215 1445641249 0.580383 0.415100 -0.507690 0.482727 1445641249 0.580383 0.415100 -0.507690 0.482727 1445641249 0.580383 0.415100 -0.507690 0.482727 1445641249 0.580383 0.415100 -0.507690 0.482727 1445641249 0.580383 0.415100 -0.507690 0.482727 1445641249 0.580383 0.415100 -0.507690 0.482727 1445641249 0.580383 0.415100 -0.507690 0.482727 1445641249 0.582642 0.413696 -0.507141 0.481812 1445641249 0.582642 0.413696 -0.507141 0.481812 1445641249 0.582642 0.413696 -0.507141 0.481812 1445641249 0.582642 0.413696 -0.507141 0.481812 1445641249 0.582642 0.413696 -0.507141 0.481812 1445641249 0.582642 0.413696 -0.507141 0.481812 1445641249 0.583618 0.412720 -0.506592 0.482056 1445641249 0.583618 0.412720 -0.506592 0.482056 1445641249 0.583618 0.412720 -0.506592 0.482056 1445641249 0.583618 0.412720 -0.506592 0.482056 1445641249 0.583618 0.412720 -0.506592 0.482056 1445641249 0.583618 0.412720 -0.506592 0.482056 1445641249 0.583618 0.412720 -0.506592 0.482056 1445641249 0.584106 0.411987 -0.506226 0.482483 1445641249 0.584106 0.411987 -0.506226 0.482483 1445641249 0.584106 0.411987 -0.506226 0.482483 1445641249 0.584106 0.411987 -0.506226 0.482483 1445641249 0.584106 0.411987 -0.506226 0.482483 1445641249 0.585083 0.409973 -0.506531 0.482727 1445641249 0.585083 0.409973 -0.506531 0.482727 1445641249 0.585083 0.409973 -0.506531 0.482727 1445641249 0.585083 0.409973 -0.506531 0.482727 1445641249 0.585083 0.409973 -0.506531 0.482727 1445641249 0.585083 0.409973 -0.506531 0.482727 1445641249 0.585083 0.409973 -0.506531 0.482727 1445641249 0.584167 0.409668 -0.505676 0.484985 1445641249 0.584167 0.409668 -0.505676 0.484985 1445641249 0.584167 0.409668 -0.505676 0.484985 1445641249 0.584167 0.409668 -0.505676 0.484985 1445641249 0.584167 0.409668 -0.505676 0.484985 1445641249 0.584167 0.409668 -0.505676 0.484985 1445641249 0.581848 0.413269 -0.502380 0.488098 1445641249 0.581848 0.413269 -0.502380 0.488098 1445641249 0.581848 0.413269 -0.502380 0.488098 1445641249 0.581848 0.413269 -0.502380 0.488098 1445641249 0.581848 0.413269 -0.502380 0.488098 1445641249 0.581848 0.413269 -0.502380 0.488098 1445641249 0.581848 0.413269 -0.502380 0.488098 1445641249 0.582520 0.413086 -0.501160 0.488647 1445641249 0.582520 0.413086 -0.501160 0.488647 1445641249 0.582520 0.413086 -0.501160 0.488647 1445641249 0.582520 0.413086 -0.501160 0.488647 1445641249 0.582520 0.413086 -0.501160 0.488647 1445641249 0.582520 0.413086 -0.501160 0.488647 1445641249 0.584717 0.410217 -0.506287 0.483215 1445641249 0.584717 0.410217 -0.506287 0.483215 1445641249 0.584717 0.410217 -0.506287 0.483215 1445641249 0.584717 0.410217 -0.506287 0.483215 1445641249 0.584717 0.410217 -0.506287 0.483215 1445641249 0.584717 0.410217 -0.506287 0.483215 1445641249 0.585693 0.408936 -0.509460 0.479736 1445641249 0.585693 0.408936 -0.509460 0.479736 1445641249 0.585693 0.408936 -0.509460 0.479736 1445641249 0.585693 0.408936 -0.509460 0.479736 1445641249 0.585693 0.408936 -0.509460 0.479736 1445641249 0.585693 0.408936 -0.509460 0.479736 1445641249 0.585083 0.408386 -0.508423 0.481995 1445641249 0.585083 0.408386 -0.508423 0.481995 1445641249 0.585083 0.408386 -0.508423 0.481995 1445641249 0.585083 0.408386 -0.508423 0.481995 1445641249 0.585083 0.408386 -0.508423 0.481995 1445641249 0.585083 0.408386 -0.508423 0.481995 1445641249 0.585083 0.408386 -0.508423 0.481995 1445641249 0.582581 0.409302 -0.507813 0.484924 1445641249 0.582581 0.409302 -0.507813 0.484924 1445641249 0.582581 0.409302 -0.507813 0.484924 1445641249 0.582581 0.409302 -0.507813 0.484924 1445641249 0.582581 0.409302 -0.507813 0.484924 1445641249 0.582581 0.409302 -0.507813 0.484924 1445641249 0.581299 0.410156 -0.506226 0.487366 1445641249 0.581299 0.410156 -0.506226 0.487366 1445641249 0.581299 0.410156 -0.506226 0.487366 1445641249 0.581299 0.410156 -0.506226 0.487366 1445641249 0.581299 0.410156 -0.506226 0.487366 1445641249 0.581299 0.410156 -0.506226 0.487366 1445641249 0.581299 0.410156 -0.506226 0.487366 1445641249 0.580261 0.411926 -0.504395 0.489014 1445641249 0.580261 0.411926 -0.504395 0.489014 1445641249 0.580261 0.411926 -0.504395 0.489014 1445641249 0.580261 0.411926 -0.504395 0.489014 1445641249 0.580261 0.411926 -0.504395 0.489014 1445641249 0.580261 0.411926 -0.504395 0.489014 1445641249 0.580200 0.412598 -0.503662 0.489258 1445641249 0.580200 0.412598 -0.503662 0.489258 1445641249 0.580200 0.412598 -0.503662 0.489258 1445641249 0.580200 0.412598 -0.503662 0.489258 1445641249 0.580200 0.412598 -0.503662 0.489258 1445641250 0.580200 0.412598 -0.503662 0.489258 1445641250 0.580933 0.412109 -0.503357 0.489136 1445641250 0.580933 0.412109 -0.503357 0.489136 1445641250 0.580933 0.412109 -0.503357 0.489136 1445641250 0.580933 0.412109 -0.503357 0.489136 1445641250 0.580933 0.412109 -0.503357 0.489136 1445641250 0.580933 0.412109 -0.503357 0.489136 1445641250 0.580933 0.412109 -0.503357 0.489136 1445641250 0.581970 0.411804 -0.503662 0.487793 1445641250 0.581970 0.411804 -0.503662 0.487793 1445641250 0.581970 0.411804 -0.503662 0.487793 1445641250 0.581970 0.411804 -0.503662 0.487793 1445641250 0.581970 0.411804 -0.503662 0.487793 1445641250 0.581970 0.411804 -0.503662 0.487793 1445641250 0.582153 0.412048 -0.504639 0.486389 1445641250 0.582153 0.412048 -0.504639 0.486389 1445641250 0.582153 0.412048 -0.504639 0.486389 1445641250 0.582153 0.412048 -0.504639 0.486389 1445641250 0.582153 0.412048 -0.504639 0.486389 1445641250 0.582153 0.412048 -0.504639 0.486389 1445641250 0.581848 0.412537 -0.504089 0.486938 1445641250 0.581848 0.412537 -0.504089 0.486938 1445641250 0.581848 0.412537 -0.504089 0.486938 1445641250 0.581848 0.412537 -0.504089 0.486938 1445641250 0.581848 0.412537 -0.504089 0.486938 1445641250 0.581848 0.412537 -0.504089 0.486938 1445641250 0.581848 0.412537 -0.504089 0.486938 1445641250 0.581055 0.412842 -0.502502 0.489258 1445641250 0.581055 0.412842 -0.502502 0.489258 1445641250 0.581055 0.412842 -0.502502 0.489258 1445641250 0.581055 0.412842 -0.502502 0.489258 1445641250 0.581055 0.412842 -0.502502 0.489258 1445641250 0.581055 0.412842 -0.502502 0.489258 1445641250 0.579712 0.415283 -0.500366 0.490967 1445641250 0.579712 0.415283 -0.500366 0.490967 1445641250 0.579712 0.415283 -0.500366 0.490967 1445641250 0.579712 0.415283 -0.500366 0.490967 1445641250 0.579712 0.415283 -0.500366 0.490967 1445641250 0.579712 0.415283 -0.500366 0.490967 1445641250 0.580017 0.415955 -0.498413 0.492004 1445641250 0.580017 0.415955 -0.498413 0.492004 1445641250 0.580017 0.415955 -0.498413 0.492004 1445641250 0.580017 0.415955 -0.498413 0.492004 1445641250 0.580017 0.415955 -0.498413 0.492004 1445641250 0.580017 0.415955 -0.498413 0.492004 1445641250 0.581665 0.413696 -0.500671 0.489624 1445641250 0.581665 0.413696 -0.500671 0.489624 1445641250 0.581665 0.413696 -0.500671 0.489624 1445641250 0.581665 0.413696 -0.500671 0.489624 1445641250 0.581665 0.413696 -0.500671 0.489624 1445641250 0.581665 0.413696 -0.500671 0.489624 1445641250 0.583984 0.410950 -0.503723 0.486084 1445641250 0.583984 0.410950 -0.503723 0.486084 1445641250 0.583984 0.410950 -0.503723 0.486084 1445641250 0.583984 0.410950 -0.503723 0.486084 1445641250 0.583984 0.410950 -0.503723 0.486084 1445641250 0.583984 0.410950 -0.503723 0.486084 1445641250 0.583984 0.410950 -0.503723 0.486084 1445641250 0.584656 0.409241 -0.505493 0.484863 1445641250 0.584656 0.409241 -0.505493 0.484863 1445641250 0.584656 0.409241 -0.505493 0.484863 1445641250 0.584656 0.409241 -0.505493 0.484863 1445641250 0.584656 0.409241 -0.505493 0.484863 1445641250 0.584656 0.409241 -0.505493 0.484863 1445641250 0.582581 0.409302 -0.506409 0.486389 1445641250 0.582581 0.409302 -0.506409 0.486389 1445641250 0.582581 0.409302 -0.506409 0.486389 1445641250 0.582581 0.409302 -0.506409 0.486389 1445641250 0.582581 0.409302 -0.506409 0.486389 1445641250 0.582581 0.409302 -0.506409 0.486389 1445641250 0.580505 0.410645 -0.505310 0.488831 1445641250 0.580505 0.410645 -0.505310 0.488831 1445641250 0.580505 0.410645 -0.505310 0.488831 1445641250 0.580505 0.410645 -0.505310 0.488831 1445641250 0.580505 0.410645 -0.505310 0.488831 1445641250 0.580505 0.410645 -0.505310 0.488831 1445641250 0.579712 0.412231 -0.503967 0.489868 1445641250 0.579712 0.412231 -0.503967 0.489868 1445641250 0.579712 0.412231 -0.503967 0.489868 1445641250 0.579712 0.412231 -0.503967 0.489868 1445641250 0.579712 0.412231 -0.503967 0.489868 1445641250 0.579712 0.412231 -0.503967 0.489868 1445641250 0.579712 0.412231 -0.503967 0.489868 1445641250 0.580200 0.413147 -0.503052 0.489441 1445641250 0.580200 0.413147 -0.503052 0.489441 1445641250 0.580200 0.413147 -0.503052 0.489441 1445641250 0.580200 0.413147 -0.503052 0.489441 1445641250 0.580200 0.413147 -0.503052 0.489441 1445641250 0.580200 0.413147 -0.503052 0.489441 1445641250 0.580200 0.413147 -0.503052 0.489441 1445641250 0.581848 0.412231 -0.502563 0.488831 1445641250 0.581848 0.412231 -0.502563 0.488831 1445641250 0.581848 0.412231 -0.502563 0.488831 1445641250 0.581848 0.412231 -0.502563 0.488831 1445641250 0.581848 0.412231 -0.502563 0.488831 1445641250 0.581848 0.412231 -0.502563 0.488831 1445641250 0.583862 0.410828 -0.502747 0.487305 1445641250 0.583862 0.410828 -0.502747 0.487305 1445641250 0.583862 0.410828 -0.502747 0.487305 1445641250 0.583862 0.410828 -0.502747 0.487305 1445641250 0.583862 0.410828 -0.502747 0.487305 1445641250 0.583862 0.410828 -0.502747 0.487305 1445641250 0.585510 0.409485 -0.503906 0.485352 1445641250 0.585510 0.409485 -0.503906 0.485352 1445641250 0.585510 0.409485 -0.503906 0.485352 1445641250 0.585510 0.409485 -0.503906 0.485352 1445641250 0.585510 0.409485 -0.503906 0.485352 1445641250 0.585510 0.409485 -0.503906 0.485352 1445641250 0.585510 0.409485 -0.503906 0.485352 1445641250 0.585999 0.408813 -0.504517 0.484619 1445641250 0.585999 0.408813 -0.504517 0.484619 1445641250 0.585999 0.408813 -0.504517 0.484619 1445641250 0.585999 0.408813 -0.504517 0.484619 1445641250 0.585999 0.408813 -0.504517 0.484619 1445641250 0.585999 0.408813 -0.504517 0.484619 1445641250 0.585999 0.408813 -0.504517 0.484619 1445641251 0.585999 0.407227 -0.504700 0.485840 1445641251 0.585999 0.407227 -0.504700 0.485840 1445641251 0.585999 0.407227 -0.504700 0.485840 1445641251 0.585999 0.407227 -0.504700 0.485840 1445641251 0.585999 0.407227 -0.504700 0.485840 1445641251 0.585999 0.407227 -0.504700 0.485840 1445641251 0.583496 0.409363 -0.502563 0.489197 1445641251 0.583496 0.409363 -0.502563 0.489197 1445641251 0.583496 0.409363 -0.502563 0.489197 1445641251 0.583496 0.409363 -0.502563 0.489197 1445641251 0.583496 0.409363 -0.502563 0.489197 1445641251 0.583496 0.409363 -0.502563 0.489197 1445641251 0.583496 0.409363 -0.502563 0.489197 1445641251 0.583252 0.410278 -0.499573 0.491821 1445641251 0.583252 0.410278 -0.499573 0.491821 1445641251 0.583252 0.410278 -0.499573 0.491821 1445641251 0.583252 0.410278 -0.499573 0.491821 1445641251 0.583252 0.410278 -0.499573 0.491821 1445641251 0.583252 0.410278 -0.499573 0.491821 1445641251 0.584229 0.410095 -0.500183 0.490112 1445641251 0.584229 0.410095 -0.500183 0.490112 1445641251 0.584229 0.410095 -0.500183 0.490112 1445641251 0.584229 0.410095 -0.500183 0.490112 1445641251 0.584229 0.410095 -0.500183 0.490112 1445641251 0.584229 0.410095 -0.500183 0.490112 1445641251 0.586304 0.408020 -0.503357 0.486145 1445641251 0.586304 0.408020 -0.503357 0.486145 1445641251 0.586304 0.408020 -0.503357 0.486145 1445641251 0.586304 0.408020 -0.503357 0.486145 1445641251 0.586304 0.408020 -0.503357 0.486145 1445641251 0.586304 0.408020 -0.503357 0.486145 1445641251 0.586792 0.406677 -0.505798 0.484131 1445641251 0.586792 0.406677 -0.505798 0.484131 1445641251 0.586792 0.406677 -0.505798 0.484131 1445641251 0.586792 0.406677 -0.505798 0.484131 1445641251 0.586792 0.406677 -0.505798 0.484131 1445641251 0.586792 0.406677 -0.505798 0.484131 1445641251 0.586792 0.406677 -0.505798 0.484131 1445641251 0.585144 0.406616 -0.507019 0.484863 1445641251 0.585144 0.406616 -0.507019 0.484863 1445641251 0.585144 0.406616 -0.507019 0.484863 1445641251 0.585144 0.406616 -0.507019 0.484863 1445641251 0.585144 0.406616 -0.507019 0.484863 1445641251 0.585144 0.406616 -0.507019 0.484863 1445641251 0.582947 0.408447 -0.506226 0.486877 1445641251 0.582947 0.408447 -0.506226 0.486877 1445641251 0.582947 0.408447 -0.506226 0.486877 1445641251 0.582947 0.408447 -0.506226 0.486877 1445641251 0.582947 0.408447 -0.506226 0.486877 1445641251 0.582947 0.408447 -0.506226 0.486877 1445641251 0.581482 0.411072 -0.503967 0.488708 1445641251 0.581482 0.411072 -0.503967 0.488708 1445641251 0.581482 0.411072 -0.503967 0.488708 1445641251 0.581482 0.411072 -0.503967 0.488708 1445641251 0.581482 0.411072 -0.503967 0.488708 1445641251 0.581482 0.411072 -0.503967 0.488708 1445641251 0.581482 0.411072 -0.503967 0.488708 1445641251 0.582458 0.412292 -0.501343 0.489258 1445641251 0.582458 0.412292 -0.501343 0.489258 1445641251 0.582458 0.412292 -0.501343 0.489258 1445641251 0.582458 0.412292 -0.501343 0.489258 1445641251 0.582458 0.412292 -0.501343 0.489258 1445641251 0.582458 0.412292 -0.501343 0.489258 1445641251 0.583862 0.412109 -0.499268 0.489807 1445641251 0.583862 0.412109 -0.499268 0.489807 1445641251 0.583862 0.412109 -0.499268 0.489807 1445641251 0.583862 0.412109 -0.499268 0.489807 1445641251 0.583862 0.412109 -0.499268 0.489807 1445641251 0.583862 0.412109 -0.499268 0.489807 1445641251 0.583862 0.412109 -0.499268 0.489807 1445641251 0.585876 0.411316 -0.499023 0.488342 1445641251 0.585876 0.411316 -0.499023 0.488342 1445641251 0.585876 0.411316 -0.499023 0.488342 1445641251 0.585876 0.411316 -0.499023 0.488342 1445641251 0.585876 0.411316 -0.499023 0.488342 1445641251 0.585876 0.411316 -0.499023 0.488342 1445641251 0.587158 0.410583 -0.499573 0.486877 1445641251 0.587158 0.410583 -0.499573 0.486877 1445641251 0.587158 0.410583 -0.499573 0.486877 1445641251 0.587158 0.410583 -0.499573 0.486877 1445641251 0.587158 0.410583 -0.499573 0.486877 1445641251 0.587158 0.410583 -0.499573 0.486877 1445641251 0.588806 0.408447 -0.500183 0.486084 1445641251 0.588806 0.408447 -0.500183 0.486084 1445641251 0.588806 0.408447 -0.500183 0.486084 1445641251 0.588806 0.408447 -0.500183 0.486084 1445641251 0.588806 0.408447 -0.500183 0.486084 1445641251 0.588806 0.408447 -0.500183 0.486084 1445641251 0.588806 0.408447 -0.500183 0.486084 1445641251 0.588806 0.407532 -0.501404 0.485535 1445641251 0.588806 0.407532 -0.501404 0.485535 1445641251 0.588806 0.407532 -0.501404 0.485535 1445641251 0.588806 0.407532 -0.501404 0.485535 1445641251 0.588806 0.407532 -0.501404 0.485535 1445641251 0.588806 0.407532 -0.501404 0.485535 1445641251 0.586670 0.408203 -0.500549 0.488464 1445641251 0.586670 0.408203 -0.500549 0.488464 1445641251 0.586670 0.408203 -0.500549 0.488464 1445641251 0.586670 0.408203 -0.500549 0.488464 1445641251 0.586670 0.408203 -0.500549 0.488464 1445641251 0.586670 0.408203 -0.500549 0.488464 1445641251 0.586426 0.408569 -0.499451 0.489624 1445641251 0.586426 0.408569 -0.499451 0.489624 1445641251 0.586426 0.408569 -0.499451 0.489624 1445641251 0.586426 0.408569 -0.499451 0.489624 1445641251 0.586426 0.408569 -0.499451 0.489624 1445641251 0.586426 0.408569 -0.499451 0.489624 1445641251 0.586426 0.408569 -0.499451 0.489624 1445641251 0.588379 0.407898 -0.500793 0.486389 1445641251 0.588379 0.407898 -0.500793 0.486389 1445641251 0.588379 0.407898 -0.500793 0.486389 1445641251 0.588379 0.407898 -0.500793 0.486389 1445641251 0.588379 0.407898 -0.500793 0.486389 1445641251 0.588379 0.407898 -0.500793 0.486389 1445641251 0.589355 0.406433 -0.503235 0.483948 1445641252 0.589355 0.406433 -0.503235 0.483948 1445641252 0.589355 0.406433 -0.503235 0.483948 1445641252 0.589355 0.406433 -0.503235 0.483948 1445641252 0.589355 0.406433 -0.503235 0.483948 1445641252 0.589355 0.406433 -0.503235 0.483948 1445641252 0.589355 0.406433 -0.503235 0.483948 1445641252 0.589050 0.405579 -0.505554 0.482544 1445641252 0.589050 0.405579 -0.505554 0.482544 1445641252 0.589050 0.405579 -0.505554 0.482544 1445641252 0.589050 0.405579 -0.505554 0.482544 1445641252 0.589050 0.405579 -0.505554 0.482544 1445641252 0.589050 0.405579 -0.505554 0.482544 1445641252 0.588379 0.405518 -0.507324 0.481628 1445641252 0.588379 0.405518 -0.507324 0.481628 1445641252 0.588379 0.405518 -0.507324 0.481628 1445641252 0.588379 0.405518 -0.507324 0.481628 1445641252 0.588379 0.405518 -0.507324 0.481628 1445641252 0.588379 0.405518 -0.507324 0.481628 1445641252 0.588379 0.405518 -0.507324 0.481628 1445641252 0.587097 0.406372 -0.507629 0.482056 1445641252 0.587097 0.406372 -0.507629 0.482056 1445641252 0.587097 0.406372 -0.507629 0.482056 1445641252 0.587097 0.406372 -0.507629 0.482056 1445641252 0.587097 0.406372 -0.507629 0.482056 1445641252 0.586243 0.407471 -0.506836 0.483032 1445641252 0.586243 0.407471 -0.506836 0.483032 1445641252 0.586243 0.407471 -0.506836 0.483032 1445641252 0.586243 0.407471 -0.506836 0.483032 1445641252 0.586243 0.407471 -0.506836 0.483032 1445641252 0.586243 0.407471 -0.506836 0.483032 1445641252 0.586243 0.407471 -0.506836 0.483032 1445641252 0.586365 0.408447 -0.505554 0.483459 1445641252 0.586365 0.408447 -0.505554 0.483459 1445641252 0.586365 0.408447 -0.505554 0.483459 1445641252 0.586365 0.408447 -0.505554 0.483459 1445641252 0.586365 0.408447 -0.505554 0.483459 1445641252 0.586365 0.408447 -0.505554 0.483459 1445641252 0.586670 0.409058 -0.504211 0.483948 1445641252 0.586670 0.409058 -0.504211 0.483948 1445641252 0.586670 0.409058 -0.504211 0.483948 1445641252 0.586670 0.409058 -0.504211 0.483948 1445641252 0.586670 0.409058 -0.504211 0.483948 1445641252 0.586670 0.409058 -0.504211 0.483948 1445641252 0.586487 0.409485 -0.503723 0.484314 1445641252 0.586487 0.409485 -0.503723 0.484314 1445641252 0.586487 0.409485 -0.503723 0.484314 1445641252 0.586487 0.409485 -0.503723 0.484314 1445641252 0.586487 0.409485 -0.503723 0.484314 1445641252 0.586487 0.409485 -0.503723 0.484314 1445641252 0.586487 0.409485 -0.503723 0.484314 1445641252 0.586731 0.409485 -0.503540 0.484192 1445641252 0.586731 0.409485 -0.503540 0.484192 1445641252 0.586731 0.409485 -0.503540 0.484192 1445641252 0.586731 0.409485 -0.503540 0.484192 1445641252 0.586731 0.409485 -0.503540 0.484192 1445641252 0.586731 0.409485 -0.503540 0.484192 1445641252 0.586975 0.408997 -0.503479 0.484436 1445641252 0.586975 0.408997 -0.503479 0.484436 1445641252 0.586975 0.408997 -0.503479 0.484436 1445641252 0.586975 0.408997 -0.503479 0.484436 1445641252 0.586975 0.408997 -0.503479 0.484436 1445641252 0.586975 0.408997 -0.503479 0.484436 1445641252 0.585754 0.409363 -0.503357 0.485657 1445641252 0.585754 0.409363 -0.503357 0.485657 1445641252 0.585754 0.409363 -0.503357 0.485657 1445641252 0.585754 0.409363 -0.503357 0.485657 1445641252 0.585754 0.409363 -0.503357 0.485657 1445641252 0.585754 0.409363 -0.503357 0.485657 1445641252 0.585754 0.409363 -0.503357 0.485657 1445641252 0.583801 0.410767 -0.503235 0.487000 1445641252 0.583801 0.410767 -0.503235 0.487000 1445641252 0.583801 0.410767 -0.503235 0.487000 1445641252 0.583801 0.410767 -0.503235 0.487000 1445641252 0.583801 0.410767 -0.503235 0.487000 1445641252 0.583801 0.410767 -0.503235 0.487000 1445641252 0.583740 0.411072 -0.504150 0.485779 1445641252 0.583740 0.411072 -0.504150 0.485779 1445641252 0.583740 0.411072 -0.504150 0.485779 1445641252 0.583740 0.411072 -0.504150 0.485779 1445641252 0.583740 0.411072 -0.504150 0.485779 1445641252 0.583740 0.411072 -0.504150 0.485779 1445641252 0.584351 0.410034 -0.505554 0.484497 1445641252 0.584351 0.410034 -0.505554 0.484497 1445641252 0.584351 0.410034 -0.505554 0.484497 1445641252 0.584351 0.410034 -0.505554 0.484497 1445641252 0.584351 0.410034 -0.505554 0.484497 1445641252 0.584351 0.410034 -0.505554 0.484497 1445641252 0.583862 0.409790 -0.507080 0.483765 1445641252 0.583862 0.409790 -0.507080 0.483765 1445641252 0.583862 0.409790 -0.507080 0.483765 1445641252 0.583862 0.409790 -0.507080 0.483765 1445641252 0.583862 0.409790 -0.507080 0.483765 1445641252 0.583862 0.409790 -0.507080 0.483765 1445641252 0.582886 0.410034 -0.508118 0.483582 1445641252 0.582886 0.410034 -0.508118 0.483582 1445641252 0.582886 0.410034 -0.508118 0.483582 1445641252 0.582886 0.410034 -0.508118 0.483582 1445641252 0.582886 0.410034 -0.508118 0.483582 1445641252 0.582886 0.410034 -0.508118 0.483582 1445641252 0.582886 0.410034 -0.508118 0.483582 1445641252 0.582642 0.410400 -0.507935 0.483765 1445641252 0.582642 0.410400 -0.507935 0.483765 1445641252 0.582642 0.410400 -0.507935 0.483765 1445641252 0.582642 0.410400 -0.507935 0.483765 1445641252 0.582642 0.410400 -0.507935 0.483765 1445641252 0.582642 0.410400 -0.507935 0.483765 1445641252 0.583191 0.411011 -0.506653 0.483948 1445641252 0.583191 0.411011 -0.506653 0.483948 1445641252 0.583191 0.411011 -0.506653 0.483948 1445641252 0.583191 0.411011 -0.506653 0.483948 1445641252 0.583191 0.411011 -0.506653 0.483948 1445641252 0.583191 0.411011 -0.506653 0.483948 1445641252 0.583191 0.411011 -0.506653 0.483948 1445641252 0.583740 0.411804 -0.504517 0.484802 1445641252 0.583740 0.411804 -0.504517 0.484802 1445641253 0.583740 0.411804 -0.504517 0.484802 1445641253 0.583740 0.411804 -0.504517 0.484802 1445641253 0.583740 0.411804 -0.504517 0.484802 1445641253 0.583740 0.411804 -0.504517 0.484802 1445641253 0.584656 0.412292 -0.502502 0.485413 1445641253 0.584656 0.412292 -0.502502 0.485413 1445641253 0.584656 0.412292 -0.502502 0.485413 1445641253 0.584656 0.412292 -0.502502 0.485413 1445641253 0.584656 0.412292 -0.502502 0.485413 1445641253 0.584656 0.412292 -0.502502 0.485413 1445641253 0.586060 0.411987 -0.502136 0.484375 1445641253 0.586060 0.411987 -0.502136 0.484375 1445641253 0.586060 0.411987 -0.502136 0.484375 1445641253 0.586060 0.411987 -0.502136 0.484375 1445641253 0.586060 0.411987 -0.502136 0.484375 1445641253 0.586060 0.411987 -0.502136 0.484375 1445641253 0.586975 0.410950 -0.503174 0.483032 1445641253 0.586975 0.410950 -0.503174 0.483032 1445641253 0.586975 0.410950 -0.503174 0.483032 1445641253 0.586975 0.410950 -0.503174 0.483032 1445641253 0.586975 0.410950 -0.503174 0.483032 1445641253 0.586975 0.410950 -0.503174 0.483032 1445641253 0.586975 0.410950 -0.503174 0.483032 1445641253 0.586853 0.410095 -0.504333 0.482727 1445641253 0.586853 0.410095 -0.504333 0.482727 1445641253 0.586853 0.410095 -0.504333 0.482727 1445641253 0.586853 0.410095 -0.504333 0.482727 1445641253 0.586853 0.410095 -0.504333 0.482727 1445641253 0.586853 0.410095 -0.504333 0.482727 1445641253 0.586731 0.409851 -0.504150 0.483215 1445641253 0.586731 0.409851 -0.504150 0.483215 1445641253 0.586731 0.409851 -0.504150 0.483215 1445641253 0.586731 0.409851 -0.504150 0.483215 1445641253 0.586731 0.409851 -0.504150 0.483215 1445641253 0.586731 0.409851 -0.504150 0.483215 1445641253 0.586243 0.410034 -0.503845 0.484131 1445641253 0.586243 0.410034 -0.503845 0.484131 1445641253 0.586243 0.410034 -0.503845 0.484131 1445641253 0.586243 0.410034 -0.503845 0.484131 1445641253 0.586243 0.410034 -0.503845 0.484131 1445641253 0.586243 0.410034 -0.503845 0.484131 1445641253 0.586853 0.409607 -0.504578 0.482849 1445641253 0.586853 0.409607 -0.504578 0.482849 1445641253 0.586853 0.409607 -0.504578 0.482849 1445641253 0.586853 0.409607 -0.504578 0.482849 1445641253 0.586853 0.409607 -0.504578 0.482849 1445641253 0.586853 0.409607 -0.504578 0.482849 1445641253 0.587463 0.408569 -0.505798 0.481750 1445641253 0.587463 0.408569 -0.505798 0.481750 1445641253 0.587463 0.408569 -0.505798 0.481750 1445641253 0.587463 0.408569 -0.505798 0.481750 1445641253 0.587463 0.408569 -0.505798 0.481750 1445641253 0.587463 0.408569 -0.505798 0.481750 1445641253 0.587402 0.407837 -0.507080 0.481018 1445641253 0.587402 0.407837 -0.507080 0.481018 1445641253 0.587402 0.407837 -0.507080 0.481018 1445641253 0.587402 0.407837 -0.507080 0.481018 1445641253 0.587402 0.407837 -0.507080 0.481018 1445641253 0.587402 0.407837 -0.507080 0.481018 1445641253 0.587402 0.407837 -0.507080 0.481018 1445641253 0.587036 0.407349 -0.508423 0.480530 1445641253 0.587036 0.407349 -0.508423 0.480530 1445641253 0.587036 0.407349 -0.508423 0.480530 1445641253 0.587036 0.407349 -0.508423 0.480530 1445641253 0.587036 0.407349 -0.508423 0.480530 1445641253 0.587036 0.407349 -0.508423 0.480530 1445641253 0.586243 0.407898 -0.508667 0.480713 1445641253 0.586243 0.407898 -0.508667 0.480713 1445641253 0.586243 0.407898 -0.508667 0.480713 1445641253 0.586243 0.407898 -0.508667 0.480713 1445641253 0.586243 0.407898 -0.508667 0.480713 1445641253 0.586243 0.407898 -0.508667 0.480713 1445641253 0.585266 0.409363 -0.507629 0.481812 1445641253 0.585266 0.409363 -0.507629 0.481812 1445641253 0.585266 0.409363 -0.507629 0.481812 1445641253 0.585266 0.409363 -0.507629 0.481812 1445641253 0.585266 0.409363 -0.507629 0.481812 1445641253 0.585266 0.410706 -0.505554 0.482910 1445641253 0.585266 0.410706 -0.505554 0.482910 1445641253 0.585266 0.410706 -0.505554 0.482910 1445641253 0.585266 0.410706 -0.505554 0.482910 1445641253 0.585266 0.410706 -0.505554 0.482910 1445641253 0.585266 0.410706 -0.505554 0.482910 1445641253 0.585266 0.410706 -0.505554 0.482910 1445641253 0.585815 0.411438 -0.503296 0.483887 1445641253 0.585815 0.411438 -0.503296 0.483887 1445641253 0.585815 0.411438 -0.503296 0.483887 1445641253 0.585815 0.411438 -0.503296 0.483887 1445641253 0.585815 0.411438 -0.503296 0.483887 1445641253 0.585815 0.411438 -0.503296 0.483887 1445641253 0.586426 0.411743 -0.502075 0.484192 1445641253 0.586426 0.411743 -0.502075 0.484192 1445641253 0.586426 0.411743 -0.502075 0.484192 1445641253 0.586426 0.411743 -0.502075 0.484192 1445641253 0.586426 0.411743 -0.502075 0.484192 1445641253 0.586426 0.411743 -0.502075 0.484192 1445641253 0.586914 0.411316 -0.502258 0.483765 1445641253 0.586914 0.411316 -0.502258 0.483765 1445641253 0.586914 0.411316 -0.502258 0.483765 1445641253 0.586914 0.411316 -0.502258 0.483765 1445641253 0.586914 0.411316 -0.502258 0.483765 1445641253 0.586914 0.411316 -0.502258 0.483765 1445641253 0.586914 0.411316 -0.502258 0.483765 1445641253 0.587158 0.410278 -0.503174 0.483337 1445641253 0.587158 0.410278 -0.503174 0.483337 1445641253 0.587158 0.410278 -0.503174 0.483337 1445641253 0.587158 0.410278 -0.503174 0.483337 1445641253 0.587158 0.410278 -0.503174 0.483337 1445641253 0.587158 0.410278 -0.503174 0.483337 1445641253 0.585754 0.410889 -0.503113 0.484680 1445641253 0.585754 0.410889 -0.503113 0.484680 1445641253 
0.582642 0.420837 -0.496765 0.486389 1445641255 0.582642 0.420837 -0.496765 0.486389 1445641255 0.582642 0.420837 -0.496765 0.486389 1445641255 0.582764 0.421814 -0.495789 0.486389 1445641255 0.582764 0.421814 -0.495789 0.486389 1445641255 0.582764 0.421814 -0.495789 0.486389 1445641255 0.582764 0.421814 -0.495789 0.486389 1445641255 0.582764 0.421814 -0.495789 0.486389 1445641255 0.583252 0.422913 -0.495789 0.484863 1445641255 0.583252 0.422913 -0.495789 0.484863 1445641255 0.583252 0.422913 -0.495789 0.484863 1445641255 0.583252 0.422913 -0.495789 0.484863 1445641255 0.583252 0.422913 -0.495789 0.484863 1445641255 0.583252 0.422913 -0.495789 0.484863 1445641255 0.583252 0.422913 -0.495789 0.484863 1445641255 0.584351 0.423157 -0.498047 0.481018 1445641255 0.584351 0.423157 -0.498047 0.481018 1445641255 0.584351 0.423157 -0.498047 0.481018 1445641255 0.584351 0.423157 -0.498047 0.481018 1445641255 0.584351 0.423157 -0.498047 0.481018 1445641255 0.583679 0.423218 -0.498718 0.481079 1445641255 0.583679 0.423218 -0.498718 0.481079 1445641255 0.583679 0.423218 -0.498718 0.481079 1445641255 0.583679 0.423218 -0.498718 0.481079 1445641255 0.583679 0.423218 -0.498718 0.481079 1445641255 0.583679 0.423218 -0.498718 0.481079 1445641255 0.583679 0.423218 -0.498718 0.481079 1445641255 0.583984 0.422546 -0.496887 0.483154 1445641255 0.583984 0.422546 -0.496887 0.483154 1445641255 0.583984 0.422546 -0.496887 0.483154 1445641255 0.583984 0.422546 -0.496887 0.483154 1445641255 0.583984 0.422546 -0.496887 0.483154 1445641255 0.583984 0.422546 -0.496887 0.483154 1445641256 0.584900 0.421692 -0.496948 0.482727 1445641256 0.584900 0.421692 -0.496948 0.482727 1445641256 0.584900 0.421692 -0.496948 0.482727 1445641256 0.584900 0.421692 -0.496948 0.482727 1445641256 0.584900 0.421692 -0.496948 0.482727 1445641256 0.584900 0.421692 -0.496948 0.482727 1445641256 0.585022 0.421143 -0.496521 0.483459 1445641256 0.585022 0.421143 -0.496521 0.483459 1445641256 0.585022 0.421143 -0.496521 0.483459 1445641256 0.585022 0.421143 -0.496521 0.483459 1445641256 0.585022 0.421143 -0.496521 0.483459 1445641256 0.585022 0.421143 -0.496521 0.483459 1445641256 0.586182 0.420105 -0.494690 0.484863 1445641256 0.586182 0.420105 -0.494690 0.484863 1445641256 0.586182 0.420105 -0.494690 0.484863 1445641256 0.586182 0.420105 -0.494690 0.484863 1445641256 0.586182 0.420105 -0.494690 0.484863 1445641256 0.586182 0.420105 -0.494690 0.484863 1445641256 0.587097 0.419312 -0.493774 0.485352 1445641256 0.587097 0.419312 -0.493774 0.485352 1445641256 0.587097 0.419312 -0.493774 0.485352 1445641256 0.587097 0.419312 -0.493774 0.485352 1445641256 0.587097 0.419312 -0.493774 0.485352 1445641256 0.587097 0.419312 -0.493774 0.485352 1445641256 0.586304 0.419983 -0.492249 0.487366 1445641256 0.586304 0.419983 -0.492249 0.487366 1445641256 0.586304 0.419983 -0.492249 0.487366 1445641256 0.586304 0.419983 -0.492249 0.487366 1445641256 0.586304 0.419983 -0.492249 0.487366 1445641256 0.586304 0.419983 -0.492249 0.487366 1445641256 0.586121 0.421082 -0.490173 0.488708 1445641256 0.586121 0.421082 -0.490173 0.488708 1445641256 0.586121 0.421082 -0.490173 0.488708 1445641256 0.586121 0.421082 -0.490173 0.488708 1445641256 0.586121 0.421082 -0.490173 0.488708 1445641256 0.586121 0.421082 -0.490173 0.488708 1445641256 0.586121 0.421082 -0.490173 0.488708 1445641256 0.587769 0.420349 -0.492188 0.485291 1445641256 0.587769 0.420349 -0.492188 0.485291 1445641256 0.587769 0.420349 -0.492188 0.485291 1445641256 0.587769 0.420349 -0.492188 0.485291 1445641256 0.587769 0.420349 -0.492188 0.485291 1445641256 0.587769 0.420349 -0.492188 0.485291 1445641256 0.587097 0.420593 -0.495911 0.482117 1445641256 0.587097 0.420593 -0.495911 0.482117 1445641256 0.587097 0.420593 -0.495911 0.482117 1445641256 0.587097 0.420593 -0.495911 0.482117 1445641256 0.587097 0.420593 -0.495911 0.482117 1445641256 0.587097 0.420593 -0.495911 0.482117 1445641256 0.586182 0.421509 -0.493835 0.484558 1445641256 0.586182 0.421509 -0.493835 0.484558 1445641256 0.586182 0.421509 -0.493835 0.484558 1445641256 0.586182 0.421509 -0.493835 0.484558 1445641256 0.586182 0.421509 -0.493835 0.484558 1445641256 0.586182 0.421509 -0.493835 0.484558 1445641256 0.586182 0.421509 -0.493835 0.484558 1445641256 0.585144 0.422302 -0.493530 0.485413 1445641256 0.585144 0.422302 -0.493530 0.485413 1445641256 0.585144 0.422302 -0.493530 0.485413 1445641256 0.585144 0.422302 -0.493530 0.485413 1445641256 0.585144 0.422302 -0.493530 0.485413 1445641256 0.585144 0.422302 -0.493530 0.485413 1445641256 0.582764 0.423523 -0.495117 0.485596 1445641256 0.582764 0.423523 -0.495117 0.485596 1445641256 0.582764 0.423523 -0.495117 0.485596 1445641256 0.582764 0.423523 -0.495117 0.485596 1445641256 0.582764 0.423523 -0.495117 0.485596 1445641256 0.582764 0.423523 -0.495117 0.485596 1445641256 0.581726 0.424622 -0.495605 0.485413 1445641256 0.581726 0.424622 -0.495605 0.485413 1445641256 0.581726 0.424622 -0.495605 0.485413 1445641256 0.581726 0.424622 -0.495605 0.485413 1445641256 0.581726 0.424622 -0.495605 0.485413 1445641256 0.581726 0.424622 -0.495605 0.485413 1445641256 0.581726 0.424622 -0.495605 0.485413 1445641256 0.580078 0.426880 -0.494202 0.486816 1445641256 0.580078 0.426880 -0.494202 0.486816 1445641256 0.580078 0.426880 -0.494202 0.486816 1445641256 0.580078 0.426880 -0.494202 0.486816 1445641256 0.580078 0.426880 -0.494202 0.486816 1445641256 0.580078 0.426880 -0.494202 0.486816 1445641256 0.579407 0.427307 -0.495056 0.486328 1445641256 0.579407 0.427307 -0.495056 0.486328 1445641256 0.579407 0.427307 -0.495056 0.486328 1445641256 0.579407 0.427307 -0.495056 0.486328 1445641256 0.579407 0.427307 -0.495056 0.486328 1445641256 0.579407 0.427307 -0.495056 0.486328 1445641256 0.579712 0.426575 -0.495239 0.486511 1445641256 0.579712 0.426575 -0.495239 0.486511 1445641256 0.579712 0.426575 -0.495239 0.486511 1445641256 0.579712 0.426575 -0.495239 0.486511 1445641256 0.579712 0.426575 -0.495239 0.486511 1445641256 0.579712 0.426575 -0.495239 0.486511 1445641256 0.580505 0.425903 -0.493958 0.487427 1445641256 0.580505 0.425903 -0.493958 0.487427 1445641256 0.580505 0.425903 -0.493958 0.487427 1445641256 0.580505 0.425903 -0.493958 0.487427 1445641256 0.580505 0.425903 -0.493958 0.487427 1445641256 0.580505 0.425903 -0.493958 0.487427 1445641256 0.580505 0.425903 -0.493958 0.487427 1445641256 0.580994 0.425537 -0.493958 0.487183 1445641256 0.580994 0.425537 -0.493958 0.487183 1445641256 0.580994 0.425537 -0.493958 0.487183 1445641256 0.580994 0.425537 -0.493958 0.487183 1445641256 0.580994 0.425537 -0.493958 0.487183 1445641256 0.580994 0.425537 -0.493958 0.487183 1445641256 0.581482 0.424500 -0.494080 0.487305 1445641256 0.581482 0.424500 -0.494080 0.487305 1445641256 0.581482 0.424500 -0.494080 0.487305 1445641256 0.581482 0.424500 -0.494080 0.487305 1445641256 0.581482 0.424500 -0.494080 0.487305 1445641256 0.581482 0.424500 -0.494080 0.487305 1445641256 0.581482 0.424500 -0.494080 0.487305 1445641257 0.582825 0.423462 -0.492432 0.488281 1445641257 0.582825 0.423462 -0.492432 0.488281 1445641257 0.582825 0.423462 -0.492432 0.488281 1445641257 0.582825 0.423462 -0.492432 0.488281 1445641257 0.582825 0.423462 -0.492432 0.488281 1445641257 0.585938 0.421448 -0.494324 0.484436 1445641257 0.585938 0.421448 -0.494324 0.484436 1445641257 0.585938 0.421448 -0.494324 0.484436 1445641257 0.585938 0.421448 -0.494324 0.484436 1445641257 0.585938 0.421448 -0.494324 0.484436 1445641257 0.585938 0.421448 -0.494324 0.484436 1445641257 0.587036 0.419556 -0.498779 0.480042 1445641257 0.587036 0.419556 -0.498779 0.480042 1445641257 0.587036 0.419556 -0.498779 0.480042 1445641257 0.587036 0.419556 -0.498779 0.480042 1445641257 0.587036 0.419556 -0.498779 0.480042 1445641257 0.587036 0.419556 -0.498779 0.480042 1445641257 0.587036 0.419556 -0.498779 0.480042 1445641257 0.584717 0.421387 -0.496460 0.483704 1445641257 0.584717 0.421387 -0.496460 0.483704 1445641257 0.584717 0.421387 -0.496460 0.483704 1445641257 0.584717 0.421387 -0.496460 0.483704 1445641257 0.584717 0.421387 -0.496460 0.483704 1445641257 0.584717 0.421387 -0.496460 0.483704 1445641257 0.582825 0.423767 -0.494019 0.486450 1445641257 0.582825 0.423767 -0.494019 0.486450 1445641257 0.582825 0.423767 -0.494019 0.486450 1445641257 0.582825 0.423767 -0.494019 0.486450 1445641257 0.582825 0.423767 -0.494019 0.486450 1445641257 0.582825 0.423767 -0.494019 0.486450 1445641257 0.582642 0.424561 -0.495667 0.484314 1445641257 0.582642 0.424561 -0.495667 0.484314 1445641257 0.582642 0.424561 -0.495667 0.484314 1445641257 0.582642 0.424561 -0.495667 0.484314 1445641257 0.582642 0.424561 -0.495667 0.484314 1445641257 0.582642 0.424561 -0.495667 0.484314 1445641257 0.582642 0.424561 -0.495667 0.484314 1445641257 0.582947 0.424866 -0.496582 0.482727 1445641257 0.582947 0.424866 -0.496582 0.482727 1445641257 0.582947 0.424866 -0.496582 0.482727 1445641257 0.582947 0.424866 -0.496582 0.482727 1445641257 0.582947 0.424866 -0.496582 0.482727 1445641257 0.582947 0.424866 -0.496582 0.482727 1445641257 0.583862 0.424194 -0.495789 0.483093 1445641257 0.583862 0.424194 -0.495789 0.483093 1445641257 0.583862 0.424194 -0.495789 0.483093 1445641257 0.583862 0.424194 -0.495789 0.483093 1445641257 0.583862 0.424194 -0.495789 0.483093 1445641257 0.583862 0.424194 -0.495789 0.483093 1445641257 0.583862 0.424194 -0.495789 0.483093 1445641257 0.585510 0.422302 -0.497620 0.480713 1445641257 0.585510 0.422302 -0.497620 0.480713 1445641257 0.585510 0.422302 -0.497620 0.480713 1445641257 0.585510 0.422302 -0.497620 0.480713 1445641257 0.585510 0.422302 -0.497620 0.480713 1445641257 0.585510 0.422302 -0.497620 0.480713 1445641257 0.587036 0.419983 -0.499573 0.478882 1445641257 0.587036 0.419983 -0.499573 0.478882 1445641257 0.587036 0.419983 -0.499573 0.478882 1445641257 0.587036 0.419983 -0.499573 0.478882 1445641257 0.587036 0.419983 -0.499573 0.478882 1445641257 0.588501 0.417969 -0.498718 0.479797 1445641257 0.588501 0.417969 -0.498718 0.479797 1445641257 0.588501 0.417969 -0.498718 0.479797 1445641257 0.588501 0.417969 -0.498718 0.479797 1445641257 0.588501 0.417969 -0.498718 0.479797 1445641257 0.588501 0.417969 -0.498718 0.479797 1445641257 0.588806 0.417236 -0.497498 0.481323 1445641257 0.588806 0.417236 -0.497498 0.481323 1445641257 0.588806 0.417236 -0.497498 0.481323 1445641257 0.588806 0.417236 -0.497498 0.481323 1445641257 0.588806 0.417236 -0.497498 0.481323 1445641257 0.588806 0.417236 -0.497498 0.481323 1445641257 0.588806 0.417236 -0.497498 0.481323 1445641257 0.588684 0.417175 -0.495605 0.483459 1445641257 0.588684 0.417175 -0.495605 0.483459 1445641257 0.588684 0.417175 -0.495605 0.483459 1445641257 0.588684 0.417175 -0.495605 0.483459 1445641257 0.588684 0.417175 -0.495605 0.483459 1445641257 0.588684 0.417175 -0.495605 0.483459 1445641257 0.589294 0.417603 -0.493530 0.484436 1445641257 0.589294 0.417603 -0.493530 0.484436 1445641257 0.589294 0.417603 -0.493530 0.484436 1445641257 0.589294 0.417603 -0.493530 0.484436 1445641257 0.589294 0.417603 -0.493530 0.484436 1445641257 0.589294 0.417603 -0.493530 0.484436 1445641257 0.590332 0.417419 -0.492554 0.484375 1445641257 0.590332 0.417419 -0.492554 0.484375 1445641257 0.590332 0.417419 -0.492554 0.484375 1445641257 0.590332 0.417419 -0.492554 0.484375 1445641257 0.590332 0.417419 -0.492554 0.484375 1445641257 0.590332 0.417419 -0.492554 0.484375 1445641257 0.591431 0.417419 -0.494507 0.481018 1445641257 0.591431 0.417419 -0.494507 0.481018 1445641257 0.591431 0.417419 -0.494507 0.481018 1445641257 0.591431 0.417419 -0.494507 0.481018 1445641257 0.591431 0.417419 -0.494507 0.481018 1445641257 0.591431 0.417419 -0.494507 0.481018 1445641257 0.591431 0.417419 -0.494507 0.481018 1445641257 0.590515 0.418335 -0.495972 0.479858 1445641257 0.590515 0.418335 -0.495972 0.479858 1445641257 0.590515 0.418335 -0.495972 0.479858 1445641257 0.590515 0.418335 -0.495972 0.479858 1445641257 0.590515 0.418335 -0.495972 0.479858 1445641257 0.590515 0.418335 -0.495972 0.479858 1445641257 0.588562 0.420227 -0.492737 0.483887 1445641257 0.588562 0.420227 -0.492737 0.483887 1445641257 0.588562 0.420227 -0.492737 0.483887 1445641257 0.588562 0.420227 -0.492737 0.483887 1445641257 0.588562 0.420227 -0.492737 0.483887 1445641257 0.588562 0.420227 -0.492737 0.483887 1445641257 0.588562 0.420227 -0.492737 0.483887 1445641257 0.586731 0.422485 -0.492676 0.484192 1445641258 0.586731 0.422485 -0.492676 0.484192 1445641258 0.586731 0.422485 -0.492676 0.484192 1445641258 0.586731 0.422485 -0.492676 0.484192 1445641258 0.586731 0.422485 -0.492676 0.484192 1445641258 0.586731 0.422485 -0.492676 0.484192 1445641258 0.586304 0.423340 -0.496033 0.480530 1445641258 0.586304 0.423340 -0.496033 0.480530 1445641258 0.586304 0.423340 -0.496033 0.480530 1445641258 0.586304 0.423340 -0.496033 0.480530 1445641258 0.586304 0.423340 -0.496033 0.480530 1445641258 0.586304 0.423340 -0.496033 0.480530 1445641258 0.585632 0.423096 -0.497864 0.479736 1445641258 0.585632 0.423096 -0.497864 0.479736 1445641258 0.585632 0.423096 -0.497864 0.479736 1445641258 0.585632 0.423096 -0.497864 0.479736 1445641258 0.585632 0.423096 -0.497864 0.479736 1445641258 0.585632 0.423096 -0.497864 0.479736 1445641258 0.585632 0.423096 -0.497864 0.479736 1445641258 0.585693 0.421204 -0.496948 0.482239 1445641258 0.585693 0.421204 -0.496948 0.482239 1445641258 0.585693 0.421204 -0.496948 0.482239 1445641258 0.585693 0.421204 -0.496948 0.482239 1445641258 0.585693 0.421204 -0.496948 0.482239 1445641258 0.585693 0.421204 -0.496948 0.482239 1445641258 0.587952 0.419067 -0.497253 0.480957 1445641258 0.587952 0.419067 -0.497253 0.480957 1445641258 0.587952 0.419067 -0.497253 0.480957 1445641258 0.587952 0.419067 -0.497253 0.480957 1445641258 0.587952 0.419067 -0.497253 0.480957 1445641258 0.587952 0.419067 -0.497253 0.480957 1445641258 0.589539 0.417725 -0.497131 0.480347 1445641258 0.589539 0.417725 -0.497131 0.480347 1445641258 0.589539 0.417725 -0.497131 0.480347 1445641258 0.589539 0.417725 -0.497131 0.480347 1445641258 0.589539 0.417725 -0.497131 0.480347 1445641258 0.589539 0.417725 -0.497131 0.480347 1445641258 0.589539 0.417725 -0.497131 0.480347 1445641258 0.590576 0.416138 -0.495605 0.481995 1445641258 0.590576 0.416138 -0.495605 0.481995 1445641258 0.590576 0.416138 -0.495605 0.481995 1445641258 0.590576 0.416138 -0.495605 0.481995 1445641258 0.590576 0.416138 -0.495605 0.481995 1445641258 0.590576 0.416138 -0.495605 0.481995 1445641258 0.591675 0.415222 -0.494873 0.482178 1445641258 0.591675 0.415222 -0.494873 0.482178 1445641258 0.591675 0.415222 -0.494873 0.482178 1445641258 0.591675 0.415222 -0.494873 0.482178 1445641258 0.591675 0.415222 -0.494873 0.482178 1445641258 0.591675 0.415222 -0.494873 0.482178 1445641258 0.591431 0.415405 -0.494019 0.483276 1445641258 0.591431 0.415405 -0.494019 0.483276 1445641258 0.591431 0.415405 -0.494019 0.483276 1445641258 0.591431 0.415405 -0.494019 0.483276 1445641258 0.591431 0.415405 -0.494019 0.483276 1445641258 0.591431 0.415405 -0.494019 0.483276 1445641258 0.593750 0.413147 -0.495361 0.481018 1445641258 0.593750 0.413147 -0.495361 0.481018 1445641258 0.593750 0.413147 -0.495361 0.481018 1445641258 0.593750 0.413147 -0.495361 0.481018 1445641258 0.593750 0.413147 -0.495361 0.481018 1445641258 0.593750 0.413147 -0.495361 0.481018 1445641258 0.595032 0.412659 -0.498962 0.476013 1445641258 0.595032 0.412659 -0.498962 0.476013 1445641258 0.595032 0.412659 -0.498962 0.476013 1445641258 0.595032 0.412659 -0.498962 0.476013 1445641258 0.595032 0.412659 -0.498962 0.476013 1445641258 0.595032 0.412659 -0.498962 0.476013 1445641258 0.590271 0.416260 -0.497681 0.480164 1445641258 0.590271 0.416260 -0.497681 0.480164 1445641258 0.590271 0.416260 -0.497681 0.480164 1445641258 0.590271 0.416260 -0.497681 0.480164 1445641258 0.590271 0.416260 -0.497681 0.480164 1445641258 0.590271 0.416260 -0.497681 0.480164 1445641258 0.585327 0.420959 -0.495483 0.484375 1445641258 0.585327 0.420959 -0.495483 0.484375 1445641258 0.585327 0.420959 -0.495483 0.484375 1445641258 0.585327 0.420959 -0.495483 0.484375 1445641258 0.585327 0.420959 -0.495483 0.484375 1445641258 0.585327 0.420959 -0.495483 0.484375 1445641258 0.582703 0.424011 -0.496826 0.483459 1445641258 0.582703 0.424011 -0.496826 0.483459 1445641258 0.582703 0.424011 -0.496826 0.483459 1445641258 0.582703 0.424011 -0.496826 0.483459 1445641258 0.582703 0.424011 -0.496826 0.483459 1445641258 0.582703 0.424011 -0.496826 0.483459 1445641258 0.581726 0.426270 -0.499695 0.479736 1445641258 0.581726 0.426270 -0.499695 0.479736 1445641258 0.581726 0.426270 -0.499695 0.479736 1445641258 0.581726 0.426270 -0.499695 0.479736 1445641258 0.581726 0.426270 -0.499695 0.479736 1445641258 0.581726 0.426270 -0.499695 0.479736 1445641258 0.581238 0.427246 -0.499817 0.479309 1445641258 0.581238 0.427246 -0.499817 0.479309 1445641258 0.581238 0.427246 -0.499817 0.479309 1445641258 0.581238 0.427246 -0.499817 0.479309 1445641258 0.581238 0.427246 -0.499817 0.479309 1445641258 0.581238 0.427246 -0.499817 0.479309 1445641258 0.581238 0.427246 -0.499817 0.479309 1445641258 0.581604 0.426392 -0.500366 0.479004 1445641258 0.581604 0.426392 -0.500366 0.479004 1445641258 0.581604 0.426392 -0.500366 0.479004 1445641258 0.581604 0.426392 -0.500366 0.479004 1445641258 0.581604 0.426392 -0.500366 0.479004 1445641258 0.581604 0.426392 -0.500366 0.479004 1445641258 0.582703 0.424194 -0.502258 0.477661 1445641258 0.582703 0.424194 -0.502258 0.477661 1445641258 0.582703 0.424194 -0.502258 0.477661 1445641258 0.582703 0.424194 -0.502258 0.477661 1445641258 0.582703 0.424194 -0.502258 0.477661 1445641258 0.582703 0.424194 -0.502258 0.477661 1445641258 0.584656 0.422058 -0.502075 0.477478 1445641258 0.584656 0.422058 -0.502075 0.477478 1445641258 0.584656 0.422058 -0.502075 0.477478 1445641259 0.584656 0.422058 -0.502075 0.477478 1445641259 0.584656 0.422058 -0.502075 0.477478 1445641259 0.584656 0.422058 -0.502075 0.477478 1445641259 0.584656 0.422058 -0.502075 0.477478 1445641259 0.585571 0.420166 -0.500977 0.479126 1445641259 0.585571 0.420166 -0.500977 0.479126 1445641259 0.585571 0.420166 -0.500977 0.479126 1445641259 0.585571 0.420166 -0.500977 0.479126 1445641259 0.585571 0.420166 -0.500977 0.479126 1445641259 0.585571 0.420166 -0.500977 0.479126 1445641259 0.584778 0.419373 -0.499146 0.482666 1445641259 0.584778 0.419373 -0.499146 0.482666 1445641259 0.584778 0.419373 -0.499146 0.482666 1445641259 0.584778 0.419373 -0.499146 0.482666 1445641259 0.584778 0.419373 -0.499146 0.482666 1445641259 0.584778 0.419373 -0.499146 0.482666 1445641259 0.584778 0.419373 -0.499146 0.482666 1445641259 0.584106 0.420044 -0.495972 0.486084 1445641259 0.584106 0.420044 -0.495972 0.486084 1445641259 0.584106 0.420044 -0.495972 0.486084 1445641259 0.584106 0.420044 -0.495972 0.486084 1445641259 0.584106 0.420044 -0.495972 0.486084 1445641259 0.584106 0.420044 -0.495972 0.486084 1445641259 0.585632 0.420410 -0.497009 0.482971 1445641259 0.585632 0.420410 -0.497009 0.482971 1445641259 0.585632 0.420410 -0.497009 0.482971 1445641259 0.585632 0.420410 -0.497009 0.482971 1445641259 0.585632 0.420410 -0.497009 0.482971 1445641259 0.585205 0.420410 -0.501587 0.478699 1445641259 0.585205 0.420410 -0.501587 0.478699 1445641259 0.585205 0.420410 -0.501587 0.478699 1445641259 0.585205 0.420410 -0.501587 0.478699 1445641259 0.585205 0.420410 -0.501587 0.478699 1445641259 0.585205 0.420410 -0.501587 0.478699 1445641259 0.582153 0.422791 -0.500549 0.481384 1445641259 0.582153 0.422791 -0.500549 0.481384 1445641259 0.582153 0.422791 -0.500549 0.481384 1445641259 0.582153 0.422791 -0.500549 0.481384 1445641259 0.582153 0.422791 -0.500549 0.481384 1445641259 0.582153 0.422791 -0.500549 0.481384 1445641259 0.582153 0.422791 -0.500549 0.481384 1445641259 0.581055 0.425964 -0.495544 0.485107 1445641259 0.581055 0.425964 -0.495544 0.485107 1445641259 0.581055 0.425964 -0.495544 0.485107 1445641259 0.581055 0.425964 -0.495544 0.485107 1445641259 0.581055 0.425964 -0.495544 0.485107 1445641259 0.581055 0.425964 -0.495544 0.485107 1445641259 0.579407 0.428101 -0.495117 0.485596 1445641259 0.579407 0.428101 -0.495117 0.485596 1445641259 0.579407 0.428101 -0.495117 0.485596 1445641259 0.579407 0.428101 -0.495117 0.485596 1445641259 0.579407 0.428101 -0.495117 0.485596 1445641259 0.579407 0.428101 -0.495117 0.485596 1445641259 0.579834 0.429260 -0.496338 0.482849 1445641259 0.579834 0.429260 -0.496338 0.482849 1445641259 0.579834 0.429260 -0.496338 0.482849 1445641259 0.579834 0.429260 -0.496338 0.482849 1445641259 0.579834 0.429260 -0.496338 0.482849 1445641259 0.579834 0.429260 -0.496338 0.482849 1445641259 0.581238 0.428955 -0.497314 0.480408 1445641259 0.581238 0.428955 -0.497314 0.480408 1445641259 0.581238 0.428955 -0.497314 0.480408 1445641259 0.581238 0.428955 -0.497314 0.480408 1445641259 0.581238 0.428955 -0.497314 0.480408 1445641259 0.581238 0.428955 -0.497314 0.480408 1445641259 0.581543 0.427368 -0.497559 0.481201 1445641259 0.581543 0.427368 -0.497559 0.481201 1445641259 0.581543 0.427368 -0.497559 0.481201 1445641259 0.581543 0.427368 -0.497559 0.481201 1445641259 0.581543 0.427368 -0.497559 0.481201 1445641259 0.581543 0.427368 -0.497559 0.481201 1445641259 0.582703 0.425354 -0.497681 0.481506 1445641259 0.582703 0.425354 -0.497681 0.481506 1445641259 0.582703 0.425354 -0.497681 0.481506 1445641259 0.582703 0.425354 -0.497681 0.481506 1445641259 0.582703 0.425354 -0.497681 0.481506 1445641259 0.582703 0.425354 -0.497681 0.481506 1445641259 0.584167 0.423584 -0.497375 0.481567 1445641259 0.584167 0.423584 -0.497375 0.481567 1445641259 0.584167 0.423584 -0.497375 0.481567 1445641259 0.584167 0.423584 -0.497375 0.481567 1445641259 0.584167 0.423584 -0.497375 0.481567 1445641259 0.584167 0.423584 -0.497375 0.481567 1445641259 0.584167 0.423584 -0.497375 0.481567 1445641259 0.584412 0.422180 -0.496216 0.483643 1445641259 0.584412 0.422180 -0.496216 0.483643 1445641259 0.584412 0.422180 -0.496216 0.483643 1445641259 0.584412 0.422180 -0.496216 0.483643 1445641259 0.584412 0.422180 -0.496216 0.483643 1445641259 0.584412 0.422180 -0.496216 0.483643 1445641259 0.583984 0.421997 -0.494507 0.486145 1445641259 0.583984 0.421997 -0.494507 0.486145 1445641259 0.583984 0.421997 -0.494507 0.486145 1445641259 0.583984 0.421997 -0.494507 0.486145 1445641259 0.583984 0.421997 -0.494507 0.486145 1445641259 0.583984 0.421997 -0.494507 0.486145 1445641259 0.584229 0.422485 -0.492737 0.487122 1445641259 0.584229 0.422485 -0.492737 0.487122 1445641259 0.584229 0.422485 -0.492737 0.487122 1445641259 0.584229 0.422485 -0.492737 0.487122 1445641259 0.584229 0.422485 -0.492737 0.487122 1445641259 0.584229 0.422485 -0.492737 0.487122 1445641259 0.584229 0.422485 -0.492737 0.487122 1445641259 0.585022 0.422180 -0.493469 0.485779 1445641259 0.585022 0.422180 -0.493469 0.485779 1445641259 0.585022 0.422180 -0.493469 0.485779 1445641259 0.585022 0.422180 -0.493469 0.485779 1445641259 0.585022 0.422180 -0.493469 0.485779 1445641259 0.585022 0.422180 -0.493469 0.485779 1445641259 0.585022 0.422180 -0.493469 0.485779 1445641259 0.584412 0.422913 -0.495300 0.484009 1445641259 0.584412 0.422913 -0.495300 0.484009 1445641259 0.584412 0.422913 -0.495300 0.484009 1445641260 0.584412 0.422913 -0.495300 0.484009 1445641260 0.584412 0.422913 -0.495300 0.484009 1445641260 0.584412 0.422913 -0.495300 0.484009 1445641260 0.581665 0.425354 -0.494629 0.485840 1445641260 0.581665 0.425354 -0.494629 0.485840 1445641260 0.581665 0.425354 -0.494629 0.485840 1445641260 0.581665 0.425354 -0.494629 0.485840 1445641260 0.581665 0.425354 -0.494629 0.485840 1445641260 0.581665 0.425354 -0.494629 0.485840 1445641260 0.580139 0.427979 -0.492920 0.487061 1445641260 0.580139 0.427979 -0.492920 0.487061 1445641260 0.580139 0.427979 -0.492920 0.487061 1445641260 0.580139 0.427979 -0.492920 0.487061 1445641260 0.580139 0.427979 -0.492920 0.487061 1445641260 0.580139 0.427979 -0.492920 0.487061 1445641260 0.581177 0.427551 -0.495117 0.483948 1445641260 0.581177 0.427551 -0.495117 0.483948 1445641260 0.581177 0.427551 -0.495117 0.483948 1445641260 0.581177 0.427551 -0.495117 0.483948 1445641260 0.581177 0.427551 -0.495117 0.483948 1445641260 0.581177 0.427551 -0.495117 0.483948 1445641260 0.581848 0.426208 -0.499207 0.480164 1445641260 0.581848 0.426208 -0.499207 0.480164 1445641260 0.581848 0.426208 -0.499207 0.480164 1445641260 0.581848 0.426208 -0.499207 0.480164 1445641260 0.581848 0.426208 -0.499207 0.480164 1445641260 0.581848 0.426208 -0.499207 0.480164 1445641260 0.581848 0.426208 -0.499207 0.480164 1445641260 0.583679 0.424622 -0.499695 0.478821 1445641260 0.583679 0.424622 -0.499695 0.478821 1445641260 0.583679 0.424622 -0.499695 0.478821 1445641260 0.583679 0.424622 -0.499695 0.478821 1445641260 0.583679 0.424622 -0.499695 0.478821 1445641260 0.583679 0.424622 -0.499695 0.478821 1445641260 0.584534 0.422363 -0.501282 0.478088 1445641260 0.584534 0.422363 -0.501282 0.478088 1445641260 0.584534 0.422363 -0.501282 0.478088 1445641260 0.584534 0.422363 -0.501282 0.478088 1445641260 0.584534 0.422363 -0.501282 0.478088 1445641260 0.584534 0.422363 -0.501282 0.478088 1445641260 0.585632 0.419800 -0.502075 0.478210 1445641260 0.585632 0.419800 -0.502075 0.478210 1445641260 0.585632 0.419800 -0.502075 0.478210 1445641260 0.585632 0.419800 -0.502075 0.478210 1445641260 0.585632 0.419800 -0.502075 0.478210 1445641260 0.585632 0.419800 -0.502075 0.478210 1445641260 0.586060 0.419067 -0.500977 0.479492 1445641260 0.586060 0.419067 -0.500977 0.479492 1445641260 0.586060 0.419067 -0.500977 0.479492 1445641260 0.586060 0.419067 -0.500977 0.479492 1445641260 0.586060 0.419067 -0.500977 0.479492 1445641260 0.586060 0.419067 -0.500977 0.479492 1445641260 0.585083 0.418701 -0.499268 0.482666 1445641260 0.585083 0.418701 -0.499268 0.482666 1445641260 0.585083 0.418701 -0.499268 0.482666 1445641260 0.585083 0.418701 -0.499268 0.482666 1445641260 0.585083 0.418701 -0.499268 0.482666 1445641260 0.585083 0.418701 -0.499268 0.482666 1445641260 0.585083 0.418701 -0.499268 0.482666 1445641260 0.584229 0.419617 -0.496704 0.485657 1445641260 0.584229 0.419617 -0.496704 0.485657 1445641260 0.584229 0.419617 -0.496704 0.485657 1445641260 0.584229 0.419617 -0.496704 0.485657 1445641260 0.584229 0.419617 -0.496704 0.485657 1445641260 0.584229 0.419617 -0.496704 0.485657 1445641260 0.585327 0.421692 -0.493225 0.486084 1445641260 0.585327 0.421692 -0.493225 0.486084 1445641260 0.585327 0.421692 -0.493225 0.486084 1445641260 0.585327 0.421692 -0.493225 0.486084 1445641260 0.585327 0.421692 -0.493225 0.486084 1445641260 0.585327 0.421692 -0.493225 0.486084 1445641260 0.586670 0.422302 -0.494141 0.482971 1445641260 0.586670 0.422302 -0.494141 0.482971 1445641260 0.586670 0.422302 -0.494141 0.482971 1445641260 0.586670 0.422302 -0.494141 0.482971 1445641260 0.586670 0.422302 -0.494141 0.482971 1445641260 0.586670 0.422302 -0.494141 0.482971 1445641260 0.586487 0.422546 -0.495239 0.481812 1445641260 0.586487 0.422546 -0.495239 0.481812 1445641260 0.586487 0.422546 -0.495239 0.481812 1445641260 0.586487 0.422546 -0.495239 0.481812 1445641260 0.586487 0.422546 -0.495239 0.481812 1445641260 0.586487 0.422546 -0.495239 0.481812 1445641260 0.585938 0.423218 -0.493225 0.483948 1445641260 0.585938 0.423218 -0.493225 0.483948 1445641260 0.585938 0.423218 -0.493225 0.483948 1445641260 0.585938 0.423218 -0.493225 0.483948 1445641260 0.585938 0.423218 -0.493225 0.483948 1445641260 
0.582458 0.417786 -0.500305 0.485596 1445641262 0.582458 0.417786 -0.500305 0.485596 1445641262 0.582458 0.417786 -0.500305 0.485596 1445641262 0.582458 0.417786 -0.500305 0.485596 1445641262 0.582458 0.417786 -0.500305 0.485596 1445641262 0.583984 0.416077 -0.501587 0.483948 1445641262 0.583984 0.416077 -0.501587 0.483948 1445641262 0.583984 0.416077 -0.501587 0.483948 1445641262 0.583984 0.416077 -0.501587 0.483948 1445641262 0.583984 0.416077 -0.501587 0.483948 1445641262 0.583984 0.416077 -0.501587 0.483948 1445641262 0.583984 0.416077 -0.501587 0.483948 1445641262 0.586182 0.413696 -0.502869 0.481995 1445641262 0.586182 0.413696 -0.502869 0.481995 1445641262 0.586182 0.413696 -0.502869 0.481995 1445641262 0.586182 0.413696 -0.502869 0.481995 1445641262 0.586182 0.413696 -0.502869 0.481995 1445641262 0.586182 0.413696 -0.502869 0.481995 1445641262 0.585388 0.411865 -0.505981 0.481262 1445641262 0.585388 0.411865 -0.505981 0.481262 1445641262 0.585388 0.411865 -0.505981 0.481262 1445641262 0.585388 0.411865 -0.505981 0.481262 1445641262 0.585388 0.411865 -0.505981 0.481262 1445641262 0.585388 0.411865 -0.505981 0.481262 1445641262 0.583557 0.411926 -0.507507 0.481812 1445641262 0.583557 0.411926 -0.507507 0.481812 1445641262 0.583557 0.411926 -0.507507 0.481812 1445641262 0.583557 0.411926 -0.507507 0.481812 1445641262 0.583557 0.411926 -0.507507 0.481812 1445641262 0.583557 0.411926 -0.507507 0.481812 1445641262 0.583618 0.412170 -0.507874 0.481201 1445641262 0.583618 0.412170 -0.507874 0.481201 1445641262 0.583618 0.412170 -0.507874 0.481201 1445641262 0.583618 0.412170 -0.507874 0.481201 1445641262 0.583618 0.412170 -0.507874 0.481201 1445641262 0.583618 0.412170 -0.507874 0.481201 1445641262 0.581848 0.413269 -0.507019 0.483276 1445641262 0.581848 0.413269 -0.507019 0.483276 1445641262 0.581848 0.413269 -0.507019 0.483276 1445641262 0.581848 0.413269 -0.507019 0.483276 1445641262 0.581848 0.413269 -0.507019 0.483276 1445641262 0.581848 0.413269 -0.507019 0.483276 1445641262 0.581543 0.414490 -0.505310 0.484375 1445641262 0.581543 0.414490 -0.505310 0.484375 1445641262 0.581543 0.414490 -0.505310 0.484375 1445641262 0.581543 0.414490 -0.505310 0.484375 1445641262 0.581543 0.414490 -0.505310 0.484375 1445641262 0.581543 0.414490 -0.505310 0.484375 1445641262 0.583801 0.414124 -0.503662 0.483643 1445641262 0.583801 0.414124 -0.503662 0.483643 1445641262 0.583801 0.414124 -0.503662 0.483643 1445641262 0.583801 0.414124 -0.503662 0.483643 1445641262 0.583801 0.414124 -0.503662 0.483643 1445641262 0.585510 0.412842 -0.503418 0.482971 1445641262 0.585510 0.412842 -0.503418 0.482971 1445641262 0.585510 0.412842 -0.503418 0.482971 1445641262 0.585510 0.412842 -0.503418 0.482971 1445641262 0.585510 0.412842 -0.503418 0.482971 1445641262 0.585510 0.412842 -0.503418 0.482971 1445641262 0.586487 0.411682 -0.503723 0.482422 1445641263 0.586487 0.411682 -0.503723 0.482422 1445641263 0.586487 0.411682 -0.503723 0.482422 1445641263 0.586487 0.411682 -0.503723 0.482422 1445641263 0.586487 0.411682 -0.503723 0.482422 1445641263 0.586487 0.411682 -0.503723 0.482422 1445641263 0.586487 0.411682 -0.503723 0.482422 1445641263 0.586670 0.410278 -0.504089 0.483032 1445641263 0.586670 0.410278 -0.504089 0.483032 1445641263 0.586670 0.410278 -0.504089 0.483032 1445641263 0.586670 0.410278 -0.504089 0.483032 1445641263 0.586670 0.410278 -0.504089 0.483032 1445641263 0.586670 0.410278 -0.504089 0.483032 1445641263 0.585449 0.410706 -0.503967 0.484314 1445641263 0.585449 0.410706 -0.503967 0.484314 1445641263 0.585449 0.410706 -0.503967 0.484314 1445641263 0.585449 0.410706 -0.503967 0.484314 1445641263 0.585449 0.410706 -0.503967 0.484314 1445641263 0.585449 0.410706 -0.503967 0.484314 1445641263 0.583618 0.411804 -0.503235 0.486267 1445641263 0.583618 0.411804 -0.503235 0.486267 1445641263 0.583618 0.411804 -0.503235 0.486267 1445641263 0.583618 0.411804 -0.503235 0.486267 1445641263 0.583618 0.411804 -0.503235 0.486267 1445641263 0.583618 0.411804 -0.503235 0.486267 1445641263 0.583069 0.412781 -0.503235 0.486145 1445641263 0.583069 0.412781 -0.503235 0.486145 1445641263 0.583069 0.412781 -0.503235 0.486145 1445641263 0.583069 0.412781 -0.503235 0.486145 1445641263 0.583069 0.412781 -0.503235 0.486145 1445641263 0.583069 0.412781 -0.503235 0.486145 1445641263 0.584534 0.411316 -0.505859 0.482910 1445641263 0.584534 0.411316 -0.505859 0.482910 1445641263 0.584534 0.411316 -0.505859 0.482910 1445641263 0.584534 0.411316 -0.505859 0.482910 1445641263 0.584534 0.411316 -0.505859 0.482910 1445641263 0.584534 0.411316 -0.505859 0.482910 1445641263 0.584534 0.411316 -0.505859 0.482910 1445641263 0.585510 0.409912 -0.508301 0.480286 1445641263 0.585510 0.409912 -0.508301 0.480286 1445641263 0.585510 0.409912 -0.508301 0.480286 1445641263 0.585510 0.409912 -0.508301 0.480286 1445641263 0.585510 0.409912 -0.508301 0.480286 1445641263 0.585510 0.409912 -0.508301 0.480286 1445641263 0.585205 0.409363 -0.509827 0.479553 1445641263 0.585205 0.409363 -0.509827 0.479553 1445641263 0.585205 0.409363 -0.509827 0.479553 1445641263 0.585205 0.409363 -0.509827 0.479553 1445641263 0.585205 0.409363 -0.509827 0.479553 1445641263 0.585205 0.409363 -0.509827 0.479553 1445641263 0.583313 0.409546 -0.509460 0.482056 1445641263 0.583313 0.409546 -0.509460 0.482056 1445641263 0.583313 0.409546 -0.509460 0.482056 1445641263 0.583313 0.409546 -0.509460 0.482056 1445641263 0.583313 0.409546 -0.509460 0.482056 1445641263 0.583313 0.409546 -0.509460 0.482056 1445641263 0.581482 0.411133 -0.508606 0.483826 1445641263 0.581482 0.411133 -0.508606 0.483826 1445641263 0.581482 0.411133 -0.508606 0.483826 1445641263 0.581482 0.411133 -0.508606 0.483826 1445641263 0.581482 0.411133 -0.508606 0.483826 1445641263 0.581482 0.411133 -0.508606 0.483826 1445641263 0.581482 0.411133 -0.508606 0.483826 1445641263 0.580750 0.412964 -0.507141 0.484741 1445641263 0.580750 0.412964 -0.507141 0.484741 1445641263 0.580750 0.412964 -0.507141 0.484741 1445641263 0.580750 0.412964 -0.507141 0.484741 1445641263 0.580750 0.412964 -0.507141 0.484741 1445641263 0.581116 0.414490 -0.504395 0.485840 1445641263 0.581116 0.414490 -0.504395 0.485840 1445641263 0.581116 0.414490 -0.504395 0.485840 1445641263 0.581116 0.414490 -0.504395 0.485840 1445641263 0.581116 0.414490 -0.504395 0.485840 1445641263 0.581116 0.414490 -0.504395 0.485840 1445641263 0.581787 0.415955 -0.501648 0.486633 1445641263 0.581787 0.415955 -0.501648 0.486633 1445641263 0.581787 0.415955 -0.501648 0.486633 1445641263 0.581787 0.415955 -0.501648 0.486633 1445641263 0.581787 0.415955 -0.501648 0.486633 1445641263 0.581787 0.415955 -0.501648 0.486633 1445641263 0.583618 0.415405 -0.501099 0.485413 1445641263 0.583618 0.415405 -0.501099 0.485413 1445641263 0.583618 0.415405 -0.501099 0.485413 1445641263 0.583618 0.415405 -0.501099 0.485413 1445641263 0.583618 0.415405 -0.501099 0.485413 1445641263 0.583618 0.415405 -0.501099 0.485413 1445641263 0.584961 0.414734 -0.501526 0.484009 1445641263 0.584961 0.414734 -0.501526 0.484009 1445641263 0.584961 0.414734 -0.501526 0.484009 1445641263 0.584961 0.414734 -0.501526 0.484009 1445641263 0.584961 0.414734 -0.501526 0.484009 1445641263 0.584961 0.414734 -0.501526 0.484009 1445641263 0.586243 0.413147 -0.502563 0.482666 1445641263 0.586243 0.413147 -0.502563 0.482666 1445641263 0.586243 0.413147 -0.502563 0.482666 1445641263 0.586243 0.413147 -0.502563 0.482666 1445641263 0.586243 0.413147 -0.502563 0.482666 1445641263 0.586243 0.413147 -0.502563 0.482666 1445641263 0.586243 0.413147 -0.502563 0.482666 1445641263 0.585449 0.413269 -0.502991 0.483154 1445641263 0.585449 0.413269 -0.502991 0.483154 1445641263 0.585449 0.413269 -0.502991 0.483154 1445641263 0.585449 0.413269 -0.502991 0.483154 1445641263 0.585449 0.413269 -0.502991 0.483154 1445641263 0.585449 0.413269 -0.502991 0.483154 1445641263 0.584412 0.413757 -0.502930 0.483948 1445641263 0.584412 0.413757 -0.502930 0.483948 1445641263 0.584412 0.413757 -0.502930 0.483948 1445641263 0.584412 0.413757 -0.502930 0.483948 1445641263 0.584412 0.413757 -0.502930 0.483948 1445641263 0.584412 0.413757 -0.502930 0.483948 1445641263 0.584778 0.413452 -0.503784 0.482971 1445641263 0.584778 0.413452 -0.503784 0.482971 1445641264 0.584778 0.413452 -0.503784 0.482971 1445641264 0.584778 0.413452 -0.503784 0.482971 1445641264 0.584778 0.413452 -0.503784 0.482971 1445641264 0.584778 0.413452 -0.503784 0.482971 1445641264 0.586060 0.412109 -0.505432 0.480774 1445641264 0.586060 0.412109 -0.505432 0.480774 1445641264 0.586060 0.412109 -0.505432 0.480774 1445641264 0.586060 0.412109 -0.505432 0.480774 1445641264 0.586060 0.412109 -0.505432 0.480774 1445641264 0.586060 0.412109 -0.505432 0.480774 1445641264 0.586060 0.412109 -0.505432 0.480774 1445641264 0.586182 0.411194 -0.507202 0.479553 1445641264 0.586182 0.411194 -0.507202 0.479553 1445641264 0.586182 0.411194 -0.507202 0.479553 1445641264 0.586182 0.411194 -0.507202 0.479553 1445641264 0.586182 0.411194 -0.507202 0.479553 1445641264 0.586182 0.411194 -0.507202 0.479553 1445641264 0.586182 0.411194 -0.507202 0.479553 1445641264 0.584900 0.411133 -0.507751 0.480591 1445641264 0.584900 0.411133 -0.507751 0.480591 1445641264 0.584900 0.411133 -0.507751 0.480591 1445641264 0.584900 0.411133 -0.507751 0.480591 1445641264 0.584900 0.411133 -0.507751 0.480591 1445641264 0.584900 0.411133 -0.507751 0.480591 1445641264 0.583191 0.412048 -0.507263 0.482422 1445641264 0.583191 0.412048 -0.507263 0.482422 1445641264 0.583191 0.412048 -0.507263 0.482422 1445641264 0.583191 0.412048 -0.507263 0.482422 1445641264 0.583191 0.412048 -0.507263 0.482422 1445641264 0.583191 0.412048 -0.507263 0.482422 1445641264 0.583313 0.413086 -0.506226 0.482483 1445641264 0.583313 0.413086 -0.506226 0.482483 1445641264 0.583313 0.413086 -0.506226 0.482483 1445641264 0.583313 0.413086 -0.506226 0.482483 1445641264 0.583313 0.413086 -0.506226 0.482483 1445641264 0.583313 0.413086 -0.506226 0.482483 1445641264 0.584290 0.413269 -0.504944 0.482483 1445641264 0.584290 0.413269 -0.504944 0.482483 1445641264 0.584290 0.413269 -0.504944 0.482483 1445641264 0.584290 0.413269 -0.504944 0.482483 1445641264 0.584290 0.413269 -0.504944 0.482483 1445641264 0.585632 0.412720 -0.503601 0.482727 1445641264 0.585632 0.412720 -0.503601 0.482727 1445641264 0.585632 0.412720 -0.503601 0.482727 1445641264 0.585632 0.412720 -0.503601 0.482727 1445641264 0.585632 0.412720 -0.503601 0.482727 1445641264 0.585632 0.412720 -0.503601 0.482727 1445641264 0.587097 0.411621 -0.503296 0.482178 1445641264 0.587097 0.411621 -0.503296 0.482178 1445641264 0.587097 0.411621 -0.503296 0.482178 1445641264 0.587097 0.411621 -0.503296 0.482178 1445641264 0.587097 0.411621 -0.503296 0.482178 1445641264 0.587097 0.411621 -0.503296 0.482178 1445641264 0.587830 0.411133 -0.503296 0.481750 1445641264 0.587830 0.411133 -0.503296 0.481750 1445641264 0.587830 0.411133 -0.503296 0.481750 1445641264 0.587830 0.411133 -0.503296 0.481750 1445641264 0.587830 0.411133 -0.503296 0.481750 1445641264 0.587830 0.411133 -0.503296 0.481750 1445641264 0.587830 0.411133 -0.503296 0.481750 1445641264 0.588989 0.409851 -0.503357 0.481384 1445641264 0.588989 0.409851 -0.503357 0.481384 1445641264 0.588989 0.409851 -0.503357 0.481384 1445641264 0.588989 0.409851 -0.503357 0.481384 1445641264 0.588989 0.409851 -0.503357 0.481384 1445641264 0.588989 0.409851 -0.503357 0.481384 1445641264 0.588562 0.408813 -0.503479 0.482605 1445641264 0.588562 0.408813 -0.503479 0.482605 1445641264 0.588562 0.408813 -0.503479 0.482605 1445641264 0.588562 0.408813 -0.503479 0.482605 1445641264 0.588562 0.408813 -0.503479 0.482605 1445641264 0.588562 0.408813 -0.503479 0.482605 1445641264 0.588562 0.408813 -0.503479 0.482605 1445641264 0.586609 0.409729 -0.503784 0.483887 1445641264 0.586609 0.409729 -0.503784 0.483887 1445641264 0.586609 0.409729 -0.503784 0.483887 1445641264 0.586609 0.409729 -0.503784 0.483887 1445641264 0.586609 0.409729 -0.503784 0.483887 1445641264 0.586609 0.409729 -0.503784 0.483887 1445641264 0.585510 0.410339 -0.503479 0.484985 1445641264 0.585510 0.410339 -0.503479 0.484985 1445641264 0.585510 0.410339 -0.503479 0.484985 1445641264 0.585510 0.410339 -0.503479 0.484985 1445641264 0.585510 0.410339 -0.503479 0.484985 1445641264 0.585510 0.410339 -0.503479 0.484985 1445641264 0.585510 0.410339 -0.503479 0.484985 1445641264 0.586426 0.409729 -0.504517 0.483337 1445641264 0.586426 0.409729 -0.504517 0.483337 1445641264 0.586426 0.409729 -0.504517 0.483337 1445641264 0.586426 0.409729 -0.504517 0.483337 1445641264 0.586426 0.409729 -0.504517 0.483337 1445641264 0.586426 0.409729 -0.504517 0.483337 1445641264 0.587402 0.408142 -0.505920 0.481995 1445641264 0.587402 0.408142 -0.505920 0.481995 1445641264 0.587402 0.408142 -0.505920 0.481995 1445641264 0.587402 0.408142 -0.505920 0.481995 1445641264 0.587402 0.408142 -0.505920 0.481995 1445641264 0.587402 0.408142 -0.505920 0.481995 1445641264 0.586548 0.407349 -0.507263 0.482422 1445641264 0.586548 0.407349 -0.507263 0.482422 1445641264 0.586548 0.407349 -0.507263 0.482422 1445641264 0.586548 0.407349 -0.507263 0.482422 1445641264 0.586548 0.407349 -0.507263 0.482422 1445641264 0.585266 0.407715 -0.507690 0.483154 1445641264 0.585266 0.407715 -0.507690 0.483154 1445641264 0.585266 0.407715 -0.507690 0.483154 1445641264 0.585266 0.407715 -0.507690 0.483154 1445641264 0.585266 0.407715 -0.507690 0.483154 1445641264 0.585266 0.407715 -0.507690 0.483154 1445641264 0.584900 0.408508 -0.506409 0.484253 1445641264 0.584900 0.408508 -0.506409 0.484253 1445641264 0.584900 0.408508 -0.506409 0.484253 1445641265 0.584900 0.408508 -0.506409 0.484253 1445641265 0.584900 0.408508 -0.506409 0.484253 1445641265 0.584900 0.408508 -0.506409 0.484253 1445641265 0.584473 0.409302 -0.504578 0.486023 1445641265 0.584473 0.409302 -0.504578 0.486023 1445641265 0.584473 0.409302 -0.504578 0.486023 1445641265 0.584473 0.409302 -0.504578 0.486023 1445641265 0.584473 0.409302 -0.504578 0.486023 1445641265 0.584473 0.409302 -0.504578 0.486023 1445641265 0.584839 0.410461 -0.501953 0.487305 1445641265 0.584839 0.410461 -0.501953 0.487305 1445641265 0.584839 0.410461 -0.501953 0.487305 1445641265 0.584839 0.410461 -0.501953 0.487305 1445641265 0.584839 0.410461 -0.501953 0.487305 1445641265 0.584839 0.410461 -0.501953 0.487305 1445641265 0.585876 0.410645 -0.500488 0.487427 1445641265 0.585876 0.410645 -0.500488 0.487427 1445641265 0.585876 0.410645 -0.500488 0.487427 1445641265 0.585876 0.410645 -0.500488 0.487427 1445641265 0.585876 0.410645 -0.500488 0.487427 1445641265 0.585876 0.410645 -0.500488 0.487427 1445641265 0.586304 0.410156 -0.500671 0.487122 1445641265 0.586304 0.410156 -0.500671 0.487122 1445641265 0.586304 0.410156 -0.500671 0.487122 1445641265 0.586304 0.410156 -0.500671 0.487122 1445641265 0.586304 0.410156 -0.500671 0.487122 1445641265 0.586304 0.410156 -0.500671 0.487122 1445641265 0.586182 0.409058 -0.503296 0.485535 1445641265 0.586182 0.409058 -0.503296 0.485535 1445641265 0.586182 0.409058 -0.503296 0.485535 1445641265 0.586182 0.409058 -0.503296 0.485535 1445641265 0.586182 0.409058 -0.503296 0.485535 1445641265 0.586182 0.409058 -0.503296 0.485535 1445641265 0.582336 0.409424 -0.507813 0.485046 1445641265 0.582336 0.409424 -0.507813 0.485046 1445641265 0.582336 0.409424 -0.507813 0.485046 1445641265 0.582336 0.409424 -0.507813 0.485046 1445641265 0.582336 0.409424 -0.507813 0.485046 1445641265 0.582336 0.409424 -0.507813 0.485046 1445641265 0.582336 0.409424 -0.507813 0.485046 1445641265 0.580383 0.408936 -0.507568 0.488098 1445641265 0.580383 0.408936 -0.507568 0.488098 1445641265 0.580383 0.408936 -0.507568 0.488098 1445641265 0.580383 0.408936 -0.507568 0.488098 1445641265 0.580383 0.408936 -0.507568 0.488098 1445641265 0.580383 0.408936 -0.507568 0.488098 1445641265 0.581482 0.409058 -0.505310 0.489075 1445641265 0.581482 0.409058 -0.505310 0.489075 1445641265 0.581482 0.409058 -0.505310 0.489075 1445641265 0.581482 0.409058 -0.505310 0.489075 1445641265 0.581482 0.409058 -0.505310 0.489075 1445641265 0.581482 0.409058 -0.505310 0.489075 1445641265 0.581482 0.409058 -0.505310 0.489075 1445641265 0.582397 0.408142 -0.503723 0.490356 1445641265 0.582397 0.408142 -0.503723 0.490356 1445641265 0.582397 0.408142 -0.503723 0.490356 1445641265 0.582397 0.408142 -0.503723 0.490356 1445641265 0.582397 0.408142 -0.503723 0.490356 1445641265 0.582397 0.408142 -0.503723 0.490356 1445641265 0.581787 0.408203 -0.503235 0.491516 1445641265 0.581787 0.408203 -0.503235 0.491516 1445641265 0.581787 0.408203 -0.503235 0.491516 1445641265 0.581787 0.408203 -0.503235 0.491516 1445641265 0.581787 0.408203 -0.503235 0.491516 1445641265 0.581787 0.408203 -0.503235 0.491516 1445641265 0.580994 0.409119 -0.503235 0.491638 1445641265 0.580994 0.409119 -0.503235 0.491638 1445641265 0.580994 0.409119 -0.503235 0.491638 1445641265 0.580994 0.409119 -0.503235 0.491638 1445641265 0.580994 0.409119 -0.503235 0.491638 1445641265 0.580994 0.409119 -0.503235 0.491638 1445641265 0.580627 0.410400 -0.503113 0.491211 1445641265 0.580627 0.410400 -0.503113 0.491211 1445641265 0.580627 0.410400 -0.503113 0.491211 1445641265 0.580627 0.410400 -0.503113 0.491211 1445641265 0.580627 0.410400 -0.503113 0.491211 1445641265 0.580261 0.411377 -0.502869 0.491089 1445641265 0.580261 0.411377 -0.502869 0.491089 1445641265 0.580261 0.411377 -0.502869 0.491089 1445641265 0.580261 0.411377 -0.502869 0.491089 1445641265 0.580261 0.411377 -0.502869 0.491089 1445641265 0.580261 0.411377 -0.502869 0.491089 1445641265 0.580261 0.411377 -0.502869 0.491089 1445641265 0.580139 0.412598 -0.501892 0.491211 1445641265 0.580139 0.412598 -0.501892 0.491211 1445641265 0.580139 0.412598 -0.501892 0.491211 1445641265 0.580139 0.412598 -0.501892 0.491211 1445641265 0.580139 0.412598 -0.501892 0.491211 1445641265 0.580139 0.412598 -0.501892 0.491211 1445641265 0.580688 0.413147 -0.500610 0.491333 1445641265 0.580688 0.413147 -0.500610 0.491333 1445641265 0.580688 0.413147 -0.500610 0.491333 1445641265 0.580688 0.413147 -0.500610 0.491333 1445641265 0.580688 0.413147 -0.500610 0.491333 1445641265 0.580688 0.413147 -0.500610 0.491333 1445641265 0.580688 0.413147 -0.500610 0.491333 1445641265 0.581116 0.413818 -0.499756 0.491150 1445641265 0.581116 0.413818 -0.499756 0.491150 1445641265 0.581116 0.413818 -0.499756 0.491150 1445641265 0.581116 0.413818 -0.499756 0.491150 1445641265 0.581116 0.413818 -0.499756 0.491150 1445641265 0.581116 0.413818 -0.499756 0.491150 1445641265 0.582031 0.414368 -0.499451 0.489929 1445641265 0.582031 0.414368 -0.499451 0.489929 1445641265 0.582031 0.414368 -0.499451 0.489929 1445641265 0.582031 0.414368 -0.499451 0.489929 1445641265 0.582031 0.414368 -0.499451 0.489929 1445641265 0.582031 0.414368 -0.499451 0.489929 1445641265 0.582031 0.414368 -0.499451 0.489929 1445641265 0.583435 0.413086 -0.501343 0.487427 1445641265 0.583435 0.413086 -0.501343 0.487427 1445641265 0.583435 0.413086 -0.501343 0.487427 1445641265 0.583435 0.413086 -0.501343 0.487427 1445641266 0.583435 0.413086 -0.501343 0.487427 1445641266 0.583435 0.413086 -0.501343 0.487427 1445641266 0.582275 0.413208 -0.502869 0.487122 1445641266 0.582275 0.413208 -0.502869 0.487122 1445641266 0.582275 0.413208 -0.502869 0.487122 1445641266 0.582275 0.413208 -0.502869 0.487122 1445641266 0.582275 0.413208 -0.502869 0.487122 1445641266 0.582275 0.413208 -0.502869 0.487122 1445641266 0.580994 0.414673 -0.502747 0.487549 1445641266 0.580994 0.414673 -0.502747 0.487549 1445641266 0.580994 0.414673 -0.502747 0.487549 1445641266 0.580994 0.414673 -0.502747 0.487549 1445641266 0.580994 0.414673 -0.502747 0.487549 1445641266 0.580994 0.414673 -0.502747 0.487549 1445641266 0.581726 0.413330 -0.504028 0.486450 1445641266 0.581726 0.413330 -0.504028 0.486450 1445641266 0.581726 0.413330 -0.504028 0.486450 1445641266 0.581726 0.413330 -0.504028 0.486450 1445641266 0.581726 0.413330 -0.504028 0.486450 1445641266 0.581726 0.413330 -0.504028 0.486450 1445641266 0.581726 0.413330 -0.504028 0.486450 1445641266 0.583069 0.411377 -0.504700 0.485840 1445641266 0.583069 0.411377 -0.504700 0.485840 1445641266 0.583069 0.411377 -0.504700 0.485840 1445641266 0.582947 0.410400 -0.505310 0.486145 1445641266 0.582947 0.410400 -0.505310 0.486145 1445641266 0.582947 0.410400 -0.505310 0.486145 1445641266 0.582947 0.410400 -0.505310 0.486145 1445641266 0.582947 0.410400 -0.505310 0.486145 1445641266 0.582947 0.410400 -0.505310 0.486145 1445641266 0.582947 0.410400 -0.505310 0.486145 1445641266 0.580261 0.411743 -0.505127 0.488464 1445641266 0.580261 0.411743 -0.505127 0.488464 1445641266 0.580261 0.411743 -0.505127 0.488464 1445641266 0.580261 0.411743 -0.505127 0.488464 1445641266 0.580261 0.411743 -0.505127 0.488464 1445641266 0.580261 0.411743 -0.505127 0.488464 1445641266 0.579163 0.414001 -0.503967 0.489014 1445641266 0.579163 0.414001 -0.503967 0.489014 1445641266 0.579163 0.414001 -0.503967 0.489014 1445641266 0.579163 0.414001 -0.503967 0.489014 1445641266 0.579163 0.414001 -0.503967 0.489014 1445641266 0.579163 0.414001 -0.503967 0.489014 1445641266 0.579895 0.414917 -0.502625 0.488770 1445641266 0.579895 0.414917 -0.502625 0.488770 1445641266 0.579895 0.414917 -0.502625 0.488770 1445641266 0.579895 0.414917 -0.502625 0.488770 1445641266 0.579895 0.414917 -0.502625 0.488770 1445641266 0.579895 0.414917 -0.502625 0.488770 1445641266 0.579895 0.414917 -0.502625 0.488770 1445641266 0.580811 0.415283 -0.500305 0.489746 1445641266 0.580811 0.415283 -0.500305 0.489746 1445641266 0.580811 0.415283 -0.500305 0.489746 1445641266 0.580811 0.415283 -0.500305 0.489746 1445641266 0.580811 0.415283 -0.500305 0.489746 1445641266 0.580811 0.415283 -0.500305 0.489746 1445641266 0.581787 0.415161 -0.498962 0.490051 1445641266 0.581787 0.415161 -0.498962 0.490051 1445641266 0.581787 0.415161 -0.498962 0.490051 1445641266 0.581787 0.415161 -0.498962 0.490051 1445641266 0.581787 0.415161 -0.498962 0.490051 1445641266 0.581787 0.415161 -0.498962 0.490051 1445641266 0.582703 0.415100 -0.498962 0.489075 1445641266 0.582703 0.415100 -0.498962 0.489075 1445641266 0.582703 0.415100 -0.498962 0.489075 1445641266 0.582703 0.415100 -0.498962 0.489075 1445641266 0.582703 0.415100 -0.498962 0.489075 1445641266 0.582703 0.415100 -0.498962 0.489075 1445641266 0.584778 0.413269 -0.500305 0.486755 1445641266 0.584778 0.413269 -0.500305 0.486755 1445641266 0.584778 0.413269 -0.500305 0.486755 1445641266 0.584778 0.413269 -0.500305 0.486755 1445641266 0.584778 0.413269 -0.500305 0.486755 1445641266 0.584778 0.413269 -0.500305 0.486755 1445641266 0.583862 0.412537 -0.502075 0.486633 1445641266 0.583862 0.412537 -0.502075 0.486633 1445641266 0.583862 0.412537 -0.502075 0.486633 1445641266 0.583862 0.412537 -0.502075 0.486633 1445641266 0.583862 0.412537 -0.502075 0.486633 1445641266 0.583862 0.412537 -0.502075 0.486633 1445641266 0.582642 0.412170 -0.502197 0.488220 1445641266 0.582642 0.412170 -0.502197 0.488220 1445641266 0.582642 0.412170 -0.502197 0.488220 1445641266 0.582642 0.412170 -0.502197 0.488220 1445641266 0.582642 0.412170 -0.502197 0.488220 1445641266 0.582642 0.412170 -0.502197 0.488220 1445641266 0.582764 0.411560 -0.503418 0.487366 1445641266 0.582764 0.411560 -0.503418 0.487366 1445641266 0.582764 0.411560 -0.503418 0.487366 1445641266 0.582764 0.411560 -0.503418 0.487366 1445641266 0.582764 0.411560 -0.503418 0.487366 1445641266 0.582764 0.411560 -0.503418 0.487366 1445641266 0.582764 0.411560 -0.503418 0.487366 1445641266 0.584839 0.409729 -0.504883 0.484924 1445641266 0.584839 0.409729 -0.504883 0.484924 1445641266 0.584839 0.409729 -0.504883 0.484924 1445641266 0.584839 0.409729 -0.504883 0.484924 1445641266 0.584839 0.409729 -0.504883 0.484924 1445641266 0.584839 0.409729 -0.504883 0.484924 1445641266 0.584961 0.409119 -0.505737 0.484314 1445641266 0.584961 0.409119 -0.505737 0.484314 1445641266 0.584961 0.409119 -0.505737 0.484314 1445641266 0.584961 0.409119 -0.505737 0.484314 1445641266 0.584961 0.409119 -0.505737 0.484314 1445641266 0.584961 0.409119 -0.505737 0.484314 1445641266 0.583313 0.409180 -0.506165 0.485840 1445641266 0.583313 0.409180 -0.506165 0.485840 1445641266 0.583313 0.409180 -0.506165 0.485840 1445641266 0.583313 0.409180 -0.506165 0.485840 1445641266 0.583313 0.409180 -0.506165 0.485840 1445641266 0.583313 0.409180 -0.506165 0.485840 1445641267 0.583313 0.409180 -0.506165 0.485840 1445641267 0.582031 0.410339 -0.505310 0.487305 1445641267 0.582031 0.410339 -0.505310 0.487305 1445641267 0.582031 0.410339 -0.505310 0.487305 1445641267 0.582031 0.410339 -0.505310 0.487305 1445641267 0.582031 0.410339 -0.505310 0.487305 1445641267 0.582031 0.410339 -0.505310 0.487305 1445641267 0.582458 0.411926 -0.502991 0.487915 1445641267 0.582458 0.411926 -0.502991 0.487915 1445641267 0.582458 0.411926 -0.502991 0.487915 1445641267 0.582458 0.411926 -0.502991 0.487915 1445641267 0.582458 0.411926 -0.502991 0.487915 1445641267 0.582458 0.411926 -0.502991 0.487915 1445641267 0.583618 0.412354 -0.500366 0.488831 1445641267 0.583618 0.412354 -0.500366 0.488831 1445641267 0.583618 0.412354 -0.500366 0.488831 1445641267 0.583618 0.412354 -0.500366 0.488831 1445641267 0.583618 0.412354 -0.500366 0.488831 1445641267 0.583618 0.412354 -0.500366 0.488831 1445641267 0.583618 0.412354 -0.500366 0.488831 1445641267 0.585205 0.412354 -0.498718 0.488586 1445641267 0.585205 0.412354 -0.498718 0.488586 1445641267 0.585205 0.412354 -0.498718 0.488586 1445641267 0.585205 0.412354 -0.498718 0.488586 1445641267 0.585205 0.412354 -0.498718 0.488586 1445641267 0.585205 0.412354 -0.498718 0.488586 1445641267 0.586182 0.412537 -0.498352 0.487610 1445641267 0.586182 0.412537 -0.498352 0.487610 1445641267 0.586182 0.412537 -0.498352 0.487610 1445641267 0.586182 0.412537 -0.498352 0.487610 1445641267 0.586182 0.412537 -0.498352 0.487610 1445641267 0.586182 0.412537 -0.498352 0.487610 1445641267 0.587402 0.411499 -0.500000 0.485352 1445641267 0.587402 0.411499 -0.500000 0.485352 1445641267 0.587402 0.411499 -0.500000 0.485352 1445641267 0.587402 0.411499 -0.500000 0.485352 1445641267 0.587402 0.411499 -0.500000 0.485352 1445641267 0.587402 0.411499 -0.500000 0.485352 1445641267 0.585510 0.410950 -0.503052 0.484924 1445641267 0.585510 0.410950 -0.503052 0.484924 1445641267 0.585510 0.410950 -0.503052 0.484924 1445641267 0.585510 0.410950 -0.503052 0.484924 1445641267 0.585510 0.410950 -0.503052 0.484924 1445641267 0.583069 0.412231 -0.502258 0.487610 1445641267 0.583069 0.412231 -0.502258 0.487610 1445641267 0.583069 0.412231 -0.502258 0.487610 1445641267 0.583069 0.412231 -0.502258 0.487610 1445641267 0.583069 0.412231 -0.502258 0.487610 1445641267 0.583069 0.412231 -0.502258 0.487610 1445641267 0.583069 0.412231 -0.502258 0.487610 1445641267 0.584167 0.411743 -0.501160 0.487854 1445641267 0.584167 0.411743 -0.501160 0.487854 1445641267 0.584167 0.411743 -0.501160 0.487854 1445641267 0.584167 0.411743 -0.501160 0.487854 1445641267 0.584167 0.411743 -0.501160 0.487854 1445641267 0.584167 0.411743 -0.501160 0.487854 1445641267 0.586182 0.409424 -0.504150 0.484314 1445641267 0.586182 0.409424 -0.504150 0.484314 1445641267 0.586182 0.409424 -0.504150 0.484314 1445641267 0.586182 0.409424 -0.504150 0.484314 1445641267 0.586182 0.409424 -0.504150 0.484314 1445641267 
0.576172 0.426758 -0.494019 0.491760 1445641269 0.576172 0.426758 -0.494019 0.491760 1445641269 0.576172 0.426758 -0.494019 0.491760 1445641269 0.576172 0.426758 -0.494019 0.491760 1445641269 0.577148 0.426880 -0.493652 0.490845 1445641269 0.577148 0.426880 -0.493652 0.490845 1445641269 0.577148 0.426880 -0.493652 0.490845 1445641269 0.577148 0.426880 -0.493652 0.490845 1445641269 0.577148 0.426880 -0.493652 0.490845 1445641269 0.577148 0.426880 -0.493652 0.490845 1445641269 0.577148 0.426880 -0.493652 0.490845 1445641269 0.578796 0.426147 -0.494446 0.488708 1445641269 0.578796 0.426147 -0.494446 0.488708 1445641269 0.578796 0.426147 -0.494446 0.488708 1445641269 0.578796 0.426147 -0.494446 0.488708 1445641269 0.578796 0.426147 -0.494446 0.488708 1445641269 0.578796 0.426147 -0.494446 0.488708 1445641269 0.580505 0.425110 -0.494812 0.487183 1445641269 0.580505 0.425110 -0.494812 0.487183 1445641269 0.580505 0.425110 -0.494812 0.487183 1445641269 0.580505 0.425110 -0.494812 0.487183 1445641269 0.580505 0.425110 -0.494812 0.487183 1445641269 0.580505 0.425110 -0.494812 0.487183 1445641269 0.580811 0.426025 -0.494385 0.486450 1445641269 0.580811 0.426025 -0.494385 0.486450 1445641269 0.580811 0.426025 -0.494385 0.486450 1445641269 0.580811 0.426025 -0.494385 0.486450 1445641269 0.580811 0.426025 -0.494385 0.486450 1445641269 0.580811 0.426025 -0.494385 0.486450 1445641269 0.581055 0.425964 -0.493896 0.486755 1445641269 0.581055 0.425964 -0.493896 0.486755 1445641269 0.581055 0.425964 -0.493896 0.486755 1445641269 0.581055 0.425964 -0.493896 0.486755 1445641269 0.581055 0.425964 -0.493896 0.486755 1445641269 0.581055 0.425964 -0.493896 0.486755 1445641269 0.580322 0.426331 -0.493347 0.487793 1445641269 0.580322 0.426331 -0.493347 0.487793 1445641269 0.580322 0.426331 -0.493347 0.487793 1445641269 0.580322 0.426331 -0.493347 0.487793 1445641269 0.580322 0.426331 -0.493347 0.487793 1445641269 0.580322 0.426331 -0.493347 0.487793 1445641269 0.580322 0.426331 -0.493347 0.487793 1445641269 0.580200 0.426208 -0.493347 0.488159 1445641269 0.580200 0.426208 -0.493347 0.488159 1445641269 0.580200 0.426208 -0.493347 0.488159 1445641269 0.580200 0.426208 -0.493347 0.488159 1445641269 0.580200 0.426208 -0.493347 0.488159 1445641269 0.580200 0.426208 -0.493347 0.488159 1445641269 0.580200 0.426208 -0.493347 0.488159 1445641269 0.580750 0.424988 -0.493164 0.488708 1445641269 0.580750 0.424988 -0.493164 0.488708 1445641269 0.580750 0.424988 -0.493164 0.488708 1445641269 0.580750 0.424988 -0.493164 0.488708 1445641269 0.580750 0.424988 -0.493164 0.488708 1445641269 0.580750 0.424988 -0.493164 0.488708 1445641269 0.581116 0.423889 -0.491882 0.490479 1445641269 0.581116 0.423889 -0.491882 0.490479 1445641269 0.581116 0.423889 -0.491882 0.490479 1445641269 0.581116 0.423889 -0.491882 0.490479 1445641269 0.581116 0.423889 -0.491882 0.490479 1445641269 0.581116 0.423889 -0.491882 0.490479 1445641269 0.582275 0.422852 -0.490784 0.491150 1445641269 0.582275 0.422852 -0.490784 0.491150 1445641269 0.582275 0.422852 -0.490784 0.491150 1445641269 0.582275 0.422852 -0.490784 0.491150 1445641269 0.582275 0.422852 -0.490784 0.491150 1445641269 0.582275 0.422852 -0.490784 0.491150 1445641269 0.582153 0.422485 -0.488831 0.493530 1445641269 0.582153 0.422485 -0.488831 0.493530 1445641269 0.582153 0.422485 -0.488831 0.493530 1445641269 0.582153 0.422485 -0.488831 0.493530 1445641269 0.582153 0.422485 -0.488831 0.493530 1445641269 0.582153 0.422485 -0.488831 0.493530 1445641269 0.582153 0.422485 -0.488831 0.493530 1445641269 0.582947 0.423462 -0.485474 0.495117 1445641269 0.582947 0.423462 -0.485474 0.495117 1445641269 0.582947 0.423462 -0.485474 0.495117 1445641269 0.582947 0.423462 -0.485474 0.495117 1445641269 0.582947 0.423462 -0.485474 0.495117 1445641269 0.582947 0.423462 -0.485474 0.495117 1445641269 0.585083 0.422852 -0.487854 0.490723 1445641269 0.585083 0.422852 -0.487854 0.490723 1445641269 0.585083 0.422852 -0.487854 0.490723 1445641269 0.585083 0.422852 -0.487854 0.490723 1445641269 0.585083 0.422852 -0.487854 0.490723 1445641269 0.585083 0.422852 -0.487854 0.490723 1445641269 0.585083 0.422852 -0.487854 0.490723 1445641269 0.585510 0.421631 -0.491943 0.487183 1445641269 0.585510 0.421631 -0.491943 0.487183 1445641269 0.585510 0.421631 -0.491943 0.487183 1445641269 0.585510 0.421631 -0.491943 0.487183 1445641269 0.585510 0.421631 -0.491943 0.487183 1445641269 0.585510 0.421631 -0.491943 0.487183 1445641269 0.583740 0.424744 -0.490540 0.488098 1445641269 0.583740 0.424744 -0.490540 0.488098 1445641269 0.583740 0.424744 -0.490540 0.488098 1445641269 0.583740 0.424744 -0.490540 0.488098 1445641269 0.583740 0.424744 -0.490540 0.488098 1445641269 0.583740 0.424744 -0.490540 0.488098 1445641269 0.581604 0.426453 -0.491394 0.488220 1445641269 0.581604 0.426453 -0.491394 0.488220 1445641270 0.581604 0.426453 -0.491394 0.488220 1445641270 0.581604 0.426453 -0.491394 0.488220 1445641270 0.581604 0.426453 -0.491394 0.488220 1445641270 0.581604 0.426453 -0.491394 0.488220 1445641270 0.578125 0.427795 -0.493286 0.489258 1445641270 0.578125 0.427795 -0.493286 0.489258 1445641270 0.578125 0.427795 -0.493286 0.489258 1445641270 0.578125 0.427795 -0.493286 0.489258 1445641270 0.578125 0.427795 -0.493286 0.489258 1445641270 0.578125 0.427795 -0.493286 0.489258 1445641270 0.576965 0.429443 -0.492798 0.489685 1445641270 0.576965 0.429443 -0.492798 0.489685 1445641270 0.576965 0.429443 -0.492798 0.489685 1445641270 0.576965 0.429443 -0.492798 0.489685 1445641270 0.576965 0.429443 -0.492798 0.489685 1445641270 0.576965 0.429443 -0.492798 0.489685 1445641270 0.577148 0.429688 -0.491760 0.490234 1445641270 0.577148 0.429688 -0.491760 0.490234 1445641270 0.577148 0.429688 -0.491760 0.490234 1445641270 0.577148 0.429688 -0.491760 0.490234 1445641270 0.577148 0.429688 -0.491760 0.490234 1445641270 0.577148 0.429688 -0.491760 0.490234 1445641270 0.576416 0.429321 -0.491333 0.491882 1445641270 0.576416 0.429321 -0.491333 0.491882 1445641270 0.576416 0.429321 -0.491333 0.491882 1445641270 0.576416 0.429321 -0.491333 0.491882 1445641270 0.576416 0.429321 -0.491333 0.491882 1445641270 0.576843 0.428406 -0.491028 0.492493 1445641270 0.576843 0.428406 -0.491028 0.492493 1445641270 0.576843 0.428406 -0.491028 0.492493 1445641270 0.576843 0.428406 -0.491028 0.492493 1445641270 0.576843 0.428406 -0.491028 0.492493 1445641270 0.576843 0.428406 -0.491028 0.492493 1445641270 0.578003 0.427124 -0.490845 0.492493 1445641270 0.578003 0.427124 -0.490845 0.492493 1445641270 0.578003 0.427124 -0.490845 0.492493 1445641270 0.578003 0.427124 -0.490845 0.492493 1445641270 0.578003 0.427124 -0.490845 0.492493 1445641270 0.578003 0.427124 -0.490845 0.492493 1445641270 0.577576 0.425476 -0.490112 0.495056 1445641270 0.577576 0.425476 -0.490112 0.495056 1445641270 0.577576 0.425476 -0.490112 0.495056 1445641270 0.577576 0.425476 -0.490112 0.495056 1445641270 0.577576 0.425476 -0.490112 0.495056 1445641270 0.577576 0.425476 -0.490112 0.495056 1445641270 0.577576 0.425476 -0.490112 0.495056 1445641270 0.576782 0.424561 -0.486633 0.500122 1445641270 0.576782 0.424561 -0.486633 0.500122 1445641270 0.576782 0.424561 -0.486633 0.500122 1445641270 0.576782 0.424561 -0.486633 0.500122 1445641270 0.576782 0.424561 -0.486633 0.500122 1445641270 0.576782 0.424561 -0.486633 0.500122 1445641270 0.577454 0.425171 -0.483826 0.501587 1445641270 0.577454 0.425171 -0.483826 0.501587 1445641270 0.577454 0.425171 -0.483826 0.501587 1445641270 0.577454 0.425171 -0.483826 0.501587 1445641270 0.577454 0.425171 -0.483826 0.501587 1445641270 0.577454 0.425171 -0.483826 0.501587 1445641270 0.578674 0.423950 -0.486938 0.498230 1445641270 0.578674 0.423950 -0.486938 0.498230 1445641270 0.578674 0.423950 -0.486938 0.498230 1445641270 0.578674 0.423950 -0.486938 0.498230 1445641270 0.578674 0.423950 -0.486938 0.498230 1445641270 0.578674 0.423950 -0.486938 0.498230 1445641270 0.578247 0.424194 -0.489868 0.495605 1445641270 0.578247 0.424194 -0.489868 0.495605 1445641270 0.578247 0.424194 -0.489868 0.495605 1445641270 0.578247 0.424194 -0.489868 0.495605 1445641270 0.578247 0.424194 -0.489868 0.495605 1445641270 0.578247 0.424194 -0.489868 0.495605 1445641270 0.578247 0.424194 -0.489868 0.495605 1445641270 0.576660 0.427734 -0.487061 0.497192 1445641270 0.576660 0.427734 -0.487061 0.497192 1445641270 0.576660 0.427734 -0.487061 0.497192 1445641270 0.576660 0.427734 -0.487061 0.497192 1445641270 0.576660 0.427734 -0.487061 0.497192 1445641270 0.576660 0.427734 -0.487061 0.497192 1445641270 0.575317 0.428955 -0.487061 0.497742 1445641270 0.575317 0.428955 -0.487061 0.497742 1445641270 0.575317 0.428955 -0.487061 0.497742 1445641270 0.575317 0.428955 -0.487061 0.497742 1445641270 0.575317 0.428955 -0.487061 0.497742 1445641270 0.575317 0.428955 -0.487061 0.497742 1445641270 0.574707 0.428711 -0.490173 0.495605 1445641270 0.574707 0.428711 -0.490173 0.495605 1445641270 0.574707 0.428711 -0.490173 0.495605 1445641270 0.574707 0.428711 -0.490173 0.495605 1445641270 0.574707 0.428711 -0.490173 0.495605 1445641270 0.574707 0.428711 -0.490173 0.495605 1445641270 0.574951 0.428284 -0.490417 0.495422 1445641270 0.574951 0.428284 -0.490417 0.495422 1445641270 0.574951 0.428284 -0.490417 0.495422 1445641270 0.574951 0.428284 -0.490417 0.495422 1445641270 0.574951 0.428284 -0.490417 0.495422 1445641270 0.574951 0.428284 -0.490417 0.495422 1445641270 0.574951 0.428284 -0.490417 0.495422 1445641270 0.575867 0.427429 -0.489380 0.496033 1445641270 0.575867 0.427429 -0.489380 0.496033 1445641270 0.575867 0.427429 -0.489380 0.496033 1445641270 0.575867 0.427429 -0.489380 0.496033 1445641270 0.575867 0.427429 -0.489380 0.496033 1445641270 0.575867 0.427429 -0.489380 0.496033 1445641270 0.576538 0.426392 -0.490417 0.495178 1445641270 0.576538 0.426392 -0.490417 0.495178 1445641270 0.576538 0.426392 -0.490417 0.495178 1445641270 0.576538 0.426392 -0.490417 0.495178 1445641270 0.576538 0.426392 -0.490417 0.495178 1445641270 0.576538 0.426392 -0.490417 0.495178 1445641270 0.576538 0.426392 -0.490417 0.495178 1445641270 0.577698 0.425232 -0.490540 0.494751 1445641270 0.577698 0.425232 -0.490540 0.494751 1445641270 0.577698 0.425232 -0.490540 0.494751 1445641271 0.577698 0.425232 -0.490540 0.494751 1445641271 0.577698 0.425232 -0.490540 0.494751 1445641271 0.577698 0.425232 -0.490540 0.494751 1445641271 0.578430 0.425171 -0.488342 0.496094 1445641271 0.578430 0.425171 -0.488342 0.496094 1445641271 0.578430 0.425171 -0.488342 0.496094 1445641271 0.578430 0.425171 -0.488342 0.496094 1445641271 0.578430 0.425171 -0.488342 0.496094 1445641271 0.578430 0.425171 -0.488342 0.496094 1445641271 0.578491 0.424744 -0.486877 0.497803 1445641271 0.578491 0.424744 -0.486877 0.497803 1445641271 0.578491 0.424744 -0.486877 0.497803 1445641271 0.578491 0.424744 -0.486877 0.497803 1445641271 0.578491 0.424744 -0.486877 0.497803 1445641271 0.578491 0.424744 -0.486877 0.497803 1445641271 0.578491 0.424744 -0.486877 0.497803 1445641271 0.578247 0.425354 -0.483521 0.500916 1445641271 0.578247 0.425354 -0.483521 0.500916 1445641271 0.578247 0.425354 -0.483521 0.500916 1445641271 0.578247 0.425354 -0.483521 0.500916 1445641271 0.578247 0.425354 -0.483521 0.500916 1445641271 0.578247 0.425354 -0.483521 0.500916 1445641271 0.579346 0.426514 -0.482056 0.500000 1445641271 0.579346 0.426514 -0.482056 0.500000 1445641271 0.579346 0.426514 -0.482056 0.500000 1445641271 0.579346 0.426514 -0.482056 0.500000 1445641271 0.579346 0.426514 -0.482056 0.500000 1445641271 0.579346 0.426514 -0.482056 0.500000 1445641271 0.580505 0.426086 -0.485046 0.496155 1445641271 0.580505 0.426086 -0.485046 0.496155 1445641271 0.580505 0.426086 -0.485046 0.496155 1445641271 0.580505 0.426086 -0.485046 0.496155 1445641271 0.580505 0.426086 -0.485046 0.496155 1445641271 0.580505 0.426086 -0.485046 0.496155 1445641271 0.578979 0.427124 -0.486633 0.495422 1445641271 0.578979 0.427124 -0.486633 0.495422 1445641271 0.578979 0.427124 -0.486633 0.495422 1445641271 0.578979 0.427124 -0.486633 0.495422 1445641271 0.578979 0.427124 -0.486633 0.495422 1445641271 0.578979 0.427124 -0.486633 0.495422 1445641271 0.577332 0.428833 -0.484070 0.498352 1445641271 0.577332 0.428833 -0.484070 0.498352 1445641271 0.577332 0.428833 -0.484070 0.498352 1445641271 0.577332 0.428833 -0.484070 0.498352 1445641271 0.577332 0.428833 -0.484070 0.498352 1445641271 0.577332 0.428833 -0.484070 0.498352 1445641271 0.577332 0.428833 -0.484070 0.498352 1445641271 0.575562 0.430481 -0.484192 0.498901 1445641271 0.575562 0.430481 -0.484192 0.498901 1445641271 0.575562 0.430481 -0.484192 0.498901 1445641271 0.575562 0.430481 -0.484192 0.498901 1445641271 0.575562 0.430481 -0.484192 0.498901 1445641271 0.575562 0.430481 -0.484192 0.498901 1445641271 0.575195 0.431458 -0.485352 0.497375 1445641271 0.575195 0.431458 -0.485352 0.497375 1445641271 0.575195 0.431458 -0.485352 0.497375 1445641271 0.575195 0.431458 -0.485352 0.497375 1445641271 0.575195 0.431458 -0.485352 0.497375 1445641271 0.575195 0.431458 -0.485352 0.497375 1445641271 0.575195 0.431824 -0.484558 0.497803 1445641271 0.575195 0.431824 -0.484558 0.497803 1445641271 0.575195 0.431824 -0.484558 0.497803 1445641271 0.575195 0.431824 -0.484558 0.497803 1445641271 0.575195 0.431824 -0.484558 0.497803 1445641271 0.575195 0.431824 -0.484558 0.497803 1445641271 0.575195 0.431824 -0.484558 0.497803 1445641271 0.574829 0.432495 -0.483276 0.498901 1445641271 0.574829 0.432495 -0.483276 0.498901 1445641271 0.574829 0.432495 -0.483276 0.498901 1445641271 0.574829 0.432495 -0.483276 0.498901 1445641271 0.574829 0.432495 -0.483276 0.498901 1445641271 0.575317 0.431946 -0.483887 0.498169 1445641271 0.575317 0.431946 -0.483887 0.498169 1445641271 0.575317 0.431946 -0.483887 0.498169 1445641271 0.575317 0.431946 -0.483887 0.498169 1445641271 0.575317 0.431946 -0.483887 0.498169 1445641271 0.575317 0.431946 -0.483887 0.498169 1445641271 0.575317 0.431946 -0.483887 0.498169 1445641271 0.577454 0.429993 -0.485229 0.496155 1445641271 0.577454 0.429993 -0.485229 0.496155 1445641271 0.577454 0.429993 -0.485229 0.496155 1445641271 0.577454 0.429993 -0.485229 0.496155 1445641271 0.577454 0.429993 -0.485229 0.496155 1445641271 0.577454 0.429993 -0.485229 0.496155 1445641271 0.579407 0.427551 -0.486633 0.494629 1445641271 0.579407 0.427551 -0.486633 0.494629 1445641271 0.579407 0.427551 -0.486633 0.494629 1445641271 0.579407 0.427551 -0.486633 0.494629 1445641271 0.579407 0.427551 -0.486633 0.494629 1445641271 0.579407 0.427551 -0.486633 0.494629 1445641271 0.581604 0.424805 -0.487305 0.493713 1445641271 0.581604 0.424805 -0.487305 0.493713 1445641271 0.581604 0.424805 -0.487305 0.493713 1445641271 0.581604 0.424805 -0.487305 0.493713 1445641271 0.581604 0.424805 -0.487305 0.493713 1445641271 0.581604 0.424805 -0.487305 0.493713 1445641271 0.581604 0.424805 -0.487305 0.493713 1445641271 0.584106 0.422241 -0.488037 0.492249 1445641271 0.584106 0.422241 -0.488037 0.492249 1445641271 0.584106 0.422241 -0.488037 0.492249 1445641271 0.584106 0.422241 -0.488037 0.492249 1445641271 0.584106 0.422241 -0.488037 0.492249 1445641271 0.584106 0.422241 -0.488037 0.492249 1445641271 0.586426 0.420837 -0.487610 0.491089 1445641271 0.586426 0.420837 -0.487610 0.491089 1445641271 0.586426 0.420837 -0.487610 0.491089 1445641271 0.586426 0.420837 -0.487610 0.491089 1445641271 0.586426 0.420837 -0.487610 0.491089 1445641271 0.586426 0.420837 -0.487610 0.491089 1445641271 0.588806 0.419983 -0.487732 0.488831 1445641271 0.588806 0.419983 -0.487732 0.488831 1445641271 0.588806 0.419983 -0.487732 0.488831 1445641271 0.588806 0.419983 -0.487732 0.488831 1445641271 0.588806 0.419983 -0.487732 0.488831 1445641272 0.588806 0.419983 -0.487732 0.488831 1445641272 0.591553 0.418335 -0.491394 0.483276 1445641272 0.591553 0.418335 -0.491394 0.483276 1445641272 0.591553 0.418335 -0.491394 0.483276 1445641272 0.591553 0.418335 -0.491394 0.483276 1445641272 0.591553 0.418335 -0.491394 0.483276 1445641272 0.591553 0.418335 -0.491394 0.483276 1445641272 0.592346 0.416748 -0.494629 0.480286 1445641272 0.592346 0.416748 -0.494629 0.480286 1445641272 0.592346 0.416748 -0.494629 0.480286 1445641272 0.592346 0.416748 -0.494629 0.480286 1445641272 0.592346 0.416748 -0.494629 0.480286 1445641272 0.592346 0.416748 -0.494629 0.480286 1445641272 0.590454 0.417603 -0.493225 0.483337 1445641272 0.590454 0.417603 -0.493225 0.483337 1445641272 0.590454 0.417603 -0.493225 0.483337 1445641272 0.590454 0.417603 -0.493225 0.483337 1445641272 0.590454 0.417603 -0.493225 0.483337 1445641272 0.590454 0.417603 -0.493225 0.483337 1445641272 0.590454 0.417603 -0.493225 0.483337 1445641272 0.587402 0.420349 -0.491821 0.486084 1445641272 0.587402 0.420349 -0.491821 0.486084 1445641272 0.587402 0.420349 -0.491821 0.486084 1445641272 0.587402 0.420349 -0.491821 0.486084 1445641272 0.587402 0.420349 -0.491821 0.486084 1445641272 0.587402 0.420349 -0.491821 0.486084 1445641272 0.585449 0.422424 -0.492065 0.486450 1445641272 0.585449 0.422424 -0.492065 0.486450 1445641272 0.585449 0.422424 -0.492065 0.486450 1445641272 0.585449 0.422424 -0.492065 0.486450 1445641272 0.585449 0.422424 -0.492065 0.486450 1445641272 0.585449 0.422424 -0.492065 0.486450 1445641272 0.585327 0.424255 -0.491882 0.485229 1445641272 0.585327 0.424255 -0.491882 0.485229 1445641272 0.585327 0.424255 -0.491882 0.485229 1445641272 0.585327 0.424255 -0.491882 0.485229 1445641272 0.585327 0.424255 -0.491882 0.485229 1445641272 0.585327 0.424255 -0.491882 0.485229 1445641272 0.585327 0.424255 -0.491882 0.485229 1445641272 0.584717 0.424683 -0.492065 0.485352 1445641272 0.584717 0.424683 -0.492065 0.485352 1445641272 0.584717 0.424683 -0.492065 0.485352 1445641272 0.584717 0.424683 -0.492065 0.485352 1445641272 0.584717 0.424683 -0.492065 0.485352 1445641272 0.584717 0.424683 -0.492065 0.485352 1445641272 0.583984 0.424255 -0.491211 0.487488 1445641272 0.583984 0.424255 -0.491211 0.487488 1445641272 0.583984 0.424255 -0.491211 0.487488 1445641272 0.583984 0.424255 -0.491211 0.487488 1445641272 0.583984 0.424255 -0.491211 0.487488 1445641272 0.583984 0.424255 -0.491211 0.487488 1445641272 0.583862 0.423889 -0.490906 0.488220 1445641272 0.583862 0.423889 -0.490906 0.488220 1445641272 0.583862 0.423889 -0.490906 0.488220 1445641272 0.583862 0.423889 -0.490906 0.488220 1445641272 0.583862 0.423889 -0.490906 0.488220 1445641272 0.583862 0.423889 -0.490906 0.488220 1445641272 0.584595 0.423340 -0.491089 0.487671 1445641272 0.584595 0.423340 -0.491089 0.487671 1445641272 0.584595 0.423340 -0.491089 0.487671 1445641272 0.584595 0.423340 -0.491089 0.487671 1445641272 0.584595 0.423340 -0.491089 0.487671 1445641272 0.584595 0.423340 -0.491089 0.487671 1445641272 0.584595 0.423340 -0.491089 0.487671 1445641272 0.584900 0.422729 -0.490723 0.488159 1445641272 0.584900 0.422729 -0.490723 0.488159 1445641272 0.584900 0.422729 -0.490723 0.488159 1445641272 0.584900 0.422729 -0.490723 0.488159 1445641272 0.584900 0.422729 -0.490723 0.488159 1445641272 0.584900 0.422729 -0.490723 0.488159 1445641272 0.585510 0.422058 -0.489441 0.489319 1445641272 0.585510 0.422058 -0.489441 0.489319 1445641272 0.585510 0.422058 -0.489441 0.489319 1445641272 0.585510 0.422058 -0.489441 0.489319 1445641272 0.585510 0.422058 -0.489441 0.489319 1445641272 0.585510 0.422058 -0.489441 0.489319 1445641272 0.586792 0.421387 -0.488220 0.489563 1445641272 0.586792 0.421387 -0.488220 0.489563 1445641272 0.586792 0.421387 -0.488220 0.489563 1445641272 0.586792 0.421387 -0.488220 0.489563 1445641272 0.586792 0.421387 -0.488220 0.489563 1445641272 0.586792 0.421387 -0.488220 0.489563 1445641272 0.588196 0.420837 -0.488953 0.487610 1445641272 0.588196 0.420837 -0.488953 0.487610 1445641272 0.588196 0.420837 -0.488953 0.487610 1445641272 0.588196 0.420837 -0.488953 0.487610 1445641272 0.588196 0.420837 -0.488953 0.487610 1445641272 0.588501 0.420471 -0.491455 0.485046 1445641272 0.588501 0.420471 -0.491455 0.485046 1445641272 0.588501 0.420471 -0.491455 0.485046 1445641272 0.588501 0.420471 -0.491455 0.485046 1445641272 0.588501 0.420471 -0.491455 0.485046 1445641272 0.588501 0.420471 -0.491455 0.485046 1445641272 0.588501 0.420471 -0.491455 0.485046 1445641272 0.587708 0.420471 -0.492554 0.484985 1445641272 0.587708 0.420471 -0.492554 0.484985 1445641272 0.587708 0.420471 -0.492554 0.484985 1445641272 0.587708 0.420471 -0.492554 0.484985 1445641272 0.587708 0.420471 -0.492554 0.484985 1445641272 0.587708 0.420471 -0.492554 0.484985 1445641272 0.584351 0.422546 -0.490723 0.488953 1445641272 0.584351 0.422546 -0.490723 0.488953 1445641272 0.584351 0.422546 -0.490723 0.488953 1445641272 0.584351 0.422546 -0.490723 0.488953 1445641272 0.584351 0.422546 -0.490723 0.488953 1445641272 0.584351 0.422546 -0.490723 0.488953 1445641272 0.584351 0.422546 -0.490723 0.488953 1445641272 0.581360 0.426208 -0.486816 0.493225 1445641272 0.581360 0.426208 -0.486816 0.493225 1445641272 0.581360 0.426208 -0.486816 0.493225 1445641272 0.581360 0.426208 -0.486816 0.493225 1445641272 0.581360 0.426208 -0.486816 0.493225 1445641273 0.581360 0.426208 -0.486816 0.493225 1445641273 0.580322 0.429260 -0.485657 0.492981 1445641273 0.580322 0.429260 -0.485657 0.492981 1445641273 0.580322 0.429260 -0.485657 0.492981 1445641273 0.580322 0.429260 -0.485657 0.492981 1445641273 0.580322 0.429260 -0.485657 0.492981 1445641273 0.580322 0.429260 -0.485657 0.492981 1445641273 0.581726 0.430054 -0.486877 0.489441 1445641273 0.581726 0.430054 -0.486877 0.489441 1445641273 0.581726 0.430054 -0.486877 0.489441 1445641273 0.581726 0.430054 -0.486877 0.489441 1445641273 0.581726 0.430054 -0.486877 0.489441 1445641273 0.581726 0.430054 -0.486877 0.489441 1445641273 0.581970 0.429932 -0.487427 0.488708 1445641273 0.581970 0.429932 -0.487427 0.488708 1445641273 0.581970 0.429932 -0.487427 0.488708 1445641273 0.581970 0.429932 -0.487427 0.488708 1445641273 0.581970 0.429932 -0.487427 0.488708 1445641273 0.581970 0.429932 -0.487427 0.488708 1445641273 0.581970 0.429321 -0.487305 0.489380 1445641273 0.581970 0.429321 -0.487305 0.489380 1445641273 0.581970 0.429321 -0.487305 0.489380 1445641273 0.581970 0.429321 -0.487305 0.489380 1445641273 0.581970 0.429321 -0.487305 0.489380 1445641273 0.581970 0.429321 -0.487305 0.489380 1445641273 0.583374 0.427124 -0.489197 0.487671 1445641273 0.583374 0.427124 -0.489197 0.487671 1445641273 0.583374 0.427124 -0.489197 0.487671 1445641273 0.583374 0.427124 -0.489197 0.487671 1445641273 0.583374 0.427124 -0.489197 0.487671 1445641273 0.583374 0.427124 -0.489197 0.487671 1445641273 0.583374 0.427124 -0.489197 0.487671 1445641273 0.584717 0.425171 -0.489502 0.487488 1445641273 0.584717 0.425171 -0.489502 0.487488 1445641273 0.584717 0.425171 -0.489502 0.487488 1445641273 0.584717 0.425171 -0.489502 0.487488 1445641273 0.584717 0.425171 -0.489502 0.487488 1445641273 0.584717 0.425171 -0.489502 0.487488 1445641273 0.585144 0.424072 -0.488342 0.489136 1445641273 0.585144 0.424072 -0.488342 0.489136 1445641273 0.585144 0.424072 -0.488342 0.489136 1445641273 0.585144 0.424072 -0.488342 0.489136 1445641273 0.585144 0.424072 -0.488342 0.489136 1445641273 0.585144 0.424072 -0.488342 0.489136 1445641273 0.585510 0.423462 -0.487061 0.490479 1445641273 0.585510 0.423462 -0.487061 0.490479 1445641273 0.585510 0.423462 -0.487061 0.490479 1445641273 0.585510 0.423462 -0.487061 0.490479 1445641273 0.585510 0.423462 -0.487061 0.490479 1445641273 0.585510 0.423462 -0.487061 0.490479 1445641273 0.587280 0.423706 -0.485718 0.489502 1445641273 0.587280 0.423706 -0.485718 0.489502 1445641273 0.587280 0.423706 -0.485718 0.489502 1445641273 0.587280 0.423706 -0.485718 0.489502 1445641273 0.587280 0.423706 -0.485718 0.489502 1445641273 0.587280 0.423706 -0.485718 0.489502 1445641273 0.587280 0.423706 -0.485718 0.489502 1445641273 0.591309 0.421936 -0.486755 0.485046 1445641273 0.591309 0.421936 -0.486755 0.485046 1445641273 0.591309 0.421936 -0.486755 0.485046 1445641273 0.591309 0.421936 -0.486755 0.485046 1445641273 0.591309 0.421936 -0.486755 0.485046 1445641273 0.591309 0.421936 -0.486755 0.485046 1445641273 0.593323 0.419739 -0.489746 0.481506 1445641273 0.593323 0.419739 -0.489746 0.481506 1445641273 0.593323 0.419739 -0.489746 0.481506 1445641273 0.593323 0.419739 -0.489746 0.481506 1445641273 0.593323 0.419739 -0.489746 0.481506 1445641273 0.593323 0.419739 -0.489746 0.481506 1445641273 0.593811 0.418091 -0.488708 0.483459 1445641273 0.593811 0.418091 -0.488708 0.483459 1445641273 0.593811 0.418091 -0.488708 0.483459 1445641273 0.593811 0.418091 -0.488708 0.483459 1445641273 0.593811 0.418091 -0.488708 0.483459 1445641273 0.593811 0.418091 -0.488708 0.483459 1445641273 0.588318 0.424011 -0.483704 0.489929 1445641273 0.588318 0.424011 -0.483704 0.489929 1445641273 0.588318 0.424011 -0.483704 0.489929 1445641273 0.588318 0.424011 -0.483704 0.489929 1445641273 0.588318 0.424011 -0.483704 0.489929 1445641273 0.588318 0.424011 -0.483704 0.489929 1445641273 0.588318 0.424011 -0.483704 0.489929 1445641273 0.589050 0.424927 -0.480896 0.491089 1445641273 0.589050 0.424927 -0.480896 0.491089 1445641273 0.589050 0.424927 -0.480896 0.491089 1445641273 0.589050 0.424927 -0.480896 0.491089 1445641273 0.589050 0.424927 -0.480896 0.491089 1445641273 0.589050 0.424927 -0.480896 0.491089 1445641273 0.588257 0.425049 -0.484314 0.488525 1445641273 0.588257 0.425049 -0.484314 0.488525 1445641273 0.588257 0.425049 -0.484314 0.488525 1445641273 0.588257 0.425049 -0.484314 0.488525 1445641273 0.588257 0.425049 -0.484314 0.488525 1445641273 0.588257 0.425049 -0.484314 0.488525 1445641273 0.586060 0.427124 -0.484009 0.489685 1445641273 0.586060 0.427124 -0.484009 0.489685 1445641273 0.586060 0.427124 -0.484009 0.489685 1445641273 0.586060 0.427124 -0.484009 0.489685 1445641273 0.586060 0.427124 -0.484009 0.489685 1445641273 0.586060 0.427124 -0.484009 0.489685 1445641273 0.587097 0.426575 -0.484741 0.488220 1445641273 0.587097 0.426575 -0.484741 0.488220 1445641273 0.587097 0.426575 -0.484741 0.488220 1445641273 0.587097 0.426575 -0.484741 0.488220 1445641273 0.587097 0.426575 -0.484741 0.488220 1445641273 0.587097 0.426575 -0.484741 0.488220 1445641273 0.587097 0.426575 -0.484741 0.488220 1445641273 0.586487 0.425232 -0.486694 0.488159 1445641273 0.586487 0.425232 -0.486694 0.488159 1445641273 0.586487 0.425232 -0.486694 0.488159 1445641273 0.586487 0.425232 -0.486694 0.488159 1445641273 0.586487 0.425232 -0.486694 0.488159 1445641273 0.586487 0.425232 -0.486694 0.488159 1445641273 0.586487 0.425232 -0.486694 0.488159 1445641273 0.586243 0.423950 -0.487427 0.488831 1445641274 0.586243 0.423950 -0.487427 0.488831 1445641274 0.586243 0.423950 -0.487427 0.488831 1445641274 0.586243 0.423950 -0.487427 0.488831 1445641274 0.586243 0.423950 -0.487427 0.488831 1445641274 0.586243 0.423950 -0.487427 0.488831 1445641274 0.586609 0.422424 -0.487793 0.489319 1445641274 0.586609 0.422424 -0.487793 0.489319 1445641274 0.586609 0.422424 -0.487793 0.489319 1445641274 0.586609 0.422424 -0.487793 0.489319 1445641274 0.586609 0.422424 -0.487793 0.489319 1445641274 0.586609 0.422424 -0.487793 0.489319 1445641274 0.586609 0.422424 -0.487793 0.489319 1445641274 0.586487 0.421326 -0.487854 0.490295 1445641274 0.586487 0.421326 -0.487854 0.490295 1445641274 0.586487 0.421326 -0.487854 0.490295 1445641274 0.586487 0.421326 -0.487854 0.490295 1445641274 0.586487 0.421326 -0.487854 0.490295 1445641274 0.586487 0.421326 -0.487854 0.490295 1445641274 0.585693 0.421143 -0.487854 0.491516 1445641274 0.585693 0.421143 -0.487854 0.491516 1445641274 0.585693 0.421143 -0.487854 0.491516 1445641274 0.585693 0.421143 -0.487854 0.491516 1445641274 0.585693 0.421143 -0.487854 0.491516 1445641274 0.585693 0.421143 -0.487854 0.491516 1445641274 0.586182 0.421143 -0.487000 0.491760 1445641274 0.586182 0.421143 -0.487000 0.491760 1445641274 0.586182 0.421143 -0.487000 0.491760 1445641274 
0.581177 0.420227 -0.496765 0.488708 1445641275 0.581177 0.420227 -0.496765 0.488708 1445641275 0.580994 0.419556 -0.497986 0.488281 1445641275 0.580994 0.419556 -0.497986 0.488281 1445641275 0.580994 0.419556 -0.497986 0.488281 1445641275 0.580994 0.419556 -0.497986 0.488281 1445641275 0.580994 0.419556 -0.497986 0.488281 1445641275 0.580994 0.419556 -0.497986 0.488281 1445641275 0.580994 0.419556 -0.497986 0.488281 1445641275 0.580933 0.418579 -0.498169 0.489014 1445641275 0.580933 0.418579 -0.498169 0.489014 1445641275 0.580933 0.418579 -0.498169 0.489014 1445641276 0.580933 0.418579 -0.498169 0.489014 1445641276 0.580933 0.418579 -0.498169 0.489014 1445641276 0.580933 0.418579 -0.498169 0.489014 1445641276 0.580933 0.418579 -0.498169 0.489014 1445641276 0.581177 0.418457 -0.497375 0.489563 1445641276 0.581177 0.418457 -0.497375 0.489563 1445641276 0.581177 0.418457 -0.497375 0.489563 1445641276 0.581177 0.418457 -0.497375 0.489563 1445641276 0.581177 0.418457 -0.497375 0.489563 1445641276 0.582581 0.416504 -0.498230 0.488708 1445641276 0.582581 0.416504 -0.498230 0.488708 1445641276 0.582581 0.416504 -0.498230 0.488708 1445641276 0.582581 0.416504 -0.498230 0.488708 1445641276 0.582581 0.416504 -0.498230 0.488708 1445641276 0.582581 0.416504 -0.498230 0.488708 1445641276 0.582581 0.416504 -0.498230 0.488708 1445641276 0.582520 0.414307 -0.499695 0.489136 1445641276 0.582520 0.414307 -0.499695 0.489136 1445641276 0.582520 0.414307 -0.499695 0.489136 1445641276 0.582520 0.414307 -0.499695 0.489136 1445641276 0.582520 0.414307 -0.499695 0.489136 1445641276 0.582520 0.414307 -0.499695 0.489136 1445641276 0.582458 0.412537 -0.501465 0.488892 1445641276 0.582458 0.412537 -0.501465 0.488892 1445641276 0.582458 0.412537 -0.501465 0.488892 1445641276 0.582458 0.412537 -0.501465 0.488892 1445641276 0.582458 0.412537 -0.501465 0.488892 1445641276 0.582458 0.412537 -0.501465 0.488892 1445641276 0.582458 0.412537 -0.501465 0.488892 1445641276 0.581665 0.412415 -0.502258 0.489075 1445641276 0.581665 0.412415 -0.502258 0.489075 1445641276 0.581665 0.412415 -0.502258 0.489075 1445641276 0.581665 0.412415 -0.502258 0.489075 1445641276 0.581665 0.412415 -0.502258 0.489075 1445641276 0.581665 0.412415 -0.502258 0.489075 1445641276 0.581421 0.412415 -0.502563 0.489075 1445641276 0.581421 0.412415 -0.502563 0.489075 1445641276 0.581421 0.412415 -0.502563 0.489075 1445641276 0.581421 0.412415 -0.502563 0.489075 1445641276 0.581421 0.412415 -0.502563 0.489075 1445641276 0.581421 0.412415 -0.502563 0.489075 1445641276 0.582581 0.412109 -0.502197 0.488342 1445641276 0.582581 0.412109 -0.502197 0.488342 1445641276 0.582581 0.412109 -0.502197 0.488342 1445641276 0.582581 0.412109 -0.502197 0.488342 1445641276 0.582581 0.412109 -0.502197 0.488342 1445641276 0.582581 0.412109 -0.502197 0.488342 1445641276 0.582581 0.412109 -0.502197 0.488342 1445641276 0.584167 0.411682 -0.502075 0.486938 1445641276 0.584167 0.411682 -0.502075 0.486938 1445641276 0.584167 0.411682 -0.502075 0.486938 1445641276 0.584167 0.411682 -0.502075 0.486938 1445641276 0.584167 0.411682 -0.502075 0.486938 1445641276 0.584167 0.411682 -0.502075 0.486938 1445641276 0.585022 0.411133 -0.502258 0.486206 1445641276 0.585022 0.411133 -0.502258 0.486206 1445641276 0.585022 0.411133 -0.502258 0.486206 1445641276 0.585022 0.411133 -0.502258 0.486206 1445641276 0.585022 0.411133 -0.502258 0.486206 1445641276 0.585022 0.411133 -0.502258 0.486206 1445641276 0.586243 0.410522 -0.502502 0.484985 1445641276 0.586243 0.410522 -0.502502 0.484985 1445641276 0.586243 0.410522 -0.502502 0.484985 1445641276 0.586243 0.410522 -0.502502 0.484985 1445641276 0.586243 0.410522 -0.502502 0.484985 1445641276 0.586243 0.410522 -0.502502 0.484985 1445641276 0.586670 0.409241 -0.503357 0.484619 1445641276 0.586670 0.409241 -0.503357 0.484619 1445641276 0.586670 0.409241 -0.503357 0.484619 1445641276 0.586670 0.409241 -0.503357 0.484619 1445641276 0.586670 0.409241 -0.503357 0.484619 1445641276 0.586670 0.409241 -0.503357 0.484619 1445641276 0.585754 0.409668 -0.502869 0.485901 1445641276 0.585754 0.409668 -0.502869 0.485901 1445641276 0.585754 0.409668 -0.502869 0.485901 1445641276 0.585754 0.409668 -0.502869 0.485901 1445641276 0.585754 0.409668 -0.502869 0.485901 1445641276 0.585754 0.409668 -0.502869 0.485901 1445641276 0.585327 0.410583 -0.501343 0.487305 1445641276 0.585327 0.410583 -0.501343 0.487305 1445641276 0.585327 0.410583 -0.501343 0.487305 1445641276 0.585327 0.410583 -0.501343 0.487305 1445641276 0.585327 0.410583 -0.501343 0.487305 1445641276 0.585327 0.410583 -0.501343 0.487305 1445641276 0.585327 0.410583 -0.501343 0.487305 1445641276 0.585327 0.410522 -0.501953 0.486633 1445641276 0.585327 0.410522 -0.501953 0.486633 1445641276 0.585327 0.410522 -0.501953 0.486633 1445641276 0.585327 0.410522 -0.501953 0.486633 1445641276 0.585327 0.410522 -0.501953 0.486633 1445641276 0.585327 0.410522 -0.501953 0.486633 1445641276 0.588257 0.407349 -0.505188 0.482422 1445641276 0.588257 0.407349 -0.505188 0.482422 1445641276 0.588257 0.407349 -0.505188 0.482422 1445641276 0.588257 0.407349 -0.505188 0.482422 1445641276 0.588257 0.407349 -0.505188 0.482422 1445641276 0.588257 0.407349 -0.505188 0.482422 1445641276 0.589905 0.405273 -0.507202 0.480042 1445641276 0.589905 0.405273 -0.507202 0.480042 1445641276 0.589905 0.405273 -0.507202 0.480042 1445641276 0.589905 0.405273 -0.507202 0.480042 1445641276 0.589905 0.405273 -0.507202 0.480042 1445641276 0.589905 0.405273 -0.507202 0.480042 1445641276 0.589905 0.405273 -0.507202 0.480042 1445641276 0.589050 0.404236 -0.509521 0.479553 1445641276 0.589050 0.404236 -0.509521 0.479553 1445641276 0.589050 0.404236 -0.509521 0.479553 1445641276 0.589050 0.404236 -0.509521 0.479553 1445641276 0.589050 0.404236 -0.509521 0.479553 1445641276 0.589050 0.404236 -0.509521 0.479553 1445641276 0.587402 0.404053 -0.511597 0.479431 1445641276 0.587402 0.404053 -0.511597 0.479431 1445641276 0.587402 0.404053 -0.511597 0.479431 1445641276 0.587402 0.404053 -0.511597 0.479431 1445641277 0.587402 0.404053 -0.511597 0.479431 1445641277 0.587402 0.404053 -0.511597 0.479431 1445641277 0.586243 0.404968 -0.511780 0.479919 1445641277 0.586243 0.404968 -0.511780 0.479919 1445641277 0.586243 0.404968 -0.511780 0.479919 1445641277 0.586243 0.404968 -0.511780 0.479919 1445641277 0.586243 0.404968 -0.511780 0.479919 1445641277 0.586243 0.404968 -0.511780 0.479919 1445641277 0.586243 0.404968 -0.511780 0.479919 1445641277 0.584839 0.406555 -0.510864 0.481262 1445641277 0.584839 0.406555 -0.510864 0.481262 1445641277 0.584839 0.406555 -0.510864 0.481262 1445641277 0.584839 0.406555 -0.510864 0.481262 1445641277 0.584839 0.406555 -0.510864 0.481262 1445641277 0.584839 0.406555 -0.510864 0.481262 1445641277 0.584961 0.407776 -0.508057 0.483032 1445641277 0.584961 0.407776 -0.508057 0.483032 1445641277 0.584961 0.407776 -0.508057 0.483032 1445641277 0.584961 0.407776 -0.508057 0.483032 1445641277 0.584961 0.407776 -0.508057 0.483032 1445641277 0.584961 0.407776 -0.508057 0.483032 1445641277 0.586060 0.408264 -0.505432 0.484131 1445641277 0.586060 0.408264 -0.505432 0.484131 1445641277 0.586060 0.408264 -0.505432 0.484131 1445641277 0.586060 0.408264 -0.505432 0.484131 1445641277 0.586060 0.408264 -0.505432 0.484131 1445641277 0.586060 0.408264 -0.505432 0.484131 1445641277 0.586670 0.408630 -0.503906 0.484680 1445641277 0.586670 0.408630 -0.503906 0.484680 1445641277 0.586670 0.408630 -0.503906 0.484680 1445641277 0.586670 0.408630 -0.503906 0.484680 1445641277 0.586670 0.408630 -0.503906 0.484680 1445641277 0.586670 0.408630 -0.503906 0.484680 1445641277 0.586670 0.408630 -0.503906 0.484680 1445641277 0.587036 0.408936 -0.503113 0.484802 1445641277 0.587036 0.408936 -0.503113 0.484802 1445641277 0.587036 0.408936 -0.503113 0.484802 1445641277 0.587036 0.408936 -0.503113 0.484802 1445641277 0.587036 0.408936 -0.503113 0.484802 1445641277 0.586609 0.408630 -0.502380 0.486206 1445641277 0.586609 0.408630 -0.502380 0.486206 1445641277 0.586609 0.408630 -0.502380 0.486206 1445641277 0.586609 0.408630 -0.502380 0.486206 1445641277 0.586609 0.408630 -0.502380 0.486206 1445641277 0.586609 0.408630 -0.502380 0.486206 1445641277 0.586609 0.408630 -0.502380 0.486206 1445641277 0.585815 0.409851 -0.502197 0.486389 1445641277 0.585815 0.409851 -0.502197 0.486389 1445641277 0.585815 0.409851 -0.502197 0.486389 1445641277 0.585815 0.409851 -0.502197 0.486389 1445641277 0.585815 0.409851 -0.502197 0.486389 1445641277 0.585815 0.409851 -0.502197 0.486389 1445641277 0.585083 0.410950 -0.501404 0.487183 1445641277 0.585083 0.410950 -0.501404 0.487183 1445641277 0.585083 0.410950 -0.501404 0.487183 1445641277 0.585083 0.410950 -0.501404 0.487183 1445641277 0.585083 0.410950 -0.501404 0.487183 1445641277 0.585083 0.410950 -0.501404 0.487183 1445641277 0.585083 0.410950 -0.501404 0.487183 1445641277 0.585510 0.411133 -0.502319 0.485596 1445641277 0.585510 0.411133 -0.502319 0.485596 1445641277 0.585510 0.411133 -0.502319 0.485596 1445641277 0.585510 0.411133 -0.502319 0.485596 1445641277 0.585510 0.411133 -0.502319 0.485596 1445641277 0.585510 0.411133 -0.502319 0.485596 1445641277 0.587524 0.409119 -0.504211 0.482849 1445641277 0.587524 0.409119 -0.504211 0.482849 1445641277 0.587524 0.409119 -0.504211 0.482849 1445641277 0.587524 0.409119 -0.504211 0.482849 1445641277 0.587524 0.409119 -0.504211 0.482849 1445641277 0.587524 0.409119 -0.504211 0.482849 1445641277 0.588318 0.407776 -0.505859 0.481262 1445641277 0.588318 0.407776 -0.505859 0.481262 1445641277 0.588318 0.407776 -0.505859 0.481262 1445641277 0.588318 0.407776 -0.505859 0.481262 1445641277 0.588318 0.407776 -0.505859 0.481262 1445641277 0.588318 0.407776 -0.505859 0.481262 1445641277 0.588318 0.407776 -0.505859 0.481262 1445641277 0.586914 0.407593 -0.506531 0.482422 1445641277 0.586914 0.407593 -0.506531 0.482422 1445641277 0.586914 0.407593 -0.506531 0.482422 1445641277 0.586914 0.407593 -0.506531 0.482422 1445641277 0.586914 0.407593 -0.506531 0.482422 1445641277 0.586914 0.407593 -0.506531 0.482422 1445641277 0.584717 0.408325 -0.506897 0.484070 1445641277 0.584717 0.408325 -0.506897 0.484070 1445641277 0.584717 0.408325 -0.506897 0.484070 1445641277 0.584717 0.408325 -0.506897 0.484070 1445641277 0.584717 0.408325 -0.506897 0.484070 1445641277 0.584717 0.408325 -0.506897 0.484070 1445641277 0.583801 0.409363 -0.505798 0.485474 1445641277 0.583801 0.409363 -0.505798 0.485474 1445641277 0.583801 0.409363 -0.505798 0.485474 1445641277 0.583801 0.409363 -0.505798 0.485474 1445641277 0.583801 0.409363 -0.505798 0.485474 1445641277 0.583801 0.409363 -0.505798 0.485474 1445641277 0.583801 0.409363 -0.505798 0.485474 1445641277 0.583679 0.410156 -0.504333 0.486511 1445641277 0.583679 0.410156 -0.504333 0.486511 1445641277 0.583679 0.410156 -0.504333 0.486511 1445641277 0.583679 0.410156 -0.504333 0.486511 1445641277 0.583679 0.410156 -0.504333 0.486511 1445641277 0.583679 0.410156 -0.504333 0.486511 1445641277 0.583435 0.411377 -0.502747 0.487366 1445641277 0.583435 0.411377 -0.502747 0.487366 1445641277 0.583435 0.411377 -0.502747 0.487366 1445641277 0.583435 0.411377 -0.502747 0.487366 1445641277 0.583435 0.411377 -0.502747 0.487366 1445641277 0.583435 0.411377 -0.502747 0.487366 1445641277 0.583435 0.411377 -0.502747 0.487366 1445641277 0.583801 0.411987 -0.501282 0.487976 1445641277 0.583801 0.411987 -0.501282 0.487976 1445641277 0.583801 0.411987 -0.501282 0.487976 1445641277 0.583801 0.411987 -0.501282 0.487976 1445641277 0.583801 0.411987 -0.501282 0.487976 1445641278 0.583801 0.411987 -0.501282 0.487976 1445641278 0.582703 0.413757 -0.500610 0.488464 1445641278 0.582703 0.413757 -0.500610 0.488464 1445641278 0.582703 0.413757 -0.500610 0.488464 1445641278 0.582703 0.413757 -0.500610 0.488464 1445641278 0.582703 0.413757 -0.500610 0.488464 1445641278 0.582703 0.413757 -0.500610 0.488464 1445641278 0.581726 0.415222 -0.500427 0.488586 1445641278 0.581726 0.415222 -0.500427 0.488586 1445641278 0.581726 0.415222 -0.500427 0.488586 1445641278 0.581726 0.415222 -0.500427 0.488586 1445641278 0.581726 0.415222 -0.500427 0.488586 1445641278 0.581726 0.415222 -0.500427 0.488586 1445641278 0.580200 0.416260 -0.500366 0.489563 1445641278 0.580200 0.416260 -0.500366 0.489563 1445641278 0.580200 0.416260 -0.500366 0.489563 1445641278 0.580200 0.416260 -0.500366 0.489563 1445641278 0.580200 0.416260 -0.500366 0.489563 1445641278 0.580200 0.416260 -0.500366 0.489563 1445641278 0.580200 0.416260 -0.500366 0.489563 1445641278 0.577881 0.418701 -0.499084 0.491516 1445641278 0.577881 0.418701 -0.499084 0.491516 1445641278 0.577881 0.418701 -0.499084 0.491516 1445641278 0.577881 0.418701 -0.499084 0.491516 1445641278 0.577881 0.418701 -0.499084 0.491516 1445641278 0.577881 0.418701 -0.499084 0.491516 1445641278 0.577026 0.419128 -0.497498 0.493713 1445641278 0.577026 0.419128 -0.497498 0.493713 1445641278 0.577026 0.419128 -0.497498 0.493713 1445641278 0.577026 0.419128 -0.497498 0.493713 1445641278 0.577026 0.419128 -0.497498 0.493713 1445641278 0.577026 0.419128 -0.497498 0.493713 1445641278 0.577026 0.419128 -0.497498 0.493713 1445641278 0.577942 0.418640 -0.499390 0.491211 1445641278 0.577942 0.418640 -0.499390 0.491211 1445641278 0.577942 0.418640 -0.499390 0.491211 1445641278 0.577942 0.418640 -0.499390 0.491211 1445641278 0.577942 0.418640 -0.499390 0.491211 1445641278 0.577942 0.418640 -0.499390 0.491211 1445641278 0.581604 0.415710 -0.502441 0.486267 1445641278 0.581604 0.415710 -0.502441 0.486267 1445641278 0.581604 0.415710 -0.502441 0.486267 1445641278 0.581604 0.415710 -0.502441 0.486267 1445641278 0.581604 0.415710 -0.502441 0.486267 1445641278 0.581604 0.415710 -0.502441 0.486267 1445641278 0.581604 0.415710 -0.502441 0.486267 1445641278 0.584656 0.412720 -0.504639 0.482788 1445641278 0.584656 0.412720 -0.504639 0.482788 1445641278 0.584656 0.412720 -0.504639 0.482788 1445641278 0.584656 0.412720 -0.504639 0.482788 1445641278 0.584656 0.412720 -0.504639 0.482788 1445641278 0.584656 0.412720 -0.504639 0.482788 1445641278 0.585022 0.410278 -0.507324 0.481689 1445641278 0.585022 0.410278 -0.507324 0.481689 1445641278 0.585022 0.410278 -0.507324 0.481689 1445641278 0.585022 0.410278 -0.507324 0.481689 1445641278 0.585022 0.410278 -0.507324 0.481689 1445641278 0.585022 0.410278 -0.507324 0.481689 1445641278 0.583740 0.410461 -0.507874 0.482544 1445641278 0.583740 0.410461 -0.507874 0.482544 1445641278 0.583740 0.410461 -0.507874 0.482544 1445641278 0.583740 0.410461 -0.507874 0.482544 1445641278 0.583740 0.410461 -0.507874 0.482544 1445641278 0.583740 0.410461 -0.507874 0.482544 1445641278 0.583740 0.410461 -0.507874 0.482544 1445641278 0.583374 0.411438 -0.506287 0.483765 1445641278 0.583374 0.411438 -0.506287 0.483765 1445641278 0.583374 0.411438 -0.506287 0.483765 1445641278 0.583374 0.411438 -0.506287 0.483765 1445641278 0.583374 0.411438 -0.506287 0.483765 1445641278 0.583374 0.411438 -0.506287 0.483765 1445641278 0.583252 0.412537 -0.504211 0.485168 1445641278 0.583252 0.412537 -0.504211 0.485168 1445641278 0.583252 0.412537 -0.504211 0.485168 1445641278 0.583252 0.412537 -0.504211 0.485168 1445641278 0.583252 0.412537 -0.504211 0.485168 1445641278 0.583252 0.412537 -0.504211 0.485168 1445641278 0.582825 0.413940 -0.502747 0.485962 1445641278 0.582825 0.413940 -0.502747 0.485962 1445641278 0.582825 0.413940 -0.502747 0.485962 1445641278 0.582825 0.413940 -0.502747 0.485962 1445641278 0.582825 0.413940 -0.502747 0.485962 1445641278 0.582825 0.413940 -0.502747 0.485962 1445641278 0.582825 0.413940 -0.502747 0.485962 1445641278 0.583435 0.414673 -0.500916 0.486511 1445641278 0.583435 0.414673 -0.500916 0.486511 1445641278 0.583435 0.414673 -0.500916 0.486511 1445641278 0.583435 0.414673 -0.500916 0.486511 1445641278 0.583435 0.414673 -0.500916 0.486511 1445641278 0.583435 0.414673 -0.500916 0.486511 1445641278 0.584229 0.414673 -0.500122 0.486389 1445641278 0.584229 0.414673 -0.500122 0.486389 1445641278 0.584229 0.414673 -0.500122 0.486389 1445641278 0.584229 0.414673 -0.500122 0.486389 1445641278 0.584229 0.414673 -0.500122 0.486389 1445641278 0.584229 0.414673 -0.500122 0.486389 1445641278 0.584229 0.414673 -0.500122 0.486389 1445641278 0.584900 0.414429 -0.500183 0.485718 1445641278 0.584900 0.414429 -0.500183 0.485718 1445641278 0.584900 0.414429 -0.500183 0.485718 1445641278 0.584900 0.414429 -0.500183 0.485718 1445641278 0.584900 0.414429 -0.500183 0.485718 1445641278 0.584900 0.414429 -0.500183 0.485718 1445641278 0.584961 0.413940 -0.500854 0.485352 1445641278 0.584961 0.413940 -0.500854 0.485352 1445641278 0.584961 0.413940 -0.500854 0.485352 1445641278 0.584961 0.413940 -0.500854 0.485352 1445641278 0.584961 0.413940 -0.500854 0.485352 1445641278 0.584961 0.413940 -0.500854 0.485352 1445641278 0.584229 0.414429 -0.501892 0.484741 1445641278 0.584229 0.414429 -0.501892 0.484741 1445641278 0.584229 0.414429 -0.501892 0.484741 1445641278 0.584229 0.414429 -0.501892 0.484741 1445641278 0.584229 0.414429 -0.501892 0.484741 1445641278 0.584229 0.414429 -0.501892 0.484741 1445641278 0.583618 0.414673 -0.503357 0.483704 1445641279 0.583618 0.414673 -0.503357 0.483704 1445641279 0.583618 0.414673 -0.503357 0.483704 1445641279 0.583618 0.414673 -0.503357 0.483704 1445641279 0.583618 0.414673 -0.503357 0.483704 1445641279 0.583618 0.414673 -0.503357 0.483704 1445641279 0.583618 0.414673 -0.503357 0.483704 1445641279 0.585327 0.412415 -0.506714 0.480103 1445641279 0.585327 0.412415 -0.506714 0.480103 1445641279 0.585327 0.412415 -0.506714 0.480103 1445641279 0.585327 0.412415 -0.506714 0.480103 1445641279 0.585327 0.412415 -0.506714 0.480103 1445641279 0.587891 0.409607 -0.509827 0.476074 1445641279 0.587891 0.409607 -0.509827 0.476074 1445641279 0.587891 0.409607 -0.509827 0.476074 1445641279 0.587891 0.409607 -0.509827 0.476074 1445641279 0.587891 0.409607 -0.509827 0.476074 1445641279 0.587891 0.409607 -0.509827 0.476074 1445641279 0.587891 0.409607 -0.509827 0.476074 1445641279 0.587769 0.408569 -0.510498 0.476379 1445641279 0.587769 0.408569 -0.510498 0.476379 1445641279 0.587769 0.408569 -0.510498 0.476379 1445641279 0.587769 0.408569 -0.510498 0.476379 1445641279 0.587769 0.408569 -0.510498 0.476379 1445641279 0.587769 0.408569 -0.510498 0.476379 1445641279 0.585022 0.408691 -0.511169 0.478882 1445641279 0.585022 0.408691 -0.511169 0.478882 1445641279 0.585022 0.408691 -0.511169 0.478882 1445641279 0.585022 0.408691 -0.511169 0.478882 1445641279 0.585022 0.408691 -0.511169 0.478882 1445641279 0.585022 0.408691 -0.511169 0.478882 1445641279 0.584290 0.409912 -0.510193 0.479858 1445641279 0.584290 0.409912 -0.510193 0.479858 1445641279 0.584290 0.409912 -0.510193 0.479858 1445641279 0.584290 0.409912 -0.510193 0.479858 1445641279 0.584290 0.409912 -0.510193 0.479858 1445641279 0.584290 0.409912 -0.510193 0.479858 1445641279 0.585144 0.411438 -0.507690 0.480042 1445641279 0.585144 0.411438 -0.507690 0.480042 1445641279 0.585144 0.411438 -0.507690 0.480042 1445641279 0.585144 0.411438 -0.507690 0.480042 1445641279 0.585144 0.411438 -0.507690 0.480042 1445641279 0.585144 0.411438 -0.507690 0.480042 1445641279 0.586182 0.411255 -0.505676 0.481140 1445641279 0.586182 0.411255 -0.505676 0.481140 1445641279 0.586182 0.411255 -0.505676 0.481140 1445641279 0.586182 0.411255 -0.505676 0.481140 1445641279 0.586182 0.411255 -0.505676 0.481140 1445641279 0.586182 0.411255 -0.505676 0.481140 1445641279 0.587280 0.411011 -0.504578 0.481140 1445641279 0.587280 0.411011 -0.504578 0.481140 1445641279 0.587280 0.411011 -0.504578 0.481140 1445641279 0.587280 0.411011 -0.504578 0.481140 1445641279 0.587280 0.411011 -0.504578 0.481140 1445641279 0.587280 0.411011 -0.504578 0.481140 1445641279 0.587952 0.410950 -0.504395 0.480591 1445641279 0.587952 0.410950 -0.504395 0.480591 1445641279 0.587952 0.410950 -0.504395 0.480591 1445641279 0.587952 0.410950 -0.504395 0.480591 1445641279 0.587952 0.410950 -0.504395 0.480591 1445641279 0.587952 0.410950 -0.504395 0.480591 1445641279 0.588196 0.410950 -0.504089 0.480591 1445641279 0.588196 0.410950 -0.504089 0.480591 1445641279 0.588196 0.410950 -0.504089 0.480591 1445641279 0.588196 0.410950 -0.504089 0.480591 1445641279 0.588196 0.410950 -0.504089 0.480591 1445641279 0.588196 0.410950 -0.504089 0.480591 1445641279 0.588318 0.410217 -0.504578 0.480530 1445641279 0.588318 0.410217 -0.504578 0.480530 1445641279 0.588318 0.410217 -0.504578 0.480530 1445641279 0.588318 0.410217 -0.504578 0.480530 1445641279 0.588318 0.410217 -0.504578 0.480530 1445641279 0.588318 0.410217 -0.504578 0.480530 1445641279 0.588318 0.410217 -0.504578 0.480530 1445641279 0.585388 0.411865 -0.504578 0.482727 1445641279 0.585388 0.411865 -0.504578 0.482727 1445641279 0.585388 0.411865 -0.504578 0.482727 1445641279 0.585388 0.411865 -0.504578 0.482727 1445641279 0.585388 0.411865 -0.504578 0.482727 1445641279 0.585388 0.411865 -0.504578 0.482727 1445641279 0.582092 0.415222 -0.503418 0.485107 1445641279 0.582092 0.415222 -0.503418 0.485107 1445641279 0.582092 0.415222 -0.503418 0.485107 1445641279 0.582092 0.415222 -0.503418 0.485107 1445641279 0.582092 0.415222 -0.503418 0.485107 1445641279 0.582092 0.415222 -0.503418 0.485107 1445641279 0.581787 0.416016 -0.503479 0.484680 1445641279 0.581787 0.416016 -0.503479 0.484680 1445641279 0.581787 0.416016 -0.503479 0.484680 1445641279 0.581787 0.416016 -0.503479 0.484680 1445641279 0.581787 0.416016 -0.503479 0.484680 1445641279 0.581787 0.416016 -0.503479 0.484680 1445641279 0.581787 0.416016 -0.503479 0.484680 1445641279 0.583313 0.414795 -0.504639 0.482666 1445641279 0.583313 0.414795 -0.504639 0.482666 1445641279 0.583313 0.414795 -0.504639 0.482666 1445641279 0.583313 0.414795 -0.504639 0.482666 1445641279 0.583313 0.414795 -0.504639 0.482666 1445641279 0.583313 0.414795 -0.504639 0.482666 1445641279 0.584290 0.413269 -0.506104 0.481262 1445641279 0.584290 0.413269 -0.506104 0.481262 1445641279 0.584290 0.413269 -0.506104 0.481262 1445641279 0.584290 0.413269 -0.506104 0.481262 1445641279 0.584290 0.413269 -0.506104 0.481262 1445641279 0.584290 0.413269 -0.506104 0.481262 1445641279 0.584534 0.411804 -0.507080 0.481201 1445641279 0.584534 0.411804 -0.507080 0.481201 1445641279 0.584534 0.411804 -0.507080 0.481201 1445641279 0.584534 0.411804 -0.507080 0.481201 1445641279 0.584534 0.411804 -0.507080 0.481201 1445641279 0.584534 0.411804 -0.507080 0.481201 1445641279 0.583740 0.411560 -0.506714 0.482727 1445641280 0.583740 0.411560 -0.506714 0.482727 1445641280 0.583740 0.411560 -0.506714 0.482727 1445641280 0.583740 0.411560 -0.506714 0.482727 1445641280 0.583740 0.411560 -0.506714 0.482727 1445641280 0.583740 0.411560 -0.506714 0.482727 1445641280 0.582947 0.412476 -0.505554 0.484131 1445641280 0.582947 0.412476 -0.505554 0.484131 1445641280 0.582947 0.412476 -0.505554 0.484131 1445641280 0.582947 0.412476 -0.505554 0.484131 1445641280 0.582947 0.412476 -0.505554 0.484131 1445641280 0.582947 0.412476 -0.505554 0.484131 1445641280 0.582947 0.412476 -0.505554 0.484131 1445641280 0.582275 0.413208 -0.503967 0.486023 1445641280 0.582275 0.413208 -0.503967 0.486023 1445641280 0.582275 0.413208 -0.503967 0.486023 1445641280 0.582275 0.413208 -0.503967 0.486023 1445641280 0.582275 0.413208 -0.503967 0.486023 1445641280 0.582275 0.413208 -0.503967 0.486023 1445641280 0.582153 0.413757 -0.502991 0.486694 1445641280 0.582153 0.413757 -0.502991 0.486694 1445641280 0.582153 0.413757 -0.502991 0.486694 1445641280 0.582153 0.413757 -0.502991 0.486694 1445641280 0.582153 0.413757 -0.502991 0.486694 1445641280 0.582153 0.413757 -0.502991 0.486694 1445641280 0.582153 0.414612 -0.501770 0.487183 1445641280 0.582153 0.414612 -0.501770 0.487183 1445641280 0.582153 0.414612 -0.501770 0.487183 1445641280 0.582153 0.414612 -0.501770 0.487183 1445641280 0.582153 0.414612 -0.501770 0.487183 1445641280 0.582153 0.414612 -0.501770 0.487183 1445641280 0.581909 0.415710 -0.500488 0.487854 1445641280 0.581909 0.415710 -0.500488 0.487854 1445641280 0.581909 0.415710 -0.500488 0.487854 1445641280 0.581909 0.415710 -0.500488 0.487854 1445641280 0.581909 0.415710 -0.500488 0.487854 1445641280 0.581909 0.415710 -0.500488 0.487854 1445641280 0.581909 0.415710 -0.500488 0.487854 1445641280 0.582336 0.415955 -0.499207 0.488464 1445641280 0.582336 0.415955 -0.499207 0.488464 1445641280 0.582336 0.415955 -0.499207 0.488464 1445641280 0.582336 0.415955 -0.499207 0.488464 1445641280 0.582336 0.415955 -0.499207 0.488464 1445641280 0.582336 0.415955 -0.499207 0.488464 1445641280 0.583069 0.415649 -0.497986 0.489075 1445641280 0.583069 0.415649 -0.497986 0.489075 1445641280 0.583069 0.415649 -0.497986 0.489075 1445641280 0.583069 0.415649 -0.497986 0.489075 1445641280 0.583069 0.415649 -0.497986 0.489075 1445641280 0.583069 0.415649 -0.497986 0.489075 1445641280 0.583069 0.415649 -0.497986 0.489075 1445641280 0.580872 0.416870 -0.497559 0.491089 1445641280 0.580872 0.416870 -0.497559 0.491089 1445641280 0.580872 0.416870 -0.497559 0.491089 1445641280 0.580872 0.416870 -0.497559 0.491089 1445641280 0.580872 0.416870 -0.497559 0.491089 1445641280 0.580872 0.416870 -0.497559 0.491089 1445641280 0.576355 0.420532 -0.496704 0.494141 1445641280 0.576355 0.420532 -0.496704 0.494141 1445641280 0.576355 0.420532 -0.496704 0.494141 1445641280 0.576355 0.420532 -0.496704 0.494141 1445641280 0.576355 0.420532 -0.496704 0.494141 1445641280 0.576355 0.420532 -0.496704 0.494141 1445641280 0.575867 0.421997 -0.495789 0.494446 1445641280 0.575867 0.421997 -0.495789 0.494446 1445641280 0.575867 0.421997 -0.495789 0.494446 1445641280 0.575867 0.421997 -0.495789 0.494446 1445641280 0.575867 0.421997 -0.495789 0.494446 1445641280 0.575867 0.421997 -0.495789 0.494446 1445641280 0.576660 0.421631 -0.497009 0.492554 1445641280 0.576660 0.421631 -0.497009 0.492554 1445641280 0.576660 0.421631 -0.497009 0.492554 1445641280 0.576660 0.421631 -0.497009 0.492554 1445641280 0.576660 0.421631 -0.497009 0.492554 1445641280 0.576660 0.421631 -0.497009 0.492554 1445641280 0.576660 0.421631 -0.497009 0.492554 1445641280 0.577820 0.419800 -0.501587 0.488098 1445641280 0.577820 0.419800 -0.501587 0.488098 1445641280 0.577820 0.419800 -0.501587 0.488098 1445641280 0.577820 0.419800 -0.501587 0.488098 1445641280 0.577820 0.419800 -0.501587 0.488098 1445641280 0.577820 0.419800 -0.501587 0.488098 1445641280 0.581238 0.416992 -0.504761 0.483154 1445641280 0.581238 0.416992 -0.504761 0.483154 1445641280 0.581238 0.416992 -0.504761 0.483154 1445641280 0.581238 0.416992 -0.504761 0.483154 1445641280 0.581238 0.416992 -0.504761 0.483154 1445641280 0.581238 0.416992 -0.504761 0.483154 1445641280 0.582031 0.415405 -0.505676 0.482605 1445641280 0.582031 0.415405 -0.505676 0.482605 1445641280 0.582031 0.415405 -0.505676 0.482605 1445641280 0.582031 0.415405 -0.505676 0.482605 1445641280 0.582031 0.415405 -0.505676 0.482605 1445641280 0.582031 0.415405 -0.505676 0.482605 1445641280 0.580444 0.414673 -0.505798 0.484985 1445641280 0.580444 0.414673 -0.505798 0.484985 1445641280 0.580444 0.414673 -0.505798 0.484985 1445641280 0.580444 0.414673 -0.505798 0.484985 1445641280 0.580444 0.414673 -0.505798 0.484985 1445641280 0.580444 0.414673 -0.505798 0.484985 1445641280 0.580444 0.414673 -0.505798 0.484985 1445641280 0.579712 0.415161 -0.504517 0.486755 1445641280 0.579712 0.415161 -0.504517 0.486755 1445641280 0.579712 0.415161 -0.504517 0.486755 1445641280 0.579712 0.415161 -0.504517 0.486755 1445641280 0.579712 0.415161 -0.504517 0.486755 1445641280 0.579712 0.415161 -0.504517 0.486755 1445641280 0.579590 0.416199 -0.501953 0.488647 1445641280 0.579590 0.416199 -0.501953 0.488647 1445641280 0.579590 0.416199 -0.501953 0.488647 1445641280 0.579590 0.416199 -0.501953 0.488647 1445641280 0.579590 0.416199 -0.501953 0.488647 1445641280 0.579590 0.416199 -0.501953 0.488647 1445641280 0.579590 0.416199 -0.501953 0.488647 1445641280 0.579529 0.417358 -0.500122 0.489685 1445641280 0.579529 0.417358 -0.500122 0.489685 1445641281 0.579529 0.417358 -0.500122 0.489685 1445641281 0.579529 0.417358 -0.500122 0.489685 1445641281 0.579529 0.417358 -0.500122 0.489685 1445641281 0.580627 0.417664 -0.498657 0.489624 1445641281 0.580627 0.417664 -0.498657 0.489624 1445641281 0.580627 0.417664 -0.498657 0.489624 1445641281 0.580627 0.417664 -0.498657 0.489624 1445641281 0.580627 0.417664 -0.498657 0.489624 1445641281 0.580627 0.417664 -0.498657 0.489624 1445641281 0.580627 0.417664 -0.498657 0.489624 1445641281 0.581848 0.417480 -0.497498 0.489502 1445641281 0.581848 0.417480 -0.497498 0.489502 1445641281 0.581848 0.417480 -0.497498 0.489502 1445641281 0.581848 0.417480 -0.497498 0.489502 1445641281 0.581848 0.417480 -0.497498 0.489502 1445641281 0.581848 0.417480 -0.497498 0.489502 1445641281 
0.576477 0.427307 -0.489624 0.495300 1445641282 0.576477 0.427307 -0.489624 0.495300 1445641282 0.576477 0.427307 -0.489624 0.495300 1445641282 0.575562 0.428345 -0.487732 0.497253 1445641282 0.575562 0.428345 -0.487732 0.497253 1445641282 0.575562 0.428345 -0.487732 0.497253 1445641282 0.575562 0.428345 -0.487732 0.497253 1445641282 0.575562 0.428345 -0.487732 0.497253 1445641282 0.575562 0.428345 -0.487732 0.497253 1445641282 0.575073 0.429626 -0.486206 0.498230 1445641282 0.575073 0.429626 -0.486206 0.498230 1445641282 0.575073 0.429626 -0.486206 0.498230 1445641282 0.575073 0.429626 -0.486206 0.498230 1445641282 0.575073 0.429626 -0.486206 0.498230 1445641282 0.575073 0.429626 -0.486206 0.498230 1445641282 0.574829 0.430725 -0.485779 0.497986 1445641282 0.574829 0.430725 -0.485779 0.497986 1445641282 0.574829 0.430725 -0.485779 0.497986 1445641282 0.574829 0.430725 -0.485779 0.497986 1445641282 0.574829 0.430725 -0.485779 0.497986 1445641282 0.574829 0.430725 -0.485779 0.497986 1445641282 0.575012 0.431274 -0.486084 0.497070 1445641282 0.575012 0.431274 -0.486084 0.497070 1445641282 0.575012 0.431274 -0.486084 0.497070 1445641282 0.575012 0.431274 -0.486084 0.497070 1445641282 0.575012 0.431274 -0.486084 0.497070 1445641282 0.575562 0.431335 -0.487061 0.495361 1445641282 0.575562 0.431335 -0.487061 0.495361 1445641282 0.575562 0.431335 -0.487061 0.495361 1445641282 0.575562 0.431335 -0.487061 0.495361 1445641282 0.575562 0.431335 -0.487061 0.495361 1445641282 0.575562 0.431335 -0.487061 0.495361 1445641282 0.575562 0.431335 -0.487061 0.495361 1445641282 0.576599 0.430115 -0.488647 0.493652 1445641282 0.576599 0.430115 -0.488647 0.493652 1445641282 0.576599 0.430115 -0.488647 0.493652 1445641282 0.576599 0.430115 -0.488647 0.493652 1445641282 0.576599 0.430115 -0.488647 0.493652 1445641282 0.576599 0.430115 -0.488647 0.493652 1445641282 0.577637 0.428711 -0.488831 0.493469 1445641282 0.577637 0.428711 -0.488831 0.493469 1445641282 0.577637 0.428711 -0.488831 0.493469 1445641282 0.577637 0.428711 -0.488831 0.493469 1445641283 0.577637 0.428711 -0.488831 0.493469 1445641283 0.578857 0.427063 -0.488708 0.493591 1445641283 0.578857 0.427063 -0.488708 0.493591 1445641283 0.578857 0.427063 -0.488708 0.493591 1445641283 0.578857 0.427063 -0.488708 0.493591 1445641283 0.578857 0.427063 -0.488708 0.493591 1445641283 0.578857 0.427063 -0.488708 0.493591 1445641283 0.580017 0.425537 -0.488586 0.493652 1445641283 0.580017 0.425537 -0.488586 0.493652 1445641283 0.580017 0.425537 -0.488586 0.493652 1445641283 0.580017 0.425537 -0.488586 0.493652 1445641283 0.580017 0.425537 -0.488586 0.493652 1445641283 0.580017 0.425537 -0.488586 0.493652 1445641283 0.579834 0.424988 -0.487366 0.495605 1445641283 0.579834 0.424988 -0.487366 0.495605 1445641283 0.579834 0.424988 -0.487366 0.495605 1445641283 0.579834 0.424988 -0.487366 0.495605 1445641283 0.579834 0.424988 -0.487366 0.495605 1445641283 0.579834 0.424988 -0.487366 0.495605 1445641283 0.579834 0.424988 -0.487366 0.495605 1445641283 0.579285 0.425232 -0.484985 0.498291 1445641283 0.579285 0.425232 -0.484985 0.498291 1445641283 0.579285 0.425232 -0.484985 0.498291 1445641283 0.579285 0.425232 -0.484985 0.498291 1445641283 0.579285 0.425232 -0.484985 0.498291 1445641283 0.579285 0.425232 -0.484985 0.498291 1445641283 0.579468 0.425964 -0.483276 0.499207 1445641283 0.579468 0.425964 -0.483276 0.499207 1445641283 0.579468 0.425964 -0.483276 0.499207 1445641283 0.579468 0.425964 -0.483276 0.499207 1445641283 0.579468 0.425964 -0.483276 0.499207 1445641283 0.579468 0.425964 -0.483276 0.499207 1445641283 0.579468 0.426636 -0.483337 0.498535 1445641283 0.579468 0.426636 -0.483337 0.498535 1445641283 0.579468 0.426636 -0.483337 0.498535 1445641283 0.579468 0.426636 -0.483337 0.498535 1445641283 0.579468 0.426636 -0.483337 0.498535 1445641283 0.579468 0.426636 -0.483337 0.498535 1445641283 0.579590 0.426270 -0.485352 0.496765 1445641283 0.579590 0.426270 -0.485352 0.496765 1445641283 0.579590 0.426270 -0.485352 0.496765 1445641283 0.579590 0.426270 -0.485352 0.496765 1445641283 0.579590 0.426270 -0.485352 0.496765 1445641283 0.579590 0.426270 -0.485352 0.496765 1445641283 0.579407 0.426819 -0.485352 0.496460 1445641283 0.579407 0.426819 -0.485352 0.496460 1445641283 0.579407 0.426819 -0.485352 0.496460 1445641283 0.579407 0.426819 -0.485352 0.496460 1445641283 0.579407 0.426819 -0.485352 0.496460 1445641283 0.579407 0.426819 -0.485352 0.496460 1445641283 0.579956 0.427856 -0.483704 0.496643 1445641283 0.579956 0.427856 -0.483704 0.496643 1445641283 0.579956 0.427856 -0.483704 0.496643 1445641283 0.579956 0.427856 -0.483704 0.496643 1445641283 0.579956 0.427856 -0.483704 0.496643 1445641283 0.579956 0.427856 -0.483704 0.496643 1445641283 0.578918 0.427002 -0.487488 0.494812 1445641283 0.578918 0.427002 -0.487488 0.494812 1445641283 0.578918 0.427002 -0.487488 0.494812 1445641283 0.578918 0.427002 -0.487488 0.494812 1445641283 0.578918 0.427002 -0.487488 0.494812 1445641283 0.578918 0.427002 -0.487488 0.494812 1445641283 0.578735 0.426270 -0.489990 0.493164 1445641283 0.578735 0.426270 -0.489990 0.493164 1445641283 0.578735 0.426270 -0.489990 0.493164 1445641283 0.578735 0.426270 -0.489990 0.493164 1445641283 0.578735 0.426270 -0.489990 0.493164 1445641283 0.578735 0.426270 -0.489990 0.493164 1445641283 0.578735 0.426270 -0.489990 0.493164 1445641283 0.577393 0.428162 -0.488953 0.494080 1445641283 0.577393 0.428162 -0.488953 0.494080 1445641283 0.577393 0.428162 -0.488953 0.494080 1445641283 0.577393 0.428162 -0.488953 0.494080 1445641283 0.577393 0.428162 -0.488953 0.494080 1445641283 0.577393 0.428162 -0.488953 0.494080 1445641283 0.577393 0.428162 -0.488953 0.494080 1445641283 0.575073 0.429932 -0.486267 0.497925 1445641283 0.575073 0.429932 -0.486267 0.497925 1445641283 0.575073 0.429932 -0.486267 0.497925 1445641283 0.575073 0.429932 -0.486267 0.497925 1445641283 0.575073 0.429932 -0.486267 0.497925 1445641283 0.575073 0.429932 -0.486267 0.497925 1445641283 0.574463 0.430908 -0.485962 0.498047 1445641283 0.574463 0.430908 -0.485962 0.498047 1445641283 0.574463 0.430908 -0.485962 0.498047 1445641283 0.574463 0.430908 -0.485962 0.498047 1445641283 0.574463 0.430908 -0.485962 0.498047 1445641283 0.574463 0.430908 -0.485962 0.498047 1445641283 0.575073 0.431213 -0.485718 0.497437 1445641283 0.575073 0.431213 -0.485718 0.497437 1445641283 0.575073 0.431213 -0.485718 0.497437 1445641283 0.575073 0.431213 -0.485718 0.497437 1445641283 0.575073 0.431213 -0.485718 0.497437 1445641283 0.575073 0.431213 -0.485718 0.497437 1445641283 0.575256 0.430969 -0.485229 0.497803 1445641283 0.575256 0.430969 -0.485229 0.497803 1445641283 0.575256 0.430969 -0.485229 0.497803 1445641283 0.575256 0.430969 -0.485229 0.497803 1445641283 0.575256 0.430969 -0.485229 0.497803 1445641283 0.575256 0.430969 -0.485229 0.497803 1445641283 0.575256 0.430969 -0.485229 0.497803 1445641283 0.575989 0.430054 -0.485657 0.497375 1445641283 0.575989 0.430054 -0.485657 0.497375 1445641283 0.575989 0.430054 -0.485657 0.497375 1445641283 0.575989 0.430054 -0.485657 0.497375 1445641283 0.575989 0.430054 -0.485657 0.497375 1445641283 0.575989 0.430054 -0.485657 0.497375 1445641283 0.577942 0.428101 -0.485779 0.496704 1445641283 0.577942 0.428101 -0.485779 0.496704 1445641283 0.577942 0.428101 -0.485779 0.496704 1445641283 0.577942 0.428101 -0.485779 0.496704 1445641283 0.577942 0.428101 -0.485779 0.496704 1445641284 0.577942 0.428101 -0.485779 0.496704 1445641284 0.581543 0.426208 -0.484436 0.495422 1445641284 0.581543 0.426208 -0.484436 0.495422 1445641284 0.581543 0.426208 -0.484436 0.495422 1445641284 0.581543 0.426208 -0.484436 0.495422 1445641284 0.581543 0.426208 -0.484436 0.495422 1445641284 0.581543 0.426208 -0.484436 0.495422 1445641284 0.585815 0.423767 -0.486511 0.490479 1445641284 0.585815 0.423767 -0.486511 0.490479 1445641284 0.585815 0.423767 -0.486511 0.490479 1445641284 0.585815 0.423767 -0.486511 0.490479 1445641284 0.585815 0.423767 -0.486511 0.490479 1445641284 0.585815 0.423767 -0.486511 0.490479 1445641284 0.585815 0.423767 -0.486511 0.490479 1445641284 0.587585 0.421936 -0.490234 0.486206 1445641284 0.587585 0.421936 -0.490234 0.486206 1445641284 0.587585 0.421936 -0.490234 0.486206 1445641284 0.587585 0.421936 -0.490234 0.486206 1445641284 0.587585 0.421936 -0.490234 0.486206 1445641284 0.587585 0.421936 -0.490234 0.486206 1445641284 0.585327 0.423401 -0.490417 0.487427 1445641284 0.585327 0.423401 -0.490417 0.487427 1445641284 0.585327 0.423401 -0.490417 0.487427 1445641284 0.585327 0.423401 -0.490417 0.487427 1445641284 0.585327 0.423401 -0.490417 0.487427 1445641284 0.585327 0.423401 -0.490417 0.487427 1445641284 0.582153 0.426331 -0.488281 0.490723 1445641284 0.582153 0.426331 -0.488281 0.490723 1445641284 0.582153 0.426331 -0.488281 0.490723 1445641284 0.582153 0.426331 -0.488281 0.490723 1445641284 0.582153 0.426331 -0.488281 0.490723 1445641284 0.582153 0.426331 -0.488281 0.490723 1445641284 0.579590 0.428650 -0.487854 0.492188 1445641284 0.579590 0.428650 -0.487854 0.492188 1445641284 0.579590 0.428650 -0.487854 0.492188 1445641284 0.579590 0.428650 -0.487854 0.492188 1445641284 0.579590 0.428650 -0.487854 0.492188 1445641284 0.579590 0.428650 -0.487854 0.492188 1445641284 0.579590 0.428650 -0.487854 0.492188 1445641284 0.579712 0.429749 -0.487854 0.491089 1445641284 0.579712 0.429749 -0.487854 0.491089 1445641284 0.579712 0.429749 -0.487854 0.491089 1445641284 0.579712 0.429749 -0.487854 0.491089 1445641284 0.579712 0.429749 -0.487854 0.491089 1445641284 0.579712 0.429749 -0.487854 0.491089 1445641284 0.579529 0.430969 -0.487427 0.490662 1445641284 0.579529 0.430969 -0.487427 0.490662 1445641284 0.579529 0.430969 -0.487427 0.490662 1445641284 0.579529 0.430969 -0.487427 0.490662 1445641284 0.579529 0.430969 -0.487427 0.490662 1445641284 0.579529 0.430969 -0.487427 0.490662 1445641284 0.579529 0.430969 -0.487427 0.490662 1445641284 0.578369 0.432922 -0.487244 0.490540 1445641284 0.578369 0.432922 -0.487244 0.490540 1445641284 0.578369 0.432922 -0.487244 0.490540 1445641284 0.578369 0.432922 -0.487244 0.490540 1445641284 0.578369 0.432922 -0.487244 0.490540 1445641284 0.578369 0.432922 -0.487244 0.490540 1445641284 0.578674 0.433350 -0.488220 0.488770 1445641284 0.578674 0.433350 -0.488220 0.488770 1445641284 0.578674 0.433350 -0.488220 0.488770 1445641284 0.578674 0.433350 -0.488220 0.488770 1445641284 0.578674 0.433350 -0.488220 0.488770 1445641284 0.578674 0.433350 -0.488220 0.488770 1445641284 0.579834 0.432312 -0.488647 0.487915 1445641284 0.579834 0.432312 -0.488647 0.487915 1445641284 0.579834 0.432312 -0.488647 0.487915 1445641284 0.579834 0.432312 -0.488647 0.487915 1445641284 0.579834 0.432312 -0.488647 0.487915 1445641284 0.579834 0.432312 -0.488647 0.487915 1445641284 0.580566 0.431152 -0.488647 0.488037 1445641284 0.580566 0.431152 -0.488647 0.488037 1445641284 0.580566 0.431152 -0.488647 0.488037 1445641284 0.580566 0.431152 -0.488647 0.488037 1445641284 0.580566 0.431152 -0.488647 0.488037 1445641284 0.580566 0.431152 -0.488647 0.488037 1445641284 0.580566 0.431152 -0.488647 0.488037 1445641284 0.580444 0.430298 -0.488342 0.489258 1445641284 0.580444 0.430298 -0.488342 0.489258 1445641284 0.580444 0.430298 -0.488342 0.489258 1445641284 0.580444 0.430298 -0.488342 0.489258 1445641284 0.580444 0.430298 -0.488342 0.489258 1445641284 0.580444 0.430298 -0.488342 0.489258 1445641284 0.580017 0.429565 -0.487793 0.490967 1445641284 0.580017 0.429565 -0.487793 0.490967 1445641284 0.580017 0.429565 -0.487793 0.490967 1445641284 0.580017 0.429565 -0.487793 0.490967 1445641284 0.580017 0.429565 -0.487793 0.490967 1445641284 0.580017 0.429565 -0.487793 0.490967 1445641284 0.578979 0.429749 -0.486877 0.492920 1445641284 0.578979 0.429749 -0.486877 0.492920 1445641284 0.578979 0.429749 -0.486877 0.492920 1445641284 0.578979 0.429749 -0.486877 0.492920 1445641284 0.578979 0.429749 -0.486877 0.492920 1445641284 0.578979 0.429749 -0.486877 0.492920 1445641284 0.578857 0.430969 -0.486267 0.492615 1445641284 0.578857 0.430969 -0.486267 0.492615 1445641284 0.578857 0.430969 -0.486267 0.492615 1445641284 0.578857 0.430969 -0.486267 0.492615 1445641284 0.578857 0.430969 -0.486267 0.492615 1445641284 0.578857 0.430969 -0.486267 0.492615 1445641284 0.578857 0.430969 -0.486267 0.492615 1445641284 0.581238 0.429871 -0.489075 0.487976 1445641284 0.581238 0.429871 -0.489075 0.487976 1445641284 0.581238 0.429871 -0.489075 0.487976 1445641284 0.581238 0.429871 -0.489075 0.487976 1445641284 0.581238 0.429871 -0.489075 0.487976 1445641284 0.581238 0.429871 -0.489075 0.487976 1445641284 0.583618 0.427795 -0.489258 0.486816 1445641284 0.583618 0.427795 -0.489258 0.486816 1445641284 0.583618 0.427795 -0.489258 0.486816 1445641284 0.583618 0.427795 -0.489258 0.486816 1445641284 0.583618 0.427795 -0.489258 0.486816 1445641284 0.583618 0.427795 -0.489258 0.486816 1445641284 0.584717 0.425781 -0.489624 0.486877 1445641285 0.584717 0.425781 -0.489624 0.486877 1445641285 0.584717 0.425781 -0.489624 0.486877 1445641285 0.584717 0.425781 -0.489624 0.486877 1445641285 0.584717 0.425781 -0.489624 0.486877 1445641285 0.584717 0.425781 -0.489624 0.486877 1445641285 0.584717 0.425781 -0.489624 0.486877 1445641285 0.584961 0.423950 -0.488831 0.488953 1445641285 0.584961 0.423950 -0.488831 0.488953 1445641285 0.584961 0.423950 -0.488831 0.488953 1445641285 0.584961 0.423950 -0.488831 0.488953 1445641285 0.584961 0.423950 -0.488831 0.488953 1445641285 0.584961 0.423950 -0.488831 0.488953 1445641285 0.583862 0.424866 -0.486206 0.492065 1445641285 0.583862 0.424866 -0.486206 0.492065 1445641285 0.583862 0.424866 -0.486206 0.492065 1445641285 0.583862 0.424866 -0.486206 0.492065 1445641285 0.583862 0.424866 -0.486206 0.492065 1445641285 0.583862 0.424866 -0.486206 0.492065 1445641285 0.582703 0.426392 -0.484741 0.493591 1445641285 0.582703 0.426392 -0.484741 0.493591 1445641285 0.582703 0.426392 -0.484741 0.493591 1445641285 0.582703 0.426392 -0.484741 0.493591 1445641285 0.582703 0.426392 -0.484741 0.493591 1445641285 0.582703 0.426392 -0.484741 0.493591 1445641285 0.582092 0.426758 -0.483826 0.494934 1445641285 0.582092 0.426758 -0.483826 0.494934 1445641285 0.582092 0.426758 -0.483826 0.494934 1445641285 0.582092 0.426758 -0.483826 0.494934 1445641285 0.582092 0.426758 -0.483826 0.494934 1445641285 0.582092 0.426758 -0.483826 0.494934 1445641285 0.582458 0.427551 -0.483521 0.494080 1445641285 0.582458 0.427551 -0.483521 0.494080 1445641285 0.582458 0.427551 -0.483521 0.494080 1445641285 0.582458 0.427551 -0.483521 0.494080 1445641285 0.582458 0.427551 -0.483521 0.494080 1445641285 0.582458 0.427551 -0.483521 0.494080 1445641285 0.582458 0.427551 -0.483521 0.494080 1445641285 0.583374 0.427551 -0.482971 0.493530 1445641285 0.583374 0.427551 -0.482971 0.493530 1445641285 0.583374 0.427551 -0.482971 0.493530 1445641285 0.583374 0.427551 -0.482971 0.493530 1445641285 0.583374 0.427551 -0.482971 0.493530 1445641285 0.583374 0.427551 -0.482971 0.493530 1445641285 0.583618 0.427063 -0.483093 0.493469 1445641285 0.583618 0.427063 -0.483093 0.493469 1445641285 0.583618 0.427063 -0.483093 0.493469 1445641285 0.583618 0.427063 -0.483093 0.493469 1445641285 0.583618 0.427063 -0.483093 0.493469 1445641285 0.583618 0.427063 -0.483093 0.493469 1445641285 0.583618 0.427063 -0.483093 0.493469 1445641285 0.583618 0.427063 -0.483337 0.493286 1445641285 0.583618 0.427063 -0.483337 0.493286 1445641285 0.583618 0.427063 -0.483337 0.493286 1445641285 0.583618 0.427063 -0.483337 0.493286 1445641285 0.583618 0.427063 -0.483337 0.493286 1445641285 0.583618 0.427063 -0.483337 0.493286 1445641285 0.584595 0.426147 -0.483582 0.492676 1445641285 0.584595 0.426147 -0.483582 0.492676 1445641285 0.584595 0.426147 -0.483582 0.492676 1445641285 0.584595 0.426147 -0.483582 0.492676 1445641285 0.584595 0.426147 -0.483582 0.492676 1445641285 0.584595 0.426147 -0.483582 0.492676 1445641285 0.585510 0.425659 -0.483948 0.491699 1445641285 0.585510 0.425659 -0.483948 0.491699 1445641285 0.585510 0.425659 -0.483948 0.491699 1445641285 0.585510 0.425659 -0.483948 0.491699 1445641285 0.585510 0.425659 -0.483948 0.491699 1445641285 0.585510 0.425659 -0.483948 0.491699 1445641285 0.586853 0.424316 -0.483215 0.491943 1445641285 0.586853 0.424316 -0.483215 0.491943 1445641285 0.586853 0.424316 -0.483215 0.491943 1445641285 0.586853 0.424316 -0.483215 0.491943 1445641285 0.586853 0.424316 -0.483215 0.491943 1445641285 0.586853 0.424316 -0.483215 0.491943 1445641285 0.586853 0.424316 -0.483215 0.491943 1445641285 0.588867 0.422729 -0.482666 0.491455 1445641285 0.588867 0.422729 -0.482666 0.491455 1445641285 0.588867 0.422729 -0.482666 0.491455 1445641285 0.588867 0.422729 -0.482666 0.491455 1445641285 0.588867 0.422729 -0.482666 0.491455 1445641285 0.588867 0.422729 -0.482666 0.491455 1445641285 0.590271 0.421936 -0.483154 0.489929 1445641285 0.590271 0.421936 -0.483154 0.489929 1445641285 0.590271 0.421936 -0.483154 0.489929 1445641285 0.590271 0.421936 -0.483154 0.489929 1445641285 0.590271 0.421936 -0.483154 0.489929 1445641285 0.590271 0.421936 -0.483154 0.489929 1445641285 0.591492 0.420715 -0.485168 0.487549 1445641285 0.591492 0.420715 -0.485168 0.487549 1445641285 0.591492 0.420715 -0.485168 0.487549 1445641285 0.591492 0.420715 -0.485168 0.487549 1445641285 0.591492 0.420715 -0.485168 0.487549 1445641285 0.591492 0.420715 -0.485168 0.487549 1445641285 0.591492 0.420715 -0.485168 0.487549 1445641285 0.591370 0.420410 -0.485352 0.487793 1445641285 0.591370 0.420410 -0.485352 0.487793 1445641285 0.591370 0.420410 -0.485352 0.487793 1445641285 0.591370 0.420410 -0.485352 0.487793 1445641285 0.591370 0.420410 -0.485352 0.487793 1445641285 0.591370 0.420410 -0.485352 0.487793 1445641285 0.588135 0.423462 -0.482666 0.491760 1445641285 0.588135 0.423462 -0.482666 0.491760 1445641285 0.588135 0.423462 -0.482666 0.491760 1445641285 0.588135 0.423462 -0.482666 0.491760 1445641285 0.588135 0.423462 -0.482666 0.491760 1445641285 0.588135 0.423462 -0.482666 0.491760 1445641285 0.585510 0.426453 -0.481995 0.492859 1445641285 0.585510 0.426453 -0.481995 0.492859 1445641285 0.585510 0.426453 -0.481995 0.492859 1445641285 0.585510 0.426453 -0.481995 0.492859 1445641285 0.585510 0.426453 -0.481995 0.492859 1445641285 0.585510 0.426453 -0.481995 0.492859 1445641285 0.585510 0.426453 -0.481995 0.492859 1445641285 0.584045 0.428406 -0.482239 0.492676 1445641286 0.584045 0.428406 -0.482239 0.492676 1445641286 0.584045 0.428406 -0.482239 0.492676 1445641286 0.584045 0.428406 -0.482239 0.492676 1445641286 0.584045 0.428406 -0.482239 0.492676 1445641286 0.584045 0.428406 -0.482239 0.492676 1445641286 0.583740 0.429504 -0.482117 0.492188 1445641286 0.583740 0.429504 -0.482117 0.492188 1445641286 0.583740 0.429504 -0.482117 0.492188 1445641286 0.583740 0.429504 -0.482117 0.492188 1445641286 0.583740 0.429504 -0.482117 0.492188 1445641286 0.583740 0.429504 -0.482117 0.492188 1445641286 0.584473 0.428833 -0.482605 0.491455 1445641286 0.584473 0.428833 -0.482605 0.491455 1445641286 0.584473 0.428833 -0.482605 0.491455 1445641286 0.584473 0.428833 -0.482605 0.491455 1445641286 0.584473 0.428833 -0.482605 0.491455 1445641286 0.584473 0.428833 -0.482605 0.491455 1445641286 0.586243 0.426208 -0.484680 0.489563 1445641286 0.586243 0.426208 -0.484680 0.489563 1445641286 0.586243 0.426208 -0.484680 0.489563 1445641286 0.586243 0.426208 -0.484680 0.489563 1445641286 0.586243 0.426208 -0.484680 0.489563 1445641286 0.586243 0.426208 -0.484680 0.489563 1445641286 0.588074 0.423645 -0.485840 0.488464 1445641286 0.588074 0.423645 -0.485840 0.488464 1445641286 0.588074 0.423645 -0.485840 0.488464 1445641286 0.588074 0.423645 -0.485840 0.488464 1445641286 0.588074 0.423645 -0.485840 0.488464 1445641286 0.588074 0.423645 -0.485840 0.488464 1445641286 0.588074 0.423645 -0.485840 0.488464 1445641286 0.588745 0.422119 -0.484375 0.490417 1445641286 0.588745 0.422119 -0.484375 0.490417 1445641286 0.588745 0.422119 -0.484375 0.490417 1445641286 0.588745 0.422119 -0.484375 0.490417 1445641286 0.588745 0.422119 -0.484375 0.490417 1445641286 0.588745 0.422119 -0.484375 0.490417 1445641286 0.588745 0.422119 -0.484375 0.490417 1445641286 0.588196 0.421936 -0.482910 0.492737 1445641286 0.588196 0.421936 -0.482910 0.492737 1445641286 0.588196 0.421936 -0.482910 0.492737 1445641286 0.588196 0.421936 -0.482910 0.492737 1445641286 0.588196 0.421936 -0.482910 0.492737 1445641286 0.588196 0.421936 -0.482910 0.492737 1445641286 0.586792 0.423035 -0.481323 0.494934 1445641286 0.586792 0.423035 -0.481323 0.494934 1445641286 0.586792 0.423035 -0.481323 0.494934 1445641286 0.586792 0.423035 -0.481323 0.494934 1445641286 0.586792 0.423035 -0.481323 0.494934 1445641286 0.586792 0.423035 -0.481323 0.494934 1445641286 0.586792 0.423035 -0.481323 0.494934 1445641286 0.585571 0.425110 -0.479370 0.496521 1445641286 0.585571 0.425110 -0.479370 0.496521 1445641286 0.585571 0.425110 -0.479370 0.496521 1445641286 0.585571 0.425110 -0.479370 0.496521 1445641286 0.585571 0.425110 -0.479370 0.496521 1445641286 0.585571 0.425110 -0.479370 0.496521 1445641286 0.585571 0.425110 -0.479370 0.496521 1445641286 0.583862 0.426208 -0.481445 0.495544 1445641286 0.583862 0.426208 -0.481445 0.495544 1445641286 0.583862 0.426208 -0.481445 0.495544 1445641286 0.583862 0.426208 -0.481445 0.495544 1445641286 0.583862 0.426208 -0.481445 0.495544 1445641286 0.583862 0.426208 -0.481445 0.495544 1445641286 0.582886 0.426575 -0.482544 0.495300 1445641286 0.582886 0.426575 -0.482544 0.495300 1445641286 0.582886 0.426575 -0.482544 0.495300 1445641286 0.582886 0.426575 -0.482544 0.495300 1445641286 0.582886 0.426575 -0.482544 0.495300 1445641286 0.582886 0.426575 -0.482544 0.495300 1445641286 0.579956 0.429199 -0.481445 0.497559 1445641286 0.579956 0.429199 -0.481445 0.497559 1445641286 0.579956 0.429199 -0.481445 0.497559 1445641286 0.579956 0.429199 -0.481445 0.497559 1445641286 0.579956 0.429199 -0.481445 0.497559 1445641286 0.579956 0.429199 -0.481445 0.497559 1445641286 0.579956 0.429199 -0.481445 0.497559 1445641286 0.577332 0.431885 -0.478149 0.501465 1445641286 0.577332 0.431885 -0.478149 0.501465 1445641286 0.577332 0.431885 -0.478149 0.501465 1445641286 0.577332 0.431885 -0.478149 0.501465 1445641286 0.577332 0.431885 -0.478149 0.501465 1445641286 0.577332 0.431885 -0.478149 0.501465 1445641286 0.575989 0.434631 -0.477722 0.501038 1445641286 0.575989 0.434631 -0.477722 0.501038 1445641286 0.575989 0.434631 -0.477722 0.501038 1445641286 0.575989 0.434631 -0.477722 0.501038 1445641286 0.575989 0.434631 -0.477722 0.501038 1445641286 0.575989 0.434631 -0.477722 0.501038 1445641286 0.575989 0.436035 -0.480042 0.497620 1445641286 0.575989 0.436035 -0.480042 0.497620 1445641286 0.575989 0.436035 -0.480042 0.497620 1445641286 0.575989 0.436035 -0.480042 0.497620 1445641286 0.575989 0.436035 -0.480042 0.497620 1445641286 0.575989 0.436035 -0.480042 0.497620 1445641286 0.575989 0.436035 -0.480042 0.497620 1445641286 0.576355 0.435791 -0.481934 0.495544 1445641286 0.576355 0.435791 -0.481934 0.495544 1445641286 0.576355 0.435791 -0.481934 0.495544 1445641286 0.576355 0.435791 -0.481934 0.495544 1445641286 0.576355 0.435791 -0.481934 0.495544 1445641286 0.576355 0.435791 -0.481934 0.495544 1445641286 0.578064 0.433594 -0.482605 0.494751 1445641286 0.578064 0.433594 -0.482605 0.494751 1445641286 0.578064 0.433594 -0.482605 0.494751 1445641286 0.578064 0.433594 -0.482605 0.494751 1445641286 0.578064 0.433594 -0.482605 0.494751 1445641286 0.578064 0.433594 -0.482605 0.494751 1445641286 0.578064 0.433594 -0.482605 0.494751 1445641286 0.580017 0.431702 -0.483704 0.493164 1445641286 0.580017 0.431702 -0.483704 0.493164 1445641286 0.580017 0.431702 -0.483704 0.493164 1445641286 0.580017 0.431702 -0.483704 0.493164 1445641286 0.580017 0.431702 -0.483704 0.493164 1445641286 0.580017 0.431702 -0.483704 0.493164 1445641286 0.581482 0.429749 -0.483948 0.492798 1445641286 0.581482 0.429749 -0.483948 0.492798 1445641286 0.581482 0.429749 -0.483948 0.492798 1445641287 0.581482 0.429749 -0.483948 0.492798 1445641287 0.581482 0.429749 -0.483948 0.492798 1445641287 0.581482 0.429749 -0.483948 0.492798 1445641287 0.582336 0.428406 -0.483093 0.493896 1445641287 0.582336 0.428406 -0.483093 0.493896 1445641287 0.582336 0.428406 -0.483093 0.493896 1445641287 0.582336 0.428406 -0.483093 0.493896 1445641287 0.582336 0.428406 -0.483093 0.493896 1445641287 0.582336 0.428406 -0.483093 0.493896 1445641287 0.582703 0.427551 -0.482483 0.494812 1445641287 0.582703 0.427551 -0.482483 0.494812 1445641287 0.582703 0.427551 -0.482483 0.494812 1445641287 0.582703 0.427551 -0.482483 0.494812 1445641287 0.582703 0.427551 -0.482483 0.494812 1445641287 0.582703 0.427551 -0.482483 0.494812 1445641287 0.582703 0.427551 -0.482483 0.494812 1445641287 0.582947 0.426880 -0.480469 0.497009 1445641287 0.582947 0.426880 -0.480469 0.497009 1445641287 0.582947 0.426880 -0.480469 0.497009 1445641287 0.582947 0.426880 -0.480469 0.497009 1445641287 0.582947 0.426880 -0.480469 0.497009 1445641287 0.582947 0.426880 -0.480469 0.497009 1445641287 0.582031 0.427246 -0.478699 0.499451 1445641287 0.582031 0.427246 -0.478699 0.499451 1445641287 0.582031 0.427246 -0.478699 0.499451 1445641287 0.582031 0.427246 -0.478699 0.499451 1445641287 0.582031 0.427246 -0.478699 0.499451 1445641287 0.581665 0.428467 -0.481079 0.496582 1445641287 0.581665 0.428467 -0.481079 0.496582 1445641287 0.581665 0.428467 -0.481079 0.496582 1445641287 0.581665 0.428467 -0.481079 0.496582 1445641287 0.581665 0.428467 -0.481079 0.496582 1445641287 0.581665 0.428467 -0.481079 0.496582 1445641287 0.582520 0.428650 -0.481018 0.495483 1445641287 0.582520 0.428650 -0.481018 0.495483 1445641287 0.582520 0.428650 -0.481018 0.495483 1445641287 0.582520 0.428650 -0.481018 0.495483 1445641287 0.582520 0.428650 -0.481018 0.495483 1445641287 0.582520 0.428650 -0.481018 0.495483 1445641287 0.580444 0.429749 -0.479126 0.498779 1445641287 0.580444 0.429749 -0.479126 0.498779 1445641287 0.580444 0.429749 -0.479126 0.498779 1445641287 0.580444 0.429749 -0.479126 0.498779 1445641287 0.580444 0.429749 -0.479126 0.498779 1445641287 0.580444 0.429749 -0.479126 0.498779 1445641287 0.577820 0.431885 -0.476501 0.502441 1445641287 0.577820 0.431885 -0.476501 0.502441 1445641287 0.577820 0.431885 -0.476501 0.502441 1445641287 0.577820 0.431885 -0.476501 0.502441 1445641287 0.577820 0.431885 -0.476501 0.502441 1445641287 0.577820 0.431885 -0.476501 0.502441 1445641287 0.575806 0.434692 -0.476440 0.502380 1445641287 0.575806 0.434692 -0.476440 0.502380 1445641287 0.575806 0.434692 -0.476440 0.502380 1445641287 0.575806 0.434692 -0.476440 0.502380 1445641287 0.575806 0.434692 -0.476440 0.502380 1445641287 0.575806 0.434692 -0.476440 0.502380 1445641287 0.576111 0.437073 -0.479004 0.497498 1445641287 0.576111 0.437073 -0.479004 0.497498 1445641287 0.576111 0.437073 -0.479004 0.497498 1445641287 0.576111 0.437073 -0.479004 0.497498 1445641287 0.576111 0.437073 -0.479004 0.497498 1445641287 
0.579956 0.421265 -0.495667 0.490356 1445641289 0.579956 0.421265 -0.495667 0.490356 1445641289 0.579956 0.421265 -0.495667 0.490356 1445641289 0.580200 0.421204 -0.495972 0.489746 1445641289 0.580200 0.421204 -0.495972 0.489746 1445641289 0.580200 0.421204 -0.495972 0.489746 1445641289 0.580200 0.421204 -0.495972 0.489746 1445641289 0.580200 0.421204 -0.495972 0.489746 1445641289 0.580200 0.421204 -0.495972 0.489746 1445641289 0.580566 0.420654 -0.496826 0.488953 1445641289 0.580566 0.420654 -0.496826 0.488953 1445641289 0.580566 0.420654 -0.496826 0.488953 1445641289 0.580566 0.420654 -0.496826 0.488953 1445641289 0.580566 0.420654 -0.496826 0.488953 1445641289 0.580566 0.420654 -0.496826 0.488953 1445641289 0.580566 0.420654 -0.496826 0.488953 1445641289 0.582275 0.419006 -0.496948 0.488159 1445641289 0.582275 0.419006 -0.496948 0.488159 1445641289 0.582275 0.419006 -0.496948 0.488159 1445641289 0.582275 0.419006 -0.496948 0.488159 1445641289 0.582275 0.419006 -0.496948 0.488159 1445641289 0.584778 0.415771 -0.497620 0.487305 1445641289 0.584778 0.415771 -0.497620 0.487305 1445641289 0.584778 0.415771 -0.497620 0.487305 1445641289 0.584778 0.415771 -0.497620 0.487305 1445641289 0.584778 0.415771 -0.497620 0.487305 1445641289 0.584778 0.415771 -0.497620 0.487305 1445641289 0.584839 0.414185 -0.498535 0.487671 1445641289 0.584839 0.414185 -0.498535 0.487671 1445641289 0.584839 0.414185 -0.498535 0.487671 1445641289 0.584839 0.414185 -0.498535 0.487671 1445641289 0.584839 0.414185 -0.498535 0.487671 1445641289 0.584839 0.414185 -0.498535 0.487671 1445641289 0.584839 0.414185 -0.498535 0.487671 1445641289 0.584167 0.413147 -0.499207 0.488647 1445641289 0.584167 0.413147 -0.499207 0.488647 1445641289 0.584167 0.413147 -0.499207 0.488647 1445641289 0.584167 0.413147 -0.499207 0.488647 1445641289 0.584167 0.413147 -0.499207 0.488647 1445641289 0.584167 0.413147 -0.499207 0.488647 1445641289 0.582336 0.413391 -0.500000 0.489807 1445641289 0.582336 0.413391 -0.500000 0.489807 1445641289 0.582336 0.413391 -0.500000 0.489807 1445641289 0.582336 0.413391 -0.500000 0.489807 1445641289 0.582336 0.413391 -0.500000 0.489807 1445641289 0.582336 0.413391 -0.500000 0.489807 1445641289 0.580322 0.414429 -0.500000 0.491394 1445641289 0.580322 0.414429 -0.500000 0.491394 1445641289 0.580322 0.414429 -0.500000 0.491394 1445641289 0.580322 0.414429 -0.500000 0.491394 1445641289 0.580322 0.414429 -0.500000 0.491394 1445641289 0.580322 0.414429 -0.500000 0.491394 1445641289 0.578857 0.415771 -0.498962 0.492981 1445641289 0.578857 0.415771 -0.498962 0.492981 1445641289 0.578857 0.415771 -0.498962 0.492981 1445641289 0.578857 0.415771 -0.498962 0.492981 1445641289 0.578857 0.415771 -0.498962 0.492981 1445641289 0.578857 0.415771 -0.498962 0.492981 1445641289 0.579468 0.416626 -0.497864 0.492676 1445641289 0.579468 0.416626 -0.497864 0.492676 1445641289 0.579468 0.416626 -0.497864 0.492676 1445641289 0.579468 0.416626 -0.497864 0.492676 1445641289 0.579468 0.416626 -0.497864 0.492676 1445641289 0.579468 0.416626 -0.497864 0.492676 1445641289 0.579468 0.416626 -0.497864 0.492676 1445641289 0.580750 0.416382 -0.497070 0.492126 1445641289 0.580750 0.416382 -0.497070 0.492126 1445641289 0.580750 0.416382 -0.497070 0.492126 1445641289 0.580750 0.416382 -0.497070 0.492126 1445641289 0.580750 0.416382 -0.497070 0.492126 1445641289 0.580750 0.416382 -0.497070 0.492126 1445641289 0.581116 0.416199 -0.496826 0.492065 1445641289 0.581116 0.416199 -0.496826 0.492065 1445641289 0.581116 0.416199 -0.496826 0.492065 1445641289 0.581116 0.416199 -0.496826 0.492065 1445641289 0.581116 0.416199 -0.496826 0.492065 1445641289 0.581116 0.416199 -0.496826 0.492065 1445641289 0.581116 0.416199 -0.496826 0.492065 1445641289 0.581604 0.416321 -0.497375 0.490906 1445641289 0.581604 0.416321 -0.497375 0.490906 1445641289 0.581604 0.416321 -0.497375 0.490906 1445641289 0.581604 0.416321 -0.497375 0.490906 1445641289 0.581604 0.416321 -0.497375 0.490906 1445641289 0.581604 0.416321 -0.497375 0.490906 1445641289 0.581543 0.416138 -0.497070 0.491455 1445641289 0.581543 0.416138 -0.497070 0.491455 1445641289 0.581543 0.416138 -0.497070 0.491455 1445641289 0.581543 0.416138 -0.497070 0.491455 1445641289 0.581543 0.416138 -0.497070 0.491455 1445641289 0.581543 0.416138 -0.497070 0.491455 1445641289 0.580017 0.415466 -0.496033 0.494812 1445641289 0.580017 0.415466 -0.496033 0.494812 1445641289 0.580017 0.415466 -0.496033 0.494812 1445641289 0.580017 0.415466 -0.496033 0.494812 1445641289 0.580017 0.415466 -0.496033 0.494812 1445641289 0.580017 0.415466 -0.496033 0.494812 1445641289 0.580017 0.415466 -0.496033 0.494812 1445641290 0.577881 0.417236 -0.493286 0.498535 1445641290 0.577881 0.417236 -0.493286 0.498535 1445641290 0.577881 0.417236 -0.493286 0.498535 1445641290 0.577881 0.417236 -0.493286 0.498535 1445641290 0.577881 0.417236 -0.493286 0.498535 1445641290 0.577881 0.417236 -0.493286 0.498535 1445641290 0.576965 0.419495 -0.489502 0.501465 1445641290 0.576965 0.419495 -0.489502 0.501465 1445641290 0.576965 0.419495 -0.489502 0.501465 1445641290 0.576965 0.419495 -0.489502 0.501465 1445641290 0.576965 0.419495 -0.489502 0.501465 1445641290 0.576965 0.419495 -0.489502 0.501465 1445641290 0.576782 0.421082 -0.489075 0.500793 1445641290 0.576782 0.421082 -0.489075 0.500793 1445641290 0.576782 0.421082 -0.489075 0.500793 1445641290 0.576782 0.421082 -0.489075 0.500793 1445641290 0.576782 0.421082 -0.489075 0.500793 1445641290 0.576782 0.421082 -0.489075 0.500793 1445641290 0.579529 0.418091 -0.493652 0.495544 1445641290 0.579529 0.418091 -0.493652 0.495544 1445641290 0.579529 0.418091 -0.493652 0.495544 1445641290 0.579529 0.418091 -0.493652 0.495544 1445641290 0.579529 0.418091 -0.493652 0.495544 1445641290 0.579529 0.418091 -0.493652 0.495544 1445641290 0.579529 0.418091 -0.493652 0.495544 1445641290 0.581116 0.415283 -0.498108 0.491577 1445641290 0.581116 0.415283 -0.498108 0.491577 1445641290 0.581116 0.415283 -0.498108 0.491577 1445641290 0.581116 0.415283 -0.498108 0.491577 1445641290 0.581116 0.415283 -0.498108 0.491577 1445641290 0.581116 0.415283 -0.498108 0.491577 1445641290 0.581177 0.414307 -0.498962 0.491516 1445641290 0.581177 0.414307 -0.498962 0.491516 1445641290 0.581177 0.414307 -0.498962 0.491516 1445641290 0.581177 0.414307 -0.498962 0.491516 1445641290 0.581177 0.414307 -0.498962 0.491516 1445641290 0.581177 0.414307 -0.498962 0.491516 1445641290 0.581177 0.414307 -0.498962 0.491516 1445641290 0.580933 0.414001 -0.498047 0.492981 1445641290 0.580933 0.414001 -0.498047 0.492981 1445641290 0.580933 0.414001 -0.498047 0.492981 1445641290 0.580933 0.414001 -0.498047 0.492981 1445641290 0.580933 0.414001 -0.498047 0.492981 1445641290 0.580933 0.414001 -0.498047 0.492981 1445641290 0.580078 0.413940 -0.495605 0.496399 1445641290 0.580078 0.413940 -0.495605 0.496399 1445641290 0.580078 0.413940 -0.495605 0.496399 1445641290 0.580078 0.413940 -0.495605 0.496399 1445641290 0.580078 0.413940 -0.495605 0.496399 1445641290 0.580078 0.413940 -0.495605 0.496399 1445641290 0.580078 0.413940 -0.495605 0.496399 1445641290 0.578735 0.415100 -0.493347 0.499329 1445641290 0.578735 0.415100 -0.493347 0.499329 1445641290 0.578735 0.415100 -0.493347 0.499329 1445641290 0.578735 0.415100 -0.493347 0.499329 1445641290 0.578735 0.415100 -0.493347 0.499329 1445641290 0.578735 0.415100 -0.493347 0.499329 1445641290 0.577881 0.415894 -0.492676 0.500305 1445641290 0.577881 0.415894 -0.492676 0.500305 1445641290 0.577881 0.415894 -0.492676 0.500305 1445641290 0.577881 0.415894 -0.492676 0.500305 1445641290 0.577881 0.415894 -0.492676 0.500305 1445641290 0.577881 0.415894 -0.492676 0.500305 1445641290 0.577881 0.415894 -0.492676 0.500305 1445641290 0.577393 0.416260 -0.491943 0.501221 1445641290 0.577393 0.416260 -0.491943 0.501221 1445641290 0.577393 0.416260 -0.491943 0.501221 1445641290 0.577393 0.416260 -0.491943 0.501221 1445641290 0.577393 0.416260 -0.491943 0.501221 1445641290 0.577393 0.416260 -0.491943 0.501221 1445641290 0.577393 0.416748 -0.490356 0.502441 1445641290 0.577393 0.416748 -0.490356 0.502441 1445641290 0.577393 0.416748 -0.490356 0.502441 1445641290 0.577393 0.416748 -0.490356 0.502441 1445641290 0.577393 0.416748 -0.490356 0.502441 1445641290 0.577393 0.416748 -0.490356 0.502441 1445641290 0.577332 0.418030 -0.489136 0.502625 1445641290 0.577332 0.418030 -0.489136 0.502625 1445641290 0.577332 0.418030 -0.489136 0.502625 1445641290 0.577332 0.418030 -0.489136 0.502625 1445641290 0.577332 0.418030 -0.489136 0.502625 1445641290 0.577332 0.418030 -0.489136 0.502625 1445641290 0.577332 0.418030 -0.489136 0.502625 1445641290 0.576965 0.418518 -0.487793 0.503906 1445641290 0.576965 0.418518 -0.487793 0.503906 1445641290 0.576965 0.418518 -0.487793 0.503906 1445641290 0.576965 0.418518 -0.487793 0.503906 1445641290 0.576965 0.418518 -0.487793 0.503906 1445641290 0.576965 0.418518 -0.487793 0.503906 1445641290 0.577271 0.418457 -0.486938 0.504456 1445641290 0.577271 0.418457 -0.486938 0.504456 1445641290 0.577271 0.418457 -0.486938 0.504456 1445641290 0.577271 0.418457 -0.486938 0.504456 1445641290 0.577271 0.418457 -0.486938 0.504456 1445641290 0.577271 0.418457 -0.486938 0.504456 1445641290 0.577881 0.417969 -0.487366 0.503784 1445641290 0.577881 0.417969 -0.487366 0.503784 1445641290 0.577881 0.417969 -0.487366 0.503784 1445641290 0.577881 0.417969 -0.487366 0.503784 1445641290 0.577881 0.417969 -0.487366 0.503784 1445641290 0.577881 0.417969 -0.487366 0.503784 1445641290 0.577881 0.417847 -0.487854 0.503357 1445641290 0.577881 0.417847 -0.487854 0.503357 1445641290 0.577881 0.417847 -0.487854 0.503357 1445641290 0.577881 0.417847 -0.487854 0.503357 1445641290 0.577881 0.417847 -0.487854 0.503357 1445641290 0.577881 0.417847 -0.487854 0.503357 1445641290 0.577881 0.417847 -0.487854 0.503357 1445641290 0.579590 0.416809 -0.490356 0.499817 1445641290 0.579590 0.416809 -0.490356 0.499817 1445641290 0.579590 0.416809 -0.490356 0.499817 1445641290 0.579590 0.416809 -0.490356 0.499817 1445641290 0.579590 0.416809 -0.490356 0.499817 1445641290 0.579590 0.416809 -0.490356 0.499817 1445641290 0.582642 0.413879 -0.494324 0.494751 1445641291 0.582642 0.413879 -0.494324 0.494751 1445641291 0.582642 0.413879 -0.494324 0.494751 1445641291 0.582642 0.413879 -0.494324 0.494751 1445641291 0.582642 0.413879 -0.494324 0.494751 1445641291 0.582642 0.413879 -0.494324 0.494751 1445641291 0.582642 0.413879 -0.494324 0.494751 1445641291 0.584534 0.411865 -0.496643 0.491943 1445641291 0.584534 0.411865 -0.496643 0.491943 1445641291 0.584534 0.411865 -0.496643 0.491943 1445641291 0.584534 0.411865 -0.496643 0.491943 1445641291 0.584534 0.411865 -0.496643 0.491943 1445641291 0.584534 0.411865 -0.496643 0.491943 1445641291 0.584106 0.410645 -0.498779 0.491333 1445641291 0.584106 0.410645 -0.498779 0.491333 1445641291 0.584106 0.410645 -0.498779 0.491333 1445641291 0.584106 0.410645 -0.498779 0.491333 1445641291 0.584106 0.410645 -0.498779 0.491333 1445641291 0.584106 0.410645 -0.498779 0.491333 1445641291 0.582703 0.410767 -0.499878 0.491760 1445641291 0.582703 0.410767 -0.499878 0.491760 1445641291 0.582703 0.410767 -0.499878 0.491760 1445641291 0.582703 0.410767 -0.499878 0.491760 1445641291 0.582703 0.410767 -0.499878 0.491760 1445641291 0.582703 0.410767 -0.499878 0.491760 1445641291 0.581360 0.412170 -0.499268 0.492676 1445641291 0.581360 0.412170 -0.499268 0.492676 1445641291 0.581360 0.412170 -0.499268 0.492676 1445641291 0.581360 0.412170 -0.499268 0.492676 1445641291 0.581360 0.412170 -0.499268 0.492676 1445641291 0.581360 0.412170 -0.499268 0.492676 1445641291 0.581360 0.412170 -0.499268 0.492676 1445641291 0.580322 0.413818 -0.498474 0.493469 1445641291 0.580322 0.413818 -0.498474 0.493469 1445641291 0.580322 0.413818 -0.498474 0.493469 1445641291 0.580322 0.413818 -0.498474 0.493469 1445641291 0.580322 0.413818 -0.498474 0.493469 1445641291 0.580322 0.413818 -0.498474 0.493469 1445641291 0.580322 0.413818 -0.498474 0.493469 1445641291 0.580078 0.415100 -0.497559 0.493530 1445641291 0.580078 0.415100 -0.497559 0.493530 1445641291 0.580078 0.415100 -0.497559 0.493530 1445641291 0.580078 0.415100 -0.497559 0.493530 1445641291 0.580078 0.415100 -0.497559 0.493530 1445641291 0.580078 0.415100 -0.497559 0.493530 1445641291 0.581238 0.415283 -0.496338 0.493225 1445641291 0.581238 0.415283 -0.496338 0.493225 1445641291 0.581238 0.415283 -0.496338 0.493225 1445641291 0.581238 0.415283 -0.496338 0.493225 1445641291 0.581238 0.415283 -0.496338 0.493225 1445641291 0.581238 0.415283 -0.496338 0.493225 1445641291 0.581238 0.415283 -0.496338 0.493225 1445641291 0.582458 0.415039 -0.495972 0.492371 1445641291 0.582458 0.415039 -0.495972 0.492371 1445641291 0.582458 0.415039 -0.495972 0.492371 1445641291 0.582458 0.415039 -0.495972 0.492371 1445641291 0.582458 0.415039 -0.495972 0.492371 1445641291 0.582458 0.415039 -0.495972 0.492371 1445641291 0.583069 0.414063 -0.496765 0.491638 1445641291 0.583069 0.414063 -0.496765 0.491638 1445641291 0.583069 0.414063 -0.496765 0.491638 1445641291 0.583069 0.414063 -0.496765 0.491638 1445641291 0.583069 0.414063 -0.496765 0.491638 1445641291 0.583069 0.414063 -0.496765 0.491638 1445641291 0.581665 0.413574 -0.497253 0.493286 1445641291 0.581665 0.413574 -0.497253 0.493286 1445641291 0.581665 0.413574 -0.497253 0.493286 1445641291 0.581665 0.413574 -0.497253 0.493286 1445641291 0.581665 0.413574 -0.497253 0.493286 1445641291 0.581665 0.413574 -0.497253 0.493286 1445641291 0.581665 0.413574 -0.497253 0.493286 1445641291 0.580261 0.414429 -0.495728 0.495667 1445641291 0.580261 0.414429 -0.495728 0.495667 1445641291 0.580261 0.414429 -0.495728 0.495667 1445641291 0.580261 0.414429 -0.495728 0.495667 1445641291 0.580261 0.414429 -0.495728 0.495667 1445641291 0.580261 0.414429 -0.495728 0.495667 1445641291 0.578552 0.417114 -0.493530 0.497681 1445641291 0.578552 0.417114 -0.493530 0.497681 1445641291 0.578552 0.417114 -0.493530 0.497681 1445641291 0.578552 0.417114 -0.493530 0.497681 1445641291 0.578552 0.417114 -0.493530 0.497681 1445641291 0.578552 0.417114 -0.493530 0.497681 1445641291 0.578064 0.418396 -0.491882 0.498718 1445641291 0.578064 0.418396 -0.491882 0.498718 1445641291 0.578064 0.418396 -0.491882 0.498718 1445641291 0.578064 0.418396 -0.491882 0.498718 1445641291 0.578064 0.418396 -0.491882 0.498718 1445641291 0.580688 0.416992 -0.494019 0.494751 1445641291 0.580688 0.416992 -0.494019 0.494751 1445641291 0.580688 0.416992 -0.494019 0.494751 1445641291 0.580688 0.416992 -0.494019 0.494751 1445641291 0.580688 0.416992 -0.494019 0.494751 1445641291 0.580688 0.416992 -0.494019 0.494751 1445641291 0.580688 0.416992 -0.494019 0.494751 1445641291 0.584045 0.413879 -0.496338 0.491089 1445641291 0.584045 0.413879 -0.496338 0.491089 1445641291 0.584045 0.413879 -0.496338 0.491089 1445641291 0.584045 0.413879 -0.496338 0.491089 1445641291 0.584045 0.413879 -0.496338 0.491089 1445641291 0.584045 0.413879 -0.496338 0.491089 1445641291 0.585938 0.410950 -0.498413 0.489258 1445641291 0.585938 0.410950 -0.498413 0.489258 1445641291 0.585938 0.410950 -0.498413 0.489258 1445641291 0.585938 0.410950 -0.498413 0.489258 1445641291 0.585938 0.410950 -0.498413 0.489258 1445641291 0.585938 0.410950 -0.498413 0.489258 1445641291 0.585632 0.410095 -0.499329 0.489380 1445641291 0.585632 0.410095 -0.499329 0.489380 1445641291 0.585632 0.410095 -0.499329 0.489380 1445641291 0.585632 0.410095 -0.499329 0.489380 1445641291 0.585632 0.410095 -0.499329 0.489380 1445641291 0.585632 0.410095 -0.499329 0.489380 1445641291 0.585632 0.409790 -0.498352 0.490601 1445641292 0.585632 0.409790 -0.498352 0.490601 1445641292 0.585632 0.409790 -0.498352 0.490601 1445641292 0.585632 0.409790 -0.498352 0.490601 1445641292 0.585632 0.409790 -0.498352 0.490601 1445641292 0.585388 0.410034 -0.496765 0.492310 1445641292 0.585388 0.410034 -0.496765 0.492310 1445641292 0.585388 0.410034 -0.496765 0.492310 1445641292 0.585388 0.410034 -0.496765 0.492310 1445641292 0.585388 0.410034 -0.496765 0.492310 1445641292 0.585388 0.410034 -0.496765 0.492310 1445641292 0.585388 0.410034 -0.496765 0.492310 1445641292 0.584473 0.411377 -0.495361 0.493713 1445641292 0.584473 0.411377 -0.495361 0.493713 1445641292 0.584473 0.411377 -0.495361 0.493713 1445641292 0.584473 0.411377 -0.495361 0.493713 1445641292 0.584473 0.411377 -0.495361 0.493713 1445641292 0.584473 0.411377 -0.495361 0.493713 1445641292 0.584534 0.411987 -0.494141 0.494324 1445641292 0.584534 0.411987 -0.494141 0.494324 1445641292 0.584534 0.411987 -0.494141 0.494324 1445641292 0.584534 0.411987 -0.494141 0.494324 1445641292 0.584534 0.411987 -0.494141 0.494324 1445641292 0.584534 0.411987 -0.494141 0.494324 1445641292 0.584290 0.412781 -0.493774 0.494324 1445641292 0.584290 0.412781 -0.493774 0.494324 1445641292 0.584290 0.412781 -0.493774 0.494324 1445641292 0.584290 0.412781 -0.493774 0.494324 1445641292 0.584290 0.412781 -0.493774 0.494324 1445641292 0.584290 0.412781 -0.493774 0.494324 1445641292 0.584290 0.412781 -0.493774 0.494324 1445641292 0.583862 0.413635 -0.492859 0.495056 1445641292 0.583862 0.413635 -0.492859 0.495056 1445641292 0.583862 0.413635 -0.492859 0.495056 1445641292 0.583862 0.413635 -0.492859 0.495056 1445641292 0.583862 0.413635 -0.492859 0.495056 1445641292 0.582764 0.414795 -0.490967 0.497253 1445641292 0.582764 0.414795 -0.490967 0.497253 1445641292 0.582764 0.414795 -0.490967 0.497253 1445641292 0.582764 0.414795 -0.490967 0.497253 1445641292 0.582764 0.414795 -0.490967 0.497253 1445641292 0.582764 0.414795 -0.490967 0.497253 1445641292 0.582397 0.415039 -0.489136 0.499268 1445641292 0.582397 0.415039 -0.489136 0.499268 1445641292 0.582397 0.415039 -0.489136 0.499268 1445641292 0.582397 0.415039 -0.489136 0.499268 1445641292 0.582397 0.415039 -0.489136 0.499268 1445641292 0.582397 0.415039 -0.489136 0.499268 1445641292 0.582397 0.415039 -0.489136 0.499268 1445641292 0.582581 0.414001 -0.489563 0.499512 1445641292 0.582581 0.414001 -0.489563 0.499512 1445641292 0.582581 0.414001 -0.489563 0.499512 1445641292 0.582581 0.414001 -0.489563 0.499512 1445641292 0.582581 0.414001 -0.489563 0.499512 1445641292 0.582581 0.414001 -0.489563 0.499512 1445641292 0.580811 0.414673 -0.488831 0.501648 1445641292 0.580811 0.414673 -0.488831 0.501648 1445641292 0.580811 0.414673 -0.488831 0.501648 1445641292 0.580811 0.414673 -0.488831 0.501648 1445641292 0.580811 0.414673 -0.488831 0.501648 1445641292 0.580811 0.414673 -0.488831 0.501648 1445641292 0.580811 0.414673 -0.488831 0.501648 1445641292 0.580811 0.415161 -0.488586 0.501526 1445641292 0.580811 0.415161 -0.488586 0.501526 1445641292 0.580811 0.415161 -0.488586 0.501526 1445641292 0.580811 0.415161 -0.488586 0.501526 1445641292 0.580811 0.415161 -0.488586 0.501526 1445641292 0.580811 0.415161 -0.488586 0.501526 1445641292 0.584106 0.412415 -0.492798 0.495850 1445641292 0.584106 0.412415 -0.492798 0.495850 1445641292 0.584106 0.412415 -0.492798 0.495850 1445641292 0.584106 0.412415 -0.492798 0.495850 1445641292 0.584106 0.412415 -0.492798 0.495850 1445641292 0.584106 0.412415 -0.492798 0.495850 1445641292 0.587036 0.409180 -0.496887 0.490906 1445641292 0.587036 0.409180 -0.496887 0.490906 1445641292 0.587036 0.409180 -0.496887 0.490906 1445641292 0.587036 0.409180 -0.496887 0.490906 1445641292 0.587036 0.409180 -0.496887 0.490906 1445641292 0.587036 0.409180 -0.496887 0.490906 1445641292 0.587708 0.407532 -0.498840 0.489502 1445641292 0.587708 0.407532 -0.498840 0.489502 1445641292 0.587708 0.407532 -0.498840 0.489502 1445641292 0.587708 0.407532 -0.498840 0.489502 1445641292 0.587708 0.407532 -0.498840 0.489502 1445641292 0.587708 0.407532 -0.498840 0.489502 1445641292 0.587708 0.407532 -0.498840 0.489502 1445641292 0.587585 0.406189 -0.499695 0.489868 1445641292 0.587585 0.406189 -0.499695 0.489868 1445641292 0.587585 0.406189 -0.499695 0.489868 1445641292 0.587585 0.406189 -0.499695 0.489868 1445641292 0.587585 0.406189 -0.499695 0.489868 1445641292 0.587585 0.406189 -0.499695 0.489868 1445641292 0.588013 0.405640 -0.498962 0.490601 1445641292 0.588013 0.405640 -0.498962 0.490601 1445641292 0.588013 0.405640 -0.498962 0.490601 1445641292 0.588013 0.405640 -0.498962 0.490601 1445641292 0.588013 0.405640 -0.498962 0.490601 1445641292 0.588013 0.405640 -0.498962 0.490601 1445641292 0.588013 0.405640 -0.498962 0.490601 1445641292 0.586670 0.407532 -0.497803 0.491821 1445641292 0.586670 0.407532 -0.497803 0.491821 1445641292 0.586670 0.407532 -0.497803 0.491821 1445641292 0.586670 0.407532 -0.497803 0.491821 1445641292 0.586670 0.407532 -0.497803 0.491821 1445641292 0.585632 0.409424 -0.495850 0.493469 1445641292 0.585632 0.409424 -0.495850 0.493469 1445641292 0.585632 0.409424 -0.495850 0.493469 1445641292 0.585632 0.409424 -0.495850 0.493469 1445641292 0.585632 0.409424 -0.495850 0.493469 1445641292 0.585632 0.409424 -0.495850 0.493469 1445641292 0.585632 0.409424 -0.495850 0.493469 1445641292 0.585266 0.410706 -0.493835 0.494812 1445641292 0.585266 0.410706 -0.493835 0.494812 1445641292 0.585266 0.410706 -0.493835 0.494812 1445641293 0.585266 0.410706 -0.493835 0.494812 1445641293 0.585266 0.410706 -0.493835 0.494812 1445641293 0.585266 0.410706 -0.493835 0.494812 1445641293 0.585205 0.411560 -0.493103 0.494934 1445641293 0.585205 0.411560 -0.493103 0.494934 1445641293 0.585205 0.411560 -0.493103 0.494934 1445641293 0.585205 0.411560 -0.493103 0.494934 1445641293 0.585205 0.411560 -0.493103 0.494934 1445641293 0.585205 0.411560 -0.493103 0.494934 1445641293 0.584595 0.412659 -0.492676 0.495178 1445641293 0.584595 0.412659 -0.492676 0.495178 1445641293 0.584595 0.412659 -0.492676 0.495178 1445641293 0.584595 0.412659 -0.492676 0.495178 1445641293 0.584595 0.412659 -0.492676 0.495178 1445641293 0.584595 0.412659 -0.492676 0.495178 1445641293 0.583069 0.413940 -0.492188 0.496399 1445641293 0.583069 0.413940 -0.492188 0.496399 1445641293 0.583069 0.413940 -0.492188 0.496399 1445641293 0.583069 0.413940 -0.492188 0.496399 1445641293 0.583069 0.413940 -0.492188 0.496399 1445641293 0.583069 0.413940 -0.492188 0.496399 1445641293 0.583069 0.413940 -0.492188 0.496399 1445641293 0.580444 0.416321 -0.491089 0.498535 1445641293 0.580444 0.416321 -0.491089 0.498535 1445641293 0.580444 0.416321 -0.491089 0.498535 1445641293 0.580444 0.416321 -0.491089 0.498535 1445641293 0.580444 0.416321 -0.491089 0.498535 1445641293 0.578003 0.418945 -0.488586 0.501648 1445641293 0.578003 0.418945 -0.488586 0.501648 1445641293 0.578003 0.418945 -0.488586 0.501648 1445641293 0.578003 0.418945 -0.488586 0.501648 1445641293 0.578003 0.418945 -0.488586 0.501648 1445641293 0.578003 0.418945 -0.488586 0.501648 1445641293 0.578003 0.418945 -0.488586 0.501648 1445641293 0.577759 0.420715 -0.487427 0.501465 1445641293 0.577759 0.420715 -0.487427 0.501465 1445641293 0.577759 0.420715 -0.487427 0.501465 1445641293 0.577759 0.420715 -0.487427 0.501465 1445641293 0.577759 0.420715 -0.487427 0.501465 1445641293 0.577759 0.420715 -0.487427 0.501465 1445641293 0.579468 0.419983 -0.490234 0.497375 1445641293 0.579468 0.419983 -0.490234 0.497375 1445641293 0.579468 0.419983 -0.490234 0.497375 1445641293 0.579468 0.419983 -0.490234 0.497375 1445641293 0.579468 0.419983 -0.490234 0.497375 1445641293 0.579468 0.419983 -0.490234 0.497375 1445641293 0.581604 0.417358 -0.495422 0.492004 1445641293 0.581604 0.417358 -0.495422 0.492004 1445641293 0.581604 0.417358 -0.495422 0.492004 1445641293 0.581604 0.417358 -0.495422 0.492004 1445641293 0.581604 0.417358 -0.495422 0.492004 1445641293 0.581604 0.417358 -0.495422 0.492004 1445641293 0.583496 0.414246 -0.499817 0.487915 1445641293 0.583496 0.414246 -0.499817 0.487915 1445641293 0.583496 0.414246 -0.499817 0.487915 1445641293 0.583496 0.414246 -0.499817 0.487915 1445641293 0.583496 0.414246 -0.499817 0.487915 1445641293 0.582581 0.413269 -0.502197 0.487427 1445641293 0.582581 0.413269 -0.502197 0.487427 1445641293 0.582581 0.413269 -0.502197 0.487427 1445641293 0.582581 0.413269 -0.502197 0.487427 1445641293 0.582581 0.413269 -0.502197 0.487427 1445641293 0.582581 0.413269 -0.502197 0.487427 1445641293 0.582581 0.413269 -0.502197 0.487427 1445641293 0.580139 0.413940 -0.501709 0.490234 1445641293 0.580139 0.413940 -0.501709 0.490234 1445641293 0.580139 0.413940 -0.501709 0.490234 1445641293 0.580139 0.413940 -0.501709 0.490234 1445641293 0.580139 0.413940 -0.501709 0.490234 1445641293 0.580139 0.413940 -0.501709 0.490234 1445641293 0.578247 0.415344 -0.499695 0.493286 1445641293 0.578247 0.415344 -0.499695 0.493286 1445641293 0.578247 0.415344 -0.499695 0.493286 1445641293 0.578247 0.415344 -0.499695 0.493286 1445641293 0.578247 0.415344 -0.499695 0.493286 1445641293 0.578247 0.415344 -0.499695 0.493286 1445641293 0.576050 0.418457 -0.497192 0.495789 1445641293 0.576050 0.418457 -0.497192 0.495789 1445641293 0.576050 0.418457 -0.497192 0.495789 1445641293 0.576050 0.418457 -0.497192 0.495789 1445641293 0.576050 0.418457 -0.497192 0.495789 1445641293 0.576050 0.418457 -0.497192 0.495789 1445641293 0.574463 0.420166 -0.494873 0.498474 1445641293 0.574463 0.420166 -0.494873 0.498474 1445641293 0.574463 0.420166 -0.494873 0.498474 1445641293 0.574463 0.420166 -0.494873 0.498474 1445641293 0.574463 0.420166 -0.494873 0.498474 1445641293 0.574463 0.420166 -0.494873 0.498474 1445641293 0.574463 0.420166 -0.494873 0.498474 1445641293 0.574646 0.420471 -0.493774 0.499084 1445641293 0.574646 0.420471 -0.493774 0.499084 1445641293 0.574646 0.420471 -0.493774 0.499084 1445641293 0.574646 0.420471 -0.493774 0.499084 1445641293 0.574646 0.420471 -0.493774 0.499084 1445641293 0.574646 0.420471 -0.493774 0.499084 1445641293 0.574646 0.420471 -0.493774 0.499084 1445641293 0.575867 0.420227 -0.493225 0.498413 1445641293 0.575867 0.420227 -0.493225 0.498413 1445641293 0.575867 0.420227 -0.493225 0.498413 1445641293 0.575867 0.420227 -0.493225 0.498413 1445641293 0.575867 0.420227 -0.493225 0.498413 1445641293 0.575867 0.420227 -0.493225 0.498413 1445641293 0.576721 0.419922 -0.493408 0.497559 1445641293 0.576721 0.419922 -0.493408 0.497559 1445641293 0.576721 0.419922 -0.493408 0.497559 1445641293 0.576721 0.419922 -0.493408 0.497559 1445641293 0.576721 0.419922 -0.493408 0.497559 1445641293 0.576721 0.419922 -0.493408 0.497559 1445641293 0.576965 0.418945 -0.494385 0.497070 1445641293 0.576965 0.418945 -0.494385 0.497070 1445641293 0.576965 0.418945 -0.494385 0.497070 1445641293 0.576965 0.418945 -0.494385 0.497070 1445641294 0.576965 0.418945 -0.494385 0.497070 1445641294 0.576965 0.418945 -0.494385 0.497070 1445641294 0.575989 0.418762 -0.494263 0.498535 1445641294 0.575989 0.418762 -0.494263 0.498535 1445641294 0.575989 0.418762 -0.494263 0.498535 1445641294 0.575989 0.418762 -0.494263 0.498535 1445641294 0.575989 0.418762 -0.494263 0.498535 1445641294 0.575989 0.418762 -0.494263 0.498535 1445641294 0.575378 0.418030 -0.495300 0.498779 1445641294 0.575378 0.418030 -0.495300 0.498779 1445641294 0.575378 0.418030 -0.495300 0.498779 1445641294 0.575378 0.418030 -0.495300 0.498779 1445641294 0.575378 0.418030 -0.495300 0.498779 1445641294 0.575378 0.418030 -0.495300 0.498779 1445641294 0.575378 0.418030 -0.495300 0.498779 1445641294 0.572693 0.419006 -0.495117 0.501282 1445641294 0.572693 0.419006 -0.495117 0.501282 1445641294 0.572693 0.419006 -0.495117 0.501282 1445641294 0.572693 0.419006 -0.495117 0.501282 1445641294 0.572693 0.419006 -0.495117 0.501282 1445641294 0.572693 0.419006 -0.495117 0.501282 1445641294 0.571411 0.420776 -0.494690 0.501648 1445641294 0.571411 0.420776 -0.494690 0.501648 1445641294 0.571411 0.420776 -0.494690 0.501648 1445641294 0.571411 0.420776 -0.494690 0.501648 1445641294 0.571411 0.420776 -0.494690 0.501648 1445641294 0.571411 0.420776 -0.494690 0.501648 1445641294 0.574341 0.418518 -0.498291 0.496521 1445641294 0.574341 0.418518 -0.498291 0.496521 1445641294 0.574341 0.418518 -0.498291 0.496521 1445641294 0.574341 0.418518 -0.498291 0.496521 1445641294 0.574341 0.418518 -0.498291 0.496521 1445641294 0.574341 0.418518 -0.498291 0.496521 1445641294 0.574341 0.418518 -0.498291 0.496521 1445641294 0.579224 0.413086 -0.503601 0.490112 1445641294 0.579224 0.413086 -0.503601 0.490112 1445641294 0.579224 0.413086 -0.503601 0.490112 1445641294 0.579224 0.413086 -0.503601 0.490112 1445641294 0.579224 0.413086 -0.503601 0.490112 1445641294 0.579224 0.413086 -0.503601 0.490112 1445641294 0.580627 0.410278 -0.507324 0.487000 1445641294 0.580627 0.410278 -0.507324 0.487000 1445641294 0.580627 0.410278 -0.507324 0.487000 1445641294 0.580627 0.410278 -0.507324 0.487000 1445641294 0.580627 0.410278 -0.507324 0.487000 1445641294 0.580627 0.410278 -0.507324 0.487000 1445641294 0.580444 0.409241 -0.508240 0.487061 1445641294 0.580444 0.409241 -0.508240 0.487061 1445641294 0.580444 0.409241 -0.508240 0.487061 1445641294 0.580444 0.409241 -0.508240 0.487061 1445641294 0.580444 0.409241 -0.508240 0.487061 1445641294 0.580444 0.409241 -0.508240 0.487061 1445641294 0.580322 0.408447 -0.507629 0.488586 1445641294 0.580322 0.408447 -0.507629 0.488586 1445641294 0.580322 0.408447 -0.507629 0.488586 1445641294 0.580322 0.408447 -0.507629 0.488586 1445641294 0.580322 0.408447 -0.507629 0.488586 1445641294 0.580322 0.408447 -0.507629 0.488586 1445641294 
0.581299 0.422791 -0.488098 0.494995 1445641296 0.581299 0.423035 -0.488403 0.494507 1445641296 0.581299 0.423035 -0.488403 0.494507 1445641296 0.581299 0.423035 -0.488403 0.494507 1445641296 0.581299 0.423035 -0.488403 0.494507 1445641296 0.581299 0.423035 -0.488403 0.494507 1445641296 0.580933 0.422607 -0.489929 0.493774 1445641296 0.580933 0.422607 -0.489929 0.493774 1445641296 0.580933 0.422607 -0.489929 0.493774 1445641296 0.580933 0.422607 -0.489929 0.493774 1445641296 0.580933 0.422607 -0.489929 0.493774 1445641296 0.580933 0.422607 -0.489929 0.493774 1445641296 0.581116 0.422241 -0.489807 0.494019 1445641296 0.581116 0.422241 -0.489807 0.494019 1445641296 0.581116 0.422241 -0.489807 0.494019 1445641296 0.581116 0.422241 -0.489807 0.494019 1445641296 0.581116 0.422241 -0.489807 0.494019 1445641296 0.581116 0.422241 -0.489807 0.494019 1445641296 0.581116 0.422241 -0.489807 0.494019 1445641296 0.580872 0.422424 -0.489380 0.494568 1445641296 0.580872 0.422424 -0.489380 0.494568 1445641296 0.580872 0.422424 -0.489380 0.494568 1445641296 0.580872 0.422424 -0.489380 0.494568 1445641296 0.580872 0.422424 -0.489380 0.494568 1445641296 0.580872 0.422424 -0.489380 0.494568 1445641296 0.580261 0.422852 -0.487793 0.496460 1445641296 0.580261 0.422852 -0.487793 0.496460 1445641296 0.580261 0.422852 -0.487793 0.496460 1445641296 0.580261 0.422852 -0.487793 0.496460 1445641296 0.580261 0.422852 -0.487793 0.496460 1445641296 0.580261 0.422852 -0.487793 0.496460 1445641296 0.579895 0.423340 -0.486206 0.497986 1445641296 0.579895 0.423340 -0.486206 0.497986 1445641296 0.579895 0.423340 -0.486206 0.497986 1445641296 0.579895 0.423340 -0.486206 0.497986 1445641296 0.579895 0.423340 -0.486206 0.497986 1445641296 0.579895 0.423340 -0.486206 0.497986 1445641296 0.580933 0.423584 -0.485657 0.497192 1445641296 0.580933 0.423584 -0.485657 0.497192 1445641296 0.580933 0.423584 -0.485657 0.497192 1445641296 0.580933 0.423584 -0.485657 0.497192 1445641296 0.580933 0.423584 -0.485657 0.497192 1445641296 0.580933 0.423584 -0.485657 0.497192 1445641296 0.580933 0.423584 -0.485657 0.497192 1445641296 0.581482 0.423340 -0.487244 0.495178 1445641296 0.581482 0.423340 -0.487244 0.495178 1445641296 0.581482 0.423340 -0.487244 0.495178 1445641296 0.581482 0.423340 -0.487244 0.495178 1445641296 0.581482 0.423340 -0.487244 0.495178 1445641296 0.581482 0.423340 -0.487244 0.495178 1445641296 0.582031 0.423157 -0.488770 0.493164 1445641296 0.582031 0.423157 -0.488770 0.493164 1445641296 0.582031 0.423157 -0.488770 0.493164 1445641296 0.582031 0.423157 -0.488770 0.493164 1445641296 0.582031 0.423157 -0.488770 0.493164 1445641296 0.582031 0.423157 -0.488770 0.493164 1445641296 0.582031 0.423157 -0.488770 0.493164 1445641296 0.581848 0.422668 -0.490906 0.491638 1445641296 0.581848 0.422668 -0.490906 0.491638 1445641296 0.581848 0.422668 -0.490906 0.491638 1445641296 0.581848 0.422668 -0.490906 0.491638 1445641296 0.581848 0.422668 -0.490906 0.491638 1445641296 0.581848 0.422668 -0.490906 0.491638 1445641296 0.580383 0.422363 -0.492065 0.492554 1445641296 0.580383 0.422363 -0.492065 0.492554 1445641296 0.580383 0.422363 -0.492065 0.492554 1445641296 0.580383 0.422363 -0.492065 0.492554 1445641296 0.580383 0.422363 -0.492065 0.492554 1445641296 0.580383 0.422363 -0.492065 0.492554 1445641296 0.578369 0.423096 -0.492737 0.493591 1445641296 0.578369 0.423096 -0.492737 0.493591 1445641296 0.578369 0.423096 -0.492737 0.493591 1445641296 0.578369 0.423096 -0.492737 0.493591 1445641296 0.578369 0.423096 -0.492737 0.493591 1445641296 0.578369 0.423096 -0.492737 0.493591 1445641296 0.577209 0.424072 -0.492249 0.494629 1445641297 0.577209 0.424072 -0.492249 0.494629 1445641297 0.577209 0.424072 -0.492249 0.494629 1445641297 0.577209 0.424072 -0.492249 0.494629 1445641297 0.577209 0.424072 -0.492249 0.494629 1445641297 0.577209 0.424072 -0.492249 0.494629 1445641297 0.576721 0.425110 -0.490051 0.496460 1445641297 0.576721 0.425110 -0.490051 0.496460 1445641297 0.576721 0.425110 -0.490051 0.496460 1445641297 0.576721 0.425110 -0.490051 0.496460 1445641297 0.576721 0.425110 -0.490051 0.496460 1445641297 0.576721 0.425110 -0.490051 0.496460 1445641297 0.575928 0.425964 -0.487488 0.499207 1445641297 0.575928 0.425964 -0.487488 0.499207 1445641297 0.575928 0.425964 -0.487488 0.499207 1445641297 0.575928 0.425964 -0.487488 0.499207 1445641297 0.575928 0.425964 -0.487488 0.499207 1445641297 0.575928 0.425964 -0.487488 0.499207 1445641297 0.575928 0.425964 -0.487488 0.499207 1445641297 0.576111 0.426880 -0.484680 0.500854 1445641297 0.576111 0.426880 -0.484680 0.500854 1445641297 0.576111 0.426880 -0.484680 0.500854 1445641297 0.576111 0.426880 -0.484680 0.500854 1445641297 0.576111 0.426880 -0.484680 0.500854 1445641297 0.576111 0.426880 -0.484680 0.500854 1445641297 0.577698 0.426453 -0.484009 0.500061 1445641297 0.577698 0.426453 -0.484009 0.500061 1445641297 0.577698 0.426453 -0.484009 0.500061 1445641297 0.577698 0.426453 -0.484009 0.500061 1445641297 0.577698 0.426453 -0.484009 0.500061 1445641297 0.577698 0.426453 -0.484009 0.500061 1445641297 0.580078 0.424561 -0.485901 0.497131 1445641297 0.580078 0.424561 -0.485901 0.497131 1445641297 0.580078 0.424561 -0.485901 0.497131 1445641297 0.580078 0.424561 -0.485901 0.497131 1445641297 0.580078 0.424561 -0.485901 0.497131 1445641297 0.580078 0.424561 -0.485901 0.497131 1445641297 0.577942 0.425293 -0.487061 0.497864 1445641297 0.577942 0.425293 -0.487061 0.497864 1445641297 0.577942 0.425293 -0.487061 0.497864 1445641297 0.577942 0.425293 -0.487061 0.497864 1445641297 0.577942 0.425293 -0.487061 0.497864 1445641297 0.577942 0.425293 -0.487061 0.497864 1445641297 0.572937 0.429749 -0.484131 0.502625 1445641297 0.572937 0.429749 -0.484131 0.502625 1445641297 0.572937 0.429749 -0.484131 0.502625 1445641297 0.572937 0.429749 -0.484131 0.502625 1445641297 0.572937 0.429749 -0.484131 0.502625 1445641297 0.572937 0.429749 -0.484131 0.502625 1445641297 0.572937 0.429749 -0.484131 0.502625 1445641297 0.570435 0.432312 -0.482300 0.504944 1445641297 0.570435 0.432312 -0.482300 0.504944 1445641297 0.570435 0.432312 -0.482300 0.504944 1445641297 0.570435 0.432312 -0.482300 0.504944 1445641297 0.570435 0.432312 -0.482300 0.504944 1445641297 0.570435 0.432312 -0.482300 0.504944 1445641297 0.570435 0.432312 -0.482300 0.504944 1445641297 0.568787 0.434570 -0.483398 0.503906 1445641297 0.568787 0.434570 -0.483398 0.503906 1445641297 0.568787 0.434570 -0.483398 0.503906 1445641297 0.568787 0.434570 -0.483398 0.503906 1445641297 0.568787 0.434570 -0.483398 0.503906 1445641297 0.568298 0.436279 -0.483215 0.503113 1445641297 0.568298 0.436279 -0.483215 0.503113 1445641297 0.568298 0.436279 -0.483215 0.503113 1445641297 0.568298 0.436279 -0.483215 0.503113 1445641297 0.568298 0.436279 -0.483215 0.503113 1445641297 0.568298 0.436279 -0.483215 0.503113 1445641297 0.568298 0.436279 -0.483215 0.503113 1445641297 0.569153 0.435791 -0.483032 0.502808 1445641297 0.569153 0.435791 -0.483032 0.502808 1445641297 0.569153 0.435791 -0.483032 0.502808 1445641297 0.569153 0.435791 -0.483032 0.502808 1445641297 0.569153 0.435791 -0.483032 0.502808 1445641297 0.569153 0.435791 -0.483032 0.502808 1445641297 0.571106 0.432434 -0.484131 0.502380 1445641297 0.571106 0.432434 -0.484131 0.502380 1445641297 0.571106 0.432434 -0.484131 0.502380 1445641297 0.571106 0.432434 -0.484131 0.502380 1445641297 0.571106 0.432434 -0.484131 0.502380 1445641297 0.571106 0.432434 -0.484131 0.502380 1445641297 0.573303 0.429626 -0.485718 0.500793 1445641297 0.573303 0.429626 -0.485718 0.500793 1445641297 0.573303 0.429626 -0.485718 0.500793 1445641297 0.573303 0.429626 -0.485718 0.500793 1445641297 0.573303 0.429626 -0.485718 0.500793 1445641297 0.573303 0.429626 -0.485718 0.500793 1445641297 0.574829 0.428955 -0.484009 0.501282 1445641297 0.574829 0.428955 -0.484009 0.501282 1445641297 0.574829 0.428955 -0.484009 0.501282 1445641297 0.574829 0.428955 -0.484009 0.501282 1445641297 0.574829 0.428955 -0.484009 0.501282 1445641297 0.574829 0.428955 -0.484009 0.501282 1445641297 0.574829 0.428955 -0.484009 0.501282 1445641297 0.574768 0.429077 -0.481750 0.503357 1445641297 0.574768 0.429077 -0.481750 0.503357 1445641297 0.574768 0.429077 -0.481750 0.503357 1445641297 0.574768 0.429077 -0.481750 0.503357 1445641297 0.574768 0.429077 -0.481750 0.503357 1445641297 0.574768 0.429077 -0.481750 0.503357 1445641297 0.574097 0.429932 -0.480103 0.505005 1445641297 0.574097 0.429932 -0.480103 0.505005 1445641297 0.574097 0.429932 -0.480103 0.505005 1445641297 0.574097 0.429932 -0.480103 0.505005 1445641297 0.574097 0.429932 -0.480103 0.505005 1445641297 0.574097 0.429932 -0.480103 0.505005 1445641297 0.574097 0.429932 -0.480103 0.505005 1445641297 0.574585 0.431519 -0.477783 0.505249 1445641297 0.574585 0.431519 -0.477783 0.505249 1445641297 0.574585 0.431519 -0.477783 0.505249 1445641297 0.574585 0.431519 -0.477783 0.505249 1445641297 0.574585 0.431519 -0.477783 0.505249 1445641297 0.574585 0.431519 -0.477783 0.505249 1445641297 0.576965 0.432129 -0.477722 0.502136 1445641297 0.576965 0.432129 -0.477722 0.502136 1445641298 0.576965 0.432129 -0.477722 0.502136 1445641298 0.576965 0.432129 -0.477722 0.502136 1445641298 0.576965 0.432129 -0.477722 0.502136 1445641298 0.576965 0.432129 -0.477722 0.502136 1445641298 0.578674 0.431702 -0.480347 0.497925 1445641298 0.578674 0.431702 -0.480347 0.497925 1445641298 0.578674 0.431702 -0.480347 0.497925 1445641298 0.578674 0.431702 -0.480347 0.497925 1445641298 0.578674 0.431702 -0.480347 0.497925 1445641298 0.578674 0.431702 -0.480347 0.497925 1445641298 0.578674 0.431702 -0.480347 0.497925 1445641298 0.579041 0.431091 -0.480896 0.497559 1445641298 0.579041 0.431091 -0.480896 0.497559 1445641298 0.579041 0.431091 -0.480896 0.497559 1445641298 0.579041 0.431091 -0.480896 0.497559 1445641298 0.579041 0.431091 -0.480896 0.497559 1445641298 0.579041 0.431091 -0.480896 0.497559 1445641298 0.577820 0.431885 -0.478943 0.500122 1445641298 0.577820 0.431885 -0.478943 0.500122 1445641298 0.577820 0.431885 -0.478943 0.500122 1445641298 0.577820 0.431885 -0.478943 0.500122 1445641298 0.577820 0.431885 -0.478943 0.500122 1445641298 0.577820 0.431885 -0.478943 0.500122 1445641298 0.575989 0.434814 -0.476501 0.502014 1445641298 0.575989 0.434814 -0.476501 0.502014 1445641298 0.575989 0.434814 -0.476501 0.502014 1445641298 0.575989 0.434814 -0.476501 0.502014 1445641298 0.575989 0.434814 -0.476501 0.502014 1445641298 0.575989 0.434814 -0.476501 0.502014 1445641298 0.574524 0.437134 -0.477417 0.500854 1445641298 0.574524 0.437134 -0.477417 0.500854 1445641298 0.574524 0.437134 -0.477417 0.500854 1445641298 0.574524 0.437134 -0.477417 0.500854 1445641298 0.574524 0.437134 -0.477417 0.500854 1445641298 0.574524 0.437134 -0.477417 0.500854 1445641298 0.576416 0.436646 -0.479553 0.497070 1445641298 0.576416 0.436646 -0.479553 0.497070 1445641298 0.576416 0.436646 -0.479553 0.497070 1445641298 0.576416 0.436646 -0.479553 0.497070 1445641298 0.576416 0.436646 -0.479553 0.497070 1445641298 0.576416 0.436646 -0.479553 0.497070 1445641298 0.576416 0.436646 -0.479553 0.497070 1445641298 0.577148 0.436646 -0.480347 0.495361 1445641298 0.577148 0.436646 -0.480347 0.495361 1445641298 0.577148 0.436646 -0.480347 0.495361 1445641298 0.577148 0.436646 -0.480347 0.495361 1445641298 0.577148 0.436646 -0.480347 0.495361 1445641298 0.577148 0.436646 -0.480347 0.495361 1445641298 0.576416 0.436707 -0.481201 0.495361 1445641298 0.576416 0.436707 -0.481201 0.495361 1445641298 0.576416 0.436707 -0.481201 0.495361 1445641298 0.576416 0.436707 -0.481201 0.495361 1445641298 0.576416 0.436707 -0.481201 0.495361 1445641298 0.576416 0.436707 -0.481201 0.495361 1445641298 0.576416 0.436707 -0.481201 0.495361 1445641298 0.577271 0.435547 -0.482361 0.494324 1445641298 0.577271 0.435547 -0.482361 0.494324 1445641298 0.577271 0.435547 -0.482361 0.494324 1445641298 0.577271 0.435547 -0.482361 0.494324 1445641298 0.577271 0.435547 -0.482361 0.494324 1445641298 0.577271 0.435547 -0.482361 0.494324 1445641298 0.578491 0.433411 -0.483276 0.493835 1445641298 0.578491 0.433411 -0.483276 0.493835 1445641298 0.578491 0.433411 -0.483276 0.493835 1445641298 0.578491 0.433411 -0.483276 0.493835 1445641298 0.578491 0.433411 -0.483276 0.493835 1445641298 0.578491 0.433411 -0.483276 0.493835 1445641298 0.578491 0.433411 -0.483276 0.493835 1445641298 0.578857 0.431824 -0.482666 0.495422 1445641298 0.578857 0.431824 -0.482666 0.495422 1445641298 0.578857 0.431824 -0.482666 0.495422 1445641298 0.578857 0.431824 -0.482666 0.495422 1445641298 0.578857 0.431824 -0.482666 0.495422 1445641298 0.578857 0.431824 -0.482666 0.495422 1445641298 0.577332 0.431458 -0.481812 0.498352 1445641298 0.577332 0.431458 -0.481812 0.498352 1445641298 0.577332 0.431458 -0.481812 0.498352 1445641298 0.577332 0.431458 -0.481812 0.498352 1445641298 0.577332 0.431458 -0.481812 0.498352 1445641298 0.577332 0.431458 -0.481812 0.498352 1445641298 0.577332 0.431458 -0.481812 0.498352 1445641298 0.576721 0.431580 -0.480286 0.500366 1445641298 0.576721 0.431580 -0.480286 0.500366 1445641298 0.576721 0.431580 -0.480286 0.500366 1445641298 0.576721 0.431580 -0.480286 0.500366 1445641298 0.576721 0.431580 -0.480286 0.500366 1445641298 0.576721 0.431580 -0.480286 0.500366 1445641298 0.577637 0.431641 -0.477600 0.501831 1445641298 0.577637 0.431641 -0.477600 0.501831 1445641298 0.577637 0.431641 -0.477600 0.501831 1445641298 0.577637 0.431641 -0.477600 0.501831 1445641298 0.577637 0.431641 -0.477600 0.501831 1445641298 0.577637 0.431641 -0.477600 0.501831 1445641298 0.579041 0.431091 -0.477051 0.501221 1445641298 0.579041 0.431091 -0.477051 0.501221 1445641298 0.579041 0.431091 -0.477051 0.501221 1445641298 0.579041 0.431091 -0.477051 0.501221 1445641298 0.579041 0.431091 -0.477051 0.501221 1445641298 0.579041 0.431091 -0.477051 0.501221 1445641298 0.579956 0.430725 -0.479797 0.497803 1445641298 0.579956 0.430725 -0.479797 0.497803 1445641298 0.579956 0.430725 -0.479797 0.497803 1445641298 0.579956 0.430725 -0.479797 0.497803 1445641298 0.579956 0.430725 -0.479797 0.497803 1445641298 0.579956 0.430725 -0.479797 0.497803 1445641298 0.579956 0.430725 -0.479797 0.497803 1445641298 0.578979 0.430542 -0.481628 0.497375 1445641298 0.578979 0.430542 -0.481628 0.497375 1445641298 0.578979 0.430542 -0.481628 0.497375 1445641298 0.578979 0.430542 -0.481628 0.497375 1445641298 0.578979 0.430542 -0.481628 0.497375 1445641298 0.578979 0.430542 -0.481628 0.497375 1445641298 0.576599 0.432129 -0.479980 0.500366 1445641298 0.576599 0.432129 -0.479980 0.500366 1445641298 0.576599 0.432129 -0.479980 0.500366 1445641299 0.576599 0.432129 -0.479980 0.500366 1445641299 0.576599 0.432129 -0.479980 0.500366 1445641299 0.576599 0.432129 -0.479980 0.500366 1445641299 0.574158 0.434570 -0.479492 0.501526 1445641299 0.574158 0.434570 -0.479492 0.501526 1445641299 0.574158 0.434570 -0.479492 0.501526 1445641299 0.574158 0.434570 -0.479492 0.501526 1445641299 0.574158 0.434570 -0.479492 0.501526 1445641299 0.574158 0.434570 -0.479492 0.501526 1445641299 0.572937 0.436462 -0.479614 0.501221 1445641299 0.572937 0.436462 -0.479614 0.501221 1445641299 0.572937 0.436462 -0.479614 0.501221 1445641299 0.572937 0.436462 -0.479614 0.501221 1445641299 0.572937 0.436462 -0.479614 0.501221 1445641299 0.572937 0.436462 -0.479614 0.501221 1445641299 0.572937 0.436462 -0.479614 0.501221 1445641299 0.572449 0.436951 -0.480713 0.500244 1445641299 0.572449 0.436951 -0.480713 0.500244 1445641299 0.572449 0.436951 -0.480713 0.500244 1445641299 0.572449 0.436951 -0.480713 0.500244 1445641299 0.572449 0.436951 -0.480713 0.500244 1445641299 0.572449 0.436951 -0.480713 0.500244 1445641299 0.573730 0.436218 -0.481506 0.498596 1445641299 0.573730 0.436218 -0.481506 0.498596 1445641299 0.573730 0.436218 -0.481506 0.498596 1445641299 0.573730 0.436218 -0.481506 0.498596 1445641299 0.573730 0.436218 -0.481506 0.498596 1445641299 0.573730 0.436218 -0.481506 0.498596 1445641299 0.575073 0.434753 -0.481934 0.497925 1445641299 0.575073 0.434753 -0.481934 0.497925 1445641299 0.575073 0.434753 -0.481934 0.497925 1445641299 0.575073 0.434753 -0.481934 0.497925 1445641299 0.575073 0.434753 -0.481934 0.497925 1445641299 0.576843 0.432495 -0.482239 0.497559 1445641299 0.576843 0.432495 -0.482239 0.497559 1445641299 0.576843 0.432495 -0.482239 0.497559 1445641299 0.576843 0.432495 -0.482239 0.497559 1445641299 0.576843 0.432495 -0.482239 0.497559 1445641299 0.576843 0.432495 -0.482239 0.497559 1445641299 0.578735 0.430054 -0.483215 0.496521 1445641299 0.578735 0.430054 -0.483215 0.496521 1445641299 0.578735 0.430054 -0.483215 0.496521 1445641299 0.578735 0.430054 -0.483215 0.496521 1445641299 0.578735 0.430054 -0.483215 0.496521 1445641299 0.578735 0.430054 -0.483215 0.496521 1445641299 0.579468 0.428406 -0.482910 0.497437 1445641299 0.579468 0.428406 -0.482910 0.497437 1445641299 0.579468 0.428406 -0.482910 0.497437 1445641299 0.579468 0.428406 -0.482910 0.497437 1445641299 0.579468 0.428406 -0.482910 0.497437 1445641299 0.579468 0.428406 -0.482910 0.497437 1445641299 0.579895 0.427185 -0.482117 0.498718 1445641299 0.579895 0.427185 -0.482117 0.498718 1445641299 0.579895 0.427185 -0.482117 0.498718 1445641299 0.579895 0.427185 -0.482117 0.498718 1445641299 0.579895 0.427185 -0.482117 0.498718 1445641299 0.579895 0.427185 -0.482117 0.498718 1445641299 0.580322 0.426880 -0.480957 0.499634 1445641299 0.580322 0.426880 -0.480957 0.499634 1445641299 0.580322 0.426880 -0.480957 0.499634 1445641299 0.580322 0.426880 -0.480957 0.499634 1445641299 0.580322 0.426880 -0.480957 0.499634 1445641299 0.580322 0.426880 -0.480957 0.499634 1445641299 0.581543 0.426819 -0.480042 0.499146 1445641299 0.581543 0.426819 -0.480042 0.499146 1445641299 0.581543 0.426819 -0.480042 0.499146 1445641299 0.581543 0.426819 -0.480042 0.499146 1445641299 0.581543 0.426819 -0.480042 0.499146 1445641299 0.581543 0.426819 -0.480042 0.499146 1445641299 0.581177 0.427856 -0.480713 0.498047 1445641299 0.581177 0.427856 -0.480713 0.498047 1445641299 0.581177 0.427856 -0.480713 0.498047 1445641299 0.581177 0.427856 -0.480713 0.498047 1445641299 0.581177 0.427856 -0.480713 0.498047 1445641299 0.581177 0.427856 -0.480713 0.498047 1445641299 0.581177 0.427856 -0.480713 0.498047 1445641299 0.579590 0.429443 -0.480103 0.499084 1445641299 0.579590 0.429443 -0.480103 0.499084 1445641299 0.579590 0.429443 -0.480103 0.499084 1445641299 0.579590 0.429443 -0.480103 0.499084 1445641299 0.579590 0.429443 -0.480103 0.499084 1445641299 0.579590 0.429443 -0.480103 0.499084 1445641299 0.577759 0.431213 -0.479248 0.500488 1445641299 0.577759 0.431213 -0.479248 0.500488 1445641299 0.577759 0.431213 -0.479248 0.500488 1445641299 0.577759 0.431213 -0.479248 0.500488 1445641299 0.577759 0.431213 -0.479248 0.500488 1445641299 0.576416 0.432983 -0.477661 0.502075 1445641299 0.576416 0.432983 -0.477661 0.502075 1445641299 0.576416 0.432983 -0.477661 0.502075 1445641299 0.576416 0.432983 -0.477661 0.502075 1445641299 0.576416 0.432983 -0.477661 0.502075 1445641299 0.576416 0.432983 -0.477661 0.502075 1445641299 0.576477 0.433228 -0.478882 0.500610 1445641299 0.576477 0.433228 -0.478882 0.500610 1445641299 0.576477 0.433228 -0.478882 0.500610 1445641299 0.576477 0.433228 -0.478882 0.500610 1445641299 0.576477 0.433228 -0.478882 0.500610 1445641299 0.576477 0.433228 -0.478882 0.500610 1445641299 0.577942 0.432190 -0.480896 0.497925 1445641299 0.577942 0.432190 -0.480896 0.497925 1445641299 0.577942 0.432190 -0.480896 0.497925 1445641299 0.577942 0.432190 -0.480896 0.497925 1445641299 0.577942 0.432190 -0.480896 0.497925 1445641299 0.577942 0.432190 -0.480896 0.497925 1445641299 0.579529 0.430176 -0.481567 0.497131 1445641299 0.579529 0.430176 -0.481567 0.497131 1445641299 0.579529 0.430176 -0.481567 0.497131 1445641299 0.579529 0.430176 -0.481567 0.497131 1445641299 0.579529 0.430176 -0.481567 0.497131 1445641300 0.579529 0.430176 -0.481567 0.497131 1445641300 0.579529 0.430176 -0.481567 0.497131 1445641300 0.581421 0.427856 -0.482910 0.495605 1445641300 0.581421 0.427856 -0.482910 0.495605 1445641300 0.581421 0.427856 -0.482910 0.495605 1445641300 0.581421 0.427856 -0.482910 0.495605 1445641300 0.581421 0.427856 -0.482910 0.495605 1445641300 0.581421 0.427856 -0.482910 0.495605 1445641300 0.582336 0.425842 -0.484131 0.494995 1445641300 0.582336 0.425842 -0.484131 0.494995 1445641300 0.582336 0.425842 -0.484131 0.494995 1445641300 0.582336 0.425842 -0.484131 0.494995 1445641300 0.582336 0.425842 -0.484131 0.494995 1445641300 0.582336 0.425842 -0.484131 0.494995 1445641300 0.582581 0.425171 -0.483704 0.495850 1445641300 0.582581 0.425171 -0.483704 0.495850 1445641300 0.582581 0.425171 -0.483704 0.495850 1445641300 0.582581 0.425171 -0.483704 0.495850 1445641300 0.582581 0.425171 -0.483704 0.495850 1445641300 0.582581 0.425171 -0.483704 0.495850 1445641300 0.581726 0.425171 -0.483643 0.496826 1445641300 0.581726 0.425171 -0.483643 0.496826 1445641300 0.581726 0.425171 -0.483643 0.496826 1445641300 0.581726 0.425171 -0.483643 0.496826 1445641300 0.581726 0.425171 -0.483643 0.496826 1445641300 0.581726 0.425171 -0.483643 0.496826 1445641300 0.581726 0.425171 -0.483643 0.496826 1445641300 0.580200 0.425903 -0.483582 0.498047 1445641300 0.580200 0.425903 -0.483582 0.498047 1445641300 0.580200 0.425903 -0.483582 0.498047 1445641300 0.580200 0.425903 -0.483582 0.498047 1445641300 0.580200 0.425903 -0.483582 0.498047 1445641300 0.579651 0.427063 -0.482544 0.498718 1445641300 0.579651 0.427063 -0.482544 0.498718 1445641300 0.579651 0.427063 -0.482544 0.498718 1445641300 0.579651 0.427063 -0.482544 0.498718 1445641300 0.579651 0.427063 -0.482544 0.498718 1445641300 0.579651 0.427063 -0.482544 0.498718 1445641300 0.579651 0.427063 -0.482544 0.498718 1445641300 0.579895 0.427795 -0.482605 0.497742 1445641300 0.579895 0.427795 -0.482605 0.497742 1445641300 0.579895 0.427795 -0.482605 0.497742 1445641300 0.579895 0.427795 -0.482605 0.497742 1445641300 0.579895 0.427795 -0.482605 0.497742 1445641300 0.579895 0.427795 -0.482605 0.497742 1445641300 0.581360 0.427368 -0.484802 0.494263 1445641300 0.581360 0.427368 -0.484802 0.494263 1445641300 0.581360 0.427368 -0.484802 0.494263 1445641300 0.581360 0.427368 -0.484802 0.494263 1445641300 0.581360 0.427368 -0.484802 0.494263 1445641300 0.581360 0.427368 -0.484802 0.494263 1445641300 0.581787 0.426819 -0.486938 0.492065 1445641300 0.581787 0.426819 -0.486938 0.492065 1445641300 0.581787 0.426819 -0.486938 0.492065 1445641300 0.581787 0.426819 -0.486938 0.492065 1445641300 0.581787 0.426819 -0.486938 0.492065 1445641300 0.581787 0.426819 -0.486938 0.492065 1445641300 0.581787 0.426819 -0.486938 0.492065 1445641300 0.580566 0.427002 -0.486755 0.493591 1445641300 0.580566 0.427002 -0.486755 0.493591 1445641300 0.580566 0.427002 -0.486755 0.493591 1445641300 0.580566 0.427002 -0.486755 0.493591 1445641300 0.580566 0.427002 -0.486755 0.493591 1445641300 0.580566 0.427002 -0.486755 0.493591 1445641300 0.578064 0.428894 -0.483826 0.497742 1445641300 0.578064 0.428894 -0.483826 0.497742 1445641300 0.578064 0.428894 -0.483826 0.497742 1445641300 0.578064 0.428894 -0.483826 0.497742 1445641300 0.578064 0.428894 -0.483826 0.497742 1445641300 0.578064 0.428894 -0.483826 0.497742 1445641300 0.578064 0.428894 -0.483826 0.497742 1445641300 0.575684 0.430969 -0.482361 0.500183 1445641300 0.575684 0.430969 -0.482361 0.500183 1445641300 0.575684 0.430969 -0.482361 0.500183 1445641300 0.575684 0.430969 -0.482361 0.500183 1445641300 0.575684 0.430969 -0.482361 0.500183 1445641300 0.575684 0.430969 -0.482361 0.500183 1445641300 0.574036 0.433533 -0.481445 0.500671 1445641300 0.574036 0.433533 -0.481445 0.500671 1445641300 0.574036 0.433533 -0.481445 0.500671 1445641300 0.574036 0.433533 -0.481445 0.500671 1445641300 0.574036 0.433533 -0.481445 0.500671 1445641300 0.574036 0.433533 -0.481445 0.500671 1445641300 0.573364 0.435791 -0.481384 0.499573 1445641300 0.573364 0.435791 -0.481384 0.499573 1445641300 0.573364 0.435791 -0.481384 0.499573 1445641300 0.573364 0.435791 -0.481384 0.499573 1445641300 0.573364 0.435791 -0.481384 0.499573 1445641300 0.573364 0.435791 -0.481384 0.499573 1445641300 0.573364 0.435791 -0.481384 0.499573 1445641300 0.572205 0.437439 -0.482117 0.498718 1445641300 0.572205 0.437439 -0.482117 0.498718 1445641300 0.572205 0.437439 -0.482117 0.498718 1445641300 0.572205 0.437439 -0.482117 0.498718 1445641300 0.572205 0.437439 -0.482117 0.498718 1445641300 0.572205 0.437439 -0.482117 0.498718 1445641300 0.572876 0.437378 -0.483826 0.496338 1445641300 0.572876 0.437378 -0.483826 0.496338 1445641300 0.572876 0.437378 -0.483826 0.496338 1445641300 0.572876 0.437378 -0.483826 0.496338 1445641300 0.572876 0.437378 -0.483826 0.496338 1445641300 0.572876 0.437378 -0.483826 0.496338 1445641300 0.573486 0.435974 -0.485596 0.495117 1445641300 0.573486 0.435974 -0.485596 0.495117 1445641300 0.573486 0.435974 -0.485596 0.495117 1445641300 0.573486 0.435974 -0.485596 0.495117 1445641300 0.573486 0.435974 -0.485596 0.495117 1445641300 0.573486 0.435974 -0.485596 0.495117 1445641300 0.573486 0.434875 -0.486023 0.495728 1445641300 0.573486 0.434875 -0.486023 0.495728 1445641300 0.573486 0.434875 -0.486023 0.495728 1445641300 0.573486 0.434875 -0.486023 0.495728 1445641300 0.573486 0.434875 -0.486023 0.495728 1445641300 0.573486 0.434875 -0.486023 0.495728 1445641301 0.572754 0.434509 -0.485840 0.497070 1445641301 0.572754 0.434509 -0.485840 0.497070 1445641301 0.572754 0.434509 -0.485840 0.497070 1445641301 0.572754 0.434509 -0.485840 0.497070 1445641301 0.572754 0.434509 -0.485840 0.497070 1445641301 0.572754 0.434509 -0.485840 0.497070 1445641301 0.571472 0.435181 -0.484070 0.499634 1445641301 0.571472 0.435181 -0.484070 0.499634 1445641301 0.571472 0.435181 -0.484070 0.499634 1445641301 0.571472 0.435181 -0.484070 0.499634 1445641301 0.571472 0.435181 -0.484070 0.499634 1445641301 0.571472 0.435181 -0.484070 0.499634 1445641301 0.570679 0.435303 -0.482544 0.501892 1445641301 0.570679 0.435303 -0.482544 0.501892 1445641301 0.570679 0.435303 -0.482544 0.501892 1445641301 0.570679 0.435303 -0.482544 0.501892 1445641301 0.570679 0.435303 -0.482544 0.501892 1445641301 0.570679 0.435303 -0.482544 0.501892 1445641301 0.570679 0.435303 -0.482544 0.501892 1445641301 0.570984 0.435303 -0.480896 0.503174 1445641301 0.570984 0.435303 -0.480896 0.503174 1445641301 0.570984 0.435303 -0.480896 0.503174 1445641301 0.570984 0.435303 -0.480896 0.503174 1445641301 0.570984 0.435303 -0.480896 0.503174 1445641301 0.570984 0.435303 -0.480896 0.503174 1445641301 0.571350 0.435059 -0.479431 0.504395 1445641301 0.571350 0.435059 -0.479431 0.504395 1445641301 0.571350 0.435059 -0.479431 0.504395 1445641301 0.571350 0.435059 -0.479431 0.504395 1445641301 0.571350 0.435059 -0.479431 0.504395 1445641301 0.571350 0.435059 -0.479431 0.504395 1445641301 0.571350 0.435059 -0.479431 0.504395 1445641301 0.575378 0.433228 -0.479980 0.500854 1445641301 0.575378 0.433228 -0.479980 0.500854 1445641301 0.575378 0.433228 -0.479980 0.500854 1445641301 0.575378 0.433228 -0.479980 0.500854 1445641301 0.575378 0.433228 -0.479980 0.500854 1445641301 0.579834 0.429016 -0.486633 0.492737 1445641301 0.579834 0.429016 -0.486633 0.492737 1445641301 0.579834 0.429016 -0.486633 0.492737 1445641301 0.579834 0.429016 -0.486633 0.492737 1445641301 0.579834 0.429016 -0.486633 0.492737 1445641301 0.579834 0.429016 -0.486633 0.492737 1445641301 0.579834 0.429016 -0.486633 0.492737 1445641301 0.577148 0.429321 -0.485657 0.496643 1445641301 0.577148 0.429321 -0.485657 0.496643 1445641301 0.577148 0.429321 -0.485657 0.496643 1445641301 0.577148 0.429321 -0.485657 0.496643 1445641301 0.577148 0.429321 -0.485657 0.496643 1445641301 0.570984 0.434021 -0.481812 0.503418 1445641301 0.570984 0.434021 -0.481812 0.503418 1445641301 0.570984 0.434021 -0.481812 0.503418 1445641301 0.570984 0.434021 -0.481812 0.503418 1445641301 0.570984 0.434021 -0.481812 0.503418 1445641301 0.570984 0.434021 -0.481812 0.503418 1445641301 0.567139 0.436890 -0.481506 0.505554 1445641301 0.567139 0.436890 -0.481506 0.505554 1445641301 0.567139 0.436890 -0.481506 0.505554 1445641301 0.567139 0.436890 -0.481506 0.505554 1445641301 0.567139 0.436890 -0.481506 0.505554 1445641301 0.566162 0.439331 -0.480896 0.505066 1445641301 0.566162 0.439331 -0.480896 0.505066 1445641301 0.566162 0.439331 -0.480896 0.505066 1445641301 
0.577942 0.423584 -0.489807 0.496582 1445641303 0.577209 0.422302 -0.491516 0.496826 1445641303 0.577209 0.422302 -0.491516 0.496826 1445641303 0.577209 0.422302 -0.491516 0.496826 1445641303 0.577209 0.422302 -0.491516 0.496826 1445641303 0.577209 0.422302 -0.491516 0.496826 1445641303 0.577209 0.422302 -0.491516 0.496826 1445641303 0.576172 0.420715 -0.492188 0.498718 1445641303 0.576172 0.420715 -0.492188 0.498718 1445641303 0.576172 0.420715 -0.492188 0.498718 1445641303 0.576172 0.420715 -0.492188 0.498718 1445641303 0.576172 0.420715 -0.492188 0.498718 1445641303 0.576172 0.420715 -0.492188 0.498718 1445641303 0.574768 0.420349 -0.491516 0.501343 1445641303 0.574768 0.420349 -0.491516 0.501343 1445641303 0.574768 0.420349 -0.491516 0.501343 1445641303 0.574768 0.420349 -0.491516 0.501343 1445641303 0.574768 0.420349 -0.491516 0.501343 1445641303 0.574768 0.420349 -0.491516 0.501343 1445641303 0.574768 0.420349 -0.491516 0.501343 1445641303 0.574463 0.420166 -0.491516 0.501831 1445641303 0.574463 0.420166 -0.491516 0.501831 1445641303 0.574463 0.420166 -0.491516 0.501831 1445641303 0.574463 0.420166 -0.491516 0.501831 1445641303 0.574463 0.420166 -0.491516 0.501831 1445641303 0.574463 0.420166 -0.491516 0.501831 1445641303 0.573975 0.420471 -0.491821 0.501831 1445641303 0.573975 0.420471 -0.491821 0.501831 1445641303 0.573975 0.420471 -0.491821 0.501831 1445641303 0.573975 0.420471 -0.491821 0.501831 1445641303 0.573975 0.420471 -0.491821 0.501831 1445641303 0.573975 0.420471 -0.491821 0.501831 1445641303 0.574524 0.419189 -0.492493 0.501587 1445641303 0.574524 0.419189 -0.492493 0.501587 1445641303 0.574524 0.419189 -0.492493 0.501587 1445641303 0.574524 0.419189 -0.492493 0.501587 1445641303 0.574524 0.419189 -0.492493 0.501587 1445641303 0.574524 0.419189 -0.492493 0.501587 1445641303 0.576416 0.418213 -0.492310 0.500366 1445641303 0.576416 0.418213 -0.492310 0.500366 1445641303 0.576416 0.418213 -0.492310 0.500366 1445641303 0.576416 0.418213 -0.492310 0.500366 1445641303 0.576416 0.418213 -0.492310 0.500366 1445641303 0.576416 0.418213 -0.492310 0.500366 1445641303 0.579529 0.415771 -0.492493 0.498657 1445641303 0.579529 0.415771 -0.492493 0.498657 1445641303 0.579529 0.415771 -0.492493 0.498657 1445641303 0.579529 0.415771 -0.492493 0.498657 1445641303 0.579529 0.415771 -0.492493 0.498657 1445641303 0.579529 0.415771 -0.492493 0.498657 1445641303 0.579529 0.415771 -0.492493 0.498657 1445641303 0.581421 0.413330 -0.493530 0.497498 1445641303 0.581421 0.413330 -0.493530 0.497498 1445641303 0.581421 0.413330 -0.493530 0.497498 1445641303 0.581421 0.413330 -0.493530 0.497498 1445641303 0.581421 0.413330 -0.493530 0.497498 1445641303 0.581421 0.413330 -0.493530 0.497498 1445641303 0.581970 0.412476 -0.494202 0.496826 1445641303 0.581970 0.412476 -0.494202 0.496826 1445641303 0.581970 0.412476 -0.494202 0.496826 1445641303 0.581970 0.412476 -0.494202 0.496826 1445641303 0.581970 0.412476 -0.494202 0.496826 1445641303 0.581970 0.412476 -0.494202 0.496826 1445641303 0.582336 0.411682 -0.494812 0.496460 1445641303 0.582336 0.411682 -0.494812 0.496460 1445641303 0.582336 0.411682 -0.494812 0.496460 1445641303 0.582336 0.411682 -0.494812 0.496460 1445641303 0.582336 0.411682 -0.494812 0.496460 1445641303 0.582336 0.411682 -0.494812 0.496460 1445641303 0.581116 0.410706 -0.495239 0.498230 1445641303 0.581116 0.410706 -0.495239 0.498230 1445641303 0.581116 0.410706 -0.495239 0.498230 1445641303 0.581116 0.410706 -0.495239 0.498230 1445641303 0.581116 0.410706 -0.495239 0.498230 1445641303 0.581116 0.410706 -0.495239 0.498230 1445641303 0.581116 0.410706 -0.495239 0.498230 1445641303 0.578491 0.413147 -0.493469 0.501099 1445641303 0.578491 0.413147 -0.493469 0.501099 1445641303 0.578491 0.413147 -0.493469 0.501099 1445641304 0.578491 0.413147 -0.493469 0.501099 1445641304 0.578491 0.413147 -0.493469 0.501099 1445641304 0.578491 0.413147 -0.493469 0.501099 1445641304 0.577881 0.414978 -0.491089 0.502625 1445641304 0.577881 0.414978 -0.491089 0.502625 1445641304 0.577881 0.414978 -0.491089 0.502625 1445641304 0.577881 0.414978 -0.491089 0.502625 1445641304 0.577881 0.414978 -0.491089 0.502625 1445641304 0.577881 0.414978 -0.491089 0.502625 1445641304 0.577881 0.414978 -0.491089 0.502625 1445641304 0.579224 0.414368 -0.493896 0.498840 1445641304 0.579224 0.414368 -0.493896 0.498840 1445641304 0.579224 0.414368 -0.493896 0.498840 1445641304 0.579224 0.414368 -0.493896 0.498840 1445641304 0.579224 0.414368 -0.493896 0.498840 1445641304 0.580505 0.411560 -0.498596 0.494934 1445641304 0.580505 0.411560 -0.498596 0.494934 1445641304 0.580505 0.411560 -0.498596 0.494934 1445641304 0.580505 0.411560 -0.498596 0.494934 1445641304 0.580505 0.411560 -0.498596 0.494934 1445641304 0.580505 0.411560 -0.498596 0.494934 1445641304 0.582031 0.410095 -0.500854 0.492065 1445641304 0.582031 0.410095 -0.500854 0.492065 1445641304 0.582031 0.410095 -0.500854 0.492065 1445641304 0.582031 0.410095 -0.500854 0.492065 1445641304 0.582031 0.410095 -0.500854 0.492065 1445641304 0.582031 0.410095 -0.500854 0.492065 1445641304 0.580200 0.410461 -0.500183 0.494568 1445641304 0.580200 0.410461 -0.500183 0.494568 1445641304 0.580200 0.410461 -0.500183 0.494568 1445641304 0.580200 0.410461 -0.500183 0.494568 1445641304 0.580200 0.410461 -0.500183 0.494568 1445641304 0.580200 0.410461 -0.500183 0.494568 1445641304 0.580200 0.410461 -0.500183 0.494568 1445641304 0.577454 0.411560 -0.499023 0.498108 1445641304 0.577454 0.411560 -0.499023 0.498108 1445641304 0.577454 0.411560 -0.499023 0.498108 1445641304 0.577454 0.411560 -0.499023 0.498108 1445641304 0.577454 0.411560 -0.499023 0.498108 1445641304 0.577454 0.411560 -0.499023 0.498108 1445641304 0.576233 0.413818 -0.497253 0.499390 1445641304 0.576233 0.413818 -0.497253 0.499390 1445641304 0.576233 0.413818 -0.497253 0.499390 1445641304 0.576233 0.413818 -0.497253 0.499390 1445641304 0.576233 0.413818 -0.497253 0.499390 1445641304 0.576233 0.413818 -0.497253 0.499390 1445641304 0.575745 0.415955 -0.494507 0.500916 1445641304 0.575745 0.415955 -0.494507 0.500916 1445641304 0.575745 0.415955 -0.494507 0.500916 1445641304 0.575745 0.415955 -0.494507 0.500916 1445641304 0.575745 0.415955 -0.494507 0.500916 1445641304 0.575745 0.415955 -0.494507 0.500916 1445641304 0.576233 0.416260 -0.492249 0.502319 1445641304 0.576233 0.416260 -0.492249 0.502319 1445641304 0.576233 0.416260 -0.492249 0.502319 1445641304 0.576233 0.416260 -0.492249 0.502319 1445641304 0.576233 0.416260 -0.492249 0.502319 1445641304 0.576233 0.416260 -0.492249 0.502319 1445641304 0.578247 0.415283 -0.491028 0.501953 1445641304 0.578247 0.415283 -0.491028 0.501953 1445641304 0.578247 0.415283 -0.491028 0.501953 1445641304 0.578247 0.415283 -0.491028 0.501953 1445641304 0.578247 0.415283 -0.491028 0.501953 1445641304 0.578247 0.415283 -0.491028 0.501953 1445641304 0.579590 0.414673 -0.490723 0.501221 1445641304 0.579590 0.414673 -0.490723 0.501221 1445641304 0.579590 0.414673 -0.490723 0.501221 1445641304 0.579590 0.414673 -0.490723 0.501221 1445641304 0.579590 0.414673 -0.490723 0.501221 1445641304 0.579590 0.414673 -0.490723 0.501221 1445641304 0.580505 0.414185 -0.490479 0.500854 1445641304 0.580505 0.414185 -0.490479 0.500854 1445641304 0.580505 0.414185 -0.490479 0.500854 1445641304 0.580505 0.414185 -0.490479 0.500854 1445641304 0.580505 0.414185 -0.490479 0.500854 1445641304 0.580505 0.414185 -0.490479 0.500854 1445641304 0.580505 0.414185 -0.490479 0.500854 1445641304 0.581177 0.412598 -0.491272 0.500610 1445641304 0.581177 0.412598 -0.491272 0.500610 1445641304 0.581177 0.412598 -0.491272 0.500610 1445641304 0.581177 0.412598 -0.491272 0.500610 1445641304 0.581177 0.412598 -0.491272 0.500610 1445641304 0.581177 0.412598 -0.491272 0.500610 1445641304 0.581177 0.412598 -0.491272 0.500610 1445641304 0.579773 0.413025 -0.492004 0.501160 1445641304 0.579773 0.413025 -0.492004 0.501160 1445641304 0.579773 0.413025 -0.492004 0.501160 1445641304 0.579773 0.413025 -0.492004 0.501160 1445641304 0.579773 0.413025 -0.492004 0.501160 1445641304 0.579773 0.413025 -0.492004 0.501160 1445641304 0.578064 0.415466 -0.490601 0.502502 1445641304 0.578064 0.415466 -0.490601 0.502502 1445641304 0.578064 0.415466 -0.490601 0.502502 1445641304 0.578064 0.415466 -0.490601 0.502502 1445641304 0.578064 0.415466 -0.490601 0.502502 1445641304 0.578064 0.415466 -0.490601 0.502502 1445641304 0.577576 0.417175 -0.489502 0.502686 1445641304 0.577576 0.417175 -0.489502 0.502686 1445641304 0.577576 0.417175 -0.489502 0.502686 1445641304 0.577576 0.417175 -0.489502 0.502686 1445641304 0.577576 0.417175 -0.489502 0.502686 1445641304 0.577576 0.417175 -0.489502 0.502686 1445641304 0.577576 0.417175 -0.489502 0.502686 1445641304 0.580444 0.415100 -0.491211 0.499390 1445641304 0.580444 0.415100 -0.491211 0.499390 1445641304 0.580444 0.415100 -0.491211 0.499390 1445641304 0.580444 0.415100 -0.491211 0.499390 1445641304 0.580444 0.415100 -0.491211 0.499390 1445641304 0.580444 0.415100 -0.491211 0.499390 1445641304 0.582825 0.412415 -0.492798 0.497314 1445641304 0.582825 0.412415 -0.492798 0.497314 1445641304 0.582825 0.412415 -0.492798 0.497314 1445641304 0.582825 0.412415 -0.492798 0.497314 1445641305 0.582825 0.412415 -0.492798 0.497314 1445641305 0.582825 0.412415 -0.492798 0.497314 1445641305 0.583130 0.410522 -0.494141 0.497192 1445641305 0.583130 0.410522 -0.494141 0.497192 1445641305 0.583130 0.410522 -0.494141 0.497192 1445641305 0.583130 0.410522 -0.494141 0.497192 1445641305 0.583130 0.410522 -0.494141 0.497192 1445641305 0.583130 0.410522 -0.494141 0.497192 1445641305 0.583130 0.410522 -0.494141 0.497192 1445641305 0.581909 0.410278 -0.494873 0.498108 1445641305 0.581909 0.410278 -0.494873 0.498108 1445641305 0.581909 0.410278 -0.494873 0.498108 1445641305 0.581909 0.410278 -0.494873 0.498108 1445641305 0.581909 0.410278 -0.494873 0.498108 1445641305 0.581909 0.410278 -0.494873 0.498108 1445641305 0.581848 0.410400 -0.495422 0.497559 1445641305 0.581848 0.410400 -0.495422 0.497559 1445641305 0.581848 0.410400 -0.495422 0.497559 1445641305 0.581848 0.410400 -0.495422 0.497559 1445641305 0.581848 0.410400 -0.495422 0.497559 1445641305 0.581848 0.410400 -0.495422 0.497559 1445641305 0.581177 0.411255 -0.494934 0.498108 1445641305 0.581177 0.411255 -0.494934 0.498108 1445641305 0.581177 0.411255 -0.494934 0.498108 1445641305 0.581177 0.411255 -0.494934 0.498108 1445641305 0.581177 0.411255 -0.494934 0.498108 1445641305 0.581177 0.411255 -0.494934 0.498108 1445641305 0.581177 0.411255 -0.494934 0.498108 1445641305 0.580627 0.412292 -0.492554 0.500244 1445641305 0.580627 0.412292 -0.492554 0.500244 1445641305 0.580627 0.412292 -0.492554 0.500244 1445641305 0.580627 0.412292 -0.492554 0.500244 1445641305 0.580627 0.412292 -0.492554 0.500244 1445641305 0.580627 0.412292 -0.492554 0.500244 1445641305 0.581970 0.412354 -0.490845 0.500305 1445641305 0.581970 0.412354 -0.490845 0.500305 1445641305 0.581970 0.412354 -0.490845 0.500305 1445641305 0.581970 0.412354 -0.490845 0.500305 1445641305 0.581970 0.412354 -0.490845 0.500305 1445641305 0.581970 0.412354 -0.490845 0.500305 1445641305 0.582825 0.412170 -0.490234 0.500061 1445641305 0.582825 0.412170 -0.490234 0.500061 1445641305 0.582825 0.412170 -0.490234 0.500061 1445641305 0.582825 0.412170 -0.490234 0.500061 1445641305 0.582825 0.412170 -0.490234 0.500061 1445641305 0.582825 0.412170 -0.490234 0.500061 1445641305 0.582825 0.412170 -0.490234 0.500061 1445641305 0.582581 0.412231 -0.490173 0.500366 1445641305 0.582581 0.412231 -0.490173 0.500366 1445641305 0.582581 0.412231 -0.490173 0.500366 1445641305 0.582581 0.412231 -0.490173 0.500366 1445641305 0.582581 0.412231 -0.490173 0.500366 1445641305 0.582581 0.412231 -0.490173 0.500366 1445641305 0.582520 0.411377 -0.489929 0.501282 1445641305 0.582520 0.411377 -0.489929 0.501282 1445641305 0.582520 0.411377 -0.489929 0.501282 1445641305 0.582520 0.411377 -0.489929 0.501282 1445641305 0.582520 0.411377 -0.489929 0.501282 1445641305 0.582520 0.411377 -0.489929 0.501282 1445641305 0.580688 0.412170 -0.490234 0.502502 1445641305 0.580688 0.412170 -0.490234 0.502502 1445641305 0.580688 0.412170 -0.490234 0.502502 1445641305 0.580688 0.412170 -0.490234 0.502502 1445641305 0.580688 0.412170 -0.490234 0.502502 1445641305 0.580688 0.412170 -0.490234 0.502502 1445641305 0.577820 0.414307 -0.488525 0.505676 1445641305 0.577820 0.414307 -0.488525 0.505676 1445641305 0.577820 0.414307 -0.488525 0.505676 1445641305 0.577820 0.414307 -0.488525 0.505676 1445641305 0.577820 0.414307 -0.488525 0.505676 1445641305 0.577820 0.414307 -0.488525 0.505676 1445641305 0.577820 0.414307 -0.488525 0.505676 1445641305 0.575439 0.416870 -0.487915 0.506897 1445641305 0.575439 0.416870 -0.487915 0.506897 1445641305 0.575439 0.416870 -0.487915 0.506897 1445641305 0.575439 0.416870 -0.487915 0.506897 1445641305 0.575439 0.416870 -0.487915 0.506897 1445641305 0.575439 0.416870 -0.487915 0.506897 1445641305 0.577332 0.415833 -0.491089 0.502563 1445641305 0.577332 0.415833 -0.491089 0.502563 1445641305 0.577332 0.415833 -0.491089 0.502563 1445641305 0.577332 0.415833 -0.491089 0.502563 1445641305 0.577332 0.415833 -0.491089 0.502563 1445641305 0.577332 0.415833 -0.491089 0.502563 1445641305 0.578918 0.414001 -0.494507 0.498840 1445641305 0.578918 0.414001 -0.494507 0.498840 1445641305 0.578918 0.414001 -0.494507 0.498840 1445641305 0.578918 0.414001 -0.494507 0.498840 1445641305 0.578918 0.414001 -0.494507 0.498840 1445641305 0.578918 0.414001 -0.494507 0.498840 1445641305 0.578369 0.412598 -0.497070 0.498108 1445641305 0.578369 0.412598 -0.497070 0.498108 1445641305 0.578369 0.412598 -0.497070 0.498108 1445641305 0.578369 0.412598 -0.497070 0.498108 1445641305 0.578369 0.412598 -0.497070 0.498108 1445641305 0.578369 0.412598 -0.497070 0.498108 1445641305 0.577454 0.411438 -0.498230 0.498901 1445641305 0.577454 0.411438 -0.498230 0.498901 1445641305 0.577454 0.411438 -0.498230 0.498901 1445641305 0.577454 0.411438 -0.498230 0.498901 1445641305 0.577454 0.411438 -0.498230 0.498901 1445641305 0.577454 0.411438 -0.498230 0.498901 1445641305 0.577454 0.411438 -0.498230 0.498901 1445641305 0.576965 0.411987 -0.498413 0.498901 1445641305 0.576965 0.411987 -0.498413 0.498901 1445641305 0.576965 0.411987 -0.498413 0.498901 1445641305 0.576965 0.411987 -0.498413 0.498901 1445641305 0.576965 0.411987 -0.498413 0.498901 1445641305 0.576965 0.411987 -0.498413 0.498901 1445641305 0.576538 0.412659 -0.498413 0.498840 1445641305 0.576538 0.412659 -0.498413 0.498840 1445641305 0.576538 0.412659 -0.498413 0.498840 1445641305 0.576538 0.412659 -0.498413 0.498840 1445641305 0.576538 0.412659 -0.498413 0.498840 1445641306 0.576538 0.412659 -0.498413 0.498840 1445641306 0.575806 0.414246 -0.496887 0.499878 1445641306 0.575806 0.414246 -0.496887 0.499878 1445641306 0.575806 0.414246 -0.496887 0.499878 1445641306 0.575806 0.414246 -0.496887 0.499878 1445641306 0.575806 0.414246 -0.496887 0.499878 1445641306 0.575806 0.414246 -0.496887 0.499878 1445641306 0.575806 0.414246 -0.496887 0.499878 1445641306 0.576416 0.414917 -0.494629 0.500793 1445641306 0.576416 0.414917 -0.494629 0.500793 1445641306 0.576416 0.414917 -0.494629 0.500793 1445641306 0.576416 0.414917 -0.494629 0.500793 1445641306 0.576416 0.414917 -0.494629 0.500793 1445641306 0.576416 0.414917 -0.494629 0.500793 1445641306 0.578186 0.414124 -0.493652 0.500488 1445641306 0.578186 0.414124 -0.493652 0.500488 1445641306 0.578186 0.414124 -0.493652 0.500488 1445641306 0.578186 0.414124 -0.493652 0.500488 1445641306 0.578186 0.414124 -0.493652 0.500488 1445641306 0.578491 0.413879 -0.493347 0.500671 1445641306 0.578491 0.413879 -0.493347 0.500671 1445641306 0.578491 0.413879 -0.493347 0.500671 1445641306 0.578491 0.413879 -0.493347 0.500671 1445641306 0.578491 0.413879 -0.493347 0.500671 1445641306 0.578491 0.413879 -0.493347 0.500671 1445641306 0.578491 0.413879 -0.493347 0.500671 1445641306 0.578674 0.413574 -0.492493 0.501465 1445641306 0.578674 0.413574 -0.492493 0.501465 1445641306 0.578674 0.413574 -0.492493 0.501465 1445641306 0.578674 0.413574 -0.492493 0.501465 1445641306 0.578674 0.413574 -0.492493 0.501465 1445641306 0.578674 0.413574 -0.492493 0.501465 1445641306 0.578613 0.412354 -0.491699 0.503357 1445641306 0.578613 0.412354 -0.491699 0.503357 1445641306 0.578613 0.412354 -0.491699 0.503357 1445641306 0.578613 0.412354 -0.491699 0.503357 1445641306 0.578613 0.412354 -0.491699 0.503357 1445641306 0.578613 0.412354 -0.491699 0.503357 1445641306 0.577271 0.413391 -0.490540 0.505127 1445641306 0.577271 0.413391 -0.490540 0.505127 1445641306 0.577271 0.413391 -0.490540 0.505127 1445641306 0.577271 0.413391 -0.490540 0.505127 1445641306 0.577271 0.413391 -0.490540 0.505127 1445641306 0.577271 0.413391 -0.490540 0.505127 1445641306 0.577209 0.414490 -0.487976 0.506775 1445641306 0.577209 0.414490 -0.487976 0.506775 1445641306 0.577209 0.414490 -0.487976 0.506775 1445641306 0.577209 0.414490 -0.487976 0.506775 1445641306 0.577209 0.414490 -0.487976 0.506775 1445641306 0.577209 0.414490 -0.487976 0.506775 1445641306 0.578674 0.414124 -0.489441 0.504028 1445641306 0.578674 0.414124 -0.489441 0.504028 1445641306 0.578674 0.414124 -0.489441 0.504028 1445641306 0.578674 0.414124 -0.489441 0.504028 1445641306 0.578674 0.414124 -0.489441 0.504028 1445641306 0.578674 0.414124 -0.489441 0.504028 1445641306 0.578674 0.414124 -0.489441 0.504028 1445641306 0.582336 0.409851 -0.494995 0.497803 1445641306 0.582336 0.409851 -0.494995 0.497803 1445641306 0.582336 0.409851 -0.494995 0.497803 1445641306 0.582336 0.409851 -0.494995 0.497803 1445641306 0.582336 0.409851 -0.494995 0.497803 1445641306 0.585999 0.405640 -0.495789 0.496155 1445641306 0.585999 0.405640 -0.495789 0.496155 1445641306 0.585999 0.405640 -0.495789 0.496155 1445641306 0.585999 0.405640 -0.495789 0.496155 1445641306 0.585999 0.405640 -0.495789 0.496155 1445641306 0.585999 0.405640 -0.495789 0.496155 1445641306 0.585022 0.404846 -0.496338 0.497437 1445641306 0.585022 0.404846 -0.496338 0.497437 1445641306 0.585022 0.404846 -0.496338 0.497437 1445641306 0.585022 0.404846 -0.496338 0.497437 1445641306 0.585022 0.404846 -0.496338 0.497437 1445641306 0.585022 0.404846 -0.496338 0.497437 1445641306 0.585022 0.404846 -0.496338 0.497437 1445641306 0.582703 0.406494 -0.496094 0.499084 1445641306 0.582703 0.406494 -0.496094 0.499084 1445641306 0.582703 0.406494 -0.496094 0.499084 1445641306 0.582703 0.406494 -0.496094 0.499084 1445641306 0.582703 0.406494 -0.496094 0.499084 1445641306 0.582703 0.406494 -0.496094 0.499084 1445641306 0.582703 0.406494 -0.496094 0.499084 1445641306 0.582031 0.408447 -0.493774 0.500549 1445641306 0.582031 0.408447 -0.493774 0.500549 1445641306 0.582031 0.408447 -0.493774 0.500549 1445641306 0.582031 0.408447 -0.493774 0.500549 1445641306 0.582031 0.408447 -0.493774 0.500549 1445641306 0.582031 0.408447 -0.493774 0.500549 1445641306 0.580566 0.410645 -0.491638 0.502502 1445641306 0.580566 0.410645 -0.491638 0.502502 1445641306 0.580566 0.410645 -0.491638 0.502502 1445641306 0.580566 0.410645 -0.491638 0.502502 1445641306 0.580566 0.410645 -0.491638 0.502502 1445641306 0.580566 0.410645 -0.491638 0.502502 1445641306 0.580566 0.411621 -0.490540 0.502747 1445641306 0.580566 0.411621 -0.490540 0.502747 1445641306 0.580566 0.411621 -0.490540 0.502747 1445641306 0.580566 0.411621 -0.490540 0.502747 1445641306 0.580566 0.411621 -0.490540 0.502747 1445641306 0.580566 0.411621 -0.490540 0.502747 1445641306 0.580566 0.411621 -0.490540 0.502747 1445641306 0.582947 0.410767 -0.489441 0.501892 1445641306 0.582947 0.410767 -0.489441 0.501892 1445641306 0.582947 0.410767 -0.489441 0.501892 1445641306 0.582947 0.410767 -0.489441 0.501892 1445641306 0.582947 0.410767 -0.489441 0.501892 1445641306 0.582947 0.410767 -0.489441 0.501892 1445641306 0.583862 0.410400 -0.489807 0.500732 1445641306 0.583862 0.410400 -0.489807 0.500732 1445641306 0.583862 0.410400 -0.489807 0.500732 1445641306 0.583862 0.410400 -0.489807 0.500732 1445641306 0.583862 0.410400 -0.489807 0.500732 1445641306 0.583862 0.410400 -0.489807 0.500732 1445641306 0.583801 0.409790 -0.490601 0.500488 1445641307 0.583801 0.409790 -0.490601 0.500488 1445641307 0.583801 0.409790 -0.490601 0.500488 1445641307 0.583801 0.409790 -0.490601 0.500488 1445641307 0.583801 0.409790 -0.490601 0.500488 1445641307 0.583801 0.409790 -0.490601 0.500488 1445641307 0.583801 0.409790 -0.490601 0.500488 1445641307 0.583008 0.408569 -0.490479 0.502563 1445641307 0.583008 0.408569 -0.490479 0.502563 1445641307 0.583008 0.408569 -0.490479 0.502563 1445641307 0.583008 0.408569 -0.490479 0.502563 1445641307 0.583008 0.408569 -0.490479 0.502563 1445641307 0.583008 0.408569 -0.490479 0.502563 1445641307 0.580811 0.410522 -0.490662 0.503296 1445641307 0.580811 0.410522 -0.490662 0.503296 1445641307 0.580811 0.410522 -0.490662 0.503296 1445641307 0.580811 0.410522 -0.490662 0.503296 1445641307 0.580811 0.410522 -0.490662 0.503296 1445641307 0.580811 0.410522 -0.490662 0.503296 1445641307 0.579163 0.413208 -0.489258 0.504395 1445641307 0.579163 0.413208 -0.489258 0.504395 1445641307 0.579163 0.413208 -0.489258 0.504395 1445641307 0.579163 0.413208 -0.489258 0.504395 1445641307 0.579163 0.413208 -0.489258 0.504395 1445641307 0.579163 0.413208 -0.489258 0.504395 1445641307 0.579712 0.413330 -0.489075 0.503784 1445641307 0.579712 0.413330 -0.489075 0.503784 1445641307 0.579712 0.413330 -0.489075 0.503784 1445641307 0.579712 0.413330 -0.489075 0.503784 1445641307 0.579712 0.413330 -0.489075 0.503784 1445641307 0.579712 0.413330 -0.489075 0.503784 1445641307 0.582947 0.409607 -0.493958 0.498352 1445641307 0.582947 0.409607 -0.493958 0.498352 1445641307 0.582947 0.409607 -0.493958 0.498352 1445641307 0.582947 0.409607 -0.493958 0.498352 1445641307 0.582947 0.409607 -0.493958 0.498352 1445641307 0.582947 0.409607 -0.493958 0.498352 1445641307 0.587463 0.404663 -0.495361 0.495728 1445641307 0.587463 0.404663 -0.495361 0.495728 1445641307 0.587463 0.404663 -0.495361 0.495728 1445641307 0.587463 0.404663 -0.495361 0.495728 1445641307 0.587463 0.404663 -0.495361 0.495728 1445641307 0.587463 0.404663 -0.495361 0.495728 1445641307 0.587463 0.403198 -0.496216 0.496033 1445641307 0.587463 0.403198 -0.496216 0.496033 1445641307 0.587463 0.403198 -0.496216 0.496033 1445641307 0.587463 0.403198 -0.496216 0.496033 1445641307 0.587463 0.403198 -0.496216 0.496033 1445641307 0.587463 0.403198 -0.496216 0.496033 1445641307 0.583862 0.403809 -0.496216 0.499695 1445641307 0.583862 0.403809 -0.496216 0.499695 1445641307 0.583862 0.403809 -0.496216 0.499695 1445641307 0.583862 0.403809 -0.496216 0.499695 1445641307 0.583862 0.403809 -0.496216 0.499695 1445641307 0.583862 0.403809 -0.496216 0.499695 1445641307 0.583862 0.403809 -0.496216 0.499695 1445641307 0.581604 0.406311 -0.494324 0.502258 1445641307 0.581604 0.406311 -0.494324 0.502258 1445641307 0.581604 0.406311 -0.494324 0.502258 1445641307 0.581604 0.406311 -0.494324 0.502258 1445641307 0.581604 0.406311 -0.494324 0.502258 1445641307 0.579590 0.409119 -0.491760 0.504761 1445641307 0.579590 0.409119 -0.491760 0.504761 1445641307 0.579590 0.409119 -0.491760 0.504761 1445641307 0.579590 0.409119 -0.491760 0.504761 1445641307 0.579590 0.409119 -0.491760 0.504761 1445641307 0.579590 0.409119 -0.491760 0.504761 1445641307 0.579590 0.409119 -0.491760 0.504761 1445641307 0.576965 0.412048 -0.489380 0.507751 1445641307 0.576965 0.412048 -0.489380 0.507751 1445641307 0.576965 0.412048 -0.489380 0.507751 1445641307 0.576965 0.412048 -0.489380 0.507751 1445641307 0.576965 0.412048 -0.489380 0.507751 1445641307 0.576965 0.412048 -0.489380 0.507751 1445641307 0.577332 0.412842 -0.488098 0.507874 1445641307 0.577332 0.412842 -0.488098 0.507874 1445641307 0.577332 0.412842 -0.488098 0.507874 1445641307 0.577332 0.412842 -0.488098 0.507874 1445641307 0.577332 0.412842 -0.488098 0.507874 1445641307 0.577332 0.412842 -0.488098 0.507874 1445641307 0.577332 0.412842 -0.488098 0.507874 1445641307 0.578430 0.412781 -0.488098 0.506653 1445641307 0.578430 0.412781 -0.488098 0.506653 1445641307 0.578430 0.412781 -0.488098 0.506653 1445641307 0.578430 0.412781 -0.488098 0.506653 1445641307 0.578430 0.412781 -0.488098 0.506653 1445641307 0.578430 0.412781 -0.488098 0.506653 1445641307 0.579651 0.412354 -0.488098 0.505676 1445641307 0.579651 0.412354 -0.488098 0.505676 1445641307 0.579651 0.412354 -0.488098 0.505676 1445641307 0.579651 0.412354 -0.488098 0.505676 1445641307 0.579651 0.412354 -0.488098 0.505676 1445641307 0.579651 0.412354 -0.488098 0.505676 1445641307 0.579651 0.412354 -0.488098 0.505676 1445641307 0.579956 0.411499 -0.488281 0.505798 1445641307 0.579956 0.411499 -0.488281 0.505798 1445641307 0.579956 0.411499 -0.488281 0.505798 1445641307 0.579956 0.411499 -0.488281 0.505798 1445641307 0.579956 0.411499 -0.488281 0.505798 1445641307 0.579956 0.411499 -0.488281 0.505798 1445641307 0.578247 0.411987 -0.488159 0.507446 1445641307 0.578247 0.411987 -0.488159 0.507446 1445641307 0.578247 0.411987 -0.488159 0.507446 1445641307 0.578247 0.411987 -0.488159 0.507446 1445641307 0.578247 0.411987 -0.488159 0.507446 1445641307 0.578247 0.411987 -0.488159 0.507446 1445641307 0.577087 0.414795 -0.484924 0.509583 1445641307 0.577087 0.414795 -0.484924 0.509583 1445641307 0.577087 0.414795 -0.484924 0.509583 1445641307 0.577087 0.414795 -0.484924 0.509583 1445641307 0.577087 0.414795 -0.484924 0.509583 1445641307 0.577087 0.414795 -0.484924 0.509583 1445641307 0.577087 0.414795 -0.484924 0.509583 1445641307 0.578308 0.415527 -0.482483 0.509949 1445641308 0.578308 0.415527 -0.482483 0.509949 1445641308 0.578308 0.415527 -0.482483 0.509949 1445641308 0.578308 0.415527 -0.482483 0.509949 1445641308 0.578308 0.415527 -0.482483 0.509949 1445641308 0.578308 0.415527 -0.482483 0.509949 1445641308 0.579651 0.414429 -0.485168 0.506836 1445641308 0.579651 0.414429 -0.485168 0.506836 1445641308 0.579651 0.414429 -0.485168 0.506836 1445641308 0.579651 0.414429 -0.485168 0.506836 1445641308 0.579651 0.414429 -0.485168 0.506836 1445641308 0.579651 0.414429 -0.485168 0.506836 1445641308 0.579651 0.414429 -0.485168 0.506836 1445641308 0.583496 0.410522 -0.490601 0.500305 1445641308 0.583496 0.410522 -0.490601 0.500305 1445641308 0.583496 0.410522 -0.490601 0.500305 1445641308 0.583496 0.410522 -0.490601 0.500305 1445641308 0.583496 0.410522 -0.490601 0.500305 1445641308 0.583496 0.410522 -0.490601 0.500305 1445641308 0.587646 0.406555 -0.493408 0.495850 1445641308 0.587646 0.406555 -0.493408 0.495850 1445641308 0.587646 0.406555 -0.493408 0.495850 1445641308 0.587646 0.406555 -0.493408 0.495850 1445641308 0.587646 0.406555 -0.493408 0.495850 1445641308 0.587646 0.406555 -0.493408 0.495850 1445641308 0.588196 0.403442 -0.495850 0.495239 1445641308 0.588196 0.403442 -0.495850 0.495239 1445641308 0.588196 0.403442 -0.495850 0.495239 1445641308 0.588196 0.403442 -0.495850 0.495239 1445641308 0.588196 0.403442 -0.495850 0.495239 1445641308 0.588196 0.403442 -0.495850 0.495239 1445641308 0.585266 0.403564 -0.496033 0.498474 1445641308 0.585266 0.403564 -0.496033 0.498474 1445641308 0.585266 0.403564 -0.496033 0.498474 1445641308 0.585266 0.403564 -0.496033 0.498474 1445641308 0.585266 0.403564 -0.496033 0.498474 1445641308 0.585266 0.403564 -0.496033 0.498474 1445641308 0.582336 0.406982 -0.493591 0.501587 1445641308 0.582336 0.406982 -0.493591 0.501587 1445641308 0.582336 0.406982 -0.493591 0.501587 1445641308 0.582336 0.406982 -0.493591 0.501587 1445641308 0.582336 0.406982 -0.493591 0.501587 1445641308 0.582336 0.406982 -0.493591 0.501587 1445641308 0.580688 0.409424 -0.490662 0.504333 1445641308 0.580688 0.409424 -0.490662 0.504333 1445641308 0.580688 0.409424 -0.490662 0.504333 1445641308 0.580688 0.409424 -0.490662 0.504333 1445641308 0.580688 0.409424 -0.490662 0.504333 1445641308 0.580688 0.409424 -0.490662 0.504333 1445641308 0.580688 0.409424 -0.490662 0.504333 1445641308 0.579712 0.410645 -0.487305 0.507690 1445641308 0.579712 0.410645 -0.487305 0.507690 1445641308 
0.582336 0.426331 -0.476013 0.502502 1445641310 0.582336 0.426331 -0.476013 0.502502 1445641310 0.582336 0.426331 -0.476013 0.502502 1445641310 0.582336 0.426331 -0.476013 0.502502 1445641310 0.582336 0.426331 -0.476013 0.502502 1445641310 0.582336 0.426331 -0.476013 0.502502 1445641310 0.583069 0.425476 -0.475220 0.503052 1445641310 0.583069 0.425476 -0.475220 0.503052 1445641310 0.583069 0.425476 -0.475220 0.503052 1445641310 0.583069 0.425476 -0.475220 0.503052 1445641310 0.583069 0.425476 -0.475220 0.503052 1445641310 0.583069 0.425476 -0.475220 0.503052 1445641310 0.584412 0.425903 -0.473938 0.502380 1445641310 0.584412 0.425903 -0.473938 0.502380 1445641310 0.584412 0.425903 -0.473938 0.502380 1445641310 0.584412 0.425903 -0.473938 0.502380 1445641310 0.584412 0.425903 -0.473938 0.502380 1445641310 0.584412 0.425903 -0.473938 0.502380 1445641310 0.585876 0.425781 -0.474854 0.499878 1445641310 0.585876 0.425781 -0.474854 0.499878 1445641310 0.585876 0.425781 -0.474854 0.499878 1445641310 0.585876 0.425781 -0.474854 0.499878 1445641310 0.585876 0.425781 -0.474854 0.499878 1445641310 0.585876 0.425781 -0.474854 0.499878 1445641310 0.585876 0.425781 -0.474854 0.499878 1445641310 0.586365 0.425598 -0.476257 0.498169 1445641310 0.586365 0.425598 -0.476257 0.498169 1445641310 0.586365 0.425598 -0.476257 0.498169 1445641310 0.586365 0.425598 -0.476257 0.498169 1445641310 0.586365 0.425598 -0.476257 0.498169 1445641310 0.586365 0.425598 -0.476257 0.498169 1445641310 0.586548 0.425537 -0.476563 0.497742 1445641310 0.586548 0.425537 -0.476563 0.497742 1445641310 0.586548 0.425537 -0.476563 0.497742 1445641310 0.586548 0.425537 -0.476563 0.497742 1445641310 0.586548 0.425537 -0.476563 0.497742 1445641310 0.586548 0.425537 -0.476563 0.497742 1445641310 0.586182 0.425293 -0.475586 0.499329 1445641310 0.586182 0.425293 -0.475586 0.499329 1445641310 0.586182 0.425293 -0.475586 0.499329 1445641310 0.586182 0.425293 -0.475586 0.499329 1445641310 0.586182 0.425293 -0.475586 0.499329 1445641310 0.586182 0.425293 -0.475586 0.499329 1445641310 0.586731 0.424500 -0.476257 0.498596 1445641310 0.586731 0.424500 -0.476257 0.498596 1445641310 0.586731 0.424500 -0.476257 0.498596 1445641310 0.586731 0.424500 -0.476257 0.498596 1445641310 0.586731 0.424500 -0.476257 0.498596 1445641310 0.586731 0.424500 -0.476257 0.498596 1445641310 0.587341 0.423889 -0.475891 0.498840 1445641310 0.587341 0.423889 -0.475891 0.498840 1445641310 0.587341 0.423889 -0.475891 0.498840 1445641310 0.587341 0.423889 -0.475891 0.498840 1445641310 0.587341 0.423889 -0.475891 0.498840 1445641310 0.587341 0.423889 -0.475891 0.498840 1445641310 0.587341 0.423889 -0.475891 0.498840 1445641310 0.586792 0.423828 -0.474548 0.500732 1445641310 0.586792 0.423828 -0.474548 0.500732 1445641310 0.586792 0.423828 -0.474548 0.500732 1445641310 0.586792 0.423828 -0.474548 0.500732 1445641310 0.586792 0.423828 -0.474548 0.500732 1445641310 0.586792 0.423828 -0.474548 0.500732 1445641310 0.587158 0.423462 -0.473877 0.501343 1445641310 0.587158 0.423462 -0.473877 0.501343 1445641310 0.587158 0.423462 -0.473877 0.501343 1445641310 0.587158 0.423462 -0.473877 0.501343 1445641310 0.587158 0.423462 -0.473877 0.501343 1445641310 0.587158 0.423462 -0.473877 0.501343 1445641310 0.588440 0.423828 -0.472229 0.501038 1445641310 0.588440 0.423828 -0.472229 0.501038 1445641310 0.588440 0.423828 -0.472229 0.501038 1445641310 0.588440 0.423828 -0.472229 0.501038 1445641310 0.588440 0.423828 -0.472229 0.501038 1445641310 0.588440 0.423828 -0.472229 0.501038 1445641310 0.586792 0.425110 -0.469971 0.503967 1445641310 0.586792 0.425110 -0.469971 0.503967 1445641310 0.586792 0.425110 -0.469971 0.503967 1445641310 0.586792 0.425110 -0.469971 0.503967 1445641310 0.586792 0.425110 -0.469971 0.503967 1445641310 0.586792 0.425110 -0.469971 0.503967 1445641310 0.589722 0.424927 -0.467896 0.502625 1445641310 0.589722 0.424927 -0.467896 0.502625 1445641310 0.589722 0.424927 -0.467896 0.502625 1445641310 0.589722 0.424927 -0.467896 0.502625 1445641310 0.589722 0.424927 -0.467896 0.502625 1445641310 0.589722 0.424927 -0.467896 0.502625 1445641310 0.590088 0.424438 -0.471802 0.498962 1445641310 0.590088 0.424438 -0.471802 0.498962 1445641310 0.590088 0.424438 -0.471802 0.498962 1445641310 0.590088 0.424438 -0.471802 0.498962 1445641310 0.590088 0.424438 -0.471802 0.498962 1445641311 0.590088 0.424438 -0.471802 0.498962 1445641311 0.585266 0.426758 -0.470032 0.504333 1445641311 0.585266 0.426758 -0.470032 0.504333 1445641311 0.585266 0.426758 -0.470032 0.504333 1445641311 0.585266 0.426758 -0.470032 0.504333 1445641311 0.585266 0.426758 -0.470032 0.504333 1445641311 0.585266 0.426758 -0.470032 0.504333 1445641311 0.581848 0.428406 -0.466675 0.509949 1445641311 0.581848 0.428406 -0.466675 0.509949 1445641311 0.581848 0.428406 -0.466675 0.509949 1445641311 0.581848 0.428406 -0.466675 0.509949 1445641311 0.581848 0.428406 -0.466675 0.509949 1445641311 0.581848 0.428406 -0.466675 0.509949 1445641311 0.581848 0.428406 -0.466675 0.509949 1445641311 0.581909 0.428650 -0.467468 0.508972 1445641311 0.581909 0.428650 -0.467468 0.508972 1445641311 0.581909 0.428650 -0.467468 0.508972 1445641311 0.581909 0.428650 -0.467468 0.508972 1445641311 0.581909 0.428650 -0.467468 0.508972 1445641311 0.581909 0.428650 -0.467468 0.508972 1445641311 0.582642 0.428955 -0.469482 0.505981 1445641311 0.582642 0.428955 -0.469482 0.505981 1445641311 0.582642 0.428955 -0.469482 0.505981 1445641311 0.582642 0.428955 -0.469482 0.505981 1445641311 0.582642 0.428955 -0.469482 0.505981 1445641311 0.582642 0.428955 -0.469482 0.505981 1445641311 0.583862 0.428772 -0.471008 0.503357 1445641311 0.583862 0.428772 -0.471008 0.503357 1445641311 0.583862 0.428772 -0.471008 0.503357 1445641311 0.583862 0.428772 -0.471008 0.503357 1445641311 0.583862 0.428772 -0.471008 0.503357 1445641311 0.583862 0.428772 -0.471008 0.503357 1445641311 0.583862 0.428772 -0.471008 0.503357 1445641311 0.586365 0.426941 -0.470886 0.502136 1445641311 0.586365 0.426941 -0.470886 0.502136 1445641311 0.586365 0.426941 -0.470886 0.502136 1445641311 0.586365 0.426941 -0.470886 0.502136 1445641311 0.586365 0.426941 -0.470886 0.502136 1445641311 0.586365 0.426941 -0.470886 0.502136 1445641311 0.587219 0.426392 -0.472107 0.500366 1445641311 0.587219 0.426392 -0.472107 0.500366 1445641311 0.587219 0.426392 -0.472107 0.500366 1445641311 0.587219 0.426392 -0.472107 0.500366 1445641311 0.587219 0.426392 -0.472107 0.500366 1445641311 0.587219 0.426392 -0.472107 0.500366 1445641311 0.587585 0.425171 -0.473450 0.499817 1445641311 0.587585 0.425171 -0.473450 0.499817 1445641311 0.587585 0.425171 -0.473450 0.499817 1445641311 0.587585 0.425171 -0.473450 0.499817 1445641311 0.587585 0.425171 -0.473450 0.499817 1445641311 0.587585 0.425171 -0.473450 0.499817 1445641311 0.587585 0.425171 -0.473450 0.499817 1445641311 0.587891 0.424194 -0.472473 0.501160 1445641311 0.587891 0.424194 -0.472473 0.501160 1445641311 0.587891 0.424194 -0.472473 0.501160 1445641311 0.587891 0.424194 -0.472473 0.501160 1445641311 0.587891 0.424194 -0.472473 0.501160 1445641311 0.587891 0.424194 -0.472473 0.501160 1445641311 0.587830 0.424133 -0.470520 0.503174 1445641311 0.587830 0.424133 -0.470520 0.503174 1445641311 0.587830 0.424133 -0.470520 0.503174 1445641311 0.587830 0.424133 -0.470520 0.503174 1445641311 0.587830 0.424133 -0.470520 0.503174 1445641311 0.587830 0.424133 -0.470520 0.503174 1445641311 0.589172 0.423889 -0.469604 0.502563 1445641311 0.589172 0.423889 -0.469604 0.502563 1445641311 0.589172 0.423889 -0.469604 0.502563 1445641311 0.589172 0.423889 -0.469604 0.502563 1445641311 0.589172 0.423889 -0.469604 0.502563 1445641311 0.589172 0.423889 -0.469604 0.502563 1445641311 0.589966 0.423645 -0.468628 0.502808 1445641311 0.589966 0.423645 -0.468628 0.502808 1445641311 0.589966 0.423645 -0.468628 0.502808 1445641311 0.589966 0.423645 -0.468628 0.502808 1445641311 0.589966 0.423645 -0.468628 0.502808 1445641311 0.589966 0.423645 -0.468628 0.502808 1445641311 0.589233 0.425293 -0.466248 0.504456 1445641311 0.589233 0.425293 -0.466248 0.504456 1445641311 0.589233 0.425293 -0.466248 0.504456 1445641311 0.589233 0.425293 -0.466248 0.504456 1445641311 0.589233 0.425293 -0.466248 0.504456 1445641311 0.589233 0.425293 -0.466248 0.504456 1445641311 0.593262 0.422729 -0.471985 0.496521 1445641311 0.593262 0.422729 -0.471985 0.496521 1445641311 0.593262 0.422729 -0.471985 0.496521 1445641311 0.593262 0.422729 -0.471985 0.496521 1445641311 0.593262 0.422729 -0.471985 0.496521 1445641311 0.593262 0.422729 -0.471985 0.496521 1445641311 0.593262 0.422729 -0.471985 0.496521 1445641311 0.590576 0.423401 -0.473938 0.497253 1445641311 0.590576 0.423401 -0.473938 0.497253 1445641311 0.590576 0.423401 -0.473938 0.497253 1445641311 0.590576 0.423401 -0.473938 0.497253 1445641311 0.590576 0.423401 -0.473938 0.497253 1445641311 0.590576 0.423401 -0.473938 0.497253 1445641311 0.583496 0.428955 -0.469238 0.505249 1445641311 0.583496 0.428955 -0.469238 0.505249 1445641311 0.583496 0.428955 -0.469238 0.505249 1445641311 0.583496 0.428955 -0.469238 0.505249 1445641311 0.583496 0.428955 -0.469238 0.505249 1445641311 0.583496 0.428955 -0.469238 0.505249 1445641311 0.580505 0.430664 -0.467590 0.508789 1445641311 0.580505 0.430664 -0.467590 0.508789 1445641311 0.580505 0.430664 -0.467590 0.508789 1445641311 0.580505 0.430664 -0.467590 0.508789 1445641311 0.580505 0.430664 -0.467590 0.508789 1445641311 0.580505 0.430664 -0.467590 0.508789 1445641311 0.580505 0.430664 -0.467590 0.508789 1445641311 0.578796 0.433655 -0.467529 0.508179 1445641311 0.578796 0.433655 -0.467529 0.508179 1445641311 0.578796 0.433655 -0.467529 0.508179 1445641311 0.578796 0.433655 -0.467529 0.508179 1445641311 0.578796 0.433655 -0.467529 0.508179 1445641311 0.578796 0.433655 -0.467529 0.508179 1445641312 0.578796 0.433655 -0.467529 0.508179 1445641312 0.578369 0.436401 -0.466370 0.507446 1445641312 0.578369 0.436401 -0.466370 0.507446 1445641312 0.578369 0.436401 -0.466370 0.507446 1445641312 0.578369 0.436401 -0.466370 0.507446 1445641312 0.578369 0.436401 -0.466370 0.507446 1445641312 0.578369 0.436401 -0.466370 0.507446 1445641312 0.579773 0.436584 -0.466431 0.505615 1445641312 0.579773 0.436584 -0.466431 0.505615 1445641312 0.579773 0.436584 -0.466431 0.505615 1445641312 0.579773 0.436584 -0.466431 0.505615 1445641312 0.579773 0.436584 -0.466431 0.505615 1445641312 0.579773 0.436584 -0.466431 0.505615 1445641312 0.579773 0.436584 -0.466431 0.505615 1445641312 0.581970 0.435303 -0.468628 0.502197 1445641312 0.581970 0.435303 -0.468628 0.502197 1445641312 0.581970 0.435303 -0.468628 0.502197 1445641312 0.581970 0.435303 -0.468628 0.502197 1445641312 0.581970 0.435303 -0.468628 0.502197 1445641312 0.581970 0.435303 -0.468628 0.502197 1445641312 0.583130 0.434631 -0.469299 0.500732 1445641312 0.583130 0.434631 -0.469299 0.500732 1445641312 0.583130 0.434631 -0.469299 0.500732 1445641312 0.583130 0.434631 -0.469299 0.500732 1445641312 0.583130 0.434631 -0.469299 0.500732 1445641312 0.583130 0.434631 -0.469299 0.500732 1445641312 0.583862 0.433533 -0.469727 0.500488 1445641312 0.583862 0.433533 -0.469727 0.500488 1445641312 0.583862 0.433533 -0.469727 0.500488 1445641312 0.583862 0.433533 -0.469727 0.500488 1445641312 0.583862 0.433533 -0.469727 0.500488 1445641312 0.583862 0.433533 -0.469727 0.500488 1445641312 0.583862 0.433533 -0.469727 0.500488 1445641312 0.584534 0.432068 -0.470276 0.500427 1445641312 0.584534 0.432068 -0.470276 0.500427 1445641312 0.584534 0.432068 -0.470276 0.500427 1445641312 0.584534 0.432068 -0.470276 0.500427 1445641312 0.584534 0.432068 -0.470276 0.500427 1445641312 0.584534 0.432068 -0.470276 0.500427 1445641312 0.584534 0.432068 -0.470276 0.500427 1445641312 0.584473 0.431213 -0.468933 0.502441 1445641312 0.584473 0.431213 -0.468933 0.502441 1445641312 0.584473 0.431213 -0.468933 0.502441 1445641312 0.584473 0.431213 -0.468933 0.502441 1445641312 0.584473 0.431213 -0.468933 0.502441 1445641312 0.584473 0.431213 -0.468933 0.502441 1445641312 0.584717 0.430176 -0.468018 0.503967 1445641312 0.584717 0.430176 -0.468018 0.503967 1445641312 0.584717 0.430176 -0.468018 0.503967 1445641312 0.584717 0.430176 -0.468018 0.503967 1445641312 0.584717 0.430176 -0.468018 0.503967 1445641312 0.584717 0.430176 -0.468018 0.503967 1445641312 0.585815 0.429199 -0.467102 0.504395 1445641312 0.585815 0.429199 -0.467102 0.504395 1445641312 0.585815 0.429199 -0.467102 0.504395 1445641312 0.585815 0.429199 -0.467102 0.504395 1445641312 0.585815 0.429199 -0.467102 0.504395 1445641312 0.585815 0.429199 -0.467102 0.504395 1445641312 0.585815 0.429199 -0.467102 0.504395 1445641312 0.588013 0.428955 -0.465881 0.503174 1445641312 0.588013 0.428955 -0.465881 0.503174 1445641312 0.588013 0.428955 -0.465881 0.503174 1445641312 0.588013 0.428955 -0.465881 0.503174 1445641312 0.588013 0.428955 -0.465881 0.503174 1445641312 0.588013 0.428955 -0.465881 0.503174 1445641312 0.588135 0.428162 -0.468445 0.501282 1445641312 0.588135 0.428162 -0.468445 0.501282 1445641312 0.588135 0.428162 -0.468445 0.501282 1445641312 0.588135 0.428162 -0.468445 0.501282 1445641312 0.588135 0.428162 -0.468445 0.501282 1445641312 0.588135 0.428162 -0.468445 0.501282 1445641312 0.590942 0.425110 -0.471558 0.497620 1445641312 0.590942 0.425110 -0.471558 0.497620 1445641312 0.590942 0.425110 -0.471558 0.497620 1445641312 0.590942 0.425110 -0.471558 0.497620 1445641312 0.590942 0.425110 -0.471558 0.497620 1445641312 0.590942 0.425110 -0.471558 0.497620 1445641312 0.588013 0.425842 -0.472595 0.499512 1445641312 0.588013 0.425842 -0.472595 0.499512 1445641312 0.588013 0.425842 -0.472595 0.499512 1445641312 0.588013 0.425842 -0.472595 0.499512 1445641312 0.588013 0.425842 -0.472595 0.499512 1445641312 0.588013 0.425842 -0.472595 0.499512 1445641312 0.588013 0.425842 -0.472595 0.499512 1445641312 0.582153 0.429688 -0.468262 0.507080 1445641312 0.582153 0.429688 -0.468262 0.507080 1445641312 0.582153 0.429688 -0.468262 0.507080 1445641312 0.582153 0.429688 -0.468262 0.507080 1445641312 0.582153 0.429688 -0.468262 0.507080 1445641312 0.582153 0.429688 -0.468262 0.507080 1445641312 0.580322 0.431335 -0.465698 0.510193 1445641312 0.580322 0.431335 -0.465698 0.510193 1445641312 0.580322 0.431335 -0.465698 0.510193 1445641312 0.580322 0.431335 -0.465698 0.510193 1445641312 0.580322 0.431335 -0.465698 0.510193 1445641312 0.580322 0.431335 -0.465698 0.510193 1445641312 0.579346 0.433411 -0.466309 0.508911 1445641312 0.579346 0.433411 -0.466309 0.508911 1445641312 0.579346 0.433411 -0.466309 0.508911 1445641312 0.579346 0.433411 -0.466309 0.508911 1445641312 0.579346 0.433411 -0.466309 0.508911 1445641312 0.579346 0.433411 -0.466309 0.508911 1445641312 0.579346 0.433411 -0.466309 0.508911 1445641312 0.580017 0.434326 -0.467102 0.506653 1445641312 0.580017 0.434326 -0.467102 0.506653 1445641312 0.580017 0.434326 -0.467102 0.506653 1445641312 0.580017 0.434326 -0.467102 0.506653 1445641312 0.580017 0.434326 -0.467102 0.506653 1445641312 0.580017 0.434326 -0.467102 0.506653 1445641312 0.581360 0.433838 -0.468445 0.504333 1445641312 0.581360 0.433838 -0.468445 0.504333 1445641312 0.581360 0.433838 -0.468445 0.504333 1445641312 0.581360 0.433838 -0.468445 0.504333 1445641312 0.581360 0.433838 -0.468445 0.504333 1445641312 0.581360 0.433838 -0.468445 0.504333 1445641312 0.581360 0.433838 -0.468445 0.504333 1445641313 0.582458 0.431274 -0.471619 0.502258 1445641313 0.582458 0.431274 -0.471619 0.502258 1445641313 0.582458 0.431274 -0.471619 0.502258 1445641313 0.582458 0.431274 -0.471619 0.502258 1445641313 0.582458 0.431274 -0.471619 0.502258 1445641313 0.582458 0.431274 -0.471619 0.502258 1445641313 0.583923 0.429321 -0.472229 0.501648 1445641313 0.583923 0.429321 -0.472229 0.501648 1445641313 0.583923 0.429321 -0.472229 0.501648 1445641313 0.583923 0.429321 -0.472229 0.501648 1445641313 0.583923 0.429321 -0.472229 0.501648 1445641313 0.583923 0.429321 -0.472229 0.501648 1445641313 0.585266 0.427917 -0.472107 0.501404 1445641313 0.585266 0.427917 -0.472107 0.501404 1445641313 0.585266 0.427917 -0.472107 0.501404 1445641313 0.585266 0.427917 -0.472107 0.501404 1445641313 0.585266 0.427917 -0.472107 0.501404 1445641313 0.585266 0.427917 -0.472107 0.501404 1445641313 0.585266 0.426514 -0.471802 0.502930 1445641313 0.585266 0.426514 -0.471802 0.502930 1445641313 0.585266 0.426514 -0.471802 0.502930 1445641313 0.585266 0.426514 -0.471802 0.502930 1445641313 0.585266 0.426514 -0.471802 0.502930 1445641313 0.585266 0.426514 -0.471802 0.502930 1445641313 0.585266 0.426514 -0.471802 0.502930 1445641313 0.584717 0.425781 -0.470642 0.505188 1445641313 0.584717 0.425781 -0.470642 0.505188 1445641313 0.584717 0.425781 -0.470642 0.505188 1445641313 0.584717 0.425781 -0.470642 0.505188 1445641313 0.584717 0.425781 -0.470642 0.505188 1445641313 0.584717 0.425781 -0.470642 0.505188 1445641313 0.584839 0.425781 -0.469482 0.506165 1445641313 0.584839 0.425781 -0.469482 0.506165 1445641313 0.584839 0.425781 -0.469482 0.506165 1445641313 0.584839 0.425781 -0.469482 0.506165 1445641313 0.584839 0.425781 -0.469482 0.506165 1445641313 0.584839 0.425781 -0.469482 0.506165 1445641313 0.586243 0.426147 -0.467651 0.505920 1445641313 0.586243 0.426147 -0.467651 0.505920 1445641313 0.586243 0.426147 -0.467651 0.505920 1445641313 0.586243 0.426147 -0.467651 0.505920 1445641313 0.586243 0.426147 -0.467651 0.505920 1445641313 0.586243 0.426147 -0.467651 0.505920 1445641313 0.586243 0.426147 -0.467651 0.505920 1445641313 0.587097 0.426331 -0.469910 0.502747 1445641313 0.587097 0.426331 -0.469910 0.502747 1445641313 0.587097 0.426331 -0.469910 0.502747 1445641313 0.587097 0.426331 -0.469910 0.502747 1445641313 0.587097 0.426331 -0.469910 0.502747 1445641313 0.587097 0.426331 -0.469910 0.502747 1445641313 0.585876 0.426758 -0.470825 0.502808 1445641313 0.585876 0.426758 -0.470825 0.502808 1445641313 0.585876 0.426758 -0.470825 0.502808 1445641313 0.585876 0.426758 -0.470825 0.502808 1445641313 0.585876 0.426758 -0.470825 0.502808 1445641313 0.585876 0.426758 -0.470825 0.502808 1445641313 0.585876 0.426758 -0.470825 0.502808 1445641313 0.583923 0.428528 -0.468933 0.505371 1445641313 0.583923 0.428528 -0.468933 0.505371 1445641313 0.583923 0.428528 -0.468933 0.505371 1445641313 0.583923 0.428528 -0.468933 0.505371 1445641313 0.583923 0.428528 -0.468933 0.505371 1445641313 0.583923 0.428528 -0.468933 0.505371 1445641313 0.583923 0.428528 -0.468933 0.505371 1445641313 0.582764 0.429688 -0.467529 0.507141 1445641313 0.582764 0.429688 -0.467529 0.507141 1445641313 0.582764 0.429688 -0.467529 0.507141 1445641313 0.582764 0.429688 -0.467529 0.507141 1445641313 0.582764 0.429688 -0.467529 0.507141 1445641313 0.582764 0.429688 -0.467529 0.507141 1445641313 0.582764 0.429688 -0.467529 0.507141 1445641313 0.582214 0.430847 -0.467529 0.506714 1445641313 0.582214 0.430847 -0.467529 0.506714 1445641313 0.582214 0.430847 -0.467529 0.506714 1445641313 0.582214 0.430847 -0.467529 0.506714 1445641313 0.582214 0.430847 -0.467529 0.506714 1445641313 0.582214 0.430847 -0.467529 0.506714 1445641313 0.583557 0.430786 -0.469727 0.503174 1445641313 0.583557 0.430786 -0.469727 0.503174 1445641313 0.583557 0.430786 -0.469727 0.503174 1445641313 0.583557 0.430786 -0.469727 0.503174 1445641313 0.583557 0.430786 -0.469727 0.503174 1445641313 0.583557 0.430786 -0.469727 0.503174 1445641313 0.582520 0.429504 -0.471130 0.504211 1445641313 0.582520 0.429504 -0.471130 0.504211 1445641313 0.582520 0.429504 -0.471130 0.504211 1445641313 0.582520 0.429504 -0.471130 0.504211 1445641313 0.582520 0.429504 -0.471130 0.504211 1445641313 0.582520 0.429504 -0.471130 0.504211 1445641313 0.582520 0.429504 -0.471130 0.504211 1445641313 0.585144 0.427063 -0.470215 0.504028 1445641313 0.585144 0.427063 -0.470215 0.504028 1445641313 0.585144 0.427063 -0.470215 0.504028 1445641313 0.585144 0.427063 -0.470215 0.504028 1445641313 0.585144 0.427063 -0.470215 0.504028 1445641313 0.585144 0.427063 -0.470215 0.504028 1445641313 0.585144 0.427063 -0.470215 0.504028 1445641313 0.587585 0.425598 -0.472412 0.500427 1445641313 0.587585 0.425598 -0.472412 0.500427 1445641313 0.587585 0.425598 -0.472412 0.500427 1445641313 0.587585 0.425598 -0.472412 0.500427 1445641313 0.587585 0.425598 -0.472412 0.500427 1445641313 0.588318 0.424316 -0.472107 0.500916 1445641313 0.588318 0.424316 -0.472107 0.500916 1445641313 0.588318 0.424316 -0.472107 0.500916 1445641313 0.588318 0.424316 -0.472107 0.500916 1445641313 0.588318 0.424316 -0.472107 0.500916 1445641313 0.588318 0.424316 -0.472107 0.500916 1445641313 0.588318 0.424316 -0.472107 0.500916 1445641313 0.589294 0.423035 -0.472473 0.500488 1445641313 0.589294 0.423035 -0.472473 0.500488 1445641313 0.589294 0.423035 -0.472473 0.500488 1445641313 0.589294 0.423035 -0.472473 0.500488 1445641313 0.589294 0.423035 -0.472473 0.500488 1445641313 0.589294 0.423035 -0.472473 0.500488 1445641313 0.591309 0.421936 -0.472717 0.498779 1445641313 0.591309 0.421936 -0.472717 0.498779 1445641314 0.591309 0.421936 -0.472717 0.498779 1445641314 0.591309 0.421936 -0.472717 0.498779 1445641314 0.591309 0.421936 -0.472717 0.498779 1445641314 0.591309 0.421936 -0.472717 0.498779 1445641314 0.593262 0.421753 -0.471619 0.497681 1445641314 0.593262 0.421753 -0.471619 0.497681 1445641314 0.593262 0.421753 -0.471619 0.497681 1445641314 0.593262 0.421753 -0.471619 0.497681 1445641314 0.593262 0.421753 -0.471619 0.497681 1445641314 0.593262 0.421753 -0.471619 0.497681 1445641314 0.593262 0.421753 -0.471619 0.497681 1445641314 0.595825 0.422058 -0.472656 0.493347 1445641314 0.595825 0.422058 -0.472656 0.493347 1445641314 0.595825 0.422058 -0.472656 0.493347 1445641314 0.595825 0.422058 -0.472656 0.493347 1445641314 0.595825 0.422058 -0.472656 0.493347 1445641314 0.595825 0.422058 -0.472656 0.493347 1445641314 0.594604 0.422913 -0.473511 0.493286 1445641314 0.594604 0.422913 -0.473511 0.493286 1445641314 0.594604 0.422913 -0.473511 0.493286 1445641314 0.594604 0.422913 -0.473511 0.493286 1445641314 0.594604 0.422913 -0.473511 0.493286 1445641314 0.594604 0.422913 -0.473511 0.493286 1445641314 0.588684 0.427795 -0.472107 0.497498 1445641314 0.588684 0.427795 -0.472107 0.497498 1445641314 0.588684 0.427795 -0.472107 0.497498 1445641314 0.588684 0.427795 -0.472107 0.497498 1445641314 0.588684 0.427795 -0.472107 0.497498 1445641314 0.588684 0.427795 -0.472107 0.497498 1445641314 0.583435 0.432251 -0.469116 0.502625 1445641314 0.583435 0.432251 -0.469116 0.502625 1445641314 0.583435 0.432251 -0.469116 0.502625 1445641314 0.583435 0.432251 -0.469116 0.502625 1445641314 0.583435 0.432251 -0.469116 0.502625 1445641314 0.583435 0.432251 -0.469116 0.502625 1445641314 0.581848 0.435120 -0.467346 0.503601 1445641314 0.581848 0.435120 -0.467346 0.503601 1445641314 0.581848 0.435120 -0.467346 0.503601 1445641314 0.581848 0.435120 -0.467346 0.503601 1445641314 0.581848 0.435120 -0.467346 0.503601 1445641314 0.581848 0.435120 -0.467346 0.503601 1445641314 0.581848 0.435120 -0.467346 0.503601 1445641314 0.582031 0.436584 -0.469299 0.500244 1445641314 0.582031 0.436584 -0.469299 0.500244 1445641314 0.582031 0.436584 -0.469299 0.500244 1445641314 0.582031 0.436584 -0.469299 0.500244 1445641314 0.582031 0.436584 -0.469299 0.500244 1445641314 0.582031 0.436584 -0.469299 0.500244 1445641314 0.583496 0.435730 -0.473145 0.495728 1445641314 0.583496 0.435730 -0.473145 0.495728 1445641314 0.583496 0.435730 -0.473145 0.495728 1445641314 0.583496 0.435730 -0.473145 0.495728 1445641314 0.583496 0.435730 -0.473145 0.495728 1445641314 0.583496 0.435730 -0.473145 0.495728 1445641314 0.585022 0.433105 -0.476013 0.493469 1445641314 0.585022 0.433105 -0.476013 0.493469 1445641314 0.585022 0.433105 -0.476013 0.493469 1445641314 0.585022 0.433105 -0.476013 0.493469 1445641314 0.585022 0.433105 -0.476013 0.493469 1445641314 0.585022 0.433105 -0.476013 0.493469 1445641314 0.585022 0.433105 -0.476013 0.493469 1445641314 0.586548 0.430664 -0.475952 0.493896 1445641314 0.586548 0.430664 -0.475952 0.493896 1445641314 0.586548 0.430664 -0.475952 0.493896 1445641314 0.586548 0.430664 -0.475952 0.493896 1445641314 0.586548 0.430664 -0.475952 0.493896 1445641314 0.586548 0.430664 -0.475952 0.493896 1445641314 0.588440 0.428711 -0.476868 0.492432 1445641314 0.588440 0.428711 -0.476868 0.492432 1445641314 0.588440 0.428711 -0.476868 0.492432 1445641314 0.588440 0.428711 -0.476868 0.492432 1445641314 0.588440 0.428711 -0.476868 0.492432 1445641314 0.588440 0.428711 -0.476868 0.492432 1445641314 0.588562 0.427246 -0.477112 0.493286 1445641314 0.588562 0.427246 -0.477112 0.493286 1445641314 0.588562 0.427246 -0.477112 0.493286 1445641314 0.588562 0.427246 -0.477112 0.493286 1445641314 0.588562 0.427246 -0.477112 0.493286 1445641314 0.588562 0.427246 -0.477112 0.493286 1445641314 0.588562 0.427246 -0.477112 0.493286 1445641314 0.587891 0.426758 -0.475769 0.495850 1445641314 0.587891 0.426758 -0.475769 0.495850 1445641314 0.587891 0.426758 -0.475769 0.495850 1445641314 0.587891 0.426758 -0.475769 0.495850 1445641314 0.587891 0.426758 -0.475769 0.495850 1445641314 0.587891 0.426758 -0.475769 0.495850 1445641314 0.587280 0.426758 -0.475220 0.497070 1445641314 0.587280 0.426758 -0.475220 0.497070 1445641314 0.587280 0.426758 -0.475220 0.497070 1445641314 0.587280 0.426758 -0.475220 0.497070 1445641314 0.587280 0.426758 -0.475220 0.497070 1445641314 0.587280 0.426758 -0.475220 0.497070 1445641314 0.587280 0.426758 -0.475220 0.497070 1445641314 0.586304 0.428040 -0.473572 0.498718 1445641314 0.586304 0.428040 -0.473572 0.498718 1445641314 0.586304 0.428040 -0.473572 0.498718 1445641314 0.586304 0.428040 -0.473572 0.498718 1445641314 0.586304 0.428040 -0.473572 0.498718 1445641314 0.586304 0.428040 -0.473572 0.498718 1445641314 0.585449 0.430603 -0.472717 0.498291 1445641314 0.585449 0.430603 -0.472717 0.498291 1445641314 0.585449 0.430603 -0.472717 0.498291 1445641314 0.585449 0.430603 -0.472717 0.498291 1445641314 0.585449 0.430603 -0.472717 0.498291 1445641314 0.585449 0.430603 -0.472717 0.498291 1445641314 0.585571 0.431946 -0.473938 0.495850 1445641314 0.585571 0.431946 -0.473938 0.495850 1445641314 0.585571 0.431946 -0.473938 0.495850 1445641314 0.585571 0.431946 -0.473938 0.495850 1445641314 0.585571 0.431946 -0.473938 0.495850 1445641314 0.585571 0.431946 -0.473938 0.495850 1445641314 0.585571 0.431946 -0.473938 0.495850 1445641314 0.584045 0.432922 -0.473022 0.497620 1445641314 0.584045 0.432922 -0.473022 0.497620 1445641315 0.584045 0.432922 -0.473022 0.497620 1445641315 0.584045 0.432922 -0.473022 0.497620 1445641315 0.584045 0.432922 -0.473022 0.497620 1445641315 0.584045 0.432922 -0.473022 0.497620 1445641315 0.581116 0.435364 -0.470459 0.501343 1445641315 0.581116 0.435364 -0.470459 0.501343 1445641315 0.581116 0.435364 -0.470459 0.501343 1445641315 0.581116 0.435364 -0.470459 0.501343 1445641315 0.581116 0.435364 -0.470459 0.501343 1445641315 0.581116 0.435364 -0.470459 0.501343 1445641315 0.581116 0.435364 -0.470459 0.501343 1445641315 0.580322 0.436890 -0.470398 0.501038 1445641315 0.580322 0.436890 -0.470398 0.501038 1445641315 0.580322 0.436890 -0.470398 0.501038 1445641315 0.580322 0.436890 -0.470398 0.501038 1445641315 0.580322 0.436890 -0.470398 0.501038 1445641315 0.580322 0.436890 -0.470398 0.501038 1445641315 0.581177 0.438843 -0.472107 0.496704 1445641315 0.581177 0.438843 -0.472107 0.496704 1445641315 0.581177 0.438843 -0.472107 0.496704 1445641315 0.581177 0.438843 -0.472107 0.496704 1445641315 0.581177 0.438843 -0.472107 0.496704 1445641315 0.581177 0.438843 -0.472107 0.496704 1445641315 0.582214 0.439697 -0.477417 0.489624 1445641315 0.582214 0.439697 -0.477417 0.489624 1445641315 0.582214 0.439697 -0.477417 0.489624 1445641315 0.582214 0.439697 -0.477417 0.489624 1445641315 0.582214 0.439697 -0.477417 0.489624 1445641315 0.582214 0.439697 -0.477417 0.489624 1445641315 0.583984 0.437317 -0.480530 0.486511 1445641315 0.583984 0.437317 -0.480530 0.486511 1445641315 0.583984 0.437317 -0.480530 0.486511 1445641315 0.583984 0.437317 -0.480530 0.486511 1445641315 0.583984 0.437317 -0.480530 0.486511 1445641315 0.583984 0.437317 -0.480530 0.486511 1445641315 0.583984 0.437317 -0.480530 0.486511 1445641315 0.586548 0.434570 -0.481384 0.485107 1445641315 0.586548 0.434570 -0.481384 0.485107 1445641315 0.586548 0.434570 -0.481384 0.485107 1445641315 0.586548 0.434570 -0.481384 0.485107 1445641315 0.586548 0.434570 -0.481384 0.485107 1445641315 0.586548 0.434570 -0.481384 0.485107 1445641315 0.587952 0.432007 -0.480835 0.486206 1445641315 0.587952 0.432007 -0.480835 0.486206 1445641315 0.587952 0.432007 -0.480835 0.486206 1445641315 0.587952 0.432007 -0.480835 0.486206 1445641315 
0.581177 0.417236 -0.488953 0.498962 1445641317 0.581177 0.417236 -0.488953 0.498962 1445641317 0.581177 0.417236 -0.488953 0.498962 1445641317 0.581177 0.417236 -0.488953 0.498962 1445641317 0.581177 0.417236 -0.488953 0.498962 1445641317 0.581177 0.417236 -0.488953 0.498962 1445641317 0.580872 0.415955 -0.490417 0.498962 1445641317 0.580872 0.415955 -0.490417 0.498962 1445641317 0.580872 0.415955 -0.490417 0.498962 1445641317 0.580872 0.415955 -0.490417 0.498962 1445641317 0.580872 0.415955 -0.490417 0.498962 1445641317 0.580872 0.415955 -0.490417 0.498962 1445641317 0.580872 0.415955 -0.490417 0.498962 1445641317 0.581848 0.414795 -0.491028 0.498230 1445641317 0.581848 0.414795 -0.491028 0.498230 1445641317 0.581848 0.414795 -0.491028 0.498230 1445641317 0.581848 0.414795 -0.491028 0.498230 1445641317 0.581848 0.414795 -0.491028 0.498230 1445641317 0.581238 0.414673 -0.491638 0.498474 1445641317 0.581238 0.414673 -0.491638 0.498474 1445641317 0.581238 0.414673 -0.491638 0.498474 1445641317 0.581238 0.414673 -0.491638 0.498474 1445641317 0.581238 0.414673 -0.491638 0.498474 1445641317 0.581238 0.414673 -0.491638 0.498474 1445641317 0.581238 0.414063 -0.491943 0.498596 1445641317 0.581238 0.414063 -0.491943 0.498596 1445641317 0.581238 0.414063 -0.491943 0.498596 1445641317 0.581238 0.414063 -0.491943 0.498596 1445641317 0.581238 0.414063 -0.491943 0.498596 1445641317 0.581238 0.414063 -0.491943 0.498596 1445641317 0.581909 0.413330 -0.492126 0.498230 1445641317 0.581909 0.413330 -0.492126 0.498230 1445641317 0.581909 0.413330 -0.492126 0.498230 1445641317 0.581909 0.413330 -0.492126 0.498230 1445641317 0.581909 0.413330 -0.492126 0.498230 1445641317 0.581909 0.413330 -0.492126 0.498230 1445641317 0.582825 0.412231 -0.492798 0.497498 1445641317 0.582825 0.412231 -0.492798 0.497498 1445641317 0.582825 0.412231 -0.492798 0.497498 1445641317 0.582825 0.412231 -0.492798 0.497498 1445641317 0.582825 0.412231 -0.492798 0.497498 1445641317 0.582825 0.412231 -0.492798 0.497498 1445641317 0.582520 0.411804 -0.493225 0.497742 1445641317 0.582520 0.411804 -0.493225 0.497742 1445641317 0.582520 0.411804 -0.493225 0.497742 1445641317 0.582520 0.411804 -0.493225 0.497742 1445641317 0.582520 0.411804 -0.493225 0.497742 1445641317 0.582520 0.411804 -0.493225 0.497742 1445641317 0.582520 0.411804 -0.493225 0.497742 1445641317 0.581116 0.412170 -0.493652 0.498657 1445641317 0.581116 0.412170 -0.493652 0.498657 1445641317 0.581116 0.412170 -0.493652 0.498657 1445641317 0.581116 0.412170 -0.493652 0.498657 1445641317 0.581116 0.412170 -0.493652 0.498657 1445641317 0.579529 0.412964 -0.493103 0.500305 1445641317 0.579529 0.412964 -0.493103 0.500305 1445641317 0.579529 0.412964 -0.493103 0.500305 1445641317 0.579529 0.412964 -0.493103 0.500305 1445641317 0.579529 0.412964 -0.493103 0.500305 1445641317 0.579529 0.412964 -0.493103 0.500305 1445641317 0.579529 0.412964 -0.493103 0.500305 1445641317 0.578430 0.413330 -0.492859 0.501587 1445641317 0.578430 0.413330 -0.492859 0.501587 1445641317 0.578430 0.413330 -0.492859 0.501587 1445641317 0.578430 0.413330 -0.492859 0.501587 1445641317 0.578430 0.413330 -0.492859 0.501587 1445641317 0.578430 0.413330 -0.492859 0.501587 1445641317 0.577576 0.414063 -0.492371 0.502441 1445641317 0.577576 0.414063 -0.492371 0.502441 1445641317 0.577576 0.414063 -0.492371 0.502441 1445641317 0.577576 0.414063 -0.492371 0.502441 1445641317 0.577576 0.414063 -0.492371 0.502441 1445641317 0.577576 0.414063 -0.492371 0.502441 1445641318 0.578491 0.413513 -0.493164 0.501038 1445641318 0.578491 0.413513 -0.493164 0.501038 1445641318 0.578491 0.413513 -0.493164 0.501038 1445641318 0.578491 0.413513 -0.493164 0.501038 1445641318 0.578491 0.413513 -0.493164 0.501038 1445641318 0.578491 0.413513 -0.493164 0.501038 1445641318 0.578491 0.413513 -0.493164 0.501038 1445641318 0.580933 0.411072 -0.495728 0.497742 1445641318 0.580933 0.411072 -0.495728 0.497742 1445641318 0.580933 0.411072 -0.495728 0.497742 1445641318 0.580933 0.411072 -0.495728 0.497742 1445641318 0.580933 0.411072 -0.495728 0.497742 1445641318 0.580933 0.411072 -0.495728 0.497742 1445641318 0.583374 0.408081 -0.498108 0.494873 1445641318 0.583374 0.408081 -0.498108 0.494873 1445641318 0.583374 0.408081 -0.498108 0.494873 1445641318 0.583374 0.408081 -0.498108 0.494873 1445641318 0.583374 0.408081 -0.498108 0.494873 1445641318 0.583374 0.408081 -0.498108 0.494873 1445641318 0.583374 0.408081 -0.498108 0.494873 1445641318 0.584351 0.406189 -0.499634 0.493774 1445641318 0.584351 0.406189 -0.499634 0.493774 1445641318 0.584351 0.406189 -0.499634 0.493774 1445641318 0.584351 0.406189 -0.499634 0.493774 1445641318 0.584351 0.406189 -0.499634 0.493774 1445641318 0.584351 0.406189 -0.499634 0.493774 1445641318 0.583923 0.405334 -0.500305 0.494385 1445641318 0.583923 0.405334 -0.500305 0.494385 1445641318 0.583923 0.405334 -0.500305 0.494385 1445641318 0.583923 0.405334 -0.500305 0.494385 1445641318 0.583923 0.405334 -0.500305 0.494385 1445641318 0.583923 0.405334 -0.500305 0.494385 1445641318 0.583923 0.405090 -0.499939 0.494934 1445641318 0.583923 0.405090 -0.499939 0.494934 1445641318 0.583923 0.405090 -0.499939 0.494934 1445641318 0.583923 0.405090 -0.499939 0.494934 1445641318 0.583923 0.405090 -0.499939 0.494934 1445641318 0.583923 0.405090 -0.499939 0.494934 1445641318 0.583740 0.405640 -0.498962 0.495728 1445641318 0.583740 0.405640 -0.498962 0.495728 1445641318 0.583740 0.405640 -0.498962 0.495728 1445641318 0.583740 0.405640 -0.498962 0.495728 1445641318 0.583740 0.405640 -0.498962 0.495728 1445641318 0.583740 0.405640 -0.498962 0.495728 1445641318 0.583740 0.405640 -0.498962 0.495728 1445641318 0.583008 0.406494 -0.497192 0.497681 1445641318 0.583008 0.406494 -0.497192 0.497681 1445641318 0.583008 0.406494 -0.497192 0.497681 1445641318 0.583008 0.406494 -0.497192 0.497681 1445641318 0.583008 0.406494 -0.497192 0.497681 1445641318 0.583008 0.406494 -0.497192 0.497681 1445641318 0.582825 0.407104 -0.495728 0.498840 1445641318 0.582825 0.407104 -0.495728 0.498840 1445641318 0.582825 0.407104 -0.495728 0.498840 1445641318 0.582825 0.407104 -0.495728 0.498840 1445641318 0.582825 0.407104 -0.495728 0.498840 1445641318 0.582825 0.407104 -0.495728 0.498840 1445641318 0.583374 0.407166 -0.494812 0.498962 1445641318 0.583374 0.407166 -0.494812 0.498962 1445641318 0.583374 0.407166 -0.494812 0.498962 1445641318 0.583374 0.407166 -0.494812 0.498962 1445641318 0.583374 0.407166 -0.494812 0.498962 1445641318 0.583496 0.407104 -0.494385 0.499329 1445641318 0.583496 0.407104 -0.494385 0.499329 1445641318 0.583496 0.407104 -0.494385 0.499329 1445641318 0.583496 0.407104 -0.494385 0.499329 1445641318 0.583496 0.407104 -0.494385 0.499329 1445641318 0.583496 0.407104 -0.494385 0.499329 1445641318 0.583130 0.407227 -0.493774 0.500183 1445641318 0.583130 0.407227 -0.493774 0.500183 1445641318 0.583130 0.407227 -0.493774 0.500183 1445641318 0.583130 0.407227 -0.493774 0.500183 1445641318 0.583130 0.407227 -0.493774 0.500183 1445641318 0.583130 0.407227 -0.493774 0.500183 1445641318 0.583130 0.407227 -0.493774 0.500183 1445641318 0.582642 0.406799 -0.493469 0.501465 1445641318 0.582642 0.406799 -0.493469 0.501465 1445641318 0.582642 0.406799 -0.493469 0.501465 1445641318 0.582642 0.406799 -0.493469 0.501465 1445641318 0.582642 0.406799 -0.493469 0.501465 1445641318 0.582642 0.406799 -0.493469 0.501465 1445641318 0.581726 0.407471 -0.493652 0.501892 1445641318 0.581726 0.407471 -0.493652 0.501892 1445641318 0.581726 0.407471 -0.493652 0.501892 1445641318 0.581726 0.407471 -0.493652 0.501892 1445641318 0.581726 0.407471 -0.493652 0.501892 1445641318 0.581726 0.407471 -0.493652 0.501892 1445641318 0.581848 0.407166 -0.494446 0.501099 1445641318 0.581848 0.407166 -0.494446 0.501099 1445641318 0.581848 0.407166 -0.494446 0.501099 1445641318 0.581848 0.407166 -0.494446 0.501099 1445641318 0.581848 0.407166 -0.494446 0.501099 1445641318 0.581848 0.407166 -0.494446 0.501099 1445641318 0.581848 0.407166 -0.494446 0.501099 1445641318 0.581421 0.407654 -0.496094 0.499634 1445641318 0.581421 0.407654 -0.496094 0.499634 1445641318 0.581421 0.407654 -0.496094 0.499634 1445641318 0.581421 0.407654 -0.496094 0.499634 1445641318 0.581421 0.407654 -0.496094 0.499634 1445641318 0.581421 0.407654 -0.496094 0.499634 1445641318 0.581421 0.407654 -0.496094 0.499634 1445641318 0.582275 0.406372 -0.497925 0.497864 1445641318 0.582275 0.406372 -0.497925 0.497864 1445641318 0.582275 0.406372 -0.497925 0.497864 1445641318 0.582275 0.406372 -0.497925 0.497864 1445641318 0.582275 0.406372 -0.497925 0.497864 1445641318 0.582275 0.406372 -0.497925 0.497864 1445641318 0.582642 0.405884 -0.498901 0.496826 1445641318 0.582642 0.405884 -0.498901 0.496826 1445641318 0.582642 0.405884 -0.498901 0.496826 1445641318 0.582642 0.405884 -0.498901 0.496826 1445641318 0.582642 0.405884 -0.498901 0.496826 1445641318 0.582642 0.405884 -0.498901 0.496826 1445641318 0.581970 0.405701 -0.499451 0.497192 1445641319 0.581970 0.405701 -0.499451 0.497192 1445641319 0.581970 0.405701 -0.499451 0.497192 1445641319 0.581970 0.405701 -0.499451 0.497192 1445641319 0.581970 0.405701 -0.499451 0.497192 1445641319 0.581970 0.405701 -0.499451 0.497192 1445641319 0.581604 0.405762 -0.499268 0.497803 1445641319 0.581604 0.405762 -0.499268 0.497803 1445641319 0.581604 0.405762 -0.499268 0.497803 1445641319 0.581604 0.405762 -0.499268 0.497803 1445641319 0.581604 0.405762 -0.499268 0.497803 1445641319 0.581604 0.405762 -0.499268 0.497803 1445641319 0.581604 0.405762 -0.499268 0.497803 1445641319 0.581543 0.406311 -0.498474 0.498169 1445641319 0.581543 0.406311 -0.498474 0.498169 1445641319 0.581543 0.406311 -0.498474 0.498169 1445641319 0.581543 0.406311 -0.498474 0.498169 1445641319 0.581543 0.406311 -0.498474 0.498169 1445641319 0.581055 0.407166 -0.497314 0.499268 1445641319 0.581055 0.407166 -0.497314 0.499268 1445641319 0.581055 0.407166 -0.497314 0.499268 1445641319 0.581055 0.407166 -0.497314 0.499268 1445641319 0.581055 0.407166 -0.497314 0.499268 1445641319 0.581055 0.407166 -0.497314 0.499268 1445641319 0.580750 0.407898 -0.495972 0.500244 1445641319 0.580750 0.407898 -0.495972 0.500244 1445641319 0.580750 0.407898 -0.495972 0.500244 1445641319 0.580750 0.407898 -0.495972 0.500244 1445641319 0.580750 0.407898 -0.495972 0.500244 1445641319 0.580750 0.407898 -0.495972 0.500244 1445641319 0.581421 0.408386 -0.494751 0.500366 1445641319 0.581421 0.408386 -0.494751 0.500366 1445641319 0.581421 0.408386 -0.494751 0.500366 1445641319 0.581421 0.408386 -0.494751 0.500366 1445641319 0.581421 0.408386 -0.494751 0.500366 1445641319 0.581421 0.408386 -0.494751 0.500366 1445641319 0.581421 0.408386 -0.494751 0.500366 1445641319 0.581665 0.408569 -0.493835 0.500732 1445641319 0.581665 0.408569 -0.493835 0.500732 1445641319 0.581665 0.408569 -0.493835 0.500732 1445641319 0.581665 0.408569 -0.493835 0.500732 1445641319 0.581665 0.408569 -0.493835 0.500732 1445641319 0.581665 0.408569 -0.493835 0.500732 1445641319 0.582153 0.408813 -0.492859 0.501038 1445641319 0.582153 0.408813 -0.492859 0.501038 1445641319 0.582153 0.408813 -0.492859 0.501038 1445641319 0.582153 0.408813 -0.492859 0.501038 1445641319 0.582153 0.408813 -0.492859 0.501038 1445641319 0.582153 0.408813 -0.492859 0.501038 1445641319 0.582153 0.408813 -0.492859 0.501038 1445641319 0.582581 0.408569 -0.492981 0.500610 1445641319 0.582581 0.408569 -0.492981 0.500610 1445641319 0.582581 0.408569 -0.492981 0.500610 1445641319 0.582581 0.408569 -0.492981 0.500610 1445641319 0.582581 0.408569 -0.492981 0.500610 1445641319 0.582581 0.408569 -0.492981 0.500610 1445641319 0.581482 0.409729 -0.493042 0.500854 1445641319 0.581482 0.409729 -0.493042 0.500854 1445641319 0.581482 0.409729 -0.493042 0.500854 1445641319 0.581482 0.409729 -0.493042 0.500854 1445641319 0.581482 0.409729 -0.493042 0.500854 1445641319 0.581482 0.409729 -0.493042 0.500854 1445641319 0.581482 0.409729 -0.493042 0.500854 1445641319 0.579651 0.412292 -0.491943 0.501953 1445641319 0.579651 0.412292 -0.491943 0.501953 1445641319 0.579651 0.412292 -0.491943 0.501953 1445641319 0.579651 0.412292 -0.491943 0.501953 1445641319 0.579651 0.412292 -0.491943 0.501953 1445641319 0.579651 0.412292 -0.491943 0.501953 1445641319 0.580139 0.411865 -0.494263 0.499451 1445641319 0.580139 0.411865 -0.494263 0.499451 1445641319 0.580139 0.411865 -0.494263 0.499451 1445641319 0.580139 0.411865 -0.494263 0.499451 1445641319 0.580139 0.411865 -0.494263 0.499451 1445641319 0.580139 0.411865 -0.494263 0.499451 1445641319 0.582764 0.409058 -0.496094 0.496887 1445641319 0.582764 0.409058 -0.496094 0.496887 1445641319 0.582764 0.409058 -0.496094 0.496887 1445641319 0.582764 0.409058 -0.496094 0.496887 1445641319 0.582764 0.409058 -0.496094 0.496887 1445641319 0.582764 0.409058 -0.496094 0.496887 1445641319 0.582764 0.409058 -0.496094 0.496887 1445641319 0.584106 0.407227 -0.497192 0.495728 1445641319 0.584106 0.407227 -0.497192 0.495728 1445641319 0.584106 0.407227 -0.497192 0.495728 1445641319 0.584106 0.407227 -0.497192 0.495728 1445641319 0.584106 0.407227 -0.497192 0.495728 1445641319 0.584106 0.407227 -0.497192 0.495728 1445641319 0.584106 0.407227 -0.497192 0.495728 1445641319 0.582886 0.406860 -0.498291 0.496277 1445641319 0.582886 0.406860 -0.498291 0.496277 1445641319 0.582886 0.406860 -0.498291 0.496277 1445641319 0.582886 0.406860 -0.498291 0.496277 1445641319 0.582886 0.406860 -0.498291 0.496277 1445641319 0.582886 0.406860 -0.498291 0.496277 1445641319 0.582092 0.407593 -0.497925 0.497009 1445641319 0.582092 0.407593 -0.497925 0.497009 1445641319 0.582092 0.407593 -0.497925 0.497009 1445641319 0.582092 0.407593 -0.497925 0.497009 1445641319 0.582092 0.407593 -0.497925 0.497009 1445641319 0.582092 0.407593 -0.497925 0.497009 1445641319 0.582336 0.408142 -0.496582 0.497681 1445641319 0.582336 0.408142 -0.496582 0.497681 1445641319 0.582336 0.408142 -0.496582 0.497681 1445641319 0.582336 0.408142 -0.496582 0.497681 1445641319 0.582336 0.408142 -0.496582 0.497681 1445641319 0.582336 0.408142 -0.496582 0.497681 1445641319 0.581482 0.409241 -0.495056 0.499268 1445641319 0.581482 0.409241 -0.495056 0.499268 1445641319 0.581482 0.409241 -0.495056 0.499268 1445641319 0.581482 0.409241 -0.495056 0.499268 1445641319 0.581482 0.409241 -0.495056 0.499268 1445641319 0.581482 0.409241 -0.495056 0.499268 1445641319 0.581482 0.409241 -0.495056 0.499268 1445641319 0.581421 0.410217 -0.493347 0.500183 1445641320 0.581421 0.410217 -0.493347 0.500183 1445641320 0.581421 0.410217 -0.493347 0.500183 1445641320 0.581421 0.410217 -0.493347 0.500183 1445641320 0.581421 0.410217 -0.493347 0.500183 1445641320 0.581421 0.410217 -0.493347 0.500183 1445641320 0.582458 0.410217 -0.492004 0.500305 1445641320 0.582458 0.410217 -0.492004 0.500305 1445641320 0.582458 0.410217 -0.492004 0.500305 1445641320 0.582458 0.410217 -0.492004 0.500305 1445641320 0.582458 0.410217 -0.492004 0.500305 1445641320 0.582458 0.410217 -0.492004 0.500305 1445641320 0.583252 0.409607 -0.491333 0.500610 1445641320 0.583252 0.409607 -0.491333 0.500610 1445641320 0.583252 0.409607 -0.491333 0.500610 1445641320 0.583252 0.409607 -0.491333 0.500610 1445641320 0.583252 0.409607 -0.491333 0.500610 1445641320 0.583252 0.409607 -0.491333 0.500610 1445641320 0.582703 0.409912 -0.490601 0.501709 1445641320 0.582703 0.409912 -0.490601 0.501709 1445641320 0.582703 0.409912 -0.490601 0.501709 1445641320 0.582703 0.409912 -0.490601 0.501709 1445641320 0.582703 0.409912 -0.490601 0.501709 1445641320 0.582703 0.409912 -0.490601 0.501709 1445641320 0.583313 0.408630 -0.490601 0.502014 1445641320 0.583313 0.408630 -0.490601 0.502014 1445641320 0.583313 0.408630 -0.490601 0.502014 1445641320 0.583313 0.408630 -0.490601 0.502014 1445641320 0.583313 0.408630 -0.490601 0.502014 1445641320 0.583313 0.408630 -0.490601 0.502014 1445641320 0.583374 0.408081 -0.491577 0.501404 1445641320 0.583374 0.408081 -0.491577 0.501404 1445641320 0.583374 0.408081 -0.491577 0.501404 1445641320 0.583374 0.408081 -0.491577 0.501404 1445641320 0.583374 0.408081 -0.491577 0.501404 1445641320 0.583374 0.408081 -0.491577 0.501404 1445641320 0.581177 0.409241 -0.489502 0.505127 1445641320 0.581177 0.409241 -0.489502 0.505127 1445641320 0.581177 0.409241 -0.489502 0.505127 1445641320 0.581177 0.409241 -0.489502 0.505127 1445641320 0.581177 0.409241 -0.489502 0.505127 1445641320 0.581177 0.409241 -0.489502 0.505127 1445641320 0.581177 0.409241 -0.489502 0.505127 1445641320 0.579834 0.411499 -0.490845 0.503479 1445641320 0.579834 0.411499 -0.490845 0.503479 1445641320 0.579834 0.411499 -0.490845 0.503479 1445641320 0.579834 0.411499 -0.490845 0.503479 1445641320 0.579834 0.411499 -0.490845 0.503479 1445641320 0.583435 0.407959 -0.495178 0.497925 1445641320 0.583435 0.407959 -0.495178 0.497925 1445641320 0.583435 0.407959 -0.495178 0.497925 1445641320 0.583435 0.407959 -0.495178 0.497925 1445641320 0.583435 0.407959 -0.495178 0.497925 1445641320 0.583435 0.407959 -0.495178 0.497925 1445641320 0.583435 0.407959 -0.495178 0.497925 1445641320 0.584595 0.405640 -0.497253 0.496399 1445641320 0.584595 0.405640 -0.497253 0.496399 1445641320 0.584595 0.405640 -0.497253 0.496399 1445641320 0.584595 0.405640 -0.497253 0.496399 1445641320 0.584595 0.405640 -0.497253 0.496399 1445641320 0.584595 0.405640 -0.497253 0.496399 1445641320 0.583801 0.405334 -0.498230 0.496582 1445641320 0.583801 0.405334 -0.498230 0.496582 1445641320 0.583801 0.405334 -0.498230 0.496582 1445641320 0.583801 0.405334 -0.498230 0.496582 1445641320 0.583801 0.405334 -0.498230 0.496582 1445641320 0.582947 0.404968 -0.499146 0.496887 1445641320 0.582947 0.404968 -0.499146 0.496887 1445641320 0.582947 0.404968 -0.499146 0.496887 1445641320 0.582947 0.404968 -0.499146 0.496887 1445641320 0.582947 0.404968 -0.499146 0.496887 1445641320 0.582947 0.404968 -0.499146 0.496887 1445641320 0.582947 0.404968 -0.499146 0.496887 1445641320 0.582703 0.405701 -0.497742 0.497986 1445641320 0.582703 0.405701 -0.497742 0.497986 1445641320 0.582703 0.405701 -0.497742 0.497986 1445641320 0.582703 0.405701 -0.497742 0.497986 1445641320 0.582703 0.405701 -0.497742 0.497986 1445641320 0.582703 0.405701 -0.497742 0.497986 1445641320 0.582275 0.407227 -0.495728 0.499390 1445641320 0.582275 0.407227 -0.495728 0.499390 1445641320 0.582275 0.407227 -0.495728 0.499390 1445641320 0.582275 0.407227 -0.495728 0.499390 1445641320 0.582275 0.407227 -0.495728 0.499390 1445641320 0.582275 0.407227 -0.495728 0.499390 1445641320 0.582275 0.407227 -0.495728 0.499390 1445641320 0.582031 0.408142 -0.493591 0.500977 1445641320 0.582031 0.408142 -0.493591 0.500977 1445641320 0.582031 0.408142 -0.493591 0.500977 1445641320 0.582031 0.408142 -0.493591 0.500977 1445641320 0.582031 0.408142 -0.493591 0.500977 1445641320 0.582031 0.408142 -0.493591 0.500977 1445641320 0.582336 0.408813 -0.491089 0.502502 1445641320 0.582336 0.408813 -0.491089 0.502502 1445641320 0.582336 0.408813 -0.491089 0.502502 1445641320 0.582336 0.408813 -0.491089 0.502502 1445641320 0.582336 0.408813 -0.491089 0.502502 1445641320 0.582336 0.408813 -0.491089 0.502502 1445641320 0.583313 0.409180 -0.489685 0.502502 1445641320 0.583313 0.409180 -0.489685 0.502502 1445641320 0.583313 0.409180 -0.489685 0.502502 1445641320 0.583313 0.409180 -0.489685 0.502502 1445641320 0.583313 0.409180 -0.489685 0.502502 1445641320 0.583313 0.409180 -0.489685 0.502502 1445641320 0.583313 0.409180 -0.489685 0.502502 1445641320 0.583618 0.408997 -0.489441 0.502563 1445641320 0.583618 0.408997 -0.489441 0.502563 1445641320 0.583618 0.408997 -0.489441 0.502563 1445641320 0.583618 0.408997 -0.489441 0.502563 1445641320 0.583618 0.408997 -0.489441 0.502563 1445641320 0.583618 0.408997 -0.489441 0.502563 1445641320 0.583618 0.408997 -0.489441 0.502563 1445641320 0.583069 0.408630 -0.488953 0.503906 1445641320 0.583069 0.408630 -0.488953 0.503906 1445641320 0.583069 0.408630 -0.488953 0.503906 1445641321 0.583069 0.408630 -0.488953 0.503906 1445641321 0.583069 0.408630 -0.488953 0.503906 1445641321 0.583069 0.408630 -0.488953 0.503906 1445641321 0.581848 0.408325 -0.488586 0.505859 1445641321 0.581848 0.408325 -0.488586 0.505859 1445641321 0.581848 0.408325 -0.488586 0.505859 1445641321 0.581848 0.408325 -0.488586 0.505859 1445641321 0.581848 0.408325 -0.488586 0.505859 1445641321 0.581848 0.408325 -0.488586 0.505859 1445641321 0.579285 0.409973 -0.487915 0.508179 1445641321 0.579285 0.409973 -0.487915 0.508179 1445641321 0.579285 0.409973 -0.487915 0.508179 1445641321 0.579285 0.409973 -0.487915 0.508179 1445641321 0.579285 0.409973 -0.487915 0.508179 1445641321 0.579285 0.409973 -0.487915 0.508179 1445641321 0.575562 0.413208 -0.485779 0.511841 1445641321 0.575562 0.413208 -0.485779 0.511841 1445641321 0.575562 0.413208 -0.485779 0.511841 1445641321 0.575562 0.413208 -0.485779 0.511841 1445641321 0.575562 0.413208 -0.485779 0.511841 1445641321 0.575562 0.413208 -0.485779 0.511841 1445641321 0.575806 0.414978 -0.486084 0.509827 1445641321 0.575806 0.414978 -0.486084 0.509827 1445641321 0.575806 0.414978 -0.486084 0.509827 1445641321 0.575806 0.414978 -0.486084 0.509827 1445641321 0.575806 0.414978 -0.486084 0.509827 1445641321 0.575806 0.414978 -0.486084 0.509827 1445641321 0.575806 0.414978 -0.486084 0.509827 1445641321 0.579834 0.411987 -0.488953 0.504883 1445641321 0.579834 0.411987 -0.488953 0.504883 1445641321 0.579834 0.411987 -0.488953 0.504883 1445641321 0.579834 0.411987 -0.488953 0.504883 1445641321 0.579834 0.411987 -0.488953 0.504883 1445641321 0.579834 0.411987 -0.488953 0.504883 1445641321 0.581726 0.409241 -0.492981 0.501038 1445641321 0.581726 0.409241 -0.492981 0.501038 1445641321 0.581726 0.409241 -0.492981 0.501038 1445641321 0.581726 0.409241 -0.492981 0.501038 1445641321 0.581726 0.409241 -0.492981 0.501038 1445641321 0.581726 0.409241 -0.492981 0.501038 1445641321 0.583557 0.406738 -0.496155 0.497803 1445641321 0.583557 0.406738 -0.496155 0.497803 1445641321 0.583557 0.406738 -0.496155 0.497803 1445641321 0.583557 0.406738 -0.496155 0.497803 1445641321 0.583557 0.406738 -0.496155 0.497803 1445641321 0.583557 0.406738 -0.496155 0.497803 1445641321 0.584229 0.404785 -0.497864 0.496826 1445641321 0.584229 0.404785 -0.497864 0.496826 1445641321 0.584229 0.404785 -0.497864 0.496826 1445641321 0.584229 0.404785 -0.497864 0.496826 1445641321 0.584229 0.404785 -0.497864 0.496826 1445641321 0.584229 0.404785 -0.497864 0.496826 1445641321 0.583435 0.404358 -0.497498 0.498535 1445641321 0.583435 0.404358 -0.497498 0.498535 1445641321 0.583435 0.404358 -0.497498 0.498535 1445641321 0.583435 0.404358 -0.497498 0.498535 1445641321 0.583435 0.404358 -0.497498 0.498535 1445641321 0.583435 0.404358 -0.497498 0.498535 1445641321 0.583435 0.404358 -0.497498 0.498535 1445641321 0.582336 0.405273 -0.495667 0.500854 1445641321 0.582336 0.405273 -0.495667 0.500854 1445641321 0.582336 0.405273 -0.495667 0.500854 1445641321 0.582336 0.405273 -0.495667 0.500854 1445641321 0.582336 0.405273 -0.495667 0.500854 1445641321 0.582336 0.405273 -0.495667 0.500854 1445641321 0.580322 0.407227 -0.493347 0.503906 1445641321 0.580322 0.407227 -0.493347 0.503906 1445641321 0.580322 0.407227 -0.493347 0.503906 1445641321 0.580322 0.407227 -0.493347 0.503906 1445641321 0.580322 0.407227 -0.493347 0.503906 1445641321 0.580322 0.407227 -0.493347 0.503906 1445641321 0.578796 0.409241 -0.491638 0.505676 1445641321 0.578796 0.409241 -0.491638 0.505676 1445641321 0.578796 0.409241 -0.491638 0.505676 1445641321 0.578796 0.409241 -0.491638 0.505676 1445641321 0.578796 0.409241 -0.491638 0.505676 1445641321 0.578796 0.409241 -0.491638 0.505676 1445641321 0.578735 0.410645 -0.490295 0.505981 1445641321 0.578735 0.410645 -0.490295 0.505981 1445641321 0.578735 0.410645 -0.490295 0.505981 1445641321 0.578735 0.410645 -0.490295 0.505981 1445641321 0.578735 0.410645 -0.490295 0.505981 1445641321 0.578735 0.410645 -0.490295 0.505981 1445641321 0.579285 0.411133 -0.489624 0.505615 1445641321 0.579285 0.411133 -0.489624 0.505615 1445641321 0.579285 0.411133 -0.489624 0.505615 1445641321 0.579285 0.411133 -0.489624 0.505615 1445641321 0.579285 0.411133 -0.489624 0.505615 1445641321 0.579285 0.411133 -0.489624 0.505615 1445641321 0.579285 0.411133 -0.489624 0.505615 1445641321 0.579895 0.411316 -0.489624 0.504761 1445641321 0.579895 0.411316 -0.489624 0.504761 1445641321 0.579895 0.411316 -0.489624 0.504761 1445641321 0.579895 0.411316 -0.489624 0.504761 1445641321 0.579895 0.411316 -0.489624 0.504761 1445641321 0.579895 0.411316 -0.489624 0.504761 1445641321 0.580322 0.411133 -0.490479 0.503540 1445641321 0.580322 0.411133 -0.490479 0.503540 1445641321 0.580322 0.411133 -0.490479 0.503540 1445641321 0.580322 0.411133 -0.490479 0.503540 1445641321 0.580322 0.411133 -0.490479 0.503540 1445641321 0.580322 0.411133 -0.490479 0.503540 1445641321 0.579285 0.410522 -0.491272 0.504456 1445641321 0.579285 0.410522 -0.491272 0.504456 1445641321 0.579285 0.410522 -0.491272 0.504456 1445641321 0.579285 0.410522 -0.491272 0.504456 1445641321 0.579285 0.410522 -0.491272 0.504456 1445641321 0.579285 0.410522 -0.491272 0.504456 1445641321 0.575439 0.413391 -0.491394 0.506409 1445641321 0.575439 0.413391 -0.491394 0.506409 1445641321 0.575439 0.413391 -0.491394 0.506409 1445641321 0.575439 0.413391 -0.491394 0.506409 1445641322 0.575439 0.413391 -0.491394 0.506409 1445641322 0.575439 0.413391 -0.491394 0.506409 1445641322 0.572632 0.417175 -0.488770 0.509033 1445641322 0.572632 0.417175 -0.488770 0.509033 1445641322 0.572632 0.417175 -0.488770 0.509033 1445641322 0.572632 0.417175 -0.488770 0.509033 1445641322 0.572632 0.417175 -0.488770 0.509033 1445641322 0.572632 0.417175 -0.488770 0.509033 1445641322 0.572632 0.417175 -0.488770 0.509033 1445641322 0.569824 0.421082 -0.485413 0.512146 1445641322 0.569824 0.421082 -0.485413 0.512146 1445641322 0.569824 0.421082 -0.485413 0.512146 1445641322 0.569824 0.421082 -0.485413 0.512146 1445641322 0.569824 0.421082 -0.485413 0.512146 1445641322 0.569824 0.421082 -0.485413 0.512146 1445641322 0.571045 0.421936 -0.486145 0.509399 1445641322 0.571045 0.421936 -0.486145 0.509399 1445641322 0.571045 0.421936 -0.486145 0.509399 1445641322 0.571045 0.421936 -0.486145 0.509399 1445641322 0.571045 0.421936 -0.486145 0.509399 1445641322 0.571045 0.421936 -0.486145 0.509399 1445641322 0.576416 0.417480 -0.489807 0.503479 1445641322 0.576416 0.417480 -0.489807 0.503479 1445641322 0.576416 0.417480 -0.489807 0.503479 1445641322 0.576416 0.417480 -0.489807 0.503479 1445641322 0.576416 0.417480 -0.489807 0.503479 1445641322 0.576416 0.417480 -0.489807 0.503479 1445641322 0.576416 0.417480 -0.489807 0.503479 1445641322 0.580200 0.412720 -0.494873 0.498108 1445641322 0.580200 0.412720 -0.494873 0.498108 1445641322 0.580200 0.412720 -0.494873 0.498108 1445641322 0.580200 0.412720 -0.494873 0.498108 1445641322 0.580200 0.412720 -0.494873 0.498108 1445641322 0.581238 0.410339 -0.497620 0.496094 1445641322 0.581238 0.410339 -0.497620 0.496094 1445641322 0.581238 0.410339 -0.497620 0.496094 1445641322 0.581238 0.410339 -0.497620 0.496094 1445641322 0.581238 0.410339 -0.497620 0.496094 1445641322 0.581238 0.410339 -0.497620 0.496094 1445641322 0.581238 0.410339 -0.497620 0.496094 1445641322 0.580139 0.410522 -0.497681 0.497192 1445641322 0.580139 0.410522 -0.497681 0.497192 1445641322 0.580139 0.410522 -0.497681 0.497192 1445641322 0.580139 0.410522 -0.497681 0.497192 1445641322 0.580139 0.410522 -0.497681 0.497192 1445641322 
0.570313 0.433411 -0.477600 0.508667 1445641324 0.570313 0.433411 -0.477600 0.508667 1445641324 0.570313 0.433411 -0.477600 0.508667 1445641324 0.570313 0.433411 -0.477600 0.508667 1445641324 0.570313 0.433411 -0.477600 0.508667 1445641324 0.571228 0.433350 -0.477478 0.507751 1445641324 0.571228 0.433350 -0.477478 0.507751 1445641324 0.571228 0.433350 -0.477478 0.507751 1445641324 0.571228 0.433350 -0.477478 0.507751 1445641324 0.571228 0.433350 -0.477478 0.507751 1445641324 0.571228 0.433350 -0.477478 0.507751 1445641324 0.572693 0.432739 -0.476257 0.507813 1445641324 0.572693 0.432739 -0.476257 0.507813 1445641324 0.572693 0.432739 -0.476257 0.507813 1445641324 0.572693 0.432739 -0.476257 0.507813 1445641324 0.572693 0.432739 -0.476257 0.507813 1445641324 0.572693 0.432739 -0.476257 0.507813 1445641324 0.573608 0.432739 -0.475403 0.507568 1445641324 0.573608 0.432739 -0.475403 0.507568 1445641324 0.573608 0.432739 -0.475403 0.507568 1445641324 0.573608 0.432739 -0.475403 0.507568 1445641324 0.573608 0.432739 -0.475403 0.507568 1445641324 0.573608 0.432739 -0.475403 0.507568 1445641324 0.573608 0.432739 -0.475403 0.507568 1445641324 0.574219 0.432678 -0.474487 0.507813 1445641324 0.574219 0.432678 -0.474487 0.507813 1445641324 0.574219 0.432678 -0.474487 0.507813 1445641324 0.574219 0.432678 -0.474487 0.507813 1445641324 0.574219 0.432678 -0.474487 0.507813 1445641324 0.574219 0.432678 -0.474487 0.507813 1445641324 0.575378 0.432373 -0.473511 0.507690 1445641324 0.575378 0.432373 -0.473511 0.507690 1445641324 0.575378 0.432373 -0.473511 0.507690 1445641324 0.575378 0.432373 -0.473511 0.507690 1445641324 0.575378 0.432373 -0.473511 0.507690 1445641324 0.575378 0.432373 -0.473511 0.507690 1445641324 0.576355 0.431946 -0.474304 0.506165 1445641324 0.576355 0.431946 -0.474304 0.506165 1445641324 0.576355 0.431946 -0.474304 0.506165 1445641324 0.576355 0.431946 -0.474304 0.506165 1445641324 0.576355 0.431946 -0.474304 0.506165 1445641324 0.576355 0.431946 -0.474304 0.506165 1445641324 0.576538 0.432739 -0.473999 0.505554 1445641324 0.576538 0.432739 -0.473999 0.505554 1445641324 0.576538 0.432739 -0.473999 0.505554 1445641324 0.576538 0.432739 -0.473999 0.505554 1445641324 0.576538 0.432739 -0.473999 0.505554 1445641324 0.576538 0.432739 -0.473999 0.505554 1445641324 0.576599 0.434021 -0.474121 0.504272 1445641324 0.576599 0.434021 -0.474121 0.504272 1445641324 0.576599 0.434021 -0.474121 0.504272 1445641324 0.576599 0.434021 -0.474121 0.504272 1445641324 0.576599 0.434021 -0.474121 0.504272 1445641324 0.576599 0.434021 -0.474121 0.504272 1445641324 0.577332 0.434021 -0.474915 0.502686 1445641324 0.577332 0.434021 -0.474915 0.502686 1445641324 0.577332 0.434021 -0.474915 0.502686 1445641324 0.577332 0.434021 -0.474915 0.502686 1445641324 0.577332 0.434021 -0.474915 0.502686 1445641324 0.577332 0.434021 -0.474915 0.502686 1445641324 0.577576 0.433777 -0.475769 0.501831 1445641324 0.577576 0.433777 -0.475769 0.501831 1445641324 0.577576 0.433777 -0.475769 0.501831 1445641324 0.577576 0.433777 -0.475769 0.501831 1445641324 0.577576 0.433777 -0.475769 0.501831 1445641324 0.577576 0.433777 -0.475769 0.501831 1445641324 0.578308 0.432861 -0.475952 0.501587 1445641324 0.578308 0.432861 -0.475952 0.501587 1445641324 0.578308 0.432861 -0.475952 0.501587 1445641324 0.578308 0.432861 -0.475952 0.501587 1445641324 0.578308 0.432861 -0.475952 0.501587 1445641324 0.578308 0.432861 -0.475952 0.501587 1445641324 0.578674 0.431885 -0.475281 0.502686 1445641324 0.578674 0.431885 -0.475281 0.502686 1445641324 0.578674 0.431885 -0.475281 0.502686 1445641324 0.578674 0.431885 -0.475281 0.502686 1445641324 0.578674 0.431885 -0.475281 0.502686 1445641324 0.578674 0.431885 -0.475281 0.502686 1445641324 0.578674 0.431885 -0.475281 0.502686 1445641324 0.579407 0.430603 -0.474365 0.503784 1445641324 0.579407 0.430603 -0.474365 0.503784 1445641324 0.579407 0.430603 -0.474365 0.503784 1445641324 0.579407 0.430603 -0.474365 0.503784 1445641324 0.579407 0.430603 -0.474365 0.503784 1445641324 0.579407 0.430603 -0.474365 0.503784 1445641324 0.580078 0.429993 -0.473267 0.504517 1445641324 0.580078 0.429993 -0.473267 0.504517 1445641324 0.580078 0.429993 -0.473267 0.504517 1445641324 0.580078 0.429993 -0.473267 0.504517 1445641324 0.580078 0.429993 -0.473267 0.504517 1445641324 0.580078 0.429993 -0.473267 0.504517 1445641324 0.581421 0.430054 -0.473877 0.502380 1445641324 0.581421 0.430054 -0.473877 0.502380 1445641325 0.581421 0.430054 -0.473877 0.502380 1445641325 0.581421 0.430054 -0.473877 0.502380 1445641325 0.581421 0.430054 -0.473877 0.502380 1445641325 0.583374 0.428406 -0.475891 0.499634 1445641325 0.583374 0.428406 -0.475891 0.499634 1445641325 0.583374 0.428406 -0.475891 0.499634 1445641325 0.583374 0.428406 -0.475891 0.499634 1445641325 0.583374 0.428406 -0.475891 0.499634 1445641325 0.583374 0.428406 -0.475891 0.499634 1445641325 0.583801 0.427368 -0.476563 0.499329 1445641325 0.583801 0.427368 -0.476563 0.499329 1445641325 0.583801 0.427368 -0.476563 0.499329 1445641325 0.583801 0.427368 -0.476563 0.499329 1445641325 0.583801 0.427368 -0.476563 0.499329 1445641325 0.583801 0.427368 -0.476563 0.499329 1445641325 0.581848 0.428528 -0.476013 0.501160 1445641325 0.581848 0.428528 -0.476013 0.501160 1445641325 0.581848 0.428528 -0.476013 0.501160 1445641325 0.581848 0.428528 -0.476013 0.501160 1445641325 0.581848 0.428528 -0.476013 0.501160 1445641325 0.581848 0.428528 -0.476013 0.501160 1445641325 0.579651 0.429993 -0.475159 0.503235 1445641325 0.579651 0.429993 -0.475159 0.503235 1445641325 0.579651 0.429993 -0.475159 0.503235 1445641325 0.579651 0.429993 -0.475159 0.503235 1445641325 0.579651 0.429993 -0.475159 0.503235 1445641325 0.579651 0.429993 -0.475159 0.503235 1445641325 0.578430 0.431213 -0.475098 0.503662 1445641325 0.578430 0.431213 -0.475098 0.503662 1445641325 0.578430 0.431213 -0.475098 0.503662 1445641325 0.578430 0.431213 -0.475098 0.503662 1445641325 0.578430 0.431213 -0.475098 0.503662 1445641325 0.578430 0.431213 -0.475098 0.503662 1445641325 0.578430 0.431213 -0.475098 0.503662 1445641325 0.577820 0.432251 -0.475403 0.503174 1445641325 0.577820 0.432251 -0.475403 0.503174 1445641325 0.577820 0.432251 -0.475403 0.503174 1445641325 0.577820 0.432251 -0.475403 0.503174 1445641325 0.577820 0.432251 -0.475403 0.503174 1445641325 0.577820 0.432251 -0.475403 0.503174 1445641325 0.578430 0.432251 -0.476013 0.501953 1445641325 0.578430 0.432251 -0.476013 0.501953 1445641325 0.578430 0.432251 -0.476013 0.501953 1445641325 0.578430 0.432251 -0.476013 0.501953 1445641325 0.578430 0.432251 -0.476013 0.501953 1445641325 0.578430 0.432251 -0.476013 0.501953 1445641325 0.579102 0.431580 -0.476379 0.501404 1445641325 0.579102 0.431580 -0.476379 0.501404 1445641325 0.579102 0.431580 -0.476379 0.501404 1445641325 0.579102 0.431580 -0.476379 0.501404 1445641325 0.579102 0.431580 -0.476379 0.501404 1445641325 0.579102 0.431580 -0.476379 0.501404 1445641325 0.579651 0.430786 -0.477600 0.500244 1445641325 0.579651 0.430786 -0.477600 0.500244 1445641325 0.579651 0.430786 -0.477600 0.500244 1445641325 0.579651 0.430786 -0.477600 0.500244 1445641325 0.579651 0.430786 -0.477600 0.500244 1445641325 0.579651 0.430786 -0.477600 0.500244 1445641325 0.580383 0.429260 -0.478638 0.499817 1445641325 0.580383 0.429260 -0.478638 0.499817 1445641325 0.580383 0.429260 -0.478638 0.499817 1445641325 0.580383 0.429260 -0.478638 0.499817 1445641325 0.580383 0.429260 -0.478638 0.499817 1445641325 0.580383 0.429260 -0.478638 0.499817 1445641325 0.580383 0.429260 -0.478638 0.499817 1445641325 0.580811 0.427795 -0.478455 0.500671 1445641325 0.580811 0.427795 -0.478455 0.500671 1445641325 0.580811 0.427795 -0.478455 0.500671 1445641325 0.580811 0.427795 -0.478455 0.500671 1445641325 0.580811 0.427795 -0.478455 0.500671 1445641325 0.580811 0.427795 -0.478455 0.500671 1445641325 0.581238 0.427063 -0.478210 0.501099 1445641325 0.581238 0.427063 -0.478210 0.501099 1445641325 0.581238 0.427063 -0.478210 0.501099 1445641325 0.581238 0.427063 -0.478210 0.501099 1445641325 0.581238 0.427063 -0.478210 0.501099 1445641325 0.581238 0.427063 -0.478210 0.501099 1445641325 0.581238 0.427063 -0.478210 0.501099 1445641325 0.583435 0.426086 -0.478210 0.499329 1445641325 0.583435 0.426086 -0.478210 0.499329 1445641325 0.583435 0.426086 -0.478210 0.499329 1445641325 0.583435 0.426086 -0.478210 0.499329 1445641325 0.583435 0.426086 -0.478210 0.499329 1445641325 0.583435 0.426086 -0.478210 0.499329 1445641325 0.586487 0.424438 -0.480713 0.494690 1445641325 0.586487 0.424438 -0.480713 0.494690 1445641325 0.586487 0.424438 -0.480713 0.494690 1445641325 0.586487 0.424438 -0.480713 0.494690 1445641325 0.586487 0.424438 -0.480713 0.494690 1445641325 0.586487 0.424438 -0.480713 0.494690 1445641325 0.589722 0.421143 -0.483582 0.490906 1445641325 0.589722 0.421143 -0.483582 0.490906 1445641325 0.589722 0.421143 -0.483582 0.490906 1445641325 0.589722 0.421143 -0.483582 0.490906 1445641325 0.589722 0.421143 -0.483582 0.490906 1445641325 0.589722 0.421143 -0.483582 0.490906 1445641325 0.589722 0.421143 -0.483582 0.490906 1445641325 0.593567 0.417664 -0.485046 0.487732 1445641325 0.593567 0.417664 -0.485046 0.487732 1445641325 0.593567 0.417664 -0.485046 0.487732 1445641325 0.593567 0.417664 -0.485046 0.487732 1445641325 0.593567 0.417664 -0.485046 0.487732 1445641325 0.593567 0.417664 -0.485046 0.487732 1445641325 0.591675 0.417847 -0.484436 0.490479 1445641325 0.591675 0.417847 -0.484436 0.490479 1445641325 0.591675 0.417847 -0.484436 0.490479 1445641325 0.591675 0.417847 -0.484436 0.490479 1445641325 0.591675 0.417847 -0.484436 0.490479 1445641325 0.591675 0.417847 -0.484436 0.490479 1445641325 0.585876 0.420898 -0.481750 0.497437 1445641325 0.585876 0.420898 -0.481750 0.497437 1445641325 0.585876 0.420898 -0.481750 0.497437 1445641326 0.585876 0.420898 -0.481750 0.497437 1445641326 0.585876 0.420898 -0.481750 0.497437 1445641326 0.585876 0.420898 -0.481750 0.497437 1445641326 0.585876 0.420898 -0.481750 0.497437 1445641326 0.582764 0.422852 -0.479736 0.501404 1445641326 0.582764 0.422852 -0.479736 0.501404 1445641326 0.582764 0.422852 -0.479736 0.501404 1445641326 0.582764 0.422852 -0.479736 0.501404 1445641326 0.582764 0.422852 -0.479736 0.501404 1445641326 0.582764 0.422852 -0.479736 0.501404 1445641326 0.580811 0.424988 -0.479065 0.502441 1445641326 0.580811 0.424988 -0.479065 0.502441 1445641326 0.580811 0.424988 -0.479065 0.502441 1445641326 0.580811 0.424988 -0.479065 0.502441 1445641326 0.580811 0.424988 -0.479065 0.502441 1445641326 0.580811 0.424988 -0.479065 0.502441 1445641326 0.580444 0.426025 -0.479858 0.501282 1445641326 0.580444 0.426025 -0.479858 0.501282 1445641326 0.580444 0.426025 -0.479858 0.501282 1445641326 0.580444 0.426025 -0.479858 0.501282 1445641326 0.580444 0.426025 -0.479858 0.501282 1445641326 0.580139 0.425964 -0.480591 0.500977 1445641326 0.580139 0.425964 -0.480591 0.500977 1445641326 0.580139 0.425964 -0.480591 0.500977 1445641326 0.580139 0.425964 -0.480591 0.500977 1445641326 0.580139 0.425964 -0.480591 0.500977 1445641326 0.580139 0.425964 -0.480591 0.500977 1445641326 0.580139 0.425964 -0.480591 0.500977 1445641326 0.581116 0.424072 -0.481750 0.500305 1445641326 0.581116 0.424072 -0.481750 0.500305 1445641326 0.581116 0.424072 -0.481750 0.500305 1445641326 0.581116 0.424072 -0.481750 0.500305 1445641326 0.581116 0.424072 -0.481750 0.500305 1445641326 0.581116 0.424072 -0.481750 0.500305 1445641326 0.581726 0.422913 -0.483459 0.498901 1445641326 0.581726 0.422913 -0.483459 0.498901 1445641326 0.581726 0.422913 -0.483459 0.498901 1445641326 0.581726 0.422913 -0.483459 0.498901 1445641326 0.581726 0.422913 -0.483459 0.498901 1445641326 0.581726 0.422913 -0.483459 0.498901 1445641326 0.581726 0.422607 -0.483643 0.499084 1445641326 0.581726 0.422607 -0.483643 0.499084 1445641326 0.581726 0.422607 -0.483643 0.499084 1445641326 0.581726 0.422607 -0.483643 0.499084 1445641326 0.581726 0.422607 -0.483643 0.499084 1445641326 0.581726 0.422607 -0.483643 0.499084 1445641326 0.581726 0.422607 -0.483643 0.499084 1445641326 0.581299 0.422363 -0.483032 0.500244 1445641326 0.581299 0.422363 -0.483032 0.500244 1445641326 0.581299 0.422363 -0.483032 0.500244 1445641326 0.581299 0.422363 -0.483032 0.500244 1445641326 0.581299 0.422363 -0.483032 0.500244 1445641326 0.581299 0.422363 -0.483032 0.500244 1445641326 0.581482 0.422546 -0.482849 0.500183 1445641326 0.581482 0.422546 -0.482849 0.500183 1445641326 0.581482 0.422546 -0.482849 0.500183 1445641326 0.581482 0.422546 -0.482849 0.500183 1445641326 0.581482 0.422546 -0.482849 0.500183 1445641326 0.581482 0.422546 -0.482849 0.500183 1445641326 0.581909 0.423218 -0.481873 0.500061 1445641326 0.581909 0.423218 -0.481873 0.500061 1445641326 0.581909 0.423218 -0.481873 0.500061 1445641326 0.581909 0.423218 -0.481873 0.500061 1445641326 0.581909 0.423218 -0.481873 0.500061 1445641326 0.581909 0.423218 -0.481873 0.500061 1445641326 0.581909 0.424194 -0.481812 0.499268 1445641326 0.581909 0.424194 -0.481812 0.499268 1445641326 0.581909 0.424194 -0.481812 0.499268 1445641326 0.581909 0.424194 -0.481812 0.499268 1445641326 0.581909 0.424194 -0.481812 0.499268 1445641326 0.581909 0.424194 -0.481812 0.499268 1445641326 0.581909 0.424194 -0.481812 0.499268 1445641326 0.582214 0.424438 -0.482788 0.497681 1445641326 0.582214 0.424438 -0.482788 0.497681 1445641326 0.582214 0.424438 -0.482788 0.497681 1445641326 0.582214 0.424438 -0.482788 0.497681 1445641326 0.582214 0.424438 -0.482788 0.497681 1445641326 0.582214 0.424438 -0.482788 0.497681 1445641326 0.581726 0.424927 -0.484070 0.496643 1445641326 0.581726 0.424927 -0.484070 0.496643 1445641326 0.581726 0.424927 -0.484070 0.496643 1445641326 0.581726 0.424927 -0.484070 0.496643 1445641326 0.581726 0.424927 -0.484070 0.496643 1445641326 0.581726 0.424927 -0.484070 0.496643 1445641326 0.579712 0.426758 -0.482117 0.499329 1445641326 0.579712 0.426758 -0.482117 0.499329 1445641326 0.579712 0.426758 -0.482117 0.499329 1445641326 0.579712 0.426758 -0.482117 0.499329 1445641326 0.579712 0.426758 -0.482117 0.499329 1445641326 0.579712 0.426758 -0.482117 0.499329 1445641326 0.578491 0.429138 -0.479675 0.501038 1445641326 0.578491 0.429138 -0.479675 0.501038 1445641326 0.578491 0.429138 -0.479675 0.501038 1445641326 0.578491 0.429138 -0.479675 0.501038 1445641326 0.578491 0.429138 -0.479675 0.501038 1445641326 0.578491 0.429138 -0.479675 0.501038 1445641326 0.577576 0.430359 -0.479431 0.501282 1445641326 0.577576 0.430359 -0.479431 0.501282 1445641326 0.577576 0.430359 -0.479431 0.501282 1445641326 0.577576 0.430359 -0.479431 0.501282 1445641326 0.577576 0.430359 -0.479431 0.501282 1445641326 0.577576 0.430359 -0.479431 0.501282 1445641326 0.577576 0.430359 -0.479431 0.501282 1445641326 0.578247 0.430603 -0.480042 0.499756 1445641326 0.578247 0.430603 -0.480042 0.499756 1445641326 0.578247 0.430603 -0.480042 0.499756 1445641326 0.578247 0.430603 -0.480042 0.499756 1445641326 0.578247 0.430603 -0.480042 0.499756 1445641326 0.578247 0.430603 -0.480042 0.499756 1445641326 0.578369 0.431152 -0.479675 0.499451 1445641326 0.578369 0.431152 -0.479675 0.499451 1445641326 0.578369 0.431152 -0.479675 0.499451 1445641326 0.578369 0.431152 -0.479675 0.499451 1445641327 0.578369 0.431152 -0.479675 0.499451 1445641327 0.578369 0.431152 -0.479675 0.499451 1445641327 0.578369 0.431152 -0.479675 0.499451 1445641327 0.578796 0.429993 -0.480896 0.498779 1445641327 0.578796 0.429993 -0.480896 0.498779 1445641327 0.578796 0.429993 -0.480896 0.498779 1445641327 0.578796 0.429993 -0.480896 0.498779 1445641327 0.578796 0.429993 -0.480896 0.498779 1445641327 0.578796 0.429993 -0.480896 0.498779 1445641327 0.580322 0.428223 -0.481628 0.497803 1445641327 0.580322 0.428223 -0.481628 0.497803 1445641327 0.580322 0.428223 -0.481628 0.497803 1445641327 0.580322 0.428223 -0.481628 0.497803 1445641327 0.580322 0.428223 -0.481628 0.497803 1445641327 0.580322 0.428223 -0.481628 0.497803 1445641327 0.581787 0.426636 -0.481201 0.497864 1445641327 0.581787 0.426636 -0.481201 0.497864 1445641327 0.581787 0.426636 -0.481201 0.497864 1445641327 0.581787 0.426636 -0.481201 0.497864 1445641327 0.581787 0.426636 -0.481201 0.497864 1445641327 0.581787 0.426636 -0.481201 0.497864 1445641327 0.581665 0.426025 -0.480957 0.498779 1445641327 0.581665 0.426025 -0.480957 0.498779 1445641327 0.581665 0.426025 -0.480957 0.498779 1445641327 0.581665 0.426025 -0.480957 0.498779 1445641327 0.581665 0.426025 -0.480957 0.498779 1445641327 0.581665 0.426025 -0.480957 0.498779 1445641327 0.582214 0.425415 -0.480652 0.498962 1445641327 0.582214 0.425415 -0.480652 0.498962 1445641327 0.582214 0.425415 -0.480652 0.498962 1445641327 0.582214 0.425415 -0.480652 0.498962 1445641327 0.582214 0.425415 -0.480652 0.498962 1445641327 0.582214 0.425415 -0.480652 0.498962 1445641327 0.582214 0.425415 -0.480652 0.498962 1445641327 0.580811 0.426453 -0.480042 0.500305 1445641327 0.580811 0.426453 -0.480042 0.500305 1445641327 0.580811 0.426453 -0.480042 0.500305 1445641327 0.580811 0.426453 -0.480042 0.500305 1445641327 0.580811 0.426453 -0.480042 0.500305 1445641327 0.580811 0.426453 -0.480042 0.500305 1445641327 0.578369 0.427612 -0.481384 0.500793 1445641327 0.578369 0.427612 -0.481384 0.500793 1445641327 0.578369 0.427612 -0.481384 0.500793 1445641327 0.578369 0.427612 -0.481384 0.500793 1445641327 0.578369 0.427612 -0.481384 0.500793 1445641327 0.578369 0.427612 -0.481384 0.500793 1445641327 0.578674 0.428162 -0.481750 0.499634 1445641327 0.578674 0.428162 -0.481750 0.499634 1445641327 0.578674 0.428162 -0.481750 0.499634 1445641327 0.578674 0.428162 -0.481750 0.499634 1445641327 0.578674 0.428162 -0.481750 0.499634 1445641327 0.578674 0.428162 -0.481750 0.499634 1445641327 0.577209 0.429932 -0.480347 0.501160 1445641327 0.577209 0.429932 -0.480347 0.501160 1445641327 0.577209 0.429932 -0.480347 0.501160 1445641327 0.577209 0.429932 -0.480347 0.501160 1445641327 0.577209 0.429932 -0.480347 0.501160 1445641327 0.577209 0.429932 -0.480347 0.501160 1445641327 0.572632 0.433167 -0.477112 0.506775 1445641327 0.572632 0.433167 -0.477112 0.506775 1445641327 0.572632 0.433167 -0.477112 0.506775 1445641327 0.572632 0.433167 -0.477112 0.506775 1445641327 0.572632 0.433167 -0.477112 0.506775 1445641327 0.572632 0.433167 -0.477112 0.506775 1445641327 0.572632 0.433167 -0.477112 0.506775 1445641327 0.569824 0.436035 -0.473267 0.510986 1445641327 0.569824 0.436035 -0.473267 0.510986 1445641327 0.569824 0.436035 -0.473267 0.510986 1445641327 0.569824 0.436035 -0.473267 0.510986 1445641327 0.569824 0.436035 -0.473267 0.510986 1445641327 0.569824 0.436035 -0.473267 0.510986 1445641327 0.569824 0.437683 -0.473572 0.509338 1445641327 0.569824 0.437683 -0.473572 0.509338 1445641327 0.569824 0.437683 -0.473572 0.509338 1445641327 0.569824 0.437683 -0.473572 0.509338 1445641327 0.569824 0.437683 -0.473572 0.509338 1445641327 0.569824 0.437683 -0.473572 0.509338 1445641327 0.570557 0.438049 -0.475708 0.506226 1445641327 0.570557 0.438049 -0.475708 0.506226 1445641327 0.570557 0.438049 -0.475708 0.506226 1445641327 0.570557 0.438049 -0.475708 0.506226 1445641327 0.570557 0.438049 -0.475708 0.506226 1445641327 0.570557 0.438049 -0.475708 0.506226 1445641327 0.573547 0.435852 -0.477600 0.502869 1445641327 0.573547 0.435852 -0.477600 0.502869 1445641327 0.573547 0.435852 -0.477600 0.502869 1445641327 0.573547 0.435852 -0.477600 0.502869 1445641327 0.573547 0.435852 -0.477600 0.502869 1445641327 0.573547 0.435852 -0.477600 0.502869 1445641327 0.573547 0.435852 -0.477600 0.502869 1445641327 0.576111 0.432800 -0.478943 0.501404 1445641327 0.576111 0.432800 -0.478943 0.501404 1445641327 0.576111 0.432800 -0.478943 0.501404 1445641327 0.576111 0.432800 -0.478943 0.501404 1445641327 0.576111 0.432800 -0.478943 0.501404 1445641327 0.577942 0.429993 -0.479980 0.500610 1445641327 0.577942 0.429993 -0.479980 0.500610 1445641327 0.577942 0.429993 -0.479980 0.500610 1445641327 0.577942 0.429993 -0.479980 0.500610 1445641327 0.579712 0.427673 -0.481506 0.499146 1445641327 0.579712 0.427673 -0.481506 0.499146 1445641327 0.579712 0.427673 -0.481506 0.499146 1445641327 0.579712 0.427673 -0.481506 0.499146 1445641327 0.579712 0.427673 -0.481506 0.499146 1445641327 0.579712 0.427673 -0.481506 0.499146 1445641327 0.580078 0.426208 -0.482300 0.499146 1445641327 0.580078 0.426208 -0.482300 0.499146 1445641327 0.580078 0.426208 -0.482300 0.499146 1445641327 0.580078 0.426208 -0.482300 0.499146 1445641327 0.580078 0.426208 -0.482300 0.499146 1445641328 0.580078 0.426208 -0.482300 0.499146 1445641328 0.580566 0.425293 -0.481934 0.499756 1445641328 0.580566 0.425293 -0.481934 0.499756 1445641328 0.580566 0.425293 -0.481934 0.499756 1445641328 0.580566 0.425293 -0.481934 0.499756 1445641328 0.580566 0.425293 -0.481934 0.499756 1445641328 0.580566 0.425293 -0.481934 0.499756 1445641328 0.581665 0.424744 -0.481323 0.499512 1445641328 0.581665 0.424744 -0.481323 0.499512 1445641328 0.581665 0.424744 -0.481323 0.499512 1445641328 0.581665 0.424744 -0.481323 0.499512 1445641328 0.581665 0.424744 -0.481323 0.499512 1445641328 0.581665 0.424744 -0.481323 0.499512 1445641328 0.581665 0.424744 -0.481323 0.499512 1445641328 0.583069 0.424500 -0.481506 0.497986 1445641328 0.583069 0.424500 -0.481506 0.497986 1445641328 0.583069 0.424500 -0.481506 0.497986 1445641328 0.583069 0.424500 -0.481506 0.497986 1445641328 0.583069 0.424500 -0.481506 0.497986 1445641328 0.583069 0.424500 -0.481506 0.497986 1445641328 0.584534 0.425049 -0.482422 0.494812 1445641328 0.584534 0.425049 -0.482422 0.494812 1445641328 0.584534 0.425049 -0.482422 0.494812 1445641328 0.584534 0.425049 -0.482422 0.494812 1445641328 0.584534 0.425049 -0.482422 0.494812 1445641328 0.584534 0.425049 -0.482422 0.494812 1445641328 0.587036 0.424316 -0.483643 0.491272 1445641328 0.587036 0.424316 -0.483643 0.491272 1445641328 0.587036 0.424316 -0.483643 0.491272 1445641328 0.587036 0.424316 -0.483643 0.491272 1445641328 0.587036 0.424316 -0.483643 0.491272 1445641328 0.587036 0.424316 -0.483643 0.491272 1445641328 0.587585 0.423035 -0.484375 0.491028 1445641328 0.587585 0.423035 -0.484375 0.491028 1445641328 0.587585 0.423035 -0.484375 0.491028 1445641328 0.587585 0.423035 -0.484375 0.491028 1445641328 0.587585 0.423035 -0.484375 0.491028 1445641328 0.587585 0.423035 -0.484375 0.491028 1445641328 0.586731 0.423035 -0.482361 0.494080 1445641328 0.586731 0.423035 -0.482361 0.494080 1445641328 0.586731 0.423035 -0.482361 0.494080 1445641328 0.586731 0.423035 -0.482361 0.494080 1445641328 0.586731 0.423035 -0.482361 0.494080 1445641328 0.586731 0.423035 -0.482361 0.494080 1445641328 0.583923 0.424988 -0.480469 0.497437 1445641328 0.583923 0.424988 -0.480469 0.497437 1445641328 0.583923 0.424988 -0.480469 0.497437 1445641328 0.583923 0.424988 -0.480469 0.497437 1445641328 0.583923 0.424988 -0.480469 0.497437 1445641328 0.583923 0.424988 -0.480469 0.497437 1445641328 0.581299 0.427917 -0.478149 0.500305 1445641328 0.581299 0.427917 -0.478149 0.500305 1445641328 0.581299 0.427917 -0.478149 0.500305 1445641328 0.581299 0.427917 -0.478149 0.500305 1445641328 0.581299 0.427917 -0.478149 0.500305 1445641328 0.581299 0.427917 -0.478149 0.500305 1445641328 0.581299 0.427917 -0.478149 0.500305 1445641328 0.579407 0.431702 -0.476135 0.501160 1445641328 0.579407 0.431702 -0.476135 0.501160 1445641328 0.579407 0.431702 -0.476135 0.501160 1445641328 0.579407 0.431702 -0.476135 0.501160 1445641328 0.579407 0.431702 -0.476135 0.501160 1445641328 0.579407 0.431702 -0.476135 0.501160 1445641328 0.579407 0.432556 -0.475342 0.501160 1445641328 0.579407 0.432556 -0.475342 0.501160 1445641328 0.579407 0.432556 -0.475342 0.501160 1445641328 0.579407 0.432556 -0.475342 0.501160 1445641328 0.579407 0.432556 -0.475342 0.501160 1445641328 0.579407 0.432556 -0.475342 0.501160 1445641328 0.579407 0.432556 -0.475342 0.501160 1445641328 0.580444 0.432190 -0.475342 0.500366 1445641328 0.580444 0.432190 -0.475342 0.500366 1445641328 0.580444 0.432190 -0.475342 0.500366 1445641328 0.580444 0.432190 -0.475342 0.500366 1445641328 0.580444 0.432190 -0.475342 0.500366 1445641328 0.580444 0.432190 -0.475342 0.500366 1445641328 0.581665 0.431702 -0.475891 0.498718 1445641328 0.581665 0.431702 -0.475891 0.498718 1445641328 0.581665 0.431702 -0.475891 0.498718 1445641328 0.581665 0.431702 -0.475891 0.498718 1445641328 0.581665 0.431702 -0.475891 0.498718 1445641328 0.581665 0.431702 -0.475891 0.498718 1445641328 0.583313 0.430847 -0.477112 0.496460 1445641328 0.583313 0.430847 -0.477112 0.496460 1445641328 0.583313 0.430847 -0.477112 0.496460 1445641328 0.583313 0.430847 -0.477112 0.496460 1445641328 0.583313 0.430847 -0.477112 0.496460 1445641328 0.583313 0.430847 -0.477112 0.496460 1445641328 0.583435 0.428955 -0.479553 0.495605 1445641328 0.583435 0.428955 -0.479553 0.495605 1445641328 0.583435 0.428955 -0.479553 0.495605 1445641328 0.583435 0.428955 -0.479553 0.495605 1445641328 0.583435 0.428955 -0.479553 0.495605 1445641328 0.583435 0.428955 -0.479553 0.495605 1445641328 0.582581 0.427429 -0.479614 0.497803 1445641328 0.582581 0.427429 -0.479614 0.497803 1445641328 0.582581 0.427429 -0.479614 0.497803 1445641328 0.582581 0.427429 -0.479614 0.497803 1445641328 0.582581 0.427429 -0.479614 0.497803 1445641328 0.582581 0.427429 -0.479614 0.497803 1445641328 0.582581 0.427429 -0.479614 0.497803 1445641328 0.584045 0.426086 -0.479004 0.497803 1445641328 0.584045 0.426086 -0.479004 0.497803 1445641328 0.584045 0.426086 -0.479004 0.497803 1445641328 0.584045 0.426086 -0.479004 0.497803 1445641328 0.584045 0.426086 -0.479004 0.497803 1445641328 0.584045 0.426086 -0.479004 0.497803 1445641328 0.583862 0.425781 -0.478638 0.498596 1445641328 0.583862 0.425781 -0.478638 0.498596 1445641328 0.583862 0.425781 -0.478638 0.498596 1445641328 0.583862 0.425781 -0.478638 0.498596 1445641328 0.583862 0.425781 -0.478638 0.498596 1445641328 0.583862 0.425781 -0.478638 0.498596 1445641328 0.583862 0.425781 -0.478638 0.498596 1445641329 0.584106 0.426086 -0.476624 0.500000 1445641329 0.584106 0.426086 -0.476624 0.500000 1445641329 0.584106 0.426086 -0.476624 0.500000 1445641329 0.584106 0.426086 -0.476624 0.500000 1445641329 0.584106 0.426086 -0.476624 0.500000 1445641329 0.584106 0.426086 -0.476624 0.500000 1445641329 0.585632 0.426453 -0.476929 0.497620 1445641329 0.585632 0.426453 -0.476929 0.497620 1445641329 0.585632 0.426453 -0.476929 0.497620 1445641329 0.585632 0.426453 -0.476929 0.497620 1445641329 0.585632 0.426453 -0.476929 0.497620 1445641329 0.585632 0.426453 -0.476929 0.497620 1445641329 0.585632 0.426453 -0.476929 0.497620 1445641329 0.587219 0.425476 -0.478821 0.494812 1445641329 0.587219 0.425476 -0.478821 0.494812 1445641329 0.587219 0.425476 -0.478821 0.494812 1445641329 0.587219 0.425476 -0.478821 0.494812 1445641329 0.587219 0.425476 -0.478821 0.494812 1445641329 0.587219 0.425476 -0.478821 0.494812 1445641329 0.587769 0.424133 -0.480835 0.493347 1445641329 0.587769 0.424133 -0.480835 0.493347 1445641329 0.587769 0.424133 -0.480835 0.493347 1445641329 0.587769 0.424133 -0.480835 0.493347 1445641329 0.587769 0.424133 -0.480835 0.493347 1445641329 0.587769 0.424133 -0.480835 0.493347 1445641329 0.587769 0.424133 -0.480835 0.493347 1445641329 0.585266 0.425537 -0.479370 0.496521 1445641329 0.585266 0.425537 -0.479370 0.496521 1445641329 0.585266 0.425537 -0.479370 0.496521 1445641329 0.585266 0.425537 -0.479370 0.496521 1445641329 0.585266 0.425537 -0.479370 0.496521 1445641329 0.585266 0.425537 -0.479370 0.496521 1445641329 0.581787 0.427368 -0.476746 0.501526 1445641329 0.581787 0.427368 -0.476746 0.501526 1445641329 0.581787 0.427368 -0.476746 0.501526 1445641329 0.581787 0.427368 -0.476746 0.501526 1445641329 0.581787 0.427368 -0.476746 0.501526 1445641329 0.581787 0.427368 -0.476746 0.501526 1445641329 0.579834 0.429565 -0.475037 0.503540 1445641329 0.579834 0.429565 -0.475037 0.503540 1445641329 0.579834 0.429565 -0.475037 0.503540 1445641329 0.579834 0.429565 -0.475037 0.503540 1445641329 0.579834 0.429565 -0.475037 0.503540 1445641329 0.579834 0.429565 -0.475037 0.503540 1445641329 0.579834 0.429565 -0.475037 0.503540 1445641329 0.577881 0.431824 -0.474182 0.504639 1445641329
[truncated: 169,111 more chars]
