# Supplementary material for: Quaternion-Based Gesture Recognition Using Wireless Wearable Motion Capture Sensors
Source: Sensors (Basel). 2016 Apr 28;16(5):605. doi: 10.3390/s16050605 (PMC4883296; doi:10.3390/s16050605)
Supplement: Supplementary file 1 [file sensors-16-00605-s001.zip › MultiSensorGestureData/P11/5. Block/Training15.txt]

-0.347839 -0.559204 -0.148804 0.737671 1445641688 -0.347839 -0.559204 -0.148804 0.737671 1445641688 -0.347839 -0.559204 -0.148804 0.737671 1445641688 -0.347839 -0.559204 -0.148804 0.737671 1445641688 -0.383728 -0.553467 -0.141418 0.725525 1445641688 -0.383728 -0.553467 -0.141418 0.725525 1445641688 -0.383728 -0.553467 -0.141418 0.725525 1445641688 -0.383728 -0.553467 -0.141418 0.725525 1445641688 -0.383728 -0.553467 -0.141418 0.725525 1445641688 -0.383728 -0.553467 -0.141418 0.725525 1445641688 -0.436096 -0.545959 -0.108093 0.707214 1445641688 -0.436096 -0.545959 -0.108093 0.707214 1445641688 -0.436096 -0.545959 -0.108093 0.707214 1445641688 -0.436096 -0.545959 -0.108093 0.707214 1445641688 -0.436096 -0.545959 -0.108093 0.707214 1445641688 -0.507141 -0.545410 -0.052124 0.665344 1445641688 -0.507141 -0.545410 -0.052124 0.665344 1445641688 -0.507141 -0.545410 -0.052124 0.665344 1445641688 -0.507141 -0.545410 -0.052124 0.665344 1445641688 -0.507141 -0.545410 -0.052124 0.665344 1445641688 -0.507141 -0.545410 -0.052124 0.665344 1445641688 -0.507141 -0.545410 -0.052124 0.665344 1445641688 -0.599854 -0.530212 0.033875 0.598267 1445641688 -0.599854 -0.530212 0.033875 0.598267 1445641688 -0.599854 -0.530212 0.033875 0.598267 1445641688 -0.599854 -0.530212 0.033875 0.598267 1445641688 -0.599854 -0.530212 0.033875 0.598267 1445641688 -0.599854 -0.530212 0.033875 0.598267 1445641688 -0.687134 -0.518921 0.150330 0.485779 1445641688 -0.687134 -0.518921 0.150330 0.485779 1445641688 -0.687134 -0.518921 0.150330 0.485779 1445641688 -0.687134 -0.518921 0.150330 0.485779 1445641688 -0.687134 -0.518921 0.150330 0.485779 1445641688 -0.687134 -0.518921 0.150330 0.485779 1445641688 -0.758301 -0.488525 0.262756 0.342529 1445641688 -0.758301 -0.488525 0.262756 0.342529 1445641688 -0.758301 -0.488525 0.262756 0.342529 1445641688 -0.758301 -0.488525 0.262756 0.342529 1445641688 -0.758301 -0.488525 0.262756 0.342529 1445641688 -0.758301 -0.488525 0.262756 0.342529 1445641688 -0.800659 -0.455994 0.323730 0.215088 1445641688 -0.800659 -0.455994 0.323730 0.215088 1445641688 -0.800659 -0.455994 0.323730 0.215088 1445641688 -0.800659 -0.455994 0.323730 0.215088 1445641688 -0.800659 -0.455994 0.323730 0.215088 1445641688 -0.800659 -0.455994 0.323730 0.215088 1445641688 -0.800659 -0.455994 0.323730 0.215088 1445641688 -0.810852 -0.440125 0.344299 0.174255 1445641688 -0.810852 -0.440125 0.344299 0.174255 1445641688 -0.810852 -0.440125 0.344299 0.174255 1445641688 -0.810852 -0.440125 0.344299 0.174255 1445641688 -0.810852 -0.440125 0.344299 0.174255 1445641688 -0.810852 -0.440125 0.344299 0.174255 1445641688 -0.782654 -0.469666 0.329163 0.241882 1445641688 -0.782654 -0.469666 0.329163 0.241882 1445641688 -0.782654 -0.469666 0.329163 0.241882 1445641688 -0.782654 -0.469666 0.329163 0.241882 1445641688 -0.782654 -0.469666 0.329163 0.241882 1445641688 -0.782654 -0.469666 0.329163 0.241882 1445641688 -0.721436 -0.508545 0.273926 0.382019 1445641688 -0.721436 -0.508545 0.273926 0.382019 1445641688 -0.721436 -0.508545 0.273926 0.382019 1445641688 -0.721436 -0.508545 0.273926 0.382019 1445641688 -0.721436 -0.508545 0.273926 0.382019 1445641688 -0.721436 -0.508545 0.273926 0.382019 1445641688 -0.628845 -0.533386 0.153564 0.544495 1445641688 -0.628845 -0.533386 0.153564 0.544495 1445641688 -0.628845 -0.533386 0.153564 0.544495 1445641688 -0.628845 -0.533386 0.153564 0.544495 1445641688 -0.628845 -0.533386 0.153564 0.544495 1445641688 -0.628845 -0.533386 0.153564 0.544495 1445641689 -0.628845 -0.533386 0.153564 0.544495 1445641689 -0.514099 -0.532959 -0.052795 0.669983 1445641689 -0.514099 -0.532959 -0.052795 0.669983 1445641689 -0.514099 -0.532959 -0.052795 0.669983 1445641689 -0.514099 -0.532959 -0.052795 0.669983 1445641689 -0.514099 -0.532959 -0.052795 0.669983 1445641689 -0.514099 -0.532959 -0.052795 0.669983 1445641689 -0.343811 -0.586121 -0.184082 0.710205 1445641689 -0.343811 -0.586121 -0.184082 0.710205 1445641689 -0.343811 -0.586121 -0.184082 0.710205 1445641689 -0.343811 -0.586121 -0.184082 0.710205 1445641689 -0.343811 -0.586121 -0.184082 0.710205 1445641689 -0.343811 -0.586121 -0.184082 0.710205 1445641689 -0.343811 -0.586121 -0.184082 0.710205 1445641689 -0.304199 -0.578247 -0.283997 0.701782 1445641689 -0.304199 -0.578247 -0.283997 0.701782 1445641689 -0.304199 -0.578247 -0.283997 0.701782 1445641689 -0.304199 -0.578247 -0.283997 0.701782 1445641689 -0.304199 -0.578247 -0.283997 0.701782 1445641689 -0.304199 -0.578247 -0.283997 0.701782 1445641689 -0.339539 -0.593933 -0.241821 0.688110 1445641689 -0.339539 -0.593933 -0.241821 0.688110 1445641689 -0.339539 -0.593933 -0.241821 0.688110 1445641689 -0.339539 -0.593933 -0.241821 0.688110 1445641689 -0.339539 -0.593933 -0.241821 0.688110 1445641689 -0.339539 -0.593933 -0.241821 0.688110 1445641689 -0.339539 -0.593933 -0.241821 0.688110 1445641689 -0.446655 -0.582214 -0.159180 0.660522 1445641689 -0.446655 -0.582214 -0.159180 0.660522 1445641689 -0.446655 -0.582214 -0.159180 0.660522 1445641689 -0.446655 -0.582214 -0.159180 0.660522 1445641689 -0.446655 -0.582214 -0.159180 0.660522 1445641689 -0.446655 -0.582214 -0.159180 0.660522 1445641689 -0.557251 -0.571106 -0.013611 0.602600 1445641689 -0.557251 -0.571106 -0.013611 0.602600 1445641689 -0.557251 -0.571106 -0.013611 0.602600 1445641689 -0.557251 -0.571106 -0.013611 0.602600 1445641689 -0.557251 -0.571106 -0.013611 0.602600 1445641689 -0.557251 -0.571106 -0.013611 0.602600 1445641689 -0.645691 -0.566956 0.161499 0.485413 1445641689 -0.645691 -0.566956 0.161499 0.485413 1445641689 -0.645691 -0.566956 0.161499 0.485413 1445641689 -0.645691 -0.566956 0.161499 0.485413 1445641689 -0.645691 -0.566956 0.161499 0.485413 1445641689 -0.645691 -0.566956 0.161499 0.485413 1445641689 -0.725525 -0.532043 0.270447 0.342712 1445641689 -0.725525 -0.532043 0.270447 0.342712 1445641689 -0.725525 -0.532043 0.270447 0.342712 1445641689 -0.725525 -0.532043 0.270447 0.342712 1445641689 -0.725525 -0.532043 0.270447 0.342712 1445641689 -0.725525 -0.532043 0.270447 0.342712 1445641689 -0.725525 -0.532043 0.270447 0.342712 1445641689 -0.783081 -0.481995 0.318237 0.230652 1445641689 -0.783081 -0.481995 0.318237 0.230652 1445641689 -0.783081 -0.481995 0.318237 0.230652 1445641689 -0.783081 -0.481995 0.318237 0.230652 1445641689 -0.783081 -0.481995 0.318237 0.230652 1445641689 -0.783081 -0.481995 0.318237 0.230652 1445641689 -0.796509 -0.471558 0.323059 0.197205 1445641689 -0.796509 -0.471558 0.323059 0.197205 1445641689 -0.796509 -0.471558 0.323059 0.197205 1445641689 -0.796509 -0.471558 0.323059 0.197205 1445641689 -0.796509 -0.471558 0.323059 0.197205 1445641689 -0.796509 -0.471558 0.323059 0.197205 1445641689 -0.796509 -0.471558 0.323059 0.197205 1445641689 -0.757996 -0.516907 0.290649 0.271667 1445641689 -0.757996 -0.516907 0.290649 0.271667 1445641689 -0.757996 -0.516907 0.290649 0.271667 1445641689 -0.757996 -0.516907 0.290649 0.271667 1445641689 -0.757996 -0.516907 0.290649 0.271667 1445641689 -0.757996 -0.516907 0.290649 0.271667 1445641689 -0.678650 -0.556396 0.223694 0.424133 1445641689 -0.678650 -0.556396 0.223694 0.424133 1445641689 -0.678650 -0.556396 0.223694 0.424133 1445641689 -0.678650 -0.556396 0.223694 0.424133 1445641689 -0.678650 -0.556396 0.223694 0.424133 1445641689 -0.678650 -0.556396 0.223694 0.424133 1445641689 -0.556396 -0.581177 0.107178 0.584106 1445641689 -0.556396 -0.581177 0.107178 0.584106 1445641689 -0.556396 -0.581177 0.107178 0.584106 1445641689 -0.556396 -0.581177 0.107178 0.584106 1445641689 -0.556396 -0.581177 0.107178 0.584106 1445641689 -0.556396 -0.581177 0.107178 0.584106 1445641689 -0.371887 -0.617615 -0.010498 0.692932 1445641689 -0.371887 -0.617615 -0.010498 0.692932 1445641689 -0.371887 -0.617615 -0.010498 0.692932 1445641689 -0.371887 -0.617615 -0.010498 0.692932 1445641689 -0.371887 -0.617615 -0.010498 0.692932 1445641689 -0.371887 -0.617615 -0.010498 0.692932 1445641689 -0.250366 -0.647339 0.007813 0.719849 1445641689 -0.250366 -0.647339 0.007813 0.719849 1445641689 -0.250366 -0.647339 0.007813 0.719849 1445641689 -0.250366 -0.647339 0.007813 0.719849 1445641689 -0.250366 -0.647339 0.007813 0.719849 1445641689 -0.250366 -0.647339 0.007813 0.719849 1445641689 -0.250366 -0.647339 0.007813 0.719849 1445641689 -0.326477 -0.644897 -0.006653 0.691040 1445641689 -0.326477 -0.644897 -0.006653 0.691040 1445641689 -0.326477 -0.644897 -0.006653 0.691040 1445641689 -0.326477 -0.644897 -0.006653 0.691040 1445641689 -0.326477 -0.644897 -0.006653 0.691040 1445641689 -0.326477 -0.644897 -0.006653 0.691040 1445641689 -0.421509 -0.655457 0.094360 0.619568 1445641689 -0.421509 -0.655457 0.094360 0.619568 1445641689 -0.421509 -0.655457 0.094360 0.619568 1445641689 -0.421509 -0.655457 0.094360 0.619568 1445641689 -0.421509 -0.655457 0.094360 0.619568 1445641689 -0.421509 -0.655457 0.094360 0.619568 1445641689 -0.551758 -0.637390 0.197998 0.500061 1445641689 -0.551758 -0.637390 0.197998 0.500061 1445641689 -0.551758 -0.637390 0.197998 0.500061 1445641689 -0.551758 -0.637390 0.197998 0.500061 1445641689 -0.551758 -0.637390 0.197998 0.500061 1445641689 -0.693481 -0.573486 0.267822 0.344360 1445641690 -0.693481 -0.573486 0.267822 0.344360 1445641690 -0.693481 -0.573486 0.267822 0.344360 1445641690 -0.693481 -0.573486 0.267822 0.344360 1445641690 -0.693481 -0.573486 0.267822 0.344360 1445641690 -0.693481 -0.573486 0.267822 0.344360 1445641690 -0.782776 -0.494202 0.314636 0.209900 1445641690 -0.782776 -0.494202 0.314636 0.209900 1445641690 -0.782776 -0.494202 0.314636 0.209900 1445641690 -0.782776 -0.494202 0.314636 0.209900 1445641690 -0.782776 -0.494202 0.314636 0.209900 1445641690 -0.782776 -0.494202 0.314636 0.209900 1445641690 -0.808777 -0.443970 0.346252 0.170044 1445641690 -0.808777 -0.443970 0.346252 0.170044 1445641690 -0.808777 -0.443970 0.346252 0.170044 1445641690 -0.808777 -0.443970 0.346252 0.170044 1445641690 -0.808777 -0.443970 0.346252 0.170044 1445641690 -0.808777 -0.443970 0.346252 0.170044 1445641690 -0.775146 -0.484070 0.310913 0.261230 1445641690 -0.775146 -0.484070 0.310913 0.261230 1445641690 -0.775146 -0.484070 0.310913 0.261230 1445641690 -0.775146 -0.484070 0.310913 0.261230 1445641690 -0.775146 -0.484070 0.310913 0.261230 1445641690 -0.775146 -0.484070 0.310913 0.261230 1445641690 -0.676392 -0.564209 0.234741 0.411316 1445641690 -0.676392 -0.564209 0.234741 0.411316 1445641690 -0.676392 -0.564209 0.234741 0.411316 1445641690 -0.676392 -0.564209 0.234741 0.411316 1445641690 -0.676392 -0.564209 0.234741 0.411316 1445641690 -0.676392 -0.564209 0.234741 0.411316 1445641690 -0.676392 -0.564209 0.234741 0.411316 1445641690 -0.564880 -0.591248 0.065552 0.571899 1445641690 -0.564880 -0.591248 0.065552 0.571899 1445641690 -0.564880 -0.591248 0.065552 0.571899 1445641690 -0.564880 -0.591248 0.065552 0.571899 1445641690 -0.564880 -0.591248 0.065552 0.571899 1445641690 -0.564880 -0.591248 0.065552 0.571899 1445641690 -0.411255 -0.625977 -0.086121 0.656982 1445641690 -0.411255 -0.625977 -0.086121 0.656982 1445641690 -0.411255 -0.625977 -0.086121 0.656982 1445641690 -0.411255 -0.625977 -0.086121 0.656982 1445641690 -0.411255 -0.625977 -0.086121 0.656982 1445641690 -0.411255 -0.625977 -0.086121 0.656982 1445641690 -0.411255 -0.625977 -0.086121 0.656982 1445641690 -0.365723 -0.607727 -0.229797 0.666443 1445641690 -0.365723 -0.607727 -0.229797 0.666443 1445641690 -0.365723 -0.607727 -0.229797 0.666443 1445641690 -0.365723 -0.607727 -0.229797 0.666443 1445641690 -0.365723 -0.607727 -0.229797 0.666443 1445641690 -0.365723 -0.607727 -0.229797 0.666443 1445641690 -0.391541 -0.618958 -0.194580 0.652527 1445641690 -0.391541 -0.618958 -0.194580 0.652527 1445641690 -0.391541 -0.618958 -0.194580 0.652527 1445641690 -0.391541 -0.618958 -0.194580 0.652527 1445641690 -0.391541 -0.618958 -0.194580 0.652527 1445641690 -0.391541 -0.618958 -0.194580 0.652527 1445641690 -0.484009 -0.630676 -0.058167 0.603882 1445641690 -0.484009 -0.630676 -0.058167 0.603882 1445641690 -0.484009 -0.630676 -0.058167 0.603882 1445641690 -0.484009 -0.630676 -0.058167 0.603882 1445641690 -0.484009 -0.630676 -0.058167 0.603882 1445641690 -0.484009 -0.630676 -0.058167 0.603882 1445641690 -0.484009 -0.630676 -0.058167 0.603882 1445641690 -0.604126 -0.619324 0.094360 0.492554 1445641690 -0.604126 -0.619324 0.094360 0.492554 1445641690 -0.604126 -0.619324 0.094360 0.492554 1445641690 -0.604126 -0.619324 0.094360 0.492554 1445641690 -0.604126 -0.619324 0.094360 0.492554 1445641690 -0.727356 -0.550842 0.207336 0.353027 1445641690 -0.727356 -0.550842 0.207336 0.353027 1445641690 -0.727356 -0.550842 0.207336 0.353027 1445641690 -0.727356 -0.550842 0.207336 0.353027 1445641690 -0.727356 -0.550842 0.207336 0.353027 1445641690 -0.727356 -0.550842 0.207336 0.353027 1445641690 -0.727356 -0.550842 0.207336 0.353027 1445641690 -0.799988 -0.476624 0.291687 0.218628 1445641690 -0.799988 -0.476624 0.291687 0.218628 1445641690 -0.799988 -0.476624 0.291687 0.218628 1445641690 -0.799988 -0.476624 0.291687 0.218628 1445641690 -0.799988 -0.476624 0.291687 0.218628 1445641690 -0.799988 -0.476624 0.291687 0.218628 1445641690 -0.799988 -0.476624 0.291687 0.218628 1445641690 -0.834534 -0.401917 0.329468 0.182922 1445641690 -0.834534 -0.401917 0.329468 0.182922 1445641690 -0.834534 -0.401917 0.329468 0.182922 1445641690 -0.834534 -0.401917 0.329468 0.182922 1445641690 -0.834534 -0.401917 0.329468 0.182922 1445641690 -0.834534 -0.401917 0.329468 0.182922 1445641690 -0.813110 -0.438965 0.295105 0.243042 1445641690 -0.813110 -0.438965 0.295105 0.243042 1445641690 -0.813110 -0.438965 0.295105 0.243042 1445641690 -0.813110 -0.438965 0.295105 0.243042 1445641690 -0.813110 -0.438965 0.295105 0.243042 1445641690 -0.813110 -0.438965 0.295105 0.243042 1445641690 -0.726929 -0.527771 0.224915 0.377441 1445641690 -0.726929 -0.527771 0.224915 0.377441 1445641690 -0.726929 -0.527771 0.224915 0.377441 1445641690 -0.726929 -0.527771 0.224915 0.377441 1445641690 -0.726929 -0.527771 0.224915 0.377441 1445641690 -0.726929 -0.527771 0.224915 0.377441 1445641690 -0.726929 -0.527771 0.224915 0.377441 1445641690 -0.590210 -0.594849 0.106323 0.535278 1445641690 -0.590210 -0.594849 0.106323 0.535278 1445641690 -0.590210 -0.594849 0.106323 0.535278 1445641690 -0.590210 -0.594849 0.106323 0.535278 1445641690 -0.590210 -0.594849 0.106323 0.535278 1445641690 -0.590210 -0.594849 0.106323 0.535278 1445641690 -0.401855 -0.639771 -0.016296 0.654968 1445641690 -0.401855 -0.639771 -0.016296 0.654968 1445641690 -0.401855 -0.639771 -0.016296 0.654968 1445641690 -0.401855 -0.639771 -0.016296 0.654968 1445641690 -0.401855 -0.639771 -0.016296 0.654968 1445641690 -0.401855 -0.639771 -0.016296 0.654968 1445641690 -0.294495 -0.646484 -0.114197 0.694519 1445641690 -0.294495 -0.646484 -0.114197 0.694519 1445641691 -0.294495 -0.646484 -0.114197 0.694519 1445641691 -0.294495 -0.646484 -0.114197 0.694519 1445641691 -0.294495 -0.646484 -0.114197 0.694519 1445641691 -0.294495 -0.646484 -0.114197 0.694519 1445641691 -0.294495 -0.646484 -0.114197 0.694519 1445641691 -0.325562 -0.660645 -0.104492 0.668335 1445641691 -0.325562 -0.660645 -0.104492 0.668335 1445641691 -0.325562 -0.660645 -0.104492 0.668335 1445641691 -0.325562 -0.660645 -0.104492 0.668335 1445641691 -0.325562 -0.660645 -0.104492 0.668335 1445641691 -0.325562 -0.660645 -0.104492 0.668335 1445641691 -0.406555 -0.683411 0.042053 0.604980 1445641691 -0.406555 -0.683411 0.042053 0.604980 1445641691 -0.406555 -0.683411 0.042053 0.604980 1445641691 -0.406555 -0.683411 0.042053 0.604980 1445641691 -0.406555 -0.683411 0.042053 0.604980 1445641691 -0.406555 -0.683411 0.042053 0.604980 1445641691 -0.523010 -0.682861 0.200073 0.469238 1445641691 -0.523010 -0.682861 0.200073 0.469238 1445641691 -0.523010 -0.682861 0.200073 0.469238 1445641691 -0.523010 -0.682861 0.200073 0.469238 1445641691 -0.523010 -0.682861 0.200073 0.469238 1445641691 -0.523010 -0.682861 0.200073 0.469238 1445641691 -0.678406 -0.603882 0.288086 0.303528 1445641691 -0.678406 -0.603882 0.288086 0.303528 1445641691 -0.678406 -0.603882 0.288086 0.303528 1445641691 -0.678406 -0.603882 0.288086 0.303528 1445641691 -0.678406 -0.603882 0.288086 0.303528 1445641691 -0.678406 -0.603882 0.288086 0.303528 1445641691 -0.678406 -0.603882 0.288086 0.303528 1445641691 -0.785828 -0.494629 0.330627 0.169006 1445641691 -0.785828 -0.494629 0.330627 0.169006 1445641691 -0.785828 -0.494629 0.330627 0.169006 1445641691 -0.785828 -0.494629 0.330627 0.169006 1445641691 -0.785828 -0.494629 0.330627 0.169006 1445641691 -0.785828 -0.494629 0.330627 0.169006 1445641691 -0.830261 -0.407898 0.338257 0.172974 1445641691 -0.830261 -0.407898 0.338257 0.172974 1445641691 -0.830261 -0.407898 0.338257 0.172974 1445641691 -0.830261 -0.407898 0.338257 0.172974 1445641691 -0.830261 -0.407898 0.338257 0.172974 1445641691 -0.830261 -0.407898 0.338257 0.172974 1445641691 -0.777588 -0.469849 0.285461 0.305298 1445641691 -0.777588 -0.469849 0.285461 0.305298 1445641691 -0.777588 -0.469849 0.285461 0.305298 1445641691 -0.777588 -0.469849 0.285461 0.305298 1445641691 -0.777588 -0.469849 0.285461 0.305298 1445641691 -0.777588 -0.469849 0.285461 0.305298 1445641691 -0.646179 -0.549988 0.202637 0.488770 1445641691 -0.646179 -0.549988 0.202637 0.488770 1445641691 -0.646179 -0.549988 0.202637 0.488770 1445641691 -0.646179 -0.549988 0.202637 0.488770 1445641691 -0.646179 -0.549988 0.202637 0.488770 1445641691 -0.646179 -0.549988 0.202637 0.488770 1445641691 -0.646179 -0.549988 0.202637 0.488770 1445641691 -0.455139 -0.604797 0.091736 0.647095 1445641691 -0.455139 -0.604797 0.091736 0.647095 1445641691 -0.455139 -0.604797 0.091736 0.647095 1445641691 -0.455139 -0.604797 0.091736 0.647095 1445641691 -0.455139 -0.604797 0.091736 0.647095 1445641691 -0.455139 -0.604797 0.091736 0.647095 1445641691 -0.455139 -0.604797 0.091736 0.647095 1445641691 -0.273132 -0.620728 0.001953 0.734924 1445641691 -0.273132 -0.620728 0.001953 0.734924 1445641691 -0.273132 -0.620728 0.001953 0.734924 1445641691 -0.273132 -0.620728 0.001953 0.734924 1445641691 -0.273132 -0.620728 0.001953 0.734924 1445641691 -0.273132 -0.620728 0.001953 0.734924 1445641691 -0.229431 -0.610962 -0.049927 0.756042 1445641691 -0.229431 -0.610962 -0.049927 0.756042 1445641691 -0.229431 -0.610962 -0.049927 0.756042 1445641691 -0.229431 -0.610962 -0.049927 0.756042 1445641691 -0.229431 -0.610962 -0.049927 0.756042 1445641691 -0.229431 -0.610962 -0.049927 0.756042 1445641691 -0.262329 -0.627808 0.049500 0.731201 1445641691 -0.262329 -0.627808 0.049500 0.731201 1445641691 -0.262329 -0.627808 0.049500 0.731201 1445641691 -0.262329 -0.627808 0.049500 0.731201 1445641691 -0.262329 -0.627808 0.049500 0.731201 1445641691 -0.262329 -0.627808 0.049500 0.731201 1445641691 -0.262329 -0.627808 0.049500 0.731201 1445641691 -0.375549 -0.646545 0.163086 0.643738 1445641691 -0.375549 -0.646545 0.163086 0.643738 1445641691 -0.375549 -0.646545 0.163086 0.643738 1445641691 -0.375549 -0.646545 0.163086 0.643738 1445641691 -0.375549 -0.646545 0.163086 0.643738 1445641691 -0.375549 -0.646545 0.163086 0.643738 1445641691 -0.529419 -0.638794 0.260437 0.493835 1445641691 -0.529419 -0.638794 0.260437 0.493835 1445641691 -0.529419 -0.638794 0.260437 0.493835 1445641691 -0.529419 -0.638794 0.260437 0.493835 1445641691 -0.529419 -0.638794 0.260437 0.493835 1445641691 -0.529419 -0.638794 0.260437 0.493835 1445641691 -0.685669 -0.575684 0.310547 0.319458 1445641691 -0.685669 -0.575684 0.310547 0.319458 1445641691 -0.685669 -0.575684 0.310547 0.319458 1445641691 -0.685669 -0.575684 0.310547 0.319458 1445641691 -0.685669 -0.575684 0.310547 0.319458 1445641691 -0.685669 -0.575684 0.310547 0.319458 1445641691 -0.783691 -0.500305 0.332153 0.158936 1445641691 -0.783691 -0.500305 0.332153 0.158936 1445641691 -0.783691 -0.500305 0.332153 0.158936 1445641691 -0.783691 -0.500305 0.332153 0.158936 1445641691 -0.783691 -0.500305 0.332153 0.158936 1445641691 -0.820190 -0.453430 0.323669 0.130493 1445641691 -0.820190 -0.453430 0.323669 0.130493 1445641691 -0.820190 -0.453430 0.323669 0.130493 1445641691 -0.820190 -0.453430 0.323669 0.130493 1445641691 -0.820190 -0.453430 0.323669 0.130493 1445641691 -0.820190 -0.453430 0.323669 0.130493 1445641691 -0.820190 -0.453430 0.323669 0.130493 1445641691 -0.781616 -0.497803 0.289246 0.240112 1445641691 -0.781616 -0.497803 0.289246 0.240112 1445641692 -0.781616 -0.497803 0.289246 0.240112 1445641692 -0.781616 -0.497803 0.289246 0.240112 1445641692 -0.781616 -0.497803 0.289246 0.240112 1445641692 -0.781616 -0.497803 0.289246 0.240112 1445641692 -0.696838 -0.540161 0.225403 0.414612 1445641692 -0.696838 -0.540161 0.225403 0.414612 1445641692 -0.696838 -0.540161 0.225403 0.414612 1445641692 -0.696838 -0.540161 0.225403 0.414612 1445641692 -0.696838 -0.540161 0.225403 0.414612 1445641692 -0.696838 -0.540161 0.225403 0.414612 1445641692 -0.571838 -0.555359 0.103760 0.594910 1445641692 -0.571838 -0.555359 0.103760 0.594910 1445641692 -0.571838 -0.555359 0.103760 0.594910 1445641692 -0.571838 -0.555359 0.103760 0.594910 1445641692 -0.571838 -0.555359 0.103760 0.594910 1445641692 -0.571838 -0.555359 0.103760 0.594910 1445641692 -0.571838 -0.555359 0.103760 0.594910 1445641692 -0.383606 -0.598633 -0.002380 0.703186 1445641692 -0.383606 -0.598633 -0.002380 0.703186 1445641692 -0.383606 -0.598633 -0.002380 0.703186 1445641692 -0.383606 -0.598633 -0.002380 0.703186 1445641692 -0.383606 -0.598633 -0.002380 0.703186 1445641692 -0.383606 -0.598633 -0.002380 0.703186 1445641692 -0.383606 -0.598633 -0.002380 0.703186 1445641692 -0.220459 -0.659180 0.036316 0.718018 1445641692 -0.220459 -0.659180 0.036316 0.718018 1445641692 -0.220459 -0.659180 0.036316 0.718018 1445641692 -0.220459 -0.659180 0.036316 0.718018 1445641692 -0.220459 -0.659180 0.036316 0.718018 1445641692 -0.220459 -0.659180 0.036316 0.718018 1445641692 -0.318481 -0.676697 -0.013367 0.663696 1445641692 -0.318481 -0.676697 -0.013367 0.663696 1445641692 -0.318481 -0.676697 -0.013367 0.663696 1445641692 -0.318481 -0.676697 -0.013367 0.663696 1445641692 -0.318481 -0.676697 -0.013367 0.663696 1445641692 -0.318481 -0.676697 -0.013367 0.663696 1445641692 -0.437256 -0.699280 0.080566 0.559753 1445641692 -0.437256 -0.699280 0.080566 0.559753 1445641692 -0.437256 -0.699280 0.080566 0.559753 1445641692 -0.437256 -0.699280 0.080566 0.559753 1445641692 -0.437256 -0.699280 0.080566 0.559753 1445641692 -0.437256 -0.699280 0.080566 0.559753 1445641692 -0.582275 -0.686523 0.176880 0.398010 1445641692 -0.582275 -0.686523 0.176880 0.398010 1445641692 -0.582275 -0.686523 0.176880 0.398010 1445641692 -0.582275 -0.686523 0.176880 0.398010 1445641692 -0.582275 -0.686523 0.176880 0.398010 1445641692 -0.582275 -0.686523 0.176880 0.398010 1445641692 -0.721741 -0.612427 0.240967 0.214661 1445641692 -0.721741 -0.612427 0.240967 0.214661 1445641692 -0.721741 -0.612427 0.240967 0.214661 1445641692 -0.721741 -0.612427 0.240967 0.214661 1445641692 -0.721741 -0.612427 0.240967 0.214661 1445641692 -0.721741 -0.612427 0.240967 0.214661 1445641692 -0.721741 -0.612427 0.240967 0.214661 1445641692 -0.825134 -0.482544 0.272034 0.111328 1445641692 -0.825134 -0.482544 0.272034 0.111328 1445641692 -0.825134 -0.482544 0.272034 0.111328 1445641692 -0.825134 -0.482544 0.272034 0.111328 1445641692 -0.825134 -0.482544 0.272034 0.111328 1445641692 -0.825134 -0.482544 0.272034 0.111328 1445641692 -0.843811 -0.440979 0.271790 0.140564 1445641692 -0.843811 -0.440979 0.271790 0.140564 1445641692 -0.843811 -0.440979 0.271790 0.140564 1445641692 -0.843811 -0.440979 0.271790 0.140564 1445641692 -0.843811 -0.440979 0.271790 0.140564 1445641692 -0.843811 -0.440979 0.271790 0.140564 1445641692 -0.783875 -0.518250 0.209351 0.270569 1445641692 -0.783875 -0.518250 0.209351 0.270569 1445641692 -0.783875 -0.518250 0.209351 0.270569 1445641692 -0.783875 -0.518250 0.209351 0.270569 1445641692 -0.783875 -0.518250 0.209351 0.270569 1445641692 -0.783875 -0.518250 0.209351 0.270569 1445641692 -0.691162 -0.560059 0.104004 0.444702 1445641692 -0.691162 -0.560059 0.104004 0.444702 1445641692 -0.691162 -0.560059 0.104004 0.444702 1445641692 -0.691162 -0.560059 0.104004 0.444702 1445641692 -0.691162 -0.560059 0.104004 0.444702 1445641692 -0.691162 -0.560059 0.104004 0.444702 1445641692 -0.691162 -0.560059 0.104004 0.444702 1445641692 -0.507996 -0.632446 0.021667 0.584412 1445641692 -0.507996 -0.632446 0.021667 0.584412 1445641692 -0.507996 -0.632446 0.021667 0.584412 1445641692 -0.507996 -0.632446 0.021667 0.584412 1445641692 -0.507996 -0.632446 0.021667 0.584412 1445641692 -0.507996 -0.632446 0.021667 0.584412 1445641692 -0.375854 -0.642212 -0.064453 0.664978 1445641692 -0.375854 -0.642212 -0.064453 0.664978 1445641692 -0.375854 -0.642212 -0.064453 0.664978 1445641692 -0.375854 -0.642212 -0.064453 0.664978 1445641692 -0.375854 -0.642212 -0.064453 0.664978 1445641692 -0.375854 -0.642212 -0.064453 0.664978 1445641692 -0.369324 -0.638000 -0.110107 0.666687 1445641692 -0.369324 -0.638000 -0.110107 0.666687 1445641692 -0.369324 -0.638000 -0.110107 0.666687 1445641692 -0.369324 -0.638000 -0.110107 0.666687 1445641692 -0.369324 -0.638000 -0.110107 0.666687 1445641692 -0.369324 -0.638000 -0.110107 0.666687 1445641692 -0.369324 -0.638000 -0.110107 0.666687 1445641692 -0.437073 -0.647034 -0.035278 0.623779 1445641692 -0.437073 -0.647034 -0.035278 0.623779 1445641692 -0.437073 -0.647034 -0.035278 0.623779 1445641692 -0.437073 -0.647034 -0.035278 0.623779 1445641692 -0.437073 -0.647034 -0.035278 0.623779 1445641692 -0.544922 -0.652039 0.083435 0.520569 1445641692 -0.544922 -0.652039 0.083435 0.520569 1445641692 -0.544922 -0.652039 0.083435 0.520569 1445641692 -0.544922 -0.652039 0.083435 0.520569 1445641692 -0.544922 -0.652039 0.083435 0.520569 1445641692 -0.544922 -0.652039 0.083435 0.520569 1445641692 -0.675110 -0.617554 0.203979 0.348328 1445641692 -0.675110 -0.617554 0.203979 0.348328 1445641692 -0.675110 -0.617554 0.203979 0.348328 1445641692 -0.675110 -0.617554 0.203979 0.348328 1445641693 -0.675110 -0.617554 0.203979 0.348328 1445641693 -0.675110 -0.617554 0.203979 0.348328 1445641693 -0.785828 -0.519897 0.273560 0.193420 1445641693 -0.785828 -0.519897 0.273560 0.193420 1445641693 -0.785828 -0.519897 0.273560 0.193420 1445641693 -0.785828 -0.519897 0.273560 0.193420 1445641693 -0.785828 -0.519897 0.273560 0.193420 1445641693 -0.785828 -0.519897 0.273560 0.193420 1445641693 -0.837708 -0.422974 0.307983 0.156738 1445641693 -0.837708 -0.422974 0.307983 0.156738 1445641693 -0.837708 -0.422974 0.307983 0.156738 1445641693 -0.837708 -0.422974 0.307983 0.156738 1445641693 -0.837708 -0.422974 0.307983 0.156738 1445641693 -0.837708 -0.422974 0.307983 0.156738 1445641693 -0.837708 -0.422974 0.307983 0.156738 1445641693 -0.797241 -0.469666 0.281433 0.254395 1445641693 -0.797241 -0.469666 0.281433 0.254395 1445641693 -0.797241 -0.469666 0.281433 0.254395 1445641693 -0.797241 -0.469666 0.281433 0.254395 1445641693 -0.797241 -0.469666 0.281433 0.254395 1445641693 -0.797241 -0.469666 0.281433 0.254395 1445641693 -0.693848 -0.542603 0.205811 0.426392 1445641693 -0.693848 -0.542603 0.205811 0.426392 1445641693 -0.693848 -0.542603 0.205811 0.426392 1445641693 -0.693848 -0.542603 0.205811 0.426392 1445641693 -0.693848 -0.542603 0.205811 0.426392 1445641693 -0.531128 -0.598572 0.099182 0.591431 1445641693 -0.531128 -0.598572 0.099182 0.591431 1445641693 -0.531128 -0.598572 0.099182 0.591431 1445641693 -0.531128 -0.598572 0.099182 0.591431 1445641693 -0.531128 -0.598572 0.099182 0.591431 1445641693 -0.531128 -0.598572 0.099182 0.591431 1445641693 -0.359314 -0.629944 0.005981 0.688477 1445641693 -0.359314 -0.629944 0.005981 0.688477 1445641693 -0.359314 -0.629944 0.005981 0.688477 1445641693 -0.359314 -0.629944 0.005981 0.688477 1445641693 -0.359314 -0.629944 0.005981 0.688477 1445641693 -0.359314 -0.629944 0.005981 0.688477 1445641693 -0.359314 -0.629944 0.005981 0.688477 1445641693 -0.302063 -0.627136 -0.082275 0.713257 1445641693 -0.302063 -0.627136 -0.082275 0.713257 1445641693 -0.302063 -0.627136 -0.082275 0.713257 1445641693 -0.302063 -0.627136 -0.082275 0.713257 1445641693 -0.302063 -0.627136 -0.082275 0.713257 1445641693 -0.302063 -0.627136 -0.082275 0.713257 1445641693 -0.335327 -0.643127 -0.056030 0.686157 1445641693 -0.335327 -0.643127 -0.056030 0.686157 1445641693 -0.335327 -0.643127 -0.056030 0.686157 1445641693 -0.335327 -0.643127 -0.056030 0.686157 1445641693 -0.335327 -0.643127 -0.056030 0.686157 1445641693 -0.335327 -0.643127 -0.056030 0.686157 1445641693 -0.429749 -0.652893 0.036255 0.622681 1445641693 -0.429749 -0.652893 0.036255 0.622681 1445641693 -0.429749 -0.652893 0.036255 0.622681 1445641693 -0.429749 -0.652893 0.036255 0.622681 1445641693 -0.429749 -0.652893 0.036255 0.622681 1445641693 -0.429749 -0.652893 0.036255 0.622681 1445641693 -0.429749 -0.652893 0.036255 0.622681 1445641693 -0.552734 -0.653687 0.154114 0.493408 1445641693 -0.552734 -0.653687 0.154114 0.493408 1445641693 -0.552734 -0.653687 0.154114 0.493408 1445641693 -0.552734 -0.653687 0.154114 0.493408 1445641693 -0.552734 -0.653687 0.154114 0.493408 1445641693 -0.672302 -0.618652 0.251892 0.319153 1445641693 -0.672302 -0.618652 0.251892 0.319153 1445641693 -0.672302 -0.618652 0.251892 0.319153 1445641693 -0.672302 -0.618652 0.251892 0.319153 1445641693 -0.672302 -0.618652 0.251892 0.319153 1445641693 
-0.219055 -0.655823 -0.009338 0.722412 1445641696 -0.219055 -0.655823 -0.009338 0.722412 1445641696 -0.219055 -0.655823 -0.009338 0.722412 1445641696 -0.235046 -0.651367 -0.026123 0.721008 1445641696 -0.235046 -0.651367 -0.026123 0.721008 1445641696 -0.235046 -0.651367 -0.026123 0.721008 1445641696 -0.235046 -0.651367 -0.026123 0.721008 1445641696 -0.235046 -0.651367 -0.026123 0.721008 1445641696 -0.235046 -0.651367 -0.026123 0.721008 1445641696 -0.255920 -0.645020 -0.046875 0.718506 1445641696 -0.255920 -0.645020 -0.046875 0.718506 1445641696 -0.255920 -0.645020 -0.046875 0.718506 1445641696 -0.255920 -0.645020 -0.046875 0.718506 1445641696 -0.255920 -0.645020 -0.046875 0.718506 1445641696 -0.267761 -0.641296 -0.056519 0.716797 1445641696 -0.267761 -0.641296 -0.056519 0.716797 1445641696 -0.267761 -0.641296 -0.056519 0.716797 1445641696 -0.267761 -0.641296 -0.056519 0.716797 1445641696 -0.267761 -0.641296 -0.056519 0.716797 1445641696 -0.267761 -0.641296 -0.056519 0.716797 1445641696 -0.267761 -0.641296 -0.056519 0.716797 1445641696 -0.263428 -0.643555 -0.048767 0.716980 1445641696 -0.263428 -0.643555 -0.048767 0.716980 1445641696 -0.263428 -0.643555 -0.048767 0.716980 1445641696 -0.263428 -0.643555 -0.048767 0.716980 1445641696 -0.263428 -0.643555 -0.048767 0.716980 1445641696 -0.250000 -0.648682 -0.029785 0.718201 1445641697 -0.250000 -0.648682 -0.029785 0.718201 1445641697 -0.250000 -0.648682 -0.029785 0.718201 1445641697 -0.250000 -0.648682 -0.029785 0.718201 1445641697 -0.250000 -0.648682 -0.029785 0.718201 1445641697 -0.250000 -0.648682 -0.029785 0.718201 1445641697 -0.240540 -0.650452 -0.013855 0.720337 1445641697 -0.240540 -0.650452 -0.013855 0.720337 1445641697 -0.240540 -0.650452 -0.013855 0.720337 1445641697 -0.240540 -0.650452 -0.013855 0.720337 1445641697 -0.240540 -0.650452 -0.013855 0.720337 1445641697 -0.240540 -0.650452 -0.013855 0.720337 1445641697 -0.240540 -0.650452 -0.013855 0.720337 1445641697 -0.239807 -0.647583 -0.007996 0.723206 1445641697 -0.239807 -0.647583 -0.007996 0.723206 1445641697 -0.239807 -0.647583 -0.007996 0.723206 1445641697 -0.239807 -0.647583 -0.007996 0.723206 1445641697 -0.239807 -0.647583 -0.007996 0.723206 1445641697 -0.239807 -0.647583 -0.007996 0.723206 1445641697 -0.234741 -0.648987 -0.005981 0.723633 1445641697 -0.234741 -0.648987 -0.005981 0.723633 1445641697 -0.234741 -0.648987 -0.005981 0.723633 1445641697 -0.234741 -0.648987 -0.005981 0.723633 1445641697 -0.234741 -0.648987 -0.005981 0.723633 1445641697 -0.234741 -0.648987 -0.005981 0.723633 1445641697 -0.223206 -0.654358 -0.003601 0.722473 1445641697 -0.223206 -0.654358 -0.003601 0.722473 1445641697 -0.223206 -0.654358 -0.003601 0.722473 1445641697 -0.223206 -0.654358 -0.003601 0.722473 1445641697 -0.223206 -0.654358 -0.003601 0.722473 1445641697 -0.223206 -0.654358 -0.003601 0.722473 1445641697 -0.223206 -0.654358 -0.003601 0.722473 1445641697 -0.226746 -0.653503 -0.010620 0.722107 1445641697 -0.226746 -0.653503 -0.010620 0.722107 1445641697 -0.226746 -0.653503 -0.010620 0.722107 1445641697 -0.226746 -0.653503 -0.010620 0.722107 1445641697 -0.226746 -0.653503 -0.010620 0.722107 1445641697 -0.226746 -0.653503 -0.010620 0.722107 1445641697 -0.243408 -0.648010 -0.026367 0.721191 1445641697 -0.243408 -0.648010 -0.026367 0.721191 1445641697 -0.243408 -0.648010 -0.026367 0.721191 1445641697 -0.243408 -0.648010 -0.026367 0.721191 1445641697 -0.243408 -0.648010 -0.026367 0.721191 1445641697 -0.243408 -0.648010 -0.026367 0.721191 1445641697 -0.262695 -0.642090 -0.044800 0.718811 1445641697 -0.262695 -0.642090 -0.044800 0.718811 1445641697 -0.262695 -0.642090 -0.044800 0.718811 1445641697 -0.262695 -0.642090 -0.044800 0.718811 1445641697 -0.262695 -0.642090 -0.044800 0.718811 1445641697 -0.262695 -0.642090 -0.044800 0.718811 1445641697 -0.275757 -0.637695 -0.057007 0.716980 1445641697 -0.275757 -0.637695 -0.057007 0.716980 1445641697 -0.275757 -0.637695 -0.057007 0.716980 1445641697 -0.275757 -0.637695 -0.057007 0.716980 1445641697 -0.275757 -0.637695 -0.057007 0.716980 1445641697 -0.275757 -0.637695 -0.057007 0.716980 1445641697 -0.275757 -0.637695 -0.057007 0.716980 1445641697 -0.276367 -0.636719 -0.057312 0.717590 1445641697 -0.276367 -0.636719 -0.057312 0.717590 1445641697 -0.276367 -0.636719 -0.057312 0.717590 1445641697 -0.276367 -0.636719 -0.057312 0.717590 1445641697 -0.276367 -0.636719 -0.057312 0.717590 1445641697 -0.276367 -0.636719 -0.057312 0.717590 1445641697 -0.276367 -0.636719 -0.057312 0.717590 1445641697 -0.270752 -0.637329 -0.048157 0.719849 1445641697 -0.270752 -0.637329 -0.048157 0.719849 1445641697 -0.270752 -0.637329 -0.048157 0.719849 1445641697 -0.270752 -0.637329 -0.048157 0.719849 1445641697 -0.270752 -0.637329 -0.048157 0.719849 1445641697 -0.260254 -0.640869 -0.036072 0.721313 1445641697 -0.260254 -0.640869 -0.036072 0.721313 1445641697 -0.260254 -0.640869 -0.036072 0.721313 1445641697 -0.260254 -0.640869 -0.036072 0.721313 1445641697 -0.260254 -0.640869 -0.036072 0.721313 1445641697 -0.260254 -0.640869 -0.036072 0.721313 1445641697 -0.245544 -0.647278 -0.023621 0.721252 1445641697 -0.245544 -0.647278 -0.023621 0.721252 1445641697 -0.245544 -0.647278 -0.023621 0.721252 1445641697 -0.245544 -0.647278 -0.023621 0.721252 1445641697 -0.245544 -0.647278 -0.023621 0.721252 1445641697 -0.245544 -0.647278 -0.023621 0.721252 1445641697 -0.245544 -0.647278 -0.023621 0.721252 1445641697 -0.242065 -0.649902 -0.022949 0.720093 1445641697 -0.242065 -0.649902 -0.022949 0.720093 1445641697 -0.242065 -0.649902 -0.022949 0.720093 1445641697 -0.242065 -0.649902 -0.022949 0.720093 1445641697 -0.242065 -0.649902 -0.022949 0.720093 1445641697 -0.258789 -0.644226 -0.040649 0.718628 1445641697 -0.258789 -0.644226 -0.040649 0.718628 1445641697 -0.258789 -0.644226 -0.040649 0.718628 1445641697 -0.258789 -0.644226 -0.040649 0.718628 1445641697 -0.258789 -0.644226 -0.040649 0.718628 1445641697 -0.258789 -0.644226 -0.040649 0.718628 1445641697 -0.258789 -0.644226 -0.040649 0.718628 1445641697 -0.282959 -0.636414 -0.066406 0.714539 1445641697 -0.282959 -0.636414 -0.066406 0.714539 1445641697 -0.282959 -0.636414 -0.066406 0.714539 1445641697 -0.282959 -0.636414 -0.066406 0.714539 1445641697 -0.282959 -0.636414 -0.066406 0.714539 1445641697 -0.282959 -0.636414 -0.066406 0.714539 1445641697 -0.302856 -0.630676 -0.088623 0.708984 1445641697 -0.302856 -0.630676 -0.088623 0.708984 1445641697 -0.302856 -0.630676 -0.088623 0.708984 1445641697 -0.302856 -0.630676 -0.088623 0.708984 1445641697 -0.302856 -0.630676 -0.088623 0.708984 1445641697 -0.302856 -0.630676 -0.088623 0.708984 1445641697 -0.310791 -0.629333 -0.096558 0.705750 1445641697 -0.310791 -0.629333 -0.096558 0.705750 1445641697 -0.310791 -0.629333 -0.096558 0.705750 1445641697 -0.310791 -0.629333 -0.096558 0.705750 1445641697 -0.310791 -0.629333 -0.096558 0.705750 1445641697 -0.310791 -0.629333 -0.096558 0.705750 1445641697 -0.306274 -0.632996 -0.090637 0.705200 1445641697 -0.306274 -0.632996 -0.090637 0.705200 1445641698 -0.306274 -0.632996 -0.090637 0.705200 1445641698 -0.306274 -0.632996 -0.090637 0.705200 1445641698 -0.306274 -0.632996 -0.090637 0.705200 1445641698 -0.306274 -0.632996 -0.090637 0.705200 1445641698 -0.297791 -0.635620 -0.081482 0.707581 1445641698 -0.297791 -0.635620 -0.081482 0.707581 1445641698 -0.297791 -0.635620 -0.081482 0.707581 1445641698 -0.297791 -0.635620 -0.081482 0.707581 1445641698 -0.297791 -0.635620 -0.081482 0.707581 1445641698 -0.297791 -0.635620 -0.081482 0.707581 1445641698 -0.297791 -0.635620 -0.081482 0.707581 1445641698 -0.291199 -0.635559 -0.069824 0.711670 1445641698 -0.291199 -0.635559 -0.069824 0.711670 1445641698 -0.291199 -0.635559 -0.069824 0.711670 1445641698 -0.291199 -0.635559 -0.069824 0.711670 1445641698 -0.291199 -0.635559 -0.069824 0.711670 1445641698 -0.291199 -0.635559 -0.069824 0.711670 1445641698 -0.276733 -0.641418 -0.055237 0.713379 1445641698 -0.276733 -0.641418 -0.055237 0.713379 1445641698 -0.276733 -0.641418 -0.055237 0.713379 1445641698 -0.276733 -0.641418 -0.055237 0.713379 1445641698 -0.276733 -0.641418 -0.055237 0.713379 1445641698 -0.254456 -0.652283 -0.041138 0.712830 1445641698 -0.254456 -0.652283 -0.041138 0.712830 1445641698 -0.254456 -0.652283 -0.041138 0.712830 1445641698 -0.254456 -0.652283 -0.041138 0.712830 1445641698 -0.254456 -0.652283 -0.041138 0.712830 1445641698 -0.254456 -0.652283 -0.041138 0.712830 1445641698 -0.254456 -0.652283 -0.041138 0.712830 1445641698 -0.261230 -0.649597 -0.055237 0.711853 1445641698 -0.261230 -0.649597 -0.055237 0.711853 1445641698 -0.261230 -0.649597 -0.055237 0.711853 1445641698 -0.261230 -0.649597 -0.055237 0.711853 1445641698 -0.261230 -0.649597 -0.055237 0.711853 1445641698 -0.261230 -0.649597 -0.055237 0.711853 1445641698 -0.290894 -0.638184 -0.081116 0.708191 1445641698 -0.290894 -0.638184 -0.081116 0.708191 1445641698 -0.290894 -0.638184 -0.081116 0.708191 1445641698 -0.290894 -0.638184 -0.081116 0.708191 1445641698 -0.290894 -0.638184 -0.081116 0.708191 1445641698 -0.290894 -0.638184 -0.081116 0.708191 1445641698 -0.323669 -0.622681 -0.112671 0.703430 1445641698 -0.323669 -0.622681 -0.112671 0.703430 1445641698 -0.323669 -0.622681 -0.112671 0.703430 1445641698 -0.323669 -0.622681 -0.112671 0.703430 1445641698 -0.323669 -0.622681 -0.112671 0.703430 1445641698 -0.323669 -0.622681 -0.112671 0.703430 1445641698 -0.327820 -0.621887 -0.117432 0.701416 1445641698 -0.327820 -0.621887 -0.117432 0.701416 1445641698 -0.327820 -0.621887 -0.117432 0.701416 1445641698 -0.327820 -0.621887 -0.117432 0.701416 1445641698 -0.327820 -0.621887 -0.117432 0.701416 1445641698 -0.327820 -0.621887 -0.117432 0.701416 1445641698 -0.315613 -0.629761 -0.107971 0.701538 1445641698 -0.315613 -0.629761 -0.107971 0.701538 1445641698 -0.315613 -0.629761 -0.107971 0.701538 1445641698 -0.315613 -0.629761 -0.107971 0.701538 1445641698 -0.315613 -0.629761 -0.107971 0.701538 1445641698 -0.315613 -0.629761 -0.107971 0.701538 1445641698 -0.307190 -0.632446 -0.101318 0.703857 1445641698 -0.307190 -0.632446 -0.101318 0.703857 1445641698 -0.307190 -0.632446 -0.101318 0.703857 1445641698 -0.307190 -0.632446 -0.101318 0.703857 1445641698 -0.307190 -0.632446 -0.101318 0.703857 1445641698 -0.307190 -0.632446 -0.101318 0.703857 1445641698 -0.307190 -0.632446 -0.101318 0.703857 1445641698 -0.301270 -0.632019 -0.087769 0.708618 1445641698 -0.301270 -0.632019 -0.087769 0.708618 1445641698 -0.301270 -0.632019 -0.087769 0.708618 1445641698 -0.301270 -0.632019 -0.087769 0.708618 1445641698 -0.301270 -0.632019 -0.087769 0.708618 1445641698 -0.281738 -0.639648 -0.076111 0.711121 1445641698 -0.281738 -0.639648 -0.076111 0.711121 1445641698 -0.281738 -0.639648 -0.076111 0.711121 1445641698 -0.281738 -0.639648 -0.076111 0.711121 1445641698 -0.281738 -0.639648 -0.076111 0.711121 1445641698 -0.281738 -0.639648 -0.076111 0.711121 1445641698 -0.259827 -0.650940 -0.064941 0.710266 1445641698 -0.259827 -0.650940 -0.064941 0.710266 1445641698 -0.259827 -0.650940 -0.064941 0.710266 1445641698 -0.259827 -0.650940 -0.064941 0.710266 1445641698 -0.259827 -0.650940 -0.064941 0.710266 1445641698 -0.259827 -0.650940 -0.064941 0.710266 1445641698 -0.282104 -0.644348 -0.087463 0.705444 1445641698 -0.282104 -0.644348 -0.087463 0.705444 1445641698 -0.282104 -0.644348 -0.087463 0.705444 1445641698 -0.282104 -0.644348 -0.087463 0.705444 1445641698 -0.282104 -0.644348 -0.087463 0.705444 1445641698 -0.282104 -0.644348 -0.087463 0.705444 1445641698 -0.282104 -0.644348 -0.087463 0.705444 1445641698 -0.323608 -0.627563 -0.127502 0.696533 1445641698 -0.323608 -0.627563 -0.127502 0.696533 1445641698 -0.323608 -0.627563 -0.127502 0.696533 1445641698 -0.323608 -0.627563 -0.127502 0.696533 1445641698 -0.323608 -0.627563 -0.127502 0.696533 1445641698 -0.353577 -0.611816 -0.159424 0.689392 1445641698 -0.353577 -0.611816 -0.159424 0.689392 1445641698 -0.353577 -0.611816 -0.159424 0.689392 1445641698 -0.353577 -0.611816 -0.159424 0.689392 1445641698 -0.353577 -0.611816 -0.159424 0.689392 1445641698 -0.353577 -0.611816 -0.159424 0.689392 1445641698 -0.356201 -0.608032 -0.157043 0.691956 1445641698 -0.356201 -0.608032 -0.157043 0.691956 1445641698 -0.356201 -0.608032 -0.157043 0.691956 1445641698 -0.356201 -0.608032 -0.157043 0.691956 1445641698 -0.356201 -0.608032 -0.157043 0.691956 1445641698 -0.356201 -0.608032 -0.157043 0.691956 1445641698 -0.335449 -0.616394 -0.123535 0.701660 1445641698 -0.335449 -0.616394 -0.123535 0.701660 1445641698 -0.335449 -0.616394 -0.123535 0.701660 1445641699 -0.335449 -0.616394 -0.123535 0.701660 1445641699 -0.335449 -0.616394 -0.123535 0.701660 1445641699 -0.335449 -0.616394 -0.123535 0.701660 1445641699 -0.321411 -0.625427 -0.095825 0.704529 1445641699 -0.321411 -0.625427 -0.095825 0.704529 1445641699 -0.321411 -0.625427 -0.095825 0.704529 1445641699 -0.321411 -0.625427 -0.095825 0.704529 1445641699 -0.321411 -0.625427 -0.095825 0.704529 1445641699 -0.326965 -0.631226 -0.095276 0.696838 1445641699 -0.326965 -0.631226 -0.095276 0.696838 1445641699 -0.326965 -0.631226 -0.095276 0.696838 1445641699 -0.326965 -0.631226 -0.095276 0.696838 1445641699 -0.326965 -0.631226 -0.095276 0.696838 1445641699 -0.326965 -0.631226 -0.095276 0.696838 1445641699 -0.321777 -0.636169 -0.107056 0.693054 1445641699 -0.321777 -0.636169 -0.107056 0.693054 1445641699 -0.321777 -0.636169 -0.107056 0.693054 1445641699 -0.321777 -0.636169 -0.107056 0.693054 1445641699 -0.321777 -0.636169 -0.107056 0.693054 1445641699 -0.321777 -0.636169 -0.107056 0.693054 1445641699 -0.305237 -0.642700 -0.091492 0.696716 1445641699 -0.305237 -0.642700 -0.091492 0.696716 1445641699 -0.305237 -0.642700 -0.091492 0.696716 1445641699 -0.305237 -0.642700 -0.091492 0.696716 1445641699 -0.305237 -0.642700 -0.091492 0.696716 1445641699 -0.305237 -0.642700 -0.091492 0.696716 1445641699 -0.305237 -0.642700 -0.091492 0.696716 1445641699 -0.323792 -0.632813 -0.112854 0.694275 1445641699 -0.323792 -0.632813 -0.112854 0.694275 1445641699 -0.323792 -0.632813 -0.112854 0.694275 1445641699 -0.323792 -0.632813 -0.112854 0.694275 1445641699 -0.323792 -0.632813 -0.112854 0.694275 1445641699 -0.354370 -0.617249 -0.135925 0.689148 1445641699 -0.354370 -0.617249 -0.135925 0.689148 1445641699 -0.354370 -0.617249 -0.135925 0.689148 1445641699 -0.354370 -0.617249 -0.135925 0.689148 1445641699 -0.354370 -0.617249 -0.135925 0.689148 1445641699 -0.354370 -0.617249 -0.135925 0.689148 1445641699 -0.368286 -0.609131 -0.141968 0.687927 1445641699 -0.368286 -0.609131 -0.141968 0.687927 1445641699 -0.368286 -0.609131 -0.141968 0.687927 1445641699 -0.368286 -0.609131 -0.141968 0.687927 1445641699 -0.368286 -0.609131 -0.141968 0.687927 1445641699 -0.368286 -0.609131 -0.141968 0.687927 1445641699 -0.351074 -0.614868 -0.122498 0.695496 1445641699 -0.351074 -0.614868 -0.122498 0.695496 1445641699 -0.351074 -0.614868 -0.122498 0.695496 1445641699 -0.351074 -0.614868 -0.122498 0.695496 1445641699 -0.351074 -0.614868 -0.122498 0.695496 1445641699 -0.351074 -0.614868 -0.122498 0.695496 1445641699 -0.321594 -0.623474 -0.101440 0.705383 1445641699 -0.321594 -0.623474 -0.101440 0.705383 1445641699 -0.321594 -0.623474 -0.101440 0.705383 1445641699 -0.321594 -0.623474 -0.101440 0.705383 1445641699 -0.321594 -0.623474 -0.101440 0.705383 1445641699 -0.321594 -0.623474 -0.101440 0.705383 1445641699 -0.307068 -0.628479 -0.094849 0.708313 1445641699 -0.307068 -0.628479 -0.094849 0.708313 1445641699 -0.307068 -0.628479 -0.094849 0.708313 1445641699 -0.307068 -0.628479 -0.094849 0.708313 1445641699 -0.307068 -0.628479 -0.094849 0.708313 1445641699 -0.307068 -0.628479 -0.094849 0.708313 1445641699 -0.306030 -0.634644 -0.096985 0.703003 1445641699 -0.306030 -0.634644 -0.096985 0.703003 1445641699 -0.306030 -0.634644 -0.096985 0.703003 1445641699 -0.306030 -0.634644 -0.096985 0.703003 1445641699 -0.306030 -0.634644 -0.096985 0.703003 1445641699 -0.306030 -0.634644 -0.096985 0.703003 1445641699 -0.306030 -0.634644 -0.096985 0.703003 1445641699 -0.274170 -0.648804 -0.071838 0.706238 1445641699 -0.274170 -0.648804 -0.071838 0.706238 1445641699 -0.274170 -0.648804 -0.071838 0.706238 1445641699 -0.274170 -0.648804 -0.071838 0.706238 1445641699 -0.274170 -0.648804 -0.071838 0.706238 1445641699 -0.264099 -0.648682 -0.062744 0.711060 1445641699 -0.264099 -0.648682 -0.062744 0.711060 1445641699 -0.264099 -0.648682 -0.062744 0.711060 1445641699 -0.264099 -0.648682 -0.062744 0.711060 1445641699 -0.264099 -0.648682 -0.062744 0.711060 1445641699 -0.264099 -0.648682 -0.062744 0.711060 1445641699 -0.291626 -0.634216 -0.087830 0.710632 1445641699 -0.291626 -0.634216 -0.087830 0.710632 1445641699 -0.291626 -0.634216 -0.087830 0.710632 1445641699 -0.291626 -0.634216 -0.087830 0.710632 1445641699 -0.291626 -0.634216 -0.087830 0.710632 1445641699 -0.291626 -0.634216 -0.087830 0.710632 1445641699 -0.323547 -0.617432 -0.111450 0.708313 1445641699 -0.323547 -0.617432 -0.111450 0.708313 1445641699 -0.323547 -0.617432 -0.111450 0.708313 1445641699 -0.323547 -0.617432 -0.111450 0.708313 1445641699 -0.323547 -0.617432 -0.111450 0.708313 1445641699 -0.323547 -0.617432 -0.111450 0.708313 1445641699 -0.328125 -0.613647 -0.102722 0.710815 1445641699 -0.328125 -0.613647 -0.102722 0.710815 1445641699 -0.328125 -0.613647 -0.102722 0.710815 1445641699 -0.328125 -0.613647 -0.102722 0.710815 1445641699 -0.328125 -0.613647 -0.102722 0.710815 1445641699 -0.328125 -0.613647 -0.102722 0.710815 1445641699 -0.312500 -0.617126 -0.078247 0.717896 1445641699 -0.312500 -0.617126 -0.078247 0.717896 1445641699 -0.312500 -0.617126 -0.078247 0.717896 1445641699 -0.312500 -0.617126 -0.078247 0.717896 1445641699 -0.312500 -0.617126 -0.078247 0.717896 1445641699 -0.312500 -0.617126 -0.078247 0.717896 1445641699 -0.295532 -0.619873 -0.066467 0.723877 1445641699 -0.295532 -0.619873 -0.066467 0.723877 1445641699 -0.295532 -0.619873 -0.066467 0.723877 1445641699 -0.295532 -0.619873 -0.066467 0.723877 1445641700 -0.295532 -0.619873 -0.066467 0.723877 1445641700 -0.295532 -0.619873 -0.066467 0.723877 1445641700 -0.287964 -0.621216 -0.066284 0.725769 1445641700 -0.287964 -0.621216 -0.066284 0.725769 1445641700 -0.287964 -0.621216 -0.066284 0.725769 1445641700 -0.287964 -0.621216 -0.066284 0.725769 1445641700 -0.287964 -0.621216 -0.066284 0.725769 1445641700 -0.287964 -0.621216 -0.066284 0.725769 1445641700 -0.287964 -0.621216 -0.066284 0.725769 1445641700 -0.277222 -0.631714 -0.060303 0.721436 1445641700 -0.277222 -0.631714 -0.060303 0.721436 1445641700 -0.277222 -0.631714 -0.060303 0.721436 1445641700 -0.277222 -0.631714 -0.060303 0.721436 1445641700 -0.277222 -0.631714 -0.060303 0.721436 1445641700 -0.277222 -0.631714 -0.060303 0.721436 1445641700 -0.268311 -0.641357 -0.074097 0.714966 1445641700 -0.268311 -0.641357 -0.074097 0.714966 1445641700 -0.268311 -0.641357 -0.074097 0.714966 1445641700 -0.268311 -0.641357 -0.074097 0.714966 1445641700 -0.268311 -0.641357 -0.074097 0.714966 1445641700 -0.268311 -0.641357 -0.074097 0.714966 1445641700 -0.256592 -0.644897 -0.073425 0.716125 1445641700 -0.256592 -0.644897 -0.073425 0.716125 1445641700 -0.256592 -0.644897 -0.073425 0.716125 1445641700 -0.256592 -0.644897 -0.073425 0.716125 1445641700 -0.256592 -0.644897 -0.073425 0.716125 1445641700 -0.256592 -0.644897 -0.073425 0.716125 1445641700 -0.256592 -0.644897 -0.073425 0.716125 1445641700 -0.277771 -0.633789 -0.084106 0.717041 1445641700 -0.277771 -0.633789 -0.084106 0.717041 1445641700 -0.277771 -0.633789 -0.084106 0.717041 1445641700 -0.277771 -0.633789 -0.084106 0.717041 1445641700 -0.277771 -0.633789 -0.084106 0.717041 1445641700 -0.277771 -0.633789 -0.084106 0.717041 1445641700 -0.315430 -0.616150 -0.111633 0.713013 1445641700 -0.315430 -0.616150 -0.111633 0.713013 1445641700 -0.315430 -0.616150 -0.111633 0.713013 1445641700 -0.315430 -0.616150 -0.111633 0.713013 1445641700 -0.315430 -0.616150 -0.111633 0.713013 1445641700 -0.315430 -0.616150 -0.111633 0.713013 1445641700 -0.327454 -0.606812 -0.111450 0.715637 1445641700 -0.327454 -0.606812 -0.111450 0.715637 1445641700 -0.327454 -0.606812 -0.111450 0.715637 1445641700 -0.327454 -0.606812 -0.111450 0.715637 1445641700 -0.327454 -0.606812 -0.111450 0.715637 1445641700 -0.312256 -0.607361 -0.082458 0.725830 1445641700 -0.312256 -0.607361 -0.082458 0.725830 1445641700 -0.312256 -0.607361 -0.082458 0.725830 1445641700 -0.312256 -0.607361 -0.082458 0.725830 1445641700 -0.312256 -0.607361 -0.082458 0.725830 1445641700 -0.312256 -0.607361 -0.082458 0.725830 1445641700 -0.290710 -0.612549 -0.048767 0.733398 1445641700 -0.290710 -0.612549 -0.048767 0.733398 1445641700 -0.290710 -0.612549 -0.048767 0.733398 1445641700 -0.290710 -0.612549 -0.048767 0.733398 1445641700 -0.290710 -0.612549 -0.048767 0.733398 1445641700 -0.290710 -0.612549 -0.048767 0.733398 1445641700 -0.279236 -0.620911 -0.031006 0.731812 1445641700 -0.279236 -0.620911 -0.031006 0.731812 1445641700 -0.279236 -0.620911 -0.031006 0.731812 1445641700 -0.279236 -0.620911 -0.031006 0.731812 1445641700 -0.279236 -0.620911 -0.031006 0.731812 1445641700 -0.279236 -0.620911 -0.031006 0.731812 1445641700 -0.281616 -0.629639 -0.053528 0.722046 1445641700 -0.281616 -0.629639 -0.053528 0.722046 1445641700 -0.281616 -0.629639 -0.053528 0.722046 1445641700 -0.281616 -0.629639 -0.053528 0.722046 1445641700 -0.281616 -0.629639 -0.053528 0.722046 1445641700 -0.281616 -0.629639 -0.053528 0.722046 1445641700 -0.296448 -0.632690 -0.112610 0.706543 1445641700 -0.296448 -0.632690 -0.112610 0.706543 1445641700 -0.296448 -0.632690 -0.112610 0.706543 1445641700 -0.296448 -0.632690 -0.112610 0.706543 1445641700 -0.296448 -0.632690 -0.112610 0.706543 1445641700 -0.296448 -0.632690 -0.112610 0.706543 1445641700 -0.279419 -0.640930 -0.115601 0.705566 1445641700 -0.279419 -0.640930 -0.115601 0.705566 1445641700 -0.279419 -0.640930 -0.115601 0.705566 1445641700 -0.279419 -0.640930 -0.115601 0.705566 1445641700 -0.279419 -0.640930 -0.115601 0.705566 1445641700 -0.279419 -0.640930 -0.115601 0.705566 1445641700 -0.286804 -0.635254 -0.106812 0.709045 1445641700 -0.286804 -0.635254 -0.106812 0.709045 1445641700 -0.286804 -0.635254 -0.106812 0.709045 1445641700 -0.286804 -0.635254 -0.106812 0.709045 1445641700 -0.286804 -0.635254 -0.106812 0.709045 1445641700 -0.286804 -0.635254 -0.106812 0.709045 1445641700 -0.300842 -0.627686 -0.117981 0.708191 1445641700 -0.300842 -0.627686 -0.117981 0.708191 1445641700 -0.300842 -0.627686 -0.117981 0.708191 1445641700 -0.300842 -0.627686 -0.117981 0.708191 1445641700 -0.300842 -0.627686 -0.117981 0.708191 1445641700 -0.300842 -0.627686 -0.117981 0.708191 1445641700 -0.300842 -0.627686 -0.117981 0.708191 1445641700 -0.296265 -0.625244 -0.114624 0.712830 1445641700 -0.296265 -0.625244 -0.114624 0.712830 1445641700 -0.296265 -0.625244 -0.114624 0.712830 1445641700 -0.296265 -0.625244 -0.114624 0.712830 1445641700 -0.296265 -0.625244 -0.114624 0.712830 1445641700 -0.296265 -0.625244 -0.114624 0.712830 1445641700 -0.282410 -0.625610 -0.097656 0.720642 1445641700 -0.282410 -0.625610 -0.097656 0.720642 1445641700 -0.282410 -0.625610 -0.097656 0.720642 1445641700 -0.282410 -0.625610 -0.097656 0.720642 1445641700 -0.282410 -0.625610 -0.097656 0.720642 1445641700 -0.282410 -0.625610 -0.097656 0.720642 1445641700 -0.271423 -0.626465 -0.083252 0.725891 1445641700 -0.271423 -0.626465 -0.083252 0.725891 1445641700 -0.271423 -0.626465 -0.083252 0.725891 1445641700 -0.271423 -0.626465 -0.083252 0.725891 1445641700 -0.271423 -0.626465 -0.083252 0.725891 1445641700 -0.271423 -0.626465 -0.083252 0.725891 1445641701 -0.271423 -0.626465 -0.083252 0.725891 1445641701 -0.259094 -0.635071 -0.069580 0.724365 1445641701 -0.259094 -0.635071 -0.069580 0.724365 1445641701 -0.259094 -0.635071 -0.069580 0.724365 1445641701 -0.259094 -0.635071 -0.069580 0.724365 1445641701 -0.259094 -0.635071 -0.069580 0.724365 1445641701 -0.259094 -0.635071 -0.069580 0.724365 1445641701 -0.255310 -0.644714 -0.080750 0.716003 1445641701 -0.255310 -0.644714 -0.080750 0.716003 1445641701 -0.255310 -0.644714 -0.080750 0.716003 1445641701 -0.255310 -0.644714 -0.080750 0.716003 1445641701 -0.255310 -0.644714 -0.080750 0.716003 1445641701 -0.255310 -0.644714 -0.080750 0.716003 1445641701 -0.246033 -0.653076 -0.102661 0.708801 1445641701 -0.246033 -0.653076 -0.102661 0.708801 1445641701 -0.246033 -0.653076 -0.102661 0.708801 1445641701 -0.246033 -0.653076 -0.102661 0.708801 1445641701 -0.246033 -0.653076 -0.102661 0.708801 1445641701 -0.246033 -0.653076 -0.102661 0.708801 1445641701 -0.230042 -0.659668 -0.087280 0.710144 1445641701 -0.230042 -0.659668 -0.087280 0.710144 1445641701 -0.230042 -0.659668 -0.087280 0.710144 1445641701 -0.230042 -0.659668 -0.087280 0.710144 1445641701 -0.230042 -0.659668 -0.087280 0.710144 1445641701 -0.230042 -0.659668 -0.087280 0.710144 1445641701 -0.249573 -0.652222 -0.105957 0.707886 1445641701 -0.249573 -0.652222 -0.105957 0.707886 1445641701 -0.249573 -0.652222 -0.105957 0.707886 1445641701 -0.249573 -0.652222 -0.105957 0.707886 1445641701 -0.249573 -0.652222 -0.105957 0.707886 1445641701 -0.249573 -0.652222 -0.105957 0.707886 1445641701 -0.269958 -0.640991 -0.134277 0.705872 1445641701 -0.269958 -0.640991 -0.134277 0.705872 1445641701 -0.269958 -0.640991 -0.134277 0.705872 1445641701 -0.269958 -0.640991 -0.134277 0.705872 1445641701 -0.269958 -0.640991 -0.134277 0.705872 1445641701 -0.269958 -0.640991 -0.134277 0.705872 1445641701 -0.269958 -0.640991 -0.134277 0.705872 1445641701 -0.262085 -0.633667 -0.146057 0.713074 1445641701 -0.262085 -0.633667 -0.146057 0.713074 1445641701 -0.262085 -0.633667 -0.146057 0.713074 1445641701 -0.262085 -0.633667 -0.146057 0.713074 1445641701 -0.262085 -0.633667 -0.146057 0.713074 1445641701 -0.262085 -0.633667 -0.146057 0.713074 1445641701 -0.239990 -0.633240 -0.130493 0.724182 1445641701 -0.239990 -0.633240 -0.130493 0.724182 1445641701 -0.239990 -0.633240 -0.130493 0.724182 1445641701 -0.239990 -0.633240 -0.130493 0.724182 1445641701 -0.239990 -0.633240 -0.130493 0.724182 1445641701 -0.239990 -0.633240 -0.130493 0.724182 1445641701 -0.230103 -0.636536 -0.107056 0.728271 1445641701 -0.230103 -0.636536 -0.107056 0.728271 1445641701 -0.230103 -0.636536 -0.107056 0.728271 1445641701 -0.230103 -0.636536 -0.107056 0.728271 1445641701 -0.230103 -0.636536 -0.107056 0.728271 1445641701 -0.230103 -0.636536 -0.107056 0.728271 1445641701 -0.222961 -0.647156 -0.084900 0.724060 1445641701 -0.222961 -0.647156 -0.084900 0.724060 1445641701 -0.222961 -0.647156 -0.084900 0.724060 1445641701 -0.222961 -0.647156 -0.084900 0.724060 1445641701 -0.222961 -0.647156 -0.084900 0.724060 1445641701 -0.222961 -0.647156 -0.084900 0.724060 1445641701 -0.222961 -0.647156 -0.084900 0.724060 1445641701 -0.239441 -0.651001 -0.113342 0.711365 1445641701 -0.239441 -0.651001 -0.113342 0.711365 1445641701 -0.239441 -0.651001 -0.113342 0.711365 1445641701 -0.239441 -0.651001 -0.113342 0.711365 1445641701 -0.239441 -0.651001 -0.113342 0.711365 1445641701 -0.239441 -0.651001 -0.113342 0.711365 1445641701 -0.271729 -0.639709 -0.178833 0.696411 1445641701 -0.271729 -0.639709 -0.178833 0.696411 1445641701 -0.271729 -0.639709 -0.178833 0.696411 1445641701 -0.271729 -0.639709 -0.178833 0.696411 1445641701 -0.271729 -0.639709 -0.178833 0.696411 1445641701 -0.271729 -0.639709 -0.178833 0.696411 1445641701 -0.271729 -0.639709 -0.178833 0.696411 1445641701 -0.266968 -0.636108 -0.186340 0.699524 1445641701 -0.266968 -0.636108 -0.186340 0.699524 1445641701 -0.266968 -0.636108 -0.186340 0.699524 1445641701 -0.266968 -0.636108 -0.186340 0.699524 1445641701 -0.266968 -0.636108 -0.186340 0.699524 1445641701 -0.266968 -0.636108 -0.186340 0.699524 1445641701 -0.245361 -0.637939 -0.161011 0.711975 1445641701 -0.245361 -0.637939 -0.161011 0.711975 1445641701 -0.245361 -0.637939 -0.161011 0.711975 1445641701 -0.245361 -0.637939 -0.161011 0.711975 1445641701 -0.245361 -0.637939 -0.161011 0.711975 1445641701 -0.245361 -0.637939 -0.161011 0.711975 1445641701 -0.224487 -0.635498 -0.141541 0.725037 1445641701 -0.224487 -0.635498 -0.141541 0.725037 1445641701 -0.224487 -0.635498 -0.141541 0.725037 1445641701 -0.224487 -0.635498 -0.141541 0.725037 1445641701 -0.224487 -0.635498 -0.141541 0.725037 1445641701 -0.224487 -0.635498 -0.141541 0.725037 1445641701 -0.211792 -0.636169 -0.130493 0.730347 1445641701 -0.211792 -0.636169 -0.130493 0.730347 1445641701 -0.211792 -0.636169 -0.130493 0.730347 1445641701 -0.211792 -0.636169 -0.130493 0.730347 1445641701 -0.211792 -0.636169 -0.130493 0.730347 1445641701 -0.211792 -0.636169 -0.130493 0.730347 1445641701 -0.211792 -0.636169 -0.130493 0.730347 1445641701 -0.210815 -0.633850 -0.129333 0.732849 1445641701 -0.210815 -0.633850 -0.129333 0.732849 1445641701 -0.210815 -0.633850 -0.129333 0.732849 1445641701 -0.210815 -0.633850 -0.129333 0.732849 1445641701 -0.210815 -0.633850 -0.129333 0.732849 1445641701 -0.210815 -0.633850 -0.129333 0.732849 1445641701 -0.194458 -0.638977 -0.112427 0.735718 1445641701 -0.194458 -0.638977 -0.112427 0.735718 1445641701 -0.194458 -0.638977 -0.112427 0.735718 1445641701 -0.194458 -0.638977 -0.112427 0.735718 1445641701 -0.194458 -0.638977 -0.112427 0.735718 1445641701 -0.194458 -0.638977 -0.112427 0.735718 1445641701 -0.185364 -0.644958 -0.111328 0.732971 1445641702 -0.185364 -0.644958 -0.111328 0.732971 1445641702 -0.185364 -0.644958 -0.111328 0.732971 1445641702 -0.185364 -0.644958 -0.111328 0.732971 1445641702 -0.185364 -0.644958 -0.111328 0.732971 1445641702 
-0.312988 -0.582336 0.070557 0.746948 1445641716 -0.312988 -0.582336 0.070557 0.746948 1445641716 -0.312988 -0.582336 0.070557 0.746948 1445641716 -0.312988 -0.582336 0.070557 0.746948 1445641716 -0.312988 -0.582336 0.070557 0.746948 1445641716 -0.312988 -0.582336 0.070557 0.746948 1445641716 -0.435059 -0.568970 0.173828 0.675903 1445641716 -0.435059 -0.568970 0.173828 0.675903 1445641716 -0.435059 -0.568970 0.173828 0.675903 1445641716 -0.435059 -0.568970 0.173828 0.675903 1445641716 -0.435059 -0.568970 0.173828 0.675903 1445641716 -0.435059 -0.568970 0.173828 0.675903 1445641716 -0.580200 -0.532837 0.263000 0.557007 1445641716 -0.580200 -0.532837 0.263000 0.557007 1445641716 -0.580200 -0.532837 0.263000 0.557007 1445641716 -0.580200 -0.532837 0.263000 0.557007 1445641716 -0.580200 -0.532837 0.263000 0.557007 1445641716 -0.580200 -0.532837 0.263000 0.557007 1445641716 -0.702698 -0.480286 0.345581 0.395081 1445641716 -0.702698 -0.480286 0.345581 0.395081 1445641716 -0.702698 -0.480286 0.345581 0.395081 1445641716 -0.702698 -0.480286 0.345581 0.395081 1445641716 -0.702698 -0.480286 0.345581 0.395081 1445641716 -0.702698 -0.480286 0.345581 0.395081 1445641716 -0.786316 -0.421631 0.405640 0.198547 1445641716 -0.786316 -0.421631 0.405640 0.198547 1445641716 -0.786316 -0.421631 0.405640 0.198547 1445641716 -0.786316 -0.421631 0.405640 0.198547 1445641716 -0.786316 -0.421631 0.405640 0.198547 1445641716 -0.786316 -0.421631 0.405640 0.198547 1445641716 -0.855408 -0.317505 0.406189 0.050598 1445641716 -0.855408 -0.317505 0.406189 0.050598 1445641716 -0.855408 -0.317505 0.406189 0.050598 1445641716 -0.855408 -0.317505 0.406189 0.050598 1445641716 -0.855408 -0.317505 0.406189 0.050598 1445641716 -0.855408 -0.317505 0.406189 0.050598 1445641716 -0.855408 -0.317505 0.406189 0.050598 1445641716 -0.857971 -0.295349 0.416748 0.054321 1445641716 -0.857971 -0.295349 0.416748 0.054321 1445641716 -0.857971 -0.295349 0.416748 0.054321 1445641716 -0.857971 -0.295349 0.416748 0.054321 1445641717 -0.857971 -0.295349 0.416748 0.054321 1445641717 -0.857971 -0.295349 0.416748 0.054321 1445641717 -0.834167 -0.337891 0.405518 0.160156 1445641717 -0.834167 -0.337891 0.405518 0.160156 1445641717 -0.834167 -0.337891 0.405518 0.160156 1445641717 -0.834167 -0.337891 0.405518 0.160156 1445641717 -0.834167 -0.337891 0.405518 0.160156 1445641717 -0.834167 -0.337891 0.405518 0.160156 1445641717 -0.834167 -0.337891 0.405518 0.160156 1445641717 -0.762756 -0.422546 0.396423 0.287170 1445641717 -0.762756 -0.422546 0.396423 0.287170 1445641717 -0.762756 -0.422546 0.396423 0.287170 1445641717 -0.762756 -0.422546 0.396423 0.287170 1445641717 -0.762756 -0.422546 0.396423 0.287170 1445641717 -0.762756 -0.422546 0.396423 0.287170 1445641717 -0.691101 -0.467712 0.318848 0.449402 1445641717 -0.691101 -0.467712 0.318848 0.449402 1445641717 -0.691101 -0.467712 0.318848 0.449402 1445641717 -0.691101 -0.467712 0.318848 0.449402 1445641717 -0.691101 -0.467712 0.318848 0.449402 1445641717 -0.691101 -0.467712 0.318848 0.449402 1445641717 -0.608459 -0.501709 0.151062 0.596069 1445641717 -0.608459 -0.501709 0.151062 0.596069 1445641717 -0.608459 -0.501709 0.151062 0.596069 1445641717 -0.608459 -0.501709 0.151062 0.596069 1445641717 -0.608459 -0.501709 0.151062 0.596069 1445641717 -0.608459 -0.501709 0.151062 0.596069 1445641717 -0.480713 -0.561035 -0.024536 0.673462 1445641717 -0.480713 -0.561035 -0.024536 0.673462 1445641717 -0.480713 -0.561035 -0.024536 0.673462 1445641717 -0.480713 -0.561035 -0.024536 0.673462 1445641717 -0.480713 -0.561035 -0.024536 0.673462 1445641717 -0.480713 -0.561035 -0.024536 0.673462 1445641717 -0.337646 -0.637817 -0.089111 0.686462 1445641717 -0.337646 -0.637817 -0.089111 0.686462 1445641717 -0.337646 -0.637817 -0.089111 0.686462 1445641717 -0.337646 -0.637817 -0.089111 0.686462 1445641717 -0.337646 -0.637817 -0.089111 0.686462 1445641717 -0.337646 -0.637817 -0.089111 0.686462 1445641717 -0.314209 -0.636963 -0.156738 0.686340 1445641717 -0.314209 -0.636963 -0.156738 0.686340 1445641717 -0.314209 -0.636963 -0.156738 0.686340 1445641717 -0.314209 -0.636963 -0.156738 0.686340 1445641717 -0.314209 -0.636963 -0.156738 0.686340 1445641717 -0.314209 -0.636963 -0.156738 0.686340 1445641717 -0.325439 -0.651245 -0.060791 0.682861 1445641717 -0.325439 -0.651245 -0.060791 0.682861 1445641717 -0.325439 -0.651245 -0.060791 0.682861 1445641717 -0.325439 -0.651245 -0.060791 0.682861 1445641717 -0.325439 -0.651245 -0.060791 0.682861 1445641717 -0.325439 -0.651245 -0.060791 0.682861 1445641717 -0.416077 -0.633423 0.053833 0.650208 1445641717 -0.416077 -0.633423 0.053833 0.650208 1445641717 -0.416077 -0.633423 0.053833 0.650208 1445641717 -0.416077 -0.633423 0.053833 0.650208 1445641717 -0.416077 -0.633423 0.053833 0.650208 1445641717 -0.416077 -0.633423 0.053833 0.650208 1445641717 -0.416077 -0.633423 0.053833 0.650208 1445641717 -0.535706 -0.603577 0.192200 0.558411 1445641717 -0.535706 -0.603577 0.192200 0.558411 1445641717 -0.535706 -0.603577 0.192200 0.558411 1445641717 -0.535706 -0.603577 0.192200 0.558411 1445641717 -0.535706 -0.603577 0.192200 0.558411 1445641717 -0.535706 -0.603577 0.192200 0.558411 1445641717 -0.660767 -0.546387 0.306763 0.413330 1445641717 -0.660767 -0.546387 0.306763 0.413330 1445641717 -0.660767 -0.546387 0.306763 0.413330 1445641717 -0.660767 -0.546387 0.306763 0.413330 1445641717 -0.660767 -0.546387 0.306763 0.413330 1445641717 -0.660767 -0.546387 0.306763 0.413330 1445641717 -0.756714 -0.474609 0.379944 0.240356 1445641717 -0.756714 -0.474609 0.379944 0.240356 1445641717 -0.756714 -0.474609 0.379944 0.240356 1445641717 -0.756714 -0.474609 0.379944 0.240356 1445641717 -0.756714 -0.474609 0.379944 0.240356 1445641717 -0.756714 -0.474609 0.379944 0.240356 1445641717 -0.801208 -0.413330 0.423950 0.086426 1445641717 -0.801208 -0.413330 0.423950 0.086426 1445641717 -0.801208 -0.413330 0.423950 0.086426 1445641717 -0.801208 -0.413330 0.423950 0.086426 1445641717 -0.801208 -0.413330 0.423950 0.086426 1445641717 -0.801208 -0.413330 0.423950 0.086426 1445641717 -0.829956 -0.368469 0.414307 0.061646 1445641717 -0.829956 -0.368469 0.414307 0.061646 1445641717 -0.829956 -0.368469 0.414307 0.061646 1445641717 -0.829956 -0.368469 0.414307 0.061646 1445641717 -0.829956 -0.368469 0.414307 0.061646 1445641717 -0.829956 -0.368469 0.414307 0.061646 1445641717 -0.808899 -0.406372 0.391479 0.165344 1445641717 -0.808899 -0.406372 0.391479 0.165344 1445641717 -0.808899 -0.406372 0.391479 0.165344 1445641717 -0.808899 -0.406372 0.391479 0.165344 1445641717 -0.808899 -0.406372 0.391479 0.165344 1445641717 -0.808899 -0.406372 0.391479 0.165344 1445641717 -0.808899 -0.406372 0.391479 0.165344 1445641717 -0.742615 -0.477478 0.325928 0.338257 1445641717 -0.742615 -0.477478 0.325928 0.338257 1445641717 -0.742615 -0.477478 0.325928 0.338257 1445641717 -0.742615 -0.477478 0.325928 0.338257 1445641717 -0.742615 -0.477478 0.325928 0.338257 1445641717 -0.635376 -0.534851 0.179871 0.527161 1445641717 -0.635376 -0.534851 0.179871 0.527161 1445641717 -0.635376 -0.534851 0.179871 0.527161 1445641717 -0.635376 -0.534851 0.179871 0.527161 1445641717 -0.635376 -0.534851 0.179871 0.527161 1445641717 -0.635376 -0.534851 0.179871 0.527161 1445641717 -0.635376 -0.534851 0.179871 0.527161 1445641717 -0.431946 -0.625122 0.050598 0.648132 1445641717 -0.431946 -0.625122 0.050598 0.648132 1445641717 -0.431946 -0.625122 0.050598 0.648132 1445641717 -0.431946 -0.625122 0.050598 0.648132 1445641718 -0.431946 -0.625122 0.050598 0.648132 1445641718 -0.431946 -0.625122 0.050598 0.648132 1445641718 -0.286560 -0.646973 -0.080017 0.702087 1445641718 -0.286560 -0.646973 -0.080017 0.702087 1445641718 -0.286560 -0.646973 -0.080017 0.702087 1445641718 -0.286560 -0.646973 -0.080017 0.702087 1445641718 -0.286560 -0.646973 -0.080017 0.702087 1445641718 -0.286560 -0.646973 -0.080017 0.702087 1445641718 -0.283264 -0.624329 -0.176575 0.706238 1445641718 -0.283264 -0.624329 -0.176575 0.706238 1445641718 -0.283264 -0.624329 -0.176575 0.706238 1445641718 -0.283264 -0.624329 -0.176575 0.706238 1445641718 -0.283264 -0.624329 -0.176575 0.706238 1445641718 -0.283264 -0.624329 -0.176575 0.706238 1445641718 -0.325562 -0.633911 -0.036621 0.700623 1445641718 -0.325562 -0.633911 -0.036621 0.700623 1445641718 -0.325562 -0.633911 -0.036621 0.700623 1445641718 -0.325562 -0.633911 -0.036621 0.700623 1445641718 -0.325562 -0.633911 -0.036621 0.700623 1445641718 -0.325562 -0.633911 -0.036621 0.700623 1445641718 -0.325562 -0.633911 -0.036621 0.700623 1445641718 -0.446106 -0.617615 0.084900 0.642151 1445641718 -0.446106 -0.617615 0.084900 0.642151 1445641718 -0.446106 -0.617615 0.084900 0.642151 1445641718 -0.446106 -0.617615 0.084900 0.642151 1445641718 -0.446106 -0.617615 0.084900 0.642151 1445641718 -0.446106 -0.617615 0.084900 0.642151 1445641718 -0.587036 -0.580200 0.211914 0.523315 1445641718 -0.587036 -0.580200 0.211914 0.523315 1445641718 -0.587036 -0.580200 0.211914 0.523315 1445641718 -0.587036 -0.580200 0.211914 0.523315 1445641718 -0.587036 -0.580200 0.211914 0.523315 1445641718 -0.587036 -0.580200 0.211914 0.523315 1445641718 -0.708252 -0.518066 0.318604 0.358398 1445641718 -0.708252 -0.518066 0.318604 0.358398 1445641718 -0.708252 -0.518066 0.318604 0.358398 1445641718 -0.708252 -0.518066 0.318604 0.358398 1445641718 -0.708252 -0.518066 0.318604 0.358398 1445641718 -0.708252 -0.518066 0.318604 0.358398 1445641718 -0.794739 -0.434448 0.384216 0.179138 1445641718 -0.794739 -0.434448 0.384216 0.179138 1445641718 -0.794739 -0.434448 0.384216 0.179138 1445641718 -0.794739 -0.434448 0.384216 0.179138 1445641718 -0.794739 -0.434448 0.384216 0.179138 1445641718 -0.794739 -0.434448 0.384216 0.179138 1445641718 -0.839111 -0.359802 0.406128 0.040039 1445641718 -0.839111 -0.359802 0.406128 0.040039 1445641718 -0.839111 -0.359802 0.406128 0.040039 1445641718 -0.839111 -0.359802 0.406128 0.040039 1445641718 -0.839111 -0.359802 0.406128 0.040039 1445641718 -0.839111 -0.359802 0.406128 0.040039 1445641718 -0.836060 -0.373413 0.396179 0.068054 1445641718 -0.836060 -0.373413 0.396179 0.068054 1445641718 -0.836060 -0.373413 0.396179 0.068054 1445641718 -0.836060 -0.373413 0.396179 0.068054 1445641718 -0.836060 -0.373413 0.396179 0.068054 1445641718 -0.836060 -0.373413 0.396179 0.068054 1445641718 -0.775330 -0.465210 0.371399 0.210999 1445641718 -0.775330 -0.465210 0.371399 0.210999 1445641718 -0.775330 -0.465210 0.371399 0.210999 1445641718 -0.775330 -0.465210 0.371399 0.210999 1445641718 -0.775330 -0.465210 0.371399 0.210999 1445641718 -0.775330 -0.465210 0.371399 0.210999 1445641718 -0.678040 -0.531921 0.291199 0.415344 1445641718 -0.678040 -0.531921 0.291199 0.415344 1445641718 -0.678040 -0.531921 0.291199 0.415344 1445641718 -0.678040 -0.531921 0.291199 0.415344 1445641718 -0.678040 -0.531921 0.291199 0.415344 1445641718 -0.678040 -0.531921 0.291199 0.415344 1445641718 -0.516296 -0.595093 0.163147 0.593872 1445641718 -0.516296 -0.595093 0.163147 0.593872 1445641718 -0.516296 -0.595093 0.163147 0.593872 1445641718 -0.516296 -0.595093 0.163147 0.593872 1445641718 -0.516296 -0.595093 0.163147 0.593872 1445641718 -0.314453 -0.645630 0.045288 0.694397 1445641718 -0.314453 -0.645630 0.045288 0.694397 1445641718 -0.314453 -0.645630 0.045288 0.694397 1445641718 -0.314453 -0.645630 0.045288 0.694397 1445641718 -0.314453 -0.645630 0.045288 0.694397 1445641718 -0.314453 -0.645630 0.045288 0.694397 1445641718 -0.314453 -0.645630 0.045288 0.694397 1445641718 -0.194153 -0.654968 -0.074341 0.726501 1445641718 -0.194153 -0.654968 -0.074341 0.726501 1445641718 -0.194153 -0.654968 -0.074341 0.726501 1445641718 -0.194153 -0.654968 -0.074341 0.726501 1445641718 -0.194153 -0.654968 -0.074341 0.726501 1445641718 -0.194153 -0.654968 -0.074341 0.726501 1445641718 -0.194153 -0.654968 -0.074341 0.726501 1445641718 -0.181580 -0.644348 -0.088928 0.737488 1445641718 -0.181580 -0.644348 -0.088928 0.737488 1445641718 -0.181580 -0.644348 -0.088928 0.737488 1445641718 -0.181580 -0.644348 -0.088928 0.737488 1445641718 -0.181580 -0.644348 -0.088928 0.737488 1445641718 -0.181580 -0.644348 -0.088928 0.737488 1445641718 -0.233276 -0.662415 0.041931 0.710693 1445641718 -0.233276 -0.662415 0.041931 0.710693 1445641718 -0.233276 -0.662415 0.041931 0.710693 1445641718 -0.233276 -0.662415 0.041931 0.710693 1445641718 -0.233276 -0.662415 0.041931 0.710693 1445641718 -0.233276 -0.662415 0.041931 0.710693 1445641718 -0.374939 -0.656982 0.141846 0.638489 1445641718 -0.374939 -0.656982 0.141846 0.638489 1445641718 -0.374939 -0.656982 0.141846 0.638489 1445641718 -0.374939 -0.656982 0.141846 0.638489 1445641718 -0.374939 -0.656982 0.141846 0.638489 1445641718 -0.374939 -0.656982 0.141846 0.638489 1445641718 -0.539856 -0.618042 0.240173 0.518555 1445641718 -0.539856 -0.618042 0.240173 0.518555 1445641718 -0.539856 -0.618042 0.240173 0.518555 1445641718 -0.539856 -0.618042 0.240173 0.518555 1445641718 -0.539856 -0.618042 0.240173 0.518555 1445641718 -0.539856 -0.618042 0.240173 0.518555 1445641719 -0.676392 -0.550537 0.322510 0.367981 1445641719 -0.676392 -0.550537 0.322510 0.367981 1445641719 -0.676392 -0.550537 0.322510 0.367981 1445641719 -0.676392 -0.550537 0.322510 0.367981 1445641719 -0.676392 -0.550537 0.322510 0.367981 1445641719 -0.676392 -0.550537 0.322510 0.367981 1445641719 -0.767822 -0.474365 0.380188 0.202332 1445641719 -0.767822 -0.474365 0.380188 0.202332 1445641719 -0.767822 -0.474365 0.380188 0.202332 1445641719 -0.767822 -0.474365 0.380188 0.202332 1445641719 -0.767822 -0.474365 0.380188 0.202332 1445641719 -0.767822 -0.474365 0.380188 0.202332 1445641719 -0.818604 -0.400269 0.404968 0.075684 1445641719 -0.818604 -0.400269 0.404968 0.075684 1445641719 -0.818604 -0.400269 0.404968 0.075684 1445641719 -0.818604 -0.400269 0.404968 0.075684 1445641719 -0.818604 -0.400269 0.404968 0.075684 1445641719 -0.818604 -0.400269 0.404968 0.075684 1445641719 -0.823547 -0.378235 0.417236 0.068604 1445641719 -0.823547 -0.378235 0.417236 0.068604 1445641719 -0.823547 -0.378235 0.417236 0.068604 1445641719 -0.823547 -0.378235 0.417236 0.068604 1445641719 -0.823547 -0.378235 0.417236 0.068604 1445641719 -0.823547 -0.378235 0.417236 0.068604 1445641719 -0.790283 -0.426636 0.401001 0.180664 1445641719 -0.790283 -0.426636 0.401001 0.180664 1445641719 -0.790283 -0.426636 0.401001 0.180664 1445641719 -0.790283 -0.426636 0.401001 0.180664 1445641719 -0.790283 -0.426636 0.401001 0.180664 1445641719 -0.790283 -0.426636 0.401001 0.180664 1445641719 -0.710083 -0.503479 0.345276 0.350891 1445641719 -0.710083 -0.503479 0.345276 0.350891 1445641719 -0.710083 -0.503479 0.345276 0.350891 1445641719 -0.710083 -0.503479 0.345276 0.350891 1445641719 -0.710083 -0.503479 0.345276 0.350891 1445641719 -0.710083 -0.503479 0.345276 0.350891 1445641719 -0.591187 -0.557739 0.205750 0.545105 1445641719 -0.591187 -0.557739 0.205750 0.545105 1445641719 -0.591187 -0.557739 0.205750 0.545105 1445641719 -0.591187 -0.557739 0.205750 0.545105 1445641719 -0.591187 -0.557739 0.205750 0.545105 1445641719 -0.591187 -0.557739 0.205750 0.545105 1445641719 -0.379456 -0.637939 0.069519 0.666504 1445641719 -0.379456 -0.637939 0.069519 0.666504 1445641719 -0.379456 -0.637939 0.069519 0.666504 1445641719 -0.379456 -0.637939 0.069519 0.666504 1445641719 -0.379456 -0.637939 0.069519 0.666504 1445641719 -0.379456 -0.637939 0.069519 0.666504 1445641719 -0.253052 -0.645142 -0.091125 0.715149 1445641719 -0.253052 -0.645142 -0.091125 0.715149 1445641719 -0.253052 -0.645142 -0.091125 0.715149 1445641719 -0.253052 -0.645142 -0.091125 0.715149 1445641719 -0.253052 -0.645142 -0.091125 0.715149 1445641719 -0.253052 -0.645142 -0.091125 0.715149 1445641719 -0.255615 -0.624451 -0.167358 0.718872 1445641719 -0.255615 -0.624451 -0.167358 0.718872 1445641719 -0.255615 -0.624451 -0.167358 0.718872 1445641719 -0.255615 -0.624451 -0.167358 0.718872 1445641719 -0.255615 -0.624451 -0.167358 0.718872 1445641719 -0.255615 -0.624451 -0.167358 0.718872 1445641719 -0.313354 -0.640381 -0.021606 0.700928 1445641719 -0.313354 -0.640381 -0.021606 0.700928 1445641719 -0.313354 -0.640381 -0.021606 0.700928 1445641719 -0.313354 -0.640381 -0.021606 0.700928 1445641719 -0.313354 -0.640381 -0.021606 0.700928 1445641719 -0.313354 -0.640381 -0.021606 0.700928 1445641719 -0.313354 -0.640381 -0.021606 0.700928 1445641719 -0.434875 -0.632324 0.118591 0.630066 1445641719 -0.434875 -0.632324 0.118591 0.630066 1445641719 -0.434875 -0.632324 0.118591 0.630066 1445641719 -0.434875 -0.632324 0.118591 0.630066 1445641719 -0.434875 -0.632324 0.118591 0.630066 1445641719 -0.434875 -0.632324 0.118591 0.630066 1445641719 -0.565063 -0.604675 0.262634 0.496155 1445641719 -0.565063 -0.604675 0.262634 0.496155 1445641719 -0.565063 -0.604675 0.262634 0.496155 1445641719 -0.565063 -0.604675 0.262634 0.496155 1445641719 -0.565063 -0.604675 0.262634 0.496155 1445641719 -0.565063 -0.604675 0.262634 0.496155 1445641719 -0.684204 -0.541748 0.357605 0.332520 1445641719 -0.684204 -0.541748 0.357605 0.332520 1445641719 -0.684204 -0.541748 0.357605 0.332520 1445641719 -0.684204 -0.541748 0.357605 0.332520 1445641719 -0.684204 -0.541748 0.357605 0.332520 1445641719 -0.684204 -0.541748 0.357605 0.332520 1445641719 -0.763611 -0.458679 0.414063 0.187500 1445641719 -0.763611 -0.458679 0.414063 0.187500 1445641719 -0.763611 -0.458679 0.414063 0.187500 1445641719 -0.763611 -0.458679 0.414063 0.187500 1445641719 -0.763611 -0.458679 0.414063 0.187500 1445641719 -0.763611 -0.458679 0.414063 0.187500 1445641719 -0.794922 -0.400024 0.444153 0.103943 1445641719 -0.794922 -0.400024 0.444153 0.103943 1445641719 -0.794922 -0.400024 0.444153 0.103943 1445641719 -0.794922 -0.400024 0.444153 0.103943 1445641719 -0.794922 -0.400024 0.444153 0.103943 1445641719 -0.794922 -0.400024 0.444153 0.103943 1445641719 -0.774902 -0.425659 0.440247 0.156555 1445641719 -0.774902 -0.425659 0.440247 0.156555 1445641719 -0.774902 -0.425659 0.440247 0.156555 1445641719 -0.774902 -0.425659 0.440247 0.156555 1445641719 -0.774902 -0.425659 0.440247 0.156555 1445641719 -0.774902 -0.425659 0.440247 0.156555 1445641719 -0.774902 -0.425659 0.440247 0.156555 1445641719 -0.727783 -0.466003 0.392395 0.314941 1445641719 -0.727783 -0.466003 0.392395 0.314941 1445641719 -0.727783 -0.466003 0.392395 0.314941 1445641719 -0.727783 -0.466003 0.392395 0.314941 1445641719 -0.727783 -0.466003 0.392395 0.314941 1445641719 -0.727783 -0.466003 0.392395 0.314941 1445641719 -0.618591 -0.536316 0.294312 0.493103 1445641720 -0.618591 -0.536316 0.294312 0.493103 1445641720 -0.618591 -0.536316 0.294312 0.493103 1445641720 -0.618591 -0.536316 0.294312 0.493103 1445641720 -0.618591 -0.536316 0.294312 0.493103 1445641720 -0.618591 -0.536316 0.294312 0.493103 1445641720 -0.618591 -0.536316 0.294312 0.493103 1445641720 -0.458008 -0.599121 0.124329 0.644897 1445641720 -0.458008 -0.599121 0.124329 0.644897 1445641720 -0.458008 -0.599121 0.124329 0.644897 1445641720 -0.458008 -0.599121 0.124329 0.644897 1445641720 -0.458008 -0.599121 0.124329 0.644897 1445641720 -0.458008 -0.599121 0.124329 0.644897 1445641720 -0.243713 -0.669800 0.029846 0.700806 1445641720 -0.243713 -0.669800 0.029846 0.700806 1445641720 -0.243713 -0.669800 0.029846 0.700806 1445641720 -0.243713 -0.669800 0.029846 0.700806 1445641720 -0.243713 -0.669800 0.029846 0.700806 1445641720 -0.243713 -0.669800 0.029846 0.700806 1445641720 -0.220764 -0.647156 -0.139954 0.716125 1445641720 -0.220764 -0.647156 -0.139954 0.716125 1445641720 -0.220764 -0.647156 -0.139954 0.716125 1445641720 -0.220764 -0.647156 -0.139954 0.716125 1445641720 -0.220764 -0.647156 -0.139954 0.716125 1445641720 -0.220764 -0.647156 -0.139954 0.716125 1445641720 -0.218933 -0.645996 -0.108521 0.723206 1445641720 -0.218933 -0.645996 -0.108521 0.723206 1445641720 -0.218933 -0.645996 -0.108521 0.723206 1445641720 -0.218933 -0.645996 -0.108521 0.723206 1445641720 -0.218933 -0.645996 -0.108521 0.723206 1445641720 -0.218933 -0.645996 -0.108521 0.723206 1445641720 -0.313477 -0.642151 0.012024 0.699463 1445641720 -0.313477 -0.642151 0.012024 0.699463 1445641720 -0.313477 -0.642151 0.012024 0.699463 1445641720 -0.313477 -0.642151 0.012024 0.699463 1445641720 -0.313477 -0.642151 0.012024 0.699463 1445641720 -0.313477 -0.642151 0.012024 0.699463 1445641720 -0.462036 -0.619385 0.132751 0.620728 1445641720 -0.462036 -0.619385 0.132751 0.620728 1445641720 -0.462036 -0.619385 0.132751 0.620728 1445641720 -0.462036 -0.619385 0.132751 0.620728 1445641720 -0.462036 -0.619385 0.132751 0.620728 1445641720 -0.462036 -0.619385 0.132751 0.620728 1445641720 -0.620117 -0.563049 0.238159 0.491638 1445641720 -0.620117 -0.563049 0.238159 0.491638 1445641720 -0.620117 -0.563049 0.238159 0.491638 1445641720 -0.620117 -0.563049 0.238159 0.491638 1445641720 -0.620117 -0.563049 0.238159 0.491638 1445641720 -0.620117 -0.563049 0.238159 0.491638 1445641720 -0.743042 -0.484741 0.317444 0.334900 1445641720 -0.743042 -0.484741 0.317444 0.334900 1445641720 -0.743042 -0.484741 0.317444 0.334900 1445641720 -0.743042 -0.484741 0.317444 0.334900 1445641720 -0.743042 -0.484741 0.317444 0.334900 1445641720 -0.743042 -0.484741 0.317444 0.334900 1445641720 -0.743042 -0.484741 0.317444 0.334900 1445641720 -0.814026 -0.406616 0.379883 0.166687 1445641720 -0.814026 -0.406616 0.379883 0.166687 1445641720 -0.814026 -0.406616 0.379883 0.166687 1445641720 -0.814026 -0.406616 0.379883 0.166687 1445641720 -0.814026 -0.406616 0.379883 0.166687 1445641720 -0.814026 -0.406616 0.379883 0.166687 1445641720 -0.849670 -0.341736 0.395691 0.068970 1445641720 -0.849670 -0.341736 0.395691 0.068970 1445641720 -0.849670 -0.341736 0.395691 0.068970 1445641720 -0.849670 -0.341736 0.395691 0.068970 1445641720 -0.849670 -0.341736 0.395691 0.068970 1445641720 -0.849670 -0.341736 0.395691 0.068970 1445641720 -0.849670 -0.341736 0.395691 0.068970 1445641720 -0.849121 -0.342407 0.383301 0.121826 1445641720 -0.849121 -0.342407 0.383301 0.121826 1445641720 -0.849121 -0.342407 0.383301 0.121826 1445641720 -0.849121 -0.342407 0.383301 0.121826 1445641720 -0.849121 -0.342407 0.383301 0.121826 1445641720 -0.849121 -0.342407 0.383301 0.121826 1445641720 -0.794006 -0.424316 0.353210 0.254517 1445641720 -0.794006 -0.424316 0.353210 0.254517 1445641720 -0.794006 -0.424316 0.353210 0.254517 1445641720 -0.794006 -0.424316 0.353210 0.254517 1445641720 -0.794006 -0.424316 0.353210 0.254517 1445641720 -0.696899 -0.500671 0.286865 0.425842 1445641720 -0.696899 -0.500671 0.286865 0.425842 1445641720 -0.696899 -0.500671 0.286865 0.425842 1445641720 -0.696899 -0.500671 0.286865 0.425842 1445641720 -0.696899 -0.500671 0.286865 0.425842 1445641720 -0.696899 -0.500671 0.286865 0.425842 1445641720 -0.696899 -0.500671 0.286865 0.425842 1445641720 -0.560181 -0.565063 0.166687 0.582336 1445641720 -0.560181 -0.565063 0.166687 0.582336 1445641720 -0.560181 -0.565063 0.166687 0.582336 1445641720 -0.560181 -0.565063 0.166687 0.582336 1445641720 -0.560181 -0.565063 0.166687 0.582336 1445641720 -0.560181 -0.565063 0.166687 0.582336 1445641720 -0.401062 -0.613159 0.017761 0.680359 1445641720 -0.401062 -0.613159 0.017761 0.680359 1445641720 -0.401062 -0.613159 0.017761 0.680359 1445641720 -0.401062 -0.613159 0.017761 0.680359 1445641720 -0.401062 -0.613159 0.017761 0.680359 1445641720 -0.401062 -0.613159 0.017761 0.680359 1445641720 -0.311890 -0.633118 -0.104065 0.700745 1445641720 -0.311890 -0.633118 -0.104065 0.700745 1445641720 -0.311890 -0.633118 -0.104065 0.700745 1445641720 -0.311890 -0.633118 -0.104065 0.700745 1445641720 -0.311890 -0.633118 -0.104065 0.700745 1445641720 -0.311890 -0.633118 -0.104065 0.700745 1445641720 -0.311890 -0.633118 -0.104065 0.700745 1445641720 -0.316650 -0.644653 -0.095642 0.689209 1445641720 -0.316650 -0.644653 -0.095642 0.689209 1445641720 -0.316650 -0.644653 -0.095642 0.689209 1445641720 -0.316650 -0.644653 -0.095642 0.689209 1445641720 -0.316650 -0.644653 -0.095642 0.689209 1445641720 -0.316650 -0.644653 -0.095642 0.689209 1445641720 -0.389282 -0.650757 0.032043 0.651123 1445641721 -0.389282 -0.650757 0.032043 0.651123 1445641721 -0.389282 -0.650757 0.032043 0.651123 1445641721 -0.389282 -0.650757 0.032043 0.651123 1445641721 -0.389282 -0.650757 0.032043 0.651123 1445641721 -0.389282 -0.650757 0.032043 0.651123 1445641721 -0.517395 -0.631042 0.139343 0.560974 1445641721 -0.517395 -0.631042 0.139343 0.560974 1445641721 -0.517395 -0.631042 0.139343 0.560974 1445641721 -0.517395 -0.631042 0.139343 0.560974 1445641721 -0.517395 -0.631042 0.139343 0.560974 1445641721 -0.517395 -0.631042 0.139343 0.560974 1445641721 -0.644409 -0.588806 0.241699 0.423828 1445641721 -0.644409 -0.588806 0.241699 0.423828 1445641721 -0.644409 -0.588806 0.241699 0.423828 1445641721 -0.644409 -0.588806 0.241699 0.423828 1445641721 -0.644409 -0.588806 0.241699 0.423828 1445641721 -0.644409 -0.588806 0.241699 0.423828 1445641721 -0.736816 -0.534912 0.327698 0.252258 1445641721 -0.736816 -0.534912 0.327698 0.252258 1445641721 -0.736816 -0.534912 0.327698 0.252258 1445641721 -0.736816 -0.534912 0.327698 0.252258 1445641721 -0.736816 -0.534912 0.327698 0.252258 1445641721 -0.791321 -0.475647 0.373596 0.089661 1445641721 -0.791321 -0.475647 0.373596 0.089661 1445641721 -0.791321 -0.475647 0.373596 0.089661 1445641721 -0.791321 -0.475647 0.373596 0.089661 1445641721 -0.791321 -0.475647 0.373596 0.089661 1445641721 -0.791321 -0.475647 0.373596 0.089661 1445641721 -0.791321 -0.475647 0.373596 0.089661 1445641721 -0.841187 -0.396057 0.365784 0.042358 1445641721 -0.841187 -0.396057 0.365784 0.042358 1445641721 -0.841187 -0.396057 0.365784 0.042358 1445641721 -0.841187 -0.396057 0.365784 0.042358 1445641721 -0.841187 -0.396057 0.365784 0.042358 1445641721 -0.841187 -0.396057 0.365784 0.042358 1445641721 -0.801270 -0.459167 0.370361 0.099915 1445641721 -0.801270 -0.459167 0.370361 0.099915 1445641721 -0.801270 -0.459167 0.370361 0.099915 1445641721 -0.801270 -0.459167 0.370361 0.099915 1445641721 -0.801270 -0.459167 0.370361 0.099915 1445641721 -0.801270 -0.459167 0.370361 0.099915 1445641721 -0.752747 -0.509033 0.326233 0.260437 1445641721 -0.752747 -0.509033 0.326233 0.260437 1445641721 -0.752747 -0.509033 0.326233 0.260437 1445641721 -0.752747 -0.509033 0.326233 0.260437 1445641721 -0.752747 -0.509033 0.326233 0.260437 1445641721 -0.752747 -0.509033 0.326233 0.260437 1445641721 -0.752747 -0.509033 0.326233 0.260437 1445641721 -0.665039 -0.550598 0.219666 0.454224 1445641721 -0.665039 -0.550598 0.219666 0.454224 1445641721 -0.665039 -0.550598 0.219666 0.454224 1445641721 -0.665039 -0.550598 0.219666 0.454224 1445641721 -0.665039 -0.550598 0.219666 0.454224 1445641721 -0.511902 -0.595764 0.081177 0.613525 1445641721 -0.511902 -0.595764 0.081177 0.613525 1445641721 -0.511902 -0.595764 0.081177 0.613525 1445641721 -0.511902 -0.595764 0.081177 0.613525 1445641721 -0.511902 -0.595764 0.081177 0.613525 1445641721 -0.511902 -0.595764 0.081177 0.613525 1445641721 -0.511902 -0.595764 0.081177 0.613525 1445641721 -0.328613 -0.634705 -0.040405 0.698242 1445641721 -0.328613 -0.634705 -0.040405 0.698242 1445641721 -0.328613 -0.634705 -0.040405 0.698242 1445641721 -0.328613 -0.634705 -0.040405 0.698242 1445641721 -0.328613 -0.634705 -0.040405 0.698242 1445641721 -0.328613 -0.634705 -0.040405 0.698242 1445641721 -0.263733 -0.628540 -0.158203 0.714417 1445641721 -0.263733 -0.628540 -0.158203 0.714417 1445641721 -0.263733 -0.628540 -0.158203 0.714417 1445641721 -0.263733 -0.628540 -0.158203 0.714417 1445641721 -0.263733 -0.628540 -0.158203 0.714417 1445641721 -0.263733 -0.628540 -0.158203 0.714417 1445641721 -0.281067 -0.640869 -0.082458 0.709595 1445641721 -0.281067 -0.640869 -0.082458 0.709595 1445641721 -0.281067 -0.640869 -0.082458 0.709595 1445641721 -0.281067 -0.640869 -0.082458 0.709595 1445641721 -0.281067 -0.640869 -0.082458 0.709595 1445641721 -0.281067 -0.640869 -0.082458 0.709595 1445641721 -0.388611 -0.628540 0.044373 0.672302 1445641721 -0.388611 -0.628540 0.044373 0.672302 1445641721 -0.388611 -0.628540 0.044373 0.672302 1445641721 -0.388611 -0.628540 0.044373 0.672302 1445641721 -0.388611 -0.628540 0.044373 0.672302 1445641721 -0.388611 -0.628540 0.044373 0.672302 1445641721 -0.533813 -0.592346 0.144531 0.585938 1445641721 -0.533813 -0.592346 0.144531 0.585938 1445641721 -0.533813 -0.592346 0.144531 0.585938 1445641721 -0.533813 -0.592346 0.144531 0.585938 1445641721 -0.533813 -0.592346 0.144531 0.585938 1445641721 -0.533813 -0.592346 0.144531 0.585938 1445641721 -0.664063 -0.538330 0.248169 0.455688 1445641721 -0.664063 -0.538330 0.248169 0.455688 1445641721 -0.664063 -0.538330 0.248169 0.455688 1445641721 -0.664063 -0.538330 0.248169 0.455688 1445641721 -0.664063 -0.538330 0.248169 0.455688 1445641721 -0.664063 -0.538330 0.248169 0.455688 1445641721 
-0.235352 -0.619751 -0.081848 0.744202 1445641723 -0.235352 -0.619751 -0.081848 0.744202 1445641723 -0.235352 -0.619751 -0.081848 0.744202 1445641723 -0.235352 -0.619751 -0.081848 0.744202 1445641723 -0.238953 -0.621216 -0.085632 0.741394 1445641723 -0.238953 -0.621216 -0.085632 0.741394 1445641723 -0.238953 -0.621216 -0.085632 0.741394 1445641723 -0.238953 -0.621216 -0.085632 0.741394 1445641723 -0.238953 -0.621216 -0.085632 0.741394 1445641724 -0.238953 -0.621216 -0.085632 0.741394 1445641724 -0.241028 -0.623657 -0.092163 0.737915 1445641724 -0.241028 -0.623657 -0.092163 0.737915 1445641724 -0.241028 -0.623657 -0.092163 0.737915 1445641724 -0.241028 -0.623657 -0.092163 0.737915 1445641724 -0.241028 -0.623657 -0.092163 0.737915 1445641724 -0.241028 -0.623657 -0.092163 0.737915 1445641724 -0.244324 -0.623901 -0.098022 0.735840 1445641724 -0.244324 -0.623901 -0.098022 0.735840 1445641724 -0.244324 -0.623901 -0.098022 0.735840 1445641724 -0.244324 -0.623901 -0.098022 0.735840 1445641724 -0.244324 -0.623901 -0.098022 0.735840 1445641724 -0.244324 -0.623901 -0.098022 0.735840 1445641724 -0.253052 -0.620178 -0.108765 0.734558 1445641724 -0.253052 -0.620178 -0.108765 0.734558 1445641724 -0.253052 -0.620178 -0.108765 0.734558 1445641724 -0.253052 -0.620178 -0.108765 0.734558 1445641724 -0.253052 -0.620178 -0.108765 0.734558 1445641724 -0.253052 -0.620178 -0.108765 0.734558 1445641724 -0.254761 -0.619934 -0.118103 0.732727 1445641724 -0.254761 -0.619934 -0.118103 0.732727 1445641724 -0.254761 -0.619934 -0.118103 0.732727 1445641724 -0.254761 -0.619934 -0.118103 0.732727 1445641724 -0.254761 -0.619934 -0.118103 0.732727 1445641724 -0.254761 -0.619934 -0.118103 0.732727 1445641724 -0.247437 -0.625793 -0.115234 0.730652 1445641724 -0.247437 -0.625793 -0.115234 0.730652 1445641724 -0.247437 -0.625793 -0.115234 0.730652 1445641724 -0.247437 -0.625793 -0.115234 0.730652 1445641724 -0.247437 -0.625793 -0.115234 0.730652 1445641724 -0.247437 -0.625793 -0.115234 0.730652 1445641724 -0.247681 -0.627136 -0.115173 0.729492 1445641724 -0.247681 -0.627136 -0.115173 0.729492 1445641724 -0.247681 -0.627136 -0.115173 0.729492 1445641724 -0.247681 -0.627136 -0.115173 0.729492 1445641724 -0.247681 -0.627136 -0.115173 0.729492 1445641724 -0.247681 -0.627136 -0.115173 0.729492 1445641724 -0.252747 -0.623901 -0.115051 0.730530 1445641724 -0.252747 -0.623901 -0.115051 0.730530 1445641724 -0.252747 -0.623901 -0.115051 0.730530 1445641724 -0.252747 -0.623901 -0.115051 0.730530 1445641724 -0.252747 -0.623901 -0.115051 0.730530 1445641724 -0.252747 -0.623901 -0.115051 0.730530 1445641724 -0.255798 -0.620544 -0.115417 0.732239 1445641724 -0.255798 -0.620544 -0.115417 0.732239 1445641724 -0.255798 -0.620544 -0.115417 0.732239 1445641724 -0.255798 -0.620544 -0.115417 0.732239 1445641724 -0.255798 -0.620544 -0.115417 0.732239 1445641724 -0.255798 -0.620544 -0.115417 0.732239 1445641724 -0.251831 -0.621033 -0.110107 0.734009 1445641724 -0.251831 -0.621033 -0.110107 0.734009 1445641724 -0.251831 -0.621033 -0.110107 0.734009 1445641724 -0.251831 -0.621033 -0.110107 0.734009 1445641724 -0.251831 -0.621033 -0.110107 0.734009 1445641724 -0.251831 -0.621033 -0.110107 0.734009 1445641724 -0.246460 -0.622742 -0.101624 0.735657 1445641724 -0.246460 -0.622742 -0.101624 0.735657 1445641724 -0.246460 -0.622742 -0.101624 0.735657 1445641724 -0.246460 -0.622742 -0.101624 0.735657 1445641724 -0.246460 -0.622742 -0.101624 0.735657 1445641724 -0.246460 -0.622742 -0.101624 0.735657 1445641724 -0.244873 -0.620972 -0.095703 0.738403 1445641724 -0.244873 -0.620972 -0.095703 0.738403 1445641724 -0.244873 -0.620972 -0.095703 0.738403 1445641724 -0.244873 -0.620972 -0.095703 0.738403 1445641724 -0.244873 -0.620972 -0.095703 0.738403 1445641724 -0.244873 -0.620972 -0.095703 0.738403 1445641724 -0.242737 -0.619263 -0.085510 0.741821 1445641724 -0.242737 -0.619263 -0.085510 0.741821 1445641724 -0.242737 -0.619263 -0.085510 0.741821 1445641724 -0.242737 -0.619263 -0.085510 0.741821 1445641724 -0.242737 -0.619263 -0.085510 0.741821 1445641724 -0.242737 -0.619263 -0.085510 0.741821 1445641724 -0.235779 -0.622620 -0.077332 0.742188 1445641724 -0.235779 -0.622620 -0.077332 0.742188 1445641724 -0.235779 -0.622620 -0.077332 0.742188 1445641724 -0.235779 -0.622620 -0.077332 0.742188 1445641724 -0.235779 -0.622620 -0.077332 0.742188 1445641724 -0.235779 -0.622620 -0.077332 0.742188 1445641724 -0.229614 -0.628967 -0.083618 0.738037 1445641724 -0.229614 -0.628967 -0.083618 0.738037 1445641724 -0.229614 -0.628967 -0.083618 0.738037 1445641724 -0.229614 -0.628967 -0.083618 0.738037 1445641724 -0.229614 -0.628967 -0.083618 0.738037 1445641724 -0.229614 -0.628967 -0.083618 0.738037 1445641724 -0.238037 -0.630310 -0.104492 0.731567 1445641724 -0.238037 -0.630310 -0.104492 0.731567 1445641724 -0.238037 -0.630310 -0.104492 0.731567 1445641724 -0.238037 -0.630310 -0.104492 0.731567 1445641724 -0.238037 -0.630310 -0.104492 0.731567 1445641724 -0.251892 -0.627869 -0.110535 0.728088 1445641724 -0.251892 -0.627869 -0.110535 0.728088 1445641724 -0.251892 -0.627869 -0.110535 0.728088 1445641724 -0.251892 -0.627869 -0.110535 0.728088 1445641724 -0.251892 -0.627869 -0.110535 0.728088 1445641724 -0.251892 -0.627869 -0.110535 0.728088 1445641724 -0.251892 -0.627869 -0.110535 0.728088 1445641724 -0.277222 -0.617249 -0.129578 0.724792 1445641724 -0.277222 -0.617249 -0.129578 0.724792 1445641724 -0.277222 -0.617249 -0.129578 0.724792 1445641724 -0.277222 -0.617249 -0.129578 0.724792 1445641724 -0.277222 -0.617249 -0.129578 0.724792 1445641724 -0.291382 -0.610046 -0.156677 0.719971 1445641724 -0.291382 -0.610046 -0.156677 0.719971 1445641724 -0.291382 -0.610046 -0.156677 0.719971 1445641724 -0.291382 -0.610046 -0.156677 0.719971 1445641725 -0.280334 -0.614258 -0.149841 0.722290 1445641725 -0.280334 -0.614258 -0.149841 0.722290 1445641725 -0.280334 -0.614258 -0.149841 0.722290 1445641725 -0.280334 -0.614258 -0.149841 0.722290 1445641725 -0.280334 -0.614258 -0.149841 0.722290 1445641725 -0.280334 -0.614258 -0.149841 0.722290 1445641725 -0.280334 -0.614258 -0.149841 0.722290 1445641725 -0.263367 -0.615234 -0.130920 0.731445 1445641725 -0.263367 -0.615234 -0.130920 0.731445 1445641725 -0.263367 -0.615234 -0.130920 0.731445 1445641725 -0.263367 -0.615234 -0.130920 0.731445 1445641725 -0.263367 -0.615234 -0.130920 0.731445 1445641725 -0.263367 -0.615234 -0.130920 0.731445 1445641725 -0.241699 -0.619202 -0.094482 0.741150 1445641725 -0.241699 -0.619202 -0.094482 0.741150 1445641725 -0.241699 -0.619202 -0.094482 0.741150 1445641725 -0.241699 -0.619202 -0.094482 0.741150 1445641725 -0.241699 -0.619202 -0.094482 0.741150 1445641725 -0.241699 -0.619202 -0.094482 0.741150 1445641725 -0.233643 -0.622864 -0.064148 0.743896 1445641725 -0.233643 -0.622864 -0.064148 0.743896 1445641725 -0.233643 -0.622864 -0.064148 0.743896 1445641725 -0.233643 -0.622864 -0.064148 0.743896 1445641725 -0.233643 -0.622864 -0.064148 0.743896 1445641725 -0.233643 -0.622864 -0.064148 0.743896 1445641725 -0.242615 -0.618652 -0.071411 0.743835 1445641725 -0.242615 -0.618652 -0.071411 0.743835 1445641725 -0.242615 -0.618652 -0.071411 0.743835 1445641725 -0.242615 -0.618652 -0.071411 0.743835 1445641725 -0.242615 -0.618652 -0.071411 0.743835 1445641725 -0.242615 -0.618652 -0.071411 0.743835 1445641725 -0.236755 -0.621399 -0.066650 0.743896 1445641725 -0.236755 -0.621399 -0.066650 0.743896 1445641725 -0.236755 -0.621399 -0.066650 0.743896 1445641725 -0.236755 -0.621399 -0.066650 0.743896 1445641725 -0.236755 -0.621399 -0.066650 0.743896 1445641725 -0.236755 -0.621399 -0.066650 0.743896 1445641725 -0.230774 -0.626953 -0.067627 0.740967 1445641725 -0.230774 -0.626953 -0.067627 0.740967 1445641725 -0.230774 -0.626953 -0.067627 0.740967 1445641725 -0.230774 -0.626953 -0.067627 0.740967 1445641725 -0.230774 -0.626953 -0.067627 0.740967 1445641725 -0.230774 -0.626953 -0.067627 0.740967 1445641725 -0.233887 -0.629883 -0.092529 0.734863 1445641725 -0.233887 -0.629883 -0.092529 0.734863 1445641725 -0.233887 -0.629883 -0.092529 0.734863 1445641725 -0.233887 -0.629883 -0.092529 0.734863 1445641725 -0.233887 -0.629883 -0.092529 0.734863 1445641725 -0.233887 -0.629883 -0.092529 0.734863 1445641725 -0.233887 -0.629883 -0.092529 0.734863 1445641725 -0.240845 -0.629333 -0.116333 0.729675 1445641725 -0.240845 -0.629333 -0.116333 0.729675 1445641725 -0.240845 -0.629333 -0.116333 0.729675 1445641725 -0.240845 -0.629333 -0.116333 0.729675 1445641725 -0.240845 -0.629333 -0.116333 0.729675 1445641725 -0.240845 -0.629333 -0.116333 0.729675 1445641725 -0.246399 -0.631165 -0.112793 0.726746 1445641725 -0.246399 -0.631165 -0.112793 0.726746 1445641725 -0.246399 -0.631165 -0.112793 0.726746 1445641725 -0.246399 -0.631165 -0.112793 0.726746 1445641725 -0.246399 -0.631165 -0.112793 0.726746 1445641725 -0.246399 -0.631165 -0.112793 0.726746 1445641725 -0.264648 -0.627563 -0.116638 0.722900 1445641725 -0.264648 -0.627563 -0.116638 0.722900 1445641725 -0.264648 -0.627563 -0.116638 0.722900 1445641725 -0.264648 -0.627563 -0.116638 0.722900 1445641725 -0.264648 -0.627563 -0.116638 0.722900 1445641725 -0.281433 -0.619141 -0.142761 0.719055 1445641725 -0.281433 -0.619141 -0.142761 0.719055 1445641725 -0.281433 -0.619141 -0.142761 0.719055 1445641725 -0.281433 -0.619141 -0.142761 0.719055 1445641725 -0.281433 -0.619141 -0.142761 0.719055 1445641725 -0.281433 -0.619141 -0.142761 0.719055 1445641725 -0.281433 -0.619141 -0.142761 0.719055 1445641725 -0.272644 -0.619507 -0.141968 0.722290 1445641725 -0.272644 -0.619507 -0.141968 0.722290 1445641725 -0.272644 -0.619507 -0.141968 0.722290 1445641725 -0.272644 -0.619507 -0.141968 0.722290 1445641725 -0.272644 -0.619507 -0.141968 0.722290 1445641725 -0.272644 -0.619507 -0.141968 0.722290 1445641725 -0.254150 -0.622620 -0.121277 0.730103 1445641725 -0.254150 -0.622620 -0.121277 0.730103 1445641725 -0.254150 -0.622620 -0.121277 0.730103 1445641725 -0.254150 -0.622620 -0.121277 0.730103 1445641725 -0.254150 -0.622620 -0.121277 0.730103 1445641725 -0.254150 -0.622620 -0.121277 0.730103 1445641725 -0.236755 -0.627014 -0.086426 0.737122 1445641725 -0.236755 -0.627014 -0.086426 0.737122 1445641725 -0.236755 -0.627014 -0.086426 0.737122 1445641725 -0.236755 -0.627014 -0.086426 0.737122 1445641725 -0.236755 -0.627014 -0.086426 0.737122 1445641725 -0.236755 -0.627014 -0.086426 0.737122 1445641725 -0.236755 -0.627197 -0.070923 0.738647 1445641725 -0.236755 -0.627197 -0.070923 0.738647 1445641725 -0.236755 -0.627197 -0.070923 0.738647 1445641725 -0.236755 -0.627197 -0.070923 0.738647 1445641725 -0.236755 -0.627197 -0.070923 0.738647 1445641725 -0.236755 -0.627197 -0.070923 0.738647 1445641725 -0.241394 -0.624634 -0.073486 0.739014 1445641725 -0.241394 -0.624634 -0.073486 0.739014 1445641725 -0.241394 -0.624634 -0.073486 0.739014 1445641725 -0.241394 -0.624634 -0.073486 0.739014 1445641725 -0.241394 -0.624634 -0.073486 0.739014 1445641725 -0.241394 -0.624634 -0.073486 0.739014 1445641725 -0.236938 -0.624329 -0.068787 0.741211 1445641725 -0.236938 -0.624329 -0.068787 0.741211 1445641725 -0.236938 -0.624329 -0.068787 0.741211 1445641725 -0.236938 -0.624329 -0.068787 0.741211 1445641725 -0.236938 -0.624329 -0.068787 0.741211 1445641725 -0.236938 -0.624329 -0.068787 0.741211 1445641726 -0.233032 -0.624451 -0.066101 0.742554 1445641726 -0.233032 -0.624451 -0.066101 0.742554 1445641726 -0.233032 -0.624451 -0.066101 0.742554 1445641726 -0.233032 -0.624451 -0.066101 0.742554 1445641726 -0.233032 -0.624451 -0.066101 0.742554 1445641726 -0.233032 -0.624451 -0.066101 0.742554 1445641726 -0.229980 -0.627441 -0.070801 0.740540 1445641726 -0.229980 -0.627441 -0.070801 0.740540 1445641726 -0.229980 -0.627441 -0.070801 0.740540 1445641726 -0.229980 -0.627441 -0.070801 0.740540 1445641726 -0.229980 -0.627441 -0.070801 0.740540 1445641726 -0.238525 -0.629578 -0.096680 0.733093 1445641726 -0.238525 -0.629578 -0.096680 0.733093 1445641726 -0.238525 -0.629578 -0.096680 0.733093 1445641726 -0.238525 -0.629578 -0.096680 0.733093 1445641726 -0.238525 -0.629578 -0.096680 0.733093 1445641726 -0.254944 -0.626404 -0.126221 0.725769 1445641726 -0.254944 -0.626404 -0.126221 0.725769 1445641726 -0.254944 -0.626404 -0.126221 0.725769 1445641726 -0.254944 -0.626404 -0.126221 0.725769 1445641726 -0.254944 -0.626404 -0.126221 0.725769 1445641726 -0.261841 -0.623474 -0.126892 0.725708 1445641726 -0.261841 -0.623474 -0.126892 0.725708 1445641726 -0.261841 -0.623474 -0.126892 0.725708 1445641726 -0.261841 -0.623474 -0.126892 0.725708 1445641726 -0.261841 -0.623474 -0.126892 0.725708 1445641726 -0.261841 -0.623474 -0.126892 0.725708 1445641726 -0.266113 -0.621460 -0.112854 0.728149 1445641726 -0.266113 -0.621460 -0.112854 0.728149 1445641726 -0.266113 -0.621460 -0.112854 0.728149 1445641726 -0.266113 -0.621460 -0.112854 0.728149 1445641726 -0.266113 -0.621460 -0.112854 0.728149 1445641726 -0.266113 -0.621460 -0.112854 0.728149 1445641726 -0.274231 -0.615723 -0.116211 0.729553 1445641726 -0.274231 -0.615723 -0.116211 0.729553 1445641726 -0.274231 -0.615723 -0.116211 0.729553 1445641726 -0.274231 -0.615723 -0.116211 0.729553 1445641726 -0.274231 -0.615723 -0.116211 0.729553 1445641726 -0.274231 -0.615723 -0.116211 0.729553 1445641726 -0.264587 -0.614746 -0.103394 0.735840 1445641726 -0.264587 -0.614746 -0.103394 0.735840 1445641726 -0.264587 -0.614746 -0.103394 0.735840 1445641726 -0.264587 -0.614746 -0.103394 0.735840 1445641726 -0.264587 -0.614746 -0.103394 0.735840 1445641726 -0.264587 -0.614746 -0.103394 0.735840 1445641726 -0.248962 -0.615784 -0.083557 0.742859 1445641726 -0.248962 -0.615784 -0.083557 0.742859 1445641726 -0.248962 -0.615784 -0.083557 0.742859 1445641726 -0.248962 -0.615784 -0.083557 0.742859 1445641726 -0.248962 -0.615784 -0.083557 0.742859 1445641726 -0.243164 -0.618896 -0.070984 0.743530 1445641726 -0.243164 -0.618896 -0.070984 0.743530 1445641726 -0.243164 -0.618896 -0.070984 0.743530 1445641726 -0.243164 -0.618896 -0.070984 0.743530 1445641726 -0.243164 -0.618896 -0.070984 0.743530 1445641726 -0.243164 -0.618896 -0.070984 0.743530 1445641726 -0.254883 -0.618896 -0.078979 0.738770 1445641726 -0.254883 -0.618896 -0.078979 0.738770 1445641726 -0.254883 -0.618896 -0.078979 0.738770 1445641726 -0.254883 -0.618896 -0.078979 0.738770 1445641726 -0.254883 -0.618896 -0.078979 0.738770 1445641726 -0.254883 -0.618896 -0.078979 0.738770 1445641726 -0.265320 -0.616455 -0.089539 0.735901 1445641726 -0.265320 -0.616455 -0.089539 0.735901 1445641726 -0.265320 -0.616455 -0.089539 0.735901 1445641726 -0.265320 -0.616455 -0.089539 0.735901 1445641726 -0.265320 -0.616455 -0.089539 0.735901 1445641726 -0.265320 -0.616455 -0.089539 0.735901 1445641726 -0.252258 -0.620239 -0.078186 0.738647 1445641726 -0.252258 -0.620239 -0.078186 0.738647 1445641726 -0.252258 -0.620239 -0.078186 0.738647 1445641726 -0.252258 -0.620239 -0.078186 0.738647 1445641726 -0.252258 -0.620239 -0.078186 0.738647 1445641726 -0.252258 -0.620239 -0.078186 0.738647 1445641726 -0.236084 -0.629822 -0.075867 0.736084 1445641726 -0.236084 -0.629822 -0.075867 0.736084 1445641726 -0.236084 -0.629822 -0.075867 0.736084 1445641726 -0.236084 -0.629822 -0.075867 0.736084 1445641726 -0.236084 -0.629822 -0.075867 0.736084 1445641726 -0.236084 -0.629822 -0.075867 0.736084 1445641726 -0.239014 -0.634460 -0.107056 0.727234 1445641726 -0.239014 -0.634460 -0.107056 0.727234 1445641726 -0.239014 -0.634460 -0.107056 0.727234 1445641726 -0.239014 -0.634460 -0.107056 0.727234 1445641726 -0.239014 -0.634460 -0.107056 0.727234 1445641726 -0.239014 -0.634460 -0.107056 0.727234 1445641726 -0.261719 -0.631470 -0.149353 0.714478 1445641726 -0.261719 -0.631470 -0.149353 0.714478 1445641726 -0.261719 -0.631470 -0.149353 0.714478 1445641726 -0.261719 -0.631470 -0.149353 0.714478 1445641726 -0.261719 -0.631470 -0.149353 0.714478 1445641726 -0.261719 -0.631470 -0.149353 0.714478 1445641726 -0.278381 -0.626160 -0.163269 0.709839 1445641726 -0.278381 -0.626160 -0.163269 0.709839 1445641726 -0.278381 -0.626160 -0.163269 0.709839 1445641726 -0.278381 -0.626160 -0.163269 0.709839 1445641726 -0.278381 -0.626160 -0.163269 0.709839 1445641726 -0.285645 -0.619690 -0.153564 0.714722 1445641726 -0.285645 -0.619690 -0.153564 0.714722 1445641726 -0.285645 -0.619690 -0.153564 0.714722 1445641726 -0.285645 -0.619690 -0.153564 0.714722 1445641726 -0.285645 -0.619690 -0.153564 0.714722 1445641726 -0.285645 -0.619690 -0.153564 0.714722 1445641726 -0.279785 -0.615356 -0.140442 0.723450 1445641726 -0.279785 -0.615356 -0.140442 0.723450 1445641727 -0.279785 -0.615356 -0.140442 0.723450 1445641727 -0.279785 -0.615356 -0.140442 0.723450 1445641727 -0.279785 -0.615356 -0.140442 0.723450 1445641727 -0.279785 -0.615356 -0.140442 0.723450 1445641727 -0.263672 -0.616760 -0.104736 0.734253 1445641727 -0.263672 -0.616760 -0.104736 0.734253 1445641727 -0.263672 -0.616760 -0.104736 0.734253 1445641727 -0.263672 -0.616760 -0.104736 0.734253 1445641727 -0.263672 -0.616760 -0.104736 0.734253 1445641727 -0.263672 -0.616760 -0.104736 0.734253 1445641727 -0.259338 -0.610901 -0.084229 0.743286 1445641727 -0.259338 -0.610901 -0.084229 0.743286 1445641727 -0.259338 -0.610901 -0.084229 0.743286 1445641727 -0.259338 -0.610901 -0.084229 0.743286 1445641727 -0.259338 -0.610901 -0.084229 0.743286 1445641727 -0.257996 -0.609314 -0.065857 0.746887 1445641727 -0.257996 -0.609314 -0.065857 0.746887 1445641727 -0.257996 -0.609314 -0.065857 0.746887 1445641727 -0.257996 -0.609314 -0.065857 0.746887 1445641727 -0.257996 -0.609314 -0.065857 0.746887 1445641727 -0.257996 -0.609314 -0.065857 0.746887 1445641727 -0.260315 -0.610840 -0.057678 0.745483 1445641727 -0.260315 -0.610840 -0.057678 0.745483 1445641727 -0.260315 -0.610840 -0.057678 0.745483 1445641727 -0.260315 -0.610840 -0.057678 0.745483 1445641727 -0.260315 -0.610840 -0.057678 0.745483 1445641727 -0.260315 -0.610840 -0.057678 0.745483 1445641727 -0.263672 -0.614441 -0.064697 0.740784 1445641727 -0.263672 -0.614441 -0.064697 0.740784 1445641727 -0.263672 -0.614441 -0.064697 0.740784 1445641727 -0.263672 -0.614441 -0.064697 0.740784 1445641727 -0.263672 -0.614441 -0.064697 0.740784 1445641727 -0.263672 -0.614441 -0.064697 0.740784 1445641727 -0.265564 -0.619568 -0.080444 0.734253 1445641727 -0.265564 -0.619568 -0.080444 0.734253 1445641727 -0.265564 -0.619568 -0.080444 0.734253 1445641727 -0.265564 -0.619568 -0.080444 0.734253 1445641727 -0.265564 -0.619568 -0.080444 0.734253 1445641727 -0.265564 -0.619568 -0.080444 0.734253 1445641727 -0.257507 -0.627014 -0.096924 0.728821 1445641727 -0.257507 -0.627014 -0.096924 0.728821 1445641727 -0.257507 -0.627014 -0.096924 0.728821 1445641727 -0.257507 -0.627014 -0.096924 0.728821 1445641727 -0.257507 -0.627014 -0.096924 0.728821 1445641727 -0.257507 -0.627014 -0.096924 0.728821 1445641727 -0.251282 -0.630005 -0.116394 0.725525 1445641727 -0.251282 -0.630005 -0.116394 0.725525 1445641727 -0.251282 -0.630005 -0.116394 0.725525 1445641727 -0.251282 -0.630005 -0.116394 0.725525 1445641727 -0.251282 -0.630005 -0.116394 0.725525 1445641727 -0.251282 -0.630005 -0.116394 0.725525 1445641727 -0.263000 -0.621521 -0.150085 0.722534 1445641727 -0.263000 -0.621521 -0.150085 0.722534 1445641727 -0.263000 -0.621521 -0.150085 0.722534 1445641727 -0.263000 -0.621521 -0.150085 0.722534 1445641727 -0.263000 -0.621521 -0.150085 0.722534 1445641727 -0.263000 -0.621521 -0.150085 0.722534 1445641727 -0.266541 -0.615662 -0.142883 0.727722 1445641727 -0.266541 -0.615662 -0.142883 0.727722 1445641727 -0.266541 -0.615662 -0.142883 0.727722 1445641727 -0.266541 -0.615662 -0.142883 0.727722 1445641727 -0.266541 -0.615662 -0.142883 0.727722 1445641727 -0.260254 -0.615723 -0.102722 0.736633 1445641727 -0.260254 -0.615723 -0.102722 0.736633 1445641727 -0.260254 -0.615723 -0.102722 0.736633 1445641727 -0.260254 -0.615723 -0.102722 0.736633 1445641727 -0.260254 -0.615723 -0.102722 0.736633 1445641727 -0.260254 -0.615723 -0.102722 0.736633 1445641727 -0.255371 -0.613281 -0.077576 0.743408 1445641727 -0.255371 -0.613281 -0.077576 0.743408 1445641727 -0.255371 -0.613281 -0.077576 0.743408 1445641727 -0.255371 -0.613281 -0.077576 0.743408 1445641727 -0.255371 -0.613281 -0.077576 0.743408 1445641727 -0.255371 -0.613281 -0.077576 0.743408 1445641727 -0.255371 -0.613281 -0.077576 0.743408 1445641727 -0.248474 -0.610413 -0.071106 0.748718 1445641727 -0.248474 -0.610413 -0.071106 0.748718 1445641727 -0.248474 -0.610413 -0.071106 0.748718 1445641727 -0.248474 -0.610413 -0.071106 0.748718 1445641727 -0.248474 -0.610413 -0.071106 0.748718 1445641727 -0.248474 -0.610413 -0.071106 0.748718 1445641727 -0.239807 -0.613770 -0.057739 0.749939 1445641727 -0.239807 -0.613770 -0.057739 0.749939 1445641727 -0.239807 -0.613770 -0.057739 0.749939 1445641727 -0.239807 -0.613770 -0.057739 0.749939 1445641727 -0.239807 -0.613770 -0.057739 0.749939 1445641727 -0.239807 -0.613770 -0.057739 0.749939 1445641727 -0.245544 -0.617981 -0.051331 0.745117 1445641727 -0.245544 -0.617981 -0.051331 0.745117 1445641727 -0.245544 -0.617981 -0.051331 0.745117 1445641727 -0.245544 -0.617981 -0.051331 0.745117 1445641727 -0.245544 -0.617981 -0.051331 0.745117 1445641727 -0.245544 -0.617981 -0.051331 0.745117 1445641727 -0.260437 -0.620178 -0.063660 0.737244 1445641727 -0.260437 -0.620178 -0.063660 0.737244 1445641727 -0.260437 -0.620178 -0.063660 0.737244 1445641727 -0.260437 -0.620178 -0.063660 0.737244 1445641727 -0.260437 -0.620178 -0.063660 0.737244 1445641727 -0.260437 -0.620178 -0.063660 0.737244 1445641727 -0.259766 -0.623779 -0.071411 0.733704 1445641727 -0.259766 -0.623779 -0.071411 0.733704 1445641727 -0.259766 -0.623779 -0.071411 0.733704 1445641727 -0.259766 -0.623779 -0.071411 0.733704 1445641727 -0.259766 -0.623779 -0.071411 0.733704 1445641727 -0.259766 -0.623779 -0.071411 0.733704 1445641727 -0.259766 -0.623779 -0.071411 0.733704 1445641727 -0.237305 -0.633057 -0.055542 0.734741 1445641727 -0.237305 -0.633057 -0.055542 0.734741 1445641727 -0.237305 -0.633057 -0.055542 0.734741 1445641728 -0.237305 -0.633057 -0.055542 0.734741 1445641728 -0.237305 -0.633057 -0.055542 0.734741 1445641728 -0.237305 -0.633057 -0.055542 0.734741 1445641728 -0.240723 -0.631165 -0.082214 0.732727 1445641728 -0.240723 -0.631165 -0.082214 0.732727 1445641728 -0.240723 -0.631165 -0.082214 0.732727 1445641728 -0.240723 -0.631165 -0.082214 0.732727 1445641728 -0.240723 -0.631165 -0.082214 0.732727 1445641728 -0.240723 -0.631165 -0.082214 0.732727 1445641728 -0.259155 -0.623169 -0.124268 0.727356 1445641728 -0.259155 -0.623169 -0.124268 0.727356 1445641728 -0.259155 -0.623169 -0.124268 0.727356 1445641728 -0.259155 -0.623169 -0.124268 0.727356 1445641728 -0.259155 -0.623169 -0.124268 0.727356 1445641728 -0.259155 -0.623169 -0.124268 0.727356 1445641728 -0.259155 -0.623169 -0.124268 0.727356 1445641728 -0.267212 -0.621460 -0.126526 0.725525 1445641728 -0.267212 -0.621460 -0.126526 0.725525 1445641728 -0.267212 -0.621460 -0.126526 0.725525 1445641728 -0.267212 -0.621460 -0.126526 0.725525 1445641728 -0.267212 -0.621460 -0.126526 0.725525 1445641728 -0.273987 -0.618896 -0.114319 0.727234 1445641728 -0.273987 -0.618896 -0.114319 0.727234 1445641728 -0.273987 -0.618896 -0.114319 0.727234 1445641728 -0.273987 -0.618896 -0.114319 0.727234 1445641728 -0.273987 -0.618896 -0.114319 0.727234 1445641728 -0.273987 -0.618896 -0.114319 0.727234 1445641728 -0.272644 -0.612976 -0.103882 0.734314 1445641728 -0.272644 -0.612976 -0.103882 0.734314 1445641728 -0.272644 -0.612976 -0.103882 0.734314 1445641728 -0.272644 -0.612976 -0.103882 0.734314 1445641728 -0.272644 -0.612976 -0.103882 0.734314 1445641728 -0.272644 -0.612976 -0.103882 0.734314 1445641728 -0.255371 -0.611938 -0.079651 0.744263 1445641728 -0.255371 -0.611938 -0.079651 0.744263 1445641728 -0.255371 -0.611938 -0.079651 0.744263 1445641728 -0.255371 -0.611938 -0.079651 0.744263 1445641728 -0.255371 -0.611938 -0.079651 0.744263 1445641728 -0.255371 -0.611938 -0.079651 0.744263 1445641728 -0.238892 -0.615662 -0.049561 0.749329 1445641728 -0.238892 -0.615662 -0.049561 0.749329 1445641728 -0.238892 -0.615662 -0.049561 0.749329 1445641728 -0.238892 -0.615662 -0.049561 0.749329 1445641728 -0.238892 -0.615662 -0.049561 0.749329 1445641728 -0.238892 -0.615662 -0.049561 0.749329 1445641728 -0.239868 -0.620667 -0.040466 0.745422 1445641728 -0.239868 -0.620667 -0.040466 0.745422 1445641728 -0.239868 -0.620667 -0.040466 0.745422 1445641728 -0.239868 -0.620667 -0.040466 0.745422 1445641728 -0.239868 -0.620667 -0.040466 0.745422 1445641728 -0.254456 -0.622681 -0.060547 0.737488 1445641728 -0.254456 -0.622681 -0.060547 0.737488 1445641728 -0.254456 -0.622681 -0.060547 0.737488 1445641728 -0.254456 -0.622681 -0.060547 0.737488 1445641728 -0.254456 -0.622681 -0.060547 0.737488 1445641728 -0.254456 -0.622681 -0.060547 0.737488 1445641728 -0.254456 -0.622681 -0.060547 0.737488 1445641728 -0.255798 -0.627380 -0.074890 0.731689 1445641728 -0.255798 -0.627380 -0.074890 0.731689 1445641728 -0.255798 -0.627380 -0.074890 0.731689 1445641728 -0.255798 -0.627380 -0.074890 0.731689 1445641728 -0.255798 -0.627380 -0.074890 0.731689 1445641728 -0.255798 -0.627380 -0.074890 0.731689 1445641728 -0.228149 -0.639099 -0.055542 0.732422 1445641728 -0.228149 -0.639099 -0.055542 0.732422 1445641728 -0.228149 -0.639099 -0.055542 0.732422 1445641728 -0.228149 -0.639099 -0.055542 0.732422 1445641728 -0.228149 -0.639099 -0.055542 0.732422 1445641728 -0.228149 -0.639099 -0.055542 0.732422 1445641728 -0.232788 -0.637146 -0.072632 0.731140 1445641728 -0.232788 -0.637146 -0.072632 0.731140 1445641728 -0.232788 -0.637146 -0.072632 0.731140 1445641728 -0.232788 -0.637146 -0.072632 0.731140 1445641728 -0.232788 -0.637146 -0.072632 0.731140 1445641728 -0.232788 -0.637146 -0.072632 0.731140 1445641728 -0.258606 -0.625854 -0.116638 0.726501 1445641728 -0.258606 -0.625854 -0.116638 0.726501 1445641728 -0.258606 -0.625854 -0.116638 0.726501 1445641728 -0.258606 -0.625854 -0.116638 0.726501 1445641728 
-0.195984 -0.598572 -0.084900 0.772034 1445641741 -0.195984 -0.598572 -0.084900 0.772034 1445641741 -0.195984 -0.598572 -0.084900 0.772034 1445641741 -0.195984 -0.598572 -0.084900 0.772034 1445641741 -0.177368 -0.616089 -0.044861 0.766113 1445641741 -0.177368 -0.616089 -0.044861 0.766113 1445641741 -0.177368 -0.616089 -0.044861 0.766113 1445641741 -0.177368 -0.616089 -0.044861 0.766113 1445641741 -0.177368 -0.616089 -0.044861 0.766113 1445641741 -0.177368 -0.616089 -0.044861 0.766113 1445641741 -0.206482 -0.625732 0.005310 0.752197 1445641741 -0.206482 -0.625732 0.005310 0.752197 1445641741 -0.206482 -0.625732 0.005310 0.752197 1445641741 -0.206482 -0.625732 0.005310 0.752197 1445641741 -0.206482 -0.625732 0.005310 0.752197 1445641741 -0.206482 -0.625732 0.005310 0.752197 1445641741 -0.295837 -0.600525 0.103271 0.735657 1445641741 -0.295837 -0.600525 0.103271 0.735657 1445641741 -0.295837 -0.600525 0.103271 0.735657 1445641741 -0.295837 -0.600525 0.103271 0.735657 1445641741 -0.295837 -0.600525 0.103271 0.735657 1445641741 -0.295837 -0.600525 0.103271 0.735657 1445641741 -0.414124 -0.572205 0.278076 0.650940 1445641741 -0.414124 -0.572205 0.278076 0.650940 1445641741 -0.414124 -0.572205 0.278076 0.650940 1445641741 -0.414124 -0.572205 0.278076 0.650940 1445641741 -0.414124 -0.572205 0.278076 0.650940 1445641741 -0.414124 -0.572205 0.278076 0.650940 1445641741 -0.414124 -0.572205 0.278076 0.650940 1445641741 -0.570068 -0.509277 0.375427 0.524109 1445641741 -0.570068 -0.509277 0.375427 0.524109 1445641741 -0.570068 -0.509277 0.375427 0.524109 1445641741 -0.570068 -0.509277 0.375427 0.524109 1445641741 -0.570068 -0.509277 0.375427 0.524109 1445641742 -0.570068 -0.509277 0.375427 0.524109 1445641742 -0.690674 -0.426086 0.448303 0.374817 1445641742 -0.690674 -0.426086 0.448303 0.374817 1445641742 -0.690674 -0.426086 0.448303 0.374817 1445641742 -0.690674 -0.426086 0.448303 0.374817 1445641742 -0.690674 -0.426086 0.448303 0.374817 1445641742 -0.773132 -0.346741 0.486755 0.212402 1445641742 -0.773132 -0.346741 0.486755 0.212402 1445641742 -0.773132 -0.346741 0.486755 0.212402 1445641742 -0.773132 -0.346741 0.486755 0.212402 1445641742 -0.773132 -0.346741 0.486755 0.212402 1445641742 -0.773132 -0.346741 0.486755 0.212402 1445641742 -0.773132 -0.346741 0.486755 0.212402 1445641742 -0.820007 -0.300110 0.480835 0.079346 1445641742 -0.820007 -0.300110 0.480835 0.079346 1445641742 -0.820007 -0.300110 0.480835 0.079346 1445641742 -0.820007 -0.300110 0.480835 0.079346 1445641742 -0.820007 -0.300110 0.480835 0.079346 1445641742 -0.840820 -0.281311 0.451538 0.100098 1445641742 -0.840820 -0.281311 0.451538 0.100098 1445641742 -0.840820 -0.281311 0.451538 0.100098 1445641742 -0.840820 -0.281311 0.451538 0.100098 1445641742 -0.840820 -0.281311 0.451538 0.100098 1445641742 -0.840820 -0.281311 0.451538 0.100098 1445641742 -0.816833 -0.299744 0.441589 0.219116 1445641742 -0.816833 -0.299744 0.441589 0.219116 1445641742 -0.816833 -0.299744 0.441589 0.219116 1445641742 -0.816833 -0.299744 0.441589 0.219116 1445641742 -0.816833 -0.299744 0.441589 0.219116 1445641742 -0.816833 -0.299744 0.441589 0.219116 1445641742 -0.816833 -0.299744 0.441589 0.219116 1445641742 -0.758606 -0.335754 0.411072 0.377930 1445641742 -0.758606 -0.335754 0.411072 0.377930 1445641742 -0.758606 -0.335754 0.411072 0.377930 1445641742 -0.758606 -0.335754 0.411072 0.377930 1445641742 -0.758606 -0.335754 0.411072 0.377930 1445641742 -0.758606 -0.335754 0.411072 0.377930 1445641742 -0.634338 -0.439575 0.354675 0.527832 1445641742 -0.634338 -0.439575 0.354675 0.527832 1445641742 -0.634338 -0.439575 0.354675 0.527832 1445641742 -0.634338 -0.439575 0.354675 0.527832 1445641742 -0.634338 -0.439575 0.354675 0.527832 1445641742 -0.634338 -0.439575 0.354675 0.527832 1445641742 -0.468567 -0.536072 0.221619 0.666321 1445641742 -0.468567 -0.536072 0.221619 0.666321 1445641742 -0.468567 -0.536072 0.221619 0.666321 1445641742 -0.468567 -0.536072 0.221619 0.666321 1445641742 -0.468567 -0.536072 0.221619 0.666321 1445641742 -0.468567 -0.536072 0.221619 0.666321 1445641742 -0.279663 -0.608032 0.068909 0.739868 1445641742 -0.279663 -0.608032 0.068909 0.739868 1445641742 -0.279663 -0.608032 0.068909 0.739868 1445641742 -0.279663 -0.608032 0.068909 0.739868 1445641742 -0.279663 -0.608032 0.068909 0.739868 1445641742 -0.279663 -0.608032 0.068909 0.739868 1445641742 -0.279663 -0.608032 0.068909 0.739868 1445641742 -0.200073 -0.639709 -0.097107 0.735718 1445641742 -0.200073 -0.639709 -0.097107 0.735718 1445641742 -0.200073 -0.639709 -0.097107 0.735718 1445641742 -0.200073 -0.639709 -0.097107 0.735718 1445641742 -0.200073 -0.639709 -0.097107 0.735718 1445641742 -0.200073 -0.639709 -0.097107 0.735718 1445641742 -0.179260 -0.638123 -0.098511 0.742310 1445641742 -0.179260 -0.638123 -0.098511 0.742310 1445641742 -0.179260 -0.638123 -0.098511 0.742310 1445641742 -0.179260 -0.638123 -0.098511 0.742310 1445641742 -0.179260 -0.638123 -0.098511 0.742310 1445641742 -0.179260 -0.638123 -0.098511 0.742310 1445641742 -0.249817 -0.632141 0.008667 0.733459 1445641742 -0.249817 -0.632141 0.008667 0.733459 1445641742 -0.249817 -0.632141 0.008667 0.733459 1445641742 -0.249817 -0.632141 0.008667 0.733459 1445641742 -0.249817 -0.632141 0.008667 0.733459 1445641742 -0.249817 -0.632141 0.008667 0.733459 1445641742 -0.383545 -0.600586 0.084412 0.696472 1445641742 -0.383545 -0.600586 0.084412 0.696472 1445641742 -0.383545 -0.600586 0.084412 0.696472 1445641742 -0.383545 -0.600586 0.084412 0.696472 1445641742 -0.383545 -0.600586 0.084412 0.696472 1445641742 -0.535156 -0.552246 0.217285 0.601196 1445641742 -0.535156 -0.552246 0.217285 0.601196 1445641742 -0.535156 -0.552246 0.217285 0.601196 1445641742 -0.535156 -0.552246 0.217285 0.601196 1445641742 -0.535156 -0.552246 0.217285 0.601196 1445641742 -0.535156 -0.552246 0.217285 0.601196 1445641742 -0.681885 -0.470398 0.321411 0.458801 1445641742 -0.681885 -0.470398 0.321411 0.458801 1445641742 -0.681885 -0.470398 0.321411 0.458801 1445641742 -0.681885 -0.470398 0.321411 0.458801 1445641742 -0.681885 -0.470398 0.321411 0.458801 1445641742 -0.681885 -0.470398 0.321411 0.458801 1445641742 -0.787048 -0.365845 0.390991 0.306335 1445641742 -0.787048 -0.365845 0.390991 0.306335 1445641742 -0.787048 -0.365845 0.390991 0.306335 1445641742 -0.787048 -0.365845 0.390991 0.306335 1445641742 -0.787048 -0.365845 0.390991 0.306335 1445641742 -0.787048 -0.365845 0.390991 0.306335 1445641742 -0.787048 -0.365845 0.390991 0.306335 1445641742 -0.836304 -0.279724 0.431152 0.191040 1445641742 -0.836304 -0.279724 0.431152 0.191040 1445641742 -0.836304 -0.279724 0.431152 0.191040 1445641742 -0.836304 -0.279724 0.431152 0.191040 1445641742 -0.836304 -0.279724 0.431152 0.191040 1445641742 -0.836304 -0.279724 0.431152 0.191040 1445641742 -0.831970 -0.281128 0.435181 0.198669 1445641742 -0.831970 -0.281128 0.435181 0.198669 1445641742 -0.831970 -0.281128 0.435181 0.198669 1445641742 -0.831970 -0.281128 0.435181 0.198669 1445641742 -0.831970 -0.281128 0.435181 0.198669 1445641742 -0.831970 -0.281128 0.435181 0.198669 1445641742 -0.831970 -0.281128 0.435181 0.198669 1445641743 -0.785706 -0.339478 0.395325 0.333435 1445641743 -0.785706 -0.339478 0.395325 0.333435 1445641743 -0.785706 -0.339478 0.395325 0.333435 1445641743 -0.785706 -0.339478 0.395325 0.333435 1445641743 -0.785706 -0.339478 0.395325 0.333435 1445641743 -0.664246 -0.457153 0.333679 0.488342 1445641743 -0.664246 -0.457153 0.333679 0.488342 1445641743 -0.664246 -0.457153 0.333679 0.488342 1445641743 -0.664246 -0.457153 0.333679 0.488342 1445641743 -0.664246 -0.457153 0.333679 0.488342 1445641743 -0.664246 -0.457153 0.333679 0.488342 1445641743 -0.476257 -0.569885 0.227661 0.629761 1445641743 -0.476257 -0.569885 0.227661 0.629761 1445641743 -0.476257 -0.569885 0.227661 0.629761 1445641743 -0.476257 -0.569885 0.227661 0.629761 1445641743 -0.476257 -0.569885 0.227661 0.629761 1445641743 -0.476257 -0.569885 0.227661 0.629761 1445641743 -0.476257 -0.569885 0.227661 0.629761 1445641743 -0.257446 -0.643188 0.142517 0.706909 1445641743 -0.257446 -0.643188 0.142517 0.706909 1445641743 -0.257446 -0.643188 0.142517 0.706909 1445641743 -0.257446 -0.643188 0.142517 0.706909 1445641743 -0.257446 -0.643188 0.142517 0.706909 1445641743 -0.257446 -0.643188 0.142517 0.706909 1445641743 -0.167908 -0.646545 -0.031189 0.743530 1445641743 -0.167908 -0.646545 -0.031189 0.743530 1445641743 -0.167908 -0.646545 -0.031189 0.743530 1445641743 -0.167908 -0.646545 -0.031189 0.743530 1445641743 -0.167908 -0.646545 -0.031189 0.743530 1445641743 -0.167908 -0.646545 -0.031189 0.743530 1445641743 -0.133484 -0.643494 -0.040283 0.752625 1445641743 -0.133484 -0.643494 -0.040283 0.752625 1445641743 -0.133484 -0.643494 -0.040283 0.752625 1445641743 -0.133484 -0.643494 -0.040283 0.752625 1445641743 -0.133484 -0.643494 -0.040283 0.752625 1445641743 -0.133484 -0.643494 -0.040283 0.752625 1445641743 -0.133484 -0.643494 -0.040283 0.752625 1445641743 -0.197021 -0.644226 0.079529 0.734741 1445641743 -0.197021 -0.644226 0.079529 0.734741 1445641743 -0.197021 -0.644226 0.079529 0.734741 1445641743 -0.197021 -0.644226 0.079529 0.734741 1445641743 -0.197021 -0.644226 0.079529 0.734741 1445641743 -0.197021 -0.644226 0.079529 0.734741 1445641743 -0.345459 -0.633667 0.211121 0.659180 1445641743 -0.345459 -0.633667 0.211121 0.659180 1445641743 -0.345459 -0.633667 0.211121 0.659180 1445641743 -0.345459 -0.633667 0.211121 0.659180 1445641743 -0.345459 -0.633667 0.211121 0.659180 1445641743 -0.345459 -0.633667 0.211121 0.659180 1445641743 -0.534302 -0.582703 0.302673 0.532349 1445641743 -0.534302 -0.582703 0.302673 0.532349 1445641743 -0.534302 -0.582703 0.302673 0.532349 1445641743 -0.534302 -0.582703 0.302673 0.532349 1445641743 -0.534302 -0.582703 0.302673 0.532349 1445641743 -0.534302 -0.582703 0.302673 0.532349 1445641743 -0.534302 -0.582703 0.302673 0.532349 1445641743 -0.681519 -0.507690 0.372375 0.372986 1445641743 -0.681519 -0.507690 0.372375 0.372986 1445641743 -0.681519 -0.507690 0.372375 0.372986 1445641743 -0.681519 -0.507690 0.372375 0.372986 1445641743 -0.681519 -0.507690 0.372375 0.372986 1445641743 -0.681519 -0.507690 0.372375 0.372986 1445641743 -0.787048 -0.403809 0.398315 0.242615 1445641743 -0.787048 -0.403809 0.398315 0.242615 1445641743 -0.787048 -0.403809 0.398315 0.242615 1445641743 -0.787048 -0.403809 0.398315 0.242615 1445641743 -0.787048 -0.403809 0.398315 0.242615 1445641743 -0.787048 -0.403809 0.398315 0.242615 1445641743 -0.787048 -0.403809 0.398315 0.242615 1445641743 -0.822876 -0.338074 0.426575 0.163147 1445641743 -0.822876 -0.338074 0.426575 0.163147 1445641743 -0.822876 -0.338074 0.426575 0.163147 1445641743 -0.822876 -0.338074 0.426575 0.163147 1445641743 -0.822876 -0.338074 0.426575 0.163147 1445641743 -0.820435 -0.328674 0.404175 0.235596 1445641743 -0.820435 -0.328674 0.404175 0.235596 1445641743 -0.820435 -0.328674 0.404175 0.235596 1445641743 -0.820435 -0.328674 0.404175 0.235596 1445641743 -0.820435 -0.328674 0.404175 0.235596 1445641743 -0.820435 -0.328674 0.404175 0.235596 1445641743 -0.820435 -0.328674 0.404175 0.235596 1445641743 -0.743713 -0.414063 0.358398 0.383362 1445641743 -0.743713 -0.414063 0.358398 0.383362 1445641743 -0.743713 -0.414063 0.358398 0.383362 1445641743 -0.743713 -0.414063 0.358398 0.383362 1445641743 -0.743713 -0.414063 0.358398 0.383362 1445641743 -0.743713 -0.414063 0.358398 0.383362 1445641743 -0.596436 -0.521729 0.265564 0.549133 1445641743 -0.596436 -0.521729 0.265564 0.549133 1445641743 -0.596436 -0.521729 0.265564 0.549133 1445641743 -0.596436 -0.521729 0.265564 0.549133 1445641743 -0.596436 -0.521729 0.265564 0.549133 1445641743 -0.374451 -0.618713 0.134399 0.677490 1445641743 -0.374451 -0.618713 0.134399 0.677490 1445641743 -0.374451 -0.618713 0.134399 0.677490 1445641743 -0.374451 -0.618713 0.134399 0.677490 1445641743 -0.374451 -0.618713 0.134399 0.677490 1445641743 -0.374451 -0.618713 0.134399 0.677490 1445641743 -0.374451 -0.618713 0.134399 0.677490 1445641743 -0.171692 -0.655151 0.006775 0.735718 1445641743 -0.171692 -0.655151 0.006775 0.735718 1445641743 -0.171692 -0.655151 0.006775 0.735718 1445641743 -0.171692 -0.655151 0.006775 0.735718 1445641743 -0.171692 -0.655151 0.006775 0.735718 1445641743 -0.171692 -0.655151 0.006775 0.735718 1445641743 -0.133118 -0.631592 -0.089844 0.758484 1445641743 -0.133118 -0.631592 -0.089844 0.758484 1445641743 -0.133118 -0.631592 -0.089844 0.758484 1445641743 -0.133118 -0.631592 -0.089844 0.758484 1445641743 -0.133118 -0.631592 -0.089844 0.758484 1445641743 -0.133118 -0.631592 -0.089844 0.758484 1445641743 -0.195251 -0.622803 0.049133 0.755981 1445641743 -0.195251 -0.622803 0.049133 0.755981 1445641744 -0.195251 -0.622803 0.049133 0.755981 1445641744 -0.195251 -0.622803 0.049133 0.755981 1445641744 -0.195251 -0.622803 0.049133 0.755981 1445641744 -0.195251 -0.622803 0.049133 0.755981 1445641744 -0.195251 -0.622803 0.049133 0.755981 1445641744 -0.334839 -0.583679 0.177368 0.718140 1445641744 -0.334839 -0.583679 0.177368 0.718140 1445641744 -0.334839 -0.583679 0.177368 0.718140 1445641744 -0.334839 -0.583679 0.177368 0.718140 1445641744 -0.334839 -0.583679 0.177368 0.718140 1445641744 -0.334839 -0.583679 0.177368 0.718140 1445641744 -0.334839 -0.583679 0.177368 0.718140 1445641744 -0.497192 -0.527832 0.284912 0.626892 1445641744 -0.497192 -0.527832 0.284912 0.626892 1445641744 -0.497192 -0.527832 0.284912 0.626892 1445641744 -0.497192 -0.527832 0.284912 0.626892 1445641744 -0.497192 -0.527832 0.284912 0.626892 1445641744 -0.497192 -0.527832 0.284912 0.626892 1445641744 -0.645020 -0.455566 0.373596 0.486694 1445641744 -0.645020 -0.455566 0.373596 0.486694 1445641744 -0.645020 -0.455566 0.373596 0.486694 1445641744 -0.645020 -0.455566 0.373596 0.486694 1445641744 -0.645020 -0.455566 0.373596 0.486694 1445641744 -0.645020 -0.455566 0.373596 0.486694 1445641744 -0.753906 -0.366577 0.436096 0.327271 1445641744 -0.753906 -0.366577 0.436096 0.327271 1445641744 -0.753906 -0.366577 0.436096 0.327271 1445641744 -0.753906 -0.366577 0.436096 0.327271 1445641744 -0.753906 -0.366577 0.436096 0.327271 1445641744 -0.753906 -0.366577 0.436096 0.327271 1445641744 -0.753906 -0.366577 0.436096 0.327271 1445641744 -0.817627 -0.280457 0.462708 0.196777 1445641744 -0.817627 -0.280457 0.462708 0.196777 1445641744 -0.817627 -0.280457 0.462708 0.196777 1445641744 -0.817627 -0.280457 0.462708 0.196777 1445641744 -0.817627 -0.280457 0.462708 0.196777 1445641744 -0.817627 -0.280457 0.462708 0.196777 1445641744 -0.832764 -0.255066 0.464417 0.160583 1445641744 -0.832764 -0.255066 0.464417 0.160583 1445641744 -0.832764 -0.255066 0.464417 0.160583 1445641744 -0.832764 -0.255066 0.464417 0.160583 1445641744 -0.832764 -0.255066 0.464417 0.160583 1445641744 -0.832764 -0.255066 0.464417 0.160583 1445641744 -0.811279 -0.273193 0.438843 0.273254 1445641744 -0.811279 -0.273193 0.438843 0.273254 1445641744 -0.811279 -0.273193 0.438843 0.273254 1445641744 -0.811279 -0.273193 0.438843 0.273254 1445641744 -0.811279 -0.273193 0.438843 0.273254 1445641744 -0.811279 -0.273193 0.438843 0.273254 1445641744 -0.725037 -0.362610 0.399841 0.427795 1445641744 -0.725037 -0.362610 0.399841 0.427795 1445641744 -0.725037 -0.362610 0.399841 0.427795 1445641744 -0.725037 -0.362610 0.399841 0.427795 1445641744 -0.725037 -0.362610 0.399841 0.427795 1445641744 -0.725037 -0.362610 0.399841 0.427795 1445641744 -0.572388 -0.470703 0.316406 0.592224 1445641744 -0.572388 -0.470703 0.316406 0.592224 1445641744 -0.572388 -0.470703 0.316406 0.592224 1445641744 -0.572388 -0.470703 0.316406 0.592224 1445641744 -0.572388 -0.470703 0.316406 0.592224 1445641744 -0.572388 -0.470703 0.316406 0.592224 1445641744 -0.572388 -0.470703 0.316406 0.592224 1445641744 -0.336792 -0.598694 0.221680 0.692139 1445641744 -0.336792 -0.598694 0.221680 0.692139 1445641744 -0.336792 -0.598694 0.221680 0.692139 1445641744 -0.336792 -0.598694 0.221680 0.692139 1445641744 -0.336792 -0.598694 0.221680 0.692139 1445641744 -0.336792 -0.598694 0.221680 0.692139 1445641744 -0.140808 -0.649536 0.086975 0.742065 1445641744 -0.140808 -0.649536 0.086975 0.742065 1445641744 -0.140808 -0.649536 0.086975 0.742065 1445641744 -0.140808 -0.649536 0.086975 0.742065 1445641744 -0.140808 -0.649536 0.086975 0.742065 1445641744 -0.140808 -0.649536 0.086975 0.742065 1445641744 -0.105042 -0.626038 -0.063782 0.770020 1445641744 -0.105042 -0.626038 -0.063782 0.770020 1445641744 -0.105042 -0.626038 -0.063782 0.770020 1445641744 -0.105042 -0.626038 -0.063782 0.770020 1445641744 -0.105042 -0.626038 -0.063782 0.770020 1445641744 -0.105042 -0.626038 -0.063782 0.770020 1445641744 -0.104797 -0.619202 0.052246 0.776428 1445641744 -0.104797 -0.619202 0.052246 0.776428 1445641744 -0.104797 -0.619202 0.052246 0.776428 1445641744 -0.104797 -0.619202 0.052246 0.776428 1445641744 -0.104797 -0.619202 0.052246 0.776428 1445641744 -0.104797 -0.619202 0.052246 0.776428 1445641744 -0.104797 -0.619202 0.052246 0.776428 1445641744 -0.237732 -0.609741 0.146912 0.741699 1445641744 -0.237732 -0.609741 0.146912 0.741699 1445641744 -0.237732 -0.609741 0.146912 0.741699 1445641744 -0.237732 -0.609741 0.146912 0.741699 1445641744 -0.237732 -0.609741 0.146912 0.741699 1445641744 -0.237732 -0.609741 0.146912 0.741699 1445641744 -0.415283 -0.579956 0.253967 0.653198 1445641744 -0.415283 -0.579956 0.253967 0.653198 1445641744 -0.415283 -0.579956 0.253967 0.653198 1445641744 -0.415283 -0.579956 0.253967 0.653198 1445641744 -0.415283 -0.579956 0.253967 0.653198 1445641744 -0.415283 -0.579956 0.253967 0.653198 1445641744 -0.596558 -0.505493 0.326904 0.530762 1445641744 -0.596558 -0.505493 0.326904 0.530762 1445641744 -0.596558 -0.505493 0.326904 0.530762 1445641744 -0.596558 -0.505493 0.326904 0.530762 1445641744 -0.596558 -0.505493 0.326904 0.530762 1445641744 -0.596558 -0.505493 0.326904 0.530762 1445641744 -0.729492 -0.412842 0.386108 0.385132 1445641744 -0.729492 -0.412842 0.386108 0.385132 1445641744 -0.729492 -0.412842 0.386108 0.385132 1445641744 -0.729492 -0.412842 0.386108 0.385132 1445641744 -0.729492 -0.412842 0.386108 0.385132 1445641744 -0.729492 -0.412842 0.386108 0.385132 1445641744 -0.807861 -0.328125 0.425903 0.241394 1445641744 -0.807861 -0.328125 0.425903 0.241394 1445641745 -0.807861 -0.328125 0.425903 0.241394 1445641745 -0.807861 -0.328125 0.425903 0.241394 1445641745 -0.807861 -0.328125 0.425903 0.241394 1445641745 -0.807861 -0.328125 0.425903 0.241394 1445641745 -0.807861 -0.328125 0.425903 0.241394 1445641745 -0.835632 -0.274231 0.439453 0.182922 1445641745 -0.835632 -0.274231 0.439453 0.182922 1445641745 -0.835632 -0.274231 0.439453 0.182922 1445641745 -0.835632 -0.274231 0.439453 0.182922 1445641745 -0.835632 -0.274231 0.439453 0.182922 1445641745 -0.835632 -0.274231 0.439453 0.182922 1445641745 -0.821533 -0.285156 0.418396 0.262268 1445641745 -0.821533 -0.285156 0.418396 0.262268 1445641745 -0.821533 -0.285156 0.418396 0.262268 1445641745 -0.821533 -0.285156 0.418396 0.262268 1445641745 -0.821533 -0.285156 0.418396 0.262268 1445641745 -0.821533 -0.285156 0.418396 0.262268 1445641745 -0.749695 -0.355957 0.379272 0.409180 1445641745 -0.749695 -0.355957 0.379272 0.409180 1445641745 -0.749695 -0.355957 0.379272 0.409180 1445641745 -0.749695 -0.355957 0.379272 0.409180 1445641745 -0.749695 -0.355957 0.379272 0.409180 1445641745 -0.749695 -0.355957 0.379272 0.409180 1445641745 -0.609680 -0.458435 0.308044 0.568542 1445641745 -0.609680 -0.458435 0.308044 0.568542 1445641745 -0.609680 -0.458435 0.308044 0.568542 1445641745 -0.609680 -0.458435 0.308044 0.568542 1445641745 -0.609680 -0.458435 0.308044 0.568542 1445641745 -0.609680 -0.458435 0.308044 0.568542 1445641745 -0.609680 -0.458435 0.308044 0.568542 1445641745 -0.399170 -0.567078 0.194885 0.693665 1445641745 -0.399170 -0.567078 0.194885 0.693665 1445641745 -0.399170 -0.567078 0.194885 0.693665 1445641745 -0.399170 -0.567078 0.194885 0.693665 1445641745 -0.399170 -0.567078 0.194885 0.693665 1445641745 -0.208130 -0.635864 0.071045 0.739807 1445641745 -0.208130 -0.635864 0.071045 0.739807 1445641745 -0.208130 -0.635864 0.071045 0.739807 1445641745 -0.208130 -0.635864 0.071045 0.739807 1445641745 -0.208130 -0.635864 0.071045 0.739807 1445641745 -0.208130 -0.635864 0.071045 0.739807 1445641745 -0.229919 -0.631348 -0.142395 0.726807 1445641745 -0.229919 -0.631348 -0.142395 0.726807 1445641745 -0.229919 -0.631348 -0.142395 0.726807 1445641745 -0.229919 -0.631348 -0.142395 0.726807 1445641745 -0.229919 -0.631348 -0.142395 0.726807 1445641745 -0.229919 -0.631348 -0.142395 0.726807 1445641745 -0.226624 -0.631958 0.009827 0.741089 1445641745 -0.226624 -0.631958 0.009827 0.741089 1445641745 -0.226624 -0.631958 0.009827 0.741089 1445641745 -0.226624 -0.631958 0.009827 0.741089 1445641745 -0.226624 -0.631958 0.009827 0.741089 1445641745 -0.226624 -0.631958 0.009827 0.741089 1445641745 -0.349060 -0.602234 0.138123 0.704590 1445641745 -0.349060 -0.602234 0.138123 0.704590 1445641745 -0.349060 -0.602234 0.138123 0.704590 1445641745 -0.349060 -0.602234 0.138123 0.704590 1445641745 -0.349060 -0.602234 0.138123 0.704590 1445641745 -0.349060 -0.602234 0.138123 0.704590 1445641745 -0.349060 -0.602234 0.138123 0.704590 1445641745 -0.495850 -0.558411 0.256897 0.613464 1445641745 -0.495850 -0.558411 0.256897 0.613464 1445641745 -0.495850 -0.558411 0.256897 0.613464 1445641745 -0.495850 -0.558411 0.256897 0.613464 1445641745 -0.495850 -0.558411 0.256897 0.613464 1445641745 -0.623474 -0.513489 0.385315 0.446289 1445641745 -0.623474 -0.513489 0.385315 0.446289 1445641745 -0.623474 -0.513489 0.385315 0.446289 1445641745 -0.623474 -0.513489 0.385315 0.446289 1445641745 -0.623474 -0.513489 0.385315 0.446289 1445641745 -0.623474 -0.513489 0.385315 0.446289 1445641745 -0.623474 -0.513489 0.385315 0.446289 1445641745 -0.749695 -0.413574 0.436279 0.276672 1445641745 -0.749695 -0.413574 0.436279 0.276672 1445641745 -0.749695 -0.413574 0.436279 0.276672 1445641745 -0.749695 -0.413574 0.436279 0.276672 1445641745 -0.749695 -0.413574 0.436279 0.276672 1445641745 -0.749695 -0.413574 0.436279 0.276672 1445641745 -0.822693 -0.308533 0.452454 0.152649 1445641745 -0.822693 -0.308533 0.452454 0.152649 1445641745 -0.822693 -0.308533 0.452454 0.152649 1445641745 -0.822693 -0.308533 0.452454 0.152649 1445641745 -0.822693 -0.308533 0.452454 0.152649 1445641745 -0.822693 -0.308533 0.452454 0.152649 1445641745 -0.822693 -0.308533 0.452454 0.152649 1445641745 -0.834778 -0.284790 0.441833 0.163818 1445641745 -0.834778 -0.284790 0.441833 0.163818 1445641745 -0.834778 -0.284790 0.441833 0.163818 1445641745 -0.834778 -0.284790 0.441833 0.163818 1445641745 -0.834778 -0.284790 0.441833 0.163818 1445641745 -0.834778 -0.284790 0.441833 0.163818 1445641745 -0.795105 -0.335449 0.405884 0.300964 1445641745 -0.795105 -0.335449 0.405884 0.300964 1445641745 -0.795105 -0.335449 0.405884 0.300964 1445641745 -0.795105 -0.335449 0.405884 0.300964 1445641745 -0.795105 -0.335449 0.405884 0.300964 1445641745 -0.795105 -0.335449 0.405884 0.300964 1445641745 -0.795105 -0.335449 0.405884 0.300964 1445641745 -0.684082 -0.443237 0.348999 0.462341 1445641745 -0.684082 -0.443237 0.348999 0.462341 1445641745 -0.684082 -0.443237 0.348999 0.462341 1445641745 -0.684082 -0.443237 0.348999 0.462341 1445641745 -0.684082 -0.443237 0.348999 0.462341 1445641745 -0.684082 -0.443237 0.348999 0.462341 1445641745 -0.514221 -0.547424 0.231018 0.618530 1445641745 -0.514221 -0.547424 0.231018 0.618530 1445641745 -0.514221 -0.547424 0.231018 0.618530 1445641745 -0.514221 -0.547424 0.231018 0.618530 1445641745 -0.514221 -0.547424 0.231018 0.618530 1445641745 -0.514221 -0.547424 0.231018 0.618530 1445641745 -0.284485 -0.628235 0.119934 0.714172 1445641745 -0.284485 -0.628235 0.119934 0.714172 1445641745 -0.284485 -0.628235 0.119934 0.714172 1445641746 -0.284485 -0.628235 0.119934 0.714172 1445641746 -0.284485 -0.628235 0.119934 0.714172 1445641746 -0.284485 -0.628235 0.119934 0.714172 1445641746 -0.181335 -0.628723 -0.009521 0.756104 1445641746 -0.181335 -0.628723 -0.009521 0.756104 1445641746 -0.181335 -0.628723 -0.009521 0.756104 1445641746 -0.181335 -0.628723 -0.009521 0.756104 1445641746 -0.181335 -0.628723 -0.009521 0.756104 1445641746 -0.181335 -0.628723 -0.009521 0.756104 1445641746 -0.188477 -0.620239 0.002197 0.761475 1445641746 -0.188477 -0.620239 0.002197 0.761475 1445641746 -0.188477 -0.620239 0.002197 0.761475 1445641746 -0.188477 -0.620239 0.002197 0.761475 1445641746 -0.188477 -0.620239 0.002197 0.761475 1445641746 -0.188477 -0.620239 0.002197 0.761475 1445641746 -0.188477 -0.620239 0.002197 0.761475 1445641746 -0.274231 -0.596863 0.112732 0.745544 1445641746 -0.274231 -0.596863 0.112732 0.745544 1445641746 -0.274231 -0.596863 0.112732 0.745544 1445641746 -0.274231 -0.596863 0.112732 0.745544 1445641746 -0.274231 -0.596863 0.112732 0.745544 1445641746 -0.274231 -0.596863 0.112732 0.745544 1445641746 -0.274231 -0.596863 0.112732 0.745544 1445641746 -0.432617 -0.559448 0.202942 0.677307 1445641746 -0.432617 -0.559448 0.202942 0.677307 1445641746 -0.432617 -0.559448 0.202942 0.677307 1445641746 -0.432617 -0.559448 0.202942 0.677307 1445641746 -0.432617 -0.559448 0.202942 0.677307 1445641746 -0.432617 -0.559448 0.202942 0.677307 1445641746 -0.597168 -0.505493 0.300171 0.545715 1445641746 -0.597168 -0.505493 0.300171 0.545715 1445641746 -0.597168 -0.505493 0.300171 0.545715 1445641746 -0.597168 -0.505493 0.300171 0.545715 1445641746 -0.597168 -0.505493 0.300171 0.545715 1445641746 -0.597168 -0.505493 0.300171 0.545715 1445641746 -0.733582 -0.422180 0.365356 0.387451 1445641746 -0.733582 -0.422180 0.365356 0.387451 1445641746 -0.733582 -0.422180 0.365356 0.387451 1445641746 -0.733582 -0.422180 0.365356 0.387451 1445641746 -0.733582 -0.422180 0.365356 0.387451 1445641746 -0.733582 -0.422180 0.365356 0.387451 1445641746 -0.799988 -0.367859 0.420227 0.219482 1445641746 -0.799988 -0.367859 0.420227 0.219482 1445641746 -0.799988 -0.367859 0.420227 0.219482 1445641746 -0.799988 -0.367859 0.420227 0.219482 1445641746 -0.799988 -0.367859 0.420227 0.219482 1445641746 -0.799988 -0.367859 0.420227 0.219482 1445641746 -0.821899 -0.346130 0.420105 0.168152 1445641746 -0.821899 -0.346130 0.420105 0.168152 1445641746 -0.821899 -0.346130 0.420105 0.168152 1445641746 -0.821899 -0.346130 0.420105 0.168152 1445641746 -0.821899 -0.346130 0.420105 0.168152 1445641746 -0.821899 -0.346130 0.420105 0.168152 1445641746 -0.821899 -0.346130 0.420105 0.168152 1445641746 -0.788025 -0.383484 0.391113 0.281067 1445641746 -0.788025 -0.383484 0.391113 0.281067 1445641746 -0.788025 -0.383484 0.391113 0.281067 1445641746 -0.788025 -0.383484 0.391113 0.281067 1445641746 -0.788025 -0.383484 0.391113 0.281067 1445641746 -0.675354 -0.484558 0.343933 0.436890 1445641746 -0.675354 -0.484558 0.343933 0.436890 1445641746 -0.675354 -0.484558 0.343933 0.436890 1445641746 -0.675354 -0.484558 0.343933 0.436890 1445641746 -0.675354 -0.484558 0.343933 0.436890 1445641746 -0.675354 -0.484558 0.343933 0.436890 1445641746 -0.675354 -0.484558 0.343933 0.436890 1445641746 -0.508057 -0.565186 0.235718 0.605713 1445641746 -0.508057 -0.565186 0.235718 0.605713 1445641746 -0.508057 -0.565186 0.235718 0.605713 1445641746 -0.508057 -0.565186 0.235718 0.605713 1445641746 -0.508057 -0.565186 0.235718 0.605713 1445641746 -0.508057 -0.565186 0.235718 0.605713 1445641746 -0.276306 -0.635620 0.119446 0.710876 1445641746 -0.276306 -0.635620 0.119446 0.710876 1445641746 -0.276306 -0.635620 0.119446 0.710876 1445641746 -0.276306 -0.635620 0.119446 0.710876 1445641746 -0.276306 -0.635620 0.119446 0.710876 1445641746 -0.276306 -0.635620 0.119446 0.710876 1445641746 -0.168945 -0.652405 -0.057861 0.736511 1445641746 -0.168945 -0.652405 -0.057861 0.736511 1445641746 -0.168945 -0.652405 -0.057861 0.736511 1445641746 -0.168945 -0.652405 -0.057861 0.736511 1445641746 -0.168945 -0.652405 -0.057861 0.736511 1445641746 -0.168945 -0.652405 -0.057861 0.736511 1445641746 -0.181152 -0.646545 -0.120789 0.731201 1445641746 -0.181152 -0.646545 -0.120789 0.731201 1445641746 -0.181152 -0.646545 -0.120789 0.731201 1445641746 -0.181152 -0.646545 -0.120789 0.731201 1445641746 -0.181152 -0.646545 -0.120789 0.731201 1445641746 -0.228821 -0.653870 0.025879 0.720703 1445641746 -0.228821 -0.653870 0.025879 0.720703 1445641746 -0.228821 -0.653870 0.025879 0.720703 1445641746 -0.228821 -0.653870 0.025879 0.720703 1445641746 -0.228821 -0.653870 0.025879 0.720703 1445641746 -0.228821 -0.653870 0.025879 0.720703 1445641746 -0.228821 -0.653870 0.025879 0.720703 1445641746 -0.329285 -0.631470 0.137756 0.688354 1445641746 -0.329285 -0.631470 0.137756 0.688354 1445641746 -0.329285 -0.631470 0.137756 0.688354 1445641746 -0.329285 -0.631470 0.137756 0.688354 1445641746 -0.329285 -0.631470 0.137756 0.688354 1445641746 -0.329285 -0.631470 0.137756 0.688354 1445641746 -0.329285 -0.631470 0.137756 0.688354 1445641746 -0.447998 -0.598267 0.270447 0.606750 1445641746 -0.447998 -0.598267 0.270447 0.606750 1445641746 -0.447998 -0.598267 0.270447 0.606750 1445641746 -0.447998 -0.598267 0.270447 0.606750 1445641746 -0.447998 -0.598267 0.270447 0.606750 1445641746 -0.589355 -0.536438 0.370361 0.477234 1445641746 
-0.096313 -0.654907 0.161987 0.731812 1445641748 -0.096313 -0.654907 0.161987 0.731812 1445641748 -0.101807 -0.655090 0.156982 0.731995 1445641748 -0.101807 -0.655090 0.156982 0.731995 1445641748 -0.101807 -0.655090 0.156982 0.731995 1445641748 -0.101807 -0.655090 0.156982 0.731995 1445641748 -0.101807 -0.655090 0.156982 0.731995 1445641748 -0.101807 -0.655090 0.156982 0.731995 1445641748 -0.101807 -0.655090 0.156982 0.731995 1445641748 -0.108154 -0.654724 0.149658 0.732971 1445641748 -0.108154 -0.654724 0.149658 0.732971 1445641748 -0.108154 -0.654724 0.149658 0.732971 1445641748 -0.108154 -0.654724 0.149658 0.732971 1445641748 -0.108154 -0.654724 0.149658 0.732971 1445641748 -0.108154 -0.654724 0.149658 0.732971 1445641749 -0.111023 -0.654236 0.143677 0.734192 1445641749 -0.111023 -0.654236 0.143677 0.734192 1445641749 -0.111023 -0.654236 0.143677 0.734192 1445641749 -0.111023 -0.654236 0.143677 0.734192 1445641749 -0.111023 -0.654236 0.143677 0.734192 1445641749 -0.111023 -0.654236 0.143677 0.734192 1445641749 -0.109680 -0.654541 0.141785 0.734497 1445641749 -0.109680 -0.654541 0.141785 0.734497 1445641749 -0.109680 -0.654541 0.141785 0.734497 1445641749 -0.109680 -0.654541 0.141785 0.734497 1445641749 -0.109680 -0.654541 0.141785 0.734497 1445641749 -0.109680 -0.654541 0.141785 0.734497 1445641749 -0.105957 -0.655334 0.143372 0.734009 1445641749 -0.105957 -0.655334 0.143372 0.734009 1445641749 -0.105957 -0.655334 0.143372 0.734009 1445641749 -0.105957 -0.655334 0.143372 0.734009 1445641749 -0.105957 -0.655334 0.143372 0.734009 1445641749 -0.105957 -0.655334 0.143372 0.734009 1445641749 -0.105957 -0.655334 0.143372 0.734009 1445641749 -0.105774 -0.655457 0.140930 0.734375 1445641749 -0.105774 -0.655457 0.140930 0.734375 1445641749 -0.105774 -0.655457 0.140930 0.734375 1445641749 -0.105774 -0.655457 0.140930 0.734375 1445641749 -0.105774 -0.655457 0.140930 0.734375 1445641749 -0.105774 -0.655457 0.140930 0.734375 1445641749 -0.115295 -0.652832 0.134338 0.736511 1445641749 -0.115295 -0.652832 0.134338 0.736511 1445641749 -0.115295 -0.652832 0.134338 0.736511 1445641749 -0.115295 -0.652832 0.134338 0.736511 1445641749 -0.115295 -0.652832 0.134338 0.736511 1445641749 -0.115295 -0.652832 0.134338 0.736511 1445641749 -0.125122 -0.650696 0.126648 0.738159 1445641749 -0.125122 -0.650696 0.126648 0.738159 1445641749 -0.125122 -0.650696 0.126648 0.738159 1445641749 -0.125122 -0.650696 0.126648 0.738159 1445641749 -0.125122 -0.650696 0.126648 0.738159 1445641749 -0.125122 -0.650696 0.126648 0.738159 1445641749 -0.125122 -0.650696 0.126648 0.738159 1445641749 -0.120300 -0.651550 0.131714 0.737366 1445641749 -0.120300 -0.651550 0.131714 0.737366 1445641749 -0.120300 -0.651550 0.131714 0.737366 1445641749 -0.120300 -0.651550 0.131714 0.737366 1445641749 -0.120300 -0.651550 0.131714 0.737366 1445641749 -0.120300 -0.651550 0.131714 0.737366 1445641749 -0.110596 -0.651367 0.144775 0.736572 1445641749 -0.110596 -0.651367 0.144775 0.736572 1445641749 -0.110596 -0.651367 0.144775 0.736572 1445641749 -0.110596 -0.651367 0.144775 0.736572 1445641749 -0.110596 -0.651367 0.144775 0.736572 1445641749 -0.110596 -0.651367 0.144775 0.736572 1445641749 -0.106995 -0.649231 0.153259 0.737244 1445641749 -0.106995 -0.649231 0.153259 0.737244 1445641749 -0.106995 -0.649231 0.153259 0.737244 1445641749 -0.106995 -0.649231 0.153259 0.737244 1445641749 -0.106995 -0.649231 0.153259 0.737244 1445641749 -0.106995 -0.649231 0.153259 0.737244 1445641749 -0.106995 -0.649231 0.153259 0.737244 1445641749 -0.115112 -0.645203 0.149231 0.740356 1445641749 -0.115112 -0.645203 0.149231 0.740356 1445641749 -0.115112 -0.645203 0.149231 0.740356 1445641749 -0.115112 -0.645203 0.149231 0.740356 1445641749 -0.115112 -0.645203 0.149231 0.740356 1445641749 -0.115112 -0.645203 0.149231 0.740356 1445641749 -0.131409 -0.639893 0.136536 0.744690 1445641749 -0.131409 -0.639893 0.136536 0.744690 1445641749 -0.131409 -0.639893 0.136536 0.744690 1445641749 -0.131409 -0.639893 0.136536 0.744690 1445641749 -0.131409 -0.639893 0.136536 0.744690 1445641749 -0.131409 -0.639893 0.136536 0.744690 1445641749 -0.139587 -0.637878 0.130188 0.746155 1445641749 -0.139587 -0.637878 0.130188 0.746155 1445641749 -0.139587 -0.637878 0.130188 0.746155 1445641749 -0.139587 -0.637878 0.130188 0.746155 1445641749 -0.139587 -0.637878 0.130188 0.746155 1445641749 -0.139587 -0.637878 0.130188 0.746155 1445641749 -0.126770 -0.643616 0.138550 0.741943 1445641749 -0.126770 -0.643616 0.138550 0.741943 1445641749 -0.126770 -0.643616 0.138550 0.741943 1445641749 -0.126770 -0.643616 0.138550 0.741943 1445641749 -0.126770 -0.643616 0.138550 0.741943 1445641749 -0.126770 -0.643616 0.138550 0.741943 1445641749 -0.107056 -0.650024 0.141174 0.738953 1445641749 -0.107056 -0.650024 0.141174 0.738953 1445641749 -0.107056 -0.650024 0.141174 0.738953 1445641749 -0.107056 -0.650024 0.141174 0.738953 1445641749 -0.107056 -0.650024 0.141174 0.738953 1445641749 -0.107056 -0.650024 0.141174 0.738953 1445641749 -0.097229 -0.652893 0.145264 0.737000 1445641749 -0.097229 -0.652893 0.145264 0.737000 1445641749 -0.097229 -0.652893 0.145264 0.737000 1445641749 -0.097229 -0.652893 0.145264 0.737000 1445641749 -0.097229 -0.652893 0.145264 0.737000 1445641749 -0.097229 -0.652893 0.145264 0.737000 1445641749 -0.097229 -0.652893 0.145264 0.737000 1445641749 -0.114075 -0.649048 0.131592 0.740540 1445641749 -0.114075 -0.649048 0.131592 0.740540 1445641749 -0.114075 -0.649048 0.131592 0.740540 1445641749 -0.114075 -0.649048 0.131592 0.740540 1445641749 -0.114075 -0.649048 0.131592 0.740540 1445641749 -0.134399 -0.646240 0.109741 0.743103 1445641749 -0.134399 -0.646240 0.109741 0.743103 1445641749 -0.134399 -0.646240 0.109741 0.743103 1445641749 -0.134399 -0.646240 0.109741 0.743103 1445641749 -0.134399 -0.646240 0.109741 0.743103 1445641749 -0.134399 -0.646240 0.109741 0.743103 1445641749 -0.146484 -0.646851 0.094421 0.742432 1445641749 -0.146484 -0.646851 0.094421 0.742432 1445641749 -0.146484 -0.646851 0.094421 0.742432 1445641749 -0.146484 -0.646851 0.094421 0.742432 1445641749 -0.146484 -0.646851 0.094421 0.742432 1445641749 -0.146484 -0.646851 0.094421 0.742432 1445641749 -0.150635 -0.648193 0.088806 0.741150 1445641750 -0.150635 -0.648193 0.088806 0.741150 1445641750 -0.150635 -0.648193 0.088806 0.741150 1445641750 -0.150635 -0.648193 0.088806 0.741150 1445641750 -0.150635 -0.648193 0.088806 0.741150 1445641750 -0.150635 -0.648193 0.088806 0.741150 1445641750 -0.150635 -0.648193 0.088806 0.741150 1445641750 -0.144165 -0.649414 0.093872 0.740723 1445641750 -0.144165 -0.649414 0.093872 0.740723 1445641750 -0.144165 -0.649414 0.093872 0.740723 1445641750 -0.144165 -0.649414 0.093872 0.740723 1445641750 -0.144165 -0.649414 0.093872 0.740723 1445641750 -0.144165 -0.649414 0.093872 0.740723 1445641750 -0.133362 -0.648926 0.107483 0.741333 1445641750 -0.133362 -0.648926 0.107483 0.741333 1445641750 -0.133362 -0.648926 0.107483 0.741333 1445641750 -0.133362 -0.648926 0.107483 0.741333 1445641750 -0.133362 -0.648926 0.107483 0.741333 1445641750 -0.133362 -0.648926 0.107483 0.741333 1445641750 -0.129639 -0.647461 0.115051 0.742126 1445641750 -0.129639 -0.647461 0.115051 0.742126 1445641750 -0.129639 -0.647461 0.115051 0.742126 1445641750 -0.129639 -0.647461 0.115051 0.742126 1445641750 -0.129639 -0.647461 0.115051 0.742126 1445641750 -0.129639 -0.647461 0.115051 0.742126 1445641750 -0.133362 -0.645813 0.113586 0.743164 1445641750 -0.133362 -0.645813 0.113586 0.743164 1445641750 -0.133362 -0.645813 0.113586 0.743164 1445641750 -0.133362 -0.645813 0.113586 0.743164 1445641750 -0.133362 -0.645813 0.113586 0.743164 1445641750 -0.133362 -0.645813 0.113586 0.743164 1445641750 -0.151367 -0.639648 0.098694 0.747131 1445641750 -0.151367 -0.639648 0.098694 0.747131 1445641750 -0.151367 -0.639648 0.098694 0.747131 1445641750 -0.151367 -0.639648 0.098694 0.747131 1445641750 -0.151367 -0.639648 0.098694 0.747131 1445641750 -0.151367 -0.639648 0.098694 0.747131 1445641750 -0.151367 -0.639648 0.098694 0.747131 1445641750 -0.170349 -0.634155 0.082520 0.749695 1445641750 -0.170349 -0.634155 0.082520 0.749695 1445641750 -0.170349 -0.634155 0.082520 0.749695 1445641750 -0.170349 -0.634155 0.082520 0.749695 1445641750 -0.170349 -0.634155 0.082520 0.749695 1445641750 -0.170349 -0.634155 0.082520 0.749695 1445641750 -0.163147 -0.640808 0.084595 0.745361 1445641750 -0.163147 -0.640808 0.084595 0.745361 1445641750 -0.163147 -0.640808 0.084595 0.745361 1445641750 -0.163147 -0.640808 0.084595 0.745361 1445641750 -0.163147 -0.640808 0.084595 0.745361 1445641750 -0.163147 -0.640808 0.084595 0.745361 1445641750 -0.148865 -0.647949 0.080811 0.742615 1445641750 -0.148865 -0.647949 0.080811 0.742615 1445641750 -0.148865 -0.647949 0.080811 0.742615 1445641750 -0.148865 -0.647949 0.080811 0.742615 1445641750 -0.148865 -0.647949 0.080811 0.742615 1445641750 -0.148865 -0.647949 0.080811 0.742615 1445641750 -0.147095 -0.648010 0.077576 0.743286 1445641750 -0.147095 -0.648010 0.077576 0.743286 1445641750 -0.147095 -0.648010 0.077576 0.743286 1445641750 -0.147095 -0.648010 0.077576 0.743286 1445641750 -0.147095 -0.648010 0.077576 0.743286 1445641750 -0.147095 -0.648010 0.077576 0.743286 1445641750 -0.170532 -0.640930 0.059631 0.746033 1445641750 -0.170532 -0.640930 0.059631 0.746033 1445641750 -0.170532 -0.640930 0.059631 0.746033 1445641750 -0.170532 -0.640930 0.059631 0.746033 1445641750 -0.170532 -0.640930 0.059631 0.746033 1445641750 -0.170532 -0.640930 0.059631 0.746033 1445641750 -0.194397 -0.636414 0.034790 0.745667 1445641750 -0.194397 -0.636414 0.034790 0.745667 1445641750 -0.194397 -0.636414 0.034790 0.745667 1445641750 -0.194397 -0.636414 0.034790 0.745667 1445641750 -0.194397 -0.636414 0.034790 0.745667 1445641750 -0.194397 -0.636414 0.034790 0.745667 1445641750 -0.201355 -0.637817 0.023926 0.742981 1445641750 -0.201355 -0.637817 0.023926 0.742981 1445641750 -0.201355 -0.637817 0.023926 0.742981 1445641750 -0.201355 -0.637817 0.023926 0.742981 1445641750 -0.201355 -0.637817 0.023926 0.742981 1445641750 -0.201355 -0.637817 0.023926 0.742981 1445641750 -0.198059 -0.640625 0.024902 0.741455 1445641750 -0.198059 -0.640625 0.024902 0.741455 1445641750 -0.198059 -0.640625 0.024902 0.741455 1445641750 -0.198059 -0.640625 0.024902 0.741455 1445641750 -0.198059 -0.640625 0.024902 0.741455 1445641750 -0.198059 -0.640625 0.024902 0.741455 1445641750 -0.198059 -0.640625 0.024902 0.741455 1445641750 -0.186279 -0.642578 0.036255 0.742371 1445641750 -0.186279 -0.642578 0.036255 0.742371 1445641750 -0.186279 -0.642578 0.036255 0.742371 1445641750 -0.186279 -0.642578 0.036255 0.742371 1445641750 -0.186279 -0.642578 0.036255 0.742371 1445641750 -0.186279 -0.642578 0.036255 0.742371 1445641750 -0.172363 -0.642822 0.052673 0.744507 1445641750 -0.172363 -0.642822 0.052673 0.744507 1445641750 -0.172363 -0.642822 0.052673 0.744507 1445641750 -0.172363 -0.642822 0.052673 0.744507 1445641750 -0.172363 -0.642822 0.052673 0.744507 1445641750 -0.165527 -0.642517 0.061340 0.745667 1445641750 -0.165527 -0.642517 0.061340 0.745667 1445641750 -0.165527 -0.642517 0.061340 0.745667 1445641750 -0.165527 -0.642517 0.061340 0.745667 1445641750 -0.165527 -0.642517 0.061340 0.745667 1445641750 -0.165527 -0.642517 0.061340 0.745667 1445641750 -0.171631 -0.638672 0.059021 0.747803 1445641750 -0.171631 -0.638672 0.059021 0.747803 1445641750 -0.171631 -0.638672 0.059021 0.747803 1445641750 -0.171631 -0.638672 0.059021 0.747803 1445641750 -0.171631 -0.638672 0.059021 0.747803 1445641750 -0.171631 -0.638672 0.059021 0.747803 1445641750 -0.178833 -0.636047 0.056152 0.748535 1445641750 -0.178833 -0.636047 0.056152 0.748535 1445641751 -0.178833 -0.636047 0.056152 0.748535 1445641751 -0.178833 -0.636047 0.056152 0.748535 1445641751 -0.178833 -0.636047 0.056152 0.748535 1445641751 -0.178833 -0.636047 0.056152 0.748535 1445641751 -0.171326 -0.642334 0.057922 0.744751 1445641751 -0.171326 -0.642334 0.057922 0.744751 1445641751 -0.171326 -0.642334 0.057922 0.744751 1445641751 -0.171326 -0.642334 0.057922 0.744751 1445641751 -0.171326 -0.642334 0.057922 0.744751 1445641751 -0.171326 -0.642334 0.057922 0.744751 1445641751 -0.171326 -0.642334 0.057922 0.744751 1445641751 -0.165039 -0.647217 0.045410 0.742798 1445641751 -0.165039 -0.647217 0.045410 0.742798 1445641751 -0.165039 -0.647217 0.045410 0.742798 1445641751 -0.165039 -0.647217 0.045410 0.742798 1445641751 -0.165039 -0.647217 0.045410 0.742798 1445641751 -0.165039 -0.647217 0.045410 0.742798 1445641751 -0.166870 -0.647583 0.034973 0.742676 1445641751 -0.166870 -0.647583 0.034973 0.742676 1445641751 -0.166870 -0.647583 0.034973 0.742676 1445641751 -0.166870 -0.647583 0.034973 0.742676 1445641751 -0.166870 -0.647583 0.034973 0.742676 1445641751 -0.166870 -0.647583 0.034973 0.742676 1445641751 -0.187317 -0.641357 0.019104 0.743774 1445641751 -0.187317 -0.641357 0.019104 0.743774 1445641751 -0.187317 -0.641357 0.019104 0.743774 1445641751 -0.187317 -0.641357 0.019104 0.743774 1445641751 -0.187317 -0.641357 0.019104 0.743774 1445641751 -0.187317 -0.641357 0.019104 0.743774 1445641751 -0.187317 -0.641357 0.019104 0.743774 1445641751 -0.208557 -0.636719 -0.004700 0.742371 1445641751 -0.208557 -0.636719 -0.004700 0.742371 1445641751 -0.208557 -0.636719 -0.004700 0.742371 1445641751 -0.208557 -0.636719 -0.004700 0.742371 1445641751 -0.208557 -0.636719 -0.004700 0.742371 1445641751 -0.208557 -0.636719 -0.004700 0.742371 1445641751 -0.212524 -0.638672 -0.015320 0.739441 1445641751 -0.212524 -0.638672 -0.015320 0.739441 1445641751 -0.212524 -0.638672 -0.015320 0.739441 1445641751 -0.212524 -0.638672 -0.015320 0.739441 1445641751 -0.212524 -0.638672 -0.015320 0.739441 1445641751 -0.217407 -0.638855 -0.020508 0.737671 1445641751 -0.217407 -0.638855 -0.020508 0.737671 1445641751 -0.217407 -0.638855 -0.020508 0.737671 1445641751 -0.217407 -0.638855 -0.020508 0.737671 1445641751 -0.217407 -0.638855 -0.020508 0.737671 1445641751 -0.217407 -0.638855 -0.020508 0.737671 1445641751 -0.217407 -0.638855 -0.020508 0.737671 1445641751 -0.222473 -0.635925 -0.027344 0.738464 1445641751 -0.222473 -0.635925 -0.027344 0.738464 1445641751 -0.222473 -0.635925 -0.027344 0.738464 1445641751 -0.222473 -0.635925 -0.027344 0.738464 1445641751 -0.222473 -0.635925 -0.027344 0.738464 1445641751 -0.222473 -0.635925 -0.027344 0.738464 1445641751 -0.222473 -0.635925 -0.027344 0.738464 1445641751 -0.211914 -0.637756 -0.020874 0.740234 1445641751 -0.211914 -0.637756 -0.020874 0.740234 1445641751 -0.211914 -0.637756 -0.020874 0.740234 1445641751 -0.211914 -0.637756 -0.020874 0.740234 1445641751 -0.211914 -0.637756 -0.020874 0.740234 1445641751 -0.211914 -0.637756 -0.020874 0.740234 1445641751 -0.196594 -0.641418 -0.006104 0.741577 1445641751 -0.196594 -0.641418 -0.006104 0.741577 1445641751 -0.196594 -0.641418 -0.006104 0.741577 1445641751 -0.196594 -0.641418 -0.006104 0.741577 1445641751 -0.196594 -0.641418 -0.006104 0.741577 1445641751 -0.196594 -0.641418 -0.006104 0.741577 1445641751 -0.191467 -0.640625 0.001221 0.743652 1445641751 -0.191467 -0.640625 0.001221 0.743652 1445641751 -0.191467 -0.640625 0.001221 0.743652 1445641751 -0.191467 -0.640625 0.001221 0.743652 1445641751 -0.191467 -0.640625 0.001221 0.743652 1445641751 -0.191467 -0.640625 0.001221 0.743652 1445641751 -0.194702 -0.635681 0.001038 0.747009 1445641751 -0.194702 -0.635681 0.001038 0.747009 1445641751 -0.194702 -0.635681 0.001038 0.747009 1445641751 -0.194702 -0.635681 0.001038 0.747009 1445641751 -0.194702 -0.635681 0.001038 0.747009 1445641751 -0.194702 -0.635681 0.001038 0.747009 1445641751 -0.199280 -0.630981 0.004333 0.749695 1445641751 -0.199280 -0.630981 0.004333 0.749695 1445641751 -0.199280 -0.630981 0.004333 0.749695 1445641751 -0.199280 -0.630981 0.004333 0.749695 1445641751 -0.199280 -0.630981 0.004333 0.749695 1445641751 -0.199280 -0.630981 0.004333 0.749695 1445641751 -0.188599 -0.636169 0.016541 0.747986 1445641751 -0.188599 -0.636169 0.016541 0.747986 1445641751 -0.188599 -0.636169 0.016541 0.747986 1445641751 -0.188599 -0.636169 0.016541 0.747986 1445641751 -0.188599 -0.636169 0.016541 0.747986 1445641751 -0.188599 -0.636169 0.016541 0.747986 1445641751 -0.172791 -0.644592 0.017822 0.744507 1445641751 -0.172791 -0.644592 0.017822 0.744507 1445641751 -0.172791 -0.644592 0.017822 0.744507 1445641751 -0.172791 -0.644592 0.017822 0.744507 1445641751 -0.172791 -0.644592 0.017822 0.744507 1445641751 -0.172791 -0.644592 0.017822 0.744507 1445641751 -0.172791 -0.644592 0.017822 0.744507 1445641751 -0.171753 -0.647583 0.004578 0.742371 1445641751 -0.171753 -0.647583 0.004578 0.742371 1445641751 -0.171753 -0.647583 0.004578 0.742371 1445641751 -0.171753 -0.647583 0.004578 0.742371 1445641751 -0.171753 -0.647583 0.004578 0.742371 1445641751 -0.182922 -0.643372 0.000671 0.743347 1445641751 -0.182922 -0.643372 0.000671 0.743347 1445641751 -0.182922 -0.643372 0.000671 0.743347 1445641751 -0.182922 -0.643372 0.000671 0.743347 1445641751 -0.182922 -0.643372 0.000671 0.743347 1445641751 -0.182922 -0.643372 0.000671 0.743347 1445641751 -0.182922 -0.643372 0.000671 0.743347 1445641751 -0.203125 -0.638550 -0.019409 0.742004 1445641751 -0.203125 -0.638550 -0.019409 0.742004 1445641751 -0.203125 -0.638550 -0.019409 0.742004 1445641752 -0.203125 -0.638550 -0.019409 0.742004 1445641752 -0.203125 -0.638550 -0.019409 0.742004 1445641752 -0.203125 -0.638550 -0.019409 0.742004 1445641752 -0.216736 -0.637451 -0.036804 0.738464 1445641752 -0.216736 -0.637451 -0.036804 0.738464 1445641752 -0.216736 -0.637451 -0.036804 0.738464 1445641752 -0.216736 -0.637451 -0.036804 0.738464 1445641752 -0.216736 -0.637451 -0.036804 0.738464 1445641752 -0.216736 -0.637451 -0.036804 0.738464 1445641752 -0.233704 -0.633057 -0.056030 0.735901 1445641752 -0.233704 -0.633057 -0.056030 0.735901 1445641752 -0.233704 -0.633057 -0.056030 0.735901 1445641752 -0.233704 -0.633057 -0.056030 0.735901 1445641752 -0.233704 -0.633057 -0.056030 0.735901 1445641752 -0.248657 -0.627319 -0.069946 0.734680 1445641752 -0.248657 -0.627319 -0.069946 0.734680 1445641752 -0.248657 -0.627319 -0.069946 0.734680 1445641752 -0.248657 -0.627319 -0.069946 0.734680 1445641752 -0.248657 -0.627319 -0.069946 0.734680 1445641752 -0.248657 -0.627319 -0.069946 0.734680 1445641752 -0.248230 -0.627258 -0.061218 0.735657 1445641752 -0.248230 -0.627258 -0.061218 0.735657 1445641752 -0.248230 -0.627258 -0.061218 0.735657 1445641752 -0.248230 -0.627258 -0.061218 0.735657 1445641752 -0.248230 -0.627258 -0.061218 0.735657 1445641752 -0.248230 -0.627258 -0.061218 0.735657 1445641752 -0.240112 -0.629333 -0.042175 0.737915 1445641752 -0.240112 -0.629333 -0.042175 0.737915 1445641752 -0.240112 -0.629333 -0.042175 0.737915 1445641752 -0.240112 -0.629333 -0.042175 0.737915 1445641752 -0.240112 -0.629333 -0.042175 0.737915 1445641752 -0.240112 -0.629333 -0.042175 0.737915 1445641752 -0.240112 -0.629333 -0.042175 0.737915 1445641752 -0.227295 -0.629944 -0.027893 0.742126 1445641752 -0.227295 -0.629944 -0.027893 0.742126 1445641752 -0.227295 -0.629944 -0.027893 0.742126 1445641752 -0.227295 -0.629944 -0.027893 0.742126 1445641752 -0.227295 -0.629944 -0.027893 0.742126 1445641752 -0.227295 -0.629944 -0.027893 0.742126 1445641752 -0.205200 -0.634521 -0.000732 0.745178 1445641752 -0.205200 -0.634521 -0.000732 0.745178 1445641752 -0.205200 -0.634521 -0.000732 0.745178 1445641752 -0.205200 -0.634521 -0.000732 0.745178 1445641752 -0.205200 -0.634521 -0.000732 0.745178 1445641752 -0.205200 -0.634521 -0.000732 0.745178 1445641752 -0.194946 -0.634766 0.014465 0.747620 1445641752 -0.194946 -0.634766 0.014465 0.747620 1445641752 -0.194946 -0.634766 0.014465 0.747620 1445641752 -0.194946 -0.634766 0.014465 0.747620 1445641752 -0.194946 -0.634766 0.014465 0.747620 1445641752 -0.194946 -0.634766 0.014465 0.747620 1445641752 -0.195923 -0.630920 0.013916 0.750610 1445641752 -0.195923 -0.630920 0.013916 0.750610 1445641752 -0.195923 -0.630920 0.013916 0.750610 1445641752 -0.195923 -0.630920 0.013916 0.750610 1445641752 -0.195923 -0.630920 0.013916 0.750610 1445641752 -0.195923 -0.630920 0.013916 0.750610 1445641752 -0.193848 -0.631775 0.015015 0.750366 1445641752 -0.193848 -0.631775 0.015015 0.750366 1445641752 -0.193848 -0.631775 0.015015 0.750366 1445641752 -0.193848 -0.631775 0.015015 0.750366 1445641752 -0.193848 -0.631775 0.015015 0.750366 1445641752 -0.193848 -0.631775 0.015015 0.750366 1445641752 -0.192871 -0.636169 0.006104 0.747009 1445641752 -0.192871 -0.636169 0.006104 0.747009 1445641752 -0.192871 -0.636169 0.006104 0.747009 1445641752 -0.192871 -0.636169 0.006104 0.747009 1445641752 -0.192871 -0.636169 0.006104 0.747009 1445641752 -0.192871 -0.636169 0.006104 0.747009 1445641752 -0.199890 -0.638000 -0.017700 0.743408 1445641752 -0.199890 -0.638000 -0.017700 0.743408 1445641752 -0.199890 -0.638000 -0.017700 0.743408 1445641752 -0.199890 -0.638000 -0.017700 0.743408 1445641752 -0.199890 -0.638000 -0.017700 0.743408 1445641752 -0.199890 -0.638000 -0.017700 0.743408 1445641752 -0.216980 -0.634216 -0.036865 0.741211 1445641752 -0.216980 -0.634216 -0.036865 0.741211 1445641752 -0.216980 -0.634216 -0.036865 0.741211 1445641752 -0.216980 -0.634216 -0.036865 0.741211 1445641752 -0.216980 -0.634216 -0.036865 0.741211 1445641752 -0.245483 -0.625549 -0.066040 0.737610 1445641752 -0.245483 -0.625549 -0.066040 0.737610 1445641752 -0.245483 -0.625549 -0.066040 0.737610 1445641752 -0.245483 -0.625549 -0.066040 0.737610 1445641752 -0.245483 -0.625549 -0.066040 0.737610 1445641752 -0.245483 -0.625549 -0.066040 0.737610 1445641752 -0.245483 -0.625549 -0.066040 0.737610 1445641752 -0.262878 -0.621582 -0.083130 0.733215 1445641752 -0.262878 -0.621582 -0.083130 0.733215 1445641752 -0.262878 -0.621582 -0.083130 0.733215 1445641752 -0.262878 -0.621582 -0.083130 0.733215 1445641752 -0.262878 -0.621582 -0.083130 0.733215 1445641752 -0.262878 -0.621582 -0.083130 0.733215 1445641752 -0.267090 -0.621582 -0.080444 0.732056 1445641752 -0.267090 -0.621582 -0.080444 0.732056 1445641752 -0.267090 -0.621582 -0.080444 0.732056 1445641752 -0.267090 -0.621582 -0.080444 0.732056 1445641752 -0.267090 -0.621582 -0.080444 0.732056 1445641752 -0.267090 -0.621582 -0.080444 0.732056 1445641752 -0.262817 -0.622925 -0.067444 0.733704 1445641752 -0.262817 -0.622925 -0.067444 0.733704 1445641752 -0.262817 -0.622925 -0.067444 0.733704 1445641752 -0.262817 -0.622925 -0.067444 0.733704 1445641752 -0.262817 -0.622925 -0.067444 0.733704 1445641752 -0.262817 -0.622925 -0.067444 0.733704 1445641752 -0.257263 -0.627136 -0.052002 0.733398 1445641752 -0.257263 -0.627136 -0.052002 0.733398 1445641752 -0.257263 -0.627136 -0.052002 0.733398 1445641752 -0.257263 -0.627136 -0.052002 0.733398 1445641752 -0.257263 -0.627136 -0.052002 0.733398 1445641753 -0.257263 -0.627136 -0.052002 0.733398 1445641753 -0.254089 -0.625977 -0.049744 0.735596 1445641753 -0.254089 -0.625977 -0.049744 0.735596 1445641753 -0.254089 -0.625977 -0.049744 0.735596 1445641753 -0.254089 -0.625977 -0.049744 0.735596 1445641753 -0.254089 -0.625977 -0.049744 0.735596 1445641753 -0.240662 -0.625671 -0.035583 0.741211 1445641753 -0.240662 -0.625671 -0.035583 0.741211 1445641753 -0.240662 -0.625671 -0.035583 0.741211 1445641753 -0.240662 -0.625671 -0.035583 0.741211 1445641753 -0.240662 -0.625671 -0.035583 0.741211 1445641753 -0.237732 -0.622131 -0.028748 0.745422 1445641753 -0.237732 -0.622131 -0.028748 0.745422 1445641753 -0.237732 -0.622131 -0.028748 0.745422 1445641753 -0.237732 -0.622131 -0.028748 0.745422 1445641753 -0.237732 -0.622131 -0.028748 0.745422 1445641753 -0.237732 -0.622131 -0.028748 0.745422 1445641753 -0.232422 -0.622681 -0.028687 0.746582 1445641753 -0.232422 -0.622681 -0.028687 0.746582 1445641753 -0.232422 -0.622681 -0.028687 0.746582 1445641753 -0.232422 -0.622681 -0.028687 0.746582 1445641753 -0.232422 -0.622681 -0.028687 0.746582 1445641753 -0.232422 -0.622681 -0.028687 0.746582 1445641753 -0.221130 -0.631958 -0.037109 0.741882 1445641753 -0.221130 -0.631958 -0.037109 0.741882 1445641753 -0.221130 -0.631958 -0.037109 0.741882 1445641753 -0.221130 -0.631958 -0.037109 0.741882 1445641753 -0.221130 -0.631958 -0.037109 0.741882 1445641753 -0.219788 -0.639648 -0.069763 0.733276 1445641753 -0.219788 -0.639648 -0.069763 0.733276 1445641753 -0.219788 -0.639648 -0.069763 0.733276 1445641753 -0.219788 -0.639648 -0.069763 0.733276 1445641753 -0.219788 -0.639648 -0.069763 0.733276 1445641753 -0.234436 -0.638062 -0.093628 0.727478 1445641753 -0.234436 -0.638062 -0.093628 0.727478 1445641753 -0.234436 -0.638062 -0.093628 0.727478 1445641753 -0.234436 -0.638062 -0.093628 0.727478 1445641753 -0.234436 -0.638062 -0.093628 0.727478 1445641753 -0.234436 -0.638062 -0.093628 0.727478 1445641753 -0.262146 -0.625244 -0.110596 0.726746 1445641753 -0.262146 -0.625244 -0.110596 0.726746 1445641753 -0.262146 -0.625244 -0.110596 0.726746 1445641753 -0.262146 -0.625244 -0.110596 0.726746 1445641753 -0.262146 -0.625244 -0.110596 0.726746 1445641753 -0.262146 -0.625244 -0.110596 0.726746 1445641753 -0.282654 -0.614075 -0.126343 0.726013 1445641753 -0.282654 -0.614075 -0.126343 0.726013 1445641753 -0.282654 -0.614075 -0.126343 0.726013 1445641753 -0.282654 -0.614075 -0.126343 0.726013 1445641753 -0.282654 -0.614075 -0.126343 0.726013 1445641753 -0.282654 -0.614075 -0.126343 0.726013 1445641753 -0.276917 -0.616943 -0.106201 0.728943 1445641753 -0.276917 -0.616943 -0.106201 0.728943 1445641753 -0.276917 -0.616943 -0.106201 0.728943 1445641753 -0.276917 -0.616943 -0.106201 0.728943 1445641753 -0.276917 -0.616943 -0.106201 0.728943 1445641753 -0.270569 -0.616943 -0.085815 0.734070 1445641753 -0.270569 -0.616943 -0.085815 0.734070 1445641753 -0.270569 -0.616943 -0.085815 0.734070 1445641753 -0.270569 -0.616943 -0.085815 0.734070 1445641753 -0.270569 -0.616943 -0.085815 0.734070 1445641753 -0.270569 -0.616943 -0.085815 0.734070 1445641753 -0.265076 -0.616394 -0.072449 0.737915 1445641753 -0.265076 -0.616394 -0.072449 0.737915 1445641753 -0.265076 -0.616394 -0.072449 0.737915 1445641753 -0.265076 -0.616394 -0.072449 0.737915 1445641753 -0.265076 -0.616394 -0.072449 0.737915 1445641753 -0.258179 -0.621582 -0.058777 0.737244 1445641753 -0.258179 -0.621582 -0.058777 0.737244 1445641753 -0.258179 -0.621582 -0.058777 0.737244 1445641753 -0.258179 -0.621582 -0.058777 0.737244 1445641753 -0.258179 -0.621582 -0.058777 0.737244 1445641753 -0.258179 -0.621582 -0.058777 0.737244 1445641753 -0.259766 -0.625366 -0.058777 0.733521 1445641753 -0.259766 -0.625366 -0.058777 0.733521 1445641753 -0.259766 -0.625366 -0.058777 0.733521 1445641753 -0.259766 -0.625366 -0.058777 0.733521 1445641753 -0.259766 -0.625366 -0.058777 0.733521 1445641753 -0.259766 -0.625366 -0.058777 0.733521 1445641753 -0.252502 -0.621948 -0.054626 0.739197 1445641753 -0.252502 -0.621948 -0.054626 0.739197 1445641753 -0.252502 -0.621948 -0.054626 0.739197 1445641753 -0.252502 -0.621948 -0.054626 0.739197 1445641753 -0.252502 -0.621948 -0.054626 0.739197 1445641753 -0.252502 -0.621948 -0.054626 0.739197 1445641753 -0.231079 -0.620544 -0.025085 0.748962 1445641753 -0.231079 -0.620544 -0.025085 0.748962 1445641753 -0.231079 -0.620544 -0.025085 0.748962 1445641753 -0.231079 -0.620544 -0.025085 0.748962 1445641753 -0.231079 -0.620544 -0.025085 0.748962 1445641753 -0.231079 -0.620544 -0.025085 0.748962 1445641753 -0.212708 -0.624512 -0.001709 0.751465 1445641753 -0.212708 -0.624512 -0.001709 0.751465 1445641753 -0.212708 -0.624512 -0.001709 0.751465 1445641753 -0.212708 -0.624512 -0.001709 0.751465 1445641753 -0.212708 -0.624512 -0.001709 0.751465 1445641753 -0.212708 -0.624512 -0.001709 0.751465 1445641753 -0.212708 -0.624512 -0.001709 0.751465 1445641753 -0.198853 -0.632446 -0.009705 0.748535 1445641753 -0.198853 -0.632446 -0.009705 0.748535 1445641753 -0.198853 -0.632446 -0.009705 0.748535 1445641753 -0.198853 -0.632446 -0.009705 0.748535 1445641753 -0.198853 -0.632446 -0.009705 0.748535 1445641754 -0.198853 -0.632446 -0.009705 0.748535 1445641754 -0.197632 -0.639709 -0.040344 0.741699 1445641754 -0.197632 -0.639709 -0.040344 0.741699 1445641754 -0.197632 -0.639709 -0.040344 0.741699 1445641754 -0.197632 -0.639709 -0.040344 0.741699 1445641754 -0.197632 -0.639709 -0.040344 0.741699 1445641754 -0.197632 -0.639709 -0.040344 0.741699 1445641754 -0.197632 -0.639709 -0.040344 0.741699 1445641754 -0.213440 -0.638855 -0.066650 0.736145 1445641754 -0.213440 -0.638855 -0.066650 0.736145 1445641754 -0.213440 -0.638855 -0.066650 0.736145 1445641754 -0.213440 -0.638855 -0.066650 0.736145 1445641754 -0.213440 -0.638855 -0.066650 0.736145 1445641754 
-0.208435 -0.610168 -0.069397 0.761230 1445641755 -0.208435 -0.610168 -0.069397 0.761230 1445641755 -0.208435 -0.610168 -0.069397 0.761230 1445641755 -0.208435 -0.610168 -0.069397 0.761230 1445641755 -0.203125 -0.607117 -0.074341 0.764587 1445641755 -0.203125 -0.607117 -0.074341 0.764587 1445641755 -0.203125 -0.607117 -0.074341 0.764587 1445641755 -0.203125 -0.607117 -0.074341 0.764587 1445641755 -0.203125 -0.607117 -0.074341 0.764587 1445641755 -0.203125 -0.607117 -0.074341 0.764587 1445641755 -0.202881 -0.600891 -0.081848 0.768799 1445641755 -0.202881 -0.600891 -0.081848 0.768799 1445641756 -0.202881 -0.600891 -0.081848 0.768799 1445641756 -0.202881 -0.600891 -0.081848 0.768799 1445641756 -0.202881 -0.600891 -0.081848 0.768799 1445641756 -0.202881 -0.600891 -0.081848 0.768799 1445641756 -0.202881 -0.600891 -0.081848 0.768799 1445641756 -0.190979 -0.603027 -0.069702 0.771362 1445641756 -0.190979 -0.603027 -0.069702 0.771362 1445641756 -0.190979 -0.603027 -0.069702 0.771362 1445641756 -0.190979 -0.603027 -0.069702 0.771362 1445641756 -0.190979 -0.603027 -0.069702 0.771362 1445641756 -0.190979 -0.603027 -0.069702 0.771362 1445641756 -0.159363 -0.622681 0.006348 0.766052 1445641756 -0.159363 -0.622681 0.006348 0.766052 1445641756 -0.159363 -0.622681 0.006348 0.766052 1445641756 -0.159363 -0.622681 0.006348 0.766052 1445641756 -0.159363 -0.622681 0.006348 0.766052 1445641756 -0.159363 -0.622681 0.006348 0.766052 1445641756 -0.159363 -0.622681 0.006348 0.766052 1445641756 -0.235046 -0.612183 0.083984 0.750305 1445641756 -0.235046 -0.612183 0.083984 0.750305 1445641756 -0.235046 -0.612183 0.083984 0.750305 1445641756 -0.235046 -0.612183 0.083984 0.750305 1445641756 -0.235046 -0.612183 0.083984 0.750305 1445641756 -0.235046 -0.612183 0.083984 0.750305 1445641756 -0.235046 -0.612183 0.083984 0.750305 1445641756 -0.374573 -0.582642 0.204346 0.691711 1445641756 -0.374573 -0.582642 0.204346 0.691711 1445641756 -0.374573 -0.582642 0.204346 0.691711 1445641756 -0.374573 -0.582642 0.204346 0.691711 1445641756 -0.374573 -0.582642 0.204346 0.691711 1445641756 -0.374573 -0.582642 0.204346 0.691711 1445641756 -0.544922 -0.517273 0.304504 0.585510 1445641756 -0.544922 -0.517273 0.304504 0.585510 1445641756 -0.544922 -0.517273 0.304504 0.585510 1445641756 -0.544922 -0.517273 0.304504 0.585510 1445641756 -0.544922 -0.517273 0.304504 0.585510 1445641756 -0.544922 -0.517273 0.304504 0.585510 1445641756 -0.681702 -0.416992 0.396423 0.451904 1445641756 -0.681702 -0.416992 0.396423 0.451904 1445641756 -0.681702 -0.416992 0.396423 0.451904 1445641756 -0.681702 -0.416992 0.396423 0.451904 1445641756 -0.681702 -0.416992 0.396423 0.451904 1445641756 -0.681702 -0.416992 0.396423 0.451904 1445641756 -0.681702 -0.416992 0.396423 0.451904 1445641756 -0.750793 -0.341614 0.487366 0.286499 1445641756 -0.750793 -0.341614 0.487366 0.286499 1445641756 -0.750793 -0.341614 0.487366 0.286499 1445641756 -0.750793 -0.341614 0.487366 0.286499 1445641756 -0.750793 -0.341614 0.487366 0.286499 1445641756 -0.750793 -0.341614 0.487366 0.286499 1445641756 -0.781860 -0.286499 0.512878 0.208801 1445641756 -0.781860 -0.286499 0.512878 0.208801 1445641756 -0.781860 -0.286499 0.512878 0.208801 1445641756 -0.781860 -0.286499 0.512878 0.208801 1445641756 -0.781860 -0.286499 0.512878 0.208801 1445641756 -0.781860 -0.286499 0.512878 0.208801 1445641756 -0.770020 -0.293091 0.499878 0.266968 1445641756 -0.770020 -0.293091 0.499878 0.266968 1445641756 -0.770020 -0.293091 0.499878 0.266968 1445641756 -0.770020 -0.293091 0.499878 0.266968 1445641756 -0.770020 -0.293091 0.499878 0.266968 1445641756 -0.770020 -0.293091 0.499878 0.266968 1445641756 -0.770020 -0.293091 0.499878 0.266968 1445641756 -0.715515 -0.343933 0.441101 0.418518 1445641756 -0.715515 -0.343933 0.441101 0.418518 1445641756 -0.715515 -0.343933 0.441101 0.418518 1445641756 -0.715515 -0.343933 0.441101 0.418518 1445641756 -0.715515 -0.343933 0.441101 0.418518 1445641756 -0.715515 -0.343933 0.441101 0.418518 1445641756 -0.605347 -0.433167 0.322449 0.584778 1445641756 -0.605347 -0.433167 0.322449 0.584778 1445641756 -0.605347 -0.433167 0.322449 0.584778 1445641756 -0.605347 -0.433167 0.322449 0.584778 1445641756 -0.605347 -0.433167 0.322449 0.584778 1445641756 -0.605347 -0.433167 0.322449 0.584778 1445641756 -0.418396 -0.564148 0.166016 0.692200 1445641756 -0.418396 -0.564148 0.166016 0.692200 1445641756 -0.418396 -0.564148 0.166016 0.692200 1445641756 -0.418396 -0.564148 0.166016 0.692200 1445641756 -0.418396 -0.564148 0.166016 0.692200 1445641756 -0.418396 -0.564148 0.166016 0.692200 1445641756 -0.418396 -0.564148 0.166016 0.692200 1445641756 -0.210510 -0.648010 0.077332 0.727844 1445641756 -0.210510 -0.648010 0.077332 0.727844 1445641756 -0.210510 -0.648010 0.077332 0.727844 1445641756 -0.210510 -0.648010 0.077332 0.727844 1445641756 -0.210510 -0.648010 0.077332 0.727844 1445641756 -0.210510 -0.648010 0.077332 0.727844 1445641756 -0.210510 -0.648010 0.077332 0.727844 1445641756 -0.159302 -0.660217 -0.070496 0.730591 1445641756 -0.159302 -0.660217 -0.070496 0.730591 1445641756 -0.159302 -0.660217 -0.070496 0.730591 1445641756 -0.159302 -0.660217 -0.070496 0.730591 1445641756 -0.159302 -0.660217 -0.070496 0.730591 1445641756 -0.159302 -0.660217 -0.070496 0.730591 1445641756 -0.135864 -0.652954 -0.063354 0.742371 1445641756 -0.135864 -0.652954 -0.063354 0.742371 1445641756 -0.135864 -0.652954 -0.063354 0.742371 1445641756 -0.135864 -0.652954 -0.063354 0.742371 1445641756 -0.135864 -0.652954 -0.063354 0.742371 1445641756 -0.135864 -0.652954 -0.063354 0.742371 1445641756 -0.207214 -0.636292 0.007446 0.743103 1445641756 -0.207214 -0.636292 0.007446 0.743103 1445641756 -0.207214 -0.636292 0.007446 0.743103 1445641756 -0.207214 -0.636292 0.007446 0.743103 1445641756 -0.207214 -0.636292 0.007446 0.743103 1445641756 -0.207214 -0.636292 0.007446 0.743103 1445641756 -0.207214 -0.636292 0.007446 0.743103 1445641756 -0.315918 -0.605042 0.084229 0.725952 1445641756 -0.315918 -0.605042 0.084229 0.725952 1445641756 -0.315918 -0.605042 0.084229 0.725952 1445641756 -0.315918 -0.605042 0.084229 0.725952 1445641756 -0.315918 -0.605042 0.084229 0.725952 1445641756 -0.315918 -0.605042 0.084229 0.725952 1445641756 -0.459656 -0.559082 0.221313 0.653625 1445641756 -0.459656 -0.559082 0.221313 0.653625 1445641757 -0.459656 -0.559082 0.221313 0.653625 1445641757 -0.459656 -0.559082 0.221313 0.653625 1445641757 -0.459656 -0.559082 0.221313 0.653625 1445641757 -0.459656 -0.559082 0.221313 0.653625 1445641757 -0.612854 -0.482849 0.337891 0.526428 1445641757 -0.612854 -0.482849 0.337891 0.526428 1445641757 -0.612854 -0.482849 0.337891 0.526428 1445641757 -0.612854 -0.482849 0.337891 0.526428 1445641757 -0.612854 -0.482849 0.337891 0.526428 1445641757 -0.612854 -0.482849 0.337891 0.526428 1445641757 -0.729187 -0.377319 0.413574 0.393616 1445641757 -0.729187 -0.377319 0.413574 0.393616 1445641757 -0.729187 -0.377319 0.413574 0.393616 1445641757 -0.729187 -0.377319 0.413574 0.393616 1445641757 -0.729187 -0.377319 0.413574 0.393616 1445641757 -0.729187 -0.377319 0.413574 0.393616 1445641757 -0.729187 -0.377319 0.413574 0.393616 1445641757 -0.786377 -0.294678 0.463928 0.282104 1445641757 -0.786377 -0.294678 0.463928 0.282104 1445641757 -0.786377 -0.294678 0.463928 0.282104 1445641757 -0.786377 -0.294678 0.463928 0.282104 1445641757 -0.786377 -0.294678 0.463928 0.282104 1445641757 -0.786377 -0.294678 0.463928 0.282104 1445641757 -0.786377 -0.294678 0.463928 0.282104 1445641757 -0.786804 -0.284058 0.475525 0.272278 1445641757 -0.786804 -0.284058 0.475525 0.272278 1445641757 -0.786804 -0.284058 0.475525 0.272278 1445641757 -0.786804 -0.284058 0.475525 0.272278 1445641757 -0.786804 -0.284058 0.475525 0.272278 1445641757 -0.786804 -0.284058 0.475525 0.272278 1445641757 -0.786804 -0.284058 0.475525 0.272278 1445641757 -0.738403 -0.342957 0.426270 0.394226 1445641757 -0.738403 -0.342957 0.426270 0.394226 1445641757 -0.738403 -0.342957 0.426270 0.394226 1445641757 -0.738403 -0.342957 0.426270 0.394226 1445641757 -0.738403 -0.342957 0.426270 0.394226 1445641757 -0.738403 -0.342957 0.426270 0.394226 1445641757 -0.630249 -0.444824 0.332275 0.542664 1445641757 -0.630249 -0.444824 0.332275 0.542664 1445641757 -0.630249 -0.444824 0.332275 0.542664 1445641757 -0.630249 -0.444824 0.332275 0.542664 1445641757 -0.630249 -0.444824 0.332275 0.542664 1445641757 -0.630249 -0.444824 0.332275 0.542664 1445641757 -0.630249 -0.444824 0.332275 0.542664 1445641757 -0.451477 -0.560974 0.200378 0.664307 1445641757 -0.451477 -0.560974 0.200378 0.664307 1445641757 -0.451477 -0.560974 0.200378 0.664307 1445641757 -0.451477 -0.560974 0.200378 0.664307 1445641757 -0.451477 -0.560974 0.200378 0.664307 1445641757 -0.451477 -0.560974 0.200378 0.664307 1445641757 -0.244324 -0.640564 0.062378 0.725342 1445641757 -0.244324 -0.640564 0.062378 0.725342 1445641757 -0.244324 -0.640564 0.062378 0.725342 1445641757 -0.244324 -0.640564 0.062378 0.725342 1445641757 -0.244324 -0.640564 0.062378 0.725342 1445641757 -0.244324 -0.640564 0.062378 0.725342 1445641757 -0.165039 -0.654785 -0.113098 0.728882 1445641757 -0.165039 -0.654785 -0.113098 0.728882 1445641757 -0.165039 -0.654785 -0.113098 0.728882 1445641757 -0.165039 -0.654785 -0.113098 0.728882 1445641757 -0.165039 -0.654785 -0.113098 0.728882 1445641757 -0.165039 -0.654785 -0.113098 0.728882 1445641757 -0.165039 -0.654785 -0.113098 0.728882 1445641757 -0.154602 -0.653748 -0.122437 0.730591 1445641757 -0.154602 -0.653748 -0.122437 0.730591 1445641757 -0.154602 -0.653748 -0.122437 0.730591 1445641757 -0.154602 -0.653748 -0.122437 0.730591 1445641757 -0.154602 -0.653748 -0.122437 0.730591 1445641757 -0.154602 -0.653748 -0.122437 0.730591 1445641757 -0.215881 -0.644653 0.011353 0.733276 1445641757 -0.215881 -0.644653 0.011353 0.733276 1445641757 -0.215881 -0.644653 0.011353 0.733276 1445641757 -0.215881 -0.644653 0.011353 0.733276 1445641757 -0.215881 -0.644653 0.011353 0.733276 1445641757 -0.346619 -0.602783 0.104492 0.711060 1445641757 -0.346619 -0.602783 0.104492 0.711060 1445641757 -0.346619 -0.602783 0.104492 0.711060 1445641757 -0.346619 -0.602783 0.104492 0.711060 1445641757 -0.346619 -0.602783 0.104492 0.711060 1445641757 -0.346619 -0.602783 0.104492 0.711060 1445641757 -0.346619 -0.602783 0.104492 0.711060 1445641757 -0.491394 -0.542053 0.222961 0.644226 1445641757 -0.491394 -0.542053 0.222961 0.644226 1445641757 -0.491394 -0.542053 0.222961 0.644226 1445641757 -0.491394 -0.542053 0.222961 0.644226 1445641757 -0.491394 -0.542053 0.222961 0.644226 1445641757 -0.491394 -0.542053 0.222961 0.644226 1445641757 -0.633606 -0.453491 0.322571 0.537476 1445641757 -0.633606 -0.453491 0.322571 0.537476 1445641757 -0.633606 -0.453491 0.322571 0.537476 1445641757 -0.633606 -0.453491 0.322571 0.537476 1445641757 -0.633606 -0.453491 0.322571 0.537476 1445641757 -0.633606 -0.453491 0.322571 0.537476 1445641757 -0.735779 -0.359558 0.414124 0.397339 1445641757 -0.735779 -0.359558 0.414124 0.397339 1445641757 -0.735779 -0.359558 0.414124 0.397339 1445641757 -0.735779 -0.359558 0.414124 0.397339 1445641757 -0.735779 -0.359558 0.414124 0.397339 1445641757 -0.735779 -0.359558 0.414124 0.397339 1445641757 -0.735779 -0.359558 0.414124 0.397339 1445641757 -0.786926 -0.299866 0.475098 0.255127 1445641757 -0.786926 -0.299866 0.475098 0.255127 1445641757 -0.786926 -0.299866 0.475098 0.255127 1445641757 -0.786926 -0.299866 0.475098 0.255127 1445641757 -0.786926 -0.299866 0.475098 0.255127 1445641757 -0.786926 -0.299866 0.475098 0.255127 1445641757 -0.807556 -0.264648 0.482666 0.211731 1445641757 -0.807556 -0.264648 0.482666 0.211731 1445641757 -0.807556 -0.264648 0.482666 0.211731 1445641757 -0.807556 -0.264648 0.482666 0.211731 1445641757 -0.807556 -0.264648 0.482666 0.211731 1445641757 -0.775879 -0.321472 0.457275 0.292542 1445641757 -0.775879 -0.321472 0.457275 0.292542 1445641757 -0.775879 -0.321472 0.457275 0.292542 1445641758 -0.775879 -0.321472 0.457275 0.292542 1445641758 -0.775879 -0.321472 0.457275 0.292542 1445641758 -0.775879 -0.321472 0.457275 0.292542 1445641758 -0.688721 -0.411865 0.397644 0.444885 1445641758 -0.688721 -0.411865 0.397644 0.444885 1445641758 -0.688721 -0.411865 0.397644 0.444885 1445641758 -0.688721 -0.411865 0.397644 0.444885 1445641758 -0.688721 -0.411865 0.397644 0.444885 1445641758 -0.688721 -0.411865 0.397644 0.444885 1445641758 -0.537354 -0.516663 0.285339 0.602417 1445641758 -0.537354 -0.516663 0.285339 0.602417 1445641758 -0.537354 -0.516663 0.285339 0.602417 1445641758 -0.537354 -0.516663 0.285339 0.602417 1445641758 -0.537354 -0.516663 0.285339 0.602417 1445641758 -0.537354 -0.516663 0.285339 0.602417 1445641758 -0.537354 -0.516663 0.285339 0.602417 1445641758 -0.317017 -0.612061 0.156372 0.707397 1445641758 -0.317017 -0.612061 0.156372 0.707397 1445641758 -0.317017 -0.612061 0.156372 0.707397 1445641758 -0.317017 -0.612061 0.156372 0.707397 1445641758 -0.317017 -0.612061 0.156372 0.707397 1445641758 -0.317017 -0.612061 0.156372 0.707397 1445641758 -0.142883 -0.653015 0.010010 0.743713 1445641758 -0.142883 -0.653015 0.010010 0.743713 1445641758 -0.142883 -0.653015 0.010010 0.743713 1445641758 -0.142883 -0.653015 0.010010 0.743713 1445641758 -0.142883 -0.653015 0.010010 0.743713 1445641758 -0.142883 -0.653015 0.010010 0.743713 1445641758 -0.142883 -0.653015 0.010010 0.743713 1445641758 -0.115234 -0.661072 -0.104919 0.733948 1445641758 -0.115234 -0.661072 -0.104919 0.733948 1445641758 -0.115234 -0.661072 -0.104919 0.733948 1445641758 -0.115234 -0.661072 -0.104919 0.733948 1445641758 -0.115234 -0.661072 -0.104919 0.733948 1445641758 -0.115234 -0.661072 -0.104919 0.733948 1445641758 -0.128784 -0.672974 0.019287 0.728088 1445641758 -0.128784 -0.672974 0.019287 0.728088 1445641758 -0.128784 -0.672974 0.019287 0.728088 1445641758 -0.128784 -0.672974 0.019287 0.728088 1445641758 -0.128784 -0.672974 0.019287 0.728088 1445641758 -0.128784 -0.672974 0.019287 0.728088 1445641758 -0.213318 -0.658203 0.120850 0.711792 1445641758 -0.213318 -0.658203 0.120850 0.711792 1445641758 -0.213318 -0.658203 0.120850 0.711792 1445641758 -0.213318 -0.658203 0.120850 0.711792 1445641758 -0.213318 -0.658203 0.120850 0.711792 1445641758 -0.213318 -0.658203 0.120850 0.711792 1445641758 -0.335632 -0.622864 0.224976 0.669922 1445641758 -0.335632 -0.622864 0.224976 0.669922 1445641758 -0.335632 -0.622864 0.224976 0.669922 1445641758 -0.335632 -0.622864 0.224976 0.669922 1445641758 -0.335632 -0.622864 0.224976 0.669922 1445641758 -0.335632 -0.622864 0.224976 0.669922 1445641758 -0.335632 -0.622864 0.224976 0.669922 1445641758 -0.482117 -0.567444 0.333130 0.578430 1445641758 -0.482117 -0.567444 0.333130 0.578430 1445641758 -0.482117 -0.567444 0.333130 0.578430 1445641758 -0.482117 -0.567444 0.333130 0.578430 1445641758 -0.482117 -0.567444 0.333130 0.578430 1445641758 -0.482117 -0.567444 0.333130 0.578430 1445641758 -0.625671 -0.480835 0.410706 0.456787 1445641758 -0.625671 -0.480835 0.410706 0.456787 1445641758 -0.625671 -0.480835 0.410706 0.456787 1445641758 -0.625671 -0.480835 0.410706 0.456787 1445641758 -0.625671 -0.480835 0.410706 0.456787 1445641758 -0.625671 -0.480835 0.410706 0.456787 1445641758 -0.728760 -0.378540 0.468079 0.326416 1445641758 -0.728760 -0.378540 0.468079 0.326416 1445641758 -0.728760 -0.378540 0.468079 0.326416 1445641758 -0.728760 -0.378540 0.468079 0.326416 1445641758 -0.728760 -0.378540 0.468079 0.326416 1445641758 -0.728760 -0.378540 0.468079 0.326416 1445641758 -0.787354 -0.301086 0.492004 0.217529 1445641758 -0.787354 -0.301086 0.492004 0.217529 1445641758 -0.787354 -0.301086 0.492004 0.217529 1445641758 -0.787354 -0.301086 0.492004 0.217529 1445641758 -0.787354 -0.301086 0.492004 0.217529 1445641758 -0.787354 -0.301086 0.492004 0.217529 1445641758 -0.787354 -0.301086 0.492004 0.217529 1445641758 -0.787598 -0.294434 0.492981 0.223572 1445641758 -0.787598 -0.294434 0.492981 0.223572 1445641758 -0.787598 -0.294434 0.492981 0.223572 1445641758 -0.787598 -0.294434 0.492981 0.223572 1445641758 -0.787598 -0.294434 0.492981 0.223572 1445641758 -0.787598 -0.294434 0.492981 0.223572 1445641758 -0.737122 -0.351624 0.453613 0.356750 1445641758 -0.737122 -0.351624 0.453613 0.356750 1445641758 -0.737122 -0.351624 0.453613 0.356750 1445641758 -0.737122 -0.351624 0.453613 0.356750 1445641758 -0.737122 -0.351624 0.453613 0.356750 1445641758 -0.737122 -0.351624 0.453613 0.356750 1445641758 -0.624634 -0.447510 0.377563 0.516785 1445641758 -0.624634 -0.447510 0.377563 0.516785 1445641758 -0.624634 -0.447510 0.377563 0.516785 1445641758 -0.624634 -0.447510 0.377563 0.516785 1445641758 -0.624634 -0.447510 0.377563 0.516785 1445641758 -0.624634 -0.447510 0.377563 0.516785 1445641758 -0.449951 -0.552307 0.247437 0.656738 1445641758 -0.449951 -0.552307 0.247437 0.656738 1445641758 -0.449951 -0.552307 0.247437 0.656738 1445641758 -0.449951 -0.552307 0.247437 0.656738 1445641758 -0.449951 -0.552307 0.247437 0.656738 1445641758 -0.449951 -0.552307 0.247437 0.656738 1445641758 -0.449951 -0.552307 0.247437 0.656738 1445641758 -0.248352 -0.631714 0.125183 0.723572 1445641758 -0.248352 -0.631714 0.125183 0.723572 1445641758 -0.248352 -0.631714 0.125183 0.723572 1445641758 -0.248352 -0.631714 0.125183 0.723572 1445641758 -0.248352 -0.631714 0.125183 0.723572 1445641758 -0.248352 -0.631714 0.125183 0.723572 1445641758 -0.150330 -0.651123 -0.014221 0.743835 1445641758 -0.150330 -0.651123 -0.014221 0.743835 1445641758 -0.150330 -0.651123 -0.014221 0.743835 1445641758 -0.150330 -0.651123 -0.014221 0.743835 1445641759 -0.150330 -0.651123 -0.014221 0.743835 1445641759 -0.150330 -0.651123 -0.014221 0.743835 1445641759 -0.141174 -0.650879 -0.084961 0.741089 1445641759 -0.141174 -0.650879 -0.084961 0.741089 1445641759 -0.141174 -0.650879 -0.084961 0.741089 1445641759 -0.141174 -0.650879 -0.084961 0.741089 1445641759 -0.141174 -0.650879 -0.084961 0.741089 1445641759 -0.141174 -0.650879 -0.084961 0.741089 1445641759 -0.171082 -0.642273 -0.004395 0.747131 1445641759 -0.171082 -0.642273 -0.004395 0.747131 1445641759 -0.171082 -0.642273 -0.004395 0.747131 1445641759 -0.171082 -0.642273 -0.004395 0.747131 1445641759 -0.171082 -0.642273 -0.004395 0.747131 1445641759 -0.171082 -0.642273 -0.004395 0.747131 1445641759 -0.171082 -0.642273 -0.004395 0.747131 1445641759 -0.264404 -0.611206 0.070862 0.742676 1445641759 -0.264404 -0.611206 0.070862 0.742676 1445641759 -0.264404 -0.611206 0.070862 0.742676 1445641759 -0.264404 -0.611206 0.070862 0.742676 1445641759 -0.264404 -0.611206 0.070862 0.742676 1445641759 -0.264404 -0.611206 0.070862 0.742676 1445641759 -0.392151 -0.570496 0.181885 0.698303 1445641759 -0.392151 -0.570496 0.181885 0.698303 1445641759 -0.392151 -0.570496 0.181885 0.698303 1445641759 -0.392151 -0.570496 0.181885 0.698303 1445641759 -0.392151 -0.570496 0.181885 0.698303 1445641759 -0.392151 -0.570496 0.181885 0.698303 1445641759 -0.534729 -0.517700 0.302368 0.595459 1445641759 -0.534729 -0.517700 0.302368 0.595459 1445641759 -0.534729 -0.517700 0.302368 0.595459 1445641759 -0.534729 -0.517700 0.302368 0.595459 1445641759 -0.534729 -0.517700 0.302368 0.595459 1445641759 -0.534729 -0.517700 0.302368 0.595459 1445641759 -0.672791 -0.426697 0.378296 0.471375 1445641759 -0.672791 -0.426697 0.378296 0.471375 1445641759 -0.672791 -0.426697 0.378296 0.471375 1445641759 -0.672791 -0.426697 0.378296 0.471375 1445641759 -0.672791 -0.426697 0.378296 0.471375 1445641759 -0.765930 -0.325012 0.434937 0.344238 1445641759 -0.765930 -0.325012 0.434937 0.344238 1445641759 -0.765930 -0.325012 0.434937 0.344238 1445641759 -0.765930 -0.325012 0.434937 0.344238 1445641759 -0.765930 -0.325012 0.434937 0.344238 1445641759 -0.765930 -0.325012 0.434937 0.344238 1445641759 -0.765930 -0.325012 0.434937 0.344238 1445641759 -0.800964 -0.268188 0.471802 0.252869 1445641759 -0.800964 -0.268188 0.471802 0.252869 1445641759 -0.800964 -0.268188 0.471802 0.252869 1445641759 -0.800964 -0.268188 0.471802 0.252869 1445641759 -0.800964 -0.268188 0.471802 0.252869 1445641759 -0.794556 -0.276062 0.450500 0.299133 1445641759 -0.794556 -0.276062 0.450500 0.299133 1445641759 -0.794556 -0.276062 0.450500 0.299133 1445641759 -0.794556 -0.276062 0.450500 0.299133 1445641759 -0.794556 -0.276062 0.450500 0.299133 1445641759 -0.794556 -0.276062 0.450500 0.299133 1445641759 -0.738953 -0.330811 0.382568 0.445129 1445641759 -0.738953 -0.330811 0.382568 0.445129 1445641759 -0.738953 -0.330811 0.382568 0.445129 1445641759 -0.738953 -0.330811 0.382568 0.445129 1445641759 -0.738953 -0.330811 0.382568 0.445129 1445641759 -0.738953 -0.330811 0.382568 0.445129 1445641759 -0.738953 -0.330811 0.382568 0.445129 1445641759 -0.617493 -0.442505 0.275635 0.588989 1445641759 -0.617493 -0.442505 0.275635 0.588989 1445641759 -0.617493 -0.442505 0.275635 0.588989 1445641759 -0.617493 -0.442505 0.275635 0.588989 1445641759 -0.617493 -0.442505 0.275635 0.588989 1445641759 -0.617493 -0.442505 0.275635 0.588989 1445641759 -0.426941 -0.573120 0.132324 0.686829 1445641759 -0.426941 -0.573120 0.132324 0.686829 1445641759 -0.426941 -0.573120 0.132324 0.686829 1445641759 -0.426941 -0.573120 0.132324 0.686829 1445641759 -0.426941 -0.573120 0.132324 0.686829 1445641759 -0.426941 -0.573120 0.132324 0.686829 1445641759 -0.234985 -0.653870 0.041443 0.718018 1445641759 -0.234985 -0.653870 0.041443 0.718018 1445641759 -0.234985 -0.653870 0.041443 0.718018 1445641759 -0.234985 -0.653870 0.041443 0.718018 1445641759 -0.234985 -0.653870 0.041443 0.718018 1445641759 -0.234985 -0.653870 0.041443 0.718018 1445641759 -0.228149 -0.635620 -0.087769 0.732300 1445641759 -0.228149 -0.635620 -0.087769 0.732300 1445641759 -0.228149 -0.635620 -0.087769 0.732300 1445641759 -0.228149 -0.635620 -0.087769 0.732300 1445641759 -0.228149 -0.635620 -0.087769 0.732300 1445641759 -0.228149 -0.635620 -0.087769 0.732300 1445641759 -0.253723 -0.629150 -0.025574 0.734253 1445641759 -0.253723 -0.629150 -0.025574 0.734253 1445641759 -0.253723 -0.629150 -0.025574 0.734253 1445641759 -0.253723 -0.629150 -0.025574 0.734253 1445641759 -0.253723 -0.629150 -0.025574 0.734253 1445641759 -0.253723 -0.629150 -0.025574 0.734253 1445641759 -0.333801 -0.591003 0.051758 0.732544 1445641759 -0.333801 -0.591003 0.051758 0.732544 1445641759 -0.333801 -0.591003 0.051758 0.732544 1445641759 -0.333801 -0.591003 0.051758 0.732544 1445641759 -0.333801 -0.591003 0.051758 0.732544 1445641759 -0.333801 -0.591003 0.051758 0.732544 1445641759 -0.333801 -0.591003 0.051758 0.732544 1445641759 -0.443420 -0.542419 0.149536 0.697693 1445641759 -0.443420 -0.542419 0.149536 0.697693 1445641759 -0.443420 -0.542419 0.149536 0.697693 1445641759 -0.443420 -0.542419 0.149536 0.697693 1445641759 -0.443420 -0.542419 0.149536 0.697693 1445641759 -0.443420 -0.542419 0.149536 0.697693 1445641759 -0.557739 -0.490967 0.283630 0.606201 1445641759 -0.557739 -0.490967 0.283630 0.606201 1445641759 -0.557739 -0.490967 0.283630 0.606201 1445641759 -0.557739 -0.490967 0.283630 0.606201 1445641759 -0.557739 -0.490967 0.283630 0.606201 1445641759 -0.557739 -0.490967 0.283630 0.606201 1445641760 -0.663513 -0.426941 0.412720 0.455139 1445641760 -0.663513 -0.426941 0.412720 0.455139 1445641760 -0.663513 -0.426941 0.412720 0.455139 1445641760 -0.663513 -0.426941 0.412720 0.455139 1445641760 -0.663513 -0.426941 0.412720 0.455139 1445641760 -0.663513 -0.426941 0.412720 0.455139 1445641760 -0.765076 -0.326050 0.456848 0.315735 1445641760 -0.765076 -0.326050 0.456848 0.315735 1445641760 -0.765076 -0.326050 0.456848 0.315735 1445641760 -0.765076 -0.326050 0.456848 0.315735 1445641760 -0.765076 -0.326050 0.456848 0.315735 1445641760 -0.765076 -0.326050 0.456848 0.315735 1445641760 -0.810608 -0.243164 0.471252 0.248474 1445641760 -0.810608 -0.243164 0.471252 0.248474 1445641760 -0.810608 -0.243164 0.471252 0.248474 1445641760 -0.810608 -0.243164 0.471252 0.248474 1445641760 -0.810608 -0.243164 0.471252 0.248474 1445641760 -0.810608 -0.243164 0.471252 0.248474 1445641760 -0.810608 -0.243164 0.471252 0.248474 1445641760 -0.792480 -0.289001 0.460083 0.277039 1445641760 -0.792480 -0.289001 0.460083 0.277039 1445641760 -0.792480 -0.289001 0.460083 0.277039 1445641760 -0.792480 -0.289001 0.460083 0.277039 1445641760 -0.792480 -0.289001 0.460083 0.277039 1445641760 -0.792480 -0.289001 0.460083 0.277039 1445641760 -0.733643 -0.352539 0.407593 0.413940 1445641760 -0.733643 -0.352539 0.407593 0.413940 1445641760 -0.733643 -0.352539 0.407593 0.413940 1445641760 -0.733643 -0.352539 0.407593 0.413940 1445641760 -0.733643 -0.352539 0.407593 0.413940 1445641760 -0.733643 -0.352539 0.407593 0.413940 1445641760 -0.616089 -0.455017 0.307312 0.564819 1445641760 -0.616089 -0.455017 0.307312 0.564819 1445641760 -0.616089 -0.455017 0.307312 0.564819 1445641760 -0.616089 -0.455017 0.307312 0.564819 1445641760 -0.616089 -0.455017 0.307312 0.564819 1445641760 -0.616089 -0.455017 0.307312 0.564819 1445641760 -0.425842 -0.584961 0.170105 0.669006 1445641760 -0.425842 -0.584961 0.170105 0.669006 1445641760 -0.425842 -0.584961 0.170105 0.669006 1445641760 -0.425842 -0.584961 0.170105 0.669006 1445641760 -0.425842 -0.584961 0.170105 0.669006 1445641760 -0.425842 -0.584961 0.170105 0.669006 1445641760 -0.425842 -0.584961 0.170105 0.669006 1445641760 -0.249939 -0.645447 0.026672 0.721252 1445641760 -0.249939 -0.645447 0.026672 0.721252 1445641760 -0.249939 -0.645447 0.026672 0.721252 1445641760 -0.249939 -0.645447 0.026672 0.721252 1445641760 -0.249939 -0.645447 0.026672 0.721252 1445641760 -0.249939 -0.645447 0.026672 0.721252 1445641760 -0.214050 -0.659241 -0.085693 0.715759 1445641760 -0.214050 -0.659241 -0.085693 0.715759 1445641760 -0.214050 -0.659241 -0.085693 0.715759 1445641760 -0.214050 -0.659241 -0.085693 0.715759 1445641760 -0.214050 -0.659241 -0.085693 0.715759 1445641760 -0.214050 -0.659241 -0.085693 0.715759 1445641760 -0.253906 -0.664795 -0.012390 0.702454 1445641760 -0.253906 -0.664795 -0.012390 0.702454 1445641760 -0.253906 -0.664795 -0.012390 0.702454 1445641760 -0.253906 -0.664795 -0.012390 0.702454 1445641760 -0.253906 -0.664795 -0.012390 0.702454 1445641760 -0.253906 -0.664795 -0.012390 0.702454 1445641760 -0.342346 -0.640015 0.095154 0.681274 1445641760 -0.342346 -0.640015 0.095154 0.681274 1445641760 -0.342346 -0.640015 0.095154 0.681274 1445641760 -0.342346 -0.640015 0.095154 0.681274 1445641760 -0.342346 -0.640015 0.095154 0.681274 1445641760 -0.342346 -0.640015 0.095154 0.681274 1445641760 -0.457764 -0.599182 0.212830 0.621399 1445641760 -0.457764 -0.599182 0.212830 0.621399 1445641760 -0.457764 -0.599182 0.212830 0.621399 1445641760 -0.457764 -0.599182 0.212830 0.621399 1445641760 -0.457764 -0.599182 0.212830 0.621399 1445641760 -0.587463 -0.530090 0.332642 0.513062 1445641760 -0.587463 -0.530090 0.332642 0.513062 1445641760 -0.587463 -0.530090 0.332642 0.513062 1445641760 -0.587463 -0.530090 0.332642 0.513062 1445641760 -0.587463 -0.530090 0.332642 0.513062 1445641760 -0.587463 -0.530090 0.332642 0.513062 1445641760 -0.703796 -0.427063 0.417358 0.384827 1445641760 -0.703796 -0.427063 0.417358 0.384827 1445641760 -0.703796 -0.427063 0.417358 0.384827 1445641760 -0.703796 -0.427063 0.417358 0.384827 1445641760 -0.703796 -0.427063 0.417358 0.384827 1445641760 -0.703796 -0.427063 0.417358 0.384827 1445641760 -0.703796 -0.427063 0.417358 0.384827 1445641760 -0.773193 -0.327698 0.480713 0.252441 1445641760 -0.773193 -0.327698 0.480713 0.252441 1445641760 -0.773193 -0.327698 0.480713 0.252441 1445641760 -0.773193 -0.327698 0.480713 0.252441 1445641760 -0.773193 -0.327698 0.480713 0.252441 1445641760 -0.773193 -0.327698 0.480713 0.252441 1445641760 -0.807556 -0.268738 0.492065 0.183167 1445641760 -0.807556 -0.268738 0.492065 0.183167 1445641760 -0.807556 -0.268738 0.492065 0.183167 1445641760 -0.807556 -0.268738 0.492065 0.183167 1445641760 -0.807556 -0.268738 0.492065 0.183167 1445641760 -0.807556 -0.268738 0.492065 0.183167 1445641760 -0.807556 -0.268738 0.492065 0.183167 1445641760 -0.791138 -0.302979 0.466187 0.254822 1445641760 -0.791138 -0.302979 0.466187 0.254822 1445641760 -0.791138 -0.302979 0.466187 0.254822 1445641760 -0.791138 -0.302979 0.466187 0.254822 1445641760 -0.791138 -0.302979 0.466187 0.254822 1445641760 -0.791138 -0.302979 0.466187 0.254822 1445641760 -0.721680 -0.369568 0.402649 0.424866 1445641760 -0.721680 -0.369568 0.402649 0.424866 1445641760 -0.721680 -0.369568 0.402649 0.424866 1445641760 -0.721680 -0.369568 0.402649 0.424866 1445641760 -0.721680 -0.369568 0.402649 0.424866 1445641760 -0.721680 -0.369568 0.402649 0.424866 1445641760 -0.567139 -0.499146 0.299377 0.582764 1445641761 -0.567139 -0.499146 0.299377 0.582764 1445641761 -0.567139 -0.499146 0.299377 0.582764 1445641761 -0.567139 -0.499146 0.299377 0.582764 1445641761 -0.567139 -0.499146 0.299377 0.582764 1445641761 -0.567139 -0.499146 0.299377 0.582764 1445641761 -0.567139 -0.499146 0.299377 0.582764 1445641761 -0.361389 -0.603882 0.172241 0.689209 1445641761 -0.361389 -0.603882 0.172241 0.689209 1445641761 -0.361389 -0.603882 0.172241 0.689209 1445641761 -0.361389 -0.603882 0.172241 0.689209 1445641761 -0.361389 -0.603882 0.172241 0.689209 1445641761 -0.224548 -0.657532 0.040222 0.718079 1445641761 -0.224548 -0.657532 0.040222 0.718079 1445641761 -0.224548 -0.657532 0.040222 0.718079 1445641761 -0.224548 -0.657532 0.040222 0.718079 1445641761 -0.224548 -0.657532 0.040222 0.718079 1445641761 -0.224548 -0.657532 0.040222 0.718079 1445641761 -0.224548 -0.657532 0.040222 0.718079 1445641761 -0.241028 -0.655762 -0.045288 0.713989 1445641761 -0.241028 -0.655762 -0.045288 0.713989 1445641761 -0.241028 -0.655762 -0.045288 0.713989 1445641761 -0.241028 -0.655762 -0.045288 0.713989 1445641761 -0.241028 -0.655762 -0.045288 0.713989 1445641761 -0.241028 -0.655762 -0.045288 0.713989 1445641761 -0.288513 -0.644104 0.007202 0.708435 1445641761 -0.288513 -0.644104 0.007202 0.708435 1445641761 -0.288513 -0.644104 0.007202 0.708435 1445641761 -0.288513 -0.644104 0.007202 0.708435 1445641761 -0.288513 -0.644104 0.007202 0.708435 1445641761 -0.288513 -0.644104 0.007202 0.708435 1445641761 -0.383423 -0.607605 0.092529 0.689392 1445641761 -0.383423 -0.607605 0.092529 0.689392 1445641761 -0.383423 -0.607605 0.092529 0.689392 1445641761 -0.383423 -0.607605 0.092529 0.689392 1445641761 -0.383423 -0.607605 0.092529 0.689392 1445641761 -0.383423 -0.607605 0.092529 0.689392 1445641761 -0.502319 -0.555969 0.198181 0.631836 1445641761 -0.502319 -0.555969 0.198181 0.631836 1445641761 
-0.217224 -0.629395 -0.022827 0.745728 1445641763 -0.217224 -0.629395 -0.022827 0.745728 1445641763 -0.217224 -0.629395 -0.022827 0.745728 1445641763 -0.217224 -0.629395 -0.022827 0.745728 1445641763 -0.217224 -0.629395 -0.022827 0.745728 1445641763 -0.217224 -0.629395 -0.022827 0.745728 1445641763 -0.220764 -0.628235 -0.027344 0.745544 1445641763 -0.220764 -0.628235 -0.027344 0.745544 1445641763 -0.220764 -0.628235 -0.027344 0.745544 1445641763 -0.220764 -0.628235 -0.027344 0.745544 1445641763 -0.220764 -0.628235 -0.027344 0.745544 1445641763 -0.220764 -0.628235 -0.027344 0.745544 1445641763 -0.220764 -0.628235 -0.027344 0.745544 1445641763 -0.223633 -0.627014 -0.034790 0.745422 1445641763 -0.223633 -0.627014 -0.034790 0.745422 1445641763 -0.223633 -0.627014 -0.034790 0.745422 1445641763 -0.223633 -0.627014 -0.034790 0.745422 1445641763 -0.223633 -0.627014 -0.034790 0.745422 1445641763 -0.223633 -0.627014 -0.034790 0.745422 1445641763 -0.224792 -0.625549 -0.038635 0.746094 1445641763 -0.224792 -0.625549 -0.038635 0.746094 1445641763 -0.224792 -0.625549 -0.038635 0.746094 1445641763 -0.224792 -0.625549 -0.038635 0.746094 1445641763 -0.224792 -0.625549 -0.038635 0.746094 1445641763 -0.224792 -0.625549 -0.038635 0.746094 1445641763 -0.228210 -0.625000 -0.041382 0.745361 1445641763 -0.228210 -0.625000 -0.041382 0.745361 1445641763 -0.228210 -0.625000 -0.041382 0.745361 1445641763 -0.228210 -0.625000 -0.041382 0.745361 1445641763 -0.228210 -0.625000 -0.041382 0.745361 1445641763 -0.228210 -0.625000 -0.041382 0.745361 1445641763 -0.232422 -0.623657 -0.041565 0.745178 1445641763 -0.232422 -0.623657 -0.041565 0.745178 1445641763 -0.232422 -0.623657 -0.041565 0.745178 1445641763 -0.232422 -0.623657 -0.041565 0.745178 1445641763 -0.232422 -0.623657 -0.041565 0.745178 1445641763 -0.232422 -0.623657 -0.041565 0.745178 1445641763 -0.230225 -0.624084 -0.033447 0.745911 1445641763 -0.230225 -0.624084 -0.033447 0.745911 1445641763 -0.230225 -0.624084 -0.033447 0.745911 1445641763 -0.230225 -0.624084 -0.033447 0.745911 1445641763 -0.230225 -0.624084 -0.033447 0.745911 1445641763 -0.230225 -0.624084 -0.033447 0.745911 1445641763 -0.224060 -0.625977 -0.026306 0.746521 1445641763 -0.224060 -0.625977 -0.026306 0.746521 1445641763 -0.224060 -0.625977 -0.026306 0.746521 1445641763 -0.224060 -0.625977 -0.026306 0.746521 1445641763 -0.224060 -0.625977 -0.026306 0.746521 1445641763 -0.224060 -0.625977 -0.026306 0.746521 1445641763 -0.213013 -0.629761 -0.017029 0.746826 1445641763 -0.213013 -0.629761 -0.017029 0.746826 1445641763 -0.213013 -0.629761 -0.017029 0.746826 1445641763 -0.213013 -0.629761 -0.017029 0.746826 1445641763 -0.213013 -0.629761 -0.017029 0.746826 1445641763 -0.213013 -0.629761 -0.017029 0.746826 1445641763 -0.213013 -0.629761 -0.017029 0.746826 1445641763 -0.208862 -0.630859 -0.013794 0.747131 1445641763 -0.208862 -0.630859 -0.013794 0.747131 1445641763 -0.208862 -0.630859 -0.013794 0.747131 1445641763 -0.208862 -0.630859 -0.013794 0.747131 1445641763 -0.208862 -0.630859 -0.013794 0.747131 1445641763 -0.213318 -0.626343 -0.017456 0.749573 1445641763 -0.213318 -0.626343 -0.017456 0.749573 1445641763 -0.213318 -0.626343 -0.017456 0.749573 1445641763 -0.213318 -0.626343 -0.017456 0.749573 1445641763 -0.213318 -0.626343 -0.017456 0.749573 1445641763 -0.213318 -0.626343 -0.017456 0.749573 1445641763 -0.213318 -0.626343 -0.017456 0.749573 1445641763 -0.211975 -0.625610 -0.012939 0.750671 1445641763 -0.211975 -0.625610 -0.012939 0.750671 1445641763 -0.211975 -0.625610 -0.012939 0.750671 1445641763 -0.211975 -0.625610 -0.012939 0.750671 1445641763 -0.211975 -0.625610 -0.012939 0.750671 1445641763 -0.203979 -0.632813 -0.014221 0.746826 1445641763 -0.203979 -0.632813 -0.014221 0.746826 1445641763 -0.203979 -0.632813 -0.014221 0.746826 1445641763 -0.203979 -0.632813 -0.014221 0.746826 1445641764 -0.203979 -0.632813 -0.014221 0.746826 1445641764 -0.203979 -0.632813 -0.014221 0.746826 1445641764 -0.203979 -0.632813 -0.014221 0.746826 1445641764 -0.198608 -0.640198 -0.033813 0.741333 1445641764 -0.198608 -0.640198 -0.033813 0.741333 1445641764 -0.198608 -0.640198 -0.033813 0.741333 1445641764 -0.198608 -0.640198 -0.033813 0.741333 1445641764 -0.198608 -0.640198 -0.033813 0.741333 1445641764 -0.198608 -0.640198 -0.033813 0.741333 1445641764 -0.198792 -0.641052 -0.039001 0.740295 1445641764 -0.198792 -0.641052 -0.039001 0.740295 1445641764 -0.198792 -0.641052 -0.039001 0.740295 1445641764 -0.198792 -0.641052 -0.039001 0.740295 1445641764 -0.198792 -0.641052 -0.039001 0.740295 1445641764 -0.198792 -0.641052 -0.039001 0.740295 1445641764 -0.217468 -0.632935 -0.049561 0.741394 1445641764 -0.217468 -0.632935 -0.049561 0.741394 1445641764 -0.217468 -0.632935 -0.049561 0.741394 1445641764 -0.217468 -0.632935 -0.049561 0.741394 1445641764 -0.217468 -0.632935 -0.049561 0.741394 1445641764 -0.217468 -0.632935 -0.049561 0.741394 1445641764 -0.234802 -0.626587 -0.064392 0.740356 1445641764 -0.234802 -0.626587 -0.064392 0.740356 1445641764 -0.234802 -0.626587 -0.064392 0.740356 1445641764 -0.234802 -0.626587 -0.064392 0.740356 1445641764 -0.234802 -0.626587 -0.064392 0.740356 1445641764 -0.234802 -0.626587 -0.064392 0.740356 1445641764 -0.235657 -0.627625 -0.059875 0.739624 1445641764 -0.235657 -0.627625 -0.059875 0.739624 1445641764 -0.235657 -0.627625 -0.059875 0.739624 1445641764 -0.235657 -0.627625 -0.059875 0.739624 1445641764 -0.235657 -0.627625 -0.059875 0.739624 1445641764 -0.235657 -0.627625 -0.059875 0.739624 1445641764 -0.235657 -0.627625 -0.059875 0.739624 1445641764 -0.231812 -0.627869 -0.050415 0.741272 1445641764 -0.231812 -0.627869 -0.050415 0.741272 1445641764 -0.231812 -0.627869 -0.050415 0.741272 1445641764 -0.231812 -0.627869 -0.050415 0.741272 1445641764 -0.231812 -0.627869 -0.050415 0.741272 1445641764 -0.231812 -0.627869 -0.050415 0.741272 1445641764 -0.227600 -0.629395 -0.041992 0.741821 1445641764 -0.227600 -0.629395 -0.041992 0.741821 1445641764 -0.227600 -0.629395 -0.041992 0.741821 1445641764 -0.227600 -0.629395 -0.041992 0.741821 1445641764 -0.227600 -0.629395 -0.041992 0.741821 1445641764 -0.227600 -0.629395 -0.041992 0.741821 1445641764 -0.228149 -0.630066 -0.039490 0.741211 1445641764 -0.228149 -0.630066 -0.039490 0.741211 1445641764 -0.228149 -0.630066 -0.039490 0.741211 1445641764 -0.228149 -0.630066 -0.039490 0.741211 1445641764 -0.228149 -0.630066 -0.039490 0.741211 1445641764 -0.228149 -0.630066 -0.039490 0.741211 1445641764 -0.227539 -0.626892 -0.036804 0.744202 1445641764 -0.227539 -0.626892 -0.036804 0.744202 1445641764 -0.227539 -0.626892 -0.036804 0.744202 1445641764 -0.227539 -0.626892 -0.036804 0.744202 1445641764 -0.227539 -0.626892 -0.036804 0.744202 1445641764 -0.227539 -0.626892 -0.036804 0.744202 1445641764 -0.221436 -0.626648 -0.028320 0.746643 1445641764 -0.221436 -0.626648 -0.028320 0.746643 1445641764 -0.221436 -0.626648 -0.028320 0.746643 1445641764 -0.221436 -0.626648 -0.028320 0.746643 1445641764 -0.221436 -0.626648 -0.028320 0.746643 1445641764 -0.221436 -0.626648 -0.028320 0.746643 1445641764 -0.221436 -0.626648 -0.028320 0.746643 1445641764 -0.210205 -0.633484 -0.024048 0.744263 1445641764 -0.210205 -0.633484 -0.024048 0.744263 1445641764 -0.210205 -0.633484 -0.024048 0.744263 1445641764 -0.210205 -0.633484 -0.024048 0.744263 1445641764 -0.210205 -0.633484 -0.024048 0.744263 1445641764 -0.210205 -0.633484 -0.024048 0.744263 1445641764 -0.205872 -0.642639 -0.044617 0.736633 1445641764 -0.205872 -0.642639 -0.044617 0.736633 1445641764 -0.205872 -0.642639 -0.044617 0.736633 1445641764 -0.205872 -0.642639 -0.044617 0.736633 1445641764 -0.205872 -0.642639 -0.044617 0.736633 1445641764 -0.205872 -0.642639 -0.044617 0.736633 1445641764 -0.215637 -0.643127 -0.077576 0.730713 1445641764 -0.215637 -0.643127 -0.077576 0.730713 1445641764 -0.215637 -0.643127 -0.077576 0.730713 1445641764 -0.215637 -0.643127 -0.077576 0.730713 1445641764 -0.215637 -0.643127 -0.077576 0.730713 1445641764 -0.215637 -0.643127 -0.077576 0.730713 1445641764 -0.236938 -0.633179 -0.094604 0.730774 1445641764 -0.236938 -0.633179 -0.094604 0.730774 1445641764 -0.236938 -0.633179 -0.094604 0.730774 1445641764 -0.236938 -0.633179 -0.094604 0.730774 1445641764 -0.236938 -0.633179 -0.094604 0.730774 1445641764 -0.236938 -0.633179 -0.094604 0.730774 1445641764 -0.256592 -0.623230 -0.097168 0.732361 1445641764 -0.256592 -0.623230 -0.097168 0.732361 1445641764 -0.256592 -0.623230 -0.097168 0.732361 1445641764 -0.256592 -0.623230 -0.097168 0.732361 1445641764 -0.256592 -0.623230 -0.097168 0.732361 1445641764 -0.253113 -0.622314 -0.068054 0.737549 1445641764 -0.253113 -0.622314 -0.068054 0.737549 1445641764 -0.253113 -0.622314 -0.068054 0.737549 1445641764 -0.253113 -0.622314 -0.068054 0.737549 1445641764 -0.253113 -0.622314 -0.068054 0.737549 1445641764 -0.253113 -0.622314 -0.068054 0.737549 1445641764 -0.246887 -0.620178 -0.046326 0.743164 1445641764 -0.246887 -0.620178 -0.046326 0.743164 1445641764 -0.246887 -0.620178 -0.046326 0.743164 1445641764 -0.246887 -0.620178 -0.046326 0.743164 1445641764 -0.246887 -0.620178 -0.046326 0.743164 1445641764 -0.246887 -0.620178 -0.046326 0.743164 1445641764 -0.246887 -0.620178 -0.046326 0.743164 1445641764 -0.239258 -0.618958 -0.038818 0.747070 1445641764 -0.239258 -0.618958 -0.038818 0.747070 1445641764 -0.239258 -0.618958 -0.038818 0.747070 1445641764 -0.239258 -0.618958 -0.038818 0.747070 1445641764 -0.239258 -0.618958 -0.038818 0.747070 1445641765 -0.239258 -0.618958 -0.038818 0.747070 1445641765 -0.230286 -0.622986 -0.030273 0.746948 1445641765 -0.230286 -0.622986 -0.030273 0.746948 1445641765 -0.230286 -0.622986 -0.030273 0.746948 1445641765 -0.230286 -0.622986 -0.030273 0.746948 1445641765 -0.230286 -0.622986 -0.030273 0.746948 1445641765 -0.229065 -0.626770 -0.029968 0.744202 1445641765 -0.229065 -0.626770 -0.029968 0.744202 1445641765 -0.229065 -0.626770 -0.029968 0.744202 1445641765 -0.229065 -0.626770 -0.029968 0.744202 1445641765 -0.229065 -0.626770 -0.029968 0.744202 1445641765 -0.229065 -0.626770 -0.029968 0.744202 1445641765 -0.229065 -0.626770 -0.029968 0.744202 1445641765 -0.235413 -0.628601 -0.040588 0.740112 1445641765 -0.235413 -0.628601 -0.040588 0.740112 1445641765 -0.235413 -0.628601 -0.040588 0.740112 1445641765 -0.235413 -0.628601 -0.040588 0.740112 1445641765 -0.235413 -0.628601 -0.040588 0.740112 1445641765 -0.212463 -0.634827 -0.021362 0.742554 1445641765 -0.212463 -0.634827 -0.021362 0.742554 1445641765 -0.212463 -0.634827 -0.021362 0.742554 1445641765 -0.212463 -0.634827 -0.021362 0.742554 1445641765 -0.212463 -0.634827 -0.021362 0.742554 1445641765 -0.212463 -0.634827 -0.021362 0.742554 1445641765 -0.180908 -0.644165 0.004028 0.743164 1445641765 -0.180908 -0.644165 0.004028 0.743164 1445641765 -0.180908 -0.644165 0.004028 0.743164 1445641765 -0.180908 -0.644165 0.004028 0.743164 1445641765 -0.180908 -0.644165 0.004028 0.743164 1445641765 -0.180908 -0.644165 0.004028 0.743164 1445641765 -0.186523 -0.646545 -0.039001 0.738708 1445641765 -0.186523 -0.646545 -0.039001 0.738708 1445641765 -0.186523 -0.646545 -0.039001 0.738708 1445641765 -0.186523 -0.646545 -0.039001 0.738708 1445641765 -0.186523 -0.646545 -0.039001 0.738708 1445641765 -0.186523 -0.646545 -0.039001 0.738708 1445641765 -0.217773 -0.640808 -0.102661 0.729004 1445641765 -0.217773 -0.640808 -0.102661 0.729004 1445641765 -0.217773 -0.640808 -0.102661 0.729004 1445641765 -0.217773 -0.640808 -0.102661 0.729004 1445641765 -0.217773 -0.640808 -0.102661 0.729004 1445641765 -0.217773 -0.640808 -0.102661 0.729004 1445641765 -0.241394 -0.631775 -0.129333 0.725159 1445641765 -0.241394 -0.631775 -0.129333 0.725159 1445641765 -0.241394 -0.631775 -0.129333 0.725159 1445641765 -0.241394 -0.631775 -0.129333 0.725159 1445641765 -0.241394 -0.631775 -0.129333 0.725159 1445641765 -0.241394 -0.631775 -0.129333 0.725159 1445641765 -0.241394 -0.631775 -0.129333 0.725159 1445641765 -0.246033 -0.626892 -0.120911 0.729309 1445641765 -0.246033 -0.626892 -0.120911 0.729309 1445641765 -0.246033 -0.626892 -0.120911 0.729309 1445641765 -0.246033 -0.626892 -0.120911 0.729309 1445641765 -0.246033 -0.626892 -0.120911 0.729309 1445641765 -0.246033 -0.626892 -0.120911 0.729309 1445641765 -0.225708 -0.627502 -0.092590 0.739380 1445641765 -0.225708 -0.627502 -0.092590 0.739380 1445641765 -0.225708 -0.627502 -0.092590 0.739380 1445641765 -0.225708 -0.627502 -0.092590 0.739380 1445641765 -0.225708 -0.627502 -0.092590 0.739380 1445641765 -0.225708 -0.627502 -0.092590 0.739380 1445641765 -0.198059 -0.628784 -0.046570 0.750488 1445641765 -0.198059 -0.628784 -0.046570 0.750488 1445641765 -0.198059 -0.628784 -0.046570 0.750488 1445641765 -0.198059 -0.628784 -0.046570 0.750488 1445641765 -0.198059 -0.628784 -0.046570 0.750488 1445641765 -0.198059 -0.628784 -0.046570 0.750488 1445641765 -0.185974 -0.628784 -0.014221 0.754883 1445641765 -0.185974 -0.628784 -0.014221 0.754883 1445641765 -0.185974 -0.628784 -0.014221 0.754883 1445641765 -0.185974 -0.628784 -0.014221 0.754883 1445641765 -0.185974 -0.628784 -0.014221 0.754883 1445641765 -0.185974 -0.628784 -0.014221 0.754883 1445641765 -0.185974 -0.628784 -0.014221 0.754883 1445641765 -0.193359 -0.629639 -0.008789 0.752380 1445641765 -0.193359 -0.629639 -0.008789 0.752380 1445641765 -0.193359 -0.629639 -0.008789 0.752380 1445641765 -0.193359 -0.629639 -0.008789 0.752380 1445641765 -0.193359 -0.629639 -0.008789 0.752380 1445641765 -0.193359 -0.629639 -0.008789 0.752380 1445641765 -0.206970 -0.631897 -0.021484 0.746582 1445641765 -0.206970 -0.631897 -0.021484 0.746582 1445641765 -0.206970 -0.631897 -0.021484 0.746582 1445641765 -0.206970 -0.631897 -0.021484 0.746582 1445641765 -0.206970 -0.631897 -0.021484 0.746582 1445641765 -0.206970 -0.631897 -0.021484 0.746582 1445641765 -0.211609 -0.631958 -0.029968 0.744934 1445641765 -0.211609 -0.631958 -0.029968 0.744934 1445641765 -0.211609 -0.631958 -0.029968 0.744934 1445641765 -0.211609 -0.631958 -0.029968 0.744934 1445641765 -0.211609 -0.631958 -0.029968 0.744934 1445641765 -0.211609 -0.631958 -0.029968 0.744934 1445641765 -0.211609 -0.631958 -0.029968 0.744934 1445641765 -0.189331 -0.637878 -0.006348 0.746460 1445641765 -0.189331 -0.637878 -0.006348 0.746460 1445641765 -0.189331 -0.637878 -0.006348 0.746460 1445641765 -0.189331 -0.637878 -0.006348 0.746460 1445641765 -0.189331 -0.637878 -0.006348 0.746460 1445641765 -0.189331 -0.637878 -0.006348 0.746460 1445641765 -0.172791 -0.645813 -0.004211 0.743652 1445641765 -0.172791 -0.645813 -0.004211 0.743652 1445641765 -0.172791 -0.645813 -0.004211 0.743652 1445641765 -0.172791 -0.645813 -0.004211 0.743652 1445641765 -0.172791 -0.645813 -0.004211 0.743652 1445641765 -0.172791 -0.645813 -0.004211 0.743652 1445641765 -0.172791 -0.645813 -0.004211 0.743652 1445641765 -0.192200 -0.642883 -0.051208 0.739685 1445641765 -0.192200 -0.642883 -0.051208 0.739685 1445641765 -0.192200 -0.642883 -0.051208 0.739685 1445641765 -0.192200 -0.642883 -0.051208 0.739685 1445641765 -0.192200 -0.642883 -0.051208 0.739685 1445641765 -0.192200 -0.642883 -0.051208 0.739685 1445641766 -0.207397 -0.637390 -0.069031 0.738892 1445641766 -0.207397 -0.637390 -0.069031 0.738892 1445641766 -0.207397 -0.637390 -0.069031 0.738892 1445641766 -0.207397 -0.637390 -0.069031 0.738892 1445641766 -0.207397 -0.637390 -0.069031 0.738892 1445641766 -0.207397 -0.637390 -0.069031 0.738892 1445641766 -0.221680 -0.632751 -0.069580 0.738647 1445641766 -0.221680 -0.632751 -0.069580 0.738647 1445641766 -0.221680 -0.632751 -0.069580 0.738647 1445641766 -0.221680 -0.632751 -0.069580 0.738647 1445641766 -0.221680 -0.632751 -0.069580 0.738647 1445641766 -0.221680 -0.632751 -0.069580 0.738647 1445641766 -0.221680 -0.632751 -0.069580 0.738647 1445641766 -0.228638 -0.630005 -0.064697 0.739319 1445641766 -0.228638 -0.630005 -0.064697 0.739319 1445641766 -0.228638 -0.630005 -0.064697 0.739319 1445641766 -0.228638 -0.630005 -0.064697 0.739319 1445641766 -0.228638 -0.630005 -0.064697 0.739319 1445641766 -0.228638 -0.630005 -0.064697 0.739319 1445641766 -0.226501 -0.626709 -0.056335 0.743469 1445641766 -0.226501 -0.626709 -0.056335 0.743469 1445641766 -0.226501 -0.626709 -0.056335 0.743469 1445641766 -0.226501 -0.626709 -0.056335 0.743469 1445641766 -0.226501 -0.626709 -0.056335 0.743469 1445641766 -0.226501 -0.626709 -0.056335 0.743469 1445641766 -0.226501 -0.626709 -0.056335 0.743469 1445641766 -0.219482 -0.626221 -0.042725 0.746887 1445641766 -0.219482 -0.626221 -0.042725 0.746887 1445641766 -0.219482 -0.626221 -0.042725 0.746887 1445641766 -0.219482 -0.626221 -0.042725 0.746887 1445641766 -0.219482 -0.626221 -0.042725 0.746887 1445641766 -0.219482 -0.626221 -0.042725 0.746887 1445641766 -0.219299 -0.627258 -0.035645 0.746460 1445641766 -0.219299 -0.627258 -0.035645 0.746460 1445641766 -0.219299 -0.627258 -0.035645 0.746460 1445641766 -0.219299 -0.627258 -0.035645 0.746460 1445641766 -0.219299 -0.627258 -0.035645 0.746460 1445641766 -0.219299 -0.627258 -0.035645 0.746460 1445641766 -0.219299 -0.627258 -0.035645 0.746460 1445641766 -0.228455 -0.626282 -0.043213 0.744080 1445641766 -0.228455 -0.626282 -0.043213 0.744080 1445641766 -0.228455 -0.626282 -0.043213 0.744080 1445641766 -0.228455 -0.626282 -0.043213 0.744080 1445641766 -0.228455 -0.626282 -0.043213 0.744080 1445641766 -0.228455 -0.626282 -0.043213 0.744080 1445641766 -0.234253 -0.623352 -0.047180 0.744568 1445641766 -0.234253 -0.623352 -0.047180 0.744568 1445641766 -0.234253 -0.623352 -0.047180 0.744568 1445641766 -0.234253 -0.623352 -0.047180 0.744568 1445641766 -0.234253 -0.623352 -0.047180 0.744568 1445641766 -0.234253 -0.623352 -0.047180 0.744568 1445641766 -0.234253 -0.623352 -0.047180 0.744568 1445641766 -0.219177 -0.628174 -0.027771 0.746033 1445641766 -0.219177 -0.628174 -0.027771 0.746033 1445641766 -0.219177 -0.628174 -0.027771 0.746033 1445641766 -0.219177 -0.628174 -0.027771 0.746033 1445641766 -0.219177 -0.628174 -0.027771 0.746033 1445641766 -0.219177 -0.628174 -0.027771 0.746033 1445641766 -0.197876 -0.639832 -0.019043 0.742371 1445641766 -0.197876 -0.639832 -0.019043 0.742371 1445641766 -0.197876 -0.639832 -0.019043 0.742371 1445641766 -0.197876 -0.639832 -0.019043 0.742371 1445641766 -0.197876 -0.639832 -0.019043 0.742371 1445641766 -0.197876 -0.639832 -0.019043 0.742371 1445641766 -0.205750 -0.641907 -0.062439 0.736023 1445641766 -0.205750 -0.641907 -0.062439 0.736023 1445641766 -0.205750 -0.641907 -0.062439 0.736023 1445641766 -0.205750 -0.641907 -0.062439 0.736023 1445641766 -0.205750 -0.641907 -0.062439 0.736023 1445641766 -0.205750 -0.641907 -0.062439 0.736023 1445641766 -0.205750 -0.641907 -0.062439 0.736023 1445641766 -0.222717 -0.635620 -0.090576 0.733643 1445641766 -0.222717 -0.635620 -0.090576 0.733643 1445641766 -0.222717 -0.635620 -0.090576 0.733643 1445641766 -0.222717 -0.635620 -0.090576 0.733643 1445641766 -0.222717 -0.635620 -0.090576 0.733643 1445641766 -0.222717 -0.635620 -0.090576 0.733643 1445641766 -0.240662 -0.627686 -0.088989 0.734985 1445641766 -0.240662 -0.627686 -0.088989 0.734985 1445641766 -0.240662 -0.627686 -0.088989 0.734985 1445641766 -0.240662 -0.627686 -0.088989 0.734985 1445641766 -0.240662 -0.627686 -0.088989 0.734985 1445641766 -0.248291 -0.624512 -0.074768 0.736694 1445641766 -0.248291 -0.624512 -0.074768 0.736694 1445641766 -0.248291 -0.624512 -0.074768 0.736694 1445641766 -0.248291 -0.624512 -0.074768 0.736694 1445641766 -0.248291 -0.624512 -0.074768 0.736694 1445641766 -0.248291 -0.624512 -0.074768 0.736694 1445641766 -0.245056 -0.622375 -0.059387 0.741028 1445641766 -0.245056 -0.622375 -0.059387 0.741028 1445641766 -0.245056 -0.622375 -0.059387 0.741028 1445641766 -0.245056 -0.622375 -0.059387 0.741028 1445641766 -0.245056 -0.622375 -0.059387 0.741028 1445641766 -0.245056 -0.622375 -0.059387 0.741028 1445641766 -0.245056 -0.622375 -0.059387 0.741028 1445641766 -0.236328 -0.621277 -0.049988 0.745483 1445641766 -0.236328 -0.621277 -0.049988 0.745483 1445641766 -0.236328 -0.621277 -0.049988 0.745483 1445641766 -0.236328 -0.621277 -0.049988 0.745483 1445641766 -0.236328 -0.621277 -0.049988 0.745483 1445641766 -0.236328 -0.621277 -0.049988 0.745483 1445641766 -0.226929 -0.624390 -0.037048 0.746521 1445641766 -0.226929 -0.624390 -0.037048 0.746521 1445641766 -0.226929 -0.624390 -0.037048 0.746521 1445641766 -0.226929 -0.624390 -0.037048 0.746521 1445641766 -0.226929 -0.624390 -0.037048 0.746521 1445641766 -0.226929 -0.624390 -0.037048 0.746521 1445641766 -0.231384 -0.627197 -0.035400 0.742859 1445641766 -0.231384 -0.627197 -0.035400 0.742859 1445641766 -0.231384 -0.627197 -0.035400 0.742859 1445641766 -0.231384 -0.627197 -0.035400 0.742859 1445641766 -0.231384 -0.627197 -0.035400 0.742859 1445641766 -0.231384 -0.627197 -0.035400 0.742859 1445641766 -0.243286 -0.629150 -0.043823 0.736938 1445641767 -0.243286 -0.629150 -0.043823 0.736938 1445641767 -0.243286 -0.629150 -0.043823 0.736938 1445641767 -0.243286 -0.629150 -0.043823 0.736938 1445641767 -0.243286 -0.629150 -0.043823 0.736938 1445641767 -0.243286 -0.629150 -0.043823 0.736938 1445641767 -0.243286 -0.629150 -0.043823 0.736938 1445641767 -0.236877 -0.629761 -0.034973 0.739014 1445641767 -0.236877 -0.629761 -0.034973 0.739014 1445641767 -0.236877 -0.629761 -0.034973 0.739014 1445641767 -0.236877 -0.629761 -0.034973 0.739014 1445641767 -0.236877 -0.629761 -0.034973 0.739014 1445641767 -0.236877 -0.629761 -0.034973 0.739014 1445641767 -0.209778 -0.636414 -0.008484 0.742188 1445641767 -0.209778 -0.636414 -0.008484 0.742188 1445641767 -0.209778 -0.636414 -0.008484 0.742188 1445641767 -0.209778 -0.636414 -0.008484 0.742188 1445641767 -0.209778 -0.636414 -0.008484 0.742188 1445641767 -0.209778 -0.636414 -0.008484 0.742188 1445641767 -0.198914 -0.643188 -0.021118 0.739136 1445641767 -0.198914 -0.643188 -0.021118 0.739136 1445641767 -0.198914 -0.643188 -0.021118 0.739136 1445641767 -0.198914 -0.643188 -0.021118 0.739136 1445641767 -0.198914 -0.643188 -0.021118 0.739136 1445641767 -0.198914 -0.643188 -0.021118 0.739136 1445641767 -0.198914 -0.643188 -0.021118 0.739136 1445641767 -0.219177 -0.639160 -0.076355 0.733215 1445641767 -0.219177 -0.639160 -0.076355 0.733215 1445641767 -0.219177 -0.639160 -0.076355 0.733215 1445641767 -0.219177 -0.639160 -0.076355 0.733215 1445641767 -0.219177 -0.639160 -0.076355 0.733215 1445641767 -0.219177 -0.639160 -0.076355 0.733215 1445641767 -0.233459 -0.632324 -0.094238 0.732666 1445641767 -0.233459 -0.632324 -0.094238 0.732666 1445641767 -0.233459 -0.632324 -0.094238 0.732666 1445641767 -0.243469 -0.628967 -0.087463 0.733093 1445641767 -0.243469 -0.628967 -0.087463 0.733093 1445641767 -0.243469 -0.628967 -0.087463 0.733093 1445641767 -0.243469 -0.628967 -0.087463 0.733093 1445641767 -0.243469 -0.628967 -0.087463 0.733093 1445641767 -0.243469 -0.628967 -0.087463 0.733093 1445641767 -0.247070 -0.625061 -0.076172 0.736511 1445641767 -0.247070 -0.625061 -0.076172 0.736511 1445641767 -0.247070 -0.625061 -0.076172 0.736511 1445641767 -0.247070 -0.625061 -0.076172 0.736511 1445641767 -0.247070 -0.625061 -0.076172 0.736511 1445641767 -0.247070 -0.625061 -0.076172 0.736511 1445641767 -0.240173 -0.622437 -0.063416 0.742188 1445641767 -0.240173 -0.622437 -0.063416 0.742188 1445641767 -0.240173 -0.622437 -0.063416 0.742188 1445641767 -0.240173 -0.622437 -0.063416 0.742188 1445641767 -0.240173 -0.622437 -0.063416 0.742188 1445641767 -0.240173 -0.622437 -0.063416 0.742188 1445641767 -0.240173 -0.622437 -0.063416 0.742188 1445641767 -0.227966 -0.623901 -0.045715 0.746094 1445641767 -0.227966 -0.623901 -0.045715 0.746094 1445641767 -0.227966 -0.623901 -0.045715 0.746094 1445641767 -0.227966 -0.623901 -0.045715 0.746094 1445641767 -0.227966 -0.623901 -0.045715 0.746094 1445641767 -0.227966 -0.623901 -0.045715 0.746094 1445641767 -0.227356 -0.627136 -0.036926 0.744080 1445641767 -0.227356 -0.627136 -0.036926 0.744080 1445641767 -0.227356 -0.627136 -0.036926 0.744080 1445641767 -0.227356 -0.627136 -0.036926 0.744080 1445641767 -0.227356 -0.627136 -0.036926 0.744080 1445641767 -0.227356 -0.627136 -0.036926 0.744080 1445641767 -0.240540 -0.627319 -0.045654 0.739258 1445641767 -0.240540 -0.627319 -0.045654 0.739258 1445641767 -0.240540 -0.627319 -0.045654 0.739258 1445641767 -0.240540 -0.627319 -0.045654 0.739258 1445641767 -0.240540 -0.627319 -0.045654 0.739258 1445641767 -0.240540 -0.627319 -0.045654 0.739258 1445641767 -0.240540 -0.627319 -0.045654 0.739258 1445641767 -0.240845 -0.623657 -0.043701 0.742371 1445641767 -0.240845 -0.623657 -0.043701 0.742371 1445641767 -0.240845 -0.623657 -0.043701 0.742371 1445641767 -0.240845 -0.623657 -0.043701 0.742371 1445641767 -0.240845 -0.623657 -0.043701 0.742371 1445641767 -0.240845 -0.623657 -0.043701 0.742371 1445641767 -0.227234 -0.623047 -0.024780 0.748047 1445641767 -0.227234 -0.623047 -0.024780 0.748047 1445641767 -0.227234 -0.623047 -0.024780 0.748047 1445641767 -0.227234 -0.623047 -0.024780 0.748047 1445641767 -0.227234 -0.623047 -0.024780 0.748047 1445641767 -0.227234 -0.623047 -0.024780 0.748047 1445641767 -0.204773 -0.632568 -0.012390 0.746826 1445641767 -0.204773 -0.632568 -0.012390 0.746826 1445641767 -0.204773 -0.632568 -0.012390 0.746826 1445641767 -0.204773 -0.632568 -0.012390 0.746826 1445641767 -0.204773 -0.632568 -0.012390 0.746826 1445641767 -0.204773 -0.632568 -0.012390 0.746826 1445641767 -0.206848 -0.638794 -0.053101 0.739136 1445641767 -0.206848 -0.638794 -0.053101 0.739136 1445641767 -0.206848 -0.638794 -0.053101 0.739136 1445641767 -0.206848 -0.638794 -0.053101 0.739136 1445641767 -0.206848 -0.638794 -0.053101 0.739136 1445641767 -0.206848 -0.638794 -0.053101 0.739136 1445641767 -0.206848 -0.638794 -0.053101 0.739136 1445641767 -0.225159 -0.635010 -0.102478 0.731812 1445641767 -0.225159 -0.635010 -0.102478 0.731812 1445641767 -0.225159 -0.635010 -0.102478 0.731812 1445641767 -0.225159 -0.635010 -0.102478 0.731812 1445641767 -0.225159 -0.635010 -0.102478 0.731812 1445641767 -0.225159 -0.635010 -0.102478 0.731812 1445641767 -0.235291 -0.629211 -0.093994 0.734802 1445641767 -0.235291 -0.629211 -0.093994 0.734802 1445641767 -0.235291 -0.629211 -0.093994 0.734802 1445641767 -0.235291 -0.629211 -0.093994 0.734802 1445641767 -0.235291 -0.629211 -0.093994 0.734802 1445641767 -0.235291 -0.629211 -0.093994 0.734802 1445641767 -0.249084 -0.624329 -0.079773 0.736084 1445641768 -0.249084 -0.624329 -0.079773 0.736084 1445641768 -0.249084 -0.624329 -0.079773 0.736084 1445641768 -0.249084 -0.624329 -0.079773 0.736084 1445641768 -0.249084 -0.624329 -0.079773 0.736084 1445641768 -0.249084 -0.624329 -0.079773 0.736084 1445641768 -0.250427 -0.623657 -0.059082 0.738098 1445641768 -0.250427 -0.623657 -0.059082 0.738098 1445641768 -0.250427 -0.623657 -0.059082 0.738098 1445641768 -0.250427 -0.623657 -0.059082 0.738098 1445641768 -0.250427 -0.623657 -0.059082 0.738098 1445641768 -0.250427 -0.623657 -0.059082 0.738098 1445641768 -0.242493 -0.623047 -0.044312 0.742310 1445641768 -0.242493 -0.623047 -0.044312 0.742310 1445641768 -0.242493 -0.623047 -0.044312 0.742310 1445641768 -0.242493 -0.623047 -0.044312 0.742310 1445641768 -0.242493 -0.623047 -0.044312 0.742310 1445641768 -0.242493 -0.623047 -0.044312 0.742310 1445641768 -0.230103 -0.625977 -0.031311 0.744446 1445641768 -0.230103 -0.625977 -0.031311 0.744446 1445641768 -0.230103 -0.625977 -0.031311 0.744446 1445641768 -0.230103 -0.625977 -0.031311 0.744446 1445641768 -0.230103 -0.625977 -0.031311 0.744446 1445641768 -0.230103 -0.625977 -0.031311 0.744446 1445641768 -0.224060 -0.630676 -0.024719 0.742615 1445641768 -0.224060 -0.630676 -0.024719 0.742615 1445641768 -0.224060 -0.630676 -0.024719 0.742615 1445641768 -0.224060 -0.630676 -0.024719 0.742615 1445641768 -0.224060 -0.630676 -0.024719 0.742615 1445641768 -0.224060 -0.630676 -0.024719 0.742615 1445641768 -0.224060 -0.630676 -0.024719 0.742615 1445641768 -0.217529 -0.630554 -0.018005 0.744812 1445641768 -0.217529 -0.630554 -0.018005 0.744812 1445641768 -0.217529 -0.630554 -0.018005 0.744812 1445641768 -0.217529 -0.630554 -0.018005 0.744812 1445641768 -0.217529 -0.630554 -0.018005 0.744812 1445641768 -0.217529 -0.630554 -0.018005 0.744812 1445641768 -0.216675 -0.623535 -0.008606 0.751099 1445641768 -0.216675 -0.623535 -0.008606 0.751099 1445641768 
-0.672485 -0.388672 0.312012 0.547119 1445641770 -0.672485 -0.388672 0.312012 0.547119 1445641770 -0.672485 -0.388672 0.312012 0.547119 1445641770 -0.672485 -0.388672 0.312012 0.547119 1445641770 -0.672485 -0.388672 0.312012 0.547119 1445641770 -0.672485 -0.388672 0.312012 0.547119 1445641770 -0.672485 -0.388672 0.312012 0.547119 1445641770 -0.744019 -0.315674 0.450867 0.378845 1445641770 -0.744019 -0.315674 0.450867 0.378845 1445641770 -0.744019 -0.315674 0.450867 0.378845 1445641770 -0.744019 -0.315674 0.450867 0.378845 1445641770 -0.744019 -0.315674 0.450867 0.378845 1445641770 -0.744019 -0.315674 0.450867 0.378845 1445641770 -0.765686 -0.265930 0.530396 0.248291 1445641770 -0.765686 -0.265930 0.530396 0.248291 1445641770 -0.765686 -0.265930 0.530396 0.248291 1445641770 -0.765686 -0.265930 0.530396 0.248291 1445641770 -0.757629 -0.271912 0.532776 0.261169 1445641770 -0.757629 -0.271912 0.532776 0.261169 1445641770 -0.757629 -0.271912 0.532776 0.261169 1445641770 -0.757629 -0.271912 0.532776 0.261169 1445641770 -0.757629 -0.271912 0.532776 0.261169 1445641770 -0.757629 -0.271912 0.532776 0.261169 1445641770 -0.757629 -0.271912 0.532776 0.261169 1445641770 -0.722229 -0.299011 0.478394 0.400208 1445641770 -0.722229 -0.299011 0.478394 0.400208 1445641770 -0.722229 -0.299011 0.478394 0.400208 1445641770 -0.722229 -0.299011 0.478394 0.400208 1445641770 -0.722229 -0.299011 0.478394 0.400208 1445641770 -0.722229 -0.299011 0.478394 0.400208 1445641770 -0.643005 -0.383667 0.366943 0.552002 1445641770 -0.643005 -0.383667 0.366943 0.552002 1445641770 -0.643005 -0.383667 0.366943 0.552002 1445641770 -0.643005 -0.383667 0.366943 0.552002 1445641770 -0.643005 -0.383667 0.366943 0.552002 1445641770 -0.643005 -0.383667 0.366943 0.552002 1445641770 -0.643005 -0.383667 0.366943 0.552002 1445641770 -0.491943 -0.518494 0.217712 0.664673 1445641770 -0.491943 -0.518494 0.217712 0.664673 1445641770 -0.491943 -0.518494 0.217712 0.664673 1445641770 -0.491943 -0.518494 0.217712 0.664673 1445641770 -0.491943 -0.518494 0.217712 0.664673 1445641770 -0.297363 -0.606079 0.039856 0.736694 1445641770 -0.297363 -0.606079 0.039856 0.736694 1445641770 -0.297363 -0.606079 0.039856 0.736694 1445641770 -0.297363 -0.606079 0.039856 0.736694 1445641770 -0.297363 -0.606079 0.039856 0.736694 1445641770 -0.297363 -0.606079 0.039856 0.736694 1445641770 -0.297363 -0.606079 0.039856 0.736694 1445641770 -0.170349 -0.634399 -0.092712 0.748291 1445641770 -0.170349 -0.634399 -0.092712 0.748291 1445641770 -0.170349 -0.634399 -0.092712 0.748291 1445641770 -0.170349 -0.634399 -0.092712 0.748291 1445641770 -0.170349 -0.634399 -0.092712 0.748291 1445641770 -0.170349 -0.634399 -0.092712 0.748291 1445641770 -0.159851 -0.625305 -0.144348 0.750122 1445641770 -0.159851 -0.625305 -0.144348 0.750122 1445641770 -0.159851 -0.625305 -0.144348 0.750122 1445641770 -0.159851 -0.625305 -0.144348 0.750122 1445641770 -0.159851 -0.625305 -0.144348 0.750122 1445641770 -0.159851 -0.625305 -0.144348 0.750122 1445641770 -0.159851 -0.625305 -0.144348 0.750122 1445641770 -0.207642 -0.624023 -0.050537 0.751648 1445641770 -0.207642 -0.624023 -0.050537 0.751648 1445641770 -0.207642 -0.624023 -0.050537 0.751648 1445641770 -0.207642 -0.624023 -0.050537 0.751648 1445641770 -0.207642 -0.624023 -0.050537 0.751648 1445641770 -0.207642 -0.624023 -0.050537 0.751648 1445641770 -0.337524 -0.576904 0.010986 0.743713 1445641770 -0.337524 -0.576904 0.010986 0.743713 1445641770 -0.337524 -0.576904 0.010986 0.743713 1445641770 -0.337524 -0.576904 0.010986 0.743713 1445641770 -0.337524 -0.576904 0.010986 0.743713 1445641770 -0.337524 -0.576904 0.010986 0.743713 1445641770 -0.337524 -0.576904 0.010986 0.743713 1445641770 -0.485535 -0.516541 0.133179 0.692627 1445641770 -0.485535 -0.516541 0.133179 0.692627 1445641770 -0.485535 -0.516541 0.133179 0.692627 1445641770 -0.485535 -0.516541 0.133179 0.692627 1445641770 -0.485535 -0.516541 0.133179 0.692627 1445641770 -0.485535 -0.516541 0.133179 0.692627 1445641770 -0.619751 -0.451111 0.296143 0.569885 1445641770 -0.619751 -0.451111 0.296143 0.569885 1445641770 -0.619751 -0.451111 0.296143 0.569885 1445641770 -0.619751 -0.451111 0.296143 0.569885 1445641770 -0.619751 -0.451111 0.296143 0.569885 1445641770 -0.619751 -0.451111 0.296143 0.569885 1445641770 -0.726990 -0.357117 0.417725 0.411682 1445641770 -0.726990 -0.357117 0.417725 0.411682 1445641770 -0.726990 -0.357117 0.417725 0.411682 1445641770 -0.726990 -0.357117 0.417725 0.411682 1445641770 -0.726990 -0.357117 0.417725 0.411682 1445641771 -0.726990 -0.357117 0.417725 0.411682 1445641771 -0.726990 -0.357117 0.417725 0.411682 1445641771 -0.795288 -0.243042 0.467346 0.300049 1445641771 -0.795288 -0.243042 0.467346 0.300049 1445641771 -0.795288 -0.243042 0.467346 0.300049 1445641771 -0.795288 -0.243042 0.467346 0.300049 1445641771 -0.795288 -0.243042 0.467346 0.300049 1445641771 -0.796936 -0.191223 0.497437 0.284485 1445641771 -0.796936 -0.191223 0.497437 0.284485 1445641771 -0.796936 -0.191223 0.497437 0.284485 1445641771 -0.796936 -0.191223 0.497437 0.284485 1445641771 -0.796936 -0.191223 0.497437 0.284485 1445641771 -0.796936 -0.191223 0.497437 0.284485 1445641771 -0.796936 -0.191223 0.497437 0.284485 1445641771 -0.755615 -0.238342 0.465271 0.394714 1445641771 -0.755615 -0.238342 0.465271 0.394714 1445641771 -0.755615 -0.238342 0.465271 0.394714 1445641771 -0.755615 -0.238342 0.465271 0.394714 1445641771 -0.755615 -0.238342 0.465271 0.394714 1445641771 -0.678101 -0.316833 0.376465 0.546021 1445641771 -0.678101 -0.316833 0.376465 0.546021 1445641771 -0.678101 -0.316833 0.376465 0.546021 1445641771 -0.678101 -0.316833 0.376465 0.546021 1445641771 -0.678101 -0.316833 0.376465 0.546021 1445641771 -0.678101 -0.316833 0.376465 0.546021 1445641771 -0.678101 -0.316833 0.376465 0.546021 1445641771 -0.539185 -0.457458 0.246033 0.662903 1445641771 -0.539185 -0.457458 0.246033 0.662903 1445641771 -0.539185 -0.457458 0.246033 0.662903 1445641771 -0.539185 -0.457458 0.246033 0.662903 1445641771 -0.539185 -0.457458 0.246033 0.662903 1445641771 -0.539185 -0.457458 0.246033 0.662903 1445641771 -0.308716 -0.609314 0.167419 0.710938 1445641771 -0.308716 -0.609314 0.167419 0.710938 1445641771 -0.308716 -0.609314 0.167419 0.710938 1445641771 -0.308716 -0.609314 0.167419 0.710938 1445641771 -0.308716 -0.609314 0.167419 0.710938 1445641771 -0.308716 -0.609314 0.167419 0.710938 1445641771 -0.226624 -0.635376 -0.003052 0.738220 1445641771 -0.226624 -0.635376 -0.003052 0.738220 1445641771 -0.226624 -0.635376 -0.003052 0.738220 1445641771 -0.226624 -0.635376 -0.003052 0.738220 1445641771 -0.226624 -0.635376 -0.003052 0.738220 1445641771 -0.226624 -0.635376 -0.003052 0.738220 1445641771 -0.276917 -0.612549 -0.131836 0.728516 1445641771 -0.276917 -0.612549 -0.131836 0.728516 1445641771 -0.276917 -0.612549 -0.131836 0.728516 1445641771 -0.276917 -0.612549 -0.131836 0.728516 1445641771 -0.276917 -0.612549 -0.131836 0.728516 1445641771 -0.276917 -0.612549 -0.131836 0.728516 1445641771 -0.276917 -0.612549 -0.131836 0.728516 1445641771 -0.292236 -0.614929 0.024414 0.731995 1445641771 -0.292236 -0.614929 0.024414 0.731995 1445641771 -0.292236 -0.614929 0.024414 0.731995 1445641771 -0.292236 -0.614929 0.024414 0.731995 1445641771 -0.292236 -0.614929 0.024414 0.731995 1445641771 -0.292236 -0.614929 0.024414 0.731995 1445641771 -0.408142 -0.559265 0.101257 0.714417 1445641771 -0.408142 -0.559265 0.101257 0.714417 1445641771 -0.408142 -0.559265 0.101257 0.714417 1445641771 -0.408142 -0.559265 0.101257 0.714417 1445641771 -0.408142 -0.559265 0.101257 0.714417 1445641771 -0.408142 -0.559265 0.101257 0.714417 1445641771 -0.530762 -0.495422 0.193726 0.659790 1445641771 -0.530762 -0.495422 0.193726 0.659790 1445641771 -0.530762 -0.495422 0.193726 0.659790 1445641771 -0.530762 -0.495422 0.193726 0.659790 1445641771 -0.530762 -0.495422 0.193726 0.659790 1445641771 -0.530762 -0.495422 0.193726 0.659790 1445641771 -0.530762 -0.495422 0.193726 0.659790 1445641771 -0.643982 -0.422546 0.312256 0.556091 1445641771 -0.643982 -0.422546 0.312256 0.556091 1445641771 -0.643982 -0.422546 0.312256 0.556091 1445641771 -0.643982 -0.422546 0.312256 0.556091 1445641771 -0.643982 -0.422546 0.312256 0.556091 1445641771 -0.643982 -0.422546 0.312256 0.556091 1445641771 -0.741943 -0.330627 0.397888 0.426453 1445641771 -0.741943 -0.330627 0.397888 0.426453 1445641771 -0.741943 -0.330627 0.397888 0.426453 1445641771 -0.741943 -0.330627 0.397888 0.426453 1445641771 -0.741943 -0.330627 0.397888 0.426453 1445641771 -0.741943 -0.330627 0.397888 0.426453 1445641771 -0.741943 -0.330627 0.397888 0.426453 1445641771 -0.788330 -0.278076 0.462463 0.295654 1445641771 -0.788330 -0.278076 0.462463 0.295654 1445641771 -0.788330 -0.278076 0.462463 0.295654 1445641771 -0.788330 -0.278076 0.462463 0.295654 1445641771 -0.788330 -0.278076 0.462463 0.295654 1445641771 -0.788330 -0.278076 0.462463 0.295654 1445641771 -0.804504 -0.252075 0.474365 0.253357 1445641771 -0.804504 -0.252075 0.474365 0.253357 1445641771 -0.804504 -0.252075 0.474365 0.253357 1445641771 -0.804504 -0.252075 0.474365 0.253357 1445641771 -0.804504 -0.252075 0.474365 0.253357 1445641771 -0.804504 -0.252075 0.474365 0.253357 1445641771 -0.780273 -0.289978 0.453247 0.318909 1445641771 -0.780273 -0.289978 0.453247 0.318909 1445641771 -0.780273 -0.289978 0.453247 0.318909 1445641771 -0.780273 -0.289978 0.453247 0.318909 1445641771 -0.780273 -0.289978 0.453247 0.318909 1445641771 -0.714478 -0.365845 0.394653 0.447144 1445641771 -0.714478 -0.365845 0.394653 0.447144 1445641771 -0.714478 -0.365845 0.394653 0.447144 1445641771 -0.714478 -0.365845 0.394653 0.447144 1445641771 -0.714478 -0.365845 0.394653 0.447144 1445641771 -0.714478 -0.365845 0.394653 0.447144 1445641771 -0.714478 -0.365845 0.394653 0.447144 1445641771 -0.578491 -0.490234 0.304077 0.576660 1445641771 -0.578491 -0.490234 0.304077 0.576660 1445641771 -0.578491 -0.490234 0.304077 0.576660 1445641771 -0.578491 -0.490234 0.304077 0.576660 1445641771 -0.578491 -0.490234 0.304077 0.576660 1445641772 -0.578491 -0.490234 0.304077 0.576660 1445641772 -0.378662 -0.596863 0.163269 0.688293 1445641772 -0.378662 -0.596863 0.163269 0.688293 1445641772 -0.378662 -0.596863 0.163269 0.688293 1445641772 -0.378662 -0.596863 0.163269 0.688293 1445641772 -0.378662 -0.596863 0.163269 0.688293 1445641772 -0.378662 -0.596863 0.163269 0.688293 1445641772 -0.181030 -0.654480 0.086792 0.728943 1445641772 -0.181030 -0.654480 0.086792 0.728943 1445641772 -0.181030 -0.654480 0.086792 0.728943 1445641772 -0.181030 -0.654480 0.086792 0.728943 1445641772 -0.181030 -0.654480 0.086792 0.728943 1445641772 -0.181030 -0.654480 0.086792 0.728943 1445641772 -0.180420 -0.655212 0.025940 0.733154 1445641772 -0.180420 -0.655212 0.025940 0.733154 1445641772 -0.180420 -0.655212 0.025940 0.733154 1445641772 -0.180420 -0.655212 0.025940 0.733154 1445641772 -0.180420 -0.655212 0.025940 0.733154 1445641772 -0.180420 -0.655212 0.025940 0.733154 1445641772 -0.210388 -0.647339 0.142700 0.718567 1445641772 -0.210388 -0.647339 0.142700 0.718567 1445641772 -0.210388 -0.647339 0.142700 0.718567 1445641772 -0.210388 -0.647339 0.142700 0.718567 1445641772 -0.210388 -0.647339 0.142700 0.718567 1445641772 -0.210388 -0.647339 0.142700 0.718567 1445641772 -0.332581 -0.606567 0.208069 0.691528 1445641772 -0.332581 -0.606567 0.208069 0.691528 1445641772 -0.332581 -0.606567 0.208069 0.691528 1445641772 -0.332581 -0.606567 0.208069 0.691528 1445641772 -0.332581 -0.606567 0.208069 0.691528 1445641772 -0.332581 -0.606567 0.208069 0.691528 1445641772 -0.332581 -0.606567 0.208069 0.691528 1445641772 -0.467468 -0.547852 0.316467 0.617432 1445641772 -0.467468 -0.547852 0.316467 0.617432 1445641772 -0.467468 -0.547852 0.316467 0.617432 1445641772 -0.467468 -0.547852 0.316467 0.617432 1445641772 -0.467468 -0.547852 0.316467 0.617432 1445641772 -0.467468 -0.547852 0.316467 0.617432 1445641772 -0.610107 -0.446777 0.392395 0.523682 1445641772 -0.610107 -0.446777 0.392395 0.523682 1445641772 -0.610107 -0.446777 0.392395 0.523682 1445641772 -0.610107 -0.446777 0.392395 0.523682 1445641772 -0.610107 -0.446777 0.392395 0.523682 1445641772 -0.610107 -0.446777 0.392395 0.523682 1445641772 -0.720337 -0.316772 0.436707 0.436035 1445641772 -0.720337 -0.316772 0.436707 0.436035 1445641772 -0.720337 -0.316772 0.436707 0.436035 1445641772 -0.720337 -0.316772 0.436707 0.436035 1445641772 -0.720337 -0.316772 0.436707 0.436035 1445641772 -0.720337 -0.316772 0.436707 0.436035 1445641772 -0.720337 -0.316772 0.436707 0.436035 1445641772 -0.778198 -0.201782 0.450256 0.388611 1445641772 -0.778198 -0.201782 0.450256 0.388611 1445641772 -0.778198 -0.201782 0.450256 0.388611 1445641772 -0.778198 -0.201782 0.450256 0.388611 1445641772 -0.778198 -0.201782 0.450256 0.388611 1445641772 -0.778198 -0.201782 0.450256 0.388611 1445641772 -0.795593 -0.150085 0.415222 0.414795 1445641772 -0.795593 -0.150085 0.415222 0.414795 1445641772 -0.795593 -0.150085 0.415222 0.414795 1445641772 -0.795593 -0.150085 0.415222 0.414795 1445641772 -0.795593 -0.150085 0.415222 0.414795 1445641772 -0.795593 -0.150085 0.415222 0.414795 1445641772 -0.758606 -0.236328 0.358398 0.490173 1445641772 -0.758606 -0.236328 0.358398 0.490173 1445641772 -0.758606 -0.236328 0.358398 0.490173 1445641772 -0.758606 -0.236328 0.358398 0.490173 1445641772 -0.758606 -0.236328 0.358398 0.490173 1445641772 -0.758606 -0.236328 0.358398 0.490173 1445641772 -0.667236 -0.367126 0.263550 0.592102 1445641772 -0.667236 -0.367126 0.263550 0.592102 1445641772 -0.667236 -0.367126 0.263550 0.592102 1445641772 -0.667236 -0.367126 0.263550 0.592102 1445641772 -0.667236 -0.367126 0.263550 0.592102 1445641772 -0.667236 -0.367126 0.263550 0.592102 1445641772 -0.667236 -0.367126 0.263550 0.592102 1445641772 -0.491028 -0.521423 0.150696 0.681396 1445641772 -0.491028 -0.521423 0.150696 0.681396 1445641772 -0.491028 -0.521423 0.150696 0.681396 1445641772 -0.491028 -0.521423 0.150696 0.681396 1445641772 -0.491028 -0.521423 0.150696 0.681396 1445641772 -0.491028 -0.521423 0.150696 0.681396 1445641772 -0.269409 -0.606018 0.058777 0.746155 1445641772 -0.269409 -0.606018 0.058777 0.746155 1445641772 -0.269409 -0.606018 0.058777 0.746155 1445641772 -0.269409 -0.606018 0.058777 0.746155 1445641772 -0.269409 -0.606018 0.058777 0.746155 1445641772 -0.269409 -0.606018 0.058777 0.746155 1445641772 -0.236023 -0.609985 -0.089661 0.751160 1445641772 -0.236023 -0.609985 -0.089661 0.751160 1445641772 -0.236023 -0.609985 -0.089661 0.751160 1445641772 -0.236023 -0.609985 -0.089661 0.751160 1445641772 -0.236023 -0.609985 -0.089661 0.751160 1445641772 -0.236023 -0.609985 -0.089661 0.751160 1445641772 -0.234558 -0.601685 -0.020447 0.763245 1445641772 -0.234558 -0.601685 -0.020447 0.763245 1445641772 -0.234558 -0.601685 -0.020447 0.763245 1445641772 -0.234558 -0.601685 -0.020447 0.763245 1445641772 -0.234558 -0.601685 -0.020447 0.763245 1445641772 -0.234558 -0.601685 -0.020447 0.763245 1445641772 -0.234558 -0.601685 -0.020447 0.763245 1445641772 -0.330017 -0.565491 0.073669 0.752258 1445641772 -0.330017 -0.565491 0.073669 0.752258 1445641772 -0.330017 -0.565491 0.073669 0.752258 1445641772 -0.330017 -0.565491 0.073669 0.752258 1445641772 -0.330017 -0.565491 0.073669 0.752258 1445641772 -0.330017 -0.565491 0.073669 0.752258 1445641772 -0.447571 -0.530090 0.186829 0.695557 1445641772 -0.447571 -0.530090 0.186829 0.695557 1445641772 -0.447571 -0.530090 0.186829 0.695557 1445641772 -0.447571 -0.530090 0.186829 0.695557 1445641772 -0.447571 -0.530090 0.186829 0.695557 1445641772 -0.447571 -0.530090 0.186829 0.695557 1445641772 -0.579224 -0.483765 0.309021 0.578796 1445641773 -0.579224 -0.483765 0.309021 0.578796 1445641773 -0.579224 -0.483765 0.309021 0.578796 1445641773 -0.579224 -0.483765 0.309021 0.578796 1445641773 -0.579224 -0.483765 0.309021 0.578796 1445641773 -0.579224 -0.483765 0.309021 0.578796 1445641773 -0.698547 -0.402161 0.391418 0.443970 1445641773 -0.698547 -0.402161 0.391418 0.443970 1445641773 -0.698547 -0.402161 0.391418 0.443970 1445641773 -0.698547 -0.402161 0.391418 0.443970 1445641773 -0.698547 -0.402161 0.391418 0.443970 1445641773 -0.698547 -0.402161 0.391418 0.443970 1445641773 -0.766602 -0.327026 0.448975 0.322144 1445641773 -0.766602 -0.327026 0.448975 0.322144 1445641773 -0.766602 -0.327026 0.448975 0.322144 1445641773 -0.766602 -0.327026 0.448975 0.322144 1445641773 -0.766602 -0.327026 0.448975 0.322144 1445641773 -0.766602 -0.327026 0.448975 0.322144 1445641773 -0.766602 -0.327026 0.448975 0.322144 1445641773 -0.789490 -0.286316 0.474670 0.263550 1445641773 -0.789490 -0.286316 0.474670 0.263550 1445641773 -0.789490 -0.286316 0.474670 0.263550 1445641773 -0.789490 -0.286316 0.474670 0.263550 1445641773 -0.789490 -0.286316 0.474670 0.263550 1445641773 -0.789490 -0.286316 0.474670 0.263550 1445641773 -0.762817 -0.326111 0.461670 0.314026 1445641773 -0.762817 -0.326111 0.461670 0.314026 1445641773 -0.762817 -0.326111 0.461670 0.314026 1445641773 -0.762817 -0.326111 0.461670 0.314026 1445641773 -0.762817 -0.326111 0.461670 0.314026 1445641773 -0.762817 -0.326111 0.461670 0.314026 1445641773 -0.695129 -0.386597 0.403748 0.452087 1445641773 -0.695129 -0.386597 0.403748 0.452087 1445641773 -0.695129 -0.386597 0.403748 0.452087 1445641773 -0.695129 -0.386597 0.403748 0.452087 1445641773 -0.695129 -0.386597 0.403748 0.452087 1445641773 -0.695129 -0.386597 0.403748 0.452087 1445641773 -0.695129 -0.386597 0.403748 0.452087 1445641773 -0.559692 -0.497803 0.311096 0.584961 1445641773 -0.559692 -0.497803 0.311096 0.584961 1445641773 -0.559692 -0.497803 0.311096 0.584961 1445641773 -0.559692 -0.497803 0.311096 0.584961 1445641773 -0.559692 -0.497803 0.311096 0.584961 1445641773 -0.559692 -0.497803 0.311096 0.584961 1445641773 -0.355835 -0.604858 0.200989 0.683472 1445641773 -0.355835 -0.604858 0.200989 0.683472 1445641773 -0.355835 -0.604858 0.200989 0.683472 1445641773 -0.355835 -0.604858 0.200989 0.683472 1445641773 -0.355835 -0.604858 0.200989 0.683472 1445641773 -0.355835 -0.604858 0.200989 0.683472 1445641773 -0.219421 -0.638367 0.086304 0.732727 1445641773 -0.219421 -0.638367 0.086304 0.732727 1445641773 -0.219421 -0.638367 0.086304 0.732727 1445641773 -0.219421 -0.638367 0.086304 0.732727 1445641773 -0.219421 -0.638367 0.086304 0.732727 1445641773 -0.219421 -0.638367 0.086304 0.732727 1445641773 -0.222351 -0.620911 -0.012695 0.751587 1445641773 -0.222351 -0.620911 -0.012695 0.751587 1445641773 -0.222351 -0.620911 -0.012695 0.751587 1445641773 -0.222351 -0.620911 -0.012695 0.751587 1445641773 -0.222351 -0.620911 -0.012695 0.751587 1445641773 -0.222351 -0.620911 -0.012695 0.751587 1445641773 -0.222351 -0.620911 -0.012695 0.751587 1445641773 -0.265503 -0.607117 0.052856 0.747070 1445641773 -0.265503 -0.607117 0.052856 0.747070 1445641773 -0.265503 -0.607117 0.052856 0.747070 1445641773 -0.265503 -0.607117 0.052856 0.747070 1445641773 -0.265503 -0.607117 0.052856 0.747070 1445641773 -0.265503 -0.607117 0.052856 0.747070 1445641773 -0.377502 -0.571960 0.123047 0.717773 1445641773 -0.377502 -0.571960 0.123047 0.717773 1445641773 -0.377502 -0.571960 0.123047 0.717773 1445641773 -0.377502 -0.571960 0.123047 0.717773 1445641773 -0.377502 -0.571960 0.123047 0.717773 1445641773 -0.377502 -0.571960 0.123047 0.717773 1445641773 -0.499329 -0.522522 0.206055 0.659668 1445641773 -0.499329 -0.522522 0.206055 0.659668 1445641773 -0.499329 -0.522522 0.206055 0.659668 1445641773 -0.499329 -0.522522 0.206055 0.659668 1445641773 -0.499329 -0.522522 0.206055 0.659668 1445641773 -0.499329 -0.522522 0.206055 0.659668 1445641773 -0.499329 -0.522522 0.206055 0.659668 1445641773 -0.619446 -0.456543 0.306519 0.560242 1445641773 -0.619446 -0.456543 0.306519 0.560242 1445641773 -0.619446 -0.456543 0.306519 0.560242 1445641773 -0.619446 -0.456543 0.306519 0.560242 1445641773 -0.619446 -0.456543 0.306519 0.560242 1445641773 -0.619446 -0.456543 0.306519 0.560242 1445641773 -0.721924 -0.366638 0.381714 0.445801 1445641773 -0.721924 -0.366638 0.381714 0.445801 1445641773 -0.721924 -0.366638 0.381714 0.445801 1445641773 -0.721924 -0.366638 0.381714 0.445801 1445641773 -0.721924 -0.366638 0.381714 0.445801 1445641773 -0.721924 -0.366638 0.381714 0.445801 1445641773 -0.721924 -0.366638 0.381714 0.445801 1445641773 -0.771118 -0.298340 0.452820 0.333618 1445641773 -0.771118 -0.298340 0.452820 0.333618 1445641773 -0.771118 -0.298340 0.452820 0.333618 1445641773 -0.771118 -0.298340 0.452820 0.333618 1445641773 -0.771118 -0.298340 0.452820 0.333618 1445641773 -0.771118 -0.298340 0.452820 0.333618 1445641773 -0.791321 -0.259521 0.474548 0.285156 1445641773 -0.791321 -0.259521 0.474548 0.285156 1445641773 -0.791321 -0.259521 0.474548 0.285156 1445641773 -0.791321 -0.259521 0.474548 0.285156 1445641773 -0.791321 -0.259521 0.474548 0.285156 1445641773 -0.791321 -0.259521 0.474548 0.285156 1445641773 -0.791321 -0.259521 0.474548 0.285156 1445641773 -0.769043 -0.294434 0.455200 0.338623 1445641773 -0.769043 -0.294434 0.455200 0.338623 1445641773 -0.769043 -0.294434 0.455200 0.338623 1445641773 -0.769043 -0.294434 0.455200 0.338623 1445641773 -0.769043 -0.294434 0.455200 0.338623 1445641773 -0.769043 -0.294434 0.455200 0.338623 1445641773 -0.707458 -0.357666 0.388367 0.469849 1445641774 -0.707458 -0.357666 0.388367 0.469849 1445641774 -0.707458 -0.357666 0.388367 0.469849 1445641774 -0.707458 -0.357666 0.388367 0.469849 1445641774 -0.707458 -0.357666 0.388367 0.469849 1445641774 -0.707458 -0.357666 0.388367 0.469849 1445641774 -0.577332 -0.467712 0.291870 0.602295 1445641774 -0.577332 -0.467712 0.291870 0.602295 1445641774 -0.577332 -0.467712 0.291870 0.602295 1445641774 -0.577332 -0.467712 0.291870 0.602295 1445641774 -0.577332 -0.467712 0.291870 0.602295 1445641774 -0.577332 -0.467712 0.291870 0.602295 1445641774 -0.352783 -0.604309 0.204468 0.684509 1445641774 -0.352783 -0.604309 0.204468 0.684509 1445641774 -0.352783 -0.604309 0.204468 0.684509 1445641774 -0.352783 -0.604309 0.204468 0.684509 1445641774 -0.352783 -0.604309 0.204468 0.684509 1445641774 -0.352783 -0.604309 0.204468 0.684509 1445641774 -0.168884 -0.665710 0.132324 0.714722 1445641774 -0.168884 -0.665710 0.132324 0.714722 1445641774 -0.168884 -0.665710 0.132324 0.714722 1445641774 -0.168884 -0.665710 0.132324 0.714722 1445641774 -0.168884 -0.665710 0.132324 0.714722 1445641774 -0.168884 -0.665710 0.132324 0.714722 1445641774 -0.179016 -0.664856 -0.005737 0.725159 1445641774 -0.179016 -0.664856 -0.005737 0.725159 1445641774 -0.179016 -0.664856 -0.005737 0.725159 1445641774 -0.179016 -0.664856 -0.005737 0.725159 1445641774 -0.179016 -0.664856 -0.005737 0.725159 1445641774 -0.187195 -0.653503 0.029175 0.732849 1445641774 -0.187195 -0.653503 0.029175 0.732849 1445641774 -0.187195 -0.653503 0.029175 0.732849 1445641774 -0.187195 -0.653503 0.029175 0.732849 1445641774 -0.187195 -0.653503 0.029175 0.732849 1445641774 -0.187195 -0.653503 0.029175 0.732849 1445641774 -0.187195 -0.653503 0.029175 0.732849 1445641774 -0.256531 -0.632996 0.132202 0.718384 1445641774 -0.256531 -0.632996 0.132202 0.718384 1445641774 -0.256531 -0.632996 0.132202 0.718384 1445641774 -0.256531 -0.632996 0.132202 0.718384 1445641774 -0.256531 -0.632996 0.132202 0.718384 1445641774 -0.388062 -0.585693 0.199036 0.683228 1445641774 -0.388062 -0.585693 0.199036 0.683228 1445641774 -0.388062 -0.585693 0.199036 0.683228 1445641774 -0.388062 -0.585693 0.199036 0.683228 1445641774 -0.388062 -0.585693 0.199036 0.683228 1445641774 -0.388062 -0.585693 0.199036 0.683228 1445641774 -0.388062 -0.585693 0.199036 0.683228 1445641774 -0.510986 -0.525269 0.321777 0.599548 1445641774 -0.510986 -0.525269 0.321777 0.599548 1445641774 -0.510986 -0.525269 0.321777 0.599548 1445641774 -0.510986 -0.525269 0.321777 0.599548 1445641774 -0.510986 -0.525269 0.321777 0.599548 1445641774 -0.510986 -0.525269 0.321777 0.599548 1445641774 -0.510986 -0.525269 0.321777 0.599548 1445641774 -0.627441 -0.442200 0.423340 0.481262 1445641774 -0.627441 -0.442200 0.423340 0.481262 1445641774 -0.627441 -0.442200 0.423340 0.481262 1445641774 -0.627441 -0.442200 0.423340 0.481262 1445641774 -0.627441 -0.442200 0.423340 0.481262 1445641774 -0.627441 -0.442200 0.423340 0.481262 1445641774 -0.717285 -0.350464 0.476074 0.368774 1445641774 -0.717285 -0.350464 0.476074 0.368774 1445641774 -0.717285 -0.350464 0.476074 0.368774 1445641774 -0.717285 -0.350464 0.476074 0.368774 1445641774 -0.717285 -0.350464 0.476074 0.368774 1445641774 -0.717285 -0.350464 0.476074 0.368774 1445641774 -0.759277 -0.301819 0.506287 0.275757 1445641774 -0.759277 -0.301819 0.506287 0.275757 1445641774 -0.759277 -0.301819 0.506287 0.275757 1445641774 -0.759277 -0.301819 0.506287 0.275757 1445641774 -0.759277 -0.301819 0.506287 0.275757 1445641774 -0.759277 -0.301819 0.506287 0.275757 1445641774 -0.748901 -0.330627 0.498169 0.285828 1445641774 -0.748901 -0.330627 0.498169 0.285828 1445641774 -0.748901 -0.330627 0.498169 0.285828 1445641774 -0.748901 -0.330627 0.498169 0.285828 1445641774 -0.748901 -0.330627 0.498169 0.285828 1445641774 -0.748901 -0.330627 0.498169 0.285828 1445641774 -0.698914 -0.373474 0.443054 0.419189 1445641774 -0.698914 -0.373474 0.443054 0.419189 1445641774 -0.698914 -0.373474 0.443054 0.419189 1445641774 -0.698914 -0.373474 0.443054 0.419189 1445641774 -0.698914 -0.373474 0.443054 0.419189 1445641774 -0.698914 -0.373474 0.443054 0.419189 1445641774 -0.585327 -0.459045 0.352905 0.567627 1445641774 -0.585327 -0.459045 0.352905 0.567627 1445641774 -0.585327 -0.459045 0.352905 0.567627 1445641774 -0.585327 -0.459045 0.352905 0.567627 1445641774 -0.585327 -0.459045 0.352905 0.567627 1445641774 -0.585327 -0.459045 0.352905 0.567627 1445641774 -0.401306 -0.569031 0.244690 0.674744 1445641774 -0.401306 -0.569031 0.244690 0.674744 1445641774 -0.401306 -0.569031 0.244690 0.674744 1445641774 -0.401306 -0.569031 0.244690 0.674744 1445641774 -0.401306 -0.569031 0.244690 0.674744 1445641774 -0.401306 -0.569031 0.244690 0.674744 1445641774 -0.162903 -0.659485 0.235657 0.694946 1445641774 -0.162903 -0.659485 0.235657 0.694946 1445641774 -0.162903 -0.659485 0.235657 0.694946 1445641774 -0.162903 -0.659485 0.235657 0.694946 1445641774 -0.162903 -0.659485 0.235657 0.694946 1445641774 -0.162903 -0.659485 0.235657 0.694946 1445641774 -0.098022 -0.662109 0.205688 0.713928 1445641774 -0.098022 -0.662109 0.205688 0.713928 1445641774 -0.098022 -0.662109 0.205688 0.713928 1445641774 -0.098022 -0.662109 0.205688 0.713928 1445641774 -0.098022 -0.662109 0.205688 0.713928 1445641774 -0.098022 -0.662109 0.205688 0.713928 1445641774 -0.165039 -0.656616 0.187500 0.711670 1445641774 -0.165039 -0.656616 0.187500 0.711670 1445641774 -0.165039 -0.656616 0.187500 0.711670 1445641775 -0.165039 -0.656616 0.187500 0.711670 1445641775 -0.165039 -0.656616 0.187500 0.711670 1445641775 -0.165039 -0.656616 0.187500 0.711670 1445641775 -0.165039 -0.656616 0.187500 0.711670 1445641775 -0.274841 -0.629639 0.210571 0.695435 1445641775 -0.274841 -0.629639 0.210571 0.695435 1445641775 -0.274841 -0.629639 0.210571 0.695435 1445641775 -0.274841 -0.629639 0.210571 0.695435 1445641775 -0.274841 -0.629639 0.210571 0.695435 1445641775 -0.274841 -0.629639 0.210571 0.695435 1445641775 -0.409119 -0.571960 0.244263 0.667725 1445641775 -0.409119 -0.571960 0.244263 0.667725 1445641775 -0.409119 -0.571960 0.244263 0.667725 1445641775 -0.409119 -0.571960 0.244263 0.667725 1445641775 -0.409119 -0.571960 0.244263 0.667725 1445641775 -0.409119 -0.571960 0.244263 0.667725 1445641775 -0.548950 -0.483459 0.312317 0.606140 1445641775 -0.548950 -0.483459 0.312317 0.606140 1445641775 -0.548950 -0.483459 0.312317 0.606140 1445641775 -0.548950 -0.483459 0.312317 0.606140 1445641775 -0.548950 -0.483459 0.312317 0.606140 1445641775 -0.548950 -0.483459 0.312317 0.606140 1445641775 -0.667542 -0.378540 0.408264 0.494385 1445641775 -0.667542 -0.378540 0.408264 0.494385 1445641775 -0.667542 -0.378540 0.408264 0.494385 1445641775 -0.667542 -0.378540 0.408264 0.494385 1445641775 -0.667542 -0.378540 0.408264 0.494385 1445641775 -0.667542 -0.378540 0.408264 0.494385 1445641775 -0.667542 -0.378540 0.408264 0.494385 1445641775 
-0.196899 -0.614929 0.005188 0.763611 1445641777 -0.196899 -0.614929 0.005188 0.763611 1445641777 -0.196899 -0.614929 0.005188 0.763611 1445641777 -0.196899 -0.614929 0.005188 0.763611 1445641777 -0.187134 -0.618042 0.010437 0.763489 1445641777 -0.187134 -0.618042 0.010437 0.763489 1445641777 -0.187134 -0.618042 0.010437 0.763489 1445641777 -0.187134 -0.618042 0.010437 0.763489 1445641777 -0.187134 -0.618042 0.010437 0.763489 1445641777 -0.187134 -0.618042 0.010437 0.763489 1445641777 -0.178040 -0.623108 0.014099 0.761475 1445641777 -0.178040 -0.623108 0.014099 0.761475 1445641777 -0.178040 -0.623108 0.014099 0.761475 1445641777 -0.178040 -0.623108 0.014099 0.761475 1445641777 -0.178040 -0.623108 0.014099 0.761475 1445641777 -0.178040 -0.623108 0.014099 0.761475 1445641777 -0.177856 -0.626160 0.008972 0.759094 1445641777 -0.177856 -0.626160 0.008972 0.759094 1445641777 -0.177856 -0.626160 0.008972 0.759094 1445641777 -0.177856 -0.626160 0.008972 0.759094 1445641777 -0.177856 -0.626160 0.008972 0.759094 1445641777 -0.177856 -0.626160 0.008972 0.759094 1445641777 -0.180420 -0.627136 0.002747 0.757690 1445641777 -0.180420 -0.627136 0.002747 0.757690 1445641777 -0.180420 -0.627136 0.002747 0.757690 1445641777 -0.180420 -0.627136 0.002747 0.757690 1445641777 -0.180420 -0.627136 0.002747 0.757690 1445641777 -0.180420 -0.627136 0.002747 0.757690 1445641777 -0.180420 -0.627136 0.002747 0.757690 1445641777 -0.182373 -0.626587 -0.000366 0.757751 1445641777 -0.182373 -0.626587 -0.000366 0.757751 1445641777 -0.182373 -0.626587 -0.000366 0.757751 1445641777 -0.182373 -0.626587 -0.000366 0.757751 1445641777 -0.182373 -0.626587 -0.000366 0.757751 1445641777 -0.182373 -0.626587 -0.000366 0.757751 1445641777 -0.185486 -0.626160 -0.004761 0.757263 1445641777 -0.185486 -0.626160 -0.004761 0.757263 1445641777 -0.185486 -0.626160 -0.004761 0.757263 1445641777 -0.185486 -0.626160 -0.004761 0.757263 1445641777 -0.185486 -0.626160 -0.004761 0.757263 1445641777 -0.185486 -0.626160 -0.004761 0.757263 1445641777 -0.192749 -0.624268 -0.013489 0.756897 1445641777 -0.192749 -0.624268 -0.013489 0.756897 1445641777 -0.192749 -0.624268 -0.013489 0.756897 1445641777 -0.192749 -0.624268 -0.013489 0.756897 1445641777 -0.192749 -0.624268 -0.013489 0.756897 1445641777 -0.192749 -0.624268 -0.013489 0.756897 1445641777 -0.196960 -0.621460 -0.016602 0.758057 1445641777 -0.196960 -0.621460 -0.016602 0.758057 1445641777 -0.196960 -0.621460 -0.016602 0.758057 1445641777 -0.196960 -0.621460 -0.016602 0.758057 1445641777 -0.196960 -0.621460 -0.016602 0.758057 1445641777 -0.196960 -0.621460 -0.016602 0.758057 1445641777 -0.196289 -0.620361 -0.012756 0.759216 1445641777 -0.196289 -0.620361 -0.012756 0.759216 1445641777 -0.196289 -0.620361 -0.012756 0.759216 1445641777 -0.196289 -0.620361 -0.012756 0.759216 1445641777 -0.196289 -0.620361 -0.012756 0.759216 1445641777 -0.196289 -0.620361 -0.012756 0.759216 1445641777 -0.196106 -0.621643 -0.012695 0.758301 1445641777 -0.196106 -0.621643 -0.012695 0.758301 1445641777 -0.196106 -0.621643 -0.012695 0.758301 1445641777 -0.196106 -0.621643 -0.012695 0.758301 1445641777 -0.196106 -0.621643 -0.012695 0.758301 1445641777 -0.196716 -0.621582 -0.013489 0.758118 1445641777 -0.196716 -0.621582 -0.013489 0.758118 1445641777 -0.196716 -0.621582 -0.013489 0.758118 1445641777 -0.196716 -0.621582 -0.013489 0.758118 1445641777 -0.196716 -0.621582 -0.013489 0.758118 1445641777 -0.196716 -0.621582 -0.013489 0.758118 1445641777 -0.197021 -0.618530 -0.009888 0.760620 1445641777 -0.197021 -0.618530 -0.009888 0.760620 1445641777 -0.197021 -0.618530 -0.009888 0.760620 1445641777 -0.197021 -0.618530 -0.009888 0.760620 1445641777 -0.197021 -0.618530 -0.009888 0.760620 1445641777 -0.197021 -0.618530 -0.009888 0.760620 1445641777 -0.187622 -0.617615 0.004028 0.763733 1445641777 -0.187622 -0.617615 0.004028 0.763733 1445641777 -0.187622 -0.617615 0.004028 0.763733 1445641777 -0.187622 -0.617615 0.004028 0.763733 1445641777 -0.187622 -0.617615 0.004028 0.763733 1445641777 -0.187622 -0.617615 0.004028 0.763733 1445641777 -0.171875 -0.626343 0.002808 0.760376 1445641777 -0.171875 -0.626343 0.002808 0.760376 1445641777 -0.171875 -0.626343 0.002808 0.760376 1445641777 -0.171875 -0.626343 0.002808 0.760376 1445641777 -0.171875 -0.626343 0.002808 0.760376 1445641777 -0.171875 -0.626343 0.002808 0.760376 1445641777 -0.177002 -0.634033 -0.030273 0.752197 1445641777 -0.177002 -0.634033 -0.030273 0.752197 1445641777 -0.177002 -0.634033 -0.030273 0.752197 1445641777 -0.177002 -0.634033 -0.030273 0.752197 1445641777 -0.177002 -0.634033 -0.030273 0.752197 1445641777 -0.177002 -0.634033 -0.030273 0.752197 1445641777 -0.177002 -0.634033 -0.030273 0.752197 1445641777 -0.192627 -0.636597 -0.059265 0.744446 1445641777 -0.192627 -0.636597 -0.059265 0.744446 1445641777 -0.192627 -0.636597 -0.059265 0.744446 1445641777 -0.192627 -0.636597 -0.059265 0.744446 1445641777 -0.192627 -0.636597 -0.059265 0.744446 1445641777 -0.192627 -0.636597 -0.059265 0.744446 1445641778 -0.211853 -0.627319 -0.062378 0.746765 1445641778 -0.211853 -0.627319 -0.062378 0.746765 1445641778 -0.211853 -0.627319 -0.062378 0.746765 1445641778 -0.211853 -0.627319 -0.062378 0.746765 1445641778 -0.211853 -0.627319 -0.062378 0.746765 1445641778 -0.211853 -0.627319 -0.062378 0.746765 1445641778 -0.238037 -0.612976 -0.089111 0.748108 1445641778 -0.238037 -0.612976 -0.089111 0.748108 1445641778 -0.238037 -0.612976 -0.089111 0.748108 1445641778 -0.238037 -0.612976 -0.089111 0.748108 1445641778 -0.238037 -0.612976 -0.089111 0.748108 1445641778 -0.238037 -0.612976 -0.089111 0.748108 1445641778 -0.237244 -0.613647 -0.093323 0.747314 1445641778 -0.237244 -0.613647 -0.093323 0.747314 1445641778 -0.237244 -0.613647 -0.093323 0.747314 1445641778 -0.237244 -0.613647 -0.093323 0.747314 1445641778 -0.237244 -0.613647 -0.093323 0.747314 1445641778 -0.237244 -0.613647 -0.093323 0.747314 1445641778 -0.221558 -0.618958 -0.076477 0.749634 1445641778 -0.221558 -0.618958 -0.076477 0.749634 1445641778 -0.221558 -0.618958 -0.076477 0.749634 1445641778 -0.221558 -0.618958 -0.076477 0.749634 1445641778 -0.221558 -0.618958 -0.076477 0.749634 1445641778 -0.207153 -0.620605 -0.052979 0.754395 1445641778 -0.207153 -0.620605 -0.052979 0.754395 1445641778 -0.207153 -0.620605 -0.052979 0.754395 1445641778 -0.207153 -0.620605 -0.052979 0.754395 1445641778 -0.207153 -0.620605 -0.052979 0.754395 1445641778 -0.207153 -0.620605 -0.052979 0.754395 1445641778 -0.209351 -0.619507 -0.042664 0.755371 1445641778 -0.209351 -0.619507 -0.042664 0.755371 1445641778 -0.209351 -0.619507 -0.042664 0.755371 1445641778 -0.209351 -0.619507 -0.042664 0.755371 1445641778 -0.218506 -0.614868 -0.045105 0.756409 1445641778 -0.218506 -0.614868 -0.045105 0.756409 1445641778 -0.218506 -0.614868 -0.045105 0.756409 1445641778 -0.218506 -0.614868 -0.045105 0.756409 1445641778 -0.218506 -0.614868 -0.045105 0.756409 1445641778 -0.218506 -0.614868 -0.045105 0.756409 1445641778 -0.213623 -0.611572 -0.035767 0.760925 1445641778 -0.213623 -0.611572 -0.035767 0.760925 1445641778 -0.213623 -0.611572 -0.035767 0.760925 1445641778 -0.213623 -0.611572 -0.035767 0.760925 1445641778 -0.213623 -0.611572 -0.035767 0.760925 1445641778 -0.213623 -0.611572 -0.035767 0.760925 1445641778 -0.196594 -0.618591 -0.034668 0.759949 1445641778 -0.196594 -0.618591 -0.034668 0.759949 1445641778 -0.196594 -0.618591 -0.034668 0.759949 1445641778 -0.196594 -0.618591 -0.034668 0.759949 1445641778 -0.196594 -0.618591 -0.034668 0.759949 1445641778 -0.196594 -0.618591 -0.034668 0.759949 1445641778 -0.196594 -0.618591 -0.034668 0.759949 1445641778 -0.182373 -0.630859 -0.047546 0.752625 1445641778 -0.182373 -0.630859 -0.047546 0.752625 1445641778 -0.182373 -0.630859 -0.047546 0.752625 1445641778 -0.182373 -0.630859 -0.047546 0.752625 1445641778 -0.182373 -0.630859 -0.047546 0.752625 1445641778 -0.182373 -0.630859 -0.047546 0.752625 1445641778 -0.197998 -0.634460 -0.078674 0.743042 1445641778 -0.197998 -0.634460 -0.078674 0.743042 1445641778 -0.197998 -0.634460 -0.078674 0.743042 1445641778 -0.197998 -0.634460 -0.078674 0.743042 1445641778 -0.197998 -0.634460 -0.078674 0.743042 1445641778 -0.197998 -0.634460 -0.078674 0.743042 1445641778 -0.221863 -0.631042 -0.090454 0.737793 1445641778 -0.221863 -0.631042 -0.090454 0.737793 1445641778 -0.221863 -0.631042 -0.090454 0.737793 1445641778 -0.221863 -0.631042 -0.090454 0.737793 1445641778 -0.221863 -0.631042 -0.090454 0.737793 1445641778 -0.221863 -0.631042 -0.090454 0.737793 1445641778 -0.247314 -0.619141 -0.098633 0.738831 1445641778 -0.247314 -0.619141 -0.098633 0.738831 1445641778 -0.247314 -0.619141 -0.098633 0.738831 1445641778 -0.247314 -0.619141 -0.098633 0.738831 1445641778 -0.247314 -0.619141 -0.098633 0.738831 1445641778 -0.247314 -0.619141 -0.098633 0.738831 1445641778 -0.259399 -0.609680 -0.118408 0.739563 1445641778 -0.259399 -0.609680 -0.118408 0.739563 1445641778 -0.259399 -0.609680 -0.118408 0.739563 1445641778 -0.259399 -0.609680 -0.118408 0.739563 1445641778 -0.259399 -0.609680 -0.118408 0.739563 1445641778 -0.259399 -0.609680 -0.118408 0.739563 1445641778 -0.242737 -0.614258 -0.106689 0.743225 1445641778 -0.242737 -0.614258 -0.106689 0.743225 1445641778 -0.242737 -0.614258 -0.106689 0.743225 1445641778 -0.242737 -0.614258 -0.106689 0.743225 1445641778 -0.242737 -0.614258 -0.106689 0.743225 1445641778 -0.242737 -0.614258 -0.106689 0.743225 1445641778 -0.227966 -0.619202 -0.093262 0.745605 1445641778 -0.227966 -0.619202 -0.093262 0.745605 1445641778 -0.227966 -0.619202 -0.093262 0.745605 1445641778 -0.227966 -0.619202 -0.093262 0.745605 1445641778 -0.227966 -0.619202 -0.093262 0.745605 1445641778 -0.227966 -0.619202 -0.093262 0.745605 1445641778 -0.226563 -0.620850 -0.089355 0.745178 1445641778 -0.226563 -0.620850 -0.089355 0.745178 1445641778 -0.226563 -0.620850 -0.089355 0.745178 1445641778 -0.226563 -0.620850 -0.089355 0.745178 1445641778 -0.226563 -0.620850 -0.089355 0.745178 1445641778 -0.226563 -0.620850 -0.089355 0.745178 1445641778 -0.224548 -0.620850 -0.083252 0.746460 1445641778 -0.224548 -0.620850 -0.083252 0.746460 1445641778 -0.224548 -0.620850 -0.083252 0.746460 1445641778 -0.224548 -0.620850 -0.083252 0.746460 1445641778 -0.224548 -0.620850 -0.083252 0.746460 1445641778 -0.224548 -0.620850 -0.083252 0.746460 1445641778 -0.211243 -0.624023 -0.071655 0.748901 1445641779 -0.211243 -0.624023 -0.071655 0.748901 1445641779 -0.211243 -0.624023 -0.071655 0.748901 1445641779 -0.211243 -0.624023 -0.071655 0.748901 1445641779 -0.211243 -0.624023 -0.071655 0.748901 1445641779 -0.211243 -0.624023 -0.071655 0.748901 1445641779 -0.196594 -0.632446 -0.068542 0.746094 1445641779 -0.196594 -0.632446 -0.068542 0.746094 1445641779 -0.196594 -0.632446 -0.068542 0.746094 1445641779 -0.196594 -0.632446 -0.068542 0.746094 1445641779 -0.196594 -0.632446 -0.068542 0.746094 1445641779 -0.196594 -0.632446 -0.068542 0.746094 1445641779 -0.209656 -0.633484 -0.093323 0.738953 1445641779 -0.209656 -0.633484 -0.093323 0.738953 1445641779 -0.209656 -0.633484 -0.093323 0.738953 1445641779 -0.209656 -0.633484 -0.093323 0.738953 1445641779 -0.209656 -0.633484 -0.093323 0.738953 1445641779 -0.209656 -0.633484 -0.093323 0.738953 1445641779 -0.238037 -0.624207 -0.113159 0.735474 1445641779 -0.238037 -0.624207 -0.113159 0.735474 1445641779 -0.238037 -0.624207 -0.113159 0.735474 1445641779 -0.238037 -0.624207 -0.113159 0.735474 1445641779 -0.238037 -0.624207 -0.113159 0.735474 1445641779 -0.238037 -0.624207 -0.113159 0.735474 1445641779 -0.270020 -0.607239 -0.124573 0.736816 1445641779 -0.270020 -0.607239 -0.124573 0.736816 1445641779 -0.270020 -0.607239 -0.124573 0.736816 1445641779 -0.270020 -0.607239 -0.124573 0.736816 1445641779 -0.270020 -0.607239 -0.124573 0.736816 1445641779 -0.270020 -0.607239 -0.124573 0.736816 1445641779 -0.293030 -0.593506 -0.155273 0.733337 1445641779 -0.293030 -0.593506 -0.155273 0.733337 1445641779 -0.293030 -0.593506 -0.155273 0.733337 1445641779 -0.293030 -0.593506 -0.155273 0.733337 1445641779 -0.293030 -0.593506 -0.155273 0.733337 1445641779 -0.293030 -0.593506 -0.155273 0.733337 1445641779 -0.275879 -0.601807 -0.149231 0.734497 1445641779 -0.275879 -0.601807 -0.149231 0.734497 1445641779 -0.275879 -0.601807 -0.149231 0.734497 1445641779 -0.275879 -0.601807 -0.149231 0.734497 1445641779 -0.275879 -0.601807 -0.149231 0.734497 1445641779 -0.275879 -0.601807 -0.149231 0.734497 1445641779 -0.243286 -0.615051 -0.118652 0.740540 1445641779 -0.243286 -0.615051 -0.118652 0.740540 1445641779 -0.243286 -0.615051 -0.118652 0.740540 1445641779 -0.243286 -0.615051 -0.118652 0.740540 1445641779 -0.243286 -0.615051 -0.118652 0.740540 1445641779 -0.243286 -0.615051 -0.118652 0.740540 1445641779 -0.218872 -0.624573 -0.091003 0.744141 1445641779 -0.218872 -0.624573 -0.091003 0.744141 1445641779 -0.218872 -0.624573 -0.091003 0.744141 1445641779 -0.218872 -0.624573 -0.091003 0.744141 1445641779 -0.218872 -0.624573 -0.091003 0.744141 1445641779 -0.207520 -0.631287 -0.073547 0.743652 1445641779 -0.207520 -0.631287 -0.073547 0.743652 1445641779 -0.207520 -0.631287 -0.073547 0.743652 1445641779 -0.207520 -0.631287 -0.073547 0.743652 1445641779 -0.207520 -0.631287 -0.073547 0.743652 1445641779 -0.201721 -0.632080 -0.061523 0.745667 1445641779 -0.201721 -0.632080 -0.061523 0.745667 1445641779 -0.201721 -0.632080 -0.061523 0.745667 1445641779 -0.201721 -0.632080 -0.061523 0.745667 1445641779 -0.201721 -0.632080 -0.061523 0.745667 1445641779 -0.195435 -0.628540 -0.047852 0.751282 1445641779 -0.195435 -0.628540 -0.047852 0.751282 1445641779 -0.195435 -0.628540 -0.047852 0.751282 1445641779 -0.195435 -0.628540 -0.047852 0.751282 1445641779 -0.195435 -0.628540 -0.047852 0.751282 1445641779 -0.195435 -0.628540 -0.047852 0.751282 1445641779 -0.195435 -0.628540 -0.047852 0.751282 1445641779 -0.187378 -0.631836 -0.043213 0.750854 1445641779 -0.187378 -0.631836 -0.043213 0.750854 1445641779 -0.187378 -0.631836 -0.043213 0.750854 1445641779 -0.187378 -0.631836 -0.043213 0.750854 1445641779 -0.187378 -0.631836 -0.043213 0.750854 1445641779 -0.187378 -0.631836 -0.043213 0.750854 1445641779 -0.187378 -0.631836 -0.043213 0.750854 1445641779 -0.186096 -0.638428 -0.054749 0.744873 1445641779 -0.186096 -0.638428 -0.054749 0.744873 1445641779 -0.186096 -0.638428 -0.054749 0.744873 1445641779 -0.186096 -0.638428 -0.054749 0.744873 1445641779 -0.186096 -0.638428 -0.054749 0.744873 1445641779 -0.186096 -0.638428 -0.054749 0.744873 1445641779 -0.206421 -0.635437 -0.083069 0.739441 1445641779 -0.206421 -0.635437 -0.083069 0.739441 1445641779 -0.206421 -0.635437 -0.083069 0.739441 1445641779 -0.206421 -0.635437 -0.083069 0.739441 1445641779 -0.206421 -0.635437 -0.083069 0.739441 1445641779 -0.206421 -0.635437 -0.083069 0.739441 1445641779 -0.230408 -0.626770 -0.089417 0.738953 1445641779 -0.230408 -0.626770 -0.089417 0.738953 1445641779 -0.230408 -0.626770 -0.089417 0.738953 1445641779 -0.230408 -0.626770 -0.089417 0.738953 1445641779 -0.230408 -0.626770 -0.089417 0.738953 1445641779 -0.230408 -0.626770 -0.089417 0.738953 1445641779 -0.259277 -0.613342 -0.102661 0.738953 1445641779 -0.259277 -0.613342 -0.102661 0.738953 1445641779 -0.259277 -0.613342 -0.102661 0.738953 1445641779 -0.259277 -0.613342 -0.102661 0.738953 1445641779 -0.259277 -0.613342 -0.102661 0.738953 1445641779 -0.272034 -0.606873 -0.129639 0.735474 1445641779 -0.272034 -0.606873 -0.129639 0.735474 1445641779 -0.272034 -0.606873 -0.129639 0.735474 1445641779 -0.272034 -0.606873 -0.129639 0.735474 1445641779 -0.272034 -0.606873 -0.129639 0.735474 1445641779 -0.272034 -0.606873 -0.129639 0.735474 1445641779 -0.245605 -0.618774 -0.111206 0.737854 1445641779 -0.245605 -0.618774 -0.111206 0.737854 1445641780 -0.245605 -0.618774 -0.111206 0.737854 1445641780 -0.245605 -0.618774 -0.111206 0.737854 1445641780 -0.245605 -0.618774 -0.111206 0.737854 1445641780 -0.245605 -0.618774 -0.111206 0.737854 1445641780 -0.215332 -0.629150 -0.079712 0.742615 1445641780 -0.215332 -0.629150 -0.079712 0.742615 1445641780 -0.215332 -0.629150 -0.079712 0.742615 1445641780 -0.215332 -0.629150 -0.079712 0.742615 1445641780 -0.215332 -0.629150 -0.079712 0.742615 1445641780 -0.215332 -0.629150 -0.079712 0.742615 1445641780 -0.215332 -0.629150 -0.079712 0.742615 1445641780 -0.204346 -0.631958 -0.060791 0.745056 1445641780 -0.204346 -0.631958 -0.060791 0.745056 1445641780 -0.204346 -0.631958 -0.060791 0.745056 1445641780 -0.204346 -0.631958 -0.060791 0.745056 1445641780 -0.204346 -0.631958 -0.060791 0.745056 1445641780 -0.204346 -0.631958 -0.060791 0.745056 1445641780 -0.206909 -0.630615 -0.054321 0.746033 1445641780 -0.206909 -0.630615 -0.054321 0.746033 1445641780 -0.206909 -0.630615 -0.054321 0.746033 1445641780 -0.206909 -0.630615 -0.054321 0.746033 1445641780 -0.206909 -0.630615 -0.054321 0.746033 1445641780 -0.206909 -0.630615 -0.054321 0.746033 1445641780 -0.206726 -0.626343 -0.045959 0.750244 1445641780 -0.206726 -0.626343 -0.045959 0.750244 1445641780 -0.206726 -0.626343 -0.045959 0.750244 1445641780 -0.206726 -0.626343 -0.045959 0.750244 1445641780 -0.206726 -0.626343 -0.045959 0.750244 1445641780 -0.206726 -0.626343 -0.045959 0.750244 1445641780 -0.206726 -0.626343 -0.045959 0.750244 1445641780 -0.197083 -0.627747 -0.040588 0.751953 1445641780 -0.197083 -0.627747 -0.040588 0.751953 1445641780 -0.197083 -0.627747 -0.040588 0.751953 1445641780 -0.197083 -0.627747 -0.040588 0.751953 1445641780 -0.197083 -0.627747 -0.040588 0.751953 1445641780 -0.197083 -0.627747 -0.040588 0.751953 1445641780 -0.185913 -0.635376 -0.044556 0.748169 1445641780 -0.185913 -0.635376 -0.044556 0.748169 1445641780 -0.185913 -0.635376 -0.044556 0.748169 1445641780 -0.185913 -0.635376 -0.044556 0.748169 1445641780 -0.185913 -0.635376 -0.044556 0.748169 1445641780 -0.185913 -0.635376 -0.044556 0.748169 1445641780 -0.185913 -0.635376 -0.044556 0.748169 1445641780 -0.198975 -0.635620 -0.069031 0.742737 1445641780 -0.198975 -0.635620 -0.069031 0.742737 1445641780 -0.198975 -0.635620 -0.069031 0.742737 1445641780 -0.198975 -0.635620 -0.069031 0.742737 1445641780 -0.198975 -0.635620 -0.069031 0.742737 1445641780 -0.198975 -0.635620 -0.069031 0.742737 1445641780 -0.224243 -0.628906 -0.081848 0.739929 1445641780 -0.224243 -0.628906 -0.081848 0.739929 1445641780 -0.224243 -0.628906 -0.081848 0.739929 1445641780 -0.224243 -0.628906 -0.081848 0.739929 1445641780 -0.224243 -0.628906 -0.081848 0.739929 1445641780 -0.224243 -0.628906 -0.081848 0.739929 1445641780 -0.248108 -0.617981 -0.084473 0.741272 1445641780 -0.248108 -0.617981 -0.084473 0.741272 1445641780 -0.248108 -0.617981 -0.084473 0.741272 1445641780 -0.248108 -0.617981 -0.084473 0.741272 1445641780 -0.248108 -0.617981 -0.084473 0.741272 1445641780 -0.248108 -0.617981 -0.084473 0.741272 1445641780 -0.267883 -0.606873 -0.110718 0.740051 1445641780 -0.267883 -0.606873 -0.110718 0.740051 1445641780 -0.267883 -0.606873 -0.110718 0.740051 1445641780 -0.267883 -0.606873 -0.110718 0.740051 1445641780 -0.267883 -0.606873 -0.110718 0.740051 1445641780 -0.267883 -0.606873 -0.110718 0.740051 1445641780 -0.250427 -0.611145 -0.102051 0.743896 1445641780 -0.250427 -0.611145 -0.102051 0.743896 1445641780 -0.250427 -0.611145 -0.102051 0.743896 1445641780 -0.250427 -0.611145 -0.102051 0.743896 1445641780 -0.250427 -0.611145 -0.102051 0.743896 1445641780 -0.250427 -0.611145 -0.102051 0.743896 1445641780 -0.214233 -0.622314 -0.065186 0.750061 1445641780 -0.214233 -0.622314 -0.065186 0.750061 1445641780 -0.214233 -0.622314 -0.065186 0.750061 1445641780 -0.214233 -0.622314 -0.065186 0.750061 1445641780 -0.214233 -0.622314 -0.065186 0.750061 1445641780 -0.214233 -0.622314 -0.065186 0.750061 1445641780 -0.189270 -0.629333 -0.034058 0.752991 1445641780 -0.189270 -0.629333 -0.034058 0.752991 1445641780 -0.189270 -0.629333 -0.034058 0.752991 1445641780 -0.189270 -0.629333 -0.034058 0.752991 1445641780 -0.189270 -0.629333 -0.034058 0.752991 1445641780 -0.189270 -0.629333 -0.034058 0.752991 1445641780 -0.189270 -0.629333 -0.034058 0.752991 1445641780 -0.190735 -0.629395 -0.031128 0.752686 1445641780 -0.190735 -0.629395 -0.031128 0.752686 1445641780 -0.190735 -0.629395 -0.031128 0.752686 1445641780 -0.190735 -0.629395 -0.031128 0.752686 1445641780 -0.190735 -0.629395 -0.031128 0.752686 1445641780 -0.190735 -0.629395 -0.031128 0.752686 1445641780 -0.199219 -0.626465 -0.032776 0.752869 1445641780 -0.199219 -0.626465 -0.032776 0.752869 1445641780 -0.199219 -0.626465 -0.032776 0.752869 1445641780 -0.199219 -0.626465 -0.032776 0.752869 1445641780 -0.199219 -0.626465 -0.032776 0.752869 1445641780 -0.199219 -0.626465 -0.032776 0.752869 1445641780 -0.194153 -0.624756 -0.023865 0.755920 1445641780 -0.194153 -0.624756 -0.023865 0.755920 1445641780 -0.194153 -0.624756 -0.023865 0.755920 1445641780 -0.194153 -0.624756 -0.023865 0.755920 1445641780 -0.194153 -0.624756 -0.023865 0.755920 1445641780 -0.194153 -0.624756 -0.023865 0.755920 1445641780 -0.181763 -0.630188 -0.024170 0.754456 1445641780 -0.181763 -0.630188 -0.024170 0.754456 1445641780 -0.181763 -0.630188 -0.024170 0.754456 1445641780 -0.181763 -0.630188 -0.024170 0.754456 1445641780 -0.181763 -0.630188 -0.024170 0.754456 1445641780 -0.181763 -0.630188 -0.024170 0.754456 1445641780 -0.182068 -0.635803 -0.049438 0.748474 1445641780 -0.182068 -0.635803 -0.049438 0.748474 1445641780 -0.182068 -0.635803 -0.049438 0.748474 1445641781 -0.182068 -0.635803 -0.049438 0.748474 1445641781 -0.182068 -0.635803 -0.049438 0.748474 1445641781 -0.182068 -0.635803 -0.049438 0.748474 1445641781 -0.201111 -0.635010 -0.076172 0.741943 1445641781 -0.201111 -0.635010 -0.076172 0.741943 1445641781 -0.201111 -0.635010 -0.076172 0.741943 1445641781 -0.201111 -0.635010 -0.076172 0.741943 1445641781 -0.201111 -0.635010 -0.076172 0.741943 1445641781 -0.219238 -0.630493 -0.078186 0.740479 1445641781 -0.219238 -0.630493 -0.078186 0.740479 1445641781 -0.219238 -0.630493 -0.078186 0.740479 1445641781 -0.219238 -0.630493 -0.078186 0.740479 1445641781 -0.219238 -0.630493 -0.078186 0.740479 1445641781 -0.219238 -0.630493 -0.078186 0.740479 1445641781 -0.219238 -0.630493 -0.078186 0.740479 1445641781 -0.232666 -0.625305 -0.074951 0.741089 1445641781 -0.232666 -0.625305 -0.074951 0.741089 1445641781 -0.232666 -0.625305 -0.074951 0.741089 1445641781 -0.232666 -0.625305 -0.074951 0.741089 1445641781 -0.232666 -0.625305 -0.074951 0.741089 1445641781 -0.251221 -0.619690 -0.098511 0.737000 1445641781 -0.251221 -0.619690 -0.098511 0.737000 1445641781 -0.251221 -0.619690 -0.098511 0.737000 1445641781 -0.251221 -0.619690 -0.098511 0.737000 1445641781 -0.251221 -0.619690 -0.098511 0.737000 1445641781 -0.251221 -0.619690 -0.098511 0.737000 1445641781 -0.251221 -0.619690 -0.098511 0.737000 1445641781 -0.253906 -0.616455 -0.110962 0.737000 1445641781 -0.253906 -0.616455 -0.110962 0.737000 1445641781 -0.253906 -0.616455 -0.110962 0.737000 1445641781 -0.253906 -0.616455 -0.110962 0.737000 1445641781 -0.253906 -0.616455 -0.110962 0.737000 1445641781 -0.249023 -0.616577 -0.108093 0.739014 1445641781 -0.249023 -0.616577 -0.108093 0.739014 1445641781 -0.249023 -0.616577 -0.108093 0.739014 1445641781 -0.249023 -0.616577 -0.108093 0.739014 1445641781 -0.249023 -0.616577 -0.108093 0.739014 1445641781 -0.249023 -0.616577 -0.108093 0.739014 1445641781 -0.249023 -0.616577 -0.108093 0.739014 1445641781 -0.245117 -0.617737 -0.105591 0.739746 1445641781 -0.245117 -0.617737 -0.105591 0.739746 1445641781 -0.245117 -0.617737 -0.105591 0.739746 1445641781 -0.245117 -0.617737 -0.105591 0.739746 1445641781 -0.245117 -0.617737 -0.105591 0.739746 1445641781 -0.245117 -0.617737 -0.105591 0.739746 1445641781 -0.234802 -0.620117 -0.092468 0.742859 1445641781 -0.234802 -0.620117 -0.092468 0.742859 1445641781 -0.234802 -0.620117 -0.092468 0.742859 1445641781 -0.234802 -0.620117 -0.092468 0.742859 1445641781 -0.234802 -0.620117 -0.092468 0.742859 1445641781 -0.234802 -0.620117 -0.092468 0.742859 1445641781 -0.218811 -0.624390 -0.071777 0.746399 1445641781 -0.218811 -0.624390 -0.071777 0.746399 1445641781 -0.218811 -0.624390 -0.071777 0.746399 1445641781 -0.218811 -0.624390 -0.071777 0.746399 1445641781 -0.218811 -0.624390 -0.071777 0.746399 1445641781 -0.218811 -0.624390 -0.071777 0.746399 1445641781 -0.200378 -0.632263 -0.060730 0.745911 1445641781 -0.200378 -0.632263 -0.060730 0.745911 1445641781 -0.200378 -0.632263 -0.060730 0.745911 1445641781 -0.200378 -0.632263 -0.060730 0.745911 1445641781 -0.200378 -0.632263 -0.060730 0.745911 1445641781 -0.200378 -0.632263 -0.060730 0.745911 1445641781 -0.200378 -0.632263 -0.060730 0.745911 1445641781 -0.203003 -0.639465 -0.081909 0.737000 1445641781 -0.203003 -0.639465 -0.081909 0.737000 1445641781 -0.203003 -0.639465 -0.081909 0.737000 1445641781 -0.203003 -0.639465 -0.081909 0.737000 1445641781 -0.203003 -0.639465 -0.081909 0.737000 1445641781 -0.203003 -0.639465 -0.081909 0.737000 1445641781 -0.236084 -0.637390 -0.125793 0.722595 1445641781 -0.236084 -0.637390 -0.125793 0.722595 1445641781 -0.236084 -0.637390 -0.125793 0.722595 1445641781 -0.236084 -0.637390 -0.125793 0.722595 1445641781 -0.236084 -0.637390 -0.125793 0.722595 1445641781 -0.272095 -0.626343 -0.149597 0.715088 1445641781 -0.272095 -0.626343 -0.149597 0.715088 1445641781 -0.272095 -0.626343 -0.149597 0.715088 1445641781 -0.272095 -0.626343 -0.149597 0.715088 1445641781 -0.272095 -0.626343 -0.149597 0.715088 1445641781 -0.272095 -0.626343 -0.149597 0.715088 1445641781 -0.299988 -0.610474 -0.153992 0.716675 1445641781 -0.299988 -0.610474 -0.153992 0.716675 1445641781 -0.299988 -0.610474 -0.153992 0.716675 1445641781 -0.299988 -0.610474 -0.153992 0.716675 1445641781 -0.299988 -0.610474 -0.153992 0.716675 1445641781 -0.299988 -0.610474 -0.153992 0.716675 1445641781 -0.323792 -0.595154 -0.176819 0.713928 1445641781 -0.323792 -0.595154 -0.176819 0.713928 1445641781 -0.323792 -0.595154 -0.176819 0.713928 1445641781 -0.323792 -0.595154 -0.176819 0.713928 1445641781 -0.323792 -0.595154 -0.176819 0.713928 1445641781 -0.309998 -0.597656 -0.178101 0.717651 1445641781 -0.309998 -0.597656 -0.178101 0.717651 1445641781 -0.309998 -0.597656 -0.178101 0.717651 1445641781 -0.309998 -0.597656 -0.178101 0.717651 1445641781 -0.309998 -0.597656 -0.178101 0.717651 1445641781 -0.309998 -0.597656 -0.178101 0.717651 1445641781 -0.268372 -0.612427 -0.142395 0.729858 1445641781 -0.268372 -0.612427 -0.142395 0.729858 1445641781 -0.268372 -0.612427 -0.142395 0.729858 1445641781 -0.268372 -0.612427 -0.142395 0.729858 1445641781 -0.268372 -0.612427 -0.142395 0.729858 1445641781 -0.268372 -0.612427 -0.142395 0.729858 1445641781 -0.268372 -0.612427 -0.142395 0.729858 1445641781 -0.231445 -0.625000 -0.092041 0.739868 1445641781 -0.231445 -0.625000 -0.092041 0.739868 1445641781 -0.231445 -0.625000 -0.092041 0.739868 1445641781 -0.231445 -0.625000 -0.092041 0.739868 1445641782 -0.231445 -0.625000 -0.092041 0.739868 1445641782 -0.231445 -0.625000 -0.092041 0.739868 1445641782 -0.231934 -0.624451 -0.074524 0.742126 1445641782 -0.231934 -0.624451 -0.074524 0.742126 1445641782 -0.231934 -0.624451 -0.074524 0.742126 1445641782 -0.231934 -0.624451 -0.074524 0.742126 1445641782 -0.231934 -0.624451 -0.074524 0.742126 1445641782 -0.235840 -0.618225 -0.072815 0.746216 1445641782 -0.235840 -0.618225 -0.072815 0.746216 1445641782 -0.235840 -0.618225 -0.072815 0.746216 1445641782 -0.235840 -0.618225 -0.072815 0.746216 1445641782 -0.235840 -0.618225 -0.072815 0.746216 1445641782 -0.235840 -0.618225 -0.072815 0.746216 1445641782 -0.217651 -0.623901 -0.061890 0.747986 1445641782 -0.217651 -0.623901 -0.061890 0.747986 1445641782 -0.217651 -0.623901 -0.061890 0.747986 1445641782 -0.217651 -0.623901 -0.061890 0.747986 1445641782 -0.217651 -0.623901 -0.061890 0.747986 1445641782 -0.217651 -0.623901 -0.061890 0.747986 1445641782 
-0.704285 -0.394043 0.325439 0.492737 1445641784 -0.704285 -0.394043 0.325439 0.492737 1445641784 -0.704285 -0.394043 0.325439 0.492737 1445641784 -0.704285 -0.394043 0.325439 0.492737 1445641784 -0.773804 -0.298096 0.416199 0.373047 1445641784 -0.773804 -0.298096 0.416199 0.373047 1445641784 -0.773804 -0.298096 0.416199 0.373047 1445641784 -0.773804 -0.298096 0.416199 0.373047 1445641784 -0.773804 -0.298096 0.416199 0.373047 1445641784 -0.773804 -0.298096 0.416199 0.373047 1445641784 -0.788452 -0.252808 0.465637 0.312500 1445641784 -0.788452 -0.252808 0.465637 0.312500 1445641784 -0.788452 -0.252808 0.465637 0.312500 1445641784 -0.788452 -0.252808 0.465637 0.312500 1445641784 -0.788452 -0.252808 0.465637 0.312500 1445641784 -0.788452 -0.252808 0.465637 0.312500 1445641784 -0.768555 -0.267395 0.450867 0.366882 1445641784 -0.768555 -0.267395 0.450867 0.366882 1445641784 -0.768555 -0.267395 0.450867 0.366882 1445641784 -0.768555 -0.267395 0.450867 0.366882 1445641784 -0.768555 -0.267395 0.450867 0.366882 1445641784 -0.768555 -0.267395 0.450867 0.366882 1445641784 -0.703369 -0.339294 0.398804 0.480713 1445641784 -0.703369 -0.339294 0.398804 0.480713 1445641784 -0.703369 -0.339294 0.398804 0.480713 1445641784 -0.703369 -0.339294 0.398804 0.480713 1445641784 -0.703369 -0.339294 0.398804 0.480713 1445641784 -0.703369 -0.339294 0.398804 0.480713 1445641784 -0.703369 -0.339294 0.398804 0.480713 1445641784 -0.580383 -0.460693 0.307129 0.597168 1445641784 -0.580383 -0.460693 0.307129 0.597168 1445641784 -0.580383 -0.460693 0.307129 0.597168 1445641784 -0.580383 -0.460693 0.307129 0.597168 1445641784 -0.580383 -0.460693 0.307129 0.597168 1445641784 -0.580383 -0.460693 0.307129 0.597168 1445641784 -0.404968 -0.565430 0.164856 0.699341 1445641784 -0.404968 -0.565430 0.164856 0.699341 1445641784 -0.404968 -0.565430 0.164856 0.699341 1445641784 -0.404968 -0.565430 0.164856 0.699341 1445641784 -0.404968 -0.565430 0.164856 0.699341 1445641784 -0.404968 -0.565430 0.164856 0.699341 1445641784 -0.233643 -0.628235 0.002930 0.742126 1445641784 -0.233643 -0.628235 0.002930 0.742126 1445641784 -0.233643 -0.628235 0.002930 0.742126 1445641784 -0.233643 -0.628235 0.002930 0.742126 1445641784 -0.233643 -0.628235 0.002930 0.742126 1445641784 -0.233643 -0.628235 0.002930 0.742126 1445641784 -0.172546 -0.649780 -0.157227 0.723389 1445641784 -0.172546 -0.649780 -0.157227 0.723389 1445641784 -0.172546 -0.649780 -0.157227 0.723389 1445641784 -0.172546 -0.649780 -0.157227 0.723389 1445641784 -0.172546 -0.649780 -0.157227 0.723389 1445641784 -0.172546 -0.649780 -0.157227 0.723389 1445641784 -0.157837 -0.644226 -0.103943 0.741089 1445641784 -0.157837 -0.644226 -0.103943 0.741089 1445641784 -0.157837 -0.644226 -0.103943 0.741089 1445641784 -0.157837 -0.644226 -0.103943 0.741089 1445641784 -0.157837 -0.644226 -0.103943 0.741089 1445641784 -0.157837 -0.644226 -0.103943 0.741089 1445641784 -0.157837 -0.644226 -0.103943 0.741089 1445641784 -0.220764 -0.633057 0.020996 0.741699 1445641784 -0.220764 -0.633057 0.020996 0.741699 1445641784 -0.220764 -0.633057 0.020996 0.741699 1445641784 -0.220764 -0.633057 0.020996 0.741699 1445641784 -0.220764 -0.633057 0.020996 0.741699 1445641784 -0.220764 -0.633057 0.020996 0.741699 1445641784 -0.350037 -0.591064 0.106689 0.718811 1445641784 -0.350037 -0.591064 0.106689 0.718811 1445641784 -0.350037 -0.591064 0.106689 0.718811 1445641784 -0.350037 -0.591064 0.106689 0.718811 1445641784 -0.350037 -0.591064 0.106689 0.718811 1445641784 -0.350037 -0.591064 0.106689 0.718811 1445641784 -0.485046 -0.552185 0.250061 0.630371 1445641784 -0.485046 -0.552185 0.250061 0.630371 1445641784 -0.485046 -0.552185 0.250061 0.630371 1445641784 -0.485046 -0.552185 0.250061 0.630371 1445641784 -0.485046 -0.552185 0.250061 0.630371 1445641784 -0.485046 -0.552185 0.250061 0.630371 1445641784 -0.485046 -0.552185 0.250061 0.630371 1445641784 -0.621887 -0.474854 0.371704 0.499634 1445641784 -0.621887 -0.474854 0.371704 0.499634 1445641784 -0.621887 -0.474854 0.371704 0.499634 1445641784 -0.621887 -0.474854 0.371704 0.499634 1445641784 -0.621887 -0.474854 0.371704 0.499634 1445641784 -0.621887 -0.474854 0.371704 0.499634 1445641784 -0.729004 -0.371460 0.440918 0.368958 1445641785 -0.729004 -0.371460 0.440918 0.368958 1445641785 -0.729004 -0.371460 0.440918 0.368958 1445641785 -0.729004 -0.371460 0.440918 0.368958 1445641785 -0.729004 -0.371460 0.440918 0.368958 1445641785 -0.729004 -0.371460 0.440918 0.368958 1445641785 -0.775391 -0.293091 0.483398 0.281494 1445641785 -0.775391 -0.293091 0.483398 0.281494 1445641785 -0.775391 -0.293091 0.483398 0.281494 1445641785 -0.775391 -0.293091 0.483398 0.281494 1445641785 -0.775391 -0.293091 0.483398 0.281494 1445641785 -0.775391 -0.293091 0.483398 0.281494 1445641785 -0.754150 -0.334900 0.474365 0.306763 1445641785 -0.754150 -0.334900 0.474365 0.306763 1445641785 -0.754150 -0.334900 0.474365 0.306763 1445641785 -0.754150 -0.334900 0.474365 0.306763 1445641785 -0.754150 -0.334900 0.474365 0.306763 1445641785 -0.754150 -0.334900 0.474365 0.306763 1445641785 -0.701172 -0.369690 0.397278 0.462463 1445641785 -0.701172 -0.369690 0.397278 0.462463 1445641785 -0.701172 -0.369690 0.397278 0.462463 1445641785 -0.701172 -0.369690 0.397278 0.462463 1445641785 -0.701172 -0.369690 0.397278 0.462463 1445641785 -0.701172 -0.369690 0.397278 0.462463 1445641785 -0.584167 -0.475891 0.274963 0.597229 1445641785 -0.584167 -0.475891 0.274963 0.597229 1445641785 -0.584167 -0.475891 0.274963 0.597229 1445641785 -0.584167 -0.475891 0.274963 0.597229 1445641785 -0.584167 -0.475891 0.274963 0.597229 1445641785 -0.584167 -0.475891 0.274963 0.597229 1445641785 -0.399048 -0.579346 0.129822 0.698792 1445641785 -0.399048 -0.579346 0.129822 0.698792 1445641785 -0.399048 -0.579346 0.129822 0.698792 1445641785 -0.399048 -0.579346 0.129822 0.698792 1445641785 -0.399048 -0.579346 0.129822 0.698792 1445641785 -0.399048 -0.579346 0.129822 0.698792 1445641785 -0.203491 -0.636719 0.048584 0.742188 1445641785 -0.203491 -0.636719 0.048584 0.742188 1445641785 -0.203491 -0.636719 0.048584 0.742188 1445641785 -0.203491 -0.636719 0.048584 0.742188 1445641785 -0.203491 -0.636719 0.048584 0.742188 1445641785 -0.203491 -0.636719 0.048584 0.742188 1445641785 -0.203491 -0.636719 0.048584 0.742188 1445641785 -0.251404 -0.579956 -0.209534 0.746033 1445641785 -0.251404 -0.579956 -0.209534 0.746033 1445641785 -0.251404 -0.579956 -0.209534 0.746033 1445641785 -0.251404 -0.579956 -0.209534 0.746033 1445641785 -0.251404 -0.579956 -0.209534 0.746033 1445641785 -0.251404 -0.579956 -0.209534 0.746033 1445641785 -0.247070 -0.610474 -0.041992 0.751343 1445641785 -0.247070 -0.610474 -0.041992 0.751343 1445641785 -0.247070 -0.610474 -0.041992 0.751343 1445641785 -0.247070 -0.610474 -0.041992 0.751343 1445641785 -0.247070 -0.610474 -0.041992 0.751343 1445641785 -0.247070 -0.610474 -0.041992 0.751343 1445641785 -0.247070 -0.610474 -0.041992 0.751343 1445641785 -0.357361 -0.580811 0.050537 0.729675 1445641785 -0.357361 -0.580811 0.050537 0.729675 1445641785 -0.357361 -0.580811 0.050537 0.729675 1445641785 -0.357361 -0.580811 0.050537 0.729675 1445641785 -0.357361 -0.580811 0.050537 0.729675 1445641785 -0.357361 -0.580811 0.050537 0.729675 1445641785 -0.469727 -0.556213 0.171936 0.663635 1445641785 -0.469727 -0.556213 0.171936 0.663635 1445641785 -0.469727 -0.556213 0.171936 0.663635 1445641785 -0.469727 -0.556213 0.171936 0.663635 1445641785 -0.469727 -0.556213 0.171936 0.663635 1445641785 -0.469727 -0.556213 0.171936 0.663635 1445641785 -0.469727 -0.556213 0.171936 0.663635 1445641785 -0.595703 -0.497559 0.274170 0.567810 1445641785 -0.595703 -0.497559 0.274170 0.567810 1445641785 -0.595703 -0.497559 0.274170 0.567810 1445641785 -0.595703 -0.497559 0.274170 0.567810 1445641785 -0.595703 -0.497559 0.274170 0.567810 1445641785 -0.595703 -0.497559 0.274170 0.567810 1445641785 -0.595703 -0.497559 0.274170 0.567810 1445641785 -0.705688 -0.400085 0.343567 0.473206 1445641785 -0.705688 -0.400085 0.343567 0.473206 1445641785 -0.705688 -0.400085 0.343567 0.473206 1445641785 -0.705688 -0.400085 0.343567 0.473206 1445641785 -0.705688 -0.400085 0.343567 0.473206 1445641785 -0.705688 -0.400085 0.343567 0.473206 1445641785 -0.764221 -0.330261 0.402222 0.380920 1445641785 -0.764221 -0.330261 0.402222 0.380920 1445641785 -0.764221 -0.330261 0.402222 0.380920 1445641785 -0.764221 -0.330261 0.402222 0.380920 1445641785 -0.764221 -0.330261 0.402222 0.380920 1445641785 -0.764221 -0.330261 0.402222 0.380920 1445641785 -0.770081 -0.304443 0.432495 0.356689 1445641785 -0.770081 -0.304443 0.432495 0.356689 1445641785 -0.770081 -0.304443 0.432495 0.356689 1445641785 -0.770081 -0.304443 0.432495 0.356689 1445641785 -0.770081 -0.304443 0.432495 0.356689 1445641785 -0.770081 -0.304443 0.432495 0.356689 1445641785 -0.715698 -0.374512 0.407593 0.425903 1445641785 -0.715698 -0.374512 0.407593 0.425903 1445641785 -0.715698 -0.374512 0.407593 0.425903 1445641785 -0.715698 -0.374512 0.407593 0.425903 1445641785 -0.715698 -0.374512 0.407593 0.425903 1445641785 -0.715698 -0.374512 0.407593 0.425903 1445641785 -0.617798 -0.455994 0.326416 0.551208 1445641785 -0.617798 -0.455994 0.326416 0.551208 1445641785 -0.617798 -0.455994 0.326416 0.551208 1445641785 -0.617798 -0.455994 0.326416 0.551208 1445641785 -0.617798 -0.455994 0.326416 0.551208 1445641785 -0.617798 -0.455994 0.326416 0.551208 1445641785 -0.617798 -0.455994 0.326416 0.551208 1445641785 -0.458923 -0.562988 0.202698 0.656799 1445641785 -0.458923 -0.562988 0.202698 0.656799 1445641785 -0.458923 -0.562988 0.202698 0.656799 1445641785 -0.458923 -0.562988 0.202698 0.656799 1445641785 -0.458923 -0.562988 0.202698 0.656799 1445641785 -0.458923 -0.562988 0.202698 0.656799 1445641785 -0.213806 -0.658997 0.161926 0.702698 1445641785 -0.213806 -0.658997 0.161926 0.702698 1445641786 -0.213806 -0.658997 0.161926 0.702698 1445641786 -0.213806 -0.658997 0.161926 0.702698 1445641786 -0.213806 -0.658997 0.161926 0.702698 1445641786 -0.213806 -0.658997 0.161926 0.702698 1445641786 -0.133179 -0.658508 0.015259 0.740540 1445641786 -0.133179 -0.658508 0.015259 0.740540 1445641786 -0.133179 -0.658508 0.015259 0.740540 1445641786 -0.133179 -0.658508 0.015259 0.740540 1445641786 -0.133179 -0.658508 0.015259 0.740540 1445641786 -0.133179 -0.658508 0.015259 0.740540 1445641786 -0.133179 -0.658508 0.015259 0.740540 1445641786 -0.141418 -0.643677 -0.058167 0.749878 1445641786 -0.141418 -0.643677 -0.058167 0.749878 1445641786 -0.141418 -0.643677 -0.058167 0.749878 1445641786 -0.141418 -0.643677 -0.058167 0.749878 1445641786 -0.141418 -0.643677 -0.058167 0.749878 1445641786 -0.141418 -0.643677 -0.058167 0.749878 1445641786 -0.185547 -0.637573 0.057922 0.745422 1445641786 -0.185547 -0.637573 0.057922 0.745422 1445641786 -0.185547 -0.637573 0.057922 0.745422 1445641786 -0.185547 -0.637573 0.057922 0.745422 1445641786 -0.185547 -0.637573 0.057922 0.745422 1445641786 -0.185547 -0.637573 0.057922 0.745422 1445641786 -0.300598 -0.606750 0.141052 0.722229 1445641786 -0.300598 -0.606750 0.141052 0.722229 1445641786 -0.300598 -0.606750 0.141052 0.722229 1445641786 -0.300598 -0.606750 0.141052 0.722229 1445641786 -0.300598 -0.606750 0.141052 0.722229 1445641786 -0.300598 -0.606750 0.141052 0.722229 1445641786 -0.440552 -0.553406 0.241882 0.664185 1445641786 -0.440552 -0.553406 0.241882 0.664185 1445641786 -0.440552 -0.553406 0.241882 0.664185 1445641786 -0.440552 -0.553406 0.241882 0.664185 1445641786 -0.440552 -0.553406 0.241882 0.664185 1445641786 -0.440552 -0.553406 0.241882 0.664185 1445641786 -0.440552 -0.553406 0.241882 0.664185 1445641786 -0.582214 -0.471436 0.318787 0.580627 1445641786 -0.582214 -0.471436 0.318787 0.580627 1445641786 -0.582214 -0.471436 0.318787 0.580627 1445641786 -0.582214 -0.471436 0.318787 0.580627 1445641786 -0.582214 -0.471436 0.318787 0.580627 1445641786 -0.582214 -0.471436 0.318787 0.580627 1445641786 -0.697021 -0.366028 0.362427 0.498840 1445641786 -0.697021 -0.366028 0.362427 0.498840 1445641786 -0.697021 -0.366028 0.362427 0.498840 1445641786 -0.697021 -0.366028 0.362427 0.498840 1445641786 -0.697021 -0.366028 0.362427 0.498840 1445641786 -0.697021 -0.366028 0.362427 0.498840 1445641786 -0.757324 -0.293030 0.410889 0.414490 1445641786 -0.757324 -0.293030 0.410889 0.414490 1445641786 -0.757324 -0.293030 0.410889 0.414490 1445641786 -0.757324 -0.293030 0.410889 0.414490 1445641786 -0.757324 -0.293030 0.410889 0.414490 1445641786 -0.757324 -0.293030 0.410889 0.414490 1445641786 -0.757324 -0.293030 0.410889 0.414490 1445641786 -0.781067 -0.258423 0.421631 0.381348 1445641786 -0.781067 -0.258423 0.421631 0.381348 1445641786 -0.781067 -0.258423 0.421631 0.381348 1445641786 -0.781067 -0.258423 0.421631 0.381348 1445641786 -0.781067 -0.258423 0.421631 0.381348 1445641786 -0.781067 -0.258423 0.421631 0.381348 1445641786 -0.759888 -0.313232 0.400391 0.405151 1445641786 -0.759888 -0.313232 0.400391 0.405151 1445641786 -0.759888 -0.313232 0.400391 0.405151 1445641786 -0.759888 -0.313232 0.400391 0.405151 1445641786 -0.759888 -0.313232 0.400391 0.405151 1445641786 -0.759888 -0.313232 0.400391 0.405151 1445641786 -0.698303 -0.401733 0.331787 0.490906 1445641786 -0.698303 -0.401733 0.331787 0.490906 1445641786 -0.698303 -0.401733 0.331787 0.490906 1445641786 -0.698303 -0.401733 0.331787 0.490906 1445641786 -0.698303 -0.401733 0.331787 0.490906 1445641786 -0.698303 -0.401733 0.331787 0.490906 1445641786 -0.572449 -0.517395 0.227356 0.594116 1445641786 -0.572449 -0.517395 0.227356 0.594116 1445641786 -0.572449 -0.517395 0.227356 0.594116 1445641786 -0.572449 -0.517395 0.227356 0.594116 1445641786 -0.572449 -0.517395 0.227356 0.594116 1445641786 -0.572449 -0.517395 0.227356 0.594116 1445641786 -0.330872 -0.639465 0.162109 0.674744 1445641786 -0.330872 -0.639465 0.162109 0.674744 1445641786 -0.330872 -0.639465 0.162109 0.674744 1445641786 -0.330872 -0.639465 0.162109 0.674744 1445641786 -0.330872 -0.639465 0.162109 0.674744 1445641786 -0.330872 -0.639465 0.162109 0.674744 1445641786 -0.082520 -0.645020 0.115417 0.750854 1445641786 -0.082520 -0.645020 0.115417 0.750854 1445641786 -0.082520 -0.645020 0.115417 0.750854 1445641786 -0.082520 -0.645020 0.115417 0.750854 1445641786 -0.082520 -0.645020 0.115417 0.750854 1445641786 -0.082520 -0.645020 0.115417 0.750854 1445641786 -0.082520 -0.645020 0.115417 0.750854 1445641786 -0.023438 -0.629883 0.108337 0.768738 1445641786 -0.023438 -0.629883 0.108337 0.768738 1445641786 -0.023438 -0.629883 0.108337 0.768738 1445641786 -0.023438 -0.629883 0.108337 0.768738 1445641786 -0.023438 -0.629883 0.108337 0.768738 1445641786 -0.023438 -0.629883 0.108337 0.768738 1445641786 -0.042175 -0.645874 0.165771 0.744019 1445641786 -0.042175 -0.645874 0.165771 0.744019 1445641786 -0.042175 -0.645874 0.165771 0.744019 1445641786 -0.042175 -0.645874 0.165771 0.744019 1445641786 -0.042175 -0.645874 0.165771 0.744019 1445641786 -0.042175 -0.645874 0.165771 0.744019 1445641786 -0.042175 -0.645874 0.165771 0.744019 1445641786 -0.108215 -0.647278 0.147400 0.739990 1445641786 -0.108215 -0.647278 0.147400 0.739990 1445641786 -0.108215 -0.647278 0.147400 0.739990 1445641786 -0.108215 -0.647278 0.147400 0.739990 1445641786 -0.108215 -0.647278 0.147400 0.739990 1445641786 -0.108215 -0.647278 0.147400 0.739990 1445641786 -0.135559 -0.638489 0.142395 0.744080 1445641786 -0.135559 -0.638489 0.142395 0.744080 1445641786 -0.135559 -0.638489 0.142395 0.744080 1445641786 -0.135559 -0.638489 0.142395 0.744080 1445641787 -0.135559 -0.638489 0.142395 0.744080 1445641787 -0.135559 -0.638489 0.142395 0.744080 1445641787 -0.135559 -0.638489 0.142395 0.744080 1445641787 -0.207947 -0.613403 0.160583 0.744812 1445641787 -0.207947 -0.613403 0.160583 0.744812 1445641787 -0.207947 -0.613403 0.160583 0.744812 1445641787 -0.207947 -0.613403 0.160583 0.744812 1445641787 -0.207947 -0.613403 0.160583 0.744812 1445641787 -0.207947 -0.613403 0.160583 0.744812 1445641787 -0.322205 -0.583496 0.251831 0.701660 1445641787 -0.322205 -0.583496 0.251831 0.701660 1445641787 -0.322205 -0.583496 0.251831 0.701660 1445641787 -0.322205 -0.583496 0.251831 0.701660 1445641787 -0.322205 -0.583496 0.251831 0.701660 1445641787 -0.322205 -0.583496 0.251831 0.701660 1445641787 -0.473022 -0.532959 0.329529 0.619385 1445641787 -0.473022 -0.532959 0.329529 0.619385 1445641787 -0.473022 -0.532959 0.329529 0.619385 1445641787 -0.473022 -0.532959 0.329529 0.619385 1445641787 -0.473022 -0.532959 0.329529 0.619385 1445641787 -0.473022 -0.532959 0.329529 0.619385 1445641787 -0.611145 -0.459473 0.381775 0.519287 1445641787 -0.611145 -0.459473 0.381775 0.519287 1445641787 -0.611145 -0.459473 0.381775 0.519287 1445641787 -0.611145 -0.459473 0.381775 0.519287 1445641787 -0.611145 -0.459473 0.381775 0.519287 1445641787 -0.611145 -0.459473 0.381775 0.519287 1445641787 -0.708618 -0.385986 0.419739 0.415649 1445641787 -0.708618 -0.385986 0.419739 0.415649 1445641787 -0.708618 -0.385986 0.419739 0.415649 1445641787 -0.708618 -0.385986 0.419739 0.415649 1445641787 -0.708618 -0.385986 0.419739 0.415649 1445641787 -0.708618 -0.385986 0.419739 0.415649 1445641787 -0.755249 -0.339783 0.430786 0.358643 1445641787 -0.755249 -0.339783 0.430786 0.358643 1445641787 -0.755249 -0.339783 0.430786 0.358643 1445641787 -0.755249 -0.339783 0.430786 0.358643 1445641787 -0.755249 -0.339783 0.430786 0.358643 1445641787 -0.755249 -0.339783 0.430786 0.358643 1445641787 -0.736816 -0.361816 0.419373 0.387817 1445641787 -0.736816 -0.361816 0.419373 0.387817 1445641787 -0.736816 -0.361816 0.419373 0.387817 1445641787 -0.736816 -0.361816 0.419373 0.387817 1445641787 -0.736816 -0.361816 0.419373 0.387817 1445641787 -0.736816 -0.361816 0.419373 0.387817 1445641787 -0.665955 -0.417358 0.364563 0.499451 1445641787 -0.665955 -0.417358 0.364563 0.499451 1445641787 -0.665955 -0.417358 0.364563 0.499451 1445641787 -0.665955 -0.417358 0.364563 0.499451 1445641787 -0.665955 -0.417358 0.364563 0.499451 1445641787 -0.665955 -0.417358 0.364563 0.499451 1445641787 -0.665955 -0.417358 0.364563 0.499451 1445641787 -0.537903 -0.498596 0.273254 0.622437 1445641787 -0.537903 -0.498596 0.273254 0.622437 1445641787 -0.537903 -0.498596 0.273254 0.622437 1445641787 -0.537903 -0.498596 0.273254 0.622437 1445641787 -0.537903 -0.498596 0.273254 0.622437 1445641787 -0.537903 -0.498596 0.273254 0.622437 1445641787 -0.359497 -0.582520 0.168884 0.709167 1445641787 -0.359497 -0.582520 0.168884 0.709167 1445641787 -0.359497 -0.582520 0.168884 0.709167 1445641787 -0.359497 -0.582520 0.168884 0.709167 1445641787 -0.359497 -0.582520 0.168884 0.709167 1445641787 -0.359497 -0.582520 0.168884 0.709167 1445641787 -0.268005 -0.612915 0.102539 0.736206 1445641787 -0.268005 -0.612915 0.102539 0.736206 1445641787 -0.268005 -0.612915 0.102539 0.736206 1445641787 -0.268005 -0.612915 0.102539 0.736206 1445641787 -0.268005 -0.612915 0.102539 0.736206 1445641787 -0.268005 -0.612915 0.102539 0.736206 1445641787 -0.268005 -0.612915 0.102539 0.736206 1445641787 -0.298645 -0.604675 0.116699 0.729065 1445641787 -0.298645 -0.604675 0.116699 0.729065 1445641787 -0.298645 -0.604675 0.116699 0.729065 1445641787 -0.298645 -0.604675 0.116699 0.729065 1445641787 -0.298645 -0.604675 0.116699 0.729065 1445641787 -0.298645 -0.604675 0.116699 0.729065 1445641787 -0.391968 -0.570984 0.164734 0.702271 1445641787 -0.391968 -0.570984 0.164734 0.702271 1445641787 -0.391968 -0.570984 0.164734 0.702271 1445641787 -0.391968 -0.570984 0.164734 0.702271 1445641787 -0.391968 -0.570984 0.164734 0.702271 1445641787 -0.391968 -0.570984 0.164734 0.702271 1445641787 -0.391968 -0.570984 0.164734 0.702271 1445641787 -0.508118 -0.515015 0.216980 0.655334 1445641787 -0.508118 -0.515015 0.216980 0.655334 1445641787 -0.508118 -0.515015 0.216980 0.655334 1445641787 -0.508118 -0.515015 0.216980 0.655334 1445641787 -0.508118 -0.515015 0.216980 0.655334 1445641787 -0.508118 -0.515015 0.216980 0.655334 1445641787 -0.624878 -0.435791 0.294067 0.577209 1445641787 -0.624878 -0.435791 0.294067 0.577209 1445641787 -0.624878 -0.435791 0.294067 0.577209 1445641787 -0.624878 -0.435791 0.294067 0.577209 1445641787 -0.624878 -0.435791 0.294067 0.577209 1445641787 -0.624878 -0.435791 0.294067 0.577209 1445641787 -0.714661 -0.359192 0.378967 0.465454 1445641787 -0.714661 -0.359192 0.378967 0.465454 1445641787 -0.714661 -0.359192 0.378967 0.465454 1445641787 -0.714661 -0.359192 0.378967 0.465454 1445641787 -0.714661 -0.359192 0.378967 0.465454 1445641787 -0.714661 -0.359192 0.378967 0.465454 1445641787 -0.714661 -0.359192 0.378967 0.465454 1445641787 -0.761597 -0.306030 0.440063 0.364258 1445641787 -0.761597 -0.306030 0.440063 0.364258 1445641787 -0.761597 -0.306030 0.440063 0.364258 1445641787 -0.761597 -0.306030 0.440063 0.364258 1445641787 -0.761597 -0.306030 0.440063 0.364258 1445641787 -0.761597 -0.306030 0.440063 0.364258 1445641787 -0.761597 -0.306030 0.440063 0.364258 1445641787 -0.768188 -0.284851 0.452820 0.351746 1445641787 -0.768188 -0.284851 0.452820 0.351746 1445641787 -0.768188 -0.284851 0.452820 0.351746 1445641787 -0.768188 -0.284851 0.452820 0.351746 1445641788 -0.768188 -0.284851 0.452820 0.351746 1445641788 -0.768188 -0.284851 0.452820 0.351746 1445641788 -0.724487 -0.325439 0.433594 0.425781 1445641788 -0.724487 -0.325439 0.433594 0.425781 1445641788 -0.724487 -0.325439 0.433594 0.425781 1445641788 -0.724487 -0.325439 0.433594 0.425781 1445641788 -0.724487 -0.325439 0.433594 0.425781 1445641788 -0.724487 -0.325439 0.433594 0.425781 1445641788 -0.635315 -0.397583 0.376221 0.544800 1445641788 -0.635315 -0.397583 0.376221 0.544800 1445641788 -0.635315 -0.397583 0.376221 0.544800 1445641788 -0.635315 -0.397583 0.376221 0.544800 1445641788 -0.635315 -0.397583 0.376221 0.544800 1445641788 -0.635315 -0.397583 0.376221 0.544800 1445641788 -0.476135 -0.510864 0.301147 0.649353 1445641788 -0.476135 -0.510864 0.301147 0.649353 1445641788 -0.476135 -0.510864 0.301147 0.649353 1445641788 -0.476135 -0.510864 0.301147 0.649353 1445641788 -0.476135 -0.510864 0.301147 0.649353 1445641788 -0.476135 -0.510864 0.301147 0.649353 1445641788 -0.476135 -0.510864 0.301147 0.649353 1445641788 -0.262329 -0.602112 0.200745 0.726868 1445641788 -0.262329 -0.602112 0.200745 0.726868 1445641788 -0.262329 -0.602112 0.200745 0.726868 1445641788 -0.262329 -0.602112 0.200745 0.726868 1445641788 -0.262329 -0.602112 0.200745 0.726868 1445641788 -0.262329 -0.602112 0.200745 0.726868 1445641788 -0.134155 -0.642944 0.065002 0.751282 1445641788 -0.134155 -0.642944 0.065002 0.751282 1445641788 -0.134155 -0.642944 0.065002 0.751282 1445641788 -0.134155 -0.642944 0.065002 0.751282 1445641788 -0.134155 -0.642944 0.065002 0.751282 1445641788 -0.134155 -0.642944 0.065002 0.751282 1445641788 -0.107910 -0.653442 -0.025574 0.748840 1445641788 -0.107910 -0.653442 -0.025574 0.748840 1445641788 -0.107910 -0.653442 -0.025574 0.748840 1445641788 -0.107910 -0.653442 -0.025574 0.748840 1445641788 -0.107910 -0.653442 -0.025574 0.748840 1445641788 -0.107910 -0.653442 -0.025574 0.748840 1445641788 -0.107910 -0.653442 -0.025574 0.748840 1445641788 -0.121948 -0.644592 0.025269 0.754333 1445641788 -0.121948 -0.644592 0.025269 0.754333 1445641788 -0.121948 -0.644592 0.025269 0.754333 1445641788 -0.121948 -0.644592 0.025269 0.754333 1445641788 -0.121948 -0.644592 0.025269 0.754333 1445641788 -0.121948 -0.644592 0.025269 0.754333 1445641788 -0.207031 -0.616577 0.093079 0.753845 1445641788 -0.207031 -0.616577 0.093079 0.753845 1445641788 -0.207031 -0.616577 0.093079 0.753845 1445641788 -0.207031 -0.616577 0.093079 0.753845 1445641788 -0.207031 -0.616577 0.093079 0.753845 1445641788 -0.207031 -0.616577 0.093079 0.753845 1445641788 -0.207031 -0.616577 0.093079 0.753845 1445641788 -0.330078 -0.567383 0.178040 0.733093 1445641788 -0.330078 -0.567383 0.178040 0.733093 1445641788 -0.330078 -0.567383 0.178040 0.733093 1445641788 -0.330078 -0.567383 0.178040 0.733093 1445641788 -0.330078 -0.567383 0.178040 0.733093 1445641788 -0.330078 -0.567383 0.178040 0.733093 1445641788 -0.463745 -0.502563 0.291565 0.668884 1445641788 -0.463745 -0.502563 0.291565 0.668884 1445641788 -0.463745 -0.502563 0.291565 0.668884 1445641788 -0.463745 -0.502563 0.291565 0.668884 1445641788 -0.463745 -0.502563 0.291565 0.668884 1445641788 -0.463745 -0.502563 0.291565 0.668884 1445641788 -0.591858 -0.421448 0.386169 0.568298 1445641788 -0.591858 -0.421448 0.386169 0.568298 1445641788 -0.591858 -0.421448 0.386169 0.568298 1445641788 -0.591858 -0.421448 0.386169 0.568298 1445641788 -0.591858 -0.421448 0.386169 0.568298 1445641788 -0.591858 -0.421448 0.386169 0.568298 1445641788 -0.695862 -0.335815 0.442627 0.455017 1445641788 -0.695862 -0.335815 0.442627 0.455017 1445641788 -0.695862 -0.335815 0.442627 0.455017 1445641788 -0.695862 -0.335815 0.442627 0.455017 1445641788 -0.695862 -0.335815 0.442627 0.455017 1445641788 -0.695862 -0.335815 0.442627 0.455017 1445641788 -0.742554 -0.307739 0.482422 0.348083 1445641788 -0.742554 -0.307739 0.482422 0.348083 1445641788 -0.742554 -0.307739 0.482422 0.348083 1445641788 -0.742554 -0.307739 0.482422 0.348083 1445641788 -0.742554 -0.307739 0.482422 0.348083 1445641788 -0.742554 -0.307739 0.482422 0.348083 1445641788 -0.744080 -0.326111 0.472412 0.341797 1445641788 -0.744080 -0.326111 0.472412 0.341797 1445641788 -0.744080 -0.326111 0.472412 0.341797 1445641788 -0.744080 -0.326111 0.472412 0.341797 1445641788 -0.744080 -0.326111 0.472412 0.341797 1445641788 -0.744080 -0.326111 0.472412 0.341797 1445641788 -0.744080 -0.326111 0.472412 0.341797 1445641788 -0.696350 -0.374390 0.426514 0.439270 1445641788 -0.696350 -0.374390 0.426514 0.439270 1445641788 -0.696350 -0.374390 0.426514 0.439270 1445641788 -0.696350 -0.374390 0.426514 0.439270 1445641788 -0.696350 -0.374390 0.426514 0.439270 1445641788 -0.696350 -0.374390 0.426514 0.439270 1445641788 -0.593689 -0.450806 0.346436 0.569458 1445641788 -0.593689 -0.450806 0.346436 0.569458 1445641788 -0.593689 -0.450806 0.346436 0.569458 1445641788 -0.593689 -0.450806 0.346436 0.569458 1445641788 -0.593689 -0.450806 0.346436 0.569458 1445641788 -0.593689 -0.450806 0.346436 0.569458 1445641788 -0.593689 -0.450806 0.346436 0.569458 1445641788 -0.429932 -0.539856 0.236694 0.683838 1445641788 -0.429932 -0.539856 0.236694 0.683838 1445641788 -0.429932 -0.539856 0.236694 0.683838 1445641788 -0.429932 -0.539856 0.236694 0.683838 1445641788 -0.429932 -0.539856 0.236694 0.683838 1445641788 -0.429932 -0.539856 0.236694 0.683838 1445641788 -0.206787 -0.617615 0.150085 0.743774 1445641788 -0.206787 -0.617615 0.150085 0.743774 1445641788 -0.206787 -0.617615 0.150085 0.743774 1445641788 -0.206787 -0.617615 0.150085 0.743774 1445641788 -0.206787 -0.617615 0.150085 0.743774 1445641788 -0.206787 -0.617615 0.150085 0.743774 1445641789 -0.088562 -0.641663 0.125488 0.751465 1445641789 -0.088562 -0.641663 0.125488 0.751465 1445641789 -0.088562 -0.641663 0.125488 0.751465 1445641789 -0.088562 -0.641663 0.125488 0.751465 1445641789 -0.088562 -0.641663 0.125488 0.751465 1445641789 -0.088562 -0.641663 0.125488 0.751465 1445641789 -0.088562 -0.641663 0.125488 0.751465 1445641789 -0.121338 -0.641174 0.129211 0.746643 1445641789 -0.121338 -0.641174 0.129211 0.746643 1445641789 -0.121338 -0.641174 0.129211 0.746643 1445641789 -0.121338 -0.641174 0.129211 0.746643 1445641789 -0.121338 -0.641174 0.129211 0.746643 1445641789 -0.121338 -0.641174 0.129211 0.746643 1445641789 -0.215027 -0.621094 0.225952 0.718994 1445641789 -0.215027 -0.621094 0.225952 0.718994 1445641789 -0.215027 -0.621094 0.225952 0.718994 1445641789 -0.215027 -0.621094 0.225952 0.718994 1445641789 -0.215027 -0.621094 0.225952 0.718994 1445641789 -0.215027 -0.621094 0.225952 0.718994 1445641789 -0.215027 -0.621094 0.225952 0.718994 1445641789 -0.372070 -0.570801 0.298340 0.668396 1445641789 -0.372070 -0.570801 0.298340 0.668396 1445641789 -0.372070 -0.570801 0.298340 0.668396 1445641789 -0.372070 -0.570801 0.298340 0.668396 1445641789 -0.372070 -0.570801 0.298340 0.668396 1445641789 -0.534241 -0.504150 0.391418 0.554260 1445641789 -0.534241 -0.504150 0.391418 0.554260 1445641789 -0.534241 -0.504150 0.391418 0.554260 1445641789 -0.534241 -0.504150 0.391418 0.554260 1445641789 -0.534241 -0.504150 0.391418 0.554260 1445641789 -0.534241 -0.504150 0.391418 0.554260 1445641789 -0.534241 -0.504150 0.391418 0.554260 1445641789 -0.682495 -0.405945 0.437439 0.421997 1445641789 -0.682495 -0.405945 0.437439 0.421997 1445641789 -0.682495 -0.405945 0.437439 0.421997 1445641789 -0.682495 -0.405945 0.437439 0.421997 1445641789 -0.682495 -0.405945 0.437439 0.421997 1445641789 -0.682495 -0.405945 0.437439 0.421997 1445641789 -0.766418 -0.324524 0.480591 0.276245 1445641789 -0.766418 -0.324524 0.480591 0.276245 1445641789 -0.766418 -0.324524 0.480591 0.276245 1445641789 -0.766418 -0.324524 0.480591 0.276245 1445641789 -0.766418 -0.324524 0.480591 0.276245 1445641789 -0.766418 -0.324524 0.480591 0.276245 1445641789 -0.792969 -0.283264 0.490479 0.224426 1445641789 
-0.188354 -0.624390 -0.008057 0.757996 1445641793 -0.190735 -0.625977 -0.009827 0.756104 1445641793 -0.190735 -0.625977 -0.009827 0.756104 1445641793 -0.190735 -0.625977 -0.009827 0.756104 1445641793 -0.190735 -0.625977 -0.009827 0.756104 1445641793 -0.190735 -0.625977 -0.009827 0.756104 1445641793 -0.190735 -0.625977 -0.009827 0.756104 1445641793 -0.195801 -0.626831 -0.013794 0.754028 1445641793 -0.195801 -0.626831 -0.013794 0.754028 1445641793 -0.195801 -0.626831 -0.013794 0.754028 1445641793 -0.195801 -0.626831 -0.013794 0.754028 1445641793 -0.195801 -0.626831 -0.013794 0.754028 1445641793 -0.195801 -0.626831 -0.013794 0.754028 1445641793 -0.200562 -0.625793 -0.013794 0.753662 1445641793 -0.200562 -0.625793 -0.013794 0.753662 1445641793 -0.200562 -0.625793 -0.013794 0.753662 1445641793 -0.200562 -0.625793 -0.013794 0.753662 1445641793 -0.200562 -0.625793 -0.013794 0.753662 1445641794 -0.200562 -0.625793 -0.013794 0.753662 1445641794 -0.204224 -0.622498 -0.010071 0.755432 1445641794 -0.204224 -0.622498 -0.010071 0.755432 1445641794 -0.204224 -0.622498 -0.010071 0.755432 1445641794 -0.204224 -0.622498 -0.010071 0.755432 1445641794 -0.204224 -0.622498 -0.010071 0.755432 1445641794 -0.204224 -0.622498 -0.010071 0.755432 1445641794 -0.204224 -0.622498 -0.010071 0.755432 1445641794 -0.203125 -0.619812 -0.003723 0.757996 1445641794 -0.203125 -0.619812 -0.003723 0.757996 1445641794 -0.203125 -0.619812 -0.003723 0.757996 1445641794 -0.203125 -0.619812 -0.003723 0.757996 1445641794 -0.197937 -0.618713 0.000305 0.760254 1445641794 -0.197937 -0.618713 0.000305 0.760254 1445641794 -0.197937 -0.618713 0.000305 0.760254 1445641794 -0.197937 -0.618713 0.000305 0.760254 1445641794 -0.197937 -0.618713 0.000305 0.760254 1445641794 -0.197937 -0.618713 0.000305 0.760254 1445641794 -0.194214 -0.618713 0.003418 0.761230 1445641794 -0.194214 -0.618713 0.003418 0.761230 1445641794 -0.194214 -0.618713 0.003418 0.761230 1445641794 -0.194214 -0.618713 0.003418 0.761230 1445641794 -0.194214 -0.618713 0.003418 0.761230 1445641794 -0.197449 -0.619629 -0.007935 0.759583 1445641794 -0.197449 -0.619629 -0.007935 0.759583 1445641794 -0.197449 -0.619629 -0.007935 0.759583 1445641794 -0.197449 -0.619629 -0.007935 0.759583 1445641794 -0.197449 -0.619629 -0.007935 0.759583 1445641794 -0.197449 -0.619629 -0.007935 0.759583 1445641794 -0.196228 -0.623230 -0.030701 0.756409 1445641794 -0.196228 -0.623230 -0.030701 0.756409 1445641794 -0.196228 -0.623230 -0.030701 0.756409 1445641794 -0.196228 -0.623230 -0.030701 0.756409 1445641794 -0.196228 -0.623230 -0.030701 0.756409 1445641794 -0.196228 -0.623230 -0.030701 0.756409 1445641794 -0.196228 -0.623230 -0.030701 0.756409 1445641794 -0.186646 -0.629333 -0.045715 0.752991 1445641794 -0.186646 -0.629333 -0.045715 0.752991 1445641794 -0.186646 -0.629333 -0.045715 0.752991 1445641794 -0.186646 -0.629333 -0.045715 0.752991 1445641794 -0.186646 -0.629333 -0.045715 0.752991 1445641794 -0.186646 -0.629333 -0.045715 0.752991 1445641794 -0.184998 -0.631653 -0.048645 0.751282 1445641794 -0.184998 -0.631653 -0.048645 0.751282 1445641794 -0.184998 -0.631653 -0.048645 0.751282 1445641794 -0.184998 -0.631653 -0.048645 0.751282 1445641794 -0.184998 -0.631653 -0.048645 0.751282 1445641794 -0.184998 -0.631653 -0.048645 0.751282 1445641794 -0.192322 -0.628540 -0.035950 0.752808 1445641794 -0.192322 -0.628540 -0.035950 0.752808 1445641794 -0.192322 -0.628540 -0.035950 0.752808 1445641794 -0.192322 -0.628540 -0.035950 0.752808 1445641794 -0.192322 -0.628540 -0.035950 0.752808 1445641794 -0.192322 -0.628540 -0.035950 0.752808 1445641794 -0.195129 -0.622070 -0.010315 0.758179 1445641794 -0.195129 -0.622070 -0.010315 0.758179 1445641794 -0.195129 -0.622070 -0.010315 0.758179 1445641794 -0.195129 -0.622070 -0.010315 0.758179 1445641794 -0.195129 -0.622070 -0.010315 0.758179 1445641794 -0.195129 -0.622070 -0.010315 0.758179 1445641794 -0.191650 -0.618652 0.015869 0.761780 1445641794 -0.191650 -0.618652 0.015869 0.761780 1445641794 -0.191650 -0.618652 0.015869 0.761780 1445641794 -0.191650 -0.618652 0.015869 0.761780 1445641794 -0.191650 -0.618652 0.015869 0.761780 1445641794 -0.191650 -0.618652 0.015869 0.761780 1445641794 -0.191650 -0.618652 0.015869 0.761780 1445641794 -0.192017 -0.620422 0.023254 0.760010 1445641794 -0.192017 -0.620422 0.023254 0.760010 1445641794 -0.192017 -0.620422 0.023254 0.760010 1445641794 -0.192017 -0.620422 0.023254 0.760010 1445641794 -0.192017 -0.620422 0.023254 0.760010 1445641794 -0.192017 -0.620422 0.023254 0.760010 1445641794 -0.203308 -0.622498 0.006958 0.755737 1445641794 -0.203308 -0.622498 0.006958 0.755737 1445641794 -0.203308 -0.622498 0.006958 0.755737 1445641794 -0.203308 -0.622498 0.006958 0.755737 1445641794 -0.203308 -0.622498 0.006958 0.755737 1445641794 -0.203308 -0.622498 0.006958 0.755737 1445641794 -0.203308 -0.622498 0.006958 0.755737 1445641794 -0.204163 -0.620972 0.003723 0.756775 1445641794 -0.204163 -0.620972 0.003723 0.756775 1445641794 -0.204163 -0.620972 0.003723 0.756775 1445641794 -0.204163 -0.620972 0.003723 0.756775 1445641794 -0.204163 -0.620972 0.003723 0.756775 1445641794 -0.187683 -0.621521 0.021545 0.760315 1445641794 -0.187683 -0.621521 0.021545 0.760315 1445641794 -0.187683 -0.621521 0.021545 0.760315 1445641794 -0.187683 -0.621521 0.021545 0.760315 1445641794 -0.187683 -0.621521 0.021545 0.760315 1445641794 -0.187683 -0.621521 0.021545 0.760315 1445641794 -0.187683 -0.621521 0.021545 0.760315 1445641794 -0.172241 -0.628174 0.010132 0.758667 1445641794 -0.172241 -0.628174 0.010132 0.758667 1445641794 -0.172241 -0.628174 0.010132 0.758667 1445641794 -0.172241 -0.628174 0.010132 0.758667 1445641794 -0.172241 -0.628174 0.010132 0.758667 1445641794 -0.172241 -0.628174 0.010132 0.758667 1445641794 -0.174927 -0.636292 -0.026062 0.750916 1445641794 -0.174927 -0.636292 -0.026062 0.750916 1445641794 -0.174927 -0.636292 -0.026062 0.750916 1445641794 -0.174927 -0.636292 -0.026062 0.750916 1445641794 -0.174927 -0.636292 -0.026062 0.750916 1445641794 -0.174927 -0.636292 -0.026062 0.750916 1445641794 -0.174927 -0.636292 -0.026062 0.750916 1445641794 -0.188110 -0.640076 -0.051636 0.743103 1445641794 -0.188110 -0.640076 -0.051636 0.743103 1445641794 -0.188110 -0.640076 -0.051636 0.743103 1445641794 -0.188110 -0.640076 -0.051636 0.743103 1445641794 -0.188110 -0.640076 -0.051636 0.743103 1445641795 -0.188110 -0.640076 -0.051636 0.743103 1445641795 -0.195374 -0.638123 -0.050232 0.743042 1445641795 -0.195374 -0.638123 -0.050232 0.743042 1445641795 -0.195374 -0.638123 -0.050232 0.743042 1445641795 -0.195374 -0.638123 -0.050232 0.743042 1445641795 -0.195374 -0.638123 -0.050232 0.743042 1445641795 -0.195374 -0.638123 -0.050232 0.743042 1445641795 -0.193604 -0.632996 -0.034973 0.748718 1445641795 -0.193604 -0.632996 -0.034973 0.748718 1445641795 -0.193604 -0.632996 -0.034973 0.748718 1445641795 -0.193604 -0.632996 -0.034973 0.748718 1445641795 -0.193604 -0.632996 -0.034973 0.748718 1445641795 -0.193604 -0.632996 -0.034973 0.748718 1445641795 -0.184326 -0.628540 -0.014709 0.755493 1445641795 -0.184326 -0.628540 -0.014709 0.755493 1445641795 -0.184326 -0.628540 -0.014709 0.755493 1445641795 -0.184326 -0.628540 -0.014709 0.755493 1445641795 -0.184326 -0.628540 -0.014709 0.755493 1445641795 -0.184326 -0.628540 -0.014709 0.755493 1445641795 -0.184326 -0.628540 -0.014709 0.755493 1445641795 -0.178162 -0.626892 0.003113 0.758484 1445641795 -0.178162 -0.626892 0.003113 0.758484 1445641795 -0.178162 -0.626892 0.003113 0.758484 1445641795 -0.178162 -0.626892 0.003113 0.758484 1445641795 -0.178162 -0.626892 0.003113 0.758484 1445641795 -0.178162 -0.626892 0.003113 0.758484 1445641795 -0.178162 -0.626892 0.003113 0.758484 1445641795 -0.187988 -0.625183 0.003723 0.757507 1445641795 -0.187988 -0.625183 0.003723 0.757507 1445641795 -0.187988 -0.625183 0.003723 0.757507 1445641795 -0.187988 -0.625183 0.003723 0.757507 1445641795 -0.187988 -0.625183 0.003723 0.757507 1445641795 -0.187988 -0.625183 0.003723 0.757507 1445641795 -0.206482 -0.621277 -0.005371 0.755920 1445641795 -0.206482 -0.621277 -0.005371 0.755920 1445641795 -0.206482 -0.621277 -0.005371 0.755920 1445641795 -0.206482 -0.621277 -0.005371 0.755920 1445641795 -0.206482 -0.621277 -0.005371 0.755920 1445641795 -0.206482 -0.621277 -0.005371 0.755920 1445641795 -0.206482 -0.621277 -0.005371 0.755920 1445641795 -0.206909 -0.619263 0.004944 0.757446 1445641795 -0.206909 -0.619263 0.004944 0.757446 1445641795 -0.206909 -0.619263 0.004944 0.757446 1445641795 -0.206909 -0.619263 0.004944 0.757446 1445641795 -0.206909 -0.619263 0.004944 0.757446 1445641795 -0.206909 -0.619263 0.004944 0.757446 1445641795 -0.196655 -0.622620 0.008362 0.757385 1445641795 -0.196655 -0.622620 0.008362 0.757385 1445641795 -0.196655 -0.622620 0.008362 0.757385 1445641795 -0.196655 -0.622620 0.008362 0.757385 1445641795 -0.196655 -0.622620 0.008362 0.757385 1445641795 -0.196655 -0.622620 0.008362 0.757385 1445641795 -0.198669 -0.626282 -0.021240 0.753540 1445641795 -0.198669 -0.626282 -0.021240 0.753540 1445641795 -0.198669 -0.626282 -0.021240 0.753540 1445641795 -0.198669 -0.626282 -0.021240 0.753540 1445641795 -0.198669 -0.626282 -0.021240 0.753540 1445641795 -0.198669 -0.626282 -0.021240 0.753540 1445641795 -0.200012 -0.627441 -0.031494 0.751892 1445641795 -0.200012 -0.627441 -0.031494 0.751892 1445641795 -0.200012 -0.627441 -0.031494 0.751892 1445641795 -0.200012 -0.627441 -0.031494 0.751892 1445641795 -0.200012 -0.627441 -0.031494 0.751892 1445641795 -0.200012 -0.627441 -0.031494 0.751892 1445641795 -0.203613 -0.625732 -0.021240 0.752686 1445641795 -0.203613 -0.625732 -0.021240 0.752686 1445641795 -0.203613 -0.625732 -0.021240 0.752686 1445641795 -0.203613 -0.625732 -0.021240 0.752686 1445641795 -0.203613 -0.625732 -0.021240 0.752686 1445641795 -0.203613 -0.625732 -0.021240 0.752686 1445641795 -0.212219 -0.624695 -0.026550 0.750977 1445641795 -0.212219 -0.624695 -0.026550 0.750977 1445641795 -0.212219 -0.624695 -0.026550 0.750977 1445641795 -0.212219 -0.624695 -0.026550 0.750977 1445641795 -0.212219 -0.624695 -0.026550 0.750977 1445641795 -0.212219 -0.624695 -0.026550 0.750977 1445641795 -0.208435 -0.626648 -0.028992 0.750305 1445641795 -0.208435 -0.626648 -0.028992 0.750305 1445641795 -0.208435 -0.626648 -0.028992 0.750305 1445641795 -0.208435 -0.626648 -0.028992 0.750305 1445641795 -0.208435 -0.626648 -0.028992 0.750305 1445641795 -0.208435 -0.626648 -0.028992 0.750305 1445641795 -0.208435 -0.626648 -0.028992 0.750305 1445641795 -0.199280 -0.625916 -0.026428 0.753540 1445641795 -0.199280 -0.625916 -0.026428 0.753540 1445641795 -0.199280 -0.625916 -0.026428 0.753540 1445641795 -0.199280 -0.625916 -0.026428 0.753540 1445641795 -0.199280 -0.625916 -0.026428 0.753540 1445641795 -0.199280 -0.625916 -0.026428 0.753540 1445641795 -0.190613 -0.626404 -0.015137 0.755676 1445641795 -0.190613 -0.626404 -0.015137 0.755676 1445641795 -0.190613 -0.626404 -0.015137 0.755676 1445641795 -0.190613 -0.626404 -0.015137 0.755676 1445641795 -0.190613 -0.626404 -0.015137 0.755676 1445641795 -0.190613 -0.626404 -0.015137 0.755676 1445641795 -0.198059 -0.624268 -0.013428 0.755554 1445641795 -0.198059 -0.624268 -0.013428 0.755554 1445641795 -0.198059 -0.624268 -0.013428 0.755554 1445641795 -0.198059 -0.624268 -0.013428 0.755554 1445641795 -0.198059 -0.624268 -0.013428 0.755554 1445641795 -0.198059 -0.624268 -0.013428 0.755554 1445641795 -0.198059 -0.624268 -0.013428 0.755554 1445641795 -0.203186 -0.620850 -0.008789 0.757080 1445641795 -0.203186 -0.620850 -0.008789 0.757080 1445641795 -0.203186 -0.620850 -0.008789 0.757080 1445641795 -0.203186 -0.620850 -0.008789 0.757080 1445641795 -0.203186 -0.620850 -0.008789 0.757080 1445641795 -0.192688 -0.621277 0.002380 0.759521 1445641795 -0.192688 -0.621277 0.002380 0.759521 1445641795 -0.192688 -0.621277 0.002380 0.759521 1445641795 -0.192688 -0.621277 0.002380 0.759521 1445641795 -0.192688 -0.621277 0.002380 0.759521 1445641795 -0.192688 -0.621277 0.002380 0.759521 1445641796 -0.182068 -0.627075 -0.007935 0.757324 1445641796 -0.182068 -0.627075 -0.007935 0.757324 1445641796 -0.182068 -0.627075 -0.007935 0.757324 1445641796 -0.182068 -0.627075 -0.007935 0.757324 1445641796 -0.182068 -0.627075 -0.007935 0.757324 1445641796 -0.182068 -0.627075 -0.007935 0.757324 1445641796 -0.187683 -0.632629 -0.034668 0.750610 1445641796 -0.187683 -0.632629 -0.034668 0.750610 1445641796 -0.187683 -0.632629 -0.034668 0.750610 1445641796 -0.187683 -0.632629 -0.034668 0.750610 1445641796 -0.187683 -0.632629 -0.034668 0.750610 1445641796 -0.187683 -0.632629 -0.034668 0.750610 1445641796 -0.201111 -0.634216 -0.044373 0.745239 1445641796 -0.201111 -0.634216 -0.044373 0.745239 1445641796 -0.201111 -0.634216 -0.044373 0.745239 1445641796 -0.201111 -0.634216 -0.044373 0.745239 1445641796 -0.201111 -0.634216 -0.044373 0.745239 1445641796 -0.201111 -0.634216 -0.044373 0.745239 1445641796 -0.212769 -0.630432 -0.041870 0.745361 1445641796 -0.212769 -0.630432 -0.041870 0.745361 1445641796 -0.212769 -0.630432 -0.041870 0.745361 1445641796 -0.212769 -0.630432 -0.041870 0.745361 1445641796 -0.212769 -0.630432 -0.041870 0.745361 1445641796 -0.212769 -0.630432 -0.041870 0.745361 1445641796 -0.212769 -0.630432 -0.041870 0.745361 1445641796 -0.214050 -0.627808 -0.047302 0.746887 1445641796 -0.214050 -0.627808 -0.047302 0.746887 1445641796 -0.214050 -0.627808 -0.047302 0.746887 1445641796 -0.214050 -0.627808 -0.047302 0.746887 1445641796 -0.214050 -0.627808 -0.047302 0.746887 1445641796 -0.214050 -0.627808 -0.047302 0.746887 1445641796 -0.194641 -0.631775 -0.033386 0.749573 1445641796 -0.194641 -0.631775 -0.033386 0.749573 1445641796 -0.194641 -0.631775 -0.033386 0.749573 1445641796 -0.194641 -0.631775 -0.033386 0.749573 1445641796 -0.194641 -0.631775 -0.033386 0.749573 1445641796 -0.194641 -0.631775 -0.033386 0.749573 1445641796 -0.194641 -0.631775 -0.033386 0.749573 1445641796 -0.179016 -0.632629 -0.019897 0.753235 1445641796 -0.179016 -0.632629 -0.019897 0.753235 1445641796 -0.179016 -0.632629 -0.019897 0.753235 1445641796 -0.179016 -0.632629 -0.019897 0.753235 1445641796 -0.179016 -0.632629 -0.019897 0.753235 1445641796 -0.179016 -0.632629 -0.019897 0.753235 1445641796 -0.178711 -0.630859 -0.016968 0.754883 1445641796 -0.178711 -0.630859 -0.016968 0.754883 1445641796 -0.178711 -0.630859 -0.016968 0.754883 1445641796 -0.178711 -0.630859 -0.016968 0.754883 1445641796 -0.178711 -0.630859 -0.016968 0.754883 1445641796 -0.178711 -0.630859 -0.016968 0.754883 1445641796 -0.178711 -0.630859 -0.016968 0.754883 1445641796 -0.187195 -0.627380 -0.016174 0.755737 1445641796 -0.187195 -0.627380 -0.016174 0.755737 1445641796 -0.187195 -0.627380 -0.016174 0.755737 1445641796 -0.187195 -0.627380 -0.016174 0.755737 1445641796 -0.187195 -0.627380 -0.016174 0.755737 1445641796 -0.187195 -0.627380 -0.016174 0.755737 1445641796 -0.188416 -0.622314 -0.003418 0.759766 1445641796 -0.188416 -0.622314 -0.003418 0.759766 1445641796 -0.188416 -0.622314 -0.003418 0.759766 1445641796 -0.188416 -0.622314 -0.003418 0.759766 1445641796 -0.188416 -0.622314 -0.003418 0.759766 1445641796 -0.188416 -0.622314 -0.003418 0.759766 1445641796 -0.178345 -0.622620 0.006714 0.761902 1445641796 -0.178345 -0.622620 0.006714 0.761902 1445641796 -0.178345 -0.622620 0.006714 0.761902 1445641796 -0.178345 -0.622620 0.006714 0.761902 1445641796 -0.178345 -0.622620 0.006714 0.761902 1445641796 -0.178345 -0.622620 0.006714 0.761902 1445641796 -0.175842 -0.628052 -0.014343 0.757935 1445641796 -0.175842 -0.628052 -0.014343 0.757935 1445641796 -0.175842 -0.628052 -0.014343 0.757935 1445641796 -0.175842 -0.628052 -0.014343 0.757935 1445641796 -0.175842 -0.628052 -0.014343 0.757935 1445641796 -0.175842 -0.628052 -0.014343 0.757935 1445641796 -0.187378 -0.631653 -0.042725 0.751038 1445641796 -0.187378 -0.631653 -0.042725 0.751038 1445641796 -0.187378 -0.631653 -0.042725 0.751038 1445641796 -0.187378 -0.631653 -0.042725 0.751038 1445641796 -0.187378 -0.631653 -0.042725 0.751038 1445641796 -0.187378 -0.631653 -0.042725 0.751038 1445641796 -0.187378 -0.631653 -0.042725 0.751038 1445641796 -0.200684 -0.631042 -0.042603 0.748108 1445641796 -0.200684 -0.631042 -0.042603 0.748108 1445641796 -0.200684 -0.631042 -0.042603 0.748108 1445641796 -0.200684 -0.631042 -0.042603 0.748108 1445641796 -0.200684 -0.631042 -0.042603 0.748108 1445641796 -0.208069 -0.627625 -0.021667 0.749878 1445641796 -0.208069 -0.627625 -0.021667 0.749878 1445641796 -0.208069 -0.627625 -0.021667 0.749878 1445641796 -0.208069 -0.627625 -0.021667 0.749878 1445641796 -0.208069 -0.627625 -0.021667 0.749878 1445641796 -0.208069 -0.627625 -0.021667 0.749878 1445641796 -0.208069 -0.627625 -0.021667 0.749878 1445641796 -0.208557 -0.623718 -0.010254 0.753235 1445641796 -0.208557 -0.623718 -0.010254 0.753235 1445641796 -0.208557 -0.623718 -0.010254 0.753235 1445641796 -0.208557 -0.623718 -0.010254 0.753235 1445641796 -0.208557 -0.623718 -0.010254 0.753235 1445641796 -0.208557 -0.623718 -0.010254 0.753235 1445641796 -0.198303 -0.626038 -0.004578 0.754150 1445641796 -0.198303 -0.626038 -0.004578 0.754150 1445641796 -0.198303 -0.626038 -0.004578 0.754150 1445641796 -0.198303 -0.626038 -0.004578 0.754150 1445641796 -0.198303 -0.626038 -0.004578 0.754150 1445641796 -0.198303 -0.626038 -0.004578 0.754150 1445641796 -0.187195 -0.630371 0.002380 0.753357 1445641796 -0.187195 -0.630371 0.002380 0.753357 1445641796 -0.187195 -0.630371 0.002380 0.753357 1445641796 -0.187195 -0.630371 0.002380 0.753357 1445641796 -0.187195 -0.630371 0.002380 0.753357 1445641796 -0.187195 -0.630371 0.002380 0.753357 1445641796 -0.184998 -0.632202 0.003113 0.752380 1445641796 -0.184998 -0.632202 0.003113 0.752380 1445641797 -0.184998 -0.632202 0.003113 0.752380 1445641797 -0.184998 -0.632202 0.003113 0.752380 1445641797 -0.184998 -0.632202 0.003113 0.752380 1445641797 -0.184998 -0.632202 0.003113 0.752380 1445641797 -0.184998 -0.632202 0.003113 0.752380 1445641797 -0.193359 -0.628479 -0.002747 0.753418 1445641797 -0.193359 -0.628479 -0.002747 0.753418 1445641797 -0.193359 -0.628479 -0.002747 0.753418 1445641797 -0.193359 -0.628479 -0.002747 0.753418 1445641797 -0.193359 -0.628479 -0.002747 0.753418 1445641797 -0.199219 -0.622375 0.000000 0.756958 1445641797 -0.199219 -0.622375 0.000000 0.756958 1445641797 -0.199219 -0.622375 0.000000 0.756958 1445641797 -0.199219 -0.622375 0.000000 0.756958 1445641797 -0.199219 -0.622375 0.000000 0.756958 1445641797 -0.199219 -0.622375 0.000000 0.756958 1445641797 -0.187256 -0.619385 0.007568 0.762390 1445641797 -0.187256 -0.619385 0.007568 0.762390 1445641797 -0.187256 -0.619385 0.007568 0.762390 1445641797 -0.187256 -0.619385 0.007568 0.762390 1445641797 -0.187256 -0.619385 0.007568 0.762390 1445641797 -0.187256 -0.619385 0.007568 0.762390 1445641797 -0.168701 -0.623291 -0.001221 0.763550 1445641797 -0.168701 -0.623291 -0.001221 0.763550 1445641797 -0.168701 -0.623291 -0.001221 0.763550 1445641797 -0.168701 -0.623291 -0.001221 0.763550 1445641797 -0.168701 -0.623291 -0.001221 0.763550 1445641797 -0.168701 -0.623291 -0.001221 0.763550 1445641797 -0.168701 -0.623291 -0.001221 0.763550 1445641797 -0.161987 -0.629211 -0.017456 0.759949 1445641797 -0.161987 -0.629211 -0.017456 0.759949 1445641797 -0.161987 -0.629211 -0.017456 0.759949 1445641797 -0.161987 -0.629211 -0.017456 0.759949 1445641797 -0.161987 -0.629211 -0.017456 0.759949 1445641797 -0.161987 -0.629211 -0.017456 0.759949 1445641797 -0.174927 -0.632263 -0.024658 0.754395 1445641797 -0.174927 -0.632263 -0.024658 0.754395 1445641797 -0.174927 -0.632263 -0.024658 0.754395 1445641797 -0.174927 -0.632263 -0.024658 0.754395 1445641797 -0.174927 -0.632263 -0.024658 0.754395 1445641797 -0.174927 -0.632263 -0.024658 0.754395 1445641797 -0.190796 -0.630432 -0.025269 0.752014 1445641797 -0.190796 -0.630432 -0.025269 0.752014 1445641797 -0.190796 -0.630432 -0.025269 0.752014 1445641797 -0.190796 -0.630432 -0.025269 0.752014 1445641797 -0.190796 -0.630432 -0.025269 0.752014 1445641797 -0.190796 -0.630432 -0.025269 0.752014 1445641797 -0.191956 -0.628479 -0.019592 0.753540 1445641797 -0.191956 -0.628479 -0.019592 0.753540 1445641797 -0.191956 -0.628479 -0.019592 0.753540 1445641797 -0.191956 -0.628479 -0.019592 0.753540 1445641797 -0.191956 -0.628479 -0.019592 0.753540 1445641797 -0.191956 -0.628479 -0.019592 0.753540 1445641797 -0.191956 -0.628479 -0.019592 0.753540 1445641797 -0.181458 -0.629578 -0.007507 0.755432 1445641797 -0.181458 -0.629578 -0.007507 0.755432 1445641797 -0.181458 -0.629578 -0.007507 0.755432 1445641797 -0.181458 -0.629578 -0.007507 0.755432 1445641797 -0.181458 -0.629578 -0.007507 0.755432 1445641797 -0.181458 -0.629578 -0.007507 0.755432 1445641797 -0.177673 -0.630859 0.002869 0.755249 1445641797 -0.177673 -0.630859 0.002869 0.755249 1445641797 -0.177673 -0.630859 0.002869 0.755249 1445641797 -0.177673 -0.630859 0.002869 0.755249 1445641797 -0.177673 -0.630859 0.002869 0.755249 1445641797 -0.177673 -0.630859 0.002869 0.755249 1445641797 -0.177673 -0.630859 0.002869 0.755249 1445641797 -0.188171 -0.629333 -0.000061 0.754028 1445641797 -0.188171 -0.629333 -0.000061 0.754028 1445641797 -0.188171 -0.629333 -0.000061 0.754028 1445641797 -0.188171 -0.629333 -0.000061 0.754028 1445641797 -0.188171 -0.629333 -0.000061 0.754028 1445641797 -0.188171 -0.629333 -0.000061 0.754028 1445641797 -0.196411 -0.623718 -0.007019 0.756531 1445641797 -0.196411 -0.623718 -0.007019 0.756531 1445641797 -0.196411 -0.623718 -0.007019 0.756531 1445641797 -0.196411 -0.623718 -0.007019 0.756531 1445641797 -0.196411 -0.623718 -0.007019 0.756531 1445641797 -0.196411 -0.623718 -0.007019 0.756531 1445641797 -0.196411 -0.623718 -0.007019 0.756531 1445641797 -0.190369 -0.621338 0.004700 0.760071 1445641797 -0.190369 -0.621338 0.004700 0.760071 1445641797 -0.190369 -0.621338 0.004700 0.760071 1445641797 -0.190369 -0.621338 0.004700 0.760071 1445641797 -0.190369 -0.621338 0.004700 0.760071 1445641797 -0.190369 -0.621338 0.004700 0.760071 1445641797 -0.172913 -0.624084 0.016052 0.761841 1445641797 -0.172913 -0.624084 0.016052 0.761841 1445641797 -0.172913 -0.624084 0.016052 0.761841 1445641797 -0.172913 -0.624084 0.016052 0.761841 1445641797 -0.172913 -0.624084 0.016052 0.761841 1445641797 -0.172913 -0.624084 0.016052 0.761841 1445641797 -0.163940 -0.630066 -0.001953 0.759033 1445641797 -0.163940 -0.630066 -0.001953 0.759033 1445641797 -0.163940 -0.630066 -0.001953 0.759033 1445641797 -0.163940 -0.630066 -0.001953 0.759033 1445641797 -0.163940 -0.630066 -0.001953 0.759033 1445641797 -0.163940 -0.630066 -0.001953 0.759033 1445641797 -0.163940 -0.630066 -0.001953 0.759033 1445641797 -0.170532 -0.635925 -0.031250 0.752014 1445641797 -0.170532 -0.635925 -0.031250 0.752014 1445641797 -0.170532 -0.635925 -0.031250 0.752014 1445641797 -0.170532 -0.635925 -0.031250 0.752014 1445641797 -0.170532 -0.635925 -0.031250 0.752014 1445641797 -0.170532 -0.635925 -0.031250 0.752014 1445641797 -0.182068 -0.638733 -0.039185 0.746582 1445641797 -0.182068 -0.638733 -0.039185 0.746582 1445641797 -0.182068 -0.638733 -0.039185 0.746582 1445641797 -0.182068 -0.638733 -0.039185 0.746582 1445641797 -0.182068 -0.638733 -0.039185 0.746582 1445641797 -0.182068 -0.638733 -0.039185 0.746582 1445641797 -0.192810 -0.637695 -0.029663 0.745178 1445641797 -0.192810 -0.637695 -0.029663 0.745178 1445641798 -0.192810 -0.637695 -0.029663 0.745178 1445641798 -0.192810 -0.637695 -0.029663 0.745178 1445641798 -0.192810 -0.637695 -0.029663 0.745178 1445641798 -0.199280 -0.634705 -0.020569 0.746338 1445641798 -0.199280 -0.634705 -0.020569 0.746338 1445641798 -0.199280 -0.634705 -0.020569 0.746338 1445641798 -0.199280 -0.634705 -0.020569 0.746338 1445641798 -0.199280 -0.634705 -0.020569 0.746338 1445641798 -0.199280 -0.634705 -0.020569 0.746338 1445641798 -0.199280 -0.634705 -0.020569 0.746338 1445641798 -0.197266 -0.632813 -0.017883 0.748535 1445641798 -0.197266 -0.632813 -0.017883 0.748535 1445641798 -0.197266 -0.632813 -0.017883 0.748535 1445641798 -0.197266 -0.632813 -0.017883 0.748535 1445641798 -0.197266 -0.632813 -0.017883 0.748535 1445641798 -0.187988 -0.633484 -0.012146 0.750488 1445641798 -0.187988 -0.633484 -0.012146 0.750488 1445641798 -0.187988 -0.633484 -0.012146 0.750488 1445641798 -0.187988 -0.633484 -0.012146 0.750488 1445641798 -0.187988 -0.633484 -0.012146 0.750488 1445641798 -0.187988 -0.633484 -0.012146 0.750488 1445641798 -0.187988 -0.633484 -0.012146 0.750488 1445641798 -0.189331 -0.631531 -0.009827 0.751831 1445641798 -0.189331 -0.631531 -0.009827 0.751831 1445641798 -0.189331 -0.631531 -0.009827 0.751831 1445641798 -0.189331 -0.631531 -0.009827 0.751831 1445641798 -0.189331 -0.631531 -0.009827 0.751831 1445641798 -0.189331 -0.631531 -0.009827 0.751831 1445641798 -0.192078 -0.627563 -0.002625 0.754517 1445641798 -0.192078 -0.627563 -0.002625 0.754517 1445641798 -0.192078 -0.627563 -0.002625 0.754517 1445641798 -0.192078 -0.627563 -0.002625 0.754517 1445641798 -0.192078 -0.627563 -0.002625 0.754517 1445641798 -0.192078 -0.627563 -0.002625 0.754517 1445641798 -0.184021 -0.627075 0.012756 0.756836 1445641798 -0.184021 -0.627075 0.012756 0.756836 1445641798 -0.184021 -0.627075 0.012756 0.756836 1445641798 -0.184021 -0.627075 0.012756 0.756836 1445641798 -0.184021 -0.627075 0.012756 0.756836 1445641798 -0.184021 -0.627075 0.012756 0.756836 1445641798 -0.184021 -0.627075 0.012756 0.756836 1445641798 -0.170959 -0.634033 0.008850 0.754089 1445641798 -0.170959 -0.634033 0.008850 0.754089 1445641798 -0.170959 -0.634033 0.008850 0.754089 1445641798 -0.170959 -0.634033 0.008850 0.754089 1445641798 -0.170959 -0.634033 0.008850 0.754089 1445641798 -0.170959 -0.634033 0.008850 0.754089 1445641798 -0.175110 -0.642578 -0.029297 0.745361 1445641798 -0.175110 -0.642578 -0.029297 0.745361 1445641798 -0.175110 -0.642578 -0.029297 0.745361 1445641798 -0.175110 -0.642578 -0.029297 0.745361 1445641798 -0.175110 -0.642578 -0.029297 0.745361 1445641798 -0.195313 -0.644226 -0.063416 0.736755 1445641798 -0.195313 -0.644226 -0.063416 0.736755 1445641798 -0.195313 -0.644226 -0.063416 0.736755 1445641798 -0.195313 -0.644226 -0.063416 0.736755 1445641798 -0.195313 -0.644226 -0.063416 0.736755 1445641798 -0.195313 -0.644226 -0.063416 0.736755 1445641798 -0.208252 -0.640320 -0.060120 0.736877 1445641798 -0.208252 -0.640320 -0.060120 0.736877 1445641798 -0.208252 -0.640320 -0.060120 0.736877 1445641798 -0.208252 -0.640320 -0.060120 0.736877 1445641798 -0.208252 -0.640320 -0.060120 0.736877 1445641798 -0.208252 -0.640320 -0.060120 0.736877 1445641798 -0.208252 -0.640320 -0.060120 0.736877 1445641798 -0.210693 -0.632996 -0.035278 0.744080 1445641798 -0.210693 -0.632996 -0.035278 0.744080 1445641798 -0.210693 -0.632996 -0.035278 0.744080 1445641798 -0.210693 -0.632996 -0.035278 0.744080 1445641798 -0.210693 -0.632996 -0.035278 0.744080 1445641798 -0.202576 -0.626770 -0.019165 0.752136 1445641798 -0.202576 -0.626770 -0.019165 0.752136 1445641798 -0.202576 -0.626770 -0.019165 0.752136 1445641798 -0.202576 -0.626770 -0.019165 0.752136 1445641798 -0.202576 -0.626770 -0.019165 0.752136 1445641798 -0.202576 -0.626770 -0.019165 0.752136 1445641798 -0.183044 -0.626099 0.000122 0.757935 1445641798 -0.183044 -0.626099 0.000122 0.757935 1445641798 -0.183044 -0.626099 0.000122 0.757935 1445641798 -0.183044 -0.626099 0.000122 0.757935 1445641798 -0.183044 -0.626099 0.000122 0.757935 1445641798 -0.183044 -0.626099 0.000122 0.757935 1445641798 -0.183044 -0.626099 0.000122 0.757935 1445641798 -0.174622 -0.626587 0.010010 0.759460 1445641798 -0.174622 -0.626587 0.010010 0.759460 1445641798 -0.174622 -0.626587 0.010010 0.759460 1445641798 -0.174622 -0.626587 0.010010 0.759460 1445641798 -0.174622 -0.626587 0.010010 0.759460 1445641798 -0.174622 -0.626587 0.010010 0.759460 1445641798 -0.184570 -0.625793 0.007446 0.757813 1445641798 -0.184570 -0.625793 0.007446 0.757813 1445641798 -0.184570 -0.625793 0.007446 0.757813 1445641798 -0.184570 -0.625793 0.007446 0.757813 1445641798 -0.184570 -0.625793 0.007446 0.757813 1445641798 -0.184570 -0.625793 0.007446 0.757813 1445641798 -0.184570 -0.625793 0.007446 0.757813 1445641798 -0.192627 -0.624390 0.008911 0.756958 1445641798 -0.192627 -0.624390 0.008911 0.756958 1445641798 -0.192627 -0.624390 0.008911 0.756958 1445641798 -0.192627 -0.624390 0.008911 0.756958 1445641798 -0.192627 -0.624390 0.008911 0.756958 1445641798 -0.192627 -0.624390 0.008911 0.756958 1445641798 -0.186462 -0.627014 0.013123 0.756287 1445641798 -0.186462 -0.627014 0.013123 0.756287 1445641798 -0.186462 -0.627014 0.013123 0.756287 1445641798 -0.186462 -0.627014 0.013123 0.756287 1445641798 -0.186462 -0.627014 0.013123 0.756287 1445641798 -0.176941 -0.634705 0.001282 0.752197 1445641798 -0.176941 -0.634705 0.001282 0.752197 1445641798 -0.176941 -0.634705 0.001282 0.752197 1445641798 -0.176941 -0.634705 0.001282 0.752197 1445641799 -0.176941 -0.634705 0.001282 0.752197 1445641799 -0.176941 -0.634705 0.001282 0.752197 1445641799 -0.176941 -0.634705 0.001282 0.752197 1445641799 -0.183350 -0.639465 -0.026428 0.746155 1445641799 -0.183350 -0.639465 -0.026428 0.746155 1445641799 -0.183350 -0.639465 -0.026428 0.746155 1445641799 -0.183350 -0.639465 -0.026428 0.746155 1445641799 -0.183350 -0.639465 -0.026428 0.746155 1445641799 -0.183350 -0.639465 -0.026428 0.746155 1445641799 -0.202332 -0.638000 -0.053345 0.741028 1445641799 -0.202332 -0.638000 -0.053345 0.741028 1445641799 -0.202332 -0.638000 -0.053345 0.741028 1445641799 -0.202332 -0.638000 -0.053345 0.741028 1445641799 -0.202332 -0.638000 -0.053345 0.741028 1445641799 -0.202332 -0.638000 -0.053345 0.741028 1445641799 -0.202332 -0.638000 -0.053345 0.741028 1445641799 -0.207520 -0.634644 -0.049683 0.742737 1445641799 -0.207520 -0.634644 -0.049683 0.742737 1445641799 -0.207520 -0.634644 -0.049683 0.742737 1445641799 -0.207520 -0.634644 -0.049683 0.742737 1445641799 -0.207520 -0.634644 -0.049683 0.742737 1445641799 -0.207520 -0.634644 -0.049683 0.742737 1445641799 -0.200134 -0.629333 -0.032532 0.750244 1445641799 -0.200134 -0.629333 -0.032532 0.750244 1445641799 -0.200134 -0.629333 -0.032532 0.750244 1445641799 -0.200134 -0.629333 -0.032532 0.750244 1445641799 -0.200134 -0.629333 -0.032532 0.750244 1445641799 -0.200134 -0.629333 -0.032532 0.750244 1445641799 -0.184631 -0.625183 -0.011719 0.758240 1445641799 
-0.495178 -0.500427 0.285706 0.650208 1445641801 -0.651611 -0.386353 0.351501 0.550049 1445641801 -0.651611 -0.386353 0.351501 0.550049 1445641801 -0.651611 -0.386353 0.351501 0.550049 1445641801 -0.651611 -0.386353 0.351501 0.550049 1445641801 -0.651611 -0.386353 0.351501 0.550049 1445641801 -0.651611 -0.386353 0.351501 0.550049 1445641801 -0.651611 -0.386353 0.351501 0.550049 1445641801 -0.753723 -0.277771 0.420044 0.422241 1445641801 -0.753723 -0.277771 0.420044 0.422241 1445641801 -0.753723 -0.277771 0.420044 0.422241 1445641801 -0.753723 -0.277771 0.420044 0.422241 1445641801 -0.753723 -0.277771 0.420044 0.422241 1445641801 -0.753723 -0.277771 0.420044 0.422241 1445641801 -0.788025 -0.217957 0.480957 0.316589 1445641801 -0.788025 -0.217957 0.480957 0.316589 1445641801 -0.788025 -0.217957 0.480957 0.316589 1445641801 -0.788025 -0.217957 0.480957 0.316589 1445641801 -0.788025 -0.217957 0.480957 0.316589 1445641801 -0.788025 -0.217957 0.480957 0.316589 1445641801 -0.789368 -0.217590 0.482422 0.311096 1445641801 -0.789368 -0.217590 0.482422 0.311096 1445641801 -0.789368 -0.217590 0.482422 0.311096 1445641801 -0.789368 -0.217590 0.482422 0.311096 1445641801 -0.789368 -0.217590 0.482422 0.311096 1445641801 -0.789368 -0.217590 0.482422 0.311096 1445641801 -0.745544 -0.281738 0.448669 0.404358 1445641801 -0.745544 -0.281738 0.448669 0.404358 1445641801 -0.745544 -0.281738 0.448669 0.404358 1445641801 -0.745544 -0.281738 0.448669 0.404358 1445641801 -0.745544 -0.281738 0.448669 0.404358 1445641801 -0.745544 -0.281738 0.448669 0.404358 1445641801 -0.661194 -0.369568 0.360474 0.544373 1445641801 -0.661194 -0.369568 0.360474 0.544373 1445641801 -0.661194 -0.369568 0.360474 0.544373 1445641801 -0.661194 -0.369568 0.360474 0.544373 1445641801 -0.661194 -0.369568 0.360474 0.544373 1445641801 -0.661194 -0.369568 0.360474 0.544373 1445641801 -0.510620 -0.491028 0.231873 0.666626 1445641801 -0.510620 -0.491028 0.231873 0.666626 1445641801 -0.510620 -0.491028 0.231873 0.666626 1445641801 -0.510620 -0.491028 0.231873 0.666626 1445641801 -0.510620 -0.491028 0.231873 0.666626 1445641801 -0.510620 -0.491028 0.231873 0.666626 1445641801 -0.510620 -0.491028 0.231873 0.666626 1445641801 -0.298523 -0.595032 0.111755 0.737793 1445641801 -0.298523 -0.595032 0.111755 0.737793 1445641801 -0.298523 -0.595032 0.111755 0.737793 1445641801 -0.298523 -0.595032 0.111755 0.737793 1445641801 -0.298523 -0.595032 0.111755 0.737793 1445641801 -0.298523 -0.595032 0.111755 0.737793 1445641801 -0.190796 -0.641113 -0.029480 0.742798 1445641801 -0.190796 -0.641113 -0.029480 0.742798 1445641801 -0.190796 -0.641113 -0.029480 0.742798 1445641801 -0.190796 -0.641113 -0.029480 0.742798 1445641801 -0.190796 -0.641113 -0.029480 0.742798 1445641801 -0.190796 -0.641113 -0.029480 0.742798 1445641801 -0.182312 -0.646057 -0.041382 0.740051 1445641801 -0.182312 -0.646057 -0.041382 0.740051 1445641801 -0.182312 -0.646057 -0.041382 0.740051 1445641801 -0.182312 -0.646057 -0.041382 0.740051 1445641801 -0.182312 -0.646057 -0.041382 0.740051 1445641801 -0.182312 -0.646057 -0.041382 0.740051 1445641801 -0.248840 -0.631836 0.097534 0.727600 1445641801 -0.248840 -0.631836 0.097534 0.727600 1445641801 -0.248840 -0.631836 0.097534 0.727600 1445641801 -0.248840 -0.631836 0.097534 0.727600 1445641801 -0.248840 -0.631836 0.097534 0.727600 1445641801 -0.248840 -0.631836 0.097534 0.727600 1445641801 -0.401062 -0.577515 0.199402 0.682556 1445641801 -0.401062 -0.577515 0.199402 0.682556 1445641801 -0.401062 -0.577515 0.199402 0.682556 1445641801 -0.401062 -0.577515 0.199402 0.682556 1445641801 -0.401062 -0.577515 0.199402 0.682556 1445641801 -0.401062 -0.577515 0.199402 0.682556 1445641801 -0.577148 -0.473450 0.302063 0.592896 1445641801 -0.577148 -0.473450 0.302063 0.592896 1445641801 -0.577148 -0.473450 0.302063 0.592896 1445641801 -0.577148 -0.473450 0.302063 0.592896 1445641801 -0.577148 -0.473450 0.302063 0.592896 1445641801 -0.577148 -0.473450 0.302063 0.592896 1445641801 -0.707764 -0.352783 0.399902 0.463318 1445641801 -0.707764 -0.352783 0.399902 0.463318 1445641801 -0.707764 -0.352783 0.399902 0.463318 1445641801 -0.707764 -0.352783 0.399902 0.463318 1445641801 -0.707764 -0.352783 0.399902 0.463318 1445641801 -0.707764 -0.352783 0.399902 0.463318 1445641801 -0.779114 -0.254761 0.478577 0.314697 1445641801 -0.779114 -0.254761 0.478577 0.314697 1445641801 -0.779114 -0.254761 0.478577 0.314697 1445641801 -0.779114 -0.254761 0.478577 0.314697 1445641801 -0.779114 -0.254761 0.478577 0.314697 1445641801 -0.779114 -0.254761 0.478577 0.314697 1445641801 -0.779114 -0.254761 0.478577 0.314697 1445641802 -0.804871 -0.202698 0.488770 0.268738 1445641802 -0.804871 -0.202698 0.488770 0.268738 1445641802 -0.804871 -0.202698 0.488770 0.268738 1445641802 -0.804871 -0.202698 0.488770 0.268738 1445641802 -0.804871 -0.202698 0.488770 0.268738 1445641802 -0.804871 -0.202698 0.488770 0.268738 1445641802 -0.765564 -0.270752 0.467712 0.349060 1445641802 -0.765564 -0.270752 0.467712 0.349060 1445641802 -0.765564 -0.270752 0.467712 0.349060 1445641802 -0.765564 -0.270752 0.467712 0.349060 1445641802 -0.765564 -0.270752 0.467712 0.349060 1445641802 -0.765564 -0.270752 0.467712 0.349060 1445641802 -0.673340 -0.377625 0.413818 0.482422 1445641802 -0.673340 -0.377625 0.413818 0.482422 1445641802 -0.673340 -0.377625 0.413818 0.482422 1445641802 -0.673340 -0.377625 0.413818 0.482422 1445641802 -0.673340 -0.377625 0.413818 0.482422 1445641802 -0.673340 -0.377625 0.413818 0.482422 1445641802 -0.507996 -0.504028 0.328674 0.616333 1445641802 -0.507996 -0.504028 0.328674 0.616333 1445641802 -0.507996 -0.504028 0.328674 0.616333 1445641802 -0.507996 -0.504028 0.328674 0.616333 1445641802 -0.507996 -0.504028 0.328674 0.616333 1445641802 -0.288208 -0.606567 0.213135 0.709595 1445641802 -0.288208 -0.606567 0.213135 0.709595 1445641802 -0.288208 -0.606567 0.213135 0.709595 1445641802 -0.288208 -0.606567 0.213135 0.709595 1445641802 -0.288208 -0.606567 0.213135 0.709595 1445641802 -0.288208 -0.606567 0.213135 0.709595 1445641802 -0.288208 -0.606567 0.213135 0.709595 1445641802 -0.072144 -0.637695 0.095581 0.760925 1445641802 -0.072144 -0.637695 0.095581 0.760925 1445641802 -0.072144 -0.637695 0.095581 0.760925 1445641802 -0.072144 -0.637695 0.095581 0.760925 1445641802 -0.072144 -0.637695 0.095581 0.760925 1445641802 -0.072144 -0.637695 0.095581 0.760925 1445641802 -0.049316 -0.633057 -0.078613 0.768555 1445641802 -0.049316 -0.633057 -0.078613 0.768555 1445641802 -0.049316 -0.633057 -0.078613 0.768555 1445641802 -0.049316 -0.633057 -0.078613 0.768555 1445641802 -0.049316 -0.633057 -0.078613 0.768555 1445641802 -0.049316 -0.633057 -0.078613 0.768555 1445641802 -0.049316 -0.633057 -0.078613 0.768555 1445641802 -0.051331 -0.646362 0.016541 0.761108 1445641802 -0.051331 -0.646362 0.016541 0.761108 1445641802 -0.051331 -0.646362 0.016541 0.761108 1445641802 -0.051331 -0.646362 0.016541 0.761108 1445641802 -0.051331 -0.646362 0.016541 0.761108 1445641802 -0.051331 -0.646362 0.016541 0.761108 1445641802 -0.113586 -0.624451 0.161926 0.755615 1445641802 -0.113586 -0.624451 0.161926 0.755615 1445641802 -0.113586 -0.624451 0.161926 0.755615 1445641802 -0.113586 -0.624451 0.161926 0.755615 1445641802 -0.113586 -0.624451 0.161926 0.755615 1445641802 -0.113586 -0.624451 0.161926 0.755615 1445641802 -0.113586 -0.624451 0.161926 0.755615 1445641802 -0.252686 -0.576477 0.285095 0.722900 1445641802 -0.252686 -0.576477 0.285095 0.722900 1445641802 -0.252686 -0.576477 0.285095 0.722900 1445641802 -0.252686 -0.576477 0.285095 0.722900 1445641802 -0.252686 -0.576477 0.285095 0.722900 1445641802 -0.252686 -0.576477 0.285095 0.722900 1445641802 -0.434937 -0.521179 0.410278 0.609009 1445641802 -0.434937 -0.521179 0.410278 0.609009 1445641802 -0.434937 -0.521179 0.410278 0.609009 1445641802 -0.434937 -0.521179 0.410278 0.609009 1445641802 -0.434937 -0.521179 0.410278 0.609009 1445641802 -0.434937 -0.521179 0.410278 0.609009 1445641802 -0.612549 -0.449768 0.482666 0.435303 1445641802 -0.612549 -0.449768 0.482666 0.435303 1445641802 -0.612549 -0.449768 0.482666 0.435303 1445641802 -0.612549 -0.449768 0.482666 0.435303 1445641802 -0.612549 -0.449768 0.482666 0.435303 1445641802 -0.612549 -0.449768 0.482666 0.435303 1445641802 -0.734985 -0.371338 0.502747 0.262878 1445641802 -0.734985 -0.371338 0.502747 0.262878 1445641802 -0.734985 -0.371338 0.502747 0.262878 1445641802 -0.734985 -0.371338 0.502747 0.262878 1445641802 -0.734985 -0.371338 0.502747 0.262878 1445641802 -0.734985 -0.371338 0.502747 0.262878 1445641802 -0.802124 -0.301331 0.469482 0.213135 1445641802 -0.802124 -0.301331 0.469482 0.213135 1445641802 -0.802124 -0.301331 0.469482 0.213135 1445641802 -0.802124 -0.301331 0.469482 0.213135 1445641802 -0.802124 -0.301331 0.469482 0.213135 1445641802 -0.802124 -0.301331 0.469482 0.213135 1445641802 -0.766968 -0.338318 0.443726 0.317017 1445641802 -0.766968 -0.338318 0.443726 0.317017 1445641802 -0.766968 -0.338318 0.443726 0.317017 1445641802 -0.766968 -0.338318 0.443726 0.317017 1445641802 -0.766968 -0.338318 0.443726 0.317017 1445641802 -0.669006 -0.400757 0.382202 0.495789 1445641802 -0.669006 -0.400757 0.382202 0.495789 1445641802 -0.669006 -0.400757 0.382202 0.495789 1445641802 -0.669006 -0.400757 0.382202 0.495789 1445641802 -0.669006 -0.400757 0.382202 0.495789 1445641802 -0.669006 -0.400757 0.382202 0.495789 1445641802 -0.669006 -0.400757 0.382202 0.495789 1445641802 -0.490112 -0.511658 0.280273 0.647644 1445641802 -0.490112 -0.511658 0.280273 0.647644 1445641802 -0.490112 -0.511658 0.280273 0.647644 1445641802 -0.490112 -0.511658 0.280273 0.647644 1445641802 -0.490112 -0.511658 0.280273 0.647644 1445641802 -0.490112 -0.511658 0.280273 0.647644 1445641802 -0.232544 -0.622375 0.193481 0.721863 1445641802 -0.232544 -0.622375 0.193481 0.721863 1445641802 -0.232544 -0.622375 0.193481 0.721863 1445641802 -0.232544 -0.622375 0.193481 0.721863 1445641802 -0.232544 -0.622375 0.193481 0.721863 1445641802 -0.232544 -0.622375 0.193481 0.721863 1445641802 -0.232544 -0.622375 0.193481 0.721863 1445641802 -0.049255 -0.671814 0.143066 0.725098 1445641803 -0.049255 -0.671814 0.143066 0.725098 1445641803 -0.049255 -0.671814 0.143066 0.725098 1445641803 -0.049255 -0.671814 0.143066 0.725098 1445641803 -0.049255 -0.671814 0.143066 0.725098 1445641803 -0.049255 -0.671814 0.143066 0.725098 1445641803 -0.068726 -0.687073 0.005432 0.723328 1445641803 -0.068726 -0.687073 0.005432 0.723328 1445641803 -0.068726 -0.687073 0.005432 0.723328 1445641803 -0.068726 -0.687073 0.005432 0.723328 1445641803 -0.068726 -0.687073 0.005432 0.723328 1445641803 -0.068726 -0.687073 0.005432 0.723328 1445641803 -0.101685 -0.678345 0.142639 0.713562 1445641803 -0.101685 -0.678345 0.142639 0.713562 1445641803 -0.101685 -0.678345 0.142639 0.713562 1445641803 -0.101685 -0.678345 0.142639 0.713562 1445641803 -0.101685 -0.678345 0.142639 0.713562 1445641803 -0.101685 -0.678345 0.142639 0.713562 1445641803 -0.242126 -0.639282 0.255127 0.683838 1445641803 -0.242126 -0.639282 0.255127 0.683838 1445641803 -0.242126 -0.639282 0.255127 0.683838 1445641803 -0.242126 -0.639282 0.255127 0.683838 1445641803 -0.242126 -0.639282 0.255127 0.683838 1445641803 -0.242126 -0.639282 0.255127 0.683838 1445641803 -0.242126 -0.639282 0.255127 0.683838 1445641803 -0.427917 -0.570129 0.346863 0.609497 1445641803 -0.427917 -0.570129 0.346863 0.609497 1445641803 -0.427917 -0.570129 0.346863 0.609497 1445641803 -0.427917 -0.570129 0.346863 0.609497 1445641803 -0.427917 -0.570129 0.346863 0.609497 1445641803 -0.427917 -0.570129 0.346863 0.609497 1445641803 -0.599792 -0.477478 0.408386 0.495483 1445641803 -0.599792 -0.477478 0.408386 0.495483 1445641803 -0.599792 -0.477478 0.408386 0.495483 1445641803 -0.599792 -0.477478 0.408386 0.495483 1445641803 -0.599792 -0.477478 0.408386 0.495483 1445641803 -0.599792 -0.477478 0.408386 0.495483 1445641803 -0.726501 -0.382324 0.449585 0.352051 1445641803 -0.726501 -0.382324 0.449585 0.352051 1445641803 -0.726501 -0.382324 0.449585 0.352051 1445641803 -0.726501 -0.382324 0.449585 0.352051 1445641803 -0.726501 -0.382324 0.449585 0.352051 1445641803 -0.726501 -0.382324 0.449585 0.352051 1445641803 -0.784973 -0.318726 0.470825 0.246277 1445641803 -0.784973 -0.318726 0.470825 0.246277 1445641803 -0.784973 -0.318726 0.470825 0.246277 1445641803 -0.784973 -0.318726 0.470825 0.246277 1445641803 -0.784973 -0.318726 0.470825 0.246277 1445641803 -0.784973 -0.318726 0.470825 0.246277 1445641803 -0.786621 -0.311401 0.464478 0.261780 1445641803 -0.786621 -0.311401 0.464478 0.261780 1445641803 -0.786621 -0.311401 0.464478 0.261780 1445641803 -0.786621 -0.311401 0.464478 0.261780 1445641803 -0.786621 -0.311401 0.464478 0.261780 1445641803 -0.786621 -0.311401 0.464478 0.261780 1445641803 -0.728455 -0.362610 0.434021 0.386597 1445641803 -0.728455 -0.362610 0.434021 0.386597 1445641803 -0.728455 -0.362610 0.434021 0.386597 1445641803 -0.728455 -0.362610 0.434021 0.386597 1445641803 -0.728455 -0.362610 0.434021 0.386597 1445641803 -0.728455 -0.362610 0.434021 0.386597 1445641803 -0.610046 -0.442688 0.369629 0.543396 1445641803 -0.610046 -0.442688 0.369629 0.543396 1445641803 -0.610046 -0.442688 0.369629 0.543396 1445641803 -0.610046 -0.442688 0.369629 0.543396 1445641803 -0.610046 -0.442688 0.369629 0.543396 1445641803 -0.610046 -0.442688 0.369629 0.543396 1445641803 -0.436340 -0.523376 0.251160 0.687439 1445641803 -0.436340 -0.523376 0.251160 0.687439 1445641803 -0.436340 -0.523376 0.251160 0.687439 1445641803 -0.436340 -0.523376 0.251160 0.687439 1445641803 -0.436340 -0.523376 0.251160 0.687439 1445641803 -0.436340 -0.523376 0.251160 0.687439 1445641803 -0.243042 -0.591370 0.087646 0.763916 1445641803 -0.243042 -0.591370 0.087646 0.763916 1445641803 -0.243042 -0.591370 0.087646 0.763916 1445641803 -0.243042 -0.591370 0.087646 0.763916 1445641803 -0.243042 -0.591370 0.087646 0.763916 1445641803 -0.243042 -0.591370 0.087646 0.763916 1445641803 -0.243042 -0.591370 0.087646 0.763916 1445641803 -0.087646 -0.641357 -0.052979 0.760376 1445641803 -0.087646 -0.641357 -0.052979 0.760376 1445641803 -0.087646 -0.641357 -0.052979 0.760376 1445641803 -0.087646 -0.641357 -0.052979 0.760376 1445641803 -0.087646 -0.641357 -0.052979 0.760376 1445641803 -0.087646 -0.641357 -0.052979 0.760376 1445641803 -0.071899 -0.641968 -0.130554 0.752136 1445641803 -0.071899 -0.641968 -0.130554 0.752136 1445641803 -0.071899 -0.641968 -0.130554 0.752136 1445641803 -0.071899 -0.641968 -0.130554 0.752136 1445641803 -0.071899 -0.641968 -0.130554 0.752136 1445641803 -0.071899 -0.641968 -0.130554 0.752136 1445641803 -0.071899 -0.641968 -0.130554 0.752136 1445641803 -0.115173 -0.628601 0.007568 0.769104 1445641803 -0.115173 -0.628601 0.007568 0.769104 1445641803 -0.115173 -0.628601 0.007568 0.769104 1445641803 -0.115173 -0.628601 0.007568 0.769104 1445641803 -0.115173 -0.628601 0.007568 0.769104 1445641803 -0.115173 -0.628601 0.007568 0.769104 1445641803 -0.241394 -0.584412 0.102417 0.767883 1445641803 -0.241394 -0.584412 0.102417 0.767883 1445641803 -0.241394 -0.584412 0.102417 0.767883 1445641803 -0.241394 -0.584412 0.102417 0.767883 1445641803 -0.241394 -0.584412 0.102417 0.767883 1445641803 -0.241394 -0.584412 0.102417 0.767883 1445641803 -0.407104 -0.526611 0.212219 0.715454 1445641803 -0.407104 -0.526611 0.212219 0.715454 1445641803 -0.407104 -0.526611 0.212219 0.715454 1445641803 -0.407104 -0.526611 0.212219 0.715454 1445641803 -0.407104 -0.526611 0.212219 0.715454 1445641803 -0.407104 -0.526611 0.212219 0.715454 1445641803 -0.407104 -0.526611 0.212219 0.715454 1445641803 -0.573242 -0.449646 0.314453 0.608521 1445641803 -0.573242 -0.449646 0.314453 0.608521 1445641804 -0.573242 -0.449646 0.314453 0.608521 1445641804 -0.573242 -0.449646 0.314453 0.608521 1445641804 -0.573242 -0.449646 0.314453 0.608521 1445641804 -0.573242 -0.449646 0.314453 0.608521 1445641804 -0.712524 -0.344849 0.374268 0.483032 1445641804 -0.712524 -0.344849 0.374268 0.483032 1445641804 -0.712524 -0.344849 0.374268 0.483032 1445641804 -0.712524 -0.344849 0.374268 0.483032 1445641804 -0.712524 -0.344849 0.374268 0.483032 1445641804 -0.712524 -0.344849 0.374268 0.483032 1445641804 -0.712524 -0.344849 0.374268 0.483032 1445641804 -0.797913 -0.240295 0.422058 0.356995 1445641804 -0.797913 -0.240295 0.422058 0.356995 1445641804 -0.797913 -0.240295 0.422058 0.356995 1445641804 -0.797913 -0.240295 0.422058 0.356995 1445641804 -0.797913 -0.240295 0.422058 0.356995 1445641804 -0.797913 -0.240295 0.422058 0.356995 1445641804 -0.828308 -0.169800 0.445740 0.294006 1445641804 -0.828308 -0.169800 0.445740 0.294006 1445641804 -0.828308 -0.169800 0.445740 0.294006 1445641804 -0.828308 -0.169800 0.445740 0.294006 1445641804 -0.828308 -0.169800 0.445740 0.294006 1445641804 -0.828308 -0.169800 0.445740 0.294006 1445641804 -0.799744 -0.215942 0.432678 0.355835 1445641804 -0.799744 -0.215942 0.432678 0.355835 1445641804 -0.799744 -0.215942 0.432678 0.355835 1445641804 -0.799744 -0.215942 0.432678 0.355835 1445641804 -0.799744 -0.215942 0.432678 0.355835 1445641804 -0.799744 -0.215942 0.432678 0.355835 1445641804 -0.725525 -0.280640 0.374695 0.504517 1445641804 -0.725525 -0.280640 0.374695 0.504517 1445641804 -0.725525 -0.280640 0.374695 0.504517 1445641804 -0.725525 -0.280640 0.374695 0.504517 1445641804 -0.725525 -0.280640 0.374695 0.504517 1445641804 -0.725525 -0.280640 0.374695 0.504517 1445641804 -0.566528 -0.419128 0.316406 0.635010 1445641804 -0.566528 -0.419128 0.316406 0.635010 1445641804 -0.566528 -0.419128 0.316406 0.635010 1445641804 -0.566528 -0.419128 0.316406 0.635010 1445641804 -0.566528 -0.419128 0.316406 0.635010 1445641804 -0.566528 -0.419128 0.316406 0.635010 1445641804 -0.361450 -0.518982 0.187805 0.751465 1445641804 -0.361450 -0.518982 0.187805 0.751465 1445641804 -0.361450 -0.518982 0.187805 0.751465 1445641804 -0.361450 -0.518982 0.187805 0.751465 1445641804 -0.361450 -0.518982 0.187805 0.751465 1445641804 -0.361450 -0.518982 0.187805 0.751465 1445641804 -0.247864 -0.577026 0.005981 0.778198 1445641804 -0.247864 -0.577026 0.005981 0.778198 1445641804 -0.247864 -0.577026 0.005981 0.778198 1445641804 -0.247864 -0.577026 0.005981 0.778198 1445641804 -0.247864 -0.577026 0.005981 0.778198 1445641804 -0.224792 -0.609009 -0.064453 0.757935 1445641804 -0.224792 -0.609009 -0.064453 0.757935 1445641804 -0.224792 -0.609009 -0.064453 0.757935 1445641804 -0.224792 -0.609009 -0.064453 0.757935 1445641804 -0.268433 -0.583008 -0.032166 0.766174 1445641804 -0.268433 -0.583008 -0.032166 0.766174 1445641804 -0.268433 -0.583008 -0.032166 0.766174 1445641804 -0.268433 -0.583008 -0.032166 0.766174 1445641804 -0.268433 -0.583008 -0.032166 0.766174 1445641804 -0.268433 -0.583008 -0.032166 0.766174 1445641804 -0.268433 -0.583008 -0.032166 0.766174 1445641804 -0.359192 -0.538879 0.067810 0.758972 1445641804 -0.359192 -0.538879 0.067810 0.758972 1445641804 -0.359192 -0.538879 0.067810 0.758972 1445641804 -0.359192 -0.538879 0.067810 0.758972 1445641804 -0.359192 -0.538879 0.067810 0.758972 1445641804 -0.359192 -0.538879 0.067810 0.758972 1445641804 -0.359192 -0.538879 0.067810 0.758972 1445641804 -0.490051 -0.480774 0.181213 0.704163 1445641804 -0.490051 -0.480774 0.181213 0.704163 1445641804 -0.490051 -0.480774 0.181213 0.704163 1445641804 -0.490051 -0.480774 0.181213 0.704163 1445641804 -0.490051 -0.480774 0.181213 0.704163 1445641804 -0.490051 -0.480774 0.181213 0.704163 1445641804 -0.618774 -0.419556 0.351379 0.563599 1445641804 -0.618774 -0.419556 0.351379 0.563599 1445641804 -0.618774 -0.419556 0.351379 0.563599 1445641804 -0.618774 -0.419556 0.351379 0.563599 1445641804 -0.618774 -0.419556 0.351379 0.563599 1445641804 -0.743713 -0.314392 0.423767 0.410400 1445641804 -0.743713 -0.314392 0.423767 0.410400 1445641804 -0.743713 -0.314392 0.423767 0.410400 1445641804 -0.743713 -0.314392 0.423767 0.410400 1445641804 -0.743713 -0.314392 0.423767 0.410400 1445641804 -0.743713 -0.314392 0.423767 0.410400 1445641804 -0.815247 -0.214111 0.454895 0.287537 1445641804 -0.815247 -0.214111 0.454895 0.287537 1445641804 -0.815247 -0.214111 0.454895 0.287537 1445641804 -0.815247 -0.214111 0.454895 0.287537 1445641804 -0.815247 -0.214111 0.454895 0.287537 1445641804 -0.815247 -0.214111 0.454895 0.287537 1445641804 -0.820496 -0.204102 0.459167 0.272522 1445641804 -0.820496 -0.204102 0.459167 0.272522 1445641804 -0.820496 -0.204102 0.459167 0.272522 1445641804 -0.820496 -0.204102 0.459167 0.272522 1445641804 -0.820496 -0.204102 0.459167 0.272522 1445641804 -0.820496 -0.204102 0.459167 0.272522 1445641804 -0.820496 -0.204102 0.459167 0.272522 1445641804 -0.771729 -0.241699 0.414978 0.416992 1445641804 -0.771729 -0.241699 0.414978 0.416992 1445641804 -0.771729 -0.241699 0.414978 0.416992 1445641804 -0.771729 -0.241699 0.414978 0.416992 1445641804 -0.771729 -0.241699 0.414978 0.416992 1445641804 -0.771729 -0.241699 0.414978 0.416992 1445641804 -0.649658 -0.361145 0.356934 0.565796 1445641804 -0.649658 -0.361145 0.356934 0.565796 1445641804 -0.649658 -0.361145 0.356934 0.565796 1445641805 -0.649658 -0.361145 0.356934 0.565796 1445641805 -0.649658 -0.361145 0.356934 0.565796 1445641805 -0.447144 -0.487915 0.272766 0.698242 1445641805 -0.447144 -0.487915 0.272766 0.698242 1445641805 -0.447144 -0.487915 0.272766 0.698242 1445641805 -0.447144 -0.487915 0.272766 0.698242 1445641805 -0.447144 -0.487915 0.272766 0.698242 1445641805 -0.447144 -0.487915 0.272766 0.698242 1445641805 -0.447144 -0.487915 0.272766 0.698242 1445641805 -0.223755 -0.581909 0.179749 0.760925 1445641805 -0.223755 -0.581909 0.179749 0.760925 1445641805 -0.223755 -0.581909 0.179749 0.760925 1445641805 -0.223755 -0.581909 0.179749 0.760925 1445641805 -0.223755 -0.581909 0.179749 0.760925 1445641805 -0.223755 -0.581909 0.179749 0.760925 1445641805 -0.095703 -0.636780 0.035034 0.764282 1445641805 -0.095703 -0.636780 0.035034 0.764282 1445641805 -0.095703 -0.636780 0.035034 0.764282 1445641805 -0.095703 -0.636780 0.035034 0.764282 1445641805 -0.095703 -0.636780 0.035034 0.764282 1445641805 -0.095703 -0.636780 0.035034 0.764282 1445641805 -0.112976 -0.633240 -0.111450 0.757507 1445641805 -0.112976 -0.633240 -0.111450 0.757507 1445641805 -0.112976 -0.633240 -0.111450 0.757507 1445641805 -0.112976 -0.633240 -0.111450 0.757507 1445641805 -0.112976 -0.633240 -0.111450 0.757507 1445641805 -0.112976 -0.633240 -0.111450 0.757507 1445641805 -0.143127 -0.606934 0.025513 0.781311 1445641805 -0.143127 -0.606934 0.025513 0.781311 1445641805 -0.143127 -0.606934 0.025513 0.781311 1445641805 -0.143127 -0.606934 0.025513 0.781311 1445641805 -0.143127 -0.606934 0.025513 0.781311 1445641805 -0.143127 -0.606934 0.025513 0.781311 1445641805 -0.250244 -0.550293 0.112061 0.788696 1445641805 -0.250244 -0.550293 0.112061 0.788696 1445641805 -0.250244 -0.550293 0.112061 0.788696 1445641805 -0.250244 -0.550293 0.112061 0.788696 1445641805 -0.250244 -0.550293 0.112061 0.788696 1445641805 -0.250244 -0.550293 0.112061 0.788696 1445641805 -0.250244 -0.550293 0.112061 0.788696 1445641805 -0.391235 -0.486145 0.221008 0.749512 1445641805 -0.391235 -0.486145 0.221008 0.749512 1445641805 -0.391235 -0.486145 0.221008 0.749512 1445641805 -0.391235 -0.486145 0.221008 0.749512 1445641805 -0.391235 -0.486145 0.221008 0.749512 1445641805 -0.391235 -0.486145 0.221008 0.749512 1445641805 -0.550659 -0.412476 0.331665 0.645508 1445641805 -0.550659 -0.412476 0.331665 0.645508 1445641805 -0.550659 -0.412476 0.331665 0.645508 1445641805 -0.550659 -0.412476 0.331665 0.645508 1445641805 -0.550659 -0.412476 0.331665 0.645508 1445641805 -0.550659 -0.412476 0.331665 0.645508 1445641805 -0.550659 -0.412476 0.331665 0.645508 1445641805 -0.695129 -0.323547 0.394958 0.506104 1445641805 -0.695129 -0.323547 0.394958 0.506104 1445641805 -0.695129 -0.323547 0.394958 0.506104 1445641805 -0.695129 -0.323547 0.394958 0.506104 1445641805 -0.695129 -0.323547 0.394958 0.506104 1445641805 -0.695129 -0.323547 0.394958 0.506104 1445641805 -0.783325 -0.268188 0.439270 0.348572 1445641805 -0.783325 -0.268188 0.439270 0.348572 1445641805 -0.783325 -0.268188 0.439270 0.348572 1445641805 -0.783325 -0.268188 0.439270 0.348572 1445641805 -0.783325 -0.268188 0.439270 0.348572 1445641805 -0.783325 -0.268188 0.439270 0.348572 1445641805 -0.821533 -0.236389 0.442810 0.270386 1445641805 -0.821533 -0.236389 0.442810 0.270386 1445641805 -0.821533 -0.236389 0.442810 0.270386 1445641805 -0.821533 -0.236389 0.442810 0.270386 1445641805 -0.821533 -0.236389 0.442810 0.270386 1445641805 -0.821533 -0.236389 0.442810 0.270386 1445641805 -0.791565 -0.285156 0.427246 0.331055 1445641805 -0.791565 -0.285156 0.427246 0.331055 1445641805 -0.791565 -0.285156 0.427246 0.331055 1445641805 -0.791565 -0.285156 0.427246 0.331055 1445641805 -0.791565 -0.285156 0.427246 0.331055 1445641805 -0.791565 -0.285156 0.427246 0.331055 1445641805 -0.708496 -0.337463 0.361694 0.503296 1445641805 -0.708496 -0.337463 0.361694 0.503296 1445641805 -0.708496 -0.337463 0.361694 0.503296 1445641805 -0.708496 -0.337463 0.361694 0.503296 1445641805 -0.708496 -0.337463 0.361694 0.503296 1445641805 -0.708496 -0.337463 0.361694 0.503296 1445641805 -0.547424 -0.444641 0.263977 0.657959 1445641805 -0.547424 -0.444641 0.263977 0.657959 1445641805 -0.547424 -0.444641 0.263977 0.657959 1445641805 -0.547424 -0.444641 0.263977 0.657959 1445641805 -0.547424 -0.444641 0.263977 0.657959 1445641805 -0.547424 -0.444641 0.263977 0.657959 1445641805 -0.547424 -0.444641 0.263977 0.657959 1445641805 -0.311096 -0.565002 0.187439 0.740845 1445641805 -0.311096 -0.565002 0.187439 0.740845 1445641805 -0.311096 -0.565002 0.187439 0.740845 1445641805 -0.311096 -0.565002 0.187439 0.740845 1445641805 -0.311096 -0.565002 0.187439 0.740845 1445641805 -0.311096 -0.565002 0.187439 0.740845 1445641805 -0.127380 -0.632324 0.100891 0.757507 1445641805 -0.127380 -0.632324 0.100891 0.757507 1445641805 -0.127380 -0.632324 0.100891 0.757507 1445641805 -0.127380 -0.632324 0.100891 0.757507 1445641805 -0.127380 -0.632324 0.100891 0.757507 1445641805 -0.127380 -0.632324 0.100891 0.757507 1445641805 -0.128540 -0.661316 -0.001953 0.739014 1445641805 -0.128540 -0.661316 -0.001953 0.739014 1445641805 -0.128540 -0.661316 -0.001953 0.739014 1445641805 -0.128540 -0.661316 -0.001953 0.739014 1445641805 -0.128540 -0.661316 -0.001953 0.739014 1445641805 -0.128540 -0.661316 -0.001953 0.739014 1445641805 -0.128540 -0.661316 -0.001953 0.739014 1445641805 -0.120422 -0.652222 0.111084 0.740112 1445641805 -0.120422 -0.652222 0.111084 0.740112 1445641805 -0.120422 -0.652222 0.111084 0.740112 1445641805 -0.120422 -0.652222 0.111084 0.740112 1445641805 -0.120422 -0.652222 0.111084 0.740112 1445641806 -0.120422 -0.652222 0.111084 0.740112 1445641806 -0.212708 -0.606873 0.216675 0.734497 1445641806 -0.212708 -0.606873 0.216675 0.734497 1445641806 -0.212708 -0.606873 0.216675 0.734497 1445641806 -0.212708 -0.606873 0.216675 0.734497 1445641806 -0.212708 -0.606873 0.216675 0.734497 1445641806 -0.212708 -0.606873 0.216675 0.734497 1445641806 -0.356384 -0.543335 0.313599 0.692383 1445641806 -0.356384 -0.543335 0.313599 0.692383 1445641806 -0.356384 -0.543335 0.313599 0.692383 1445641806 -0.356384 -0.543335 0.313599 0.692383 1445641806 -0.356384 -0.543335 0.313599 0.692383 1445641806 -0.356384 -0.543335 0.313599 0.692383 1445641806 -0.508545 -0.459106 0.399536 0.609070 1445641806 -0.508545 -0.459106 0.399536 0.609070 1445641806 -0.508545 -0.459106 0.399536 0.609070 1445641806 -0.508545 -0.459106 0.399536 0.609070 1445641806 -0.508545 -0.459106 0.399536 0.609070 1445641806 -0.508545 -0.459106 0.399536 0.609070 1445641806 -0.508545 -0.459106 0.399536 0.609070 1445641806 -0.645203 -0.357666 0.453857 0.499756 1445641806 -0.645203 -0.357666 0.453857 0.499756 1445641806 -0.645203 -0.357666 0.453857 0.499756 1445641806 -0.645203 -0.357666 0.453857 0.499756 1445641806 -0.645203 -0.357666 0.453857 0.499756 1445641806 -0.645203 -0.357666 0.453857 0.499756 1445641806 -0.745667 -0.262268 0.480774 0.379578 1445641806 -0.745667 -0.262268 0.480774 0.379578 1445641806 -0.745667 -0.262268 0.480774 0.379578 1445641806 -0.745667 -0.262268 0.480774 0.379578 1445641806 -0.745667 -0.262268 0.480774 0.379578 1445641806 -0.745667 -0.262268 0.480774 0.379578 1445641806 -0.795166 -0.219238 0.483582 0.292908 1445641806 -0.795166 -0.219238 0.483582 0.292908 1445641806 -0.795166 -0.219238 0.483582 0.292908 1445641806 -0.795166 -0.219238 0.483582 0.292908 1445641806 -0.795166 -0.219238 0.483582 0.292908 1445641806 -0.795166 -0.219238 0.483582 0.292908 1445641806 -0.797546 -0.219666 0.458862 0.324219 1445641806 -0.797546 -0.219666 0.458862 0.324219 1445641806 -0.797546 -0.219666 0.458862 0.324219 1445641806 -0.797546 -0.219666 0.458862 0.324219 1445641806 -0.797546 -0.219666 0.458862 0.324219 1445641806 -0.726563 -0.291504 0.425232 0.454163 1445641806 -0.726563 -0.291504 0.425232 0.454163 1445641806
[truncated: 208,867 more chars]
