# Supplementary material for: Quaternion-Based Gesture Recognition Using Wireless Wearable Motion Capture Sensors
Source: Sensors (Basel). 2016 Apr 28;16(5):605. doi: 10.3390/s16050605 (PMC4883296; doi:10.3390/s16050605)
Supplement: Supplementary file 1 [file sensors-16-00605-s001.zip › MultiSensorGestureData/P11/5. Block/Training16.txt]

0.667480 -0.258545 0.590637 0.372375 1445641688 0.667480 -0.258545 0.590637 0.372375 1445641688 0.667480 -0.258545 0.590637 0.372375 1445641688 0.667480 -0.258545 0.590637 0.372375 1445641688 0.667480 -0.258545 0.590637 0.372375 1445641688 0.667480 -0.258545 0.590637 0.372375 1445641688 0.660034 -0.255859 0.582703 0.398987 1445641688 0.660034 -0.255859 0.582703 0.398987 1445641688 0.660034 -0.255859 0.582703 0.398987 1445641688 0.660034 -0.255859 0.582703 0.398987 1445641688 0.660034 -0.255859 0.582703 0.398987 1445641688 0.660034 -0.255859 0.582703 0.398987 1445641688 0.649231 -0.253784 0.572327 0.431885 1445641688 0.649231 -0.253784 0.572327 0.431885 1445641688 0.649231 -0.253784 0.572327 0.431885 1445641688 0.649231 -0.253784 0.572327 0.431885 1445641688 0.649231 -0.253784 0.572327 0.431885 1445641688 0.649231 -0.253784 0.572327 0.431885 1445641688 0.639465 -0.249451 0.550232 0.475403 1445641688 0.639465 -0.249451 0.550232 0.475403 1445641688 0.639465 -0.249451 0.550232 0.475403 1445641688 0.639465 -0.249451 0.550232 0.475403 1445641688 0.639465 -0.249451 0.550232 0.475403 1445641688 0.639465 -0.249451 0.550232 0.475403 1445641688 0.639465 -0.249451 0.550232 0.475403 1445641688 0.612183 -0.240540 0.529114 0.536011 1445641688 0.612183 -0.240540 0.529114 0.536011 1445641688 0.612183 -0.240540 0.529114 0.536011 1445641688 0.612183 -0.240540 0.529114 0.536011 1445641688 0.612183 -0.240540 0.529114 0.536011 1445641688 0.612183 -0.240540 0.529114 0.536011 1445641688 0.568298 -0.209351 0.531311 0.592224 1445641688 0.568298 -0.209351 0.531311 0.592224 1445641688 0.568298 -0.209351 0.531311 0.592224 1445641688 0.568298 -0.209351 0.531311 0.592224 1445641688 0.568298 -0.209351 0.531311 0.592224 1445641688 0.568298 -0.209351 0.531311 0.592224 1445641688 0.501953 -0.161255 0.573792 0.626648 1445641688 0.501953 -0.161255 0.573792 0.626648 1445641688 0.501953 -0.161255 0.573792 0.626648 1445641688 0.501953 -0.161255 0.573792 0.626648 1445641688 0.501953 -0.161255 0.573792 0.626648 1445641688 0.501953 -0.161255 0.573792 0.626648 1445641688 0.452698 -0.118286 0.614136 0.635498 1445641688 0.452698 -0.118286 0.614136 0.635498 1445641688 0.452698 -0.118286 0.614136 0.635498 1445641688 0.452698 -0.118286 0.614136 0.635498 1445641688 0.452698 -0.118286 0.614136 0.635498 1445641688 0.452698 -0.118286 0.614136 0.635498 1445641688 0.453308 -0.111511 0.627869 0.622742 1445641688 0.453308 -0.111511 0.627869 0.622742 1445641688 0.453308 -0.111511 0.627869 0.622742 1445641688 0.453308 -0.111511 0.627869 0.622742 1445641688 0.453308 -0.111511 0.627869 0.622742 1445641688 0.453308 -0.111511 0.627869 0.622742 1445641688 0.500427 -0.126648 0.598267 0.612793 1445641688 0.500427 -0.126648 0.598267 0.612793 1445641688 0.500427 -0.126648 0.598267 0.612793 1445641688 0.500427 -0.126648 0.598267 0.612793 1445641688 0.500427 -0.126648 0.598267 0.612793 1445641688 0.500427 -0.126648 0.598267 0.612793 1445641688 0.569702 -0.158997 0.553894 0.585876 1445641688 0.569702 -0.158997 0.553894 0.585876 1445641688 0.569702 -0.158997 0.553894 0.585876 1445641688 0.569702 -0.158997 0.553894 0.585876 1445641688 0.569702 -0.158997 0.553894 0.585876 1445641688 0.569702 -0.158997 0.553894 0.585876 1445641688 0.625000 -0.184692 0.544617 0.527832 1445641688 0.625000 -0.184692 0.544617 0.527832 1445641688 0.625000 -0.184692 0.544617 0.527832 1445641688 0.625000 -0.184692 0.544617 0.527832 1445641689 0.625000 -0.184692 0.544617 0.527832 1445641689 0.625000 -0.184692 0.544617 0.527832 1445641689 0.625000 -0.184692 0.544617 0.527832 1445641689 0.658813 -0.219055 0.543152 0.472107 1445641689 0.658813 -0.219055 0.543152 0.472107 1445641689 0.658813 -0.219055 0.543152 0.472107 1445641689 0.658813 -0.219055 0.543152 0.472107 1445641689 0.658813 -0.219055 0.543152 0.472107 1445641689 0.658813 -0.219055 0.543152 0.472107 1445641689 0.653198 -0.283875 0.560120 0.422974 1445641689 0.653198 -0.283875 0.560120 0.422974 1445641689 0.653198 -0.283875 0.560120 0.422974 1445641689 0.653198 -0.283875 0.560120 0.422974 1445641689 0.653198 -0.283875 0.560120 0.422974 1445641689 0.653198 -0.283875 0.560120 0.422974 1445641689 0.682434 -0.306885 0.517395 0.415039 1445641689 0.682434 -0.306885 0.517395 0.415039 1445641689 0.682434 -0.306885 0.517395 0.415039 1445641689 0.682434 -0.306885 0.517395 0.415039 1445641689 0.682434 -0.306885 0.517395 0.415039 1445641689 0.682434 -0.306885 0.517395 0.415039 1445641689 0.679504 -0.317322 0.513611 0.416870 1445641689 0.679504 -0.317322 0.513611 0.416870 1445641689 0.679504 -0.317322 0.513611 0.416870 1445641689 0.679504 -0.317322 0.513611 0.416870 1445641689 0.679504 -0.317322 0.513611 0.416870 1445641689 0.679504 -0.317322 0.513611 0.416870 1445641689 0.662109 -0.314270 0.516602 0.442627 1445641689 0.662109 -0.314270 0.516602 0.442627 1445641689 0.662109 -0.314270 0.516602 0.442627 1445641689 0.662109 -0.314270 0.516602 0.442627 1445641689 0.662109 -0.314270 0.516602 0.442627 1445641689 0.662109 -0.314270 0.516602 0.442627 1445641689 0.637756 -0.277283 0.520264 0.495544 1445641689 0.637756 -0.277283 0.520264 0.495544 1445641689 0.637756 -0.277283 0.520264 0.495544 1445641689 0.637756 -0.277283 0.520264 0.495544 1445641689 0.637756 -0.277283 0.520264 0.495544 1445641689 0.637756 -0.277283 0.520264 0.495544 1445641689 0.593262 -0.203918 0.536682 0.564209 1445641689 0.593262 -0.203918 0.536682 0.564209 1445641689 0.593262 -0.203918 0.536682 0.564209 1445641689 0.593262 -0.203918 0.536682 0.564209 1445641689 0.593262 -0.203918 0.536682 0.564209 1445641689 0.593262 -0.203918 0.536682 0.564209 1445641689 0.593262 -0.203918 0.536682 0.564209 1445641689 0.536926 -0.148987 0.564819 0.608582 1445641689 0.536926 -0.148987 0.564819 0.608582 1445641689 0.536926 -0.148987 0.564819 0.608582 1445641689 0.536926 -0.148987 0.564819 0.608582 1445641689 0.536926 -0.148987 0.564819 0.608582 1445641689 0.536926 -0.148987 0.564819 0.608582 1445641689 0.481323 -0.123657 0.593811 0.632751 1445641689 0.481323 -0.123657 0.593811 0.632751 1445641689 0.481323 -0.123657 0.593811 0.632751 1445641689 0.481323 -0.123657 0.593811 0.632751 1445641689 0.481323 -0.123657 0.593811 0.632751 1445641689 0.481323 -0.123657 0.593811 0.632751 1445641689 0.483032 -0.149841 0.598450 0.621277 1445641689 0.483032 -0.149841 0.598450 0.621277 1445641689 0.483032 -0.149841 0.598450 0.621277 1445641689 0.483032 -0.149841 0.598450 0.621277 1445641689 0.483032 -0.149841 0.598450 0.621277 1445641689 0.483032 -0.149841 0.598450 0.621277 1445641689 0.483032 -0.149841 0.598450 0.621277 1445641689 0.528381 -0.181641 0.566895 0.605286 1445641689 0.528381 -0.181641 0.566895 0.605286 1445641689 0.528381 -0.181641 0.566895 0.605286 1445641689 0.528381 -0.181641 0.566895 0.605286 1445641689 0.528381 -0.181641 0.566895 0.605286 1445641689 0.528381 -0.181641 0.566895 0.605286 1445641689 0.587769 -0.211487 0.538879 0.565125 1445641689 0.587769 -0.211487 0.538879 0.565125 1445641689 0.587769 -0.211487 0.538879 0.565125 1445641689 0.587769 -0.211487 0.538879 0.565125 1445641689 0.587769 -0.211487 0.538879 0.565125 1445641689 0.587769 -0.211487 0.538879 0.565125 1445641689 0.636353 -0.220459 0.553955 0.489380 1445641689 0.636353 -0.220459 0.553955 0.489380 1445641689 0.636353 -0.220459 0.553955 0.489380 1445641689 0.636353 -0.220459 0.553955 0.489380 1445641689 0.636353 -0.220459 0.553955 0.489380 1445641689 0.636353 -0.220459 0.553955 0.489380 1445641689 0.653931 -0.246887 0.577209 0.422119 1445641689 0.653931 -0.246887 0.577209 0.422119 1445641689 0.653931 -0.246887 0.577209 0.422119 1445641689 0.653931 -0.246887 0.577209 0.422119 1445641689 0.653931 -0.246887 0.577209 0.422119 1445641689 0.653931 -0.246887 0.577209 0.422119 1445641689 0.653931 -0.246887 0.577209 0.422119 1445641689 0.675110 -0.286621 0.528992 0.426819 1445641689 0.675110 -0.286621 0.528992 0.426819 1445641689 0.675110 -0.286621 0.528992 0.426819 1445641689 0.675110 -0.286621 0.528992 0.426819 1445641689 0.675110 -0.286621 0.528992 0.426819 1445641689 0.675110 -0.286621 0.528992 0.426819 1445641689 0.669006 -0.297607 0.517578 0.442627 1445641689 0.669006 -0.297607 0.517578 0.442627 1445641689 0.669006 -0.297607 0.517578 0.442627 1445641689 0.669006 -0.297607 0.517578 0.442627 1445641689 0.669006 -0.297607 0.517578 0.442627 1445641689 0.669006 -0.297607 0.517578 0.442627 1445641689 0.651245 -0.267883 0.520203 0.483154 1445641689 0.651245 -0.267883 0.520203 0.483154 1445641689 0.651245 -0.267883 0.520203 0.483154 1445641689 0.651245 -0.267883 0.520203 0.483154 1445641689 0.651245 -0.267883 0.520203 0.483154 1445641689 0.651245 -0.267883 0.520203 0.483154 1445641689 0.612244 -0.200012 0.513550 0.566833 1445641689 0.612244 -0.200012 0.513550 0.566833 1445641689 0.612244 -0.200012 0.513550 0.566833 1445641689 0.612244 -0.200012 0.513550 0.566833 1445641689 0.612244 -0.200012 0.513550 0.566833 1445641690 0.612244 -0.200012 0.513550 0.566833 1445641690 0.536621 -0.123718 0.546997 0.630371 1445641690 0.536621 -0.123718 0.546997 0.630371 1445641690 0.536621 -0.123718 0.546997 0.630371 1445641690 0.536621 -0.123718 0.546997 0.630371 1445641690 0.536621 -0.123718 0.546997 0.630371 1445641690 0.536621 -0.123718 0.546997 0.630371 1445641690 0.461060 -0.074280 0.599243 0.650146 1445641690 0.461060 -0.074280 0.599243 0.650146 1445641690 0.461060 -0.074280 0.599243 0.650146 1445641690 0.461060 -0.074280 0.599243 0.650146 1445641690 0.461060 -0.074280 0.599243 0.650146 1445641690 0.461060 -0.074280 0.599243 0.650146 1445641690 0.459961 -0.067505 0.612122 0.639587 1445641690 0.459961 -0.067505 0.612122 0.639587 1445641690 0.459961 -0.067505 0.612122 0.639587 1445641690 0.459961 -0.067505 0.612122 0.639587 1445641690 0.459961 -0.067505 0.612122 0.639587 1445641690 0.459961 -0.067505 0.612122 0.639587 1445641690 0.516785 -0.093079 0.574463 0.627808 1445641690 0.516785 -0.093079 0.574463 0.627808 1445641690 0.516785 -0.093079 0.574463 0.627808 1445641690 0.516785 -0.093079 0.574463 0.627808 1445641690 0.516785 -0.093079 0.574463 0.627808 1445641690 0.583008 -0.145630 0.534363 0.594360 1445641690 0.583008 -0.145630 0.534363 0.594360 1445641690 0.583008 -0.145630 0.534363 0.594360 1445641690 0.583008 -0.145630 0.534363 0.594360 1445641690 0.583008 -0.145630 0.534363 0.594360 1445641690 0.583008 -0.145630 0.534363 0.594360 1445641690 0.583008 -0.145630 0.534363 0.594360 1445641690 0.640259 -0.201721 0.522705 0.525452 1445641690 0.640259 -0.201721 0.522705 0.525452 1445641690 0.640259 -0.201721 0.522705 0.525452 1445641690 0.640259 -0.201721 0.522705 0.525452 1445641690 0.640259 -0.201721 0.522705 0.525452 1445641690 0.640259 -0.201721 0.522705 0.525452 1445641690 0.657532 -0.286621 0.522644 0.460693 1445641690 0.657532 -0.286621 0.522644 0.460693 1445641690 0.657532 -0.286621 0.522644 0.460693 1445641690 0.657532 -0.286621 0.522644 0.460693 1445641690 0.657532 -0.286621 0.522644 0.460693 1445641690 0.657532 -0.286621 0.522644 0.460693 1445641690 0.674438 -0.345520 0.462830 0.459900 1445641690 0.674438 -0.345520 0.462830 0.459900 1445641690 0.674438 -0.345520 0.462830 0.459900 1445641690 0.674438 -0.345520 0.462830 0.459900 1445641690 0.674438 -0.345520 0.462830 0.459900 1445641690 0.674438 -0.345520 0.462830 0.459900 1445641690 0.677124 -0.346619 0.465637 0.452148 1445641690 0.677124 -0.346619 0.465637 0.452148 1445641690 0.677124 -0.346619 0.465637 0.452148 1445641690 0.677124 -0.346619 0.465637 0.452148 1445641690 0.677124 -0.346619 0.465637 0.452148 1445641690 0.677124 -0.346619 0.465637 0.452148 1445641690 0.653076 -0.309387 0.494629 0.482788 1445641690 0.653076 -0.309387 0.494629 0.482788 1445641690 0.653076 -0.309387 0.494629 0.482788 1445641690 0.653076 -0.309387 0.494629 0.482788 1445641690 0.653076 -0.309387 0.494629 0.482788 1445641690 0.653076 -0.309387 0.494629 0.482788 1445641690 0.653076 -0.309387 0.494629 0.482788 1445641690 0.607971 -0.239807 0.508972 0.560120 1445641690 0.607971 -0.239807 0.508972 0.560120 1445641690 0.607971 -0.239807 0.508972 0.560120 1445641690 0.607971 -0.239807 0.508972 0.560120 1445641690 0.607971 -0.239807 0.508972 0.560120 1445641690 0.607971 -0.239807 0.508972 0.560120 1445641690 0.532043 -0.167969 0.550354 0.621033 1445641690 0.532043 -0.167969 0.550354 0.621033 1445641690 0.532043 -0.167969 0.550354 0.621033 1445641690 0.532043 -0.167969 0.550354 0.621033 1445641690 0.532043 -0.167969 0.550354 0.621033 1445641690 0.532043 -0.167969 0.550354 0.621033 1445641690 0.458008 -0.098328 0.607849 0.641113 1445641690 0.458008 -0.098328 0.607849 0.641113 1445641690 0.458008 -0.098328 0.607849 0.641113 1445641690 0.458008 -0.098328 0.607849 0.641113 1445641690 0.458008 -0.098328 0.607849 0.641113 1445641690 0.458008 -0.098328 0.607849 0.641113 1445641690 0.458008 -0.098328 0.607849 0.641113 1445641690 0.449646 -0.070740 0.624756 0.634338 1445641690 0.449646 -0.070740 0.624756 0.634338 1445641690 0.449646 -0.070740 0.624756 0.634338 1445641690 0.449646 -0.070740 0.624756 0.634338 1445641690 0.449646 -0.070740 0.624756 0.634338 1445641690 0.449646 -0.070740 0.624756 0.634338 1445641690 0.498596 -0.102966 0.587341 0.629089 1445641690 0.498596 -0.102966 0.587341 0.629089 1445641690 0.498596 -0.102966 0.587341 0.629089 1445641690 0.498596 -0.102966 0.587341 0.629089 1445641690 0.498596 -0.102966 0.587341 0.629089 1445641690 0.498596 -0.102966 0.587341 0.629089 1445641690 0.564392 -0.174744 0.545166 0.594666 1445641690 0.564392 -0.174744 0.545166 0.594666 1445641690 0.564392 -0.174744 0.545166 0.594666 1445641690 0.564392 -0.174744 0.545166 0.594666 1445641690 0.564392 -0.174744 0.545166 0.594666 1445641690 0.564392 -0.174744 0.545166 0.594666 1445641690 0.627625 -0.229858 0.527649 0.524170 1445641690 0.627625 -0.229858 0.527649 0.524170 1445641690 0.627625 -0.229858 0.527649 0.524170 1445641690 0.627625 -0.229858 0.527649 0.524170 1445641690 0.627625 -0.229858 0.527649 0.524170 1445641690 0.627625 -0.229858 0.527649 0.524170 1445641690 0.627625 -0.229858 0.527649 0.524170 1445641690 0.662231 -0.264038 0.542786 0.443848 1445641690 0.662231 -0.264038 0.542786 0.443848 1445641690 0.662231 -0.264038 0.542786 0.443848 1445641690 0.662231 -0.264038 0.542786 0.443848 1445641690 0.662231 -0.264038 0.542786 0.443848 1445641690 0.662231 -0.264038 0.542786 0.443848 1445641691 0.662231 -0.264038 0.542786 0.443848 1445641691 0.681946 -0.316467 0.486816 0.444641 1445641691 0.681946 -0.316467 0.486816 0.444641 1445641691 0.681946 -0.316467 0.486816 0.444641 1445641691 0.681946 -0.316467 0.486816 0.444641 1445641691 0.681946 -0.316467 0.486816 0.444641 1445641691 0.681946 -0.316467 0.486816 0.444641 1445641691 0.672058 -0.360901 0.461243 0.453125 1445641691 0.672058 -0.360901 0.461243 0.453125 1445641691 0.672058 -0.360901 0.461243 0.453125 1445641691 0.672058 -0.360901 0.461243 0.453125 1445641691 0.672058 -0.360901 0.461243 0.453125 1445641691 0.672058 -0.360901 0.461243 0.453125 1445641691 0.652954 -0.333008 0.489014 0.472717 1445641691 0.652954 -0.333008 0.489014 0.472717 1445641691 0.652954 -0.333008 0.489014 0.472717 1445641691 0.652954 -0.333008 0.489014 0.472717 1445641691 0.652954 -0.333008 0.489014 0.472717 1445641691 0.652954 -0.333008 0.489014 0.472717 1445641691 0.652954 -0.333008 0.489014 0.472717 1445641691 0.604980 -0.249817 0.520447 0.548279 1445641691 0.604980 -0.249817 0.520447 0.548279 1445641691 0.604980 -0.249817 0.520447 0.548279 1445641691 0.604980 -0.249817 0.520447 0.548279 1445641691 0.604980 -0.249817 0.520447 0.548279 1445641691 0.604980 -0.249817 0.520447 0.548279 1445641691 0.520996 -0.145874 0.580444 0.608521 1445641691 0.520996 -0.145874 0.580444 0.608521 1445641691 0.520996 -0.145874 0.580444 0.608521 1445641691 0.520996 -0.145874 0.580444 0.608521 1445641691 0.520996 -0.145874 0.580444 0.608521 1445641691 0.520996 -0.145874 0.580444 0.608521 1445641691 0.520996 -0.145874 0.580444 0.608521 1445641691 0.436279 -0.088379 0.631226 0.635071 1445641691 0.436279 -0.088379 0.631226 0.635071 1445641691 0.436279 -0.088379 0.631226 0.635071 1445641691 0.436279 -0.088379 0.631226 0.635071 1445641691 0.436279 -0.088379 0.631226 0.635071 1445641691 0.436279 -0.088379 0.631226 0.635071 1445641691 0.456360 -0.080139 0.619507 0.633606 1445641691 0.456360 -0.080139 0.619507 0.633606 1445641691 0.456360 -0.080139 0.619507 0.633606 1445641691 0.456360 -0.080139 0.619507 0.633606 1445641691 0.456360 -0.080139 0.619507 0.633606 1445641691 0.456360 -0.080139 0.619507 0.633606 1445641691 0.456360 -0.080139 0.619507 0.633606 1445641691 0.531250 -0.105591 0.573486 0.614502 1445641691 0.531250 -0.105591 0.573486 0.614502 1445641691 0.531250 -0.105591 0.573486 0.614502 1445641691 0.531250 -0.105591 0.573486 0.614502 1445641691 0.531250 -0.105591 0.573486 0.614502 1445641691 0.531250 -0.105591 0.573486 0.614502 1445641691 0.603760 -0.145630 0.553345 0.554993 1445641691 0.603760 -0.145630 0.553345 0.554993 1445641691 0.603760 -0.145630 0.553345 0.554993 1445641691 0.603760 -0.145630 0.553345 0.554993 1445641691 0.603760 -0.145630 0.553345 0.554993 1445641691 0.603760 -0.145630 0.553345 0.554993 1445641691 0.656006 -0.177673 0.555786 0.478638 1445641691 0.656006 -0.177673 0.555786 0.478638 1445641691 0.656006 -0.177673 0.555786 0.478638 1445641691 0.656006 -0.177673 0.555786 0.478638 1445641691 0.656006 -0.177673 0.555786 0.478638 1445641691 0.656006 -0.177673 0.555786 0.478638 1445641691 0.656006 -0.177673 0.555786 0.478638 1445641691 0.686462 -0.244751 0.531433 0.431702 1445641691 0.686462 -0.244751 0.531433 0.431702 1445641691 0.686462 -0.244751 0.531433 0.431702 1445641691 0.686462 -0.244751 0.531433 0.431702 1445641691 0.686462 -0.244751 0.531433 0.431702 1445641691 0.686462 -0.244751 0.531433 0.431702 1445641691 0.705750 -0.262329 0.511536 0.413940 1445641691 0.705750 -0.262329 0.511536 0.413940 1445641691 0.705750 -0.262329 0.511536 0.413940 1445641691 0.705750 -0.262329 0.511536 0.413940 1445641691 0.705750 -0.262329 0.511536 0.413940 1445641691 0.705750 -0.262329 0.511536 0.413940 1445641691 0.696655 -0.240051 0.541382 0.404785 1445641691 0.696655 -0.240051 0.541382 0.404785 1445641691 0.696655 -0.240051 0.541382 0.404785 1445641691 0.696655 -0.240051 0.541382 0.404785 1445641691 0.696655 -0.240051 0.541382 0.404785 1445641691 0.696655 -0.240051 0.541382 0.404785 1445641691 0.653748 -0.231750 0.567749 0.443237 1445641691 0.653748 -0.231750 0.567749 0.443237 1445641691 0.653748 -0.231750 0.567749 0.443237 1445641691 0.653748 -0.231750 0.567749 0.443237 1445641691 0.653748 -0.231750 0.567749 0.443237 1445641691 0.653748 -0.231750 0.567749 0.443237 1445641691 0.588928 -0.191040 0.582825 0.526184 1445641691 0.588928 -0.191040 0.582825 0.526184 1445641691 0.588928 -0.191040 0.582825 0.526184 1445641691 0.588928 -0.191040 0.582825 0.526184 1445641691 0.588928 -0.191040 0.582825 0.526184 1445641691 0.588928 -0.191040 0.582825 0.526184 1445641691 0.588928 -0.191040 0.582825 0.526184 1445641691 0.501099 -0.136414 0.601685 0.606750 1445641691 0.501099 -0.136414 0.601685 0.606750 1445641691 0.501099 -0.136414 0.601685 0.606750 1445641691 0.501099 -0.136414 0.601685 0.606750 1445641691 0.501099 -0.136414 0.601685 0.606750 1445641691 0.501099 -0.136414 0.601685 0.606750 1445641691 0.408630 -0.098267 0.634827 0.648315 1445641691 0.408630 -0.098267 0.634827 0.648315 1445641691 0.408630 -0.098267 0.634827 0.648315 1445641691 0.408630 -0.098267 0.634827 0.648315 1445641691 0.408630 -0.098267 0.634827 0.648315 1445641691 0.408630 -0.098267 0.634827 0.648315 1445641691 0.415161 -0.097534 0.631653 0.647339 1445641691 0.415161 -0.097534 0.631653 0.647339 1445641691 0.415161 -0.097534 0.631653 0.647339 1445641691 0.415161 -0.097534 0.631653 0.647339 1445641691 0.415161 -0.097534 0.631653 0.647339 1445641691 0.415161 -0.097534 0.631653 0.647339 1445641691 0.484253 -0.093201 0.587952 0.641052 1445641692 0.484253 -0.093201 0.587952 0.641052 1445641692 0.484253 -0.093201 0.587952 0.641052 1445641692 0.484253 -0.093201 0.587952 0.641052 1445641692 0.484253 -0.093201 0.587952 0.641052 1445641692 0.484253 -0.093201 0.587952 0.641052 1445641692 0.560730 -0.122803 0.555847 0.601196 1445641692 0.560730 -0.122803 0.555847 0.601196 1445641692 0.560730 -0.122803 0.555847 0.601196 1445641692 0.560730 -0.122803 0.555847 0.601196 1445641692 0.560730 -0.122803 0.555847 0.601196 1445641692 0.560730 -0.122803 0.555847 0.601196 1445641692 0.560730 -0.122803 0.555847 0.601196 1445641692 0.626953 -0.153015 0.545593 0.534546 1445641692 0.626953 -0.153015 0.545593 0.534546 1445641692 0.626953 -0.153015 0.545593 0.534546 1445641692 0.626953 -0.153015 0.545593 0.534546 1445641692 0.626953 -0.153015 0.545593 0.534546 1445641692 0.660339 -0.197449 0.550842 0.470581 1445641692 0.660339 -0.197449 0.550842 0.470581 1445641692 0.660339 -0.197449 0.550842 0.470581 1445641692 0.660339 -0.197449 0.550842 0.470581 1445641692 0.660339 -0.197449 0.550842 0.470581 1445641692 0.660339 -0.197449 0.550842 0.470581 1445641692 0.660339 -0.197449 0.550842 0.470581 1445641692 0.677734 -0.283630 0.470154 0.489014 1445641692 0.677734 -0.283630 0.470154 0.489014 1445641692 0.677734 -0.283630 0.470154 0.489014 1445641692 0.677734 -0.283630 0.470154 0.489014 1445641692 0.677734 -0.283630 0.470154 0.489014 1445641692 0.677734 -0.283630 0.470154 0.489014 1445641692 0.656372 -0.329651 0.456604 0.501953 1445641692 0.656372 -0.329651 0.456604 0.501953 1445641692 0.656372 -0.329651 0.456604 0.501953 1445641692 0.656372 -0.329651 0.456604 0.501953 1445641692 0.656372 -0.329651 0.456604 0.501953 1445641692 0.656372 -0.329651 0.456604 0.501953 1445641692 0.624573 -0.284363 0.479919 0.546448 1445641692 0.624573 -0.284363 0.479919 0.546448 1445641692 0.624573 -0.284363 0.479919 0.546448 1445641692 0.624573 -0.284363 0.479919 0.546448 1445641692 0.624573 -0.284363 0.479919 0.546448 1445641692 0.624573 -0.284363 0.479919 0.546448 1445641692 0.555786 -0.198975 0.502014 0.631958 1445641692 0.555786 -0.198975 0.502014 0.631958 1445641692 0.555786 -0.198975 0.502014 0.631958 1445641692 0.555786 -0.198975 0.502014 0.631958 1445641692 0.555786 -0.198975 0.502014 0.631958 1445641692 0.555786 -0.198975 0.502014 0.631958 1445641692 0.448853 -0.104309 0.563416 0.685608 1445641692 0.448853 -0.104309 0.563416 0.685608 1445641692 0.448853 -0.104309 0.563416 0.685608 1445641692 0.448853 -0.104309 0.563416 0.685608 1445641692 0.448853 -0.104309 0.563416 0.685608 1445641692 0.448853 -0.104309 0.563416 0.685608 1445641692 0.374634 -0.057007 0.618042 0.688721 1445641692 0.374634 -0.057007 0.618042 0.688721 1445641692 0.374634 -0.057007 0.618042 0.688721 1445641692 0.374634 -0.057007 0.618042 0.688721 1445641692 0.374634 -0.057007 0.618042 0.688721 1445641692 0.374634 -0.057007 0.618042 0.688721 1445641692 0.411987 -0.055664 0.589722 0.692322 1445641692 0.411987 -0.055664 0.589722 0.692322 1445641692 0.411987 -0.055664 0.589722 0.692322 1445641692 0.411987 -0.055664 0.589722 0.692322 1445641692 0.411987 -0.055664 0.589722 0.692322 1445641692 0.411987 -0.055664 0.589722 0.692322 1445641692 0.490173 -0.102112 0.542969 0.674072 1445641692 0.490173 -0.102112 0.542969 0.674072 1445641692 0.490173 -0.102112 0.542969 0.674072 1445641692 0.490173 -0.102112 0.542969 0.674072 1445641692 0.490173 -0.102112 0.542969 0.674072 1445641692 0.490173 -0.102112 0.542969 0.674072 1445641692 0.490173 -0.102112 0.542969 0.674072 1445641692 0.560120 -0.173157 0.510437 0.628967 1445641692 0.560120 -0.173157 0.510437 0.628967 1445641692 0.560120 -0.173157 0.510437 0.628967 1445641692 0.560120 -0.173157 0.510437 0.628967 1445641692 0.560120 -0.173157 0.510437 0.628967 1445641692 0.560120 -0.173157 0.510437 0.628967 1445641692 0.623047 -0.231140 0.510315 0.545776 1445641692 0.623047 -0.231140 0.510315 0.545776 1445641692 0.623047 -0.231140 0.510315 0.545776 1445641692 0.623047 -0.231140 0.510315 0.545776 1445641692 0.623047 -0.231140 0.510315 0.545776 1445641692 0.623047 -0.231140 0.510315 0.545776 1445641692 0.641846 -0.291931 0.495728 0.506958 1445641692 0.641846 -0.291931 0.495728 0.506958 1445641692 0.641846 -0.291931 0.495728 0.506958 1445641692 0.641846 -0.291931 0.495728 0.506958 1445641692 0.641846 -0.291931 0.495728 0.506958 1445641692 0.641846 -0.291931 0.495728 0.506958 1445641692 0.650513 -0.322632 0.462219 0.508850 1445641692 0.650513 -0.322632 0.462219 0.508850 1445641692 0.650513 -0.322632 0.462219 0.508850 1445641692 0.650513 -0.322632 0.462219 0.508850 1445641692 0.650513 -0.322632 0.462219 0.508850 1445641692 0.650513 -0.322632 0.462219 0.508850 1445641692 0.650513 -0.322632 0.462219 0.508850 1445641692 0.634766 -0.300659 0.485962 0.520020 1445641692 0.634766 -0.300659 0.485962 0.520020 1445641692 0.634766 -0.300659 0.485962 0.520020 1445641692 0.634766 -0.300659 0.485962 0.520020 1445641692 0.634766 -0.300659 0.485962 0.520020 1445641692 0.599670 -0.242981 0.501831 0.573975 1445641692 0.599670 -0.242981 0.501831 0.573975 1445641692 0.599670 -0.242981 0.501831 0.573975 1445641692 0.599670 -0.242981 0.501831 0.573975 1445641692 0.599670 -0.242981 0.501831 0.573975 1445641692 0.522156 -0.163513 0.558228 0.623596 1445641693 0.522156 -0.163513 0.558228 0.623596 1445641693 0.522156 -0.163513 0.558228 0.623596 1445641693 0.522156 -0.163513 0.558228 0.623596 1445641693 0.522156 -0.163513 0.558228 0.623596 1445641693 0.522156 -0.163513 0.558228 0.623596 1445641693 0.422424 -0.109009 0.627991 0.644348 1445641693 0.422424 -0.109009 0.627991 0.644348 1445641693 0.422424 -0.109009 0.627991 0.644348 1445641693 0.422424 -0.109009 0.627991 0.644348 1445641693 0.422424 -0.109009 0.627991 0.644348 1445641693 0.422424 -0.109009 0.627991 0.644348 1445641693 0.421875 -0.097168 0.652893 0.621399 1445641693 0.421875 -0.097168 0.652893 0.621399 1445641693 0.421875 -0.097168 0.652893 0.621399 1445641693 0.421875 -0.097168 0.652893 0.621399 1445641693 0.421875 -0.097168 0.652893 0.621399 1445641693 0.421875 -0.097168 0.652893 0.621399 1445641693 0.493469 -0.092468 0.614075 0.608887 1445641693 0.493469 -0.092468 0.614075 0.608887 1445641693 0.493469 -0.092468 0.614075 0.608887 1445641693 0.493469 -0.092468 0.614075 0.608887 1445641693 0.493469 -0.092468 0.614075 0.608887 1445641693 0.493469 -0.092468 0.614075 0.608887 1445641693 0.493469 -0.092468 0.614075 0.608887 1445641693 0.566162 -0.132507 0.579102 0.571350 1445641693 0.566162 -0.132507 0.579102 0.571350 1445641693 0.566162 -0.132507 0.579102 0.571350 1445641693 0.566162 -0.132507 0.579102 0.571350 1445641693 0.566162 -0.132507 0.579102 0.571350 1445641693 0.633301 -0.171448 0.559631 0.506226 1445641693 0.633301 -0.171448 0.559631 0.506226 1445641693 0.633301 -0.171448 0.559631 0.506226 1445641693 0.633301 -0.171448 0.559631 0.506226 1445641693 0.633301 -0.171448 0.559631 0.506226 1445641693 0.633301 -0.171448 0.559631 0.506226 1445641693 0.633301 -0.171448 0.559631 0.506226 1445641693 0.664429 -0.224670 0.546326 0.457703 1445641693 0.664429 -0.224670 0.546326 0.457703 1445641693 0.664429 -0.224670 0.546326 0.457703 1445641693 0.664429 -0.224670 0.546326 0.457703 1445641693 0.664429 -0.224670 0.546326 0.457703 1445641693 0.664429 -0.224670 0.546326 0.457703 1445641693 0.690735 -0.264282 0.497864 0.452881 1445641693 0.690735 -0.264282 0.497864 0.452881 1445641693 0.690735 -0.264282 0.497864 0.452881 1445641693 0.690735 -0.264282 0.497864 0.452881 1445641693 0.690735 -0.264282 0.497864 0.452881 1445641693 0.690735 -0.264282 0.497864 0.452881 1445641693 0.676453 -0.294006 0.496521 0.457581 1445641693 0.676453 -0.294006 0.496521 0.457581 1445641693 0.676453 -0.294006 0.496521 0.457581 1445641693 0.676453 -0.294006 0.496521 0.457581 1445641693 0.676453 -0.294006 0.496521 0.457581 1445641693 0.676453 -0.294006 0.496521 0.457581 1445641693 0.676453 -0.294006 0.496521 0.457581 1445641693 0.649048 -0.271179 0.515198 0.489502 1445641693 0.649048 -0.271179 0.515198 0.489502 1445641693 0.649048 -0.271179 0.515198 0.489502 1445641693 0.649048 -0.271179 0.515198 0.489502 1445641693 0.649048 -0.271179 0.515198 0.489502 1445641693 0.649048 -0.271179 0.515198 0.489502 1445641693 0.596191 -0.218567 0.534668 0.557556 1445641693 0.596191 -0.218567 0.534668 0.557556 1445641693 0.596191 -0.218567 0.534668 0.557556 1445641693 0.596191 -0.218567 0.534668 0.557556 1445641693 0.596191 -0.218567 0.534668 0.557556 1445641693 0.521729 -0.145325 0.571228 0.616699 1445641693 0.521729 -0.145325 0.571228 0.616699 1445641693 0.521729 -0.145325 0.571228 0.616699 1445641693 
0.659607 -0.249451 0.650635 0.281616 1445641696 0.659607 -0.249451 0.650635 0.281616 1445641696 0.659607 -0.249451 0.650635 0.281616 1445641696 0.659607 -0.249451 0.650635 0.281616 1445641696 0.659607 -0.249451 0.650635 0.281616 1445641696 0.659851 -0.252197 0.647766 0.285217 1445641696 0.659851 -0.252197 0.647766 0.285217 1445641696 0.659851 -0.252197 0.647766 0.285217 1445641696 0.659851 -0.252197 0.647766 0.285217 1445641696 0.659851 -0.252197 0.647766 0.285217 1445641696 0.659851 -0.252197 0.647766 0.285217 1445641696 0.659180 -0.254517 0.646057 0.288513 1445641696 0.659180 -0.254517 0.646057 0.288513 1445641696 0.659180 -0.254517 0.646057 0.288513 1445641696 0.659180 -0.254517 0.646057 0.288513 1445641696 0.659180 -0.254517 0.646057 0.288513 1445641696 0.659180 -0.254517 0.646057 0.288513 1445641696 0.659180 -0.254517 0.646057 0.288513 1445641696 0.659119 -0.250305 0.648987 0.285828 1445641696 0.659119 -0.250305 0.648987 0.285828 1445641696 0.659119 -0.250305 0.648987 0.285828 1445641696 0.659119 -0.250305 0.648987 0.285828 1445641696 0.659119 -0.250305 0.648987 0.285828 1445641696 0.659119 -0.250305 0.648987 0.285828 1445641696 0.658936 -0.241943 0.655212 0.278992 1445641696 0.658936 -0.241943 0.655212 0.278992 1445641696 0.658936 -0.241943 0.655212 0.278992 1445641696 0.658936 -0.241943 0.655212 0.278992 1445641696 0.658936 -0.241943 0.655212 0.278992 1445641696 0.658936 -0.241943 0.655212 0.278992 1445641697 0.658569 -0.233276 0.661865 0.271606 1445641697 0.658569 -0.233276 0.661865 0.271606 1445641697 0.658569 -0.233276 0.661865 0.271606 1445641697 0.658569 -0.233276 0.661865 0.271606 1445641697 0.658569 -0.233276 0.661865 0.271606 1445641697 0.658569 -0.233276 0.661865 0.271606 1445641697 0.659302 -0.228394 0.664063 0.268433 1445641697 0.659302 -0.228394 0.664063 0.268433 1445641697 0.659302 -0.228394 0.664063 0.268433 1445641697 0.659302 -0.228394 0.664063 0.268433 1445641697 0.659302 -0.228394 0.664063 0.268433 1445641697 0.659302 -0.228394 0.664063 0.268433 1445641697 0.662964 -0.219788 0.665955 0.262024 1445641697 0.662964 -0.219788 0.665955 0.262024 1445641697 0.662964 -0.219788 0.665955 0.262024 1445641697 0.662964 -0.219788 0.665955 0.262024 1445641697 0.662964 -0.219788 0.665955 0.262024 1445641697 0.662964 -0.219788 0.665955 0.262024 1445641697 0.663452 -0.222107 0.664368 0.262695 1445641697 0.663452 -0.222107 0.664368 0.262695 1445641697 0.663452 -0.222107 0.664368 0.262695 1445641697 0.663452 -0.222107 0.664368 0.262695 1445641697 0.663452 -0.222107 0.664368 0.262695 1445641697 0.663452 -0.222107 0.664368 0.262695 1445641697 0.662231 -0.240540 0.655334 0.272034 1445641697 0.662231 -0.240540 0.655334 0.272034 1445641697 0.662231 -0.240540 0.655334 0.272034 1445641697 0.662231 -0.240540 0.655334 0.272034 1445641697 0.662231 -0.240540 0.655334 0.272034 1445641697 0.662231 -0.240540 0.655334 0.272034 1445641697 0.663086 -0.246582 0.651245 0.274475 1445641697 0.663086 -0.246582 0.651245 0.274475 1445641697 0.663086 -0.246582 0.651245 0.274475 1445641697 0.663086 -0.246582 0.651245 0.274475 1445641697 0.663086 -0.246582 0.651245 0.274475 1445641697 0.663086 -0.246582 0.651245 0.274475 1445641697 0.662231 -0.242493 0.653198 0.275513 1445641697 0.662231 -0.242493 0.653198 0.275513 1445641697 0.662231 -0.242493 0.653198 0.275513 1445641697 0.662231 -0.242493 0.653198 0.275513 1445641697 0.662231 -0.242493 0.653198 0.275513 1445641697 0.662231 -0.242493 0.653198 0.275513 1445641697 0.658569 -0.245667 0.652771 0.282288 1445641697 0.658569 -0.245667 0.652771 0.282288 1445641697 0.658569 -0.245667 0.652771 0.282288 1445641697 0.658569 -0.245667 0.652771 0.282288 1445641697 0.658569 -0.245667 0.652771 0.282288 1445641697 0.658569 -0.245667 0.652771 0.282288 1445641697 0.658569 -0.245667 0.652771 0.282288 1445641697 0.657654 -0.237793 0.657349 0.280579 1445641697 0.657654 -0.237793 0.657349 0.280579 1445641697 0.657654 -0.237793 0.657349 0.280579 1445641697 0.657654 -0.237793 0.657349 0.280579 1445641697 0.657654 -0.237793 0.657349 0.280579 1445641697 0.659363 -0.227295 0.661011 0.276672 1445641697 0.659363 -0.227295 0.661011 0.276672 1445641697 0.659363 -0.227295 0.661011 0.276672 1445641697 0.659363 -0.227295 0.661011 0.276672 1445641697 0.659363 -0.227295 0.661011 0.276672 1445641697 0.659363 -0.227295 0.661011 0.276672 1445641697 0.659912 -0.223206 0.662659 0.274780 1445641697 0.659912 -0.223206 0.662659 0.274780 1445641697 0.659912 -0.223206 0.662659 0.274780 1445641697 0.659912 -0.223206 0.662659 0.274780 1445641697 0.659912 -0.223206 0.662659 0.274780 1445641697 0.659912 -0.223206 0.662659 0.274780 1445641697 0.660400 -0.221619 0.664124 0.271362 1445641697 0.660400 -0.221619 0.664124 0.271362 1445641697 0.660400 -0.221619 0.664124 0.271362 1445641697 0.660400 -0.221619 0.664124 0.271362 1445641697 0.660400 -0.221619 0.664124 0.271362 1445641697 0.660400 -0.221619 0.664124 0.271362 1445641697 0.660217 -0.228882 0.661072 0.273071 1445641697 0.660217 -0.228882 0.661072 0.273071 1445641697 0.660217 -0.228882 0.661072 0.273071 1445641697 0.660217 -0.228882 0.661072 0.273071 1445641697 0.660217 -0.228882 0.661072 0.273071 1445641697 0.660217 -0.228882 0.661072 0.273071 1445641697 0.659790 -0.242249 0.653870 0.279907 1445641697 0.659790 -0.242249 0.653870 0.279907 1445641697 0.659790 -0.242249 0.653870 0.279907 1445641697 0.659790 -0.242249 0.653870 0.279907 1445641697 0.659790 -0.242249 0.653870 0.279907 1445641697 0.659790 -0.242249 0.653870 0.279907 1445641697 0.659058 -0.247498 0.649719 0.286682 1445641697 0.659058 -0.247498 0.649719 0.286682 1445641697 0.659058 -0.247498 0.649719 0.286682 1445641697 0.659058 -0.247498 0.649719 0.286682 1445641697 0.659058 -0.247498 0.649719 0.286682 1445641697 0.659058 -0.247498 0.649719 0.286682 1445641697 0.656311 -0.250305 0.648193 0.293884 1445641697 0.656311 -0.250305 0.648193 0.293884 1445641697 0.656311 -0.250305 0.648193 0.293884 1445641697 0.656311 -0.250305 0.648193 0.293884 1445641697 0.656311 -0.250305 0.648193 0.293884 1445641697 0.656311 -0.250305 0.648193 0.293884 1445641697 0.652161 -0.257080 0.646423 0.301147 1445641697 0.652161 -0.257080 0.646423 0.301147 1445641697 0.652161 -0.257080 0.646423 0.301147 1445641697 0.652161 -0.257080 0.646423 0.301147 1445641697 0.652161 -0.257080 0.646423 0.301147 1445641697 0.652161 -0.257080 0.646423 0.301147 1445641697 0.650024 -0.254883 0.650024 0.299805 1445641697 0.650024 -0.254883 0.650024 0.299805 1445641697 0.650024 -0.254883 0.650024 0.299805 1445641697 0.650024 -0.254883 0.650024 0.299805 1445641697 0.650024 -0.254883 0.650024 0.299805 1445641697 0.650024 -0.254883 0.650024 0.299805 1445641697 0.648376 -0.247742 0.657227 0.293579 1445641698 0.648376 -0.247742 0.657227 0.293579 1445641698 0.648376 -0.247742 0.657227 0.293579 1445641698 0.648376 -0.247742 0.657227 0.293579 1445641698 0.648376 -0.247742 0.657227 0.293579 1445641698 0.648376 -0.247742 0.657227 0.293579 1445641698 0.651489 -0.240051 0.660156 0.286438 1445641698 0.651489 -0.240051 0.660156 0.286438 1445641698 0.651489 -0.240051 0.660156 0.286438 1445641698 0.651489 -0.240051 0.660156 0.286438 1445641698 0.651489 -0.240051 0.660156 0.286438 1445641698 0.651489 -0.240051 0.660156 0.286438 1445641698 0.651489 -0.240051 0.660156 0.286438 1445641698 0.656982 -0.230347 0.662109 0.277039 1445641698 0.656982 -0.230347 0.662109 0.277039 1445641698 0.656982 -0.230347 0.662109 0.277039 1445641698 0.656982 -0.230347 0.662109 0.277039 1445641698 0.656982 -0.230347 0.662109 0.277039 1445641698 0.656982 -0.230347 0.662109 0.277039 1445641698 0.658447 -0.231934 0.660767 0.275513 1445641698 0.658447 -0.231934 0.660767 0.275513 1445641698 0.658447 -0.231934 0.660767 0.275513 1445641698 0.658447 -0.231934 0.660767 0.275513 1445641698 0.658447 -0.231934 0.660767 0.275513 1445641698 0.658447 -0.231934 0.660767 0.275513 1445641698 0.656006 -0.251282 0.651733 0.285767 1445641698 0.656006 -0.251282 0.651733 0.285767 1445641698 0.656006 -0.251282 0.651733 0.285767 1445641698 0.656006 -0.251282 0.651733 0.285767 1445641698 0.656006 -0.251282 0.651733 0.285767 1445641698 0.656006 -0.251282 0.651733 0.285767 1445641698 0.656006 -0.256531 0.648376 0.288818 1445641698 0.656006 -0.256531 0.648376 0.288818 1445641698 0.656006 -0.256531 0.648376 0.288818 1445641698 0.656006 -0.256531 0.648376 0.288818 1445641698 0.656006 -0.256531 0.648376 0.288818 1445641698 0.656250 -0.252747 0.649048 0.289978 1445641698 0.656250 -0.252747 0.649048 0.289978 1445641698 0.656250 -0.252747 0.649048 0.289978 1445641698 0.656250 -0.252747 0.649048 0.289978 1445641698 0.656250 -0.252747 0.649048 0.289978 1445641698 0.654358 -0.252991 0.647827 0.296753 1445641698 0.654358 -0.252991 0.647827 0.296753 1445641698 0.654358 -0.252991 0.647827 0.296753 1445641698 0.654358 -0.252991 0.647827 0.296753 1445641698 0.654358 -0.252991 0.647827 0.296753 1445641698 0.654358 -0.252991 0.647827 0.296753 1445641698 0.651794 -0.253113 0.649353 0.298889 1445641698 0.651794 -0.253113 0.649353 0.298889 1445641698 0.651794 -0.253113 0.649353 0.298889 1445641698 0.651794 -0.253113 0.649353 0.298889 1445641698 0.651794 -0.253113 0.649353 0.298889 1445641698 0.651794 -0.253113 0.649353 0.298889 1445641698 0.651794 -0.253113 0.649353 0.298889 1445641698 0.651672 -0.249573 0.652832 0.294434 1445641698 0.651672 -0.249573 0.652832 0.294434 1445641698 0.651672 -0.249573 0.652832 0.294434 1445641698 0.651672 -0.249573 0.652832 0.294434 1445641698 0.651672 -0.249573 0.652832 0.294434 1445641698 0.651672 -0.249573 0.652832 0.294434 1445641698 0.656250 -0.243591 0.653503 0.287842 1445641698 0.656250 -0.243591 0.653503 0.287842 1445641698 0.656250 -0.243591 0.653503 0.287842 1445641698 0.656250 -0.243591 0.653503 0.287842 1445641698 0.656250 -0.243591 0.653503 0.287842 1445641698 0.656250 -0.243591 0.653503 0.287842 1445641698 0.661743 -0.229492 0.658264 0.275635 1445641698 0.661743 -0.229492 0.658264 0.275635 1445641698 0.661743 -0.229492 0.658264 0.275635 1445641698 0.661743 -0.229492 0.658264 0.275635 1445641698 0.661743 -0.229492 0.658264 0.275635 1445641698 0.661743 -0.229492 0.658264 0.275635 1445641698 0.663757 -0.233704 0.653748 0.278137 1445641698 0.663757 -0.233704 0.653748 0.278137 1445641698 0.663757 -0.233704 0.653748 0.278137 1445641698 0.663757 -0.233704 0.653748 0.278137 1445641698 0.663757 -0.233704 0.653748 0.278137 1445641698 0.663757 -0.233704 0.653748 0.278137 1445641698 0.662476 -0.256531 0.640259 0.292114 1445641698 0.662476 -0.256531 0.640259 0.292114 1445641698 0.662476 -0.256531 0.640259 0.292114 1445641698 0.662476 -0.256531 0.640259 0.292114 1445641698 0.662476 -0.256531 0.640259 0.292114 1445641698 0.662476 -0.256531 0.640259 0.292114 1445641698 0.662476 -0.256531 0.640259 0.292114 1445641698 0.661743 -0.265259 0.633545 0.300537 1445641698 0.661743 -0.265259 0.633545 0.300537 1445641698 0.661743 -0.265259 0.633545 0.300537 1445641698 0.661743 -0.265259 0.633545 0.300537 1445641698 0.661743 -0.265259 0.633545 0.300537 1445641698 0.656860 -0.271240 0.629944 0.313110 1445641698 0.656860 -0.271240 0.629944 0.313110 1445641698 0.656860 -0.271240 0.629944 0.313110 1445641698 0.656860 -0.271240 0.629944 0.313110 1445641698 0.656860 -0.271240 0.629944 0.313110 1445641698 0.651855 -0.275024 0.628479 0.323059 1445641698 0.651855 -0.275024 0.628479 0.323059 1445641698 0.651855 -0.275024 0.628479 0.323059 1445641698 0.651855 -0.275024 0.628479 0.323059 1445641698 0.651855 -0.275024 0.628479 0.323059 1445641698 0.651855 -0.275024 0.628479 0.323059 1445641698 0.651855 -0.275024 0.628479 0.323059 1445641698 0.648071 -0.264648 0.638855 0.318909 1445641698 0.648071 -0.264648 0.638855 0.318909 1445641698 0.648071 -0.264648 0.638855 0.318909 1445641698 0.648071 -0.264648 0.638855 0.318909 1445641698 0.648071 -0.264648 0.638855 0.318909 1445641698 0.648071 -0.264648 0.638855 0.318909 1445641698 0.650146 -0.246460 0.650452 0.305542 1445641698 0.650146 -0.246460 0.650452 0.305542 1445641699 0.650146 -0.246460 0.650452 0.305542 1445641699 0.650146 -0.246460 0.650452 0.305542 1445641699 0.650146 -0.246460 0.650452 0.305542 1445641699 0.650146 -0.246460 0.650452 0.305542 1445641699 0.650146 -0.246460 0.650452 0.305542 1445641699 0.655151 -0.237854 0.653198 0.295776 1445641699 0.655151 -0.237854 0.653198 0.295776 1445641699 0.655151 -0.237854 0.653198 0.295776 1445641699 0.655151 -0.237854 0.653198 0.295776 1445641699 0.655151 -0.237854 0.653198 0.295776 1445641699 0.653748 -0.249146 0.648254 0.300354 1445641699 0.653748 -0.249146 0.648254 0.300354 1445641699 0.653748 -0.249146 0.648254 0.300354 1445641699 0.653748 -0.249146 0.648254 0.300354 1445641699 0.653748 -0.249146 0.648254 0.300354 1445641699 0.653748 -0.249146 0.648254 0.300354 1445641699 0.653748 -0.249146 0.648254 0.300354 1445641699 0.646667 -0.276428 0.639099 0.311279 1445641699 0.646667 -0.276428 0.639099 0.311279 1445641699 0.646667 -0.276428 0.639099 0.311279 1445641699 0.646667 -0.276428 0.639099 0.311279 1445641699 0.646667 -0.276428 0.639099 0.311279 1445641699 0.646667 -0.276428 0.639099 0.311279 1445641699 0.648682 -0.276917 0.637390 0.310120 1445641699 0.648682 -0.276917 0.637390 0.310120 1445641699 0.648682 -0.276917 0.637390 0.310120 1445641699 0.648682 -0.276917 0.637390 0.310120 1445641699 0.648682 -0.276917 0.637390 0.310120 1445641699 0.648682 -0.276917 0.637390 0.310120 1445641699 0.650696 -0.268372 0.639099 0.309937 1445641699 0.650696 -0.268372 0.639099 0.309937 1445641699 0.650696 -0.268372 0.639099 0.309937 1445641699 0.650696 -0.268372 0.639099 0.309937 1445641699 0.650696 -0.268372 0.639099 0.309937 1445641699 0.650696 -0.268372 0.639099 0.309937 1445641699 0.648132 -0.272583 0.635925 0.318054 1445641699 0.648132 -0.272583 0.635925 0.318054 1445641699 0.648132 -0.272583 0.635925 0.318054 1445641699 0.648132 -0.272583 0.635925 0.318054 1445641699 0.648132 -0.272583 0.635925 0.318054 1445641699 0.648132 -0.272583 0.635925 0.318054 1445641699 0.646301 -0.269531 0.638428 0.319275 1445641699 0.646301 -0.269531 0.638428 0.319275 1445641699 0.646301 -0.269531 0.638428 0.319275 1445641699 0.646301 -0.269531 0.638428 0.319275 1445641699 0.646301 -0.269531 0.638428 0.319275 1445641699 0.646301 -0.269531 0.638428 0.319275 1445641699 0.645081 -0.254517 0.651794 0.306885 1445641699 0.645081 -0.254517 0.651794 0.306885 1445641699 0.645081 -0.254517 0.651794 0.306885 1445641699 0.645081 -0.254517 0.651794 0.306885 1445641699 0.645081 -0.254517 0.651794 0.306885 1445641699 0.645081 -0.254517 0.651794 0.306885 1445641699 0.651123 -0.236389 0.659363 0.292175 1445641699 0.651123 -0.236389 0.659363 0.292175 1445641699 0.651123 -0.236389 0.659363 0.292175 1445641699 0.651123 -0.236389 0.659363 0.292175 1445641699 0.651123 -0.236389 0.659363 0.292175 1445641699 0.651123 -0.236389 0.659363 0.292175 1445641699 0.660461 -0.223450 0.659973 0.279541 1445641699 0.660461 -0.223450 0.659973 0.279541 1445641699 0.660461 -0.223450 0.659973 0.279541 1445641699 0.660461 -0.223450 0.659973 0.279541 1445641699 0.660461 -0.223450 0.659973 0.279541 1445641699 0.660461 -0.223450 0.659973 0.279541 1445641699 0.662170 -0.230652 0.655396 0.280457 1445641699 0.662170 -0.230652 0.655396 0.280457 1445641699 0.662170 -0.230652 0.655396 0.280457 1445641699 0.662170 -0.230652 0.655396 0.280457 1445641699 0.662170 -0.230652 0.655396 0.280457 1445641699 0.662170 -0.230652 0.655396 0.280457 1445641699 0.662170 -0.230652 0.655396 0.280457 1445641699 0.660522 -0.250488 0.647888 0.284790 1445641699 0.660522 -0.250488 0.647888 0.284790 1445641699 0.660522 -0.250488 0.647888 0.284790 1445641699 0.660522 -0.250488 0.647888 0.284790 1445641699 0.660522 -0.250488 0.647888 0.284790 1445641699 0.663330 -0.247314 0.646790 0.283447 1445641699 0.663330 -0.247314 0.646790 0.283447 1445641699 0.663330 -0.247314 0.646790 0.283447 1445641699 0.663330 -0.247314 0.646790 0.283447 1445641699 0.663330 -0.247314 0.646790 0.283447 1445641699 0.663330 -0.247314 0.646790 0.283447 1445641699 0.664856 -0.230408 0.653198 0.279480 1445641699 0.664856 -0.230408 0.653198 0.279480 1445641699 0.664856 -0.230408 0.653198 0.279480 1445641699 0.664856 -0.230408 0.653198 0.279480 1445641699 0.664856 -0.230408 0.653198 0.279480 1445641699 0.664856 -0.230408 0.653198 0.279480 1445641699 0.661926 -0.222351 0.657532 0.282776 1445641699 0.661926 -0.222351 0.657532 0.282776 1445641699 0.661926 -0.222351 0.657532 0.282776 1445641699 0.661926 -0.222351 0.657532 0.282776 1445641699 0.661926 -0.222351 0.657532 0.282776 1445641699 0.661926 -0.222351 0.657532 0.282776 1445641699 0.658325 -0.217407 0.661926 0.284790 1445641699 0.658325 -0.217407 0.661926 0.284790 1445641699 0.658325 -0.217407 0.661926 0.284790 1445641699 0.658325 -0.217407 0.661926 0.284790 1445641699 0.658325 -0.217407 0.661926 0.284790 1445641699 0.658325 -0.217407 0.661926 0.284790 1445641699 0.658325 -0.217407 0.661926 0.284790 1445641699 0.655273 -0.202820 0.672791 0.276978 1445641699 0.655273 -0.202820 0.672791 0.276978 1445641699 0.655273 -0.202820 0.672791 0.276978 1445641699 0.655273 -0.202820 0.672791 0.276978 1445641699 0.655273 -0.202820 0.672791 0.276978 1445641699 0.655273 -0.202820 0.672791 0.276978 1445641699 0.659180 -0.188660 0.676086 0.269592 1445641700 0.659180 -0.188660 0.676086 0.269592 1445641700 0.659180 -0.188660 0.676086 0.269592 1445641700 0.659180 -0.188660 0.676086 0.269592 1445641700 0.664429 -0.178772 0.677246 0.260376 1445641700 0.664429 -0.178772 0.677246 0.260376 1445641700 0.664429 -0.178772 0.677246 0.260376 1445641700 0.664429 -0.178772 0.677246 0.260376 1445641700 0.664429 -0.178772 0.677246 0.260376 1445641700 0.664429 -0.178772 0.677246 0.260376 1445641700 0.664429 -0.178772 0.677246 0.260376 1445641700 0.666321 -0.182495 0.675781 0.256775 1445641700 0.666321 -0.182495 0.675781 0.256775 1445641700 0.666321 -0.182495 0.675781 0.256775 1445641700 0.666321 -0.182495 0.675781 0.256775 1445641700 0.666321 -0.182495 0.675781 0.256775 1445641700 0.666321 -0.182495 0.675781 0.256775 1445641700 0.664368 -0.208862 0.665466 0.268494 1445641700 0.664368 -0.208862 0.665466 0.268494 1445641700 0.664368 -0.208862 0.665466 0.268494 1445641700 0.664368 -0.208862 0.665466 0.268494 1445641700 0.664368 -0.208862 0.665466 0.268494 1445641700 0.664368 -0.208862 0.665466 0.268494 1445641700 0.666626 -0.221191 0.657837 0.271729 1445641700 0.666626 -0.221191 0.657837 0.271729 1445641700 0.666626 -0.221191 0.657837 0.271729 1445641700 0.666626 -0.221191 0.657837 0.271729 1445641700 0.666626 -0.221191 0.657837 0.271729 1445641700 0.666382 -0.209778 0.661865 0.271667 1445641700 0.666382 -0.209778 0.661865 0.271667 1445641700 0.666382 -0.209778 0.661865 0.271667 1445641700 0.666382 -0.209778 0.661865 0.271667 1445641700 0.666382 -0.209778 0.661865 0.271667 1445641700 0.666382 -0.209778 0.661865 0.271667 1445641700 0.659546 -0.211121 0.662354 0.285706 1445641700 0.659546 -0.211121 0.662354 0.285706 1445641700 0.659546 -0.211121 0.662354 0.285706 1445641700 0.659546 -0.211121 0.662354 0.285706 1445641700 0.659546 -0.211121 0.662354 0.285706 1445641700 0.659546 -0.211121 0.662354 0.285706 1445641700 0.653076 -0.207336 0.667725 0.290710 1445641700 0.653076 -0.207336 0.667725 0.290710 1445641700 0.653076 -0.207336 0.667725 0.290710 1445641700 0.653076 -0.207336 0.667725 0.290710 1445641700 0.653076 -0.207336 0.667725 0.290710 1445641700 0.653076 -0.207336 0.667725 0.290710 1445641700 0.653076 -0.207336 0.667725 0.290710 1445641700 0.654297 -0.185791 0.678345 0.277832 1445641700 0.654297 -0.185791 0.678345 0.277832 1445641700 0.654297 -0.185791 0.678345 0.277832 1445641700 0.654297 -0.185791 0.678345 0.277832 1445641700 0.654297 -0.185791 0.678345 0.277832 1445641700 0.661621 -0.169556 0.680969 0.264099 1445641700 0.661621 -0.169556 0.680969 0.264099 1445641700 0.661621 -0.169556 0.680969 0.264099 1445641700 0.661621 -0.169556 0.680969 0.264099 1445641700 0.661621 -0.169556 0.680969 0.264099 1445641700 0.661621 -0.169556 0.680969 0.264099 1445641700 0.665039 -0.175476 0.675842 0.264771 1445641700 0.665039 -0.175476 0.675842 0.264771 1445641700 0.665039 -0.175476 0.675842 0.264771 1445641700 0.665039 -0.175476 0.675842 0.264771 1445641700 0.665039 -0.175476 0.675842 0.264771 1445641700 0.665039 -0.175476 0.675842 0.264771 1445641700 0.665039 -0.175476 0.675842 0.264771 1445641700 0.663635 -0.200806 0.666016 0.274841 1445641700 0.663635 -0.200806 0.666016 0.274841 1445641700 0.663635 -0.200806 0.666016 0.274841 1445641700 0.663635 -0.200806 0.666016 0.274841 1445641700 0.663635 -0.200806 0.666016 0.274841 1445641700 0.663635 -0.200806 0.666016 0.274841 1445641700 0.661377 -0.225952 0.656616 0.283264 1445641700 0.661377 -0.225952 0.656616 0.283264 1445641700 0.661377 -0.225952 0.656616 0.283264 1445641700 0.661377 -0.225952 0.656616 0.283264 1445641700 0.661377 -0.225952 0.656616 0.283264 1445641700 0.660828 -0.241150 0.652527 0.281494 1445641700 0.660828 -0.241150 0.652527 0.281494 1445641700 0.660828 -0.241150 0.652527 0.281494 1445641700 0.660828 -0.241150 0.652527 0.281494 1445641700 0.660828 -0.241150 0.652527 0.281494 1445641700 0.660828 -0.241150 0.652527 0.281494 1445641700 0.660950 -0.235901 0.655518 0.278809 1445641700 0.660950 -0.235901 0.655518 0.278809 1445641700 0.660950 -0.235901 0.655518 0.278809 1445641700 0.660950 -0.235901 0.655518 0.278809 1445641700 0.660950 -0.235901 0.655518 0.278809 1445641700 0.660950 -0.235901 0.655518 0.278809 1445641700 0.658813 -0.232727 0.656250 0.284668 1445641700 0.658813 -0.232727 0.656250 0.284668 1445641700 0.658813 -0.232727 0.656250 0.284668 1445641700 0.658813 -0.232727 0.656250 0.284668 1445641700 0.658813 -0.232727 0.656250 0.284668 1445641700 0.658813 -0.232727 0.656250 0.284668 1445641700 0.660156 -0.221436 0.661072 0.279419 1445641700 0.660156 -0.221436 0.661072 0.279419 1445641700 0.660156 -0.221436 0.661072 0.279419 1445641700 0.660156 -0.221436 0.661072 0.279419 1445641700 0.660156 -0.221436 0.661072 0.279419 1445641700 0.660156 -0.221436 0.661072 0.279419 1445641700 0.664612 -0.207336 0.664307 0.271912 1445641700 0.664612 -0.207336 0.664307 0.271912 1445641700 0.664612 -0.207336 0.664307 0.271912 1445641700 0.664612 -0.207336 0.664307 0.271912 1445641700 0.664612 -0.207336 0.664307 0.271912 1445641700 0.664612 -0.207336 0.664307 0.271912 1445641700 0.664612 -0.207336 0.664307 0.271912 1445641700 0.669556 -0.191528 0.668457 0.260864 1445641700 0.669556 -0.191528 0.668457 0.260864 1445641700 0.669556 -0.191528 0.668457 0.260864 1445641701 0.669556 -0.191528 0.668457 0.260864 1445641701 0.669556 -0.191528 0.668457 0.260864 1445641701 0.669556 -0.191528 0.668457 0.260864 1445641701 0.671509 -0.186707 0.671143 0.252380 1445641701 0.671509 -0.186707 0.671143 0.252380 1445641701 0.671509 -0.186707 0.671143 0.252380 1445641701 0.671509 -0.186707 0.671143 0.252380 1445641701 0.671509 -0.186707 0.671143 0.252380 1445641701 0.671509 -0.186707 0.671143 0.252380 1445641701 0.668274 -0.214722 0.662476 0.261475 1445641701 0.668274 -0.214722 0.662476 0.261475 1445641701 0.668274 -0.214722 0.662476 0.261475 1445641701 0.668274 -0.214722 0.662476 0.261475 1445641701 0.668274 -0.214722 0.662476 0.261475 1445641701 0.668274 -0.214722 0.662476 0.261475 1445641701 0.668701 -0.245300 0.648071 0.269470 1445641701 0.668701 -0.245300 0.648071 0.269470 1445641701 0.668701 -0.245300 0.648071 0.269470 1445641701 0.668701 -0.245300 0.648071 0.269470 1445641701 0.668701 -0.245300 0.648071 0.269470 1445641701 0.668701 -0.245300 0.648071 0.269470 1445641701 0.670288 -0.250000 0.646790 0.264221 1445641701 0.670288 -0.250000 0.646790 0.264221 1445641701 0.670288 -0.250000 0.646790 0.264221 1445641701 0.670288 -0.250000 0.646790 0.264221 1445641701 0.670288 -0.250000 0.646790 0.264221 1445641701 0.670288 -0.250000 0.646790 0.264221 1445641701 0.670288 -0.250000 0.646790 0.264221 1445641701 0.667053 -0.259277 0.640503 0.278381 1445641701 0.667053 -0.259277 0.640503 0.278381 1445641701 0.667053 -0.259277 0.640503 0.278381 1445641701 0.667053 -0.259277 0.640503 0.278381 1445641701 0.667053 -0.259277 0.640503 0.278381 1445641701 0.667053 -0.259277 0.640503 0.278381 1445641701 0.666626 -0.253845 0.641541 0.281921 1445641701 0.666626 -0.253845 0.641541 0.281921 1445641701 0.666626 -0.253845 0.641541 0.281921 1445641701 0.666626 -0.253845 0.641541 0.281921 1445641701 0.666626 -0.253845 0.641541 0.281921 1445641701 0.666626 -0.253845 0.641541 0.281921 1445641701 0.668884 -0.237000 0.647400 0.277771 1445641701 0.668884 -0.237000 0.647400 0.277771 1445641701 0.668884 -0.237000 0.647400 0.277771 1445641701 0.668884 -0.237000 0.647400 0.277771 1445641701 0.668884 -0.237000 0.647400 0.277771 1445641701 0.668884 -0.237000 0.647400 0.277771 1445641701 0.673645 -0.215942 0.653992 0.267944 1445641701 0.673645 -0.215942 0.653992 0.267944 1445641701 0.673645 -0.215942 0.653992 0.267944 1445641701 0.673645 -0.215942 0.653992 0.267944 1445641701 0.673645 -0.215942 0.653992 0.267944 1445641701 0.673645 -0.215942 0.653992 0.267944 1445641701 0.673645 -0.215942 0.653992 0.267944 1445641701 0.679199 -0.200989 0.657654 0.256226 1445641701 0.679199 -0.200989 0.657654 0.256226 1445641701 0.679199 -0.200989 0.657654 0.256226 1445641701 0.679199 -0.200989 0.657654 0.256226 1445641701 0.679199 -0.200989 0.657654 0.256226 1445641701 0.679199 -0.200989 0.657654 0.256226 1445641701 0.677307 -0.210938 0.655579 0.258728 1445641701 0.677307 -0.210938 0.655579 0.258728 1445641701 0.677307 -0.210938 0.655579 0.258728 1445641701 0.677307 -0.210938 0.655579 0.258728 1445641701 0.677307 -0.210938 0.655579 0.258728 1445641701 0.677307 -0.210938 0.655579 0.258728 1445641701 0.677307 -0.210938 0.655579 0.258728 1445641701 0.672363 -0.242432 0.642700 0.275696 1445641701 0.672363 -0.242432 0.642700 0.275696 1445641701 0.672363 -0.242432 0.642700 0.275696 1445641701 0.672363 -0.242432 0.642700 0.275696 1445641701 0.672363 -0.242432 0.642700 0.275696 1445641701 0.672363 -0.242432 0.642700 0.275696 1445641701 0.672668 -0.250854 0.638367 0.277527 1445641701 0.672668 -0.250854 0.638367 0.277527 1445641701 0.672668 -0.250854 0.638367 0.277527 1445641701 0.672668 -0.250854 0.638367 0.277527 1445641701 0.672668 -0.250854 0.638367 0.277527 1445641701 0.672668 -0.250854 0.638367 0.277527 1445641701 0.673584 -0.241882 0.642883 0.272888 1445641701 0.673584 -0.241882 0.642883 0.272888 1445641701 0.673584 -0.241882 0.642883 0.272888 1445641701 0.673584 -0.241882 0.642883 0.272888 1445641701 0.673584 -0.241882 0.642883 0.272888 1445641701 0.673584 -0.241882 0.642883 0.272888 1445641701 0.675232 -0.237671 0.642639 0.272888 1445641701 0.675232 -0.237671 0.642639 0.272888 1445641701 0.675232 -0.237671 0.642639 0.272888 1445641701 0.675232 -0.237671 0.642639 0.272888 1445641701 0.675232 -0.237671 0.642639 0.272888 1445641701 0.675232 -0.237671 0.642639 0.272888 1445641701 0.679993 -0.217224 0.649109 0.262756 1445641701 0.679993 -0.217224 0.649109 0.262756 1445641701 0.679993 -0.217224 0.649109 0.262756 1445641701 0.679993 -0.217224 0.649109 0.262756 1445641701 0.679993 -0.217224 0.649109 0.262756 1445641701 0.679993 -0.217224 0.649109 0.262756 1445641701 0.679993 -0.217224 0.649109 0.262756 1445641701 0.682922 -0.201904 0.652954 0.257629 1445641701 0.682922 -0.201904 0.652954 0.257629 1445641701 0.682922 -0.201904 0.652954 0.257629 1445641701 0.682922 -0.201904 0.652954 0.257629 1445641701 0.682922 -0.201904 0.652954 0.257629 1445641701 0.682922 -0.201904 0.652954 0.257629 1445641701 0.687317 -0.191711 0.653748 0.251770 1445641701 0.687317 -0.191711 0.653748 0.251770 1445641701 0.687317 -0.191711 0.653748 0.251770 1445641701 0.687317 -0.191711 0.653748 0.251770 1445641701 0.687317 -0.191711 0.653748 0.251770 1445641701 0.687317 -0.191711 0.653748 0.251770 1445641701 0.690735 -0.183167 0.656311 0.241943 1445641701 0.690735 -0.183167 0.656311 0.241943 1445641701 0.690735 -0.183167 0.656311 0.241943 1445641701 0.690735 -0.183167 0.656311 0.241943 1445641702 0.690735 -0.183167 0.656311 0.241943 1445641702 0.692200 -0.192993 0.650574 0.245544 1445641702 0.692200 -0.192993 0.650574 0.245544 1445641702 0.692200 -0.192993 0.650574 0.245544 1445641702 
0.658691 -0.162109 0.668823 0.304016 1445641716 0.658691 -0.162109 0.668823 0.304016 1445641716 0.636963 -0.156067 0.666382 0.354614 1445641716 0.636963 -0.156067 0.666382 0.354614 1445641716 0.636963 -0.156067 0.666382 0.354614 1445641716 0.636963 -0.156067 0.666382 0.354614 1445641716 0.636963 -0.156067 0.666382 0.354614 1445641716 0.636963 -0.156067 0.666382 0.354614 1445641716 0.636963 -0.156067 0.666382 0.354614 1445641716 0.591370 -0.144592 0.666260 0.430542 1445641716 0.591370 -0.144592 0.666260 0.430542 1445641716 0.591370 -0.144592 0.666260 0.430542 1445641716 0.591370 -0.144592 0.666260 0.430542 1445641716 0.591370 -0.144592 0.666260 0.430542 1445641716 0.591370 -0.144592 0.666260 0.430542 1445641716 0.546082 -0.095825 0.652588 0.516357 1445641716 0.546082 -0.095825 0.652588 0.516357 1445641716 0.546082 -0.095825 0.652588 0.516357 1445641716 0.546082 -0.095825 0.652588 0.516357 1445641716 0.546082 -0.095825 0.652588 0.516357 1445641716 0.475098 -0.037903 0.646851 0.595276 1445641716 0.475098 -0.037903 0.646851 0.595276 1445641716 0.475098 -0.037903 0.646851 0.595276 1445641716 0.475098 -0.037903 0.646851 0.595276 1445641716 0.475098 -0.037903 0.646851 0.595276 1445641716 0.475098 -0.037903 0.646851 0.595276 1445641716 0.382446 0.041016 0.671448 0.633301 1445641716 0.382446 0.041016 0.671448 0.633301 1445641716 0.382446 0.041016 0.671448 0.633301 1445641716 0.382446 0.041016 0.671448 0.633301 1445641716 0.382446 0.041016 0.671448 0.633301 1445641716 0.382446 0.041016 0.671448 0.633301 1445641716 0.382446 0.041016 0.671448 0.633301 1445641716 0.319214 0.066650 0.692322 0.643616 1445641716 0.319214 0.066650 0.692322 0.643616 1445641716 0.319214 0.066650 0.692322 0.643616 1445641716 0.319214 0.066650 0.692322 0.643616 1445641716 0.319214 0.066650 0.692322 0.643616 1445641716 0.319214 0.066650 0.692322 0.643616 1445641716 0.359009 0.074646 0.679626 0.635254 1445641716 0.359009 0.074646 0.679626 0.635254 1445641717 0.359009 0.074646 0.679626 0.635254 1445641717 0.359009 0.074646 0.679626 0.635254 1445641717 0.359009 0.074646 0.679626 0.635254 1445641717 0.359009 0.074646 0.679626 0.635254 1445641717 0.423950 0.035461 0.673889 0.603943 1445641717 0.423950 0.035461 0.673889 0.603943 1445641717 0.423950 0.035461 0.673889 0.603943 1445641717 0.423950 0.035461 0.673889 0.603943 1445641717 0.423950 0.035461 0.673889 0.603943 1445641717 0.423950 0.035461 0.673889 0.603943 1445641717 0.508789 -0.014221 0.661011 0.551331 1445641717 0.508789 -0.014221 0.661011 0.551331 1445641717 0.508789 -0.014221 0.661011 0.551331 1445641717 0.508789 -0.014221 0.661011 0.551331 1445641717 0.508789 -0.014221 0.661011 0.551331 1445641717 0.508789 -0.014221 0.661011 0.551331 1445641717 0.508789 -0.014221 0.661011 0.551331 1445641717 0.571350 -0.072388 0.646912 0.499756 1445641717 0.571350 -0.072388 0.646912 0.499756 1445641717 0.571350 -0.072388 0.646912 0.499756 1445641717 0.571350 -0.072388 0.646912 0.499756 1445641717 0.571350 -0.072388 0.646912 0.499756 1445641717 0.571350 -0.072388 0.646912 0.499756 1445641717 0.623108 -0.129333 0.638611 0.432434 1445641717 0.623108 -0.129333 0.638611 0.432434 1445641717 0.623108 -0.129333 0.638611 0.432434 1445641717 0.623108 -0.129333 0.638611 0.432434 1445641717 0.623108 -0.129333 0.638611 0.432434 1445641717 0.623108 -0.129333 0.638611 0.432434 1445641717 0.646301 -0.187683 0.641907 0.367310 1445641717 0.646301 -0.187683 0.641907 0.367310 1445641717 0.646301 -0.187683 0.641907 0.367310 1445641717 0.646301 -0.187683 0.641907 0.367310 1445641717 0.646301 -0.187683 0.641907 0.367310 1445641717 0.646301 -0.187683 0.641907 0.367310 1445641717 0.656860 -0.247742 0.613098 0.362183 1445641717 0.656860 -0.247742 0.613098 0.362183 1445641717 0.656860 -0.247742 0.613098 0.362183 1445641717 0.656860 -0.247742 0.613098 0.362183 1445641717 0.656860 -0.247742 0.613098 0.362183 1445641717 0.656860 -0.247742 0.613098 0.362183 1445641717 0.676086 -0.271667 0.587280 0.352295 1445641717 0.676086 -0.271667 0.587280 0.352295 1445641717 0.676086 -0.271667 0.587280 0.352295 1445641717 0.676086 -0.271667 0.587280 0.352295 1445641717 0.676086 -0.271667 0.587280 0.352295 1445641717 0.676086 -0.271667 0.587280 0.352295 1445641717 0.671265 -0.256592 0.601318 0.349243 1445641717 0.671265 -0.256592 0.601318 0.349243 1445641717 0.671265 -0.256592 0.601318 0.349243 1445641717 0.671265 -0.256592 0.601318 0.349243 1445641717 0.671265 -0.256592 0.601318 0.349243 1445641717 0.671265 -0.256592 0.601318 0.349243 1445641717 0.671265 -0.256592 0.601318 0.349243 1445641717 0.637817 -0.228455 0.630188 0.379150 1445641717 0.637817 -0.228455 0.630188 0.379150 1445641717 0.637817 -0.228455 0.630188 0.379150 1445641717 0.637817 -0.228455 0.630188 0.379150 1445641717 0.637817 -0.228455 0.630188 0.379150 1445641717 0.637817 -0.228455 0.630188 0.379150 1445641717 0.576172 -0.188232 0.651978 0.455444 1445641717 0.576172 -0.188232 0.651978 0.455444 1445641717 0.576172 -0.188232 0.651978 0.455444 1445641717 0.576172 -0.188232 0.651978 0.455444 1445641717 0.576172 -0.188232 0.651978 0.455444 1445641717 0.576172 -0.188232 0.651978 0.455444 1445641717 0.505432 -0.116394 0.667358 0.534363 1445641717 0.505432 -0.116394 0.667358 0.534363 1445641717 0.505432 -0.116394 0.667358 0.534363 1445641717 0.505432 -0.116394 0.667358 0.534363 1445641717 0.505432 -0.116394 0.667358 0.534363 1445641717 0.505432 -0.116394 0.667358 0.534363 1445641717 0.417419 -0.038757 0.695007 0.584045 1445641717 0.417419 -0.038757 0.695007 0.584045 1445641717 0.417419 -0.038757 0.695007 0.584045 1445641717 0.417419 -0.038757 0.695007 0.584045 1445641717 0.417419 -0.038757 0.695007 0.584045 1445641717 0.417419 -0.038757 0.695007 0.584045 1445641717 0.345764 0.013123 0.730408 0.588806 1445641717 0.345764 0.013123 0.730408 0.588806 1445641717 0.345764 0.013123 0.730408 0.588806 1445641717 0.345764 0.013123 0.730408 0.588806 1445641717 0.345764 0.013123 0.730408 0.588806 1445641717 0.345764 0.013123 0.730408 0.588806 1445641717 0.345764 0.013123 0.730408 0.588806 1445641717 0.367920 0.005676 0.722107 0.585754 1445641717 0.367920 0.005676 0.722107 0.585754 1445641717 0.367920 0.005676 0.722107 0.585754 1445641717 0.367920 0.005676 0.722107 0.585754 1445641717 0.367920 0.005676 0.722107 0.585754 1445641717 0.367920 0.005676 0.722107 0.585754 1445641717 0.442261 -0.021240 0.689209 0.573425 1445641717 0.442261 -0.021240 0.689209 0.573425 1445641717 0.442261 -0.021240 0.689209 0.573425 1445641717 0.442261 -0.021240 0.689209 0.573425 1445641717 0.442261 -0.021240 0.689209 0.573425 1445641717 0.442261 -0.021240 0.689209 0.573425 1445641717 0.521606 -0.077087 0.661987 0.532593 1445641717 0.521606 -0.077087 0.661987 0.532593 1445641717 0.521606 -0.077087 0.661987 0.532593 1445641717 0.521606 -0.077087 0.661987 0.532593 1445641717 0.521606 -0.077087 0.661987 0.532593 1445641717 0.521606 -0.077087 0.661987 0.532593 1445641717 0.521606 -0.077087 0.661987 0.532593 1445641717 0.593018 -0.134094 0.646240 0.461121 1445641717 0.593018 -0.134094 0.646240 0.461121 1445641717 0.593018 -0.134094 0.646240 0.461121 1445641717 0.593018 -0.134094 0.646240 0.461121 1445641717 0.593018 -0.134094 0.646240 0.461121 1445641717 0.593018 -0.134094 0.646240 0.461121 1445641717 0.593018 -0.134094 0.646240 0.461121 1445641717 0.646423 -0.182068 0.627808 0.393372 1445641717 0.646423 -0.182068 0.627808 0.393372 1445641717 0.646423 -0.182068 0.627808 0.393372 1445641718 0.646423 -0.182068 0.627808 0.393372 1445641718 0.646423 -0.182068 0.627808 0.393372 1445641718 0.646423 -0.182068 0.627808 0.393372 1445641718 0.666382 -0.273193 0.568604 0.397339 1445641718 0.666382 -0.273193 0.568604 0.397339 1445641718 0.666382 -0.273193 0.568604 0.397339 1445641718 0.666382 -0.273193 0.568604 0.397339 1445641718 0.666382 -0.273193 0.568604 0.397339 1445641718 0.666382 -0.273193 0.568604 0.397339 1445641718 0.692261 -0.279602 0.546753 0.378967 1445641718 0.692261 -0.279602 0.546753 0.378967 1445641718 0.692261 -0.279602 0.546753 0.378967 1445641718 0.692261 -0.279602 0.546753 0.378967 1445641718 0.692261 -0.279602 0.546753 0.378967 1445641718 0.679504 -0.227966 0.589478 0.372437 1445641718 0.679504 -0.227966 0.589478 0.372437 1445641718 0.679504 -0.227966 0.589478 0.372437 1445641718 0.679504 -0.227966 0.589478 0.372437 1445641718 0.679504 -0.227966 0.589478 0.372437 1445641718 0.679504 -0.227966 0.589478 0.372437 1445641718 0.626831 -0.194824 0.617126 0.433777 1445641718 0.626831 -0.194824 0.617126 0.433777 1445641718 0.626831 -0.194824 0.617126 0.433777 1445641718 0.626831 -0.194824 0.617126 0.433777 1445641718 0.626831 -0.194824 0.617126 0.433777 1445641718 0.626831 -0.194824 0.617126 0.433777 1445641718 0.626831 -0.194824 0.617126 0.433777 1445641718 0.548645 -0.149231 0.638855 0.518127 1445641718 0.548645 -0.149231 0.638855 0.518127 1445641718 0.548645 -0.149231 0.638855 0.518127 1445641718 0.548645 -0.149231 0.638855 0.518127 1445641718 0.548645 -0.149231 0.638855 0.518127 1445641718 0.548645 -0.149231 0.638855 0.518127 1445641718 0.548645 -0.149231 0.638855 0.518127 1445641718 0.465881 -0.065552 0.658447 0.587341 1445641718 0.465881 -0.065552 0.658447 0.587341 1445641718 0.465881 -0.065552 0.658447 0.587341 1445641718 0.465881 -0.065552 0.658447 0.587341 1445641718 0.465881 -0.065552 0.658447 0.587341 1445641718 0.465881 -0.065552 0.658447 0.587341 1445641718 0.368469 0.009827 0.699524 0.612122 1445641718 0.368469 0.009827 0.699524 0.612122 1445641718 0.368469 0.009827 0.699524 0.612122 1445641718 0.368469 0.009827 0.699524 0.612122 1445641718 0.368469 0.009827 0.699524 0.612122 1445641718 0.368469 0.009827 0.699524 0.612122 1445641718 0.320496 0.019592 0.724548 0.609802 1445641718 0.320496 0.019592 0.724548 0.609802 1445641718 0.320496 0.019592 0.724548 0.609802 1445641718 0.320496 0.019592 0.724548 0.609802 1445641718 0.320496 0.019592 0.724548 0.609802 1445641718 0.320496 0.019592 0.724548 0.609802 1445641718 0.320496 0.019592 0.724548 0.609802 1445641718 0.382935 -0.007813 0.703979 0.598022 1445641718 0.382935 -0.007813 0.703979 0.598022 1445641718 0.382935 -0.007813 0.703979 0.598022 1445641718 0.382935 -0.007813 0.703979 0.598022 1445641718 0.382935 -0.007813 0.703979 0.598022 1445641718 0.382935 -0.007813 0.703979 0.598022 1445641718 0.462158 -0.057983 0.680237 0.565918 1445641718 0.462158 -0.057983 0.680237 0.565918 1445641718 0.462158 -0.057983 0.680237 0.565918 1445641718 0.462158 -0.057983 0.680237 0.565918 1445641718 0.462158 -0.057983 0.680237 0.565918 1445641718 0.462158 -0.057983 0.680237 0.565918 1445641718 0.537048 -0.113892 0.668701 0.501282 1445641718 0.537048 -0.113892 0.668701 0.501282 1445641718 0.537048 -0.113892 0.668701 0.501282 1445641718 0.537048 -0.113892 0.668701 0.501282 1445641718 0.537048 -0.113892 0.668701 0.501282 1445641718 0.537048 -0.113892 0.668701 0.501282 1445641718 0.604980 -0.155212 0.657532 0.421265 1445641718 0.604980 -0.155212 0.657532 0.421265 1445641718 0.604980 -0.155212 0.657532 0.421265 1445641718 0.604980 -0.155212 0.657532 0.421265 1445641718 0.604980 -0.155212 0.657532 0.421265 1445641718 0.604980 -0.155212 0.657532 0.421265 1445641718 0.604980 -0.155212 0.657532 0.421265 1445641718 0.655579 -0.189697 0.628662 0.372803 1445641718 0.655579 -0.189697 0.628662 0.372803 1445641718 0.655579 -0.189697 0.628662 0.372803 1445641718 0.655579 -0.189697 0.628662 0.372803 1445641718 0.655579 -0.189697 0.628662 0.372803 1445641718 0.655579 -0.189697 0.628662 0.372803 1445641718 0.670715 -0.280029 0.563599 0.392456 1445641718 0.670715 -0.280029 0.563599 0.392456 1445641718 0.670715 -0.280029 0.563599 0.392456 1445641718 0.670715 -0.280029 0.563599 0.392456 1445641718 0.670715 -0.280029 0.563599 0.392456 1445641718 0.670715 -0.280029 0.563599 0.392456 1445641718 0.698364 -0.271606 0.558533 0.355652 1445641718 0.698364 -0.271606 0.558533 0.355652 1445641718 0.698364 -0.271606 0.558533 0.355652 1445641718 0.698364 -0.271606 0.558533 0.355652 1445641718 0.698364 -0.271606 0.558533 0.355652 1445641718 0.698364 -0.271606 0.558533 0.355652 1445641718 0.698364 -0.271606 0.558533 0.355652 1445641718 0.687744 -0.222168 0.598450 0.345581 1445641718 0.687744 -0.222168 0.598450 0.345581 1445641718 0.687744 -0.222168 0.598450 0.345581 1445641718 0.687744 -0.222168 0.598450 0.345581 1445641718 0.687744 -0.222168 0.598450 0.345581 1445641718 0.687744 -0.222168 0.598450 0.345581 1445641718 0.632813 -0.201050 0.628784 0.404602 1445641718 0.632813 -0.201050 0.628784 0.404602 1445641718 0.632813 -0.201050 0.628784 0.404602 1445641718 0.632813 -0.201050 0.628784 0.404602 1445641718 0.632813 -0.201050 0.628784 0.404602 1445641718 0.632813 -0.201050 0.628784 0.404602 1445641718 0.551025 -0.164001 0.657593 0.486816 1445641718 0.551025 -0.164001 0.657593 0.486816 1445641718 0.551025 -0.164001 0.657593 0.486816 1445641718 0.551025 -0.164001 0.657593 0.486816 1445641719 0.551025 -0.164001 0.657593 0.486816 1445641719 0.551025 -0.164001 0.657593 0.486816 1445641719 0.476074 -0.089478 0.672791 0.559082 1445641719 0.476074 -0.089478 0.672791 0.559082 1445641719 0.476074 -0.089478 0.672791 0.559082 1445641719 0.476074 -0.089478 0.672791 0.559082 1445641719 0.476074 -0.089478 0.672791 0.559082 1445641719 0.476074 -0.089478 0.672791 0.559082 1445641719 0.383789 -0.025940 0.711548 0.587891 1445641719 0.383789 -0.025940 0.711548 0.587891 1445641719 0.383789 -0.025940 0.711548 0.587891 1445641719 0.383789 -0.025940 0.711548 0.587891 1445641719 0.383789 -0.025940 0.711548 0.587891 1445641719 0.383789 -0.025940 0.711548 0.587891 1445641719 0.383789 -0.025940 0.711548 0.587891 1445641719 0.330872 0.003662 0.750366 0.572144 1445641719 0.330872 0.003662 0.750366 0.572144 1445641719 0.330872 0.003662 0.750366 0.572144 1445641719 0.330872 0.003662 0.750366 0.572144 1445641719 0.330872 0.003662 0.750366 0.572144 1445641719 0.330872 0.003662 0.750366 0.572144 1445641719 0.366760 -0.002136 0.745544 0.556335 1445641719 0.366760 -0.002136 0.745544 0.556335 1445641719 0.366760 -0.002136 0.745544 0.556335 1445641719 0.366760 -0.002136 0.745544 0.556335 1445641719 0.366760 -0.002136 0.745544 0.556335 1445641719 0.366760 -0.002136 0.745544 0.556335 1445641719 0.440552 -0.023376 0.719910 0.535706 1445641719 0.440552 -0.023376 0.719910 0.535706 1445641719 0.440552 -0.023376 0.719910 0.535706 1445641719 0.440552 -0.023376 0.719910 0.535706 1445641719 0.440552 -0.023376 0.719910 0.535706 1445641719 0.440552 -0.023376 0.719910 0.535706 1445641719 0.510803 -0.074524 0.698364 0.495728 1445641719 0.510803 -0.074524 0.698364 0.495728 1445641719 0.510803 -0.074524 0.698364 0.495728 1445641719 0.510803 -0.074524 0.698364 0.495728 1445641719 0.510803 -0.074524 0.698364 0.495728 1445641719 0.567566 -0.139221 0.688354 0.429626 1445641719 0.567566 -0.139221 0.688354 0.429626 1445641719 0.567566 -0.139221 0.688354 0.429626 1445641719 0.567566 -0.139221 0.688354 0.429626 1445641719 0.567566 -0.139221 0.688354 0.429626 1445641719 0.567566 -0.139221 0.688354 0.429626 1445641719 0.567566 -0.139221 0.688354 0.429626 1445641719 0.629395 -0.166138 0.664368 0.367126 1445641719 0.629395 -0.166138 0.664368 0.367126 1445641719 0.629395 -0.166138 0.664368 0.367126 1445641719 0.629395 -0.166138 0.664368 0.367126 1445641719 0.629395 -0.166138 0.664368 0.367126 1445641719 0.629395 -0.166138 0.664368 0.367126 1445641719 0.655823 -0.242920 0.598938 0.389954 1445641719 0.655823 -0.242920 0.598938 0.389954 1445641719 0.655823 -0.242920 0.598938 0.389954 1445641719 0.655823 -0.242920 0.598938 0.389954 1445641719 0.655823 -0.242920 0.598938 0.389954 1445641719 0.655823 -0.242920 0.598938 0.389954 1445641719 0.680054 -0.244873 0.582764 0.371338 1445641719 0.680054 -0.244873 0.582764 0.371338 1445641719 0.680054 -0.244873 0.582764 0.371338 1445641719 0.680054 -0.244873 0.582764 0.371338 1445641719 0.680054 -0.244873 0.582764 0.371338 1445641719 0.680054 -0.244873 0.582764 0.371338 1445641719 0.680054 -0.244873 0.582764 0.371338 1445641719 0.662720 -0.212891 0.615601 0.369324 1445641719 0.662720 -0.212891 0.615601 0.369324 1445641719 0.662720 -0.212891 0.615601 0.369324 1445641719 0.662720 -0.212891 0.615601 0.369324 1445641719 0.662720 -0.212891 0.615601 0.369324 1445641719 0.662720 -0.212891 0.615601 0.369324 1445641719 0.609009 -0.186829 0.650574 0.413452 1445641719 0.609009 -0.186829 0.650574 0.413452 1445641719 0.609009 -0.186829 0.650574 0.413452 1445641719 0.609009 -0.186829 0.650574 0.413452 1445641719 0.609009 -0.186829 0.650574 0.413452 1445641719 0.609009 -0.186829 0.650574 0.413452 1445641719 0.609009 -0.186829 0.650574 0.413452 1445641719 0.544006 -0.120361 0.678284 0.479004 1445641719 0.544006 -0.120361 0.678284 0.479004 1445641719 0.544006 -0.120361 0.678284 0.479004 1445641719 0.544006 -0.120361 0.678284 0.479004 1445641719 0.544006 -0.120361 0.678284 0.479004 1445641719 0.468628 -0.054749 0.703674 0.531128 1445641719 0.468628 -0.054749 0.703674 0.531128 1445641719 0.468628 -0.054749 0.703674 0.531128 1445641719 0.468628 -0.054749 0.703674 0.531128 1445641719 0.468628 -0.054749 0.703674 0.531128 1445641719 0.468628 -0.054749 0.703674 0.531128 1445641719 0.393738 -0.002991 0.742493 0.541748 1445641719 0.393738 -0.002991 0.742493 0.541748 1445641719 0.393738 -0.002991 0.742493 0.541748 1445641719 0.393738 -0.002991 0.742493 0.541748 1445641719 0.393738 -0.002991 0.742493 0.541748 1445641719 0.393738 -0.002991 0.742493 0.541748 1445641719 0.380981 0.015137 0.758423 0.528442 1445641719 0.380981 0.015137 0.758423 0.528442 1445641719 0.380981 0.015137 0.758423 0.528442 1445641719 0.380981 0.015137 0.758423 0.528442 1445641719 0.380981 0.015137 0.758423 0.528442 1445641719 0.380981 0.015137 0.758423 0.528442 1445641719 0.439453 0.010864 0.737061 0.513184 1445641719 0.439453 0.010864 0.737061 0.513184 1445641719 0.439453 0.010864 0.737061 0.513184 1445641719 0.439453 0.010864 0.737061 0.513184 1445641719 0.439453 0.010864 0.737061 0.513184 1445641719 0.439453 0.010864 0.737061 0.513184 1445641719 0.510864 -0.016235 0.709839 0.484497 1445641719 0.510864 -0.016235 0.709839 0.484497 1445641719 0.510864 -0.016235 0.709839 0.484497 1445641719 0.510864 -0.016235 0.709839 0.484497 1445641719 0.510864 -0.016235 0.709839 0.484497 1445641720 0.510864 -0.016235 0.709839 0.484497 1445641720 0.571533 -0.075867 0.693970 0.431213 1445641720 0.571533 -0.075867 0.693970 0.431213 1445641720 0.571533 -0.075867 0.693970 0.431213 1445641720 0.571533 -0.075867 0.693970 0.431213 1445641720 0.571533 -0.075867 0.693970 0.431213 1445641720 0.571533 -0.075867 0.693970 0.431213 1445641720 0.627136 -0.133362 0.675720 0.363586 1445641720 0.627136 -0.133362 0.675720 0.363586 1445641720 0.627136 -0.133362 0.675720 0.363586 1445641720 0.627136 -0.133362 0.675720 0.363586 1445641720 0.627136 -0.133362 0.675720 0.363586 1445641720 0.627136 -0.133362 0.675720 0.363586 1445641720 0.627136 -0.133362 0.675720 0.363586 1445641720 0.673096 -0.178650 0.625427 0.351807 1445641720 0.673096 -0.178650 0.625427 0.351807 1445641720 0.673096 -0.178650 0.625427 0.351807 1445641720 0.673096 -0.178650 0.625427 0.351807 1445641720 0.673096 -0.178650 0.625427 0.351807 1445641720 0.673096 -0.178650 0.625427 0.351807 1445641720 0.683960 -0.258606 0.580078 0.358765 1445641720 0.683960 -0.258606 0.580078 0.358765 1445641720 0.683960 -0.258606 0.580078 0.358765 1445641720 0.683960 -0.258606 0.580078 0.358765 1445641720 0.683960 -0.258606 0.580078 0.358765 1445641720 0.683960 -0.258606 0.580078 0.358765 1445641720 0.695862 -0.230347 0.587463 0.342834 1445641720 0.695862 -0.230347 0.587463 0.342834 1445641720 0.695862 -0.230347 0.587463 0.342834 1445641720 0.695862 -0.230347 0.587463 0.342834 1445641720 0.695862 -0.230347 0.587463 0.342834 1445641720 0.695862 -0.230347 0.587463 0.342834 1445641720 0.665344 -0.187134 0.623901 0.364624 1445641720 0.665344 -0.187134 0.623901 0.364624 1445641720 0.665344 -0.187134 0.623901 0.364624 1445641720 0.665344 -0.187134 0.623901 0.364624 1445641720 0.665344 -0.187134 0.623901 0.364624 1445641720 0.665344 -0.187134 0.623901 0.364624 1445641720 0.665344 -0.187134 0.623901 0.364624 1445641720 0.590332 -0.162476 0.652283 0.446777 1445641720 0.590332 -0.162476 0.652283 0.446777 1445641720 0.590332 -0.162476 0.652283 0.446777 1445641720 0.590332 -0.162476 0.652283 0.446777 1445641720 0.590332 -0.162476 0.652283 0.446777 1445641720 0.590332 -0.162476 0.652283 0.446777 1445641720 0.519531 -0.093689 0.667603 0.524902 1445641720 0.519531 -0.093689 0.667603 0.524902 1445641720 0.519531 -0.093689 0.667603 0.524902 1445641720 0.519531 -0.093689 0.667603 0.524902 1445641720 0.519531 -0.093689 0.667603 0.524902 1445641720 0.519531 -0.093689 0.667603 0.524902 1445641720 0.436523 -0.020996 0.676331 0.592834 1445641720 0.436523 -0.020996 0.676331 0.592834 1445641720 0.436523 -0.020996 0.676331 0.592834 1445641720 0.436523 -0.020996 0.676331 0.592834 1445641720 0.436523 -0.020996 0.676331 0.592834 1445641720 0.436523 -0.020996 0.676331 0.592834 1445641720 0.348572 0.047180 0.717041 0.601624 1445641720 0.348572 0.047180 0.717041 0.601624 1445641720 0.348572 0.047180 0.717041 0.601624 1445641720 0.348572 0.047180 0.717041 0.601624 1445641720 0.348572 0.047180 0.717041 0.601624 1445641720 0.348572 0.047180 0.717041 0.601624 1445641720 0.348572 0.047180 0.717041 0.601624 1445641720 0.325012 0.056824 0.724731 0.604797 1445641720 0.325012 0.056824 0.724731 0.604797 1445641720 0.325012 0.056824 0.724731 0.604797 1445641720 0.325012 0.056824 0.724731 0.604797 1445641720 0.325012 0.056824 0.724731 0.604797 1445641720 0.325012 0.056824 0.724731 0.604797 1445641720 0.387451 0.035034 0.702454 0.595947 1445641720 0.387451 0.035034 0.702454 0.595947 1445641720 0.387451 0.035034 0.702454 0.595947 1445641720 0.387451 0.035034 0.702454 0.595947 1445641720 0.387451 0.035034 0.702454 0.595947 1445641720 0.387451 0.035034 0.702454 0.595947 1445641720 0.472534 -0.010437 0.675720 0.565613 1445641720 0.472534 -0.010437 0.675720 0.565613 1445641720 0.472534 -0.010437 0.675720 0.565613 1445641720 0.472534 -0.010437 0.675720 0.565613 1445641720 0.472534 -0.010437 0.675720 0.565613 1445641720 0.472534 -0.010437 0.675720 0.565613 1445641720 0.544128 -0.065369 0.666626 0.505127 1445641720 0.544128 -0.065369 0.666626 0.505127 1445641720 0.544128 -0.065369 0.666626 0.505127 1445641720 0.544128 -0.065369 0.666626 0.505127 1445641720 0.544128 -0.065369 0.666626 0.505127 1445641720 0.544128 -0.065369 0.666626 0.505127 1445641720 0.601135 -0.116638 0.655090 0.442444 1445641720 0.601135 -0.116638 0.655090 0.442444 1445641720 0.601135 -0.116638 0.655090 0.442444 1445641720 0.601135 -0.116638 0.655090 0.442444 1445641720 0.601135 -0.116638 0.655090 0.442444 1445641720 0.601135 -0.116638 0.655090 0.442444 1445641720 0.649048 -0.168152 0.617859 0.410645 1445641720 0.649048 -0.168152 0.617859 0.410645 1445641720 0.649048 -0.168152 0.617859 0.410645 1445641720 0.649048 -0.168152 0.617859 0.410645 1445641720 0.649048 -0.168152 0.617859 0.410645 1445641720 0.649048 -0.168152 0.617859 0.410645 1445641720 0.649048 -0.168152 0.617859 0.410645 1445641720 0.674438 -0.249451 0.562012 0.408691 1445641720 0.674438 -0.249451 0.562012 0.408691 1445641720 0.674438 -0.249451 0.562012 0.408691 1445641720 0.674438 -0.249451 0.562012 0.408691 1445641720 0.674438 -0.249451 0.562012 0.408691 1445641720 0.674438 -0.249451 0.562012 0.408691 1445641720 0.680176 -0.259216 0.560852 0.394409 1445641720 0.680176 -0.259216 0.560852 0.394409 1445641720 0.680176 -0.259216 0.560852 0.394409 1445641720 0.680176 -0.259216 0.560852 0.394409 1445641720 0.680176 -0.259216 0.560852 0.394409 1445641720 0.680176 -0.259216 0.560852 0.394409 1445641721 0.649841 -0.219116 0.600281 0.411316 1445641721 0.649841 -0.219116 0.600281 0.411316 1445641721 0.649841 -0.219116 0.600281 0.411316 1445641721 0.649841 -0.219116 0.600281 0.411316 1445641721 0.649841 -0.219116 0.600281 0.411316 1445641721 0.649841 -0.219116 0.600281 0.411316 1445641721 0.578064 -0.180664 0.631714 0.483826 1445641721 0.578064 -0.180664 0.631714 0.483826 1445641721 0.578064 -0.180664 0.631714 0.483826 1445641721 0.578064 -0.180664 0.631714 0.483826 1445641721 0.578064 -0.180664 0.631714 0.483826 1445641721 0.578064 -0.180664 0.631714 0.483826 1445641721 0.578064 -0.180664 0.631714 0.483826 1445641721 0.500916 -0.131470 0.645874 0.560852 1445641721 0.500916 -0.131470 0.645874 0.560852 1445641721 0.500916 -0.131470 0.645874 0.560852 1445641721 0.500916 -0.131470 0.645874 0.560852 1445641721 0.500916 -0.131470 0.645874 0.560852 1445641721 0.500916 -0.131470 0.645874 0.560852 1445641721 0.417847 -0.060974 0.671387 0.608948 1445641721 0.417847 -0.060974 0.671387 0.608948 1445641721 0.417847 -0.060974 0.671387 0.608948 1445641721 0.417847 -0.060974 0.671387 0.608948 1445641721 0.417847 -0.060974 0.671387 0.608948 1445641721 0.417847 -0.060974 0.671387 0.608948 1445641721 0.417847 -0.060974 0.671387 0.608948 1445641721 0.335632 -0.015686 0.712097 0.616394 1445641721 0.335632 -0.015686 0.712097 0.616394 1445641721 0.335632 -0.015686 0.712097 0.616394 1445641721 0.335632 -0.015686 0.712097 0.616394 1445641721 0.335632 -0.015686 0.712097 0.616394 1445641721 0.335632 -0.015686 0.712097 0.616394 1445641721 0.337891 -0.022339 0.727051 0.597229 1445641721 0.337891 -0.022339 0.727051 0.597229 1445641721 0.337891 -0.022339 0.727051 0.597229 1445641721 0.337891 -0.022339 0.727051 0.597229 1445641721 0.337891 -0.022339 0.727051 0.597229 1445641721 0.337891 -0.022339 0.727051 0.597229 1445641721 0.401794 -0.035034 0.711121 0.575867 1445641721 0.401794 -0.035034 0.711121 0.575867 1445641721 0.401794 -0.035034 0.711121 0.575867 1445641721 0.401794 -0.035034 0.711121 0.575867 1445641721 0.401794 -0.035034 0.711121 0.575867 1445641721 0.401794 -0.035034 0.711121 0.575867 1445641721 0.473083 -0.084229 0.694458 0.535461 1445641721 0.473083 -0.084229 0.694458 0.535461 1445641721 0.473083 -0.084229 0.694458 0.535461 1445641721 0.473083 -0.084229 0.694458 0.535461 1445641721 0.473083 -0.084229 0.694458 0.535461 1445641721 0.473083 -0.084229 0.694458 0.535461 1445641721 0.547729 -0.143921 0.672119 0.476929 1445641721 0.547729 -0.143921 0.672119 0.476929 1445641721 0.547729 -0.143921 0.672119 0.476929 1445641721 0.547729 -0.143921 0.672119 0.476929 1445641721 0.547729 -0.143921 0.672119 0.476929 1445641721 0.547729 -0.143921 0.672119 0.476929 1445641721 0.606018 -0.181580 0.662170 0.401489 1445641721 0.606018 -0.181580 0.662170 0.401489 1445641721 0.606018 -0.181580 0.662170 0.401489 1445641721 0.606018 -0.181580 0.662170 0.401489 1445641721 0.606018 -0.181580 0.662170 0.401489 1445641721 0.606018 -0.181580 0.662170 0.401489 1445641721 0.606018 -0.181580 0.662170 0.401489 1445641721 0.653015 -0.196655 0.632874 0.366516 1445641721 0.653015 -0.196655 0.632874 0.366516 1445641721 0.653015 -0.196655 0.632874 0.366516 1445641721 0.653015 -0.196655 0.632874 0.366516 1445641721 0.653015 -0.196655 0.632874 0.366516 1445641721 0.653015 -0.196655 0.632874 0.366516 1445641721 0.680481 -0.244812 0.582153 0.371521 1445641721 0.680481 -0.244812 0.582153 0.371521 1445641721 0.680481 -0.244812 0.582153 0.371521 1445641721 0.680481 -0.244812 0.582153 0.371521 1445641721 0.680481 -0.244812 0.582153 0.371521 1445641721 0.680481 -0.244812 0.582153 0.371521 1445641721 0.680481 -0.244812 0.582153 0.371521 1445641721 0.675659 -0.231018 0.600220 0.360229 1445641721 0.675659 -0.231018 0.600220 0.360229 1445641721 0.675659 -0.231018 0.600220 0.360229 1445641721 0.675659 -0.231018 0.600220 0.360229 1445641721 0.675659 -0.231018 0.600220 0.360229 1445641721 0.675659 -0.231018 0.600220 0.360229 1445641721 0.631836 -0.188171 0.641235 0.392639 1445641721 0.631836 -0.188171 0.641235 0.392639 1445641721 0.631836 -0.188171 0.641235 0.392639 1445641721 0.631836 -0.188171 0.641235 0.392639 1445641721 0.631836 -0.188171 0.641235 0.392639 1445641721 0.631836 -0.188171 0.641235 0.392639 1445641721 0.551697 -0.162292 0.666748 0.473938 1445641721 0.551697 -0.162292 0.666748 0.473938 1445641721 0.551697 -0.162292 0.666748 0.473938 1445641721 0.551697 -0.162292 0.666748 0.473938 1445641721 0.551697 -0.162292 0.666748 0.473938 1445641721 0.481079 -0.096863 0.680298 0.544312 1445641721 0.481079 -0.096863 0.680298 0.544312 1445641721 0.481079 -0.096863 0.680298 0.544312 1445641721 0.481079 -0.096863 0.680298 0.544312 1445641721 
0.699158 -0.119202 0.682068 0.178040 1445641723 0.699158 -0.119202 0.682068 0.178040 1445641723 0.699158 -0.119202 0.682068 0.178040 1445641723 0.699158 -0.119202 0.682068 0.178040 1445641723 0.699158 -0.119202 0.682068 0.178040 1445641723 0.697327 -0.129395 0.680603 0.183533 1445641723 0.697327 -0.129395 0.680603 0.183533 1445641723 0.697327 -0.129395 0.680603 0.183533 1445641724 0.697327 -0.129395 0.680603 0.183533 1445641724 0.697327 -0.129395 0.680603 0.183533 1445641724 0.697327 -0.129395 0.680603 0.183533 1445641724 0.697327 -0.129395 0.680603 0.183533 1445641724 0.695923 -0.139709 0.678833 0.187683 1445641724 0.695923 -0.139709 0.678833 0.187683 1445641724 0.695923 -0.139709 0.678833 0.187683 1445641724 0.695923 -0.139709 0.678833 0.187683 1445641724 0.695923 -0.139709 0.678833 0.187683 1445641724 0.695923 -0.139709 0.678833 0.187683 1445641724 0.696594 -0.145752 0.676392 0.189636 1445641724 0.696594 -0.145752 0.676392 0.189636 1445641724 0.696594 -0.145752 0.676392 0.189636 1445641724 0.696594 -0.145752 0.676392 0.189636 1445641724 0.696594 -0.145752 0.676392 0.189636 1445641724 0.696594 -0.145752 0.676392 0.189636 1445641724 0.697632 -0.146301 0.675049 0.190002 1445641724 0.697632 -0.146301 0.675049 0.190002 1445641724 0.697632 -0.146301 0.675049 0.190002 1445641724 0.697632 -0.146301 0.675049 0.190002 1445641724 0.697632 -0.146301 0.675049 0.190002 1445641724 0.697632 -0.146301 0.675049 0.190002 1445641724 0.698975 -0.148132 0.672852 0.191345 1445641724 0.698975 -0.148132 0.672852 0.191345 1445641724 0.698975 -0.148132 0.672852 0.191345 1445641724 0.698975 -0.148132 0.672852 0.191345 1445641724 0.698975 -0.148132 0.672852 0.191345 1445641724 0.698975 -0.148132 0.672852 0.191345 1445641724 0.699646 -0.155579 0.669250 0.195618 1445641724 0.699646 -0.155579 0.669250 0.195618 1445641724 0.699646 -0.155579 0.669250 0.195618 1445641724 0.699646 -0.155579 0.669250 0.195618 1445641724 0.699646 -0.155579 0.669250 0.195618 1445641724 0.699646 -0.155579 0.669250 0.195618 1445641724 0.698730 -0.159851 0.669128 0.195862 1445641724 0.698730 -0.159851 0.669128 0.195862 1445641724 0.698730 -0.159851 0.669128 0.195862 1445641724 0.698730 -0.159851 0.669128 0.195862 1445641724 0.698730 -0.159851 0.669128 0.195862 1445641724 0.698730 -0.159851 0.669128 0.195862 1445641724 0.698730 -0.159851 0.669128 0.195862 1445641724 0.697571 -0.153259 0.672852 0.192505 1445641724 0.697571 -0.153259 0.672852 0.192505 1445641724 0.697571 -0.153259 0.672852 0.192505 1445641724 0.697571 -0.153259 0.672852 0.192505 1445641724 0.697571 -0.153259 0.672852 0.192505 1445641724 0.697571 -0.153259 0.672852 0.192505 1445641724 0.696716 -0.143982 0.677124 0.187988 1445641724 0.696716 -0.143982 0.677124 0.187988 1445641724 0.696716 -0.143982 0.677124 0.187988 1445641724 0.696716 -0.143982 0.677124 0.187988 1445641724 0.696716 -0.143982 0.677124 0.187988 1445641724 0.696716 -0.143982 0.677124 0.187988 1445641724 0.696045 -0.136353 0.680237 0.184753 1445641724 0.696045 -0.136353 0.680237 0.184753 1445641724 0.696045 -0.136353 0.680237 0.184753 1445641724 0.696045 -0.136353 0.680237 0.184753 1445641724 0.696045 -0.136353 0.680237 0.184753 1445641724 0.696045 -0.136353 0.680237 0.184753 1445641724 0.696106 -0.130615 0.681702 0.183289 1445641724 0.696106 -0.130615 0.681702 0.183289 1445641724 0.696106 -0.130615 0.681702 0.183289 1445641724 0.696106 -0.130615 0.681702 0.183289 1445641724 0.696106 -0.130615 0.681702 0.183289 1445641724 0.696106 -0.130615 0.681702 0.183289 1445641724 0.698853 -0.124573 0.681030 0.179565 1445641724 0.698853 -0.124573 0.681030 0.179565 1445641724 0.698853 -0.124573 0.681030 0.179565 1445641724 0.698853 -0.124573 0.681030 0.179565 1445641724 0.698853 -0.124573 0.681030 0.179565 1445641724 0.698853 -0.124573 0.681030 0.179565 1445641724 0.700500 -0.115906 0.682373 0.173584 1445641724 0.700500 -0.115906 0.682373 0.173584 1445641724 0.700500 -0.115906 0.682373 0.173584 1445641724 0.700500 -0.115906 0.682373 0.173584 1445641724 0.700500 -0.115906 0.682373 0.173584 1445641724 0.700500 -0.115906 0.682373 0.173584 1445641724 0.698364 -0.123108 0.682190 0.177917 1445641724 0.698364 -0.123108 0.682190 0.177917 1445641724 0.698364 -0.123108 0.682190 0.177917 1445641724 0.698364 -0.123108 0.682190 0.177917 1445641724 0.698364 -0.123108 0.682190 0.177917 1445641724 0.698364 -0.123108 0.682190 0.177917 1445641724 0.698364 -0.123108 0.682190 0.177917 1445641724 0.696411 -0.140015 0.678772 0.186035 1445641724 0.696411 -0.140015 0.678772 0.186035 1445641724 0.696411 -0.140015 0.678772 0.186035 1445641724 0.696411 -0.140015 0.678772 0.186035 1445641724 0.696411 -0.140015 0.678772 0.186035 1445641724 0.698608 -0.148254 0.673950 0.188904 1445641724 0.698608 -0.148254 0.673950 0.188904 1445641724 0.698608 -0.148254 0.673950 0.188904 1445641724 0.698608 -0.148254 0.673950 0.188904 1445641724 0.698608 -0.148254 0.673950 0.188904 1445641724 0.698608 -0.148254 0.673950 0.188904 1445641724 0.698608 -0.148254 0.673950 0.188904 1445641724 0.700073 -0.153992 0.670044 0.192688 1445641724 0.700073 -0.153992 0.670044 0.192688 1445641724 0.700073 -0.153992 0.670044 0.192688 1445641724 0.700073 -0.153992 0.670044 0.192688 1445641724 0.700073 -0.153992 0.670044 0.192688 1445641724 0.700073 -0.153992 0.670044 0.192688 1445641724 0.698608 -0.161316 0.667114 0.201782 1445641724 0.698608 -0.161316 0.667114 0.201782 1445641724 0.698608 -0.161316 0.667114 0.201782 1445641724 0.698608 -0.161316 0.667114 0.201782 1445641724 0.698608 -0.161316 0.667114 0.201782 1445641724 0.698608 -0.161316 0.667114 0.201782 1445641724 0.694702 -0.169128 0.666504 0.210876 1445641724 0.694702 -0.169128 0.666504 0.210876 1445641724 0.694702 -0.169128 0.666504 0.210876 1445641724 0.694702 -0.169128 0.666504 0.210876 1445641725 0.694702 -0.169128 0.666504 0.210876 1445641725 0.694702 -0.169128 0.666504 0.210876 1445641725 0.693176 -0.163086 0.670959 0.206360 1445641725 0.693176 -0.163086 0.670959 0.206360 1445641725 0.693176 -0.163086 0.670959 0.206360 1445641725 0.693176 -0.163086 0.670959 0.206360 1445641725 0.693176 -0.163086 0.670959 0.206360 1445641725 0.693176 -0.163086 0.670959 0.206360 1445641725 0.694519 -0.144653 0.678101 0.192017 1445641725 0.694519 -0.144653 0.678101 0.192017 1445641725 0.694519 -0.144653 0.678101 0.192017 1445641725 0.694519 -0.144653 0.678101 0.192017 1445641725 0.694519 -0.144653 0.678101 0.192017 1445641725 0.694519 -0.144653 0.678101 0.192017 1445641725 0.694519 -0.130310 0.683716 0.181885 1445641725 0.694519 -0.130310 0.683716 0.181885 1445641725 0.694519 -0.130310 0.683716 0.181885 1445641725 0.694519 -0.130310 0.683716 0.181885 1445641725 0.694519 -0.130310 0.683716 0.181885 1445641725 0.694519 -0.130310 0.683716 0.181885 1445641725 0.695007 -0.122803 0.685913 0.177002 1445641725 0.695007 -0.122803 0.685913 0.177002 1445641725 0.695007 -0.122803 0.685913 0.177002 1445641725 0.695007 -0.122803 0.685913 0.177002 1445641725 0.695007 -0.122803 0.685913 0.177002 1445641725 0.697144 -0.123718 0.683472 0.177185 1445641725 0.697144 -0.123718 0.683472 0.177185 1445641725 0.697144 -0.123718 0.683472 0.177185 1445641725 0.697144 -0.123718 0.683472 0.177185 1445641725 0.697144 -0.123718 0.683472 0.177185 1445641725 0.699646 -0.124939 0.680908 0.176514 1445641725 0.699646 -0.124939 0.680908 0.176514 1445641725 0.699646 -0.124939 0.680908 0.176514 1445641725 0.699646 -0.124939 0.680908 0.176514 1445641725 0.699646 -0.124939 0.680908 0.176514 1445641725 0.699646 -0.124939 0.680908 0.176514 1445641725 0.699158 -0.133301 0.678223 0.182495 1445641725 0.699158 -0.133301 0.678223 0.182495 1445641725 0.699158 -0.133301 0.678223 0.182495 1445641725 0.699158 -0.133301 0.678223 0.182495 1445641725 0.699158 -0.133301 0.678223 0.182495 1445641725 0.699158 -0.133301 0.678223 0.182495 1445641725 0.698792 -0.147522 0.673279 0.190979 1445641725 0.698792 -0.147522 0.673279 0.190979 1445641725 0.698792 -0.147522 0.673279 0.190979 1445641725 0.698792 -0.147522 0.673279 0.190979 1445641725 0.698792 -0.147522 0.673279 0.190979 1445641725 0.698792 -0.147522 0.673279 0.190979 1445641725 0.701172 -0.153748 0.669128 0.192139 1445641725 0.701172 -0.153748 0.669128 0.192139 1445641725 0.701172 -0.153748 0.669128 0.192139 1445641725 0.701172 -0.153748 0.669128 0.192139 1445641725 0.701172 -0.153748 0.669128 0.192139 1445641725 0.701172 -0.153748 0.669128 0.192139 1445641725 0.701904 -0.161438 0.665710 0.194946 1445641725 0.701904 -0.161438 0.665710 0.194946 1445641725 0.701904 -0.161438 0.665710 0.194946 1445641725 0.701904 -0.161438 0.665710 0.194946 1445641725 0.701904 -0.161438 0.665710 0.194946 1445641725 0.701904 -0.161438 0.665710 0.194946 1445641725 0.698669 -0.168701 0.665955 0.199646 1445641725 0.698669 -0.168701 0.665955 0.199646 1445641725 0.698669 -0.168701 0.665955 0.199646 1445641725 0.698669 -0.168701 0.665955 0.199646 1445641725 0.698669 -0.168701 0.665955 0.199646 1445641725 0.698669 -0.168701 0.665955 0.199646 1445641725 0.695129 -0.173889 0.666809 0.204651 1445641725 0.695129 -0.173889 0.666809 0.204651 1445641725 0.695129 -0.173889 0.666809 0.204651 1445641725 0.695129 -0.173889 0.666809 0.204651 1445641725 0.695129 -0.173889 0.666809 0.204651 1445641725 0.695129 -0.173889 0.666809 0.204651 1445641725 0.695129 -0.173889 0.666809 0.204651 1445641725 0.695618 -0.168213 0.669128 0.200134 1445641725 0.695618 -0.168213 0.669128 0.200134 1445641725 0.695618 -0.168213 0.669128 0.200134 1445641725 0.695618 -0.168213 0.669128 0.200134 1445641725 0.695618 -0.168213 0.669128 0.200134 1445641725 0.695618 -0.168213 0.669128 0.200134 1445641725 0.697815 -0.153870 0.673462 0.188965 1445641725 0.697815 -0.153870 0.673462 0.188965 1445641725 0.697815 -0.153870 0.673462 0.188965 1445641725 0.697815 -0.153870 0.673462 0.188965 1445641725 0.697815 -0.153870 0.673462 0.188965 1445641725 0.697815 -0.153870 0.673462 0.188965 1445641725 0.697815 -0.153870 0.673462 0.188965 1445641725 0.698181 -0.143494 0.677185 0.182434 1445641725 0.698181 -0.143494 0.677185 0.182434 1445641725 0.698181 -0.143494 0.677185 0.182434 1445641725 0.698181 -0.143494 0.677185 0.182434 1445641725 0.698181 -0.143494 0.677185 0.182434 1445641725 0.698059 -0.136292 0.679504 0.179871 1445641725 0.698059 -0.136292 0.679504 0.179871 1445641725 0.698059 -0.136292 0.679504 0.179871 1445641725 0.698059 -0.136292 0.679504 0.179871 1445641725 0.698059 -0.136292 0.679504 0.179871 1445641725 0.698059 -0.136292 0.679504 0.179871 1445641725 0.696899 -0.134583 0.680420 0.182007 1445641725 0.696899 -0.134583 0.680420 0.182007 1445641725 0.696899 -0.134583 0.680420 0.182007 1445641725 0.696899 -0.134583 0.680420 0.182007 1445641725 0.696899 -0.134583 0.680420 0.182007 1445641725 0.696899 -0.134583 0.680420 0.182007 1445641725 0.698486 -0.127014 0.681396 0.177673 1445641725 0.698486 -0.127014 0.681396 0.177673 1445641725 0.698486 -0.127014 0.681396 0.177673 1445641725 0.698486 -0.127014 0.681396 0.177673 1445641725 0.698486 -0.127014 0.681396 0.177673 1445641726 0.698486 -0.127014 0.681396 0.177673 1445641726 0.700134 -0.122620 0.681030 0.175720 1445641726 0.700134 -0.122620 0.681030 0.175720 1445641726 0.700134 -0.122620 0.681030 0.175720 1445641726 0.700134 -0.122620 0.681030 0.175720 1445641726 0.700684 -0.133484 0.676453 0.183167 1445641726 0.700684 -0.133484 0.676453 0.183167 1445641726 0.700684 -0.133484 0.676453 0.183167 1445641726 0.700684 -0.133484 0.676453 0.183167 1445641726 0.700684 -0.133484 0.676453 0.183167 1445641726 0.700684 -0.133484 0.676453 0.183167 1445641726 0.701477 -0.150696 0.668823 0.194580 1445641726 0.701477 -0.150696 0.668823 0.194580 1445641726 0.701477 -0.150696 0.668823 0.194580 1445641726 0.701477 -0.150696 0.668823 0.194580 1445641726 0.701477 -0.150696 0.668823 0.194580 1445641726 0.701477 -0.150696 0.668823 0.194580 1445641726 0.701477 -0.150696 0.668823 0.194580 1445641726 0.703857 -0.156433 0.663635 0.198914 1445641726 0.703857 -0.156433 0.663635 0.198914 1445641726 0.703857 -0.156433 0.663635 0.198914 1445641726 0.703857 -0.156433 0.663635 0.198914 1445641726 0.703857 -0.156433 0.663635 0.198914 1445641726 0.703857 -0.156433 0.663635 0.198914 1445641726 0.703918 -0.159912 0.661682 0.202576 1445641726 0.703918 -0.159912 0.661682 0.202576 1445641726 0.703918 -0.159912 0.661682 0.202576 1445641726 0.703918 -0.159912 0.661682 0.202576 1445641726 0.703918 -0.159912 0.661682 0.202576 1445641726 0.703918 -0.159912 0.661682 0.202576 1445641726 0.700500 -0.165039 0.663025 0.205933 1445641726 0.700500 -0.165039 0.663025 0.205933 1445641726 0.700500 -0.165039 0.663025 0.205933 1445641726 0.700500 -0.165039 0.663025 0.205933 1445641726 0.700500 -0.165039 0.663025 0.205933 1445641726 0.700500 -0.165039 0.663025 0.205933 1445641726 0.696350 -0.162170 0.667786 0.206787 1445641726 0.696350 -0.162170 0.667786 0.206787 1445641726 0.696350 -0.162170 0.667786 0.206787 1445641726 0.696350 -0.162170 0.667786 0.206787 1445641726 0.696350 -0.162170 0.667786 0.206787 1445641726 0.696350 -0.162170 0.667786 0.206787 1445641726 0.694397 -0.154358 0.673340 0.201233 1445641726 0.694397 -0.154358 0.673340 0.201233 1445641726 0.694397 -0.154358 0.673340 0.201233 1445641726 0.694397 -0.154358 0.673340 0.201233 1445641726 0.694397 -0.154358 0.673340 0.201233 1445641726 0.694397 -0.154358 0.673340 0.201233 1445641726 0.694397 -0.154358 0.673340 0.201233 1445641726 0.694153 -0.140076 0.679260 0.192566 1445641726 0.694153 -0.140076 0.679260 0.192566 1445641726 0.694153 -0.140076 0.679260 0.192566 1445641726 0.694153 -0.140076 0.679260 0.192566 1445641726 0.694153 -0.140076 0.679260 0.192566 1445641726 0.694153 -0.140076 0.679260 0.192566 1445641726 0.693420 -0.134705 0.681213 0.192017 1445641726 0.693420 -0.134705 0.681213 0.192017 1445641726 0.693420 -0.134705 0.681213 0.192017 1445641726 0.693420 -0.134705 0.681213 0.192017 1445641726 0.693420 -0.134705 0.681213 0.192017 1445641726 0.693420 -0.134705 0.681213 0.192017 1445641726 0.694519 -0.135376 0.678894 0.195801 1445641726 0.694519 -0.135376 0.678894 0.195801 1445641726 0.694519 -0.135376 0.678894 0.195801 1445641726 0.694519 -0.135376 0.678894 0.195801 1445641726 0.694519 -0.135376 0.678894 0.195801 1445641726 0.694519 -0.135376 0.678894 0.195801 1445641726 0.696838 -0.132324 0.678406 0.191101 1445641726 0.696838 -0.132324 0.678406 0.191101 1445641726 0.696838 -0.132324 0.678406 0.191101 1445641726 0.696838 -0.132324 0.678406 0.191101 1445641726 0.696838 -0.132324 0.678406 0.191101 1445641726 0.696838 -0.132324 0.678406 0.191101 1445641726 0.699707 -0.130432 0.677429 0.185425 1445641726 0.699707 -0.130432 0.677429 0.185425 1445641726 0.699707 -0.130432 0.677429 0.185425 1445641726 0.699707 -0.130432 0.677429 0.185425 1445641726 0.699707 -0.130432 0.677429 0.185425 1445641726 0.699707 -0.130432 0.677429 0.185425 1445641726 0.699890 -0.145203 0.671814 0.193909 1445641726 0.699890 -0.145203 0.671814 0.193909 1445641726 0.699890 -0.145203 0.671814 0.193909 1445641726 0.699890 -0.145203 0.671814 0.193909 1445641726 0.699890 -0.145203 0.671814 0.193909 1445641726 0.699890 -0.145203 0.671814 0.193909 1445641726 0.701355 -0.163879 0.663025 0.203735 1445641726 0.701355 -0.163879 0.663025 0.203735 1445641726 0.701355 -0.163879 0.663025 0.203735 1445641726 0.701355 -0.163879 0.663025 0.203735 1445641726 0.701355 -0.163879 0.663025 0.203735 1445641726 0.701355 -0.163879 0.663025 0.203735 1445641726 0.702698 -0.175720 0.656250 0.211182 1445641726 0.702698 -0.175720 0.656250 0.211182 1445641726 0.702698 -0.175720 0.656250 0.211182 1445641726 0.702698 -0.175720 0.656250 0.211182 1445641726 0.702698 -0.175720 0.656250 0.211182 1445641726 0.702698 -0.175720 0.656250 0.211182 1445641726 0.701843 -0.180237 0.654724 0.214905 1445641726 0.701843 -0.180237 0.654724 0.214905 1445641726 0.701843 -0.180237 0.654724 0.214905 1445641726 0.701843 -0.180237 0.654724 0.214905 1445641726 0.701843 -0.180237 0.654724 0.214905 1445641726 0.701843 -0.180237 0.654724 0.214905 1445641726 0.700012 -0.169922 0.660217 0.212585 1445641726 0.700012 -0.169922 0.660217 0.212585 1445641726 0.700012 -0.169922 0.660217 0.212585 1445641726 0.700012 -0.169922 0.660217 0.212585 1445641726 0.700012 -0.169922 0.660217 0.212585 1445641726 0.700012 -0.169922 0.660217 0.212585 1445641727 0.696533 -0.163452 0.664978 0.214233 1445641727 0.696533 -0.163452 0.664978 0.214233 1445641727 0.696533 -0.163452 0.664978 0.214233 1445641727 0.696533 -0.163452 0.664978 0.214233 1445641727 0.696533 -0.163452 0.664978 0.214233 1445641727 0.696533 -0.163452 0.664978 0.214233 1445641727 0.692078 -0.156006 0.672180 0.211609 1445641727 0.692078 -0.156006 0.672180 0.211609 1445641727 0.692078 -0.156006 0.672180 0.211609 1445641727 0.692078 -0.156006 0.672180 0.211609 1445641727 0.692078 -0.156006 0.672180 0.211609 1445641727 0.691345 -0.137207 0.679871 0.202271 1445641727 0.691345 -0.137207 0.679871 0.202271 1445641727 0.691345 -0.137207 0.679871 0.202271 1445641727 0.691345 -0.137207 0.679871 0.202271 1445641727 0.691345 -0.137207 0.679871 0.202271 1445641727 0.691345 -0.137207 0.679871 0.202271 1445641727 0.688171 -0.126526 0.685669 0.200317 1445641727 0.688171 -0.126526 0.685669 0.200317 1445641727 0.688171 -0.126526 0.685669 0.200317 1445641727 0.688171 -0.126526 0.685669 0.200317 1445641727 0.688171 -0.126526 0.685669 0.200317 1445641727 0.688171 -0.126526 0.685669 0.200317 1445641727 0.688171 -0.126526 0.685669 0.200317 1445641727 0.687500 -0.121277 0.687500 0.199646 1445641727 0.687500 -0.121277 0.687500 0.199646 1445641727 0.687500 -0.121277 0.687500 0.199646 1445641727 0.687500 -0.121277 0.687500 0.199646 1445641727 0.687500 -0.121277 0.687500 0.199646 1445641727 0.687500 -0.121277 0.687500 0.199646 1445641727 0.692322 -0.124695 0.682007 0.199707 1445641727 0.692322 -0.124695 0.682007 0.199707 1445641727 0.692322 -0.124695 0.682007 0.199707 1445641727 0.692322 -0.124695 0.682007 0.199707 1445641727 0.692322 -0.124695 0.682007 0.199707 1445641727 0.695984 -0.134399 0.675659 0.202332 1445641727 0.695984 -0.134399 0.675659 0.202332 1445641727 0.695984 -0.134399 0.675659 0.202332 1445641727 0.695984 -0.134399 0.675659 0.202332 1445641727 0.695984 -0.134399 0.675659 0.202332 1445641727 0.695984 -0.134399 0.675659 0.202332 1445641727 0.695984 -0.149353 0.669739 0.211182 1445641727 0.695984 -0.149353 0.669739 0.211182 1445641727 0.695984 -0.149353 0.669739 0.211182 1445641727 0.695984 -0.149353 0.669739 0.211182 1445641727 0.695984 -0.149353 0.669739 0.211182 1445641727 0.695984 -0.149353 0.669739 0.211182 1445641727 0.696655 -0.156189 0.665771 0.216614 1445641727 0.696655 -0.156189 0.665771 0.216614 1445641727 0.696655 -0.156189 0.665771 0.216614 1445641727 0.696655 -0.156189 0.665771 0.216614 1445641727 0.696655 -0.156189 0.665771 0.216614 1445641727 0.696655 -0.156189 0.665771 0.216614 1445641727 0.700256 -0.148560 0.664368 0.214844 1445641727 0.700256 -0.148560 0.664368 0.214844 1445641727 0.700256 -0.148560 0.664368 0.214844 1445641727 0.700256 -0.148560 0.664368 0.214844 1445641727 0.700256 -0.148560 0.664368 0.214844 1445641727 0.700256 -0.148560 0.664368 0.214844 1445641727 0.700256 -0.148560 0.664368 0.214844 1445641727 0.701904 -0.141174 0.664856 0.212769 1445641727 0.701904 -0.141174 0.664856 0.212769 1445641727 0.701904 -0.141174 0.664856 0.212769 1445641727 0.701904 -0.141174 0.664856 0.212769 1445641727 0.701904 -0.141174 0.664856 0.212769 1445641727 0.698364 -0.138733 0.669250 0.212341 1445641727 0.698364 -0.138733 0.669250 0.212341 1445641727 0.698364 -0.138733 0.669250 0.212341 1445641727 0.698364 -0.138733 0.669250 0.212341 1445641727 0.698364 -0.138733 0.669250 0.212341 1445641727 0.698364 -0.138733 0.669250 0.212341 1445641727 0.692261 -0.133423 0.677368 0.209839 1445641727 0.692261 -0.133423 0.677368 0.209839 1445641727 0.692261 -0.133423 0.677368 0.209839 1445641727 0.692261 -0.133423 0.677368 0.209839 1445641727 0.692261 -0.133423 0.677368 0.209839 1445641727 0.689880 -0.118286 0.685608 0.199768 1445641727 0.689880 -0.118286 0.685608 0.199768 1445641727 0.689880 -0.118286 0.685608 0.199768 1445641727 0.689880 -0.118286 0.685608 0.199768 1445641727 0.689880 -0.118286 0.685608 0.199768 1445641727 0.689880 -0.118286 0.685608 0.199768 1445641727 0.689087 -0.107666 0.690186 0.192749 1445641727 0.689087 -0.107666 0.690186 0.192749 1445641727 0.689087 -0.107666 0.690186 0.192749 1445641727 0.689087 -0.107666 0.690186 0.192749 1445641727 0.689087 -0.107666 0.690186 0.192749 1445641727 0.689087 -0.107666 0.690186 0.192749 1445641727 0.689087 -0.107666 0.690186 0.192749 1445641727 0.688538 -0.110901 0.689636 0.194946 1445641727 0.688538 -0.110901 0.689636 0.194946 1445641727 0.688538 -0.110901 0.689636 0.194946 1445641727 0.688538 -0.110901 0.689636 0.194946 1445641727 0.688538 -0.110901 0.689636 0.194946 1445641727 0.688538 -0.110901 0.689636 0.194946 1445641727 0.691162 -0.117310 0.685730 0.195496 1445641727 0.691162 -0.117310 0.685730 0.195496 1445641727 0.691162 -0.117310 0.685730 0.195496 1445641727 0.691162 -0.117310 0.685730 0.195496 1445641727 0.691162 -0.117310 0.685730 0.195496 1445641727 0.691162 -0.117310 0.685730 0.195496 1445641727 0.692749 -0.125977 0.682495 0.195801 1445641727 0.692749 -0.125977 0.682495 0.195801 1445641727 0.692749 -0.125977 0.682495 0.195801 1445641727 0.692749 -0.125977 0.682495 0.195801 1445641727 0.692749 -0.125977 0.682495 0.195801 1445641727 0.692749 -0.125977 0.682495 0.195801 1445641727 0.692749 -0.136597 0.679077 0.200439 1445641728 0.692749 -0.136597 0.679077 0.200439 1445641728 0.692749 -0.136597 0.679077 0.200439 1445641728 0.692749 -0.136597 0.679077 0.200439 1445641728 0.692749 -0.136597 0.679077 0.200439 1445641728 0.692749 -0.136597 0.679077 0.200439 1445641728 0.693909 -0.140808 0.675659 0.205200 1445641728 0.693909 -0.140808 0.675659 0.205200 1445641728 0.693909 -0.140808 0.675659 0.205200 1445641728 0.693909 -0.140808 0.675659 0.205200 1445641728 0.693909 -0.140808 0.675659 0.205200 1445641728 0.696777 -0.142517 0.670959 0.209534 1445641728 0.696777 -0.142517 0.670959 0.209534 1445641728 0.696777 -0.142517 0.670959 0.209534 1445641728 0.696777 -0.142517 0.670959 0.209534 1445641728 0.696777 -0.142517 0.670959 0.209534 1445641728 0.696777 -0.142517 0.670959 0.209534 1445641728 0.696777 -0.142517 0.670959 0.209534 1445641728 0.696533 -0.151978 0.666565 0.217529 1445641728 0.696533 -0.151978 0.666565 0.217529 1445641728 0.696533 -0.151978 0.666565 0.217529 1445641728 0.696533 -0.151978 0.666565 0.217529 1445641728 0.696533 -0.151978 0.666565 0.217529 1445641728 0.696533 -0.151978 0.666565 0.217529 1445641728 0.696533 -0.151978 0.666565 0.217529 1445641728 0.692871 -0.155579 0.668640 0.220276 1445641728 0.692871 -0.155579 0.668640 0.220276 1445641728 0.692871 -0.155579 0.668640 0.220276 1445641728 0.692871 -0.155579 0.668640 0.220276 1445641728 0.692871 -0.155579 0.668640 0.220276 1445641728 0.692871 -0.155579 0.668640 0.220276 1445641728 0.689392 -0.144348 0.677063 0.213013 1445641728 0.689392 -0.144348 0.677063 0.213013 1445641728 0.689392 -0.144348 0.677063 0.213013 1445641728 0.689392 -0.144348 0.677063 0.213013 1445641728 0.689392 -0.144348 0.677063 0.213013 1445641728 0.688660 -0.123108 0.686646 0.197449 1445641728 0.688660 -0.123108 0.686646 0.197449 1445641728 0.688660 -0.123108 0.686646 0.197449 1445641728 0.688660 -0.123108 0.686646 0.197449 1445641728 0.688660 -0.123108 0.686646 0.197449 1445641728 0.688660 -0.123108 0.686646 0.197449 1445641728 0.688660 -0.123108 0.686646 0.197449 1445641728 0.687805 -0.111877 0.691345 0.190735 1445641728 0.687805 -0.111877 0.691345 0.190735 1445641728 0.687805 -0.111877 0.691345 0.190735 1445641728 0.687805 -0.111877 0.691345 0.190735 1445641728 0.687805 -0.111877 0.691345 0.190735 1445641728 0.687805 -0.111877 0.691345 0.190735 1445641728 0.687683 -0.115479 0.690247 0.192993 1445641728 0.687683 -0.115479 0.690247 0.192993 1445641728 0.687683 -0.115479 0.690247 0.192993 1445641728 0.687683 -0.115479 0.690247 0.192993 1445641728 0.687683 -0.115479 0.690247 0.192993 1445641728 0.687683 -0.115479 0.690247 0.192993 1445641728 0.687683 -0.115479 0.690247 0.192993 1445641728 0.691040 -0.120300 0.686584 0.190979 1445641728 0.691040 -0.120300 0.686584 0.190979 1445641728 0.691040 -0.120300 0.686584 0.190979 1445641728 0.691040 -0.120300 0.686584 0.190979 1445641728 0.691040 -0.120300 0.686584 0.190979 1445641728 0.691040 -0.120300 0.686584 0.190979 1445641728 0.693298 -0.129761 0.682434 0.191406 1445641728 0.693298 -0.129761 0.682434 0.191406 1445641728 0.693298 -0.129761 0.682434 0.191406 1445641728 0.693298 -0.129761 0.682434 0.191406 1445641728 0.693298 -0.129761 0.682434 0.191406 1445641728 0.693298 -0.129761 0.682434 0.191406 1445641728 0.693298 -0.129761 0.682434 0.191406 1445641728 0.695618 -0.144836 0.675537 0.196777 1445641728 0.695618 -0.144836 0.675537 0.196777 1445641728 0.695618 -0.144836 0.675537 0.196777 1445641728 0.695618 -0.144836 0.675537 0.196777 1445641728 0.695618 -0.144836 0.675537 0.196777 1445641728 0.695618 -0.144836 0.675537 0.196777 1445641728 0.697144 -0.147644 0.671692 0.202148 1445641728 0.697144 -0.147644 0.671692 0.202148 1445641728 0.697144 -0.147644 0.671692 0.202148 1445641728 0.697144 -0.147644 0.671692 0.202148 1445641728 0.697144 -0.147644 0.671692 0.202148 1445641728 0.697144 -0.147644 0.671692 0.202148 1445641728 0.697754 -0.148376 0.669373 0.207397 1445641728 0.697754 -0.148376 0.669373 0.207397 1445641728 
0.699463 -0.105591 0.680969 0.189026 1445641741 0.699463 -0.105591 0.680969 0.189026 1445641741 0.699463 -0.105591 0.680969 0.189026 1445641741 0.699463 -0.105591 0.680969 0.189026 1445641741 0.699463 -0.105591 0.680969 0.189026 1445641741 0.699463 -0.105591 0.680969 0.189026 1445641741 0.699463 -0.105591 0.680969 0.189026 1445641741 0.694946 -0.117249 0.678345 0.207336 1445641741 0.694946 -0.117249 0.678345 0.207336 1445641741 0.694946 -0.117249 0.678345 0.207336 1445641741 0.694946 -0.117249 0.678345 0.207336 1445641741 0.694946 -0.117249 0.678345 0.207336 1445641741 0.694946 -0.117249 0.678345 0.207336 1445641741 0.690552 -0.125549 0.673523 0.231689 1445641741 0.690552 -0.125549 0.673523 0.231689 1445641741 0.690552 -0.125549 0.673523 0.231689 1445641741 0.690552 -0.125549 0.673523 0.231689 1445641741 0.690552 -0.125549 0.673523 0.231689 1445641741 0.690552 -0.125549 0.673523 0.231689 1445641741 0.658264 -0.138367 0.681946 0.286926 1445641741 0.658264 -0.138367 0.681946 0.286926 1445641741 0.658264 -0.138367 0.681946 0.286926 1445641741 0.658264 -0.138367 0.681946 0.286926 1445641741 0.658264 -0.138367 0.681946 0.286926 1445641741 0.658264 -0.138367 0.681946 0.286926 1445641741 0.604431 -0.096680 0.700562 0.366577 1445641741 0.604431 -0.096680 0.700562 0.366577 1445641741 0.604431 -0.096680 0.700562 0.366577 1445641741 0.604431 -0.096680 0.700562 0.366577 1445641741 0.604431 -0.096680 0.700562 0.366577 1445641741 0.604431 -0.096680 0.700562 0.366577 1445641741 0.545593 -0.004700 0.710388 0.444519 1445641741 0.545593 -0.004700 0.710388 0.444519 1445641741 0.545593 -0.004700 0.710388 0.444519 1445641742 0.545593 -0.004700 0.710388 0.444519 1445641742 0.545593 -0.004700 0.710388 0.444519 1445641742 0.545593 -0.004700 0.710388 0.444519 1445641742 0.470947 0.083130 0.711731 0.514343 1445641742 0.470947 0.083130 0.711731 0.514343 1445641742 0.470947 0.083130 0.711731 0.514343 1445641742 0.470947 0.083130 0.711731 0.514343 1445641742 0.470947 0.083130 0.711731 0.514343 1445641742 0.470947 0.083130 0.711731 0.514343 1445641742 0.470947 0.083130 0.711731 0.514343 1445641742 0.386108 0.152405 0.718506 0.557983 1445641742 0.386108 0.152405 0.718506 0.557983 1445641742 0.386108 0.152405 0.718506 0.557983 1445641742 0.386108 0.152405 0.718506 0.557983 1445641742 0.386108 0.152405 0.718506 0.557983 1445641742 0.345459 0.165161 0.720032 0.578613 1445641742 0.345459 0.165161 0.720032 0.578613 1445641742 0.345459 0.165161 0.720032 0.578613 1445641742 0.345459 0.165161 0.720032 0.578613 1445641742 0.345459 0.165161 0.720032 0.578613 1445641742 0.345459 0.165161 0.720032 0.578613 1445641742 0.345459 0.165161 0.720032 0.578613 1445641742 0.386292 0.152771 0.705627 0.573975 1445641742 0.386292 0.152771 0.705627 0.573975 1445641742 0.386292 0.152771 0.705627 0.573975 1445641742 0.386292 0.152771 0.705627 0.573975 1445641742 0.386292 0.152771 0.705627 0.573975 1445641742 0.386292 0.152771 0.705627 0.573975 1445641742 0.461304 0.117798 0.697327 0.535706 1445641742 0.461304 0.117798 0.697327 0.535706 1445641742 0.461304 0.117798 0.697327 0.535706 1445641742 0.461304 0.117798 0.697327 0.535706 1445641742 0.461304 0.117798 0.697327 0.535706 1445641742 0.461304 0.117798 0.697327 0.535706 1445641742 0.535034 0.064087 0.702515 0.464783 1445641742 0.535034 0.064087 0.702515 0.464783 1445641742 0.535034 0.064087 0.702515 0.464783 1445641742 0.535034 0.064087 0.702515 0.464783 1445641742 0.535034 0.064087 0.702515 0.464783 1445641742 0.535034 0.064087 0.702515 0.464783 1445641742 0.594421 0.001038 0.705322 0.386108 1445641742 0.594421 0.001038 0.705322 0.386108 1445641742 0.594421 0.001038 0.705322 0.386108 1445641742 0.594421 0.001038 0.705322 0.386108 1445641742 0.594421 0.001038 0.705322 0.386108 1445641742 0.638916 -0.041504 0.704102 0.306946 1445641742 0.638916 -0.041504 0.704102 0.306946 1445641742 0.638916 -0.041504 0.704102 0.306946 1445641742 0.638916 -0.041504 0.704102 0.306946 1445641742 0.638916 -0.041504 0.704102 0.306946 1445641742 0.638916 -0.041504 0.704102 0.306946 1445641742 0.663574 -0.104187 0.682983 0.286743 1445641742 0.663574 -0.104187 0.682983 0.286743 1445641742 0.663574 -0.104187 0.682983 0.286743 1445641742 0.663574 -0.104187 0.682983 0.286743 1445641742 0.663574 -0.104187 0.682983 0.286743 1445641742 0.663574 -0.104187 0.682983 0.286743 1445641742 0.694519 -0.186829 0.633911 0.284363 1445641742 0.694519 -0.186829 0.633911 0.284363 1445641742 0.694519 -0.186829 0.633911 0.284363 1445641742 0.694519 -0.186829 0.633911 0.284363 1445641742 0.694519 -0.186829 0.633911 0.284363 1445641742 0.694519 -0.186829 0.633911 0.284363 1445641742 0.710510 -0.164246 0.633667 0.258118 1445641742 0.710510 -0.164246 0.633667 0.258118 1445641742 0.710510 -0.164246 0.633667 0.258118 1445641742 0.710510 -0.164246 0.633667 0.258118 1445641742 0.710510 -0.164246 0.633667 0.258118 1445641742 0.710510 -0.164246 0.633667 0.258118 1445641742 0.682434 -0.141479 0.660461 0.279175 1445641742 0.682434 -0.141479 0.660461 0.279175 1445641742 0.682434 -0.141479 0.660461 0.279175 1445641742 0.682434 -0.141479 0.660461 0.279175 1445641742 0.682434 -0.141479 0.660461 0.279175 1445641742 0.682434 -0.141479 0.660461 0.279175 1445641742 0.682434 -0.141479 0.660461 0.279175 1445641742 0.638245 -0.139465 0.671814 0.348999 1445641742 0.638245 -0.139465 0.671814 0.348999 1445641742 0.638245 -0.139465 0.671814 0.348999 1445641742 0.638245 -0.139465 0.671814 0.348999 1445641742 0.638245 -0.139465 0.671814 0.348999 1445641742 0.558167 -0.106384 0.696655 0.437927 1445641742 0.558167 -0.106384 0.696655 0.437927 1445641742 0.558167 -0.106384 0.696655 0.437927 1445641742 0.558167 -0.106384 0.696655 0.437927 1445641742 0.558167 -0.106384 0.696655 0.437927 1445641742 0.558167 -0.106384 0.696655 0.437927 1445641742 0.558167 -0.106384 0.696655 0.437927 1445641742 0.485168 -0.018188 0.711487 0.507874 1445641742 0.485168 -0.018188 0.711487 0.507874 1445641742 0.485168 -0.018188 0.711487 0.507874 1445641742 0.485168 -0.018188 0.711487 0.507874 1445641742 0.485168 -0.018188 0.711487 0.507874 1445641742 0.485168 -0.018188 0.711487 0.507874 1445641742 0.400696 0.071106 0.740845 0.534302 1445641742 0.400696 0.071106 0.740845 0.534302 1445641742 0.400696 0.071106 0.740845 0.534302 1445641742 0.400696 0.071106 0.740845 0.534302 1445641742 0.400696 0.071106 0.740845 0.534302 1445641742 0.400696 0.071106 0.740845 0.534302 1445641742 0.370728 0.103333 0.755676 0.529846 1445641742 0.370728 0.103333 0.755676 0.529846 1445641742 0.370728 0.103333 0.755676 0.529846 1445641742 0.370728 0.103333 0.755676 0.529846 1445641742 0.370728 0.103333 0.755676 0.529846 1445641742 0.424438 0.089600 0.736084 0.519531 1445641742 0.424438 0.089600 0.736084 0.519531 1445641742 0.424438 0.089600 0.736084 0.519531 1445641742 0.424438 0.089600 0.736084 0.519531 1445641743 0.424438 0.089600 0.736084 0.519531 1445641743 0.424438 0.089600 0.736084 0.519531 1445641743 0.424438 0.089600 0.736084 0.519531 1445641743 0.499023 0.046570 0.718262 0.482422 1445641743 0.499023 0.046570 0.718262 0.482422 1445641743 0.499023 0.046570 0.718262 0.482422 1445641743 0.499023 0.046570 0.718262 0.482422 1445641743 0.499023 0.046570 0.718262 0.482422 1445641743 0.499023 0.046570 0.718262 0.482422 1445641743 0.568604 -0.024902 0.707764 0.418274 1445641743 0.568604 -0.024902 0.707764 0.418274 1445641743 0.568604 -0.024902 0.707764 0.418274 1445641743 0.568604 -0.024902 0.707764 0.418274 1445641743 0.568604 -0.024902 0.707764 0.418274 1445641743 0.568604 -0.024902 0.707764 0.418274 1445641743 0.628540 -0.061096 0.700317 0.332703 1445641743 0.628540 -0.061096 0.700317 0.332703 1445641743 0.628540 -0.061096 0.700317 0.332703 1445641743 0.628540 -0.061096 0.700317 0.332703 1445641743 0.628540 -0.061096 0.700317 0.332703 1445641743 0.628540 -0.061096 0.700317 0.332703 1445641743 0.667053 -0.098145 0.680725 0.286255 1445641743 0.667053 -0.098145 0.680725 0.286255 1445641743 0.667053 -0.098145 0.680725 0.286255 1445641743 0.667053 -0.098145 0.680725 0.286255 1445641743 0.667053 -0.098145 0.680725 0.286255 1445641743 0.667053 -0.098145 0.680725 0.286255 1445641743 0.701538 -0.156311 0.635742 0.281372 1445641743 0.701538 -0.156311 0.635742 0.281372 1445641743 0.701538 -0.156311 0.635742 0.281372 1445641743 0.701538 -0.156311 0.635742 0.281372 1445641743 0.701538 -0.156311 0.635742 0.281372 1445641743 0.701538 -0.156311 0.635742 0.281372 1445641743 0.701538 -0.156311 0.635742 0.281372 1445641743 0.715515 -0.151001 0.629761 0.261902 1445641743 0.715515 -0.151001 0.629761 0.261902 1445641743 0.715515 -0.151001 0.629761 0.261902 1445641743 0.715515 -0.151001 0.629761 0.261902 1445641743 0.715515 -0.151001 0.629761 0.261902 1445641743 0.715515 -0.151001 0.629761 0.261902 1445641743 0.687683 -0.131226 0.660461 0.271118 1445641743 0.687683 -0.131226 0.660461 0.271118 1445641743 0.687683 -0.131226 0.660461 0.271118 1445641743 0.687683 -0.131226 0.660461 0.271118 1445641743 0.687683 -0.131226 0.660461 0.271118 1445641743 0.687683 -0.131226 0.660461 0.271118 1445641743 0.687683 -0.131226 0.660461 0.271118 1445641743 0.627014 -0.111023 0.691650 0.340637 1445641743 0.627014 -0.111023 0.691650 0.340637 1445641743 0.627014 -0.111023 0.691650 0.340637 1445641743 0.627014 -0.111023 0.691650 0.340637 1445641743 0.627014 -0.111023 0.691650 0.340637 1445641743 0.627014 -0.111023 0.691650 0.340637 1445641743 0.529907 -0.076172 0.714050 0.451050 1445641743 0.529907 -0.076172 0.714050 0.451050 1445641743 0.529907 -0.076172 0.714050 0.451050 1445641743 0.529907 -0.076172 0.714050 0.451050 1445641743 0.529907 -0.076172 0.714050 0.451050 1445641743 0.529907 -0.076172 0.714050 0.451050 1445641743 0.449951 -0.017822 0.720703 0.526978 1445641743 0.449951 -0.017822 0.720703 0.526978 1445641743 0.449951 -0.017822 0.720703 0.526978 1445641743 0.449951 -0.017822 0.720703 0.526978 1445641743 0.449951 -0.017822 0.720703 0.526978 1445641743 0.449951 -0.017822 0.720703 0.526978 1445641743 0.385620 0.055969 0.741089 0.546631 1445641743 0.385620 0.055969 0.741089 0.546631 1445641743 0.385620 0.055969 0.741089 0.546631 1445641743 0.385620 0.055969 0.741089 0.546631 1445641743 0.385620 0.055969 0.741089 0.546631 1445641743 0.385620 0.055969 0.741089 0.546631 1445641743 0.383606 0.067505 0.743164 0.543884 1445641743 0.383606 0.067505 0.743164 0.543884 1445641743 0.383606 0.067505 0.743164 0.543884 1445641743 0.383606 0.067505 0.743164 0.543884 1445641743 0.383606 0.067505 0.743164 0.543884 1445641743 0.383606 0.067505 0.743164 0.543884 1445641743 0.383606 0.067505 0.743164 0.543884 1445641743 0.453125 0.052246 0.718750 0.524658 1445641743 0.453125 0.052246 0.718750 0.524658 1445641743 0.453125 0.052246 0.718750 0.524658 1445641743 0.453125 0.052246 0.718750 0.524658 1445641743 0.453125 0.052246 0.718750 0.524658 1445641743 0.532837 0.004456 0.704468 0.468689 1445641743 0.532837 0.004456 0.704468 0.468689 1445641743 0.532837 0.004456 0.704468 0.468689 1445641743 0.532837 0.004456 0.704468 0.468689 1445641743 0.532837 0.004456 0.704468 0.468689 1445641743 0.532837 0.004456 0.704468 0.468689 1445641743 0.593933 -0.058289 0.702148 0.388245 1445641743 0.593933 -0.058289 0.702148 0.388245 1445641743 0.593933 -0.058289 0.702148 0.388245 1445641743 0.593933 -0.058289 0.702148 0.388245 1445641743 0.593933 -0.058289 0.702148 0.388245 1445641743 0.593933 -0.058289 0.702148 0.388245 1445641743 0.660400 -0.080688 0.683899 0.299316 1445641743 0.660400 -0.080688 0.683899 0.299316 1445641743 0.660400 -0.080688 0.683899 0.299316 1445641743 0.660400 -0.080688 0.683899 0.299316 1445641743 0.660400 -0.080688 0.683899 0.299316 1445641743 0.660400 -0.080688 0.683899 0.299316 1445641743 0.660400 -0.080688 0.683899 0.299316 1445641743 0.699341 -0.148499 0.640381 0.280640 1445641743 0.699341 -0.148499 0.640381 0.280640 1445641743 0.699341 -0.148499 0.640381 0.280640 1445641743 0.699341 -0.148499 0.640381 0.280640 1445641743 0.699341 -0.148499 0.640381 0.280640 1445641743 0.719055 -0.150696 0.627075 0.258850 1445641743 0.719055 -0.150696 0.627075 0.258850 1445641743 0.719055 -0.150696 0.627075 0.258850 1445641743 0.719055 -0.150696 0.627075 0.258850 1445641743 0.719055 -0.150696 0.627075 0.258850 1445641744 0.719055 -0.150696 0.627075 0.258850 1445641744 0.683228 -0.116455 0.675781 0.250793 1445641744 0.683228 -0.116455 0.675781 0.250793 1445641744 0.683228 -0.116455 0.675781 0.250793 1445641744 0.683228 -0.116455 0.675781 0.250793 1445641744 0.683228 -0.116455 0.675781 0.250793 1445641744 0.683228 -0.116455 0.675781 0.250793 1445641744 0.683228 -0.116455 0.675781 0.250793 1445641744 0.631531 -0.068176 0.707886 0.308838 1445641744 0.631531 -0.068176 0.707886 0.308838 1445641744 0.631531 -0.068176 0.707886 0.308838 1445641744 0.631531 -0.068176 0.707886 0.308838 1445641744 0.631531 -0.068176 0.707886 0.308838 1445641744 0.631531 -0.068176 0.707886 0.308838 1445641744 0.546265 -0.035767 0.730286 0.408569 1445641744 0.546265 -0.035767 0.730286 0.408569 1445641744 0.546265 -0.035767 0.730286 0.408569 1445641744 0.546265 -0.035767 0.730286 0.408569 1445641744 0.546265 -0.035767 0.730286 0.408569 1445641744 0.546265 -0.035767 0.730286 0.408569 1445641744 0.473633 0.012878 0.736389 0.482788 1445641744 0.473633 0.012878 0.736389 0.482788 1445641744 0.473633 0.012878 0.736389 0.482788 1445641744 0.473633 0.012878 0.736389 0.482788 1445641744 0.473633 0.012878 0.736389 0.482788 1445641744 0.473633 0.012878 0.736389 0.482788 1445641744 0.396301 0.079956 0.755859 0.514893 1445641744 0.396301 0.079956 0.755859 0.514893 1445641744 0.396301 0.079956 0.755859 0.514893 1445641744 0.396301 0.079956 0.755859 0.514893 1445641744 0.396301 0.079956 0.755859 0.514893 1445641744 0.396301 0.079956 0.755859 0.514893 1445641744 0.396301 0.079956 0.755859 0.514893 1445641744 0.337280 0.123901 0.774353 0.520752 1445641744 0.337280 0.123901 0.774353 0.520752 1445641744 0.337280 0.123901 0.774353 0.520752 1445641744 0.337280 0.123901 0.774353 0.520752 1445641744 0.337280 0.123901 0.774353 0.520752 1445641744 0.337280 0.123901 0.774353 0.520752 1445641744 0.368469 0.117798 0.765869 0.513489 1445641744 0.368469 0.117798 0.765869 0.513489 1445641744 0.368469 0.117798 0.765869 0.513489 1445641744 0.368469 0.117798 0.765869 0.513489 1445641744 0.368469 0.117798 0.765869 0.513489 1445641744 0.368469 0.117798 0.765869 0.513489 1445641744 0.443298 0.093689 0.748657 0.483826 1445641744 0.443298 0.093689 0.748657 0.483826 1445641744 0.443298 0.093689 0.748657 0.483826 1445641744 0.443298 0.093689 0.748657 0.483826 1445641744 0.443298 0.093689 0.748657 0.483826 1445641744 0.443298 0.093689 0.748657 0.483826 1445641744 0.443298 0.093689 0.748657 0.483826 1445641744 0.519714 0.043701 0.737488 0.428955 1445641744 0.519714 0.043701 0.737488 0.428955 1445641744 0.519714 0.043701 0.737488 0.428955 1445641744 0.519714 0.043701 0.737488 0.428955 1445641744 0.519714 0.043701 0.737488 0.428955 1445641744 0.519714 0.043701 0.737488 0.428955 1445641744 0.580566 -0.009399 0.735229 0.349487 1445641744 0.580566 -0.009399 0.735229 0.349487 1445641744 0.580566 -0.009399 0.735229 0.349487 1445641744 0.580566 -0.009399 0.735229 0.349487 1445641744 0.580566 -0.009399 0.735229 0.349487 1445641744 0.580566 -0.009399 0.735229 0.349487 1445641744 0.642090 -0.022461 0.713806 0.278564 1445641744 0.642090 -0.022461 0.713806 0.278564 1445641744 0.642090 -0.022461 0.713806 0.278564 1445641744 0.642090 -0.022461 0.713806 0.278564 1445641744 0.642090 -0.022461 0.713806 0.278564 1445641744 0.642090 -0.022461 0.713806 0.278564 1445641744 0.677551 -0.142822 0.653809 0.304810 1445641744 0.677551 -0.142822 0.653809 0.304810 1445641744 0.677551 -0.142822 0.653809 0.304810 1445641744 0.677551 -0.142822 0.653809 0.304810 1445641744 0.677551 -0.142822 0.653809 0.304810 1445641744 0.677551 -0.142822 0.653809 0.304810 1445641744 0.709229 -0.175354 0.620422 0.285034 1445641744 0.709229 -0.175354 0.620422 0.285034 1445641744 0.709229 -0.175354 0.620422 0.285034 1445641744 0.709229 -0.175354 0.620422 0.285034 1445641744 0.709229 -0.175354 0.620422 0.285034 1445641744 0.709229 -0.175354 0.620422 0.285034 1445641744 0.702209 -0.113403 0.651062 0.264709 1445641744 0.702209 -0.113403 0.651062 0.264709 1445641744 0.702209 -0.113403 0.651062 0.264709 1445641744 0.702209 -0.113403 0.651062 0.264709 1445641744 0.702209 -0.113403 0.651062 0.264709 1445641744 0.702209 -0.113403 0.651062 0.264709 1445641744 0.657898 -0.068970 0.682678 0.310303 1445641744 0.657898 -0.068970 0.682678 0.310303 1445641744 0.657898 -0.068970 0.682678 0.310303 1445641744 0.657898 -0.068970 0.682678 0.310303 1445641744 0.657898 -0.068970 0.682678 0.310303 1445641744 0.657898 -0.068970 0.682678 0.310303 1445641744 0.657898 -0.068970 0.682678 0.310303 1445641744 0.571716 -0.050781 0.715698 0.397766 1445641744 0.571716 -0.050781 0.715698 0.397766 1445641744 0.571716 -0.050781 0.715698 0.397766 1445641744 0.571716 -0.050781 0.715698 0.397766 1445641744 0.571716 -0.050781 0.715698 0.397766 1445641744 0.571716 -0.050781 0.715698 0.397766 1445641744 0.493652 -0.001038 0.727478 0.476440 1445641744 0.493652 -0.001038 0.727478 0.476440 1445641744 0.493652 -0.001038 0.727478 0.476440 1445641744 0.493652 -0.001038 0.727478 0.476440 1445641744 0.493652 -0.001038 0.727478 0.476440 1445641744 0.493652 -0.001038 0.727478 0.476440 1445641744 0.414551 0.052673 0.740112 0.526733 1445641744 0.414551 0.052673 0.740112 0.526733 1445641744 0.414551 0.052673 0.740112 0.526733 1445641744 0.414551 0.052673 0.740112 0.526733 1445641744 0.414551 0.052673 0.740112 0.526733 1445641744 0.414551 0.052673 0.740112 0.526733 1445641745 0.347046 0.098511 0.768555 0.528320 1445641745 0.347046 0.098511 0.768555 0.528320 1445641745 0.347046 0.098511 0.768555 0.528320 1445641745 0.347046 0.098511 0.768555 0.528320 1445641745 0.347046 0.098511 0.768555 0.528320 1445641745 0.347046 0.098511 0.768555 0.528320 1445641745 0.347046 0.098511 0.768555 0.528320 1445641745 0.355957 0.093506 0.765564 0.527588 1445641745 0.355957 0.093506 0.765564 0.527588 1445641745 0.355957 0.093506 0.765564 0.527588 1445641745 0.355957 0.093506 0.765564 0.527588 1445641745 0.355957 0.093506 0.765564 0.527588 1445641745 0.355957 0.093506 0.765564 0.527588 1445641745 0.421509 0.077576 0.748474 0.505920 1445641745 0.421509 0.077576 0.748474 0.505920 1445641745 0.421509 0.077576 0.748474 0.505920 1445641745 0.421509 0.077576 0.748474 0.505920 1445641745 0.497498 0.036682 0.735596 0.458191 1445641745 0.497498 0.036682 0.735596 0.458191 1445641745 0.497498 0.036682 0.735596 0.458191 1445641745 0.497498 0.036682 0.735596 0.458191 1445641745 0.497498 0.036682 0.735596 0.458191 1445641745 0.497498 0.036682 0.735596 0.458191 1445641745 0.558411 -0.015259 0.734741 0.384705 1445641745 0.558411 -0.015259 0.734741 0.384705 1445641745 0.558411 -0.015259 0.734741 0.384705 1445641745 0.558411 -0.015259 0.734741 0.384705 1445641745 0.558411 -0.015259 0.734741 0.384705 1445641745 0.558411 -0.015259 0.734741 0.384705 1445641745 0.631348 -0.021790 0.713074 0.303894 1445641745 0.631348 -0.021790 0.713074 0.303894 1445641745 0.631348 -0.021790 0.713074 0.303894 1445641745 0.631348 -0.021790 0.713074 0.303894 1445641745 0.631348 -0.021790 0.713074 0.303894 1445641745 0.631348 -0.021790 0.713074 0.303894 1445641745 0.661926 -0.132996 0.650085 0.348511 1445641745 0.661926 -0.132996 0.650085 0.348511 1445641745 0.661926 -0.132996 0.650085 0.348511 1445641745 0.661926 -0.132996 0.650085 0.348511 1445641745 0.661926 -0.132996 0.650085 0.348511 1445641745 0.661926 -0.132996 0.650085 0.348511 1445641745 0.679871 -0.236816 0.592957 0.360596 1445641745 0.679871 -0.236816 0.592957 0.360596 1445641745 0.679871 -0.236816 0.592957 0.360596 1445641745 0.679871 -0.236816 0.592957 0.360596 1445641745 0.679871 -0.236816 0.592957 0.360596 1445641745 0.679871 -0.236816 0.592957 0.360596 1445641745 0.675354 -0.157776 0.640930 0.328735 1445641745 0.675354 -0.157776 0.640930 0.328735 1445641745 0.675354 -0.157776 0.640930 0.328735 1445641745 0.675354 -0.157776 0.640930 0.328735 1445641745 0.675354 -0.157776 0.640930 0.328735 1445641745 0.675354 -0.157776 0.640930 0.328735 1445641745 0.675354 -0.157776 0.640930 0.328735 1445641745 0.622803 -0.071960 0.688049 0.365234 1445641745 0.622803 -0.071960 0.688049 0.365234 1445641745 0.622803 -0.071960 0.688049 0.365234 1445641745 0.622803 -0.071960 0.688049 0.365234 1445641745 0.622803 -0.071960 0.688049 0.365234 1445641745 0.622803 -0.071960 0.688049 0.365234 1445641745 0.544617 -0.038879 0.706787 0.449768 1445641745 0.544617 -0.038879 0.706787 0.449768 1445641745 0.544617 -0.038879 0.706787 0.449768 1445641745 0.544617 -0.038879 0.706787 0.449768 1445641745 0.544617 -0.038879 0.706787 0.449768 1445641745 0.544617 -0.038879 0.706787 0.449768 1445641745 0.468140 0.038513 0.725464 0.502991 1445641745 0.468140 0.038513 0.725464 0.502991 1445641745 0.468140 0.038513 0.725464 0.502991 1445641745 0.468140 0.038513 0.725464 0.502991 1445641745 0.468140 0.038513 0.725464 0.502991 1445641745 0.468140 0.038513 0.725464 0.502991 1445641745 0.370667 0.094116 0.759155 0.526611 1445641745 0.370667 0.094116 0.759155 0.526611 1445641745 0.370667 0.094116 0.759155 0.526611 1445641745 0.370667 0.094116 0.759155 0.526611 1445641745 0.370667 0.094116 0.759155 0.526611 1445641745 0.370667 0.094116 0.759155 0.526611 1445641745 0.325012 0.140442 0.777039 0.520325 1445641745 0.325012 0.140442 0.777039 0.520325 1445641745 0.325012 0.140442 0.777039 0.520325 1445641745 0.325012 0.140442 0.777039 0.520325 1445641745 0.325012 0.140442 0.777039 0.520325 1445641745 0.325012 0.140442 0.777039 0.520325 1445641745 0.325012 0.140442 0.777039 0.520325 1445641745 0.376709 0.124817 0.755127 0.521667 1445641745 0.376709 0.124817 0.755127 0.521667 1445641745 0.376709 0.124817 0.755127 0.521667 1445641745 0.376709 0.124817 0.755127 0.521667 1445641745 0.376709 0.124817 0.755127 0.521667 1445641745 0.376709 0.124817 0.755127 0.521667 1445641745 0.451477 0.083801 0.737305 0.495361 1445641745 0.451477 0.083801 0.737305 0.495361 1445641745 0.451477 0.083801 0.737305 0.495361 1445641745 0.451477 0.083801 0.737305 0.495361 1445641745 0.451477 0.083801 0.737305 0.495361 1445641745 0.451477 0.083801 0.737305 0.495361 1445641745 0.519531 0.014954 0.727356 0.448059 1445641745 0.519531 0.014954 0.727356 0.448059 1445641745 0.519531 0.014954 0.727356 0.448059 1445641745 0.519531 0.014954 0.727356 0.448059 1445641745 0.519531 0.014954 0.727356 0.448059 1445641745 0.519531 0.014954 0.727356 0.448059 1445641745 0.588684 -0.034546 0.712769 0.379639 1445641745 0.588684 -0.034546 0.712769 0.379639 1445641745 0.588684 -0.034546 0.712769 0.379639 1445641745 0.588684 -0.034546 0.712769 0.379639 1445641745 0.588684 -0.034546 0.712769 0.379639 1445641745 0.588684 -0.034546 0.712769 0.379639 1445641745 0.653748 -0.094421 0.669006 0.340576 1445641746 0.653748 -0.094421 0.669006 0.340576 1445641746 0.653748 -0.094421 0.669006 0.340576 1445641746 0.653748 -0.094421 0.669006 0.340576 1445641746 0.653748 -0.094421 0.669006 0.340576 1445641746 0.653748 -0.094421 0.669006 0.340576 1445641746 0.684631 -0.174133 0.618652 0.343750 1445641746 0.684631 -0.174133 0.618652 0.343750 1445641746 0.684631 -0.174133 0.618652 0.343750 1445641746 0.684631 -0.174133 0.618652 0.343750 1445641746 0.684631 -0.174133 0.618652 0.343750 1445641746 0.684631 -0.174133 0.618652 0.343750 1445641746 0.687744 -0.156677 0.630920 0.322998 1445641746 0.687744 -0.156677 0.630920 0.322998 1445641746 0.687744 -0.156677 0.630920 0.322998 1445641746 0.687744 -0.156677 0.630920 0.322998 1445641746 0.687744 -0.156677 0.630920 0.322998 1445641746 0.687744 -0.156677 0.630920 0.322998 1445641746 0.656006 -0.086609 0.666443 0.343384 1445641746 0.656006 -0.086609 0.666443 0.343384 1445641746 0.656006 -0.086609 0.666443 0.343384 1445641746 0.656006 -0.086609 0.666443 0.343384 1445641746 0.656006 -0.086609 0.666443 0.343384 1445641746 0.656006 -0.086609 0.666443 0.343384 1445641746 0.577209 -0.047791 0.692749 0.429626 1445641746 0.577209 -0.047791 0.692749 0.429626 1445641746 0.577209 -0.047791 0.692749 0.429626 1445641746 0.577209 -0.047791 0.692749 0.429626 1445641746 0.577209 -0.047791 0.692749 0.429626 1445641746 0.577209 -0.047791 0.692749 0.429626 1445641746 0.501709 0.009521 0.705017 0.501038 1445641746 0.501709 0.009521 0.705017 0.501038 1445641746 0.501709 0.009521 0.705017 0.501038 1445641746 0.501709 0.009521 0.705017 0.501038 1445641746 0.501709 0.009521 0.705017 0.501038 1445641746 0.501709 0.009521 0.705017 0.501038 1445641746 0.501709 0.009521 0.705017 0.501038 1445641746 0.422241 0.051025 0.718079 0.550781 1445641746 0.422241 0.051025 0.718079 0.550781 1445641746 0.422241 0.051025 0.718079 0.550781 1445641746 0.422241 0.051025 0.718079 0.550781 1445641746 0.422241 0.051025 0.718079 0.550781 1445641746 0.422241 0.051025 0.718079 0.550781 1445641746 0.368042 0.079346 0.745972 0.549255 1445641746 0.368042 0.079346 0.745972 0.549255 1445641746 0.368042 0.079346 0.745972 0.549255 1445641746 0.368042 0.079346 0.745972 0.549255 1445641746 0.368042 0.079346 0.745972 0.549255 1445641746 0.368042 0.079346 0.745972 0.549255 1445641746 0.394531 0.060669 0.744751 0.534668 1445641746 0.394531 0.060669 0.744751 0.534668 1445641746 0.394531 0.060669 0.744751 0.534668 1445641746 0.394531 0.060669 0.744751 0.534668 1445641746 0.394531 0.060669 0.744751 0.534668 1445641746 0.394531 0.060669 0.744751 0.534668 1445641746 0.394531 0.060669 0.744751 0.534668 1445641746 0.463440 0.027283 0.737244 0.490723 1445641746 0.463440 0.027283 0.737244 0.490723 1445641746 0.463440 0.027283 0.737244 0.490723 1445641746 0.463440 0.027283 0.737244 0.490723 1445641746 0.463440 0.027283 0.737244 0.490723 1445641746 0.463440 0.027283 0.737244 0.490723 1445641746 0.463440 0.027283 0.737244 0.490723 1445641746 0.521240 -0.033997 0.735046 0.432129 1445641746 0.521240 -0.033997 0.735046 0.432129 1445641746 0.521240 -0.033997 0.735046 0.432129 1445641746 0.521240 -0.033997 0.735046 0.432129 1445641746 0.521240 -0.033997 0.735046 0.432129 1445641746 0.521240 -0.033997 0.735046 0.432129 1445641746 0.581970 -0.078491 0.729797 0.349976 1445641746 0.581970 -0.078491 0.729797 0.349976 1445641746 0.581970 -0.078491 0.729797 0.349976 1445641746 0.581970 -0.078491 0.729797 0.349976 1445641746 0.581970 -0.078491 0.729797 0.349976 1445641746 0.581970 -0.078491 0.729797 0.349976 1445641746 0.645081 -0.098755 0.692810 0.306580 1445641746 0.645081 -0.098755 0.692810 0.306580 1445641746 0.645081 -0.098755 0.692810 0.306580 1445641746 0.645081 -0.098755 0.692810 0.306580 1445641746 0.645081 -0.098755 0.692810 0.306580 1445641746 0.645081 -0.098755 0.692810 0.306580 1445641746 0.685364 -0.188293 0.622498 0.327454 1445641746 0.685364 -0.188293 0.622498 0.327454 1445641746 0.685364 -0.188293 0.622498 0.327454 1445641746 0.685364 -0.188293 0.622498 0.327454 1445641746 0.685364 -0.188293 0.622498 0.327454 1445641746 0.685364 -0.188293 0.622498 0.327454 1445641746 0.685364 -0.188293 0.622498 0.327454 1445641746 0.703735 -0.206543 0.610229 0.299438 1445641746 0.703735 -0.206543 0.610229 0.299438 1445641746 0.703735 -0.206543 0.610229 0.299438 1445641746 0.703735 -0.206543 0.610229 0.299438 1445641746 0.703735 -0.206543 0.610229 0.299438 1445641746 0.703735 -0.206543 0.610229 0.299438 1445641746 0.682922 -0.153259 0.654724 0.285278 1445641746 0.682922 -0.153259 0.654724 0.285278 1445641746 0.682922 -0.153259 0.654724 0.285278 1445641746 0.682922 -0.153259 0.654724 0.285278 1445641746 0.682922 -0.153259 0.654724 0.285278 1445641746 0.682922 -0.153259 0.654724 0.285278 1445641746 0.645142 -0.112183 0.680725 0.328247 1445641746 0.645142 -0.112183 0.680725 0.328247 1445641746 0.645142 -0.112183 0.680725 0.328247 1445641746 0.645142 -0.112183 0.680725 0.328247 1445641746 0.645142 -0.112183 0.680725 0.328247 1445641746 0.573486 -0.078613 0.711365 0.398560 1445641746 0.573486 -0.078613 0.711365 0.398560 1445641746 0.573486 -0.078613 0.711365 0.398560 1445641746 0.573486 -0.078613 0.711365 0.398560 1445641746 
0.681641 -0.111084 0.701294 0.176514 1445641748 0.681641 -0.111084 0.701294 0.176514 1445641748 0.681641 -0.111084 0.701294 0.176514 1445641748 0.681641 -0.111084 0.701294 0.176514 1445641748 0.681641 -0.111084 0.701294 0.176514 1445641748 0.680542 -0.113525 0.701538 0.178040 1445641748 0.680542 -0.113525 0.701538 0.178040 1445641748 0.680542 -0.113525 0.701538 0.178040 1445641748 0.680542 -0.113525 0.701538 0.178040 1445641748 0.680542 -0.113525 0.701538 0.178040 1445641748 0.680542 -0.113525 0.701538 0.178040 1445641748 0.680664 -0.116333 0.700745 0.179077 1445641748 0.680664 -0.116333 0.700745 0.179077 1445641748 0.680664 -0.116333 0.700745 0.179077 1445641748 0.680664 -0.116333 0.700745 0.179077 1445641749 0.680664 -0.116333 0.700745 0.179077 1445641749 0.680664 -0.116333 0.700745 0.179077 1445641749 0.680664 -0.116333 0.700745 0.179077 1445641749 0.681946 -0.120789 0.698364 0.180664 1445641749 0.681946 -0.120789 0.698364 0.180664 1445641749 0.681946 -0.120789 0.698364 0.180664 1445641749 0.681946 -0.120789 0.698364 0.180664 1445641749 0.681946 -0.120789 0.698364 0.180664 1445641749 0.681946 -0.120789 0.698364 0.180664 1445641749 0.682800 -0.125549 0.696289 0.181824 1445641749 0.682800 -0.125549 0.696289 0.181824 1445641749 0.682800 -0.125549 0.696289 0.181824 1445641749 0.682800 -0.125549 0.696289 0.181824 1445641749 0.682800 -0.125549 0.696289 0.181824 1445641749 0.682800 -0.125549 0.696289 0.181824 1445641749 0.682800 -0.125549 0.696289 0.181824 1445641749 0.682739 -0.129822 0.694824 0.184753 1445641749 0.682739 -0.129822 0.694824 0.184753 1445641749 0.682739 -0.129822 0.694824 0.184753 1445641749 0.682739 -0.129822 0.694824 0.184753 1445641749 0.682739 -0.129822 0.694824 0.184753 1445641749 0.682739 -0.129822 0.694824 0.184753 1445641749 0.682495 -0.133423 0.693359 0.188538 1445641749 0.682495 -0.133423 0.693359 0.188538 1445641749 0.682495 -0.133423 0.693359 0.188538 1445641749 0.682495 -0.133423 0.693359 0.188538 1445641749 0.682495 -0.133423 0.693359 0.188538 1445641749 0.682495 -0.133423 0.693359 0.188538 1445641749 0.681885 -0.130676 0.694641 0.188049 1445641749 0.681885 -0.130676 0.694641 0.188049 1445641749 0.681885 -0.130676 0.694641 0.188049 1445641749 0.681885 -0.130676 0.694641 0.188049 1445641749 0.681885 -0.130676 0.694641 0.188049 1445641749 0.681885 -0.130676 0.694641 0.188049 1445641749 0.680969 -0.124390 0.697632 0.184509 1445641749 0.680969 -0.124390 0.697632 0.184509 1445641749 0.680969 -0.124390 0.697632 0.184509 1445641749 0.680969 -0.124390 0.697632 0.184509 1445641749 0.680969 -0.124390 0.697632 0.184509 1445641749 0.680969 -0.124390 0.697632 0.184509 1445641749 0.681580 -0.116943 0.700134 0.177551 1445641749 0.681580 -0.116943 0.700134 0.177551 1445641749 0.681580 -0.116943 0.700134 0.177551 1445641749 0.681580 -0.116943 0.700134 0.177551 1445641749 0.681580 -0.116943 0.700134 0.177551 1445641749 0.681580 -0.116943 0.700134 0.177551 1445641749 0.682068 -0.109802 0.702332 0.171509 1445641749 0.682068 -0.109802 0.702332 0.171509 1445641749 0.682068 -0.109802 0.702332 0.171509 1445641749 0.682068 -0.109802 0.702332 0.171509 1445641749 0.682068 -0.109802 0.702332 0.171509 1445641749 0.682312 -0.104309 0.702820 0.171814 1445641749 0.682312 -0.104309 0.702820 0.171814 1445641749 0.682312 -0.104309 0.702820 0.171814 1445641749 0.682312 -0.104309 0.702820 0.171814 1445641749 0.682312 -0.104309 0.702820 0.171814 1445641749 0.682312 -0.104309 0.702820 0.171814 1445641749 0.682312 -0.104309 0.702820 0.171814 1445641749 0.684143 -0.096924 0.701538 0.173889 1445641749 0.684143 -0.096924 0.701538 0.173889 1445641749 0.684143 -0.096924 0.701538 0.173889 1445641749 0.684143 -0.096924 0.701538 0.173889 1445641749 0.684143 -0.096924 0.701538 0.173889 1445641749 0.684143 -0.096924 0.701538 0.173889 1445641749 0.686890 -0.086609 0.700989 0.171021 1445641749 0.686890 -0.086609 0.700989 0.171021 1445641749 0.686890 -0.086609 0.700989 0.171021 1445641749 0.686890 -0.086609 0.700989 0.171021 1445641749 0.686890 -0.086609 0.700989 0.171021 1445641749 0.686890 -0.086609 0.700989 0.171021 1445641749 0.686768 -0.081421 0.702881 0.166077 1445641749 0.686768 -0.081421 0.702881 0.166077 1445641749 0.686768 -0.081421 0.702881 0.166077 1445641749 0.686768 -0.081421 0.702881 0.166077 1445641749 0.686768 -0.081421 0.702881 0.166077 1445641749 0.686768 -0.081421 0.702881 0.166077 1445641749 0.684387 -0.091064 0.703796 0.166992 1445641749 0.684387 -0.091064 0.703796 0.166992 1445641749 0.684387 -0.091064 0.703796 0.166992 1445641749 0.684387 -0.091064 0.703796 0.166992 1445641749 0.684387 -0.091064 0.703796 0.166992 1445641749 0.684387 -0.091064 0.703796 0.166992 1445641749 0.684387 -0.091064 0.703796 0.166992 1445641749 0.684875 -0.107300 0.700500 0.169189 1445641749 0.684875 -0.107300 0.700500 0.169189 1445641749 0.684875 -0.107300 0.700500 0.169189 1445641749 0.684875 -0.107300 0.700500 0.169189 1445641749 0.684875 -0.107300 0.700500 0.169189 1445641749 0.687683 -0.115173 0.696228 0.170410 1445641749 0.687683 -0.115173 0.696228 0.170410 1445641749 0.687683 -0.115173 0.696228 0.170410 1445641749 0.687683 -0.115173 0.696228 0.170410 1445641749 0.687683 -0.115173 0.696228 0.170410 1445641749 0.687683 -0.115173 0.696228 0.170410 1445641749 0.687683 -0.115173 0.696228 0.170410 1445641749 0.687500 -0.120239 0.693848 0.177124 1445641749 0.687500 -0.120239 0.693848 0.177124 1445641749 0.687500 -0.120239 0.693848 0.177124 1445641749 0.687500 -0.120239 0.693848 0.177124 1445641749 0.687500 -0.120239 0.693848 0.177124 1445641749 0.687500 -0.120239 0.693848 0.177124 1445641749 0.687378 -0.117737 0.693359 0.181213 1445641749 0.687378 -0.117737 0.693359 0.181213 1445641749 0.687378 -0.117737 0.693359 0.181213 1445641749 0.687378 -0.117737 0.693359 0.181213 1445641749 0.687378 -0.117737 0.693359 0.181213 1445641749 0.687378 -0.117737 0.693359 0.181213 1445641749 0.686646 -0.118408 0.693176 0.184326 1445641749 0.686646 -0.118408 0.693176 0.184326 1445641749 0.686646 -0.118408 0.693176 0.184326 1445641749 0.686646 -0.118408 0.693176 0.184326 1445641749 0.686646 -0.118408 0.693176 0.184326 1445641750 0.686646 -0.118408 0.693176 0.184326 1445641750 0.684448 -0.123596 0.694275 0.184814 1445641750 0.684448 -0.123596 0.694275 0.184814 1445641750 0.684448 -0.123596 0.694275 0.184814 1445641750 0.684448 -0.123596 0.694275 0.184814 1445641750 0.684448 -0.123596 0.694275 0.184814 1445641750 0.684448 -0.123596 0.694275 0.184814 1445641750 0.684998 -0.119690 0.696411 0.177246 1445641750 0.684998 -0.119690 0.696411 0.177246 1445641750 0.684998 -0.119690 0.696411 0.177246 1445641750 0.684998 -0.119690 0.696411 0.177246 1445641750 0.684998 -0.119690 0.696411 0.177246 1445641750 0.684998 -0.119690 0.696411 0.177246 1445641750 0.686218 -0.109619 0.698730 0.169678 1445641750 0.686218 -0.109619 0.698730 0.169678 1445641750 0.686218 -0.109619 0.698730 0.169678 1445641750 0.686218 -0.109619 0.698730 0.169678 1445641750 0.686218 -0.109619 0.698730 0.169678 1445641750 0.686218 -0.109619 0.698730 0.169678 1445641750 0.686279 -0.102173 0.699890 0.169434 1445641750 0.686279 -0.102173 0.699890 0.169434 1445641750 0.686279 -0.102173 0.699890 0.169434 1445641750 0.686279 -0.102173 0.699890 0.169434 1445641750 0.686279 -0.102173 0.699890 0.169434 1445641750 0.686279 -0.102173 0.699890 0.169434 1445641750 0.687500 -0.098145 0.697632 0.175903 1445641750 0.687500 -0.098145 0.697632 0.175903 1445641750 0.687500 -0.098145 0.697632 0.175903 1445641750 0.687500 -0.098145 0.697632 0.175903 1445641750 0.687500 -0.098145 0.697632 0.175903 1445641750 0.687500 -0.098145 0.697632 0.175903 1445641750 0.687500 -0.098145 0.697632 0.175903 1445641750 0.689575 -0.090698 0.696411 0.176514 1445641750 0.689575 -0.090698 0.696411 0.176514 1445641750 0.689575 -0.090698 0.696411 0.176514 1445641750 0.689575 -0.090698 0.696411 0.176514 1445641750 0.689575 -0.090698 0.696411 0.176514 1445641750 0.689575 -0.090698 0.696411 0.176514 1445641750 0.689575 -0.090698 0.696411 0.176514 1445641750 0.687805 -0.081970 0.700134 0.172913 1445641750 0.687805 -0.081970 0.700134 0.172913 1445641750 0.687805 -0.081970 0.700134 0.172913 1445641750 0.687805 -0.081970 0.700134 0.172913 1445641750 0.687805 -0.081970 0.700134 0.172913 1445641750 0.687805 -0.081970 0.700134 0.172913 1445641750 0.683960 -0.096924 0.700073 0.180603 1445641750 0.683960 -0.096924 0.700073 0.180603 1445641750 0.683960 -0.096924 0.700073 0.180603 1445641750 0.683960 -0.096924 0.700073 0.180603 1445641750 0.683960 -0.096924 0.700073 0.180603 1445641750 0.683960 -0.096924 0.700073 0.180603 1445641750 0.683533 -0.119019 0.695068 0.188171 1445641750 0.683533 -0.119019 0.695068 0.188171 1445641750 0.683533 -0.119019 0.695068 0.188171 1445641750 0.683533 -0.119019 0.695068 0.188171 1445641750 0.683533 -0.119019 0.695068 0.188171 1445641750 0.683533 -0.119019 0.695068 0.188171 1445641750 0.686646 -0.119385 0.692688 0.185547 1445641750 0.686646 -0.119385 0.692688 0.185547 1445641750 0.686646 -0.119385 0.692688 0.185547 1445641750 0.686646 -0.119385 0.692688 0.185547 1445641750 0.686646 -0.119385 0.692688 0.185547 1445641750 0.686646 -0.119385 0.692688 0.185547 1445641750 0.686523 -0.113708 0.692932 0.188477 1445641750 0.686523 -0.113708 0.692932 0.188477 1445641750 0.686523 -0.113708 0.692932 0.188477 1445641750 0.686523 -0.113708 0.692932 0.188477 1445641750 0.686523 -0.113708 0.692932 0.188477 1445641750 0.686523 -0.113708 0.692932 0.188477 1445641750 0.685120 -0.112732 0.692810 0.194336 1445641750 0.685120 -0.112732 0.692810 0.194336 1445641750 0.685120 -0.112732 0.692810 0.194336 1445641750 0.685120 -0.112732 0.692810 0.194336 1445641750 0.685120 -0.112732 0.692810 0.194336 1445641750 0.685120 -0.112732 0.692810 0.194336 1445641750 0.685120 -0.112732 0.692810 0.194336 1445641750 0.683655 -0.116089 0.692932 0.197266 1445641750 0.683655 -0.116089 0.692932 0.197266 1445641750 0.683655 -0.116089 0.692932 0.197266 1445641750 0.683655 -0.116089 0.692932 0.197266 1445641750 0.683655 -0.116089 0.692932 0.197266 1445641750 0.683655 -0.116089 0.692932 0.197266 1445641750 0.682007 -0.118042 0.695190 0.193909 1445641750 0.682007 -0.118042 0.695190 0.193909 1445641750 0.682007 -0.118042 0.695190 0.193909 1445641750 0.682007 -0.118042 0.695190 0.193909 1445641750 0.682007 -0.118042 0.695190 0.193909 1445641750 0.682007 -0.118042 0.695190 0.193909 1445641750 0.682800 -0.108154 0.699524 0.180664 1445641750 0.682800 -0.108154 0.699524 0.180664 1445641750 0.682800 -0.108154 0.699524 0.180664 1445641750 0.682800 -0.108154 0.699524 0.180664 1445641750 0.682800 -0.108154 0.699524 0.180664 1445641750 0.682800 -0.108154 0.699524 0.180664 1445641750 0.684387 -0.097107 0.701721 0.172302 1445641750 0.684387 -0.097107 0.701721 0.172302 1445641750 0.684387 -0.097107 0.701721 0.172302 1445641750 0.684387 -0.097107 0.701721 0.172302 1445641750 0.684387 -0.097107 0.701721 0.172302 1445641750 0.684387 -0.097107 0.701721 0.172302 1445641750 0.687256 -0.090271 0.699768 0.172485 1445641750 0.687256 -0.090271 0.699768 0.172485 1445641750 0.687256 -0.090271 0.699768 0.172485 1445641750 0.687256 -0.090271 0.699768 0.172485 1445641750 0.687256 -0.090271 0.699768 0.172485 1445641750 0.687256 -0.090271 0.699768 0.172485 1445641750 0.691467 -0.082153 0.697449 0.169128 1445641750 0.691467 -0.082153 0.697449 0.169128 1445641750 0.691467 -0.082153 0.697449 0.169128 1445641750 0.691467 -0.082153 0.697449 0.169128 1445641750 0.691467 -0.082153 0.697449 0.169128 1445641750 0.691467 -0.082153 0.697449 0.169128 1445641751 0.691467 -0.082153 0.697449 0.169128 1445641751 0.692566 -0.076477 0.697876 0.165344 1445641751 0.692566 -0.076477 0.697876 0.165344 1445641751 0.692566 -0.076477 0.697876 0.165344 1445641751 0.692566 -0.076477 0.697876 0.165344 1445641751 0.692566 -0.076477 0.697876 0.165344 1445641751 0.690247 -0.094666 0.695374 0.175720 1445641751 0.690247 -0.094666 0.695374 0.175720 1445641751 0.690247 -0.094666 0.695374 0.175720 1445641751 0.690247 -0.094666 0.695374 0.175720 1445641751 0.690247 -0.094666 0.695374 0.175720 1445641751 0.690247 -0.094666 0.695374 0.175720 1445641751 0.690247 -0.094666 0.695374 0.175720 1445641751 0.690674 -0.114197 0.690186 0.182922 1445641751 0.690674 -0.114197 0.690186 0.182922 1445641751 0.690674 -0.114197 0.690186 0.182922 1445641751 0.690674 -0.114197 0.690186 0.182922 1445641751 0.690674 -0.114197 0.690186 0.182922 1445641751 0.692810 -0.117798 0.687195 0.183899 1445641751 0.692810 -0.117798 0.687195 0.183899 1445641751 0.692810 -0.117798 0.687195 0.183899 1445641751 0.692810 -0.117798 0.687195 0.183899 1445641751 0.692810 -0.117798 0.687195 0.183899 1445641751 0.692810 -0.117798 0.687195 0.183899 1445641751 0.692810 -0.117798 0.687195 0.183899 1445641751 0.693115 -0.119324 0.685059 0.189819 1445641751 0.693115 -0.119324 0.685059 0.189819 1445641751 0.693115 -0.119324 0.685059 0.189819 1445641751 0.693115 -0.119324 0.685059 0.189819 1445641751 0.693115 -0.119324 0.685059 0.189819 1445641751 0.693115 -0.119324 0.685059 0.189819 1445641751 0.692810 -0.122986 0.682129 0.198669 1445641751 0.692810 -0.122986 0.682129 0.198669 1445641751 0.692810 -0.122986 0.682129 0.198669 1445641751 0.692810 -0.122986 0.682129 0.198669 1445641751 0.692810 -0.122986 0.682129 0.198669 1445641751 0.692810 -0.122986 0.682129 0.198669 1445641751 0.693481 -0.130981 0.678223 0.204590 1445641751 0.693481 -0.130981 0.678223 0.204590 1445641751 0.693481 -0.130981 0.678223 0.204590 1445641751 0.693481 -0.130981 0.678223 0.204590 1445641751 0.693481 -0.130981 0.678223 0.204590 1445641751 0.693481 -0.130981 0.678223 0.204590 1445641751 0.693848 -0.131287 0.678345 0.202759 1445641751 0.693848 -0.131287 0.678345 0.202759 1445641751 0.693848 -0.131287 0.678345 0.202759 1445641751 0.693848 -0.131287 0.678345 0.202759 1445641751 0.693848 -0.131287 0.678345 0.202759 1445641751 0.693848 -0.131287 0.678345 0.202759 1445641751 0.695374 -0.125366 0.679688 0.196533 1445641751 0.695374 -0.125366 0.679688 0.196533 1445641751 0.695374 -0.125366 0.679688 0.196533 1445641751 0.695374 -0.125366 0.679688 0.196533 1445641751 0.695374 -0.125366 0.679688 0.196533 1445641751 0.695374 -0.125366 0.679688 0.196533 1445641751 0.695374 -0.125366 0.679688 0.196533 1445641751 0.697021 -0.121033 0.680420 0.190857 1445641751 0.697021 -0.121033 0.680420 0.190857 1445641751 0.697021 -0.121033 0.680420 0.190857 1445641751 0.697021 -0.121033 0.680420 0.190857 1445641751 0.697021 -0.121033 0.680420 0.190857 1445641751 0.697021 -0.121033 0.680420 0.190857 1445641751 0.697021 -0.121033 0.680420 0.190857 1445641751 0.698792 -0.117310 0.680298 0.187256 1445641751 0.698792 -0.117310 0.680298 0.187256 1445641751 0.698792 -0.117310 0.680298 0.187256 1445641751 0.698792 -0.117310 0.680298 0.187256 1445641751 0.698792 -0.117310 0.680298 0.187256 1445641751 0.700867 -0.109863 0.680054 0.184937 1445641751 0.700867 -0.109863 0.680054 0.184937 1445641751 0.700867 -0.109863 0.680054 0.184937 1445641751 0.700867 -0.109863 0.680054 0.184937 1445641751 0.700867 -0.109863 0.680054 0.184937 1445641751 0.700867 -0.109863 0.680054 0.184937 1445641751 0.704651 -0.098083 0.679321 0.179749 1445641751 0.704651 -0.098083 0.679321 0.179749 1445641751 0.704651 -0.098083 0.679321 0.179749 1445641751 0.704651 -0.098083 0.679321 0.179749 1445641751 0.704651 -0.098083 0.679321 0.179749 1445641751 0.704651 -0.098083 0.679321 0.179749 1445641751 0.704651 -0.098083 0.679321 0.179749 1445641751 0.705078 -0.082092 0.683716 0.168762 1445641751 0.705078 -0.082092 0.683716 0.168762 1445641751 0.705078 -0.082092 0.683716 0.168762 1445641751 0.705078 -0.082092 0.683716 0.168762 1445641751 0.705078 -0.082092 0.683716 0.168762 1445641751 0.705078 -0.082092 0.683716 0.168762 1445641751 0.701111 -0.087952 0.686584 0.170959 1445641751 0.701111 -0.087952 0.686584 0.170959 1445641751 0.701111 -0.087952 0.686584 0.170959 1445641751 0.701111 -0.087952 0.686584 0.170959 1445641751 0.701111 -0.087952 0.686584 0.170959 1445641751 0.701111 -0.087952 0.686584 0.170959 1445641751 0.700378 -0.106812 0.683167 0.176819 1445641751 0.700378 -0.106812 0.683167 0.176819 1445641751 0.700378 -0.106812 0.683167 0.176819 1445641751 0.700378 -0.106812 0.683167 0.176819 1445641751 0.700378 -0.106812 0.683167 0.176819 1445641751 0.700378 -0.106812 0.683167 0.176819 1445641751 0.700378 -0.106812 0.683167 0.176819 1445641751 0.703247 -0.108459 0.680481 0.174622 1445641751 0.703247 -0.108459 0.680481 0.174622 1445641751 0.703247 -0.108459 0.680481 0.174622 1445641751 0.703247 -0.108459 0.680481 0.174622 1445641751 0.703247 -0.108459 0.680481 0.174622 1445641751 0.703247 -0.108459 0.680481 0.174622 1445641751 0.701782 -0.111816 0.679688 0.181396 1445641751 0.701782 -0.111816 0.679688 0.181396 1445641751 0.701782 -0.111816 0.679688 0.181396 1445641751 0.701782 -0.111816 0.679688 0.181396 1445641751 0.701782 -0.111816 0.679688 0.181396 1445641751 0.701782 -0.111816 0.679688 0.181396 1445641751 0.701782 -0.111816 0.679688 0.181396 1445641751 0.698975 -0.119629 0.677551 0.194763 1445641752 0.698975 -0.119629 0.677551 0.194763 1445641752 0.698975 -0.119629 0.677551 0.194763 1445641752 0.698975 -0.119629 0.677551 0.194763 1445641752 0.698975 -0.119629 0.677551 0.194763 1445641752 0.698975 -0.119629 0.677551 0.194763 1445641752 0.697449 -0.123840 0.676025 0.202942 1445641752 0.697449 -0.123840 0.676025 0.202942 1445641752 0.697449 -0.123840 0.676025 0.202942 1445641752 0.697449 -0.123840 0.676025 0.202942 1445641752 0.697449 -0.123840 0.676025 0.202942 1445641752 0.697449 -0.123840 0.676025 0.202942 1445641752 0.695374 -0.125061 0.676147 0.208679 1445641752 0.695374 -0.125061 0.676147 0.208679 1445641752 0.695374 -0.125061 0.676147 0.208679 1445641752 0.695374 -0.125061 0.676147 0.208679 1445641752 0.695374 -0.125061 0.676147 0.208679 1445641752 0.692017 -0.125061 0.679016 0.210632 1445641752 0.692017 -0.125061 0.679016 0.210632 1445641752 0.692017 -0.125061 0.679016 0.210632 1445641752 0.692017 -0.125061 0.679016 0.210632 1445641752 0.692017 -0.125061 0.679016 0.210632 1445641752 0.692017 -0.125061 0.679016 0.210632 1445641752 0.689270 -0.119080 0.684998 0.203552 1445641752 0.689270 -0.119080 0.684998 0.203552 1445641752 0.689270 -0.119080 0.684998 0.203552 1445641752 0.689270 -0.119080 0.684998 0.203552 1445641752 0.689270 -0.119080 0.684998 0.203552 1445641752 0.689270 -0.119080 0.684998 0.203552 1445641752 0.687927 -0.110657 0.690796 0.192993 1445641752 0.687927 -0.110657 0.690796 0.192993 1445641752 0.687927 -0.110657 0.690796 0.192993 1445641752 0.687927 -0.110657 0.690796 0.192993 1445641752 0.687927 -0.110657 0.690796 0.192993 1445641752 0.687927 -0.110657 0.690796 0.192993 1445641752 0.687927 -0.110657 0.690796 0.192993 1445641752 0.689087 -0.100220 0.693726 0.183777 1445641752 0.689087 -0.100220 0.693726 0.183777 1445641752 0.689087 -0.100220 0.693726 0.183777 1445641752 0.689087 -0.100220 0.693726 0.183777 1445641752 0.689087 -0.100220 0.693726 0.183777 1445641752 0.689087 -0.100220 0.693726 0.183777 1445641752 0.691528 -0.088440 0.694763 0.176514 1445641752 0.691528 -0.088440 0.694763 0.176514 1445641752 0.691528 -0.088440 0.694763 0.176514 1445641752 0.691528 -0.088440 0.694763 0.176514 1445641752 0.691528 -0.088440 0.694763 0.176514 1445641752 0.691528 -0.088440 0.694763 0.176514 1445641752 0.693237 -0.081604 0.694397 0.174500 1445641752 0.693237 -0.081604 0.694397 0.174500 1445641752 0.693237 -0.081604 0.694397 0.174500 1445641752 0.693237 -0.081604 0.694397 0.174500 1445641752 0.693237 -0.081604 0.694397 0.174500 1445641752 0.693237 -0.081604 0.694397 0.174500 1445641752 0.695068 -0.072266 0.694641 0.170410 1445641752 0.695068 -0.072266 0.694641 0.170410 1445641752 0.695068 -0.072266 0.694641 0.170410 1445641752 0.695068 -0.072266 0.694641 0.170410 1445641752 0.695068 -0.072266 0.694641 0.170410 1445641752 0.695068 -0.072266 0.694641 0.170410 1445641752 0.695251 -0.070496 0.694763 0.169800 1445641752 0.695251 -0.070496 0.694763 0.169800 1445641752 0.695251 -0.070496 0.694763 0.169800 1445641752 0.695251 -0.070496 0.694763 0.169800 1445641752 0.695251 -0.070496 0.694763 0.169800 1445641752 0.695251 -0.070496 0.694763 0.169800 1445641752 0.695251 -0.070496 0.694763 0.169800 1445641752 0.695251 -0.090332 0.689514 0.181580 1445641752 0.695251 -0.090332 0.689514 0.181580 1445641752 0.695251 -0.090332 0.689514 0.181580 1445641752 0.695251 -0.090332 0.689514 0.181580 1445641752 0.695251 -0.090332 0.689514 0.181580 1445641752 0.695251 -0.090332 0.689514 0.181580 1445641752 0.697693 -0.109497 0.680908 0.193542 1445641752 0.697693 -0.109497 0.680908 0.193542 1445641752 0.697693 -0.109497 0.680908 0.193542 1445641752 0.697693 -0.109497 0.680908 0.193542 1445641752 0.697693 -0.109497 0.680908 0.193542 1445641752 0.697693 -0.109497 0.680908 0.193542 1445641752 0.697937 -0.112915 0.678345 0.199768 1445641752 0.697937 -0.112915 0.678345 0.199768 1445641752 0.697937 -0.112915 0.678345 0.199768 1445641752 0.697937 -0.112915 0.678345 0.199768 1445641752 0.697937 -0.112915 0.678345 0.199768 1445641752 0.697937 -0.112915 0.678345 0.199768 1445641752 0.695984 -0.118042 0.675964 0.211243 1445641752 0.695984 -0.118042 0.675964 0.211243 1445641752 0.695984 -0.118042 0.675964 0.211243 1445641752 0.695984 -0.118042 0.675964 0.211243 1445641752 0.695984 -0.118042 0.675964 0.211243 1445641752 0.695984 -0.118042 0.675964 0.211243 1445641752 0.695984 -0.118042 0.675964 0.211243 1445641752 0.692322 -0.127258 0.675049 0.220581 1445641752 0.692322 -0.127258 0.675049 0.220581 1445641752 0.692322 -0.127258 0.675049 0.220581 1445641752 0.692322 -0.127258 0.675049 0.220581 1445641752 0.692322 -0.127258 0.675049 0.220581 1445641752 0.692322 -0.127258 0.675049 0.220581 1445641752 0.689331 -0.130188 0.677734 0.220093 1445641752 0.689331 -0.130188 0.677734 0.220093 1445641752 0.689331 -0.130188 0.677734 0.220093 1445641752 0.689331 -0.130188 0.677734 0.220093 1445641752 0.689331 -0.130188 0.677734 0.220093 1445641752 0.689331 -0.130188 0.677734 0.220093 1445641752 0.688599 -0.122498 0.683167 0.209778 1445641752 0.688599 -0.122498 0.683167 0.209778 1445641752 0.688599 -0.122498 0.683167 0.209778 1445641752 0.688599 -0.122498 0.683167 0.209778 1445641752 0.688416 -0.116028 0.687012 0.201416 1445641752 0.688416 -0.116028 0.687012 0.201416 1445641753 0.688416 -0.116028 0.687012 0.201416 1445641753 0.688416 -0.116028 0.687012 0.201416 1445641753 0.688416 -0.116028 0.687012 0.201416 1445641753 0.688416 -0.116028 0.687012 0.201416 1445641753 0.690002 -0.113342 0.686829 0.197998 1445641753 0.690002 -0.113342 0.686829 0.197998 1445641753 0.690002 -0.113342 0.686829 0.197998 1445641753 0.690002 -0.113342 0.686829 0.197998 1445641753 0.690002 -0.113342 0.686829 0.197998 1445641753 0.690002 -0.113342 0.686829 0.197998 1445641753 0.690002 -0.113342 0.686829 0.197998 1445641753 0.696777 -0.100464 0.683655 0.192200 1445641753 0.696777 -0.100464 0.683655 0.192200 1445641753 0.696777 -0.100464 0.683655 0.192200 1445641753 0.696777 -0.100464 0.683655 0.192200 1445641753 0.696777 -0.100464 0.683655 0.192200 1445641753 0.700989 -0.084717 0.683716 0.184021 1445641753 0.700989 -0.084717 0.683716 0.184021 1445641753 0.700989 -0.084717 0.683716 0.184021 1445641753 0.700989 -0.084717 0.683716 0.184021 1445641753 0.700989 -0.084717 0.683716 0.184021 1445641753 0.700989 -0.084717 0.683716 0.184021 1445641753 0.700989 -0.084717 0.683716 0.184021 1445641753 0.701782 -0.080566 0.684387 0.180359 1445641753 0.701782 -0.080566 0.684387 0.180359 1445641753 0.701782 -0.080566 0.684387 0.180359 1445641753 0.701782 -0.080566 0.684387 0.180359 1445641753 0.701782 -0.080566 0.684387 0.180359 1445641753 0.701782 -0.080566 0.684387 0.180359 1445641753 0.700073 -0.098450 0.681213 0.189880 1445641753 0.700073 -0.098450 0.681213 0.189880 1445641753 0.700073 -0.098450 0.681213 0.189880 1445641753 0.700073 -0.098450 0.681213 0.189880 1445641753 0.700073 -0.098450 0.681213 0.189880 1445641753 0.700073 -0.098450 0.681213 0.189880 1445641753 0.702332 -0.124573 0.671082 0.201843 1445641753 0.702332 -0.124573 0.671082 0.201843 1445641753 0.702332 -0.124573 0.671082 0.201843 1445641753 0.702332 -0.124573 0.671082 0.201843 1445641753 0.702332 -0.124573 0.671082 0.201843 1445641753 0.702332 -0.124573 0.671082 0.201843 1445641753 0.705566 -0.129944 0.666077 0.203857 1445641753 0.705566 -0.129944 0.666077 0.203857 1445641753 0.705566 -0.129944 0.666077 0.203857 1445641753 0.705566 -0.129944 0.666077 0.203857 1445641753 0.705566 -0.129944 0.666077 0.203857 1445641753 0.705566 -0.129944 0.666077 0.203857 1445641753 0.704834 -0.130432 0.664185 0.212036 1445641753 0.704834 -0.130432 0.664185 0.212036 1445641753 0.704834 -0.130432 0.664185 0.212036 1445641753 0.704834 -0.130432 0.664185 0.212036 1445641753 0.704834 -0.130432 0.664185 0.212036 1445641753 0.704834 -0.130432 0.664185 0.212036 1445641753 0.701660 -0.130249 0.665100 0.219543 1445641753 0.701660 -0.130249 0.665100 0.219543 1445641753 0.701660 -0.130249 0.665100 0.219543 1445641753 0.701660 -0.130249 0.665100 0.219543 1445641753 0.701660 -0.130249 0.665100 0.219543 1445641753 0.701660 -0.130249 0.665100 0.219543 1445641753 0.701660 -0.130249 0.665100 0.219543 1445641753 0.697754 -0.131226 0.668701 0.220703 1445641753 0.697754 -0.131226 0.668701 0.220703 1445641753 0.697754 -0.131226 0.668701 0.220703 1445641753 0.697754 -0.131226 0.668701 0.220703 1445641753 0.697754 -0.131226 0.668701 0.220703 1445641753 0.697754 -0.131226 0.668701 0.220703 1445641753 0.694641 -0.128357 0.674011 0.216003 1445641753 0.694641 -0.128357 0.674011 0.216003 1445641753 0.694641 -0.128357 0.674011 0.216003 1445641753 0.694641 -0.128357 0.674011 0.216003 1445641753 0.694641 -0.128357 0.674011 0.216003 1445641753 0.694641 -0.128357 0.674011 0.216003 1445641753 0.692444 -0.116028 0.681885 0.204773 1445641753 0.692444 -0.116028 0.681885 0.204773 1445641753 0.692444 -0.116028 0.681885 0.204773 1445641753 0.692444 -0.116028 0.681885 0.204773 1445641753 0.692444 -0.116028 0.681885 0.204773 1445641753 0.692444 -0.116028 0.681885 0.204773 1445641753 0.690918 -0.109436 0.686890 0.196777 1445641753 0.690918 -0.109436 0.686890 0.196777 1445641753 0.690918 -0.109436 0.686890 0.196777 1445641753 0.690918 -0.109436 0.686890 0.196777 1445641753 0.690918 -0.109436 0.686890 0.196777 1445641753 0.690918 -0.109436 0.686890 0.196777 1445641753 0.692932 -0.107544 0.686279 0.192932 1445641753 0.692932 -0.107544 0.686279 0.192932 1445641753 0.692932 -0.107544 0.686279 0.192932 1445641753 0.692932 -0.107544 0.686279 0.192932 1445641753 0.692932 -0.107544 0.686279 0.192932 1445641753 0.692932 -0.107544 0.686279 0.192932 1445641753 0.698792 -0.098633 0.684448 0.182861 1445641753 0.698792 -0.098633 0.684448 0.182861 1445641753 0.698792 -0.098633 0.684448 0.182861 1445641753 0.698792 -0.098633 0.684448 0.182861 1445641753 0.698792 -0.098633 0.684448 0.182861 1445641753 0.698792 -0.098633 0.684448 0.182861 1445641753 0.703918 -0.069946 0.687988 0.161865 1445641753 0.703918 -0.069946 0.687988 0.161865 1445641753 0.703918 -0.069946 0.687988 0.161865 1445641753 0.703918 -0.069946 0.687988 0.161865 1445641753 0.703918 -0.069946 0.687988 0.161865 1445641753 0.703918 -0.069946 0.687988 0.161865 1445641753 0.703735 -0.056030 0.691040 0.154907 1445641753 0.703735 -0.056030 0.691040 0.154907 1445641753 0.703735 -0.056030 0.691040 0.154907 1445641753 0.703735 -0.056030 0.691040 0.154907 1445641753 0.703735 -0.056030 0.691040 0.154907 1445641753 0.703735 -0.056030 0.691040 0.154907 1445641753 0.703674 -0.075500 0.686218 0.167847 1445641753 0.703674 -0.075500 0.686218 0.167847 1445641753 0.703674 -0.075500 0.686218 0.167847 1445641753 0.703674 -0.075500 0.686218 0.167847 1445641754 0.703674 -0.075500 0.686218 0.167847 1445641754 0.703674 -0.075500 0.686218 0.167847 1445641754 0.703674 -0.075500 0.686218 0.167847 1445641754 0.706360 -0.095398 0.678528 0.177551 1445641754 0.706360 -0.095398 0.678528 0.177551 1445641754 0.706360 -0.095398 0.678528 0.177551 1445641754 0.706360 -0.095398 0.678528 0.177551 1445641754 0.706360 -0.095398 0.678528 0.177551 1445641754 0.706360 -0.095398 0.678528 0.177551 1445641754 0.708801 -0.104797 0.672913 0.183472 1445641754 0.708801 -0.104797 0.672913 0.183472 1445641754 0.708801 -0.104797 0.672913 0.183472 1445641754 0.708801 -0.104797 0.672913 0.183472 1445641754 
0.698242 -0.091064 0.688293 0.174072 1445641755 0.697205 -0.093384 0.688354 0.176941 1445641755 0.697205 -0.093384 0.688354 0.176941 1445641755 0.697205 -0.093384 0.688354 0.176941 1445641755 0.697205 -0.093384 0.688354 0.176941 1445641755 0.697205 -0.093384 0.688354 0.176941 1445641755 0.697205 -0.093384 0.688354 0.176941 1445641755 0.696838 -0.098572 0.686646 0.182129 1445641755 0.696838 -0.098572 0.686646 0.182129 1445641755 0.696838 -0.098572 0.686646 0.182129 1445641755 0.696838 -0.098572 0.686646 0.182129 1445641755 0.696838 -0.098572 0.686646 0.182129 1445641756 0.696838 -0.098572 0.686646 0.182129 1445641756 0.697388 -0.102661 0.684143 0.187134 1445641756 0.697388 -0.102661 0.684143 0.187134 1445641756 0.697388 -0.102661 0.684143 0.187134 1445641756 0.697388 -0.102661 0.684143 0.187134 1445641756 0.697388 -0.102661 0.684143 0.187134 1445641756 0.697388 -0.102661 0.684143 0.187134 1445641756 0.697327 -0.102051 0.681763 0.196045 1445641756 0.697327 -0.102051 0.681763 0.196045 1445641756 0.697327 -0.102051 0.681763 0.196045 1445641756 0.697327 -0.102051 0.681763 0.196045 1445641756 0.697327 -0.102051 0.681763 0.196045 1445641756 0.697327 -0.102051 0.681763 0.196045 1445641756 0.697327 -0.102051 0.681763 0.196045 1445641756 0.696350 -0.099182 0.680603 0.204773 1445641756 0.696350 -0.099182 0.680603 0.204773 1445641756 0.696350 -0.099182 0.680603 0.204773 1445641756 0.696350 -0.099182 0.680603 0.204773 1445641756 0.696350 -0.099182 0.680603 0.204773 1445641756 0.696350 -0.099182 0.680603 0.204773 1445641756 0.674988 -0.099548 0.688049 0.247070 1445641756 0.674988 -0.099548 0.688049 0.247070 1445641756 0.674988 -0.099548 0.688049 0.247070 1445641756 0.674988 -0.099548 0.688049 0.247070 1445641756 0.674988 -0.099548 0.688049 0.247070 1445641756 0.618774 -0.081726 0.707458 0.331421 1445641756 0.618774 -0.081726 0.707458 0.331421 1445641756 0.618774 -0.081726 0.707458 0.331421 1445641756 0.618774 -0.081726 0.707458 0.331421 1445641756 0.618774 -0.081726 0.707458 0.331421 1445641756 0.618774 -0.081726 0.707458 0.331421 1445641756 0.618774 -0.081726 0.707458 0.331421 1445641756 0.568237 -0.002563 0.707397 0.420227 1445641756 0.568237 -0.002563 0.707397 0.420227 1445641756 0.568237 -0.002563 0.707397 0.420227 1445641756 0.568237 -0.002563 0.707397 0.420227 1445641756 0.568237 -0.002563 0.707397 0.420227 1445641756 0.568237 -0.002563 0.707397 0.420227 1445641756 0.498901 0.085266 0.715271 0.481750 1445641756 0.498901 0.085266 0.715271 0.481750 1445641756 0.498901 0.085266 0.715271 0.481750 1445641756 0.498901 0.085266 0.715271 0.481750 1445641756 0.498901 0.085266 0.715271 0.481750 1445641756 0.498901 0.085266 0.715271 0.481750 1445641756 0.430298 0.150330 0.740417 0.493896 1445641756 0.430298 0.150330 0.740417 0.493896 1445641756 0.430298 0.150330 0.740417 0.493896 1445641756 0.430298 0.150330 0.740417 0.493896 1445641756 0.430298 0.150330 0.740417 0.493896 1445641756 0.430298 0.150330 0.740417 0.493896 1445641756 0.427490 0.167358 0.746216 0.481934 1445641756 0.427490 0.167358 0.746216 0.481934 1445641756 0.427490 0.167358 0.746216 0.481934 1445641756 0.427490 0.167358 0.746216 0.481934 1445641756 0.427490 0.167358 0.746216 0.481934 1445641756 0.427490 0.167358 0.746216 0.481934 1445641756 0.427490 0.167358 0.746216 0.481934 1445641756 0.486084 0.143372 0.731018 0.456787 1445641756 0.486084 0.143372 0.731018 0.456787 1445641756 0.486084 0.143372 0.731018 0.456787 1445641756 0.486084 0.143372 0.731018 0.456787 1445641756 0.486084 0.143372 0.731018 0.456787 1445641756 0.486084 0.143372 0.731018 0.456787 1445641756 0.552612 0.085205 0.718872 0.412964 1445641756 0.552612 0.085205 0.718872 0.412964 1445641756 0.552612 0.085205 0.718872 0.412964 1445641756 0.552612 0.085205 0.718872 0.412964 1445641756 0.552612 0.085205 0.718872 0.412964 1445641756 0.552612 0.085205 0.718872 0.412964 1445641756 0.605103 0.007385 0.716736 0.346436 1445641756 0.605103 0.007385 0.716736 0.346436 1445641756 0.605103 0.007385 0.716736 0.346436 1445641756 0.605103 0.007385 0.716736 0.346436 1445641756 0.605103 0.007385 0.716736 0.346436 1445641756 0.605103 0.007385 0.716736 0.346436 1445641756 0.656067 -0.043518 0.710999 0.249207 1445641756 0.656067 -0.043518 0.710999 0.249207 1445641756 0.656067 -0.043518 0.710999 0.249207 1445641756 0.656067 -0.043518 0.710999 0.249207 1445641756 0.656067 -0.043518 0.710999 0.249207 1445641756 0.656067 -0.043518 0.710999 0.249207 1445641756 0.656067 -0.043518 0.710999 0.249207 1445641756 0.687744 -0.087524 0.681641 0.233704 1445641756 0.687744 -0.087524 0.681641 0.233704 1445641756 0.687744 -0.087524 0.681641 0.233704 1445641756 0.687744 -0.087524 0.681641 0.233704 1445641756 0.687744 -0.087524 0.681641 0.233704 1445641756 0.687744 -0.087524 0.681641 0.233704 1445641756 0.711060 -0.157043 0.644592 0.232727 1445641756 0.711060 -0.157043 0.644592 0.232727 1445641756 0.711060 -0.157043 0.644592 0.232727 1445641756 0.711060 -0.157043 0.644592 0.232727 1445641756 0.711060 -0.157043 0.644592 0.232727 1445641756 0.724487 -0.129578 0.643555 0.209961 1445641756 0.724487 -0.129578 0.643555 0.209961 1445641756 0.724487 -0.129578 0.643555 0.209961 1445641756 0.724487 -0.129578 0.643555 0.209961 1445641756 0.724487 -0.129578 0.643555 0.209961 1445641756 0.724487 -0.129578 0.643555 0.209961 1445641756 0.724487 -0.129578 0.643555 0.209961 1445641756 0.701294 -0.104736 0.665466 0.233032 1445641756 0.701294 -0.104736 0.665466 0.233032 1445641756 0.701294 -0.104736 0.665466 0.233032 1445641756 0.701294 -0.104736 0.665466 0.233032 1445641756 0.701294 -0.104736 0.665466 0.233032 1445641756 0.701294 -0.104736 0.665466 0.233032 1445641756 0.662292 -0.106628 0.681458 0.292419 1445641756 0.662292 -0.106628 0.681458 0.292419 1445641756 0.662292 -0.106628 0.681458 0.292419 1445641756 0.662292 -0.106628 0.681458 0.292419 1445641756 0.662292 -0.106628 0.681458 0.292419 1445641756 0.662292 -0.106628 0.681458 0.292419 1445641757 0.593079 -0.076355 0.707336 0.376892 1445641757 0.593079 -0.076355 0.707336 0.376892 1445641757 0.593079 -0.076355 0.707336 0.376892 1445641757 0.593079 -0.076355 0.707336 0.376892 1445641757 0.593079 -0.076355 0.707336 0.376892 1445641757 0.593079 -0.076355 0.707336 0.376892 1445641757 0.527649 0.002625 0.722229 0.447021 1445641757 0.527649 0.002625 0.722229 0.447021 1445641757 0.527649 0.002625 0.722229 0.447021 1445641757 0.527649 0.002625 0.722229 0.447021 1445641757 0.527649 0.002625 0.722229 0.447021 1445641757 0.527649 0.002625 0.722229 0.447021 1445641757 0.527649 0.002625 0.722229 0.447021 1445641757 0.455078 0.076965 0.742249 0.485779 1445641757 0.455078 0.076965 0.742249 0.485779 1445641757 0.455078 0.076965 0.742249 0.485779 1445641757 0.455078 0.076965 0.742249 0.485779 1445641757 0.455078 0.076965 0.742249 0.485779 1445641757 0.455078 0.076965 0.742249 0.485779 1445641757 0.427551 0.110657 0.756836 0.481689 1445641757 0.427551 0.110657 0.756836 0.481689 1445641757 0.427551 0.110657 0.756836 0.481689 1445641757 0.427551 0.110657 0.756836 0.481689 1445641757 0.427551 0.110657 0.756836 0.481689 1445641757 0.427551 0.110657 0.756836 0.481689 1445641757 0.469543 0.089417 0.743530 0.467529 1445641757 0.469543 0.089417 0.743530 0.467529 1445641757 0.469543 0.089417 0.743530 0.467529 1445641757 0.469543 0.089417 0.743530 0.467529 1445641757 0.469543 0.089417 0.743530 0.467529 1445641757 0.469543 0.089417 0.743530 0.467529 1445641757 0.531372 0.047119 0.730286 0.426575 1445641757 0.531372 0.047119 0.730286 0.426575 1445641757 0.531372 0.047119 0.730286 0.426575 1445641757 0.531372 0.047119 0.730286 0.426575 1445641757 0.531372 0.047119 0.730286 0.426575 1445641757 0.531372 0.047119 0.730286 0.426575 1445641757 0.581848 -0.024902 0.725342 0.367004 1445641757 0.581848 -0.024902 0.725342 0.367004 1445641757 0.581848 -0.024902 0.725342 0.367004 1445641757 0.581848 -0.024902 0.725342 0.367004 1445641757 0.581848 -0.024902 0.725342 0.367004 1445641757 0.581848 -0.024902 0.725342 0.367004 1445641757 0.581848 -0.024902 0.725342 0.367004 1445641757 0.635620 -0.068481 0.717834 0.275574 1445641757 0.635620 -0.068481 0.717834 0.275574 1445641757 0.635620 -0.068481 0.717834 0.275574 1445641757 0.635620 -0.068481 0.717834 0.275574 1445641757 0.635620 -0.068481 0.717834 0.275574 1445641757 0.635620 -0.068481 0.717834 0.275574 1445641757 0.677734 -0.098267 0.682678 0.254700 1445641757 0.677734 -0.098267 0.682678 0.254700 1445641757 0.677734 -0.098267 0.682678 0.254700 1445641757 0.677734 -0.098267 0.682678 0.254700 1445641757 0.677734 -0.098267 0.682678 0.254700 1445641757 0.677734 -0.098267 0.682678 0.254700 1445641757 0.707581 -0.178040 0.629822 0.266235 1445641757 0.707581 -0.178040 0.629822 0.266235 1445641757 0.707581 -0.178040 0.629822 0.266235 1445641757 0.707581 -0.178040 0.629822 0.266235 1445641757 0.707581 -0.178040 0.629822 0.266235 1445641757 0.707581 -0.178040 0.629822 0.266235 1445641757 0.722229 -0.159973 0.629700 0.237061 1445641757 0.722229 -0.159973 0.629700 0.237061 1445641757 0.722229 -0.159973 0.629700 0.237061 1445641757 0.722229 -0.159973 0.629700 0.237061 1445641757 0.722229 -0.159973 0.629700 0.237061 1445641757 0.697754 -0.125183 0.659668 0.249390 1445641757 0.697754 -0.125183 0.659668 0.249390 1445641757 0.697754 -0.125183 0.659668 0.249390 1445641757 0.697754 -0.125183 0.659668 0.249390 1445641757 0.697754 -0.125183 0.659668 0.249390 1445641757 0.697754 -0.125183 0.659668 0.249390 1445641757 0.697754 -0.125183 0.659668 0.249390 1445641757 0.649658 -0.100037 0.687256 0.309082 1445641757 0.649658 -0.100037 0.687256 0.309082 1445641757 0.649658 -0.100037 0.687256 0.309082 1445641757 0.649658 -0.100037 0.687256 0.309082 1445641757 0.649658 -0.100037 0.687256 0.309082 1445641757 0.575500 -0.057007 0.713379 0.395630 1445641757 0.575500 -0.057007 0.713379 0.395630 1445641757 0.575500 -0.057007 0.713379 0.395630 1445641757 0.575500 -0.057007 0.713379 0.395630 1445641757 0.575500 -0.057007 0.713379 0.395630 1445641757 0.575500 -0.057007 0.713379 0.395630 1445641757 0.510376 0.020752 0.722046 0.466553 1445641757 0.510376 0.020752 0.722046 0.466553 1445641757 0.510376 0.020752 0.722046 0.466553 1445641757 0.510376 0.020752 0.722046 0.466553 1445641757 0.510376 0.020752 0.722046 0.466553 1445641757 0.510376 0.020752 0.722046 0.466553 1445641757 0.441650 0.098450 0.738892 0.499146 1445641757 0.441650 0.098450 0.738892 0.499146 1445641757 0.441650 0.098450 0.738892 0.499146 1445641757 0.441650 0.098450 0.738892 0.499146 1445641757 0.441650 0.098450 0.738892 0.499146 1445641757 0.395508 0.138611 0.754761 0.504517 1445641757 0.395508 0.138611 0.754761 0.504517 1445641757 0.395508 0.138611 0.754761 0.504517 1445641757 0.395508 0.138611 0.754761 0.504517 1445641757 0.395508 0.138611 0.754761 0.504517 1445641757 0.395508 0.138611 0.754761 0.504517 1445641757 0.421509 0.117493 0.747620 0.499451 1445641757 0.421509 0.117493 0.747620 0.499451 1445641757 0.421509 0.117493 0.747620 0.499451 1445641757 0.421509 0.117493 0.747620 0.499451 1445641757 0.421509 0.117493 0.747620 0.499451 1445641757 0.487976 0.074036 0.736206 0.462891 1445641758 0.487976 0.074036 0.742432 0.462891 1445641758 0.487976 0.074036 0.736206 0.462891 1445641758 0.487976 0.074036 0.736206 0.462891 1445641758 0.487976 0.074036 0.736206 0.462891 1445641758 0.487976 0.074036 0.736206 0.462891 1445641758 0.550537 0.010437 0.731812 0.401367 1445641758 0.550537 0.010437 0.731812 0.401367 1445641758 0.550537 0.010437 0.731812 0.401367 1445641758 0.550537 0.010437 0.731812 0.401367 1445641758 0.550537 0.010437 0.731812 0.401367 1445641758 0.550537 0.010437 0.731812 0.401367 1445641758 0.599060 -0.047607 0.733887 0.316528 1445641758 0.599060 -0.047607 0.733887 0.316528 1445641758 0.599060 -0.047607 0.733887 0.316528 1445641758 0.599060 -0.047607 0.733887 0.316528 1445641758 0.599060 -0.047607 0.733887 0.316528 1445641758 0.599060 -0.047607 0.733887 0.316528 1445641758 0.648743 -0.064636 0.720825 0.235107 1445641758 0.648743 -0.064636 0.720825 0.235107 1445641758 0.648743 -0.064636 0.720825 0.235107 1445641758 0.648743 -0.064636 0.720825 0.235107 1445641758 0.648743 -0.064636 0.720825 0.235107 1445641758 0.648743 -0.064636 0.720825 0.235107 1445641758 0.648743 -0.064636 0.720825 0.235107 1445641758 0.686768 -0.153015 0.655701 0.273621 1445641758 0.686768 -0.153015 0.655701 0.273621 1445641758 0.686768 -0.153015 0.655701 0.273621 1445641758 0.686768 -0.153015 0.655701 0.273621 1445641758 0.686768 -0.153015 0.655701 0.273621 1445641758 0.686768 -0.153015 0.655701 0.273621 1445641758 0.712830 -0.194702 0.626038 0.248962 1445641758 0.712830 -0.194702 0.626038 0.248962 1445641758 0.712830 -0.194702 0.626038 0.248962 1445641758 0.712830 -0.194702 0.626038 0.248962 1445641758 0.712830 -0.194702 0.626038 0.248962 1445641758 0.712830 -0.194702 0.626038 0.248962 1445641758 0.702881 -0.177063 0.647827 0.234192 1445641758 0.702881 -0.177063 0.647827 0.234192 1445641758 0.702881 -0.177063 0.647827 0.234192 1445641758 0.702881 -0.177063 0.647827 0.234192 1445641758 0.702881 -0.177063 0.647827 0.234192 1445641758 0.702881 -0.177063 0.647827 0.234192 1445641758 0.681091 -0.137634 0.670959 0.258789 1445641758 0.681091 -0.137634 0.670959 0.258789 1445641758 0.681091 -0.137634 0.670959 0.258789 1445641758 0.681091 -0.137634 0.670959 0.258789 1445641758 0.681091 -0.137634 0.670959 0.258789 1445641758 0.681091 -0.137634 0.670959 0.258789 1445641758 0.681091 -0.137634 0.670959 0.258789 1445641758 0.628052 -0.103088 0.703369 0.316467 1445641758 0.628052 -0.103088 0.703369 0.316467 1445641758 0.628052 -0.103088 0.703369 0.316467 1445641758 0.628052 -0.103088 0.703369 0.316467 1445641758 0.628052 -0.103088 0.703369 0.316467 1445641758 0.628052 -0.103088 0.703369 0.316467 1445641758 0.570190 -0.045776 0.722412 0.388306 1445641758 0.570190 -0.045776 0.722412 0.388306 1445641758 0.570190 -0.045776 0.722412 0.388306 1445641758 0.570190 -0.045776 0.722412 0.388306 1445641758 0.570190 -0.045776 0.722412 0.388306 1445641758 0.570190 -0.045776 0.722412 0.388306 1445641758 0.570190 -0.045776 0.722412 0.388306 1445641758 0.505737 0.021973 0.729980 0.459106 1445641758 0.505737 0.021973 0.729980 0.459106 1445641758 0.505737 0.021973 0.729980 0.459106 1445641758 0.505737 0.021973 0.729980 0.459106 1445641758 0.505737 0.021973 0.729980 0.459106 1445641758 0.505737 0.021973 0.729980 0.459106 1445641758 0.442261 0.101135 0.746155 0.487122 1445641758 0.442261 0.101135 0.746155 0.487122 1445641758 0.442261 0.101135 0.746155 0.487122 1445641758 0.442261 0.101135 0.746155 0.487122 1445641758 0.414185 0.123352 0.757751 0.488831 1445641758 0.414185 0.123352 0.757751 0.488831 1445641758 0.414185 0.123352 0.757751 0.488831 1445641758 0.414185 0.123352 0.757751 0.488831 1445641758 0.414185 0.123352 0.757751 0.488831 1445641758 0.414185 0.123352 0.757751 0.488831 1445641758 0.463440 0.104431 0.743347 0.470825 1445641758 0.463440 0.104431 0.743347 0.470825 1445641758 0.463440 0.104431 0.743347 0.470825 1445641758 0.463440 0.104431 0.743347 0.470825 1445641758 0.463440 0.104431 0.743347 0.470825 1445641758 0.525269 0.062561 0.734497 0.424927 1445641758 0.525269 0.062561 0.734497 0.424927 1445641758 0.525269 0.062561 0.734497 0.424927 1445641758 0.525269 0.062561 0.734497 0.424927 1445641758 0.525269 0.062561 0.734497 0.424927 1445641758 0.574036 0.000061 0.731873 0.367126 1445641758 0.574036 0.000061 0.731873 0.367126 1445641758 0.574036 0.000061 0.731873 0.367126 1445641758 0.574036 0.000061 0.731873 0.367126 1445641758 0.574036 0.000061 0.731873 0.367126 1445641758 0.574036 0.000061 0.731873 0.367126 1445641758 0.625244 -0.045105 0.726379 0.281494 1445641758 0.625244 -0.045105 0.726379 0.281494 1445641758 0.625244 -0.045105 0.726379 0.281494 1445641758 0.625244 -0.045105 0.726379 0.281494 1445641758 0.625244 -0.045105 0.726379 0.281494 1445641758 0.625244 -0.045105 0.726379 0.281494 1445641758 0.660828 -0.070801 0.703735 0.250854 1445641758 0.660828 -0.070801 0.703735 0.250854 1445641758 0.660828 -0.070801 0.703735 0.250854 1445641758 0.660828 -0.070801 0.703735 0.250854 1445641758 0.660828 -0.070801 0.703735 0.250854 1445641758 0.660828 -0.070801 0.703735 0.250854 1445641758 0.660828 -0.070801 0.703735 0.250854 1445641758 0.691711 -0.138489 0.665527 0.243591 1445641758 0.691711 -0.138489 0.665527 0.243591 1445641759 0.691711 -0.138489 0.665527 0.243591 1445641759 0.691711 -0.138489 0.665527 0.243591 1445641759 0.691711 -0.138489 0.665527 0.243591 1445641759 0.691711 -0.138489 0.665527 0.243591 1445641759 0.712463 -0.126404 0.654114 0.220215 1445641759 0.712463 -0.126404 0.654114 0.220215 1445641759 0.712463 -0.126404 0.654114 0.220215 1445641759 0.712463 -0.126404 0.654114 0.220215 1445641759 0.712463 -0.126404 0.654114 0.220215 1445641759 0.701782 -0.096802 0.668640 0.225769 1445641759 0.701782 -0.096802 0.668640 0.225769 1445641759 0.701782 -0.096802 0.668640 0.225769 1445641759 0.701782 -0.096802 0.668640 0.225769 1445641759 0.701782 -0.096802 0.668640 0.225769 1445641759 0.670227 -0.071472 0.687927 0.268921 1445641759 0.670227 -0.071472 0.687927 0.268921 1445641759 0.670227 -0.071472 0.687927 0.268921 1445641759 0.670227 -0.071472 0.687927 0.268921 1445641759 0.670227 -0.071472 0.687927 0.268921 1445641759 0.670227 -0.071472 0.687927 0.268921 1445641759 0.614197 -0.057129 0.709595 0.340332 1445641759 0.614197 -0.057129 0.709595 0.340332 1445641759 0.614197 -0.057129 0.709595 0.340332 1445641759 0.614197 -0.057129 0.709595 0.340332 1445641759 0.614197 -0.057129 0.709595 0.340332 1445641759 0.553955 -0.010803 0.719421 0.418762 1445641759 0.553955 -0.010803 0.719421 0.418762 1445641759 0.553955 -0.010803 0.719421 0.418762 1445641759 0.553955 -0.010803 0.719421 0.418762 1445641759 0.553955 -0.010803 0.719421 0.418762 1445641759 0.553955 -0.010803 0.719421 0.418762 1445641759 0.492004 0.055542 0.722351 0.482666 1445641759 0.492004 0.055542 0.722351 0.482666 1445641759 0.492004 0.055542 0.722351 0.482666 1445641759 0.492004 0.055542 0.722351 0.482666 1445641759 0.492004 0.055542 0.722351 0.482666 1445641759 0.492004 0.055542 0.722351 0.482666 1445641759 0.436829 0.120361 0.737183 0.501099 1445641759 0.436829 0.120361 0.737183 0.501099 1445641759 0.436829 0.120361 0.737183 0.501099 1445641759 0.436829 0.120361 0.737183 0.501099 1445641759 0.436829 0.120361 0.737183 0.501099 1445641759 0.436829 0.120361 0.737183 0.501099 1445641759 0.429993 0.130371 0.742432 0.496765 1445641759 0.429993 0.130371 0.742432 0.496765 1445641759 0.429993 0.130371 0.742432 0.496765 1445641759 0.429993 0.130371 0.742432 0.496765 1445641759 0.429993 0.130371 0.742432 0.496765 1445641759 0.429993 0.130371 0.742432 0.496765 1445641759 0.479919 0.102478 0.728210 0.478271 1445641759 0.479919 0.102478 0.728210 0.478271 1445641759 0.479919 0.102478 0.728210 0.478271 1445641759 0.479919 0.102478 0.728210 0.478271 1445641759 0.479919 0.102478 0.728210 0.478271 1445641759 0.479919 0.102478 0.728210 0.478271 1445641759 0.537842 0.045532 0.720154 0.435730 1445641759 0.537842 0.045532 0.720154 0.435730 1445641759 0.537842 0.045532 0.720154 0.435730 1445641759 0.537842 0.045532 0.720154 0.435730 1445641759 0.537842 0.045532 0.720154 0.435730 1445641759 0.537842 0.045532 0.720154 0.435730 1445641759 0.581909 -0.027100 0.729248 0.358826 1445641759 0.581909 -0.027100 0.729248 0.358826 1445641759 0.581909 -0.027100 0.729248 0.358826 1445641759 0.581909 -0.027100 0.729248 0.358826 1445641759 0.581909 -0.027100 0.729248 0.358826 1445641759 0.581909 -0.027100 0.729248 0.358826 1445641759 0.581909 -0.027100 0.729248 0.358826 1445641759 0.638184 -0.065857 0.715698 0.275879 1445641759 0.638184 -0.065857 0.715698 0.275879 1445641759 0.638184 -0.065857 0.715698 0.275879 1445641759 0.638184 -0.065857 0.715698 0.275879 1445641759 0.638184 -0.065857 0.715698 0.275879 1445641759 0.638184 -0.065857 0.715698 0.275879 1445641759 0.687866 -0.118652 0.663452 0.269409 1445641759 0.687866 -0.118652 0.663452 0.269409 1445641759 0.687866 -0.118652 0.663452 0.269409 1445641759 0.687866 -0.118652 0.663452 0.269409 1445641759 0.687866 -0.118652 0.663452 0.269409 1445641759 0.687866 -0.118652 0.663452 0.269409 1445641759 0.687866 -0.118652 0.663452 0.269409 1445641759 0.710876 -0.141235 0.638611 0.258423 1445641759 0.710876 -0.141235 0.638611 0.258423 1445641759 0.710876 -0.141235 0.638611 0.258423 1445641759 0.710876 -0.141235 0.638611 0.258423 1445641759 0.710876 -0.141235 0.638611 0.258423 1445641759 0.696716 -0.112915 0.658508 0.260925 1445641759 0.696716 -0.112915 0.658508 0.260925 1445641759 0.696716 -0.112915 0.658508 0.260925 1445641759 0.696716 -0.112915 0.658508 0.260925 1445641759 0.696716 -0.112915 0.658508 0.260925 1445641759 0.696716 -0.112915 0.658508 0.260925 1445641759 0.696716 -0.112915 0.658508 0.260925 1445641759 0.667664 -0.066040 0.678284 0.299500 1445641759 0.667664 -0.066040 0.678284 0.299500 1445641759 0.667664 -0.066040 0.678284 0.299500 1445641759 0.667664 -0.066040 0.678284 0.299500 1445641759 0.667664 -0.066040 0.678284 0.299500 1445641759 0.667664 -0.066040 0.678284 0.299500 1445641759 0.609802 -0.036072 0.699829 0.370056 1445641759 0.609802 -0.036072 0.699829 0.370056 1445641759 0.609802 -0.036072 0.699829 0.370056 1445641759 0.609802 -0.036072 0.699829 0.370056 1445641759 0.609802 -0.036072 0.699829 0.370056 1445641759 0.609802 -0.036072 0.699829 0.370056 1445641759 0.558960 0.012817 0.706909 0.433167 1445641759 0.558960 0.012817 0.706909 0.433167 1445641760 0.558960 0.012817 0.706909 0.433167 1445641760 0.558960 0.012817 0.706909 0.433167 1445641760 0.558960 0.012817 0.706909 0.433167 1445641760 0.558960 0.012817 0.706909 0.433167 1445641760 0.499451 0.097717 0.719116 0.473022 1445641760 0.499451 0.097717 0.719116 0.473022 1445641760 0.499451 0.097717 0.719116 0.473022 1445641760 0.499451 0.097717 0.719116 0.473022 1445641760 0.499451 0.097717 0.719116 0.473022 1445641760 0.499451 0.097717 0.719116 0.473022 1445641760 0.421814 0.137878 0.745667 0.496887 1445641760 0.421814 0.137878 0.745667 0.496887 1445641760 0.421814 0.137878 0.745667 0.496887 1445641760 0.421814 0.137878 0.745667 0.496887 1445641760 0.421814 0.137878 0.745667 0.496887 1445641760 0.421814 0.137878 0.745667 0.496887 1445641760 0.414429 0.128113 0.751648 0.496765 1445641760 0.414429 0.128113 0.751648 0.496765 1445641760 0.414429 0.128113 0.751648 0.496765 1445641760 0.414429 0.128113 0.751648 0.496765 1445641760 0.414429 0.128113 0.751648 0.496765 1445641760 0.414429 0.128113 0.751648 0.496765 1445641760 0.466492 0.098328 0.739685 0.474792 1445641760 0.466492 0.098328 0.739685 0.474792 1445641760 0.466492 0.098328 0.739685 0.474792 1445641760 0.466492 0.098328 0.739685 0.474792 1445641760 0.466492 0.098328 0.739685 0.474792 1445641760 0.466492 0.098328 0.739685 0.474792 1445641760 0.527649 0.042236 0.729980 0.432190 1445641760 0.527649 0.042236 0.729980 0.432190 1445641760 0.527649 0.042236 0.729980 0.432190 1445641760 0.527649 0.042236 0.729980 0.432190 1445641760 0.527649 0.042236 0.729980 0.432190 1445641760 0.572021 -0.025635 0.734375 0.364380 1445641760 0.572021 -0.025635 0.734375 0.364380 1445641760 0.572021 -0.025635 0.734375 0.364380 1445641760 0.572021 -0.025635 0.734375 0.364380 1445641760 0.572021 -0.025635 0.734375 0.364380 1445641760 0.572021 -0.025635 0.734375 0.364380 1445641760 0.631531 -0.062012 0.716919 0.288574 1445641760 0.631531 -0.062012 0.716919 0.288574 1445641760 0.631531 -0.062012 0.716919 0.288574 1445641760 0.631531 -0.062012 0.716919 0.288574 1445641760 0.631531 -0.062012 0.716919 0.288574 1445641760 0.631531 -0.062012 0.716919 0.288574 1445641760 0.686340 -0.122437 0.655884 0.289307 1445641760 0.686340 -0.122437 0.655884 0.289307 1445641760 0.686340 -0.122437 0.655884 0.289307 1445641760 0.686340 -0.122437 0.655884 0.289307 1445641760 0.686340 -0.122437 0.655884 0.289307 1445641760 0.686340 -0.122437 0.655884 0.289307 1445641760 0.702148 -0.176147 0.626221 0.289246 1445641760 0.702148 -0.176147 0.626221 0.289246 1445641760 0.702148 -0.176147 0.626221 0.289246 1445641760 0.702148 -0.176147 0.626221 0.289246 1445641760 0.702148 -0.176147 0.626221 0.289246 1445641760 0.702148 -0.176147 0.626221 0.289246 1445641760 0.686096 -0.182678 0.642822 0.287292 1445641760 0.686096 -0.182678 0.642822 0.287292 1445641760 0.686096 -0.182678 0.642822 0.287292 1445641760 0.686096 -0.182678 0.642822 0.287292 1445641760 0.686096 -0.182678 0.642822 0.287292 1445641760 0.686096 -0.182678 0.642822 0.287292 1445641760 0.686096 -0.182678 0.642822 0.287292 1445641760 0.655396 -0.143127 0.672241 0.313049 1445641760 0.655396 -0.143127 0.672241 0.313049 1445641760 0.655396 -0.143127 0.672241 0.313049 1445641760 0.655396 -0.143127 0.672241 0.313049 1445641760 0.655396 -0.143127 0.672241 0.313049 1445641760 0.655396 -0.143127 0.672241 0.313049 1445641760 0.596069 -0.101501 0.707031 0.366577 1445641760 0.596069 -0.101501 0.707031 0.366577 1445641760 0.596069 -0.101501 0.707031 0.366577 1445641760 0.596069 -0.101501 0.707031 0.366577 1445641760 0.596069 -0.101501 0.707031 0.366577 1445641760 0.596069 -0.101501 0.707031 0.366577 1445641760 0.538208 -0.028381 0.729858 0.420349 1445641760 0.538208 -0.028381 0.729858 0.420349 1445641760 0.538208 -0.028381 0.729858 0.420349 1445641760 0.538208 -0.028381 0.729858 0.420349 1445641760 0.538208 -0.028381 0.729858 0.420349 1445641760 0.538208 -0.028381 0.729858 0.420349 1445641760 0.538208 -0.028381 0.729858 0.420349 1445641760 0.471130 0.045166 0.747070 0.466675 1445641760 0.471130 0.045166 0.747070 0.466675 1445641760 0.471130 0.045166 0.747070 0.466675 1445641760 0.471130 0.045166 0.747070 0.466675 1445641760 0.471130 0.045166 0.747070 0.466675 1445641760 0.410828 0.121643 0.768799 0.474609 1445641760 0.410828 0.121643 0.768799 0.474609 1445641760 0.410828 0.121643 0.768799 0.474609 1445641760 0.410828 0.121643 0.768799 0.474609 1445641760 0.410828 0.121643 0.768799 0.474609 1445641760 0.410828 0.121643 0.768799 0.474609 1445641760 0.424072 0.126526 0.757080 0.480530 1445641760 0.424072 0.126526 0.757080 0.480530 1445641760 0.424072 0.126526 0.757080 0.480530 1445641760 0.424072 0.126526 0.757080 0.480530 1445641760 0.424072 0.126526 0.757080 0.480530 1445641760 0.424072 0.126526 0.757080 0.480530 1445641760 0.501038 0.104736 0.727783 0.456299 1445641760 0.501038 0.104736 0.727783 0.456299 1445641760 0.501038 0.104736 0.727783 0.456299 1445641760 0.501038 0.104736 0.727783 0.456299 1445641760 0.501038 0.104736 0.727783 0.456299 1445641760 0.501038 0.104736 0.727783 0.456299 1445641760 0.566040 0.046143 0.709534 0.416992 1445641760 0.566040 0.046143 0.709534 0.416992 1445641760 0.566040 0.046143 0.709534 0.416992 1445641760 0.566040 0.046143 0.709534 0.416992 1445641761 0.566040 0.046143 0.709534 0.416992 1445641761 0.566040 0.046143 0.709534 0.416992 1445641761 0.622437 -0.025330 0.695801 0.357300 1445641761 0.622437 -0.025330 0.695801 0.357300 1445641761 0.622437 -0.025330 0.695801 0.357300 1445641761 0.622437 -0.025330 0.695801 0.357300 1445641761 0.622437 -0.025330 0.695801 0.357300 1445641761 0.622437 -0.025330 0.695801 0.357300 1445641761 0.671509 -0.062683 0.677246 0.293884 1445641761 0.671509 -0.062683 0.677246 0.293884 1445641761 0.671509 -0.062683 0.677246 0.293884 1445641761 0.671509 -0.062683 0.677246 0.293884 1445641761 0.671509 -0.062683 0.677246 0.293884 1445641761 0.671509 -0.062683 0.677246 0.293884 1445641761 0.702148 -0.130371 0.625854 0.313354 1445641761 0.702148 -0.130371 0.625854 0.313354 1445641761 0.702148 -0.130371 0.625854 0.313354 1445641761 0.702148 -0.130371 0.625854 0.313354 1445641761 0.702148 -0.130371 0.625854 0.313354 1445641761 0.702148 -0.130371 0.625854 0.313354 1445641761 0.713379 -0.166931 0.605225 0.311279 1445641761 0.713379 -0.166931 0.605225 0.311279 1445641761 0.713379 -0.166931 0.605225 0.311279 1445641761 0.713379 -0.166931 0.605225 0.311279 1445641761 0.713379 -0.166931 0.605225 0.311279 1445641761 0.713379 -0.166931 0.605225 0.311279 1445641761 0.713379 -0.166931 0.605225 0.311279 1445641761 0.705383 -0.139954 0.618652 0.316345 1445641761 0.705383 -0.139954 0.618652 0.316345 1445641761 0.705383 -0.139954 0.618652 0.316345 1445641761 0.705383 -0.139954 0.618652 0.316345 1445641761 0.705383 -0.139954 0.618652 0.316345 1445641761 0.670715 -0.100647 0.642334 0.356873 1445641761 0.670715 -0.100647 0.642334 0.356873 1445641761 0.670715 -0.100647 0.642334 0.356873 1445641761 0.670715 -0.100647 0.642334 0.356873 1445641761 0.670715 -0.100647 0.642334 0.356873 1445641761 
0.692078 -0.086365 0.690186 0.192566 1445641763 0.692078 -0.086365 0.690186 0.192566 1445641763 0.692078 -0.086365 0.690186 0.192566 1445641763 0.691528 -0.088989 0.690002 0.194153 1445641763 0.691528 -0.088989 0.690002 0.194153 1445641763 0.691528 -0.088989 0.690002 0.194153 1445641763 0.691528 -0.088989 0.690002 0.194153 1445641763 0.691528 -0.088989 0.690002 0.194153 1445641763 0.691528 -0.088989 0.690002 0.194153 1445641763 0.692261 -0.095947 0.687439 0.197266 1445641763 0.692261 -0.095947 0.687439 0.197266 1445641763 0.692261 -0.095947 0.687439 0.197266 1445641763 0.692261 -0.095947 0.687439 0.197266 1445641763 0.692261 -0.095947 0.687439 0.197266 1445641763 0.692261 -0.095947 0.687439 0.197266 1445641763 0.693909 -0.098755 0.684570 0.199951 1445641763 0.693909 -0.098755 0.684570 0.199951 1445641763 0.693909 -0.098755 0.684570 0.199951 1445641763 0.693909 -0.098755 0.684570 0.199951 1445641763 0.693909 -0.098755 0.684570 0.199951 1445641763 0.693909 -0.098755 0.684570 0.199951 1445641763 0.693909 -0.098755 0.684570 0.199951 1445641763 0.693970 -0.098633 0.684082 0.201355 1445641763 0.693970 -0.098633 0.684082 0.201355 1445641763 0.693970 -0.098633 0.684082 0.201355 1445641763 0.693970 -0.098633 0.684082 0.201355 1445641763 0.693970 -0.098633 0.684082 0.201355 1445641763 0.693970 -0.098633 0.684082 0.201355 1445641763 0.692444 -0.099304 0.685120 0.202759 1445641763 0.692444 -0.099304 0.685120 0.202759 1445641763 0.692444 -0.099304 0.685120 0.202759 1445641763 0.692444 -0.099304 0.685120 0.202759 1445641763 0.692444 -0.099304 0.685120 0.202759 1445641763 0.692444 -0.099304 0.685120 0.202759 1445641763 0.689941 -0.098328 0.688721 0.199646 1445641763 0.689941 -0.098328 0.688721 0.199646 1445641763 0.689941 -0.098328 0.688721 0.199646 1445641763 0.689941 -0.098328 0.688721 0.199646 1445641763 0.689941 -0.098328 0.688721 0.199646 1445641763 0.689941 -0.098328 0.688721 0.199646 1445641763 0.688660 -0.094360 0.692200 0.193909 1445641763 0.688660 -0.094360 0.692200 0.193909 1445641763 0.688660 -0.094360 0.692200 0.193909 1445641763 0.688660 -0.094360 0.692200 0.193909 1445641763 0.688660 -0.094360 0.692200 0.193909 1445641763 0.688660 -0.094360 0.692200 0.193909 1445641763 0.688660 -0.094360 0.692200 0.193909 1445641763 0.687988 -0.088501 0.695251 0.188110 1445641763 0.687988 -0.088501 0.695251 0.188110 1445641763 0.687988 -0.088501 0.695251 0.188110 1445641763 0.687988 -0.088501 0.695251 0.188110 1445641763 0.687988 -0.088501 0.695251 0.188110 1445641763 0.687988 -0.088501 0.695251 0.188110 1445641763 0.688477 -0.084106 0.695923 0.185730 1445641763 0.688477 -0.084106 0.695923 0.185730 1445641763 0.688477 -0.084106 0.695923 0.185730 1445641763 0.688477 -0.084106 0.695923 0.185730 1445641763 0.688477 -0.084106 0.695923 0.185730 1445641763 0.688477 -0.084106 0.695923 0.185730 1445641763 0.688477 -0.084106 0.695923 0.185730 1445641763 0.692017 -0.080200 0.692993 0.185303 1445641763 0.692017 -0.080200 0.692993 0.185303 1445641763 0.692017 -0.080200 0.692993 0.185303 1445641763 0.692017 -0.080200 0.692993 0.185303 1445641763 0.692017 -0.080200 0.692993 0.185303 1445641763 0.692017 -0.080200 0.692993 0.185303 1445641763 0.695801 -0.071655 0.691589 0.179932 1445641763 0.695801 -0.071655 0.691589 0.179932 1445641763 0.695801 -0.071655 0.691589 0.179932 1445641763 0.695801 -0.071655 0.691589 0.179932 1445641763 0.695801 -0.071655 0.691589 0.179932 1445641763 0.695801 -0.071655 0.691589 0.179932 1445641763 0.695862 -0.072754 0.691650 0.178894 1445641763 0.695862 -0.072754 0.691650 0.178894 1445641763 0.695862 -0.072754 0.691650 0.178894 1445641763 0.695862 -0.072754 0.691650 0.178894 1445641763 0.695862 -0.072754 0.691650 0.178894 1445641763 0.695862 -0.072754 0.691650 0.178894 1445641763 0.692993 -0.095642 0.688721 0.190247 1445641764 0.692993 -0.095642 0.688721 0.190247 1445641764 0.692993 -0.095642 0.688721 0.190247 1445641764 0.692993 -0.095642 0.688721 0.190247 1445641764 0.692993 -0.095642 0.688721 0.190247 1445641764 0.692993 -0.095642 0.688721 0.190247 1445641764 0.693726 -0.117920 0.682495 0.197266 1445641764 0.693726 -0.117920 0.682495 0.197266 1445641764 0.693726 -0.117920 0.682495 0.197266 1445641764 0.693726 -0.117920 0.682495 0.197266 1445641764 0.693726 -0.117920 0.682495 0.197266 1445641764 0.693726 -0.117920 0.682495 0.197266 1445641764 0.693726 -0.117920 0.682495 0.197266 1445641764 0.696411 -0.116638 0.681030 0.193726 1445641764 0.696411 -0.116638 0.681030 0.193726 1445641764 0.696411 -0.116638 0.681030 0.193726 1445641764 0.696411 -0.116638 0.681030 0.193726 1445641764 0.696411 -0.116638 0.681030 0.193726 1445641764 0.696411 -0.116638 0.681030 0.193726 1445641764 0.696350 -0.107971 0.682556 0.193604 1445641764 0.696350 -0.107971 0.682556 0.193604 1445641764 0.696350 -0.107971 0.682556 0.193604 1445641764 0.696350 -0.107971 0.682556 0.193604 1445641764 0.696350 -0.107971 0.682556 0.193604 1445641764 0.696350 -0.107971 0.682556 0.193604 1445641764 0.693237 -0.110901 0.683044 0.201172 1445641764 0.693237 -0.110901 0.683044 0.201172 1445641764 0.693237 -0.110901 0.683044 0.201172 1445641764 0.693237 -0.110901 0.683044 0.201172 1445641764 0.693237 -0.110901 0.683044 0.201172 1445641764 0.693237 -0.110901 0.683044 0.201172 1445641764 0.690002 -0.113464 0.685425 0.202759 1445641764 0.690002 -0.113464 0.685425 0.202759 1445641764 0.690002 -0.113464 0.685425 0.202759 1445641764 0.690002 -0.113464 0.685425 0.202759 1445641764 0.690002 -0.113464 0.685425 0.202759 1445641764 0.690002 -0.113464 0.685425 0.202759 1445641764 0.690002 -0.113464 0.685425 0.202759 1445641764 0.688660 -0.105530 0.689697 0.197021 1445641764 0.688660 -0.105530 0.689697 0.197021 1445641764 0.688660 -0.105530 0.689697 0.197021 1445641764 0.688660 -0.105530 0.689697 0.197021 1445641764 0.688660 -0.105530 0.689697 0.197021 1445641764 0.688660 -0.105530 0.689697 0.197021 1445641764 0.687317 -0.100403 0.692505 0.194580 1445641764 0.687317 -0.100403 0.692505 0.194580 1445641764 0.687317 -0.100403 0.692505 0.194580 1445641764 0.687317 -0.100403 0.692505 0.194580 1445641764 0.687317 -0.100403 0.692505 0.194580 1445641764 0.687317 -0.100403 0.692505 0.194580 1445641764 0.688049 -0.094727 0.693237 0.192261 1445641764 0.688049 -0.094727 0.693237 0.192261 1445641764 0.688049 -0.094727 0.693237 0.192261 1445641764 0.688049 -0.094727 0.693237 0.192261 1445641764 0.688049 -0.094727 0.693237 0.192261 1445641764 0.688049 -0.094727 0.693237 0.192261 1445641764 0.691528 -0.085205 0.692383 0.187256 1445641764 0.691528 -0.085205 0.692383 0.187256 1445641764 0.691528 -0.085205 0.692383 0.187256 1445641764 0.691528 -0.085205 0.692383 0.187256 1445641764 0.691528 -0.085205 0.692383 0.187256 1445641764 0.691528 -0.085205 0.692383 0.187256 1445641764 0.693237 -0.079529 0.692261 0.183838 1445641764 0.693237 -0.079529 0.692261 0.183838 1445641764 0.693237 -0.079529 0.692261 0.183838 1445641764 0.693237 -0.079529 0.692261 0.183838 1445641764 0.693237 -0.079529 0.692261 0.183838 1445641764 0.693237 -0.079529 0.692261 0.183838 1445641764 0.693237 -0.079529 0.692261 0.183838 1445641764 0.691040 -0.091492 0.690796 0.191833 1445641764 0.691040 -0.091492 0.690796 0.191833 1445641764 0.691040 -0.091492 0.690796 0.191833 1445641764 0.691040 -0.091492 0.690796 0.191833 1445641764 0.691040 -0.091492 0.690796 0.191833 1445641764 0.691040 -0.091492 0.690796 0.191833 1445641764 0.691040 -0.091492 0.690796 0.191833 1445641764 0.687622 -0.123596 0.683472 0.211487 1445641764 0.687622 -0.123596 0.683472 0.211487 1445641764 0.687622 -0.123596 0.683472 0.211487 1445641764 0.687622 -0.123596 0.683472 0.211487 1445641764 0.687622 -0.123596 0.683472 0.211487 1445641764 0.688538 -0.142578 0.676086 0.220032 1445641764 0.688538 -0.142578 0.676086 0.220032 1445641764 0.688538 -0.142578 0.676086 0.220032 1445641764 0.688538 -0.142578 0.676086 0.220032 1445641764 0.688538 -0.142578 0.676086 0.220032 1445641764 0.688538 -0.142578 0.676086 0.220032 1445641764 0.689087 -0.133850 0.677551 0.219360 1445641764 0.689087 -0.133850 0.677551 0.219360 1445641764 0.689087 -0.133850 0.677551 0.219360 1445641764 0.689087 -0.133850 0.677551 0.219360 1445641764 0.689087 -0.133850 0.677551 0.219360 1445641764 0.689087 -0.133850 0.677551 0.219360 1445641764 0.686462 -0.122925 0.681519 0.221680 1445641764 0.686462 -0.122925 0.681519 0.221680 1445641764 0.686462 -0.122925 0.681519 0.221680 1445641764 0.686462 -0.122925 0.681519 0.221680 1445641764 0.686462 -0.122925 0.681519 0.221680 1445641764 0.686462 -0.122925 0.681519 0.221680 1445641764 0.681091 -0.121704 0.686462 0.223572 1445641764 0.681091 -0.121704 0.686462 0.223572 1445641764 0.681091 -0.121704 0.686462 0.223572 1445641764 0.681091 -0.121704 0.686462 0.223572 1445641764 0.681091 -0.121704 0.686462 0.223572 1445641764 0.681091 -0.121704 0.686462 0.223572 1445641764 0.677002 -0.117615 0.692383 0.219849 1445641764 0.677002 -0.117615 0.692383 0.219849 1445641764 0.677002 -0.117615 0.692383 0.219849 1445641764 0.677002 -0.117615 0.692383 0.219849 1445641764 0.677002 -0.117615 0.692383 0.219849 1445641764 0.677002 -0.117615 0.692383 0.219849 1445641764 0.676819 -0.101746 0.698669 0.208191 1445641764 0.676819 -0.101746 0.698669 0.208191 1445641765 0.676819 -0.101746 0.698669 0.208191 1445641765 0.676819 -0.101746 0.698669 0.208191 1445641765 0.676819 -0.101746 0.698669 0.208191 1445641765 0.676819 -0.101746 0.698669 0.208191 1445641765 0.676819 -0.101746 0.698669 0.208191 1445641765 0.676758 -0.092285 0.701965 0.201477 1445641765 0.676758 -0.092285 0.701965 0.201477 1445641765 0.676758 -0.092285 0.701965 0.201477 1445641765 0.676758 -0.092285 0.701965 0.201477 1445641765 0.676758 -0.092285 0.701965 0.201477 1445641765 0.676758 -0.092285 0.701965 0.201477 1445641765 0.680237 -0.087341 0.700378 0.197693 1445641765 0.680237 -0.087341 0.700378 0.197693 1445641765 0.680237 -0.087341 0.700378 0.197693 1445641765 0.680237 -0.087341 0.700378 0.197693 1445641765 0.680237 -0.087341 0.700378 0.197693 1445641765 0.680237 -0.087341 0.700378 0.197693 1445641765 0.685791 -0.081177 0.697754 0.190308 1445641765 0.685791 -0.081177 0.697754 0.190308 1445641765 0.685791 -0.081177 0.697754 0.190308 1445641765 0.685791 -0.081177 0.697754 0.190308 1445641765 0.685791 -0.081177 0.697754 0.190308 1445641765 0.686523 -0.079590 0.699463 0.181641 1445641765 0.686523 -0.079590 0.699463 0.181641 1445641765 0.686523 -0.079590 0.699463 0.181641 1445641765 0.686523 -0.079590 0.699463 0.181641 1445641765 0.686523 -0.079590 0.699463 0.181641 1445641765 0.686523 -0.079590 0.699463 0.181641 1445641765 0.686523 -0.079590 0.699463 0.181641 1445641765 0.687378 -0.085510 0.697388 0.183655 1445641765 0.687378 -0.085510 0.697388 0.183655 1445641765 0.687378 -0.085510 0.697388 0.183655 1445641765 0.687378 -0.085510 0.697388 0.183655 1445641765 0.687378 -0.085510 0.697388 0.183655 1445641765 0.687378 -0.085510 0.697388 0.183655 1445641765 0.689026 -0.099304 0.691101 0.193970 1445641765 0.689026 -0.099304 0.691101 0.193970 1445641765 0.689026 -0.099304 0.691101 0.193970 1445641765 0.689026 -0.099304 0.691101 0.193970 1445641765 0.689026 -0.099304 0.691101 0.193970 1445641765 0.689026 -0.099304 0.691101 0.193970 1445641765 0.691833 -0.101501 0.686890 0.197815 1445641765 0.691833 -0.101501 0.686890 0.197815 1445641765 0.691833 -0.101501 0.686890 0.197815 1445641765 0.691833 -0.101501 0.686890 0.197815 1445641765 0.691833 -0.101501 0.686890 0.197815 1445641765 0.691833 -0.101501 0.686890 0.197815 1445641765 0.691833 -0.101501 0.686890 0.197815 1445641765 0.691589 -0.102600 0.685730 0.202209 1445641765 0.691589 -0.102600 0.685730 0.202209 1445641765 0.691589 -0.102600 0.685730 0.202209 1445641765 0.691589 -0.102600 0.685730 0.202209 1445641765 0.691589 -0.102600 0.685730 0.202209 1445641765 0.691589 -0.102600 0.685730 0.202209 1445641765 0.688354 -0.102722 0.687988 0.205322 1445641765 0.688354 -0.102722 0.687988 0.205322 1445641765 0.688354 -0.102722 0.687988 0.205322 1445641765 0.688354 -0.102722 0.687988 0.205322 1445641765 0.688354 -0.102722 0.687988 0.205322 1445641765 0.688354 -0.102722 0.687988 0.205322 1445641765 0.688354 -0.102722 0.687988 0.205322 1445641765 0.686584 -0.092773 0.693604 0.197083 1445641765 0.686584 -0.092773 0.693604 0.197083 1445641765 0.686584 -0.092773 0.693604 0.197083 1445641765 0.686584 -0.092773 0.693604 0.197083 1445641765 0.686584 -0.092773 0.693604 0.197083 1445641765 0.686584 -0.092773 0.693604 0.197083 1445641765 0.685913 -0.072205 0.701233 0.180237 1445641765 0.685913 -0.072205 0.701233 0.180237 1445641765 0.685913 -0.072205 0.701233 0.180237 1445641765 0.685913 -0.072205 0.701233 0.180237 1445641765 0.685913 -0.072205 0.701233 0.180237 1445641765 0.685913 -0.072205 0.701233 0.180237 1445641765 0.683777 -0.064087 0.705078 0.176453 1445641765 0.683777 -0.064087 0.705078 0.176453 1445641765 0.683777 -0.064087 0.705078 0.176453 1445641765 0.683777 -0.064087 0.705078 0.176453 1445641765 0.683777 -0.064087 0.705078 0.176453 1445641765 0.683777 -0.064087 0.705078 0.176453 1445641765 0.683777 -0.064087 0.705078 0.176453 1445641765 0.681458 -0.062317 0.707275 0.177063 1445641765 0.681458 -0.062317 0.707275 0.177063 1445641765 0.681458 -0.062317 0.707275 0.177063 1445641765 0.681458 -0.062317 0.707275 0.177063 1445641765 0.681458 -0.062317 0.707275 0.177063 1445641765 0.681458 -0.062317 0.707275 0.177063 1445641765 0.684692 -0.062988 0.704224 0.176636 1445641765 0.684692 -0.062988 0.704224 0.176636 1445641765 0.684692 -0.062988 0.704224 0.176636 1445641765 0.684692 -0.062988 0.704224 0.176636 1445641765 0.684692 -0.062988 0.704224 0.176636 1445641765 0.684692 -0.062988 0.704224 0.176636 1445641765 0.686768 -0.063171 0.703796 0.170105 1445641765 0.686768 -0.063171 0.703796 0.170105 1445641765 0.686768 -0.063171 0.703796 0.170105 1445641765 0.686768 -0.063171 0.703796 0.170105 1445641765 0.686768 -0.063171 0.703796 0.170105 1445641765 0.686768 -0.063171 0.703796 0.170105 1445641765 0.686768 -0.063171 0.703796 0.170105 1445641765 0.687683 -0.067505 0.702637 0.169556 1445641765 0.687683 -0.067505 0.702637 0.169556 1445641765 0.687683 -0.067505 0.702637 0.169556 1445641765 0.687683 -0.067505 0.702637 0.169556 1445641765 0.687683 -0.067505 0.702637 0.169556 1445641765 0.688599 -0.086426 0.696899 0.180725 1445641765 0.688599 -0.086426 0.696899 0.180725 1445641765 0.688599 -0.086426 0.696899 0.180725 1445641765 0.688599 -0.086426 0.696899 0.180725 1445641765 0.688599 -0.086426 0.696899 0.180725 1445641765 0.688599 -0.086426 0.696899 0.180725 1445641765 0.688599 -0.086426 0.696899 0.180725 1445641765 0.691467 -0.091980 0.691895 0.186218 1445641765 0.691467 -0.091980 0.691895 0.186218 1445641765 0.691467 -0.091980 0.691895 0.186218 1445641766 0.691467 -0.091980 0.691895 0.186218 1445641766 0.691467 -0.091980 0.691895 0.186218 1445641766 0.691467 -0.091980 0.691895 0.186218 1445641766 0.691467 -0.091980 0.691895 0.186218 1445641766 0.690796 -0.094116 0.690735 0.191528 1445641766 0.690796 -0.094116 0.690735 0.191528 1445641766 0.690796 -0.094116 0.690735 0.191528 1445641766 0.690796 -0.094116 0.690735 0.191528 1445641766 0.690796 -0.094116 0.690735 0.191528 1445641766 0.690796 -0.094116 0.690735 0.191528 1445641766 0.687134 -0.097168 0.691833 0.199219 1445641766 0.687134 -0.097168 0.691833 0.199219 1445641766 0.687134 -0.097168 0.691833 0.199219 1445641766 0.687134 -0.097168 0.691833 0.199219 1445641766 0.687134 -0.097168 0.691833 0.199219 1445641766 0.687134 -0.097168 0.691833 0.199219 1445641766 0.682068 -0.097961 0.695801 0.202515 1445641766 0.682068 -0.097961 0.695801 0.202515 1445641766 0.682068 -0.097961 0.695801 0.202515 1445641766 0.682068 -0.097961 0.695801 0.202515 1445641766 0.682068 -0.097961 0.695801 0.202515 1445641766 0.679749 -0.091248 0.699951 0.198975 1445641766 0.679749 -0.091248 0.699951 0.198975 1445641766 0.679749 -0.091248 0.699951 0.198975 1445641766 0.679749 -0.091248 0.699951 0.198975 1445641766 0.679749 -0.091248 0.699951 0.198975 1445641766 0.679749 -0.091248 0.699951 0.198975 1445641766 0.677856 -0.083008 0.703918 0.195129 1445641766 0.677856 -0.083008 0.703918 0.195129 1445641766 0.677856 -0.083008 0.703918 0.195129 1445641766 0.677856 -0.083008 0.703918 0.195129 1445641766 0.677856 -0.083008 0.703918 0.195129 1445641766 0.677856 -0.083008 0.703918 0.195129 1445641766 0.677856 -0.083008 0.703918 0.195129 1445641766 0.676514 -0.080017 0.705139 0.196533 1445641766 0.676514 -0.080017 0.705139 0.196533 1445641766 0.676514 -0.080017 0.705139 0.196533 1445641766 0.676514 -0.080017 0.705139 0.196533 1445641766 0.676514 -0.080017 0.705139 0.196533 1445641766 0.676514 -0.080017 0.705139 0.196533 1445641766 0.679443 -0.076355 0.702698 0.196716 1445641766 0.679443 -0.076355 0.702698 0.196716 1445641766 0.679443 -0.076355 0.702698 0.196716 1445641766 0.679443 -0.076355 0.702698 0.196716 1445641766 0.679443 -0.076355 0.702698 0.196716 1445641766 0.681946 -0.069275 0.703125 0.188965 1445641766 0.681946 -0.069275 0.703125 0.188965 1445641766 0.681946 -0.069275 0.703125 0.188965 1445641766 0.681946 -0.069275 0.703125 0.188965 1445641766 0.681946 -0.069275 0.703125 0.188965 1445641766 0.681946 -0.069275 0.703125 0.188965 1445641766 0.681946 -0.069275 0.703125 0.188965 1445641766 0.682190 -0.068665 0.703796 0.185669 1445641766 0.682190 -0.068665 0.703796 0.185669 1445641766 0.682190 -0.068665 0.703796 0.185669 1445641766 0.682190 -0.068665 0.703796 0.185669 1445641766 0.682190 -0.068665 0.703796 0.185669 1445641766 0.682190 -0.068665 0.703796 0.185669 1445641766 0.680359 -0.088623 0.700073 0.197693 1445641766 0.680359 -0.088623 0.700073 0.197693 1445641766 0.680359 -0.088623 0.700073 0.197693 1445641766 0.680359 -0.088623 0.700073 0.197693 1445641766 0.680359 -0.088623 0.700073 0.197693 1445641766 0.680359 -0.088623 0.700073 0.197693 1445641766 0.680359 -0.088623 0.700073 0.197693 1445641766 0.683716 -0.103394 0.692688 0.204895 1445641766 0.683716 -0.103394 0.692688 0.204895 1445641766 0.683716 -0.103394 0.692688 0.204895 1445641766 0.683716 -0.103394 0.692688 0.204895 1445641766 0.683716 -0.103394 0.692688 0.204895 1445641766 0.683716 -0.103394 0.692688 0.204895 1445641766 0.683716 -0.103394 0.692688 0.204895 1445641766 0.686768 -0.099670 0.690430 0.204041 1445641766 0.686768 -0.099670 0.690430 0.204041 1445641766 0.686768 -0.099670 0.690430 0.204041 1445641766 0.686768 -0.099670 0.690430 0.204041 1445641766 0.686768 -0.099670 0.690430 0.204041 1445641766 0.686768 -0.099670 0.690430 0.204041 1445641766 0.684448 -0.098389 0.690979 0.210449 1445641766 0.684448 -0.098389 0.690979 0.210449 1445641766 0.684448 -0.098389 0.690979 0.210449 1445641766 0.684448 -0.098389 0.690979 0.210449 1445641766 0.684448 -0.098389 0.690979 0.210449 1445641766 0.684448 -0.098389 0.690979 0.210449 1445641766 0.684448 -0.098389 0.690979 0.210449 1445641766 0.678772 -0.100464 0.694824 0.215210 1445641766 0.678772 -0.100464 0.694824 0.215210 1445641766 0.678772 -0.100464 0.694824 0.215210 1445641766 0.678772 -0.100464 0.694824 0.215210 1445641766 0.678772 -0.100464 0.694824 0.215210 1445641766 0.678772 -0.100464 0.694824 0.215210 1445641766 0.674255 -0.097778 0.700256 0.212952 1445641766 0.674255 -0.097778 0.700256 0.212952 1445641766 0.674255 -0.097778 0.700256 0.212952 1445641766 0.674255 -0.097778 0.700256 0.212952 1445641766 0.674255 -0.097778 0.700256 0.212952 1445641766 0.674255 -0.097778 0.700256 0.212952 1445641766 0.674255 -0.097778 0.700256 0.212952 1445641766 0.672546 -0.088684 0.705566 0.204712 1445641766 0.672546 -0.088684 0.705566 0.204712 1445641766 0.672546 -0.088684 0.705566 0.204712 1445641766 0.672546 -0.088684 0.705566 0.204712 1445641766 0.672546 -0.088684 0.705566 0.204712 1445641766 0.671997 -0.083740 0.708008 0.200256 1445641766 0.671997 -0.083740 0.708008 0.200256 1445641766 0.671997 -0.083740 0.708008 0.200256 1445641766 0.671997 -0.083740 0.708008 0.200256 1445641766 0.671997 -0.083740 0.708008 0.200256 1445641766 0.671997 -0.083740 0.708008 0.200256 1445641766 0.671997 -0.083740 0.708008 0.200256 1445641766 0.672546 -0.083130 0.707581 0.200073 1445641766 0.672546 -0.083130 0.707581 0.200073 1445641766 0.672546 -0.083130 0.707581 0.200073 1445641766 0.672546 -0.083130 0.707581 0.200073 1445641767 0.672546 -0.083130 0.707581 0.200073 1445641767 0.672546 -0.083130 0.707581 0.200073 1445641767 0.676331 -0.085022 0.704163 0.198486 1445641767 0.676331 -0.085022 0.704163 0.198486 1445641767 0.676331 -0.085022 0.704163 0.198486 1445641767 0.676331 -0.085022 0.704163 0.198486 1445641767 0.676331 -0.085022 0.704163 0.198486 1445641767 0.676331 -0.085022 0.704163 0.198486 1445641767 0.678894 -0.083923 0.704163 0.190125 1445641767 0.678894 -0.083923 0.704163 0.190125 1445641767 0.678894 -0.083923 0.704163 0.190125 1445641767 0.678894 -0.083923 0.704163 0.190125 1445641767 0.678894 -0.083923 0.704163 0.190125 1445641767 0.678894 -0.083923 0.704163 0.190125 1445641767 0.681335 -0.084351 0.702026 0.189087 1445641767 0.681335 -0.084351 0.702026 0.189087 1445641767 0.681335 -0.084351 0.702026 0.189087 1445641767 0.681335 -0.084351 0.702026 0.189087 1445641767 0.681335 -0.084351 0.702026 0.189087 1445641767 0.681335 -0.084351 0.702026 0.189087 1445641767 0.681335 -0.084351 0.702026 0.189087 1445641767 0.682739 -0.100891 0.694763 0.202271 1445641767 0.682739 -0.100891 0.694763 0.202271 1445641767 0.682739 -0.100891 0.694763 0.202271 1445641767 0.682739 -0.100891 0.694763 0.202271 1445641767 0.682739 -0.100891 0.694763 0.202271 1445641767 0.682739 -0.100891 0.694763 0.202271 1445641767 0.686829 -0.109863 0.687317 0.209045 1445641767 0.686829 -0.109863 0.687317 0.209045 1445641767 0.686829 -0.109863 0.687317 0.209045 1445641767 0.686829 -0.109863 0.687317 0.209045 1445641767 0.686829 -0.109863 0.687317 0.209045 1445641767 0.686829 -0.109863 0.687317 0.209045 1445641767 0.689331 -0.109680 0.684326 0.210815 1445641767 0.689331 -0.109680 0.684326 0.210815 1445641767 0.689331 -0.109680 0.684326 0.210815 1445641767 0.689331 -0.109680 0.684326 0.210815 1445641767 0.689331 -0.109680 0.684326 0.210815 1445641767 0.689331 -0.109680 0.684326 0.210815 1445641767 0.687988 -0.106506 0.685303 0.213623 1445641767 0.687988 -0.106506 0.685303 0.213623 1445641767 0.687988 -0.106506 0.685303 0.213623 1445641767 0.687988 -0.106506 0.685303 0.213623 1445641767 0.687988 -0.106506 0.685303 0.213623 1445641767 0.687988 -0.106506 0.685303 0.213623 1445641767 0.683838 -0.103027 0.690125 0.213074 1445641767 0.683838 -0.103027 0.690125 0.213074 1445641767 0.683838 -0.103027 0.690125 0.213074 1445641767 0.683838 -0.103027 0.690125 0.213074 1445641767 0.683838 -0.103027 0.690125 0.213074 1445641767 0.683838 -0.103027 0.690125 0.213074 1445641767 0.683838 -0.103027 0.690125 0.213074 1445641767 0.681213 -0.093079 0.696411 0.205444 1445641767 0.681213 -0.093079 0.696411 0.205444 1445641767 0.681213 -0.093079 0.696411 0.205444 1445641767 0.681213 -0.093079 0.696411 0.205444 1445641767 0.681213 -0.093079 0.696411 0.205444 1445641767 0.681213 -0.093079 0.696411 0.205444 1445641767 0.680237 -0.083313 0.700623 0.198486 1445641767 0.680237 -0.083313 0.700623 0.198486 1445641767 0.680237 -0.083313 0.700623 0.198486 1445641767 0.680237 -0.083313 0.700623 0.198486 1445641767 0.680237 -0.083313 0.700623 0.198486 1445641767 0.680237 -0.083313 0.700623 0.198486 1445641767 0.678833 -0.082031 0.701965 0.199036 1445641767 0.678833 -0.082031 0.701965 0.199036 1445641767 0.678833 -0.082031 0.701965 0.199036 1445641767 0.678833 -0.082031 0.701965 0.199036 1445641767 0.678833 -0.082031 0.701965 0.199036 1445641767 0.678833 -0.082031 0.701965 0.199036 1445641767 0.678833 -0.082031 0.701965 0.199036 1445641767 0.678711 -0.084106 0.700928 0.202148 1445641767 0.678711 -0.084106 0.700928 0.202148 1445641767 0.678711 -0.084106 0.700928 0.202148 1445641767 0.678711 -0.084106 0.700928 0.202148 1445641767 0.678711 -0.084106 0.700928 0.202148 1445641767 0.678711 -0.084106 0.700928 0.202148 1445641767 0.682739 -0.076843 0.700073 0.194214 1445641767 0.682739 -0.076843 0.700073 0.194214 1445641767 0.682739 -0.076843 0.700073 0.194214 1445641767 0.682739 -0.076843 0.700073 0.194214 1445641767 0.682739 -0.076843 0.700073 0.194214 1445641767 0.682739 -0.076843 0.700073 0.194214 1445641767 0.682739 -0.076843 0.700073 0.194214 1445641767 0.685486 -0.065125 0.701172 0.184753 1445641767 0.685486 -0.065125 0.701172 0.184753 1445641767 0.685486 -0.065125 0.701172 0.184753 1445641767 0.685486 -0.065125 0.701172 0.184753 1445641767 0.685486 -0.065125 0.701172 0.184753 1445641767 0.685486 -0.065125 0.701172 0.184753 1445641767 0.684326 -0.078552 0.697815 0.196228 1445641767 0.684326 -0.078552 0.697815 0.196228 1445641767 0.684326 -0.078552 0.697815 0.196228 1445641767 0.684326 -0.078552 0.697815 0.196228 1445641767 0.684326 -0.078552 0.697815 0.196228 1445641767 0.684326 -0.078552 0.697815 0.196228 1445641767 0.684509 -0.106934 0.688416 0.214600 1445641767 0.684509 -0.106934 0.688416 0.214600 1445641767 0.684509 -0.106934 0.688416 0.214600 1445641767 0.684509 -0.106934 0.688416 0.214600 1445641767 0.684509 -0.106934 0.688416 0.214600 1445641767 0.684509 -0.106934 0.688416 0.214600 1445641767 0.687439 -0.107788 0.685852 0.212830 1445641767 0.687439 -0.107788 0.685852 0.212830 1445641767 0.687439 -0.107788 0.685852 0.212830 1445641767 0.687439 -0.107788 0.685852 0.212830 1445641767 0.687439 -0.107788 0.685852 0.212830 1445641767 0.687683 -0.098022 0.688599 0.207947 1445641767 0.687683 -0.098022 0.688599 0.207947 1445641767 0.687683 -0.098022 0.688599 0.207947 1445641767 0.687683 -0.098022 0.688599 0.207947 1445641767 0.687683 -0.098022 0.688599 0.207947 1445641767 0.687683 -0.098022 0.688599 0.207947 1445641768 0.687683 -0.098022 0.688599 0.207947 1445641768 0.683105 -0.097168 0.692383 0.210876 1445641768 0.683105 -0.097168 0.692383 0.210876 1445641768 0.683105 -0.097168 0.692383 0.210876 1445641768 0.683105 -0.097168 0.692383 0.210876 1445641768 0.683105 -0.097168 0.692383 0.210876 1445641768 0.683105 -0.097168 0.692383 0.210876 1445641768 0.677124 -0.097961 0.698364 0.210144 1445641768 0.677124 -0.097961 0.698364 0.210144 1445641768 0.677124 -0.097961 0.698364 0.210144 1445641768 0.677124 -0.097961 0.698364 0.210144 1445641768 0.677124 -0.097961 0.698364 0.210144 1445641768 0.677124 -0.097961 0.698364 0.210144 1445641768 0.674011 -0.089600 0.705139 0.200806 1445641768 0.674011 -0.089600 0.705139 0.200806 1445641768 0.674011 -0.089600 0.705139 0.200806 1445641768 0.674011 -0.089600 0.705139 0.200806 1445641768 0.674011 -0.089600 0.705139 0.200806 1445641768 0.674011 -0.089600 0.705139 0.200806 1445641768 0.671509 -0.082764 0.710266 0.194031 1445641768 0.671509 -0.082764 0.710266 0.194031 1445641768 0.671509 -0.082764 0.710266 0.194031 1445641768 0.671509 -0.082764 0.710266 0.194031 1445641768 0.671509 -0.082764 0.710266 0.194031 1445641768 0.671509 -0.082764 0.710266 0.194031 1445641768 0.671875 -0.078857 0.710571 0.193237 1445641768 0.671875 -0.078857 0.710571 0.193237 1445641768 0.671875 -0.078857 0.710571 0.193237 1445641768 0.671875 -0.078857 0.710571 0.193237 1445641768 0.671875 -0.078857 0.710571 0.193237 1445641768 0.671875 -0.078857 0.710571 0.193237 1445641768 0.671875 -0.078857 0.710571 0.193237 1445641768 0.677002 -0.071838 0.707214 0.190430 1445641768 0.677002 -0.071838 0.707214 0.190430 1445641768 0.677002 -0.071838 0.707214 0.190430 1445641768 0.677002 -0.071838 0.707214 0.190430 1445641768 0.677002 -0.071838 0.707214 0.190430 1445641768 
0.589722 -0.017090 0.697754 0.406067 1445641770 0.589722 -0.017090 0.697754 0.406067 1445641770 0.589722 -0.017090 0.697754 0.406067 1445641770 0.589722 -0.017090 0.697754 0.406067 1445641770 0.530273 0.087036 0.705322 0.462219 1445641770 0.530273 0.087036 0.705322 0.462219 1445641770 0.530273 0.087036 0.705322 0.462219 1445641770 0.530273 0.087036 0.705322 0.462219 1445641770 0.530273 0.087036 0.705322 0.462219 1445641770 0.530273 0.087036 0.705322 0.462219 1445641770 0.470276 0.175964 0.728333 0.466125 1445641770 0.470276 0.175964 0.728333 0.466125 1445641770 0.470276 0.175964 0.728333 0.466125 1445641770 0.470276 0.175964 0.728333 0.466125 1445641770 0.470276 0.175964 0.728333 0.466125 1445641770 0.470276 0.175964 0.728333 0.466125 1445641770 0.456482 0.210693 0.736145 0.453003 1445641770 0.456482 0.210693 0.736145 0.453003 1445641770 0.456482 0.210693 0.736145 0.453003 1445641770 0.456482 0.210693 0.736145 0.453003 1445641770 0.456482 0.210693 0.736145 0.453003 1445641770 0.504089 0.197266 0.720154 0.433838 1445641770 0.504089 0.197266 0.720154 0.433838 1445641770 0.504089 0.197266 0.720154 0.433838 1445641770 0.504089 0.197266 0.720154 0.433838 1445641770 0.504089 0.197266 0.720154 0.433838 1445641770 0.504089 0.197266 0.720154 0.433838 1445641770 0.504089 0.197266 0.720154 0.433838 1445641770 0.565979 0.140137 0.704895 0.403748 1445641770 0.565979 0.140137 0.704895 0.403748 1445641770 0.565979 0.140137 0.704895 0.403748 1445641770 0.565979 0.140137 0.704895 0.403748 1445641770 0.565979 0.140137 0.704895 0.403748 1445641770 0.565979 0.140137 0.704895 0.403748 1445641770 0.616516 0.055054 0.694031 0.367493 1445641770 0.616516 0.055054 0.694031 0.367493 1445641770 0.616516 0.055054 0.694031 0.367493 1445641770 0.616516 0.055054 0.694031 0.367493 1445641770 0.616516 0.055054 0.694031 0.367493 1445641770 0.616516 0.055054 0.694031 0.367493 1445641770 0.616516 0.055054 0.694031 0.367493 1445641770 0.642517 -0.028931 0.698608 0.313293 1445641770 0.642517 -0.028931 0.698608 0.313293 1445641770 0.642517 -0.028931 0.698608 0.313293 1445641770 0.642517 -0.028931 0.698608 0.313293 1445641770 0.642517 -0.028931 0.698608 0.313293 1445641770 0.642517 -0.028931 0.698608 0.313293 1445641770 0.678589 -0.116516 0.675842 0.262817 1445641770 0.678589 -0.116516 0.675842 0.262817 1445641770 0.678589 -0.116516 0.675842 0.262817 1445641770 0.678589 -0.116516 0.675842 0.262817 1445641770 0.678589 -0.116516 0.675842 0.262817 1445641770 0.678589 -0.116516 0.675842 0.262817 1445641770 0.729675 -0.156433 0.620422 0.240967 1445641770 0.729675 -0.156433 0.620422 0.240967 1445641770 0.729675 -0.156433 0.620422 0.240967 1445641770 0.729675 -0.156433 0.620422 0.240967 1445641770 0.729675 -0.156433 0.620422 0.240967 1445641770 0.729675 -0.156433 0.620422 0.240967 1445641770 0.743347 -0.137390 0.612488 0.230957 1445641770 0.743347 -0.137390 0.612488 0.230957 1445641770 0.743347 -0.137390 0.612488 0.230957 1445641770 0.743347 -0.137390 0.612488 0.230957 1445641770 0.743347 -0.137390 0.612488 0.230957 1445641770 0.743347 -0.137390 0.612488 0.230957 1445641770 0.723511 -0.121460 0.629578 0.255615 1445641770 0.723511 -0.121460 0.629578 0.255615 1445641770 0.723511 -0.121460 0.629578 0.255615 1445641770 0.723511 -0.121460 0.629578 0.255615 1445641770 0.723511 -0.121460 0.629578 0.255615 1445641770 0.723511 -0.121460 0.629578 0.255615 1445641770 0.723511 -0.121460 0.629578 0.255615 1445641770 0.685547 -0.109131 0.645813 0.317810 1445641770 0.685547 -0.109131 0.645813 0.317810 1445641770 0.685547 -0.109131 0.645813 0.317810 1445641770 0.685547 -0.109131 0.645813 0.317810 1445641770 0.685547 -0.109131 0.645813 0.317810 1445641770 0.619385 -0.057617 0.672302 0.401123 1445641770 0.619385 -0.057617 0.672302 0.401123 1445641770 0.619385 -0.057617 0.672302 0.401123 1445641770 0.619385 -0.057617 0.672302 0.401123 1445641770 0.619385 -0.057617 0.672302 0.401123 1445641770 0.619385 -0.057617 0.672302 0.401123 1445641770 0.619385 -0.057617 0.672302 0.401123 1445641770 0.565063 0.057556 0.683228 0.458801 1445641770 0.565063 0.057556 0.683228 0.458801 1445641770 0.565063 0.057556 0.683228 0.458801 1445641770 0.565063 0.057556 0.683228 0.458801 1445641770 0.565063 0.057556 0.683228 0.458801 1445641770 0.565063 0.057556 0.683228 0.458801 1445641770 0.484009 0.155457 0.710754 0.486084 1445641770 0.484009 0.155457 0.710754 0.486084 1445641771 0.484009 0.155457 0.710754 0.486084 1445641771 0.484009 0.155457 0.710754 0.486084 1445641771 0.484009 0.155457 0.710754 0.486084 1445641771 0.484009 0.155457 0.710754 0.486084 1445641771 0.438416 0.217712 0.732300 0.473267 1445641771 0.438416 0.217712 0.732300 0.473267 1445641771 0.438416 0.217712 0.732300 0.473267 1445641771 0.438416 0.217712 0.732300 0.473267 1445641771 0.438416 0.217712 0.732300 0.473267 1445641771 0.438416 0.217712 0.732300 0.473267 1445641771 0.438416 0.217712 0.732300 0.473267 1445641771 0.473877 0.209656 0.724060 0.455078 1445641771 0.473877 0.209656 0.724060 0.455078 1445641771 0.473877 0.209656 0.724060 0.455078 1445641771 0.473877 0.209656 0.724060 0.455078 1445641771 0.473877 0.209656 0.724060 0.455078 1445641771 0.473877 0.209656 0.724060 0.455078 1445641771 0.533997 0.156250 0.717163 0.419495 1445641771 0.533997 0.156250 0.717163 0.419495 1445641771 0.533997 0.156250 0.717163 0.419495 1445641771 0.533997 0.156250 0.717163 0.419495 1445641771 0.533997 0.156250 0.717163 0.419495 1445641771 0.533997 0.156250 0.717163 0.419495 1445641771 0.584106 0.066345 0.713013 0.382019 1445641771 0.584106 0.066345 0.713013 0.382019 1445641771 0.584106 0.066345 0.713013 0.382019 1445641771 0.584106 0.066345 0.713013 0.382019 1445641771 0.584106 0.066345 0.713013 0.382019 1445641771 0.584106 0.066345 0.713013 0.382019 1445641771 0.618896 -0.016907 0.722290 0.307922 1445641771 0.618896 -0.016907 0.722290 0.307922 1445641771 0.618896 -0.016907 0.722290 0.307922 1445641771 0.618896 -0.016907 0.722290 0.307922 1445641771 0.618896 -0.016907 0.722290 0.307922 1445641771 0.618896 -0.016907 0.722290 0.307922 1445641771 0.665039 -0.074768 0.689392 0.277039 1445641771 0.665039 -0.074768 0.689392 0.277039 1445641771 0.665039 -0.074768 0.689392 0.277039 1445641771 0.665039 -0.074768 0.689392 0.277039 1445641771 0.665039 -0.074768 0.689392 0.277039 1445641771 0.665039 -0.074768 0.689392 0.277039 1445641771 0.684814 -0.194336 0.636841 0.295959 1445641771 0.684814 -0.194336 0.636841 0.295959 1445641771 0.684814 -0.194336 0.636841 0.295959 1445641771 0.684814 -0.194336 0.636841 0.295959 1445641771 0.684814 -0.194336 0.636841 0.295959 1445641771 0.684814 -0.194336 0.636841 0.295959 1445641771 0.684814 -0.194336 0.636841 0.295959 1445641771 0.698242 -0.174744 0.637878 0.273865 1445641771 0.698242 -0.174744 0.637878 0.273865 1445641771 0.698242 -0.174744 0.637878 0.273865 1445641771 0.698242 -0.174744 0.637878 0.273865 1445641771 0.698242 -0.174744 0.637878 0.273865 1445641771 0.698242 -0.174744 0.637878 0.273865 1445641771 0.677551 -0.118286 0.668152 0.283569 1445641771 0.677551 -0.118286 0.668152 0.283569 1445641771 0.677551 -0.118286 0.668152 0.283569 1445641771 0.677551 -0.118286 0.668152 0.283569 1445641771 0.677551 -0.118286 0.668152 0.283569 1445641771 0.677551 -0.118286 0.668152 0.283569 1445641771 0.635498 -0.070129 0.691406 0.336304 1445641771 0.635498 -0.070129 0.691406 0.336304 1445641771 0.635498 -0.070129 0.691406 0.336304 1445641771 0.635498 -0.070129 0.691406 0.336304 1445641771 0.635498 -0.070129 0.691406 0.336304 1445641771 0.635498 -0.070129 0.691406 0.336304 1445641771 0.586487 -0.019409 0.699524 0.407715 1445641771 0.586487 -0.019409 0.699524 0.407715 1445641771 0.586487 -0.019409 0.699524 0.407715 1445641771 0.586487 -0.019409 0.699524 0.407715 1445641771 0.586487 -0.019409 0.699524 0.407715 1445641771 0.586487 -0.019409 0.699524 0.407715 1445641771 0.539063 0.051392 0.701538 0.463196 1445641771 0.539063 0.051392 0.701538 0.463196 1445641771 0.539063 0.051392 0.701538 0.463196 1445641771 0.539063 0.051392 0.701538 0.463196 1445641771 0.539063 0.051392 0.701538 0.463196 1445641771 0.539063 0.051392 0.701538 0.463196 1445641771 0.480835 0.123840 0.714905 0.492188 1445641771 0.480835 0.123840 0.714905 0.492188 1445641771 0.480835 0.123840 0.714905 0.492188 1445641771 0.480835 0.123840 0.714905 0.492188 1445641771 0.480835 0.123840 0.714905 0.492188 1445641771 0.480835 0.123840 0.714905 0.492188 1445641771 0.439148 0.156677 0.736328 0.490234 1445641771 0.439148 0.156677 0.736328 0.490234 1445641771 0.439148 0.156677 0.736328 0.490234 1445641771 0.439148 0.156677 0.736328 0.490234 1445641771 0.439148 0.156677 0.736328 0.490234 1445641771 0.439148 0.156677 0.736328 0.490234 1445641771 0.455933 0.136047 0.739807 0.475586 1445641771 0.455933 0.136047 0.739807 0.475586 1445641771 0.455933 0.136047 0.739807 0.475586 1445641771 0.455933 0.136047 0.739807 0.475586 1445641771 0.455933 0.136047 0.739807 0.475586 1445641771 0.455933 0.136047 0.739807 0.475586 1445641771 0.511292 0.094421 0.729980 0.443481 1445641771 0.511292 0.094421 0.729980 0.443481 1445641771 0.511292 0.094421 0.729980 0.443481 1445641771 0.511292 0.094421 0.729980 0.443481 1445641771 0.511292 0.094421 0.729980 0.443481 1445641771 0.511292 0.094421 0.729980 0.443481 1445641771 0.511292 0.094421 0.729980 0.443481 1445641771 0.566162 0.029175 0.723511 0.393738 1445641771 0.566162 0.029175 0.723511 0.393738 1445641771 0.566162 0.029175 0.723511 0.393738 1445641771 0.566162 0.029175 0.723511 0.393738 1445641771 0.566162 0.029175 0.723511 0.393738 1445641771 0.566162 0.029175 0.723511 0.393738 1445641771 0.601929 -0.042603 0.730225 0.320313 1445641771 0.601929 -0.042603 0.730225 0.320313 1445641771 0.601929 -0.042603 0.730225 0.320313 1445641772 0.601929 -0.042603 0.730225 0.320313 1445641772 0.601929 -0.042603 0.730225 0.320313 1445641772 0.601929 -0.042603 0.730225 0.320313 1445641772 0.655396 -0.082397 0.703369 0.262512 1445641772 0.655396 -0.082397 0.703369 0.262512 1445641772 0.655396 -0.082397 0.703369 0.262512 1445641772 0.655396 -0.082397 0.703369 0.262512 1445641772 0.655396 -0.082397 0.703369 0.262512 1445641772 0.655396 -0.082397 0.703369 0.262512 1445641772 0.690125 -0.163513 0.646484 0.281067 1445641772 0.690125 -0.163513 0.646484 0.281067 1445641772 0.690125 -0.163513 0.646484 0.281067 1445641772 0.690125 -0.163513 0.646484 0.281067 1445641772 0.690125 -0.163513 0.646484 0.281067 1445641772 0.690125 -0.163513 0.646484 0.281067 1445641772 0.708191 -0.171265 0.635864 0.254272 1445641772 0.708191 -0.171265 0.635864 0.254272 1445641772 0.708191 -0.171265 0.635864 0.254272 1445641772 0.708191 -0.171265 0.635864 0.254272 1445641772 0.708191 -0.171265 0.635864 0.254272 1445641772 0.708191 -0.171265 0.635864 0.254272 1445641772 0.694519 -0.123596 0.661438 0.254456 1445641772 0.694519 -0.123596 0.661438 0.254456 1445641772 0.694519 -0.123596 0.661438 0.254456 1445641772 0.694519 -0.123596 0.661438 0.254456 1445641772 0.694519 -0.123596 0.661438 0.254456 1445641772 0.694519 -0.123596 0.661438 0.254456 1445641772 0.653625 -0.076965 0.683228 0.316101 1445641772 0.653625 -0.076965 0.683228 0.316101 1445641772 0.653625 -0.076965 0.683228 0.316101 1445641772 0.653625 -0.076965 0.683228 0.316101 1445641772 0.653625 -0.076965 0.683228 0.316101 1445641772 0.653625 -0.076965 0.683228 0.316101 1445641772 0.653625 -0.076965 0.683228 0.316101 1445641772 0.597473 -0.012451 0.703552 0.384460 1445641772 0.597473 -0.012451 0.703552 0.384460 1445641772 0.597473 -0.012451 0.703552 0.384460 1445641772 0.597473 -0.012451 0.703552 0.384460 1445641772 0.597473 -0.012451 0.703552 0.384460 1445641772 0.546204 0.085632 0.711853 0.433044 1445641772 0.546204 0.085632 0.711853 0.433044 1445641772 0.546204 0.085632 0.711853 0.433044 1445641772 0.546204 0.085632 0.711853 0.433044 1445641772 0.546204 0.085632 0.711853 0.433044 1445641772 0.546204 0.085632 0.711853 0.433044 1445641772 0.546204 0.085632 0.711853 0.433044 1445641772 0.486694 0.150696 0.726990 0.460266 1445641772 0.486694 0.150696 0.726990 0.460266 1445641772 0.486694 0.150696 0.726990 0.460266 1445641772 0.486694 0.150696 0.726990 0.460266 1445641772 0.486694 0.150696 0.726990 0.460266 1445641772 0.486694 0.150696 0.726990 0.460266 1445641772 0.464417 0.166748 0.734924 0.465088 1445641772 0.464417 0.166748 0.734924 0.465088 1445641772 0.464417 0.166748 0.734924 0.465088 1445641772 0.464417 0.166748 0.734924 0.465088 1445641772 0.464417 0.166748 0.734924 0.465088 1445641772 0.497498 0.126221 0.724304 0.460205 1445641772 0.497498 0.126221 0.724304 0.460205 1445641772 0.497498 0.126221 0.724304 0.460205 1445641772 0.497498 0.126221 0.724304 0.460205 1445641772 0.497498 0.126221 0.724304 0.460205 1445641772 0.497498 0.126221 0.724304 0.460205 1445641772 0.497498 0.126221 0.724304 0.460205 1445641772 0.548706 0.064453 0.712341 0.432678 1445641772 0.548706 0.064453 0.712341 0.432678 1445641772 0.548706 0.064453 0.712341 0.432678 1445641772 0.548706 0.064453 0.712341 0.432678 1445641772 0.548706 0.064453 0.712341 0.432678 1445641772 0.548706 0.064453 0.712341 0.432678 1445641772 0.592346 -0.015503 0.710815 0.378845 1445641772 0.592346 -0.015503 0.710815 0.378845 1445641772 0.592346 -0.015503 0.710815 0.378845 1445641772 0.592346 -0.015503 0.710815 0.378845 1445641772 0.592346 -0.015503 0.710815 0.378845 1445641772 0.626648 -0.074524 0.715576 0.299377 1445641772 0.626648 -0.074524 0.715576 0.299377 1445641772 0.626648 -0.074524 0.715576 0.299377 1445641772 0.626648 -0.074524 0.715576 0.299377 1445641772 0.626648 -0.074524 0.715576 0.299377 1445641772 0.626648 -0.074524 0.715576 0.299377 1445641772 0.626648 -0.074524 0.715576 0.299377 1445641772 0.685730 -0.110474 0.666748 0.270020 1445641772 0.685730 -0.110474 0.666748 0.270020 1445641772 0.685730 -0.110474 0.666748 0.270020 1445641772 0.685730 -0.110474 0.666748 0.270020 1445641772 0.685730 -0.110474 0.666748 0.270020 1445641772 0.685730 -0.110474 0.666748 0.270020 1445641772 0.704285 -0.171753 0.632019 0.273682 1445641772 0.704285 -0.171753 0.632019 0.273682 1445641772 0.704285 -0.171753 0.632019 0.273682 1445641772 0.704285 -0.171753 0.632019 0.273682 1445641772 0.704285 -0.171753 0.632019 0.273682 1445641772 0.704285 -0.171753 0.632019 0.273682 1445641772 0.704285 -0.171753 0.632019 0.273682 1445641772 0.696411 -0.138062 0.657532 0.251953 1445641772 0.696411 -0.138062 0.657532 0.251953 1445641772 0.696411 -0.138062 0.657532 0.251953 1445641772 0.696411 -0.138062 0.657532 0.251953 1445641772 0.696411 -0.138062 0.657532 0.251953 1445641772 0.696411 -0.138062 0.657532 0.251953 1445641772 0.664795 -0.087219 0.684814 0.285217 1445641772 0.664795 -0.087219 0.684814 0.285217 1445641772 0.664795 -0.087219 0.684814 0.285217 1445641772 0.664795 -0.087219 0.684814 0.285217 1445641772 0.664795 -0.087219 0.684814 0.285217 1445641772 0.664795 -0.087219 0.684814 0.285217 1445641772 0.603699 -0.058289 0.706116 0.365417 1445641772 0.603699 -0.058289 0.706116 0.365417 1445641772 0.603699 -0.058289 0.706116 0.365417 1445641772 0.603699 -0.058289 0.706116 0.365417 1445641772 0.603699 -0.058289 0.706116 0.365417 1445641773 0.603699 -0.058289 0.706116 0.365417 1445641773 0.552429 0.010132 0.713318 0.431030 1445641773 0.552429 0.010132 0.713318 0.431030 1445641773 0.552429 0.010132 0.713318 0.431030 1445641773 0.552429 0.010132 0.713318 0.431030 1445641773 0.552429 0.010132 0.713318 0.431030 1445641773 0.552429 0.010132 0.713318 0.431030 1445641773 0.552429 0.010132 0.713318 0.431030 1445641773 0.494751 0.073792 0.720215 0.480591 1445641773 0.494751 0.073792 0.720215 0.480591 1445641773 0.494751 0.073792 0.720215 0.480591 1445641773 0.494751 0.073792 0.720215 0.480591 1445641773 0.494751 0.073792 0.720215 0.480591 1445641773 0.494751 0.073792 0.720215 0.480591 1445641773 0.451294 0.127991 0.738098 0.484802 1445641773 0.451294 0.127991 0.738098 0.484802 1445641773 0.451294 0.127991 0.738098 0.484802 1445641773 0.451294 0.127991 0.738098 0.484802 1445641773 0.451294 0.127991 0.738098 0.484802 1445641773 0.462646 0.123169 0.739197 0.473511 1445641773 0.462646 0.123169 0.739197 0.473511 1445641773 0.462646 0.123169 0.739197 0.473511 1445641773 0.462646 0.123169 0.739197 0.473511 1445641773 0.462646 0.123169 0.739197 0.473511 1445641773 0.462646 0.123169 0.739197 0.473511 1445641773 0.515442 0.090698 0.727234 0.444031 1445641773 0.515442 0.090698 0.727234 0.444031 1445641773 0.515442 0.090698 0.727234 0.444031 1445641773 0.515442 0.090698 0.727234 0.444031 1445641773 0.515442 0.090698 0.727234 0.444031 1445641773 0.567505 0.039490 0.716980 0.402771 1445641773 0.567505 0.039490 0.716980 0.402771 1445641773 0.567505 0.039490 0.716980 0.402771 1445641773 0.567505 0.039490 0.716980 0.402771 1445641773 0.567505 0.039490 0.716980 0.402771 1445641773 0.567505 0.039490 0.716980 0.402771 1445641773 0.607788 -0.022705 0.714355 0.345947 1445641773 0.607788 -0.022705 0.714355 0.345947 1445641773 0.607788 -0.022705 0.714355 0.345947 1445641773 0.607788 -0.022705 0.714355 0.345947 1445641773 0.607788 -0.022705 0.714355 0.345947 1445641773 0.607788 -0.022705 0.714355 0.345947 1445641773 0.607788 -0.022705 0.714355 0.345947 1445641773 0.656860 -0.060181 0.697021 0.281006 1445641773 0.656860 -0.060181 0.697021 0.281006 1445641773 0.656860 -0.060181 0.697021 0.281006 1445641773 0.656860 -0.060181 0.697021 0.281006 1445641773 0.656860 -0.060181 0.697021 0.281006 1445641773 0.656860 -0.060181 0.697021 0.281006 1445641773 0.675781 -0.136169 0.662048 0.293823 1445641773 0.675781 -0.136169 0.662048 0.293823 1445641773 0.675781 -0.136169 0.662048 0.293823 1445641773 0.675781 -0.136169 0.662048 0.293823 1445641773 0.675781 -0.136169 0.662048 0.293823 1445641773 0.675781 -0.136169 0.662048 0.293823 1445641773 0.687073 -0.145325 0.651123 0.287720 1445641773 0.687073 -0.145325 0.651123 0.287720 1445641773 0.687073 -0.145325 0.651123 0.287720 1445641773 0.687073 -0.145325 0.651123 0.287720 1445641773 0.687073 -0.145325 0.651123 0.287720 1445641773 0.687073 -0.145325 0.651123 0.287720 1445641773 0.687073 -0.145325 0.651123 0.287720 1445641773 0.671692 -0.102478 0.672241 0.293884 1445641773 0.671692 -0.102478 0.672241 0.293884 1445641773 0.671692 -0.102478 0.672241 0.293884 1445641773 0.671692 -0.102478 0.672241 0.293884 1445641773 0.671692 -0.102478 0.672241 0.293884 1445641773 0.671692 -0.102478 0.672241 0.293884 1445641773 0.629272 -0.072205 0.697205 0.335632 1445641773 0.629272 -0.072205 0.697205 0.335632 1445641773 0.629272 -0.072205 0.697205 0.335632 1445641773 0.629272 -0.072205 0.697205 0.335632 1445641773 0.629272 -0.072205 0.697205 0.335632 1445641773 0.629272 -0.072205 0.697205 0.335632 1445641773 0.583008 -0.038879 0.708984 0.394714 1445641773 0.583008 -0.038879 0.708984 0.394714 1445641773 0.583008 -0.038879 0.708984 0.394714 1445641773 0.583008 -0.038879 0.708984 0.394714 1445641773 0.583008 -0.038879 0.708984 0.394714 1445641773 0.536011 0.015320 0.717529 0.444458 1445641773 0.536011 0.015320 0.717529 0.444458 1445641773 0.536011 0.015320 0.717529 0.444458 1445641773 0.536011 0.015320 0.717529 0.444458 1445641773 0.536011 0.015320 0.717529 0.444458 1445641773 0.536011 0.015320 0.717529 0.444458 1445641773 0.483643 0.079956 0.741333 0.458191 1445641773 0.483643 0.079956 0.741333 0.458191 1445641773 0.483643 0.079956 0.741333 0.458191 1445641773 0.483643 0.079956 0.741333 0.458191 1445641773 0.483643 0.079956 0.741333 0.458191 1445641773 0.483643 0.079956 0.741333 0.458191 1445641773 0.446533 0.125732 0.762634 0.450684 1445641773 0.446533 0.125732 0.762634 0.450684 1445641773 0.446533 0.125732 0.762634 0.450684 1445641773 0.446533 0.125732 0.762634 0.450684 1445641773 0.446533 0.125732 0.762634 0.450684 1445641773 0.446533 0.125732 0.762634 0.450684 1445641773 0.446533 0.125732 0.762634 0.450684 1445641773 0.459290 0.118774 0.760559 0.443115 1445641773 0.459290 0.118774 0.760559 0.443115 1445641773 0.459290 0.118774 0.760559 0.443115 1445641773 0.459290 0.118774 0.760559 0.443115 1445641773 0.459290 0.118774 0.760559 0.443115 1445641773 0.459290 0.118774 0.760559 0.443115 1445641773 0.506714 0.091553 0.744080 0.425537 1445641773 0.506714 0.091553 0.744080 0.425537 1445641773 0.506714 0.091553 0.744080 0.425537 1445641773 0.506714 0.091553 0.744080 0.425537 1445641773 0.506714 0.091553 0.744080 0.425537 1445641774 0.506714 0.091553 0.744080 0.425537 1445641774 0.553955 0.033936 0.732910 0.393311 1445641774 0.553955 0.033936 0.732910 0.393311 1445641774 0.553955 0.033936 0.732910 0.393311 1445641774 0.553955 0.033936 0.732910 0.393311 1445641774 0.553955 0.033936 0.732910 0.393311 1445641774 0.553955 0.033936 0.732910 0.393311 1445641774 0.553955 0.033936 0.732910 0.393311 1445641774 0.595215 -0.035278 0.733765 0.325562 1445641774 0.595215 -0.035278 0.733765 0.325562 1445641774 0.595215 -0.035278 0.733765 0.325562 1445641774 0.595215 -0.035278 0.733765 0.325562 1445641774 0.595215 -0.035278 0.733765 0.325562 1445641774 0.595215 -0.035278 0.733765 0.325562 1445641774 0.650696 -0.047668 0.712585 0.257751 1445641774 0.650696 -0.047668 0.712585 0.257751 1445641774 0.650696 -0.047668 0.712585 0.257751 1445641774 0.650696 -0.047668 0.712585 0.257751 1445641774 0.650696 -0.047668 0.712585 0.257751 1445641774 0.650696 -0.047668 0.712585 0.257751 1445641774 0.678467 -0.109497 0.669922 0.280823 1445641774 0.678467 -0.109497 0.669922 0.280823 1445641774 0.678467 -0.109497 0.669922 0.280823 1445641774 0.678467 -0.109497 0.669922 0.280823 1445641774 0.678467 -0.109497 0.669922 0.280823 1445641774 0.678467 -0.109497 0.669922 0.280823 1445641774 0.691528 -0.165283 0.645630 0.278442 1445641774 0.691528 -0.165283 0.645630 0.278442 1445641774 0.691528 -0.165283 0.645630 0.278442 1445641774 0.691528 -0.165283 0.645630 0.278442 1445641774 0.691528 -0.165283 0.645630 0.278442 1445641774 0.691528 -0.165283 0.645630 0.278442 1445641774 0.691223 -0.126404 0.662476 0.259277 1445641774 0.691223 -0.126404 0.662476 0.259277 1445641774 0.691223 -0.126404 0.662476 0.259277 1445641774 0.691223 -0.126404 0.662476 0.259277 1445641774 0.691223 -0.126404 0.662476 0.259277 1445641774 0.691223 -0.126404 0.662476 0.259277 1445641774 0.663147 -0.075500 0.692993 0.272522 1445641774 0.663147 -0.075500 0.692993 0.272522 1445641774 0.663147 -0.075500 0.692993 0.272522 1445641774 0.663147 -0.075500 0.692993 0.272522 1445641774 0.663147 -0.075500 0.692993 0.272522 1445641774 0.663147 -0.075500 0.692993 0.272522 1445641774 0.613525 -0.044617 0.716675 0.328430 1445641774 0.613525 -0.044617 0.716675 0.328430 1445641774 0.613525 -0.044617 0.716675 0.328430 1445641774 0.613525 -0.044617 0.716675 0.328430 1445641774 0.613525 -0.044617 0.716675 0.328430 1445641774 0.613525 -0.044617 0.716675 0.328430 1445641774 0.566467 0.006287 0.727478 0.387085 1445641774 0.566467 0.006287 0.727478 0.387085 1445641774 0.566467 0.006287 0.727478 0.387085 1445641774 0.566467 0.006287 0.727478 0.387085 1445641774 0.566467 0.006287 0.727478 0.387085 1445641774 0.566467 0.006287 0.727478 0.387085 1445641774 0.566467 0.006287 0.727478 0.387085 1445641774 0.522949 0.083130 0.726868 0.437256 1445641774 0.522949 0.083130 0.726868 0.437256 1445641774 0.522949 0.083130 0.726868 0.437256 1445641774 0.522949 0.083130 0.726868 0.437256 1445641774 0.522949 0.083130 0.726868 0.437256 1445641774 0.522949 0.083130 0.726868 0.437256 1445641774 0.481628 0.147217 0.733093 0.456970 1445641774 0.481628 0.147217 0.733093 0.456970 1445641774 0.481628 0.147217 0.733093 0.456970 1445641774 0.481628 0.147217 0.733093 0.456970 1445641774 0.481628 0.147217 0.733093 0.456970 1445641774 0.481628 0.147217 0.733093 0.456970 1445641774 0.472717 0.155701 0.735352 0.459839 1445641774 0.472717 0.155701 0.735352 0.459839 1445641774 0.472717 0.155701 0.735352 0.459839 1445641774 0.472717 0.155701 0.735352 0.459839 1445641774 0.472717 0.155701 0.735352 0.459839 1445641774 0.472717 0.155701 0.735352 0.459839 1445641774 0.472717 0.155701 0.735352 0.459839 1445641774 0.518860 0.126526 0.720825 0.441711 1445641774 0.518860 0.126526 0.720825 0.441711 1445641774 0.518860 0.126526 0.720825 0.441711 1445641774 0.518860 0.126526 0.720825 0.441711 1445641774 0.570007 0.078186 0.713684 0.399353 1445641774 0.570007 0.078186 0.713684 0.399353 1445641774 0.570007 0.078186 0.713684 0.399353 1445641774 0.570007 0.078186 0.713684 0.399353 1445641774 0.570007 0.078186 0.713684 0.399353 1445641774 0.570007 0.078186 0.713684 0.399353 1445641774 0.612610 0.012024 0.712097 0.342651 1445641774 0.612610 0.012024 0.712097 0.342651 1445641774 0.612610 0.012024 0.712097 0.342651 1445641774 0.612610 0.012024 0.712097 0.342651 1445641774 0.612610 0.012024 0.712097 0.342651 1445641774 0.612610 0.012024 0.712097 0.342651 1445641774 0.612610 0.012024 0.712097 0.342651 1445641774 0.653931 -0.025818 0.708496 0.263855 1445641774 0.653931 -0.025818 0.708496 0.263855 1445641774 0.653931 -0.025818 0.708496 0.263855 1445641774 0.653931 -0.025818 0.708496 0.263855 1445641774 0.653931 -0.025818 0.708496 0.263855 1445641774 0.653931 -0.025818 0.708496 0.263855 1445641774 0.694519 -0.075256 0.667175 0.258423 1445641774 0.694519 -0.075256 0.667175 0.258423 1445641774 0.694519 -0.075256 0.667175 0.258423 1445641774 0.694519 -0.075256 0.667175 0.258423 1445641774 0.694519 -0.075256 0.667175 0.258423 1445641774 0.694519 -0.075256 0.667175 0.258423 1445641774 0.710388 -0.117798 0.645630 0.253967 1445641774 0.710388 -0.117798 0.645630 0.253967 1445641774 0.710388 -0.117798 0.645630 0.253967 1445641774 0.710388 -0.117798 0.645630 0.253967 1445641774 0.710388 -0.117798 0.645630 0.253967 1445641774 0.710388 -0.117798 0.645630 0.253967 1445641775 0.704529 -0.095215 0.655396 0.254822 1445641775 0.704529 -0.095215 0.655396 0.254822 1445641775 0.704529 -0.095215 0.655396 0.254822 1445641775 0.704529 -0.095215 0.655396 0.254822 1445641775 0.704529 -0.095215 0.655396 0.254822 1445641775 0.704529 -0.095215 0.655396 0.254822 1445641775 0.704529 -0.095215 0.655396 0.254822 1445641775 0.677673 -0.064331 0.672241 0.290894 1445641775 0.677673 -0.064331 0.672241 0.290894 1445641775 0.677673 -0.064331 0.672241 0.290894 1445641775 0.677673 -0.064331 0.672241 0.290894 1445641775 0.677673 -0.064331 0.672241 0.290894 1445641775 0.677673 -0.064331 0.672241 0.290894 1445641775 0.632080 -0.030640 0.686157 0.358704 1445641775 0.632080 -0.030640 0.686157 0.358704 1445641775 0.632080 -0.030640 0.686157 0.358704 1445641775 0.632080 -0.030640 0.686157 0.358704 1445641775 0.632080 -0.030640 0.686157 0.358704 1445641775 0.632080 -0.030640 0.686157 0.358704 1445641775 0.591614 0.022766 0.679749 0.432739 1445641775 0.591614 0.022766 0.679749 0.432739 1445641775 0.591614 0.022766 0.679749 0.432739 1445641775 0.591614 0.022766 0.679749 0.432739 1445641775 0.591614 0.022766 0.679749 0.432739 1445641775 0.591614 0.022766 0.679749 0.432739 1445641775 0.536011 0.111755 0.693909 0.467529 1445641775 0.536011 0.111755 0.693909 0.467529 1445641775 0.536011 0.111755 0.693909 0.467529 1445641775 
0.703674 -0.050476 0.695190 0.137390 1445641777 0.703125 -0.052917 0.696045 0.135193 1445641777 0.703125 -0.052917 0.696045 0.135193 1445641777 0.703125 -0.052917 0.696045 0.135193 1445641777 0.703125 -0.052917 0.696045 0.135193 1445641777 0.703125 -0.052917 0.696045 0.135193 1445641777 0.703125 -0.052917 0.696045 0.135193 1445641777 0.704529 -0.053955 0.695251 0.131104 1445641777 0.704529 -0.053955 0.695251 0.131104 1445641777 0.704529 -0.053955 0.695251 0.131104 1445641777 0.704529 -0.053955 0.695251 0.131104 1445641777 0.704529 -0.053955 0.695251 0.131104 1445641777 0.704529 -0.053955 0.695251 0.131104 1445641777 0.706238 -0.061890 0.692627 0.132629 1445641777 0.706238 -0.061890 0.692627 0.132629 1445641777 0.706238 -0.061890 0.692627 0.132629 1445641777 0.706238 -0.061890 0.692627 0.132629 1445641777 0.706238 -0.061890 0.692627 0.132629 1445641777 0.706238 -0.061890 0.692627 0.132629 1445641777 0.707153 -0.073547 0.689697 0.136963 1445641777 0.707153 -0.073547 0.689697 0.136963 1445641777 0.707153 -0.073547 0.689697 0.136963 1445641777 0.707153 -0.073547 0.689697 0.136963 1445641777 0.707153 -0.073547 0.689697 0.136963 1445641777 0.707153 -0.073547 0.689697 0.136963 1445641777 0.707703 -0.079651 0.687988 0.139038 1445641777 0.707703 -0.079651 0.687988 0.139038 1445641777 0.707703 -0.079651 0.687988 0.139038 1445641777 0.707703 -0.079651 0.687988 0.139038 1445641777 0.707703 -0.079651 0.687988 0.139038 1445641777 0.707703 -0.079651 0.687988 0.139038 1445641777 0.707642 -0.080994 0.687622 0.140808 1445641777 0.707642 -0.080994 0.687622 0.140808 1445641777 0.707642 -0.080994 0.687622 0.140808 1445641777 0.707642 -0.080994 0.687622 0.140808 1445641777 0.707642 -0.080994 0.687622 0.140808 1445641777 0.707642 -0.080994 0.687622 0.140808 1445641777 0.706299 -0.084839 0.687500 0.145569 1445641777 0.706299 -0.084839 0.687500 0.145569 1445641777 0.706299 -0.084839 0.687500 0.145569 1445641777 0.706299 -0.084839 0.687500 0.145569 1445641777 0.706299 -0.084839 0.687500 0.145569 1445641777 0.706299 -0.084839 0.687500 0.145569 1445641777 0.705383 -0.085938 0.687927 0.147278 1445641777 0.705383 -0.085938 0.687927 0.147278 1445641777 0.705383 -0.085938 0.687927 0.147278 1445641777 0.705383 -0.085938 0.687927 0.147278 1445641777 0.705383 -0.085938 0.687927 0.147278 1445641777 0.705383 -0.085938 0.687927 0.147278 1445641777 0.704956 -0.082764 0.689209 0.145020 1445641777 0.704956 -0.082764 0.689209 0.145020 1445641777 0.704956 -0.082764 0.689209 0.145020 1445641777 0.704956 -0.082764 0.689209 0.145020 1445641777 0.704956 -0.082764 0.689209 0.145020 1445641777 0.704956 -0.082764 0.689209 0.145020 1445641777 0.704956 -0.082764 0.689209 0.145020 1445641777 0.704224 -0.082275 0.690125 0.144531 1445641777 0.704224 -0.082275 0.690125 0.144531 1445641777 0.704224 -0.082275 0.690125 0.144531 1445641777 0.704224 -0.082275 0.690125 0.144531 1445641777 0.704224 -0.082275 0.690125 0.144531 1445641777 0.704224 -0.082275 0.690125 0.144531 1445641777 0.705078 -0.081848 0.689087 0.145508 1445641777 0.705078 -0.081848 0.689087 0.145508 1445641777 0.705078 -0.081848 0.689087 0.145508 1445641777 0.705078 -0.081848 0.689087 0.145508 1445641777 0.705078 -0.081848 0.689087 0.145508 1445641777 0.705078 -0.081848 0.689087 0.145508 1445641777 0.708130 -0.084473 0.684937 0.148743 1445641777 0.708130 -0.084473 0.684937 0.148743 1445641777 0.708130 -0.084473 0.684937 0.148743 1445641777 0.708130 -0.084473 0.684937 0.148743 1445641777 0.708130 -0.084473 0.684937 0.148743 1445641777 0.709595 -0.071167 0.687805 0.135254 1445641777 0.709595 -0.071167 0.687805 0.135254 1445641777 0.709595 -0.071167 0.687805 0.135254 1445641777 0.709595 -0.071167 0.687805 0.135254 1445641777 0.709595 -0.071167 0.687805 0.135254 1445641777 0.709595 -0.071167 0.687805 0.135254 1445641777 0.709595 -0.071167 0.687805 0.135254 1445641777 0.708435 -0.069580 0.689697 0.132263 1445641777 0.708435 -0.069580 0.689697 0.132263 1445641777 0.708435 -0.069580 0.689697 0.132263 1445641777 0.708435 -0.069580 0.689697 0.132263 1445641777 0.708435 -0.069580 0.689697 0.132263 1445641777 0.708923 -0.093262 0.683533 0.146484 1445641777 0.708923 -0.093262 0.683533 0.146484 1445641777 0.708923 -0.093262 0.683533 0.146484 1445641777 0.708923 -0.093262 0.683533 0.146484 1445641777 0.708923 -0.093262 0.683533 0.146484 1445641777 0.708923 -0.093262 0.683533 0.146484 1445641777 0.711792 -0.100647 0.678589 0.150391 1445641777 0.711792 -0.100647 0.678589 0.150391 1445641777 0.711792 -0.100647 0.678589 0.150391 1445641777 0.711792 -0.100647 0.678589 0.150391 1445641777 0.711792 -0.100647 0.678589 0.150391 1445641777 0.712341 -0.099915 0.677734 0.152405 1445641777 0.712341 -0.099915 0.677734 0.152405 1445641777 0.712341 -0.099915 0.677734 0.152405 1445641778 0.712341 -0.099915 0.677734 0.152405 1445641778 0.712341 -0.099915 0.677734 0.152405 1445641778 0.712341 -0.099915 0.677734 0.152405 1445641778 0.710693 -0.102051 0.678040 0.157166 1445641778 0.710693 -0.102051 0.678040 0.157166 1445641778 0.710693 -0.102051 0.678040 0.157166 1445641778 0.710693 -0.102051 0.678040 0.157166 1445641778 0.710693 -0.102051 0.678040 0.157166 1445641778 0.710693 -0.102051 0.678040 0.157166 1445641778 0.710693 -0.102051 0.678040 0.157166 1445641778 0.708496 -0.102478 0.678772 0.163452 1445641778 0.708496 -0.102478 0.678772 0.163452 1445641778 0.708496 -0.102478 0.678772 0.163452 1445641778 0.708496 -0.102478 0.678772 0.163452 1445641778 0.708496 -0.102478 0.678772 0.163452 1445641778 0.708496 -0.102478 0.678772 0.163452 1445641778 0.707275 -0.098328 0.680786 0.162903 1445641778 0.707275 -0.098328 0.680786 0.162903 1445641778 0.707275 -0.098328 0.680786 0.162903 1445641778 0.707275 -0.098328 0.680786 0.162903 1445641778 0.707275 -0.098328 0.680786 0.162903 1445641778 0.707275 -0.098328 0.680786 0.162903 1445641778 0.706848 -0.091492 0.683472 0.157288 1445641778 0.706848 -0.091492 0.683472 0.157288 1445641778 0.706848 -0.091492 0.683472 0.157288 1445641778 0.706116 -0.085022 0.685974 0.153320 1445641778 0.706116 -0.085022 0.685974 0.153320 1445641778 0.706116 -0.085022 0.685974 0.153320 1445641778 0.706116 -0.085022 0.685974 0.153320 1445641778 0.706116 -0.085022 0.685974 0.153320 1445641778 0.706116 -0.085022 0.685974 0.153320 1445641778 0.707703 -0.079407 0.685120 0.152771 1445641778 0.707703 -0.079407 0.685120 0.152771 1445641778 0.707703 -0.079407 0.685120 0.152771 1445641778 0.707703 -0.079407 0.685120 0.152771 1445641778 0.707703 -0.079407 0.685120 0.152771 1445641778 0.707703 -0.079407 0.685120 0.152771 1445641778 0.709229 -0.073242 0.685608 0.146606 1445641778 0.709229 -0.073242 0.685608 0.146606 1445641778 0.709229 -0.073242 0.685608 0.146606 1445641778 0.709229 -0.073242 0.685608 0.146606 1445641778 0.709229 -0.073242 0.685608 0.146606 1445641778 0.709229 -0.073242 0.685608 0.146606 1445641778 0.709229 -0.073242 0.685608 0.146606 1445641778 0.708435 -0.070923 0.687805 0.141174 1445641778 0.708435 -0.070923 0.687805 0.141174 1445641778 0.708435 -0.070923 0.687805 0.141174 1445641778 0.708435 -0.070923 0.687805 0.141174 1445641778 0.708435 -0.070923 0.687805 0.141174 1445641778 0.708435 -0.070923 0.687805 0.141174 1445641778 0.709656 -0.084839 0.683289 0.148865 1445641778 0.709656 -0.084839 0.683289 0.148865 1445641778 0.709656 -0.084839 0.683289 0.148865 1445641778 0.709656 -0.084839 0.683289 0.148865 1445641778 0.709656 -0.084839 0.683289 0.148865 1445641778 0.709656 -0.084839 0.683289 0.148865 1445641778 0.712708 -0.091919 0.678650 0.151428 1445641778 0.712708 -0.091919 0.678650 0.151428 1445641778 0.712708 -0.091919 0.678650 0.151428 1445641778 0.712708 -0.091919 0.678650 0.151428 1445641778 0.712708 -0.091919 0.678650 0.151428 1445641778 0.712708 -0.091919 0.678650 0.151428 1445641778 0.713623 -0.095154 0.676575 0.154297 1445641778 0.713623 -0.095154 0.676575 0.154297 1445641778 0.713623 -0.095154 0.676575 0.154297 1445641778 0.713623 -0.095154 0.676575 0.154297 1445641778 0.713623 -0.095154 0.676575 0.154297 1445641778 0.713623 -0.095154 0.676575 0.154297 1445641778 0.713623 -0.095154 0.676575 0.154297 1445641778 0.711121 -0.104431 0.676270 0.161194 1445641778 0.711121 -0.104431 0.676270 0.161194 1445641778 0.711121 -0.104431 0.676270 0.161194 1445641778 0.711121 -0.104431 0.676270 0.161194 1445641778 0.711121 -0.104431 0.676270 0.161194 1445641778 0.711121 -0.104431 0.676270 0.161194 1445641778 0.706482 -0.107849 0.679443 0.165894 1445641778 0.706482 -0.107849 0.679443 0.165894 1445641778 0.706482 -0.107849 0.679443 0.165894 1445641778 0.706482 -0.107849 0.679443 0.165894 1445641778 0.706482 -0.107849 0.679443 0.165894 1445641778 0.706482 -0.107849 0.679443 0.165894 1445641778 0.705261 -0.100891 0.682190 0.164063 1445641778 0.705261 -0.100891 0.682190 0.164063 1445641778 0.705261 -0.100891 0.682190 0.164063 1445641778 0.705261 -0.100891 0.682190 0.164063 1445641778 0.705261 -0.100891 0.682190 0.164063 1445641778 0.705261 -0.100891 0.682190 0.164063 1445641778 0.704956 -0.090210 0.685791 0.156494 1445641778 0.704956 -0.090210 0.685791 0.156494 1445641778 0.704956 -0.090210 0.685791 0.156494 1445641778 0.704956 -0.090210 0.685791 0.156494 1445641778 0.704956 -0.090210 0.685791 0.156494 1445641778 0.704956 -0.090210 0.685791 0.156494 1445641778 0.707092 -0.085999 0.684875 0.153259 1445641778 0.707092 -0.085999 0.684875 0.153259 1445641778 0.707092 -0.085999 0.684875 0.153259 1445641778 0.707092 -0.085999 0.684875 0.153259 1445641778 0.707092 -0.085999 0.684875 0.153259 1445641778 0.707092 -0.085999 0.684875 0.153259 1445641778 0.709473 -0.086243 0.682739 0.151672 1445641778 0.709473 -0.086243 0.682739 0.151672 1445641778 0.709473 -0.086243 0.682739 0.151672 1445641778 0.709473 -0.086243 0.682739 0.151672 1445641778 0.709473 -0.086243 0.682739 0.151672 1445641778 0.709473 -0.086243 0.682739 0.151672 1445641778 0.709961 -0.084412 0.683594 0.146423 1445641778 0.709961 -0.084412 0.683594 0.146423 1445641778 0.709961 -0.084412 0.683594 0.146423 1445641778 0.709961 -0.084412 0.683594 0.146423 1445641779 0.709961 -0.084412 0.683594 0.146423 1445641779 0.709961 -0.084412 0.683594 0.146423 1445641779 0.709778 -0.085938 0.683899 0.144958 1445641779 0.709778 -0.085938 0.683899 0.144958 1445641779 0.709778 -0.085938 0.683899 0.144958 1445641779 0.709778 -0.085938 0.683899 0.144958 1445641779 0.709778 -0.085938 0.683899 0.144958 1445641779 0.709778 -0.085938 0.683899 0.144958 1445641779 0.709778 -0.085938 0.683899 0.144958 1445641779 0.708191 -0.103699 0.680298 0.157349 1445641779 0.708191 -0.103699 0.680298 0.157349 1445641779 0.708191 -0.103699 0.680298 0.157349 1445641779 0.708191 -0.103699 0.680298 0.157349 1445641779 0.708191 -0.103699 0.680298 0.157349 1445641779 0.708191 -0.103699 0.680298 0.157349 1445641779 0.708984 -0.112000 0.676636 0.163879 1445641779 0.708984 -0.112000 0.676636 0.163879 1445641779 0.708984 -0.112000 0.676636 0.163879 1445641779 0.708984 -0.112000 0.676636 0.163879 1445641779 0.708984 -0.112000 0.676636 0.163879 1445641779 0.708984 -0.112000 0.676636 0.163879 1445641779 0.707336 -0.112305 0.677307 0.168030 1445641779 0.707336 -0.112305 0.677307 0.168030 1445641779 0.707336 -0.112305 0.677307 0.168030 1445641779 0.707336 -0.112305 0.677307 0.168030 1445641779 0.707336 -0.112305 0.677307 0.168030 1445641779 0.707336 -0.112305 0.677307 0.168030 1445641779 0.707336 -0.112305 0.677307 0.168030 1445641779 0.703247 -0.109314 0.680847 0.172729 1445641779 0.703247 -0.109314 0.680847 0.172729 1445641779 0.703247 -0.109314 0.680847 0.172729 1445641779 0.703247 -0.109314 0.680847 0.172729 1445641779 0.703247 -0.109314 0.680847 0.172729 1445641779 0.703247 -0.109314 0.680847 0.172729 1445641779 0.700256 -0.109741 0.682617 0.177490 1445641779 0.700256 -0.109741 0.682617 0.177490 1445641779 0.700256 -0.109741 0.682617 0.177490 1445641779 0.700256 -0.109741 0.682617 0.177490 1445641779 0.700256 -0.109741 0.682617 0.177490 1445641779 0.700256 -0.109741 0.682617 0.177490 1445641779 0.701233 -0.105530 0.684204 0.169922 1445641779 0.701233 -0.105530 0.684204 0.169922 1445641779 0.701233 -0.105530 0.684204 0.169922 1445641779 0.701233 -0.105530 0.684204 0.169922 1445641779 0.701233 -0.105530 0.684204 0.169922 1445641779 0.701233 -0.105530 0.684204 0.169922 1445641779 0.701233 -0.105530 0.684204 0.169922 1445641779 0.704346 -0.094177 0.686218 0.154846 1445641779 0.704346 -0.094177 0.686218 0.154846 1445641779 0.704346 -0.094177 0.686218 0.154846 1445641779 0.704346 -0.094177 0.686218 0.154846 1445641779 0.704346 -0.094177 0.686218 0.154846 1445641779 0.705444 -0.087769 0.688171 0.144836 1445641779 0.705444 -0.087769 0.688171 0.144836 1445641779 0.705444 -0.087769 0.688171 0.144836 1445641779 0.705444 -0.087769 0.688171 0.144836 1445641779 0.705444 -0.087769 0.688171 0.144836 1445641779 0.705444 -0.087769 0.688171 0.144836 1445641779 0.706238 -0.085083 0.688843 0.139343 1445641779 0.706238 -0.085083 0.688843 0.139343 1445641779 0.706238 -0.085083 0.688843 0.139343 1445641779 0.706238 -0.085083 0.688843 0.139343 1445641779 0.708435 -0.083313 0.687927 0.133606 1445641779 0.708435 -0.083313 0.687927 0.133606 1445641779 0.708435 -0.083313 0.687927 0.133606 1445641779 0.708435 -0.083313 0.687927 0.133606 1445641779 0.708435 -0.083313 0.687927 0.133606 1445641779 0.708435 -0.083313 0.687927 0.133606 1445641779 0.708435 -0.083313 0.687927 0.133606 1445641779 0.708923 -0.075562 0.689575 0.126831 1445641779 0.708923 -0.075562 0.689575 0.126831 1445641779 0.708923 -0.075562 0.689575 0.126831 1445641779 0.708923 -0.075562 0.689575 0.126831 1445641779 0.708923 -0.075562 0.689575 0.126831 1445641779 0.708923 -0.075562 0.689575 0.126831 1445641779 0.706970 -0.087830 0.687927 0.138184 1445641779 0.706970 -0.087830 0.687927 0.138184 1445641779 0.706970 -0.087830 0.687927 0.138184 1445641779 0.706970 -0.087830 0.687927 0.138184 1445641779 0.705627 -0.105835 0.684082 0.151001 1445641779 0.705627 -0.105835 0.684082 0.151001 1445641779 0.705627 -0.105835 0.684082 0.151001 1445641779 0.705627 -0.105835 0.684082 0.151001 1445641779 0.705627 -0.105835 0.684082 0.151001 1445641779 0.705627 -0.105835 0.684082 0.151001 1445641779 0.705750 -0.105652 0.683655 0.152405 1445641779 0.705750 -0.105652 0.683655 0.152405 1445641779 0.705750 -0.105652 0.683655 0.152405 1445641779 0.705750 -0.105652 0.683655 0.152405 1445641779 0.705750 -0.105652 0.683655 0.152405 1445641779 0.705750 -0.105652 0.683655 0.152405 1445641779 0.705750 -0.105652 0.683655 0.152405 1445641779 0.703308 -0.103821 0.685974 0.154663 1445641779 0.703308 -0.103821 0.685974 0.154663 1445641779 0.703308 -0.103821 0.685974 0.154663 1445641779 0.703308 -0.103821 0.685974 0.154663 1445641779 0.703308 -0.103821 0.685974 0.154663 1445641779 0.703308 -0.103821 0.685974 0.154663 1445641779 0.699341 -0.105347 0.688354 0.160889 1445641779 0.699341 -0.105347 0.688354 0.160889 1445641779 0.699341 -0.105347 0.688354 0.160889 1445641779 0.699341 -0.105347 0.688354 0.160889 1445641779 0.699341 -0.105347 0.688354 0.160889 1445641779 0.699341 -0.105347 0.688354 0.160889 1445641779 0.697327 -0.105225 0.690125 0.162109 1445641779 0.697327 -0.105225 0.690125 0.162109 1445641779 0.697327 -0.105225 0.690125 0.162109 1445641779 0.697327 -0.105225 0.690125 0.162109 1445641779 0.697327 -0.105225 0.690125 0.162109 1445641780 0.697327 -0.105225 0.690125 0.162109 1445641780 0.698120 -0.098572 0.692261 0.153625 1445641780 0.698120 -0.098572 0.692261 0.153625 1445641780 0.698120 -0.098572 0.692261 0.153625 1445641780 0.698120 -0.098572 0.692261 0.153625 1445641780 0.698120 -0.098572 0.692261 0.153625 1445641780 0.698120 -0.098572 0.692261 0.153625 1445641780 0.699585 -0.088562 0.694214 0.143982 1445641780 0.699585 -0.088562 0.694214 0.143982 1445641780 0.699585 -0.088562 0.694214 0.143982 1445641780 0.699585 -0.088562 0.694214 0.143982 1445641780 0.699585 -0.088562 0.694214 0.143982 1445641780 0.700684 -0.080627 0.695068 0.138855 1445641780 0.700684 -0.080627 0.695068 0.138855 1445641780 0.700684 -0.080627 0.695068 0.138855 1445641780 0.700684 -0.080627 0.695068 0.138855 1445641780 0.700684 -0.080627 0.695068 0.138855 1445641780 0.700684 -0.080627 0.695068 0.138855 1445641780 0.702515 -0.077515 0.694275 0.135376 1445641780 0.702515 -0.077515 0.694275 0.135376 1445641780 0.702515 -0.077515 0.694275 0.135376 1445641780 0.702515 -0.077515 0.694275 0.135376 1445641780 0.702515 -0.077515 0.694275 0.135376 1445641780 0.702515 -0.077515 0.694275 0.135376 1445641780 0.702515 -0.077515 0.694275 0.135376 1445641780 0.701965 -0.072937 0.696289 0.130432 1445641780 0.701965 -0.072937 0.696289 0.130432 1445641780 0.701965 -0.072937 0.696289 0.130432 1445641780 0.701965 -0.072937 0.696289 0.130432 1445641780 0.701965 -0.072937 0.696289 0.130432 1445641780 0.701538 -0.080505 0.694641 0.137146 1445641780 0.701538 -0.080505 0.694641 0.137146 1445641780 0.701538 -0.080505 0.694641 0.137146 1445641780 0.701538 -0.080505 0.694641 0.137146 1445641780 0.701538 -0.080505 0.694641 0.137146 1445641780 0.701538 -0.080505 0.694641 0.137146 1445641780 0.701538 -0.080505 0.694641 0.137146 1445641780 0.702576 -0.093018 0.690186 0.146057 1445641780 0.702576 -0.093018 0.690186 0.146057 1445641780 0.702576 -0.093018 0.690186 0.146057 1445641780 0.702576 -0.093018 0.690186 0.146057 1445641780 0.702576 -0.093018 0.690186 0.146057 1445641780 0.702576 -0.093018 0.690186 0.146057 1445641780 0.704529 -0.095764 0.686707 0.150940 1445641780 0.704529 -0.095764 0.686707 0.150940 1445641780 0.704529 -0.095764 0.686707 0.150940 1445641780 0.704529 -0.095764 0.686707 0.150940 1445641780 0.704529 -0.095764 0.686707 0.150940 1445641780 0.704529 -0.095764 0.686707 0.150940 1445641780 0.702271 -0.098816 0.687195 0.157166 1445641780 0.702271 -0.098816 0.687195 0.157166 1445641780 0.702271 -0.098816 0.687195 0.157166 1445641780 0.702271 -0.098816 0.687195 0.157166 1445641780 0.702271 -0.098816 0.687195 0.157166 1445641780 0.702271 -0.098816 0.687195 0.157166 1445641780 0.702271 -0.098816 0.687195 0.157166 1445641780 0.697266 -0.099182 0.691162 0.161682 1445641780 0.697266 -0.099182 0.691162 0.161682 1445641780 0.697266 -0.099182 0.691162 0.161682 1445641780 0.697266 -0.099182 0.691162 0.161682 1445641780 0.697266 -0.099182 0.691162 0.161682 1445641780 0.695801 -0.091797 0.694275 0.159119 1445641780 0.695801 -0.091797 0.694275 0.159119 1445641780 0.695801 -0.091797 0.694275 0.159119 1445641780 0.695801 -0.091797 0.694275 0.159119 1445641780 0.695801 -0.091797 0.694275 0.159119 1445641780 0.695801 -0.091797 0.694275 0.159119 1445641780 0.695801 -0.091797 0.694275 0.159119 1445641780 0.696960 -0.082031 0.696472 0.149292 1445641780 0.696960 -0.082031 0.696472 0.149292 1445641780 0.696960 -0.082031 0.696472 0.149292 1445641780 0.696960 -0.082031 0.696472 0.149292 1445641780 0.696960 -0.082031 0.696472 0.149292 1445641780 0.696960 -0.082031 0.696472 0.149292 1445641780 0.697876 -0.075073 0.698120 0.141113 1445641780 0.697876 -0.075073 0.698120 0.141113 1445641780 0.697876 -0.075073 0.698120 0.141113 1445641780 0.697876 -0.075073 0.698120 0.141113 1445641780 0.697876 -0.075073 0.698120 0.141113 1445641780 0.697876 -0.075073 0.698120 0.141113 1445641780 0.699524 -0.066528 0.698730 0.133911 1445641780 0.699524 -0.066528 0.698730 0.133911 1445641780 0.699524 -0.066528 0.698730 0.133911 1445641780 0.699524 -0.066528 0.698730 0.133911 1445641780 0.699524 -0.066528 0.698730 0.133911 1445641780 0.699524 -0.066528 0.698730 0.133911 1445641780 0.703247 -0.061157 0.696045 0.131165 1445641780 0.703247 -0.061157 0.696045 0.131165 1445641780 0.703247 -0.061157 0.696045 0.131165 1445641780 0.703247 -0.061157 0.696045 0.131165 1445641780 0.703247 -0.061157 0.696045 0.131165 1445641780 0.703247 -0.061157 0.696045 0.131165 1445641780 0.703247 -0.061157 0.696045 0.131165 1445641780 0.704407 -0.056091 0.696228 0.125793 1445641780 0.704407 -0.056091 0.696228 0.125793 1445641780 0.704407 -0.056091 0.696228 0.125793 1445641780 0.704407 -0.056091 0.696228 0.125793 1445641780 0.704407 -0.056091 0.696228 0.125793 1445641780 0.703369 -0.057983 0.697205 0.125488 1445641780 0.703369 -0.057983 0.697205 0.125488 1445641780 0.703369 -0.057983 0.697205 0.125488 1445641780 0.703369 -0.057983 0.697205 0.125488 1445641780 0.703369 -0.057983 0.697205 0.125488 1445641780 0.703369 -0.057983 0.697205 0.125488 1445641780 0.703369 -0.057983 0.697205 0.125488 1445641780 0.702942 -0.071228 0.694824 0.134033 1445641780 0.702942 -0.071228 0.694824 0.134033 1445641780 0.702942 -0.071228 0.694824 0.134033 1445641780 0.702942 -0.071228 0.694824 0.134033 1445641780 0.702942 -0.071228 0.694824 0.134033 1445641780 0.702942 -0.071228 0.694824 0.134033 1445641781 0.706848 -0.079346 0.688965 0.138672 1445641781 0.706848 -0.079346 0.688965 0.138672 1445641781 0.706848 -0.079346 0.688965 0.138672 1445641781 0.706848 -0.079346 0.688965 0.138672 1445641781 0.706848 -0.079346 0.688965 0.138672 1445641781 0.708740 -0.086548 0.684814 0.145325 1445641781 0.708740 -0.086548 0.684814 0.145325 1445641781 0.708740 -0.086548 0.684814 0.145325 1445641781 0.708740 -0.086548 0.684814 0.145325 1445641781 0.708740 -0.086548 0.684814 0.145325 1445641781 0.708740 -0.086548 0.684814 0.145325 1445641781 0.708740 -0.086548 0.684814 0.145325 1445641781 0.706360 -0.097839 0.683350 0.156311 1445641781 0.706360 -0.097839 0.683350 0.156311 1445641781 0.706360 -0.097839 0.683350 0.156311 1445641781 0.706360 -0.097839 0.683350 0.156311 1445641781 0.706360 -0.097839 0.683350 0.156311 1445641781 0.706360 -0.097839 0.683350 0.156311 1445641781 0.700745 -0.104004 0.686340 0.164429 1445641781 0.700745 -0.104004 0.686340 0.164429 1445641781 0.700745 -0.104004 0.686340 0.164429 1445641781 0.700745 -0.104004 0.686340 0.164429 1445641781 0.700745 -0.104004 0.686340 0.164429 1445641781 0.700745 -0.104004 0.686340 0.164429 1445641781 0.700745 -0.104004 0.686340 0.164429 1445641781 0.697754 -0.100525 0.689148 0.167603 1445641781 0.697754 -0.100525 0.689148 0.167603 1445641781 0.697754 -0.100525 0.689148 0.167603 1445641781 0.697754 -0.100525 0.689148 0.167603 1445641781 0.697754 -0.100525 0.689148 0.167603 1445641781 0.697754 -0.100525 0.689148 0.167603 1445641781 0.697754 -0.094788 0.690552 0.165100 1445641781 0.697754 -0.094788 0.690552 0.165100 1445641781 0.697754 -0.094788 0.690552 0.165100 1445641781 0.697754 -0.094788 0.690552 0.165100 1445641781 0.697754 -0.094788 0.690552 0.165100 1445641781 0.697754 -0.094788 0.690552 0.165100 1445641781 0.699158 -0.090210 0.690308 0.162598 1445641781 0.699158 -0.090210 0.690308 0.162598 1445641781 0.699158 -0.090210 0.690308 0.162598 1445641781 0.699158 -0.090210 0.690308 0.162598 1445641781 0.699158 -0.090210 0.690308 0.162598 1445641781 0.699158 -0.090210 0.690308 0.162598 1445641781 0.699158 -0.090210 0.690308 0.162598 1445641781 0.702820 -0.087219 0.687500 0.160278 1445641781 0.702820 -0.087219 0.687500 0.160278 1445641781 0.702820 -0.087219 0.687500 0.160278 1445641781 0.702820 -0.087219 0.687500 0.160278 1445641781 0.702820 -0.087219 0.687500 0.160278 1445641781 0.702820 -0.087219 0.687500 0.160278 1445641781 0.706177 -0.084595 0.685669 0.154541 1445641781 0.706177 -0.084595 0.685669 0.154541 1445641781 0.706177 -0.084595 0.685669 0.154541 1445641781 0.706177 -0.084595 0.685669 0.154541 1445641781 0.706177 -0.084595 0.685669 0.154541 1445641781 0.706177 -0.084595 0.685669 0.154541 1445641781 0.706177 -0.084595 0.685669 0.154541 1445641781 0.707336 -0.083252 0.685791 0.149658 1445641781 0.707336 -0.083252 0.685791 0.149658 1445641781 0.707336 -0.083252 0.685791 0.149658 1445641781 0.707336 -0.083252 0.685791 0.149658 1445641781 0.707336 -0.083252 0.685791 0.149658 1445641781 0.707336 -0.083252 0.685791 0.149658 1445641781 0.707092 -0.101318 0.681519 0.158691 1445641781 0.707092 -0.101318 0.681519 0.158691 1445641781 0.707092 -0.101318 0.681519 0.158691 1445641781 0.707092 -0.101318 0.681519 0.158691 1445641781 0.707092 -0.101318 0.681519 0.158691 1445641781 0.707092 -0.101318 0.681519 0.158691 1445641781 0.708069 -0.121033 0.674194 0.171326 1445641781 0.708069 -0.121033 0.674194 0.171326 1445641781 0.708069 -0.121033 0.674194 0.171326 1445641781 0.708069 -0.121033 0.674194 0.171326 1445641781 0.708069 -0.121033 0.674194 0.171326 1445641781 0.708069 -0.121033 0.674194 0.171326 1445641781 0.705688 -0.136841 0.669617 0.186523 1445641781 0.705688 -0.136841 0.669617 0.186523 1445641781 0.705688 -0.136841 0.669617 0.186523 1445641781 0.705688 -0.136841 0.669617 0.186523 1445641781 0.705688 -0.136841 0.669617 0.186523 1445641781 0.705688 -0.136841 0.669617 0.186523 1445641781 0.705688 -0.136841 0.669617 0.186523 1445641781 0.701477 -0.142273 0.670593 0.194824 1445641781 0.701477 -0.142273 0.670593 0.194824 1445641781 0.701477 -0.142273 0.670593 0.194824 1445641781 0.701477 -0.142273 0.670593 0.194824 1445641781 0.701477 -0.142273 0.670593 0.194824 1445641781 0.701477 -0.142273 0.670593 0.194824 1445641781 0.695862 -0.138489 0.675781 0.199524 1445641781 0.695862 -0.138489 0.675781 0.199524 1445641781 0.695862 -0.138489 0.675781 0.199524 1445641781 0.695862 -0.138489 0.675781 0.199524 1445641781 0.695862 -0.138489 0.675781 0.199524 1445641781 0.695862 -0.138489 0.675781 0.199524 1445641781 0.690674 -0.132446 0.681396 0.202576 1445641781 0.690674 -0.132446 0.681396 0.202576 1445641781 0.690674 -0.132446 0.681396 0.202576 1445641781 0.690674 -0.132446 0.681396 0.202576 1445641781 0.690674 -0.132446 0.681396 0.202576 1445641781 0.690674 -0.132446 0.681396 0.202576 1445641781 0.690002 -0.126465 0.684814 0.197205 1445641781 0.690002 -0.126465 0.684814 0.197205 1445641781 0.690002 -0.126465 0.684814 0.197205 1445641781 0.690002 -0.126465 0.684814 0.197205 1445641781 0.690002 -0.126465 0.684814 0.197205 1445641781 0.690002 -0.126465 0.684814 0.197205 1445641781 0.690002 -0.126465 0.684814 0.197205 1445641781 0.694153 -0.117126 0.685852 0.184265 1445641781 0.694153 -0.117126 0.685852 0.184265 1445641781 0.694153 -0.117126 0.685852 0.184265 1445641781 0.694153 -0.117126 0.685852 0.184265 1445641781 0.694153 -0.117126 0.685852 0.184265 1445641781 0.694153 -0.117126 0.685852 0.184265 1445641781 0.694153 -0.117126 0.685852 0.184265 1445641782 0.699158 -0.107727 0.684937 0.174194 1445641782 0.699158 -0.107727 0.684937 0.174194 1445641782 0.699158 -0.107727 0.684937 0.174194 1445641782 0.699158 -0.107727 0.684937 0.174194 1445641782 0.699158 -0.107727 0.684937 0.174194 1445641782 0.700928 -0.100769 0.685730 0.167969 1445641782 0.700928 -0.100769 0.685730 0.167969 1445641782 0.700928 -0.100769 0.685730 0.167969 1445641782 0.700928 -0.100769 0.685730 0.167969 1445641782 0.700928 -0.100769 0.685730 0.167969 1445641782 0.700928 -0.100769 0.685730 0.167969 1445641782 0.699951 -0.097778 0.688416 0.162964 1445641782 0.699951 -0.097778 0.688416 0.162964 1445641782 0.699951 -0.097778 0.688416 0.162964 1445641782 0.699951 -0.097778 0.688416 0.162964 1445641782 0.699951 -0.097778 0.688416 0.162964 1445641782 0.699951 -0.097778 0.688416 0.162964 1445641782 0.699951 -0.097778 0.688416 0.162964 1445641782 0.699951 -0.105774 0.686584 0.165405 1445641782 
0.569580 -0.002502 0.688232 0.449219 1445641784 0.515381 0.094238 0.687256 0.503113 1445641784 0.515381 0.094238 0.687256 0.503113 1445641784 0.515381 0.094238 0.687256 0.503113 1445641784 0.515381 0.094238 0.687256 0.503113 1445641784 0.515381 0.094238 0.687256 0.503113 1445641784 0.515381 0.094238 0.687256 0.503113 1445641784 0.472961 0.161316 0.705383 0.502625 1445641784 0.472961 0.161316 0.705383 0.502625 1445641784 0.472961 0.161316 0.705383 0.502625 1445641784 0.472961 0.161316 0.705383 0.502625 1445641784 0.472961 0.161316 0.705383 0.502625 1445641784 0.472961 0.161316 0.705383 0.502625 1445641784 0.482239 0.175476 0.709534 0.482788 1445641784 0.482239 0.175476 0.709534 0.482788 1445641784 0.482239 0.175476 0.709534 0.482788 1445641784 0.482239 0.175476 0.709534 0.482788 1445641784 0.482239 0.175476 0.709534 0.482788 1445641784 0.482239 0.175476 0.709534 0.482788 1445641784 0.530396 0.138062 0.707092 0.446655 1445641784 0.530396 0.138062 0.707092 0.446655 1445641784 0.530396 0.138062 0.707092 0.446655 1445641784 0.530396 0.138062 0.707092 0.446655 1445641784 0.530396 0.138062 0.707092 0.446655 1445641784 0.530396 0.138062 0.707092 0.446655 1445641784 0.580444 0.067688 0.708801 0.394958 1445641784 0.580444 0.067688 0.708801 0.394958 1445641784 0.580444 0.067688 0.708801 0.394958 1445641784 0.580444 0.067688 0.708801 0.394958 1445641784 0.580444 0.067688 0.708801 0.394958 1445641784 0.580444 0.067688 0.708801 0.394958 1445641784 0.617249 -0.012451 0.717773 0.321777 1445641784 0.617249 -0.012451 0.717773 0.321777 1445641784 0.617249 -0.012451 0.717773 0.321777 1445641784 0.617249 -0.012451 0.717773 0.321777 1445641784 0.617249 -0.012451 0.717773 0.321777 1445641784 0.617249 -0.012451 0.717773 0.321777 1445641784 0.656799 -0.052979 0.711975 0.242493 1445641784 0.656799 -0.052979 0.711975 0.242493 1445641784 0.656799 -0.052979 0.711975 0.242493 1445641784 0.656799 -0.052979 0.711975 0.242493 1445641784 0.656799 -0.052979 0.711975 0.242493 1445641784 0.656799 -0.052979 0.711975 0.242493 1445641784 0.686279 -0.118958 0.670105 0.256348 1445641784 0.686279 -0.118958 0.670105 0.256348 1445641784 0.686279 -0.118958 0.670105 0.256348 1445641784 0.686279 -0.118958 0.670105 0.256348 1445641784 0.686279 -0.118958 0.670105 0.256348 1445641784 0.686279 -0.118958 0.670105 0.256348 1445641784 0.718933 -0.175598 0.622803 0.253601 1445641784 0.718933 -0.175598 0.622803 0.253601 1445641784 0.718933 -0.175598 0.622803 0.253601 1445641784 0.718933 -0.175598 0.622803 0.253601 1445641784 0.718933 -0.175598 0.622803 0.253601 1445641784 0.718933 -0.175598 0.622803 0.253601 1445641784 0.718933 -0.175598 0.622803 0.253601 1445641784 0.726013 -0.140869 0.632507 0.229980 1445641784 0.726013 -0.140869 0.632507 0.229980 1445641784 0.726013 -0.140869 0.632507 0.229980 1445641784 0.726013 -0.140869 0.632507 0.229980 1445641784 0.726013 -0.140869 0.632507 0.229980 1445641784 0.703247 -0.111206 0.655457 0.251770 1445641784 0.703247 -0.111206 0.655457 0.251770 1445641784 0.703247 -0.111206 0.655457 0.251770 1445641784 0.703247 -0.111206 0.655457 0.251770 1445641784 0.703247 -0.111206 0.655457 0.251770 1445641784 0.703247 -0.111206 0.655457 0.251770 1445641784 0.703247 -0.111206 0.655457 0.251770 1445641784 0.657410 -0.098999 0.678955 0.311401 1445641784 0.657410 -0.098999 0.678955 0.311401 1445641784 0.657410 -0.098999 0.678955 0.311401 1445641784 0.657410 -0.098999 0.678955 0.311401 1445641784 0.657410 -0.098999 0.678955 0.311401 1445641784 0.657410 -0.098999 0.678955 0.311401 1445641784 0.601807 -0.040588 0.698059 0.385742 1445641784 0.601807 -0.040588 0.698059 0.385742 1445641784 0.601807 -0.040588 0.698059 0.385742 1445641784 0.601807 -0.040588 0.698059 0.385742 1445641784 0.601807 -0.040588 0.698059 0.385742 1445641784 0.601807 -0.040588 0.698059 0.385742 1445641784 0.546692 0.054993 0.703308 0.451050 1445641784 0.546692 0.054993 0.703308 0.451050 1445641784 0.546692 0.054993 0.703308 0.451050 1445641784 0.546692 0.054993 0.703308 0.451050 1445641784 0.546692 0.054993 0.703308 0.451050 1445641785 0.546692 0.054993 0.703308 0.451050 1445641785 0.546692 0.054993 0.703308 0.451050 1445641785 0.483337 0.111694 0.719482 0.485901 1445641785 0.483337 0.111694 0.719482 0.485901 1445641785 0.483337 0.111694 0.719482 0.485901 1445641785 0.483337 0.111694 0.719482 0.485901 1445641785 0.483337 0.111694 0.719482 0.485901 1445641785 0.483337 0.111694 0.719482 0.485901 1445641785 0.477661 0.122009 0.726501 0.478577 1445641785 0.477661 0.122009 0.726501 0.478577 1445641785 0.477661 0.122009 0.726501 0.478577 1445641785 0.477661 0.122009 0.726501 0.478577 1445641785 0.477661 0.122009 0.726501 0.478577 1445641785 0.525696 0.088379 0.715576 0.451294 1445641785 0.525696 0.088379 0.715576 0.451294 1445641785 0.525696 0.088379 0.715576 0.451294 1445641785 0.525696 0.088379 0.715576 0.451294 1445641785 0.525696 0.088379 0.715576 0.451294 1445641785 0.525696 0.088379 0.715576 0.451294 1445641785 0.577454 0.033508 0.704712 0.410706 1445641785 0.577454 0.033508 0.704712 0.410706 1445641785 0.577454 0.033508 0.704712 0.410706 1445641785 0.577454 0.033508 0.704712 0.410706 1445641785 0.577454 0.033508 0.704712 0.410706 1445641785 0.577454 0.033508 0.704712 0.410706 1445641785 0.615784 -0.038086 0.708313 0.342896 1445641785 0.615784 -0.038086 0.708313 0.342896 1445641785 0.615784 -0.038086 0.708313 0.342896 1445641785 0.615784 -0.038086 0.708313 0.342896 1445641785 0.615784 -0.038086 0.708313 0.342896 1445641785 0.615784 -0.038086 0.708313 0.342896 1445641785 0.615784 -0.038086 0.708313 0.342896 1445641785 0.659912 -0.073120 0.694580 0.276733 1445641785 0.659912 -0.073120 0.694580 0.276733 1445641785 0.659912 -0.073120 0.694580 0.276733 1445641785 0.659912 -0.073120 0.694580 0.276733 1445641785 0.659912 -0.073120 0.694580 0.276733 1445641785 0.659912 -0.073120 0.694580 0.276733 1445641785 0.693481 -0.187561 0.623108 0.309265 1445641785 0.693481 -0.187561 0.623108 0.309265 1445641785 0.693481 -0.187561 0.623108 0.309265 1445641785 0.693481 -0.187561 0.623108 0.309265 1445641785 0.693481 -0.187561 0.623108 0.309265 1445641785 0.693481 -0.187561 0.623108 0.309265 1445641785 0.720276 -0.192749 0.598511 0.292908 1445641785 0.720276 -0.192749 0.598511 0.292908 1445641785 0.720276 -0.192749 0.598511 0.292908 1445641785 0.720276 -0.192749 0.598511 0.292908 1445641785 0.720276 -0.192749 0.598511 0.292908 1445641785 0.720276 -0.192749 0.598511 0.292908 1445641785 0.710510 -0.156921 0.621765 0.289612 1445641785 0.710510 -0.156921 0.621765 0.289612 1445641785 0.710510 -0.156921 0.621765 0.289612 1445641785 0.710510 -0.156921 0.621765 0.289612 1445641785 0.710510 -0.156921 0.621765 0.289612 1445641785 0.710510 -0.156921 0.621765 0.289612 1445641785 0.672058 -0.123474 0.650452 0.331604 1445641785 0.672058 -0.123474 0.650452 0.331604 1445641785 0.672058 -0.123474 0.650452 0.331604 1445641785 0.672058 -0.123474 0.650452 0.331604 1445641785 0.672058 -0.123474 0.650452 0.331604 1445641785 0.672058 -0.123474 0.650452 0.331604 1445641785 0.672058 -0.123474 0.650452 0.331604 1445641785 0.619568 -0.075623 0.675354 0.392700 1445641785 0.619568 -0.075623 0.675354 0.392700 1445641785 0.619568 -0.075623 0.675354 0.392700 1445641785 0.619568 -0.075623 0.675354 0.392700 1445641785 0.619568 -0.075623 0.675354 0.392700 1445641785 0.619568 -0.075623 0.675354 0.392700 1445641785 0.578735 -0.001709 0.679993 0.450073 1445641785 0.578735 -0.001709 0.679993 0.450073 1445641785 0.578735 -0.001709 0.679993 0.450073 1445641785 0.578735 -0.001709 0.679993 0.450073 1445641785 0.578735 -0.001709 0.679993 0.450073 1445641785 0.578735 -0.001709 0.679993 0.450073 1445641785 0.578735 -0.001709 0.679993 0.450073 1445641785 0.530212 0.064819 0.690308 0.487915 1445641785 0.530212 0.064819 0.690308 0.487915 1445641785 0.530212 0.064819 0.690308 0.487915 1445641785 0.530212 0.064819 0.690308 0.487915 1445641785 0.530212 0.064819 0.690308 0.487915 1445641785 0.530212 0.064819 0.690308 0.487915 1445641785 0.504089 0.104980 0.709473 0.481079 1445641785 0.504089 0.104980 0.709473 0.481079 1445641785 0.504089 0.104980 0.709473 0.481079 1445641785 0.504089 0.104980 0.709473 0.481079 1445641785 0.504089 0.104980 0.709473 0.481079 1445641785 0.527710 0.087219 0.711243 0.455994 1445641785 0.527710 0.087219 0.711243 0.455994 1445641785 0.527710 0.087219 0.711243 0.455994 1445641785 0.527710 0.087219 0.711243 0.455994 1445641785 0.527710 0.087219 0.711243 0.455994 1445641785 0.527710 0.087219 0.711243 0.455994 1445641785 0.576843 0.044983 0.704285 0.411255 1445641785 0.576843 0.044983 0.704285 0.411255 1445641785 0.576843 0.044983 0.704285 0.411255 1445641785 0.576843 0.044983 0.704285 0.411255 1445641785 0.576843 0.044983 0.704285 0.411255 1445641785 0.576843 0.044983 0.704285 0.411255 1445641785 0.576843 0.044983 0.704285 0.411255 1445641785 0.615356 -0.015869 0.704346 0.353394 1445641785 0.615356 -0.015869 0.704346 0.353394 1445641785 0.615356 -0.015869 0.704346 0.353394 1445641785 0.615356 -0.015869 0.704346 0.353394 1445641785 0.615356 -0.015869 0.704346 0.353394 1445641785 0.652832 -0.062866 0.703979 0.272278 1445641785 0.652832 -0.062866 0.703979 0.272278 1445641785 0.652832 -0.062866 0.703979 0.272278 1445641786 0.652832 -0.062866 0.703979 0.272278 1445641786 0.678284 -0.109070 0.680176 0.255615 1445641786 0.678284 -0.109070 0.680176 0.255615 1445641786 0.678284 -0.109070 0.680176 0.255615 1445641786 0.678284 -0.109070 0.680176 0.255615 1445641786 0.678284 -0.109070 0.680176 0.255615 1445641786 0.678284 -0.109070 0.680176 0.255615 1445641786 0.700623 -0.175598 0.638855 0.264771 1445641786 0.700623 -0.175598 0.638855 0.264771 1445641786 0.700623 -0.175598 0.638855 0.264771 1445641786 0.700623 -0.175598 0.638855 0.264771 1445641786 0.700623 -0.175598 0.638855 0.264771 1445641786 0.700623 -0.175598 0.638855 0.264771 1445641786 0.713623 -0.152832 0.639648 0.241089 1445641786 0.713623 -0.152832 0.639648 0.241089 1445641786 0.713623 -0.152832 0.639648 0.241089 1445641786 0.713623 -0.152832 0.639648 0.241089 1445641786 0.713623 -0.152832 0.639648 0.241089 1445641786 0.713623 -0.152832 0.639648 0.241089 1445641786 0.713623 -0.152832 0.639648 0.241089 1445641786 0.697327 -0.108215 0.663940 0.247192 1445641786 0.697327 -0.108215 0.663940 0.247192 1445641786 0.697327 -0.108215 0.663940 0.247192 1445641786 0.697327 -0.108215 0.663940 0.247192 1445641786 0.697327 -0.108215 0.663940 0.247192 1445641786 0.697327 -0.108215 0.663940 0.247192 1445641786 0.659119 -0.084717 0.688049 0.291260 1445641786 0.659119 -0.084717 0.688049 0.291260 1445641786 0.659119 -0.084717 0.688049 0.291260 1445641786 0.659119 -0.084717 0.688049 0.291260 1445641786 0.659119 -0.084717 0.688049 0.291260 1445641786 0.659119 -0.084717 0.688049 0.291260 1445641786 0.606140 -0.039551 0.710693 0.354797 1445641786 0.606140 -0.039551 0.710693 0.354797 1445641786 0.606140 -0.039551 0.710693 0.354797 1445641786 0.606140 -0.039551 0.710693 0.354797 1445641786 0.606140 -0.039551 0.710693 0.354797 1445641786 0.606140 -0.039551 0.710693 0.354797 1445641786 0.560608 0.032898 0.715393 0.415649 1445641786 0.560608 0.032898 0.715393 0.415649 1445641786 0.560608 0.032898 0.715393 0.415649 1445641786 0.560608 0.032898 0.715393 0.415649 1445641786 0.560608 0.032898 0.715393 0.415649 1445641786 0.510132 0.093994 0.719788 0.461243 1445641786 0.510132 0.093994 0.719788 0.461243 1445641786 0.510132 0.093994 0.719788 0.461243 1445641786 0.510132 0.093994 0.719788 0.461243 1445641786 0.510132 0.093994 0.719788 0.461243 1445641786 0.510132 0.093994 0.719788 0.461243 1445641786 0.510132 0.093994 0.719788 0.461243 1445641786 0.476746 0.122498 0.732544 0.470032 1445641786 0.476746 0.122498 0.732544 0.470032 1445641786 0.476746 0.122498 0.732544 0.470032 1445641786 0.476746 0.122498 0.732544 0.470032 1445641786 0.476746 0.122498 0.732544 0.470032 1445641786 0.476746 0.122498 0.732544 0.470032 1445641786 0.484985 0.100098 0.733582 0.465332 1445641786 0.484985 0.100098 0.733582 0.465332 1445641786 0.484985 0.100098 0.733582 0.465332 1445641786 0.484985 0.100098 0.733582 0.465332 1445641786 0.484985 0.100098 0.733582 0.465332 1445641786 0.484985 0.100098 0.733582 0.465332 1445641786 0.484985 0.100098 0.733582 0.465332 1445641786 0.525024 0.053040 0.723389 0.445129 1445641786 0.525024 0.053040 0.723389 0.445129 1445641786 0.525024 0.053040 0.723389 0.445129 1445641786 0.525024 0.053040 0.723389 0.445129 1445641786 0.525024 0.053040 0.723389 0.445129 1445641786 0.525024 0.053040 0.723389 0.445129 1445641786 0.576111 -0.008667 0.709229 0.406128 1445641786 0.576111 -0.008667 0.709229 0.406128 1445641786 0.576111 -0.008667 0.709229 0.406128 1445641786 0.576111 -0.008667 0.709229 0.406128 1445641786 0.576111 -0.008667 0.709229 0.406128 1445641786 0.576111 -0.008667 0.709229 0.406128 1445641786 0.614136 -0.073975 0.712097 0.331970 1445641786 0.614136 -0.073975 0.712097 0.331970 1445641786 0.614136 -0.073975 0.712097 0.331970 1445641786 0.614136 -0.073975 0.712097 0.331970 1445641786 0.614136 -0.073975 0.712097 0.331970 1445641786 0.614136 -0.073975 0.712097 0.331970 1445641786 0.649780 -0.095581 0.707581 0.260437 1445641786 0.649780 -0.095581 0.707581 0.260437 1445641786 0.649780 -0.095581 0.707581 0.260437 1445641786 0.649780 -0.095581 0.707581 0.260437 1445641786 0.649780 -0.095581 0.707581 0.260437 1445641786 0.649780 -0.095581 0.707581 0.260437 1445641786 0.649780 -0.095581 0.707581 0.260437 1445641786 0.732727 -0.116333 0.629639 0.230347 1445641786 0.732727 -0.116333 0.629639 0.230347 1445641786 0.732727 -0.116333 0.629639 0.230347 1445641786 0.732727 -0.116333 0.629639 0.230347 1445641786 0.732727 -0.116333 0.629639 0.230347 1445641786 0.732727 -0.116333 0.629639 0.230347 1445641786 0.752502 -0.131836 0.609314 0.212158 1445641786 0.752502 -0.131836 0.609314 0.212158 1445641786 0.752502 -0.131836 0.609314 0.212158 1445641786 0.752502 -0.131836 0.609314 0.212158 1445641786 0.752502 -0.131836 0.609314 0.212158 1445641786 0.752502 -0.131836 0.609314 0.212158 1445641786 0.737000 -0.139465 0.623047 0.221619 1445641786 0.737000 -0.139465 0.623047 0.221619 1445641786 0.737000 -0.139465 0.623047 0.221619 1445641786 0.737000 -0.139465 0.623047 0.221619 1445641786 0.737000 -0.139465 0.623047 0.221619 1445641786 0.737000 -0.139465 0.623047 0.221619 1445641786 0.737000 -0.139465 0.623047 0.221619 1445641786 0.718567 -0.132019 0.638062 0.242981 1445641786 0.718567 -0.132019 0.638062 0.242981 1445641786 0.718567 -0.132019 0.638062 0.242981 1445641786 0.718567 -0.132019 0.638062 0.242981 1445641786 0.718567 -0.132019 0.638062 0.242981 1445641786 0.718567 -0.132019 0.638062 0.242981 1445641787 0.712891 -0.107422 0.645569 0.251770 1445641787 0.712891 -0.107422 0.645569 0.251770 1445641787 0.712891 -0.107422 0.645569 0.251770 1445641787 0.712891 -0.107422 0.645569 0.251770 1445641787 0.712891 -0.107422 0.645569 0.251770 1445641787 0.712891 -0.107422 0.645569 0.251770 1445641787 0.689636 -0.086731 0.669556 0.261597 1445641787 0.689636 -0.086731 0.669556 0.261597 1445641787 0.689636 -0.086731 0.669556 0.261597 1445641787 0.689636 -0.086731 0.669556 0.261597 1445641787 0.689636 -0.086731 0.669556 0.261597 1445641787 0.689636 -0.086731 0.669556 0.261597 1445641787 0.689636 -0.086731 0.669556 0.261597 1445641787 0.636719 -0.055054 0.707214 0.302246 1445641787 0.636719 -0.055054 0.707214 0.302246 1445641787 0.636719 -0.055054 0.707214 0.302246 1445641787 0.636719 -0.055054 0.707214 0.302246 1445641787 0.636719 -0.055054 0.707214 0.302246 1445641787 0.636719 -0.055054 0.707214 0.302246 1445641787 0.584778 -0.000671 0.719177 0.375122 1445641787 0.584778 -0.000671 0.719177 0.375122 1445641787 0.584778 -0.000671 0.719177 0.375122 1445641787 0.584778 -0.000671 0.719177 0.375122 1445641787 0.584778 -0.000671 0.719177 0.375122 1445641787 0.584778 -0.000671 0.719177 0.375122 1445641787 0.543335 0.054199 0.706543 0.450073 1445641787 0.543335 0.054199 0.706543 0.450073 1445641787 0.543335 0.054199 0.706543 0.450073 1445641787 0.543335 0.054199 0.706543 0.450073 1445641787 0.543335 0.054199 0.706543 0.450073 1445641787 0.543335 0.054199 0.706543 0.450073 1445641787 0.543335 0.054199 0.706543 0.450073 1445641787 0.498596 0.082764 0.709778 0.490540 1445641787 0.498596 0.082764 0.709778 0.490540 1445641787 0.498596 0.082764 0.709778 0.490540 1445641787 0.498596 0.082764 0.709778 0.490540 1445641787 0.498596 0.082764 0.709778 0.490540 1445641787 0.498596 0.082764 0.709778 0.490540 1445641787 0.496948 0.081604 0.710754 0.491028 1445641787 0.496948 0.081604 0.710754 0.491028 1445641787 0.496948 0.081604 0.710754 0.491028 1445641787 0.496948 0.081604 0.710754 0.491028 1445641787 0.496948 0.081604 0.710754 0.491028 1445641787 0.496948 0.081604 0.710754 0.491028 1445641787 0.496948 0.081604 0.710754 0.491028 1445641787 0.539917 0.063721 0.700806 0.461792 1445641787 0.539917 0.063721 0.700806 0.461792 1445641787 0.539917 0.063721 0.700806 0.461792 1445641787 0.539917 0.063721 0.700806 0.461792 1445641787 0.539917 0.063721 0.700806 0.461792 1445641787 0.539917 0.063721 0.700806 0.461792 1445641787 0.595459 0.034912 0.690247 0.409424 1445641787 0.595459 0.034912 0.690247 0.409424 1445641787 0.595459 0.034912 0.690247 0.409424 1445641787 0.595459 0.034912 0.690247 0.409424 1445641787 0.595459 0.034912 0.690247 0.409424 1445641787 0.595459 0.034912 0.690247 0.409424 1445641787 0.635742 -0.012817 0.689636 0.346375 1445641787 0.635742 -0.012817 0.689636 0.346375 1445641787 0.635742 -0.012817 0.689636 0.346375 1445641787 0.635742 -0.012817 0.689636 0.346375 1445641787 0.635742 -0.012817 0.689636 0.346375 1445641787 0.635742 -0.012817 0.689636 0.346375 1445641787 0.635742 -0.012817 0.689636 0.346375 1445641787 0.678406 -0.037354 0.674805 0.287964 1445641787 0.678406 -0.037354 0.674805 0.287964 1445641787 0.678406 -0.037354 0.674805 0.287964 1445641787 0.678406 -0.037354 0.674805 0.287964 1445641787 0.678406 -0.037354 0.674805 0.287964 1445641787 0.678406 -0.037354 0.674805 0.287964 1445641787 0.699768 -0.078552 0.648926 0.288086 1445641787 0.699768 -0.078552 0.648926 0.288086 1445641787 0.699768 -0.078552 0.648926 0.288086 1445641787 0.699768 -0.078552 0.648926 0.288086 1445641787 0.699768 -0.078552 0.648926 0.288086 1445641787 0.699768 -0.078552 0.648926 0.288086 1445641787 0.687805 -0.073303 0.656860 0.299988 1445641787 0.687805 -0.073303 0.656860 0.299988 1445641787 0.687805 -0.073303 0.656860 0.299988 1445641787 0.687805 -0.073303 0.656860 0.299988 1445641787 0.687805 -0.073303 0.656860 0.299988 1445641787 0.687805 -0.073303 0.656860 0.299988 1445641787 0.652832 -0.050293 0.672546 0.344788 1445641787 0.652832 -0.050293 0.672546 0.344788 1445641787 0.652832 -0.050293 0.672546 0.344788 1445641787 0.652832 -0.050293 0.672546 0.344788 1445641787 0.652832 -0.050293 0.672546 0.344788 1445641787 0.652832 -0.050293 0.672546 0.344788 1445641787 0.604675 -0.019409 0.679199 0.415466 1445641787 0.604675 -0.019409 0.679199 0.415466 1445641787 0.604675 -0.019409 0.679199 0.415466 1445641787 0.604675 -0.019409 0.679199 0.415466 1445641787 0.604675 -0.019409 0.679199 0.415466 1445641787 0.604675 -0.019409 0.679199 0.415466 1445641787 0.571289 0.055420 0.671875 0.467957 1445641787 0.571289 0.055420 0.671875 0.467957 1445641787 0.571289 0.055420 0.671875 0.467957 1445641787 0.571289 0.055420 0.671875 0.467957 1445641787 0.571289 0.055420 0.671875 0.467957 1445641787 0.571289 0.055420 0.671875 0.467957 1445641787 0.516113 0.111206 0.689514 0.495728 1445641787 0.516113 0.111206 0.689514 0.495728 1445641787 0.516113 0.111206 0.689514 0.495728 1445641787 0.516113 0.111206 0.689514 0.495728 1445641787 0.516113 0.111206 0.689514 0.495728 1445641787 0.516113 0.111206 0.689514 0.495728 1445641787 0.516113 0.111206 0.689514 0.495728 1445641787 0.488892 0.141296 0.704529 0.494507 1445641787 0.488892 0.141296 0.704529 0.494507 1445641787 0.488892 0.141296 0.704529 0.494507 1445641787 0.488892 0.141296 0.704529 0.494507 1445641787 0.488892 0.141296 0.704529 0.494507 1445641787 0.488892 0.141296 0.704529 0.494507 1445641787 0.515259 0.133850 0.703003 0.471497 1445641788 0.515259 0.133850 0.703003 0.471497 1445641788 0.515259 0.133850 0.703003 0.471497 1445641788 0.515259 0.133850 0.703003 0.471497 1445641788 0.515259 0.133850 0.703003 0.471497 1445641788 0.515259 0.133850 0.703003 0.471497 1445641788 0.515259 0.133850 0.703003 0.471497 1445641788 0.565491 0.104797 0.701416 0.420959 1445641788 0.565491 0.104797 0.701416 0.420959 1445641788 0.565491 0.104797 0.701416 0.420959 1445641788 0.565491 0.104797 0.701416 0.420959 1445641788 0.565491 0.104797 0.701416 0.420959 1445641788 0.565491 0.104797 0.701416 0.420959 1445641788 0.613098 0.052673 0.702332 0.357788 1445641788 0.613098 0.052673 0.702332 0.357788 1445641788 0.613098 0.052673 0.702332 0.357788 1445641788 0.613098 0.052673 0.702332 0.357788 1445641788 0.613098 0.052673 0.702332 0.357788 1445641788 0.613098 0.052673 0.702332 0.357788 1445641788 0.641846 -0.002136 0.715515 0.275513 1445641788 0.641846 -0.002136 0.715515 0.275513 1445641788 0.641846 -0.002136 0.715515 0.275513 1445641788 0.641846 -0.002136 0.715515 0.275513 1445641788 0.641846 -0.002136 0.715515 0.275513 1445641788 0.641846 -0.002136 0.715515 0.275513 1445641788 0.691711 -0.030334 0.685242 0.225647 1445641788 0.691711 -0.030334 0.685242 0.225647 1445641788 0.691711 -0.030334 0.685242 0.225647 1445641788 0.691711 -0.030334 0.685242 0.225647 1445641788 0.691711 -0.030334 0.685242 0.225647 1445641788 0.691711 -0.030334 0.685242 0.225647 1445641788 0.734802 -0.090454 0.634460 0.221985 1445641788 0.734802 -0.090454 0.634460 0.221985 1445641788 0.734802 -0.090454 0.634460 0.221985 1445641788 0.734802 -0.090454 0.634460 0.221985 1445641788 0.734802 -0.090454 0.634460 0.221985 1445641788 0.734802 -0.090454 0.634460 0.221985 1445641788 0.751526 -0.112854 0.614807 0.210693 1445641788 0.751526 -0.112854 0.614807 0.210693 1445641788 0.751526 -0.112854 0.614807 0.210693 1445641788 0.751526 -0.112854 0.614807 0.210693 1445641788 0.751526 -0.112854 0.614807 0.210693 1445641788 0.751526 -0.112854 0.614807 0.210693 1445641788 0.742554 -0.084229 0.632080 0.204651 1445641788 0.742554 -0.084229 0.632080 0.204651 1445641788 0.742554 -0.084229 0.632080 0.204651 1445641788 0.742554 -0.084229 0.632080 0.204651 1445641788 0.742554 -0.084229 0.632080 0.204651 1445641788 0.742554 -0.084229 0.632080 0.204651 1445641788 0.711792 -0.051575 0.662292 0.227966 1445641788 0.711792 -0.051575 0.662292 0.227966 1445641788 0.711792 -0.051575 0.662292 0.227966 1445641788 0.711792 -0.051575 0.662292 0.227966 1445641788 0.711792 -0.051575 0.662292 0.227966 1445641788 0.711792 -0.051575 0.662292 0.227966 1445641788 0.659607 -0.024902 0.698914 0.275146 1445641788 0.659607 -0.024902 0.698914 0.275146 1445641788 0.659607 -0.024902 0.698914 0.275146 1445641788 0.659607 -0.024902 0.698914 0.275146 1445641788 0.659607 -0.024902 0.698914 0.275146 1445641788 0.659607 -0.024902 0.698914 0.275146 1445641788 0.659607 -0.024902 0.698914 0.275146 1445641788 0.605225 0.020691 0.716492 0.346069 1445641788 0.605225 0.020691 0.716492 0.346069 1445641788 0.605225 0.020691 0.716492 0.346069 1445641788 0.605225 0.020691 0.716492 0.346069 1445641788 0.605225 0.020691 0.716492 0.346069 1445641788 0.605225 0.020691 0.716492 0.346069 1445641788 0.605225 0.020691 0.716492 0.346069 1445641788 0.562927 0.081360 0.707947 0.418518 1445641788 0.562927 0.081360 0.707947 0.418518 1445641788 0.562927 0.081360 0.707947 0.418518 1445641788 0.562927 0.081360 0.707947 0.418518 1445641788 0.562927 0.081360 0.707947 0.418518 1445641788 0.518311 0.134766 0.710205 0.456787 1445641788 0.518311 0.134766 0.710205 0.456787 1445641788 0.518311 0.134766 0.710205 0.456787 1445641788 0.518311 0.134766 0.710205 0.456787 1445641788 0.518311 0.134766 0.710205 0.456787 1445641788 0.518311 0.134766 0.710205 0.456787 1445641788 0.499023 0.136719 0.712708 0.473572 1445641788 0.499023 0.136719 0.712708 0.473572 1445641788 0.499023 0.136719 0.712708 0.473572 1445641788 0.499023 0.136719 0.712708 0.473572 1445641788 0.499023 0.136719 0.712708 0.473572 1445641788 0.499023 0.136719 0.712708 0.473572 1445641788 0.534851 0.110596 0.702698 0.455872 1445641788 0.534851 0.110596 0.702698 0.455872 1445641788 0.534851 0.110596 0.702698 0.455872 1445641788 0.534851 0.110596 0.702698 0.455872 1445641788 0.534851 0.110596 0.702698 0.455872 1445641788 0.534851 0.110596 0.702698 0.455872 1445641788 0.534851 0.110596 0.702698 0.455872 1445641788 0.590576 0.078369 0.691956 0.407593 1445641788 0.590576 0.078369 0.691956 0.407593 1445641788 0.590576 0.078369 0.691956 0.407593 1445641788 0.590576 0.078369 0.691956 0.407593 1445641788 0.590576 0.078369 0.691956 0.407593 1445641788 0.590576 0.078369 0.691956 0.407593 1445641788 0.642944 0.030884 0.684998 0.341064 1445641788 0.642944 0.030884 0.684998 0.341064 1445641788 0.642944 0.030884 0.684998 0.341064 1445641788 0.642944 0.030884 0.684998 0.341064 1445641788 0.642944 0.030884 0.684998 0.341064 1445641788 0.642944 0.030884 0.684998 0.341064 1445641788 0.672058 -0.013000 0.694458 0.256470 1445641788 0.672058 -0.013000 0.694458 0.256470 1445641788 0.672058 -0.013000 0.694458 0.256470 1445641788 0.672058 -0.013000 0.694458 0.256470 1445641788 0.672058 -0.013000 0.694458 0.256470 1445641788 0.672058 -0.013000 0.694458 0.256470 1445641788 0.727966 -0.031982 0.652649 0.207397 1445641788 0.727966 -0.031982 0.652649 0.207397 1445641789 0.727966 -0.031982 0.652649 0.207397 1445641789 0.727966 -0.031982 0.652649 0.207397 1445641789 0.727966 -0.031982 0.652649 0.207397 1445641789 0.727966 -0.031982 0.652649 0.207397 1445641789 0.740662 -0.084839 0.635376 0.200989 1445641789 0.740662 -0.084839 0.635376 0.200989 1445641789 0.740662 -0.084839 0.635376 0.200989 1445641789 0.740662 -0.084839 0.635376 0.200989 1445641789 0.740662 -0.084839 0.635376 0.200989 1445641789 0.740662 -0.084839 0.635376 0.200989 1445641789 0.740662 -0.084839 0.635376 0.200989 1445641789 0.731628 -0.075989 0.648254 0.196472 1445641789 0.731628 -0.075989 0.648254 0.196472 1445641789 0.731628 -0.075989 0.648254 0.196472 1445641789 0.731628 -0.075989 0.648254 0.196472 1445641789 0.731628 -0.075989 0.648254 0.196472 1445641789 0.731628 -0.075989 0.648254 0.196472 1445641789 0.694641 -0.051453 0.677551 0.235901 1445641789 0.694641 -0.051453 0.677551 0.235901 1445641789 0.694641 -0.051453 0.677551 0.235901 1445641789 0.694641 -0.051453 0.677551 0.235901 1445641789 0.694641 -0.051453 0.677551 0.235901 1445641789 0.694641 -0.051453 0.677551 0.235901 1445641789 0.630859 -0.024109 0.700806 0.331970 1445641789 0.630859 -0.024109 0.700806 0.331970 1445641789 0.630859 -0.024109 0.700806 0.331970 1445641789 0.630859 -0.024109 0.700806 0.331970 1445641789 0.630859 -0.024109 0.700806 0.331970 1445641789 0.630859 -0.024109 0.700806 0.331970 1445641789 0.575317 0.042053 0.692200 0.433594 1445641789 0.575317 0.042053 0.692200 0.433594 1445641789 0.575317 0.042053 0.692200 0.433594 1445641789 0.575317 0.042053 0.692200 0.433594 1445641789 0.575317 0.042053 0.692200 0.433594 1445641789 0.575317 0.042053 0.692200 0.433594 1445641789 0.502502 0.113892 0.689270 0.509277 1445641789 0.502502 0.113892 0.689270 0.509277 1445641789 0.502502 0.113892 0.689270 0.509277 1445641789 0.502502 0.113892 0.689270 0.509277 1445641789 0.502502 0.113892 0.689270 0.509277 1445641789 0.502502 0.113892 0.689270 0.509277 1445641789 0.449524 0.179382 0.700378 0.524475 1445641789 0.449524 0.179382 0.700378 0.524475 1445641789 0.449524 0.179382 0.700378 0.524475 1445641789 
0.703552 -0.054260 0.695740 0.133728 1445641793 0.703552 -0.054260 0.695740 0.133728 1445641793 0.703552 -0.054260 0.695740 0.133728 1445641793 0.701782 -0.058472 0.696411 0.137756 1445641793 0.701782 -0.058472 0.696411 0.137756 1445641793 0.701782 -0.058472 0.696411 0.137756 1445641793 0.701782 -0.058472 0.696411 0.137756 1445641793 0.701782 -0.058472 0.696411 0.137756 1445641793 0.700745 -0.061096 0.696899 0.139587 1445641793 0.700745 -0.061096 0.696899 0.139587 1445641793 0.700745 -0.061096 0.696899 0.139587 1445641793 0.700745 -0.061096 0.696899 0.139587 1445641793 0.700745 -0.061096 0.696899 0.139587 1445641793 0.700745 -0.061096 0.696899 0.139587 1445641793 0.700745 -0.061096 0.696899 0.139587 1445641793 0.699829 -0.060059 0.697937 0.139465 1445641794 0.699829 -0.060059 0.697937 0.139465 1445641794 0.699829 -0.060059 0.697937 0.139465 1445641794 0.699829 -0.060059 0.697937 0.139465 1445641794 0.699829 -0.060059 0.697937 0.139465 1445641794 0.699829 -0.060059 0.697937 0.139465 1445641794 0.698486 -0.056091 0.699829 0.138367 1445641794 0.698486 -0.056091 0.699829 0.138367 1445641794 0.698486 -0.056091 0.699829 0.138367 1445641794 0.698486 -0.056091 0.699829 0.138367 1445641794 0.698486 -0.056091 0.699829 0.138367 1445641794 0.698486 -0.056091 0.699829 0.138367 1445641794 0.697083 -0.050659 0.701965 0.136597 1445641794 0.697083 -0.050659 0.701965 0.136597 1445641794 0.697083 -0.050659 0.701965 0.136597 1445641794 0.697083 -0.050659 0.701965 0.136597 1445641794 0.697083 -0.050659 0.701965 0.136597 1445641794 0.697083 -0.050659 0.701965 0.136597 1445641794 0.697083 -0.050659 0.701965 0.136597 1445641794 0.700256 -0.043274 0.700378 0.131104 1445641794 0.700256 -0.043274 0.700378 0.131104 1445641794 0.700256 -0.043274 0.700378 0.131104 1445641794 0.700256 -0.043274 0.700378 0.131104 1445641794 0.700256 -0.043274 0.700378 0.131104 1445641794 0.700256 -0.043274 0.700378 0.131104 1445641794 0.704834 -0.046143 0.695190 0.132813 1445641794 0.704834 -0.046143 0.695190 0.132813 1445641794 0.704834 -0.046143 0.695190 0.132813 1445641794 0.704834 -0.046143 0.695190 0.132813 1445641794 0.704834 -0.046143 0.695190 0.132813 1445641794 0.704834 -0.046143 0.695190 0.132813 1445641794 0.704834 -0.046143 0.695190 0.132813 1445641794 0.707275 -0.059448 0.690002 0.141479 1445641794 0.707275 -0.059448 0.690002 0.141479 1445641794 0.707275 -0.059448 0.690002 0.141479 1445641794 0.707275 -0.059448 0.690002 0.141479 1445641794 0.707275 -0.059448 0.690002 0.141479 1445641794 0.707275 -0.059448 0.690002 0.141479 1445641794 0.708679 -0.063965 0.687622 0.144226 1445641794 0.708679 -0.063965 0.687622 0.144226 1445641794 0.708679 -0.063965 0.687622 0.144226 1445641794 0.708679 -0.063965 0.687622 0.144226 1445641794 0.708679 -0.063965 0.687622 0.144226 1445641794 0.708679 -0.063965 0.687622 0.144226 1445641794 0.711121 -0.067383 0.684631 0.145020 1445641794 0.711121 -0.067383 0.684631 0.145020 1445641794 0.711121 -0.067383 0.684631 0.145020 1445641794 0.711121 -0.067383 0.684631 0.145020 1445641794 0.710388 -0.067261 0.685730 0.143005 1445641794 0.710388 -0.067261 0.685730 0.143005 1445641794 0.710388 -0.067261 0.685730 0.143005 1445641794 0.710388 -0.067261 0.685730 0.143005 1445641794 0.710388 -0.067261 0.685730 0.143005 1445641794 0.710388 -0.067261 0.685730 0.143005 1445641794 0.710388 -0.067261 0.685730 0.143005 1445641794 0.706665 -0.061096 0.691406 0.137024 1445641794 0.706665 -0.061096 0.691406 0.137024 1445641794 0.706665 -0.061096 0.691406 0.137024 1445641794 0.706665 -0.061096 0.691406 0.137024 1445641794 0.706665 -0.061096 0.691406 0.137024 1445641794 0.706665 -0.061096 0.691406 0.137024 1445641794 0.702637 -0.052979 0.697693 0.129028 1445641794 0.702637 -0.052979 0.697693 0.129028 1445641794 0.702637 -0.052979 0.697693 0.129028 1445641794 0.702637 -0.052979 0.697693 0.129028 1445641794 0.702637 -0.052979 0.697693 0.129028 1445641794 0.702637 -0.052979 0.697693 0.129028 1445641794 0.702637 -0.052979 0.697693 0.129028 1445641794 0.697693 -0.044983 0.703918 0.124817 1445641794 0.697693 -0.044983 0.703918 0.124817 1445641794 0.697693 -0.044983 0.703918 0.124817 1445641794 0.697693 -0.044983 0.703918 0.124817 1445641794 0.697693 -0.044983 0.703918 0.124817 1445641794 0.697693 -0.044983 0.703918 0.124817 1445641794 0.696106 -0.045227 0.704651 0.129456 1445641794 0.696106 -0.045227 0.704651 0.129456 1445641794 0.696106 -0.045227 0.704651 0.129456 1445641794 0.696106 -0.045227 0.704651 0.129456 1445641794 0.696106 -0.045227 0.704651 0.129456 1445641794 0.696106 -0.045227 0.704651 0.129456 1445641794 0.696106 -0.045227 0.704651 0.129456 1445641794 0.698914 -0.048279 0.701416 0.130798 1445641794 0.698914 -0.048279 0.701416 0.130798 1445641794 0.698914 -0.048279 0.701416 0.130798 1445641794 0.698914 -0.048279 0.701416 0.130798 1445641794 0.698914 -0.048279 0.701416 0.130798 1445641794 0.698914 -0.048279 0.701416 0.130798 1445641794 0.697571 -0.041321 0.705017 0.120605 1445641794 0.697571 -0.041321 0.705017 0.120605 1445641794 0.697571 -0.041321 0.705017 0.120605 1445641794 0.697571 -0.041321 0.705017 0.120605 1445641794 0.697571 -0.041321 0.705017 0.120605 1445641794 0.697571 -0.041321 0.705017 0.120605 1445641794 0.698486 -0.045471 0.703796 0.120972 1445641794 0.698486 -0.045471 0.703796 0.120972 1445641794 0.698486 -0.045471 0.703796 0.120972 1445641794 0.698486 -0.045471 0.703796 0.120972 1445641794 0.698486 -0.045471 0.703796 0.120972 1445641794 0.704224 -0.058533 0.695862 0.127808 1445641794 0.704224 -0.058533 0.695862 0.127808 1445641794 0.704224 -0.058533 0.695862 0.127808 1445641794 0.704224 -0.058533 0.695862 0.127808 1445641794 0.704224 -0.058533 0.695862 0.127808 1445641794 0.704224 -0.058533 0.695862 0.127808 1445641794 0.704224 -0.058533 0.695862 0.127808 1445641794 0.709961 -0.062439 0.689270 0.129944 1445641794 0.709961 -0.062439 0.689270 0.129944 1445641794 0.709961 -0.062439 0.689270 0.129944 1445641794 0.709961 -0.062439 0.689270 0.129944 1445641794 0.709961 -0.062439 0.689270 0.129944 1445641794 0.709961 -0.062439 0.689270 0.129944 1445641794 0.711182 -0.068054 0.686646 0.134216 1445641794 0.711182 -0.068054 0.686646 0.134216 1445641795 0.711182 -0.068054 0.686646 0.134216 1445641795 0.711182 -0.068054 0.686646 0.134216 1445641795 0.711182 -0.068054 0.686646 0.134216 1445641795 0.711182 -0.068054 0.686646 0.134216 1445641795 0.711182 -0.068054 0.686646 0.134216 1445641795 0.708191 -0.071045 0.689148 0.135559 1445641795 0.708191 -0.071045 0.689148 0.135559 1445641795 0.708191 -0.071045 0.689148 0.135559 1445641795 0.708191 -0.071045 0.689148 0.135559 1445641795 0.708191 -0.071045 0.689148 0.135559 1445641795 0.705139 -0.064087 0.693604 0.132080 1445641795 0.705139 -0.064087 0.693604 0.132080 1445641795 0.705139 -0.064087 0.693604 0.132080 1445641795 0.705139 -0.064087 0.693604 0.132080 1445641795 0.705139 -0.064087 0.693604 0.132080 1445641795 0.705139 -0.064087 0.693604 0.132080 1445641795 0.702393 -0.053284 0.698242 0.127380 1445641795 0.702393 -0.053284 0.698242 0.127380 1445641795 0.702393 -0.053284 0.698242 0.127380 1445641795 0.702393 -0.053284 0.698242 0.127380 1445641795 0.702393 -0.053284 0.698242 0.127380 1445641795 0.702393 -0.053284 0.698242 0.127380 1445641795 0.702393 -0.053284 0.698242 0.127380 1445641795 0.699829 -0.050049 0.700562 0.130066 1445641795 0.699829 -0.050049 0.700562 0.130066 1445641795 0.699829 -0.050049 0.700562 0.130066 1445641795 0.699829 -0.050049 0.700562 0.130066 1445641795 0.699829 -0.050049 0.700562 0.130066 1445641795 0.699829 -0.050049 0.700562 0.130066 1445641795 0.700989 -0.054321 0.697693 0.137024 1445641795 0.700989 -0.054321 0.697693 0.137024 1445641795 0.700989 -0.054321 0.697693 0.137024 1445641795 0.700989 -0.054321 0.697693 0.137024 1445641795 0.700989 -0.054321 0.697693 0.137024 1445641795 0.700989 -0.054321 0.697693 0.137024 1445641795 0.700989 -0.054321 0.697693 0.137024 1445641795 0.700195 -0.050903 0.699463 0.133606 1445641795 0.700195 -0.050903 0.699463 0.133606 1445641795 0.700195 -0.050903 0.699463 0.133606 1445641795 0.700195 -0.050903 0.699463 0.133606 1445641795 0.700195 -0.050903 0.699463 0.133606 1445641795 0.700195 -0.050903 0.699463 0.133606 1445641795 0.696716 -0.053223 0.702759 0.133545 1445641795 0.696716 -0.053223 0.702759 0.133545 1445641795 0.696716 -0.053223 0.702759 0.133545 1445641795 0.696716 -0.053223 0.702759 0.133545 1445641795 0.696716 -0.053223 0.702759 0.133545 1445641795 0.699036 -0.071777 0.696533 0.144714 1445641795 0.699036 -0.071777 0.696533 0.144714 1445641795 0.699036 -0.071777 0.696533 0.144714 1445641795 0.699036 -0.071777 0.696533 0.144714 1445641795 0.699036 -0.071777 0.696533 0.144714 1445641795 0.699036 -0.071777 0.696533 0.144714 1445641795 0.703613 -0.071228 0.692078 0.144226 1445641795 0.703613 -0.071228 0.692078 0.144226 1445641795 0.703613 -0.071228 0.692078 0.144226 1445641795 0.703613 -0.071228 0.692078 0.144226 1445641795 0.703613 -0.071228 0.692078 0.144226 1445641795 0.703613 -0.071228 0.692078 0.144226 1445641795 0.705750 -0.066711 0.691101 0.140686 1445641795 0.705750 -0.066711 0.691101 0.140686 1445641795 0.705750 -0.066711 0.691101 0.140686 1445641795 0.705750 -0.066711 0.691101 0.140686 1445641795 0.705750 -0.066711 0.691101 0.140686 1445641795 0.705750 -0.066711 0.691101 0.140686 1445641795 0.704041 -0.071228 0.691711 0.143860 1445641795 0.704041 -0.071228 0.691711 0.143860 1445641795 0.704041 -0.071228 0.691711 0.143860 1445641795 0.704041 -0.071228 0.691711 0.143860 1445641795 0.704041 -0.071228 0.691711 0.143860 1445641795 0.704041 -0.071228 0.691711 0.143860 1445641795 0.700562 -0.077637 0.693176 0.150330 1445641795 0.700562 -0.077637 0.693176 0.150330 1445641795 0.700562 -0.077637 0.693176 0.150330 1445641795 0.700562 -0.077637 0.693176 0.150330 1445641795 0.700562 -0.077637 0.693176 0.150330 1445641795 0.700562 -0.077637 0.693176 0.150330 1445641795 0.700012 -0.073669 0.694702 0.147766 1445641795 0.700012 -0.073669 0.694702 0.147766 1445641795 0.700012 -0.073669 0.694702 0.147766 1445641795 0.700012 -0.073669 0.694702 0.147766 1445641795 0.700012 -0.073669 0.694702 0.147766 1445641795 0.700012 -0.073669 0.694702 0.147766 1445641795 0.700012 -0.073669 0.694702 0.147766 1445641795 0.699890 -0.063293 0.697266 0.140991 1445641795 0.699890 -0.063293 0.697266 0.140991 1445641795 0.699890 -0.063293 0.697266 0.140991 1445641795 0.699890 -0.063293 0.697266 0.140991 1445641795 0.699890 -0.063293 0.697266 0.140991 1445641795 0.699890 -0.063293 0.697266 0.140991 1445641795 0.701660 -0.058533 0.696106 0.139832 1445641795 0.701660 -0.058533 0.696106 0.139832 1445641795 0.701660 -0.058533 0.696106 0.139832 1445641795 0.701660 -0.058533 0.696106 0.139832 1445641795 0.701660 -0.058533 0.696106 0.139832 1445641795 0.701660 -0.058533 0.696106 0.139832 1445641795 0.704041 -0.054688 0.694336 0.138367 1445641795 0.704041 -0.054688 0.694336 0.138367 1445641795 0.704041 -0.054688 0.694336 0.138367 1445641795 0.704041 -0.054688 0.694336 0.138367 1445641795 0.704041 -0.054688 0.694336 0.138367 1445641795 0.704041 -0.054688 0.694336 0.138367 1445641795 0.704041 -0.054688 0.694336 0.138367 1445641795 0.702026 -0.050659 0.697510 0.134094 1445641795 0.702026 -0.050659 0.697510 0.134094 1445641795 0.702026 -0.050659 0.697510 0.134094 1445641795 0.702026 -0.050659 0.697510 0.134094 1445641795 0.702026 -0.050659 0.697510 0.134094 1445641795 0.702026 -0.050659 0.697510 0.134094 1445641795 0.701355 -0.057129 0.697327 0.135925 1445641795 0.701355 -0.057129 0.697327 0.135925 1445641795 0.701355 -0.057129 0.697327 0.135925 1445641796 0.701355 -0.057129 0.697327 0.135925 1445641796 0.701355 -0.057129 0.697327 0.135925 1445641796 0.701355 -0.057129 0.697327 0.135925 1445641796 0.701355 -0.057129 0.697327 0.135925 1445641796 0.705017 -0.068298 0.691528 0.141357 1445641796 0.705017 -0.068298 0.691528 0.141357 1445641796 0.705017 -0.068298 0.691528 0.141357 1445641796 0.705017 -0.068298 0.691528 0.141357 1445641796 0.705017 -0.068298 0.691528 0.141357 1445641796 0.705017 -0.068298 0.691528 0.141357 1445641796 0.707703 -0.070068 0.688660 0.141174 1445641796 0.707703 -0.070068 0.688660 0.141174 1445641796 0.707703 -0.070068 0.688660 0.141174 1445641796 0.707703 -0.070068 0.688660 0.141174 1445641796 0.707703 -0.070068 0.688660 0.141174 1445641796 0.707703 -0.070068 0.688660 0.141174 1445641796 0.706848 -0.073792 0.689148 0.140991 1445641796 0.706848 -0.073792 0.689148 0.140991 1445641796 0.706848 -0.073792 0.689148 0.140991 1445641796 0.706848 -0.073792 0.689148 0.140991 1445641796 0.706848 -0.073792 0.689148 0.140991 1445641796 0.703552 -0.076111 0.692261 0.141296 1445641796 0.703552 -0.076111 0.692261 0.141296 1445641796 0.703552 -0.076111 0.692261 0.141296 1445641796 0.703552 -0.076111 0.692261 0.141296 1445641796 0.703552 -0.076111 0.692261 0.141296 1445641796 0.703552 -0.076111 0.692261 0.141296 1445641796 0.703552 -0.076111 0.692261 0.141296 1445641796 0.703369 -0.070618 0.693665 0.138123 1445641796 0.703369 -0.070618 0.693665 0.138123 1445641796 0.703369 -0.070618 0.693665 0.138123 1445641796 0.703369 -0.070618 0.693665 0.138123 1445641796 0.703369 -0.070618 0.693665 0.138123 1445641796 0.703369 -0.070618 0.693665 0.138123 1445641796 0.703918 -0.061157 0.695068 0.132446 1445641796 0.703918 -0.061157 0.695068 0.132446 1445641796 0.703918 -0.061157 0.695068 0.132446 1445641796 0.703918 -0.061157 0.695068 0.132446 1445641796 0.703918 -0.061157 0.695068 0.132446 1445641796 0.703918 -0.061157 0.695068 0.132446 1445641796 0.703918 -0.061157 0.695068 0.132446 1445641796 0.704407 -0.054016 0.695679 0.129639 1445641796 0.704407 -0.054016 0.695679 0.129639 1445641796 0.704407 -0.054016 0.695679 0.129639 1445641796 0.704407 -0.054016 0.695679 0.129639 1445641796 0.704407 -0.054016 0.695679 0.129639 1445641796 0.704407 -0.054016 0.695679 0.129639 1445641796 0.705750 -0.048279 0.694702 0.130066 1445641796 0.705750 -0.048279 0.694702 0.130066 1445641796 0.705750 -0.048279 0.694702 0.130066 1445641796 0.705750 -0.048279 0.694702 0.130066 1445641796 0.705750 -0.048279 0.694702 0.130066 1445641796 0.705750 -0.048279 0.694702 0.130066 1445641796 0.705750 -0.048279 0.694702 0.130066 1445641796 0.707886 -0.042480 0.693298 0.127808 1445641796 0.707886 -0.042480 0.693298 0.127808 1445641796 0.707886 -0.042480 0.693298 0.127808 1445641796 0.707886 -0.042480 0.693298 0.127808 1445641796 0.707886 -0.042480 0.693298 0.127808 1445641796 0.707886 -0.042480 0.693298 0.127808 1445641796 0.706055 -0.041687 0.695374 0.126953 1445641796 0.706055 -0.041687 0.695374 0.126953 1445641796 0.706055 -0.041687 0.695374 0.126953 1445641796 0.706055 -0.041687 0.695374 0.126953 1445641796 0.706055 -0.041687 0.695374 0.126953 1445641796 0.706055 -0.041687 0.695374 0.126953 1445641796 0.705200 -0.054688 0.693604 0.135803 1445641796 0.705200 -0.054688 0.693604 0.135803 1445641796 0.705200 -0.054688 0.693604 0.135803 1445641796 0.705200 -0.054688 0.693604 0.135803 1445641796 0.705200 -0.054688 0.693604 0.135803 1445641796 0.705200 -0.054688 0.693604 0.135803 1445641796 0.705200 -0.054688 0.693604 0.135803 1445641796 0.707336 -0.062866 0.689758 0.140930 1445641796 0.707336 -0.062866 0.689758 0.140930 1445641796 0.707336 -0.062866 0.689758 0.140930 1445641796 0.707336 -0.062866 0.689758 0.140930 1445641796 0.707336 -0.062866 0.689758 0.140930 1445641796 0.707336 -0.062866 0.689758 0.140930 1445641796 0.708923 -0.064819 0.687866 0.141357 1445641796 0.708923 -0.064819 0.687866 0.141357 1445641796 0.708923 -0.064819 0.687866 0.141357 1445641796 0.708923 -0.064819 0.687866 0.141357 1445641796 0.708923 -0.064819 0.687866 0.141357 1445641796 0.708923 -0.064819 0.687866 0.141357 1445641796 0.708923 -0.064819 0.687866 0.141357 1445641796 0.706055 -0.069336 0.690369 0.141357 1445641796 0.706055 -0.069336 0.690369 0.141357 1445641796 0.706055 -0.069336 0.690369 0.141357 1445641796 0.706055 -0.069336 0.690369 0.141357 1445641796 0.706055 -0.069336 0.690369 0.141357 1445641796 0.706055 -0.069336 0.690369 0.141357 1445641796 0.700745 -0.070068 0.696045 0.139587 1445641796 0.700745 -0.070068 0.696045 0.139587 1445641796 0.700745 -0.070068 0.696045 0.139587 1445641796 0.700745 -0.070068 0.696045 0.139587 1445641796 0.700745 -0.070068 0.696045 0.139587 1445641796 0.700745 -0.070068 0.696045 0.139587 1445641796 0.700745 -0.070068 0.696045 0.139587 1445641796 0.698486 -0.065369 0.699707 0.134888 1445641796 0.698486 -0.065369 0.699707 0.134888 1445641796 0.698486 -0.065369 0.699707 0.134888 1445641796 0.698486 -0.065369 0.699707 0.134888 1445641796 0.698486 -0.065369 0.699707 0.134888 1445641796 0.698486 -0.065369 0.699707 0.134888 1445641796 0.697998 -0.060364 0.701355 0.130859 1445641796 0.697998 -0.060364 0.701355 0.130859 1445641796 0.697998 -0.060364 0.701355 0.130859 1445641796 0.697998 -0.060364 0.701355 0.130859 1445641796 0.697998 -0.060364 0.701355 0.130859 1445641796 0.697998 -0.060364 0.701355 0.130859 1445641796 0.697937 -0.059326 0.701599 0.130615 1445641796 0.697937 -0.059326 0.701599 0.130615 1445641796 0.697937 -0.059326 0.701599 0.130615 1445641796 0.697937 -0.059326 0.701599 0.130615 1445641797 0.697937 -0.059326 0.701599 0.130615 1445641797 0.697937 -0.059326 0.701599 0.130615 1445641797 0.699707 -0.058044 0.699890 0.130676 1445641797 0.699707 -0.058044 0.699890 0.130676 1445641797 0.699707 -0.058044 0.699890 0.130676 1445641797 0.699707 -0.058044 0.699890 0.130676 1445641797 0.699707 -0.058044 0.699890 0.130676 1445641797 0.699707 -0.058044 0.699890 0.130676 1445641797 0.699707 -0.058044 0.699890 0.130676 1445641797 0.703857 -0.051208 0.696899 0.127441 1445641797 0.703857 -0.051208 0.696899 0.127441 1445641797 0.703857 -0.051208 0.696899 0.127441 1445641797 0.703857 -0.051208 0.696899 0.127441 1445641797 0.703857 -0.051208 0.696899 0.127441 1445641797 0.703857 -0.051208 0.696899 0.127441 1445641797 0.703430 -0.045044 0.697815 0.126892 1445641797 0.703430 -0.045044 0.697815 0.126892 1445641797 0.703430 -0.045044 0.697815 0.126892 1445641797 0.703430 -0.045044 0.697815 0.126892 1445641797 0.703430 -0.045044 0.697815 0.126892 1445641797 0.703430 -0.045044 0.697815 0.126892 1445641797 0.702820 -0.049866 0.697327 0.131287 1445641797 0.702820 -0.049866 0.697327 0.131287 1445641797 0.702820 -0.049866 0.697327 0.131287 1445641797 0.702820 -0.049866 0.697327 0.131287 1445641797 0.702820 -0.049866 0.697327 0.131287 1445641797 0.702820 -0.049866 0.697327 0.131287 1445641797 0.702820 -0.049866 0.697327 0.131287 1445641797 0.708130 -0.051392 0.692017 0.130188 1445641797 0.708130 -0.051392 0.692017 0.130188 1445641797 0.708130 -0.051392 0.692017 0.130188 1445641797 0.708130 -0.051392 0.692017 0.130188 1445641797 0.708130 -0.051392 0.692017 0.130188 1445641797 0.708130 -0.051392 0.692017 0.130188 1445641797 0.713257 -0.050903 0.687012 0.128662 1445641797 0.713257 -0.050903 0.687012 0.128662 1445641797 0.713257 -0.050903 0.687012 0.128662 1445641797 0.713257 -0.050903 0.687012 0.128662 1445641797 0.713257 -0.050903 0.687012 0.128662 1445641797 0.713257 -0.050903 0.687012 0.128662 1445641797 0.713257 -0.050903 0.687012 0.128662 1445641797 0.712891 -0.059509 0.685608 0.134460 1445641797 0.712891 -0.059509 0.685608 0.134460 1445641797 0.712891 -0.059509 0.685608 0.134460 1445641797 0.712891 -0.059509 0.685608 0.134460 1445641797 0.712891 -0.059509 0.685608 0.134460 1445641797 0.712891 -0.059509 0.685608 0.134460 1445641797 0.708496 -0.066833 0.689087 0.136658 1445641797 0.708496 -0.066833 0.689087 0.136658 1445641797 0.708496 -0.066833 0.689087 0.136658 1445641797 0.708496 -0.066833 0.689087 0.136658 1445641797 0.708496 -0.066833 0.689087 0.136658 1445641797 0.708496 -0.066833 0.689087 0.136658 1445641797 0.705566 -0.060120 0.694031 0.129700 1445641797 0.705566 -0.060120 0.694031 0.129700 1445641797 0.705566 -0.060120 0.694031 0.129700 1445641797 0.705566 -0.060120 0.694031 0.129700 1445641797 0.705566 -0.060120 0.694031 0.129700 1445641797 0.705566 -0.060120 0.694031 0.129700 1445641797 0.703552 -0.049377 0.698242 0.122314 1445641797 0.703552 -0.049377 0.698242 0.122314 1445641797 0.703552 -0.049377 0.698242 0.122314 1445641797 0.703552 -0.049377 0.698242 0.122314 1445641797 0.703552 -0.049377 0.698242 0.122314 1445641797 0.701172 -0.047180 0.700562 0.123352 1445641797 0.701172 -0.047180 0.700562 0.123352 1445641797 0.701172 -0.047180 0.700562 0.123352 1445641797 0.701172 -0.047180 0.700562 0.123352 1445641797 0.701172 -0.047180 0.700562 0.123352 1445641797 0.701172 -0.047180 0.700562 0.123352 1445641797 0.701172 -0.047180 0.700562 0.123352 1445641797 0.700317 -0.047668 0.700867 0.126587 1445641797 0.700317 -0.047668 0.700867 0.126587 1445641797 0.700317 -0.047668 0.700867 0.126587 1445641797 0.700317 -0.047668 0.700867 0.126587 1445641797 0.700317 -0.047668 0.700867 0.126587 1445641797 0.700317 -0.047668 0.700867 0.126587 1445641797 0.702576 -0.040894 0.699646 0.123047 1445641797 0.702576 -0.040894 0.699646 0.123047 1445641797 0.702576 -0.040894 0.699646 0.123047 1445641797 0.702576 -0.040894 0.699646 0.123047 1445641797 0.702576 -0.040894 0.699646 0.123047 1445641797 0.702576 -0.040894 0.699646 0.123047 1445641797 0.702820 -0.035583 0.700134 0.120117 1445641797 0.702820 -0.035583 0.700134 0.120117 1445641797 0.702820 -0.035583 0.700134 0.120117 1445641797 0.702820 -0.035583 0.700134 0.120117 1445641797 0.702820 -0.035583 0.700134 0.120117 1445641797 0.702820 -0.035583 0.700134 0.120117 1445641797 0.703613 -0.045837 0.697693 0.126282 1445641797 0.703613 -0.045837 0.697693 0.126282 1445641797 0.703613 -0.045837 0.697693 0.126282 1445641797 0.703613 -0.045837 0.697693 0.126282 1445641797 0.703613 -0.045837 0.697693 0.126282 1445641797 0.703613 -0.045837 0.697693 0.126282 1445641797 0.708252 -0.054016 0.691772 0.129395 1445641797 0.708252 -0.054016 0.691772 0.129395 1445641797 0.708252 -0.054016 0.691772 0.129395 1445641797 0.708252 -0.054016 0.691772 0.129395 1445641797 0.708252 -0.054016 0.691772 0.129395 1445641797 0.712097 -0.057129 0.687744 0.128845 1445641797 0.712097 -0.057129 0.687744 0.128845 1445641797 0.712097 -0.057129 0.687744 0.128845 1445641797 0.712097 -0.057129 0.687744 0.128845 1445641797 0.712097 -0.057129 0.687744 0.128845 1445641797 0.712097 -0.057129 0.687744 0.128845 1445641797 0.712097 -0.057129 0.687744 0.128845 1445641797 0.711975 -0.064880 0.686768 0.131104 1445641797 0.711975 -0.064880 0.686768 0.131104 1445641797 0.711975 -0.064880 0.686768 0.131104 1445641797 0.711975 -0.064880 0.686768 0.131104 1445641797 0.711975 -0.064880 0.686768 0.131104 1445641798 0.711975 -0.064880 0.686768 0.131104 1445641798 0.707825 -0.070374 0.690186 0.132507 1445641798 0.707825 -0.070374 0.690186 0.132507 1445641798 0.707825 -0.070374 0.690186 0.132507 1445641798 0.707825 -0.070374 0.690186 0.132507 1445641798 0.707825 -0.070374 0.690186 0.132507 1445641798 0.707825 -0.070374 0.690186 0.132507 1445641798 0.703125 -0.069763 0.695129 0.132080 1445641798 0.703125 -0.069763 0.695129 0.132080 1445641798 0.703125 -0.069763 0.695129 0.132080 1445641798 0.703125 -0.069763 0.695129 0.132080 1445641798 0.703125 -0.069763 0.695129 0.132080 1445641798 0.703125 -0.069763 0.695129 0.132080 1445641798 0.699890 -0.064575 0.699219 0.130249 1445641798 0.699890 -0.064575 0.699219 0.130249 1445641798 0.699890 -0.064575 0.699219 0.130249 1445641798 0.699890 -0.064575 0.699219 0.130249 1445641798 0.699890 -0.064575 0.699219 0.130249 1445641798 0.699890 -0.064575 0.699219 0.130249 1445641798 0.699890 -0.064575 0.699219 0.130249 1445641798 0.699829 -0.057617 0.700378 0.127808 1445641798 0.699829 -0.057617 0.700378 0.127808 1445641798 0.699829 -0.057617 0.700378 0.127808 1445641798 0.699829 -0.057617 0.700378 0.127808 1445641798 0.699829 -0.057617 0.700378 0.127808 1445641798 0.702332 -0.052124 0.698792 0.125061 1445641798 0.702332 -0.052124 0.698792 0.125061 1445641798 0.702332 -0.052124 0.698792 0.125061 1445641798 0.702332 -0.052124 0.698792 0.125061 1445641798 0.702332 -0.052124 0.698792 0.125061 1445641798 0.702332 -0.052124 0.698792 0.125061 1445641798 0.702332 -0.052124 0.698792 0.125061 1445641798 0.703735 -0.047180 0.698608 0.119995 1445641798 0.703735 -0.047180 0.698608 0.119995 1445641798 0.703735 -0.047180 0.698608 0.119995 1445641798 0.703735 -0.047180 0.698608 0.119995 1445641798 0.703735 -0.047180 0.698608 0.119995 1445641798 0.703735 -0.047180 0.698608 0.119995 1445641798 0.703613 -0.051941 0.698059 0.121704 1445641798 0.703613 -0.051941 0.698059 0.121704 1445641798 0.703613 -0.051941 0.698059 0.121704 1445641798 0.703613 -0.051941 0.698059 0.121704 1445641798 0.703613 -0.051941 0.698059 0.121704 1445641798 0.703613 -0.051941 0.698059 0.121704 1445641798 0.703613 -0.051941 0.698059 0.121704 1445641798 0.704895 -0.066467 0.694031 0.130310 1445641798 0.704895 -0.066467 0.694031 0.130310 1445641798 0.704895 -0.066467 0.694031 0.130310 1445641798 0.704895 -0.066467 0.694031 0.130310 1445641798 0.704895 -0.066467 0.694031 0.130310 1445641798 0.704895 -0.066467 0.694031 0.130310 1445641798 0.704895 -0.066467 0.694031 0.130310 1445641798 0.709106 -0.074219 0.687988 0.135193 1445641798 0.709106 -0.074219 0.687988 0.135193 1445641798 0.709106 -0.074219 0.687988 0.135193 1445641798 0.709106 -0.074219 0.687988 0.135193 1445641798 0.709106 -0.074219 0.687988 0.135193 1445641798 0.709106 -0.074219 0.687988 0.135193 1445641798 0.710449 -0.076904 0.685913 0.137085 1445641798 0.710449 -0.076904 0.685913 0.137085 1445641798 0.710449 -0.076904 0.685913 0.137085 1445641798 0.710449 -0.076904 0.685913 0.137085 1445641798 0.710449 -0.076904 0.685913 0.137085 1445641798 0.710449 -0.076904 0.685913 0.137085 1445641798 0.707947 -0.078430 0.687988 0.138855 1445641798 0.707947 -0.078430 0.687988 0.138855 1445641798 0.707947 -0.078430 0.687988 0.138855 1445641798 0.707947 -0.078430 0.687988 0.138855 1445641798 0.707947 -0.078430 0.687988 0.138855 1445641798 0.707947 -0.078430 0.687988 0.138855 1445641798 0.703064 -0.072571 0.693909 0.137329 1445641798 0.703064 -0.072571 0.693909 0.137329 1445641798 0.703064 -0.072571 0.693909 0.137329 1445641798 0.703064 -0.072571 0.693909 0.137329 1445641798 0.703064 -0.072571 0.693909 0.137329 1445641798 0.703064 -0.072571 0.693909 0.137329 1445641798 0.703064 -0.072571 0.693909 0.137329 1445641798 0.700073 -0.060913 0.698975 0.132507 1445641798 0.700073 -0.060913 0.698975 0.132507 1445641798 0.700073 -0.060913 0.698975 0.132507 1445641798 0.700073 -0.060913 0.698975 0.132507 1445641798 0.700073 -0.060913 0.698975 0.132507 1445641798 0.700073 -0.060913 0.698975 0.132507 1445641798 0.698975 -0.049072 0.701965 0.127258 1445641798 0.698975 -0.049072 0.701965 0.127258 1445641798 0.698975 -0.049072 0.701965 0.127258 1445641798 0.698975 -0.049072 0.701965 0.127258 1445641798 0.698975 -0.049072 0.701965 0.127258 1445641798 0.698975 -0.049072 0.701965 0.127258 1445641798 0.698975 -0.049072 0.701965 0.127258 1445641798 0.699768 -0.044250 0.701599 0.126587 1445641798 0.699768 -0.044250 0.701599 0.126587 1445641798 0.699768 -0.044250 0.701599 0.126587 1445641798 0.699768 -0.044250 0.701599 0.126587 1445641798 0.699768 -0.044250 0.701599 0.126587 1445641798 0.699768 -0.044250 0.701599 0.126587 1445641798 0.702148 -0.042542 0.699585 0.125122 1445641798 0.702148 -0.042542 0.699585 0.125122 1445641798 0.702148 -0.042542 0.699585 0.125122 1445641798 0.702148 -0.042542 0.699585 0.125122 1445641798 0.702148 -0.042542 0.699585 0.125122 1445641798 0.702148 -0.042542 0.699585 0.125122 1445641798 0.701172 -0.043579 0.700806 0.123352 1445641798 0.701172 -0.043579 0.700806 0.123352 1445641798 0.701172 -0.043579 0.700806 0.123352 1445641798 0.701172 -0.043579 0.700806 0.123352 1445641798 0.701172 -0.043579 0.700806 0.123352 1445641798 0.701172 -0.043579 0.700806 0.123352 1445641798 0.702454 -0.053833 0.698120 0.127136 1445641798 0.702454 -0.053833 0.698120 0.127136 1445641798 0.702454 -0.053833 0.698120 0.127136 1445641798 0.702454 -0.053833 0.698120 0.127136 1445641798 0.702454 -0.053833 0.698120 0.127136 1445641798 0.702454 -0.053833 0.698120 0.127136 1445641798 0.702454 -0.053833 0.698120 0.127136 1445641799 0.705383 -0.064087 0.693298 0.132751 1445641799 0.705383 -0.064087 0.693298 0.132751 1445641799 0.705383 -0.064087 0.693298 0.132751 1445641799 0.705383 -0.064087 0.693298 0.132751 1445641799 0.705383 -0.064087 0.693298 0.132751 1445641799 0.705383 -0.064087 0.693298 0.132751 1445641799 0.709229 -0.067139 0.688416 0.135803 1445641799 0.709229 -0.067139 0.688416 0.135803 1445641799 0.709229 -0.067139 0.688416 0.135803 1445641799 0.709229 -0.067139 0.688416 0.135803 1445641799 0.709229 -0.067139 0.688416 0.135803 1445641799 0.709229 -0.067139 0.688416 0.135803 1445641799 0.709229 -0.067139 0.688416 0.135803 1445641799 0.709900 -0.069763 0.686707 0.139709 1445641799 0.709900 -0.069763 0.686707 0.139709 1445641799 0.709900 -0.069763 0.686707 0.139709 1445641799 0.709900 -0.069763 0.686707 0.139709 1445641799 0.709900 -0.069763 0.686707 0.139709 1445641799 0.709900 -0.069763 0.686707 0.139709 1445641799 0.707458 -0.070862 0.688782 0.141357 1445641799 0.707458 -0.070862 0.688782 0.141357 1445641799 0.707458 -0.070862 0.688782 0.141357 1445641799 0.707458 -0.070862 0.688782 0.141357 1445641799 0.707458 -0.070862 0.688782 0.141357 1445641799 0.707458 -0.070862 0.688782 0.141357 1445641799 0.705505 -0.060242 0.692993 0.135132 1445641799 0.705505 -0.060242 0.692993 0.135132 1445641799 0.705505 -0.060242 0.692993 0.135132 1445641799 0.705505 -0.060242 0.692993 0.135132 1445641799 
0.585266 0.029358 0.713806 0.383484 1445641801 0.585266 0.029358 0.713806 0.383484 1445641801 0.585266 0.029358 0.713806 0.383484 1445641801 0.585266 0.029358 0.713806 0.383484 1445641801 0.585266 0.029358 0.713806 0.383484 1445641801 0.522217 0.111267 0.706970 0.463684 1445641801 0.522217 0.111267 0.706970 0.463684 1445641801 0.522217 0.111267 0.706970 0.463684 1445641801 0.522217 0.111267 0.706970 0.463684 1445641801 0.522217 0.111267 0.706970 0.463684 1445641801 0.522217 0.111267 0.706970 0.463684 1445641801 0.457336 0.178284 0.720032 0.490356 1445641801 0.457336 0.178284 0.720032 0.490356 1445641801 0.457336 0.178284 0.720032 0.490356 1445641801 0.457336 0.178284 0.720032 0.490356 1445641801 0.457336 0.178284 0.720032 0.490356 1445641801 0.457336 0.178284 0.720032 0.490356 1445641801 0.457336 0.178284 0.720032 0.490356 1445641801 0.435364 0.195435 0.730530 0.488342 1445641801 0.435364 0.195435 0.730530 0.488342 1445641801 0.435364 0.195435 0.730530 0.488342 1445641801 0.435364 0.195435 0.730530 0.488342 1445641801 0.435364 0.195435 0.730530 0.488342 1445641801 0.435364 0.195435 0.730530 0.488342 1445641801 0.477356 0.169006 0.727173 0.463257 1445641801 0.477356 0.169006 0.727173 0.463257 1445641801 0.477356 0.169006 0.727173 0.463257 1445641801 0.477356 0.169006 0.727173 0.463257 1445641801 0.477356 0.169006 0.727173 0.463257 1445641801 0.477356 0.169006 0.727173 0.463257 1445641801 0.537231 0.114685 0.724915 0.415466 1445641801 0.537231 0.114685 0.724915 0.415466 1445641801 0.537231 0.114685 0.724915 0.415466 1445641801 0.537231 0.114685 0.724915 0.415466 1445641801 0.537231 0.114685 0.724915 0.415466 1445641801 0.537231 0.114685 0.724915 0.415466 1445641801 0.591797 0.044128 0.721924 0.355713 1445641801 0.591797 0.044128 0.721924 0.355713 1445641801 0.591797 0.044128 0.721924 0.355713 1445641801 0.591797 0.044128 0.721924 0.355713 1445641801 0.591797 0.044128 0.721924 0.355713 1445641801 0.591797 0.044128 0.721924 0.355713 1445641801 0.636108 -0.014404 0.720093 0.276672 1445641801 0.636108 -0.014404 0.720093 0.276672 1445641801 0.636108 -0.014404 0.720093 0.276672 1445641801 0.636108 -0.014404 0.720093 0.276672 1445641801 0.636108 -0.014404 0.720093 0.276672 1445641801 0.636108 -0.014404 0.720093 0.276672 1445641801 0.683533 -0.060547 0.691162 0.226440 1445641801 0.683533 -0.060547 0.691162 0.226440 1445641801 0.683533 -0.060547 0.691162 0.226440 1445641801 0.683533 -0.060547 0.691162 0.226440 1445641801 0.683533 -0.060547 0.691162 0.226440 1445641801 0.683533 -0.060547 0.691162 0.226440 1445641801 0.714722 -0.125549 0.645874 0.237000 1445641801 0.714722 -0.125549 0.645874 0.237000 1445641801 0.714722 -0.125549 0.645874 0.237000 1445641801 0.714722 -0.125549 0.645874 0.237000 1445641801 0.714722 -0.125549 0.645874 0.237000 1445641801 0.714722 -0.125549 0.645874 0.237000 1445641801 0.721436 -0.118652 0.647949 0.213318 1445641801 0.721436 -0.118652 0.647949 0.213318 1445641801 0.721436 -0.118652 0.647949 0.213318 1445641801 0.721436 -0.118652 0.647949 0.213318 1445641801 0.721436 -0.118652 0.647949 0.213318 1445641801 0.721436 -0.118652 0.647949 0.213318 1445641801 0.692871 -0.091187 0.674194 0.238647 1445641801 0.692871 -0.091187 0.674194 0.238647 1445641801 0.692871 -0.091187 0.674194 0.238647 1445641801 0.692871 -0.091187 0.674194 0.238647 1445641801 0.692871 -0.091187 0.674194 0.238647 1445641801 0.692871 -0.091187 0.674194 0.238647 1445641801 0.692871 -0.091187 0.674194 0.238647 1445641801 0.623901 -0.059204 0.702515 0.337036 1445641801 0.623901 -0.059204 0.702515 0.337036 1445641801 0.623901 -0.059204 0.702515 0.337036 1445641801 0.623901 -0.059204 0.702515 0.337036 1445641801 0.623901 -0.059204 0.702515 0.337036 1445641801 0.567871 0.026306 0.698425 0.434692 1445641801 0.567871 0.026306 0.698425 0.434692 1445641801 0.567871 0.026306 0.698425 0.434692 1445641801 0.567871 0.026306 0.698425 0.434692 1445641801 0.567871 0.026306 0.698425 0.434692 1445641801 0.567871 0.026306 0.698425 0.434692 1445641801 0.493469 0.148560 0.707092 0.484131 1445641801 0.493469 0.148560 0.707092 0.484131 1445641801 0.493469 0.148560 0.707092 0.484131 1445641801 0.493469 0.148560 0.707092 0.484131 1445641801 0.493469 0.148560 0.707092 0.484131 1445641801 0.493469 0.148560 0.707092 0.484131 1445641801 0.434326 0.219910 0.722351 0.491028 1445641801 0.434326 0.219910 0.722351 0.491028 1445641801 0.434326 0.219910 0.722351 0.491028 1445641802 0.434326 0.219910 0.722351 0.491028 1445641802 0.434326 0.219910 0.722351 0.491028 1445641802 0.434326 0.219910 0.722351 0.491028 1445641802 0.466980 0.206360 0.707031 0.489197 1445641802 0.466980 0.206360 0.707031 0.489197 1445641802 0.466980 0.206360 0.707031 0.489197 1445641802 0.466980 0.206360 0.707031 0.489197 1445641802 0.535889 0.147339 0.699768 0.448669 1445641802 0.535889 0.147339 0.699768 0.448669 1445641802 0.535889 0.147339 0.699768 0.448669 1445641802 0.535889 0.147339 0.699768 0.448669 1445641802 0.535889 0.147339 0.699768 0.448669 1445641802 0.594910 0.068787 0.705994 0.377808 1445641802 0.594910 0.068787 0.705994 0.377808 1445641802 0.594910 0.068787 0.705994 0.377808 1445641802 0.594910 0.068787 0.705994 0.377808 1445641802 0.594910 0.068787 0.705994 0.377808 1445641802 0.594910 0.068787 0.705994 0.377808 1445641802 0.594910 0.068787 0.705994 0.377808 1445641802 0.635803 -0.007507 0.715759 0.288635 1445641802 0.635803 -0.007507 0.715759 0.288635 1445641802 0.635803 -0.007507 0.715759 0.288635 1445641802 0.635803 -0.007507 0.715759 0.288635 1445641802 0.635803 -0.007507 0.715759 0.288635 1445641802 0.672668 -0.030396 0.712524 0.197083 1445641802 0.672668 -0.030396 0.712524 0.197083 1445641802 0.672668 -0.030396 0.712524 0.197083 1445641802 0.672668 -0.030396 0.712524 0.197083 1445641802 0.672668 -0.030396 0.712524 0.197083 1445641802 0.672668 -0.030396 0.712524 0.197083 1445641802 0.672668 -0.030396 0.712524 0.197083 1445641802 0.719360 -0.097778 0.658203 0.199097 1445641802 0.719360 -0.097778 0.658203 0.199097 1445641802 0.719360 -0.097778 0.658203 0.199097 1445641802 0.719360 -0.097778 0.658203 0.199097 1445641802 0.719360 -0.097778 0.658203 0.199097 1445641802 0.719360 -0.097778 0.658203 0.199097 1445641802 0.748169 -0.117188 0.632385 0.162903 1445641802 0.748169 -0.117188 0.632385 0.162903 1445641802 0.748169 -0.117188 0.632385 0.162903 1445641802 0.748169 -0.117188 0.632385 0.162903 1445641802 0.748169 -0.117188 0.632385 0.162903 1445641802 0.728271 -0.115662 0.658264 0.151306 1445641802 0.728271 -0.115662 0.658264 0.151306 1445641802 0.728271 -0.115662 0.658264 0.151306 1445641802 0.728271 -0.115662 0.658264 0.151306 1445641802 0.728271 -0.115662 0.658264 0.151306 1445641802 0.728271 -0.115662 0.658264 0.151306 1445641802 0.728271 -0.115662 0.658264 0.151306 1445641802 0.702332 -0.073425 0.687622 0.168457 1445641802 0.702332 -0.073425 0.687622 0.168457 1445641802 0.702332 -0.073425 0.687622 0.168457 1445641802 0.702332 -0.073425 0.687622 0.168457 1445641802 0.702332 -0.073425 0.687622 0.168457 1445641802 0.702332 -0.073425 0.687622 0.168457 1445641802 0.651428 -0.022949 0.714966 0.252686 1445641802 0.651428 -0.022949 0.714966 0.252686 1445641802 0.651428 -0.022949 0.714966 0.252686 1445641802 0.651428 -0.022949 0.714966 0.252686 1445641802 0.651428 -0.022949 0.714966 0.252686 1445641802 0.651428 -0.022949 0.714966 0.252686 1445641802 0.578369 0.042908 0.724792 0.371765 1445641802 0.578369 0.042908 0.724792 0.371765 1445641802 0.578369 0.042908 0.724792 0.371765 1445641802 0.578369 0.042908 0.724792 0.371765 1445641802 0.578369 0.042908 0.724792 0.371765 1445641802 0.494141 0.106445 0.722900 0.471008 1445641802 0.494141 0.106445 0.722900 0.471008 1445641802 0.494141 0.106445 0.722900 0.471008 1445641802 0.494141 0.106445 0.722900 0.471008 1445641802 0.494141 0.106445 0.722900 0.471008 1445641802 0.494141 0.106445 0.722900 0.471008 1445641802 0.494141 0.106445 0.722900 0.471008 1445641802 0.430786 0.158875 0.726501 0.511169 1445641802 0.430786 0.158875 0.726501 0.511169 1445641802 0.430786 0.158875 0.726501 0.511169 1445641802 0.430786 0.158875 0.726501 0.511169 1445641802 0.430786 0.158875 0.726501 0.511169 1445641802 0.430786 0.158875 0.726501 0.511169 1445641802 0.456543 0.133789 0.718079 0.507874 1445641802 0.456543 0.133789 0.718079 0.507874 1445641802 0.456543 0.133789 0.718079 0.507874 1445641802 0.456543 0.133789 0.718079 0.507874 1445641802 0.456543 0.133789 0.718079 0.507874 1445641802 0.456543 0.133789 0.718079 0.507874 1445641802 0.532959 0.103271 0.708801 0.450256 1445641802 0.532959 0.103271 0.708801 0.450256 1445641802 0.532959 0.103271 0.708801 0.450256 1445641802 0.532959 0.103271 0.708801 0.450256 1445641802 0.532959 0.103271 0.708801 0.450256 1445641802 0.597839 0.049683 0.711487 0.365784 1445641802 0.597839 0.049683 0.711487 0.365784 1445641802 0.597839 0.049683 0.711487 0.365784 1445641802 0.597839 0.049683 0.711487 0.365784 1445641802 0.597839 0.049683 0.711487 0.365784 1445641802 0.597839 0.049683 0.711487 0.365784 1445641802 0.647461 0.002747 0.714844 0.264099 1445641802 0.647461 0.002747 0.714844 0.264099 1445641802 0.647461 0.002747 0.714844 0.264099 1445641802 0.647461 0.002747 0.714844 0.264099 1445641802 0.647461 0.002747 0.714844 0.264099 1445641802 0.647461 0.002747 0.714844 0.264099 1445641802 0.647461 0.002747 0.714844 0.264099 1445641802 0.708008 -0.010376 0.681885 0.183105 1445641802 0.708008 -0.010376 0.681885 0.183105 1445641802 0.708008 -0.010376 0.681885 0.183105 1445641802 0.708008 -0.010376 0.681885 0.183105 1445641803 0.708008 -0.010376 0.681885 0.183105 1445641803 0.723755 -0.121338 0.646729 0.207520 1445641803 0.723755 -0.121338 0.646729 0.207520 1445641803 0.723755 -0.121338 0.646729 0.207520 1445641803 0.723755 -0.121338 0.646729 0.207520 1445641803 0.723755 -0.121338 0.646729 0.207520 1445641803 0.723755 -0.121338 0.646729 0.207520 1445641803 0.738953 -0.146729 0.632813 0.178589 1445641803 0.738953 -0.146729 0.632813 0.178589 1445641803 0.738953 -0.146729 0.632813 0.178589 1445641803 0.738953 -0.146729 0.632813 0.178589 1445641803 0.738953 -0.146729 0.632813 0.178589 1445641803 0.738953 -0.146729 0.632813 0.178589 1445641803 0.715576 -0.099731 0.669861 0.170898 1445641803 0.715576 -0.099731 0.669861 0.170898 1445641803 0.715576 -0.099731 0.669861 0.170898 1445641803 0.715576 -0.099731 0.669861 0.170898 1445641803 0.715576 -0.099731 0.669861 0.170898 1445641803 0.715576 -0.099731 0.669861 0.170898 1445641803 0.715576 -0.099731 0.669861 0.170898 1445641803 0.661621 -0.047852 0.705994 0.247803 1445641803 0.661621 -0.047852 0.705994 0.247803 1445641803 0.661621 -0.047852 0.705994 0.247803 1445641803 0.661621 -0.047852 0.705994 0.247803 1445641803 0.661621 -0.047852 0.705994 0.247803 1445641803 0.661621 -0.047852 0.705994 0.247803 1445641803 0.580017 0.003601 0.726013 0.369324 1445641803 0.580017 0.003601 0.726013 0.369324 1445641803 0.580017 0.003601 0.726013 0.369324 1445641803 0.580017 0.003601 0.726013 0.369324 1445641803 0.580017 0.003601 0.726013 0.369324 1445641803 0.580017 0.003601 0.726013 0.369324 1445641803 0.501770 0.064392 0.722229 0.471497 1445641803 0.501770 0.064392 0.722229 0.471497 1445641803 0.501770 0.064392 0.722229 0.471497 1445641803 0.501770 0.064392 0.722229 0.471497 1445641803 0.501770 0.064392 0.722229 0.471497 1445641803 0.501770 0.064392 0.722229 0.471497 1445641803 0.501770 0.064392 0.722229 0.471497 1445641803 0.433899 0.128906 0.725464 0.518372 1445641803 0.433899 0.128906 0.725464 0.518372 1445641803 0.433899 0.128906 0.725464 0.518372 1445641803 0.433899 0.128906 0.725464 0.518372 1445641803 0.433899 0.128906 0.725464 0.518372 1445641803 0.433899 0.128906 0.725464 0.518372 1445641803 0.415222 0.140259 0.735352 0.516785 1445641803 0.415222 0.140259 0.735352 0.516785 1445641803 0.415222 0.140259 0.735352 0.516785 1445641803 0.415222 0.140259 0.735352 0.516785 1445641803 0.415222 0.140259 0.735352 0.516785 1445641803 0.415222 0.140259 0.735352 0.516785 1445641803 0.467834 0.117798 0.727356 0.487915 1445641803 0.467834 0.117798 0.727356 0.487915 1445641803 0.467834 0.117798 0.727356 0.487915 1445641803 0.467834 0.117798 0.727356 0.487915 1445641803 0.467834 0.117798 0.727356 0.487915 1445641803 0.537292 0.083252 0.722717 0.426575 1445641803 0.537292 0.083252 0.722717 0.426575 1445641803 0.537292 0.083252 0.722717 0.426575 1445641803 0.537292 0.083252 0.722717 0.426575 1445641803 0.537292 0.083252 0.722717 0.426575 1445641803 0.537292 0.083252 0.722717 0.426575 1445641803 0.602966 0.032166 0.720825 0.340149 1445641803 0.602966 0.032166 0.720825 0.340149 1445641803 0.602966 0.032166 0.720825 0.340149 1445641803 0.602966 0.032166 0.720825 0.340149 1445641803 0.602966 0.032166 0.720825 0.340149 1445641803 0.602966 0.032166 0.720825 0.340149 1445641803 0.602966 0.032166 0.720825 0.340149 1445641803 0.648071 0.000305 0.719666 0.248901 1445641803 0.648071 0.000305 0.719666 0.248901 1445641803 0.648071 0.000305 0.719666 0.248901 1445641803 0.648071 0.000305 0.719666 0.248901 1445641803 0.648071 0.000305 0.719666 0.248901 1445641803 0.696350 -0.010742 0.690063 0.196533 1445641803 0.696350 -0.010742 0.690063 0.196533 1445641803 0.696350 -0.010742 0.690063 0.196533 1445641803 0.696350 -0.010742 0.690063 0.196533 1445641803 0.696350 -0.010742 0.690063 0.196533 1445641803 0.741333 -0.073364 0.636047 0.200806 1445641803 0.741333 -0.073364 0.636047 0.200806 1445641803 0.741333 -0.073364 0.636047 0.200806 1445641803 0.741333 -0.073364 0.636047 0.200806 1445641803 0.741333 -0.073364 0.636047 0.200806 1445641803 0.741333 -0.073364 0.636047 0.200806 1445641803 0.741333 -0.073364 0.636047 0.200806 1445641803 0.747742 -0.050598 0.638367 0.175171 1445641803 0.747742 -0.050598 0.638367 0.175171 1445641803 0.747742 -0.050598 0.638367 0.175171 1445641803 0.747742 -0.050598 0.638367 0.175171 1445641803 0.747742 -0.050598 0.638367 0.175171 1445641803 0.747742 -0.050598 0.638367 0.175171 1445641803 0.712341 -0.017273 0.676453 0.185913 1445641803 0.712341 -0.017273 0.676453 0.185913 1445641803 0.712341 -0.017273 0.676453 0.185913 1445641803 0.712341 -0.017273 0.676453 0.185913 1445641803 0.712341 -0.017273 0.676453 0.185913 1445641803 0.712341 -0.017273 0.676453 0.185913 1445641803 0.668396 0.002319 0.702148 0.245178 1445641803 0.668396 0.002319 0.702148 0.245178 1445641803 0.668396 0.002319 0.702148 0.245178 1445641803 0.668396 0.002319 0.702148 0.245178 1445641803 0.668396 0.002319 0.702148 0.245178 1445641803 0.668396 0.002319 0.702148 0.245178 1445641803 0.588745 0.000549 0.730042 0.346924 1445641803 0.588745 0.000549 0.730042 0.346924 1445641803 0.588745 0.000549 0.730042 0.346924 1445641803 0.588745 0.000549 0.730042 0.346924 1445641803 0.588745 0.000549 0.730042 0.346924 1445641804 0.588745 0.000549 0.730042 0.346924 1445641804 0.516174 0.038208 0.732788 0.441650 1445641804 0.516174 0.038208 0.732788 0.441650 1445641804 0.516174 0.038208 0.732788 0.441650 1445641804 0.516174 0.038208 0.732788 0.441650 1445641804 0.516174 0.038208 0.732788 0.441650 1445641804 0.516174 0.038208 0.732788 0.441650 1445641804 0.516174 0.038208 0.732788 0.441650 1445641804 0.453186 0.106262 0.726990 0.504700 1445641804 0.453186 0.106262 0.726990 0.504700 1445641804 0.453186 0.106262 0.726990 0.504700 1445641804 0.453186 0.106262 0.726990 0.504700 1445641804 0.453186 0.106262 0.726990 0.504700 1445641804 0.453186 0.106262 0.726990 0.504700 1445641804 0.404846 0.169617 0.743225 0.504761 1445641804 0.404846 0.169617 0.743225 0.504761 1445641804 0.404846 0.169617 0.743225 0.504761 1445641804 0.404846 0.169617 0.743225 0.504761 1445641804 0.404846 0.169617 0.743225 0.504761 1445641804 0.404846 0.169617 0.743225 0.504761 1445641804 0.404846 0.169617 0.743225 0.504761 1445641804 0.428223 0.168701 0.737671 0.493835 1445641804 0.428223 0.168701 0.737671 0.493835 1445641804 0.428223 0.168701 0.737671 0.493835 1445641804 0.428223 0.168701 0.737671 0.493835 1445641804 0.428223 0.168701 0.737671 0.493835 1445641804 0.428223 0.168701 0.737671 0.493835 1445641804 0.495117 0.147644 0.727112 0.451965 1445641804 0.495117 0.147644 0.727112 0.451965 1445641804 0.495117 0.147644 0.727112 0.451965 1445641804 0.495117 0.147644 0.727112 0.451965 1445641804 0.495117 0.147644 0.727112 0.451965 1445641804 0.495117 0.147644 0.727112 0.451965 1445641804 0.562561 0.099854 0.728699 0.377441 1445641804 0.562561 0.099854 0.728699 0.377441 1445641804 0.562561 0.099854 0.728699 0.377441 1445641804 0.562561 0.099854 0.728699 0.377441 1445641804 0.562561 0.099854 0.728699 0.377441 1445641804 0.562561 0.099854 0.728699 0.377441 1445641804 0.614075 0.041931 0.738037 0.276367 1445641804 0.614075 0.041931 0.738037 0.276367 1445641804 0.614075 0.041931 0.738037 0.276367 1445641804 0.614075 0.041931 0.738037 0.276367 1445641804 0.614075 0.041931 0.738037 0.276367 1445641804 0.614075 0.041931 0.738037 0.276367 1445641804 0.677124 0.030273 0.712097 0.182861 1445641804 0.677124 0.030273 0.712097 0.182861 1445641804 0.677124 0.030273 0.712097 0.182861 1445641804 0.677124 0.030273 0.712097 0.182861 1445641804 0.677124 0.030273 0.712097 0.182861 1445641804 0.677124 0.030273 0.712097 0.182861 1445641804 0.702148 0.023315 0.689026 0.177795 1445641804 0.702148 0.023315 0.689026 0.177795 1445641804 0.702148 0.023315 0.689026 0.177795 1445641804 0.702148 0.023315 0.689026 0.177795 1445641804 0.702148 0.023315 0.689026 0.177795 1445641804 0.702148 0.023315 0.689026 0.177795 1445641804 0.713074 -0.020081 0.674500 0.190063 1445641804 0.713074 -0.020081 0.674500 0.190063 1445641804 0.713074 -0.020081 0.674500 0.190063 1445641804 0.713074 -0.020081 0.674500 0.190063 1445641804 0.713074 -0.020081 0.674500 0.190063 1445641804 0.713074 -0.020081 0.674500 0.190063 1445641804 0.713074 -0.020081 0.674500 0.190063 1445641804 0.691467 -0.011230 0.689880 0.213806 1445641804 0.691467 -0.011230 0.689880 0.213806 1445641804 0.691467 -0.011230 0.689880 0.213806 1445641804 0.691467 -0.011230 0.689880 0.213806 1445641804 0.691467 -0.011230 0.689880 0.213806 1445641804 0.653015 0.006836 0.703735 0.279602 1445641804 0.653015 0.006836 0.703735 0.279602 1445641804 0.653015 0.006836 0.703735 0.279602 1445641804 0.653015 0.006836 0.703735 0.279602 1445641804 0.653015 0.006836 0.703735 0.279602 1445641804 0.653015 0.006836 0.703735 0.279602 1445641804 0.581238 0.016418 0.717285 0.383728 1445641804 0.581238 0.016418 0.717285 0.383728 1445641804 0.581238 0.016418 0.717285 0.383728 1445641804 0.581238 0.016418 0.717285 0.383728 1445641804 0.581238 0.016418 0.717285 0.383728 1445641804 0.581238 0.016418 0.717285 0.383728 1445641804 0.521973 0.101318 0.717529 0.449829 1445641804 0.521973 0.101318 0.717529 0.449829 1445641804 0.521973 0.101318 0.717529 0.449829 1445641804 0.521973 0.101318 0.717529 0.449829 1445641804 0.435242 0.164429 0.725342 0.507263 1445641804 0.435242 0.164429 0.725342 0.507263 1445641804 0.435242 0.164429 0.725342 0.507263 1445641804 0.435242 0.164429 0.725342 0.507263 1445641804 0.435242 0.164429 0.725342 0.507263 1445641804 0.435242 0.164429 0.725342 0.507263 1445641804 0.401855 0.197266 0.739075 0.503235 1445641804 0.401855 0.197266 0.739075 0.503235 1445641804 0.401855 0.197266 0.739075 0.503235 1445641804 0.401855 0.197266 0.739075 0.503235 1445641804 0.401855 0.197266 0.739075 0.503235 1445641804 0.401855 0.197266 0.739075 0.503235 1445641804 0.454468 0.173950 0.729370 0.480774 1445641804 0.454468 0.173950 0.729370 0.480774 1445641804 0.454468 0.173950 0.729370 0.480774 1445641804 0.454468 0.173950 0.729370 0.480774 1445641804 0.454468 0.173950 0.729370 0.480774 1445641804 0.454468 0.173950 0.729370 0.480774 1445641804 0.524353 0.132874 0.726929 0.422974 1445641804 0.524353 0.132874 0.726929 0.422974 1445641804 0.524353 0.132874 0.726929 0.422974 1445641804 0.524353 0.132874 0.726929 0.422974 1445641804 0.524353 0.132874 0.726929 0.422974 1445641804 0.524353 0.132874 0.726929 0.422974 1445641804 0.524353 0.132874 0.726929 0.422974 1445641805 0.586304 0.056946 0.731506 0.343201 1445641805 0.586304 0.056946 0.731506 0.343201 1445641805 0.586304 0.056946 0.731506 0.343201 1445641805 0.586304 0.056946 0.731506 0.343201 1445641805 0.586304 0.056946 0.731506 0.343201 1445641805 0.586304 0.056946 0.731506 0.343201 1445641805 0.643433 0.025269 0.733582 0.217041 1445641805 0.643433 0.025269 0.733582 0.217041 1445641805 0.643433 0.025269 0.733582 0.217041 1445641805 0.643433 0.025269 0.733582 0.217041 1445641805 0.643433 0.025269 0.733582 0.217041 1445641805 0.643433 0.025269 0.733582 0.217041 1445641805 0.643433 0.025269 0.733582 0.217041 1445641805 0.686768 0.039124 0.707153 0.163391 1445641805 0.686768 0.039124 0.707153 0.163391 1445641805 0.686768 0.039124 0.707153 0.163391 1445641805 0.686768 0.039124 0.707153 0.163391 1445641805 0.686768 0.039124 0.707153 0.163391 1445641805 0.686768 0.039124 0.707153 0.163391 1445641805 0.722107 -0.032715 0.669189 0.172058 1445641805 0.722107 -0.032715 0.669189 0.172058 1445641805 0.722107 -0.032715 0.669189 0.172058 1445641805 0.722107 -0.032715 0.669189 0.172058 1445641805 0.722107 -0.032715 0.669189 0.172058 1445641805 0.722107 -0.032715 0.669189 0.172058 1445641805 0.722107 -0.032715 0.669189 0.172058 1445641805 0.726807 -0.025513 0.667969 0.157349 1445641805 0.726807 -0.025513 0.667969 0.157349 1445641805 0.726807 -0.025513 0.667969 0.157349 1445641805 0.726807 -0.025513 0.667969 0.157349 1445641805 0.726807 -0.025513 0.667969 0.157349 1445641805 0.688477 0.020142 0.705017 0.168823 1445641805 0.688477 0.020142 0.705017 0.168823 1445641805 0.688477 0.020142 0.705017 0.168823 1445641805 0.688477 0.020142 0.705017 0.168823 1445641805 0.688477 0.020142 0.705017 0.168823 1445641805 0.688477 0.020142 0.705017 0.168823 1445641805 0.647888 0.045959 0.726196 0.225037 1445641805 0.647888 0.045959 0.726196 0.225037 1445641805 0.647888 0.045959 0.726196 0.225037 1445641805 0.647888 0.045959 0.726196 0.225037 1445641805 0.647888 0.045959 0.726196 0.225037 1445641805 0.647888 0.045959 0.726196 0.225037 1445641805 0.647888 0.045959 0.726196 0.225037 1445641805 0.587036 0.051575 0.739929 0.324219 1445641805 0.587036 0.051575 0.739929 0.324219 1445641805 0.587036 0.051575 0.739929 0.324219 1445641805 0.587036 0.051575 0.739929 0.324219 1445641805 0.587036 0.051575 0.739929 0.324219 1445641805 0.587036 0.051575 0.739929 0.324219 1445641805 0.519104 0.093567 0.739563 0.417908 1445641805 0.519104 0.093567 0.739563 0.417908 1445641805 0.519104 0.093567 0.739563 0.417908 1445641805 0.519104 0.093567 0.739563 0.417908 1445641805 0.519104 0.093567 0.739563 0.417908 1445641805 0.450012 0.138489 0.735413 0.487244 1445641805 0.450012 0.138489 0.735413 0.487244 1445641805 0.450012 0.138489 0.735413 0.487244 1445641805 0.450012 0.138489 0.735413 0.487244 1445641805 0.450012 0.138489 0.735413 0.487244 1445641805 0.450012 0.138489 0.735413 0.487244 1445641805 0.450012 0.138489 0.735413 0.487244 1445641805 0.407837 0.162109 0.735779 0.515686 1445641805 0.407837 0.162109 0.735779 0.515686 1445641805 0.407837 0.162109 0.735779 0.515686 1445641805 0.407837 0.162109 0.735779 0.515686 1445641805 0.407837 0.162109 0.735779 0.515686 1445641805 0.407837 0.162109 0.735779 0.515686 1445641805 0.426758 0.133362 0.735168 0.509399 1445641805 0.426758 0.133362 0.735168 0.509399 1445641805 0.426758 0.133362 0.735168 0.509399 1445641805 0.426758 0.133362 0.735168 0.509399 1445641805 0.426758 0.133362 0.735168 0.509399 1445641805 0.426758 0.133362 0.735168 0.509399 1445641805 0.492493 0.110474 0.731384 0.458435 1445641805 0.492493 0.110474 0.731384 0.458435 1445641805 0.492493 0.110474 0.731384 0.458435 1445641805 0.492493 0.110474 0.731384 0.458435 1445641805 0.492493 0.110474 0.731384 0.458435 1445641805 0.492493 0.110474 0.731384 0.458435 1445641805 0.492493 0.110474 0.731384 0.458435 1445641805 0.555603 0.063721 0.734619 0.384033 1445641805 0.555603 0.063721 0.734619 0.384033 1445641805 0.555603 0.063721 0.734619 0.384033 1445641805 0.555603 0.063721 0.734619 0.384033 1445641805 0.555603 0.063721 0.734619 0.384033 1445641805 0.555603 0.063721 0.734619 0.384033 1445641805 0.614624 0.020325 0.738586 0.276123 1445641805 0.614624 0.020325 0.738586 0.276123 1445641805 0.614624 0.020325 0.738586 0.276123 1445641805 0.614624 0.020325 0.738586 0.276123 1445641805 0.614624 0.020325 0.738586 0.276123 1445641805 0.671997 0.035950 0.718384 0.176025 1445641805 0.671997 0.035950 0.718384 0.176025 1445641805 0.671997 0.035950 0.718384 0.176025 1445641805 0.671997 0.035950 0.718384 0.176025 1445641805 0.671997 0.035950 0.718384 0.176025 1445641805 0.671997 0.035950 0.718384 0.176025 1445641805 0.671997 0.035950 0.718384 0.176025 1445641805 0.719666 -0.038330 0.667603 0.186768 1445641805 0.719666 -0.038330 0.667603 0.186768 1445641805 0.719666 -0.038330 0.667603 0.186768 1445641805 0.719666 -0.038330 0.667603 0.186768 1445641805 0.719666 -0.038330 0.667603 0.186768 1445641805 0.719666 -0.038330 0.667603 0.186768 1445641805 0.725098 -0.093384 0.662537 0.162720 1445641805 0.725098 -0.093384 0.662537 0.162720 1445641805 0.725098 -0.093384 0.662537 0.162720 1445641805 0.725098 -0.093384 0.662537 0.162720 1445641805 0.725098 -0.093384 0.662537 0.162720 1445641805 0.725098 -0.093384 0.662537 0.162720 1445641805 0.725098 -0.093384 0.662537 0.162720 1445641805 0.705322 -0.052979 0.692322 0.142273 1445641806 0.705322 -0.052979 0.692322 0.142273 1445641806 0.705322 -0.052979 0.692322 0.142273 1445641806 0.705322 -0.052979 0.692322 0.142273 1445641806 0.705322 -0.052979 0.692322 0.142273 1445641806 0.705322 -0.052979 0.692322 0.142273 1445641806 0.666016 -0.008789 0.722656 0.184387 1445641806 0.666016 -0.008789 0.722656 0.184387 1445641806 0.666016 -0.008789 0.722656 0.184387 1445641806 0.666016 -0.008789 0.722656 0.184387 1445641806 0.666016 -0.008789 0.722656 0.184387 1445641806 0.666016 -0.008789 0.722656 0.184387 1445641806 0.590027 0.006104 0.760132 0.272034 1445641806 0.590027 0.006104 0.760132 0.272034 1445641806 0.590027 0.006104 0.760132 0.272034 1445641806 0.590027 0.006104 0.760132 0.272034 1445641806 0.590027 0.006104 0.760132 0.272034 1445641806 0.590027 0.006104 0.760132 0.272034 1445641806 0.590027 0.006104 0.760132 0.272034 1445641806 0.524292 0.039185 0.769409 0.362549 1445641806 0.524292 0.039185 0.769409 0.362549 1445641806 0.524292 0.039185 0.769409 0.362549 1445641806 0.524292 0.039185 0.769409 0.362549 1445641806 0.524292 0.039185 0.769409 0.362549 1445641806 0.470642 0.101318 0.765503 0.426697 1445641806 0.470642 0.101318 0.765503 0.426697 1445641806 0.470642 0.101318 0.765503 0.426697 1445641806 0.470642 0.101318 0.765503 0.426697 1445641806 0.470642 0.101318 0.765503 0.426697 1445641806 0.470642 0.101318 0.765503 0.426697 1445641806 0.470642 0.101318 0.765503 0.426697 1445641806 0.422119 0.138367 0.763550 0.468567 1445641806 0.422119 0.138367 0.763550 0.468567 1445641806 0.422119 0.138367 0.763550 0.468567 1445641806 0.422119 0.138367 0.763550 0.468567 1445641806 0.422119 0.138367 0.763550 0.468567 1445641806 0.422119 0.138367 0.763550 0.468567 1445641806 0.419922 0.133728 0.760803 0.476318 1445641806 0.419922 0.133728 0.760803 0.476318 1445641806 0.419922 0.133728 0.760803 0.476318 1445641806 0.419922 0.133728 0.760803 0.476318 1445641806 0.419922 0.133728 0.760803 0.476318 1445641806 0.419922 0.133728 0.760803 0.476318 1445641806 0.477051 0.115051 0.753784 0.436890 1445641806 0.477051 0.115051 0.753784 0.436890 1445641806 0.477051 0.115051 0.753784 0.436890 1445641806 0.477051 0.115051 0.753784 0.436890 1445641806 0.477051 0.115051 0.753784 0.436890 1445641806 
0.704224 -0.036682 0.693054 0.149414 1445641808 0.703491 -0.037354 0.693420 0.150696 1445641808 0.703491 -0.037354 0.693420 0.150696 1445641808 0.703491 -0.037354 0.693420 0.150696 1445641808 0.703491 -0.037354 0.693420 0.150696 1445641808 0.703491 -0.037354 0.693420 0.150696 1445641808 0.703491 -0.037354 0.693420 0.150696 1445641808 0.702332 -0.032776 0.695435 0.148010 1445641808 0.702332 -0.032776 0.695435 0.148010 1445641808 0.702332 -0.032776 0.695435 0.148010 1445641808 0.702332 -0.032776 0.695435 0.148010 1445641808 0.702332 -0.032776 0.695435 0.148010 1445641808 0.702332 -0.032776 0.695435 0.148010 1445641808 0.701416 -0.031860 0.696960 0.145386 1445641808 0.701416 -0.031860 0.696960 0.145386 1445641808 0.701416 -0.031860 0.696960 0.145386 1445641808 0.701416 -0.031860 0.696960 0.145386 1445641808 0.701416 -0.031860 0.696960 0.145386 1445641808 0.701416 -0.031860 0.696960 0.145386 1445641808 0.703247 -0.039368 0.694214 0.148010 1445641808 0.703247 -0.039368 0.694214 0.148010 1445641808 0.703247 -0.039368 0.694214 0.148010 1445641808 0.703247 -0.039368 0.694214 0.148010 1445641808 0.703247 -0.039368 0.694214 0.148010 1445641808 0.703247 -0.039368 0.694214 0.148010 1445641808 0.706055 -0.044434 0.690674 0.149780 1445641808 0.706055 -0.044434 0.690674 0.149780 1445641808 0.706055 -0.044434 0.690674 0.149780 1445641808 0.706055 -0.044434 0.690674 0.149780 1445641808 0.706055 -0.044434 0.690674 0.149780 1445641808 0.706055 -0.044434 0.690674 0.149780 1445641808 0.706055 -0.044434 0.690674 0.149780 1445641808 0.705811 -0.045776 0.690857 0.149597 1445641808 0.705811 -0.045776 0.690857 0.149597 1445641808 0.705811 -0.045776 0.690857 0.149597 1445641808 0.705811 -0.045776 0.690857 0.149597 1445641808 0.705811 -0.045776 0.690857 0.149597 1445641808 0.705811 -0.045776 0.690857 0.149597 1445641808 0.705383 -0.047791 0.691467 0.148193 1445641808 0.705383 -0.047791 0.691467 0.148193 1445641808 0.705383 -0.047791 0.691467 0.148193 1445641808 0.705383 -0.047791 0.691467 0.148193 1445641808 0.705383 -0.047791 0.691467 0.148193 1445641808 0.705383 -0.047791 0.691467 0.148193 1445641808 0.705383 -0.047791 0.691467 0.148193 1445641808 0.704834 -0.046021 0.693237 0.142822 1445641808 0.704834 -0.046021 0.693237 0.142822 1445641808 0.704834 -0.046021 0.693237 0.142822 1445641808 0.704834 -0.046021 0.693237 0.142822 1445641808 0.704834 -0.046021 0.693237 0.142822 1445641808 0.704834 -0.046021 0.693237 0.142822 1445641808 0.703064 -0.041260 0.696716 0.136169 1445641808 0.703064 -0.041260 0.696716 0.136169 1445641808 0.703064 -0.041260 0.696716 0.136169 1445641808 0.703064 -0.041260 0.696716 0.136169 1445641808 0.703064 -0.041260 0.696716 0.136169 1445641808 0.703064 -0.041260 0.696716 0.136169 1445641808 0.703064 -0.041260 0.696716 0.136169 1445641808 0.700256 -0.036011 0.701172 0.129150 1445641808 0.700256 -0.036011 0.701172 0.129150 1445641808 0.700256 -0.036011 0.701172 0.129150 1445641808 0.700256 -0.036011 0.701172 0.129150 1445641808 0.700256 -0.036011 0.701172 0.129150 1445641808 0.700256 -0.036011 0.701172 0.129150 1445641808 0.697083 -0.029053 0.705505 0.124146 1445641808 0.697083 -0.029053 0.705505 0.124146 1445641808 0.697083 -0.029053 0.705505 0.124146 1445641808 0.697083 -0.029053 0.705505 0.124146 1445641809 0.697083 -0.029053 0.705505 0.124146 1445641809 0.697083 -0.029053 0.705505 0.124146 1445641809 0.698547 -0.023682 0.704041 0.125122 1445641809 0.698547 -0.023682 0.704041 0.125122 1445641809 0.698547 -0.023682 0.704041 0.125122 1445641809 0.698547 -0.023682 0.704041 0.125122 1445641809 0.698547 -0.023682 0.704041 0.125122 1445641809 0.698547 -0.023682 0.704041 0.125122 1445641809 0.702637 -0.017395 0.700928 0.120789 1445641809 0.702637 -0.017395 0.700928 0.120789 1445641809 0.702637 -0.017395 0.700928 0.120789 1445641809 0.702637 -0.017395 0.700928 0.120789 1445641809 0.702637 -0.017395 0.700928 0.120789 1445641809 0.702637 -0.017395 0.700928 0.120789 1445641809 0.702637 -0.017395 0.700928 0.120789 1445641809 0.702271 -0.004700 0.703857 0.106018 1445641809 0.702271 -0.004700 0.703857 0.106018 1445641809 0.702271 -0.004700 0.703857 0.106018 1445641809 0.702271 -0.004700 0.703857 0.106018 1445641809 0.702271 -0.004700 0.703857 0.106018 1445641809 0.702271 -0.004700 0.703857 0.106018 1445641809 0.702698 -0.010437 0.703552 0.104675 1445641809 0.702698 -0.010437 0.703552 0.104675 1445641809 0.702698 -0.010437 0.703552 0.104675 1445641809 0.702698 -0.010437 0.703552 0.104675 1445641809 0.702698 -0.010437 0.703552 0.104675 1445641809 0.702698 -0.010437 0.703552 0.104675 1445641809 0.709229 -0.031494 0.694946 0.113831 1445641809 0.709229 -0.031494 0.694946 0.113831 1445641809 0.709229 -0.031494 0.694946 0.113831 1445641809 0.709229 -0.031494 0.694946 0.113831 1445641809 0.709229 -0.031494 0.694946 0.113831 1445641809 0.709229 -0.031494 0.694946 0.113831 1445641809 0.716248 -0.039978 0.686768 0.116638 1445641809 0.716248 -0.039978 0.686768 0.116638 1445641809 0.716248 -0.039978 0.686768 0.116638 1445641809 0.716248 -0.039978 0.686768 0.116638 1445641809 0.716248 -0.039978 0.686768 0.116638 1445641809 0.716248 -0.039978 0.686768 0.116638 1445641809 0.716248 -0.039978 0.686768 0.116638 1445641809 0.717346 -0.046265 0.684265 0.122314 1445641809 0.717346 -0.046265 0.684265 0.122314 1445641809 0.717346 -0.046265 0.684265 0.122314 1445641809 0.717346 -0.046265 0.684265 0.122314 1445641809 0.717346 -0.046265 0.684265 0.122314 1445641809 0.717346 -0.046265 0.684265 0.122314 1445641809 0.711792 -0.055359 0.688416 0.127686 1445641809 0.711792 -0.055359 0.688416 0.127686 1445641809 0.711792 -0.055359 0.688416 0.127686 1445641809 0.711792 -0.055359 0.688416 0.127686 1445641809 0.711792 -0.055359 0.688416 0.127686 1445641809 0.711792 -0.055359 0.688416 0.127686 1445641809 0.711792 -0.055359 0.688416 0.127686 1445641809 0.705444 -0.049133 0.695923 0.124695 1445641809 0.705444 -0.049133 0.695923 0.124695 1445641809 0.705444 -0.049133 0.695923 0.124695 1445641809 0.705444 -0.049133 0.695923 0.124695 1445641809 0.705444 -0.049133 0.695923 0.124695 1445641809 0.701355 -0.029602 0.702881 0.114441 1445641809 0.701355 -0.029602 0.702881 0.114441 1445641809 0.701355 -0.029602 0.702881 0.114441 1445641809 0.701355 -0.029602 0.702881 0.114441 1445641809 0.701355 -0.029602 0.702881 0.114441 1445641809 0.701355 -0.029602 0.702881 0.114441 1445641809 0.701355 -0.029602 0.702881 0.114441 1445641809 0.700073 -0.013855 0.705261 0.110596 1445641809 0.700073 -0.013855 0.705261 0.110596 1445641809 0.700073 -0.013855 0.705261 0.110596 1445641809 0.700073 -0.013855 0.705261 0.110596 1445641809 0.700073 -0.013855 0.705261 0.110596 1445641809 0.700073 -0.013855 0.705261 0.110596 1445641809 0.701660 -0.010559 0.703247 0.113647 1445641809 0.701660 -0.010559 0.703247 0.113647 1445641809 0.701660 -0.010559 0.703247 0.113647 1445641809 0.701660 -0.010559 0.703247 0.113647 1445641809 0.701660 -0.010559 0.703247 0.113647 1445641809 0.701660 -0.010559 0.703247 0.113647 1445641809 0.701660 -0.010559 0.703247 0.113647 1445641809 0.700134 -0.007141 0.705322 0.110413 1445641809 0.700134 -0.007141 0.705322 0.110413 1445641809 0.700134 -0.007141 0.705322 0.110413 1445641809 0.700134 -0.007141 0.705322 0.110413 1445641809 0.700134 -0.007141 0.705322 0.110413 1445641809 0.700134 -0.007141 0.705322 0.110413 1445641809 0.697632 -0.016663 0.707092 0.113647 1445641809 0.697632 -0.016663 0.707092 0.113647 1445641809 0.697632 -0.016663 0.707092 0.113647 1445641809 0.697632 -0.016663 0.707092 0.113647 1445641809 0.697632 -0.016663 0.707092 0.113647 1445641809 0.697632 -0.016663 0.707092 0.113647 1445641809 0.697632 -0.016663 0.707092 0.113647 1445641809 0.701904 -0.045715 0.698242 0.132874 1445641809 0.701904 -0.045715 0.698242 0.132874 1445641809 0.701904 -0.045715 0.698242 0.132874 1445641809 0.701904 -0.045715 0.698242 0.132874 1445641809 0.701904 -0.045715 0.698242 0.132874 1445641809 0.701904 -0.045715 0.698242 0.132874 1445641809 0.709839 -0.059204 0.687622 0.140564 1445641809 0.709839 -0.059204 0.687622 0.140564 1445641809 0.709839 -0.059204 0.687622 0.140564 1445641809 0.709839 -0.059204 0.687622 0.140564 1445641809 0.709839 -0.059204 0.687622 0.140564 1445641809 0.709839 -0.059204 0.687622 0.140564 1445641809 0.714539 -0.059448 0.682312 0.142334 1445641809 0.714539 -0.059448 0.682312 0.142334 1445641809 0.714539 -0.059448 0.682312 0.142334 1445641809 0.714539 -0.059448 0.682312 0.142334 1445641809 0.714539 -0.059448 0.682312 0.142334 1445641809 0.714539 -0.059448 0.682312 0.142334 1445641809 0.713013 -0.064575 0.682861 0.145081 1445641809 0.713013 -0.064575 0.682861 0.145081 1445641809 0.713013 -0.064575 0.682861 0.145081 1445641809 0.713013 -0.064575 0.682861 0.145081 1445641809 0.713013 -0.064575 0.682861 0.145081 1445641810 0.713013 -0.064575 0.682861 0.145081 1445641810 0.708618 -0.062683 0.688416 0.141174 1445641810 0.708618 -0.062683 0.688416 0.141174 1445641810 0.708618 -0.062683 0.688416 0.141174 1445641810 0.708618 -0.062683 0.688416 0.141174 1445641810 0.708618 -0.062683 0.688416 0.141174 1445641810 0.705933 -0.040771 0.695862 0.125183 1445641810 0.705933 -0.040771 0.695862 0.125183 1445641810 0.705933 -0.040771 0.695862 0.125183 1445641810 0.705933 -0.040771 0.695862 0.125183 1445641810 0.705933 -0.040771 0.695862 0.125183 1445641810 0.705933 -0.040771 0.695862 0.125183 1445641810 0.706177 -0.019043 0.698425 0.114258 1445641810 0.706177 -0.019043 0.698425 0.114258 1445641810 0.706177 -0.019043 0.698425 0.114258 1445641810 0.706177 -0.019043 0.698425 0.114258 1445641810 0.706177 -0.019043 0.698425 0.114258 1445641810 0.706177 -0.019043 0.698425 0.114258 1445641810 0.708740 -0.012451 0.695679 0.115906 1445641810 0.708740 -0.012451 0.695679 0.115906 1445641810 0.708740 -0.012451 0.695679 0.115906 1445641810 0.708740 -0.012451 0.695679 0.115906 1445641810 0.708740 -0.012451 0.695679 0.115906 1445641810 0.708740 -0.012451 0.695679 0.115906 1445641810 0.709778 -0.002136 0.695496 0.111267 1445641810 0.709778 -0.002136 0.695496 0.111267 1445641810 0.709778 -0.002136 0.695496 0.111267 1445641810 0.709778 -0.002136 0.695496 0.111267 1445641810 0.709778 -0.002136 0.695496 0.111267 1445641810 0.709778 -0.002136 0.695496 0.111267 1445641810 0.709778 -0.002136 0.695496 0.111267 1445641810 0.706299 0.005371 0.700256 0.103210 1445641810 0.706299 0.005371 0.700256 0.103210 1445641810 0.706299 0.005371 0.700256 0.103210 1445641810 0.706299 0.005371 0.700256 0.103210 1445641810 0.706299 0.005371 0.700256 0.103210 1445641810 0.706299 0.005371 0.700256 0.103210 1445641810 0.707214 -0.010315 0.698425 0.108948 1445641810 0.707214 -0.010315 0.698425 0.108948 1445641810 0.707214 -0.010315 0.698425 0.108948 1445641810 0.707214 -0.010315 0.698425 0.108948 1445641810 0.707214 -0.010315 0.698425 0.108948 1445641810 0.707214 -0.010315 0.698425 0.108948 1445641810 0.715210 -0.042236 0.686340 0.124634 1445641810 0.715210 -0.042236 0.686340 0.124634 1445641810 0.715210 -0.042236 0.686340 0.124634 1445641810 0.715210 -0.042236 0.686340 0.124634 1445641810 0.715210 -0.042236 0.686340 0.124634 1445641810 0.720886 -0.050049 0.678955 0.129395 1445641810 0.720886 -0.050049 0.678955 0.129395 1445641810 0.720886 -0.050049 0.678955 0.129395 1445641810 0.720886 -0.050049 0.678955 0.129395 1445641810 0.720886 -0.050049 0.678955 0.129395 1445641810 0.720886 -0.050049 0.678955 0.129395 1445641810 0.720886 -0.050049 0.678955 0.129395 1445641810 0.722778 -0.054321 0.675903 0.133240 1445641810 0.722778 -0.054321 0.675903 0.133240 1445641810 0.722778 -0.054321 0.675903 0.133240 1445641810 0.722778 -0.054321 0.675903 0.133240 1445641810 0.722778 -0.054321 0.675903 0.133240 1445641810 0.722778 -0.054321 0.675903 0.133240 1445641810 0.720642 -0.046997 0.679260 0.130371 1445641810 0.720642 -0.046997 0.679260 0.130371 1445641810 0.720642 -0.046997 0.679260 0.130371 1445641810 0.720642 -0.046997 0.679260 0.130371 1445641810 0.720642 -0.046997 0.679260 0.130371 1445641810 0.715759 -0.042297 0.684875 0.129456 1445641810 0.715759 -0.042297 0.684875 0.129456 1445641810 0.715759 -0.042297 0.684875 0.129456 1445641810 0.715759 -0.042297 0.684875 0.129456 1445641810 0.715759 -0.042297 0.684875 0.129456 1445641810 0.715759 -0.042297 0.684875 0.129456 1445641810 0.712463 -0.020935 0.691650 0.116028 1445641810 0.712463 -0.020935 0.691650 0.116028 1445641810 0.712463 -0.020935 0.691650 0.116028 1445641810 0.712463 -0.020935 0.691650 0.116028 1445641810 0.712463 -0.020935 0.691650 0.116028 1445641810 0.712463 -0.020935 0.691650 0.116028 1445641810 0.712463 -0.020935 0.691650 0.116028 1445641810 0.709595 0.003723 0.696777 0.104431 1445641810 0.709595 0.003723 0.696777 0.104431 1445641810 0.709595 0.003723 0.696777 0.104431 1445641810 0.709595 0.003723 0.696777 0.104431 1445641810 0.709595 0.003723 0.696777 0.104431 1445641810 0.709595 0.003723 0.696777 0.104431 1445641810 0.708862 0.015015 0.697754 0.101807 1445641810 0.708862 0.015015 0.697754 0.101807 1445641810 0.708862 0.015015 0.697754 0.101807 1445641810 0.708862 0.015015 0.697754 0.101807 1445641810 0.708862 0.015015 0.697754 0.101807 1445641810 0.708862 0.015015 0.697754 0.101807 1445641810 0.708862 0.015015 0.697754 0.101807 1445641810 0.711243 0.022522 0.695801 0.096619 1445641810 0.711243 0.022522 0.695801 0.096619 1445641810 0.711243 0.022522 0.695801 0.096619 1445641810 0.711243 0.022522 0.695801 0.096619 1445641810 0.711243 0.022522 0.695801 0.096619 1445641810 0.711243 0.022522 0.695801 0.096619 1445641810 0.710999 0.031006 0.696960 0.087708 1445641810 0.710999 0.031006 0.696960 0.087708 1445641810 0.710999 0.031006 0.696960 0.087708 1445641810 0.710999 0.031006 0.696960 0.087708 1445641810 0.710999 0.031006 0.696960 0.087708 1445641810 0.710999 0.031006 0.696960 0.087708 1445641810 0.711548 0.024719 0.696594 0.088135 1445641810 0.711548 0.024719 0.696594 0.088135 1445641810 0.711548 0.024719 0.696594 0.088135 1445641810 0.711548 0.024719 0.696594 0.088135 1445641810 0.711548 0.024719 0.696594 0.088135 1445641810 0.711548 0.024719 0.696594 0.088135 1445641811 0.713806 0.004944 0.693237 0.098999 1445641811 0.713806 0.004944 0.693237 0.098999 1445641811 0.713806 0.004944 0.693237 0.098999 1445641811 0.713806 0.004944 0.693237 0.098999 1445641811 0.713806 0.004944 0.693237 0.098999 1445641811 0.713806 0.004944 0.693237 0.098999 1445641811 0.719788 -0.007996 0.686218 0.103943 1445641811 0.719788 -0.007996 0.686218 0.103943 1445641811 0.719788 -0.007996 0.686218 0.103943 1445641811 0.719788 -0.007996 0.686218 0.103943 1445641811 0.719788 -0.007996 0.686218 0.103943 1445641811 0.719788 -0.007996 0.686218 0.103943 1445641811 0.722534 -0.006287 0.683411 0.103821 1445641811 0.722534 -0.006287 0.683411 0.103821 1445641811 0.722534 -0.006287 0.683411 0.103821 1445641811 0.722534 -0.006287 0.683411 0.103821 1445641811 0.722534 -0.006287 0.683411 0.103821 1445641811 0.722534 -0.006287 0.683411 0.103821 1445641811 0.722534 -0.006287 0.683411 0.103821 1445641811 0.718750 -0.003479 0.687317 0.104187 1445641811 0.718750 -0.003479 0.687317 0.104187 1445641811 0.718750 -0.003479 0.687317 0.104187 1445641811 0.718750 -0.003479 0.687317 0.104187 1445641811 0.718750 -0.003479 0.687317 0.104187 1445641811 0.718750 -0.003479 0.687317 0.104187 1445641811 0.713501 -0.001526 0.692383 0.106934 1445641811 0.713501 -0.001526 0.692383 0.106934 1445641811 0.713501 -0.001526 0.692383 0.106934 1445641811 0.713501 -0.001526 0.692383 0.106934 1445641811 0.713501 -0.001526 0.692383 0.106934 1445641811 0.713501 -0.001526 0.692383 0.106934 1445641811 0.708557 -0.002686 0.696716 0.111572 1445641811 0.708557 -0.002686 0.696716 0.111572 1445641811 0.708557 -0.002686 0.696716 0.111572 1445641811 0.708557 -0.002686 0.696716 0.111572 1445641811 0.708557 -0.002686 0.696716 0.111572 1445641811 0.708557 -0.002686 0.696716 0.111572 1445641811 0.708557 -0.002686 0.696716 0.111572 1445641811 0.703125 -0.000854 0.701355 0.116638 1445641811 0.703125 -0.000854 0.701355 0.116638 1445641811 0.703125 -0.000854 0.701355 0.116638 1445641811 0.703125 -0.000854 0.701355 0.116638 1445641811 0.703125 -0.000854 0.701355 0.116638 1445641811 0.703125 -0.000854 0.701355 0.116638 1445641811 0.703125 -0.000854 0.701355 0.116638 1445641811 0.698914 0.004333 0.705811 0.115051 1445641811 0.698914 0.004333 0.705811 0.115051 1445641811 0.698914 0.004333 0.705811 0.115051 1445641811 0.698914 0.004333 0.705811 0.115051 1445641811 0.698914 0.004333 0.705811 0.115051 1445641811 0.698914 0.004333 0.705811 0.115051 1445641811 0.696655 0.012756 0.708679 0.110291 1445641811 0.696655 0.012756 0.708679 0.110291 1445641811 0.696655 0.012756 0.708679 0.110291 1445641811 0.696655 0.012756 0.708679 0.110291 1445641811 0.696655 0.012756 0.708679 0.110291 1445641811 0.696655 0.012756 0.708679 0.110291 1445641811 0.698914 0.020447 0.706848 0.106506 1445641811 0.698914 0.020447 0.706848 0.106506 1445641811 0.698914 0.020447 0.706848 0.106506 1445641811 0.698914 0.020447 0.706848 0.106506 1445641811 0.698914 0.020447 0.706848 0.106506 1445641811 0.698914 0.020447 0.706848 0.106506 1445641811 0.698914 0.020447 0.706848 0.106506 1445641811 0.700012 0.022217 0.706482 0.101746 1445641811 0.700012 0.022217 0.706482 0.101746 1445641811 0.700012 0.022217 0.706482 0.101746 1445641811 0.700012 0.022217 0.706482 0.101746 1445641811 0.700012 0.022217 0.706482 0.101746 1445641811 0.700012 0.022217 0.706482 0.101746 1445641811 0.703857 0.009338 0.702454 0.104370 1445641811 0.703857 0.009338 0.702454 0.104370 1445641811 0.703857 0.009338 0.702454 0.104370 1445641811 0.703857 0.009338 0.702454 0.104370 1445641811 0.703857 0.009338 0.702454 0.104370 1445641811 0.703857 0.009338 0.702454 0.104370 1445641811 0.710449 -0.014221 0.694336 0.113159 1445641811 0.710449 -0.014221 0.694336 0.113159 1445641811 0.710449 -0.014221 0.694336 0.113159 1445641811 0.710449 -0.014221 0.694336 0.113159 1445641811 0.710449 -0.014221 0.694336 0.113159 1445641811 0.710449 -0.014221 0.694336 0.113159 1445641811 0.710449 -0.014221 0.694336 0.113159 1445641811 0.717346 -0.025452 0.686462 0.115784 1445641811 0.717346 -0.025452 0.686462 0.115784 1445641811 0.717346 -0.025452 0.686462 0.115784 1445641811 0.717346 -0.025452 0.686462 0.115784 1445641811 0.717346 -0.025452 0.686462 0.115784 1445641811 0.717346 -0.025452 0.686462 0.115784 1445641811 0.720276 -0.031982 0.682922 0.117249 1445641811 0.720276 -0.031982 0.682922 0.117249 1445641811 0.720276 -0.031982 0.682922 0.117249 1445641811 0.720276 -0.031982 0.682922 0.117249 1445641811 0.720276 -0.031982 0.682922 0.117249 1445641811 0.720276 -0.031982 0.682922 0.117249 1445641811 0.717590 -0.037231 0.684814 0.120911 1445641811 0.717590 -0.037231 0.684814 0.120911 1445641811 0.717590 -0.037231 0.684814 0.120911 1445641811 0.717590 -0.037231 0.684814 0.120911 1445641811 0.717590 -0.037231 0.684814 0.120911 1445641811 0.717590 -0.037231 0.684814 0.120911 1445641811 0.717590 -0.037231 0.684814 0.120911 1445641811 0.711731 -0.036621 0.690735 0.122009 1445641811 0.711731 -0.036621 0.690735 0.122009 1445641811 0.711731 -0.036621 0.690735 0.122009 1445641811 0.711731 -0.036621 0.690735 0.122009 1445641811 0.711731 -0.036621 0.690735 0.122009 1445641811 0.711731 -0.036621 0.690735 0.122009 1445641811 0.707825 -0.022034 0.696533 0.115051 1445641811 0.707825 -0.022034 0.696533 0.115051 1445641811 0.707825 -0.022034 0.696533 0.115051 1445641811 0.707825 -0.022034 0.696533 0.115051 1445641811 0.707825 -0.022034 0.696533 0.115051 1445641811 0.707825 -0.022034 0.696533 0.115051 1445641811 0.707825 -0.022034 0.696533 0.115051 1445641811 0.705444 -0.003662 0.700256 0.109070 1445641812 0.705444 -0.003662 0.700256 0.109070 1445641812 0.705444 -0.003662 0.700256 0.109070 1445641812 0.705444 -0.003662 0.700256 0.109070 1445641812 0.705444 -0.003662 0.700256 0.109070 1445641812 0.705444 -0.003662 0.700256 0.109070 1445641812 0.706177 -0.003723 0.698547 0.115112 1445641812 0.706177 -0.003723 0.698547 0.115112 1445641812 0.706177 -0.003723 0.698547 0.115112 1445641812 0.706177 -0.003723 0.698547 0.115112 1445641812 0.706177 -0.003723 0.698547 0.115112 1445641812 0.706177 -0.003723 0.698547 0.115112 1445641812 0.706177 -0.003723 0.698547 0.115112 1445641812 0.703918 -0.003906 0.700562 0.116943 1445641812 0.703918 -0.003906 0.700562 0.116943 1445641812 0.703918 -0.003906 0.700562 0.116943 1445641812 0.703918 -0.003906 0.700562 0.116943 1445641812 0.703918 -0.003906 0.700562 0.116943 1445641812 0.703918 -0.003906 0.700562 0.116943 1445641812 0.701782 -0.012207 0.702026 0.120361 1445641812 0.701782 -0.012207 0.702026 0.120361 1445641812 0.701782 -0.012207 0.702026 0.120361 1445641812 0.701782 -0.012207 0.702026 0.120361 1445641812 0.701782 -0.012207 0.702026 0.120361 1445641812 0.701782 -0.012207 0.702026 0.120361 1445641812 0.702148 -0.030396 0.699768 0.127686 1445641812 0.702148 -0.030396 0.699768 0.127686 1445641812 0.702148 -0.030396 0.699768 0.127686 1445641812 0.702148 -0.030396 0.699768 0.127686 1445641812 0.702148 -0.030396 0.699768 0.127686 1445641812 0.702148 -0.030396 0.699768 0.127686 1445641812 0.704224 -0.037720 0.697510 0.126465 1445641812 0.704224 -0.037720 0.697510 0.126465 1445641812 0.704224 -0.037720 0.697510 0.126465 1445641812 0.704224 -0.037720 0.697510 0.126465 1445641812 0.704224 -0.037720 0.697510 0.126465 1445641812 0.704224 -0.037720 0.697510 0.126465 1445641812 0.704224 -0.037720 0.697510 0.126465 1445641812 0.706543 -0.036560 0.696045 0.122192 1445641812 0.706543 -0.036560 0.696045 0.122192 1445641812 0.706543 -0.036560 0.696045 0.122192 1445641812 0.706543 -0.036560 0.696045 0.122192 1445641812 0.706543 -0.036560 0.696045 0.122192 1445641812 0.706543 -0.036560 0.696045 0.122192 1445641812 0.707031 -0.038574 0.695251 0.122925 1445641812 0.707031 -0.038574 0.695251 0.122925 1445641812 0.707031 -0.038574 0.695251 0.122925 1445641812 0.707031 -0.038574 0.695251 0.122925 1445641812 0.707031 -0.038574 0.695251 0.122925 1445641812 0.707031 -0.038574 0.695251 0.122925 1445641812 0.705688 -0.039551 0.696045 0.126099 1445641812 0.705688 -0.039551 0.696045 0.126099 1445641812 0.705688 -0.039551 0.696045 0.126099 1445641812 0.705688 -0.039551 0.696045 0.126099 1445641812 0.705688 -0.039551 0.696045 0.126099 1445641812 0.705688 -0.039551 0.696045 0.126099 1445641812 0.706360 -0.034973 0.695618 0.126038 1445641812 0.706360 -0.034973 0.695618 0.126038 1445641812 0.706360 -0.034973 0.695618 0.126038 1445641812 0.706360 -0.034973 0.695618 0.126038 1445641812 0.706360 -0.034973 0.695618 0.126038 1445641812 0.706360 -0.034973 0.695618 0.126038 1445641812 0.709717 -0.022156 0.693542 0.121582 1445641812 0.709717 -0.022156 0.693542 0.121582 1445641812 0.709717 -0.022156 0.693542 0.121582 1445641812 0.709717 -0.022156 0.693542 0.121582 1445641812 0.709717 -0.022156 0.693542 0.121582 1445641812 0.709717 -0.022156 0.693542 0.121582 1445641812 0.713989 -0.012390 0.690491 0.115173 1445641812 0.713989 -0.012390 0.690491 0.115173 1445641812 0.713989 -0.012390 0.690491 0.115173 1445641812 0.713989 -0.012390 0.690491 0.115173 1445641812 0.713989 -0.012390 0.690491 0.115173 1445641812 0.713989 -0.012390 0.690491 0.115173 1445641812 0.715454 -0.005249 0.690430 0.106384 1445641812 0.715454 -0.005249 0.690430 0.106384 1445641812 0.715454 -0.005249 0.690430 0.106384 1445641812 0.715454 -0.005249 0.690430 0.106384 1445641812 0.715454 -0.005249 0.690430 0.106384 1445641812 0.715454 -0.005249 0.690430 0.106384 1445641812 0.715454 -0.005249 0.690430 0.106384 1445641812 0.719421 -0.010132 0.686401 0.105347 1445641812 0.719421 -0.010132 0.686401 0.105347 1445641812 0.719421 -0.010132 0.686401 0.105347 1445641812 0.719421 -0.010132 0.686401 0.105347 1445641812 0.719421 -0.010132 0.686401 0.105347 1445641812 0.719421 -0.010132 0.686401 0.105347 1445641812 0.723267 -0.029297 0.679932 0.116760 1445641812 0.723267 -0.029297 0.679932 0.116760 1445641812 0.723267 -0.029297 0.679932 0.116760 1445641812 0.723267 -0.029297 0.679932 0.116760 1445641812 0.723267 -0.029297 0.679932 0.116760 1445641812 0.723267 -0.029297 0.679932 0.116760 1445641812 0.723267 -0.029297 0.679932 0.116760 1445641812 0.724731 -0.045288 0.675476 0.127869 1445641812 0.724731 -0.045288 0.675476 0.127869 1445641812 0.724731 -0.045288 0.675476 0.127869 1445641812 0.724731 -0.045288 0.675476 0.127869 1445641812 0.724731 -0.045288 0.675476 0.127869 1445641812 0.724731 -0.045288 0.675476 0.127869 1445641812 0.722290 -0.050781 0.677063 0.131287 1445641812 0.722290 -0.050781 0.677063 0.131287 1445641812 0.722290 -0.050781 0.677063 0.131287 1445641812 0.722290 -0.050781 0.677063 0.131287 1445641812 0.722290 -0.050781 0.677063 0.131287 1445641812 0.722290 -0.050781 0.677063 0.131287 1445641812 0.716187 -0.050537 0.683594 0.131042 1445641812 0.716187 -0.050537 0.683594 0.131042 1445641812 0.716187 -0.050537 0.683594 0.131042 1445641812 0.716187 -0.050537 0.683594 0.131042 1445641812 0.716187 -0.050537 0.683594 0.131042 1445641812 0.716187 -0.050537 0.683594 0.131042 1445641812 0.716187 -0.050537 0.683594 0.131042 1445641812 0.710815 -0.041138 0.690857 0.125366 1445641812 0.710815 -0.041138 0.690857 0.125366 1445641813 0.710815 -0.041138 0.690857 0.125366 1445641813 0.710815 -0.041138 0.690857 0.125366 1445641813 0.710815 -0.041138 0.690857 0.125366 1445641813 0.710815 -0.041138 0.690857 0.125366 1445641813 0.708008 -0.025696 0.695618 0.118652 1445641813 0.708008 -0.025696 0.695618 0.118652 1445641813 0.708008 -0.025696 0.695618 0.118652 1445641813 0.708008 -0.025696 0.695618 0.118652 1445641813 0.708008 -0.025696 0.695618 0.118652 1445641813 0.708008 -0.025696 0.695618 0.118652 1445641813 0.708008 -0.025696 0.695618 0.118652 1445641813 0.706482 -0.016296 0.697266 0.119690 1445641813 0.706482 -0.016296 0.697266 0.119690 1445641813 0.706482 -0.016296 0.697266 0.119690 1445641813 0.706482 -0.016296 0.697266 0.119690 1445641813 0.706482 -0.016296 0.697266 0.119690 1445641813 0.706482 -0.016296 0.697266 0.119690 1445641813 0.708984 -0.015930 0.694580 0.120728 1445641813 0.708984 -0.015930 0.694580 0.120728 1445641813 0.708984 -0.015930 0.694580 0.120728 1445641813 0.708984 -0.015930 0.694580 0.120728 1445641813 0.708984 -0.015930 0.694580 0.120728 1445641813 0.708984 -0.015930 0.694580 0.120728 1445641813 0.710754 -0.014343 0.693970 0.113708 1445641813 0.710754 -0.014343 0.693970 0.113708 1445641813 0.710754 -0.014343 0.693970 0.113708 1445641813 0.710754 -0.014343 0.693970 0.113708 1445641813 0.710754 -0.014343 0.693970 0.113708 1445641813 0.710754 -0.014343 0.693970 0.113708 1445641813 0.714661 -0.028320 0.688782 0.118408 1445641813 0.714661 -0.028320 0.688782 0.118408 1445641813 0.714661 -0.028320 0.688782 0.118408 1445641813 0.714661 -0.028320 0.688782 0.118408 1445641813 0.714661 -0.028320 0.688782 0.118408 1445641813 0.714661 -0.028320 0.688782 0.118408 1445641813 0.714661 -0.028320 0.688782 0.118408 1445641813 0.719666 -0.054810 0.679321 0.132263 1445641813 0.719666 -0.054810 0.679321 0.132263 1445641813 0.719666 -0.054810 0.679321 0.132263 1445641813 0.719666 -0.054810 0.679321 0.132263 1445641813 0.719666 -0.054810 0.679321 0.132263 1445641813 0.719666 -0.054810 0.679321 0.132263 1445641813 0.721252 -0.062927 0.675781 0.138000 1445641813 0.721252 -0.062927 0.675781 0.138000 1445641813 0.721252 -0.062927 0.675781 0.138000 1445641813 0.721252 -0.062927 0.675781 0.138000 1445641813 0.721252 -0.062927 0.675781 0.138000 1445641813 0.721252 -0.062927 0.675781 0.138000 1445641813 0.720764 -0.066711 0.675537 0.139893 1445641813 0.720764 -0.066711 0.675537 0.139893 1445641813 0.720764 -0.066711 0.675537 0.139893 1445641813 0.720764 -0.066711 0.675537 0.139893 1445641813 0.720764 -0.066711 0.675537 0.139893 1445641813 0.720764 -0.066711 0.675537 0.139893 1445641813 0.720581 -0.062256 0.677124 0.135254 1445641813 0.720581 -0.062256 0.677124 0.135254 1445641813 0.720581 -0.062256 0.677124 0.135254 1445641813 0.720581 -0.062256 0.677124 0.135254 1445641813 0.720581 -0.062256 0.677124 0.135254 1445641813 0.720581 -0.062256 0.677124 0.135254 1445641813 0.720581 -0.062256 0.677124 0.135254 1445641813 0.719788 -0.048462 0.680542 0.127563 1445641813 0.719788 -0.048462 0.680542 0.127563 1445641813 0.719788 -0.048462 0.680542 0.127563 1445641813 0.719788 -0.048462 0.680542 0.127563 1445641813 0.719788 -0.048462 0.680542 0.127563 1445641813 0.719788 -0.048462 0.680542 0.127563 1445641813 0.719788 -0.048462 0.680542 0.127563 1445641813 0.718811 -0.030029 0.683716 0.121948 1445641813 0.718811 -0.030029 0.683716 0.121948 1445641813 0.718811 -0.030029 0.683716 0.121948 1445641813 0.718811 -0.030029 0.683716 0.121948 1445641813 0.718811 -0.030029 0.683716 0.121948 1445641813 0.718811 -0.030029 0.683716 0.121948 1445641813 0.717773 -0.022461 0.684814 0.123474 1445641813 0.717773 -0.022461 0.684814 0.123474 1445641813 0.717773 -0.022461 0.684814 0.123474 1445641813 0.717773 -0.022461 0.684814 0.123474 1445641813 0.717773 -0.022461 0.684814 0.123474 1445641813 0.717773 -0.022461 0.684814 0.123474 1445641813 0.717773 -0.022461 0.684814 0.123474 1445641813 0.719238 -0.020569 0.683594 0.122009 1445641813 0.719238 -0.020569 0.683594 0.122009 1445641813 0.719238 -0.020569 0.683594 0.122009 1445641813 0.719238 -0.020569 0.683594 0.122009 1445641813 0.719238 -0.020569 0.683594 0.122009 1445641813 0.719238 -0.020569 0.683594 0.122009 1445641813 0.719666 -0.022156 0.683472 0.119934 1445641813 0.719666 -0.022156 0.683472 0.119934 1445641813 0.719666 -0.022156 0.683472 0.119934 1445641813 0.719666 -0.022156 0.683472 0.119934 1445641813 0.719666 -0.022156 0.683472 0.119934 1445641813 0.721802 -0.037659 0.679199 0.127197 1445641813 0.721802 -0.037659 0.679199 0.127197 1445641813 0.721802 -0.037659 0.679199 0.127197 1445641813 0.721802 -0.037659 0.679199 0.127197 1445641813 0.721802 -0.037659 0.679199 0.127197 1445641813 0.721802 -0.037659 0.679199 0.127197 1445641813 0.721802 -0.037659 0.679199 0.127197 1445641813 0.721985 -0.053894 0.676147 0.136047 1445641813 0.721985 -0.053894 0.676147 0.136047 1445641813 0.721985 -0.053894 0.676147 0.136047 1445641813 0.721985 -0.053894 0.676147 0.136047 1445641813 0.721985 -0.053894 0.676147 0.136047 1445641813 0.721985 -0.053894 0.676147 0.136047 1445641813 0.719666 -0.062073 0.676880 0.141357 1445641813 0.719666 -0.062073 0.676880 0.141357 1445641813 0.719666 -0.062073 0.676880 0.141357 1445641813 0.719666 -0.062073 0.676880 0.141357 1445641813 0.719666 -0.062073 0.676880 0.141357 1445641813 0.719666 -0.062073 0.676880 0.141357 1445641813 0.719666 -0.062073 0.676880 0.141357 1445641813 0.713867 -0.062866 0.682739 0.142151 1445641813 0.713867 -0.062866 0.682739 0.142151 1445641813 0.713867 -0.062866 0.682739 0.142151 1445641814 0.713867 -0.062866 0.682739 0.142151 1445641814 0.713867 -0.062866 0.682739 0.142151 1445641814 0.713867 -0.062866 0.682739 0.142151 1445641814 0.710083 -0.053894 0.689270 0.133240 1445641814 0.710083 -0.053894 0.689270 0.133240 1445641814 0.710083 -0.053894 0.689270 0.133240 1445641814 0.710083 -0.053894 0.689270 0.133240 1445641814 0.710083 -0.053894 0.689270 0.133240 1445641814 0.710083 -0.053894 0.689270 0.133240 1445641814 0.707031 -0.037109 0.695862 0.120300 1445641814 0.707031 -0.037109 0.695862 0.120300 1445641814 0.707031 -0.037109 0.695862 0.120300 1445641814 0.707031 -0.037109 0.695862 0.120300 1445641814 0.707031 -0.037109 0.695862 0.120300 1445641814 0.707031 -0.037109 0.695862 0.120300 1445641814 0.705811 -0.029663 0.697937 0.117310 1445641814 0.705811 -0.029663 0.697937 0.117310 1445641814 0.705811 -0.029663 0.697937 0.117310 1445641814 0.705811 -0.029663 0.697937 0.117310 1445641814 0.705811 -0.029663 0.697937 0.117310 1445641814 0.705811 -0.029663 0.697937 0.117310 1445641814 0.705811 -0.029663 0.697937 0.117310 1445641814 0.705750 -0.033142 0.697083 0.121399 1445641814 0.705750 -0.033142 0.697083 0.121399 1445641814 0.705750 -0.033142 0.697083 0.121399 1445641814 0.705750 -0.033142 0.697083 0.121399 1445641814 0.705750 -0.033142 0.697083 0.121399 1445641814 0.705750 -0.033142 0.697083 0.121399 1445641814 0.704773 -0.035278 0.697815 0.122437 1445641814 0.704773 -0.035278 0.697815 0.122437 1445641814 0.704773 -0.035278 0.697815 0.122437 1445641814 0.704773 -0.035278 0.697815 0.122437 1445641814 0.704773 -0.035278 0.697815 0.122437 1445641814 0.704773 -0.035278 0.697815 0.122437 1445641814 0.702881 -0.035950 0.700256 0.119019 1445641814 0.702881 -0.035950 0.700256 0.119019 1445641814 0.702881 -0.035950 0.700256 0.119019 1445641814 0.702881 -0.035950 0.700256 0.119019 1445641814 0.702881 -0.035950 0.700256 0.119019 1445641814 0.703430 -0.035156 0.700378 0.115234 1445641814 0.703430 -0.035156 0.700378 0.115234 1445641814 0.703430 -0.035156 0.700378 0.115234 1445641814 0.703430 -0.035156 0.700378 0.115234 1445641814 0.703430 -0.035156 0.700378 0.115234 1445641814 0.703430 -0.035156 0.700378 0.115234 1445641814 0.703979 -0.041443 0.698914 0.118652 1445641814 0.703979 -0.041443 0.698914 0.118652 1445641814 0.703979 -0.041443 0.698914 0.118652 1445641814 0.703979 -0.041443 0.698914 0.118652 1445641814 0.703979 -0.041443 0.698914 0.118652 1445641814 0.703979 -0.041443 0.698914 0.118652 1445641814 0.704651 -0.049683 0.696777 0.124146 1445641814 0.704651 -0.049683 0.696777 0.124146 1445641814 0.704651 -0.049683 0.696777 0.124146 1445641814 0.704651 -0.049683 0.696777 0.124146 1445641814 0.704651 -0.049683 0.696777 0.124146 1445641814 0.703003 -0.054138 0.697266 0.129028 1445641814 0.703003 -0.054138 0.697266 0.129028 1445641814 0.703003 -0.054138 0.697266 0.129028 1445641814 0.703003 -0.054138 0.697266 0.129028 1445641814 0.703003 -0.054138 0.697266 0.129028 1445641814 0.703003 -0.054138 0.697266 0.129028 1445641814 0.700378 -0.052734 0.699341 0.132385 1445641814 0.700378 -0.052734 0.699341 0.132385 1445641814 0.700378 -0.052734 0.699341 0.132385 1445641814 0.700378 -0.052734 0.699341 0.132385 1445641814 0.700378 -0.052734 0.699341 0.132385 1445641814 0.700378 -0.052734 0.699341 0.132385 1445641814 0.697815 -0.048279 0.701965 0.133545 1445641814 0.697815 -0.048279 0.701965 0.133545 1445641814 0.697815 -0.048279 0.701965 0.133545 1445641814 0.697815 -0.048279 0.701965 0.133545 1445641814 0.697815 -0.048279 0.701965 0.133545 1445641814 0.697815 -0.048279 0.701965 0.133545 1445641814 0.695923 -0.042908 0.704468 0.132019 1445641814 0.695923 -0.042908 0.704468 0.132019 1445641814 0.695923 -0.042908 0.704468 0.132019 1445641814 0.695923 -0.042908 0.704468 0.132019 1445641814 0.695923 -0.042908 0.704468 0.132019 1445641814 0.695923 -0.042908 0.704468 0.132019 1445641814 0.695923 -0.042908 0.704468 0.132019 1445641814 0.694885 -0.037842 0.706299 0.129578 1445641814 0.694885 -0.037842 0.706299 0.129578 1445641814 0.694885 -0.037842 0.706299 0.129578 1445641814 0.694885 -0.037842 0.706299 0.129578 1445641814 0.694885 -0.037842 0.706299 0.129578 1445641814 0.694885 -0.037842 0.706299 0.129578 1445641814 0.694397 -0.034546 0.707458 0.126892 1445641814 0.694397 -0.034546 0.707458 0.126892 1445641814 0.694397 -0.034546 0.707458 0.126892 1445641814 0.694397 -0.034546 0.707458 0.126892 1445641814 0.694397 -0.034546 0.707458 0.126892 1445641814 0.694397 -0.034546 0.707458 0.126892 1445641814 0.694275 -0.034607 0.707764 0.125488 1445641814 0.694275 -0.034607 0.707764 0.125488 1445641814 0.694275 -0.034607 0.707764 0.125488 1445641814 0.694275 -0.034607 0.707764 0.125488 1445641814 0.694275 -0.034607 0.707764 0.125488 1445641814 0.694275 -0.034607 0.707764 0.125488 1445641814 0.694275 -0.034607 0.707764 0.125488 1445641814 0.695251 -0.033997 0.707520 0.121643 1445641814 0.695251 -0.033997 0.707520 0.121643 1445641814
[truncated: 165,726 more chars]
