# Supplementary material for: Quaternion-Based Gesture Recognition Using Wireless Wearable Motion Capture Sensors
Source: Sensors (Basel). 2016 Apr 28;16(5):605. doi: 10.3390/s16050605 (PMC4883296; doi:10.3390/s16050605)
Supplement: Supplementary file 1 [file sensors-16-00605-s001.zip › MultiSensorGestureData/P11/5. Block/Training17.txt]

-0.656250 -0.286743 -0.501465 0.485413 1445641688 -0.659180 -0.291870 -0.504150 0.475647 1445641688 -0.659180 -0.291870 -0.504150 0.475647 1445641688 -0.659180 -0.291870 -0.504150 0.475647 1445641688 -0.659180 -0.291870 -0.504150 0.475647 1445641688 -0.659180 -0.291870 -0.504150 0.475647 1445641688 -0.659180 -0.291870 -0.504150 0.475647 1445641688 -0.662537 -0.298340 -0.504700 0.466248 1445641688 -0.662537 -0.298340 -0.504700 0.466248 1445641688 -0.662537 -0.298340 -0.504700 0.466248 1445641688 -0.662537 -0.298340 -0.504700 0.466248 1445641688 -0.662537 -0.298340 -0.504700 0.466248 1445641688 -0.662537 -0.298340 -0.504700 0.466248 1445641688 -0.662537 -0.298340 -0.504700 0.466248 1445641688 -0.667175 -0.296509 -0.508118 0.456970 1445641688 -0.667175 -0.296509 -0.508118 0.456970 1445641688 -0.667175 -0.296509 -0.508118 0.456970 1445641688 -0.667175 -0.296509 -0.508118 0.456970 1445641688 -0.667175 -0.296509 -0.508118 0.456970 1445641688 -0.667175 -0.296509 -0.508118 0.456970 1445641688 -0.669739 -0.289429 -0.513000 0.452271 1445641688 -0.669739 -0.289429 -0.513000 0.452271 1445641688 -0.669739 -0.289429 -0.513000 0.452271 1445641688 -0.669739 -0.289429 -0.513000 0.452271 1445641688 -0.669739 -0.289429 -0.513000 0.452271 1445641688 -0.669739 -0.289429 -0.513000 0.452271 1445641688 -0.669250 -0.283997 -0.515259 0.453857 1445641688 -0.669250 -0.283997 -0.515259 0.453857 1445641688 -0.669250 -0.283997 -0.515259 0.453857 1445641688 -0.669250 -0.283997 -0.515259 0.453857 1445641688 -0.669250 -0.283997 -0.515259 0.453857 1445641688 -0.669250 -0.283997 -0.515259 0.453857 1445641688 -0.669250 -0.283997 -0.515259 0.453857 1445641688 -0.668457 -0.281860 -0.515198 0.456543 1445641688 -0.668457 -0.281860 -0.515198 0.456543 1445641688 -0.668457 -0.281860 -0.515198 0.456543 1445641688 -0.668457 -0.281860 -0.515198 0.456543 1445641688 -0.668457 -0.281860 -0.515198 0.456543 1445641688 -0.668457 -0.281860 -0.515198 0.456543 1445641688 -0.668457 -0.281860 -0.515198 0.456543 1445641688 -0.668762 -0.281189 -0.514893 0.456787 1445641688 -0.668762 -0.281189 -0.514893 0.456787 1445641688 -0.668762 -0.281189 -0.514893 0.456787 1445641688 -0.668762 -0.281189 -0.514893 0.456787 1445641688 -0.668762 -0.281189 -0.514893 0.456787 1445641688 -0.668762 -0.281189 -0.514893 0.456787 1445641688 -0.669250 -0.283386 -0.514099 0.455627 1445641688 -0.669250 -0.283386 -0.514099 0.455627 1445641688 -0.669250 -0.283386 -0.514099 0.455627 1445641688 -0.669250 -0.283386 -0.514099 0.455627 1445641688 -0.669250 -0.283386 -0.514099 0.455627 1445641688 -0.669250 -0.283386 -0.514099 0.455627 1445641688 -0.669678 -0.285950 -0.510803 0.457092 1445641688 -0.669678 -0.285950 -0.510803 0.457092 1445641688 -0.669678 -0.285950 -0.510803 0.457092 1445641688 -0.669678 -0.285950 -0.510803 0.457092 1445641688 -0.669678 -0.285950 -0.510803 0.457092 1445641688 -0.669678 -0.285950 -0.510803 0.457092 1445641688 -0.669556 -0.284668 -0.507874 0.461365 1445641688 -0.669556 -0.284668 -0.507874 0.461365 1445641688 -0.669556 -0.284668 -0.507874 0.461365 1445641688 -0.669556 -0.284668 -0.507874 0.461365 1445641688 -0.669556 -0.284668 -0.507874 0.461365 1445641688 -0.669556 -0.284668 -0.507874 0.461365 1445641688 -0.669556 -0.284668 -0.507874 0.461365 1445641688 -0.671143 -0.275574 -0.508179 0.464111 1445641688 -0.671143 -0.275574 -0.508179 0.464111 1445641688 -0.671143 -0.275574 -0.508179 0.464111 1445641688 -0.671143 -0.275574 -0.508179 0.464111 1445641688 -0.671143 -0.275574 -0.508179 0.464111 1445641688 -0.671143 -0.275574 -0.508179 0.464111 1445641688 -0.672607 -0.267273 -0.509338 0.465576 1445641688 -0.672607 -0.267273 -0.509338 0.465576 1445641689 -0.672607 -0.267273 -0.509338 0.465576 1445641689 -0.672607 -0.267273 -0.509338 0.465576 1445641689 -0.672607 -0.267273 -0.509338 0.465576 1445641689 -0.672607 -0.267273 -0.509338 0.465576 1445641689 -0.672607 -0.267273 -0.509338 0.465576 1445641689 -0.673828 -0.265442 -0.510010 0.464233 1445641689 -0.673828 -0.265442 -0.510010 0.464233 1445641689 -0.673828 -0.265442 -0.510010 0.464233 1445641689 -0.673828 -0.265442 -0.510010 0.464233 1445641689 -0.673828 -0.265442 -0.510010 0.464233 1445641689 -0.673828 -0.265442 -0.510010 0.464233 1445641689 -0.675415 -0.266968 -0.509888 0.461121 1445641689 -0.675415 -0.266968 -0.509888 0.461121 1445641689 -0.675415 -0.266968 -0.509888 0.461121 1445641689 -0.675415 -0.266968 -0.509888 0.461121 1445641689 -0.675415 -0.266968 -0.509888 0.461121 1445641689 -0.675415 -0.266968 -0.509888 0.461121 1445641689 -0.676086 -0.267334 -0.508789 0.461182 1445641689 -0.676086 -0.267334 -0.508789 0.461182 1445641689 -0.676086 -0.267334 -0.508789 0.461182 1445641689 -0.676086 -0.267334 -0.508789 0.461182 1445641689 -0.676086 -0.267334 -0.508789 0.461182 1445641689 -0.676086 -0.267334 -0.508789 0.461182 1445641689 -0.674561 -0.265381 -0.511963 0.461060 1445641689 -0.674561 -0.265381 -0.511963 0.461060 1445641689 -0.674561 -0.265381 -0.511963 0.461060 1445641689 -0.674561 -0.265381 -0.511963 0.461060 1445641689 -0.674561 -0.265381 -0.511963 0.461060 1445641689 -0.674561 -0.265381 -0.511963 0.461060 1445641689 -0.674561 -0.265381 -0.511963 0.461060 1445641689 -0.672974 -0.272095 -0.513977 0.457092 1445641689 -0.672974 -0.272095 -0.513977 0.457092 1445641689 -0.672974 -0.272095 -0.513977 0.457092 1445641689 -0.672974 -0.272095 -0.513977 0.457092 1445641689 -0.672974 -0.272095 -0.513977 0.457092 1445641689 -0.672974 -0.272095 -0.513977 0.457092 1445641689 -0.672546 -0.283936 -0.510132 0.454895 1445641689 -0.672546 -0.283936 -0.510132 0.454895 1445641689 -0.672546 -0.283936 -0.510132 0.454895 1445641689 -0.672546 -0.283936 -0.510132 0.454895 1445641689 -0.672546 -0.283936 -0.510132 0.454895 1445641689 -0.672546 -0.283936 -0.510132 0.454895 1445641689 -0.669739 -0.298401 -0.499512 0.461426 1445641689 -0.669739 -0.298401 -0.499512 0.461426 1445641689 -0.669739 -0.298401 -0.499512 0.461426 1445641689 -0.669739 -0.298401 -0.499512 0.461426 1445641689 -0.669739 -0.298401 -0.499512 0.461426 1445641689 -0.669739 -0.298401 -0.499512 0.461426 1445641689 -0.669739 -0.298401 -0.499512 0.461426 1445641689 -0.667480 -0.300110 -0.494629 0.468811 1445641689 -0.667480 -0.300110 -0.494629 0.468811 1445641689 -0.667480 -0.300110 -0.494629 0.468811 1445641689 -0.667480 -0.300110 -0.494629 0.468811 1445641689 -0.667480 -0.300110 -0.494629 0.468811 1445641689 -0.664856 -0.295837 -0.494263 0.475708 1445641689 -0.664856 -0.295837 -0.494263 0.475708 1445641689 -0.664856 -0.295837 -0.494263 0.475708 1445641689 -0.664856 -0.295837 -0.494263 0.475708 1445641689 -0.664856 -0.295837 -0.494263 0.475708 1445641689 -0.664856 -0.295837 -0.494263 0.475708 1445641689 -0.662903 -0.288818 -0.495544 0.481384 1445641689 -0.662903 -0.288818 -0.495544 0.481384 1445641689 -0.662903 -0.288818 -0.495544 0.481384 1445641689 -0.662903 -0.288818 -0.495544 0.481384 1445641689 -0.662903 -0.288818 -0.495544 0.481384 1445641689 -0.662903 -0.288818 -0.495544 0.481384 1445641689 -0.662903 -0.288818 -0.495544 0.481384 1445641689 -0.660034 -0.283936 -0.496399 0.487183 1445641689 -0.660034 -0.283936 -0.496399 0.487183 1445641689 -0.660034 -0.283936 -0.496399 0.487183 1445641689 -0.660034 -0.283936 -0.496399 0.487183 1445641689 -0.660034 -0.283936 -0.496399 0.487183 1445641689 -0.657959 -0.281616 -0.497131 0.490601 1445641689 -0.657959 -0.281616 -0.497131 0.490601 1445641689 -0.657959 -0.281616 -0.497131 0.490601 1445641689 -0.657959 -0.281616 -0.497131 0.490601 1445641689 -0.657959 -0.281616 -0.497131 0.490601 1445641689 -0.657959 -0.281616 -0.497131 0.490601 1445641689 -0.658020 -0.282288 -0.498169 0.489014 1445641689 -0.658020 -0.282288 -0.498169 0.489014 1445641689 -0.658020 -0.282288 -0.498169 0.489014 1445641689 -0.658020 -0.282288 -0.498169 0.489014 1445641689 -0.658020 -0.282288 -0.498169 0.489014 1445641689 -0.660828 -0.282410 -0.501099 0.482178 1445641689 -0.660828 -0.282410 -0.501099 0.482178 1445641689 -0.660828 -0.282410 -0.501099 0.482178 1445641689 -0.660828 -0.282410 -0.501099 0.482178 1445641689 -0.660828 -0.282410 -0.501099 0.482178 1445641689 -0.660828 -0.282410 -0.501099 0.482178 1445641689 -0.660828 -0.282410 -0.501099 0.482178 1445641689 -0.663391 -0.281921 -0.498901 0.481262 1445641689 -0.663391 -0.281921 -0.498901 0.481262 1445641689 -0.663391 -0.281921 -0.498901 0.481262 1445641689 -0.663391 -0.281921 -0.498901 0.481262 1445641689 -0.663391 -0.281921 -0.498901 0.481262 1445641689 -0.663635 -0.276550 -0.504395 0.478333 1445641689 -0.663635 -0.276550 -0.504395 0.478333 1445641689 -0.663635 -0.276550 -0.504395 0.478333 1445641689 -0.663635 -0.276550 -0.504395 0.478333 1445641689 -0.663635 -0.276550 -0.504395 0.478333 1445641689 -0.663635 -0.276550 -0.504395 0.478333 1445641689 -0.660706 -0.283142 -0.510925 0.471497 1445641689 -0.660706 -0.283142 -0.510925 0.471497 1445641689 -0.660706 -0.283142 -0.510925 0.471497 1445641689 -0.660706 -0.283142 -0.510925 0.471497 1445641689 -0.660706 -0.283142 -0.510925 0.471497 1445641689 -0.660706 -0.283142 -0.510925 0.471497 1445641689 -0.657776 -0.308411 -0.503906 0.467346 1445641689 -0.657776 -0.308411 -0.503906 0.467346 1445641689 -0.657776 -0.308411 -0.503906 0.467346 1445641690 -0.657776 -0.308411 -0.503906 0.467346 1445641690 -0.657776 -0.308411 -0.503906 0.467346 1445641690 -0.657776 -0.308411 -0.503906 0.467346 1445641690 -0.657776 -0.308411 -0.503906 0.467346 1445641690 -0.656799 -0.326965 -0.493774 0.466858 1445641690 -0.656799 -0.326965 -0.493774 0.466858 1445641690 -0.656799 -0.326965 -0.493774 0.466858 1445641690 -0.656799 -0.326965 -0.493774 0.466858 1445641690 -0.656799 -0.326965 -0.493774 0.466858 1445641690 -0.656799 -0.326965 -0.493774 0.466858 1445641690 -0.655823 -0.326904 -0.489258 0.472961 1445641690 -0.655823 -0.326904 -0.489258 0.472961 1445641690 -0.655823 -0.326904 -0.489258 0.472961 1445641690 -0.655823 -0.326904 -0.489258 0.472961 1445641690 -0.655823 -0.326904 -0.489258 0.472961 1445641690 -0.655823 -0.326904 -0.489258 0.472961 1445641690 -0.651978 -0.318054 -0.486694 0.486755 1445641690 -0.651978 -0.318054 -0.486694 0.486755 1445641690 -0.651978 -0.318054 -0.486694 0.486755 1445641690 -0.651978 -0.318054 -0.486694 0.486755 1445641690 -0.651978 -0.318054 -0.486694 0.486755 1445641690 -0.651978 -0.318054 -0.486694 0.486755 1445641690 -0.651428 -0.300537 -0.488159 0.497070 1445641690 -0.651428 -0.300537 -0.488159 0.497070 1445641690 -0.651428 -0.300537 -0.488159 0.497070 1445641690 -0.651428 -0.300537 -0.488159 0.497070 1445641690 -0.651428 -0.300537 -0.488159 0.497070 1445641690 -0.651428 -0.300537 -0.488159 0.497070 1445641690 -0.654419 -0.274719 -0.497192 0.499146 1445641690 -0.654419 -0.274719 -0.497192 0.499146 1445641690 -0.654419 -0.274719 -0.497192 0.499146 1445641690 -0.654419 -0.274719 -0.497192 0.499146 1445641690 -0.654419 -0.274719 -0.497192 0.499146 1445641690 -0.654419 -0.274719 -0.497192 0.499146 1445641690 -0.655457 -0.257813 -0.506531 0.497375 1445641690 -0.655457 -0.257813 -0.506531 0.497375 1445641690 -0.655457 -0.257813 -0.506531 0.497375 1445641690 -0.655457 -0.257813 -0.506531 0.497375 1445641690 -0.655457 -0.257813 -0.506531 0.497375 1445641690 -0.655457 -0.257813 -0.506531 0.497375 1445641690 -0.652710 -0.259583 -0.507568 0.499023 1445641690 -0.652710 -0.259583 -0.507568 0.499023 1445641690 -0.652710 -0.259583 -0.507568 0.499023 1445641690 -0.652710 -0.259583 -0.507568 0.499023 1445641690 -0.652710 -0.259583 -0.507568 0.499023 1445641690 -0.652710 -0.259583 -0.507568 0.499023 1445641690 -0.650818 -0.268799 -0.504578 0.499634 1445641690 -0.650818 -0.268799 -0.504578 0.499634 1445641690 -0.650818 -0.268799 -0.504578 0.499634 1445641690 -0.650818 -0.268799 -0.504578 0.499634 1445641690 -0.650818 -0.268799 -0.504578 0.499634 1445641690 -0.650818 -0.268799 -0.504578 0.499634 1445641690 -0.650818 -0.268799 -0.504578 0.499634 1445641690 -0.657104 -0.260498 -0.512024 0.488037 1445641690 -0.657104 -0.260498 -0.512024 0.488037 1445641690 -0.657104 -0.260498 -0.512024 0.488037 1445641690 -0.657104 -0.260498 -0.512024 0.488037 1445641690 -0.657104 -0.260498 -0.512024 0.488037 1445641690 -0.657104 -0.260498 -0.512024 0.488037 1445641690 -0.660645 -0.260071 -0.520752 0.474121 1445641690 -0.660645 -0.260071 -0.520752 0.474121 1445641690 -0.660645 -0.260071 -0.520752 0.474121 1445641690 -0.660645 -0.260071 -0.520752 0.474121 1445641690 -0.660645 -0.260071 -0.520752 0.474121 1445641690 -0.660645 -0.260071 -0.520752 0.474121 1445641690 -0.660645 -0.260071 -0.520752 0.474121 1445641690 -0.657776 -0.292542 -0.508240 0.472778 1445641690 -0.657776 -0.292542 -0.508240 0.472778 1445641690 -0.657776 -0.292542 -0.508240 0.472778 1445641690 -0.657776 -0.292542 -0.508240 0.472778 1445641690 -0.657776 -0.292542 -0.508240 0.472778 1445641690 -0.657776 -0.292542 -0.508240 0.472778 1445641690 -0.653687 -0.321899 -0.490662 0.477905 1445641690 -0.653687 -0.321899 -0.490662 0.477905 1445641690 -0.653687 -0.321899 -0.490662 0.477905 1445641690 -0.653687 -0.321899 -0.490662 0.477905 1445641690 -0.653687 -0.321899 -0.490662 0.477905 1445641690 -0.653687 -0.321899 -0.490662 0.477905 1445641690 -0.651917 -0.328186 -0.484985 0.481812 1445641690 -0.651917 -0.328186 -0.484985 0.481812 1445641690 -0.651917 -0.328186 -0.484985 0.481812 1445641690 -0.651917 -0.328186 -0.484985 0.481812 1445641690 -0.651917 -0.328186 -0.484985 0.481812 1445641690 -0.651917 -0.328186 -0.484985 0.481812 1445641690 -0.650696 -0.319336 -0.486877 0.487488 1445641690 -0.650696 -0.319336 -0.486877 0.487488 1445641690 -0.650696 -0.319336 -0.486877 0.487488 1445641690 -0.650696 -0.319336 -0.486877 0.487488 1445641690 -0.650696 -0.319336 -0.486877 0.487488 1445641690 -0.650696 -0.319336 -0.486877 0.487488 1445641690 -0.651001 -0.306763 -0.489624 0.492371 1445641690 -0.651001 -0.306763 -0.489624 0.492371 1445641690 -0.651001 -0.306763 -0.489624 0.492371 1445641690 -0.651001 -0.306763 -0.489624 0.492371 1445641690 -0.651001 -0.306763 -0.489624 0.492371 1445641690 -0.651001 -0.306763 -0.489624 0.492371 1445641690 -0.652954 -0.294250 -0.494080 0.492981 1445641690 -0.652954 -0.294250 -0.494080 0.492981 1445641690 -0.652954 -0.294250 -0.494080 0.492981 1445641690 -0.652954 -0.294250 -0.494080 0.492981 1445641690 -0.652954 -0.294250 -0.494080 0.492981 1445641690 -0.652954 -0.294250 -0.494080 0.492981 1445641690 -0.654907 -0.286926 -0.498840 0.489868 1445641690 -0.654907 -0.286926 -0.498840 0.489868 1445641690 -0.654907 -0.286926 -0.498840 0.489868 1445641690 -0.654907 -0.286926 -0.498840 0.489868 1445641690 -0.654907 -0.286926 -0.498840 0.489868 1445641690 -0.654907 -0.286926 -0.498840 0.489868 1445641690 -0.654907 -0.286926 -0.498840 0.489868 1445641690 -0.655212 -0.286804 -0.501770 0.486633 1445641690 -0.655212 -0.286804 -0.501770 0.486633 1445641690 -0.655212 -0.286804 -0.501770 0.486633 1445641691 -0.655212 -0.286804 -0.501770 0.486633 1445641691 -0.655212 -0.286804 -0.501770 0.486633 1445641691 -0.655212 -0.286804 -0.501770 0.486633 1445641691 -0.655029 -0.286377 -0.504211 0.484558 1445641691 -0.655029 -0.286377 -0.504211 0.484558 1445641691 -0.655029 -0.286377 -0.504211 0.484558 1445641691 -0.655029 -0.286377 -0.504211 0.484558 1445641691 -0.655029 -0.286377 -0.504211 0.484558 1445641691 -0.655029 -0.286377 -0.504211 0.484558 1445641691 -0.659119 -0.275024 -0.510803 0.478577 1445641691 -0.659119 -0.275024 -0.510803 0.478577 1445641691 -0.659119 -0.275024 -0.510803 0.478577 1445641691 -0.659119 -0.275024 -0.510803 0.478577 1445641691 -0.659119 -0.275024 -0.510803 0.478577 1445641691 -0.659119 -0.275024 -0.510803 0.478577 1445641691 -0.663147 -0.268311 -0.521484 0.465088 1445641691 -0.663147 -0.268311 -0.521484 0.465088 1445641691 -0.663147 -0.268311 -0.521484 0.465088 1445641691 -0.663147 -0.268311 -0.521484 0.465088 1445641691 -0.663147 -0.268311 -0.521484 0.465088 1445641691 -0.663147 -0.268311 -0.521484 0.465088 1445641691 -0.663147 -0.268311 -0.521484 0.465088 1445641691 -0.661804 -0.286499 -0.517456 0.460693 1445641691 -0.661804 -0.286499 -0.517456 0.460693 1445641691 -0.661804 -0.286499 -0.517456 0.460693 1445641691 -0.661804 -0.286499 -0.517456 0.460693 1445641691 -0.661804 -0.286499 -0.517456 0.460693 1445641691 -0.661804 -0.286499 -0.517456 0.460693 1445641691 -0.658142 -0.310852 -0.503113 0.466003 1445641691 -0.658142 -0.310852 -0.503113 0.466003 1445641691 -0.658142 -0.310852 -0.503113 0.466003 1445641691 -0.658142 -0.310852 -0.503113 0.466003 1445641691 -0.658142 -0.310852 -0.503113 0.466003 1445641691 -0.658142 -0.310852 -0.503113 0.466003 1445641691 -0.658142 -0.310852 -0.503113 0.466003 1445641691 -0.655762 -0.313538 -0.498535 0.472473 1445641691 -0.655762 -0.313538 -0.498535 0.472473 1445641691 -0.655762 -0.313538 -0.498535 0.472473 1445641691 -0.655762 -0.313538 -0.498535 0.472473 1445641691 -0.655762 -0.313538 -0.498535 0.472473 1445641691 -0.651489 -0.306519 -0.496765 0.484680 1445641691 -0.651489 -0.306519 -0.496765 0.484680 1445641691 -0.651489 -0.306519 -0.496765 0.484680 1445641691 -0.651489 -0.306519 -0.496765 0.484680 1445641691 -0.651489 -0.306519 -0.496765 0.484680 1445641691 -0.651489 -0.306519 -0.496765 0.484680 1445641691 -0.650330 -0.294983 -0.497375 0.492737 1445641691 -0.650330 -0.294983 -0.497375 0.492737 1445641691 -0.650330 -0.294983 -0.497375 0.492737 1445641691 -0.650330 -0.294983 -0.497375 0.492737 1445641691 -0.650330 -0.294983 -0.497375 0.492737 1445641691 -0.650330 -0.294983 -0.497375 0.492737 1445641691 -0.650330 -0.294983 -0.497375 0.492737 1445641691 -0.653748 -0.278564 -0.502686 0.492371 1445641691 -0.653748 -0.278564 -0.502686 0.492371 1445641691 -0.653748 -0.278564 -0.502686 0.492371 1445641691 -0.653748 -0.278564 -0.502686 0.492371 1445641691 -0.653748 -0.278564 -0.502686 0.492371 1445641691 -0.653748 -0.278564 -0.502686 0.492371 1445641691 -0.657166 -0.266052 -0.508850 0.488342 1445641691 -0.657166 -0.266052 -0.508850 0.488342 1445641691 -0.657166 -0.266052 -0.508850 0.488342 1445641691 -0.657166 -0.266052 -0.508850 0.488342 1445641691 -0.657166 -0.266052 -0.508850 0.488342 1445641691 -0.657166 -0.266052 -0.508850 0.488342 1445641691 -0.658936 -0.265259 -0.508972 0.486267 1445641691 -0.658936 -0.265259 -0.508972 0.486267 1445641691 -0.658936 -0.265259 -0.508972 0.486267 1445641691 -0.658936 -0.265259 -0.508972 0.486267 1445641691 -0.658936 -0.265259 -0.508972 0.486267 1445641691 -0.666748 -0.255310 -0.515503 0.473938 1445641691 -0.666748 -0.255310 -0.515503 0.473938 1445641691 -0.666748 -0.255310 -0.515503 0.473938 1445641691 -0.666748 -0.255310 -0.515503 0.473938 1445641691 -0.666748 -0.255310 -0.515503 0.473938 1445641691 -0.666748 -0.255310 -0.515503 0.473938 1445641691 -0.666748 -0.255310 -0.515503 0.473938 1445641691 -0.674316 -0.240356 -0.531311 0.453125 1445641691 -0.674316 -0.240356 -0.531311 0.453125 1445641691 -0.674316 -0.240356 -0.531311 0.453125 1445641691 -0.674316 -0.240356 -0.531311 0.453125 1445641691 -0.674316 -0.240356 -0.531311 0.453125 1445641691 -0.673950 -0.255493 -0.534119 0.441895 1445641691 -0.673950 -0.255493 -0.534119 0.441895 1445641691 -0.673950 -0.255493 -0.534119 0.441895 1445641691 -0.673950 -0.255493 -0.534119 0.441895 1445641691 -0.673950 -0.255493 -0.534119 0.441895 1445641691 -0.673950 -0.255493 -0.534119 0.441895 1445641691 -0.669189 -0.293091 -0.516724 0.446472 1445641691 -0.669189 -0.293091 -0.516724 0.446472 1445641691 -0.669189 -0.293091 -0.516724 0.446472 1445641691 -0.669189 -0.293091 -0.516724 0.446472 1445641691 -0.669189 -0.293091 -0.516724 0.446472 1445641691 -0.669189 -0.293091 -0.516724 0.446472 1445641691 -0.669189 -0.293091 -0.516724 0.446472 1445641691 -0.664063 -0.319458 -0.495544 0.459839 1445641691 -0.664063 -0.319458 -0.495544 0.459839 1445641691 -0.664063 -0.319458 -0.495544 0.459839 1445641691 -0.664063 -0.319458 -0.495544 0.459839 1445641691 -0.664063 -0.319458 -0.495544 0.459839 1445641691 -0.664063 -0.319458 -0.495544 0.459839 1445641691 -0.667053 -0.310913 -0.492920 0.464172 1445641691 -0.667053 -0.310913 -0.492920 0.464172 1445641691 -0.667053 -0.310913 -0.492920 0.464172 1445641691 -0.667053 -0.310913 -0.492920 0.464172 1445641691 -0.667053 -0.310913 -0.492920 0.464172 1445641691 -0.667053 -0.310913 -0.492920 0.464172 1445641691 -0.673157 -0.280273 -0.502686 0.464417 1445641691 -0.673157 -0.280273 -0.502686 0.464417 1445641691 -0.673157 -0.280273 -0.502686 0.464417 1445641691 -0.673157 -0.280273 -0.502686 0.464417 1445641692 -0.673157 -0.280273 -0.502686 0.464417 1445641692 -0.673157 -0.280273 -0.502686 0.464417 1445641692 -0.678589 -0.246216 -0.515381 0.461914 1445641692 -0.678589 -0.246216 -0.515381 0.461914 1445641692 -0.678589 -0.246216 -0.515381 0.461914 1445641692 -0.678589 -0.246216 -0.515381 0.461914 1445641692 -0.678589 -0.246216 -0.515381 0.461914 1445641692 -0.678589 -0.246216 -0.515381 0.461914 1445641692 -0.680786 -0.229126 -0.519836 0.462524 1445641692 -0.680786 -0.229126 -0.519836 0.462524 1445641692 -0.680786 -0.229126 -0.519836 0.462524 1445641692 -0.680786 -0.229126 -0.519836 0.462524 1445641692 -0.680786 -0.229126 -0.519836 0.462524 1445641692 -0.680786 -0.229126 -0.519836 0.462524 1445641692 -0.682068 -0.220764 -0.524719 0.459106 1445641692 -0.682068 -0.220764 -0.524719 0.459106 1445641692 -0.682068 -0.220764 -0.524719 0.459106 1445641692 -0.682068 -0.220764 -0.524719 0.459106 1445641692 -0.682068 -0.220764 -0.524719 0.459106 1445641692 -0.682068 -0.220764 -0.524719 0.459106 1445641692 -0.682068 -0.220764 -0.524719 0.459106 1445641692 -0.680298 -0.221802 -0.528870 0.456482 1445641692 -0.680298 -0.221802 -0.528870 0.456482 1445641692 -0.680298 -0.221802 -0.528870 0.456482 1445641692 -0.680298 -0.221802 -0.528870 0.456482 1445641692 -0.680298 -0.221802 -0.528870 0.456482 1445641692 -0.680298 -0.221802 -0.528870 0.456482 1445641692 -0.684448 -0.221191 -0.533691 0.444824 1445641692 -0.684448 -0.221191 -0.533691 0.444824 1445641692 -0.684448 -0.221191 -0.533691 0.444824 1445641692 -0.684448 -0.221191 -0.533691 0.444824 1445641692 -0.684448 -0.221191 -0.533691 0.444824 1445641692 -0.684448 -0.221191 -0.533691 0.444824 1445641692 -0.684448 -0.221191 -0.533691 0.444824 1445641692 -0.698547 -0.184937 -0.555847 0.411011 1445641692 -0.698547 -0.184937 -0.555847 0.411011 1445641692 -0.698547 -0.184937 -0.555847 0.411011 1445641692 -0.698547 -0.184937 -0.555847 0.411011 1445641692 -0.698547 -0.184937 -0.555847 0.411011 1445641692 -0.698547 -0.184937 -0.555847 0.411011 1445641692 -0.704590 -0.173096 -0.569885 0.385864 1445641692 -0.704590 -0.173096 -0.569885 0.385864 1445641692 -0.704590 -0.173096 -0.569885 0.385864 1445641692 -0.704590 -0.173096 -0.569885 0.385864 1445641692 -0.704590 -0.173096 -0.569885 0.385864 1445641692 -0.704590 -0.173096 -0.569885 0.385864 1445641692 -0.704590 -0.173096 -0.569885 0.385864 1445641692 -0.704590 -0.201782 -0.564331 0.380005 1445641692 -0.704590 -0.201782 -0.564331 0.380005 1445641692 -0.704590 -0.201782 -0.564331 0.380005 1445641692 -0.704590 -0.201782 -0.564331 0.380005 1445641692 -0.704590 -0.201782 -0.564331 0.380005 1445641692 -0.704590 -0.201782 -0.564331 0.380005 1445641692 -0.699707 -0.236694 -0.550476 0.389160 1445641692 -0.699707 -0.236694 -0.550476 0.389160 1445641692 -0.699707 -0.236694 -0.550476 0.389160 1445641692 -0.699707 -0.236694 -0.550476 0.389160 1445641692 -0.699707 -0.236694 -0.550476 0.389160 1445641692 -0.699707 -0.236694 -0.550476 0.389160 1445641692 -0.693054 -0.251099 -0.540833 0.405212 1445641692 -0.693054 -0.251099 -0.540833 0.405212 1445641692 -0.693054 -0.251099 -0.540833 0.405212 1445641692 -0.693054 -0.251099 -0.540833 0.405212 1445641692 -0.693054 -0.251099 -0.540833 0.405212 1445641692 -0.693054 -0.251099 -0.540833 0.405212 1445641692 -0.693054 -0.251099 -0.540833 0.405212 1445641692 -0.685181 -0.257263 -0.529602 0.428772 1445641692 -0.685181 -0.257263 -0.529602 0.428772 1445641692 -0.685181 -0.257263 -0.529602 0.428772 1445641692 -0.685181 -0.257263 -0.529602 0.428772 1445641692 -0.685181 -0.257263 -0.529602 0.428772 1445641692 -0.685181 -0.257263 -0.529602 0.428772 1445641692 -0.683838 -0.249573 -0.526184 0.439697 1445641692 -0.683838 -0.249573 -0.526184 0.439697 1445641692 -0.683838 -0.249573 -0.526184 0.439697 1445641692 -0.683838 -0.249573 -0.526184 0.439697 1445641692 -0.688599 -0.226624 -0.535645 0.433167 1445641692 -0.688599 -0.226624 -0.535645 0.433167 1445641692 -0.688599 -0.226624 -0.535645 0.433167 1445641692 -0.688599 -0.226624 -0.535645 0.433167 1445641692 -0.688599 -0.226624 -0.535645 0.433167 1445641692 -0.688599 -0.226624 -0.535645 0.433167 1445641692 -0.690002 -0.216248 -0.542236 0.427979 1445641692 -0.690002 -0.216248 -0.542236 0.427979 1445641692 -0.690002 -0.216248 -0.542236 0.427979 1445641692 -0.690002 -0.216248 -0.542236 0.427979 1445641692 -0.690002 -0.216248 -0.542236 0.427979 1445641692 -0.690002 -0.216248 -0.542236 0.427979 1445641692 -0.692871 -0.216003 -0.544556 0.420532 1445641692 -0.692871 -0.216003 -0.544556 0.420532 1445641692 -0.692871 -0.216003 -0.544556 0.420532 1445641692 -0.692871 -0.216003 -0.544556 0.420532 1445641692 -0.692871 -0.216003 -0.544556 0.420532 1445641692 -0.692871 -0.216003 -0.544556 0.420532 1445641692 -0.698547 -0.199646 -0.554749 0.405579 1445641692 -0.698547 -0.199646 -0.554749 0.405579 1445641692 -0.698547 -0.199646 -0.554749 0.405579 1445641692 -0.698547 -0.199646 -0.554749 0.405579 1445641692 -0.698547 -0.199646 -0.554749 0.405579 1445641692 -0.698547 -0.199646 -0.554749 0.405579 1445641692 -0.697083 -0.198059 -0.560791 0.400452 1445641692 -0.697083 -0.198059 -0.560791 0.400452 1445641692 -0.697083 -0.198059 -0.560791 0.400452 1445641692 -0.697083 -0.198059 -0.560791 0.400452 1445641692 -0.697083 -0.198059 -0.560791 0.400452 1445641692 -0.697083 -0.198059 -0.560791 0.400452 1445641692 -0.697083 -0.198059 -0.560791 0.400452 1445641692 -0.692078 -0.218872 -0.557495 0.403015 1445641692 -0.692078 -0.218872 -0.557495 0.403015 1445641692 -0.692078 -0.218872 -0.557495 0.403015 1445641692 -0.692078 -0.218872 -0.557495 0.403015 1445641692 -0.692078 -0.218872 -0.557495 0.403015 1445641693 -0.692078 -0.218872 -0.557495 0.403015 1445641693 -0.687866 -0.244934 -0.549683 0.405945 1445641693 -0.687866 -0.244934 -0.549683 0.405945 1445641693 -0.687866 -0.244934 -0.549683 0.405945 1445641693 -0.687866 -0.244934 -0.549683 0.405945 1445641693 -0.687866 -0.244934 -0.549683 0.405945 1445641693 -0.687866 -0.244934 -0.549683 0.405945 1445641693 -0.683044 -0.266357 -0.536499 0.417969 1445641693 -0.683044 -0.266357 -0.536499 0.417969 1445641693 -0.683044 -0.266357 -0.536499 0.417969 1445641693 -0.683044 -0.266357 -0.536499 0.417969 1445641693 -0.683044 -0.266357 -0.536499 0.417969 1445641693 -0.683044 -0.266357 -0.536499 0.417969 1445641693 -0.683044 -0.266357 -0.536499 0.417969 1445641693 -0.675293 -0.276123 -0.522888 0.440857 1445641693 -0.675293 -0.276123 -0.522888 0.440857 1445641693 -0.675293 -0.276123 -0.522888 0.440857 1445641693 -0.675293 -0.276123 -0.522888 0.440857 1445641693 -0.675293 -0.276123 -0.522888 0.440857 1445641693 -0.675293 -0.276123 -0.522888 0.440857 1445641693 -0.665710 -0.278564 -0.510742 0.467346 1445641693 -0.665710 -0.278564 -0.510742 0.467346 1445641693 -0.665710 -0.278564 -0.510742 0.467346 1445641693 -0.665710 -0.278564 -0.510742 0.467346 1445641693 -0.665710 -0.278564 -0.510742 0.467346 1445641693 -0.665710 -0.278564 -0.510742 0.467346 1445641693 -0.665344 -0.263611 -0.513977 0.472961 1445641693 -0.665344 -0.263611 -0.513977 0.472961 1445641693 -0.665344 -0.263611 -0.513977 0.472961 1445641693 -0.665344 -0.263611 -0.513977 0.472961 1445641693 -0.665344 -0.263611 -0.513977 0.472961 1445641693 -0.670288 -0.244263 -0.523010 0.466431 1445641693 -0.670288 -0.244263 -0.523010 0.466431 1445641693 -0.670288 -0.244263 -0.523010 0.466431 1445641693 -0.670288 -0.244263 -0.523010 0.466431 1445641693 -0.670288 -0.244263 -0.523010 0.466431 1445641693 -0.670288 -0.244263 -0.523010 0.466431 1445641693 -0.672424 -0.238464 -0.525818 0.463135 1445641693 -0.672424 -0.238464 -0.525818 0.463135 1445641693 -0.672424 -0.238464 -0.525818 0.463135 1445641693 -0.672424 -0.238464 -0.525818 0.463135 1445641693 -0.672424 -0.238464 -0.525818 0.463135 1445641693 -0.672424 -0.238464 -0.525818 0.463135 1445641693 -0.672424 -0.238831 -0.527588 0.460999 1445641693 -0.672424 -0.238831 -0.527588 0.460999 1445641693 -0.672424 -0.238831 -0.527588 0.460999 1445641693 -0.672424 -0.238831 -0.527588 0.460999 1445641693 -0.672424 -0.238831 -0.527588 0.460999 1445641693 -0.672424 -0.238831 -0.527588 0.460999 1445641693 -0.672424 -0.238831 -0.527588 0.460999 1445641693 -0.676086 -0.233154 -0.538574 0.445618 1445641693 -0.676086 -0.233154 -0.538574 0.445618 1445641693 -0.676086 -0.233154 -0.538574 0.445618 1445641693 -0.676086 -0.233154 -0.538574 0.445618 1445641693 -0.676086 -0.233154 -0.538574 0.445618 1445641693 -0.676086 -0.233154 -0.538574 0.445618 1445641693 -0.677063 -0.245239 -0.541931 0.433350 1445641693 -0.677063 -0.245239 -0.541931 0.433350 1445641693 -0.677063 -0.245239 -0.541931 0.433350 1445641693 -0.677063 -0.245239 -0.541931 0.433350 1445641693 -0.677063 -0.245239 -0.541931 0.433350 1445641693 -0.677063 -0.245239 -0.541931 0.433350 1445641693 -0.670471 -0.280762 -0.528381 0.438721 1445641693 -0.670471 -0.280762 -0.528381 0.438721 1445641693 -0.670471 -0.280762 -0.528381 0.438721 1445641693 -0.670471 -0.280762 -0.528381 0.438721 1445641693 -0.670471 -0.280762 -0.528381 0.438721 1445641693 -0.670471 -0.280762 -0.528381 0.438721 1445641693 
-0.232727 0.234558 -0.534729 0.777771 1445641696 -0.100342 0.292603 -0.441833 0.842041 1445641696 -0.100342 0.292603 -0.441833 0.842041 1445641696 -0.100342 0.292603 -0.441833 0.842041 1445641696 -0.100342 0.292603 -0.441833 0.842041 1445641696 -0.100342 0.292603 -0.441833 0.842041 1445641696 -0.100342 0.292603 -0.441833 0.842041 1445641696 -0.118103 0.267822 -0.444946 0.846375 1445641696 -0.118103 0.267822 -0.444946 0.846375 1445641696 -0.118103 0.267822 -0.444946 0.846375 1445641696 -0.118103 0.267822 -0.444946 0.846375 1445641696 -0.118103 0.267822 -0.444946 0.846375 1445641696 -0.118103 0.267822 -0.444946 0.846375 1445641696 -0.118103 0.267822 -0.444946 0.846375 1445641696 -0.269836 0.177979 -0.487732 0.810913 1445641696 -0.269836 0.177979 -0.487732 0.810913 1445641696 -0.269836 0.177979 -0.487732 0.810913 1445641696 -0.269836 0.177979 -0.487732 0.810913 1445641696 -0.269836 0.177979 -0.487732 0.810913 1445641696 -0.451233 0.054993 -0.529480 0.716248 1445641696 -0.451233 0.054993 -0.529480 0.716248 1445641696 -0.451233 0.054993 -0.529480 0.716248 1445641696 -0.451233 0.054993 -0.529480 0.716248 1445641696 -0.598938 -0.069275 -0.565796 0.562500 1445641696 -0.598938 -0.069275 -0.565796 0.562500 1445641696 -0.598938 -0.069275 -0.565796 0.562500 1445641697 -0.598938 -0.069275 -0.565796 0.562500 1445641697 -0.598938 -0.069275 -0.565796 0.562500 1445641697 -0.598938 -0.069275 -0.565796 0.562500 1445641697 -0.665649 -0.127991 -0.569153 0.465454 1445641697 -0.665649 -0.127991 -0.569153 0.465454 1445641697 -0.665649 -0.127991 -0.569153 0.465454 1445641697 -0.665649 -0.127991 -0.569153 0.465454 1445641697 -0.665649 -0.127991 -0.569153 0.465454 1445641697 -0.665649 -0.127991 -0.569153 0.465454 1445641697 -0.627258 -0.062988 -0.600281 0.492249 1445641697 -0.627258 -0.062988 -0.600281 0.492249 1445641697 -0.627258 -0.062988 -0.600281 0.492249 1445641697 -0.627258 -0.062988 -0.600281 0.492249 1445641697 -0.627258 -0.062988 -0.600281 0.492249 1445641697 -0.627258 -0.062988 -0.600281 0.492249 1445641697 -0.506653 0.040649 -0.622925 0.594666 1445641697 -0.506653 0.040649 -0.622925 0.594666 1445641697 -0.506653 0.040649 -0.622925 0.594666 1445641697 -0.506653 0.040649 -0.622925 0.594666 1445641697 -0.506653 0.040649 -0.622925 0.594666 1445641697 -0.506653 0.040649 -0.622925 0.594666 1445641697 -0.506653 0.040649 -0.622925 0.594666 1445641697 -0.323792 0.160645 -0.606995 0.707703 1445641697 -0.323792 0.160645 -0.606995 0.707703 1445641697 -0.323792 0.160645 -0.606995 0.707703 1445641697 -0.323792 0.160645 -0.606995 0.707703 1445641697 -0.323792 0.160645 -0.606995 0.707703 1445641697 -0.187622 0.212891 -0.478516 0.830994 1445641697 -0.187622 0.212891 -0.478516 0.830994 1445641697 -0.187622 0.212891 -0.478516 0.830994 1445641697 -0.187622 0.212891 -0.478516 0.830994 1445641697 -0.187622 0.212891 -0.478516 0.830994 1445641697 -0.187622 0.212891 -0.478516 0.830994 1445641697 -0.187622 0.212891 -0.478516 0.830994 1445641697 -0.197449 0.240356 -0.409668 0.857544 1445641697 -0.197449 0.240356 -0.409668 0.857544 1445641697 -0.197449 0.240356 -0.409668 0.857544 1445641697 -0.197449 0.240356 -0.409668 0.857544 1445641697 -0.197449 0.240356 -0.409668 0.857544 1445641697 -0.366394 0.110107 -0.441284 0.811707 1445641697 -0.366394 0.110107 -0.441284 0.811707 1445641697 -0.366394 0.110107 -0.441284 0.811707 1445641697 -0.366394 0.110107 -0.441284 0.811707 1445641697 -0.366394 0.110107 -0.441284 0.811707 1445641697 -0.366394 0.110107 -0.441284 0.811707 1445641697 -0.366394 0.110107 -0.441284 0.811707 1445641697 -0.528320 -0.046143 -0.530945 0.660950 1445641697 -0.528320 -0.046143 -0.530945 0.660950 1445641697 -0.528320 -0.046143 -0.530945 0.660950 1445641697 -0.528320 -0.046143 -0.530945 0.660950 1445641697 -0.528320 -0.046143 -0.530945 0.660950 1445641697 -0.528320 -0.046143 -0.530945 0.660950 1445641697 -0.621643 -0.116943 -0.591370 0.500305 1445641697 -0.621643 -0.116943 -0.591370 0.500305 1445641697 -0.621643 -0.116943 -0.591370 0.500305 1445641697 -0.621643 -0.116943 -0.591370 0.500305 1445641697 -0.621643 -0.116943 -0.591370 0.500305 1445641697 -0.621643 -0.116943 -0.591370 0.500305 1445641697 -0.640381 -0.169312 -0.579407 0.474915 1445641697 -0.640381 -0.169312 -0.579407 0.474915 1445641697 -0.640381 -0.169312 -0.579407 0.474915 1445641697 -0.640381 -0.169312 -0.579407 0.474915 1445641697 -0.640381 -0.169312 -0.579407 0.474915 1445641697 -0.640381 -0.169312 -0.579407 0.474915 1445641697 -0.604431 -0.086304 -0.599365 0.517761 1445641697 -0.604431 -0.086304 -0.599365 0.517761 1445641697 -0.604431 -0.086304 -0.599365 0.517761 1445641697 -0.604431 -0.086304 -0.599365 0.517761 1445641697 -0.604431 -0.086304 -0.599365 0.517761 1445641697 -0.604431 -0.086304 -0.599365 0.517761 1445641697 -0.604431 -0.086304 -0.599365 0.517761 1445641697 -0.488525 0.034119 -0.622620 0.610352 1445641697 -0.488525 0.034119 -0.622620 0.610352 1445641697 -0.488525 0.034119 -0.622620 0.610352 1445641697 -0.488525 0.034119 -0.622620 0.610352 1445641697 -0.488525 0.034119 -0.622620 0.610352 1445641697 -0.488525 0.034119 -0.622620 0.610352 1445641697 -0.307129 0.157837 -0.586853 0.732361 1445641697 -0.307129 0.157837 -0.586853 0.732361 1445641697 -0.307129 0.157837 -0.586853 0.732361 1445641697 -0.307129 0.157837 -0.586853 0.732361 1445641697 -0.307129 0.157837 -0.586853 0.732361 1445641697 -0.307129 0.157837 -0.586853 0.732361 1445641697 -0.148621 0.240051 -0.449890 0.847229 1445641697 -0.148621 0.240051 -0.449890 0.847229 1445641697 -0.148621 0.240051 -0.449890 0.847229 1445641697 -0.148621 0.240051 -0.449890 0.847229 1445641697 -0.148621 0.240051 -0.449890 0.847229 1445641697 -0.148621 0.240051 -0.449890 0.847229 1445641697 -0.134644 0.295349 -0.325317 0.888123 1445641697 -0.134644 0.295349 -0.325317 0.888123 1445641697 -0.134644 0.295349 -0.325317 0.888123 1445641697 -0.134644 0.295349 -0.325317 0.888123 1445641697 -0.134644 0.295349 -0.325317 0.888123 1445641697 -0.134644 0.295349 -0.325317 0.888123 1445641697 -0.273376 0.197937 -0.367554 0.866577 1445641697 -0.273376 0.197937 -0.367554 0.866577 1445641697 -0.273376 0.197937 -0.367554 0.866577 1445641697 -0.273376 0.197937 -0.367554 0.866577 1445641697 -0.273376 0.197937 -0.367554 0.866577 1445641697 -0.273376 0.197937 -0.367554 0.866577 1445641697 -0.454712 0.042297 -0.468689 0.756165 1445641697 -0.454712 0.042297 -0.468689 0.756165 1445641697 -0.454712 0.042297 -0.468689 0.756165 1445641697 -0.454712 0.042297 -0.468689 0.756165 1445641697 -0.454712 0.042297 -0.468689 0.756165 1445641697 -0.454712 0.042297 -0.468689 0.756165 1445641697 -0.611084 -0.094971 -0.553955 0.557434 1445641697 -0.611084 -0.094971 -0.553955 0.557434 1445641697 -0.611084 -0.094971 -0.553955 0.557434 1445641697 -0.611084 -0.094971 -0.553955 0.557434 1445641698 -0.611084 -0.094971 -0.553955 0.557434 1445641698 -0.611084 -0.094971 -0.553955 0.557434 1445641698 -0.678345 -0.153748 -0.588623 0.412048 1445641698 -0.678345 -0.153748 -0.588623 0.412048 1445641698 -0.678345 -0.153748 -0.588623 0.412048 1445641698 -0.678345 -0.153748 -0.588623 0.412048 1445641698 -0.678345 -0.153748 -0.588623 0.412048 1445641698 -0.678345 -0.153748 -0.588623 0.412048 1445641698 -0.678345 -0.153748 -0.588623 0.412048 1445641698 -0.657227 -0.123230 -0.608154 0.427856 1445641698 -0.657227 -0.123230 -0.608154 0.427856 1445641698 -0.657227 -0.123230 -0.608154 0.427856 1445641698 -0.657227 -0.123230 -0.608154 0.427856 1445641698 -0.657227 -0.123230 -0.608154 0.427856 1445641698 -0.657227 -0.123230 -0.608154 0.427856 1445641698 -0.545288 0.008789 -0.648010 0.531677 1445641698 -0.545288 0.008789 -0.648010 0.531677 1445641698 -0.545288 0.008789 -0.648010 0.531677 1445641698 -0.545288 0.008789 -0.648010 0.531677 1445641698 -0.545288 0.008789 -0.648010 0.531677 1445641698 -0.545288 0.008789 -0.648010 0.531677 1445641698 -0.354797 0.148315 -0.631470 0.673340 1445641698 -0.354797 0.148315 -0.631470 0.673340 1445641698 -0.354797 0.148315 -0.631470 0.673340 1445641698 -0.354797 0.148315 -0.631470 0.673340 1445641698 -0.354797 0.148315 -0.631470 0.673340 1445641698 -0.354797 0.148315 -0.631470 0.673340 1445641698 -0.180481 0.226318 -0.506897 0.811951 1445641698 -0.180481 0.226318 -0.506897 0.811951 1445641698 -0.180481 0.226318 -0.506897 0.811951 1445641698 -0.180481 0.226318 -0.506897 0.811951 1445641698 -0.180481 0.226318 -0.506897 0.811951 1445641698 -0.180481 0.226318 -0.506897 0.811951 1445641698 -0.180481 0.226318 -0.506897 0.811951 1445641698 -0.174255 0.293762 -0.395508 0.852600 1445641698 -0.174255 0.293762 -0.395508 0.852600 1445641698 -0.174255 0.293762 -0.395508 0.852600 1445641698 -0.174255 0.293762 -0.395508 0.852600 1445641698 -0.174255 0.293762 -0.395508 0.852600 1445641698 -0.174255 0.293762 -0.395508 0.852600 1445641698 -0.325562 0.202881 -0.472595 0.793396 1445641698 -0.325562 0.202881 -0.472595 0.793396 1445641698 -0.325562 0.202881 -0.472595 0.793396 1445641698 -0.325562 0.202881 -0.472595 0.793396 1445641698 -0.325562 0.202881 -0.472595 0.793396 1445641698 -0.325562 0.202881 -0.472595 0.793396 1445641698 -0.515442 0.032471 -0.543030 0.662109 1445641698 -0.515442 0.032471 -0.543030 0.662109 1445641698 -0.515442 0.032471 -0.543030 0.662109 1445641698 -0.515442 0.032471 -0.543030 0.662109 1445641698 -0.515442 0.032471 -0.543030 0.662109 1445641698 -0.515442 0.032471 -0.543030 0.662109 1445641698 -0.515442 0.032471 -0.543030 0.662109 1445641698 -0.636353 -0.103394 -0.610535 0.460083 1445641698 -0.636353 -0.103394 -0.610535 0.460083 1445641698 -0.636353 -0.103394 -0.610535 0.460083 1445641698 -0.636353 -0.103394 -0.610535 0.460083 1445641698 -0.636353 -0.103394 -0.610535 0.460083 1445641698 -0.636353 -0.103394 -0.610535 0.460083 1445641698 -0.674561 -0.186584 -0.605835 0.378418 1445641698 -0.674561 -0.186584 -0.605835 0.378418 1445641698 -0.674561 -0.186584 -0.605835 0.378418 1445641698 -0.674561 -0.186584 -0.605835 0.378418 1445641698 -0.674561 -0.186584 -0.605835 0.378418 1445641698 -0.674561 -0.186584 -0.605835 0.378418 1445641698 -0.632080 -0.083374 -0.645630 0.420410 1445641698 -0.632080 -0.083374 -0.645630 0.420410 1445641698 -0.632080 -0.083374 -0.645630 0.420410 1445641698 -0.632080 -0.083374 -0.645630 0.420410 1445641698 -0.632080 -0.083374 -0.645630 0.420410 1445641698 -0.632080 -0.083374 -0.645630 0.420410 1445641698 -0.491455 0.053589 -0.666260 0.558289 1445641698 -0.491455 0.053589 -0.666260 0.558289 1445641698 -0.491455 0.053589 -0.666260 0.558289 1445641698 -0.491455 0.053589 -0.666260 0.558289 1445641698 -0.491455 0.053589 -0.666260 0.558289 1445641698 -0.491455 0.053589 -0.666260 0.558289 1445641698 -0.491455 0.053589 -0.666260 0.558289 1445641698 -0.296082 0.187012 -0.596802 0.721924 1445641698 -0.296082 0.187012 -0.596802 0.721924 1445641698 -0.296082 0.187012 -0.596802 0.721924 1445641698 -0.296082 0.187012 -0.596802 0.721924 1445641698 -0.296082 0.187012 -0.596802 0.721924 1445641698 -0.296082 0.187012 -0.596802 0.721924 1445641698 -0.178162 0.265015 -0.403015 0.857666 1445641698 -0.178162 0.265015 -0.403015 0.857666 1445641698 -0.178162 0.265015 -0.403015 0.857666 1445641698 -0.178162 0.265015 -0.403015 0.857666 1445641698 -0.178162 0.265015 -0.403015 0.857666 1445641698 -0.178162 0.265015 -0.403015 0.857666 1445641698 -0.174316 0.313660 -0.347839 0.866150 1445641698 -0.174316 0.313660 -0.347839 0.866150 1445641698 -0.174316 0.313660 -0.347839 0.866150 1445641698 -0.174316 0.313660 -0.347839 0.866150 1445641698 -0.174316 0.313660 -0.347839 0.866150 1445641698 -0.174316 0.313660 -0.347839 0.866150 1445641698 -0.327209 0.165894 -0.459656 0.808777 1445641698 -0.327209 0.165894 -0.459656 0.808777 1445641698 -0.327209 0.165894 -0.459656 0.808777 1445641698 -0.327209 0.165894 -0.459656 0.808777 1445641698 -0.327209 0.165894 -0.459656 0.808777 1445641698 -0.327209 0.165894 -0.459656 0.808777 1445641698 -0.504944 -0.012695 -0.557434 0.658936 1445641698 -0.504944 -0.012695 -0.557434 0.658936 1445641698 -0.504944 -0.012695 -0.557434 0.658936 1445641698 -0.504944 -0.012695 -0.557434 0.658936 1445641698 -0.504944 -0.012695 -0.557434 0.658936 1445641698 -0.504944 -0.012695 -0.557434 0.658936 1445641698 -0.615662 -0.102295 -0.651917 0.430786 1445641698 -0.615662 -0.102295 -0.651917 0.430786 1445641698 -0.615662 -0.102295 -0.651917 0.430786 1445641698 -0.615662 -0.102295 -0.651917 0.430786 1445641698 -0.615662 -0.102295 -0.651917 0.430786 1445641699 -0.615662 -0.102295 -0.651917 0.430786 1445641699 -0.620544 -0.114441 -0.664734 0.400085 1445641699 -0.620544 -0.114441 -0.664734 0.400085 1445641699 -0.620544 -0.114441 -0.664734 0.400085 1445641699 -0.620544 -0.114441 -0.664734 0.400085 1445641699 -0.620544 -0.114441 -0.664734 0.400085 1445641699 -0.620544 -0.114441 -0.664734 0.400085 1445641699 -0.490356 0.002747 -0.681763 0.542969 1445641699 -0.490356 0.002747 -0.681763 0.542969 1445641699 -0.490356 0.002747 -0.681763 0.542969 1445641699 -0.490356 0.002747 -0.681763 0.542969 1445641699 -0.490356 0.002747 -0.681763 0.542969 1445641699 -0.490356 0.002747 -0.681763 0.542969 1445641699 -0.305664 0.136047 -0.629211 0.701538 1445641699 -0.305664 0.136047 -0.629211 0.701538 1445641699 -0.305664 0.136047 -0.629211 0.701538 1445641699 -0.305664 0.136047 -0.629211 0.701538 1445641699 -0.305664 0.136047 -0.629211 0.701538 1445641699 -0.305664 0.136047 -0.629211 0.701538 1445641699 -0.305664 0.136047 -0.629211 0.701538 1445641699 -0.170532 0.229980 -0.463379 0.838623 1445641699 -0.170532 0.229980 -0.463379 0.838623 1445641699 -0.170532 0.229980 -0.463379 0.838623 1445641699 -0.170532 0.229980 -0.463379 0.838623 1445641699 -0.170532 0.229980 -0.463379 0.838623 1445641699 -0.170532 0.229980 -0.463379 0.838623 1445641699 -0.136108 0.312073 -0.323364 0.882874 1445641699 -0.136108 0.312073 -0.323364 0.882874 1445641699 -0.136108 0.312073 -0.323364 0.882874 1445641699 -0.136108 0.312073 -0.323364 0.882874 1445641699 -0.136108 0.312073 -0.323364 0.882874 1445641699 -0.136108 0.312073 -0.323364 0.882874 1445641699 -0.136108 0.312073 -0.323364 0.882874 1445641699 -0.249451 0.233765 -0.366577 0.865295 1445641699 -0.249451 0.233765 -0.366577 0.865295 1445641699 -0.249451 0.233765 -0.366577 0.865295 1445641699 -0.249451 0.233765 -0.366577 0.865295 1445641699 -0.249451 0.233765 -0.366577 0.865295 1445641699 -0.249451 0.233765 -0.366577 0.865295 1445641699 -0.417053 0.087341 -0.491455 0.759583 1445641699 -0.417053 0.087341 -0.491455 0.759583 1445641699 -0.417053 0.087341 -0.491455 0.759583 1445641699 -0.417053 0.087341 -0.491455 0.759583 1445641699 -0.417053 0.087341 -0.491455 0.759583 1445641699 -0.417053 0.087341 -0.491455 0.759583 1445641699 -0.417053 0.087341 -0.491455 0.759583 1445641699 -0.577148 -0.076538 -0.571838 0.578003 1445641699 -0.577148 -0.076538 -0.571838 0.578003 1445641699 -0.577148 -0.076538 -0.571838 0.578003 1445641699 -0.577148 -0.076538 -0.571838 0.578003 1445641699 -0.577148 -0.076538 -0.571838 0.578003 1445641699 -0.577148 -0.076538 -0.571838 0.578003 1445641699 -0.651550 -0.141479 -0.642090 0.378540 1445641699 -0.651550 -0.141479 -0.642090 0.378540 1445641699 -0.651550 -0.141479 -0.642090 0.378540 1445641699 -0.651550 -0.141479 -0.642090 0.378540 1445641699 -0.651550 -0.141479 -0.642090 0.378540 1445641699 -0.651550 -0.141479 -0.642090 0.378540 1445641699 -0.623413 -0.126160 -0.666443 0.389038 1445641699 -0.623413 -0.126160 -0.666443 0.389038 1445641699 -0.623413 -0.126160 -0.666443 0.389038 1445641699 -0.623413 -0.126160 -0.666443 0.389038 1445641699 -0.623413 -0.126160 -0.666443 0.389038 1445641699 -0.623413 -0.126160 -0.666443 0.389038 1445641699 -0.505432 -0.002747 -0.692993 0.514160 1445641699 -0.505432 -0.002747 -0.692993 0.514160 1445641699 -0.505432 -0.002747 -0.692993 0.514160 1445641699 -0.505432 -0.002747 -0.692993 0.514160 1445641699 -0.505432 -0.002747 -0.692993 0.514160 1445641699 -0.505432 -0.002747 -0.692993 0.514160 1445641699 -0.328003 0.109619 -0.653870 0.672913 1445641699 -0.328003 0.109619 -0.653870 0.672913 1445641699 -0.328003 0.109619 -0.653870 0.672913 1445641699 -0.328003 0.109619 -0.653870 0.672913 1445641699 -0.328003 0.109619 -0.653870 0.672913 1445641699 -0.328003 0.109619 -0.653870 0.672913 1445641699 -0.211975 0.168396 -0.502869 0.820862 1445641699 -0.211975 0.168396 -0.502869 0.820862 1445641699 -0.211975 0.168396 -0.502869 0.820862 1445641699 -0.211975 0.168396 -0.502869 0.820862 1445641699 -0.211975 0.168396 -0.502869 0.820862 1445641699 -0.211975 0.168396 -0.502869 0.820862 1445641699 -0.211975 0.168396 -0.502869 0.820862 1445641699 -0.249146 0.216370 -0.398010 0.855957 1445641699 -0.249146 0.216370 -0.398010 0.855957 1445641699 -0.249146 0.216370 -0.398010 0.855957 1445641699 -0.249146 0.216370 -0.398010 0.855957 1445641699 -0.249146 0.216370 -0.398010 0.855957 1445641699 -0.249146 0.216370 -0.398010 0.855957 1445641699 -0.416565 0.100037 -0.448547 0.784424 1445641699 -0.416565 0.100037 -0.448547 0.784424 1445641699 -0.416565 0.100037 -0.448547 0.784424 1445641699 -0.416565 0.100037 -0.448547 0.784424 1445641699 -0.416565 0.100037 -0.448547 0.784424 1445641699 -0.601318 -0.050598 -0.477661 0.638550 1445641699 -0.601318 -0.050598 -0.477661 0.638550 1445641699 -0.601318 -0.050598 -0.477661 0.638550 1445641699 -0.601318 -0.050598 -0.477661 0.638550 1445641699 -0.601318 -0.050598 -0.477661 0.638550 1445641699 -0.601318 -0.050598 -0.477661 0.638550 1445641699 -0.601318 -0.050598 -0.477661 0.638550 1445641699 -0.732666 -0.204163 -0.491455 0.424377 1445641699 -0.732666 -0.204163 -0.491455 0.424377 1445641699 -0.732666 -0.204163 -0.491455 0.424377 1445641699 -0.732666 -0.204163 -0.491455 0.424377 1445641699 -0.732666 -0.204163 -0.491455 0.424377 1445641699 -0.732666 -0.204163 -0.491455 0.424377 1445641699 -0.764954 -0.267029 -0.505859 0.296265 1445641699 -0.764954 -0.267029 -0.505859 0.296265 1445641699 -0.764954 -0.267029 -0.505859 0.296265 1445641699 -0.764954 -0.267029 -0.505859 0.296265 1445641699 -0.764954 -0.267029 -0.505859 0.296265 1445641699 -0.764954 -0.267029 -0.505859 0.296265 1445641700 -0.716858 -0.209656 -0.573975 0.335938 1445641700 -0.716858 -0.209656 -0.573975 0.335938 1445641700 -0.716858 -0.209656 -0.573975 0.335938 1445641700 -0.716858 -0.209656 -0.573975 0.335938 1445641700 -0.716858 -0.209656 -0.573975 0.335938 1445641700 -0.716858 -0.209656 -0.573975 0.335938 1445641700 -0.593262 -0.072571 -0.653503 0.464539 1445641700 -0.593262 -0.072571 -0.653503 0.464539 1445641700 -0.593262 -0.072571 -0.653503 0.464539 1445641700 -0.593262 -0.072571 -0.653503 0.464539 1445641700 -0.593262 -0.072571 -0.653503 0.464539 1445641700 -0.593262 -0.072571 -0.653503 0.464539 1445641700 -0.593262 -0.072571 -0.653503 0.464539 1445641700 -0.391907 0.058044 -0.677734 0.619507 1445641700 -0.391907 0.058044 -0.677734 0.619507 1445641700 -0.391907 0.058044 -0.677734 0.619507 1445641700 -0.391907 0.058044 -0.677734 0.619507 1445641700 -0.391907 0.058044 -0.677734 0.619507 1445641700 -0.391907 0.058044 -0.677734 0.619507 1445641700 -0.182190 0.140686 -0.602661 0.764038 1445641700 -0.182190 0.140686 -0.602661 0.764038 1445641700 -0.182190 0.140686 -0.602661 0.764038 1445641700 -0.182190 0.140686 -0.602661 0.764038 1445641700 -0.182190 0.140686 -0.602661 0.764038 1445641700 -0.182190 0.140686 -0.602661 0.764038 1445641700 -0.182190 0.140686 -0.602661 0.764038 1445641700 -0.187988 0.176147 -0.510498 0.820374 1445641700 -0.187988 0.176147 -0.510498 0.820374 1445641700 -0.187988 0.176147 -0.510498 0.820374 1445641700 -0.187988 0.176147 -0.510498 0.820374 1445641700 -0.187988 0.176147 -0.510498 0.820374 1445641700 -0.187988 0.176147 -0.510498 0.820374 1445641700 -0.363159 0.067078 -0.544800 0.752869 1445641700 -0.363159 0.067078 -0.544800 0.752869 1445641700 -0.363159 0.067078 -0.544800 0.752869 1445641700 -0.363159 0.067078 -0.544800 0.752869 1445641700 -0.363159 0.067078 -0.544800 0.752869 1445641700 -0.363159 0.067078 -0.544800 0.752869 1445641700 -0.363159 0.067078 -0.544800 0.752869 1445641700 -0.556030 -0.071655 -0.564636 0.605713 1445641700 -0.556030 -0.071655 -0.564636 0.605713 1445641700 -0.556030 -0.071655 -0.564636 0.605713 1445641700 -0.556030 -0.071655 -0.564636 0.605713 1445641700 -0.556030 -0.071655 -0.564636 0.605713 1445641700 -0.556030 -0.071655 -0.564636 0.605713 1445641700 -0.680908 -0.136658 -0.592163 0.408752 1445641700 -0.680908 -0.136658 -0.592163 0.408752 1445641700 -0.680908 -0.136658 -0.592163 0.408752 1445641700 -0.680908 -0.136658 -0.592163 0.408752 1445641700 -0.680908 -0.136658 -0.592163 0.408752 1445641700 -0.680908 -0.136658 -0.592163 0.408752 1445641700 -0.680908 -0.136658 -0.592163 0.408752 1445641700 -0.693604 -0.143677 -0.616028 0.344788 1445641700 -0.693604 -0.143677 -0.616028 0.344788 1445641700 -0.693604 -0.143677 -0.616028 0.344788 1445641700 -0.693604 -0.143677 -0.616028 0.344788 1445641700 -0.693604 -0.143677 -0.616028 0.344788 1445641700 -0.693604 -0.143677 -0.616028 0.344788 1445641700 -0.580994 -0.055847 -0.677002 0.448425 1445641700 -0.580994 -0.055847 -0.677002 0.448425 1445641700 -0.580994 -0.055847 -0.677002 0.448425 1445641700 -0.580994 -0.055847 -0.677002 0.448425 1445641700 -0.580994 -0.055847 -0.677002 0.448425 1445641700 -0.580994 -0.055847 -0.677002 0.448425 1445641700 -0.580994 -0.055847 -0.677002 0.448425 1445641700 -0.383789 0.083435 -0.694275 0.603149 1445641700 -0.383789 0.083435 -0.694275 0.603149 1445641700 -0.383789 0.083435 -0.694275 0.603149 1445641700 -0.383789 0.083435 -0.694275 0.603149 1445641700 -0.383789 0.083435 -0.694275 0.603149 1445641700 -0.383789 0.083435 -0.694275 0.603149 1445641700 -0.383789 0.083435 -0.694275 0.603149 1445641700 -0.187622 0.177795 -0.578491 0.773621 1445641700 -0.187622 0.177795 -0.578491 0.773621 1445641700 -0.187622 0.177795 -0.578491 0.773621 1445641700 -0.187622 0.177795 -0.578491 0.773621 1445641700 -0.187622 0.177795 -0.578491 0.773621 1445641700 -0.210632 0.240662 -0.425903 0.846375 1445641700 -0.210632 0.240662 -0.425903 0.846375 1445641700 -0.210632 0.240662 -0.425903 0.846375 1445641700 -0.210632 0.240662 -0.425903 0.846375 1445641700 -0.210632 0.240662 -0.425903 0.846375 1445641700 -0.210632 0.240662 -0.425903 0.846375 1445641700 -0.387085 0.095032 -0.460938 0.792908 1445641700 -0.387085 0.095032 -0.460938 0.792908 1445641700 -0.387085 0.095032 -0.460938 0.792908 1445641700 -0.387085 0.095032 -0.460938 0.792908 1445641700 -0.387085 0.095032 -0.460938 0.792908 1445641700 -0.387085 0.095032 -0.460938 0.792908 1445641700 -0.569397 -0.103149 -0.512024 0.634827 1445641700 -0.569397 -0.103149 -0.512024 0.634827 1445641700 -0.569397 -0.103149 -0.512024 0.634827 1445641700 -0.569397 -0.103149 -0.512024 0.634827 1445641700 -0.569397 -0.103149 -0.512024 0.634827 1445641700 -0.569397 -0.103149 -0.512024 0.634827 1445641700 -0.684265 -0.235474 -0.550049 0.416992 1445641700 -0.684265 -0.235474 -0.550049 0.416992 1445641700 -0.684265 -0.235474 -0.550049 0.416992 1445641700 -0.684265 -0.235474 -0.550049 0.416992 1445641700 -0.684265 -0.235474 -0.550049 0.416992 1445641700 -0.684265 -0.235474 -0.550049 0.416992 1445641700 -0.684265 -0.235474 -0.550049 0.416992 1445641700 -0.723694 -0.349976 -0.519104 0.290405 1445641700 -0.723694 -0.349976 -0.519104 0.290405 1445641700 -0.723694 -0.349976 -0.519104 0.290405 1445641700 -0.723694 -0.349976 -0.519104 0.290405 1445641700 -0.723694 -0.349976 -0.519104 0.290405 1445641700 -0.723694 -0.349976 -0.519104 0.290405 1445641700 -0.752319 -0.285767 -0.525940 0.275330 1445641700 -0.752319 -0.285767 -0.525940 0.275330 1445641700 -0.752319 -0.285767 -0.525940 0.275330 1445641700 -0.752319 -0.285767 -0.525940 0.275330 1445641700 -0.752319 -0.285767 -0.525940 0.275330 1445641700 -0.752319 -0.285767 -0.525940 0.275330 1445641700 -0.677917 -0.156494 -0.608765 0.381409 1445641701 -0.677917 -0.156494 -0.608765 0.381409 1445641701 -0.677917 -0.156494 -0.608765 0.381409 1445641701 -0.677917 -0.156494 -0.608765 0.381409 1445641701 -0.677917 -0.156494 -0.608765 0.381409 1445641701 -0.677917 -0.156494 -0.608765 0.381409 1445641701 -0.677917 -0.156494 -0.608765 0.381409 1445641701 -0.515198 -0.004395 -0.638855 0.571350 1445641701 -0.515198 -0.004395 -0.638855 0.571350 1445641701 -0.515198 -0.004395 -0.638855 0.571350 1445641701 -0.515198 -0.004395 -0.638855 0.571350 1445641701 -0.515198 -0.004395 -0.638855 0.571350 1445641701 -0.515198 -0.004395 -0.638855 0.571350 1445641701 -0.300903 0.139465 -0.567139 0.753906 1445641701 -0.300903 0.139465 -0.567139 0.753906 1445641701 -0.300903 0.139465 -0.567139 0.753906 1445641701 -0.300903 0.139465 -0.567139 0.753906 1445641701 -0.300903 0.139465 -0.567139 0.753906 1445641701 -0.300903 0.139465 -0.567139 0.753906 1445641701 -0.300903 0.139465 -0.567139 0.753906 1445641701 -0.234863 0.219421 -0.402527 0.857117 1445641701 -0.234863 0.219421 -0.402527 0.857117 1445641701 -0.234863 0.219421 -0.402527 0.857117 1445641701 -0.234863 0.219421 -0.402527 0.857117 1445641701 -0.234863 0.219421 -0.402527 0.857117 1445641701 -0.234863 0.219421 -0.402527 0.857117 1445641701 -0.326050 0.153015 -0.437744 0.823792 1445641701 -0.326050 0.153015 -0.437744 0.823792 1445641701 -0.326050 0.153015 -0.437744 0.823792 1445641701 -0.326050 0.153015 -0.437744 0.823792 1445641701 -0.326050 0.153015 -0.437744 0.823792 1445641701 -0.326050 0.153015 -0.437744 0.823792 1445641701 -0.497803 -0.015747 -0.500122 0.708435 1445641701 -0.497803 -0.015747 -0.500122 0.708435 1445641701 -0.497803 -0.015747 -0.500122 0.708435 1445641701 -0.497803 -0.015747 -0.500122 0.708435 1445641701 -0.497803 -0.015747 -0.500122 0.708435 1445641701 -0.497803 -0.015747 -0.500122 0.708435 1445641701 -0.497803 -0.015747 -0.500122 0.708435 1445641701 -0.631287 -0.214233 -0.540283 0.513550 1445641701 -0.631287 -0.214233 -0.540283 0.513550 1445641701 -0.631287 -0.214233 -0.540283 0.513550 1445641701 -0.631287 -0.214233 -0.540283 0.513550 1445641701 -0.631287 -0.214233 -0.540283 0.513550 1445641701 -0.631287 -0.214233 -0.540283 0.513550 1445641701 -0.683533 -0.267639 -0.584412 0.346069 1445641701 -0.683533 -0.267639 -0.584412 0.346069 1445641701 -0.683533 -0.267639 -0.584412 0.346069 1445641701 -0.683533 -0.267639 -0.584412 0.346069 1445641701 -0.683533 -0.267639 -0.584412 0.346069 1445641701 -0.683533 -0.267639 -0.584412 0.346069 1445641701 -0.683533 -0.267639 -0.584412 0.346069 1445641701 -0.672668 -0.171631 -0.611694 0.379395 1445641701 -0.672668 -0.171631 -0.611694 0.379395 1445641701 -0.672668 -0.171631 -0.611694 0.379395 1445641701 -0.672668 -0.171631 -0.611694 0.379395 1445641701 -0.672668 -0.171631 -0.611694 0.379395 1445641701 -0.672668 -0.171631 -0.611694 0.379395 1445641701 -0.547791 -0.013245 -0.642822 0.535339 1445641701 -0.547791 -0.013245 -0.642822 0.535339 1445641701 -0.547791 -0.013245 -0.642822 0.535339 1445641701 -0.547791 -0.013245 -0.642822 0.535339 1445641701 -0.547791 -0.013245 -0.642822 0.535339 1445641701 -0.547791 -0.013245 -0.642822 0.535339 1445641701 -0.361084 0.119141 -0.575928 0.723694 1445641701 -0.361084 0.119141 -0.575928 0.723694 1445641701 -0.361084 0.119141 -0.575928 0.723694 1445641701 -0.361084 0.119141 -0.575928 0.723694 1445641701 -0.361084 0.119141 -0.575928 0.723694 1445641701 -0.361084 0.119141 -0.575928 0.723694 1445641701 -0.248657 0.217285 -0.415344 0.847595 1445641701 -0.248657 0.217285 -0.415344 0.847595 1445641701 -0.248657 0.217285 -0.415344 0.847595 1445641701 -0.248657 0.217285 -0.415344 0.847595 1445641701 -0.248657 0.217285 -0.415344 0.847595 1445641701 -0.248657 0.217285 -0.415344 0.847595 1445641701 -0.282959 0.243835 -0.409180 0.832458 1445641701 -0.282959 0.243835 -0.409180 0.832458 1445641701 -0.282959 0.243835 -0.409180 0.832458 1445641701 -0.282959 0.243835 -0.409180 0.832458 1445641701 -0.282959 0.243835 -0.409180 0.832458 1445641701 -0.282959 0.243835 -0.409180 0.832458 1445641701 -0.472473 0.031860 -0.489929 0.731995 1445641701 -0.472473 0.031860 -0.489929 0.731995 1445641701 -0.472473 0.031860 -0.489929 0.731995 1445641701 -0.472473 0.031860 -0.489929 0.731995 1445641701 -0.472473 0.031860 -0.489929 0.731995 1445641701 -0.472473 0.031860 -0.489929 0.731995 1445641701 -0.472473 0.031860 -0.489929 0.731995 1445641701 -0.608093 -0.159119 -0.585693 0.511780 1445641701 -0.608093 -0.159119 -0.585693 0.511780 1445641701 -0.608093 -0.159119 -0.585693 0.511780 1445641701 -0.608093 -0.159119 -0.585693 0.511780 1445641701 -0.608093 -0.159119 -0.585693 0.511780 1445641701 -0.608093 -0.159119 -0.585693 0.511780 1445641701 -0.657654 -0.281311 -0.601685 0.355591 1445641701 -0.657654 -0.281311 -0.601685 0.355591 1445641701 -0.657654 -0.281311 -0.601685 0.355591 1445641701 -0.657654 -0.281311 -0.601685 0.355591 1445641701 -0.657654 -0.281311 -0.601685 0.355591 1445641701 -0.657654 -0.281311 -0.601685 0.355591 1445641701 -0.656433 -0.243896 -0.613342 0.365295 1445641701 -0.656433 -0.243896 -0.613342 0.365295 1445641701 -0.656433 -0.243896 -0.613342 0.365295 1445641701 -0.656433 -0.243896 -0.613342 0.365295 1445641701 -0.656433 -0.243896 -0.613342 0.365295 1445641701 -0.656433 -0.243896 -0.613342 0.365295 1445641701 -0.584473 -0.081238 -0.651917 0.476257 1445641701 -0.584473 -0.081238 -0.651917 0.476257 1445641701 -0.584473 -0.081238 -0.651917 0.476257 1445641701 -0.584473 -0.081238 -0.651917 0.476257 1445641701 -0.584473 -0.081238 -0.651917 0.476257 1445641701 -0.584473 -0.081238 -0.651917 0.476257 1445641701 -0.584473 -0.081238 -0.651917 0.476257 1445641701 -0.417969 0.062256 -0.653198 0.628296 1445641701 -0.417969 0.062256 -0.653198 0.628296 1445641702 -0.417969 0.062256 -0.653198 0.628296 1445641702 -0.417969 0.062256 -0.653198 0.628296 1445641702 -0.417969 0.062256 -0.653198 0.628296 1445641702 -0.417969 0.062256 -0.653198 0.628296 1445641702 -0.234070 0.173035 -0.547607 0.784424 1445641702 
-0.654419 -0.260132 -0.517212 0.486389 1445641716 -0.654419 -0.260132 -0.517212 0.486389 1445641716 -0.654419 -0.260132 -0.517212 0.486389 1445641716 -0.654419 -0.260132 -0.517212 0.486389 1445641716 -0.654419 -0.260132 -0.517212 0.486389 1445641716 -0.652466 -0.265442 -0.515625 0.487854 1445641716 -0.652466 -0.265442 -0.515625 0.487854 1445641716 -0.652466 -0.265442 -0.515625 0.487854 1445641716 -0.652466 -0.265442 -0.515625 0.487854 1445641716 -0.652466 -0.265442 -0.515625 0.487854 1445641716 -0.652466 -0.265442 -0.515625 0.487854 1445641716 -0.652466 -0.265442 -0.515625 0.487854 1445641716 -0.650085 -0.269409 -0.513611 0.491028 1445641716 -0.650085 -0.269409 -0.513611 0.491028 1445641716 -0.650085 -0.269409 -0.513611 0.491028 1445641716 -0.650085 -0.269409 -0.513611 0.491028 1445641716 -0.650085 -0.269409 -0.513611 0.491028 1445641716 -0.650085 -0.269409 -0.513611 0.491028 1445641716 -0.648987 -0.273560 -0.510315 0.493591 1445641716 -0.648987 -0.273560 -0.510315 0.493591 1445641716 -0.648987 -0.273560 -0.510315 0.493591 1445641716 -0.648987 -0.273560 -0.510315 0.493591 1445641716 -0.648987 -0.273560 -0.510315 0.493591 1445641716 -0.648987 -0.273560 -0.510315 0.493591 1445641716 -0.648865 -0.274963 -0.509766 0.493530 1445641716 -0.648865 -0.274963 -0.509766 0.493530 1445641716 -0.648865 -0.274963 -0.509766 0.493530 1445641716 -0.648865 -0.274963 -0.509766 0.493530 1445641716 -0.648865 -0.274963 -0.509766 0.493530 1445641716 -0.648865 -0.274963 -0.509766 0.493530 1445641716 -0.648865 -0.274963 -0.509766 0.493530 1445641716 -0.649353 -0.275391 -0.510742 0.491638 1445641716 -0.649353 -0.275391 -0.510742 0.491638 1445641716 -0.649353 -0.275391 -0.510742 0.491638 1445641716 -0.649353 -0.275391 -0.510742 0.491638 1445641716 -0.649353 -0.275391 -0.510742 0.491638 1445641716 -0.649353 -0.275391 -0.510742 0.491638 1445641716 -0.650513 -0.276306 -0.510437 0.489929 1445641716 -0.650513 -0.276306 -0.510437 0.489929 1445641716 -0.650513 -0.276306 -0.510437 0.489929 1445641716 -0.650513 -0.276306 -0.510437 0.489929 1445641717 -0.650513 -0.276306 -0.510437 0.489929 1445641717 -0.650513 -0.276306 -0.510437 0.489929 1445641717 -0.653625 -0.271729 -0.511292 0.487427 1445641717 -0.653625 -0.271729 -0.511292 0.487427 1445641717 -0.653625 -0.271729 -0.511292 0.487427 1445641717 -0.653625 -0.271729 -0.511292 0.487427 1445641717 -0.653625 -0.271729 -0.511292 0.487427 1445641717 -0.653625 -0.271729 -0.511292 0.487427 1445641717 -0.657349 -0.263733 -0.514343 0.483582 1445641717 -0.657349 -0.263733 -0.514343 0.483582 1445641717 -0.657349 -0.263733 -0.514343 0.483582 1445641717 -0.657349 -0.263733 -0.514343 0.483582 1445641717 -0.657349 -0.263733 -0.514343 0.483582 1445641717 -0.657349 -0.263733 -0.514343 0.483582 1445641717 -0.657349 -0.263733 -0.514343 0.483582 1445641717 -0.662964 -0.252625 -0.519409 0.476379 1445641717 -0.662964 -0.252625 -0.519409 0.476379 1445641717 -0.662964 -0.252625 -0.519409 0.476379 1445641717 -0.662964 -0.252625 -0.519409 0.476379 1445641717 -0.662964 -0.252625 -0.519409 0.476379 1445641717 -0.662964 -0.252625 -0.519409 0.476379 1445641717 -0.662964 -0.252625 -0.519409 0.476379 1445641717 -0.669678 -0.238586 -0.527222 0.465515 1445641717 -0.669678 -0.238586 -0.527222 0.465515 1445641717 -0.669678 -0.238586 -0.527222 0.465515 1445641717 -0.669678 -0.238586 -0.527222 0.465515 1445641717 -0.669678 -0.238586 -0.527222 0.465515 1445641717 -0.669678 -0.238586 -0.527222 0.465515 1445641717 -0.673889 -0.229370 -0.534180 0.456055 1445641717 -0.673889 -0.229370 -0.534180 0.456055 1445641717 -0.673889 -0.229370 -0.534180 0.456055 1445641717 -0.673889 -0.229370 -0.534180 0.456055 1445641717 -0.673889 -0.229370 -0.534180 0.456055 1445641717 -0.673889 -0.229370 -0.534180 0.456055 1445641717 -0.676819 -0.224182 -0.537109 0.450806 1445641717 -0.676819 -0.224182 -0.537109 0.450806 1445641717 -0.676819 -0.224182 -0.537109 0.450806 1445641717 -0.676819 -0.224182 -0.537109 0.450806 1445641717 -0.676819 -0.224182 -0.537109 0.450806 1445641717 -0.676819 -0.224182 -0.537109 0.450806 1445641717 -0.676819 -0.224182 -0.537109 0.450806 1445641717 -0.677124 -0.223633 -0.534546 0.453674 1445641717 -0.677124 -0.223633 -0.534546 0.453674 1445641717 -0.677124 -0.223633 -0.534546 0.453674 1445641717 -0.677124 -0.223633 -0.534546 0.453674 1445641717 -0.677124 -0.223633 -0.534546 0.453674 1445641717 -0.677124 -0.223633 -0.534546 0.453674 1445641717 -0.676392 -0.226318 -0.531799 0.456665 1445641717 -0.676392 -0.226318 -0.531799 0.456665 1445641717 -0.676392 -0.226318 -0.531799 0.456665 1445641717 -0.676392 -0.226318 -0.531799 0.456665 1445641717 -0.676392 -0.226318 -0.531799 0.456665 1445641717 -0.676392 -0.226318 -0.531799 0.456665 1445641717 -0.674622 -0.229492 -0.534607 0.454468 1445641717 -0.674622 -0.229492 -0.534607 0.454468 1445641717 -0.674622 -0.229492 -0.534607 0.454468 1445641717 -0.674622 -0.229492 -0.534607 0.454468 1445641717 -0.674622 -0.229492 -0.534607 0.454468 1445641717 -0.674622 -0.229492 -0.534607 0.454468 1445641717 -0.674622 -0.229492 -0.534607 0.454468 1445641717 -0.672119 -0.237610 -0.537842 0.450073 1445641717 -0.672119 -0.237610 -0.537842 0.450073 1445641717 -0.672119 -0.237610 -0.537842 0.450073 1445641717 -0.672119 -0.237610 -0.537842 0.450073 1445641717 -0.672119 -0.237610 -0.537842 0.450073 1445641717 -0.672119 -0.237610 -0.537842 0.450073 1445641717 -0.668884 -0.245728 -0.535461 0.453369 1445641717 -0.668884 -0.245728 -0.535461 0.453369 1445641717 -0.668884 -0.245728 -0.535461 0.453369 1445641717 -0.668884 -0.245728 -0.535461 0.453369 1445641717 -0.668884 -0.245728 -0.535461 0.453369 1445641717 -0.661438 -0.260193 -0.523987 0.469360 1445641717 -0.661438 -0.260193 -0.523987 0.469360 1445641717 -0.661438 -0.260193 -0.523987 0.469360 1445641717 -0.661438 -0.260193 -0.523987 0.469360 1445641717 -0.661438 -0.260193 -0.523987 0.469360 1445641717 -0.654602 -0.272522 -0.512024 0.484924 1445641717 -0.654602 -0.272522 -0.512024 0.484924 1445641717 -0.654602 -0.272522 -0.512024 0.484924 1445641717 -0.654602 -0.272522 -0.512024 0.484924 1445641717 -0.654602 -0.272522 -0.512024 0.484924 1445641717 -0.654602 -0.272522 -0.512024 0.484924 1445641717 -0.654602 -0.272522 -0.512024 0.484924 1445641717 -0.649780 -0.281128 -0.504578 0.494141 1445641717 -0.649780 -0.281128 -0.504578 0.494141 1445641717 -0.649780 -0.281128 -0.504578 0.494141 1445641717 -0.649780 -0.281128 -0.504578 0.494141 1445641717 -0.649780 -0.281128 -0.504578 0.494141 1445641717 -0.649780 -0.281128 -0.504578 0.494141 1445641717 -0.648254 -0.281494 -0.502625 0.497925 1445641717 -0.648254 -0.281494 -0.502625 0.497925 1445641717 -0.648254 -0.281494 -0.502625 0.497925 1445641717 -0.648254 -0.281494 -0.502625 0.497925 1445641717 -0.648254 -0.281494 -0.502625 0.497925 1445641717 -0.648254 -0.281494 -0.502625 0.497925 1445641717 -0.648743 -0.273499 -0.505676 0.498718 1445641717 -0.648743 -0.273499 -0.505676 0.498718 1445641717 -0.648743 -0.273499 -0.505676 0.498718 1445641717 -0.648743 -0.273499 -0.505676 0.498718 1445641717 -0.648743 -0.273499 -0.505676 0.498718 1445641717 -0.648743 -0.273499 -0.505676 0.498718 1445641717 -0.648743 -0.273499 -0.505676 0.498718 1445641717 -0.652161 -0.263733 -0.508667 0.496460 1445641717 -0.652161 -0.263733 -0.508667 0.496460 1445641717 -0.652161 -0.263733 -0.508667 0.496460 1445641717 -0.652161 -0.263733 -0.508667 0.496460 1445641717 -0.652161 -0.263733 -0.508667 0.496460 1445641717 -0.652161 -0.263733 -0.508667 0.496460 1445641717 -0.659668 -0.251282 -0.516541 0.484680 1445641717 -0.659668 -0.251282 -0.516541 0.484680 1445641717 -0.659668 -0.251282 -0.516541 0.484680 1445641717 -0.659668 -0.251282 -0.516541 0.484680 1445641717 -0.659668 -0.251282 -0.516541 0.484680 1445641718 -0.659668 -0.251282 -0.516541 0.484680 1445641718 -0.667908 -0.238770 -0.526306 0.468933 1445641718 -0.667908 -0.238770 -0.526306 0.468933 1445641718 -0.667908 -0.238770 -0.526306 0.468933 1445641718 -0.667908 -0.238770 -0.526306 0.468933 1445641718 -0.667908 -0.238770 -0.526306 0.468933 1445641718 -0.667908 -0.238770 -0.526306 0.468933 1445641718 -0.673157 -0.232056 -0.530212 0.460388 1445641718 -0.673157 -0.232056 -0.530212 0.460388 1445641718 -0.673157 -0.232056 -0.530212 0.460388 1445641718 -0.673157 -0.232056 -0.530212 0.460388 1445641718 -0.673157 -0.232056 -0.530212 0.460388 1445641718 -0.677429 -0.225830 -0.533875 0.452881 1445641718 -0.677429 -0.225830 -0.533875 0.452881 1445641718 -0.677429 -0.225830 -0.533875 0.452881 1445641718 -0.677429 -0.225830 -0.533875 0.452881 1445641718 -0.677429 -0.225830 -0.533875 0.452881 1445641718 -0.677429 -0.225830 -0.533875 0.452881 1445641718 -0.677429 -0.225830 -0.533875 0.452881 1445641718 -0.680115 -0.218750 -0.547974 0.435120 1445641718 -0.680115 -0.218750 -0.547974 0.435120 1445641718 -0.680115 -0.218750 -0.547974 0.435120 1445641718 -0.680115 -0.218750 -0.547974 0.435120 1445641718 -0.680115 -0.218750 -0.547974 0.435120 1445641718 -0.680115 -0.218750 -0.547974 0.435120 1445641718 -0.681458 -0.228516 -0.553467 0.420837 1445641718 -0.681458 -0.228516 -0.553467 0.420837 1445641718 -0.681458 -0.228516 -0.553467 0.420837 1445641718 -0.681458 -0.228516 -0.553467 0.420837 1445641718 -0.681458 -0.228516 -0.553467 0.420837 1445641718 -0.681458 -0.228516 -0.553467 0.420837 1445641718 -0.679443 -0.253662 -0.540527 0.426514 1445641718 -0.679443 -0.253662 -0.540527 0.426514 1445641718 -0.679443 -0.253662 -0.540527 0.426514 1445641718 -0.679443 -0.253662 -0.540527 0.426514 1445641718 -0.679443 -0.253662 -0.540527 0.426514 1445641718 -0.679443 -0.253662 -0.540527 0.426514 1445641718 -0.671509 -0.270264 -0.524902 0.447876 1445641718 -0.671509 -0.270264 -0.524902 0.447876 1445641718 -0.671509 -0.270264 -0.524902 0.447876 1445641718 -0.671509 -0.270264 -0.524902 0.447876 1445641718 -0.671509 -0.270264 -0.524902 0.447876 1445641718 -0.671509 -0.270264 -0.524902 0.447876 1445641718 -0.659485 -0.280396 -0.510559 0.475281 1445641718 -0.659485 -0.280396 -0.510559 0.475281 1445641718 -0.659485 -0.280396 -0.510559 0.475281 1445641718 -0.659485 -0.280396 -0.510559 0.475281 1445641718 -0.659485 -0.280396 -0.510559 0.475281 1445641718 -0.659485 -0.280396 -0.510559 0.475281 1445641718 -0.654419 -0.277100 -0.506714 0.488037 1445641718 -0.654419 -0.277100 -0.506714 0.488037 1445641718 -0.654419 -0.277100 -0.506714 0.488037 1445641718 -0.654419 -0.277100 -0.506714 0.488037 1445641718 -0.654419 -0.277100 -0.506714 0.488037 1445641718 -0.654419 -0.277100 -0.506714 0.488037 1445641718 -0.654419 -0.277100 -0.506714 0.488037 1445641718 -0.654175 -0.263794 -0.508728 0.493652 1445641718 -0.654175 -0.263794 -0.508728 0.493652 1445641718 -0.654175 -0.263794 -0.508728 0.493652 1445641718 -0.654175 -0.263794 -0.508728 0.493652 1445641718 -0.654175 -0.263794 -0.508728 0.493652 1445641718 -0.654175 -0.263794 -0.508728 0.493652 1445641718 -0.655090 -0.247498 -0.513611 0.495850 1445641718 -0.655090 -0.247498 -0.513611 0.495850 1445641718 -0.655090 -0.247498 -0.513611 0.495850 1445641718 -0.655090 -0.247498 -0.513611 0.495850 1445641718 -0.655090 -0.247498 -0.513611 0.495850 1445641718 -0.656616 -0.232178 -0.520386 0.494141 1445641718 -0.656616 -0.232178 -0.520386 0.494141 1445641718 -0.656616 -0.232178 -0.520386 0.494141 1445641718 -0.656616 -0.232178 -0.520386 0.494141 1445641718 -0.656616 -0.232178 -0.520386 0.494141 1445641718 -0.656616 -0.232178 -0.520386 0.494141 1445641718 -0.656616 -0.232178 -0.520386 0.494141 1445641718 -0.662048 -0.225403 -0.525452 0.484619 1445641718 -0.662048 -0.225403 -0.525452 0.484619 1445641718 -0.662048 -0.225403 -0.525452 0.484619 1445641718 -0.662048 -0.225403 -0.525452 0.484619 1445641718 -0.662048 -0.225403 -0.525452 0.484619 1445641718 -0.662048 -0.225403 -0.525452 0.484619 1445641718 -0.671387 -0.214905 -0.534241 0.466614 1445641718 -0.671387 -0.214905 -0.534241 0.466614 1445641718 -0.671387 -0.214905 -0.534241 0.466614 1445641718 -0.671387 -0.214905 -0.534241 0.466614 1445641718 -0.671387 -0.214905 -0.534241 0.466614 1445641718 -0.671387 -0.214905 -0.534241 0.466614 1445641718 -0.677429 -0.217163 -0.534485 0.456421 1445641718 -0.677429 -0.217163 -0.534485 0.456421 1445641718 -0.677429 -0.217163 -0.534485 0.456421 1445641718 -0.677429 -0.217163 -0.534485 0.456421 1445641718 -0.677429 -0.217163 -0.534485 0.456421 1445641718 -0.677429 -0.217163 -0.534485 0.456421 1445641718 -0.684021 -0.219788 -0.537720 0.441345 1445641718 -0.684021 -0.219788 -0.537720 0.441345 1445641718 -0.684021 -0.219788 -0.537720 0.441345 1445641718 -0.684021 -0.219788 -0.537720 0.441345 1445641718 -0.684021 -0.219788 -0.537720 0.441345 1445641718 -0.684021 -0.219788 -0.537720 0.441345 1445641718 -0.684021 -0.219788 -0.537720 0.441345 1445641718 -0.688660 -0.220520 -0.552368 0.414795 1445641718 -0.688660 -0.220520 -0.552368 0.414795 1445641718 -0.688660 -0.220520 -0.552368 0.414795 1445641718 -0.688660 -0.220520 -0.552368 0.414795 1445641718 -0.688660 -0.220520 -0.552368 0.414795 1445641718 -0.688660 -0.220520 -0.552368 0.414795 1445641718 -0.688660 -0.220520 -0.552368 0.414795 1445641718 -0.688782 -0.240662 -0.555664 0.398682 1445641718 -0.688782 -0.240662 -0.555664 0.398682 1445641718 -0.688782 -0.240662 -0.555664 0.398682 1445641718 -0.688782 -0.240662 -0.555664 0.398682 1445641718 -0.688782 -0.240662 -0.555664 0.398682 1445641718 -0.688782 -0.240662 -0.555664 0.398682 1445641719 -0.683594 -0.273499 -0.539673 0.408264 1445641719 -0.683594 -0.273499 -0.539673 0.408264 1445641719 -0.683594 -0.273499 -0.539673 0.408264 1445641719 -0.683594 -0.273499 -0.539673 0.408264 1445641719 -0.683594 -0.273499 -0.539673 0.408264 1445641719 -0.683594 -0.273499 -0.539673 0.408264 1445641719 -0.683594 -0.273499 -0.539673 0.408264 1445641719 -0.675476 -0.287720 -0.524292 0.431458 1445641719 -0.675476 -0.287720 -0.524292 0.431458 1445641719 -0.675476 -0.287720 -0.524292 0.431458 1445641719 -0.675476 -0.287720 -0.524292 0.431458 1445641719 -0.675476 -0.287720 -0.524292 0.431458 1445641719 -0.675476 -0.287720 -0.524292 0.431458 1445641719 -0.666016 -0.290649 -0.511658 0.458496 1445641719 -0.666016 -0.290649 -0.511658 0.458496 1445641719 -0.666016 -0.290649 -0.511658 0.458496 1445641719 -0.666016 -0.290649 -0.511658 0.458496 1445641719 -0.666016 -0.290649 -0.511658 0.458496 1445641719 -0.666016 -0.290649 -0.511658 0.458496 1445641719 -0.666016 -0.290649 -0.511658 0.458496 1445641719 -0.664612 -0.273132 -0.513489 0.469116 1445641719 -0.664612 -0.273132 -0.513489 0.469116 1445641719 -0.664612 -0.273132 -0.513489 0.469116 1445641719 -0.664612 -0.273132 -0.513489 0.469116 1445641719 -0.664612 -0.273132 -0.513489 0.469116 1445641719 -0.664612 -0.273132 -0.513489 0.469116 1445641719 -0.664673 -0.255188 -0.514282 0.478210 1445641719 -0.664673 -0.255188 -0.514282 0.478210 1445641719 -0.664673 -0.255188 -0.514282 0.478210 1445641719 -0.664673 -0.255188 -0.514282 0.478210 1445641719 -0.664673 -0.255188 -0.514282 0.478210 1445641719 -0.664673 -0.255188 -0.514282 0.478210 1445641719 -0.664673 -0.255188 -0.514282 0.478210 1445641719 -0.667297 -0.227722 -0.521973 0.480042 1445641719 -0.667297 -0.227722 -0.521973 0.480042 1445641719 -0.667297 -0.227722 -0.521973 0.480042 1445641719 -0.667297 -0.227722 -0.521973 0.480042 1445641719 -0.667297 -0.227722 -0.521973 0.480042 1445641719 -0.667297 -0.227722 -0.521973 0.480042 1445641719 -0.667419 -0.192200 -0.539063 0.476501 1445641719 -0.667419 -0.192200 -0.539063 0.476501 1445641719 -0.667419 -0.192200 -0.539063 0.476501 1445641719 -0.667419 -0.192200 -0.539063 0.476501 1445641719 -0.667419 -0.192200 -0.539063 0.476501 1445641719 -0.667419 -0.192200 -0.539063 0.476501 1445641719 -0.661804 -0.181702 -0.544617 0.482056 1445641719 -0.661804 -0.181702 -0.544617 0.482056 1445641719 -0.661804 -0.181702 -0.544617 0.482056 1445641719 -0.661804 -0.181702 -0.544617 0.482056 1445641719 -0.661804 -0.181702 -0.544617 0.482056 1445641719 -0.661804 -0.181702 -0.544617 0.482056 1445641719 -0.658081 -0.194275 -0.540344 0.487122 1445641719 -0.658081 -0.194275 -0.540344 0.487122 1445641719 -0.658081 -0.194275 -0.540344 0.487122 1445641719 -0.658081 -0.194275 -0.540344 0.487122 1445641719 -0.658081 -0.194275 -0.540344 0.487122 1445641719 -0.658081 -0.194275 -0.540344 0.487122 1445641719 -0.667786 -0.187256 -0.547302 0.468506 1445641719 -0.667786 -0.187256 -0.547302 0.468506 1445641719 -0.667786 -0.187256 -0.547302 0.468506 1445641719 -0.667786 -0.187256 -0.547302 0.468506 1445641719 -0.667786 -0.187256 -0.547302 0.468506 1445641719 -0.667786 -0.187256 -0.547302 0.468506 1445641719 -0.674561 -0.177002 -0.554443 0.454224 1445641719 -0.674561 -0.177002 -0.554443 0.454224 1445641719 -0.674561 -0.177002 -0.554443 0.454224 1445641719 -0.674561 -0.177002 -0.554443 0.454224 1445641719 -0.674561 -0.177002 -0.554443 0.454224 1445641719 -0.674561 -0.177002 -0.554443 0.454224 1445641719 -0.677551 -0.183472 -0.564087 0.434875 1445641719 -0.677551 -0.183472 -0.564087 0.434875 1445641719 -0.677551 -0.183472 -0.564087 0.434875 1445641719 -0.677551 -0.183472 -0.564087 0.434875 1445641719 -0.677551 -0.183472 -0.564087 0.434875 1445641719 -0.677551 -0.183472 -0.564087 0.434875 1445641719 -0.677551 -0.183472 -0.564087 0.434875 1445641719 -0.681519 -0.200195 -0.567993 0.415833 1445641719 -0.681519 -0.200195 -0.567993 0.415833 1445641719 -0.681519 -0.200195 -0.567993 0.415833 1445641719 -0.681519 -0.200195 -0.567993 0.415833 1445641719 -0.681519 -0.200195 -0.567993 0.415833 1445641719 -0.681519 -0.200195 -0.567993 0.415833 1445641719 -0.682678 -0.227417 -0.554077 0.418701 1445641719 -0.682678 -0.227417 -0.554077 0.418701 1445641719 -0.682678 -0.227417 -0.554077 0.418701 1445641719 -0.682678 -0.227417 -0.554077 0.418701 1445641719 -0.682678 -0.227417 -0.554077 0.418701 1445641719 -0.682678 -0.227417 -0.554077 0.418701 1445641719 -0.678162 -0.242371 -0.543030 0.431946 1445641719 -0.678162 -0.242371 -0.543030 0.431946 1445641719 -0.678162 -0.242371 -0.543030 0.431946 1445641719 -0.678162 -0.242371 -0.543030 0.431946 1445641719 -0.678162 -0.242371 -0.543030 0.431946 1445641719 -0.678162 -0.242371 -0.543030 0.431946 1445641719 -0.671936 -0.241272 -0.541626 0.443787 1445641719 -0.671936 -0.241272 -0.541626 0.443787 1445641719 -0.671936 -0.241272 -0.541626 0.443787 1445641719 -0.671936 -0.241272 -0.541626 0.443787 1445641719 -0.671936 -0.241272 -0.541626 0.443787 1445641719 -0.671936 -0.241272 -0.541626 0.443787 1445641719 -0.671936 -0.241272 -0.541626 0.443787 1445641719 -0.666016 -0.239075 -0.540955 0.454712 1445641719 -0.666016 -0.239075 -0.540955 0.454712 1445641719 -0.666016 -0.239075 -0.540955 0.454712 1445641719 -0.666016 -0.239075 -0.540955 0.454712 1445641719 -0.666016 -0.239075 -0.540955 0.454712 1445641719 -0.666016 -0.239075 -0.540955 0.454712 1445641719 -0.663086 -0.241699 -0.535156 0.464233 1445641719 -0.663086 -0.241699 -0.535156 0.464233 1445641719 -0.663086 -0.241699 -0.535156 0.464233 1445641719 -0.663086 -0.241699 -0.535156 0.464233 1445641719 -0.663086 -0.241699 -0.535156 0.464233 1445641719 -0.663086 -0.241699 -0.535156 0.464233 1445641719 -0.664063 -0.240417 -0.533020 0.466003 1445641720 -0.664063 -0.240417 -0.533020 0.466003 1445641720 -0.664063 -0.240417 -0.533020 0.466003 1445641720 -0.664063 -0.240417 -0.533020 0.466003 1445641720 -0.664063 -0.240417 -0.533020 0.466003 1445641720 -0.664063 -0.240417 -0.533020 0.466003 1445641720 -0.664063 -0.240417 -0.533020 0.466003 1445641720 -0.666626 -0.238037 -0.534058 0.462402 1445641720 -0.666626 -0.238037 -0.534058 0.462402 1445641720 -0.666626 -0.238037 -0.534058 0.462402 1445641720 -0.666626 -0.238037 -0.534058 0.462402 1445641720 -0.666626 -0.238037 -0.534058 0.462402 1445641720 -0.666626 -0.238037 -0.534058 0.462402 1445641720 -0.669250 -0.237244 -0.536011 0.456726 1445641720 -0.669250 -0.237244 -0.536011 0.456726 1445641720 -0.669250 -0.237244 -0.536011 0.456726 1445641720 -0.669250 -0.237244 -0.536011 0.456726 1445641720 -0.669250 -0.237244 -0.536011 0.456726 1445641720 -0.669250 -0.237244 -0.536011 0.456726 1445641720 -0.672363 -0.234497 -0.537598 0.451660 1445641720 -0.672363 -0.234497 -0.537598 0.451660 1445641720 -0.672363 -0.234497 -0.537598 0.451660 1445641720 -0.672363 -0.234497 -0.537598 0.451660 1445641720 -0.672363 -0.234497 -0.537598 0.451660 1445641720 -0.672363 -0.234497 -0.537598 0.451660 1445641720 -0.674805 -0.228271 -0.539124 0.449463 1445641720 -0.674805 -0.228271 -0.539124 0.449463 1445641720 -0.674805 -0.228271 -0.539124 0.449463 1445641720 -0.674805 -0.228271 -0.539124 0.449463 1445641720 -0.674805 -0.228271 -0.539124 0.449463 1445641720 -0.676453 -0.217163 -0.549561 0.439636 1445641720 -0.676453 -0.217163 -0.549561 0.439636 1445641720 -0.676453 -0.217163 -0.549561 0.439636 1445641720 -0.676453 -0.217163 -0.549561 0.439636 1445641720 -0.676453 -0.217163 -0.549561 0.439636 1445641720 -0.676453 -0.217163 -0.549561 0.439636 1445641720 -0.675903 -0.213867 -0.562561 0.425476 1445641720 -0.675903 -0.213867 -0.562561 0.425476 1445641720 -0.675903 -0.213867 -0.562561 0.425476 1445641720 -0.675903 -0.213867 -0.562561 0.425476 1445641720 -0.675903 -0.213867 -0.562561 0.425476 1445641720 -0.675903 -0.213867 -0.562561 0.425476 1445641720 -0.674133 -0.227783 -0.559570 0.425049 1445641720 -0.674133 -0.227783 -0.559570 0.425049 1445641720 -0.674133 -0.227783 -0.559570 0.425049 1445641720 -0.674133 -0.227783 -0.559570 0.425049 1445641720 -0.674133 -0.227783 -0.559570 0.425049 1445641720 -0.674133 -0.227783 -0.559570 0.425049 1445641720 -0.674133 -0.227783 -0.559570 0.425049 1445641720 -0.667297 -0.248474 -0.542603 0.445618 1445641720 -0.667297 -0.248474 -0.542603 0.445618 1445641720 -0.667297 -0.248474 -0.542603 0.445618 1445641720 -0.667297 -0.248474 -0.542603 0.445618 1445641720 -0.667297 -0.248474 -0.542603 0.445618 1445641720 -0.667297 -0.248474 -0.542603 0.445618 1445641720 -0.656067 -0.266785 -0.521790 0.475586 1445641720 -0.656067 -0.266785 -0.521790 0.475586 1445641720 -0.656067 -0.266785 -0.521790 0.475586 1445641720 -0.656067 -0.266785 -0.521790 0.475586 1445641720 -0.656067 -0.266785 -0.521790 0.475586 1445641720 -0.656067 -0.266785 -0.521790 0.475586 1445641720 -0.656067 -0.266785 -0.521790 0.475586 1445641720 -0.649719 -0.271973 -0.510925 0.492859 1445641720 -0.649719 -0.271973 -0.510925 0.492859 1445641720 -0.649719 -0.271973 -0.510925 0.492859 1445641720 -0.649719 -0.271973 -0.510925 0.492859 1445641720 -0.649719 -0.271973 -0.510925 0.492859 1445641720 -0.649719 -0.271973 -0.510925 0.492859 1445641720 -0.649719 -0.271973 -0.510925 0.492859 1445641720 -0.651733 -0.260254 -0.515320 0.492004 1445641720 -0.651733 -0.260254 -0.515320 0.492004 1445641720 -0.651733 -0.260254 -0.515320 0.492004 1445641720 -0.651733 -0.260254 -0.515320 0.492004 1445641720 -0.651733 -0.260254 -0.515320 0.492004 1445641720 -0.651733 -0.260254 -0.515320 0.492004 1445641720 -0.652710 -0.249939 -0.519043 0.492065 1445641720 -0.652710 -0.249939 -0.519043 0.492065 1445641720 -0.652710 -0.249939 -0.519043 0.492065 1445641720 -0.652710 -0.249939 -0.519043 0.492065 1445641720 -0.652710 -0.249939 -0.519043 0.492065 1445641720 -0.652710 -0.249939 -0.519043 0.492065 1445641720 -0.653992 -0.243164 -0.522156 0.490479 1445641720 -0.653992 -0.243164 -0.522156 0.490479 1445641720 -0.653992 -0.243164 -0.522156 0.490479 1445641720 -0.653992 -0.243164 -0.522156 0.490479 1445641720 -0.653992 -0.243164 -0.522156 0.490479 1445641720 -0.653992 -0.243164 -0.522156 0.490479 1445641720 -0.661499 -0.231689 -0.530273 0.477112 1445641720 -0.661499 -0.231689 -0.530273 0.477112 1445641720 -0.661499 -0.231689 -0.530273 0.477112 1445641720 -0.661499 -0.231689 -0.530273 0.477112 1445641720 -0.661499 -0.231689 -0.530273 0.477112 1445641720 -0.661499 -0.231689 -0.530273 0.477112 1445641720 -0.670471 -0.216919 -0.542542 0.457275 1445641720 -0.670471 -0.216919 -0.542542 0.457275 1445641720 -0.670471 -0.216919 -0.542542 0.457275 1445641720 -0.670471 -0.216919 -0.542542 0.457275 1445641720 -0.670471 -0.216919 -0.542542 0.457275 1445641720 -0.670471 -0.216919 -0.542542 0.457275 1445641720 -0.670471 -0.216919 -0.542542 0.457275 1445641720 -0.675415 -0.216736 -0.544006 0.448303 1445641720 -0.675415 -0.216736 -0.544006 0.448303 1445641720 -0.675415 -0.216736 -0.544006 0.448303 1445641720 -0.675415 -0.216736 -0.544006 0.448303 1445641720 -0.675415 -0.216736 -0.544006 0.448303 1445641720 -0.675415 -0.216736 -0.544006 0.448303 1445641720 -0.675415 -0.216736 -0.544006 0.448303 1445641720 -0.679260 -0.222046 -0.540588 0.444031 1445641720 -0.679260 -0.222046 -0.540588 0.444031 1445641720 -0.679260 -0.222046 -0.540588 0.444031 1445641720 -0.679260 -0.222046 -0.540588 0.444031 1445641720 -0.679260 -0.222046 -0.540588 0.444031 1445641720 -0.683411 -0.218567 -0.545715 0.432861 1445641720 -0.683411 -0.218567 -0.545715 0.432861 1445641721 -0.683411 -0.218567 -0.545715 0.432861 1445641721 -0.683411 -0.218567 -0.545715 0.432861 1445641721 -0.683411 -0.218567 -0.545715 0.432861 1445641721 -0.683411 -0.218567 -0.545715 0.432861 1445641721 -0.686340 -0.220703 -0.556091 0.413574 1445641721 -0.686340 -0.220703 -0.556091 0.413574 1445641721 -0.686340 -0.220703 -0.556091 0.413574 1445641721 -0.686340 -0.220703 -0.556091 0.413574 1445641721 -0.686340 -0.220703 -0.556091 0.413574 1445641721 -0.686340 -0.220703 -0.556091 0.413574 1445641721 -0.687927 -0.240845 -0.554871 0.401184 1445641721 -0.687927 -0.240845 -0.554871 0.401184 1445641721 -0.687927 -0.240845 -0.554871 0.401184 1445641721 -0.687927 -0.240845 -0.554871 0.401184 1445641721 -0.687927 -0.240845 -0.554871 0.401184 1445641721 -0.687927 -0.240845 -0.554871 0.401184 1445641721 -0.685242 -0.266418 -0.540405 0.409180 1445641721 -0.685242 -0.266418 -0.540405 0.409180 1445641721 -0.685242 -0.266418 -0.540405 0.409180 1445641721 -0.685242 -0.266418 -0.540405 0.409180 1445641721 -0.685242 -0.266418 -0.540405 0.409180 1445641721 -0.685242 -0.266418 -0.540405 0.409180 1445641721 -0.677368 -0.277161 -0.526123 0.433105 1445641721 -0.677368 -0.277161 -0.526123 0.433105 1445641721 -0.677368 -0.277161 -0.526123 0.433105 1445641721 -0.677368 -0.277161 -0.526123 0.433105 1445641721 -0.677368 -0.277161 -0.526123 0.433105 1445641721 -0.677368 -0.277161 -0.526123 0.433105 1445641721 -0.677368 -0.277161 -0.526123 0.433105 1445641721 -0.667725 -0.280945 -0.512634 0.460999 1445641721 -0.667725 -0.280945 -0.512634 0.460999 1445641721 -0.667725 -0.280945 -0.512634 0.460999 1445641721 -0.667725 -0.280945 -0.512634 0.460999 1445641721 -0.667725 -0.280945 -0.512634 0.460999 1445641721 -0.667725 -0.280945 -0.512634 0.460999 1445641721 -0.666199 -0.265198 -0.513306 0.471619 1445641721 -0.666199 -0.265198 -0.513306 0.471619 1445641721 -0.666199 -0.265198 -0.513306 0.471619 1445641721 -0.666199 -0.265198 -0.513306 0.471619 1445641721 -0.666199 -0.265198 -0.513306 0.471619 1445641721 -0.666199 -0.265198 -0.513306 0.471619 1445641721 -0.666199 -0.265198 -0.513306 0.471619 1445641721 -0.667236 -0.247742 -0.517761 0.474792 1445641721 -0.667236 -0.247742 -0.517761 0.474792 1445641721 -0.667236 -0.247742 -0.517761 0.474792 1445641721 -0.667236 -0.247742 -0.517761 0.474792 1445641721 -0.667236 -0.247742 -0.517761 0.474792 1445641721 -0.667236 -0.247742 -0.517761 0.474792 1445641721 -0.670044 -0.231873 -0.522034 0.474060 1445641721 -0.670044 -0.231873 -0.522034 0.474060 1445641721 -0.670044 -0.231873 -0.522034 0.474060 1445641721 -0.670044 -0.231873 -0.522034 0.474060 1445641721 -0.670044 -0.231873 -0.522034 0.474060 1445641721 -0.670044 -0.231873 -0.522034 0.474060 1445641721 -0.669434 -0.218567 -0.529602 0.472900 1445641721 -0.669434 -0.218567 -0.529602 0.472900 1445641721 -0.669434 -0.218567 -0.529602 0.472900 1445641721 -0.669434 -0.218567 -0.529602 0.472900 1445641721 -0.669434 -0.218567 -0.529602 0.472900 1445641721 -0.669434 -0.218567 -0.529602 0.472900 1445641721 -0.671875 -0.216370 -0.530579 0.469299 1445641721 -0.671875 -0.216370 -0.530579 0.469299 1445641721 -0.671875 -0.216370 -0.530579 0.469299 1445641721 -0.671875 -0.216370 -0.530579 0.469299 1445641721 -0.671875 -0.216370 -0.530579 0.469299 1445641721 -0.671875 -0.216370 -0.530579 0.469299 1445641721 -0.681519 -0.203003 -0.538574 0.452026 1445641721 -0.681519 -0.203003 -0.538574 0.452026 1445641721 -0.681519 -0.203003 -0.538574 0.452026 1445641721 -0.681519 -0.203003 -0.538574 0.452026 1445641721 -0.681519 -0.203003 -0.538574 0.452026 1445641721 -0.681519 -0.203003 -0.538574 0.452026 1445641721 -0.686523 -0.203918 -0.540100 0.442078 1445641721 -0.686523 -0.203918 -0.540100 0.442078 1445641721 -0.686523 -0.203918 -0.540100 0.442078 1445641721 -0.686523 -0.203918 -0.540100 0.442078 1445641721 -0.686523 -0.203918 -0.540100 0.442078 1445641721 -0.686523 -0.203918 -0.540100 0.442078 1445641721 -0.686523 -0.203918 -0.540100 0.442078 1445641721 -0.688904 -0.213745 -0.544678 0.427917 1445641721 -0.688904 -0.213745 -0.544678 0.427917 1445641721 -0.688904 -0.213745 -0.544678 0.427917 1445641721 -0.688904 -0.213745 -0.544678 0.427917 1445641721 -0.688904 -0.213745 -0.544678 0.427917 1445641721 -0.691528 -0.228577 -0.551941 0.406250 1445641721 -0.691528 -0.228577 -0.551941 0.406250 1445641721 -0.691528 -0.228577 -0.551941 0.406250 1445641721 -0.691528 -0.228577 -0.551941 0.406250 1445641721 -0.691528 -0.228577 -0.551941 0.406250 1445641721 -0.691528 -0.228577 -0.551941 0.406250 1445641721 -0.687927 -0.269653 -0.536621 0.407593 1445641721 -0.687927 -0.269653 -0.536621 0.407593 1445641721 -0.687927 -0.269653 -0.536621 0.407593 1445641721 -0.687927 -0.269653 -0.536621 0.407593 1445641721 -0.687927 -0.269653 -0.536621 0.407593 1445641721 -0.687927 -0.269653 -0.536621 0.407593 1445641721 -0.687927 -0.269653 -0.536621 0.407593 1445641721 
-0.670288 -0.094055 -0.568298 0.467957 1445641723 -0.670288 -0.094055 -0.568298 0.467957 1445641723 -0.670288 -0.094055 -0.568298 0.467957 1445641723 -0.670288 -0.094055 -0.568298 0.467957 1445641723 -0.599365 -0.012207 -0.563599 0.568298 1445641723 -0.599365 -0.012207 -0.563599 0.568298 1445641723 -0.599365 -0.012207 -0.563599 0.568298 1445641723 -0.599365 -0.012207 -0.563599 0.568298 1445641723 -0.599365 -0.012207 -0.563599 0.568298 1445641723 -0.599365 -0.012207 -0.563599 0.568298 1445641724 -0.599365 -0.012207 -0.563599 0.568298 1445641724 -0.477722 0.110901 -0.555237 0.671692 1445641724 -0.477722 0.110901 -0.555237 0.671692 1445641724 -0.477722 0.110901 -0.555237 0.671692 1445641724 -0.477722 0.110901 -0.555237 0.671692 1445641724 -0.477722 0.110901 -0.555237 0.671692 1445641724 -0.477722 0.110901 -0.555237 0.671692 1445641724 -0.315002 0.233337 -0.502991 0.770264 1445641724 -0.315002 0.233337 -0.502991 0.770264 1445641724 -0.315002 0.233337 -0.502991 0.770264 1445641724 -0.315002 0.233337 -0.502991 0.770264 1445641724 -0.315002 0.233337 -0.502991 0.770264 1445641724 -0.315002 0.233337 -0.502991 0.770264 1445641724 -0.315002 0.233337 -0.502991 0.770264 1445641724 -0.159607 0.325684 -0.387085 0.847717 1445641724 -0.159607 0.325684 -0.387085 0.847717 1445641724 -0.159607 0.325684 -0.387085 0.847717 1445641724 -0.159607 0.325684 -0.387085 0.847717 1445641724 -0.159607 0.325684 -0.387085 0.847717 1445641724 -0.159607 0.325684 -0.387085 0.847717 1445641724 -0.159607 0.325684 -0.387085 0.847717 1445641724 -0.002136 0.398682 -0.304932 0.864868 1445641724 -0.002136 0.398682 -0.304932 0.864868 1445641724 -0.002136 0.398682 -0.304932 0.864868 1445641724 -0.002136 0.398682 -0.304932 0.864868 1445641724 -0.002136 0.398682 -0.304932 0.864868 1445641724 -0.002136 0.398682 -0.304932 0.864868 1445641724 0.037476 0.405884 -0.280151 0.869080 1445641724 0.037476 0.405884 -0.280151 0.869080 1445641724 0.037476 0.405884 -0.280151 0.869080 1445641724 0.037476 0.405884 -0.280151 0.869080 1445641724 0.037476 0.405884 -0.280151 0.869080 1445641724 0.037476 0.405884 -0.280151 0.869080 1445641724 -0.033264 0.368408 -0.349487 0.860840 1445641724 -0.033264 0.368408 -0.349487 0.860840 1445641724 -0.033264 0.368408 -0.349487 0.860840 1445641724 -0.033264 0.368408 -0.349487 0.860840 1445641724 -0.033264 0.368408 -0.349487 0.860840 1445641724 -0.033264 0.368408 -0.349487 0.860840 1445641724 -0.033264 0.368408 -0.349487 0.860840 1445641724 -0.180664 0.304565 -0.429260 0.830811 1445641724 -0.180664 0.304565 -0.429260 0.830811 1445641724 -0.180664 0.304565 -0.429260 0.830811 1445641724 -0.180664 0.304565 -0.429260 0.830811 1445641724 -0.180664 0.304565 -0.429260 0.830811 1445641724 -0.180664 0.304565 -0.429260 0.830811 1445641724 -0.369934 0.197998 -0.490051 0.764099 1445641724 -0.369934 0.197998 -0.490051 0.764099 1445641724 -0.369934 0.197998 -0.490051 0.764099 1445641724 -0.369934 0.197998 -0.490051 0.764099 1445641724 -0.369934 0.197998 -0.490051 0.764099 1445641724 -0.548157 0.057434 -0.551270 0.626404 1445641724 -0.548157 0.057434 -0.551270 0.626404 1445641724 -0.548157 0.057434 -0.551270 0.626404 1445641724 -0.548157 0.057434 -0.551270 0.626404 1445641724 -0.548157 0.057434 -0.551270 0.626404 1445641724 -0.548157 0.057434 -0.551270 0.626404 1445641724 -0.644043 -0.055298 -0.593079 0.480103 1445641724 -0.644043 -0.055298 -0.593079 0.480103 1445641724 -0.644043 -0.055298 -0.593079 0.480103 1445641724 -0.644043 -0.055298 -0.593079 0.480103 1445641724 -0.644043 -0.055298 -0.593079 0.480103 1445641724 -0.644043 -0.055298 -0.593079 0.480103 1445641724 -0.644043 -0.055298 -0.593079 0.480103 1445641724 -0.649353 -0.135132 -0.576599 0.477173 1445641724 -0.649353 -0.135132 -0.576599 0.477173 1445641724 -0.649353 -0.135132 -0.576599 0.477173 1445641724 -0.649353 -0.135132 -0.576599 0.477173 1445641724 -0.649353 -0.135132 -0.576599 0.477173 1445641724 -0.649353 -0.135132 -0.576599 0.477173 1445641724 -0.605896 -0.057800 -0.595764 0.524048 1445641724 -0.605896 -0.057800 -0.595764 0.524048 1445641724 -0.605896 -0.057800 -0.595764 0.524048 1445641724 -0.605896 -0.057800 -0.595764 0.524048 1445641724 -0.605896 -0.057800 -0.595764 0.524048 1445641724 -0.605896 -0.057800 -0.595764 0.524048 1445641724 -0.518066 0.038025 -0.587524 0.620483 1445641724 -0.518066 0.038025 -0.587524 0.620483 1445641724 -0.518066 0.038025 -0.587524 0.620483 1445641724 -0.518066 0.038025 -0.587524 0.620483 1445641724 -0.518066 0.038025 -0.587524 0.620483 1445641724 -0.518066 0.038025 -0.587524 0.620483 1445641724 -0.374817 0.171448 -0.567322 0.712891 1445641724 -0.374817 0.171448 -0.567322 0.712891 1445641724 -0.374817 0.171448 -0.567322 0.712891 1445641724 -0.374817 0.171448 -0.567322 0.712891 1445641724 -0.374817 0.171448 -0.567322 0.712891 1445641724 -0.374817 0.171448 -0.567322 0.712891 1445641724 -0.193115 0.283447 -0.466858 0.815063 1445641724 -0.193115 0.283447 -0.466858 0.815063 1445641724 -0.193115 0.283447 -0.466858 0.815063 1445641724 -0.193115 0.283447 -0.466858 0.815063 1445641724 -0.193115 0.283447 -0.466858 0.815063 1445641724 -0.193115 0.283447 -0.466858 0.815063 1445641724 -0.032776 0.364075 -0.309448 0.877808 1445641724 -0.032776 0.364075 -0.309448 0.877808 1445641724 -0.032776 0.364075 -0.309448 0.877808 1445641724 -0.032776 0.364075 -0.309448 0.877808 1445641724 -0.032776 0.364075 -0.309448 0.877808 1445641724 -0.032776 0.364075 -0.309448 0.877808 1445641724 -0.032776 0.364075 -0.309448 0.877808 1445641724 0.046021 0.390320 -0.202820 0.896851 1445641724 0.046021 0.390320 -0.202820 0.896851 1445641724 0.046021 0.390320 -0.202820 0.896851 1445641724 0.046021 0.390320 -0.202820 0.896851 1445641724 0.046021 0.390320 -0.202820 0.896851 1445641724 0.046021 0.390320 -0.202820 0.896851 1445641724 -0.019653 0.330139 -0.310608 0.891113 1445641724 -0.019653 0.330139 -0.310608 0.891113 1445641724 -0.019653 0.330139 -0.310608 0.891113 1445641724 -0.019653 0.330139 -0.310608 0.891113 1445641724 -0.019653 0.330139 -0.310608 0.891113 1445641724 -0.019653 0.330139 -0.310608 0.891113 1445641725 -0.176697 0.260315 -0.406555 0.857727 1445641725 -0.176697 0.260315 -0.406555 0.857727 1445641725 -0.176697 0.260315 -0.406555 0.857727 1445641725 -0.176697 0.260315 -0.406555 0.857727 1445641725 -0.176697 0.260315 -0.406555 0.857727 1445641725 -0.176697 0.260315 -0.406555 0.857727 1445641725 -0.176697 0.260315 -0.406555 0.857727 1445641725 -0.354431 0.187012 -0.521301 0.753418 1445641725 -0.354431 0.187012 -0.521301 0.753418 1445641725 -0.354431 0.187012 -0.521301 0.753418 1445641725 -0.354431 0.187012 -0.521301 0.753418 1445641725 -0.354431 0.187012 -0.521301 0.753418 1445641725 -0.354431 0.187012 -0.521301 0.753418 1445641725 -0.501465 0.134094 -0.622437 0.585754 1445641725 -0.501465 0.134094 -0.622437 0.585754 1445641725 -0.501465 0.134094 -0.622437 0.585754 1445641725 -0.501465 0.134094 -0.622437 0.585754 1445641725 -0.501465 0.134094 -0.622437 0.585754 1445641725 -0.501465 0.134094 -0.622437 0.585754 1445641725 -0.596313 0.071411 -0.653564 0.460632 1445641725 -0.596313 0.071411 -0.653564 0.460632 1445641725 -0.596313 0.071411 -0.653564 0.460632 1445641725 -0.596313 0.071411 -0.653564 0.460632 1445641725 -0.596313 0.071411 -0.653564 0.460632 1445641725 -0.596313 0.071411 -0.653564 0.460632 1445641725 -0.596313 0.071411 -0.653564 0.460632 1445641725 -0.607361 0.054443 -0.664490 0.432068 1445641725 -0.607361 0.054443 -0.664490 0.432068 1445641725 -0.607361 0.054443 -0.664490 0.432068 1445641725 -0.607361 0.054443 -0.664490 0.432068 1445641725 -0.607361 0.054443 -0.664490 0.432068 1445641725 -0.607361 0.054443 -0.664490 0.432068 1445641725 -0.550842 0.099609 -0.661987 0.498413 1445641725 -0.550842 0.099609 -0.661987 0.498413 1445641725 -0.550842 0.099609 -0.661987 0.498413 1445641725 -0.550842 0.099609 -0.661987 0.498413 1445641725 -0.550842 0.099609 -0.661987 0.498413 1445641725 -0.550842 0.099609 -0.661987 0.498413 1445641725 -0.550842 0.099609 -0.661987 0.498413 1445641725 -0.453552 0.174927 -0.640198 0.594849 1445641725 -0.453552 0.174927 -0.640198 0.594849 1445641725 -0.453552 0.174927 -0.640198 0.594849 1445641725 -0.453552 0.174927 -0.640198 0.594849 1445641725 -0.453552 0.174927 -0.640198 0.594849 1445641725 -0.453552 0.174927 -0.640198 0.594849 1445641725 -0.318726 0.266846 -0.585938 0.695618 1445641725 -0.318726 0.266846 -0.585938 0.695618 1445641725 -0.318726 0.266846 -0.585938 0.695618 1445641725 -0.318726 0.266846 -0.585938 0.695618 1445641725 -0.318726 0.266846 -0.585938 0.695618 1445641725 -0.318726 0.266846 -0.585938 0.695618 1445641725 -0.156067 0.349854 -0.501831 0.775513 1445641725 -0.156067 0.349854 -0.501831 0.775513 1445641725 -0.156067 0.349854 -0.501831 0.775513 1445641725 -0.156067 0.349854 -0.501831 0.775513 1445641725 -0.156067 0.349854 -0.501831 0.775513 1445641725 -0.156067 0.349854 -0.501831 0.775513 1445641725 -0.156067 0.349854 -0.501831 0.775513 1445641725 -0.009583 0.387207 -0.399292 0.830933 1445641725 -0.009583 0.387207 -0.399292 0.830933 1445641725 -0.009583 0.387207 -0.399292 0.830933 1445641725 -0.009583 0.387207 -0.399292 0.830933 1445641725 -0.009583 0.387207 -0.399292 0.830933 1445641725 -0.009583 0.387207 -0.399292 0.830933 1445641725 0.049805 0.374207 -0.322937 0.867859 1445641725 0.049805 0.374207 -0.322937 0.867859 1445641725 0.049805 0.374207 -0.322937 0.867859 1445641725 0.049805 0.374207 -0.322937 0.867859 1445641725 0.049805 0.374207 -0.322937 0.867859 1445641725 0.049805 0.374207 -0.322937 0.867859 1445641725 -0.007080 0.337891 -0.442932 0.830383 1445641725 -0.007080 0.337891 -0.442932 0.830383 1445641725 -0.007080 0.337891 -0.442932 0.830383 1445641725 -0.007080 0.337891 -0.442932 0.830383 1445641725 -0.007080 0.337891 -0.442932 0.830383 1445641725 -0.007080 0.337891 -0.442932 0.830383 1445641725 -0.007080 0.337891 -0.442932 0.830383 1445641725 -0.183167 0.305054 -0.481506 0.800964 1445641725 -0.183167 0.305054 -0.481506 0.800964 1445641725 -0.183167 0.305054 -0.481506 0.800964 1445641725 -0.183167 0.305054 -0.481506 0.800964 1445641725 -0.183167 0.305054 -0.481506 0.800964 1445641725 -0.183167 0.305054 -0.481506 0.800964 1445641725 -0.380737 0.248169 -0.531006 0.715210 1445641725 -0.380737 0.248169 -0.531006 0.715210 1445641725 -0.380737 0.248169 -0.531006 0.715210 1445641725 -0.380737 0.248169 -0.531006 0.715210 1445641725 -0.380737 0.248169 -0.531006 0.715210 1445641725 -0.380737 0.248169 -0.531006 0.715210 1445641725 -0.572693 0.143799 -0.539612 0.600159 1445641725 -0.572693 0.143799 -0.539612 0.600159 1445641725 -0.572693 0.143799 -0.539612 0.600159 1445641725 -0.572693 0.143799 -0.539612 0.600159 1445641725 -0.572693 0.143799 -0.539612 0.600159 1445641725 -0.678345 0.040588 -0.565979 0.466858 1445641725 -0.678345 0.040588 -0.565979 0.466858 1445641725 -0.678345 0.040588 -0.565979 0.466858 1445641725 -0.678345 0.040588 -0.565979 0.466858 1445641725 -0.678345 0.040588 -0.565979 0.466858 1445641725 -0.678345 0.040588 -0.565979 0.466858 1445641725 -0.678345 0.040588 -0.565979 0.466858 1445641725 -0.729980 -0.124207 -0.539307 0.401062 1445641725 -0.729980 -0.124207 -0.539307 0.401062 1445641725 -0.729980 -0.124207 -0.539307 0.401062 1445641725 -0.729980 -0.124207 -0.539307 0.401062 1445641725 -0.729980 -0.124207 -0.539307 0.401062 1445641725 -0.729980 -0.124207 -0.539307 0.401062 1445641725 -0.715149 -0.158447 -0.541382 0.412842 1445641725 -0.715149 -0.158447 -0.541382 0.412842 1445641725 -0.715149 -0.158447 -0.541382 0.412842 1445641725 -0.715149 -0.158447 -0.541382 0.412842 1445641725 -0.715149 -0.158447 -0.541382 0.412842 1445641725 -0.658386 -0.051758 -0.576355 0.481384 1445641726 -0.658386 -0.051758 -0.576355 0.481384 1445641726 -0.658386 -0.051758 -0.576355 0.481384 1445641726 -0.658386 -0.051758 -0.576355 0.481384 1445641726 -0.658386 -0.051758 -0.576355 0.481384 1445641726 -0.540100 0.073669 -0.588135 0.597534 1445641726 -0.540100 0.073669 -0.588135 0.597534 1445641726 -0.540100 0.073669 -0.588135 0.597534 1445641726 -0.540100 0.073669 -0.588135 0.597534 1445641726 -0.540100 0.073669 -0.588135 0.597534 1445641726 -0.540100 0.073669 -0.588135 0.597534 1445641726 -0.540100 0.073669 -0.588135 0.597534 1445641726 -0.366150 0.203430 -0.551575 0.721313 1445641726 -0.366150 0.203430 -0.551575 0.721313 1445641726 -0.366150 0.203430 -0.551575 0.721313 1445641726 -0.366150 0.203430 -0.551575 0.721313 1445641726 -0.366150 0.203430 -0.551575 0.721313 1445641726 -0.366150 0.203430 -0.551575 0.721313 1445641726 -0.183350 0.301514 -0.433167 0.829346 1445641726 -0.183350 0.301514 -0.433167 0.829346 1445641726 -0.183350 0.301514 -0.433167 0.829346 1445641726 -0.183350 0.301514 -0.433167 0.829346 1445641726 -0.183350 0.301514 -0.433167 0.829346 1445641726 -0.183350 0.301514 -0.433167 0.829346 1445641726 -0.040344 0.363953 -0.300354 0.880676 1445641726 -0.040344 0.363953 -0.300354 0.880676 1445641726 -0.040344 0.363953 -0.300354 0.880676 1445641726 -0.040344 0.363953 -0.300354 0.880676 1445641726 -0.040344 0.363953 -0.300354 0.880676 1445641726 -0.040344 0.363953 -0.300354 0.880676 1445641726 -0.012817 0.371277 -0.244019 0.895752 1445641726 -0.012817 0.371277 -0.244019 0.895752 1445641726 -0.012817 0.371277 -0.244019 0.895752 1445641726 -0.012817 0.371277 -0.244019 0.895752 1445641726 -0.012817 0.371277 -0.244019 0.895752 1445641726 -0.012817 0.371277 -0.244019 0.895752 1445641726 -0.131409 0.300964 -0.354309 0.875549 1445641726 -0.131409 0.300964 -0.354309 0.875549 1445641726 -0.131409 0.300964 -0.354309 0.875549 1445641726 -0.131409 0.300964 -0.354309 0.875549 1445641726 -0.131409 0.300964 -0.354309 0.875549 1445641726 -0.131409 0.300964 -0.354309 0.875549 1445641726 -0.131409 0.300964 -0.354309 0.875549 1445641726 -0.323914 0.207642 -0.462219 0.798950 1445641726 -0.323914 0.207642 -0.462219 0.798950 1445641726 -0.323914 0.207642 -0.462219 0.798950 1445641726 -0.323914 0.207642 -0.462219 0.798950 1445641726 -0.323914 0.207642 -0.462219 0.798950 1445641726 -0.510498 0.106384 -0.572632 0.632568 1445641726 -0.510498 0.106384 -0.572632 0.632568 1445641726 -0.510498 0.106384 -0.572632 0.632568 1445641726 -0.510498 0.106384 -0.572632 0.632568 1445641726 -0.510498 0.106384 -0.572632 0.632568 1445641726 -0.510498 0.106384 -0.572632 0.632568 1445641726 -0.510498 0.106384 -0.572632 0.632568 1445641726 -0.627747 0.020691 -0.635132 0.449646 1445641726 -0.627747 0.020691 -0.635132 0.449646 1445641726 -0.627747 0.020691 -0.635132 0.449646 1445641726 -0.627747 0.020691 -0.635132 0.449646 1445641726 -0.627747 0.020691 -0.635132 0.449646 1445641726 -0.627747 0.020691 -0.635132 0.449646 1445641726 -0.673340 -0.093140 -0.611084 0.405579 1445641726 -0.673340 -0.093140 -0.611084 0.405579 1445641726 -0.673340 -0.093140 -0.611084 0.405579 1445641726 -0.673340 -0.093140 -0.611084 0.405579 1445641726 -0.673340 -0.093140 -0.611084 0.405579 1445641726 -0.673340 -0.093140 -0.611084 0.405579 1445641726 -0.676208 -0.072693 -0.613220 0.401794 1445641726 -0.676208 -0.072693 -0.613220 0.401794 1445641726 -0.676208 -0.072693 -0.613220 0.401794 1445641726 -0.676208 -0.072693 -0.613220 0.401794 1445641726 -0.676208 -0.072693 -0.613220 0.401794 1445641726 -0.676208 -0.072693 -0.613220 0.401794 1445641726 -0.639038 0.013367 -0.614014 0.463135 1445641726 -0.639038 0.013367 -0.614014 0.463135 1445641726 -0.639038 0.013367 -0.614014 0.463135 1445641726 -0.639038 0.013367 -0.614014 0.463135 1445641726 -0.639038 0.013367 -0.614014 0.463135 1445641726 -0.639038 0.013367 -0.614014 0.463135 1445641726 -0.639038 0.013367 -0.614014 0.463135 1445641726 -0.564514 0.120056 -0.607239 0.546082 1445641726 -0.564514 0.120056 -0.607239 0.546082 1445641726 -0.564514 0.120056 -0.607239 0.546082 1445641726 -0.564514 0.120056 -0.607239 0.546082 1445641726 -0.564514 0.120056 -0.607239 0.546082 1445641726 -0.430542 0.237976 -0.577515 0.651550 1445641726 -0.430542 0.237976 -0.577515 0.651550 1445641726 -0.430542 0.237976 -0.577515 0.651550 1445641726 -0.430542 0.237976 -0.577515 0.651550 1445641726 -0.430542 0.237976 -0.577515 0.651550 1445641726 -0.430542 0.237976 -0.577515 0.651550 1445641726 -0.430542 0.237976 -0.577515 0.651550 1445641726 -0.269348 0.315125 -0.490662 0.766418 1445641726 -0.269348 0.315125 -0.490662 0.766418 1445641726 -0.269348 0.315125 -0.490662 0.766418 1445641726 -0.269348 0.315125 -0.490662 0.766418 1445641726 -0.269348 0.315125 -0.490662 0.766418 1445641726 -0.269348 0.315125 -0.490662 0.766418 1445641726 -0.101135 0.364380 -0.382202 0.843140 1445641726 -0.101135 0.364380 -0.382202 0.843140 1445641726 -0.101135 0.364380 -0.382202 0.843140 1445641726 -0.101135 0.364380 -0.382202 0.843140 1445641726 -0.101135 0.364380 -0.382202 0.843140 1445641726 -0.101135 0.364380 -0.382202 0.843140 1445641726 0.032898 0.378601 -0.312683 0.870483 1445641726 0.032898 0.378601 -0.312683 0.870483 1445641726 0.032898 0.378601 -0.312683 0.870483 1445641726 0.032898 0.378601 -0.312683 0.870483 1445641726 0.032898 0.378601 -0.312683 0.870483 1445641726 0.032898 0.378601 -0.312683 0.870483 1445641726 0.032898 0.378601 -0.312683 0.870483 1445641726 0.016846 0.359070 -0.382507 0.851135 1445641727 0.016846 0.359070 -0.382507 0.851135 1445641727 0.016846 0.359070 -0.382507 0.851135 1445641727 0.016846 0.359070 -0.382507 0.851135 1445641727 0.016846 0.359070 -0.382507 0.851135 1445641727 0.016846 0.359070 -0.382507 0.851135 1445641727 -0.140686 0.324463 -0.467590 0.810059 1445641727 -0.140686 0.324463 -0.467590 0.810059 1445641727 -0.140686 0.324463 -0.467590 0.810059 1445641727 -0.140686 0.324463 -0.467590 0.810059 1445641727 -0.140686 0.324463 -0.467590 0.810059 1445641727 -0.140686 0.324463 -0.467590 0.810059 1445641727 -0.356873 0.248291 -0.475952 0.764526 1445641727 -0.356873 0.248291 -0.475952 0.764526 1445641727 -0.356873 0.248291 -0.475952 0.764526 1445641727 -0.356873 0.248291 -0.475952 0.764526 1445641727 -0.356873 0.248291 -0.475952 0.764526 1445641727 -0.534424 0.133667 -0.525208 0.648682 1445641727 -0.534424 0.133667 -0.525208 0.648682 1445641727 -0.534424 0.133667 -0.525208 0.648682 1445641727 -0.534424 0.133667 -0.525208 0.648682 1445641727 -0.534424 0.133667 -0.525208 0.648682 1445641727 -0.534424 0.133667 -0.525208 0.648682 1445641727 -0.603516 0.053284 -0.630005 0.485901 1445641727 -0.603516 0.053284 -0.630005 0.485901 1445641727 -0.603516 0.053284 -0.630005 0.485901 1445641727 -0.603516 0.053284 -0.630005 0.485901 1445641727 -0.603516 0.053284 -0.630005 0.485901 1445641727 -0.603516 0.053284 -0.630005 0.485901 1445641727 -0.563354 -0.007751 -0.650757 0.509094 1445641727 -0.563354 -0.007751 -0.650757 0.509094 1445641727 -0.563354 -0.007751 -0.650757 0.509094 1445641727 -0.563354 -0.007751 -0.650757 0.509094 1445641727 -0.563354 -0.007751 -0.650757 0.509094 1445641727 -0.563354 -0.007751 -0.650757 0.509094 1445641727 -0.563354 -0.007751 -0.650757 0.509094 1445641727 -0.459473 0.037354 -0.630859 0.624084 1445641727 -0.459473 0.037354 -0.630859 0.624084 1445641727 -0.459473 0.037354 -0.630859 0.624084 1445641727 -0.459473 0.037354 -0.630859 0.624084 1445641727 -0.459473 0.037354 -0.630859 0.624084 1445641727 -0.459473 0.037354 -0.630859 0.624084 1445641727 -0.329651 0.131287 -0.590149 0.725098 1445641727 -0.329651 0.131287 -0.590149 0.725098 1445641727 -0.329651 0.131287 -0.590149 0.725098 1445641727 -0.329651 0.131287 -0.590149 0.725098 1445641727 -0.329651 0.131287 -0.590149 0.725098 1445641727 -0.329651 0.131287 -0.590149 0.725098 1445641727 -0.178406 0.235107 -0.504211 0.811584 1445641727 -0.178406 0.235107 -0.504211 0.811584 1445641727 -0.178406 0.235107 -0.504211 0.811584 1445641727 -0.178406 0.235107 -0.504211 0.811584 1445641727 -0.178406 0.235107 -0.504211 0.811584 1445641727 -0.178406 0.235107 -0.504211 0.811584 1445641727 -0.046570 0.320557 -0.357727 0.875793 1445641727 -0.046570 0.320557 -0.357727 0.875793 1445641727 -0.046570 0.320557 -0.357727 0.875793 1445641727 -0.046570 0.320557 -0.357727 0.875793 1445641727 -0.046570 0.320557 -0.357727 0.875793 1445641727 -0.046570 0.320557 -0.357727 0.875793 1445641727 -0.046570 0.320557 -0.357727 0.875793 1445641727 0.044861 0.366455 -0.255371 0.893555 1445641727 0.044861 0.366455 -0.255371 0.893555 1445641727 0.044861 0.366455 -0.255371 0.893555 1445641727 0.044861 0.366455 -0.255371 0.893555 1445641727 0.044861 0.366455 -0.255371 0.893555 1445641727 0.044861 0.366455 -0.255371 0.893555 1445641727 -0.002197 0.320740 -0.308716 0.895386 1445641727 -0.002197 0.320740 -0.308716 0.895386 1445641727 -0.002197 0.320740 -0.308716 0.895386 1445641727 -0.002197 0.320740 -0.308716 0.895386 1445641727 -0.002197 0.320740 -0.308716 0.895386 1445641727 -0.002197 0.320740 -0.308716 0.895386 1445641727 -0.160339 0.243835 -0.403625 0.867126 1445641727 -0.160339 0.243835 -0.403625 0.867126 1445641727 -0.160339 0.243835 -0.403625 0.867126 1445641727 -0.160339 0.243835 -0.403625 0.867126 1445641727 -0.355591 0.136108 -0.493225 0.782104 1445641727 -0.355591 0.136108 -0.493225 0.782104 1445641727 -0.355591 0.136108 -0.493225 0.782104 1445641727 -0.355591 0.136108 -0.493225 0.782104 1445641727 -0.355591 0.136108 -0.493225 0.782104 1445641727 -0.355591 0.136108 -0.493225 0.782104 1445641727 -0.355591 0.136108 -0.493225 0.782104 1445641727 -0.509033 0.049683 -0.610352 0.604919 1445641727 -0.509033 0.049683 -0.610352 0.604919 1445641727 -0.509033 0.049683 -0.610352 0.604919 1445641727 -0.509033 0.049683 -0.610352 0.604919 1445641727 -0.509033 0.049683 -0.610352 0.604919 1445641727 -0.509033 0.049683 -0.610352 0.604919 1445641727 -0.573547 -0.033630 -0.655273 0.490479 1445641727 -0.573547 -0.033630 -0.655273 0.490479 1445641727 -0.573547 -0.033630 -0.655273 0.490479 1445641727 -0.573547 -0.033630 -0.655273 0.490479 1445641727 -0.573547 -0.033630 -0.655273 0.490479 1445641727 -0.573547 -0.033630 -0.655273 0.490479 1445641727 -0.533691 -0.037109 -0.667908 0.517395 1445641727 -0.533691 -0.037109 -0.667908 0.517395 1445641727 -0.533691 -0.037109 -0.667908 0.517395 1445641727 -0.533691 -0.037109 -0.667908 0.517395 1445641727 -0.533691 -0.037109 -0.667908 0.517395 1445641727 -0.533691 -0.037109 -0.667908 0.517395 1445641727 -0.533691 -0.037109 -0.667908 0.517395 1445641727 -0.435120 0.051392 -0.662048 0.608093 1445641727 -0.435120 0.051392 -0.662048 0.608093 1445641727 -0.435120 0.051392 -0.662048 0.608093 1445641727 -0.435120 0.051392 -0.662048 0.608093 1445641727 -0.435120 0.051392 -0.662048 0.608093 1445641727 -0.296875 0.158630 -0.618286 0.710205 1445641727 -0.296875 0.158630 -0.618286 0.710205 1445641727 -0.296875 0.158630 -0.618286 0.710205 1445641728 -0.296875 0.158630 -0.618286 0.710205 1445641728 -0.296875 0.158630 -0.618286 0.710205 1445641728 -0.296875 0.158630 -0.618286 0.710205 1445641728 -0.149109 0.247009 -0.494690 0.819763 1445641728 -0.149109 0.247009 -0.494690 0.819763 1445641728 -0.149109 0.247009 -0.494690 0.819763 1445641728 -0.149109 0.247009 -0.494690 0.819763 1445641728 -0.149109 0.247009 -0.494690 0.819763 1445641728 -0.149109 0.247009 -0.494690 0.819763 1445641728 -0.149109 0.247009 -0.494690 0.819763 1445641728 -0.019348 0.311401 -0.360474 0.879028 1445641728 -0.019348 0.311401 -0.360474 0.879028 1445641728 -0.019348 0.311401 -0.360474 0.879028 1445641728 -0.019348 0.311401 -0.360474 0.879028 1445641728 -0.019348 0.311401 -0.360474 0.879028 1445641728 -0.019348 0.311401 -0.360474 0.879028 1445641728 0.032898 0.308899 -0.294861 0.903564 1445641728 0.032898 0.308899 -0.294861 0.903564 1445641728 0.032898 0.308899 -0.294861 0.903564 1445641728 0.032898 0.308899 -0.294861 0.903564 1445641728 0.032898 0.308899 -0.294861 0.903564 1445641728 0.032898 0.308899 -0.294861 0.903564 1445641728 0.032898 0.308899 -0.294861 0.903564 1445641728 -0.037781 0.249512 -0.403625 0.879395 1445641728 -0.037781 0.249512 -0.403625 0.879395 1445641728 -0.037781 0.249512 -0.403625 0.879395 1445641728 -0.037781 0.249512 -0.403625 0.879395 1445641728 -0.037781 0.249512 -0.403625 0.879395 1445641728 -0.037781 0.249512 -0.403625 0.879395 1445641728 -0.208557 0.173462 -0.445618 0.853149 1445641728 -0.208557 0.173462 -0.445618 0.853149 1445641728 -0.208557 0.173462 -0.445618 0.853149 1445641728 -0.208557 0.173462 -0.445618 0.853149 1445641728 -0.208557 0.173462 -0.445618 0.853149 1445641728 -0.208557 0.173462 -0.445618 0.853149 1445641728 -0.390686 0.086731 -0.524414 0.751526 1445641728 -0.390686 0.086731 -0.524414 0.751526 1445641728 -0.390686 0.086731 -0.524414 0.751526 1445641728 -0.390686 0.086731 -0.524414 0.751526 1445641728 -0.390686 0.086731 -0.524414 0.751526 1445641728 -0.390686 0.086731 -0.524414 0.751526 1445641728 -0.537170 0.036560 -0.632996 0.556335 1445641728 -0.537170 0.036560 -0.632996 0.556335 1445641728 -0.537170 0.036560 -0.632996 0.556335 1445641728 -0.537170 0.036560 -0.632996 0.556335 1445641728 -0.537170 0.036560 -0.632996 0.556335 1445641728 -0.537170 0.036560 -0.632996 0.556335 1445641728 -0.606506 -0.028259 -0.653870 0.451538 1445641728 -0.606506 -0.028259 -0.653870 0.451538 1445641728 -0.606506 -0.028259 -0.653870 0.451538 1445641728 -0.606506 -0.028259 -0.653870 0.451538 1445641728 -0.606506 -0.028259 -0.653870 0.451538 1445641728 -0.606506 -0.028259 -0.653870 0.451538 1445641728 -0.606506 -0.028259 -0.653870 0.451538 1445641728 -0.570251 -0.005188 -0.683716 0.455322 1445641728 -0.570251 -0.005188 -0.683716 0.455322 1445641728 -0.570251 -0.005188 -0.683716 0.455322 1445641728 -0.570251 -0.005188 -0.683716 0.455322 1445641728 -0.570251 -0.005188 -0.683716 0.455322 1445641728 -0.570251 -0.005188 -0.683716 0.455322 1445641728 -0.570251 -0.005188 -0.683716 0.455322 1445641728 -0.466492 0.061768 -0.670837 0.573242 1445641728 -0.466492 0.061768 -0.670837 0.573242 1445641728 -0.466492 0.061768 -0.670837 0.573242 1445641728 -0.466492 0.061768 -0.670837 0.573242 1445641728 -0.466492 0.061768 -0.670837 0.573242 1445641728 -0.466492 0.061768 -0.670837 0.573242 1445641728 -0.314941 0.151978 -0.601135 0.718567 1445641728 -0.314941 0.151978 -0.601135 0.718567 1445641728 -0.314941 0.151978 -0.601135 0.718567 1445641728 -0.314941 0.151978 -0.601135 0.718567 1445641728 -0.314941 0.151978 -0.601135 0.718567 1445641728 -0.314941 0.151978 -0.601135 0.718567 1445641728 -0.155334 0.237366 -0.466492 0.837769 1445641728 -0.155334 0.237366 -0.466492 0.837769 1445641728 -0.155334 0.237366 -0.466492 0.837769 1445641728 -0.155334 0.237366 -0.466492 0.837769 1445641728 -0.155334 0.237366 -0.466492 0.837769 1445641728 -0.155334 0.237366 -0.466492 0.837769 1445641728 -0.051453 0.312805 -0.315247 0.894470 1445641728 -0.051453 0.312805 -0.315247 0.894470 1445641728 -0.051453 0.312805 -0.315247 0.894470 1445641728 -0.051453 0.312805 -0.315247 0.894470 1445641728 
-0.682617 -0.246887 -0.527344 0.441589 1445641741 -0.682617 -0.246887 -0.527344 0.441589 1445641741 -0.682617 -0.246887 -0.527344 0.441589 1445641741 -0.682617 -0.246887 -0.527344 0.441589 1445641741 -0.682617 -0.246887 -0.527344 0.441589 1445641741 -0.683044 -0.243835 -0.528564 0.441223 1445641741 -0.683044 -0.243835 -0.528564 0.441223 1445641741 -0.683044 -0.243835 -0.528564 0.441223 1445641741 -0.683044 -0.243835 -0.528564 0.441223 1445641741 -0.683044 -0.243835 -0.528564 0.441223 1445641741 -0.683044 -0.243835 -0.528564 0.441223 1445641741 -0.681702 -0.244629 -0.529541 0.441650 1445641741 -0.681702 -0.244629 -0.529541 0.441650 1445641741 -0.681702 -0.244629 -0.529541 0.441650 1445641741 -0.681702 -0.244629 -0.529541 0.441650 1445641741 -0.681702 -0.244629 -0.529541 0.441650 1445641741 -0.681702 -0.244629 -0.529541 0.441650 1445641741 -0.680115 -0.248291 -0.529907 0.441589 1445641741 -0.680115 -0.248291 -0.529907 0.441589 1445641741 -0.680115 -0.248291 -0.529907 0.441589 1445641741 -0.680115 -0.248291 -0.529907 0.441589 1445641741 -0.680115 -0.248291 -0.529907 0.441589 1445641741 -0.680115 -0.248291 -0.529907 0.441589 1445641741 -0.680115 -0.248291 -0.529907 0.441589 1445641741 -0.677734 -0.254089 -0.528625 0.443481 1445641741 -0.677734 -0.254089 -0.528625 0.443481 1445641741 -0.677734 -0.254089 -0.528625 0.443481 1445641741 -0.677734 -0.254089 -0.528625 0.443481 1445641741 -0.677734 -0.254089 -0.528625 0.443481 1445641741 -0.677734 -0.254089 -0.528625 0.443481 1445641741 -0.675232 -0.263672 -0.523621 0.447754 1445641741 -0.675232 -0.263672 -0.523621 0.447754 1445641741 -0.675232 -0.263672 -0.523621 0.447754 1445641741 -0.675232 -0.263672 -0.523621 0.447754 1445641742 -0.675232 -0.263672 -0.523621 0.447754 1445641742 -0.675232 -0.263672 -0.523621 0.447754 1445641742 -0.673096 -0.272339 -0.518555 0.451599 1445641742 -0.673096 -0.272339 -0.518555 0.451599 1445641742 -0.673096 -0.272339 -0.518555 0.451599 1445641742 -0.673096 -0.272339 -0.518555 0.451599 1445641742 -0.673096 -0.272339 -0.518555 0.451599 1445641742 -0.673096 -0.272339 -0.518555 0.451599 1445641742 -0.670227 -0.277954 -0.515198 0.456238 1445641742 -0.670227 -0.277954 -0.515198 0.456238 1445641742 -0.670227 -0.277954 -0.515198 0.456238 1445641742 -0.670227 -0.277954 -0.515198 0.456238 1445641742 -0.670227 -0.277954 -0.515198 0.456238 1445641742 -0.670227 -0.277954 -0.515198 0.456238 1445641742 -0.667358 -0.275513 -0.514587 0.462585 1445641742 -0.667358 -0.275513 -0.514587 0.462585 1445641742 -0.667358 -0.275513 -0.514587 0.462585 1445641742 -0.667358 -0.275513 -0.514587 0.462585 1445641742 -0.667358 -0.275513 -0.514587 0.462585 1445641742 -0.667358 -0.275513 -0.514587 0.462585 1445641742 -0.665649 -0.267029 -0.513367 0.471313 1445641742 -0.665649 -0.267029 -0.513367 0.471313 1445641742 -0.665649 -0.267029 -0.513367 0.471313 1445641742 -0.665649 -0.267029 -0.513367 0.471313 1445641742 -0.665649 -0.267029 -0.513367 0.471313 1445641742 -0.665649 -0.267029 -0.513367 0.471313 1445641742 -0.666809 -0.252380 -0.515137 0.475830 1445641742 -0.666809 -0.252380 -0.515137 0.475830 1445641742 -0.666809 -0.252380 -0.515137 0.475830 1445641742 -0.666809 -0.252380 -0.515137 0.475830 1445641742 -0.666809 -0.252380 -0.515137 0.475830 1445641742 -0.666809 -0.252380 -0.515137 0.475830 1445641742 -0.669861 -0.236755 -0.518921 0.475403 1445641742 -0.669861 -0.236755 -0.518921 0.475403 1445641742 -0.669861 -0.236755 -0.518921 0.475403 1445641742 -0.669861 -0.236755 -0.518921 0.475403 1445641742 -0.669861 -0.236755 -0.518921 0.475403 1445641742 -0.673706 -0.222595 -0.522705 0.472595 1445641742 -0.673706 -0.222595 -0.522705 0.472595 1445641742 -0.673706 -0.222595 -0.522705 0.472595 1445641742 -0.673706 -0.222595 -0.522705 0.472595 1445641742 -0.673706 -0.222595 -0.522705 0.472595 1445641742 -0.673706 -0.222595 -0.522705 0.472595 1445641742 -0.673706 -0.222595 -0.522705 0.472595 1445641742 -0.676819 -0.212280 -0.528320 0.466736 1445641742 -0.676819 -0.212280 -0.528320 0.466736 1445641742 -0.676819 -0.212280 -0.528320 0.466736 1445641742 -0.676819 -0.212280 -0.528320 0.466736 1445641742 -0.676819 -0.212280 -0.528320 0.466736 1445641742 -0.676819 -0.212280 -0.528320 0.466736 1445641742 -0.683289 -0.205872 -0.534729 0.452637 1445641742 -0.683289 -0.205872 -0.534729 0.452637 1445641742 -0.683289 -0.205872 -0.534729 0.452637 1445641742 -0.683289 -0.205872 -0.534729 0.452637 1445641742 -0.683289 -0.205872 -0.534729 0.452637 1445641742 -0.683289 -0.205872 -0.534729 0.452637 1445641742 -0.688965 -0.212219 -0.534119 0.441650 1445641742 -0.688965 -0.212219 -0.534119 0.441650 1445641742 -0.688965 -0.212219 -0.534119 0.441650 1445641742 -0.688965 -0.212219 -0.534119 0.441650 1445641742 -0.688965 -0.212219 -0.534119 0.441650 1445641742 -0.688965 -0.212219 -0.534119 0.441650 1445641742 -0.695129 -0.220337 -0.530090 0.432800 1445641742 -0.695129 -0.220337 -0.530090 0.432800 1445641742 -0.695129 -0.220337 -0.530090 0.432800 1445641742 -0.695129 -0.220337 -0.530090 0.432800 1445641742 -0.695129 -0.220337 -0.530090 0.432800 1445641742 -0.695129 -0.220337 -0.530090 0.432800 1445641742 -0.698303 -0.220093 -0.538330 0.417358 1445641742 -0.698303 -0.220093 -0.538330 0.417358 1445641742 -0.698303 -0.220093 -0.538330 0.417358 1445641742 -0.698303 -0.220093 -0.538330 0.417358 1445641742 -0.698303 -0.220093 -0.538330 0.417358 1445641742 -0.698303 -0.220093 -0.538330 0.417358 1445641742 -0.696411 -0.234741 -0.546570 0.401489 1445641742 -0.696411 -0.234741 -0.546570 0.401489 1445641742 -0.696411 -0.234741 -0.546570 0.401489 1445641742 -0.696411 -0.234741 -0.546570 0.401489 1445641742 -0.696411 -0.234741 -0.546570 0.401489 1445641742 -0.696411 -0.234741 -0.546570 0.401489 1445641742 -0.696411 -0.234741 -0.546570 0.401489 1445641742 -0.694031 -0.266235 -0.543762 0.389648 1445641742 -0.694031 -0.266235 -0.543762 0.389648 1445641742 -0.694031 -0.266235 -0.543762 0.389648 1445641742 -0.694031 -0.266235 -0.543762 0.389648 1445641742 -0.694031 -0.266235 -0.543762 0.389648 1445641742 -0.694031 -0.266235 -0.543762 0.389648 1445641742 -0.689697 -0.287781 -0.535767 0.393127 1445641742 -0.689697 -0.287781 -0.535767 0.393127 1445641742 -0.689697 -0.287781 -0.535767 0.393127 1445641742 -0.689697 -0.287781 -0.535767 0.393127 1445641742 -0.689697 -0.287781 -0.535767 0.393127 1445641742 -0.689697 -0.287781 -0.535767 0.393127 1445641742 -0.689697 -0.287781 -0.535767 0.393127 1445641742 -0.681702 -0.296692 -0.527893 0.410706 1445641742 -0.681702 -0.296692 -0.527893 0.410706 1445641742 -0.681702 -0.296692 -0.527893 0.410706 1445641742 -0.681702 -0.296692 -0.527893 0.410706 1445641742 -0.681702 -0.296692 -0.527893 0.410706 1445641742 -0.681702 -0.296692 -0.527893 0.410706 1445641742 -0.674561 -0.292725 -0.524048 0.429688 1445641742 -0.674561 -0.292725 -0.524048 0.429688 1445641742 -0.674561 -0.292725 -0.524048 0.429688 1445641742 -0.674561 -0.292725 -0.524048 0.429688 1445641742 -0.674561 -0.292725 -0.524048 0.429688 1445641742 -0.674561 -0.292725 -0.524048 0.429688 1445641742 -0.665771 -0.311218 -0.502380 0.455627 1445641742 -0.665771 -0.311218 -0.502380 0.455627 1445641742 -0.665771 -0.311218 -0.502380 0.455627 1445641742 -0.665771 -0.311218 -0.502380 0.455627 1445641742 -0.665771 -0.311218 -0.502380 0.455627 1445641743 -0.665771 -0.311218 -0.502380 0.455627 1445641743 -0.669556 -0.305908 -0.498108 0.458313 1445641743 -0.669556 -0.305908 -0.498108 0.458313 1445641743 -0.669556 -0.305908 -0.498108 0.458313 1445641743 -0.669556 -0.305908 -0.498108 0.458313 1445641743 -0.669556 -0.305908 -0.498108 0.458313 1445641743 -0.683960 -0.258850 -0.521545 0.439575 1445641743 -0.683960 -0.258850 -0.521545 0.439575 1445641743 -0.683960 -0.258850 -0.521545 0.439575 1445641743 -0.683960 -0.258850 -0.521545 0.439575 1445641743 -0.683960 -0.258850 -0.521545 0.439575 1445641743 -0.683960 -0.258850 -0.521545 0.439575 1445641743 -0.683960 -0.258850 -0.521545 0.439575 1445641743 -0.688721 -0.222290 -0.537476 0.432983 1445641743 -0.688721 -0.222290 -0.537476 0.432983 1445641743 -0.688721 -0.222290 -0.537476 0.432983 1445641743 -0.688721 -0.222290 -0.537476 0.432983 1445641743 -0.688721 -0.222290 -0.537476 0.432983 1445641743 -0.687561 -0.216797 -0.536072 0.439270 1445641743 -0.687561 -0.216797 -0.536072 0.439270 1445641743 -0.687561 -0.216797 -0.536072 0.439270 1445641743 -0.687561 -0.216797 -0.536072 0.439270 1445641743 -0.687561 -0.216797 -0.536072 0.439270 1445641743 -0.687561 -0.216797 -0.536072 0.439270 1445641743 -0.684204 -0.224548 -0.530823 0.446899 1445641743 -0.684204 -0.224548 -0.530823 0.446899 1445641743 -0.684204 -0.224548 -0.530823 0.446899 1445641743 -0.684204 -0.224548 -0.530823 0.446899 1445641743 -0.684204 -0.224548 -0.530823 0.446899 1445641743 -0.684204 -0.224548 -0.530823 0.446899 1445641743 -0.680603 -0.234924 -0.526367 0.452271 1445641743 -0.680603 -0.234924 -0.526367 0.452271 1445641743 -0.680603 -0.234924 -0.526367 0.452271 1445641743 -0.680603 -0.234924 -0.526367 0.452271 1445641743 -0.680603 -0.234924 -0.526367 0.452271 1445641743 -0.680603 -0.234924 -0.526367 0.452271 1445641743 -0.680603 -0.234924 -0.526367 0.452271 1445641743 -0.680298 -0.238159 -0.530396 0.446350 1445641743 -0.680298 -0.238159 -0.530396 0.446350 1445641743 -0.680298 -0.238159 -0.530396 0.446350 1445641743 -0.680298 -0.238159 -0.530396 0.446350 1445641743 -0.680298 -0.238159 -0.530396 0.446350 1445641743 -0.680298 -0.238159 -0.530396 0.446350 1445641743 -0.678345 -0.249390 -0.538879 0.432800 1445641743 -0.678345 -0.249390 -0.538879 0.432800 1445641743 -0.678345 -0.249390 -0.538879 0.432800 1445641743 -0.678345 -0.249390 -0.538879 0.432800 1445641743 -0.678345 -0.249390 -0.538879 0.432800 1445641743 -0.678345 -0.249390 -0.538879 0.432800 1445641743 -0.678345 -0.249390 -0.538879 0.432800 1445641743 -0.675293 -0.276245 -0.533875 0.427490 1445641743 -0.675293 -0.276245 -0.533875 0.427490 1445641743 -0.675293 -0.276245 -0.533875 0.427490 1445641743 -0.675293 -0.276245 -0.533875 0.427490 1445641743 -0.675293 -0.276245 -0.533875 0.427490 1445641743 -0.675293 -0.276245 -0.533875 0.427490 1445641743 -0.672302 -0.290405 -0.523560 0.435486 1445641743 -0.672302 -0.290405 -0.523560 0.435486 1445641743 -0.672302 -0.290405 -0.523560 0.435486 1445641743 -0.672302 -0.290405 -0.523560 0.435486 1445641743 -0.672302 -0.290405 -0.523560 0.435486 1445641743 -0.672302 -0.290405 -0.523560 0.435486 1445641743 -0.667847 -0.288940 -0.514465 0.453735 1445641743 -0.667847 -0.288940 -0.514465 0.453735 1445641743 -0.667847 -0.288940 -0.514465 0.453735 1445641743 -0.667847 -0.288940 -0.514465 0.453735 1445641743 -0.667847 -0.288940 -0.514465 0.453735 1445641743 -0.667847 -0.288940 -0.514465 0.453735 1445641743 -0.665344 -0.276794 -0.511902 0.467712 1445641743 -0.665344 -0.276794 -0.511902 0.467712 1445641743 -0.665344 -0.276794 -0.511902 0.467712 1445641743 -0.665344 -0.276794 -0.511902 0.467712 1445641743 -0.665344 -0.276794 -0.511902 0.467712 1445641743 -0.665344 -0.276794 -0.511902 0.467712 1445641743 -0.665344 -0.276794 -0.511902 0.467712 1445641743 -0.669312 -0.253113 -0.516479 0.470398 1445641743 -0.669312 -0.253113 -0.516479 0.470398 1445641743 -0.669312 -0.253113 -0.516479 0.470398 1445641743 -0.669312 -0.253113 -0.516479 0.470398 1445641743 -0.669312 -0.253113 -0.516479 0.470398 1445641743 -0.669312 -0.253113 -0.516479 0.470398 1445641743 -0.672485 -0.237488 -0.519043 0.471191 1445641743 -0.672485 -0.237488 -0.519043 0.471191 1445641743 -0.672485 -0.237488 -0.519043 0.471191 1445641743 -0.672485 -0.237488 -0.519043 0.471191 1445641743 -0.672485 -0.237488 -0.519043 0.471191 1445641743 -0.672485 -0.237488 -0.519043 0.471191 1445641743 -0.674194 -0.229187 -0.522522 0.468994 1445641743 -0.674194 -0.229187 -0.522522 0.468994 1445641743 -0.674194 -0.229187 -0.522522 0.468994 1445641743 -0.674194 -0.229187 -0.522522 0.468994 1445641743 -0.674194 -0.229187 -0.522522 0.468994 1445641743 -0.674194 -0.229187 -0.522522 0.468994 1445641743 -0.674194 -0.229187 -0.522522 0.468994 1445641743 -0.674988 -0.227539 -0.526672 0.463989 1445641743 -0.674988 -0.227539 -0.526672 0.463989 1445641743 -0.674988 -0.227539 -0.526672 0.463989 1445641743 -0.674988 -0.227539 -0.526672 0.463989 1445641743 -0.674988 -0.227539 -0.526672 0.463989 1445641743 -0.675720 -0.233093 -0.529480 0.456909 1445641743 -0.675720 -0.233093 -0.529480 0.456909 1445641743 -0.675720 -0.233093 -0.529480 0.456909 1445641743 -0.675720 -0.233093 -0.529480 0.456909 1445641743 -0.675720 -0.233093 -0.529480 0.456909 1445641743 -0.675720 -0.233093 -0.529480 0.456909 1445641743 -0.675720 -0.233093 -0.529480 0.456909 1445641743 -0.676453 -0.242493 -0.531128 0.448975 1445641743 -0.676453 -0.242493 -0.531128 0.448975 1445641743 -0.676453 -0.242493 -0.531128 0.448975 1445641743 -0.676453 -0.242493 -0.531128 0.448975 1445641743 -0.676453 -0.242493 -0.531128 0.448975 1445641743 -0.676453 -0.242493 -0.531128 0.448975 1445641744 -0.678284 -0.247131 -0.536072 0.437622 1445641744 -0.678284 -0.247131 -0.536072 0.437622 1445641744 -0.678284 -0.247131 -0.536072 0.437622 1445641744 -0.678284 -0.247131 -0.536072 0.437622 1445641744 -0.678284 -0.247131 -0.536072 0.437622 1445641744 -0.678284 -0.247131 -0.536072 0.437622 1445641744 -0.678284 -0.247131 -0.536072 0.437622 1445641744 -0.680054 -0.252808 -0.547119 0.417542 1445641744 -0.680054 -0.252808 -0.547119 0.417542 1445641744 -0.680054 -0.252808 -0.547119 0.417542 1445641744 -0.680054 -0.252808 -0.547119 0.417542 1445641744 -0.680054 -0.252808 -0.547119 0.417542 1445641744 -0.680054 -0.252808 -0.547119 0.417542 1445641744 -0.677124 -0.286804 -0.537415 0.412964 1445641744 -0.677124 -0.286804 -0.537415 0.412964 1445641744 -0.677124 -0.286804 -0.537415 0.412964 1445641744 -0.677124 -0.286804 -0.537415 0.412964 1445641744 -0.677124 -0.286804 -0.537415 0.412964 1445641744 -0.672913 -0.312500 -0.521606 0.421326 1445641744 -0.672913 -0.312500 -0.521606 0.421326 1445641744 -0.672913 -0.312500 -0.521606 0.421326 1445641744 -0.672913 -0.312500 -0.521606 0.421326 1445641744 -0.672913 -0.312500 -0.521606 0.421326 1445641744 -0.672913 -0.312500 -0.521606 0.421326 1445641744 -0.669373 -0.313110 -0.512268 0.437683 1445641744 -0.669373 -0.313110 -0.512268 0.437683 1445641744 -0.669373 -0.313110 -0.512268 0.437683 1445641744 -0.669373 -0.313110 -0.512268 0.437683 1445641744 -0.669373 -0.313110 -0.512268 0.437683 1445641744 -0.669617 -0.292114 -0.514221 0.449341 1445641744 -0.669617 -0.292114 -0.514221 0.449341 1445641744 -0.669617 -0.292114 -0.514221 0.449341 1445641744 -0.669617 -0.292114 -0.514221 0.449341 1445641744 -0.669617 -0.292114 -0.514221 0.449341 1445641744 -0.669617 -0.292114 -0.514221 0.449341 1445641744 -0.674744 -0.259583 -0.522705 0.451843 1445641744 -0.674744 -0.259583 -0.522705 0.451843 1445641744 -0.674744 -0.259583 -0.522705 0.451843 1445641744 -0.674744 -0.259583 -0.522705 0.451843 1445641744 -0.674744 -0.259583 -0.522705 0.451843 1445641744 -0.674744 -0.259583 -0.522705 0.451843 1445641744 -0.674744 -0.259583 -0.522705 0.451843 1445641744 -0.678345 -0.236694 -0.525391 0.455872 1445641744 -0.678345 -0.236694 -0.525391 0.455872 1445641744 -0.678345 -0.236694 -0.525391 0.455872 1445641744 -0.678345 -0.236694 -0.525391 0.455872 1445641744 -0.678345 -0.236694 -0.525391 0.455872 1445641744 -0.678345 -0.236694 -0.525391 0.455872 1445641744 -0.679443 -0.222046 -0.528564 0.457947 1445641744 -0.679443 -0.222046 -0.528564 0.457947 1445641744 -0.679443 -0.222046 -0.528564 0.457947 1445641744 -0.679443 -0.222046 -0.528564 0.457947 1445641744 -0.679443 -0.222046 -0.528564 0.457947 1445641744 -0.679443 -0.222046 -0.528564 0.457947 1445641744 -0.678406 -0.211243 -0.534302 0.457947 1445641744 -0.678406 -0.211243 -0.534302 0.457947 1445641744 -0.678406 -0.211243 -0.534302 0.457947 1445641744 -0.678406 -0.211243 -0.534302 0.457947 1445641744 -0.678406 -0.211243 -0.534302 0.457947 1445641744 -0.678406 -0.211243 -0.534302 0.457947 1445641744 -0.678406 -0.211243 -0.534302 0.457947 1445641744 -0.675354 -0.211914 -0.538696 0.457031 1445641744 -0.675354 -0.211914 -0.538696 0.457031 1445641744 -0.675354 -0.211914 -0.538696 0.457031 1445641744 -0.675354 -0.211914 -0.538696 0.457031 1445641744 -0.675354 -0.211914 -0.538696 0.457031 1445641744 -0.675354 -0.211914 -0.538696 0.457031 1445641744 -0.672058 -0.223877 -0.540283 0.454285 1445641744 -0.672058 -0.223877 -0.540283 0.454285 1445641744 -0.672058 -0.223877 -0.540283 0.454285 1445641744 -0.672058 -0.223877 -0.540283 0.454285 1445641744 -0.672058 -0.223877 -0.540283 0.454285 1445641744 -0.672058 -0.223877 -0.540283 0.454285 1445641744 -0.680481 -0.219360 -0.547241 0.435242 1445641744 -0.680481 -0.219360 -0.547241 0.435242 1445641744 -0.680481 -0.219360 -0.547241 0.435242 1445641744 -0.680481 -0.219360 -0.547241 0.435242 1445641744 -0.680481 -0.219360 -0.547241 0.435242 1445641744 -0.680481 -0.219360 -0.547241 0.435242 1445641744 -0.685547 -0.214355 -0.549622 0.426697 1445641744 -0.685547 -0.214355 -0.549622 0.426697 1445641744 -0.685547 -0.214355 -0.549622 0.426697 1445641744 -0.685547 -0.214355 -0.549622 0.426697 1445641744 -0.685547 -0.214355 -0.549622 0.426697 1445641744 -0.685547 -0.214355 -0.549622 0.426697 1445641744 -0.682434 -0.234436 -0.548462 0.422607 1445641744 -0.682434 -0.234436 -0.548462 0.422607 1445641744 -0.682434 -0.234436 -0.548462 0.422607 1445641744 -0.682434 -0.234436 -0.548462 0.422607 1445641744 -0.682434 -0.234436 -0.548462 0.422607 1445641744 -0.682434 -0.234436 -0.548462 0.422607 1445641744 -0.682434 -0.234436 -0.548462 0.422607 1445641744 -0.677734 -0.274841 -0.537781 0.419495 1445641744 -0.677734 -0.274841 -0.537781 0.419495 1445641744 -0.677734 -0.274841 -0.537781 0.419495 1445641744 -0.677734 -0.274841 -0.537781 0.419495 1445641744 -0.677734 -0.274841 -0.537781 0.419495 1445641744 -0.677734 -0.274841 -0.537781 0.419495 1445641744 -0.675720 -0.306824 -0.521118 0.421631 1445641744 -0.675720 -0.306824 -0.521118 0.421631 1445641744 -0.675720 -0.306824 -0.521118 0.421631 1445641744 -0.675720 -0.306824 -0.521118 0.421631 1445641744 -0.675720 -0.306824 -0.521118 0.421631 1445641744 -0.675720 -0.306824 -0.521118 0.421631 1445641744 -0.673645 -0.314148 -0.511414 0.431396 1445641744 -0.673645 -0.314148 -0.511414 0.431396 1445641744 -0.673645 -0.314148 -0.511414 0.431396 1445641744 -0.673645 -0.314148 -0.511414 0.431396 1445641744 -0.673645 -0.314148 -0.511414 0.431396 1445641744 -0.673645 -0.314148 -0.511414 0.431396 1445641744 -0.673645 -0.314148 -0.511414 0.431396 1445641744 -0.673645 -0.294922 -0.515381 0.440002 1445641745 -0.673645 -0.294922 -0.515381 0.440002 1445641745 -0.673645 -0.294922 -0.515381 0.440002 1445641745 -0.673645 -0.294922 -0.515381 0.440002 1445641745 -0.673645 -0.294922 -0.515381 0.440002 1445641745 -0.673645 -0.294922 -0.515381 0.440002 1445641745 -0.675354 -0.264709 -0.525269 0.444946 1445641745 -0.675354 -0.264709 -0.525269 0.444946 1445641745 -0.675354 -0.264709 -0.525269 0.444946 1445641745 -0.675354 -0.264709 -0.525269 0.444946 1445641745 -0.675354 -0.264709 -0.525269 0.444946 1445641745 -0.675354 -0.264709 -0.525269 0.444946 1445641745 -0.674744 -0.243774 -0.527466 0.455139 1445641745 -0.674744 -0.243774 -0.527466 0.455139 1445641745 -0.674744 -0.243774 -0.527466 0.455139 1445641745 -0.674744 -0.243774 -0.527466 0.455139 1445641745 -0.674744 -0.243774 -0.527466 0.455139 1445641745 -0.674744 -0.243774 -0.527466 0.455139 1445641745 -0.674744 -0.243774 -0.527466 0.455139 1445641745 -0.671509 -0.230469 -0.529602 0.464233 1445641745 -0.671509 -0.230469 -0.529602 0.464233 1445641745 -0.671509 -0.230469 -0.529602 0.464233 1445641745 -0.671509 -0.230469 -0.529602 0.464233 1445641745 -0.671509 -0.230469 -0.529602 0.464233 1445641745 -0.671509 -0.230469 -0.529602 0.464233 1445641745 -0.669067 -0.219604 -0.533813 0.468201 1445641745 -0.669067 -0.219604 -0.533813 0.468201 1445641745 -0.669067 -0.219604 -0.533813 0.468201 1445641745 -0.669067 -0.219604 -0.533813 0.468201 1445641745 -0.669067 -0.219604 -0.533813 0.468201 1445641745 -0.669067 -0.219604 -0.533813 0.468201 1445641745 -0.667847 -0.217529 -0.537781 0.466431 1445641745 -0.667847 -0.217529 -0.537781 0.466431 1445641745 -0.667847 -0.217529 -0.537781 0.466431 1445641745 -0.667847 -0.217529 -0.537781 0.466431 1445641745 -0.667847 -0.217529 -0.537781 0.466431 1445641745 -0.667847 -0.217529 -0.537781 0.466431 1445641745 -0.669678 -0.221619 -0.541931 0.456909 1445641745 -0.669678 -0.221619 -0.541931 0.456909 1445641745 -0.669678 -0.221619 -0.541931 0.456909 1445641745 -0.669678 -0.221619 -0.541931 0.456909 1445641745 -0.669678 -0.221619 -0.541931 0.456909 1445641745 -0.669678 -0.221619 -0.541931 0.456909 1445641745 -0.669678 -0.221619 -0.541931 0.456909 1445641745 -0.676819 -0.215454 -0.547424 0.442566 1445641745 -0.676819 -0.215454 -0.547424 0.442566 1445641745 -0.676819 -0.215454 -0.547424 0.442566 1445641745 -0.676819 -0.215454 -0.547424 0.442566 1445641745 -0.676819 -0.215454 -0.547424 0.442566 1445641745 -0.676819 -0.215454 -0.547424 0.442566 1445641745 -0.678833 -0.224915 -0.543640 0.439453 1445641745 -0.678833 -0.224915 -0.543640 0.439453 1445641745 -0.678833 -0.224915 -0.543640 0.439453 1445641745 -0.678833 -0.224915 -0.543640 0.439453 1445641745 -0.678833 -0.224915 -0.543640 0.439453 1445641745 -0.678040 -0.242676 -0.544067 0.430603 1445641745 -0.678040 -0.242676 -0.544067 0.430603 1445641745 -0.678040 -0.242676 -0.544067 0.430603 1445641745 -0.678040 -0.242676 -0.544067 0.430603 1445641745 -0.678040 -0.242676 -0.544067 0.430603 1445641745 -0.678040 -0.242676 -0.544067 0.430603 1445641745 -0.678040 -0.242676 -0.544067 0.430603 1445641745 -0.674805 -0.282104 -0.532959 0.425537 1445641745 -0.674805 -0.282104 -0.532959 0.425537 1445641745 -0.674805 -0.282104 -0.532959 0.425537 1445641745 -0.674805 -0.282104 -0.532959 0.425537 1445641745 -0.674805 -0.282104 -0.532959 0.425537 1445641745 -0.674805 -0.282104 -0.532959 0.425537 1445641745 -0.673706 -0.315186 -0.515320 0.425781 1445641745 -0.673706 -0.315186 -0.515320 0.425781 1445641745 -0.673706 -0.315186 -0.515320 0.425781 1445641745 -0.673706 -0.315186 -0.515320 0.425781 1445641745 -0.673706 -0.315186 -0.515320 0.425781 1445641745 -0.673706 -0.315186 -0.515320 0.425781 1445641745 -0.676270 -0.311890 -0.511047 0.429260 1445641745 -0.676270 -0.311890 -0.511047 0.429260 1445641745 -0.676270 -0.311890 -0.511047 0.429260 1445641745 -0.676270 -0.311890 -0.511047 0.429260 1445641745 -0.676270 -0.311890 -0.511047 0.429260 1445641745 -0.676270 -0.311890 -0.511047 0.429260 1445641745 -0.676270 -0.311890 -0.511047 0.429260 1445641745 -0.678101 -0.282166 -0.521240 0.434631 1445641745 -0.678101 -0.282166 -0.521240 0.434631 1445641745 -0.678101 -0.282166 -0.521240 0.434631 1445641745 -0.678101 -0.282166 -0.521240 0.434631 1445641745 -0.678101 -0.282166 -0.521240 0.434631 1445641745 -0.678101 -0.282166 -0.521240 0.434631 1445641745 -0.677795 -0.251465 -0.528931 0.444519 1445641745 -0.677795 -0.251465 -0.528931 0.444519 1445641745 -0.677795 -0.251465 -0.528931 0.444519 1445641745 -0.677795 -0.251465 -0.528931 0.444519 1445641745 -0.677795 -0.251465 -0.528931 0.444519 1445641745 -0.677795 -0.251465 -0.528931 0.444519 1445641745 -0.677795 -0.251465 -0.528931 0.444519 1445641745 -0.676453 -0.229858 -0.530640 0.456055 1445641745 -0.676453 -0.229858 -0.530640 0.456055 1445641745 -0.676453 -0.229858 -0.530640 0.456055 1445641745 -0.676453 -0.229858 -0.530640 0.456055 1445641745 -0.676453 -0.229858 -0.530640 0.456055 1445641745 -0.676453 -0.229858 -0.530640 0.456055 1445641745 -0.673828 -0.219238 -0.532959 0.462524 1445641745 -0.673828 -0.219238 -0.532959 0.462524 1445641745 -0.673828 -0.219238 -0.532959 0.462524 1445641745 -0.673828 -0.219238 -0.532959 0.462524 1445641745 -0.673828 -0.219238 -0.532959 0.462524 1445641745 -0.673828 -0.219238 -0.532959 0.462524 1445641745 -0.673828 -0.219238 -0.532959 0.462524 1445641745 -0.671936 -0.215515 -0.534912 0.464661 1445641745 -0.671936 -0.215515 -0.534912 0.464661 1445641745 -0.671936 -0.215515 -0.534912 0.464661 1445641745 -0.671936 -0.215515 -0.534912 0.464661 1445641745 -0.671936 -0.215515 -0.534912 0.464661 1445641745 -0.671936 -0.215515 -0.534912 0.464661 1445641745 -0.670044 -0.218750 -0.536438 0.464172 1445641745 -0.670044 -0.218750 -0.536438 0.464172 1445641746 -0.670044 -0.218750 -0.536438 0.464172 1445641746 -0.670044 -0.218750 -0.536438 0.464172 1445641746 -0.670044 -0.218750 -0.536438 0.464172 1445641746 -0.670044 -0.218750 -0.536438 0.464172 1445641746 -0.670166 -0.224609 -0.537170 0.460327 1445641746 -0.670166 -0.224609 -0.537170 0.460327 1445641746 -0.670166 -0.224609 -0.537170 0.460327 1445641746 -0.670166 -0.224609 -0.537170 0.460327 1445641746 -0.670166 -0.224609 -0.537170 0.460327 1445641746 -0.670166 -0.224609 -0.537170 0.460327 1445641746 -0.670166 -0.224609 -0.537170 0.460327 1445641746 -0.676575 -0.215515 -0.544189 0.446960 1445641746 -0.676575 -0.215515 -0.544189 0.446960 1445641746 -0.676575 -0.215515 -0.544189 0.446960 1445641746 -0.676575 -0.215515 -0.544189 0.446960 1445641746 -0.676575 -0.215515 -0.544189 0.446960 1445641746 -0.676575 -0.215515 -0.544189 0.446960 1445641746 -0.679199 -0.209534 -0.557678 0.428711 1445641746 -0.679199 -0.209534 -0.557678 0.428711 1445641746 -0.679199 -0.209534 -0.557678 0.428711 1445641746 -0.679199 -0.209534 -0.557678 0.428711 1445641746 -0.679199 -0.209534 -0.557678 0.428711 1445641746 -0.677795 -0.243347 -0.553772 0.418091 1445641746 -0.677795 -0.243347 -0.553772 0.418091 1445641746 -0.677795 -0.243347 -0.553772 0.418091 1445641746 -0.677795 -0.243347 -0.553772 0.418091 1445641746 -0.677795 -0.243347 -0.553772 0.418091 1445641746 -0.677795 -0.243347 -0.553772 0.418091 1445641746 -0.674255 -0.300293 -0.528992 0.418823 1445641746 -0.674255 -0.300293 -0.528992 0.418823 1445641746 -0.674255 -0.300293 -0.528992 0.418823 1445641746 -0.674255 -0.300293 -0.528992 0.418823 1445641746 -0.674255 -0.300293 -0.528992 0.418823 1445641746 -0.674255 -0.300293 -0.528992 0.418823 1445641746 -0.676392 -0.321228 -0.511536 0.421509 1445641746 -0.676392 -0.321228 -0.511536 0.421509 1445641746 -0.676392 -0.321228 -0.511536 0.421509 1445641746 -0.676392 -0.321228 -0.511536 0.421509 1445641746 -0.676392 -0.321228 -0.511536 0.421509 1445641746 -0.676392 -0.321228 -0.511536 0.421509 1445641746 -0.676392 -0.321228 -0.511536 0.421509 1445641746 -0.679504 -0.306458 -0.511780 0.427185 1445641746 -0.679504 -0.306458 -0.511780 0.427185 1445641746 -0.679504 -0.306458 -0.511780 0.427185 1445641746 -0.679504 -0.306458 -0.511780 0.427185 1445641746 -0.679504 -0.306458 -0.511780 0.427185 1445641746 -0.679504 -0.306458 -0.511780 0.427185 1445641746 -0.682739 -0.268738 -0.524475 0.432068 1445641746 -0.682739 -0.268738 -0.524475 0.432068 1445641746 -0.682739 -0.268738 -0.524475 0.432068 1445641746 -0.682739 -0.268738 -0.524475 0.432068 1445641746 -0.682739 -0.268738 -0.524475 0.432068 1445641746 -0.682739 -0.268738 -0.524475 0.432068 1445641746 -0.682739 -0.268738 -0.524475 0.432068 1445641746 -0.683960 -0.235779 -0.529297 0.443237 1445641746 -0.683960 -0.235779 -0.529297 0.443237 1445641746 -0.683960 -0.235779 -0.529297 0.443237 1445641746 -0.683960 -0.235779 -0.529297 0.443237 1445641746 -0.683960 -0.235779 -0.529297 0.443237 1445641746 -0.682251 -0.216980 -0.529907 0.454651 1445641746 -0.682251 -0.216980 -0.529907 0.454651 1445641746 -0.682251 -0.216980 -0.529907 0.454651 1445641746 -0.682251 -0.216980 -0.529907 0.454651 1445641746 -0.682251 -0.216980 -0.529907 0.454651 1445641746 -0.682251 -0.216980 -0.529907 0.454651 1445641746 -0.679626 -0.202454 -0.532837 0.461792 1445641746 -0.679626 -0.202454 -0.532837 0.461792 1445641746 -0.679626 -0.202454 -0.532837 0.461792 1445641746 -0.679626 -0.202454 -0.532837 0.461792 1445641746 -0.679626 -0.202454 -0.532837 0.461792 1445641746 -0.679626 -0.202454 -0.532837 0.461792 1445641746 -0.676453 -0.197876 -0.534790 0.466125 1445641746 -0.676453 -0.197876 -0.534790 0.466125 1445641746 -0.676453 -0.197876 -0.534790 0.466125 1445641746 -0.676453 -0.197876 -0.534790 0.466125 1445641746 -0.676453 -0.197876 -0.534790 0.466125 1445641746 -0.676453 -0.197876 -0.534790 0.466125 1445641746 -0.676453 -0.197876 -0.534790 0.466125 1445641746 -0.673523 -0.206299 -0.532227 0.469727 1445641746 -0.673523 -0.206299 -0.532227 0.469727 1445641746 -0.673523 -0.206299 -0.532227 0.469727 1445641746 -0.673523 -0.206299 -0.532227 0.469727 1445641746 -0.673523 -0.206299 -0.532227 0.469727 1445641746 -0.673523 -0.206299 -0.532227 0.469727 1445641746 -0.674072 -0.214233 -0.527039 0.471191 1445641746 -0.674072 -0.214233 -0.527039 0.471191 1445641746 -0.674072 -0.214233 -0.527039 0.471191 1445641746 -0.674072 -0.214233 -0.527039 0.471191 1445641746 -0.674072 -0.214233 -0.527039 0.471191 1445641746 -0.674072 -0.214233 -0.527039 0.471191 1445641746 -0.676941 -0.215393 -0.534790 0.457642 1445641746 -0.676941 -0.215393 -0.534790 0.457642 1445641746 -0.676941 -0.215393 -0.534790 0.457642 1445641746 -0.676941 -0.215393 -0.534790 0.457642 1445641746 -0.676941 -0.215393 -0.534790 0.457642 1445641746 -0.676941 -0.215393 -0.534790 0.457642 1445641746 -0.679565 -0.229187 -0.543335 0.436462 1445641746 -0.679565 -0.229187 -0.543335 0.436462 1445641746 -0.679565 -0.229187 -0.543335 0.436462 1445641746 -0.679565 -0.229187 -0.543335 0.436462 1445641746 -0.679565 -0.229187 -0.543335 0.436462 1445641746 -0.679565 -0.229187 -0.543335 0.436462 1445641746 -0.682007 -0.263916 -0.539978 0.416687 1445641746 -0.682007 -0.263916 -0.539978 0.416687 1445641746 -0.682007 -0.263916 -0.539978 0.416687 1445641746 -0.682007 -0.263916 -0.539978 0.416687 1445641746 -0.682007 -0.263916 -0.539978 0.416687 1445641746 
-0.642761 -0.079529 -0.574890 0.500122 1445641748 -0.642761 -0.079529 -0.574890 0.500122 1445641748 -0.642761 -0.079529 -0.574890 0.500122 1445641748 -0.642761 -0.079529 -0.574890 0.500122 1445641748 -0.583191 0.010925 -0.578430 0.570251 1445641748 -0.583191 0.010925 -0.578430 0.570251 1445641748 -0.583191 0.010925 -0.578430 0.570251 1445641748 -0.583191 0.010925 -0.578430 0.570251 1445641748 -0.583191 0.010925 -0.578430 0.570251 1445641748 -0.583191 0.010925 -0.578430 0.570251 1445641748 -0.466431 0.145874 -0.575806 0.655518 1445641748 -0.466431 0.145874 -0.575806 0.655518 1445641748 -0.466431 0.145874 -0.575806 0.655518 1445641748 -0.466431 0.145874 -0.575806 0.655518 1445641748 -0.466431 0.145874 -0.575806 0.655518 1445641749 -0.466431 0.145874 -0.575806 0.655518 1445641749 -0.323608 0.262878 -0.502197 0.757568 1445641749 -0.323608 0.262878 -0.502197 0.757568 1445641749 -0.323608 0.262878 -0.502197 0.757568 1445641749 -0.323608 0.262878 -0.502197 0.757568 1445641749 -0.323608 0.262878 -0.502197 0.757568 1445641749 -0.323608 0.262878 -0.502197 0.757568 1445641749 -0.323608 0.262878 -0.502197 0.757568 1445641749 -0.178284 0.353333 -0.374023 0.838684 1445641749 -0.178284 0.353333 -0.374023 0.838684 1445641749 -0.178284 0.353333 -0.374023 0.838684 1445641749 -0.178284 0.353333 -0.374023 0.838684 1445641749 -0.178284 0.353333 -0.374023 0.838684 1445641749 -0.178284 0.353333 -0.374023 0.838684 1445641749 -0.042053 0.421021 -0.249695 0.870972 1445641749 -0.042053 0.421021 -0.249695 0.870972 1445641749 -0.042053 0.421021 -0.249695 0.870972 1445641749 -0.042053 0.421021 -0.249695 0.870972 1445641749 -0.042053 0.421021 -0.249695 0.870972 1445641749 -0.042053 0.421021 -0.249695 0.870972 1445641749 -0.042053 0.421021 -0.249695 0.870972 1445641749 0.023926 0.422913 -0.224609 0.877502 1445641749 0.023926 0.422913 -0.224609 0.877502 1445641749 0.023926 0.422913 -0.224609 0.877502 1445641749 0.023926 0.422913 -0.224609 0.877502 1445641749 0.023926 0.422913 -0.224609 0.877502 1445641749 0.023926 0.422913 -0.224609 0.877502 1445641749 -0.038330 0.373108 -0.288879 0.880798 1445641749 -0.038330 0.373108 -0.288879 0.880798 1445641749 -0.038330 0.373108 -0.288879 0.880798 1445641749 -0.038330 0.373108 -0.288879 0.880798 1445641749 -0.038330 0.373108 -0.288879 0.880798 1445641749 -0.038330 0.373108 -0.288879 0.880798 1445641749 -0.182312 0.300232 -0.375793 0.857544 1445641749 -0.182312 0.300232 -0.375793 0.857544 1445641749 -0.182312 0.300232 -0.375793 0.857544 1445641749 -0.182312 0.300232 -0.375793 0.857544 1445641749 -0.182312 0.300232 -0.375793 0.857544 1445641749 -0.182312 0.300232 -0.375793 0.857544 1445641749 -0.363220 0.193542 -0.477112 0.776489 1445641749 -0.363220 0.193542 -0.477112 0.776489 1445641749 -0.363220 0.193542 -0.477112 0.776489 1445641749 -0.363220 0.193542 -0.477112 0.776489 1445641749 -0.363220 0.193542 -0.477112 0.776489 1445641749 -0.363220 0.193542 -0.477112 0.776489 1445641749 -0.531189 0.061523 -0.555542 0.636719 1445641749 -0.531189 0.061523 -0.555542 0.636719 1445641749 -0.531189 0.061523 -0.555542 0.636719 1445641749 -0.531189 0.061523 -0.555542 0.636719 1445641749 -0.531189 0.061523 -0.555542 0.636719 1445641749 -0.531189 0.061523 -0.555542 0.636719 1445641749 -0.531189 0.061523 -0.555542 0.636719 1445641749 -0.634277 -0.077759 -0.595459 0.486938 1445641749 -0.634277 -0.077759 -0.595459 0.486938 1445641749 -0.634277 -0.077759 -0.595459 0.486938 1445641749 -0.634277 -0.077759 -0.595459 0.486938 1445641749 -0.634277 -0.077759 -0.595459 0.486938 1445641749 -0.634277 -0.077759 -0.595459 0.486938 1445641749 -0.665283 -0.239807 -0.569031 0.419800 1445641749 -0.665283 -0.239807 -0.569031 0.419800 1445641749 -0.665283 -0.239807 -0.569031 0.419800 1445641749 -0.665283 -0.239807 -0.569031 0.419800 1445641749 -0.665283 -0.239807 -0.569031 0.419800 1445641749 -0.665283 -0.239807 -0.569031 0.419800 1445641749 -0.668701 -0.249023 -0.560303 0.420654 1445641749 -0.668701 -0.249023 -0.560303 0.420654 1445641749 -0.668701 -0.249023 -0.560303 0.420654 1445641749 -0.668701 -0.249023 -0.560303 0.420654 1445641749 -0.668701 -0.249023 -0.560303 0.420654 1445641749 -0.668701 -0.249023 -0.560303 0.420654 1445641749 -0.668701 -0.249023 -0.560303 0.420654 1445641749 -0.651611 -0.134277 -0.598816 0.445862 1445641749 -0.651611 -0.134277 -0.598816 0.445862 1445641749 -0.651611 -0.134277 -0.598816 0.445862 1445641749 -0.651611 -0.134277 -0.598816 0.445862 1445641749 -0.651611 -0.134277 -0.598816 0.445862 1445641749 -0.651611 -0.134277 -0.598816 0.445862 1445641749 -0.581848 -0.022522 -0.616882 0.529541 1445641749 -0.581848 -0.022522 -0.616882 0.529541 1445641749 -0.581848 -0.022522 -0.616882 0.529541 1445641749 -0.581848 -0.022522 -0.616882 0.529541 1445641749 -0.581848 -0.022522 -0.616882 0.529541 1445641749 -0.581848 -0.022522 -0.616882 0.529541 1445641749 -0.581848 -0.022522 -0.616882 0.529541 1445641749 -0.445862 0.119873 -0.612366 0.641785 1445641749 -0.445862 0.119873 -0.612366 0.641785 1445641749 -0.445862 0.119873 -0.612366 0.641785 1445641749 -0.445862 0.119873 -0.612366 0.641785 1445641749 -0.445862 0.119873 -0.612366 0.641785 1445641749 -0.445862 0.119873 -0.612366 0.641785 1445641749 -0.269043 0.243103 -0.532593 0.764771 1445641749 -0.269043 0.243103 -0.532593 0.764771 1445641749 -0.269043 0.243103 -0.532593 0.764771 1445641749 -0.269043 0.243103 -0.532593 0.764771 1445641749 -0.269043 0.243103 -0.532593 0.764771 1445641749 -0.269043 0.243103 -0.532593 0.764771 1445641749 -0.119202 0.339478 -0.382202 0.851135 1445641749 -0.119202 0.339478 -0.382202 0.851135 1445641749 -0.119202 0.339478 -0.382202 0.851135 1445641749 -0.119202 0.339478 -0.382202 0.851135 1445641749 -0.119202 0.339478 -0.382202 0.851135 1445641749 -0.119202 0.339478 -0.382202 0.851135 1445641749 -0.119202 0.339478 -0.382202 0.851135 1445641749 0.011353 0.417297 -0.285645 0.862610 1445641749 0.011353 0.417297 -0.285645 0.862610 1445641749 0.011353 0.417297 -0.285645 0.862610 1445641749 0.011353 0.417297 -0.285645 0.862610 1445641749 0.011353 0.417297 -0.285645 0.862610 1445641749 0.011353 0.417297 -0.285645 0.862610 1445641749 0.007446 0.404724 -0.343323 0.847473 1445641749 0.007446 0.404724 -0.343323 0.847473 1445641749 0.007446 0.404724 -0.343323 0.847473 1445641749 0.007446 0.404724 -0.343323 0.847473 1445641749 0.007446 0.404724 -0.343323 0.847473 1445641750 0.007446 0.404724 -0.343323 0.847473 1445641750 -0.136414 0.349548 -0.379578 0.845581 1445641750 -0.136414 0.349548 -0.379578 0.845581 1445641750 -0.136414 0.349548 -0.379578 0.845581 1445641750 -0.136414 0.349548 -0.379578 0.845581 1445641750 -0.136414 0.349548 -0.379578 0.845581 1445641750 -0.136414 0.349548 -0.379578 0.845581 1445641750 -0.319153 0.244934 -0.473816 0.783325 1445641750 -0.319153 0.244934 -0.473816 0.783325 1445641750 -0.319153 0.244934 -0.473816 0.783325 1445641750 -0.319153 0.244934 -0.473816 0.783325 1445641750 -0.319153 0.244934 -0.473816 0.783325 1445641750 -0.319153 0.244934 -0.473816 0.783325 1445641750 -0.319153 0.244934 -0.473816 0.783325 1445641750 -0.505432 0.092529 -0.553284 0.655640 1445641750 -0.505432 0.092529 -0.553284 0.655640 1445641750 -0.505432 0.092529 -0.553284 0.655640 1445641750 -0.505432 0.092529 -0.553284 0.655640 1445641750 -0.505432 0.092529 -0.553284 0.655640 1445641750 -0.505432 0.092529 -0.553284 0.655640 1445641750 -0.616882 -0.077026 -0.605591 0.496765 1445641750 -0.616882 -0.077026 -0.605591 0.496765 1445641750 -0.616882 -0.077026 -0.605591 0.496765 1445641750 -0.616882 -0.077026 -0.605591 0.496765 1445641750 -0.616882 -0.077026 -0.605591 0.496765 1445641750 -0.616882 -0.077026 -0.605591 0.496765 1445641750 -0.616882 -0.077026 -0.605591 0.496765 1445641750 -0.638306 -0.269653 -0.555237 0.460022 1445641750 -0.638306 -0.269653 -0.555237 0.460022 1445641750 -0.638306 -0.269653 -0.555237 0.460022 1445641750 -0.638306 -0.269653 -0.555237 0.460022 1445641750 -0.638306 -0.269653 -0.555237 0.460022 1445641750 -0.638306 -0.269653 -0.555237 0.460022 1445641750 -0.659546 -0.261719 -0.538940 0.453918 1445641750 -0.659546 -0.261719 -0.538940 0.453918 1445641750 -0.659546 -0.261719 -0.538940 0.453918 1445641750 -0.659546 -0.261719 -0.538940 0.453918 1445641750 -0.659546 -0.261719 -0.538940 0.453918 1445641750 -0.659546 -0.261719 -0.538940 0.453918 1445641750 -0.632446 -0.122192 -0.577271 0.501892 1445641750 -0.632446 -0.122192 -0.577271 0.501892 1445641750 -0.632446 -0.122192 -0.577271 0.501892 1445641750 -0.632446 -0.122192 -0.577271 0.501892 1445641750 -0.632446 -0.122192 -0.577271 0.501892 1445641750 -0.632446 -0.122192 -0.577271 0.501892 1445641750 -0.632446 -0.122192 -0.577271 0.501892 1445641750 -0.536255 0.010864 -0.585876 0.607544 1445641750 -0.536255 0.010864 -0.585876 0.607544 1445641750 -0.536255 0.010864 -0.585876 0.607544 1445641750 -0.536255 0.010864 -0.585876 0.607544 1445641750 -0.536255 0.010864 -0.585876 0.607544 1445641750 -0.377502 0.172791 -0.552185 0.722961 1445641750 -0.377502 0.172791 -0.552185 0.722961 1445641750 -0.377502 0.172791 -0.552185 0.722961 1445641750 -0.377502 0.172791 -0.552185 0.722961 1445641750 -0.377502 0.172791 -0.552185 0.722961 1445641750 -0.377502 0.172791 -0.552185 0.722961 1445641750 -0.220215 0.285217 -0.413147 0.836304 1445641750 -0.220215 0.285217 -0.413147 0.836304 1445641750 -0.220215 0.285217 -0.413147 0.836304 1445641750 -0.220215 0.285217 -0.413147 0.836304 1445641750 -0.220215 0.285217 -0.413147 0.836304 1445641750 -0.220215 0.285217 -0.413147 0.836304 1445641750 -0.220215 0.285217 -0.413147 0.836304 1445641750 -0.075684 0.370667 -0.283264 0.881226 1445641750 -0.075684 0.370667 -0.283264 0.881226 1445641750 -0.075684 0.370667 -0.283264 0.881226 1445641750 -0.075684 0.370667 -0.283264 0.881226 1445641750 -0.075684 0.370667 -0.283264 0.881226 1445641750 -0.075684 0.370667 -0.283264 0.881226 1445641750 -0.032715 0.381287 -0.224487 0.896179 1445641750 -0.032715 0.381287 -0.224487 0.896179 1445641750 -0.032715 0.381287 -0.224487 0.896179 1445641750 -0.032715 0.381287 -0.224487 0.896179 1445641750 -0.032715 0.381287 -0.224487 0.896179 1445641750 -0.032715 0.381287 -0.224487 0.896179 1445641750 -0.151855 0.298218 -0.278381 0.900269 1445641750 -0.151855 0.298218 -0.278381 0.900269 1445641750 -0.151855 0.298218 -0.278381 0.900269 1445641750 -0.151855 0.298218 -0.278381 0.900269 1445641750 -0.151855 0.298218 -0.278381 0.900269 1445641750 -0.151855 0.298218 -0.278381 0.900269 1445641750 -0.328247 0.169861 -0.385071 0.845642 1445641750 -0.328247 0.169861 -0.385071 0.845642 1445641750 -0.328247 0.169861 -0.385071 0.845642 1445641750 -0.328247 0.169861 -0.385071 0.845642 1445641750 -0.328247 0.169861 -0.385071 0.845642 1445641750 -0.328247 0.169861 -0.385071 0.845642 1445641750 -0.504822 0.016846 -0.502991 0.701355 1445641750 -0.504822 0.016846 -0.502991 0.701355 1445641750 -0.504822 0.016846 -0.502991 0.701355 1445641750 -0.504822 0.016846 -0.502991 0.701355 1445641750 -0.504822 0.016846 -0.502991 0.701355 1445641750 -0.608643 -0.135132 -0.563721 0.541809 1445641750 -0.608643 -0.135132 -0.563721 0.541809 1445641750 -0.608643 -0.135132 -0.563721 0.541809 1445641750 -0.608643 -0.135132 -0.563721 0.541809 1445641750 -0.608643 -0.135132 -0.563721 0.541809 1445641750 -0.608643 -0.135132 -0.563721 0.541809 1445641750 -0.608643 -0.135132 -0.563721 0.541809 1445641750 -0.633728 -0.270752 -0.547302 0.474976 1445641750 -0.633728 -0.270752 -0.547302 0.474976 1445641750 -0.633728 -0.270752 -0.547302 0.474976 1445641750 -0.633728 -0.270752 -0.547302 0.474976 1445641750 -0.633728 -0.270752 -0.547302 0.474976 1445641750 -0.633728 -0.270752 -0.547302 0.474976 1445641750 -0.648499 -0.216919 -0.571411 0.453796 1445641750 -0.648499 -0.216919 -0.571411 0.453796 1445641750 -0.648499 -0.216919 -0.571411 0.453796 1445641750 -0.648499 -0.216919 -0.571411 0.453796 1445641750 -0.648499 -0.216919 -0.571411 0.453796 1445641750 -0.648499 -0.216919 -0.571411 0.453796 1445641750 -0.609680 -0.088989 -0.605835 0.503418 1445641751 -0.609680 -0.088989 -0.605835 0.503418 1445641751 -0.609680 -0.088989 -0.605835 0.503418 1445641751 -0.609680 -0.088989 -0.605835 0.503418 1445641751 -0.609680 -0.088989 -0.605835 0.503418 1445641751 -0.609680 -0.088989 -0.605835 0.503418 1445641751 -0.511047 0.051147 -0.621460 0.591614 1445641751 -0.511047 0.051147 -0.621460 0.591614 1445641751 -0.511047 0.051147 -0.621460 0.591614 1445641751 -0.511047 0.051147 -0.621460 0.591614 1445641751 -0.511047 0.051147 -0.621460 0.591614 1445641751 -0.511047 0.051147 -0.621460 0.591614 1445641751 -0.350098 0.199768 -0.591736 0.698181 1445641751 -0.350098 0.199768 -0.591736 0.698181 1445641751 -0.350098 0.199768 -0.591736 0.698181 1445641751 -0.350098 0.199768 -0.591736 0.698181 1445641751 -0.350098 0.199768 -0.591736 0.698181 1445641751 -0.180115 0.305725 -0.477173 0.803955 1445641751 -0.180115 0.305725 -0.477173 0.803955 1445641751 -0.180115 0.305725 -0.477173 0.803955 1445641751 -0.180115 0.305725 -0.477173 0.803955 1445641751 -0.180115 0.305725 -0.477173 0.803955 1445641751 -0.180115 0.305725 -0.477173 0.803955 1445641751 -0.042969 0.393799 -0.320618 0.860352 1445641751 -0.042969 0.393799 -0.320618 0.860352 1445641751 -0.042969 0.393799 -0.320618 0.860352 1445641751 -0.042969 0.393799 -0.320618 0.860352 1445641751 -0.042969 0.393799 -0.320618 0.860352 1445641751 -0.042969 0.393799 -0.320618 0.860352 1445641751 0.059387 0.439880 -0.255676 0.858826 1445641751 0.059387 0.439880 -0.255676 0.858826 1445641751 0.059387 0.439880 -0.255676 0.858826 1445641751 0.059387 0.439880 -0.255676 0.858826 1445641751 0.059387 0.439880 -0.255676 0.858826 1445641751 0.059387 0.439880 -0.255676 0.858826 1445641751 0.059387 0.439880 -0.255676 0.858826 1445641751 0.007446 0.406006 -0.282227 0.869141 1445641751 0.007446 0.406006 -0.282227 0.869141 1445641751 0.007446 0.406006 -0.282227 0.869141 1445641751 0.007446 0.406006 -0.282227 0.869141 1445641751 0.007446 0.406006 -0.282227 0.869141 1445641751 0.007446 0.406006 -0.282227 0.869141 1445641751 -0.126282 0.333313 -0.367493 0.859009 1445641751 -0.126282 0.333313 -0.367493 0.859009 1445641751 -0.126282 0.333313 -0.367493 0.859009 1445641751 -0.126282 0.333313 -0.367493 0.859009 1445641751 -0.126282 0.333313 -0.367493 0.859009 1445641751 -0.126282 0.333313 -0.367493 0.859009 1445641751 -0.312439 0.213318 -0.460022 0.803284 1445641751 -0.312439 0.213318 -0.460022 0.803284 1445641751 -0.312439 0.213318 -0.460022 0.803284 1445641751 -0.312439 0.213318 -0.460022 0.803284 1445641751 -0.312439 0.213318 -0.460022 0.803284 1445641751 -0.312439 0.213318 -0.460022 0.803284 1445641751 -0.493469 0.059570 -0.560730 0.662231 1445641751 -0.493469 0.059570 -0.560730 0.662231 1445641751 -0.493469 0.059570 -0.560730 0.662231 1445641751 -0.493469 0.059570 -0.560730 0.662231 1445641751 -0.493469 0.059570 -0.560730 0.662231 1445641751 -0.493469 0.059570 -0.560730 0.662231 1445641751 -0.493469 0.059570 -0.560730 0.662231 1445641751 -0.617554 -0.111023 -0.596680 0.500366 1445641751 -0.617554 -0.111023 -0.596680 0.500366 1445641751 -0.617554 -0.111023 -0.596680 0.500366 1445641751 -0.617554 -0.111023 -0.596680 0.500366 1445641751 -0.617554 -0.111023 -0.596680 0.500366 1445641751 -0.617554 -0.111023 -0.596680 0.500366 1445641751 -0.656128 -0.319153 -0.545471 0.412476 1445641751 -0.656128 -0.319153 -0.545471 0.412476 1445641751 -0.656128 -0.319153 -0.545471 0.412476 1445641751 -0.656128 -0.319153 -0.545471 0.412476 1445641751 -0.656128 -0.319153 -0.545471 0.412476 1445641751 -0.656128 -0.319153 -0.545471 0.412476 1445641751 -0.684143 -0.293945 -0.560974 0.361755 1445641751 -0.684143 -0.293945 -0.560974 0.361755 1445641751 -0.684143 -0.293945 -0.560974 0.361755 1445641751 -0.684143 -0.293945 -0.560974 0.361755 1445641751 -0.684143 -0.293945 -0.560974 0.361755 1445641751 -0.684143 -0.293945 -0.560974 0.361755 1445641751 -0.673950 -0.149780 -0.631287 0.353394 1445641751 -0.673950 -0.149780 -0.631287 0.353394 1445641751 -0.673950 -0.149780 -0.631287 0.353394 1445641751 -0.673950 -0.149780 -0.631287 0.353394 1445641751 -0.673950 -0.149780 -0.631287 0.353394 1445641751 -0.673950 -0.149780 -0.631287 0.353394 1445641751 -0.597412 -0.003418 -0.692932 0.403809 1445641751 -0.597412 -0.003418 -0.692932 0.403809 1445641751 -0.597412 -0.003418 -0.692932 0.403809 1445641751 -0.597412 -0.003418 -0.692932 0.403809 1445641751 -0.597412 -0.003418 -0.692932 0.403809 1445641751 -0.597412 -0.003418 -0.692932 0.403809 1445641751 -0.597412 -0.003418 -0.692932 0.403809 1445641751 -0.479187 0.122131 -0.697998 0.518005 1445641751 -0.479187 0.122131 -0.697998 0.518005 1445641751 -0.479187 0.122131 -0.697998 0.518005 1445641751 -0.479187 0.122131 -0.697998 0.518005 1445641751 -0.479187 0.122131 -0.697998 0.518005 1445641751 -0.479187 0.122131 -0.697998 0.518005 1445641751 -0.333557 0.233398 -0.652649 0.638977 1445641751 -0.333557 0.233398 -0.652649 0.638977 1445641751 -0.333557 0.233398 -0.652649 0.638977 1445641751 -0.333557 0.233398 -0.652649 0.638977 1445641751 -0.333557 0.233398 -0.652649 0.638977 1445641751 -0.333557 0.233398 -0.652649 0.638977 1445641751 -0.333557 0.233398 -0.652649 0.638977 1445641751 -0.221191 0.297058 -0.528381 0.763916 1445641751 -0.221191 0.297058 -0.528381 0.763916 1445641751 -0.221191 0.297058 -0.528381 0.763916 1445641751 -0.221191 0.297058 -0.528381 0.763916 1445641751 -0.221191 0.297058 -0.528381 0.763916 1445641751 -0.221191 0.297058 -0.528381 0.763916 1445641751 -0.103699 0.348877 -0.414063 0.834290 1445641751 -0.103699 0.348877 -0.414063 0.834290 1445641752 -0.103699 0.348877 -0.414063 0.834290 1445641752 -0.103699 0.348877 -0.414063 0.834290 1445641752 -0.103699 0.348877 -0.414063 0.834290 1445641752 -0.103699 0.348877 -0.414063 0.834290 1445641752 -0.002747 0.347717 -0.372803 0.860229 1445641752 -0.002747 0.347717 -0.372803 0.860229 1445641752 -0.002747 0.347717 -0.372803 0.860229 1445641752 -0.002747 0.347717 -0.372803 0.860229 1445641752 -0.002747 0.347717 -0.372803 0.860229 1445641752 -0.002747 0.347717 -0.372803 0.860229 1445641752 -0.001587 0.300964 -0.389954 0.870239 1445641752 -0.001587 0.300964 -0.389954 0.870239 1445641752 -0.001587 0.300964 -0.389954 0.870239 1445641752 -0.001587 0.300964 -0.389954 0.870239 1445641752 -0.001587 0.300964 -0.389954 0.870239 1445641752 -0.001587 0.300964 -0.389954 0.870239 1445641752 -0.108887 0.259827 -0.430420 0.857544 1445641752 -0.108887 0.259827 -0.430420 0.857544 1445641752 -0.108887 0.259827 -0.430420 0.857544 1445641752 -0.108887 0.259827 -0.430420 0.857544 1445641752 -0.108887 0.259827 -0.430420 0.857544 1445641752 -0.108887 0.259827 -0.430420 0.857544 1445641752 -0.276611 0.203491 -0.461853 0.817810 1445641752 -0.276611 0.203491 -0.461853 0.817810 1445641752 -0.276611 0.203491 -0.461853 0.817810 1445641752 -0.276611 0.203491 -0.461853 0.817810 1445641752 -0.276611 0.203491 -0.461853 0.817810 1445641752 -0.276611 0.203491 -0.461853 0.817810 1445641752 -0.464905 0.114746 -0.487122 0.730408 1445641752 -0.464905 0.114746 -0.487122 0.730408 1445641752 -0.464905 0.114746 -0.487122 0.730408 1445641752 -0.464905 0.114746 -0.487122 0.730408 1445641752 -0.464905 0.114746 -0.487122 0.730408 1445641752 -0.464905 0.114746 -0.487122 0.730408 1445641752 -0.464905 0.114746 -0.487122 0.730408 1445641752 -0.618652 -0.000549 -0.539978 0.570679 1445641752 -0.618652 -0.000549 -0.539978 0.570679 1445641752 -0.618652 -0.000549 -0.539978 0.570679 1445641752 -0.618652 -0.000549 -0.539978 0.570679 1445641752 -0.618652 -0.000549 -0.539978 0.570679 1445641752 -0.688660 -0.112976 -0.568909 0.435181 1445641752 -0.688660 -0.112976 -0.568909 0.435181 1445641752 -0.688660 -0.112976 -0.568909 0.435181 1445641752 -0.688660 -0.112976 -0.568909 0.435181 1445641752 -0.688660 -0.112976 -0.568909 0.435181 1445641752 -0.688660 -0.112976 -0.568909 0.435181 1445641752 -0.688660 -0.112976 -0.568909 0.435181 1445641752 -0.692078 -0.221558 -0.564819 0.391174 1445641752 -0.692078 -0.221558 -0.564819 0.391174 1445641752 -0.692078 -0.221558 -0.564819 0.391174 1445641752 -0.692078 -0.221558 -0.564819 0.391174 1445641752 -0.692078 -0.221558 -0.564819 0.391174 1445641752 -0.692078 -0.221558 -0.564819 0.391174 1445641752 -0.691101 -0.117798 -0.595337 0.392639 1445641752 -0.691101 -0.117798 -0.595337 0.392639 1445641752 -0.691101 -0.117798 -0.595337 0.392639 1445641752 -0.691101 -0.117798 -0.595337 0.392639 1445641752 -0.691101 -0.117798 -0.595337 0.392639 1445641752 -0.691101 -0.117798 -0.595337 0.392639 1445641752 -0.616333 0.034546 -0.629395 0.472046 1445641752 -0.616333 0.034546 -0.629395 0.472046 1445641752 -0.616333 0.034546 -0.629395 0.472046 1445641752 -0.616333 0.034546 -0.629395 0.472046 1445641752 -0.616333 0.034546 -0.629395 0.472046 1445641752 -0.616333 0.034546 -0.629395 0.472046 1445641752 -0.616333 0.034546 -0.629395 0.472046 1445641752 -0.456604 0.195923 -0.623840 0.603271 1445641752 -0.456604 0.195923 -0.623840 0.603271 1445641752 -0.456604 0.195923 -0.623840 0.603271 1445641752 -0.456604 0.195923 -0.623840 0.603271 1445641752 -0.456604 0.195923 -0.623840 0.603271 1445641752 -0.456604 0.195923 -0.623840 0.603271 1445641752 -0.275391 0.299988 -0.485107 0.773804 1445641752 -0.275391 0.299988 -0.485107 0.773804 1445641752 -0.275391 0.299988 -0.485107 0.773804 1445641752 -0.275391 0.299988 -0.485107 0.773804 1445641752 -0.275391 0.299988 -0.485107 0.773804 1445641752 -0.275391 0.299988 -0.485107 0.773804 1445641752 -0.129150 0.376282 -0.288147 0.870972 1445641752 -0.129150 0.376282 -0.288147 0.870972 1445641752 -0.129150 0.376282 -0.288147 0.870972 1445641752 -0.129150 0.376282 -0.288147 0.870972 1445641752 -0.129150 0.376282 -0.288147 0.870972 1445641752 -0.038757 0.406067 -0.204956 0.889648 1445641752 -0.038757 0.406067 -0.204956 0.889648 1445641752 -0.038757 0.406067 -0.204956 0.889648 1445641752 -0.038757 0.406067 -0.204956 0.889648 1445641752 -0.038757 0.406067 -0.204956 0.889648 1445641752 -0.038757 0.406067 -0.204956 0.889648 1445641752 -0.038757 0.406067 -0.204956 0.889648 1445641752 -0.141846 0.317749 -0.251526 0.903076 1445641752 -0.141846 0.317749 -0.251526 0.903076 1445641752 -0.141846 0.317749 -0.251526 0.903076 1445641752 -0.141846 0.317749 -0.251526 0.903076 1445641752 -0.141846 0.317749 -0.251526 0.903076 1445641752 -0.141846 0.317749 -0.251526 0.903076 1445641752 -0.313110 0.201355 -0.372742 0.849976 1445641752 -0.313110 0.201355 -0.372742 0.849976 1445641752 -0.313110 0.201355 -0.372742 0.849976 1445641752 -0.313110 0.201355 -0.372742 0.849976 1445641752 -0.313110 0.201355 -0.372742 0.849976 1445641752 -0.313110 0.201355 -0.372742 0.849976 1445641752 -0.502136 0.057434 -0.485474 0.713379 1445641752 -0.502136 0.057434 -0.485474 0.713379 1445641752 -0.502136 0.057434 -0.485474 0.713379 1445641752 -0.502136 0.057434 -0.485474 0.713379 1445641752 -0.502136 0.057434 -0.485474 0.713379 1445641752 -0.502136 0.057434 -0.485474 0.713379 1445641752 -0.650879 -0.106323 -0.545654 0.517090 1445641752 -0.650879 -0.106323 -0.545654 0.517090 1445641753 -0.650879 -0.106323 -0.545654 0.517090 1445641753 -0.650879 -0.106323 -0.545654 0.517090 1445641753 -0.650879 -0.106323 -0.545654 0.517090 1445641753 -0.650879 -0.106323 -0.545654 0.517090 1445641753 -0.696655 -0.272156 -0.538818 0.387756 1445641753 -0.696655 -0.272156 -0.538818 0.387756 1445641753 -0.696655 -0.272156 -0.538818 0.387756 1445641753 -0.696655 -0.272156 -0.538818 0.387756 1445641753 -0.710205 -0.369263 -0.512939 0.310181 1445641753 -0.710205 -0.369263 -0.512939 0.310181 1445641753 -0.710205 -0.369263 -0.512939 0.310181 1445641753 -0.710205 -0.369263 -0.512939 0.310181 1445641753 -0.710205 -0.369263 -0.512939 0.310181 1445641753 -0.710205 -0.369263 -0.512939 0.310181 1445641753 -0.738403 -0.262024 -0.549133 0.290833 1445641753 -0.738403 -0.262024 -0.549133 0.290833 1445641753 -0.738403 -0.262024 -0.549133 0.290833 1445641753 -0.738403 -0.262024 -0.549133 0.290833 1445641753 -0.738403 -0.262024 -0.549133 0.290833 1445641753 -0.738403 -0.262024 -0.549133 0.290833 1445641753 -0.729004 -0.174744 -0.570496 0.335571 1445641753 -0.729004 -0.174744 -0.570496 0.335571 1445641753 -0.729004 -0.174744 -0.570496 0.335571 1445641753 -0.729004 -0.174744 -0.570496 0.335571 1445641753 -0.729004 -0.174744 -0.570496 0.335571 1445641753 -0.729004 -0.174744 -0.570496 0.335571 1445641753 -0.729004 -0.174744 -0.570496 0.335571 1445641753 -0.663574 -0.052246 -0.608765 0.431763 1445641753 -0.663574 -0.052246 -0.608765 0.431763 1445641753 -0.663574 -0.052246 -0.608765 0.431763 1445641753 -0.663574 -0.052246 -0.608765 0.431763 1445641753 -0.663574 -0.052246 -0.608765 0.431763 1445641753 -0.663574 -0.052246 -0.608765 0.431763 1445641753 -0.519348 0.115051 -0.616699 0.580261 1445641753 -0.519348 0.115051 -0.616699 0.580261 1445641753 -0.519348 0.115051 -0.616699 0.580261 1445641753 -0.519348 0.115051 -0.616699 0.580261 1445641753 -0.519348 0.115051 -0.616699 0.580261 1445641753 -0.519348 0.115051 -0.616699 0.580261 1445641753 -0.326050 0.252441 -0.548279 0.727539 1445641753 -0.326050 0.252441 -0.548279 0.727539 1445641753 -0.326050 0.252441 -0.548279 0.727539 1445641753 -0.326050 0.252441 -0.548279 0.727539 1445641753 -0.326050 0.252441 -0.548279 0.727539 1445641753 -0.326050 0.252441 -0.548279 0.727539 1445641753 -0.178955 0.322388 -0.381531 0.847595 1445641753 -0.178955 0.322388 -0.381531 0.847595 1445641753 -0.178955 0.322388 -0.381531 0.847595 1445641753 -0.178955 0.322388 -0.381531 0.847595 1445641753 -0.178955 0.322388 -0.381531 0.847595 1445641753 -0.178955 0.322388 -0.381531 0.847595 1445641753 -0.178955 0.322388 -0.381531 0.847595 1445641753 -0.090332 0.373840 -0.298584 0.873413 1445641753 -0.090332 0.373840 -0.298584 0.873413 1445641753 -0.090332 0.373840 -0.298584 0.873413 1445641753 -0.090332 0.373840 -0.298584 0.873413 1445641753 -0.090332 0.373840 -0.298584 0.873413 1445641753 -0.090332 0.373840 -0.298584 0.873413 1445641753 -0.179932 0.312378 -0.335205 0.870422 1445641753 -0.179932 0.312378 -0.335205 0.870422 1445641753 -0.179932 0.312378 -0.335205 0.870422 1445641753 -0.179932 0.312378 -0.335205 0.870422 1445641753 -0.179932 0.312378 -0.335205 0.870422 1445641753 -0.179932 0.312378 -0.335205 0.870422 1445641753 -0.348938 0.199341 -0.412781 0.817383 1445641753 -0.348938 0.199341 -0.412781 0.817383 1445641753 -0.348938 0.199341 -0.412781 0.817383 1445641753 -0.348938 0.199341 -0.412781 0.817383 1445641753 -0.348938 0.199341 -0.412781 0.817383 1445641753 -0.348938 0.199341 -0.412781 0.817383 1445641753 -0.348938 0.199341 -0.412781 0.817383 1445641753 -0.526978 0.043518 -0.499451 0.686279 1445641753 -0.526978 0.043518 -0.499451 0.686279 1445641753 -0.526978 0.043518 -0.499451 0.686279 1445641753 -0.526978 0.043518 -0.499451 0.686279 1445641753 -0.526978 0.043518 -0.499451 0.686279 1445641753 -0.526978 0.043518 -0.499451 0.686279 1445641753 -0.665283 -0.140991 -0.549011 0.485901 1445641753 -0.665283 -0.140991 -0.549011 0.485901 1445641753 -0.665283 -0.140991 -0.549011 0.485901 1445641753 -0.665283 -0.140991 -0.549011 0.485901 1445641753 -0.665283 -0.140991 -0.549011 0.485901 1445641753 -0.665283 -0.140991 -0.549011 0.485901 1445641753 -0.665283 -0.140991 -0.549011 0.485901 1445641753 -0.702942 -0.336487 -0.525574 0.341370 1445641753 -0.702942 -0.336487 -0.525574 0.341370 1445641753 -0.702942 -0.336487 -0.525574 0.341370 1445641753 -0.702942 -0.336487 -0.525574 0.341370 1445641753 -0.702942 -0.336487 -0.525574 0.341370 1445641753 -0.702942 -0.336487 -0.525574 0.341370 1445641753 -0.686584 -0.458069 -0.473145 0.308167 1445641753 -0.686584 -0.458069 -0.473145 0.308167 1445641753 -0.686584 -0.458069 -0.473145 0.308167 1445641753 -0.686584 -0.458069 -0.473145 0.308167 1445641753 -0.686584 -0.458069 -0.473145 0.308167 1445641753 -0.686584 -0.458069 -0.473145 0.308167 1445641753 -0.686584 -0.458069 -0.473145 0.308167 1445641753 -0.717529 -0.320435 -0.537415 0.306152 1445641753 -0.717529 -0.320435 -0.537415 0.306152 1445641753 -0.717529 -0.320435 -0.537415 0.306152 1445641753 -0.717529 -0.320435 -0.537415 0.306152 1445641753 -0.717529 -0.320435 -0.537415 0.306152 1445641753 -0.724060 -0.238037 -0.546631 0.346863 1445641753 -0.724060 -0.238037 -0.546631 0.346863 1445641753 -0.724060 -0.238037 -0.546631 0.346863 1445641753 -0.724060 -0.238037 -0.546631 0.346863 1445641753 -0.724060 -0.238037 -0.546631 0.346863 1445641753 -0.724060 -0.238037 -0.546631 0.346863 1445641753 -0.706055 -0.138306 -0.568115 0.399597 1445641753 -0.706055 -0.138306 -0.568115 0.399597 1445641753 -0.706055 -0.138306 -0.568115 0.399597 1445641753 -0.706055 -0.138306 -0.568115 0.399597 1445641754 -0.706055 -0.138306 -0.568115 0.399597 1445641754 -0.706055 -0.138306 -0.568115 0.399597 1445641754 -0.706055 -0.138306 -0.568115 0.399597 1445641754 -0.620605 0.010254 -0.596985 0.508301 1445641754 -0.620605 0.010254 -0.596985 0.508301 1445641754 -0.620605 0.010254 -0.596985 0.508301 1445641754 -0.620605 0.010254 -0.596985 0.508301 1445641754 -0.620605 0.010254 -0.596985 0.508301 1445641754 -0.620605 0.010254 -0.596985 0.508301 1445641754 -0.457520 0.173584 -0.580811 0.650574 1445641754 -0.457520 0.173584 -0.580811 0.650574 1445641754 -0.457520 0.173584 -0.580811 0.650574 1445641754 -0.457520 0.173584 -0.580811 0.650574 1445641754 
-0.684265 -0.255066 -0.523438 0.439148 1445641755 -0.684265 -0.255066 -0.523438 0.439148 1445641755 -0.684265 -0.255066 -0.523438 0.439148 1445641755 -0.684265 -0.255066 -0.523438 0.439148 1445641755 -0.684265 -0.255066 -0.523438 0.439148 1445641755 -0.684265 -0.255066 -0.523438 0.439148 1445641755 -0.683838 -0.253052 -0.524597 0.439514 1445641755 -0.683838 -0.253052 -0.524597 0.439514 1445641755 -0.683838 -0.253052 -0.524597 0.439514 1445641755 -0.683838 -0.253052 -0.524597 0.439514 1445641755 -0.683838 -0.253052 -0.524597 0.439514 1445641755 -0.683838 -0.253052 -0.524597 0.439514 1445641756 -0.682983 -0.250671 -0.524353 0.442505 1445641756 -0.682983 -0.250671 -0.524353 0.442505 1445641756 -0.682983 -0.250671 -0.524353 0.442505 1445641756 -0.682983 -0.250671 -0.524353 0.442505 1445641756 -0.682983 -0.250671 -0.524353 0.442505 1445641756 -0.682983 -0.250671 -0.524353 0.442505 1445641756 -0.682983 -0.250671 -0.524353 0.442505 1445641756 -0.680664 -0.251099 -0.522095 0.448486 1445641756 -0.680664 -0.251099 -0.522095 0.448486 1445641756 -0.680664 -0.251099 -0.522095 0.448486 1445641756 -0.680664 -0.251099 -0.522095 0.448486 1445641756 -0.680664 -0.251099 -0.522095 0.448486 1445641756 -0.680664 -0.251099 -0.522095 0.448486 1445641756 -0.679626 -0.251038 -0.520630 0.451782 1445641756 -0.679626 -0.251038 -0.520630 0.451782 1445641756 -0.679626 -0.251038 -0.520630 0.451782 1445641756 -0.679626 -0.251038 -0.520630 0.451782 1445641756 -0.679626 -0.251038 -0.520630 0.451782 1445641756 -0.679626 -0.251038 -0.520630 0.451782 1445641756 -0.678833 -0.252136 -0.521851 0.450928 1445641756 -0.678833 -0.252136 -0.521851 0.450928 1445641756 -0.678833 -0.252136 -0.521851 0.450928 1445641756 -0.678833 -0.252136 -0.521851 0.450928 1445641756 -0.678833 -0.252136 -0.521851 0.450928 1445641756 -0.678833 -0.252136 -0.521851 0.450928 1445641756 -0.677063 -0.257080 -0.522095 0.450500 1445641756 -0.677063 -0.257080 -0.522095 0.450500 1445641756 -0.677063 -0.257080 -0.522095 0.450500 1445641756 -0.677063 -0.257080 -0.522095 0.450500 1445641756 -0.677063 -0.257080 -0.522095 0.450500 1445641756 -0.677063 -0.257080 -0.522095 0.450500 1445641756 -0.675903 -0.262817 -0.519531 0.451965 1445641756 -0.675903 -0.262817 -0.519531 0.451965 1445641756 -0.675903 -0.262817 -0.519531 0.451965 1445641756 -0.675903 -0.262817 -0.519531 0.451965 1445641756 -0.675903 -0.262817 -0.519531 0.451965 1445641756 -0.675903 -0.262817 -0.519531 0.451965 1445641756 -0.675903 -0.262817 -0.519531 0.451965 1445641756 -0.674927 -0.268555 -0.515503 0.454590 1445641756 -0.674927 -0.268555 -0.515503 0.454590 1445641756 -0.674927 -0.268555 -0.515503 0.454590 1445641756 -0.674927 -0.268555 -0.515503 0.454590 1445641756 -0.674927 -0.268555 -0.515503 0.454590 1445641756 -0.674927 -0.268555 -0.515503 0.454590 1445641756 -0.673340 -0.270874 -0.514954 0.456177 1445641756 -0.673340 -0.270874 -0.514954 0.456177 1445641756 -0.673340 -0.270874 -0.514954 0.456177 1445641756 -0.673340 -0.270874 -0.514954 0.456177 1445641756 -0.673340 -0.270874 -0.514954 0.456177 1445641756 -0.673340 -0.270874 -0.514954 0.456177 1445641756 -0.670654 -0.270996 -0.517456 0.457336 1445641756 -0.670654 -0.270996 -0.517456 0.457336 1445641756 -0.670654 -0.270996 -0.517456 0.457336 1445641756 -0.670654 -0.270996 -0.517456 0.457336 1445641756 -0.670654 -0.270996 -0.517456 0.457336 1445641756 -0.670654 -0.270996 -0.517456 0.457336 1445641756 -0.666870 -0.272766 -0.514526 0.464966 1445641756 -0.666870 -0.272766 -0.514526 0.464966 1445641756 -0.666870 -0.272766 -0.514526 0.464966 1445641756 -0.666870 -0.272766 -0.514526 0.464966 1445641756 -0.666870 -0.272766 -0.514526 0.464966 1445641756 -0.666870 -0.272766 -0.514526 0.464966 1445641756 -0.666870 -0.272766 -0.514526 0.464966 1445641756 -0.665771 -0.273438 -0.509521 0.471680 1445641756 -0.665771 -0.273438 -0.509521 0.471680 1445641756 -0.665771 -0.273438 -0.509521 0.471680 1445641756 -0.665771 -0.273438 -0.509521 0.471680 1445641756 -0.665771 -0.273438 -0.509521 0.471680 1445641756 -0.665771 -0.273438 -0.509521 0.471680 1445641756 -0.669434 -0.264221 -0.512451 0.468506 1445641756 -0.669434 -0.264221 -0.512451 0.468506 1445641756 -0.669434 -0.264221 -0.512451 0.468506 1445641756 -0.669434 -0.264221 -0.512451 0.468506 1445641756 -0.669434 -0.264221 -0.512451 0.468506 1445641756 -0.669434 -0.264221 -0.512451 0.468506 1445641756 -0.674438 -0.251526 -0.520569 0.459229 1445641756 -0.674438 -0.251526 -0.520569 0.459229 1445641756 -0.674438 -0.251526 -0.520569 0.459229 1445641756 -0.674438 -0.251526 -0.520569 0.459229 1445641756 -0.674438 -0.251526 -0.520569 0.459229 1445641756 -0.674438 -0.251526 -0.520569 0.459229 1445641756 -0.674438 -0.251526 -0.520569 0.459229 1445641756 -0.676453 -0.248474 -0.525330 0.452515 1445641756 -0.676453 -0.248474 -0.525330 0.452515 1445641756 -0.676453 -0.248474 -0.525330 0.452515 1445641756 -0.676453 -0.248474 -0.525330 0.452515 1445641756 -0.676453 -0.248474 -0.525330 0.452515 1445641756 -0.676453 -0.248474 -0.525330 0.452515 1445641756 -0.679077 -0.246216 -0.526794 0.448059 1445641756 -0.679077 -0.246216 -0.526794 0.448059 1445641756 -0.679077 -0.246216 -0.526794 0.448059 1445641756 -0.679077 -0.246216 -0.526794 0.448059 1445641756 -0.679077 -0.246216 -0.526794 0.448059 1445641756 -0.679077 -0.246216 -0.526794 0.448059 1445641756 -0.682739 -0.234497 -0.531250 0.443542 1445641756 -0.682739 -0.234497 -0.531250 0.443542 1445641756 -0.682739 -0.234497 -0.531250 0.443542 1445641756 -0.682739 -0.234497 -0.531250 0.443542 1445641756 -0.682739 -0.234497 -0.531250 0.443542 1445641756 -0.682739 -0.234497 -0.531250 0.443542 1445641756 -0.682739 -0.234497 -0.531250 0.443542 1445641756 -0.682861 -0.225220 -0.541748 0.435303 1445641756 -0.682861 -0.225220 -0.541748 0.435303 1445641756 -0.682861 -0.225220 -0.541748 0.435303 1445641756 -0.682861 -0.225220 -0.541748 0.435303 1445641756 -0.682861 -0.225220 -0.541748 0.435303 1445641756 -0.682861 -0.225220 -0.541748 0.435303 1445641756 -0.682617 -0.225586 -0.552185 0.422241 1445641756 -0.682617 -0.225586 -0.552185 0.422241 1445641756 -0.682617 -0.225586 -0.552185 0.422241 1445641756 -0.682617 -0.225586 -0.552185 0.422241 1445641756 -0.682617 -0.225586 -0.552185 0.422241 1445641756 -0.682617 -0.225586 -0.552185 0.422241 1445641756 -0.681213 -0.238159 -0.551331 0.418701 1445641757 -0.681213 -0.238159 -0.551331 0.418701 1445641757 -0.681213 -0.238159 -0.551331 0.418701 1445641757 -0.681213 -0.238159 -0.551331 0.418701 1445641757 -0.681213 -0.238159 -0.551331 0.418701 1445641757 -0.681213 -0.238159 -0.551331 0.418701 1445641757 -0.681213 -0.238159 -0.551331 0.418701 1445641757 -0.677246 -0.248230 -0.542053 0.431213 1445641757 -0.677246 -0.248230 -0.542053 0.431213 1445641757 -0.677246 -0.248230 -0.542053 0.431213 1445641757 -0.677246 -0.248230 -0.542053 0.431213 1445641757 -0.677246 -0.248230 -0.542053 0.431213 1445641757 -0.677246 -0.248230 -0.542053 0.431213 1445641757 -0.669495 -0.260437 -0.526001 0.455322 1445641757 -0.669495 -0.260437 -0.526001 0.455322 1445641757 -0.669495 -0.260437 -0.526001 0.455322 1445641757 -0.669495 -0.260437 -0.526001 0.455322 1445641757 -0.669495 -0.260437 -0.526001 0.455322 1445641757 -0.669495 -0.260437 -0.526001 0.455322 1445641757 -0.666504 -0.263611 -0.517639 0.467285 1445641757 -0.666504 -0.263611 -0.517639 0.467285 1445641757 -0.666504 -0.263611 -0.517639 0.467285 1445641757 -0.666504 -0.263611 -0.517639 0.467285 1445641757 -0.666504 -0.263611 -0.517639 0.467285 1445641757 -0.666504 -0.263611 -0.517639 0.467285 1445641757 -0.668030 -0.247742 -0.526855 0.463501 1445641757 -0.668030 -0.247742 -0.526855 0.463501 1445641757 -0.668030 -0.247742 -0.526855 0.463501 1445641757 -0.668030 -0.247742 -0.526855 0.463501 1445641757 -0.668030 -0.247742 -0.526855 0.463501 1445641757 -0.668030 -0.247742 -0.526855 0.463501 1445641757 -0.666382 -0.244324 -0.526489 0.468140 1445641757 -0.666382 -0.244324 -0.526489 0.468140 1445641757 -0.666382 -0.244324 -0.526489 0.468140 1445641757 -0.666382 -0.244324 -0.526489 0.468140 1445641757 -0.666382 -0.244324 -0.526489 0.468140 1445641757 -0.666382 -0.244324 -0.526489 0.468140 1445641757 -0.670288 -0.241943 -0.525940 0.464355 1445641757 -0.670288 -0.241943 -0.525940 0.464355 1445641757 -0.670288 -0.241943 -0.525940 0.464355 1445641757 -0.670288 -0.241943 -0.525940 0.464355 1445641757 -0.670288 -0.241943 -0.525940 0.464355 1445641757 -0.670288 -0.241943 -0.525940 0.464355 1445641757 -0.670288 -0.241943 -0.525940 0.464355 1445641757 -0.675903 -0.232178 -0.534485 0.451294 1445641757 -0.675903 -0.232178 -0.534485 0.451294 1445641757 -0.675903 -0.232178 -0.534485 0.451294 1445641757 -0.675903 -0.232178 -0.534485 0.451294 1445641757 -0.675903 -0.232178 -0.534485 0.451294 1445641757 -0.675903 -0.232178 -0.534485 0.451294 1445641757 -0.679321 -0.230286 -0.538940 0.441650 1445641757 -0.679321 -0.230286 -0.538940 0.441650 1445641757 -0.679321 -0.230286 -0.538940 0.441650 1445641757 -0.679321 -0.230286 -0.538940 0.441650 1445641757 -0.679321 -0.230286 -0.538940 0.441650 1445641757 -0.679321 -0.230286 -0.538940 0.441650 1445641757 -0.681458 -0.235107 -0.536621 0.438660 1445641757 -0.681458 -0.235107 -0.536621 0.438660 1445641757 -0.681458 -0.235107 -0.536621 0.438660 1445641757 -0.681458 -0.235107 -0.536621 0.438660 1445641757 -0.681458 -0.235107 -0.536621 0.438660 1445641757 -0.681458 -0.235107 -0.536621 0.438660 1445641757 -0.681458 -0.235107 -0.536621 0.438660 1445641757 -0.685303 -0.231384 -0.533813 0.438049 1445641757 -0.685303 -0.231384 -0.533813 0.438049 1445641757 -0.685303 -0.231384 -0.533813 0.438049 1445641757 -0.685303 -0.231384 -0.533813 0.438049 1445641757 -0.685303 -0.231384 -0.533813 0.438049 1445641757 -0.685303 -0.231384 -0.533813 0.438049 1445641757 -0.685669 -0.226257 -0.541321 0.430908 1445641757 -0.685669 -0.226257 -0.541321 0.430908 1445641757 -0.685669 -0.226257 -0.541321 0.430908 1445641757 -0.685669 -0.226257 -0.541321 0.430908 1445641757 -0.685669 -0.226257 -0.541321 0.430908 1445641757 -0.685669 -0.226257 -0.541321 0.430908 1445641757 -0.685669 -0.226257 -0.541321 0.430908 1445641757 -0.686096 -0.232117 -0.551025 0.414490 1445641757 -0.686096 -0.232117 -0.551025 0.414490 1445641757 -0.686096 -0.232117 -0.551025 0.414490 1445641757 -0.686096 -0.232117 -0.551025 0.414490 1445641757 -0.686096 -0.232117 -0.551025 0.414490 1445641757 -0.686096 -0.232117 -0.551025 0.414490 1445641757 -0.687317 -0.243408 -0.554016 0.401855 1445641757 -0.687317 -0.243408 -0.554016 0.401855 1445641757 -0.687317 -0.243408 -0.554016 0.401855 1445641757 -0.687317 -0.243408 -0.554016 0.401855 1445641757 -0.687317 -0.243408 -0.554016 0.401855 1445641757 -0.687317 -0.243408 -0.554016 0.401855 1445641757 -0.684326 -0.253174 -0.545227 0.412781 1445641757 -0.684326 -0.253174 -0.545227 0.412781 1445641757 -0.684326 -0.253174 -0.545227 0.412781 1445641757 -0.684326 -0.253174 -0.545227 0.412781 1445641757 -0.684326 -0.253174 -0.545227 0.412781 1445641757 -0.684326 -0.253174 -0.545227 0.412781 1445641757 -0.675842 -0.261963 -0.530090 0.440125 1445641757 -0.675842 -0.261963 -0.530090 0.440125 1445641757 -0.675842 -0.261963 -0.530090 0.440125 1445641757 -0.675842 -0.261963 -0.530090 0.440125 1445641757 -0.675842 -0.261963 -0.530090 0.440125 1445641757 -0.675842 -0.261963 -0.530090 0.440125 1445641757 -0.675842 -0.261963 -0.530090 0.440125 1445641757 -0.671021 -0.264221 -0.519531 0.458374 1445641757 -0.671021 -0.264221 -0.519531 0.458374 1445641757 -0.671021 -0.264221 -0.519531 0.458374 1445641757 -0.671021 -0.264221 -0.519531 0.458374 1445641757 -0.671021 -0.264221 -0.519531 0.458374 1445641757 -0.671021 -0.264221 -0.519531 0.458374 1445641757 -0.672302 -0.247070 -0.527039 0.457458 1445641757 -0.672302 -0.247070 -0.527039 0.457458 1445641757 -0.672302 -0.247070 -0.527039 0.457458 1445641757 -0.672302 -0.247070 -0.527039 0.457458 1445641757 -0.672302 -0.247070 -0.527039 0.457458 1445641757 -0.672302 -0.247070 -0.527039 0.457458 1445641757 -0.670288 -0.238831 -0.528503 0.463074 1445641758 -0.670288 -0.238831 -0.528503 0.463074 1445641758 -0.670288 -0.238831 -0.528503 0.463074 1445641758 -0.670288 -0.238831 -0.528503 0.463074 1445641758 -0.670288 -0.238831 -0.528503 0.463074 1445641758 -0.670288 -0.238831 -0.528503 0.463074 1445641758 -0.670288 -0.238831 -0.528503 0.463074 1445641758 -0.667542 -0.239014 -0.526367 0.469299 1445641758 -0.667542 -0.239014 -0.526367 0.469299 1445641758 -0.667542 -0.239014 -0.526367 0.469299 1445641758 -0.667542 -0.239014 -0.526367 0.469299 1445641758 -0.667542 -0.239014 -0.526367 0.469299 1445641758 -0.667542 -0.239014 -0.526367 0.469299 1445641758 -0.671875 -0.233521 -0.529724 0.462097 1445641758 -0.671875 -0.233521 -0.529724 0.462097 1445641758 -0.671875 -0.233521 -0.529724 0.462097 1445641758 -0.671875 -0.233521 -0.529724 0.462097 1445641758 -0.671875 -0.233521 -0.529724 0.462097 1445641758 -0.671875 -0.233521 -0.529724 0.462097 1445641758 -0.671875 -0.233521 -0.529724 0.462097 1445641758 -0.675659 -0.227661 -0.537598 0.450256 1445641758 -0.675659 -0.227661 -0.537598 0.450256 1445641758 -0.675659 -0.227661 -0.537598 0.450256 1445641758 -0.675659 -0.227661 -0.537598 0.450256 1445641758 -0.675659 -0.227661 -0.537598 0.450256 1445641758 -0.675659 -0.227661 -0.537598 0.450256 1445641758 -0.675293 -0.232178 -0.540161 0.445374 1445641758 -0.675293 -0.232178 -0.540161 0.445374 1445641758 -0.675293 -0.232178 -0.540161 0.445374 1445641758 -0.675293 -0.232178 -0.540161 0.445374 1445641758 -0.675293 -0.232178 -0.540161 0.445374 1445641758 -0.675293 -0.232178 -0.540161 0.445374 1445641758 -0.675293 -0.232178 -0.540161 0.445374 1445641758 -0.675659 -0.244873 -0.528564 0.451904 1445641758 -0.675659 -0.244873 -0.528564 0.451904 1445641758 -0.675659 -0.244873 -0.528564 0.451904 1445641758 -0.675659 -0.244873 -0.528564 0.451904 1445641758 -0.675659 -0.244873 -0.528564 0.451904 1445641758 -0.675659 -0.244873 -0.528564 0.451904 1445641758 -0.681091 -0.240479 -0.524414 0.450989 1445641758 -0.681091 -0.240479 -0.524414 0.450989 1445641758 -0.681091 -0.240479 -0.524414 0.450989 1445641758 -0.681091 -0.240479 -0.524414 0.450989 1445641758 -0.681091 -0.240479 -0.524414 0.450989 1445641758 -0.681091 -0.240479 -0.524414 0.450989 1445641758 -0.687256 -0.226990 -0.540588 0.428955 1445641758 -0.687256 -0.226990 -0.540588 0.428955 1445641758 -0.687256 -0.226990 -0.540588 0.428955 1445641758 -0.687256 -0.226990 -0.540588 0.428955 1445641758 -0.687256 -0.226990 -0.540588 0.428955 1445641758 -0.687256 -0.226990 -0.540588 0.428955 1445641758 -0.688538 -0.238586 -0.548096 0.410583 1445641758 -0.688538 -0.238586 -0.548096 0.410583 1445641758 -0.688538 -0.238586 -0.548096 0.410583 1445641758 -0.688538 -0.238586 -0.548096 0.410583 1445641758 -0.688538 -0.238586 -0.548096 0.410583 1445641758 -0.688538 -0.238586 -0.548096 0.410583 1445641758 -0.688538 -0.238586 -0.548096 0.410583 1445641758 -0.677307 -0.280029 -0.536804 0.418091 1445641758 -0.677307 -0.280029 -0.536804 0.418091 1445641758 -0.677307 -0.280029 -0.536804 0.418091 1445641758 -0.677307 -0.280029 -0.536804 0.418091 1445641758 -0.677307 -0.280029 -0.536804 0.418091 1445641758 -0.677307 -0.280029 -0.536804 0.418091 1445641758 -0.673218 -0.290405 -0.529419 0.426819 1445641758 -0.673218 -0.290405 -0.529419 0.426819 1445641758 -0.673218 -0.290405 -0.529419 0.426819 1445641758 -0.673218 -0.290405 -0.529419 0.426819 1445641758 -0.673218 -0.290405 -0.529419 0.426819 1445641758 -0.670227 -0.284424 -0.523682 0.442383 1445641758 -0.670227 -0.284424 -0.523682 0.442383 1445641758 -0.670227 -0.284424 -0.523682 0.442383 1445641758 -0.670227 -0.284424 -0.523682 0.442383 1445641758 -0.670227 -0.284424 -0.523682 0.442383 1445641758 -0.670227 -0.284424 -0.523682 0.442383 1445641758 -0.670227 -0.284424 -0.523682 0.442383 1445641758 -0.671631 -0.271667 -0.525330 0.446350 1445641758 -0.671631 -0.271667 -0.525330 0.446350 1445641758 -0.671631 -0.271667 -0.525330 0.446350 1445641758 -0.671631 -0.271667 -0.525330 0.446350 1445641758 -0.671631 -0.271667 -0.525330 0.446350 1445641758 -0.671631 -0.271667 -0.525330 0.446350 1445641758 -0.672852 -0.251099 -0.533142 0.447266 1445641758 -0.672852 -0.251099 -0.533142 0.447266 1445641758 -0.672852 -0.251099 -0.533142 0.447266 1445641758 -0.672852 -0.251099 -0.533142 0.447266 1445641758 -0.672852 -0.251099 -0.533142 0.447266 1445641758 -0.672852 -0.251099 -0.533142 0.447266 1445641758 -0.668030 -0.246948 -0.531250 0.458984 1445641758 -0.668030 -0.246948 -0.531250 0.458984 1445641758 -0.668030 -0.246948 -0.531250 0.458984 1445641758 -0.668030 -0.246948 -0.531250 0.458984 1445641758 -0.665222 -0.247131 -0.526733 0.467957 1445641758 -0.665222 -0.247131 -0.526733 0.467957 1445641758 -0.665222 -0.247131 -0.526733 0.467957 1445641758 -0.665222 -0.247131 -0.526733 0.467957 1445641758 -0.665222 -0.247131 -0.526733 0.467957 1445641758 -0.665222 -0.247131 -0.526733 0.467957 1445641758 -0.665222 -0.247131 -0.526733 0.467957 1445641758 -0.668640 -0.243652 -0.527344 0.464233 1445641758 -0.668640 -0.243652 -0.527344 0.464233 1445641758 -0.668640 -0.243652 -0.527344 0.464233 1445641758 -0.668640 -0.243652 -0.527344 0.464233 1445641758 -0.668640 -0.243652 -0.527344 0.464233 1445641758 -0.668640 -0.243652 -0.527344 0.464233 1445641758 -0.670898 -0.243286 -0.530701 0.457275 1445641758 -0.670898 -0.243286 -0.530701 0.457275 1445641758 -0.670898 -0.243286 -0.530701 0.457275 1445641758 -0.670898 -0.243286 -0.530701 0.457275 1445641758 -0.670898 -0.243286 -0.530701 0.457275 1445641758 -0.670898 -0.243286 -0.530701 0.457275 1445641758 -0.672241 -0.247192 -0.529175 0.454956 1445641758 -0.672241 -0.247192 -0.529175 0.454956 1445641759 -0.672241 -0.247192 -0.529175 0.454956 1445641759 -0.672241 -0.247192 -0.529175 0.454956 1445641759 -0.672241 -0.247192 -0.529175 0.454956 1445641759 -0.672241 -0.247192 -0.529175 0.454956 1445641759 -0.674744 -0.249023 -0.524841 0.455322 1445641759 -0.674744 -0.249023 -0.524841 0.455322 1445641759 -0.674744 -0.249023 -0.524841 0.455322 1445641759 -0.674744 -0.249023 -0.524841 0.455322 1445641759 -0.674744 -0.249023 -0.524841 0.455322 1445641759 -0.674744 -0.249023 -0.524841 0.455322 1445641759 -0.678406 -0.244629 -0.531433 0.444519 1445641759 -0.678406 -0.244629 -0.531433 0.444519 1445641759 -0.678406 -0.244629 -0.531433 0.444519 1445641759 -0.678406 -0.244629 -0.531433 0.444519 1445641759 -0.678406 -0.244629 -0.531433 0.444519 1445641759 -0.678406 -0.244629 -0.531433 0.444519 1445641759 -0.678284 -0.247803 -0.544067 0.427307 1445641759 -0.678284 -0.247803 -0.544067 0.427307 1445641759 -0.678284 -0.247803 -0.544067 0.427307 1445641759 -0.678284 -0.247803 -0.544067 0.427307 1445641759 -0.678284 -0.247803 -0.544067 0.427307 1445641759 -0.678284 -0.247803 -0.544067 0.427307 1445641759 -0.677124 -0.258057 -0.551697 0.413025 1445641759 -0.677124 -0.258057 -0.551697 0.413025 1445641759 -0.677124 -0.258057 -0.551697 0.413025 1445641759 -0.677124 -0.258057 -0.551697 0.413025 1445641759 -0.677124 -0.258057 -0.551697 0.413025 1445641759 -0.677124 -0.258057 -0.551697 0.413025 1445641759 -0.677124 -0.258057 -0.551697 0.413025 1445641759 -0.674072 -0.260254 -0.549500 0.419495 1445641759 -0.674072 -0.260254 -0.549500 0.419495 1445641759 -0.674072 -0.260254 -0.549500 0.419495 1445641759 -0.674072 -0.260254 -0.549500 0.419495 1445641759 -0.674072 -0.260254 -0.549500 0.419495 1445641759 -0.662964 -0.279114 -0.528442 0.450928 1445641759 -0.662964 -0.279114 -0.528442 0.450928 1445641759 -0.662964 -0.279114 -0.528442 0.450928 1445641759 -0.662964 -0.279114 -0.528442 0.450928 1445641759 -0.662964 -0.279114 -0.528442 0.450928 1445641759 -0.662964 -0.279114 -0.528442 0.450928 1445641759 -0.655518 -0.288757 -0.512085 0.474121 1445641759 -0.655518 -0.288757 -0.512085 0.474121 1445641759 -0.655518 -0.288757 -0.512085 0.474121 1445641759 -0.655518 -0.288757 -0.512085 0.474121 1445641759 -0.655518 -0.288757 -0.512085 0.474121 1445641759 -0.655518 -0.288757 -0.512085 0.474121 1445641759 -0.657043 -0.271790 -0.518433 0.475037 1445641759 -0.657043 -0.271790 -0.518433 0.475037 1445641759 -0.657043 -0.271790 -0.518433 0.475037 1445641759 -0.657043 -0.271790 -0.518433 0.475037 1445641759 -0.657043 -0.271790 -0.518433 0.475037 1445641759 -0.657043 -0.271790 -0.518433 0.475037 1445641759 -0.655334 -0.256653 -0.524292 0.479431 1445641759 -0.655334 -0.256653 -0.524292 0.479431 1445641759 -0.655334 -0.256653 -0.524292 0.479431 1445641759 -0.655334 -0.256653 -0.524292 0.479431 1445641759 -0.655334 -0.256653 -0.524292 0.479431 1445641759 -0.655334 -0.256653 -0.524292 0.479431 1445641759 -0.655334 -0.256653 -0.524292 0.479431 1445641759 -0.649597 -0.252319 -0.523865 0.489868 1445641759 -0.649597 -0.252319 -0.523865 0.489868 1445641759 -0.649597 -0.252319 -0.523865 0.489868 1445641759 -0.649597 -0.252319 -0.523865 0.489868 1445641759 -0.649597 -0.252319 -0.523865 0.489868 1445641759 -0.649597 -0.252319 -0.523865 0.489868 1445641759 -0.651306 -0.248657 -0.523010 0.490417 1445641759 -0.651306 -0.248657 -0.523010 0.490417 1445641759 -0.651306 -0.248657 -0.523010 0.490417 1445641759 -0.651306 -0.248657 -0.523010 0.490417 1445641759 -0.651306 -0.248657 -0.523010 0.490417 1445641759 -0.651306 -0.248657 -0.523010 0.490417 1445641759 -0.659912 -0.237610 -0.529846 0.476868 1445641759 -0.659912 -0.237610 -0.529846 0.476868 1445641759 -0.659912 -0.237610 -0.529846 0.476868 1445641759 -0.659912 -0.237610 -0.529846 0.476868 1445641759 -0.659912 -0.237610 -0.529846 0.476868 1445641759 -0.659912 -0.237610 -0.529846 0.476868 1445641759 -0.666016 -0.234924 -0.533936 0.464966 1445641759 -0.666016 -0.234924 -0.533936 0.464966 1445641759 -0.666016 -0.234924 -0.533936 0.464966 1445641759 -0.666016 -0.234924 -0.533936 0.464966 1445641759 -0.666016 -0.234924 -0.533936 0.464966 1445641759 -0.666016 -0.234924 -0.533936 0.464966 1445641759 -0.666016 -0.234924 -0.533936 0.464966 1445641759 -0.669373 -0.242371 -0.527710 0.463440 1445641759 -0.669373 -0.242371 -0.527710 0.463440 1445641759 -0.669373 -0.242371 -0.527710 0.463440 1445641759 -0.669373 -0.242371 -0.527710 0.463440 1445641759 -0.669373 -0.242371 -0.527710 0.463440 1445641759 -0.669373 -0.242371 -0.527710 0.463440 1445641759 -0.673645 -0.239319 -0.533264 0.452332 1445641759 -0.673645 -0.239319 -0.533264 0.452332 1445641759 -0.673645 -0.239319 -0.533264 0.452332 1445641759 -0.673645 -0.239319 -0.533264 0.452332 1445641759 -0.673645 -0.239319 -0.533264 0.452332 1445641759 -0.673645 -0.239319 -0.533264 0.452332 1445641759 -0.674561 -0.244202 -0.546387 0.432190 1445641759 -0.674561 -0.244202 -0.546387 0.432190 1445641759 -0.674561 -0.244202 -0.546387 0.432190 1445641759 -0.674561 -0.244202 -0.546387 0.432190 1445641759 -0.674561 -0.244202 -0.546387 0.432190 1445641759 -0.674561 -0.244202 -0.546387 0.432190 1445641759 -0.675903 -0.267883 -0.549866 0.411194 1445641759 -0.675903 -0.267883 -0.549866 0.411194 1445641759 -0.675903 -0.267883 -0.549866 0.411194 1445641759 -0.675903 -0.267883 -0.549866 0.411194 1445641759 -0.675903 -0.267883 -0.549866 0.411194 1445641759 -0.675903 -0.267883 -0.549866 0.411194 1445641759 -0.673950 -0.292908 -0.539429 0.411194 1445641759 -0.673950 -0.292908 -0.539429 0.411194 1445641759 -0.673950 -0.292908 -0.539429 0.411194 1445641759 -0.673950 -0.292908 -0.539429 0.411194 1445641760 -0.673950 -0.292908 -0.539429 0.411194 1445641760 -0.673950 -0.292908 -0.539429 0.411194 1445641760 -0.666321 -0.307556 -0.525513 0.430481 1445641760 -0.666321 -0.307556 -0.525513 0.430481 1445641760 -0.666321 -0.307556 -0.525513 0.430481 1445641760 -0.666321 -0.307556 -0.525513 0.430481 1445641760 -0.666321 -0.307556 -0.525513 0.430481 1445641760 -0.666321 -0.307556 -0.525513 0.430481 1445641760 -0.666321 -0.307556 -0.525513 0.430481 1445641760 -0.661743 -0.304871 -0.516296 0.450134 1445641760 -0.661743 -0.304871 -0.516296 0.450134 1445641760 -0.661743 -0.304871 -0.516296 0.450134 1445641760 -0.661743 -0.304871 -0.516296 0.450134 1445641760 -0.661743 -0.304871 -0.516296 0.450134 1445641760 -0.661743 -0.304871 -0.516296 0.450134 1445641760 -0.661743 -0.304871 -0.516296 0.450134 1445641760 -0.661621 -0.291077 -0.515259 0.460571 1445641760 -0.661621 -0.291077 -0.515259 0.460571 1445641760 -0.661621 -0.291077 -0.515259 0.460571 1445641760 -0.661621 -0.291077 -0.515259 0.460571 1445641760 -0.661621 -0.291077 -0.515259 0.460571 1445641760 -0.661621 -0.291077 -0.515259 0.460571 1445641760 -0.660889 -0.266602 -0.518372 0.472717 1445641760 -0.660889 -0.266602 -0.518372 0.472717 1445641760 -0.660889 -0.266602 -0.518372 0.472717 1445641760 -0.660889 -0.266602 -0.518372 0.472717 1445641760 -0.660889 -0.266602 -0.518372 0.472717 1445641760 -0.660889 -0.266602 -0.518372 0.472717 1445641760 -0.656189 -0.249023 -0.518005 0.489014 1445641760 -0.656189 -0.249023 -0.518005 0.489014 1445641760 -0.656189 -0.249023 -0.518005 0.489014 1445641760 -0.656189 -0.249023 -0.518005 0.489014 1445641760 -0.656189 -0.249023 -0.518005 0.489014 1445641760 -0.656189 -0.249023 -0.518005 0.489014 1445641760 -0.654724 -0.230103 -0.521179 0.496826 1445641760 -0.654724 -0.230103 -0.521179 0.496826 1445641760 -0.654724 -0.230103 -0.521179 0.496826 1445641760 -0.654724 -0.230103 -0.521179 0.496826 1445641760 -0.654724 -0.230103 -0.521179 0.496826 1445641760 -0.654724 -0.230103 -0.521179 0.496826 1445641760 -0.654724 -0.230103 -0.521179 0.496826 1445641760 -0.656250 -0.220093 -0.524841 0.495544 1445641760 -0.656250 -0.220093 -0.524841 0.495544 1445641760 -0.656250 -0.220093 -0.524841 0.495544 1445641760 -0.656250 -0.220093 -0.524841 0.495544 1445641760 -0.656250 -0.220093 -0.524841 0.495544 1445641760 -0.656250 -0.220093 -0.524841 0.495544 1445641760 -0.656250 -0.220093 -0.524841 0.495544 1445641760 -0.668396 -0.213684 -0.524719 0.481934 1445641760 -0.668396 -0.213684 -0.524719 0.481934 1445641760 -0.668396 -0.213684 -0.524719 0.481934 1445641760 -0.668396 -0.213684 -0.524719 0.481934 1445641760 -0.668396 -0.213684 -0.524719 0.481934 1445641760 -0.683105 -0.198975 -0.532471 0.458618 1445641760 -0.683105 -0.198975 -0.532471 0.458618 1445641760 -0.683105 -0.198975 -0.532471 0.458618 1445641760 -0.683105 -0.198975 -0.532471 0.458618 1445641760 -0.683105 -0.198975 -0.532471 0.458618 1445641760 -0.683105 -0.198975 -0.532471 0.458618 1445641760 -0.683105 -0.198975 -0.532471 0.458618 1445641760 -0.698425 -0.178894 -0.546143 0.426575 1445641760 -0.698425 -0.178894 -0.546143 0.426575 1445641760 -0.698425 -0.178894 -0.546143 0.426575 1445641760 -0.698425 -0.178894 -0.546143 0.426575 1445641760 -0.698425 -0.178894 -0.546143 0.426575 1445641760 -0.698425 -0.178894 -0.546143 0.426575 1445641760 -0.698425 -0.178894 -0.546143 0.426575 1445641760 -0.711060 -0.151489 -0.570251 0.382507 1445641760 -0.711060 -0.151489 -0.570251 0.382507 1445641760 -0.711060 -0.151489 -0.570251 0.382507 1445641760 -0.711060 -0.151489 -0.570251 0.382507 1445641760 -0.711060 -0.151489 -0.570251 0.382507 1445641760 -0.711060 -0.151489 -0.570251 0.382507 1445641760 -0.716797 -0.155762 -0.579834 0.354614 1445641760 -0.716797 -0.155762 -0.579834 0.354614 1445641760 -0.716797 -0.155762 -0.579834 0.354614 1445641760 -0.716797 -0.155762 -0.579834 0.354614 1445641760 -0.716797 -0.155762 -0.579834 0.354614 1445641760 -0.716797 -0.155762 -0.579834 0.354614 1445641760 -0.710999 -0.202087 -0.563232 0.369385 1445641760 -0.710999 -0.202087 -0.563232 0.369385 1445641760 -0.710999 -0.202087 -0.563232 0.369385 1445641760 -0.710999 -0.202087 -0.563232 0.369385 1445641760 -0.710999 -0.202087 -0.563232 0.369385 1445641760 -0.710999 -0.202087 -0.563232 0.369385 1445641760 -0.697571 -0.243469 -0.539246 0.404236 1445641760 -0.697571 -0.243469 -0.539246 0.404236 1445641760 -0.697571 -0.243469 -0.539246 0.404236 1445641760 -0.697571 -0.243469 -0.539246 0.404236 1445641760 -0.697571 -0.243469 -0.539246 0.404236 1445641760 -0.697571 -0.243469 -0.539246 0.404236 1445641760 -0.693909 -0.235962 -0.536133 0.418884 1445641760 -0.693909 -0.235962 -0.536133 0.418884 1445641760 -0.693909 -0.235962 -0.536133 0.418884 1445641760 -0.693909 -0.235962 -0.536133 0.418884 1445641760 -0.693909 -0.235962 -0.536133 0.418884 1445641760 -0.693909 -0.235962 -0.536133 0.418884 1445641760 -0.695251 -0.202820 -0.547302 0.419495 1445641760 -0.695251 -0.202820 -0.547302 0.419495 1445641760 -0.695251 -0.202820 -0.547302 0.419495 1445641760 -0.695251 -0.202820 -0.547302 0.419495 1445641760 -0.695251 -0.202820 -0.547302 0.419495 1445641760 -0.695251 -0.202820 -0.547302 0.419495 1445641760 -0.695496 -0.178467 -0.552063 0.423889 1445641760 -0.695496 -0.178467 -0.552063 0.423889 1445641760 -0.695496 -0.178467 -0.552063 0.423889 1445641760 -0.695496 -0.178467 -0.552063 0.423889 1445641760 -0.695496 -0.178467 -0.552063 0.423889 1445641760 -0.695496 -0.178467 -0.552063 0.423889 1445641760 -0.691040 -0.172607 -0.553162 0.432129 1445641760 -0.691040 -0.172607 -0.553162 0.432129 1445641760 -0.691040 -0.172607 -0.553162 0.432129 1445641760 -0.691040 -0.172607 -0.553162 0.432129 1445641761 -0.691040 -0.172607 -0.553162 0.432129 1445641761 -0.688293 -0.173462 -0.548828 0.441589 1445641761 -0.688293 -0.173462 -0.548828 0.441589 1445641761 -0.688293 -0.173462 -0.548828 0.441589 1445641761 -0.688293 -0.173462 -0.548828 0.441589 1445641761 -0.688293 -0.173462 -0.548828 0.441589 1445641761 -0.688293 -0.173462 -0.548828 0.441589 1445641761 -0.688293 -0.173462 -0.548828 0.441589 1445641761 -0.686462 -0.175659 -0.547974 0.444580 1445641761 -0.686462 -0.175659 -0.547974 0.444580 1445641761 -0.686462 -0.175659 -0.547974 0.444580 1445641761 -0.686462 -0.175659 -0.547974 0.444580 1445641761 -0.686462 -0.175659 -0.547974 0.444580 1445641761 -0.686462 -0.175659 -0.547974 0.444580 1445641761 -0.686646 -0.184143 -0.543762 0.446045 1445641761 -0.686646 -0.184143 -0.543762 0.446045 1445641761 -0.686646 -0.184143 -0.543762 0.446045 1445641761 -0.686646 -0.184143 -0.543762 0.446045 1445641761 -0.686646 -0.184143 -0.543762 0.446045 1445641761 -0.686646 -0.184143 -0.543762 0.446045 1445641761 -0.686646 -0.184143 -0.543762 0.446045 1445641761 -0.690918 -0.188538 -0.540527 0.441528 1445641761 -0.690918 -0.188538 -0.540527 0.441528 1445641761 -0.690918 -0.188538 -0.540527 0.441528 1445641761 -0.690918 -0.188538 -0.540527 0.441528 1445641761 -0.690918 -0.188538 -0.540527 0.441528 1445641761 -0.690918 -0.188538 -0.540527 0.441528 1445641761 -0.698975 -0.163452 -0.560364 0.413269 1445641761 -0.698975 -0.163452 -0.560364 0.413269 1445641761 -0.698975 -0.163452 -0.560364 0.413269 1445641761 -0.698975 -0.163452 -0.560364 0.413269 1445641761 -0.698975 -0.163452 -0.560364 0.413269 1445641761 -0.698975 -0.163452 -0.560364 0.413269 1445641761 -0.703247 -0.133240 -0.587585 0.377502 1445641761 -0.703247 -0.133240 -0.587585 0.377502 1445641761 -0.703247 -0.133240 -0.587585 0.377502 1445641761 -0.703247 -0.133240 -0.587585 0.377502 1445641761 -0.700806 -0.151733 -0.587952 0.374512 1445641761 
-0.551147 0.002625 -0.601501 0.578308 1445641763 -0.551147 0.002625 -0.601501 0.578308 1445641763 -0.411011 0.108154 -0.556946 0.713562 1445641763 -0.411011 0.108154 -0.556946 0.713562 1445641763 -0.411011 0.108154 -0.556946 0.713562 1445641763 -0.411011 0.108154 -0.556946 0.713562 1445641763 -0.411011 0.108154 -0.556946 0.713562 1445641763 -0.411011 0.108154 -0.556946 0.713562 1445641763 -0.249878 0.219666 -0.452393 0.827454 1445641763 -0.249878 0.219666 -0.452393 0.827454 1445641763 -0.249878 0.219666 -0.452393 0.827454 1445641763 -0.249878 0.219666 -0.452393 0.827454 1445641763 -0.249878 0.219666 -0.452393 0.827454 1445641763 -0.249878 0.219666 -0.452393 0.827454 1445641763 -0.111877 0.321533 -0.294922 0.892822 1445641763 -0.111877 0.321533 -0.294922 0.892822 1445641763 -0.111877 0.321533 -0.294922 0.892822 1445641763 -0.111877 0.321533 -0.294922 0.892822 1445641763 -0.111877 0.321533 -0.294922 0.892822 1445641763 -0.111877 0.321533 -0.294922 0.892822 1445641763 -0.008789 0.396301 -0.205750 0.894653 1445641763 -0.008789 0.396301 -0.205750 0.894653 1445641763 -0.008789 0.396301 -0.205750 0.894653 1445641763 -0.008789 0.396301 -0.205750 0.894653 1445641763 -0.008789 0.396301 -0.205750 0.894653 1445641763 -0.008789 0.396301 -0.205750 0.894653 1445641763 -0.066772 0.383972 -0.212769 0.895996 1445641763 -0.066772 0.383972 -0.212769 0.895996 1445641763 -0.066772 0.383972 -0.212769 0.895996 1445641763 -0.066772 0.383972 -0.212769 0.895996 1445641763 -0.066772 0.383972 -0.212769 0.895996 1445641763 -0.066772 0.383972 -0.212769 0.895996 1445641763 -0.197998 0.317322 -0.314575 0.872375 1445641763 -0.197998 0.317322 -0.314575 0.872375 1445641763 -0.197998 0.317322 -0.314575 0.872375 1445641763 -0.197998 0.317322 -0.314575 0.872375 1445641763 -0.197998 0.317322 -0.314575 0.872375 1445641763 -0.197998 0.317322 -0.314575 0.872375 1445641763 -0.197998 0.317322 -0.314575 0.872375 1445641763 -0.372314 0.194214 -0.449219 0.788574 1445641763 -0.372314 0.194214 -0.449219 0.788574 1445641763 -0.372314 0.194214 -0.449219 0.788574 1445641763 -0.372314 0.194214 -0.449219 0.788574 1445641763 -0.372314 0.194214 -0.449219 0.788574 1445641763 -0.372314 0.194214 -0.449219 0.788574 1445641763 -0.525330 0.041809 -0.573730 0.627014 1445641763 -0.525330 0.041809 -0.573730 0.627014 1445641763 -0.525330 0.041809 -0.573730 0.627014 1445641763 -0.525330 0.041809 -0.573730 0.627014 1445641763 -0.525330 0.041809 -0.573730 0.627014 1445641763 -0.525330 0.041809 -0.573730 0.627014 1445641763 -0.611206 -0.124329 -0.590515 0.512146 1445641763 -0.611206 -0.124329 -0.590515 0.512146 1445641763 -0.611206 -0.124329 -0.590515 0.512146 1445641763 -0.611206 -0.124329 -0.590515 0.512146 1445641763 -0.611206 -0.124329 -0.590515 0.512146 1445641763 -0.611206 -0.124329 -0.590515 0.512146 1445641763 -0.639221 -0.254272 -0.533997 0.491577 1445641763 -0.639221 -0.254272 -0.533997 0.491577 1445641763 -0.639221 -0.254272 -0.533997 0.491577 1445641763 -0.639221 -0.254272 -0.533997 0.491577 1445641763 -0.639221 -0.254272 -0.533997 0.491577 1445641763 -0.639221 -0.254272 -0.533997 0.491577 1445641763 -0.640442 -0.186218 -0.549194 0.503601 1445641763 -0.640442 -0.186218 -0.549194 0.503601 1445641763 -0.640442 -0.186218 -0.549194 0.503601 1445641763 -0.640442 -0.186218 -0.549194 0.503601 1445641763 -0.640442 -0.186218 -0.549194 0.503601 1445641763 -0.640442 -0.186218 -0.549194 0.503601 1445641763 -0.578186 -0.078430 -0.554688 0.593201 1445641763 -0.578186 -0.078430 -0.554688 0.593201 1445641763 -0.578186 -0.078430 -0.554688 0.593201 1445641763 -0.578186 -0.078430 -0.554688 0.593201 1445641763 -0.578186 -0.078430 -0.554688 0.593201 1445641763 -0.578186 -0.078430 -0.554688 0.593201 1445641763 -0.445251 0.082581 -0.549805 0.701904 1445641764 -0.445251 0.082581 -0.549805 0.701904 1445641764 -0.445251 0.082581 -0.549805 0.701904 1445641764 -0.445251 0.082581 -0.549805 0.701904 1445641764 -0.445251 0.082581 -0.549805 0.701904 1445641764 -0.445251 0.082581 -0.549805 0.701904 1445641764 -0.275146 0.223938 -0.448059 0.820618 1445641764 -0.275146 0.223938 -0.448059 0.820618 1445641764 -0.275146 0.223938 -0.448059 0.820618 1445641764 -0.275146 0.223938 -0.448059 0.820618 1445641764 -0.275146 0.223938 -0.448059 0.820618 1445641764 -0.126831 0.330811 -0.302673 0.884766 1445641764 -0.126831 0.330811 -0.302673 0.884766 1445641764 -0.126831 0.330811 -0.302673 0.884766 1445641764 -0.126831 0.330811 -0.302673 0.884766 1445641764 -0.126831 0.330811 -0.302673 0.884766 1445641764 -0.126831 0.330811 -0.302673 0.884766 1445641764 -0.055725 0.386475 -0.207153 0.896973 1445641764 -0.055725 0.386475 -0.207153 0.896973 1445641764 -0.055725 0.386475 -0.207153 0.896973 1445641764 -0.055725 0.386475 -0.207153 0.896973 1445641764 -0.055725 0.386475 -0.207153 0.896973 1445641764 -0.055725 0.386475 -0.207153 0.896973 1445641764 -0.055725 0.386475 -0.207153 0.896973 1445641764 -0.166809 0.313660 -0.257141 0.898682 1445641764 -0.166809 0.313660 -0.257141 0.898682 1445641764 -0.166809 0.313660 -0.257141 0.898682 1445641764 -0.166809 0.313660 -0.257141 0.898682 1445641764 -0.166809 0.313660 -0.257141 0.898682 1445641764 -0.166809 0.313660 -0.257141 0.898682 1445641764 -0.333984 0.193481 -0.375732 0.842529 1445641764 -0.333984 0.193481 -0.375732 0.842529 1445641764 -0.333984 0.193481 -0.375732 0.842529 1445641764 -0.333984 0.193481 -0.375732 0.842529 1445641764 -0.333984 0.193481 -0.375732 0.842529 1445641764 -0.333984 0.193481 -0.375732 0.842529 1445641764 -0.503479 0.049316 -0.505798 0.698730 1445641764 -0.503479 0.049316 -0.505798 0.698730 1445641764 -0.503479 0.049316 -0.505798 0.698730 1445641764 -0.503479 0.049316 -0.505798 0.698730 1445641764 -0.503479 0.049316 -0.505798 0.698730 1445641764 -0.503479 0.049316 -0.505798 0.698730 1445641764 -0.503479 0.049316 -0.505798 0.698730 1445641764 -0.618835 -0.091736 -0.566345 0.536560 1445641764 -0.618835 -0.091736 -0.566345 0.536560 1445641764 -0.618835 -0.091736 -0.566345 0.536560 1445641764 -0.618835 -0.091736 -0.566345 0.536560 1445641764 -0.618835 -0.091736 -0.566345 0.536560 1445641764 -0.618835 -0.091736 -0.566345 0.536560 1445641764 -0.666016 -0.196167 -0.565369 0.445435 1445641764 -0.666016 -0.196167 -0.565369 0.445435 1445641764 -0.666016 -0.196167 -0.565369 0.445435 1445641764 -0.666016 -0.196167 -0.565369 0.445435 1445641764 -0.666016 -0.196167 -0.565369 0.445435 1445641764 -0.666016 -0.196167 -0.565369 0.445435 1445641764 -0.692200 -0.197327 -0.558533 0.412354 1445641764 -0.692200 -0.197327 -0.558533 0.412354 1445641764 -0.692200 -0.197327 -0.558533 0.412354 1445641764 -0.692200 -0.197327 -0.558533 0.412354 1445641764 -0.692200 -0.197327 -0.558533 0.412354 1445641764 -0.692200 -0.197327 -0.558533 0.412354 1445641764 -0.676270 -0.105042 -0.565125 0.460754 1445641764 -0.676270 -0.105042 -0.565125 0.460754 1445641764 -0.676270 -0.105042 -0.565125 0.460754 1445641764 -0.676270 -0.105042 -0.565125 0.460754 1445641764 -0.676270 -0.105042 -0.565125 0.460754 1445641764 -0.676270 -0.105042 -0.565125 0.460754 1445641764 -0.602783 0.013062 -0.559875 0.568359 1445641764 -0.602783 0.013062 -0.559875 0.568359 1445641764 -0.602783 0.013062 -0.559875 0.568359 1445641764 -0.602783 0.013062 -0.559875 0.568359 1445641764 -0.602783 0.013062 -0.559875 0.568359 1445641764 -0.602783 0.013062 -0.559875 0.568359 1445641764 -0.602783 0.013062 -0.559875 0.568359 1445641764 -0.455444 0.169861 -0.522339 0.700623 1445641764 -0.455444 0.169861 -0.522339 0.700623 1445641764 -0.455444 0.169861 -0.522339 0.700623 1445641764 -0.455444 0.169861 -0.522339 0.700623 1445641764 -0.455444 0.169861 -0.522339 0.700623 1445641764 -0.455444 0.169861 -0.522339 0.700623 1445641764 -0.270203 0.301270 -0.399841 0.822388 1445641764 -0.270203 0.301270 -0.399841 0.822388 1445641764 -0.270203 0.301270 -0.399841 0.822388 1445641764 -0.270203 0.301270 -0.399841 0.822388 1445641764 -0.270203 0.301270 -0.399841 0.822388 1445641764 -0.270203 0.301270 -0.399841 0.822388 1445641764 -0.138062 0.379333 -0.216553 0.888916 1445641764 -0.138062 0.379333 -0.216553 0.888916 1445641764 -0.138062 0.379333 -0.216553 0.888916 1445641764 -0.138062 0.379333 -0.216553 0.888916 1445641764 -0.138062 0.379333 -0.216553 0.888916 1445641764 -0.138062 0.379333 -0.216553 0.888916 1445641764 -0.138062 0.379333 -0.216553 0.888916 1445641764 -0.061584 0.408569 -0.167847 0.895020 1445641764 -0.061584 0.408569 -0.167847 0.895020 1445641764 -0.061584 0.408569 -0.167847 0.895020 1445641764 -0.061584 0.408569 -0.167847 0.895020 1445641764 -0.061584 0.408569 -0.167847 0.895020 1445641764 -0.061584 0.408569 -0.167847 0.895020 1445641764 -0.061584 0.408569 -0.167847 0.895020 1445641764 -0.183838 0.315308 -0.219116 0.904846 1445641764 -0.183838 0.315308 -0.219116 0.904846 1445641764 -0.183838 0.315308 -0.219116 0.904846 1445641764 -0.183838 0.315308 -0.219116 0.904846 1445641764 -0.183838 0.315308 -0.219116 0.904846 1445641764 -0.183838 0.315308 -0.219116 0.904846 1445641764 -0.353394 0.182495 -0.354309 0.846313 1445641764 -0.353394 0.182495 -0.354309 0.846313 1445641764 -0.353394 0.182495 -0.354309 0.846313 1445641764 -0.353394 0.182495 -0.354309 0.846313 1445641764 -0.353394 0.182495 -0.354309 0.846313 1445641764 -0.353394 0.182495 -0.354309 0.846313 1445641764 -0.353394 0.182495 -0.354309 0.846313 1445641764 -0.528809 0.027039 -0.492920 0.690430 1445641765 -0.528809 0.027039 -0.492920 0.690430 1445641765 -0.528809 0.027039 -0.492920 0.690430 1445641765 -0.528809 0.027039 -0.492920 0.690430 1445641765 -0.528809 0.027039 -0.492920 0.690430 1445641765 -0.528809 0.027039 -0.492920 0.690430 1445641765 -0.641174 -0.096191 -0.591431 0.479431 1445641765 -0.641174 -0.096191 -0.591431 0.479431 1445641765 -0.641174 -0.096191 -0.591431 0.479431 1445641765 -0.641174 -0.096191 -0.591431 0.479431 1445641765 -0.641174 -0.096191 -0.591431 0.479431 1445641765 -0.641174 -0.096191 -0.591431 0.479431 1445641765 -0.659546 -0.238892 -0.570251 0.427551 1445641765 -0.659546 -0.238892 -0.570251 0.427551 1445641765 -0.659546 -0.238892 -0.570251 0.427551 1445641765 -0.659546 -0.238892 -0.570251 0.427551 1445641765 -0.659546 -0.238892 -0.570251 0.427551 1445641765 -0.632202 -0.163635 -0.593567 0.470398 1445641765 -0.632202 -0.163635 -0.593567 0.470398 1445641765 -0.632202 -0.163635 -0.593567 0.470398 1445641765 -0.632202 -0.163635 -0.593567 0.470398 1445641765 -0.632202 -0.163635 -0.593567 0.470398 1445641765 -0.632202 -0.163635 -0.593567 0.470398 1445641765 -0.549683 -0.039063 -0.596252 0.583801 1445641765 -0.549683 -0.039063 -0.596252 0.583801 1445641765 -0.549683 -0.039063 -0.596252 0.583801 1445641765 -0.549683 -0.039063 -0.596252 0.583801 1445641765 -0.549683 -0.039063 -0.596252 0.583801 1445641765 -0.418152 0.101624 -0.562134 0.706299 1445641765 -0.418152 0.101624 -0.562134 0.706299 1445641765 -0.418152 0.101624 -0.562134 0.706299 1445641765 -0.418152 0.101624 -0.562134 0.706299 1445641765 -0.418152 0.101624 -0.562134 0.706299 1445641765 -0.258179 0.231934 -0.458191 0.818298 1445641765 -0.258179 0.231934 -0.458191 0.818298 1445641765 -0.258179 0.231934 -0.458191 0.818298 1445641765 -0.258179 0.231934 -0.458191 0.818298 1445641765 -0.258179 0.231934 -0.458191 0.818298 1445641765 -0.258179 0.231934 -0.458191 0.818298 1445641765 -0.140747 0.331848 -0.283630 0.888550 1445641765 -0.140747 0.331848 -0.283630 0.888550 1445641765 -0.140747 0.331848 -0.283630 0.888550 1445641765 -0.140747 0.331848 -0.283630 0.888550 1445641765 -0.140747 0.331848 -0.283630 0.888550 1445641765 -0.140747 0.331848 -0.283630 0.888550 1445641765 -0.058777 0.394470 -0.165100 0.902039 1445641765 -0.058777 0.394470 -0.165100 0.902039 1445641765 -0.058777 0.394470 -0.165100 0.902039 1445641765 -0.058777 0.394470 -0.165100 0.902039 1445641765 -0.058777 0.394470 -0.165100 0.902039 1445641765 -0.058777 0.394470 -0.165100 0.902039 1445641765 -0.094543 0.347778 -0.210754 0.908630 1445641765 -0.094543 0.347778 -0.210754 0.908630 1445641765 -0.094543 0.347778 -0.210754 0.908630 1445641765 -0.094543 0.347778 -0.210754 0.908630 1445641765 -0.094543 0.347778 -0.210754 0.908630 1445641765 -0.094543 0.347778 -0.210754 0.908630 1445641765 -0.094543 0.347778 -0.210754 0.908630 1445641765 -0.225159 0.232910 -0.310913 0.893494 1445641765 -0.225159 0.232910 -0.310913 0.893494 1445641765 -0.225159 0.232910 -0.310913 0.893494 1445641765 -0.225159 0.232910 -0.310913 0.893494 1445641765 -0.225159 0.232910 -0.310913 0.893494 1445641765 -0.225159 0.232910 -0.310913 0.893494 1445641765 -0.225159 0.232910 -0.310913 0.893494 1445641765 -0.399170 0.071289 -0.437561 0.802551 1445641765 -0.399170 0.071289 -0.437561 0.802551 1445641765 -0.399170 0.071289 -0.437561 0.802551 1445641765 -0.399170 0.071289 -0.437561 0.802551 1445641765 -0.399170 0.071289 -0.437561 0.802551 1445641765 -0.399170 0.071289 -0.437561 0.802551 1445641765 -0.565247 -0.098633 -0.544739 0.611633 1445641765 -0.565247 -0.098633 -0.544739 0.611633 1445641765 -0.565247 -0.098633 -0.544739 0.611633 1445641765 -0.565247 -0.098633 -0.544739 0.611633 1445641765 -0.565247 -0.098633 -0.544739 0.611633 1445641765 -0.565247 -0.098633 -0.544739 0.611633 1445641765 -0.642944 -0.210876 -0.592957 0.436646 1445641765 -0.642944 -0.210876 -0.592957 0.436646 1445641765 -0.642944 -0.210876 -0.592957 0.436646 1445641765 -0.642944 -0.210876 -0.592957 0.436646 1445641765 -0.642944 -0.210876 -0.592957 0.436646 1445641765 -0.642944 -0.210876 -0.592957 0.436646 1445641765 -0.662537 -0.237000 -0.573181 0.420044 1445641765 -0.662537 -0.237000 -0.573181 0.420044 1445641765 -0.662537 -0.237000 -0.573181 0.420044 1445641765 -0.662537 -0.237000 -0.573181 0.420044 1445641765 -0.662537 -0.237000 -0.573181 0.420044 1445641765 -0.662537 -0.237000 -0.573181 0.420044 1445641765 -0.627441 -0.062683 -0.622192 0.464050 1445641765 -0.627441 -0.062683 -0.622192 0.464050 1445641765 -0.627441 -0.062683 -0.622192 0.464050 1445641765 -0.627441 -0.062683 -0.622192 0.464050 1445641765 -0.627441 -0.062683 -0.622192 0.464050 1445641765 -0.627441 -0.062683 -0.622192 0.464050 1445641765 -0.500061 0.076721 -0.622131 0.597534 1445641765 -0.500061 0.076721 -0.622131 0.597534 1445641765 -0.500061 0.076721 -0.622131 0.597534 1445641765 -0.500061 0.076721 -0.622131 0.597534 1445641765 -0.500061 0.076721 -0.622131 0.597534 1445641765 -0.500061 0.076721 -0.622131 0.597534 1445641765 -0.338257 0.210144 -0.532471 0.746948 1445641765 -0.338257 0.210144 -0.532471 0.746948 1445641765 -0.338257 0.210144 -0.532471 0.746948 1445641765 -0.338257 0.210144 -0.532471 0.746948 1445641765 -0.338257 0.210144 -0.532471 0.746948 1445641765 -0.338257 0.210144 -0.532471 0.746948 1445641765 -0.202332 0.315552 -0.368896 0.850525 1445641765 -0.202332 0.315552 -0.368896 0.850525 1445641765 -0.202332 0.315552 -0.368896 0.850525 1445641766 -0.202332 0.315552 -0.368896 0.850525 1445641766 -0.202332 0.315552 -0.368896 0.850525 1445641766 -0.202332 0.315552 -0.368896 0.850525 1445641766 -0.202332 0.315552 -0.368896 0.850525 1445641766 -0.099243 0.387512 -0.244629 0.883240 1445641766 -0.099243 0.387512 -0.244629 0.883240 1445641766 -0.099243 0.387512 -0.244629 0.883240 1445641766 -0.099243 0.387512 -0.244629 0.883240 1445641766 -0.099243 0.387512 -0.244629 0.883240 1445641766 -0.099243 0.387512 -0.244629 0.883240 1445641766 -0.114624 0.344177 -0.251343 0.897339 1445641766 -0.114624 0.344177 -0.251343 0.897339 1445641766 -0.114624 0.344177 -0.251343 0.897339 1445641766 -0.114624 0.344177 -0.251343 0.897339 1445641766 -0.114624 0.344177 -0.251343 0.897339 1445641766 -0.236328 0.213257 -0.349854 0.881042 1445641766 -0.236328 0.213257 -0.349854 0.881042 1445641766 -0.236328 0.213257 -0.349854 0.881042 1445641766 -0.236328 0.213257 -0.349854 0.881042 1445641766 -0.236328 0.213257 -0.349854 0.881042 1445641766 -0.236328 0.213257 -0.349854 0.881042 1445641766 -0.236328 0.213257 -0.349854 0.881042 1445641766 -0.405273 0.033203 -0.471008 0.782776 1445641766 -0.405273 0.033203 -0.471008 0.782776 1445641766 -0.405273 0.033203 -0.471008 0.782776 1445641766 -0.405273 0.033203 -0.471008 0.782776 1445641766 -0.405273 0.033203 -0.471008 0.782776 1445641766 -0.405273 0.033203 -0.471008 0.782776 1445641766 -0.405273 0.033203 -0.471008 0.782776 1445641766 -0.567627 -0.146790 -0.552185 0.592773 1445641766 -0.567627 -0.146790 -0.552185 0.592773 1445641766 -0.567627 -0.146790 -0.552185 0.592773 1445641766 -0.567627 -0.146790 -0.552185 0.592773 1445641766 -0.567627 -0.146790 -0.552185 0.592773 1445641766 -0.567627 -0.146790 -0.552185 0.592773 1445641766 -0.646240 -0.291870 -0.556519 0.433044 1445641766 -0.646240 -0.291870 -0.556519 0.433044 1445641766 -0.646240 -0.291870 -0.556519 0.433044 1445641766 -0.646240 -0.291870 -0.556519 0.433044 1445641766 -0.646240 -0.291870 -0.556519 0.433044 1445641766 -0.646240 -0.291870 -0.556519 0.433044 1445641766 -0.646240 -0.291870 -0.556519 0.433044 1445641766 -0.672791 -0.379395 -0.492676 0.400940 1445641766 -0.672791 -0.379395 -0.492676 0.400940 1445641766 -0.672791 -0.379395 -0.492676 0.400940 1445641766 -0.672791 -0.379395 -0.492676 0.400940 1445641766 -0.672791 -0.379395 -0.492676 0.400940 1445641766 -0.672791 -0.379395 -0.492676 0.400940 1445641766 -0.695007 -0.196167 -0.557373 0.409729 1445641766 -0.695007 -0.196167 -0.557373 0.409729 1445641766 -0.695007 -0.196167 -0.557373 0.409729 1445641766 -0.695007 -0.196167 -0.557373 0.409729 1445641766 -0.695007 -0.196167 -0.557373 0.409729 1445641766 -0.695007 -0.196167 -0.557373 0.409729 1445641766 -0.633057 -0.053955 -0.582825 0.506653 1445641766 -0.633057 -0.053955 -0.582825 0.506653 1445641766 -0.633057 -0.053955 -0.582825 0.506653 1445641766 -0.633057 -0.053955 -0.582825 0.506653 1445641766 -0.633057 -0.053955 -0.582825 0.506653 1445641766 -0.633057 -0.053955 -0.582825 0.506653 1445641766 -0.504517 0.110352 -0.578796 0.631104 1445641766 -0.504517 0.110352 -0.578796 0.631104 1445641766 -0.504517 0.110352 -0.578796 0.631104 1445641766 -0.504517 0.110352 -0.578796 0.631104 1445641766 -0.504517 0.110352 -0.578796 0.631104 1445641766 -0.504517 0.110352 -0.578796 0.631104 1445641766 -0.504517 0.110352 -0.578796 0.631104 1445641766 -0.337158 0.238159 -0.496643 0.763489 1445641766 -0.337158 0.238159 -0.496643 0.763489 1445641766 -0.337158 0.238159 -0.496643 0.763489 1445641766 -0.337158 0.238159 -0.496643 0.763489 1445641766 -0.337158 0.238159 -0.496643 0.763489 1445641766 -0.337158 0.238159 -0.496643 0.763489 1445641766 -0.184021 0.329529 -0.366211 0.850525 1445641766 -0.184021 0.329529 -0.366211 0.850525 1445641766 -0.184021 0.329529 -0.366211 0.850525 1445641766 -0.184021 0.329529 -0.366211 0.850525 1445641766 -0.184021 0.329529 -0.366211 0.850525 1445641766 -0.184021 0.329529 -0.366211 0.850525 1445641766 -0.083862 0.374573 -0.252319 0.888245 1445641766 -0.083862 0.374573 -0.252319 0.888245 1445641766 -0.083862 0.374573 -0.252319 0.888245 1445641766 -0.083862 0.374573 -0.252319 0.888245 1445641766 -0.083862 0.374573 -0.252319 0.888245 1445641766 -0.083862 0.374573 -0.252319 0.888245 1445641766 -0.102722 0.325012 -0.311401 0.887024 1445641766 -0.102722 0.325012 -0.311401 0.887024 1445641766 -0.102722 0.325012 -0.311401 0.887024 1445641766 -0.102722 0.325012 -0.311401 0.887024 1445641766 -0.102722 0.325012 -0.311401 0.887024 1445641766 -0.102722 0.325012 -0.311401 0.887024 1445641766 -0.255432 0.211670 -0.386963 0.860352 1445641766 -0.255432 0.211670 -0.386963 0.860352 1445641766 -0.255432 0.211670 -0.386963 0.860352 1445641766 -0.255432 0.211670 -0.386963 0.860352 1445641766 -0.255432 0.211670 -0.386963 0.860352 1445641766 -0.255432 0.211670 -0.386963 0.860352 1445641766 -0.441772 0.057617 -0.487061 0.751160 1445641766 -0.441772 0.057617 -0.487061 0.751160 1445641766 -0.441772 0.057617 -0.487061 0.751160 1445641766 -0.441772 0.057617 -0.487061 0.751160 1445641766 -0.441772 0.057617 -0.487061 0.751160 1445641766 -0.441772 0.057617 -0.487061 0.751160 1445641766 -0.592163 -0.073181 -0.576904 0.557861 1445641766 -0.592163 -0.073181 -0.576904 0.557861 1445641766 -0.592163 -0.073181 -0.576904 0.557861 1445641766 -0.592163 -0.073181 -0.576904 0.557861 1445641766 -0.592163 -0.073181 -0.576904 0.557861 1445641766 -0.651733 -0.208313 -0.580139 0.441956 1445641766 -0.651733 -0.208313 -0.580139 0.441956 1445641766 -0.651733 -0.208313 -0.580139 0.441956 1445641767 -0.651733 -0.208313 -0.580139 0.441956 1445641767 -0.651733 -0.208313 -0.580139 0.441956 1445641767 -0.655701 -0.184692 -0.572449 0.456360 1445641767 -0.655701 -0.184692 -0.572449 0.456360 1445641767 -0.655701 -0.184692 -0.572449 0.456360 1445641767 -0.655701 -0.184692 -0.572449 0.456360 1445641767 -0.655701 -0.184692 -0.572449 0.456360 1445641767 -0.655701 -0.184692 -0.572449 0.456360 1445641767 -0.591980 -0.034851 -0.587830 0.550293 1445641767 -0.591980 -0.034851 -0.587830 0.550293 1445641767 -0.591980 -0.034851 -0.587830 0.550293 1445641767 -0.591980 -0.034851 -0.587830 0.550293 1445641767 -0.591980 -0.034851 -0.587830 0.550293 1445641767 -0.591980 -0.034851 -0.587830 0.550293 1445641767 -0.479126 0.096619 -0.542175 0.683472 1445641767 -0.479126 0.096619 -0.542175 0.683472 1445641767 -0.479126 0.096619 -0.542175 0.683472 1445641767 -0.479126 0.096619 -0.542175 0.683472 1445641767 -0.479126 0.096619 -0.542175 0.683472 1445641767 -0.479126 0.096619 -0.542175 0.683472 1445641767 -0.341370 0.223389 -0.431091 0.804810 1445641767 -0.341370 0.223389 -0.431091 0.804810 1445641767 -0.341370 0.223389 -0.431091 0.804810 1445641767 -0.341370 0.223389 -0.431091 0.804810 1445641767 -0.341370 0.223389 -0.431091 0.804810 1445641767 -0.341370 0.223389 -0.431091 0.804810 1445641767 -0.195129 0.336914 -0.301453 0.870361 1445641767 -0.195129 0.336914 -0.301453 0.870361 1445641767 -0.195129 0.336914 -0.301453 0.870361 1445641767 -0.195129 0.336914 -0.301453 0.870361 1445641767 -0.195129 0.336914 -0.301453 0.870361 1445641767 -0.195129 0.336914 -0.301453 0.870361 1445641767 -0.195129 0.336914 -0.301453 0.870361 1445641767 -0.083740 0.396790 -0.196960 0.892578 1445641767 -0.083740 0.396790 -0.196960 0.892578 1445641767 -0.083740 0.396790 -0.196960 0.892578 1445641767 -0.083740 0.396790 -0.196960 0.892578 1445641767 -0.083740 0.396790 -0.196960 0.892578 1445641767 -0.083740 0.396790 -0.196960 0.892578 1445641767 -0.083740 0.396790 -0.196960 0.892578 1445641767 -0.065674 0.374023 -0.205139 0.902039 1445641767 -0.065674 0.374023 -0.205139 0.902039 1445641767 -0.065674 0.374023 -0.205139 0.902039 1445641767 -0.065674 0.374023 -0.205139 0.902039 1445641767 -0.065674 0.374023 -0.205139 0.902039 1445641767 -0.065674 0.374023 -0.205139 0.902039 1445641767 -0.173645 0.285522 -0.318054 0.887207 1445641767 -0.173645 0.285522 -0.318054 0.887207 1445641767 -0.173645 0.285522 -0.318054 0.887207 1445641767 -0.173645 0.285522 -0.318054 0.887207 1445641767 -0.173645 0.285522 -0.318054 0.887207 1445641767 -0.173645 0.285522 -0.318054 0.887207 1445641767 -0.345093 0.155701 -0.433228 0.817871 1445641767 -0.345093 0.155701 -0.433228 0.817871 1445641767 -0.345093 0.155701 -0.433228 0.817871 1445641767 -0.345093 0.155701 -0.433228 0.817871 1445641767 -0.345093 0.155701 -0.433228 0.817871 1445641767 -0.345093 0.155701 -0.433228 0.817871 1445641767 -0.345093 0.155701 -0.433228 0.817871 1445641767 -0.518860 0.003418 -0.549255 0.655029 1445641767 -0.518860 0.003418 -0.549255 0.655029 1445641767 -0.518860 0.003418 -0.549255 0.655029 1445641767 -0.518860 0.003418 -0.549255 0.655029 1445641767 -0.518860 0.003418 -0.549255 0.655029 1445641767 -0.518860 0.003418 -0.549255 0.655029 1445641767 -0.620239 -0.165344 -0.574158 0.508240 1445641767 -0.620239 -0.165344 -0.574158 0.508240 1445641767 -0.620239 -0.165344 -0.574158 0.508240 1445641767 -0.620239 -0.165344 -0.574158 0.508240 1445641767 -0.620239 -0.165344 -0.574158 0.508240 1445641767 -0.620239 -0.165344 -0.574158 0.508240 1445641767 -0.620239 -0.165344 -0.574158 0.508240 1445641767 -0.646362 -0.260864 -0.551025 0.458923 1445641767 -0.646362 -0.260864 -0.551025 0.458923 1445641767 -0.646362 -0.260864 -0.551025 0.458923 1445641767 -0.646362 -0.260864 -0.551025 0.458923 1445641767 -0.646362 -0.260864 -0.551025 0.458923 1445641767 -0.646362 -0.260864 -0.551025 0.458923 1445641767 -0.658020 -0.125305 -0.585938 0.456116 1445641767 -0.658020 -0.125305 -0.585938 0.456116 1445641767 -0.658020 -0.125305 -0.585938 0.456116 1445641767 -0.658020 -0.125305 -0.585938 0.456116 1445641767 -0.658020 -0.125305 -0.585938 0.456116 1445641767 -0.571228 0.041565 -0.610046 0.547607 1445641767 -0.571228 0.041565 -0.610046 0.547607 1445641767 -0.571228 0.041565 -0.610046 0.547607 1445641767 -0.571228 0.041565 -0.610046 0.547607 1445641767 -0.571228 0.041565 -0.610046 0.547607 1445641767 -0.571228 0.041565 -0.610046 0.547607 1445641767 -0.571228 0.041565 -0.610046 0.547607 1445641767 -0.421875 0.197144 -0.579041 0.669250 1445641767 -0.421875 0.197144 -0.579041 0.669250 1445641767 -0.421875 0.197144 -0.579041 0.669250 1445641767 -0.421875 0.197144 -0.579041 0.669250 1445641767 -0.421875 0.197144 -0.579041 0.669250 1445641767 -0.249573 0.314148 -0.478394 0.781128 1445641767 -0.249573 0.314148 -0.478394 0.781128 1445641767 -0.249573 0.314148 -0.478394 0.781128 1445641767 -0.249573 0.314148 -0.478394 0.781128 1445641767 -0.249573 0.314148 -0.478394 0.781128 1445641767 -0.249573 0.314148 -0.478394 0.781128 1445641767 -0.136719 0.373352 -0.324402 0.858276 1445641767 -0.136719 0.373352 -0.324402 0.858276 1445641767 -0.136719 0.373352 -0.324402 0.858276 1445641767 -0.136719 0.373352 -0.324402 0.858276 1445641767 -0.136719 0.373352 -0.324402 0.858276 1445641767 -0.136719 0.373352 -0.324402 0.858276 1445641767 -0.076416 0.386780 -0.288818 0.872375 1445641767 -0.076416 0.386780 -0.288818 0.872375 1445641767 -0.076416 0.386780 -0.288818 0.872375 1445641767 -0.076416 0.386780 -0.288818 0.872375 1445641767 -0.076416 0.386780 -0.288818 0.872375 1445641768 -0.076416 0.386780 -0.288818 0.872375 1445641768 -0.174377 0.299866 -0.342468 0.873108 1445641768 -0.174377 0.299866 -0.342468 0.873108 1445641768 -0.174377 0.299866 -0.342468 0.873108 1445641768 -0.174377 0.299866 -0.342468 0.873108 1445641768 -0.174377 0.299866 -0.342468 0.873108 1445641768 -0.174377 0.299866 -0.342468 0.873108 1445641768 -0.174377 0.299866 -0.342468 0.873108 1445641768 -0.329529 0.174805 -0.441589 0.815979 1445641768 -0.329529 0.174805 -0.441589 0.815979 1445641768 -0.329529 0.174805 -0.441589 0.815979 1445641768 -0.329529 0.174805 -0.441589 0.815979 1445641768 -0.329529 0.174805 -0.441589 0.815979 1445641768 -0.329529 0.174805 -0.441589 0.815979 1445641768 -0.502502 -0.003479 -0.512634 0.696167 1445641768 -0.502502 -0.003479 -0.512634 0.696167 1445641768 -0.502502 -0.003479 -0.512634 0.696167 1445641768 -0.502502 -0.003479 -0.512634 0.696167 1445641768 -0.502502 -0.003479 -0.512634 0.696167 1445641768 -0.502502 -0.003479 -0.512634 0.696167 1445641768 -0.622314 -0.177002 -0.564697 0.512390 1445641768 -0.622314 -0.177002 -0.564697 0.512390 1445641768 -0.622314 -0.177002 -0.564697 0.512390 1445641768 -0.622314 -0.177002 -0.564697 0.512390 1445641768 -0.622314 -0.177002 -0.564697 0.512390 1445641768 -0.622314 -0.177002 -0.564697 0.512390 1445641768 -0.664734 -0.349365 -0.520752 0.406189 1445641768 -0.664734 -0.349365 -0.520752 0.406189 1445641768 -0.664734 -0.349365 -0.520752 0.406189 1445641768 -0.664734 -0.349365 -0.520752 0.406189 1445641768 -0.664734 -0.349365 -0.520752 0.406189 1445641768 -0.664734 -0.349365 -0.520752 0.406189 1445641768 -0.705811 -0.296570 -0.526917 0.369263 1445641768 -0.705811 -0.296570 -0.526917 0.369263 1445641768 -0.705811 -0.296570 -0.526917 0.369263 1445641768 -0.705811 -0.296570 -0.526917 0.369263 1445641768 
-0.691833 -0.267639 -0.534363 0.405273 1445641770 -0.691833 -0.267639 -0.534363 0.405273 1445641770 -0.691833 -0.267639 -0.534363 0.405273 1445641770 -0.691833 -0.267639 -0.534363 0.405273 1445641770 -0.690552 -0.267639 -0.529175 0.414124 1445641770 -0.690552 -0.267639 -0.529175 0.414124 1445641770 -0.690552 -0.267639 -0.529175 0.414124 1445641770 -0.690552 -0.267639 -0.529175 0.414124 1445641770 -0.690552 -0.267639 -0.529175 0.414124 1445641770 -0.690552 -0.267639 -0.529175 0.414124 1445641770 -0.690552 -0.267639 -0.529175 0.414124 1445641770 -0.689697 -0.261047 -0.528503 0.420654 1445641770 -0.689697 -0.261047 -0.528503 0.420654 1445641770 -0.689697 -0.261047 -0.528503 0.420654 1445641770 -0.689697 -0.261047 -0.528503 0.420654 1445641770 -0.689697 -0.261047 -0.528503 0.420654 1445641770 -0.689697 -0.261047 -0.528503 0.420654 1445641770 -0.686768 -0.253418 -0.529541 0.428711 1445641770 -0.686768 -0.253418 -0.529541 0.428711 1445641770 -0.686768 -0.253418 -0.529541 0.428711 1445641770 -0.686768 -0.253418 -0.529541 0.428711 1445641770 -0.686768 -0.253418 -0.529541 0.428711 1445641770 -0.686768 -0.253418 -0.529541 0.428711 1445641770 -0.686768 -0.253418 -0.529541 0.428711 1445641770 -0.682678 -0.245117 -0.527100 0.442871 1445641770 -0.682678 -0.245117 -0.527100 0.442871 1445641770 -0.682678 -0.245117 -0.527100 0.442871 1445641770 -0.682678 -0.245117 -0.527100 0.442871 1445641770 -0.682678 -0.245117 -0.527100 0.442871 1445641770 -0.682678 -0.245117 -0.527100 0.442871 1445641770 -0.677124 -0.231018 -0.527710 0.457947 1445641770 -0.677124 -0.231018 -0.527710 0.457947 1445641770 -0.677124 -0.231018 -0.527710 0.457947 1445641770 -0.677124 -0.231018 -0.527710 0.457947 1445641770 -0.677124 -0.231018 -0.527710 0.457947 1445641770 -0.677124 -0.231018 -0.527710 0.457947 1445641770 -0.677124 -0.231018 -0.527710 0.457947 1445641770 -0.672852 -0.217712 -0.528931 0.469238 1445641770 -0.672852 -0.217712 -0.528931 0.469238 1445641770 -0.672852 -0.217712 -0.528931 0.469238 1445641770 -0.672852 -0.217712 -0.528931 0.469238 1445641770 -0.672852 -0.217712 -0.528931 0.469238 1445641770 -0.672852 -0.217712 -0.528931 0.469238 1445641770 -0.670532 -0.212097 -0.530457 0.473389 1445641770 -0.670532 -0.212097 -0.530457 0.473389 1445641770 -0.670532 -0.212097 -0.530457 0.473389 1445641770 -0.670532 -0.212097 -0.530457 0.473389 1445641770 -0.670532 -0.212097 -0.530457 0.473389 1445641770 -0.670532 -0.212097 -0.530457 0.473389 1445641770 -0.670044 -0.219299 -0.530823 0.470337 1445641770 -0.670044 -0.219299 -0.530823 0.470337 1445641770 -0.670044 -0.219299 -0.530823 0.470337 1445641770 -0.670044 -0.219299 -0.530823 0.470337 1445641770 -0.670044 -0.219299 -0.530823 0.470337 1445641770 -0.670044 -0.219299 -0.530823 0.470337 1445641770 -0.677002 -0.222412 -0.525513 0.464844 1445641770 -0.677002 -0.222412 -0.525513 0.464844 1445641770 -0.677002 -0.222412 -0.525513 0.464844 1445641770 -0.677002 -0.222412 -0.525513 0.464844 1445641770 -0.677002 -0.222412 -0.525513 0.464844 1445641770 -0.677002 -0.222412 -0.525513 0.464844 1445641770 -0.677002 -0.222412 -0.525513 0.464844 1445641770 -0.681824 -0.220093 -0.516907 0.468567 1445641770 -0.681824 -0.220093 -0.516907 0.468567 1445641770 -0.681824 -0.220093 -0.516907 0.468567 1445641770 -0.681824 -0.220093 -0.516907 0.468567 1445641770 -0.681824 -0.220093 -0.516907 0.468567 1445641770 -0.681824 -0.220093 -0.516907 0.468567 1445641770 -0.685608 -0.211975 -0.527954 0.454224 1445641770 -0.685608 -0.211975 -0.527954 0.454224 1445641770 -0.685608 -0.211975 -0.527954 0.454224 1445641770 -0.685608 -0.211975 -0.527954 0.454224 1445641770 -0.685608 -0.211975 -0.527954 0.454224 1445641770 -0.685608 -0.211975 -0.527954 0.454224 1445641770 -0.685608 -0.211975 -0.527954 0.454224 1445641770 -0.688721 -0.220459 -0.543884 0.425781 1445641770 -0.688721 -0.220459 -0.543884 0.425781 1445641770 -0.688721 -0.220459 -0.543884 0.425781 1445641770 -0.688721 -0.220459 -0.543884 0.425781 1445641770 -0.688721 -0.220459 -0.543884 0.425781 1445641770 -0.688721 -0.220459 -0.543884 0.425781 1445641770 -0.684448 -0.272400 -0.536743 0.411499 1445641770 -0.684448 -0.272400 -0.536743 0.411499 1445641770 -0.684448 -0.272400 -0.536743 0.411499 1445641770 -0.684448 -0.272400 -0.536743 0.411499 1445641770 -0.684448 -0.272400 -0.536743 0.411499 1445641770 -0.684448 -0.272400 -0.536743 0.411499 1445641770 -0.686951 -0.300476 -0.525269 0.402466 1445641770 -0.686951 -0.300476 -0.525269 0.402466 1445641770 -0.686951 -0.300476 -0.525269 0.402466 1445641770 -0.686951 -0.300476 -0.525269 0.402466 1445641770 -0.686951 -0.300476 -0.525269 0.402466 1445641770 -0.686951 -0.300476 -0.525269 0.402466 1445641770 -0.686951 -0.300476 -0.525269 0.402466 1445641770 -0.688110 -0.292114 -0.527161 0.404114 1445641771 -0.688110 -0.292114 -0.527161 0.404114 1445641771 -0.688110 -0.292114 -0.527161 0.404114 1445641771 -0.688110 -0.292114 -0.527161 0.404114 1445641771 -0.688110 -0.292114 -0.527161 0.404114 1445641771 -0.688110 -0.292114 -0.527161 0.404114 1445641771 -0.686829 -0.279907 -0.528076 0.413696 1445641771 -0.686829 -0.279907 -0.528076 0.413696 1445641771 -0.686829 -0.279907 -0.528076 0.413696 1445641771 -0.686829 -0.279907 -0.528076 0.413696 1445641771 -0.686829 -0.279907 -0.528076 0.413696 1445641771 -0.689209 -0.261047 -0.530823 0.418518 1445641771 -0.689209 -0.261047 -0.530823 0.418518 1445641771 -0.689209 -0.261047 -0.530823 0.418518 1445641771 -0.689209 -0.261047 -0.530823 0.418518 1445641771 -0.689209 -0.261047 -0.530823 0.418518 1445641771 -0.689209 -0.261047 -0.530823 0.418518 1445641771 -0.689209 -0.261047 -0.530823 0.418518 1445641771 -0.688110 -0.239685 -0.538452 0.423279 1445641771 -0.688110 -0.239685 -0.538452 0.423279 1445641771 -0.688110 -0.239685 -0.538452 0.423279 1445641771 -0.688110 -0.239685 -0.538452 0.423279 1445641771 -0.688110 -0.239685 -0.538452 0.423279 1445641771 -0.688110 -0.239685 -0.538452 0.423279 1445641771 -0.681152 -0.241028 -0.531921 0.441650 1445641771 -0.681152 -0.241028 -0.531921 0.441650 1445641771 -0.681152 -0.241028 -0.531921 0.441650 1445641771 -0.681152 -0.241028 -0.531921 0.441650 1445641771 -0.681152 -0.241028 -0.531921 0.441650 1445641771 -0.681152 -0.241028 -0.531921 0.441650 1445641771 -0.680542 -0.246338 -0.521912 0.451477 1445641771 -0.680542 -0.246338 -0.521912 0.451477 1445641771 -0.680542 -0.246338 -0.521912 0.451477 1445641771 -0.680542 -0.246338 -0.521912 0.451477 1445641771 -0.680542 -0.246338 -0.521912 0.451477 1445641771 -0.680542 -0.246338 -0.521912 0.451477 1445641771 -0.680542 -0.246338 -0.521912 0.451477 1445641771 -0.684448 -0.239258 -0.527100 0.443359 1445641771 -0.684448 -0.239258 -0.527100 0.443359 1445641771 -0.684448 -0.239258 -0.527100 0.443359 1445641771 -0.684448 -0.239258 -0.527100 0.443359 1445641771 -0.684448 -0.239258 -0.527100 0.443359 1445641771 -0.684448 -0.239258 -0.527100 0.443359 1445641771 -0.685486 -0.238098 -0.527832 0.441467 1445641771 -0.685486 -0.238098 -0.527832 0.441467 1445641771 -0.685486 -0.238098 -0.527832 0.441467 1445641771 -0.685486 -0.238098 -0.527832 0.441467 1445641771 -0.685486 -0.238098 -0.527832 0.441467 1445641771 -0.685486 -0.238098 -0.527832 0.441467 1445641771 -0.687866 -0.234436 -0.525574 0.442383 1445641771 -0.687866 -0.234436 -0.525574 0.442383 1445641771 -0.687866 -0.234436 -0.525574 0.442383 1445641771 -0.687866 -0.234436 -0.525574 0.442383 1445641771 -0.687866 -0.234436 -0.525574 0.442383 1445641771 -0.687866 -0.234436 -0.525574 0.442383 1445641771 -0.688660 -0.225403 -0.534973 0.434509 1445641771 -0.688660 -0.225403 -0.534973 0.434509 1445641771 -0.688660 -0.225403 -0.534973 0.434509 1445641771 -0.688660 -0.225403 -0.534973 0.434509 1445641771 -0.688660 -0.225403 -0.534973 0.434509 1445641771 -0.688660 -0.225403 -0.534973 0.434509 1445641771 -0.688660 -0.225403 -0.534973 0.434509 1445641771 -0.685303 -0.235840 -0.542419 0.424988 1445641771 -0.685303 -0.235840 -0.542419 0.424988 1445641771 -0.685303 -0.235840 -0.542419 0.424988 1445641771 -0.685303 -0.235840 -0.542419 0.424988 1445641771 -0.685303 -0.235840 -0.542419 0.424988 1445641771 -0.685303 -0.235840 -0.542419 0.424988 1445641771 -0.686768 -0.253418 -0.541687 0.413269 1445641771 -0.686768 -0.253418 -0.541687 0.413269 1445641771 -0.686768 -0.253418 -0.541687 0.413269 1445641771 -0.686768 -0.253418 -0.541687 0.413269 1445641771 -0.686768 -0.253418 -0.541687 0.413269 1445641771 -0.686768 -0.253418 -0.541687 0.413269 1445641771 -0.688110 -0.251648 -0.540527 0.413574 1445641771 -0.688110 -0.251648 -0.540527 0.413574 1445641771 -0.688110 -0.251648 -0.540527 0.413574 1445641771 -0.688110 -0.251648 -0.540527 0.413574 1445641771 -0.688110 -0.251648 -0.540527 0.413574 1445641771 -0.688110 -0.251648 -0.540527 0.413574 1445641771 -0.681213 -0.255432 -0.530029 0.435730 1445641771 -0.681213 -0.255432 -0.530029 0.435730 1445641771 -0.681213 -0.255432 -0.530029 0.435730 1445641771 -0.681213 -0.255432 -0.530029 0.435730 1445641771 -0.681213 -0.255432 -0.530029 0.435730 1445641771 -0.681213 -0.255432 -0.530029 0.435730 1445641771 -0.681213 -0.255432 -0.530029 0.435730 1445641771 -0.676514 -0.256897 -0.520447 0.453308 1445641771 -0.676514 -0.256897 -0.520447 0.453308 1445641771 -0.676514 -0.256897 -0.520447 0.453308 1445641771 -0.676514 -0.256897 -0.520447 0.453308 1445641771 -0.676514 -0.256897 -0.520447 0.453308 1445641771 -0.676514 -0.256897 -0.520447 0.453308 1445641771 -0.678284 -0.242859 -0.525635 0.452515 1445641771 -0.678284 -0.242859 -0.525635 0.452515 1445641771 -0.678284 -0.242859 -0.525635 0.452515 1445641771 -0.678284 -0.242859 -0.525635 0.452515 1445641771 -0.678284 -0.242859 -0.525635 0.452515 1445641771 -0.678284 -0.242859 -0.525635 0.452515 1445641771 -0.678284 -0.242859 -0.525635 0.452515 1445641771 -0.677063 -0.233887 -0.529358 0.454712 1445641771 -0.677063 -0.233887 -0.529358 0.454712 1445641771 -0.677063 -0.233887 -0.529358 0.454712 1445641771 -0.677063 -0.233887 -0.529358 0.454712 1445641771 -0.677063 -0.233887 -0.529358 0.454712 1445641771 -0.677063 -0.233887 -0.529358 0.454712 1445641771 -0.674377 -0.237976 -0.525940 0.460510 1445641771 -0.674377 -0.237976 -0.525940 0.460510 1445641771 -0.674377 -0.237976 -0.525940 0.460510 1445641771 -0.674377 -0.237976 -0.525940 0.460510 1445641771 -0.674377 -0.237976 -0.525940 0.460510 1445641771 -0.674377 -0.237976 -0.525940 0.460510 1445641771 -0.674377 -0.237976 -0.525940 0.460510 1445641771 -0.678284 -0.234985 -0.528015 0.453796 1445641771 -0.678284 -0.234985 -0.528015 0.453796 1445641772 -0.678284 -0.234985 -0.528015 0.453796 1445641772 -0.678284 -0.234985 -0.528015 0.453796 1445641772 -0.678284 -0.234985 -0.528015 0.453796 1445641772 -0.678284 -0.234985 -0.528015 0.453796 1445641772 -0.681580 -0.232971 -0.532593 0.444519 1445641772 -0.681580 -0.232971 -0.532593 0.444519 1445641772 -0.681580 -0.232971 -0.532593 0.444519 1445641772 -0.681580 -0.232971 -0.532593 0.444519 1445641772 -0.681580 -0.232971 -0.532593 0.444519 1445641772 -0.681580 -0.232971 -0.532593 0.444519 1445641772 -0.681580 -0.232971 -0.532593 0.444519 1445641772 -0.681946 -0.244934 -0.526917 0.444336 1445641772 -0.681946 -0.244934 -0.526917 0.444336 1445641772 -0.681946 -0.244934 -0.526917 0.444336 1445641772 -0.681946 -0.244934 -0.526917 0.444336 1445641772 -0.681946 -0.244934 -0.526917 0.444336 1445641772 -0.681946 -0.244934 -0.526917 0.444336 1445641772 -0.685974 -0.245605 -0.520874 0.444885 1445641772 -0.685974 -0.245605 -0.520874 0.444885 1445641772 -0.685974 -0.245605 -0.520874 0.444885 1445641772 -0.685974 -0.245605 -0.520874 0.444885 1445641772 -0.685974 -0.245605 -0.520874 0.444885 1445641772 -0.685974 -0.245605 -0.520874 0.444885 1445641772 -0.689697 -0.230225 -0.530518 0.435791 1445641772 -0.689697 -0.230225 -0.530518 0.435791 1445641772 -0.689697 -0.230225 -0.530518 0.435791 1445641772 -0.689697 -0.230225 -0.530518 0.435791 1445641772 -0.689697 -0.230225 -0.530518 0.435791 1445641772 -0.689697 -0.230225 -0.530518 0.435791 1445641772 -0.688232 -0.233032 -0.539185 0.425903 1445641772 -0.688232 -0.233032 -0.539185 0.425903 1445641772 -0.688232 -0.233032 -0.539185 0.425903 1445641772 -0.688232 -0.233032 -0.539185 0.425903 1445641772 -0.688232 -0.233032 -0.539185 0.425903 1445641772 -0.688232 -0.233032 -0.539185 0.425903 1445641772 -0.688232 -0.233032 -0.539185 0.425903 1445641772 -0.681213 -0.271545 -0.529907 0.426025 1445641772 -0.681213 -0.271545 -0.529907 0.426025 1445641772 -0.681213 -0.271545 -0.529907 0.426025 1445641772 -0.681213 -0.271545 -0.529907 0.426025 1445641772 -0.681213 -0.271545 -0.529907 0.426025 1445641772 -0.681213 -0.271545 -0.529907 0.426025 1445641772 -0.675964 -0.306946 -0.512756 0.431274 1445641772 -0.675964 -0.306946 -0.512756 0.431274 1445641772 -0.675964 -0.306946 -0.512756 0.431274 1445641772 -0.675964 -0.306946 -0.512756 0.431274 1445641772 -0.675964 -0.306946 -0.512756 0.431274 1445641772 -0.675964 -0.306946 -0.512756 0.431274 1445641772 -0.677246 -0.302246 -0.511353 0.434265 1445641772 -0.677246 -0.302246 -0.511353 0.434265 1445641772 -0.677246 -0.302246 -0.511353 0.434265 1445641772 -0.677246 -0.302246 -0.511353 0.434265 1445641772 -0.677246 -0.302246 -0.511353 0.434265 1445641772 -0.677246 -0.302246 -0.511353 0.434265 1445641772 -0.677246 -0.302246 -0.511353 0.434265 1445641772 -0.674377 -0.289856 -0.511292 0.447021 1445641772 -0.674377 -0.289856 -0.511292 0.447021 1445641772 -0.674377 -0.289856 -0.511292 0.447021 1445641772 -0.674377 -0.289856 -0.511292 0.447021 1445641772 -0.674377 -0.289856 -0.511292 0.447021 1445641772 -0.674377 -0.289856 -0.511292 0.447021 1445641772 -0.676392 -0.265869 -0.515076 0.454468 1445641772 -0.676392 -0.265869 -0.515076 0.454468 1445641772 -0.676392 -0.265869 -0.515076 0.454468 1445641772 -0.676392 -0.265869 -0.515076 0.454468 1445641772 -0.676392 -0.265869 -0.515076 0.454468 1445641772 -0.676392 -0.265869 -0.515076 0.454468 1445641772 -0.676392 -0.265869 -0.515076 0.454468 1445641772 -0.676514 -0.239136 -0.521484 0.461792 1445641772 -0.676514 -0.239136 -0.521484 0.461792 1445641772 -0.676514 -0.239136 -0.521484 0.461792 1445641772 -0.676514 -0.239136 -0.521484 0.461792 1445641772 -0.676514 -0.239136 -0.521484 0.461792 1445641772 -0.676514 -0.239136 -0.521484 0.461792 1445641772 -0.671326 -0.225891 -0.523254 0.473877 1445641772 -0.671326 -0.225891 -0.523254 0.473877 1445641772 -0.671326 -0.225891 -0.523254 0.473877 1445641772 -0.671326 -0.225891 -0.523254 0.473877 1445641772 -0.671326 -0.225891 -0.523254 0.473877 1445641772 -0.671326 -0.225891 -0.523254 0.473877 1445641772 -0.667847 -0.231506 -0.515930 0.484009 1445641772 -0.667847 -0.231506 -0.515930 0.484009 1445641772 -0.667847 -0.231506 -0.515930 0.484009 1445641772 -0.667847 -0.231506 -0.515930 0.484009 1445641772 -0.667847 -0.231506 -0.515930 0.484009 1445641772 -0.667847 -0.231506 -0.515930 0.484009 1445641772 -0.667847 -0.231506 -0.515930 0.484009 1445641772 -0.670105 -0.238647 -0.511902 0.481689 1445641772 -0.670105 -0.238647 -0.511902 0.481689 1445641772 -0.670105 -0.238647 -0.511902 0.481689 1445641772 -0.670105 -0.238647 -0.511902 0.481689 1445641772 -0.670105 -0.238647 -0.511902 0.481689 1445641772 -0.672180 -0.244812 -0.510742 0.476929 1445641772 -0.672180 -0.244812 -0.510742 0.476929 1445641772 -0.672180 -0.244812 -0.510742 0.476929 1445641772 -0.672180 -0.244812 -0.510742 0.476929 1445641772 -0.672180 -0.244812 -0.510742 0.476929 1445641772 -0.672180 -0.244812 -0.510742 0.476929 1445641772 -0.672180 -0.244812 -0.510742 0.476929 1445641772 -0.673828 -0.251709 -0.509521 0.472290 1445641772 -0.673828 -0.251709 -0.509521 0.472290 1445641772 -0.673828 -0.251709 -0.509521 0.472290 1445641772 -0.673828 -0.251709 -0.509521 0.472290 1445641772 -0.673828 -0.251709 -0.509521 0.472290 1445641772 -0.675293 -0.264526 -0.514587 0.457458 1445641772 -0.675293 -0.264526 -0.514587 0.457458 1445641772 -0.675293 -0.264526 -0.514587 0.457458 1445641772 -0.675293 -0.264526 -0.514587 0.457458 1445641772 -0.675293 -0.264526 -0.514587 0.457458 1445641772 -0.675293 -0.264526 -0.514587 0.457458 1445641772 -0.675293 -0.264526 -0.514587 0.457458 1445641772 -0.675476 -0.294861 -0.512695 0.440430 1445641772 -0.675476 -0.294861 -0.512695 0.440430 1445641772 -0.675476 -0.294861 -0.512695 0.440430 1445641772 -0.675476 -0.294861 -0.512695 0.440430 1445641773 -0.675476 -0.294861 -0.512695 0.440430 1445641773 -0.675476 -0.294861 -0.512695 0.440430 1445641773 -0.675110 -0.326416 -0.502991 0.429810 1445641773 -0.675110 -0.326416 -0.502991 0.429810 1445641773 -0.675110 -0.326416 -0.502991 0.429810 1445641773 -0.675110 -0.326416 -0.502991 0.429810 1445641773 -0.675110 -0.326416 -0.502991 0.429810 1445641773 -0.675110 -0.326416 -0.502991 0.429810 1445641773 -0.675110 -0.326416 -0.502991 0.429810 1445641773 -0.675781 -0.334595 -0.497314 0.429077 1445641773 -0.675781 -0.334595 -0.497314 0.429077 1445641773 -0.675781 -0.334595 -0.497314 0.429077 1445641773 -0.675781 -0.334595 -0.497314 0.429077 1445641773 -0.675781 -0.334595 -0.497314 0.429077 1445641773 -0.675781 -0.334595 -0.497314 0.429077 1445641773 -0.677124 -0.317749 -0.504089 0.431946 1445641773 -0.677124 -0.317749 -0.504089 0.431946 1445641773 -0.677124 -0.317749 -0.504089 0.431946 1445641773 -0.677124 -0.317749 -0.504089 0.431946 1445641773 -0.677124 -0.317749 -0.504089 0.431946 1445641773 -0.677124 -0.317749 -0.504089 0.431946 1445641773 -0.679016 -0.288757 -0.514343 0.437134 1445641773 -0.679016 -0.288757 -0.514343 0.437134 1445641773 -0.679016 -0.288757 -0.514343 0.437134 1445641773 -0.679016 -0.288757 -0.514343 0.437134 1445641773 -0.679016 -0.288757 -0.514343 0.437134 1445641773 -0.679016 -0.288757 -0.514343 0.437134 1445641773 -0.679016 -0.288757 -0.514343 0.437134 1445641773 -0.678345 -0.262817 -0.519836 0.447876 1445641773 -0.678345 -0.262817 -0.519836 0.447876 1445641773 -0.678345 -0.262817 -0.519836 0.447876 1445641773 -0.678345 -0.262817 -0.519836 0.447876 1445641773 -0.678345 -0.262817 -0.519836 0.447876 1445641773 -0.678345 -0.262817 -0.519836 0.447876 1445641773 -0.672485 -0.247986 -0.522278 0.462158 1445641773 -0.672485 -0.247986 -0.522278 0.462158 1445641773 -0.672485 -0.247986 -0.522278 0.462158 1445641773 -0.672485 -0.247986 -0.522278 0.462158 1445641773 -0.672485 -0.247986 -0.522278 0.462158 1445641773 -0.672485 -0.247986 -0.522278 0.462158 1445641773 -0.672485 -0.247986 -0.522278 0.462158 1445641773 -0.665100 -0.242126 -0.522522 0.475525 1445641773 -0.665100 -0.242126 -0.522522 0.475525 1445641773 -0.665100 -0.242126 -0.522522 0.475525 1445641773 -0.665100 -0.242126 -0.522522 0.475525 1445641773 -0.665100 -0.242126 -0.522522 0.475525 1445641773 -0.665100 -0.242126 -0.522522 0.475525 1445641773 -0.662903 -0.251038 -0.513672 0.483459 1445641773 -0.662903 -0.251038 -0.513672 0.483459 1445641773 -0.662903 -0.251038 -0.513672 0.483459 1445641773 -0.662903 -0.251038 -0.513672 0.483459 1445641773 -0.662903 -0.251038 -0.513672 0.483459 1445641773 -0.662903 -0.251038 -0.513672 0.483459 1445641773 -0.665283 -0.254333 -0.509338 0.483032 1445641773 -0.665283 -0.254333 -0.509338 0.483032 1445641773 -0.665283 -0.254333 -0.509338 0.483032 1445641773 -0.665283 -0.254333 -0.509338 0.483032 1445641773 -0.665283 -0.254333 -0.509338 0.483032 1445641773 -0.665283 -0.254333 -0.509338 0.483032 1445641773 -0.665222 -0.257141 -0.510803 0.480103 1445641773 -0.665222 -0.257141 -0.510803 0.480103 1445641773 -0.665222 -0.257141 -0.510803 0.480103 1445641773 -0.665222 -0.257141 -0.510803 0.480103 1445641773 -0.665222 -0.257141 -0.510803 0.480103 1445641773 -0.665222 -0.257141 -0.510803 0.480103 1445641773 -0.666504 -0.258789 -0.515198 0.472717 1445641773 -0.666504 -0.258789 -0.515198 0.472717 1445641773 -0.666504 -0.258789 -0.515198 0.472717 1445641773 -0.666504 -0.258789 -0.515198 0.472717 1445641773 -0.666504 -0.258789 -0.515198 0.472717 1445641773 -0.666504 -0.258789 -0.515198 0.472717 1445641773 -0.666504 -0.258789 -0.515198 0.472717 1445641773 -0.664490 -0.275330 -0.516174 0.465027 1445641773 -0.664490 -0.275330 -0.516174 0.465027 1445641773 -0.664490 -0.275330 -0.516174 0.465027 1445641773 -0.664490 -0.275330 -0.516174 0.465027 1445641773 -0.664490 -0.275330 -0.516174 0.465027 1445641773 -0.664490 -0.275330 -0.516174 0.465027 1445641773 -0.661499 -0.302795 -0.507141 0.462097 1445641773 -0.661499 -0.302795 -0.507141 0.462097 1445641773 -0.661499 -0.302795 -0.507141 0.462097 1445641773 -0.661499 -0.302795 -0.507141 0.462097 1445641773 -0.661499 -0.302795 -0.507141 0.462097 1445641773 -0.661499 -0.302795 -0.507141 0.462097 1445641773 -0.661499 -0.302795 -0.507141 0.462097 1445641773 -0.661560 -0.315613 -0.500183 0.461121 1445641773 -0.661560 -0.315613 -0.500183 0.461121 1445641773 -0.661560 -0.315613 -0.500183 0.461121 1445641773 -0.661560 -0.315613 -0.500183 0.461121 1445641773 -0.661560 -0.315613 -0.500183 0.461121 1445641773 -0.661560 -0.315613 -0.500183 0.461121 1445641773 -0.664429 -0.304871 -0.503174 0.460938 1445641773 -0.664429 -0.304871 -0.503174 0.460938 1445641773 -0.664429 -0.304871 -0.503174 0.460938 1445641773 -0.664429 -0.304871 -0.503174 0.460938 1445641773 -0.664429 -0.304871 -0.503174 0.460938 1445641773 -0.664429 -0.304871 -0.503174 0.460938 1445641773 -0.664429 -0.304871 -0.503174 0.460938 1445641773 -0.665588 -0.285278 -0.510315 0.463989 1445641773 -0.665588 -0.285278 -0.510315 0.463989 1445641773 -0.665588 -0.285278 -0.510315 0.463989 1445641773 -0.665588 -0.285278 -0.510315 0.463989 1445641773 -0.665588 -0.285278 -0.510315 0.463989 1445641773 -0.665588 -0.285278 -0.510315 0.463989 1445641773 -0.665161 -0.267761 -0.514526 0.470337 1445641773 -0.665161 -0.267761 -0.514526 0.470337 1445641773 -0.665161 -0.267761 -0.514526 0.470337 1445641773 -0.665161 -0.267761 -0.514526 0.470337 1445641773 -0.665161 -0.267761 -0.514526 0.470337 1445641773 -0.665161 -0.267761 -0.514526 0.470337 1445641773 -0.665161 -0.267761 -0.514526 0.470337 1445641773 -0.662476 -0.257202 -0.515625 0.478699 1445641773 -0.662476 -0.257202 -0.515625 0.478699 1445641773 -0.662476 -0.257202 -0.515625 0.478699 1445641773 -0.662476 -0.257202 -0.515625 0.478699 1445641773 -0.662476 -0.257202 -0.515625 0.478699 1445641774 -0.662476 -0.257202 -0.515625 0.478699 1445641774 -0.659973 -0.250793 -0.516479 0.484558 1445641774 -0.659973 -0.250793 -0.516479 0.484558 1445641774 -0.659973 -0.250793 -0.516479 0.484558 1445641774 -0.659973 -0.250793 -0.516479 0.484558 1445641774 -0.659973 -0.250793 -0.516479 0.484558 1445641774 -0.659973 -0.250793 -0.516479 0.484558 1445641774 -0.662354 -0.252136 -0.513489 0.483826 1445641774 -0.662354 -0.252136 -0.513489 0.483826 1445641774 -0.662354 -0.252136 -0.513489 0.483826 1445641774 -0.662354 -0.252136 -0.513489 0.483826 1445641774 -0.662354 -0.252136 -0.513489 0.483826 1445641774 -0.662354 -0.252136 -0.513489 0.483826 1445641774 -0.667114 -0.250977 -0.517090 0.473938 1445641774 -0.667114 -0.250977 -0.517090 0.473938 1445641774 -0.667114 -0.250977 -0.517090 0.473938 1445641774 -0.667114 -0.250977 -0.517090 0.473938 1445641774 -0.667114 -0.250977 -0.517090 0.473938 1445641774 -0.667114 -0.250977 -0.517090 0.473938 1445641774 -0.668274 -0.256714 -0.515747 0.470703 1445641774 -0.668274 -0.256714 -0.515747 0.470703 1445641774 -0.668274 -0.256714 -0.515747 0.470703 1445641774 -0.668274 -0.256714 -0.515747 0.470703 1445641774 -0.668274 -0.256714 -0.515747 0.470703 1445641774 -0.668274 -0.256714 -0.515747 0.470703 1445641774 -0.669006 -0.264404 -0.511353 0.470215 1445641774 -0.669006 -0.264404 -0.511353 0.470215 1445641774 -0.669006 -0.264404 -0.511353 0.470215 1445641774 -0.669006 -0.264404 -0.511353 0.470215 1445641774 -0.669006 -0.264404 -0.511353 0.470215 1445641774 -0.669006 -0.264404 -0.511353 0.470215 1445641774 -0.669006 -0.264404 -0.511353 0.470215 1445641774 -0.671692 -0.266357 -0.515381 0.460876 1445641774 -0.671692 -0.266357 -0.515381 0.460876 1445641774 -0.671692 -0.266357 -0.515381 0.460876 1445641774 -0.671692 -0.266357 -0.515381 0.460876 1445641774 -0.671692 -0.266357 -0.515381 0.460876 1445641774 -0.671692 -0.266357 -0.515381 0.460876 1445641774 -0.671814 -0.278137 -0.521118 0.446960 1445641774 -0.671814 -0.278137 -0.521118 0.446960 1445641774 -0.671814 -0.278137 -0.521118 0.446960 1445641774 -0.671814 -0.278137 -0.521118 0.446960 1445641774 -0.671814 -0.278137 -0.521118 0.446960 1445641774 -0.671814 -0.278137 -0.521118 0.446960 1445641774 -0.666016 -0.308167 -0.516357 0.441467 1445641774 -0.666016 -0.308167 -0.516357 0.441467 1445641774 -0.666016 -0.308167 -0.516357 0.441467 1445641774 -0.666016 -0.308167 -0.516357 0.441467 1445641774 -0.666016 -0.308167 -0.516357 0.441467 1445641774 -0.666016 -0.308167 -0.516357 0.441467 1445641774 -0.666016 -0.308167 -0.516357 0.441467 1445641774 -0.656921 -0.335754 -0.502380 0.450989 1445641774 -0.656921 -0.335754 -0.502380 0.450989 1445641774 -0.656921 -0.335754 -0.502380 0.450989 1445641774 -0.656921 -0.335754 -0.502380 0.450989 1445641774 -0.656921 -0.335754 -0.502380 0.450989 1445641774 -0.656921 -0.335754 -0.502380 0.450989 1445641774 -0.652710 -0.339844 -0.494385 0.462769 1445641774 -0.652710 -0.339844 -0.494385 0.462769 1445641774 -0.652710 -0.339844 -0.494385 0.462769 1445641774 -0.652710 -0.339844 -0.494385 0.462769 1445641774 -0.652710 -0.339844 -0.494385 0.462769 1445641774 -0.652710 -0.339844 -0.494385 0.462769 1445641774 -0.656006 -0.321045 -0.497681 0.467957 1445641774 -0.656006 -0.321045 -0.497681 0.467957 1445641774 -0.656006 -0.321045 -0.497681 0.467957 1445641774 -0.656006 -0.321045 -0.497681 0.467957 1445641774 -0.656006 -0.321045 -0.497681 0.467957 1445641774 -0.656006 -0.321045 -0.497681 0.467957 1445641774 -0.663147 -0.287476 -0.509766 0.466675 1445641774 -0.663147 -0.287476 -0.509766 0.466675 1445641774 -0.663147 -0.287476 -0.509766 0.466675 1445641774 -0.663147 -0.287476 -0.509766 0.466675 1445641774 -0.663147 -0.287476 -0.509766 0.466675 1445641774 -0.663147 -0.287476 -0.509766 0.466675 1445641774 -0.663147 -0.287476 -0.509766 0.466675 1445641774 -0.663147 -0.261597 -0.516968 0.473938 1445641774 -0.663147 -0.261597 -0.516968 0.473938 1445641774 -0.663147 -0.261597 -0.516968 0.473938 1445641774 -0.663147 -0.261597 -0.516968 0.473938 1445641774 -0.663147 -0.261597 -0.516968 0.473938 1445641774 -0.663147 -0.261597 -0.516968 0.473938 1445641774 -0.655090 -0.257141 -0.513062 0.491455 1445641774 -0.655090 -0.257141 -0.513062 0.491455 1445641774 -0.655090 -0.257141 -0.513062 0.491455 1445641774 -0.655090 -0.257141 -0.513062 0.491455 1445641774 -0.655090 -0.257141 -0.513062 0.491455 1445641774 -0.655090 -0.257141 -0.513062 0.491455 1445641774 -0.655090 -0.257141 -0.513062 0.491455 1445641774 -0.650024 -0.257690 -0.507874 0.503235 1445641774 -0.650024 -0.257690 -0.507874 0.503235 1445641774 -0.650024 -0.257690 -0.507874 0.503235 1445641774 -0.650024 -0.257690 -0.507874 0.503235 1445641774 -0.650024 -0.257690 -0.507874 0.503235 1445641774 -0.650024 -0.257690 -0.507874 0.503235 1445641774 -0.650513 -0.256531 -0.508728 0.502258 1445641774 -0.650513 -0.256531 -0.508728 0.502258 1445641774 -0.650513 -0.256531 -0.508728 0.502258 1445641774 -0.650513 -0.256531 -0.508728 0.502258 1445641774 -0.650513 -0.256531 -0.508728 0.502258 1445641774 -0.650513 -0.256531 -0.508728 0.502258 1445641774 -0.652649 -0.262634 -0.506653 0.498413 1445641774 -0.652649 -0.262634 -0.506653 0.498413 1445641774 -0.652649 -0.262634 -0.506653 0.498413 1445641774 -0.652649 -0.262634 -0.506653 0.498413 1445641774 -0.652649 -0.262634 -0.506653 0.498413 1445641774 -0.652649 -0.262634 -0.506653 0.498413 1445641774 -0.653870 -0.269836 -0.499390 0.500305 1445641774 -0.653870 -0.269836 -0.499390 0.500305 1445641774 -0.653870 -0.269836 -0.499390 0.500305 1445641774 -0.653870 -0.269836 -0.499390 0.500305 1445641774 -0.653870 -0.269836 -0.499390 0.500305 1445641774 -0.653870 -0.269836 -0.499390 0.500305 1445641774 -0.653870 -0.269836 -0.499390 0.500305 1445641775 -0.655823 -0.262939 -0.506531 0.494202 1445641775 -0.655823 -0.262939 -0.506531 0.494202 1445641775 -0.655823 -0.262939 -0.506531 0.494202 1445641775 -0.655823 -0.262939 -0.506531 0.494202 1445641775 -0.655823 -0.262939 -0.506531 0.494202 1445641775 -0.655823 -0.262939 -0.506531 0.494202 1445641775 -0.654846 -0.268616 -0.514832 0.483826 1445641775 -0.654846 -0.268616 -0.514832 0.483826 1445641775 -0.654846 -0.268616 -0.514832 0.483826 1445641775 -0.654846 -0.268616 -0.514832 0.483826 1445641775 -0.654846 -0.268616 -0.514832 0.483826 1445641775 -0.654846 -0.268616 -0.514832 0.483826 1445641775 -0.654846 -0.268616 -0.514832 0.483826 1445641775 -0.650085 -0.309143 -0.504395 0.476990 1445641775 -0.650085 -0.309143 -0.504395 0.476990 1445641775 -0.650085 -0.309143 -0.504395 0.476990 1445641775 -0.650085 -0.309143 -0.504395 0.476990 1445641775 -0.650085 -0.309143 -0.504395 0.476990 1445641775 -0.650085 -0.309143 -0.504395 0.476990 1445641775 -0.649170 -0.344421 -0.489807 0.469177 1445641775 -0.649170 -0.344421 -0.489807 0.469177 1445641775 -0.649170 -0.344421 -0.489807 0.469177 1445641775 -0.649170 -0.344421 -0.489807 0.469177 1445641775 -0.649170 -0.344421 -0.489807 0.469177 1445641775 -0.649170 -0.344421 -0.489807 0.469177 1445641775 -0.655090 -0.340393 -0.489258 0.464417 1445641775 -0.655090 -0.340393 -0.489258 0.464417 1445641775 -0.655090 -0.340393 -0.489258 0.464417 1445641775 
-0.714478 -0.109436 -0.577393 0.379700 1445641777 -0.662354 -0.007202 -0.586365 0.466309 1445641777 -0.662354 -0.007202 -0.586365 0.466309 1445641777 -0.662354 -0.007202 -0.586365 0.466309 1445641777 -0.662354 -0.007202 -0.586365 0.466309 1445641777 -0.662354 -0.007202 -0.586365 0.466309 1445641777 -0.662354 -0.007202 -0.586365 0.466309 1445641777 -0.574890 0.097168 -0.570557 0.578430 1445641777 -0.574890 0.097168 -0.570557 0.578430 1445641777 -0.574890 0.097168 -0.570557 0.578430 1445641777 -0.574890 0.097168 -0.570557 0.578430 1445641777 -0.574890 0.097168 -0.570557 0.578430 1445641777 -0.574890 0.097168 -0.570557 0.578430 1445641777 -0.574890 0.097168 -0.570557 0.578430 1445641777 -0.458984 0.200562 -0.527344 0.686279 1445641777 -0.458984 0.200562 -0.527344 0.686279 1445641777 -0.458984 0.200562 -0.527344 0.686279 1445641777 -0.458984 0.200562 -0.527344 0.686279 1445641777 -0.458984 0.200562 -0.527344 0.686279 1445641777 -0.458984 0.200562 -0.527344 0.686279 1445641777 -0.333130 0.279785 -0.421814 0.795532 1445641777 -0.333130 0.279785 -0.421814 0.795532 1445641777 -0.333130 0.279785 -0.421814 0.795532 1445641777 -0.333130 0.279785 -0.421814 0.795532 1445641777 -0.333130 0.279785 -0.421814 0.795532 1445641777 -0.333130 0.279785 -0.421814 0.795532 1445641777 -0.199402 0.359253 -0.320007 0.853638 1445641777 -0.199402 0.359253 -0.320007 0.853638 1445641777 -0.199402 0.359253 -0.320007 0.853638 1445641777 -0.199402 0.359253 -0.320007 0.853638 1445641777 -0.199402 0.359253 -0.320007 0.853638 1445641777 -0.199402 0.359253 -0.320007 0.853638 1445641777 -0.101379 0.403748 -0.313110 0.853638 1445641777 -0.101379 0.403748 -0.313110 0.853638 1445641777 -0.101379 0.403748 -0.313110 0.853638 1445641777 -0.101379 0.403748 -0.313110 0.853638 1445641777 -0.101379 0.403748 -0.313110 0.853638 1445641777 -0.101379 0.403748 -0.313110 0.853638 1445641777 -0.101379 0.403748 -0.313110 0.853638 1445641777 -0.157654 0.375244 -0.352051 0.842834 1445641777 -0.157654 0.375244 -0.352051 0.842834 1445641777 -0.157654 0.375244 -0.352051 0.842834 1445641777 -0.157654 0.375244 -0.352051 0.842834 1445641777 -0.157654 0.375244 -0.352051 0.842834 1445641777 -0.157654 0.375244 -0.352051 0.842834 1445641777 -0.307251 0.285522 -0.414429 0.807678 1445641777 -0.307251 0.285522 -0.414429 0.807678 1445641777 -0.307251 0.285522 -0.414429 0.807678 1445641777 -0.307251 0.285522 -0.414429 0.807678 1445641777 -0.307251 0.285522 -0.414429 0.807678 1445641777 -0.307251 0.285522 -0.414429 0.807678 1445641777 -0.472412 0.147827 -0.515198 0.699707 1445641777 -0.472412 0.147827 -0.515198 0.699707 1445641777 -0.472412 0.147827 -0.515198 0.699707 1445641777 -0.472412 0.147827 -0.515198 0.699707 1445641777 -0.472412 0.147827 -0.515198 0.699707 1445641777 -0.472412 0.147827 -0.515198 0.699707 1445641777 -0.601685 0.011658 -0.631836 0.488525 1445641777 -0.601685 0.011658 -0.631836 0.488525 1445641777 -0.601685 0.011658 -0.631836 0.488525 1445641777 -0.601685 0.011658 -0.631836 0.488525 1445641777 -0.601685 0.011658 -0.631836 0.488525 1445641777 -0.601685 0.011658 -0.631836 0.488525 1445641777 -0.667969 -0.163147 -0.614624 0.386719 1445641777 -0.667969 -0.163147 -0.614624 0.386719 1445641777 -0.667969 -0.163147 -0.614624 0.386719 1445641777 -0.667969 -0.163147 -0.614624 0.386719 1445641777 -0.667969 -0.163147 -0.614624 0.386719 1445641777 -0.667969 -0.163147 -0.614624 0.386719 1445641777 -0.667969 -0.163147 -0.614624 0.386719 1445641777 -0.676575 -0.239258 -0.568848 0.401855 1445641777 -0.676575 -0.239258 -0.568848 0.401855 1445641777 -0.676575 -0.239258 -0.568848 0.401855 1445641777 -0.676575 -0.239258 -0.568848 0.401855 1445641777 -0.676575 -0.239258 -0.568848 0.401855 1445641777 -0.676575 -0.239258 -0.568848 0.401855 1445641777 -0.640076 -0.062195 -0.628235 0.437988 1445641777 -0.640076 -0.062195 -0.628235 0.437988 1445641777 -0.640076 -0.062195 -0.628235 0.437988 1445641777 -0.640076 -0.062195 -0.628235 0.437988 1445641777 -0.640076 -0.062195 -0.628235 0.437988 1445641777 -0.640076 -0.062195 -0.628235 0.437988 1445641777 -0.535156 0.054077 -0.617371 0.574097 1445641777 -0.535156 0.054077 -0.617371 0.574097 1445641777 -0.535156 0.054077 -0.617371 0.574097 1445641777 -0.535156 0.054077 -0.617371 0.574097 1445641777 -0.535156 0.054077 -0.617371 0.574097 1445641777 -0.535156 0.054077 -0.617371 0.574097 1445641777 -0.400635 0.203735 -0.555664 0.699463 1445641777 -0.400635 0.203735 -0.555664 0.699463 1445641777 -0.400635 0.203735 -0.555664 0.699463 1445641777 -0.400635 0.203735 -0.555664 0.699463 1445641777 -0.400635 0.203735 -0.555664 0.699463 1445641777 -0.400635 0.203735 -0.555664 0.699463 1445641777 -0.274963 0.313904 -0.420898 0.805359 1445641777 -0.274963 0.313904 -0.420898 0.805359 1445641777 -0.274963 0.313904 -0.420898 0.805359 1445641777 -0.274963 0.313904 -0.420898 0.805359 1445641777 -0.274963 0.313904 -0.420898 0.805359 1445641777 -0.274963 0.313904 -0.420898 0.805359 1445641777 -0.185242 0.392944 -0.286133 0.854004 1445641777 -0.185242 0.392944 -0.286133 0.854004 1445641778 -0.185242 0.392944 -0.286133 0.854004 1445641778 -0.185242 0.392944 -0.286133 0.854004 1445641778 -0.185242 0.392944 -0.286133 0.854004 1445641778 -0.185242 0.392944 -0.286133 0.854004 1445641778 -0.155884 0.404785 -0.275391 0.857849 1445641778 -0.155884 0.404785 -0.275391 0.857849 1445641778 -0.155884 0.404785 -0.275391 0.857849 1445641778 -0.155884 0.404785 -0.275391 0.857849 1445641778 -0.155884 0.404785 -0.275391 0.857849 1445641778 -0.155884 0.404785 -0.275391 0.857849 1445641778 -0.155884 0.404785 -0.275391 0.857849 1445641778 -0.279968 0.312683 -0.335754 0.843262 1445641778 -0.279968 0.312683 -0.335754 0.843262 1445641778 -0.279968 0.312683 -0.335754 0.843262 1445641778 -0.279968 0.312683 -0.335754 0.843262 1445641778 -0.279968 0.312683 -0.335754 0.843262 1445641778 -0.279968 0.312683 -0.335754 0.843262 1445641778 -0.438904 0.167114 -0.440674 0.765015 1445641778 -0.438904 0.167114 -0.440674 0.765015 1445641778 -0.438904 0.167114 -0.440674 0.765015 1445641778 -0.438904 0.167114 -0.440674 0.765015 1445641778 -0.438904 0.167114 -0.440674 0.765015 1445641778 -0.590515 0.006592 -0.560730 0.580383 1445641778 -0.590515 0.006592 -0.560730 0.580383 1445641778 -0.590515 0.006592 -0.560730 0.580383 1445641778 -0.590515 0.006592 -0.560730 0.580383 1445641778 -0.590515 0.006592 -0.560730 0.580383 1445641778 -0.590515 0.006592 -0.560730 0.580383 1445641778 -0.669922 -0.139404 -0.593201 0.424194 1445641778 -0.669922 -0.139404 -0.593201 0.424194 1445641778 -0.669922 -0.139404 -0.593201 0.424194 1445641778 -0.669922 -0.139404 -0.593201 0.424194 1445641778 -0.669922 -0.139404 -0.593201 0.424194 1445641778 -0.669922 -0.139404 -0.593201 0.424194 1445641778 -0.669922 -0.139404 -0.593201 0.424194 1445641778 -0.680054 -0.216675 -0.562256 0.417786 1445641778 -0.680054 -0.216675 -0.562256 0.417786 1445641778 -0.680054 -0.216675 -0.562256 0.417786 1445641778 -0.680054 -0.216675 -0.562256 0.417786 1445641778 -0.680054 -0.216675 -0.562256 0.417786 1445641778 -0.680054 -0.216675 -0.562256 0.417786 1445641778 -0.651001 -0.054138 -0.598755 0.463501 1445641778 -0.651001 -0.054138 -0.598755 0.463501 1445641778 -0.651001 -0.054138 -0.598755 0.463501 1445641778 -0.651001 -0.054138 -0.598755 0.463501 1445641778 -0.651001 -0.054138 -0.598755 0.463501 1445641778 -0.651001 -0.054138 -0.598755 0.463501 1445641778 -0.564880 0.097961 -0.580688 0.578003 1445641778 -0.564880 0.097961 -0.580688 0.578003 1445641778 -0.564880 0.097961 -0.580688 0.578003 1445641778 -0.564880 0.097961 -0.580688 0.578003 1445641778 -0.564880 0.097961 -0.580688 0.578003 1445641778 -0.564880 0.097961 -0.580688 0.578003 1445641778 -0.430725 0.263428 -0.508728 0.697327 1445641778 -0.430725 0.263428 -0.508728 0.697327 1445641778 -0.430725 0.263428 -0.508728 0.697327 1445641778 -0.430725 0.263428 -0.508728 0.697327 1445641778 -0.430725 0.263428 -0.508728 0.697327 1445641778 -0.430725 0.263428 -0.508728 0.697327 1445641778 -0.430725 0.263428 -0.508728 0.697327 1445641778 -0.316101 0.355713 -0.369995 0.797913 1445641778 -0.316101 0.355713 -0.369995 0.797913 1445641778 -0.316101 0.355713 -0.369995 0.797913 1445641778 -0.316101 0.355713 -0.369995 0.797913 1445641778 -0.316101 0.355713 -0.369995 0.797913 1445641778 -0.218201 0.420532 -0.282288 0.834167 1445641778 -0.218201 0.420532 -0.282288 0.834167 1445641778 -0.218201 0.420532 -0.282288 0.834167 1445641778 -0.218201 0.420532 -0.282288 0.834167 1445641778 -0.218201 0.420532 -0.282288 0.834167 1445641778 -0.218201 0.420532 -0.282288 0.834167 1445641778 -0.248596 0.382324 -0.313232 0.833008 1445641778 -0.248596 0.382324 -0.313232 0.833008 1445641778 -0.248596 0.382324 -0.313232 0.833008 1445641778 -0.248596 0.382324 -0.313232 0.833008 1445641778 -0.248596 0.382324 -0.313232 0.833008 1445641778 -0.248596 0.382324 -0.313232 0.833008 1445641778 -0.248596 0.382324 -0.313232 0.833008 1445641778 -0.401672 0.264160 -0.364746 0.797363 1445641778 -0.401672 0.264160 -0.364746 0.797363 1445641778 -0.401672 0.264160 -0.364746 0.797363 1445641778 -0.401672 0.264160 -0.364746 0.797363 1445641778 -0.401672 0.264160 -0.364746 0.797363 1445641778 -0.401672 0.264160 -0.364746 0.797363 1445641778 -0.563171 0.114441 -0.487000 0.657715 1445641778 -0.563171 0.114441 -0.487000 0.657715 1445641778 -0.563171 0.114441 -0.487000 0.657715 1445641778 -0.563171 0.114441 -0.487000 0.657715 1445641778 -0.563171 0.114441 -0.487000 0.657715 1445641778 -0.563171 0.114441 -0.487000 0.657715 1445641778 -0.660828 0.003052 -0.601990 0.448242 1445641778 -0.660828 0.003052 -0.601990 0.448242 1445641778 -0.660828 0.003052 -0.601990 0.448242 1445641778 -0.660828 0.003052 -0.601990 0.448242 1445641778 -0.660828 0.003052 -0.601990 0.448242 1445641778 -0.660828 0.003052 -0.601990 0.448242 1445641778 -0.700989 -0.169617 -0.584595 0.371704 1445641778 -0.700989 -0.169617 -0.584595 0.371704 1445641778 -0.700989 -0.169617 -0.584595 0.371704 1445641778 -0.700989 -0.169617 -0.584595 0.371704 1445641778 -0.700989 -0.169617 -0.584595 0.371704 1445641778 -0.700989 -0.169617 -0.584595 0.371704 1445641778 -0.708374 -0.155334 -0.578552 0.373413 1445641778 -0.708374 -0.155334 -0.578552 0.373413 1445641778 -0.708374 -0.155334 -0.578552 0.373413 1445641778 -0.708374 -0.155334 -0.578552 0.373413 1445641778 -0.708374 -0.155334 -0.578552 0.373413 1445641778 -0.708374 -0.155334 -0.578552 0.373413 1445641778 -0.686584 -0.015625 -0.586426 0.429565 1445641778 -0.686584 -0.015625 -0.586426 0.429565 1445641778 -0.686584 -0.015625 -0.586426 0.429565 1445641778 -0.686584 -0.015625 -0.586426 0.429565 1445641779 -0.686584 -0.015625 -0.586426 0.429565 1445641779 -0.686584 -0.015625 -0.586426 0.429565 1445641779 -0.686584 -0.015625 -0.586426 0.429565 1445641779 -0.609863 0.124084 -0.569824 0.536682 1445641779 -0.609863 0.124084 -0.569824 0.536682 1445641779 -0.609863 0.124084 -0.569824 0.536682 1445641779 -0.609863 0.124084 -0.569824 0.536682 1445641779 -0.609863 0.124084 -0.569824 0.536682 1445641779 -0.609863 0.124084 -0.569824 0.536682 1445641779 -0.472046 0.268677 -0.526428 0.654114 1445641779 -0.472046 0.268677 -0.526428 0.654114 1445641779 -0.472046 0.268677 -0.526428 0.654114 1445641779 -0.472046 0.268677 -0.526428 0.654114 1445641779 -0.472046 0.268677 -0.526428 0.654114 1445641779 -0.472046 0.268677 -0.526428 0.654114 1445641779 -0.318970 0.355896 -0.433533 0.763977 1445641779 -0.318970 0.355896 -0.433533 0.763977 1445641779 -0.318970 0.355896 -0.433533 0.763977 1445641779 -0.318970 0.355896 -0.433533 0.763977 1445641779 -0.318970 0.355896 -0.433533 0.763977 1445641779 -0.318970 0.355896 -0.433533 0.763977 1445641779 -0.204773 0.404907 -0.329712 0.827881 1445641779 -0.204773 0.404907 -0.329712 0.827881 1445641779 -0.204773 0.404907 -0.329712 0.827881 1445641779 -0.204773 0.404907 -0.329712 0.827881 1445641779 -0.204773 0.404907 -0.329712 0.827881 1445641779 -0.204773 0.404907 -0.329712 0.827881 1445641779 -0.132385 0.433411 -0.375183 0.808594 1445641779 -0.132385 0.433411 -0.375183 0.808594 1445641779 -0.132385 0.433411 -0.375183 0.808594 1445641779 -0.132385 0.433411 -0.375183 0.808594 1445641779 -0.132385 0.433411 -0.375183 0.808594 1445641779 -0.132385 0.433411 -0.375183 0.808594 1445641779 -0.132385 0.433411 -0.375183 0.808594 1445641779 -0.257019 0.400391 -0.417297 0.774231 1445641779 -0.257019 0.400391 -0.417297 0.774231 1445641779 -0.257019 0.400391 -0.417297 0.774231 1445641779 -0.257019 0.400391 -0.417297 0.774231 1445641779 -0.257019 0.400391 -0.417297 0.774231 1445641779 -0.257019 0.400391 -0.417297 0.774231 1445641779 -0.448853 0.298157 -0.443665 0.716125 1445641779 -0.448853 0.298157 -0.443665 0.716125 1445641779 -0.448853 0.298157 -0.443665 0.716125 1445641779 -0.448853 0.298157 -0.443665 0.716125 1445641779 -0.448853 0.298157 -0.443665 0.716125 1445641779 -0.448853 0.298157 -0.443665 0.716125 1445641779 -0.448853 0.298157 -0.443665 0.716125 1445641779 -0.617126 0.133972 -0.520447 0.574768 1445641779 -0.617126 0.133972 -0.520447 0.574768 1445641779 -0.617126 0.133972 -0.520447 0.574768 1445641779 -0.617126 0.133972 -0.520447 0.574768 1445641779 -0.617126 0.133972 -0.520447 0.574768 1445641779 -0.617126 0.133972 -0.520447 0.574768 1445641779 -0.677856 -0.050049 -0.598389 0.424255 1445641779 -0.677856 -0.050049 -0.598389 0.424255 1445641779 -0.677856 -0.050049 -0.598389 0.424255 1445641779 -0.677856 -0.050049 -0.598389 0.424255 1445641779 -0.677856 -0.050049 -0.598389 0.424255 1445641779 -0.677856 -0.050049 -0.598389 0.424255 1445641779 -0.665283 -0.241882 -0.555298 0.436523 1445641779 -0.665283 -0.241882 -0.555298 0.436523 1445641779 -0.665283 -0.241882 -0.555298 0.436523 1445641779 -0.665283 -0.241882 -0.555298 0.436523 1445641779 -0.665283 -0.241882 -0.555298 0.436523 1445641779 -0.665283 -0.241882 -0.555298 0.436523 1445641779 -0.670715 -0.132263 -0.562744 0.464783 1445641779 -0.670715 -0.132263 -0.562744 0.464783 1445641779 -0.670715 -0.132263 -0.562744 0.464783 1445641779 -0.670715 -0.132263 -0.562744 0.464783 1445641779 -0.670715 -0.132263 -0.562744 0.464783 1445641779 -0.670715 -0.132263 -0.562744 0.464783 1445641779 -0.670715 -0.132263 -0.562744 0.464783 1445641779 -0.604248 0.005920 -0.551392 0.575134 1445641779 -0.604248 0.005920 -0.551392 0.575134 1445641779 -0.604248 0.005920 -0.551392 0.575134 1445641779 -0.604248 0.005920 -0.551392 0.575134 1445641779 -0.604248 0.005920 -0.551392 0.575134 1445641779 -0.604248 0.005920 -0.551392 0.575134 1445641779 -0.495728 0.149597 -0.509338 0.687378 1445641779 -0.495728 0.149597 -0.509338 0.687378 1445641779 -0.495728 0.149597 -0.509338 0.687378 1445641779 -0.495728 0.149597 -0.509338 0.687378 1445641779 -0.495728 0.149597 -0.509338 0.687378 1445641779 -0.495728 0.149597 -0.509338 0.687378 1445641779 -0.495728 0.149597 -0.509338 0.687378 1445641779 -0.359558 0.268311 -0.416626 0.790649 1445641779 -0.359558 0.268311 -0.416626 0.790649 1445641779 -0.359558 0.268311 -0.416626 0.790649 1445641779 -0.359558 0.268311 -0.416626 0.790649 1445641779 -0.359558 0.268311 -0.416626 0.790649 1445641779 -0.359558 0.268311 -0.416626 0.790649 1445641779 -0.228821 0.352173 -0.311401 0.852417 1445641779 -0.228821 0.352173 -0.311401 0.852417 1445641779 -0.228821 0.352173 -0.311401 0.852417 1445641779 -0.228821 0.352173 -0.311401 0.852417 1445641779 -0.228821 0.352173 -0.311401 0.852417 1445641779 -0.228821 0.352173 -0.311401 0.852417 1445641779 -0.228821 0.352173 -0.311401 0.852417 1445641779 -0.149414 0.376587 -0.258606 0.876892 1445641779 -0.149414 0.376587 -0.258606 0.876892 1445641779 -0.149414 0.376587 -0.258606 0.876892 1445641779 -0.149414 0.376587 -0.258606 0.876892 1445641779 -0.149414 0.376587 -0.258606 0.876892 1445641779 -0.149414 0.376587 -0.258606 0.876892 1445641779 -0.220886 0.304016 -0.319092 0.869995 1445641779 -0.220886 0.304016 -0.319092 0.869995 1445641779 -0.220886 0.304016 -0.319092 0.869995 1445641779 -0.220886 0.304016 -0.319092 0.869995 1445641779 -0.220886 0.304016 -0.319092 0.869995 1445641779 -0.220886 0.304016 -0.319092 0.869995 1445641779 -0.374329 0.177002 -0.398560 0.818359 1445641779 -0.374329 0.177002 -0.398560 0.818359 1445641779 -0.374329 0.177002 -0.398560 0.818359 1445641779 -0.374329 0.177002 -0.398560 0.818359 1445641779 -0.374329 0.177002 -0.398560 0.818359 1445641780 -0.374329 0.177002 -0.398560 0.818359 1445641780 -0.374329 0.177002 -0.398560 0.818359 1445641780 -0.540283 0.022034 -0.496277 0.679199 1445641780 -0.540283 0.022034 -0.496277 0.679199 1445641780 -0.540283 0.022034 -0.496277 0.679199 1445641780 -0.540283 0.022034 -0.496277 0.679199 1445641780 -0.540283 0.022034 -0.496277 0.679199 1445641780 -0.540283 0.022034 -0.496277 0.679199 1445641780 -0.639709 -0.078369 -0.599854 0.474182 1445641780 -0.639709 -0.078369 -0.599854 0.474182 1445641780 -0.639709 -0.078369 -0.599854 0.474182 1445641780 -0.639709 -0.078369 -0.599854 0.474182 1445641780 -0.639709 -0.078369 -0.599854 0.474182 1445641780 -0.667847 -0.173035 -0.580688 0.432312 1445641780 -0.667847 -0.173035 -0.580688 0.432312 1445641780 -0.667847 -0.173035 -0.580688 0.432312 1445641780 -0.667847 -0.173035 -0.580688 0.432312 1445641780 -0.667847 -0.173035 -0.580688 0.432312 1445641780 -0.667847 -0.173035 -0.580688 0.432312 1445641780 -0.667847 -0.173035 -0.580688 0.432312 1445641780 -0.637085 -0.095703 -0.598389 0.476379 1445641780 -0.637085 -0.095703 -0.598389 0.476379 1445641780 -0.637085 -0.095703 -0.598389 0.476379 1445641780 -0.637085 -0.095703 -0.598389 0.476379 1445641780 -0.637085 -0.095703 -0.598389 0.476379 1445641780 -0.637085 -0.095703 -0.598389 0.476379 1445641780 -0.544434 0.035522 -0.600037 0.585083 1445641780 -0.544434 0.035522 -0.600037 0.585083 1445641780 -0.544434 0.035522 -0.600037 0.585083 1445641780 -0.544434 0.035522 -0.600037 0.585083 1445641780 -0.544434 0.035522 -0.600037 0.585083 1445641780 -0.544434 0.035522 -0.600037 0.585083 1445641780 -0.416138 0.152832 -0.546570 0.710449 1445641780 -0.416138 0.152832 -0.546570 0.710449 1445641780 -0.416138 0.152832 -0.546570 0.710449 1445641780 -0.416138 0.152832 -0.546570 0.710449 1445641780 -0.416138 0.152832 -0.546570 0.710449 1445641780 -0.416138 0.152832 -0.546570 0.710449 1445641780 -0.270630 0.255615 -0.452209 0.810486 1445641780 -0.270630 0.255615 -0.452209 0.810486 1445641780 -0.270630 0.255615 -0.452209 0.810486 1445641780 -0.270630 0.255615 -0.452209 0.810486 1445641780 -0.270630 0.255615 -0.452209 0.810486 1445641780 -0.270630 0.255615 -0.452209 0.810486 1445641780 -0.270630 0.255615 -0.452209 0.810486 1445641780 -0.206726 0.310120 -0.283569 0.883545 1445641780 -0.206726 0.310120 -0.283569 0.883545 1445641780 -0.206726 0.310120 -0.283569 0.883545 1445641780 -0.206726 0.310120 -0.283569 0.883545 1445641780 -0.206726 0.310120 -0.283569 0.883545 1445641780 -0.172485 0.338440 -0.251709 0.890076 1445641780 -0.172485 0.338440 -0.251709 0.890076 1445641780 -0.172485 0.338440 -0.251709 0.890076 1445641780 -0.172485 0.338440 -0.251709 0.890076 1445641780 -0.172485 0.338440 -0.251709 0.890076 1445641780 -0.172485 0.338440 -0.251709 0.890076 1445641780 -0.251770 0.276367 -0.310120 0.874084 1445641780 -0.251770 0.276367 -0.310120 0.874084 1445641780 -0.251770 0.276367 -0.310120 0.874084 1445641780 -0.251770 0.276367 -0.310120 0.874084 1445641780 -0.251770 0.276367 -0.310120 0.874084 1445641780 -0.251770 0.276367 -0.310120 0.874084 1445641780 -0.388611 0.168579 -0.371155 0.826294 1445641780 -0.388611 0.168579 -0.371155 0.826294 1445641780 -0.388611 0.168579 -0.371155 0.826294 1445641780 -0.388611 0.168579 -0.371155 0.826294 1445641780 -0.388611 0.168579 -0.371155 0.826294 1445641780 -0.388611 0.168579 -0.371155 0.826294 1445641780 -0.388611 0.168579 -0.371155 0.826294 1445641780 -0.539185 0.033447 -0.465637 0.700928 1445641780 -0.539185 0.033447 -0.465637 0.700928 1445641780 -0.539185 0.033447 -0.465637 0.700928 1445641780 -0.539185 0.033447 -0.465637 0.700928 1445641780 -0.539185 0.033447 -0.465637 0.700928 1445641780 -0.539185 0.033447 -0.465637 0.700928 1445641780 -0.655396 -0.074646 -0.576538 0.482239 1445641780 -0.655396 -0.074646 -0.576538 0.482239 1445641780 -0.655396 -0.074646 -0.576538 0.482239 1445641780 -0.655396 -0.074646 -0.576538 0.482239 1445641780 -0.655396 -0.074646 -0.576538 0.482239 1445641780 -0.655396 -0.074646 -0.576538 0.482239 1445641780 -0.701782 -0.216125 -0.563782 0.378113 1445641780 -0.701782 -0.216125 -0.563782 0.378113 1445641780 -0.701782 -0.216125 -0.563782 0.378113 1445641780 -0.701782 -0.216125 -0.563782 0.378113 1445641780 -0.701782 -0.216125 -0.563782 0.378113 1445641780 -0.701782 -0.216125 -0.563782 0.378113 1445641780 -0.718933 -0.219055 -0.553467 0.359009 1445641780 -0.718933 -0.219055 -0.553467 0.359009 1445641780 -0.718933 -0.219055 -0.553467 0.359009 1445641780 -0.718933 -0.219055 -0.553467 0.359009 1445641780 -0.718933 -0.219055 -0.553467 0.359009 1445641780 -0.718933 -0.219055 -0.553467 0.359009 1445641780 -0.718933 -0.219055 -0.553467 0.359009 1445641780 -0.704895 -0.063904 -0.587463 0.392395 1445641780 -0.704895 -0.063904 -0.587463 0.392395 1445641780 -0.704895 -0.063904 -0.587463 0.392395 1445641780 -0.704895 -0.063904 -0.587463 0.392395 1445641780 -0.704895 -0.063904 -0.587463 0.392395 1445641780 -0.704895 -0.063904 -0.587463 0.392395 1445641780 -0.704895 -0.063904 -0.587463 0.392395 1445641780 -0.646423 0.046692 -0.582520 0.490601 1445641780 -0.646423 0.046692 -0.582520 0.490601 1445641780 -0.646423 0.046692 -0.582520 0.490601 1445641780 -0.646423 0.046692 -0.582520 0.490601 1445641780 -0.646423 0.046692 -0.582520 0.490601 1445641780 -0.536926 0.183777 -0.557251 0.606140 1445641780 -0.536926 0.183777 -0.557251 0.606140 1445641780 -0.536926 0.183777 -0.557251 0.606140 1445641780 -0.536926 0.183777 -0.557251 0.606140 1445641780 -0.536926 0.183777 -0.557251 0.606140 1445641780 -0.536926 0.183777 -0.557251 0.606140 1445641781 -0.397766 0.281494 -0.473328 0.733826 1445641781 -0.397766 0.281494 -0.473328 0.733826 1445641781 -0.397766 0.281494 -0.473328 0.733826 1445641781 -0.397766 0.281494 -0.473328 0.733826 1445641781 -0.397766 0.281494 -0.473328 0.733826 1445641781 -0.397766 0.281494 -0.473328 0.733826 1445641781 -0.293518 0.320618 -0.349365 0.830017 1445641781 -0.293518 0.320618 -0.349365 0.830017 1445641781 -0.293518 0.320618 -0.349365 0.830017 1445641781 -0.293518 0.320618 -0.349365 0.830017 1445641781 -0.293518 0.320618 -0.349365 0.830017 1445641781 -0.293518 0.320618 -0.349365 0.830017 1445641781 -0.293518 0.320618 -0.349365 0.830017 1445641781 -0.263123 0.315369 -0.316711 0.854980 1445641781 -0.263123 0.315369 -0.316711 0.854980 1445641781 -0.263123 0.315369 -0.316711 0.854980 1445641781 -0.263123 0.315369 -0.316711 0.854980 1445641781 -0.263123 0.315369 -0.316711 0.854980 1445641781 -0.263123 0.315369 -0.316711 0.854980 1445641781 -0.263123 0.315369 -0.316711 0.854980 1445641781 -0.375000 0.212952 -0.380432 0.818054 1445641781 -0.375000 0.212952 -0.380432 0.818054 1445641781 -0.375000 0.212952 -0.380432 0.818054 1445641781 -0.375000 0.212952 -0.380432 0.818054 1445641781 -0.375000 0.212952 -0.380432 0.818054 1445641781 -0.375000 0.212952 -0.380432 0.818054 1445641781 -0.530151 0.079102 -0.461487 0.706909 1445641781 -0.530151 0.079102 -0.461487 0.706909 1445641781 -0.530151 0.079102 -0.461487 0.706909 1445641781 -0.530151 0.079102 -0.461487 0.706909 1445641781 -0.530151 0.079102 -0.461487 0.706909 1445641781 -0.530151 0.079102 -0.461487 0.706909 1445641781 -0.667358 -0.043091 -0.555664 0.494019 1445641781 -0.667358 -0.043091 -0.555664 0.494019 1445641781 -0.667358 -0.043091 -0.555664 0.494019 1445641781 -0.667358 -0.043091 -0.555664 0.494019 1445641781 -0.667358 -0.043091 -0.555664 0.494019 1445641781 -0.667358 -0.043091 -0.555664 0.494019 1445641781 -0.721802 -0.141418 -0.583618 0.344238 1445641781 -0.721802 -0.141418 -0.583618 0.344238 1445641781 -0.721802 -0.141418 -0.583618 0.344238 1445641781 -0.721802 -0.141418 -0.583618 0.344238 1445641781 -0.721802 -0.141418 -0.583618 0.344238 1445641781 -0.721802 -0.141418 -0.583618 0.344238 1445641781 -0.721802 -0.141418 -0.583618 0.344238 1445641781 -0.717590 -0.222961 -0.568726 0.334656 1445641781 -0.717590 -0.222961 -0.568726 0.334656 1445641781 -0.717590 -0.222961 -0.568726 0.334656 1445641781 -0.717590 -0.222961 -0.568726 0.334656 1445641781 -0.717590 -0.222961 -0.568726 0.334656 1445641781 -0.717590 -0.222961 -0.568726 0.334656 1445641781 -0.717590 -0.222961 -0.568726 0.334656 1445641781 -0.710693 -0.083435 -0.600586 0.356812 1445641781 -0.710693 -0.083435 -0.600586 0.356812 1445641781 -0.710693 -0.083435 -0.600586 0.356812 1445641781 -0.710693 -0.083435 -0.600586 0.356812 1445641781 -0.710693 -0.083435 -0.600586 0.356812 1445641781 -0.710693 -0.083435 -0.600586 0.356812 1445641781 -0.635742 0.040710 -0.610840 0.470215 1445641781 -0.635742 0.040710 -0.610840 0.470215 1445641781 -0.635742 0.040710 -0.610840 0.470215 1445641781 -0.635742 0.040710 -0.610840 0.470215 1445641781 -0.635742 0.040710 -0.610840 0.470215 1445641781 -0.635742 0.040710 -0.610840 0.470215 1445641781 -0.506592 0.162781 -0.565308 0.630310 1445641781 -0.506592 0.162781 -0.565308 0.630310 1445641781 -0.506592 0.162781 -0.565308 0.630310 1445641781 -0.506592 0.162781 -0.565308 0.630310 1445641781 -0.506592 0.162781 -0.565308 0.630310 1445641781 -0.506592 0.162781 -0.565308 0.630310 1445641781 -0.368042 0.264343 -0.449951 0.769531 1445641781 -0.368042 0.264343 -0.449951 0.769531 1445641781 -0.368042 0.264343 -0.449951 0.769531 1445641781 -0.368042 0.264343 -0.449951 0.769531 1445641781 -0.368042 0.264343 -0.449951 0.769531 1445641781 -0.368042 0.264343 -0.449951 0.769531 1445641781 -0.278748 0.321533 -0.317627 0.847351 1445641781 -0.278748 0.321533 -0.317627 0.847351 1445641781 -0.278748 0.321533 -0.317627 0.847351 1445641781 -0.278748 0.321533 -0.317627 0.847351 1445641781 -0.278748 0.321533 -0.317627 0.847351 1445641781 -0.278748 0.321533 -0.317627 0.847351 1445641781 -0.276062 0.326721 -0.276733 0.860474 1445641781 -0.276062 0.326721 -0.276733 0.860474 1445641781 -0.276062 0.326721 -0.276733 0.860474 1445641781 -0.276062 0.326721 -0.276733 0.860474 1445641781 -0.276062 0.326721 -0.276733 0.860474 1445641781 -0.276062 0.326721 -0.276733 0.860474 1445641781 -0.408325 0.217102 -0.335754 0.820618 1445641781 -0.408325 0.217102 -0.335754 0.820618 1445641781 -0.408325 0.217102 -0.335754 0.820618 1445641781 -0.408325 0.217102 -0.335754 0.820618 1445641781 -0.408325 0.217102 -0.335754 0.820618 1445641781 -0.408325 0.217102 -0.335754 0.820618 1445641781 -0.558105 0.078552 -0.442688 0.697449 1445641781 -0.558105 0.078552 -0.442688 0.697449 1445641781 -0.558105 0.078552 -0.442688 0.697449 1445641781 -0.558105 0.078552 -0.442688 0.697449 1445641781 -0.558105 0.078552 -0.442688 0.697449 1445641781 -0.558105 0.078552 -0.442688 0.697449 1445641781 -0.676758 -0.053772 -0.552002 0.484192 1445641781 -0.676758 -0.053772 -0.552002 0.484192 1445641781 -0.676758 -0.053772 -0.552002 0.484192 1445641781 -0.676758 -0.053772 -0.552002 0.484192 1445641781 -0.676758 -0.053772 -0.552002 0.484192 1445641781 -0.676758 -0.053772 -0.552002 0.484192 1445641781 -0.721619 -0.187805 -0.563232 0.356140 1445641781 -0.721619 -0.187805 -0.563232 0.356140 1445641781 -0.721619 -0.187805 -0.563232 0.356140 1445641781 -0.721619 -0.187805 -0.563232 0.356140 1445641781 -0.721619 -0.187805 -0.563232 0.356140 1445641781 -0.721619 -0.187805 -0.563232 0.356140 1445641781 -0.721619 -0.187805 -0.563232 0.356140 1445641782 -0.745728 -0.229492 -0.543823 0.309204 1445641782 -0.745728 -0.229492 -0.543823 0.309204 1445641782 -0.745728 -0.229492 -0.543823 0.309204 1445641782 -0.745728 -0.229492 -0.543823 0.309204 1445641782 -0.745728 -0.229492 -0.543823 0.309204 1445641782 -0.745728 -0.229492 -0.543823 0.309204 1445641782 -0.745728 -0.229492 -0.543823 0.309204 1445641782 -0.751099 -0.096436 -0.569641 0.319580 1445641782 -0.751099 -0.096436 -0.569641 0.319580 1445641782 -0.751099 -0.096436 -0.569641 0.319580 1445641782 -0.751099 -0.096436 -0.569641 0.319580 1445641782 -0.751099 -0.096436 -0.569641 0.319580 1445641782 -0.751099 -0.096436 -0.569641 0.319580 1445641782 -0.707397 -0.005005 -0.577637 0.407410 1445641782 -0.707397 -0.005005 -0.577637 0.407410 1445641782 -0.707397 -0.005005 -0.577637 0.407410 1445641782 -0.707397 -0.005005 -0.577637 0.407410 1445641782 -0.707397 -0.005005 -0.577637 0.407410 1445641782 -0.707397 -0.005005 -0.577637 0.407410 1445641782 -0.608093 0.104126 -0.559570 0.553406 1445641782 
-0.710083 -0.217407 -0.538940 0.397644 1445641784 -0.708008 -0.229187 -0.532715 0.403076 1445641784 -0.708008 -0.229187 -0.532715 0.403076 1445641784 -0.708008 -0.229187 -0.532715 0.403076 1445641784 -0.708008 -0.229187 -0.532715 0.403076 1445641784 -0.708008 -0.229187 -0.532715 0.403076 1445641784 -0.708008 -0.229187 -0.532715 0.403076 1445641784 -0.709717 -0.221741 -0.535339 0.400757 1445641784 -0.709717 -0.221741 -0.535339 0.400757 1445641784 -0.709717 -0.221741 -0.535339 0.400757 1445641784 -0.709717 -0.221741 -0.535339 0.400757 1445641784 -0.709717 -0.221741 -0.535339 0.400757 1445641784 -0.709961 -0.209045 -0.540527 0.400208 1445641784 -0.709961 -0.209045 -0.540527 0.400208 1445641784 -0.709961 -0.209045 -0.540527 0.400208 1445641784 -0.709961 -0.209045 -0.540527 0.400208 1445641784 -0.709961 -0.209045 -0.540527 0.400208 1445641784 -0.709961 -0.209045 -0.540527 0.400208 1445641784 -0.704773 -0.205933 -0.541443 0.409546 1445641784 -0.704773 -0.205933 -0.541443 0.409546 1445641784 -0.704773 -0.205933 -0.541443 0.409546 1445641784 -0.704773 -0.205933 -0.541443 0.409546 1445641784 -0.704773 -0.205933 -0.541443 0.409546 1445641784 -0.704773 -0.205933 -0.541443 0.409546 1445641784 -0.700806 -0.206970 -0.539001 0.419006 1445641784 -0.700806 -0.206970 -0.539001 0.419006 1445641784 -0.700806 -0.206970 -0.539001 0.419006 1445641784 -0.700806 -0.206970 -0.539001 0.419006 1445641784 -0.700806 -0.206970 -0.539001 0.419006 1445641784 -0.700806 -0.206970 -0.539001 0.419006 1445641784 -0.700806 -0.206970 -0.539001 0.419006 1445641784 -0.701904 -0.200134 -0.541016 0.417908 1445641784 -0.701904 -0.200134 -0.541016 0.417908 1445641784 -0.701904 -0.200134 -0.541016 0.417908 1445641784 -0.701904 -0.200134 -0.541016 0.417908 1445641784 -0.701904 -0.200134 -0.541016 0.417908 1445641784 -0.701904 -0.200134 -0.541016 0.417908 1445641784 -0.703369 -0.194275 -0.544128 0.414185 1445641784 -0.703369 -0.194275 -0.544128 0.414185 1445641784 -0.703369 -0.194275 -0.544128 0.414185 1445641784 -0.703369 -0.194275 -0.544128 0.414185 1445641784 -0.703369 -0.194275 -0.544128 0.414185 1445641784 -0.703369 -0.194275 -0.544128 0.414185 1445641784 -0.703796 -0.197510 -0.542969 0.413452 1445641784 -0.703796 -0.197510 -0.542969 0.413452 1445641784 -0.703796 -0.197510 -0.542969 0.413452 1445641784 -0.703796 -0.197510 -0.542969 0.413452 1445641784 -0.703796 -0.197510 -0.542969 0.413452 1445641784 -0.703796 -0.197510 -0.542969 0.413452 1445641784 -0.708008 -0.199219 -0.536743 0.413513 1445641784 -0.708008 -0.199219 -0.536743 0.413513 1445641784 -0.708008 -0.199219 -0.536743 0.413513 1445641784 -0.708008 -0.199219 -0.536743 0.413513 1445641784 -0.708008 -0.199219 -0.536743 0.413513 1445641784 -0.708008 -0.199219 -0.536743 0.413513 1445641784 -0.708008 -0.199219 -0.536743 0.413513 1445641784 -0.714172 -0.190247 -0.536072 0.408020 1445641784 -0.714172 -0.190247 -0.536072 0.408020 1445641784 -0.714172 -0.190247 -0.536072 0.408020 1445641784 -0.714172 -0.190247 -0.536072 0.408020 1445641784 -0.714172 -0.190247 -0.536072 0.408020 1445641784 -0.714172 -0.190247 -0.536072 0.408020 1445641784 -0.716919 -0.179932 -0.549744 0.389282 1445641784 -0.716919 -0.179932 -0.549744 0.389282 1445641784 -0.716919 -0.179932 -0.549744 0.389282 1445641784 -0.716919 -0.179932 -0.549744 0.389282 1445641784 -0.716919 -0.179932 -0.549744 0.389282 1445641784 -0.716919 -0.179932 -0.549744 0.389282 1445641784 -0.716919 -0.179932 -0.549744 0.389282 1445641784 -0.716064 -0.199768 -0.554932 0.373413 1445641784 -0.716064 -0.199768 -0.554932 0.373413 1445641784 -0.716064 -0.199768 -0.554932 0.373413 1445641784 -0.716064 -0.199768 -0.554932 0.373413 1445641784 -0.716064 -0.199768 -0.554932 0.373413 1445641784 -0.716064 -0.199768 -0.554932 0.373413 1445641784 -0.710632 -0.237244 -0.546936 0.373718 1445641784 -0.710632 -0.237244 -0.546936 0.373718 1445641784 -0.710632 -0.237244 -0.546936 0.373718 1445641784 -0.710632 -0.237244 -0.546936 0.373718 1445641784 -0.710632 -0.237244 -0.546936 0.373718 1445641784 -0.710632 -0.237244 -0.546936 0.373718 1445641784 -0.712036 -0.235962 -0.545898 0.373413 1445641784 -0.712036 -0.235962 -0.545898 0.373413 1445641784 -0.712036 -0.235962 -0.545898 0.373413 1445641785 -0.712036 -0.235962 -0.545898 0.373413 1445641785 -0.712036 -0.235962 -0.545898 0.373413 1445641785 -0.712036 -0.235962 -0.545898 0.373413 1445641785 -0.711060 -0.226135 -0.544617 0.382996 1445641785 -0.711060 -0.226135 -0.544617 0.382996 1445641785 -0.711060 -0.226135 -0.544617 0.382996 1445641785 -0.711060 -0.226135 -0.544617 0.382996 1445641785 -0.711060 -0.226135 -0.544617 0.382996 1445641785 -0.711060 -0.226135 -0.544617 0.382996 1445641785 -0.711243 -0.213867 -0.547302 0.385986 1445641785 -0.711243 -0.213867 -0.547302 0.385986 1445641785 -0.711243 -0.213867 -0.547302 0.385986 1445641785 -0.711243 -0.213867 -0.547302 0.385986 1445641785 -0.711243 -0.213867 -0.547302 0.385986 1445641785 -0.711243 -0.213867 -0.547302 0.385986 1445641785 -0.709656 -0.206299 -0.547668 0.392395 1445641785 -0.709656 -0.206299 -0.547668 0.392395 1445641785 -0.709656 -0.206299 -0.547668 0.392395 1445641785 -0.709656 -0.206299 -0.547668 0.392395 1445641785 -0.709656 -0.206299 -0.547668 0.392395 1445641785 -0.709656 -0.206299 -0.547668 0.392395 1445641785 -0.709656 -0.206299 -0.547668 0.392395 1445641785 -0.707214 -0.206299 -0.543213 0.402771 1445641785 -0.707214 -0.206299 -0.543213 0.402771 1445641785 -0.707214 -0.206299 -0.543213 0.402771 1445641785 -0.707214 -0.206299 -0.543213 0.402771 1445641785 -0.707214 -0.206299 -0.543213 0.402771 1445641785 -0.707214 -0.206299 -0.543213 0.402771 1445641785 -0.707458 -0.197754 -0.543152 0.406738 1445641785 -0.707458 -0.197754 -0.543152 0.406738 1445641785 -0.707458 -0.197754 -0.543152 0.406738 1445641785 -0.707458 -0.197754 -0.543152 0.406738 1445641785 -0.707458 -0.197754 -0.543152 0.406738 1445641785 -0.707458 -0.197754 -0.543152 0.406738 1445641785 -0.707397 -0.191711 -0.544617 0.407715 1445641785 -0.707397 -0.191711 -0.544617 0.407715 1445641785 -0.707397 -0.191711 -0.544617 0.407715 1445641785 -0.707397 -0.191711 -0.544617 0.407715 1445641785 -0.707397 -0.191711 -0.544617 0.407715 1445641785 -0.707397 -0.191711 -0.544617 0.407715 1445641785 -0.707397 -0.191711 -0.544617 0.407715 1445641785 -0.705994 -0.197021 -0.541992 0.411194 1445641785 -0.705994 -0.197021 -0.541992 0.411194 1445641785 -0.705994 -0.197021 -0.541992 0.411194 1445641785 -0.705994 -0.197021 -0.541992 0.411194 1445641785 -0.705994 -0.197021 -0.541992 0.411194 1445641785 -0.705994 -0.197021 -0.541992 0.411194 1445641785 -0.708130 -0.200867 -0.533447 0.416809 1445641785 -0.708130 -0.200867 -0.533447 0.416809 1445641785 -0.708130 -0.200867 -0.533447 0.416809 1445641785 -0.708130 -0.200867 -0.533447 0.416809 1445641785 -0.708130 -0.200867 -0.533447 0.416809 1445641785 -0.708130 -0.200867 -0.533447 0.416809 1445641785 -0.712830 -0.184875 -0.538696 0.409302 1445641785 -0.712830 -0.184875 -0.538696 0.409302 1445641785 -0.712830 -0.184875 -0.538696 0.409302 1445641785 -0.712830 -0.184875 -0.538696 0.409302 1445641785 -0.712830 -0.184875 -0.538696 0.409302 1445641785 -0.712830 -0.184875 -0.538696 0.409302 1445641785 -0.713806 -0.178528 -0.550720 0.394165 1445641785 -0.713806 -0.178528 -0.550720 0.394165 1445641785 -0.713806 -0.178528 -0.550720 0.394165 1445641785 -0.713806 -0.178528 -0.550720 0.394165 1445641785 -0.713806 -0.178528 -0.550720 0.394165 1445641785 -0.713806 -0.178528 -0.550720 0.394165 1445641785 -0.710754 -0.205505 -0.547791 0.390625 1445641785 -0.710754 -0.205505 -0.547791 0.390625 1445641785 -0.710754 -0.205505 -0.547791 0.390625 1445641785 -0.710754 -0.205505 -0.547791 0.390625 1445641785 -0.710754 -0.205505 -0.547791 0.390625 1445641785 -0.710754 -0.205505 -0.547791 0.390625 1445641785 -0.704956 -0.237244 -0.537842 0.396912 1445641785 -0.704956 -0.237244 -0.537842 0.396912 1445641785 -0.704956 -0.237244 -0.537842 0.396912 1445641785 -0.704956 -0.237244 -0.537842 0.396912 1445641785 -0.704956 -0.237244 -0.537842 0.396912 1445641785 -0.704956 -0.237244 -0.537842 0.396912 1445641785 -0.708252 -0.224121 -0.542725 0.391968 1445641785 -0.708252 -0.224121 -0.542725 0.391968 1445641785 -0.708252 -0.224121 -0.542725 0.391968 1445641785 -0.708252 -0.224121 -0.542725 0.391968 1445641785 -0.708252 -0.224121 -0.542725 0.391968 1445641785 -0.708252 -0.224121 -0.542725 0.391968 1445641785 -0.707642 -0.214172 -0.543091 0.398132 1445641785 -0.707642 -0.214172 -0.543091 0.398132 1445641785 -0.707642 -0.214172 -0.543091 0.398132 1445641785 -0.707642 -0.214172 -0.543091 0.398132 1445641785 -0.707642 -0.214172 -0.543091 0.398132 1445641785 -0.707642 -0.214172 -0.543091 0.398132 1445641785 -0.706848 -0.203308 -0.546143 0.401123 1445641785 -0.706848 -0.203308 -0.546143 0.401123 1445641785 -0.706848 -0.203308 -0.546143 0.401123 1445641785 -0.706848 -0.203308 -0.546143 0.401123 1445641785 -0.706848 -0.203308 -0.546143 0.401123 1445641785 -0.706848 -0.203308 -0.546143 0.401123 1445641785 -0.705078 -0.201355 -0.545410 0.406128 1445641785 -0.705078 -0.201355 -0.545410 0.406128 1445641785 -0.705078 -0.201355 -0.545410 0.406128 1445641785 -0.705078 -0.201355 -0.545410 0.406128 1445641785 -0.705078 -0.201355 -0.545410 0.406128 1445641785 -0.705078 -0.201355 -0.545410 0.406128 1445641785 -0.706421 -0.201233 -0.544067 0.405579 1445641785 -0.706421 -0.201233 -0.544067 0.405579 1445641785 -0.706421 -0.201233 -0.544067 0.405579 1445641785 -0.706421 -0.201233 -0.544067 0.405579 1445641785 -0.706421 -0.201233 -0.544067 0.405579 1445641785 -0.706421 -0.201233 -0.544067 0.405579 1445641785 -0.707520 -0.200378 -0.545898 0.401611 1445641785 -0.707520 -0.200378 -0.545898 0.401611 1445641785 -0.707520 -0.200378 -0.545898 0.401611 1445641785 -0.707520 -0.200378 -0.545898 0.401611 1445641786 -0.707520 -0.200378 -0.545898 0.401611 1445641786 -0.707520 -0.200378 -0.545898 0.401611 1445641786 -0.707153 -0.208557 -0.541565 0.403992 1445641786 -0.707153 -0.208557 -0.541565 0.403992 1445641786 -0.707153 -0.208557 -0.541565 0.403992 1445641786 -0.707153 -0.208557 -0.541565 0.403992 1445641786 -0.707153 -0.208557 -0.541565 0.403992 1445641786 -0.707153 -0.208557 -0.541565 0.403992 1445641786 -0.707153 -0.208557 -0.541565 0.403992 1445641786 -0.708618 -0.215576 -0.531616 0.410889 1445641786 -0.708618 -0.215576 -0.531616 0.410889 1445641786 -0.708618 -0.215576 -0.531616 0.410889 1445641786 -0.708618 -0.215576 -0.531616 0.410889 1445641786 -0.708618 -0.215576 -0.531616 0.410889 1445641786 -0.708618 -0.215576 -0.531616 0.410889 1445641786 -0.714722 -0.201782 -0.530396 0.408875 1445641786 -0.714722 -0.201782 -0.530396 0.408875 1445641786 -0.714722 -0.201782 -0.530396 0.408875 1445641786 -0.714722 -0.201782 -0.530396 0.408875 1445641786 -0.714722 -0.201782 -0.530396 0.408875 1445641786 -0.714722 -0.201782 -0.530396 0.408875 1445641786 -0.714722 -0.201782 -0.530396 0.408875 1445641786 -0.717468 -0.181580 -0.542480 0.397583 1445641786 -0.717468 -0.181580 -0.542480 0.397583 1445641786 -0.717468 -0.181580 -0.542480 0.397583 1445641786 -0.717468 -0.181580 -0.542480 0.397583 1445641786 -0.717468 -0.181580 -0.542480 0.397583 1445641786 -0.717468 -0.181580 -0.542480 0.397583 1445641786 -0.714600 -0.190552 -0.546936 0.392334 1445641786 -0.714600 -0.190552 -0.546936 0.392334 1445641786 -0.714600 -0.190552 -0.546936 0.392334 1445641786 -0.714600 -0.190552 -0.546936 0.392334 1445641786 -0.714600 -0.190552 -0.546936 0.392334 1445641786 -0.714600 -0.190552 -0.546936 0.392334 1445641786 -0.714600 -0.190552 -0.546936 0.392334 1445641786 -0.707092 -0.223145 -0.539185 0.399475 1445641786 -0.707092 -0.223145 -0.539185 0.399475 1445641786 -0.707092 -0.223145 -0.539185 0.399475 1445641786 -0.707092 -0.223145 -0.539185 0.399475 1445641786 -0.707092 -0.223145 -0.539185 0.399475 1445641786 -0.707092 -0.223145 -0.539185 0.399475 1445641786 -0.699097 -0.241638 -0.532227 0.411987 1445641786 -0.699097 -0.241638 -0.532227 0.411987 1445641786 -0.699097 -0.241638 -0.532227 0.411987 1445641786 -0.699097 -0.241638 -0.532227 0.411987 1445641786 -0.699097 -0.241638 -0.532227 0.411987 1445641786 -0.699097 -0.241638 -0.532227 0.411987 1445641786 -0.699341 -0.235474 -0.531921 0.415405 1445641786 -0.699341 -0.235474 -0.531921 0.415405 1445641786 -0.699341 -0.235474 -0.531921 0.415405 1445641786 -0.699341 -0.235474 -0.531921 0.415405 1445641786 -0.699341 -0.235474 -0.531921 0.415405 1445641786 -0.702148 -0.216248 -0.539917 0.410828 1445641786 -0.702148 -0.216248 -0.539917 0.410828 1445641786 -0.702148 -0.216248 -0.539917 0.410828 1445641786 -0.702148 -0.216248 -0.539917 0.410828 1445641786 -0.702148 -0.216248 -0.539917 0.410828 1445641786 -0.702148 -0.216248 -0.539917 0.410828 1445641786 -0.702148 -0.216248 -0.539917 0.410828 1445641786 -0.701294 -0.207092 -0.542969 0.412964 1445641786 -0.701294 -0.207092 -0.542969 0.412964 1445641786 -0.701294 -0.207092 -0.542969 0.412964 1445641786 -0.701294 -0.207092 -0.542969 0.412964 1445641786 -0.701294 -0.207092 -0.542969 0.412964 1445641786 -0.701294 -0.207092 -0.542969 0.412964 1445641786 -0.699829 -0.208252 -0.539307 0.419556 1445641786 -0.699829 -0.208252 -0.539307 0.419556 1445641786 -0.699829 -0.208252 -0.539307 0.419556 1445641786 -0.699829 -0.208252 -0.539307 0.419556 1445641786 -0.699829 -0.208252 -0.539307 0.419556 1445641786 -0.699829 -0.208252 -0.539307 0.419556 1445641786 -0.702576 -0.205811 -0.539124 0.416504 1445641786 -0.702576 -0.205811 -0.539124 0.416504 1445641786 -0.702576 -0.205811 -0.539124 0.416504 1445641786 -0.702576 -0.205811 -0.539124 0.416504 1445641786 -0.705933 -0.201294 -0.544067 0.406372 1445641786 -0.705933 -0.201294 -0.544067 0.406372 1445641786 -0.705933 -0.201294 -0.544067 0.406372 1445641786 -0.705933 -0.201294 -0.544067 0.406372 1445641786 -0.708496 -0.205383 -0.543762 0.400208 1445641786 -0.708496 -0.205383 -0.543762 0.400208 1445641786 -0.708496 -0.205383 -0.543762 0.400208 1445641786 -0.708496 -0.205383 -0.543762 0.400208 1445641786 -0.708496 -0.205383 -0.543762 0.400208 1445641786 -0.713623 -0.204773 -0.540710 0.395630 1445641786 -0.713623 -0.204773 -0.540710 0.395630 1445641786 -0.713623 -0.204773 -0.540710 0.395630 1445641786 -0.713623 -0.204773 -0.540710 0.395630 1445641786 -0.713623 -0.204773 -0.540710 0.395630 1445641786 -0.713623 -0.204773 -0.540710 0.395630 1445641786 -0.723572 -0.174683 -0.546204 0.384338 1445641786 -0.723572 -0.174683 -0.546204 0.384338 1445641786 -0.723572 -0.174683 -0.546204 0.384338 1445641786 -0.723572 -0.174683 -0.546204 0.384338 1445641786 -0.723572 -0.174683 -0.546204 0.384338 1445641786 -0.723572 -0.174683 -0.546204 0.384338 1445641786 -0.723572 -0.174683 -0.546204 0.384338 1445641786 -0.728394 -0.138916 -0.560120 0.369507 1445641786 -0.728394 -0.138916 -0.560120 0.369507 1445641786 -0.728394 -0.138916 -0.560120 0.369507 1445641786 -0.728394 -0.138916 -0.560120 0.369507 1445641786 -0.728394 -0.138916 -0.560120 0.369507 1445641786 -0.728394 -0.138916 -0.560120 0.369507 1445641786 -0.729675 -0.140503 -0.563965 0.360413 1445641786 -0.729675 -0.140503 -0.563965 0.360413 1445641786 -0.729675 -0.140503 -0.563965 0.360413 1445641786 -0.729675 -0.140503 -0.563965 0.360413 1445641787 -0.729675 -0.140503 -0.563965 0.360413 1445641787 -0.724548 -0.181885 -0.561829 0.355469 1445641787 -0.724548 -0.181885 -0.561829 0.355469 1445641787 -0.724548 -0.181885 -0.561829 0.355469 1445641787 -0.724548 -0.181885 -0.561829 0.355469 1445641787 -0.724548 -0.181885 -0.561829 0.355469 1445641787 -0.724548 -0.181885 -0.561829 0.355469 1445641787 -0.724548 -0.181885 -0.561829 0.355469 1445641787 -0.713501 -0.234131 -0.548462 0.367859 1445641787 -0.713501 -0.234131 -0.548462 0.367859 1445641787 -0.713501 -0.234131 -0.548462 0.367859 1445641787 -0.713501 -0.234131 -0.548462 0.367859 1445641787 -0.713501 -0.234131 -0.548462 0.367859 1445641787 -0.713501 -0.234131 -0.548462 0.367859 1445641787 -0.698608 -0.266602 -0.530518 0.399414 1445641787 -0.698608 -0.266602 -0.530518 0.399414 1445641787 -0.698608 -0.266602 -0.530518 0.399414 1445641787 -0.698608 -0.266602 -0.530518 0.399414 1445641787 -0.698608 -0.266602 -0.530518 0.399414 1445641787 -0.698608 -0.266602 -0.530518 0.399414 1445641787 -0.697754 -0.265015 -0.519531 0.415955 1445641787 -0.697754 -0.265015 -0.519531 0.415955 1445641787 -0.697754 -0.265015 -0.519531 0.415955 1445641787 -0.697754 -0.265015 -0.519531 0.415955 1445641787 -0.697754 -0.265015 -0.519531 0.415955 1445641787 -0.697754 -0.265015 -0.519531 0.415955 1445641787 -0.706604 -0.234924 -0.527039 0.409607 1445641787 -0.706604 -0.234924 -0.527039 0.409607 1445641787 -0.706604 -0.234924 -0.527039 0.409607 1445641787 -0.706604 -0.234924 -0.527039 0.409607 1445641787 -0.706604 -0.234924 -0.527039 0.409607 1445641787 -0.706604 -0.234924 -0.527039 0.409607 1445641787 -0.712280 -0.204956 -0.537109 0.402771 1445641787 -0.712280 -0.204956 -0.537109 0.402771 1445641787 -0.712280 -0.204956 -0.537109 0.402771 1445641787 -0.712280 -0.204956 -0.537109 0.402771 1445641787 -0.712280 -0.204956 -0.537109 0.402771 1445641787 -0.712280 -0.204956 -0.537109 0.402771 1445641787 -0.712280 -0.204956 -0.537109 0.402771 1445641787 -0.709045 -0.207153 -0.530396 0.416016 1445641787 -0.709045 -0.207153 -0.530396 0.416016 1445641787 -0.709045 -0.207153 -0.530396 0.416016 1445641787 -0.709045 -0.207153 -0.530396 0.416016 1445641787 -0.709045 -0.207153 -0.530396 0.416016 1445641787 -0.704102 -0.208496 -0.524780 0.430542 1445641787 -0.704102 -0.208496 -0.524780 0.430542 1445641787 -0.704102 -0.208496 -0.524780 0.430542 1445641787 -0.704102 -0.208496 -0.524780 0.430542 1445641787 -0.704102 -0.208496 -0.524780 0.430542 1445641787 -0.704102 -0.208496 -0.524780 0.430542 1445641787 -0.704102 -0.208496 -0.524780 0.430542 1445641787 -0.701782 -0.199829 -0.525818 0.437195 1445641787 -0.701782 -0.199829 -0.525818 0.437195 1445641787 -0.701782 -0.199829 -0.525818 0.437195 1445641787 -0.701782 -0.199829 -0.525818 0.437195 1445641787 -0.701782 -0.199829 -0.525818 0.437195 1445641787 -0.701782 -0.199829 -0.525818 0.437195 1445641787 -0.701172 -0.193909 -0.528992 0.437073 1445641787 -0.701172 -0.193909 -0.528992 0.437073 1445641787 -0.701172 -0.193909 -0.528992 0.437073 1445641787 -0.701172 -0.193909 -0.528992 0.437073 1445641787 -0.701172 -0.193909 -0.528992 0.437073 1445641787 -0.701172 -0.193909 -0.528992 0.437073 1445641787 -0.699402 -0.199524 -0.533386 0.431946 1445641787 -0.699402 -0.199524 -0.533386 0.431946 1445641787 -0.699402 -0.199524 -0.533386 0.431946 1445641787 -0.699402 -0.199524 -0.533386 0.431946 1445641787 -0.699402 -0.199524 -0.533386 0.431946 1445641787 -0.699402 -0.199524 -0.533386 0.431946 1445641787 -0.698792 -0.211182 -0.532654 0.428284 1445641787 -0.698792 -0.211182 -0.532654 0.428284 1445641787 -0.698792 -0.211182 -0.532654 0.428284 1445641787 -0.698792 -0.211182 -0.532654 0.428284 1445641787 -0.698792 -0.211182 -0.532654 0.428284 1445641787 -0.698792 -0.211182 -0.532654 0.428284 1445641787 -0.703247 -0.203735 -0.539795 0.415466 1445641787 -0.703247 -0.203735 -0.539795 0.415466 1445641787 -0.703247 -0.203735 -0.539795 0.415466 1445641787 -0.703247 -0.203735 -0.539795 0.415466 1445641787 -0.703247 -0.203735 -0.539795 0.415466 1445641787 -0.703247 -0.203735 -0.539795 0.415466 1445641787 -0.703247 -0.203735 -0.539795 0.415466 1445641787 -0.702881 -0.210938 -0.544250 0.406616 1445641787 -0.702881 -0.210938 -0.544250 0.406616 1445641787 -0.702881 -0.210938 -0.544250 0.406616 1445641787 -0.702881 -0.210938 -0.544250 0.406616 1445641787 -0.702881 -0.210938 -0.544250 0.406616 1445641787 -0.702393 -0.232544 -0.542542 0.397827 1445641787 -0.702393 -0.232544 -0.542542 0.397827 1445641787 -0.702393 -0.232544 -0.542542 0.397827 1445641787 -0.702393 -0.232544 -0.542542 0.397827 1445641787 -0.702393 -0.232544 -0.542542 0.397827 1445641787 -0.702393 -0.232544 -0.542542 0.397827 1445641787 -0.703552 -0.244690 -0.537537 0.395264 1445641787 -0.703552 -0.244690 -0.537537 0.395264 1445641787 -0.703552 -0.244690 -0.537537 0.395264 1445641787 -0.703552 -0.244690 -0.537537 0.395264 1445641787 -0.703552 -0.244690 -0.537537 0.395264 1445641787 -0.703552 -0.244690 -0.537537 0.395264 1445641787 -0.702759 -0.241882 -0.535095 0.401672 1445641787 -0.702759 -0.241882 -0.535095 0.401672 1445641787 -0.702759 -0.241882 -0.535095 0.401672 1445641787 -0.702759 -0.241882 -0.535095 0.401672 1445641787 -0.702759 -0.241882 -0.535095 0.401672 1445641787 -0.702759 -0.241882 -0.535095 0.401672 1445641787 -0.702759 -0.241882 -0.535095 0.401672 1445641787 -0.700745 -0.231018 -0.536621 0.409546 1445641787 -0.700745 -0.231018 -0.536621 0.409546 1445641787 -0.700745 -0.231018 -0.536621 0.409546 1445641787 -0.700745 -0.231018 -0.536621 0.409546 1445641787 -0.700745 -0.231018 -0.536621 0.409546 1445641787 -0.700745 -0.231018 -0.536621 0.409546 1445641788 -0.698181 -0.222351 -0.537537 0.417358 1445641788 -0.698181 -0.222351 -0.537537 0.417358 1445641788 -0.698181 -0.222351 -0.537537 0.417358 1445641788 -0.698181 -0.222351 -0.537537 0.417358 1445641788 -0.698181 -0.222351 -0.537537 0.417358 1445641788 -0.698181 -0.222351 -0.537537 0.417358 1445641788 -0.695557 -0.218628 -0.537781 0.423462 1445641788 -0.695557 -0.218628 -0.537781 0.423462 1445641788 -0.695557 -0.218628 -0.537781 0.423462 1445641788 -0.695557 -0.218628 -0.537781 0.423462 1445641788 -0.695557 -0.218628 -0.537781 0.423462 1445641788 -0.695557 -0.218628 -0.537781 0.423462 1445641788 -0.693115 -0.221252 -0.535767 0.428528 1445641788 -0.693115 -0.221252 -0.535767 0.428528 1445641788 -0.693115 -0.221252 -0.535767 0.428528 1445641788 -0.693115 -0.221252 -0.535767 0.428528 1445641788 -0.693115 -0.221252 -0.535767 0.428528 1445641788 -0.693115 -0.221252 -0.535767 0.428528 1445641788 -0.693115 -0.221252 -0.535767 0.428528 1445641788 -0.694397 -0.223022 -0.534546 0.427002 1445641788 -0.694397 -0.223022 -0.534546 0.427002 1445641788 -0.694397 -0.223022 -0.534546 0.427002 1445641788 -0.694397 -0.223022 -0.534546 0.427002 1445641788 -0.694397 -0.223022 -0.534546 0.427002 1445641788 -0.695129 -0.223511 -0.534973 0.425110 1445641788 -0.695129 -0.223511 -0.534973 0.425110 1445641788 -0.695129 -0.223511 -0.534973 0.425110 1445641788 -0.695129 -0.223511 -0.534973 0.425110 1445641788 -0.695129 -0.223511 -0.534973 0.425110 1445641788 -0.695129 -0.223511 -0.534973 0.425110 1445641788 -0.695129 -0.223511 -0.534973 0.425110 1445641788 -0.697388 -0.225220 -0.529846 0.426880 1445641788 -0.697388 -0.225220 -0.529846 0.426880 1445641788 -0.697388 -0.225220 -0.529846 0.426880 1445641788 -0.697388 -0.225220 -0.529846 0.426880 1445641788 -0.697388 -0.225220 -0.529846 0.426880 1445641788 -0.697388 -0.225220 -0.529846 0.426880 1445641788 -0.704102 -0.213501 -0.528809 0.423157 1445641788 -0.704102 -0.213501 -0.528809 0.423157 1445641788 -0.704102 -0.213501 -0.528809 0.423157 1445641788 -0.704102 -0.213501 -0.528809 0.423157 1445641788 -0.704102 -0.213501 -0.528809 0.423157 1445641788 -0.704102 -0.213501 -0.528809 0.423157 1445641788 -0.709229 -0.195862 -0.539429 0.409546 1445641788 -0.709229 -0.195862 -0.539429 0.409546 1445641788 -0.709229 -0.195862 -0.539429 0.409546 1445641788 -0.709229 -0.195862 -0.539429 0.409546 1445641788 -0.709229 -0.195862 -0.539429 0.409546 1445641788 -0.709229 -0.195862 -0.539429 0.409546 1445641788 -0.707581 -0.202087 -0.549194 0.396118 1445641788 -0.707581 -0.202087 -0.549194 0.396118 1445641788 -0.707581 -0.202087 -0.549194 0.396118 1445641788 -0.707581 -0.202087 -0.549194 0.396118 1445641788 -0.707581 -0.202087 -0.549194 0.396118 1445641788 -0.707581 -0.202087 -0.549194 0.396118 1445641788 -0.699219 -0.241882 -0.544861 0.394653 1445641788 -0.699219 -0.241882 -0.544861 0.394653 1445641788 -0.699219 -0.241882 -0.544861 0.394653 1445641788 -0.699219 -0.241882 -0.544861 0.394653 1445641788 -0.699219 -0.241882 -0.544861 0.394653 1445641788 -0.699219 -0.241882 -0.544861 0.394653 1445641788 -0.700073 -0.254089 -0.542480 0.388733 1445641788 -0.700073 -0.254089 -0.542480 0.388733 1445641788 -0.700073 -0.254089 -0.542480 0.388733 1445641788 -0.700073 -0.254089 -0.542480 0.388733 1445641788 -0.700073 -0.254089 -0.542480 0.388733 1445641788 -0.700073 -0.254089 -0.542480 0.388733 1445641788 -0.697205 -0.244202 -0.540710 0.402527 1445641788 -0.697205 -0.244202 -0.540710 0.402527 1445641788 -0.697205 -0.244202 -0.540710 0.402527 1445641788 -0.697205 -0.244202 -0.540710 0.402527 1445641788 -0.697205 -0.244202 -0.540710 0.402527 1445641788 -0.697205 -0.244202 -0.540710 0.402527 1445641788 -0.697205 -0.244202 -0.540710 0.402527 1445641788 -0.693909 -0.239197 -0.535828 0.417419 1445641788 -0.693909 -0.239197 -0.535828 0.417419 1445641788 -0.693909 -0.239197 -0.535828 0.417419 1445641788 -0.693909 -0.239197 -0.535828 0.417419 1445641788 -0.693909 -0.239197 -0.535828 0.417419 1445641788 -0.693909 -0.239197 -0.535828 0.417419 1445641788 -0.693909 -0.239197 -0.535828 0.417419 1445641788 -0.693359 -0.222900 -0.540588 0.421204 1445641788 -0.693359 -0.222900 -0.540588 0.421204 1445641788 -0.693359 -0.222900 -0.540588 0.421204 1445641788 -0.693359 -0.222900 -0.540588 0.421204 1445641788 -0.693359 -0.222900 -0.540588 0.421204 1445641788 -0.693359 -0.222900 -0.540588 0.421204 1445641788 -0.690918 -0.215332 -0.541870 0.427490 1445641788 -0.690918 -0.215332 -0.541870 0.427490 1445641788 -0.690918 -0.215332 -0.541870 0.427490 1445641788 -0.690918 -0.215332 -0.541870 0.427490 1445641788 -0.690918 -0.215332 -0.541870 0.427490 1445641788 -0.690918 -0.215332 -0.541870 0.427490 1445641788 -0.688354 -0.217773 -0.539429 0.433411 1445641788 -0.688354 -0.217773 -0.539429 0.433411 1445641788 -0.688354 -0.217773 -0.539429 0.433411 1445641788 -0.688354 -0.217773 -0.539429 0.433411 1445641788 -0.688354 -0.217773 -0.539429 0.433411 1445641788 -0.688354 -0.217773 -0.539429 0.433411 1445641788 -0.688354 -0.217773 -0.539429 0.433411 1445641788 -0.690308 -0.218018 -0.539612 0.429871 1445641788 -0.690308 -0.218018 -0.539612 0.429871 1445641788 -0.690308 -0.218018 -0.539612 0.429871 1445641788 -0.690308 -0.218018 -0.539612 0.429871 1445641788 -0.690308 -0.218018 -0.539612 0.429871 1445641788 -0.690308 -0.218018 -0.539612 0.429871 1445641788 -0.691345 -0.217957 -0.541260 0.426086 1445641788 -0.691345 -0.217957 -0.541260 0.426086 1445641788 -0.691345 -0.217957 -0.541260 0.426086 1445641788 -0.691345 -0.217957 -0.541260 0.426086 1445641788 -0.691345 -0.217957 -0.541260 0.426086 1445641788 -0.691345 -0.217957 -0.541260 0.426086 1445641788 -0.691345 -0.217957 -0.541260 0.426086 1445641788 -0.691772 -0.223877 -0.538818 0.425537 1445641789 -0.691772 -0.223877 -0.538818 0.425537 1445641789 -0.691772 -0.223877 -0.538818 0.425537 1445641789 -0.691772 -0.223877 -0.538818 0.425537 1445641789 -0.691772 -0.223877 -0.538818 0.425537 1445641789 -0.691772 -0.223877 -0.538818 0.425537 1445641789 -0.695862 -0.220886 -0.536865 0.422852 1445641789 -0.695862 -0.220886 -0.536865 0.422852 1445641789 -0.695862 -0.220886 -0.536865 0.422852 1445641789 -0.695862 -0.220886 -0.536865 0.422852 1445641789 -0.695862 -0.220886 -0.536865 0.422852 1445641789 -0.695862 -0.220886 -0.536865 0.422852 1445641789 -0.699890 -0.209839 -0.543396 0.413452 1445641789 -0.699890 -0.209839 -0.543396 0.413452 1445641789 -0.699890 -0.209839 -0.543396 0.413452 1445641789 -0.699890 -0.209839 -0.543396 0.413452 1445641789 -0.699890 -0.209839 -0.543396 0.413452 1445641789 -0.699890 -0.209839 -0.543396 0.413452 1445641789 -0.698181 -0.211121 -0.554443 0.400757 1445641789 -0.698181 -0.211121 -0.554443 0.400757 1445641789 -0.698181 -0.211121 -0.554443 0.400757 1445641789 -0.698181 -0.211121 -0.554443 0.400757 1445641789 -0.698181 -0.211121 -0.554443 0.400757 1445641789 -0.698181 -0.211121 -0.554443 0.400757 1445641789 -0.694641 -0.233154 -0.554810 0.394226 1445641789 -0.694641 -0.233154 -0.554810 0.394226 1445641789 -0.694641 -0.233154 -0.554810 0.394226 1445641789 -0.694641 -0.233154 -0.554810 0.394226 1445641789 -0.694641 -0.233154 -0.554810 0.394226 1445641789 -0.694641 -0.233154 -0.554810 0.394226 1445641789 -0.695374 -0.234375 -0.552246 0.395752 1445641789 -0.695374 -0.234375 -0.552246 0.395752 1445641789 -0.695374 -0.234375 -0.552246 0.395752 1445641789 -0.695374 -0.234375 -0.552246 0.395752 1445641789 -0.695374 -0.234375 -0.552246 0.395752 1445641789 -0.695374 -0.234375 -0.552246 0.395752 1445641789 -0.695374 -0.234375 -0.552246 0.395752 1445641789 -0.689026 -0.240112 -0.539063 0.420837 1445641789 -0.689026 -0.240112 -0.539063 0.420837 1445641789 -0.689026 -0.240112 -0.539063 0.420837 1445641789 -0.689026 -0.240112 -0.539063 0.420837 1445641789 -0.689026 -0.240112 -0.539063 0.420837 1445641789 -0.689026 -0.240112 -0.539063 0.420837 1445641789 -0.683777 -0.241943 -0.528503 0.441223 1445641789 -0.683777 -0.241943 -0.528503 0.441223 1445641789 -0.683777 -0.241943 -0.528503 0.441223 1445641789 
-0.692810 -0.021362 -0.564392 0.448486 1445641793 -0.692810 -0.021362 -0.564392 0.448486 1445641793 -0.692810 -0.021362 -0.564392 0.448486 1445641793 -0.692810 -0.021362 -0.564392 0.448486 1445641793 -0.692810 -0.021362 -0.564392 0.448486 1445641793 -0.692871 -0.021362 -0.552490 0.462891 1445641793 -0.692871 -0.021362 -0.552490 0.462891 1445641793 -0.692871 -0.021362 -0.552490 0.462891 1445641793 -0.692871 -0.021362 -0.552490 0.462891 1445641793 -0.692871 -0.021362 -0.552490 0.462891 1445641793 -0.692871 -0.021362 -0.552490 0.462891 1445641793 -0.692688 -0.024170 -0.553284 0.462097 1445641793 -0.692688 -0.024170 -0.553284 0.462097 1445641793 -0.692688 -0.024170 -0.553284 0.462097 1445641793 -0.692688 -0.024170 -0.553284 0.462097 1445641793 -0.692688 -0.024170 -0.553284 0.462097 1445641793 -0.692688 -0.024170 -0.553284 0.462097 1445641794 -0.692688 -0.024170 -0.553284 0.462097 1445641794 -0.690186 -0.036560 -0.557617 0.459778 1445641794 -0.690186 -0.036560 -0.557617 0.459778 1445641794 -0.690186 -0.036560 -0.557617 0.459778 1445641794 -0.690186 -0.036560 -0.557617 0.459778 1445641794 -0.690186 -0.036560 -0.557617 0.459778 1445641794 -0.690186 -0.036560 -0.557617 0.459778 1445641794 -0.689209 -0.058289 -0.559570 0.456604 1445641794 -0.689209 -0.058289 -0.559570 0.456604 1445641794 -0.689209 -0.058289 -0.559570 0.456604 1445641794 -0.689209 -0.058289 -0.559570 0.456604 1445641794 -0.689209 -0.058289 -0.559570 0.456604 1445641794 -0.689209 -0.058289 -0.559570 0.456604 1445641794 -0.656860 -0.016846 -0.576660 0.485596 1445641794 -0.656860 -0.016846 -0.576660 0.485596 1445641794 -0.656860 -0.016846 -0.576660 0.485596 1445641794 -0.656860 -0.016846 -0.576660 0.485596 1445641794 -0.656860 -0.016846 -0.576660 0.485596 1445641794 -0.656860 -0.016846 -0.576660 0.485596 1445641794 -0.582397 0.111816 -0.542786 0.594727 1445641794 -0.582397 0.111816 -0.542786 0.594727 1445641794 -0.582397 0.111816 -0.542786 0.594727 1445641794 -0.582397 0.111816 -0.542786 0.594727 1445641794 -0.582397 0.111816 -0.542786 0.594727 1445641794 -0.582397 0.111816 -0.542786 0.594727 1445641794 -0.582397 0.111816 -0.542786 0.594727 1445641794 -0.466736 0.233032 -0.418884 0.743225 1445641794 -0.466736 0.233032 -0.418884 0.743225 1445641794 -0.466736 0.233032 -0.418884 0.743225 1445641794 -0.466736 0.233032 -0.418884 0.743225 1445641794 -0.466736 0.233032 -0.418884 0.743225 1445641794 -0.466736 0.233032 -0.418884 0.743225 1445641794 -0.344788 0.327026 -0.220337 0.851807 1445641794 -0.344788 0.327026 -0.220337 0.851807 1445641794 -0.344788 0.327026 -0.220337 0.851807 1445641794 -0.344788 0.327026 -0.220337 0.851807 1445641794 -0.344788 0.327026 -0.220337 0.851807 1445641794 -0.344788 0.327026 -0.220337 0.851807 1445641794 -0.193359 0.414307 -0.111572 0.882263 1445641794 -0.193359 0.414307 -0.111572 0.882263 1445641794 -0.193359 0.414307 -0.111572 0.882263 1445641794 -0.193359 0.414307 -0.111572 0.882263 1445641794 -0.193359 0.414307 -0.111572 0.882263 1445641794 -0.193359 0.414307 -0.111572 0.882263 1445641794 -0.173523 0.409424 -0.139893 0.884644 1445641794 -0.173523 0.409424 -0.139893 0.884644 1445641794 -0.173523 0.409424 -0.139893 0.884644 1445641794 -0.173523 0.409424 -0.139893 0.884644 1445641794 -0.173523 0.409424 -0.139893 0.884644 1445641794 -0.173523 0.409424 -0.139893 0.884644 1445641794 -0.289063 0.333008 -0.218994 0.870361 1445641794 -0.289063 0.333008 -0.218994 0.870361 1445641794 -0.289063 0.333008 -0.218994 0.870361 1445641794 -0.289063 0.333008 -0.218994 0.870361 1445641794 -0.289063 0.333008 -0.218994 0.870361 1445641794 -0.289063 0.333008 -0.218994 0.870361 1445641794 -0.441833 0.216980 -0.392822 0.776794 1445641794 -0.441833 0.216980 -0.392822 0.776794 1445641794 -0.441833 0.216980 -0.392822 0.776794 1445641794 -0.441833 0.216980 -0.392822 0.776794 1445641794 -0.441833 0.216980 -0.392822 0.776794 1445641794 -0.441833 0.216980 -0.392822 0.776794 1445641794 -0.441833 0.216980 -0.392822 0.776794 1445641794 -0.603516 0.070862 -0.524658 0.596252 1445641794 -0.603516 0.070862 -0.524658 0.596252 1445641794 -0.603516 0.070862 -0.524658 0.596252 1445641794 -0.603516 0.070862 -0.524658 0.596252 1445641794 -0.603516 0.070862 -0.524658 0.596252 1445641794 -0.603516 0.070862 -0.524658 0.596252 1445641794 -0.682861 -0.074097 -0.595032 0.417297 1445641794 -0.682861 -0.074097 -0.595032 0.417297 1445641794 -0.682861 -0.074097 -0.595032 0.417297 1445641794 -0.682861 -0.074097 -0.595032 0.417297 1445641794 -0.682861 -0.074097 -0.595032 0.417297 1445641794 -0.682861 -0.074097 -0.595032 0.417297 1445641794 -0.682861 -0.074097 -0.595032 0.417297 1445641794 -0.694092 -0.219971 -0.557190 0.399353 1445641794 -0.694092 -0.219971 -0.557190 0.399353 1445641794 -0.694092 -0.219971 -0.557190 0.399353 1445641794 -0.694092 -0.219971 -0.557190 0.399353 1445641794 -0.694092 -0.219971 -0.557190 0.399353 1445641794 -0.694092 -0.219971 -0.557190 0.399353 1445641794 -0.694092 -0.219971 -0.557190 0.399353 1445641794 -0.697144 -0.107666 -0.569824 0.421631 1445641794 -0.697144 -0.107666 -0.569824 0.421631 1445641794 -0.697144 -0.107666 -0.569824 0.421631 1445641794 -0.697144 -0.107666 -0.569824 0.421631 1445641794 -0.697144 -0.107666 -0.569824 0.421631 1445641794 -0.697144 -0.107666 -0.569824 0.421631 1445641794 -0.626343 0.047485 -0.572144 0.527344 1445641794 -0.626343 0.047485 -0.572144 0.527344 1445641794 -0.626343 0.047485 -0.572144 0.527344 1445641794 -0.626343 0.047485 -0.572144 0.527344 1445641794 -0.626343 0.047485 -0.572144 0.527344 1445641794 -0.492432 0.199890 -0.511963 0.674866 1445641794 -0.492432 0.199890 -0.511963 0.674866 1445641794 -0.492432 0.199890 -0.511963 0.674866 1445641794 -0.492432 0.199890 -0.511963 0.674866 1445641794 -0.492432 0.199890 -0.511963 0.674866 1445641794 -0.346802 0.304565 -0.380493 0.801331 1445641794 -0.346802 0.304565 -0.380493 0.801331 1445641794 -0.346802 0.304565 -0.380493 0.801331 1445641794 -0.346802 0.304565 -0.380493 0.801331 1445641794 -0.346802 0.304565 -0.380493 0.801331 1445641794 -0.346802 0.304565 -0.380493 0.801331 1445641794 -0.346802 0.304565 -0.380493 0.801331 1445641794 -0.254089 0.368652 -0.226868 0.864868 1445641794 -0.254089 0.368652 -0.226868 0.864868 1445641794 -0.254089 0.368652 -0.226868 0.864868 1445641794 -0.254089 0.368652 -0.226868 0.864868 1445641794 -0.254089 0.368652 -0.226868 0.864868 1445641794 -0.254089 0.368652 -0.226868 0.864868 1445641794 -0.278687 0.350037 -0.227478 0.864929 1445641795 -0.278687 0.350037 -0.227478 0.864929 1445641795 -0.278687 0.350037 -0.227478 0.864929 1445641795 -0.278687 0.350037 -0.227478 0.864929 1445641795 -0.278687 0.350037 -0.227478 0.864929 1445641795 -0.278687 0.350037 -0.227478 0.864929 1445641795 -0.278687 0.350037 -0.227478 0.864929 1445641795 -0.438538 0.221741 -0.289307 0.821472 1445641795 -0.438538 0.221741 -0.289307 0.821472 1445641795 -0.438538 0.221741 -0.289307 0.821472 1445641795 -0.438538 0.221741 -0.289307 0.821472 1445641795 -0.438538 0.221741 -0.289307 0.821472 1445641795 -0.597229 0.072021 -0.430176 0.673157 1445641795 -0.597229 0.072021 -0.430176 0.673157 1445641795 -0.597229 0.072021 -0.430176 0.673157 1445641795 -0.597229 0.072021 -0.430176 0.673157 1445641795 -0.597229 0.072021 -0.430176 0.673157 1445641795 -0.597229 0.072021 -0.430176 0.673157 1445641795 -0.597229 0.072021 -0.430176 0.673157 1445641795 -0.703186 -0.039795 -0.562744 0.432800 1445641795 -0.703186 -0.039795 -0.562744 0.432800 1445641795 -0.703186 -0.039795 -0.562744 0.432800 1445641795 -0.703186 -0.039795 -0.562744 0.432800 1445641795 -0.703186 -0.039795 -0.562744 0.432800 1445641795 -0.703186 -0.039795 -0.562744 0.432800 1445641795 -0.722534 -0.238708 -0.550842 0.342896 1445641795 -0.722534 -0.238708 -0.550842 0.342896 1445641795 -0.722534 -0.238708 -0.550842 0.342896 1445641795 -0.722534 -0.238708 -0.550842 0.342896 1445641795 -0.722534 -0.238708 -0.550842 0.342896 1445641795 -0.722534 -0.238708 -0.550842 0.342896 1445641795 -0.730286 -0.211731 -0.555237 0.337158 1445641795 -0.730286 -0.211731 -0.555237 0.337158 1445641795 -0.730286 -0.211731 -0.555237 0.337158 1445641795 -0.730286 -0.211731 -0.555237 0.337158 1445641795 -0.730286 -0.211731 -0.555237 0.337158 1445641795 -0.730286 -0.211731 -0.555237 0.337158 1445641795 -0.694824 -0.023987 -0.591187 0.408936 1445641795 -0.694824 -0.023987 -0.591187 0.408936 1445641795 -0.694824 -0.023987 -0.591187 0.408936 1445641795 -0.694824 -0.023987 -0.591187 0.408936 1445641795 -0.694824 -0.023987 -0.591187 0.408936 1445641795 -0.694824 -0.023987 -0.591187 0.408936 1445641795 -0.584839 0.120422 -0.566040 0.568420 1445641795 -0.584839 0.120422 -0.566040 0.568420 1445641795 -0.584839 0.120422 -0.566040 0.568420 1445641795 -0.584839 0.120422 -0.566040 0.568420 1445641795 -0.584839 0.120422 -0.566040 0.568420 1445641795 -0.584839 0.120422 -0.566040 0.568420 1445641795 -0.584839 0.120422 -0.566040 0.568420 1445641795 -0.432495 0.290039 -0.470947 0.712036 1445641795 -0.432495 0.290039 -0.470947 0.712036 1445641795 -0.432495 0.290039 -0.470947 0.712036 1445641795 -0.432495 0.290039 -0.470947 0.712036 1445641795 -0.432495 0.290039 -0.470947 0.712036 1445641795 -0.432495 0.290039 -0.470947 0.712036 1445641795 -0.286377 0.392578 -0.322571 0.812256 1445641795 -0.286377 0.392578 -0.322571 0.812256 1445641795 -0.286377 0.392578 -0.322571 0.812256 1445641795 -0.286377 0.392578 -0.322571 0.812256 1445641795 -0.286377 0.392578 -0.322571 0.812256 1445641795 -0.286377 0.392578 -0.322571 0.812256 1445641795 -0.219238 0.437683 -0.228210 0.841553 1445641795 -0.219238 0.437683 -0.228210 0.841553 1445641795 -0.219238 0.437683 -0.228210 0.841553 1445641795 -0.219238 0.437683 -0.228210 0.841553 1445641795 -0.219238 0.437683 -0.228210 0.841553 1445641795 -0.219238 0.437683 -0.228210 0.841553 1445641795 -0.219238 0.437683 -0.228210 0.841553 1445641795 -0.356934 0.341675 -0.260803 0.829346 1445641795 -0.356934 0.341675 -0.260803 0.829346 1445641795 -0.356934 0.341675 -0.260803 0.829346 1445641795 -0.356934 0.341675 -0.260803 0.829346 1445641795 -0.356934 0.341675 -0.260803 0.829346 1445641795 -0.356934 0.341675 -0.260803 0.829346 1445641795 -0.521484 0.203613 -0.361206 0.745728 1445641795 -0.521484 0.203613 -0.361206 0.745728 1445641795 -0.521484 0.203613 -0.361206 0.745728 1445641795 -0.521484 0.203613 -0.361206 0.745728 1445641795 -0.521484 0.203613 -0.361206 0.745728 1445641795 -0.521484 0.203613 -0.361206 0.745728 1445641795 -0.659058 0.051636 -0.501892 0.557800 1445641795 -0.659058 0.051636 -0.501892 0.557800 1445641795 -0.659058 0.051636 -0.501892 0.557800 1445641795 -0.659058 0.051636 -0.501892 0.557800 1445641795 -0.659058 0.051636 -0.501892 0.557800 1445641795 -0.659058 0.051636 -0.501892 0.557800 1445641795 -0.706360 -0.104736 -0.575500 0.398743 1445641795 -0.706360 -0.104736 -0.575500 0.398743 1445641795 -0.706360 -0.104736 -0.575500 0.398743 1445641795 -0.706360 -0.104736 -0.575500 0.398743 1445641795 -0.706360 -0.104736 -0.575500 0.398743 1445641795 -0.706360 -0.104736 -0.575500 0.398743 1445641795 -0.696533 -0.225891 -0.566345 0.378357 1445641795 -0.696533 -0.225891 -0.566345 0.378357 1445641795 -0.696533 -0.225891 -0.566345 0.378357 1445641795 -0.696533 -0.225891 -0.566345 0.378357 1445641795 -0.696533 -0.225891 -0.566345 0.378357 1445641795 -0.696533 -0.225891 -0.566345 0.378357 1445641795 -0.691406 -0.097046 -0.585571 0.411926 1445641795 -0.691406 -0.097046 -0.585571 0.411926 1445641795 -0.691406 -0.097046 -0.585571 0.411926 1445641795 -0.691406 -0.097046 -0.585571 0.411926 1445641795 -0.691406 -0.097046 -0.585571 0.411926 1445641795 -0.691406 -0.097046 -0.585571 0.411926 1445641795 -0.691406 -0.097046 -0.585571 0.411926 1445641795 -0.607910 0.043640 -0.592651 0.526672 1445641795 -0.607910 0.043640 -0.592651 0.526672 1445641795 -0.607910 0.043640 -0.592651 0.526672 1445641795 -0.607910 0.043640 -0.592651 0.526672 1445641795 -0.607910 0.043640 -0.592651 0.526672 1445641795 -0.607910 0.043640 -0.592651 0.526672 1445641795 -0.467102 0.197754 -0.546143 0.666626 1445641795 -0.467102 0.197754 -0.546143 0.666626 1445641796 -0.467102 0.197754 -0.546143 0.666626 1445641796 -0.467102 0.197754 -0.546143 0.666626 1445641796 -0.467102 0.197754 -0.546143 0.666626 1445641796 -0.467102 0.197754 -0.546143 0.666626 1445641796 -0.467102 0.197754 -0.546143 0.666626 1445641796 -0.327454 0.304932 -0.415405 0.791992 1445641796 -0.327454 0.304932 -0.415405 0.791992 1445641796 -0.327454 0.304932 -0.415405 0.791992 1445641796 -0.327454 0.304932 -0.415405 0.791992 1445641796 -0.327454 0.304932 -0.415405 0.791992 1445641796 -0.327454 0.304932 -0.415405 0.791992 1445641796 -0.235352 0.379944 -0.269775 0.852905 1445641796 -0.235352 0.379944 -0.269775 0.852905 1445641796 -0.235352 0.379944 -0.269775 0.852905 1445641796 -0.235352 0.379944 -0.269775 0.852905 1445641796 -0.235352 0.379944 -0.269775 0.852905 1445641796 -0.235352 0.379944 -0.269775 0.852905 1445641796 -0.235352 0.379944 -0.269775 0.852905 1445641796 -0.230347 0.395752 -0.226196 0.859741 1445641796 -0.230347 0.395752 -0.226196 0.859741 1445641796 -0.230347 0.395752 -0.226196 0.859741 1445641796 -0.230347 0.395752 -0.226196 0.859741 1445641796 -0.230347 0.395752 -0.226196 0.859741 1445641796 -0.230347 0.395752 -0.226196 0.859741 1445641796 -0.371887 0.301941 -0.283142 0.830872 1445641796 -0.371887 0.301941 -0.283142 0.830872 1445641796 -0.371887 0.301941 -0.283142 0.830872 1445641796 -0.371887 0.301941 -0.283142 0.830872 1445641796 -0.371887 0.301941 -0.283142 0.830872 1445641796 -0.371887 0.301941 -0.283142 0.830872 1445641796 -0.371887 0.301941 -0.283142 0.830872 1445641796 -0.527893 0.167236 -0.418396 0.719910 1445641796 -0.527893 0.167236 -0.418396 0.719910 1445641796 -0.527893 0.167236 -0.418396 0.719910 1445641796 -0.527893 0.167236 -0.418396 0.719910 1445641796 -0.527893 0.167236 -0.418396 0.719910 1445641796 -0.527893 0.167236 -0.418396 0.719910 1445641796 -0.655762 0.010681 -0.554077 0.512695 1445641796 -0.655762 0.010681 -0.554077 0.512695 1445641796 -0.655762 0.010681 -0.554077 0.512695 1445641796 -0.655762 0.010681 -0.554077 0.512695 1445641796 -0.655762 0.010681 -0.554077 0.512695 1445641796 -0.655762 0.010681 -0.554077 0.512695 1445641796 -0.655762 0.010681 -0.554077 0.512695 1445641796 -0.698975 -0.144836 -0.593994 0.371094 1445641796 -0.698975 -0.144836 -0.593994 0.371094 1445641796 -0.698975 -0.144836 -0.593994 0.371094 1445641796 -0.698975 -0.144836 -0.593994 0.371094 1445641796 -0.698975 -0.144836 -0.593994 0.371094 1445641796 -0.698975 -0.144836 -0.593994 0.371094 1445641796 -0.698975 -0.144836 -0.593994 0.371094 1445641796 -0.700134 -0.167664 -0.584229 0.374756 1445641796 -0.700134 -0.167664 -0.584229 0.374756 1445641796 -0.700134 -0.167664 -0.584229 0.374756 1445641796 -0.700134 -0.167664 -0.584229 0.374756 1445641796 -0.700134 -0.167664 -0.584229 0.374756 1445641796 -0.655090 -0.016235 -0.599182 0.460022 1445641796 -0.655090 -0.016235 -0.599182 0.460022 1445641796 -0.655090 -0.016235 -0.599182 0.460022 1445641796 -0.655090 -0.016235 -0.599182 0.460022 1445641796 -0.655090 -0.016235 -0.599182 0.460022 1445641796 -0.655090 -0.016235 -0.599182 0.460022 1445641796 -0.541504 0.110840 -0.575378 0.602844 1445641796 -0.541504 0.110840 -0.575378 0.602844 1445641796 -0.541504 0.110840 -0.575378 0.602844 1445641796 -0.541504 0.110840 -0.575378 0.602844 1445641796 -0.541504 0.110840 -0.575378 0.602844 1445641796 -0.541504 0.110840 -0.575378 0.602844 1445641796 -0.395386 0.236511 -0.486389 0.742371 1445641796 -0.395386 0.236511 -0.486389 0.742371 1445641796 -0.395386 0.236511 -0.486389 0.742371 1445641796 -0.395386 0.236511 -0.486389 0.742371 1445641796 -0.395386 0.236511 -0.486389 0.742371 1445641796 -0.395386 0.236511 -0.486389 0.742371 1445641796 -0.395386 0.236511 -0.486389 0.742371 1445641796 -0.274658 0.320984 -0.341980 0.839355 1445641796 -0.274658 0.320984 -0.341980 0.839355 1445641796 -0.274658 0.320984 -0.341980 0.839355 1445641796 -0.274658 0.320984 -0.341980 0.839355 1445641796 -0.274658 0.320984 -0.341980 0.839355 1445641796 -0.274658 0.320984 -0.341980 0.839355 1445641796 -0.198853 0.394043 -0.236877 0.865479 1445641796 -0.198853 0.394043 -0.236877 0.865479 1445641796 -0.198853 0.394043 -0.236877 0.865479 1445641796 -0.198853 0.394043 -0.236877 0.865479 1445641796 -0.198853 0.394043 -0.236877 0.865479 1445641796 -0.198853 0.394043 -0.236877 0.865479 1445641796 -0.198853 0.394043 -0.236877 0.865479 1445641796 -0.245850 0.380371 -0.246399 0.856812 1445641796 -0.245850 0.380371 -0.246399 0.856812 1445641796 -0.245850 0.380371 -0.246399 0.856812 1445641796 -0.245850 0.380371 -0.246399 0.856812 1445641796 -0.245850 0.380371 -0.246399 0.856812 1445641796 -0.245850 0.380371 -0.246399 0.856812 1445641796 -0.395630 0.297974 -0.292725 0.817932 1445641796 -0.395630 0.297974 -0.292725 0.817932 1445641796 -0.395630 0.297974 -0.292725 0.817932 1445641796 -0.395630 0.297974 -0.292725 0.817932 1445641796 -0.395630 0.297974 -0.292725 0.817932 1445641796 -0.395630 0.297974 -0.292725 0.817932 1445641796 -0.553894 0.184509 -0.421143 0.694153 1445641796 -0.553894 0.184509 -0.421143 0.694153 1445641796 -0.553894 0.184509 -0.421143 0.694153 1445641796 -0.553894 0.184509 -0.421143 0.694153 1445641796 -0.553894 0.184509 -0.421143 0.694153 1445641796 -0.553894 0.184509 -0.421143 0.694153 1445641796 -0.553894 0.184509 -0.421143 0.694153 1445641796 -0.680786 0.044312 -0.539429 0.493530 1445641796 -0.680786 0.044312 -0.539429 0.493530 1445641796 -0.680786 0.044312 -0.539429 0.493530 1445641796 -0.680786 0.044312 -0.539429 0.493530 1445641796 -0.680786 0.044312 -0.539429 0.493530 1445641796 -0.680786 0.044312 -0.539429 0.493530 1445641796 -0.692993 -0.119324 -0.600708 0.380432 1445641796 -0.692993 -0.119324 -0.600708 0.380432 1445641796 -0.692993 -0.119324 -0.600708 0.380432 1445641797 -0.692993 -0.119324 -0.600708 0.380432 1445641797 -0.692993 -0.119324 -0.600708 0.380432 1445641797 -0.692993 -0.119324 -0.600708 0.380432 1445641797 -0.692993 -0.119324 -0.600708 0.380432 1445641797 -0.637878 -0.172607 -0.595032 0.457458 1445641797 -0.637878 -0.172607 -0.595032 0.457458 1445641797 -0.637878 -0.172607 -0.595032 0.457458 1445641797 -0.637878 -0.172607 -0.595032 0.457458 1445641797 -0.637878 -0.172607 -0.595032 0.457458 1445641797 -0.637878 -0.172607 -0.595032 0.457458 1445641797 -0.590881 0.008423 -0.602356 0.536682 1445641797 -0.590881 0.008423 -0.602356 0.536682 1445641797 -0.590881 0.008423 -0.602356 0.536682 1445641797 -0.590881 0.008423 -0.602356 0.536682 1445641797 -0.590881 0.008423 -0.602356 0.536682 1445641797 -0.590881 0.008423 -0.602356 0.536682 1445641797 -0.590881 0.008423 -0.602356 0.536682 1445641797 -0.509644 0.128235 -0.554504 0.645203 1445641797 -0.509644 0.128235 -0.554504 0.645203 1445641797 -0.509644 0.128235 -0.554504 0.645203 1445641797 -0.509644 0.128235 -0.554504 0.645203 1445641797 -0.509644 0.128235 -0.554504 0.645203 1445641797 -0.509644 0.128235 -0.554504 0.645203 1445641797 -0.387573 0.249329 -0.493408 0.737671 1445641797 -0.387573 0.249329 -0.493408 0.737671 1445641797 -0.387573 0.249329 -0.493408 0.737671 1445641797 -0.387573 0.249329 -0.493408 0.737671 1445641797 -0.387573 0.249329 -0.493408 0.737671 1445641797 -0.260498 0.337158 -0.396362 0.813232 1445641797 -0.260498 0.337158 -0.396362 0.813232 1445641797 -0.260498 0.337158 -0.396362 0.813232 1445641797 -0.260498 0.337158 -0.396362 0.813232 1445641797 -0.260498 0.337158 -0.396362 0.813232 1445641797 -0.260498 0.337158 -0.396362 0.813232 1445641797 -0.171570 0.377441 -0.321045 0.851440 1445641797 -0.171570 0.377441 -0.321045 0.851440 1445641797 -0.171570 0.377441 -0.321045 0.851440 1445641797 -0.171570 0.377441 -0.321045 0.851440 1445641797 -0.171570 0.377441 -0.321045 0.851440 1445641797 -0.171570 0.377441 -0.321045 0.851440 1445641797 -0.176575 0.352417 -0.340576 0.853577 1445641797 -0.176575 0.352417 -0.340576 0.853577 1445641797 -0.176575 0.352417 -0.340576 0.853577 1445641797 -0.176575 0.352417 -0.340576 0.853577 1445641797 -0.176575 0.352417 -0.340576 0.853577 1445641797 -0.176575 0.352417 -0.340576 0.853577 1445641797 -0.306763 0.267151 -0.392700 0.824829 1445641797 -0.306763 0.267151 -0.392700 0.824829 1445641797 -0.306763 0.267151 -0.392700 0.824829 1445641797 -0.306763 0.267151 -0.392700 0.824829 1445641797 -0.306763 0.267151 -0.392700 0.824829 1445641797 -0.306763 0.267151 -0.392700 0.824829 1445641797 -0.476013 0.133606 -0.467102 0.733093 1445641797 -0.476013 0.133606 -0.467102 0.733093 1445641797 -0.476013 0.133606 -0.467102 0.733093 1445641797 -0.476013 0.133606 -0.467102 0.733093 1445641797 -0.476013 0.133606 -0.467102 0.733093 1445641797 -0.476013 0.133606 -0.467102 0.733093 1445641797 -0.630676 -0.014282 -0.538879 0.558289 1445641797 -0.630676 -0.014282 -0.538879 0.558289 1445641797 -0.630676 -0.014282 -0.538879 0.558289 1445641797 -0.630676 -0.014282 -0.538879 0.558289 1445641797 -0.630676 -0.014282 -0.538879 0.558289 1445641797 -0.630676 -0.014282 -0.538879 0.558289 1445641797 -0.699524 -0.151367 -0.556458 0.422058 1445641797 -0.699524 -0.151367 -0.556458 0.422058 1445641797 -0.699524 -0.151367 -0.556458 0.422058 1445641797 -0.699524 -0.151367 -0.556458 0.422058 1445641797 -0.699524 -0.151367 -0.556458 0.422058 1445641797 -0.699524 -0.151367 -0.556458 0.422058 1445641797 -0.710205 -0.201843 -0.544800 0.397705 1445641797 -0.710205 -0.201843 -0.544800 0.397705 1445641797 -0.710205 -0.201843 -0.544800 0.397705 1445641797 -0.710205 -0.201843 -0.544800 0.397705 1445641797 -0.710205 -0.201843 -0.544800 0.397705 1445641797 -0.710205 -0.201843 -0.544800 0.397705 1445641797 -0.689697 -0.086426 -0.554932 0.457092 1445641797 -0.689697 -0.086426 -0.554932 0.457092 1445641797 -0.689697 -0.086426 -0.554932 0.457092 1445641797 -0.689697 -0.086426 -0.554932 0.457092 1445641797 -0.689697 -0.086426 -0.554932 0.457092 1445641797 -0.689697 -0.086426 -0.554932 0.457092 1445641797 -0.599365 0.049072 -0.554749 0.575012 1445641797 -0.599365 0.049072 -0.554749 0.575012 1445641797 -0.599365 0.049072 -0.554749 0.575012 1445641797 -0.599365 0.049072 -0.554749 0.575012 1445641797 -0.599365 0.049072 -0.554749 0.575012 1445641797 -0.599365 0.049072 -0.554749 0.575012 1445641797 -0.457397 0.181091 -0.503113 0.710571 1445641797 -0.457397 0.181091 -0.503113 0.710571 1445641797 -0.457397 0.181091 -0.503113 0.710571 1445641797 -0.457397 0.181091 -0.503113 0.710571 1445641797 -0.457397 0.181091 -0.503113 0.710571 1445641797 -0.457397 0.181091 -0.503113 0.710571 1445641797 -0.323853 0.264282 -0.389771 0.820557 1445641797 -0.323853 0.264282 -0.389771 0.820557 1445641797 -0.323853 0.264282 -0.389771 0.820557 1445641797 -0.323853 0.264282 -0.389771 0.820557 1445641797 -0.323853 0.264282 -0.389771 0.820557 1445641797 -0.323853 0.264282 -0.389771 0.820557 1445641797 -0.236328 0.324219 -0.289612 0.868958 1445641797 -0.236328 0.324219 -0.289612 0.868958 1445641797 -0.236328 0.324219 -0.289612 0.868958 1445641797 -0.236328 0.324219 -0.289612 0.868958 1445641797 -0.236328 0.324219 -0.289612 0.868958 1445641797 -0.236328 0.324219 -0.289612 0.868958 1445641797 -0.236328 0.324219 -0.289612 0.868958 1445641797 -0.263794 0.315491 -0.312317 0.856323 1445641797 -0.263794 0.315491 -0.312317 0.856323 1445641797 -0.263794 0.315491 -0.312317 0.856323 1445641798 -0.263794 0.315491 -0.312317 0.856323 1445641798 -0.263794 0.315491 -0.312317 0.856323 1445641798 -0.263794 0.315491 -0.312317 0.856323 1445641798 -0.421814 0.208374 -0.348755 0.810547 1445641798 -0.421814 0.208374 -0.348755 0.810547 1445641798 -0.421814 0.208374 -0.348755 0.810547 1445641798 -0.421814 0.208374 -0.348755 0.810547 1445641798 -0.421814 0.208374 -0.348755 0.810547 1445641798 -0.421814 0.208374 -0.348755 0.810547 1445641798 -0.585449 0.072937 -0.454651 0.667236 1445641798 -0.585449 0.072937 -0.454651 0.667236 1445641798 -0.585449 0.072937 -0.454651 0.667236 1445641798 -0.585449 0.072937 -0.454651 0.667236 1445641798 -0.585449 0.072937 -0.454651 0.667236 1445641798 -0.703064 -0.027649 -0.552185 0.447266 1445641798 -0.703064 -0.027649 -0.552185 0.447266 1445641798 -0.703064 -0.027649 -0.552185 0.447266 1445641798 -0.703064 -0.027649 -0.552185 0.447266 1445641798 -0.703064 -0.027649 -0.552185 0.447266 1445641798 -0.703064 -0.027649 -0.552185 0.447266 1445641798 -0.744263 -0.146118 -0.554749 0.342102 1445641798 -0.744263 -0.146118 -0.554749 0.342102 1445641798 -0.744263 -0.146118 -0.554749 0.342102 1445641798 -0.744263 -0.146118 -0.554749 0.342102 1445641798 -0.744263 -0.146118 -0.554749 0.342102 1445641798 -0.744263 -0.146118 -0.554749 0.342102 1445641798 -0.737915 -0.122925 -0.552673 0.367432 1445641798 -0.737915 -0.122925 -0.552673 0.367432 1445641798 -0.737915 -0.122925 -0.552673 0.367432 1445641798 -0.737915 -0.122925 -0.552673 0.367432 1445641798 -0.737915 -0.122925 -0.552673 0.367432 1445641798 -0.737915 -0.122925 -0.552673 0.367432 1445641798 -0.671082 0.046265 -0.578735 0.461121 1445641798 -0.671082 0.046265 -0.578735 0.461121 1445641798 -0.671082 0.046265 -0.578735 0.461121 1445641798 -0.671082 0.046265 -0.578735 0.461121 1445641798 -0.671082 0.046265 -0.578735 0.461121 1445641798 -0.671082 0.046265 -0.578735 0.461121 1445641798 -0.550964 0.162109 -0.551392 0.605103 1445641798 -0.550964 0.162109 -0.551392 0.605103 1445641798 -0.550964 0.162109 -0.551392 0.605103 1445641798 -0.550964 0.162109 -0.551392 0.605103 1445641798 -0.550964 0.162109 -0.551392 0.605103 1445641798 -0.550964 0.162109 -0.551392 0.605103 1445641798 -0.400574 0.258606 -0.467957 0.744080 1445641798 -0.400574 0.258606 -0.467957 0.744080 1445641798 -0.400574 0.258606 -0.467957 0.744080 1445641798 -0.400574 0.258606 -0.467957 0.744080 1445641798 -0.400574 0.258606 -0.467957 0.744080 1445641798 -0.400574 0.258606 -0.467957 0.744080 1445641798 -0.269043 0.320190 -0.349670 0.838318 1445641798 -0.269043 0.320190 -0.349670 0.838318 1445641798 -0.269043 0.320190 -0.349670 0.838318 1445641798 -0.269043 0.320190 -0.349670 0.838318 1445641798 -0.269043 0.320190 -0.349670 0.838318 1445641798 -0.269043 0.320190 -0.349670 0.838318 1445641798 -0.206665 0.352661 -0.271057 0.871460 1445641798 -0.206665 0.352661 -0.271057 0.871460 1445641798 -0.206665 0.352661 -0.271057 0.871460 1445641798 -0.206665 0.352661 -0.271057 0.871460 1445641798 -0.206665 0.352661 -0.271057 0.871460 1445641798 -0.206665 0.352661 -0.271057 0.871460 1445641798 -0.307983 0.277893 -0.305542 0.857056 1445641798 -0.307983 0.277893 -0.305542 0.857056 1445641798 -0.307983 0.277893 -0.305542 0.857056 1445641798 -0.307983 0.277893 -0.305542 0.857056 1445641798 -0.307983 0.277893 -0.305542 0.857056 1445641798 -0.307983 0.277893 -0.305542 0.857056 1445641798 -0.470276 0.148254 -0.385742 0.779785 1445641798 -0.470276 0.148254 -0.385742 0.779785 1445641798 -0.470276 0.148254 -0.385742 0.779785 1445641798 -0.470276 0.148254 -0.385742 0.779785 1445641798 -0.470276 0.148254 -0.385742 0.779785 1445641798 -0.470276 0.148254 -0.385742 0.779785 1445641798 -0.470276 0.148254 -0.385742 0.779785 1445641798 -0.619202 0.017822 -0.511230 0.595825 1445641798 -0.619202 0.017822 -0.511230 0.595825 1445641798 -0.619202 0.017822 -0.511230 0.595825 1445641798 -0.619202 0.017822 -0.511230 0.595825 1445641798 -0.694946 -0.060364 -0.585754 0.412720 1445641798 -0.694946 -0.060364 -0.585754 0.412720 1445641798 -0.694946 -0.060364 -0.585754 0.412720 1445641798 -0.694946 -0.060364 -0.585754 0.412720 1445641798 -0.694946 -0.060364 -0.585754 0.412720 1445641798 -0.694946 -0.060364 -0.585754 0.412720 1445641798 -0.694946 -0.060364 -0.585754 0.412720 1445641798 -0.705139 -0.100769 -0.592102 0.376953 1445641798 -0.705139 -0.100769 -0.592102 0.376953 1445641798 -0.705139 -0.100769 -0.592102 0.376953 1445641798 -0.705139 -0.100769 -0.592102 0.376953 1445641798 -0.705139 -0.100769 -0.592102 0.376953 1445641798 -0.705139 -0.100769 -0.592102 0.376953 1445641798 -0.660706 0.014709 -0.602539 0.447449 1445641798 -0.660706 0.014709 -0.602539 0.447449 1445641798 -0.660706 0.014709 -0.602539 0.447449 1445641798 -0.660706 0.014709 -0.602539 0.447449 1445641798 -0.660706 0.014709 -0.602539 0.447449 1445641798 -0.660706 0.014709 -0.602539 0.447449 1445641798 -0.559082 0.102234 -0.536621 0.623718 1445641798 -0.559082 0.102234 -0.536621 0.623718 1445641798 -0.559082 0.102234 -0.536621 0.623718 1445641798 -0.559082 0.102234 -0.536621 0.623718 1445641798 -0.559082 0.102234 -0.536621 0.623718 1445641798 -0.559082 0.102234 -0.536621 0.623718 1445641798 -0.559082 0.102234 -0.536621 0.623718 1445641798 -0.416809 0.220459 -0.440125 0.764160 1445641798 -0.416809 0.220459 -0.440125 0.764160 1445641798 -0.416809 0.220459 -0.440125 0.764160 1445641798 -0.416809 0.220459 -0.440125 0.764160 1445641799 -0.416809 0.220459 -0.440125 0.764160 1445641799 -0.416809 0.220459 -0.440125 0.764160 1445641799 -0.295166 0.295532 -0.295654 0.859131 1445641799 -0.295166 0.295532 -0.295654 0.859131 1445641799 -0.295166 0.295532 -0.295654 0.859131 1445641799 -0.295166 0.295532 -0.295654 0.859131 1445641799 -0.295166 0.295532 -0.295654 0.859131 1445641799 -0.185913 0.355042 -0.248291 0.881836 1445641799 -0.185913 0.355042 -0.248291 0.881836 1445641799 -0.185913 0.355042 -0.248291 0.881836 1445641799 -0.185913 0.355042 -0.248291 0.881836 1445641799 -0.185913 0.355042 -0.248291 0.881836 1445641799 -0.185913 0.355042 -0.248291 0.881836 1445641799 -0.268677 0.289612 -0.294617 0.870117 1445641799 -0.268677 0.289612 -0.294617 0.870117 1445641799 -0.268677 0.289612 -0.294617 0.870117 1445641799 -0.268677 0.289612 -0.294617 0.870117 1445641799 -0.440002 0.140076 -0.377563 0.802612 1445641799 -0.440002 0.140076 -0.377563 0.802612 1445641799 -0.440002 0.140076 -0.377563 0.802612 1445641799 -0.440002 0.140076 -0.377563 0.802612 1445641799 -0.440002 0.140076 -0.377563 0.802612 1445641799 -0.440002 0.140076 -0.377563 0.802612 1445641799 -0.440002 0.140076 -0.377563 0.802612 1445641799 -0.603088 -0.060486 -0.453064 0.653748 1445641799 -0.603088 -0.060486 -0.453064 0.653748 1445641799 
-0.718018 -0.159424 -0.610107 0.294800 1445641801 -0.718018 -0.159424 -0.610107 0.294800 1445641801 -0.718018 -0.159424 -0.610107 0.294800 1445641801 -0.718018 -0.159424 -0.610107 0.294800 1445641801 -0.718018 -0.159424 -0.610107 0.294800 1445641801 -0.718018 -0.159424 -0.610107 0.294800 1445641801 -0.716919 -0.154846 -0.601929 0.315979 1445641801 -0.716919 -0.154846 -0.601929 0.315979 1445641801 -0.716919 -0.154846 -0.601929 0.315979 1445641801 -0.716919 -0.154846 -0.601929 0.315979 1445641801 -0.716919 -0.154846 -0.601929 0.315979 1445641801 -0.716919 -0.154846 -0.601929 0.315979 1445641801 -0.716919 -0.154846 -0.601929 0.315979 1445641801 -0.713562 -0.176025 -0.583252 0.346008 1445641801 -0.713562 -0.176025 -0.583252 0.346008 1445641801 -0.713562 -0.176025 -0.583252 0.346008 1445641801 -0.713562 -0.176025 -0.583252 0.346008 1445641801 -0.713562 -0.176025 -0.583252 0.346008 1445641801 -0.713562 -0.176025 -0.583252 0.346008 1445641801 -0.710266 -0.185669 -0.571228 0.367188 1445641801 -0.710266 -0.185669 -0.571228 0.367188 1445641801 -0.710266 -0.185669 -0.571228 0.367188 1445641801 -0.710266 -0.185669 -0.571228 0.367188 1445641801 -0.710266 -0.185669 -0.571228 0.367188 1445641801 -0.710266 -0.185669 -0.571228 0.367188 1445641801 -0.710266 -0.185669 -0.571228 0.367188 1445641801 -0.706055 -0.181824 -0.565491 0.385681 1445641801 -0.706055 -0.181824 -0.565491 0.385681 1445641801 -0.706055 -0.181824 -0.565491 0.385681 1445641801 -0.706055 -0.181824 -0.565491 0.385681 1445641801 -0.706055 -0.181824 -0.565491 0.385681 1445641801 -0.706055 -0.181824 -0.565491 0.385681 1445641801 -0.700378 -0.166443 -0.563110 0.405884 1445641801 -0.700378 -0.166443 -0.563110 0.405884 1445641801 -0.700378 -0.166443 -0.563110 0.405884 1445641801 -0.700378 -0.166443 -0.563110 0.405884 1445641801 -0.700378 -0.166443 -0.563110 0.405884 1445641801 -0.700378 -0.166443 -0.563110 0.405884 1445641801 -0.700378 -0.166443 -0.563110 0.405884 1445641801 -0.694946 -0.148926 -0.562500 0.422485 1445641801 -0.694946 -0.148926 -0.562500 0.422485 1445641801 -0.694946 -0.148926 -0.562500 0.422485 1445641801 -0.694946 -0.148926 -0.562500 0.422485 1445641801 -0.694946 -0.148926 -0.562500 0.422485 1445641801 -0.694946 -0.148926 -0.562500 0.422485 1445641801 -0.694519 -0.140076 -0.560608 0.428772 1445641801 -0.694519 -0.140076 -0.560608 0.428772 1445641801 -0.694519 -0.140076 -0.560608 0.428772 1445641801 -0.694519 -0.140076 -0.560608 0.428772 1445641801 -0.694519 -0.140076 -0.560608 0.428772 1445641801 -0.694519 -0.140076 -0.560608 0.428772 1445641801 -0.698975 -0.139954 -0.563171 0.418030 1445641801 -0.698975 -0.139954 -0.563171 0.418030 1445641801 -0.698975 -0.139954 -0.563171 0.418030 1445641801 -0.698975 -0.139954 -0.563171 0.418030 1445641801 -0.698975 -0.139954 -0.563171 0.418030 1445641801 -0.698975 -0.139954 -0.563171 0.418030 1445641801 -0.698975 -0.139954 -0.563171 0.418030 1445641801 -0.705322 -0.145630 -0.565369 0.402100 1445641801 -0.705322 -0.145630 -0.565369 0.402100 1445641801 -0.705322 -0.145630 -0.565369 0.402100 1445641801 -0.705322 -0.145630 -0.565369 0.402100 1445641801 -0.705322 -0.145630 -0.565369 0.402100 1445641801 -0.711853 -0.154968 -0.561951 0.391846 1445641801 -0.711853 -0.154968 -0.561951 0.391846 1445641801 -0.711853 -0.154968 -0.561951 0.391846 1445641801 -0.711853 -0.154968 -0.561951 0.391846 1445641801 -0.711853 -0.154968 -0.561951 0.391846 1445641801 -0.711853 -0.154968 -0.561951 0.391846 1445641801 -0.711853 -0.154968 -0.561951 0.391846 1445641801 -0.713562 -0.167847 -0.567627 0.374939 1445641801 -0.713562 -0.167847 -0.567627 0.374939 1445641801 -0.713562 -0.167847 -0.567627 0.374939 1445641801 -0.713562 -0.167847 -0.567627 0.374939 1445641801 -0.713562 -0.167847 -0.567627 0.374939 1445641801 -0.713562 -0.167847 -0.567627 0.374939 1445641801 -0.715637 -0.193054 -0.571106 0.352844 1445641801 -0.715637 -0.193054 -0.571106 0.352844 1445641801 -0.715637 -0.193054 -0.571106 0.352844 1445641801 -0.715637 -0.193054 -0.571106 0.352844 1445641801 -0.715637 -0.193054 -0.571106 0.352844 1445641801 -0.715637 -0.193054 -0.571106 0.352844 1445641801 -0.715637 -0.193054 -0.571106 0.352844 1445641801 -0.726013 -0.185974 -0.583313 0.313293 1445641801 -0.726013 -0.185974 -0.583313 0.313293 1445641801 -0.726013 -0.185974 -0.583313 0.313293 1445641801 -0.726013 -0.185974 -0.583313 0.313293 1445641801 -0.726013 -0.185974 -0.583313 0.313293 1445641801 -0.730957 -0.164246 -0.592407 0.296387 1445641801 -0.730957 -0.164246 -0.592407 0.296387 1445641801 -0.730957 -0.164246 -0.592407 0.296387 1445641801 -0.730957 -0.164246 -0.592407 0.296387 1445641801 -0.730957 -0.164246 -0.592407 0.296387 1445641801 -0.730957 -0.164246 -0.592407 0.296387 1445641801 -0.730957 -0.164246 -0.592407 0.296387 1445641801 -0.726807 -0.158813 -0.594299 0.305603 1445641802 -0.726807 -0.158813 -0.594299 0.305603 1445641802 -0.726807 -0.158813 -0.594299 0.305603 1445641802 -0.726807 -0.158813 -0.594299 0.305603 1445641802 -0.726807 -0.158813 -0.594299 0.305603 1445641802 -0.726807 -0.158813 -0.594299 0.305603 1445641802 -0.723816 -0.154419 -0.592834 0.317627 1445641802 -0.723816 -0.154419 -0.592834 0.317627 1445641802 -0.723816 -0.154419 -0.592834 0.317627 1445641802 -0.723816 -0.154419 -0.592834 0.317627 1445641802 -0.723816 -0.154419 -0.592834 0.317627 1445641802 -0.723816 -0.154419 -0.592834 0.317627 1445641802 -0.723816 -0.154419 -0.592834 0.317627 1445641802 -0.720642 -0.149231 -0.591248 0.330017 1445641802 -0.720642 -0.149231 -0.591248 0.330017 1445641802 -0.720642 -0.149231 -0.591248 0.330017 1445641802 -0.720642 -0.149231 -0.591248 0.330017 1445641802 -0.720642 -0.149231 -0.591248 0.330017 1445641802 -0.720642 -0.149231 -0.591248 0.330017 1445641802 -0.719604 -0.134705 -0.590271 0.340149 1445641802 -0.719604 -0.134705 -0.590271 0.340149 1445641802 -0.719604 -0.134705 -0.590271 0.340149 1445641802 -0.719604 -0.134705 -0.590271 0.340149 1445641802 -0.719604 -0.134705 -0.590271 0.340149 1445641802 -0.719604 -0.134705 -0.590271 0.340149 1445641802 -0.717468 -0.117554 -0.591919 0.348022 1445641802 -0.717468 -0.117554 -0.591919 0.348022 1445641802 -0.717468 -0.117554 -0.591919 0.348022 1445641802 -0.717468 -0.117554 -0.591919 0.348022 1445641802 -0.717468 -0.117554 -0.591919 0.348022 1445641802 -0.717468 -0.117554 -0.591919 0.348022 1445641802 -0.715088 -0.115112 -0.591370 0.354675 1445641802 -0.715088 -0.115112 -0.591370 0.354675 1445641802 -0.715088 -0.115112 -0.591370 0.354675 1445641802 -0.715088 -0.115112 -0.591370 0.354675 1445641802 -0.715088 -0.115112 -0.591370 0.354675 1445641802 -0.715088 -0.115112 -0.591370 0.354675 1445641802 -0.714539 -0.129395 -0.587524 0.357178 1445641802 -0.714539 -0.129395 -0.587524 0.357178 1445641802 -0.714539 -0.129395 -0.587524 0.357178 1445641802 -0.714539 -0.129395 -0.587524 0.357178 1445641802 -0.714539 -0.129395 -0.587524 0.357178 1445641802 -0.714539 -0.129395 -0.587524 0.357178 1445641802 -0.725525 -0.104919 -0.591309 0.336182 1445641802 -0.725525 -0.104919 -0.591309 0.336182 1445641802 -0.725525 -0.104919 -0.591309 0.336182 1445641802 -0.725525 -0.104919 -0.591309 0.336182 1445641802 -0.725525 -0.104919 -0.591309 0.336182 1445641802 -0.725525 -0.104919 -0.591309 0.336182 1445641802 -0.727173 -0.051941 -0.614258 0.302185 1445641802 -0.727173 -0.051941 -0.614258 0.302185 1445641802 -0.727173 -0.051941 -0.614258 0.302185 1445641802 -0.727173 -0.051941 -0.614258 0.302185 1445641802 -0.727173 -0.051941 -0.614258 0.302185 1445641802 -0.727173 -0.051941 -0.614258 0.302185 1445641802 -0.727173 -0.051941 -0.614258 0.302185 1445641802 -0.724060 -0.030334 -0.630859 0.277222 1445641802 -0.724060 -0.030334 -0.630859 0.277222 1445641802 -0.724060 -0.030334 -0.630859 0.277222 1445641802 -0.724060 -0.030334 -0.630859 0.277222 1445641802 -0.724060 -0.030334 -0.630859 0.277222 1445641802 -0.724060 -0.030334 -0.630859 0.277222 1445641802 -0.722168 -0.074341 -0.627869 0.280640 1445641802 -0.722168 -0.074341 -0.627869 0.280640 1445641802 -0.722168 -0.074341 -0.627869 0.280640 1445641802 -0.722168 -0.074341 -0.627869 0.280640 1445641802 -0.722168 -0.074341 -0.627869 0.280640 1445641802 -0.722168 -0.074341 -0.627869 0.280640 1445641802 -0.722168 -0.074341 -0.627869 0.280640 1445641802 -0.716125 -0.135010 -0.616150 0.298950 1445641802 -0.716125 -0.135010 -0.616150 0.298950 1445641802 -0.716125 -0.135010 -0.616150 0.298950 1445641802 -0.716125 -0.135010 -0.616150 0.298950 1445641802 -0.716125 -0.135010 -0.616150 0.298950 1445641802 -0.716125 -0.135010 -0.616150 0.298950 1445641802 -0.716187 -0.136536 -0.614868 0.300781 1445641802 -0.716187 -0.136536 -0.614868 0.300781 1445641802 -0.716187 -0.136536 -0.614868 0.300781 1445641802 -0.716187 -0.136536 -0.614868 0.300781 1445641802 -0.716187 -0.136536 -0.614868 0.300781 1445641802 -0.716187 -0.136536 -0.614868 0.300781 1445641802 -0.714905 -0.127197 -0.610718 0.315918 1445641802 -0.714905 -0.127197 -0.610718 0.315918 1445641802 -0.714905 -0.127197 -0.610718 0.315918 1445641802 -0.714905 -0.127197 -0.610718 0.315918 1445641802 -0.714905 -0.127197 -0.610718 0.315918 1445641802 -0.714905 -0.127197 -0.610718 0.315918 1445641802 -0.715393 -0.103027 -0.612854 0.319580 1445641802 -0.715393 -0.103027 -0.612854 0.319580 1445641802 -0.715393 -0.103027 -0.612854 0.319580 1445641802 -0.715393 -0.103027 -0.612854 0.319580 1445641802 -0.715393 -0.103027 -0.612854 0.319580 1445641802 -0.715393 -0.103027 -0.612854 0.319580 1445641802 -0.716064 -0.076477 -0.616577 0.318237 1445641802 -0.716064 -0.076477 -0.616577 0.318237 1445641802 -0.716064 -0.076477 -0.616577 0.318237 1445641802 -0.716064 -0.076477 -0.616577 0.318237 1445641802 -0.716064 -0.076477 -0.616577 0.318237 1445641802 -0.716064 -0.076477 -0.616577 0.318237 1445641802 -0.716064 -0.076477 -0.616577 0.318237 1445641802 -0.716919 -0.061584 -0.615479 0.321716 1445641802 -0.716919 -0.061584 -0.615479 0.321716 1445641802 -0.716919 -0.061584 -0.615479 0.321716 1445641802 -0.716919 -0.061584 -0.615479 0.321716 1445641802 -0.716919 -0.061584 -0.615479 0.321716 1445641802 -0.716919 -0.061584 -0.615479 0.321716 1445641802 -0.716736 -0.047607 -0.618103 0.319458 1445641802 -0.716736 -0.047607 -0.618103 0.319458 1445641802 -0.716736 -0.047607 -0.618103 0.319458 1445641802 -0.716736 -0.047607 -0.618103 0.319458 1445641802 -0.716736 -0.047607 -0.618103 0.319458 1445641802 -0.716736 -0.047607 -0.618103 0.319458 1445641802 -0.716736 -0.047607 -0.618103 0.319458 1445641802 -0.714783 -0.045837 -0.622192 0.316101 1445641802 -0.714783 -0.045837 -0.622192 0.316101 1445641803 -0.714783 -0.045837 -0.622192 0.316101 1445641803 -0.714783 -0.045837 -0.622192 0.316101 1445641803 -0.714783 -0.045837 -0.622192 0.316101 1445641803 -0.714783 -0.045837 -0.622192 0.316101 1445641803 -0.719421 -0.054321 -0.620789 0.306763 1445641803 -0.719421 -0.054321 -0.620789 0.306763 1445641803 -0.719421 -0.054321 -0.620789 0.306763 1445641803 -0.719421 -0.054321 -0.620789 0.306763 1445641803 -0.719421 -0.054321 -0.620789 0.306763 1445641803 -0.719421 -0.054321 -0.620789 0.306763 1445641803 -0.719421 -0.054321 -0.620789 0.306763 1445641803 -0.730103 -0.036316 -0.618774 0.287781 1445641803 -0.730103 -0.036316 -0.618774 0.287781 1445641803 -0.730103 -0.036316 -0.618774 0.287781 1445641803 -0.730103 -0.036316 -0.618774 0.287781 1445641803 -0.730103 -0.036316 -0.618774 0.287781 1445641803 -0.730103 -0.036316 -0.618774 0.287781 1445641803 -0.733276 -0.033752 -0.621704 0.273193 1445641803 -0.733276 -0.033752 -0.621704 0.273193 1445641803 -0.733276 -0.033752 -0.621704 0.273193 1445641803 -0.733276 -0.033752 -0.621704 0.273193 1445641803 -0.733276 -0.033752 -0.621704 0.273193 1445641803 -0.733276 -0.033752 -0.621704 0.273193 1445641803 -0.733093 -0.065613 -0.621948 0.267395 1445641803 -0.733093 -0.065613 -0.621948 0.267395 1445641803 -0.733093 -0.065613 -0.621948 0.267395 1445641803 -0.733093 -0.065613 -0.621948 0.267395 1445641803 -0.733093 -0.065613 -0.621948 0.267395 1445641803 -0.733093 -0.065613 -0.621948 0.267395 1445641803 -0.733093 -0.065613 -0.621948 0.267395 1445641803 -0.729919 -0.126648 -0.612427 0.276001 1445641803 -0.729919 -0.126648 -0.612427 0.276001 1445641803 -0.729919 -0.126648 -0.612427 0.276001 1445641803 -0.729919 -0.126648 -0.612427 0.276001 1445641803 -0.729919 -0.126648 -0.612427 0.276001 1445641803 -0.729919 -0.126648 -0.612427 0.276001 1445641803 -0.724243 -0.176514 -0.595154 0.300293 1445641803 -0.724243 -0.176514 -0.595154 0.300293 1445641803 -0.724243 -0.176514 -0.595154 0.300293 1445641803 -0.724243 -0.176514 -0.595154 0.300293 1445641803 -0.724243 -0.176514 -0.595154 0.300293 1445641803 -0.724243 -0.176514 -0.595154 0.300293 1445641803 -0.724243 -0.176514 -0.595154 0.300293 1445641803 -0.719727 -0.189148 -0.585388 0.321899 1445641803 -0.719727 -0.189148 -0.585388 0.321899 1445641803 -0.719727 -0.189148 -0.585388 0.321899 1445641803 -0.719727 -0.189148 -0.585388 0.321899 1445641803 -0.719727 -0.189148 -0.585388 0.321899 1445641803 -0.719727 -0.189148 -0.585388 0.321899 1445641803 -0.719727 -0.173889 -0.582825 0.334839 1445641803 -0.719727 -0.173889 -0.582825 0.334839 1445641803 -0.719727 -0.173889 -0.582825 0.334839 1445641803 -0.719727 -0.173889 -0.582825 0.334839 1445641803 -0.719727 -0.173889 -0.582825 0.334839 1445641803 -0.719727 -0.173889 -0.582825 0.334839 1445641803 -0.719727 -0.173889 -0.582825 0.334839 1445641803 -0.721924 -0.146912 -0.582947 0.342773 1445641803 -0.721924 -0.146912 -0.582947 0.342773 1445641803 -0.721924 -0.146912 -0.582947 0.342773 1445641803 -0.721924 -0.146912 -0.582947 0.342773 1445641803 -0.721924 -0.146912 -0.582947 0.342773 1445641803 -0.721924 -0.146912 -0.582947 0.342773 1445641803 -0.722595 -0.121765 -0.583801 0.349670 1445641803 -0.722595 -0.121765 -0.583801 0.349670 1445641803 -0.722595 -0.121765 -0.583801 0.349670 1445641803 -0.722595 -0.121765 -0.583801 0.349670 1445641803 -0.722595 -0.121765 -0.583801 0.349670 1445641803 -0.719543 -0.106995 -0.585510 0.357849 1445641803 -0.719543 -0.106995 -0.585510 0.357849 1445641803 -0.719543 -0.106995 -0.585510 0.357849 1445641803 -0.719543 -0.106995 -0.585510 0.357849 1445641803 -0.719543 -0.106995 -0.585510 0.357849 1445641803 -0.719543 -0.106995 -0.585510 0.357849 1445641803 -0.711914 -0.108215 -0.587646 0.369141 1445641803 -0.711914 -0.108215 -0.587646 0.369141 1445641803 -0.711914 -0.108215 -0.587646 0.369141 1445641803 -0.711914 -0.108215 -0.587646 0.369141 1445641803 -0.711914 -0.108215 -0.587646 0.369141 1445641803 -0.711914 -0.108215 -0.587646 0.369141 1445641803 -0.711914 -0.108215 -0.587646 0.369141 1445641803 -0.703796 -0.126526 -0.584656 0.383362 1445641803 -0.703796 -0.126526 -0.584656 0.383362 1445641803 -0.703796 -0.126526 -0.584656 0.383362 1445641803 -0.703796 -0.126526 -0.584656 0.383362 1445641803 -0.703796 -0.126526 -0.584656 0.383362 1445641803 -0.703796 -0.126526 -0.584656 0.383362 1445641803 -0.708496 -0.130859 -0.583557 0.374756 1445641803 -0.708496 -0.130859 -0.583557 0.374756 1445641803 -0.708496 -0.130859 -0.583557 0.374756 1445641803 -0.708496 -0.130859 -0.583557 0.374756 1445641803 -0.708496 -0.130859 -0.583557 0.374756 1445641803 -0.708496 -0.130859 -0.583557 0.374756 1445641803 -0.714844 -0.112244 -0.591492 0.355774 1445641803 -0.714844 -0.112244 -0.591492 0.355774 1445641803 -0.714844 -0.112244 -0.591492 0.355774 1445641803 -0.714844 -0.112244 -0.591492 0.355774 1445641803 -0.714844 -0.112244 -0.591492 0.355774 1445641803 -0.714844 -0.112244 -0.591492 0.355774 1445641803 -0.713745 -0.121460 -0.598572 0.342896 1445641803 -0.713745 -0.121460 -0.598572 0.342896 1445641803 -0.713745 -0.121460 -0.598572 0.342896 1445641803 -0.713745 -0.121460 -0.598572 0.342896 1445641803 -0.713745 -0.121460 -0.598572 0.342896 1445641803 -0.713745 -0.121460 -0.598572 0.342896 1445641803 -0.713745 -0.121460 -0.598572 0.342896 1445641803 -0.712036 -0.159485 -0.595276 0.336487 1445641803 -0.712036 -0.159485 -0.595276 0.336487 1445641803 -0.712036 -0.159485 -0.595276 0.336487 1445641803 -0.712036 -0.159485 -0.595276 0.336487 1445641803 -0.712036 -0.159485 -0.595276 0.336487 1445641803 -0.712036 -0.159485 -0.595276 0.336487 1445641803 -0.708801 -0.205688 -0.579590 0.345581 1445641803 -0.708801 -0.205688 -0.579590 0.345581 1445641803 -0.708801 -0.205688 -0.579590 0.345581 1445641804 -0.708801 -0.205688 -0.579590 0.345581 1445641804 -0.708801 -0.205688 -0.579590 0.345581 1445641804 -0.708801 -0.205688 -0.579590 0.345581 1445641804 -0.708801 -0.205688 -0.579590 0.345581 1445641804 -0.703186 -0.237366 -0.561523 0.365967 1445641804 -0.703186 -0.237366 -0.561523 0.365967 1445641804 -0.703186 -0.237366 -0.561523 0.365967 1445641804 -0.703186 -0.237366 -0.561523 0.365967 1445641804 -0.703186 -0.237366 -0.561523 0.365967 1445641804 -0.703186 -0.237366 -0.561523 0.365967 1445641804 -0.702698 -0.232361 -0.557312 0.376404 1445641804 -0.702698 -0.232361 -0.557312 0.376404 1445641804 -0.702698 -0.232361 -0.557312 0.376404 1445641804 -0.702698 -0.232361 -0.557312 0.376404 1445641804 -0.702698 -0.232361 -0.557312 0.376404 1445641804 -0.702698 -0.232361 -0.557312 0.376404 1445641804 -0.705994 -0.202515 -0.564819 0.376221 1445641804 -0.705994 -0.202515 -0.564819 0.376221 1445641804 -0.705994 -0.202515 -0.564819 0.376221 1445641804 -0.705994 -0.202515 -0.564819 0.376221 1445641804 -0.705994 -0.202515 -0.564819 0.376221 1445641804 -0.707092 -0.174438 -0.571228 0.378601 1445641804 -0.707092 -0.174438 -0.571228 0.378601 1445641804 -0.707092 -0.174438 -0.571228 0.378601 1445641804 -0.707092 -0.174438 -0.571228 0.378601 1445641804 -0.707092 -0.174438 -0.571228 0.378601 1445641804 -0.707092 -0.174438 -0.571228 0.378601 1445641804 -0.707092 -0.174438 -0.571228 0.378601 1445641804 -0.704163 -0.157043 -0.575134 0.385681 1445641804 -0.704163 -0.157043 -0.575134 0.385681 1445641804 -0.704163 -0.157043 -0.575134 0.385681 1445641804 -0.704163 -0.157043 -0.575134 0.385681 1445641804 -0.704163 -0.157043 -0.575134 0.385681 1445641804 -0.704163 -0.157043 -0.575134 0.385681 1445641804 -0.700012 -0.147766 -0.579529 0.390320 1445641804 -0.700012 -0.147766 -0.579529 0.390320 1445641804 -0.700012 -0.147766 -0.579529 0.390320 1445641804 -0.700012 -0.147766 -0.579529 0.390320 1445641804 -0.700012 -0.147766 -0.579529 0.390320 1445641804 -0.698547 -0.144836 -0.583313 0.388428 1445641804 -0.698547 -0.144836 -0.583313 0.388428 1445641804 -0.698547 -0.144836 -0.583313 0.388428 1445641804 -0.698547 -0.144836 -0.583313 0.388428 1445641804 -0.698547 -0.144836 -0.583313 0.388428 1445641804 -0.698547 -0.144836 -0.583313 0.388428 1445641804 -0.705017 -0.134033 -0.590759 0.368835 1445641804 -0.705017 -0.134033 -0.590759 0.368835 1445641804 -0.705017 -0.134033 -0.590759 0.368835 1445641804 -0.705017 -0.134033 -0.590759 0.368835 1445641804 -0.705017 -0.134033 -0.590759 0.368835 1445641804 -0.705017 -0.134033 -0.590759 0.368835 1445641804 -0.709961 -0.116577 -0.599182 0.351318 1445641804 -0.709961 -0.116577 -0.599182 0.351318 1445641804 -0.709961 -0.116577 -0.599182 0.351318 1445641804 -0.709961 -0.116577 -0.599182 0.351318 1445641804 -0.709961 -0.116577 -0.599182 0.351318 1445641804 -0.709961 -0.116577 -0.599182 0.351318 1445641804 -0.710571 -0.128052 -0.593201 0.356140 1445641804 -0.710571 -0.128052 -0.593201 0.356140 1445641804 -0.710571 -0.128052 -0.593201 0.356140 1445641804 -0.710571 -0.128052 -0.593201 0.356140 1445641804 -0.710571 -0.128052 -0.593201 0.356140 1445641804 -0.710571 -0.128052 -0.593201 0.356140 1445641804 -0.710571 -0.128052 -0.593201 0.356140 1445641804 -0.709595 -0.148804 -0.590515 0.354492 1445641804 -0.709595 -0.148804 -0.590515 0.354492 1445641804 -0.709595 -0.148804 -0.590515 0.354492 1445641804 -0.709595 -0.148804 -0.590515 0.354492 1445641804 -0.709595 -0.148804 -0.590515 0.354492 1445641804 -0.709595 -0.148804 -0.590515 0.354492 1445641804 -0.707642 -0.186157 -0.584900 0.350037 1445641804 -0.707642 -0.186157 -0.584900 0.350037 1445641804 -0.707642 -0.186157 -0.584900 0.350037 1445641804 -0.707642 -0.186157 -0.584900 0.350037 1445641804 -0.707642 -0.186157 -0.584900 0.350037 1445641804 -0.707642 -0.186157 -0.584900 0.350037 1445641804 -0.706360 -0.219055 -0.574829 0.350342 1445641804 -0.706360 -0.219055 -0.574829 0.350342 1445641804 -0.706360 -0.219055 -0.574829 0.350342 1445641804 -0.706360 -0.219055 -0.574829 0.350342 1445641804 -0.706360 -0.219055 -0.574829 0.350342 1445641804 -0.706360 -0.219055 -0.574829 0.350342 1445641804 -0.706360 -0.219055 -0.574829 0.350342 1445641804 -0.703003 -0.230164 -0.566895 0.362732 1445641804 -0.703003 -0.230164 -0.566895 0.362732 1445641804 -0.703003 -0.230164 -0.566895 0.362732 1445641804 -0.703003 -0.230164 -0.566895 0.362732 1445641804 -0.703003 -0.230164 -0.566895 0.362732 1445641804 -0.703003 -0.230164 -0.566895 0.362732 1445641804 -0.698059 -0.218445 -0.566589 0.379456 1445641804 -0.698059 -0.218445 -0.566589 0.379456 1445641804 -0.698059 -0.218445 -0.566589 0.379456 1445641804 -0.698059 -0.218445 -0.566589 0.379456 1445641804 -0.698059 -0.218445 -0.566589 0.379456 1445641804 -0.698059 -0.218445 -0.566589 0.379456 1445641804 -0.694702 -0.195618 -0.570984 0.391296 1445641804 -0.694702 -0.195618 -0.570984 0.391296 1445641804 -0.694702 -0.195618 -0.570984 0.391296 1445641804 -0.694702 -0.195618 -0.570984 0.391296 1445641804 -0.694702 -0.195618 -0.570984 0.391296 1445641804 -0.694702 -0.195618 -0.570984 0.391296 1445641804 -0.690735 -0.177063 -0.573853 0.402893 1445641804 -0.690735 -0.177063 -0.573853 0.402893 1445641804 -0.690735 -0.177063 -0.573853 0.402893 1445641804 -0.690735 -0.177063 -0.573853 0.402893 1445641804 -0.690735 -0.177063 -0.573853 0.402893 1445641804 -0.690735 -0.177063 -0.573853 0.402893 1445641804 -0.690735 -0.177063 -0.573853 0.402893 1445641804 -0.695068 -0.164185 -0.575867 0.397949 1445641804 -0.695068 -0.164185 -0.575867 0.397949 1445641804 -0.695068 -0.164185 -0.575867 0.397949 1445641804 -0.695068 -0.164185 -0.575867 0.397949 1445641804 -0.695068 -0.164185 -0.575867 0.397949 1445641805 -0.695068 -0.164185 -0.575867 0.397949 1445641805 -0.695068 -0.164185 -0.575867 0.397949 1445641805 -0.702881 -0.110657 -0.601746 0.362854 1445641805 -0.702881 -0.110657 -0.601746 0.362854 1445641805 -0.702881 -0.110657 -0.601746 0.362854 1445641805 -0.702881 -0.110657 -0.601746 0.362854 1445641805 -0.702881 -0.110657 -0.601746 0.362854 1445641805 -0.702881 -0.110657 -0.601746 0.362854 1445641805 -0.703613 -0.093384 -0.610657 0.351318 1445641805 -0.703613 -0.093384 -0.610657 0.351318 1445641805 -0.703613 -0.093384 -0.610657 0.351318 1445641805 -0.703613 -0.093384 -0.610657 0.351318 1445641805 -0.703613 -0.093384 -0.610657 0.351318 1445641805 -0.703613 -0.093384 -0.610657 0.351318 1445641805 -0.706055 -0.106812 -0.603760 0.354370 1445641805 -0.706055 -0.106812 -0.603760 0.354370 1445641805 -0.706055 -0.106812 -0.603760 0.354370 1445641805 -0.706055 -0.106812 -0.603760 0.354370 1445641805 -0.706055 -0.106812 -0.603760 0.354370 1445641805 -0.706055 -0.106812 -0.603760 0.354370 1445641805 -0.706055 -0.106812 -0.603760 0.354370 1445641805 -0.711853 -0.108398 -0.600708 0.347412 1445641805 -0.711853 -0.108398 -0.600708 0.347412 1445641805 -0.711853 -0.108398 -0.600708 0.347412 1445641805 -0.711853 -0.108398 -0.600708 0.347412 1445641805 -0.711853 -0.108398 -0.600708 0.347412 1445641805 -0.711853 -0.108398 -0.600708 0.347412 1445641805 -0.716064 -0.106079 -0.602112 0.336975 1445641805 -0.716064 -0.106079 -0.602112 0.336975 1445641805 -0.716064 -0.106079 -0.602112 0.336975 1445641805 -0.716064 -0.106079 -0.602112 0.336975 1445641805 -0.716064 -0.106079 -0.602112 0.336975 1445641805 -0.716064 -0.106079 -0.602112 0.336975 1445641805 -0.716064 -0.106079 -0.602112 0.336975 1445641805 -0.713867 -0.117188 -0.607544 0.328003 1445641805 -0.713867 -0.117188 -0.607544 0.328003 1445641805 -0.713867 -0.117188 -0.607544 0.328003 1445641805 -0.713867 -0.117188 -0.607544 0.328003 1445641805 -0.713867 -0.117188 -0.607544 0.328003 1445641805 -0.713867 -0.117188 -0.607544 0.328003 1445641805 -0.710449 -0.151550 -0.604126 0.327759 1445641805 -0.710449 -0.151550 -0.604126 0.327759 1445641805 -0.710449 -0.151550 -0.604126 0.327759 1445641805 -0.710449 -0.151550 -0.604126 0.327759 1445641805 -0.710449 -0.151550 -0.604126 0.327759 1445641805 -0.710449 -0.151550 -0.604126 0.327759 1445641805 -0.710449 -0.151550 -0.604126 0.327759 1445641805 -0.708313 -0.180420 -0.592163 0.339417 1445641805 -0.708313 -0.180420 -0.592163 0.339417 1445641805 -0.708313 -0.180420 -0.592163 0.339417 1445641805 -0.708313 -0.180420 -0.592163 0.339417 1445641805 -0.708313 -0.180420 -0.592163 0.339417 1445641805 -0.708313 -0.180420 -0.592163 0.339417 1445641805 -0.704712 -0.187744 -0.582336 0.359314 1445641805 -0.704712 -0.187744 -0.582336 0.359314 1445641805 -0.704712 -0.187744 -0.582336 0.359314 1445641805 -0.704712 -0.187744 -0.582336 0.359314 1445641805 -0.704712 -0.187744 -0.582336 0.359314 1445641805 -0.704712 -0.187744 -0.582336 0.359314 1445641805 -0.704712 -0.187744 -0.582336 0.359314 1445641805 -0.700623 -0.187988 -0.571594 0.383545 1445641805 -0.700623 -0.187988 -0.571594 0.383545 1445641805 -0.700623 -0.187988 -0.571594 0.383545 1445641805 -0.700623 -0.187988 -0.571594 0.383545 1445641805 -0.700623 -0.187988 -0.571594 0.383545 1445641805 -0.700623 -0.187988 -0.571594 0.383545 1445641805 -0.700806 -0.173523 -0.570435 0.391724 1445641805 -0.700806 -0.173523 -0.570435 0.391724 1445641805 -0.700806 -0.173523 -0.570435 0.391724 1445641805 -0.700806 -0.173523 -0.570435 0.391724 1445641805 -0.700806 -0.173523 -0.570435 0.391724 1445641805 -0.700806 -0.173523 -0.570435 0.391724 1445641805 -0.700806 -0.153381 -0.576355 0.391418 1445641805 -0.700806 -0.153381 -0.576355 0.391418 1445641805 -0.700806 -0.153381 -0.576355 0.391418 1445641805 -0.700806 -0.153381 -0.576355 0.391418 1445641805 -0.700806 -0.153381 -0.576355 0.391418 1445641805 -0.700806 -0.153381 -0.576355 0.391418 1445641805 -0.698181 -0.142639 -0.579529 0.395508 1445641805 -0.698181 -0.142639 -0.579529 0.395508 1445641805 -0.698181 -0.142639 -0.579529 0.395508 1445641805 -0.698181 -0.142639 -0.579529 0.395508 1445641805 -0.698181 -0.142639 -0.579529 0.395508 1445641805 -0.698181 -0.142639 -0.579529 0.395508 1445641805 -0.698181 -0.142639 -0.579529 0.395508 1445641805 -0.693848 -0.136719 -0.583984 0.398682 1445641805 -0.693848 -0.136719 -0.583984 0.398682 1445641805 -0.693848 -0.136719 -0.583984 0.398682 1445641805 -0.693848 -0.136719 -0.583984 0.398682 1445641805 -0.693848 -0.136719 -0.583984 0.398682 1445641805 -0.690552 -0.138611 -0.588318 0.397339 1445641805 -0.690552 -0.138611 -0.588318 0.397339 1445641805 -0.690552 -0.138611 -0.588318 0.397339 1445641805 -0.690552 -0.138611 -0.588318 0.397339 1445641805 -0.690552 -0.138611 -0.588318 0.397339 1445641805 -0.698303 -0.121948 -0.598328 0.373535 1445641805 -0.698303 -0.121948 -0.598328 0.373535 1445641805 -0.698303 -0.121948 -0.598328 0.373535 1445641805 -0.698303 -0.121948 -0.598328 0.373535 1445641805 -0.698303 -0.121948 -0.598328 0.373535 1445641805 -0.698303 -0.121948 -0.598328 0.373535 1445641805 -0.698303 -0.121948 -0.598328 0.373535 1445641805 -0.704102 -0.117493 -0.598633 0.363525 1445641805 -0.704102 -0.117493 -0.598633 0.363525 1445641805 -0.704102 -0.117493 -0.598633 0.363525 1445641805 -0.704102 -0.117493 -0.598633 0.363525 1445641805 -0.704102 -0.117493 -0.598633 0.363525 1445641805 -0.704102 -0.117493 -0.598633 0.363525 1445641805 -0.709778 -0.121887 -0.594116 0.358398 1445641805 -0.709778 -0.121887 -0.594116 0.358398 1445641805 -0.709778 -0.121887 -0.594116 0.358398 1445641805 -0.709778 -0.121887 -0.594116 0.358398 1445641805 -0.709778 -0.121887 -0.594116 0.358398 1445641806 -0.709778 -0.121887 -0.594116 0.358398 1445641806 -0.711914 -0.135254 -0.593689 0.350037 1445641806 -0.711914 -0.135254 -0.593689 0.350037 1445641806 -0.711914 -0.135254 -0.593689 0.350037 1445641806 -0.711914 -0.135254 -0.593689 0.350037 1445641806 -0.711914 -0.135254 -0.593689 0.350037 1445641806 -0.711914 -0.135254 -0.593689 0.350037 1445641806 -0.711914 -0.135254 -0.593689 0.350037 1445641806 -0.710571 -0.176758 -0.588196 0.343445 1445641806 -0.710571 -0.176758 -0.588196 0.343445 1445641806 -0.710571 -0.176758 -0.588196 0.343445 1445641806 -0.710571 -0.176758 -0.588196 0.343445 1445641806 -0.710571 -0.176758 -0.588196 0.343445 1445641806 -0.710571 -0.176758 -0.588196 0.343445 1445641806 -0.706360 -0.225586 -0.573792 0.347839 1445641806 -0.706360 -0.225586 -0.573792 0.347839 1445641806 -0.706360 -0.225586 -0.573792 0.347839 1445641806 -0.706360 -0.225586 -0.573792 0.347839 1445641806 -0.706360 -0.225586 -0.573792 0.347839 1445641806 -0.706360 -0.225586 -0.573792 0.347839 1445641806 -0.694946 -0.262268 -0.554077 0.375977 1445641806 -0.694946 -0.262268 -0.554077 0.375977 1445641806 -0.694946 -0.262268 -0.554077 0.375977 1445641806 -0.694946 -0.262268 -0.554077 0.375977 1445641806 -0.694946 -0.262268 -0.554077 0.375977 1445641806 -0.694946 -0.262268 -0.554077 0.375977 1445641806 -0.694946 -0.262268 -0.554077 0.375977 1445641806 -0.678650 -0.288452 -0.530945 0.417603 1445641806 -0.678650 -0.288452 -0.530945 0.417603 1445641806 -0.678650 -0.288452 -0.530945 0.417603 1445641806 -0.678650 -0.288452 -0.530945 0.417603 1445641806 -0.678650 -0.288452 -0.530945 0.417603 1445641806 -0.678650 -0.288452 -0.530945 0.417603 1445641806 -0.674561 -0.277954 -0.523621 0.440002 1445641806 -0.674561 -0.277954 -0.523621 0.440002 1445641806 -0.674561 -0.277954 -0.523621 0.440002 1445641806 -0.674561 -0.277954 -0.523621 0.440002 1445641806 -0.674561 -0.277954 -0.523621 0.440002 1445641806 -0.674561 -0.277954 -0.523621 0.440002 1445641806 -0.674561 -0.277954 -0.523621 0.440002 1445641806 -0.680786 -0.239075 -0.534485 0.440125 1445641806 -0.680786 -0.239075 -0.534485 0.440125 1445641806 -0.680786 -0.239075 -0.534485 0.440125 1445641806 -0.680786 -0.239075 -0.534485 0.440125 1445641806 -0.680786 -0.239075 -0.534485 0.440125 1445641806 -0.680786 -0.239075 -0.534485 0.440125 1445641806 -0.685547 -0.203674 -0.545776 0.436768 1445641806 -0.685547 -0.203674 -0.545776 0.436768 1445641806 -0.685547 -0.203674 -0.545776 0.436768 1445641806
[truncated: 211,211 more chars]
