# Supplementary material for: Quaternion-Based Gesture Recognition Using Wireless Wearable Motion Capture Sensors
Source: Sensors (Basel). 2016 Apr 28;16(5):605. doi: 10.3390/s16050605 (PMC4883296; doi:10.3390/s16050605)
Supplement: Supplementary file 1 [file sensors-16-00605-s001.zip › MultiSensorGestureData/P11/5. Block/Training18.txt]

-0.660339 0.333313 -0.473267 -0.478455 1445641688 -0.660339 0.333313 -0.473267 -0.478455 1445641688 -0.660339 0.333313 -0.473267 -0.478455 1445641688 -0.660339 0.333313 -0.473267 -0.478455 1445641688 -0.657654 0.333740 -0.474182 -0.481018 1445641688 -0.657654 0.333740 -0.474182 -0.481018 1445641688 -0.657654 0.333740 -0.474182 -0.481018 1445641688 -0.657654 0.333740 -0.474182 -0.481018 1445641688 -0.657654 0.333740 -0.474182 -0.481018 1445641688 -0.657654 0.333740 -0.474182 -0.481018 1445641688 -0.657654 0.333740 -0.474182 -0.481018 1445641688 -0.652649 0.338440 -0.471802 -0.486877 1445641688 -0.652649 0.338440 -0.471802 -0.486877 1445641688 -0.652649 0.338440 -0.471802 -0.486877 1445641688 -0.652649 0.338440 -0.471802 -0.486877 1445641688 -0.652649 0.338440 -0.471802 -0.486877 1445641688 -0.652649 0.338440 -0.471802 -0.486877 1445641688 -0.646729 0.344604 -0.468201 -0.493835 1445641688 -0.646729 0.344604 -0.468201 -0.493835 1445641688 -0.646729 0.344604 -0.468201 -0.493835 1445641688 -0.646729 0.344604 -0.468201 -0.493835 1445641688 -0.646729 0.344604 -0.468201 -0.493835 1445641688 -0.643066 0.345520 -0.467896 -0.498230 1445641688 -0.643066 0.345520 -0.467896 -0.498230 1445641688 -0.643066 0.345520 -0.467896 -0.498230 1445641688 -0.643066 0.345520 -0.467896 -0.498230 1445641688 -0.643066 0.345520 -0.467896 -0.498230 1445641688 -0.643066 0.345520 -0.467896 -0.498230 1445641688 -0.641785 0.342590 -0.469971 -0.499939 1445641688 -0.641785 0.342590 -0.469971 -0.499939 1445641688 -0.641785 0.342590 -0.469971 -0.499939 1445641688 -0.641785 0.342590 -0.469971 -0.499939 1445641688 -0.641785 0.342590 -0.469971 -0.499939 1445641688 -0.641785 0.342590 -0.469971 -0.499939 1445641688 -0.640808 0.340759 -0.470825 -0.501709 1445641688 -0.640808 0.340759 -0.470825 -0.501709 1445641688 -0.640808 0.340759 -0.470825 -0.501709 1445641688 -0.640808 0.340759 -0.470825 -0.501709 1445641688 -0.640808 0.340759 -0.470825 -0.501709 1445641688 -0.640808 0.340759 -0.470825 -0.501709 1445641688 -0.640808 0.340759 -0.470825 -0.501709 1445641688 -0.641663 0.339355 -0.471497 -0.500854 1445641688 -0.641663 0.339355 -0.471497 -0.500854 1445641688 -0.641663 0.339355 -0.471497 -0.500854 1445641688 -0.641663 0.339355 -0.471497 -0.500854 1445641688 -0.641663 0.339355 -0.471497 -0.500854 1445641688 -0.644531 0.336182 -0.473511 -0.497437 1445641688 -0.644531 0.336182 -0.473511 -0.497437 1445641688 -0.644531 0.336182 -0.473511 -0.497437 1445641688 -0.644531 0.336182 -0.473511 -0.497437 1445641688 -0.644531 0.336182 -0.473511 -0.497437 1445641688 -0.644531 0.336182 -0.473511 -0.497437 1445641688 -0.647034 0.331055 -0.474243 -0.496948 1445641688 -0.647034 0.331055 -0.474243 -0.496948 1445641688 -0.647034 0.331055 -0.474243 -0.496948 1445641688 -0.647034 0.331055 -0.474243 -0.496948 1445641688 -0.647034 0.331055 -0.474243 -0.496948 1445641688 -0.647034 0.331055 -0.474243 -0.496948 1445641688 -0.646484 0.329590 -0.472595 -0.500122 1445641688 -0.646484 0.329590 -0.472595 -0.500122 1445641688 -0.646484 0.329590 -0.472595 -0.500122 1445641688 -0.646484 0.329590 -0.472595 -0.500122 1445641688 -0.646484 0.329590 -0.472595 -0.500122 1445641688 -0.645813 0.330078 -0.469971 -0.503174 1445641688 -0.645813 0.330078 -0.469971 -0.503174 1445641688 -0.645813 0.330078 -0.469971 -0.503174 1445641688 -0.645813 0.330078 -0.469971 -0.503174 1445641689 -0.645813 0.330078 -0.469971 -0.503174 1445641689 -0.645813 0.330078 -0.469971 -0.503174 1445641689 -0.646545 0.332764 -0.467773 -0.502563 1445641689 -0.646545 0.332764 -0.467773 -0.502563 1445641689 -0.646545 0.332764 -0.467773 -0.502563 1445641689 -0.646545 0.332764 -0.467773 -0.502563 1445641689 -0.646545 0.332764 -0.467773 -0.502563 1445641689 -0.646545 0.332764 -0.467773 -0.502563 1445641689 -0.646545 0.332764 -0.467773 -0.502563 1445641689 -0.647156 0.336914 -0.465637 -0.500916 1445641689 -0.647156 0.336914 -0.465637 -0.500916 1445641689 -0.647156 0.336914 -0.465637 -0.500916 1445641689 -0.647156 0.336914 -0.465637 -0.500916 1445641689 -0.647156 0.336914 -0.465637 -0.500916 1445641689 -0.647156 0.336914 -0.465637 -0.500916 1445641689 -0.645874 0.341858 -0.462280 -0.502380 1445641689 -0.645874 0.341858 -0.462280 -0.502380 1445641689 -0.645874 0.341858 -0.462280 -0.502380 1445641689 -0.645874 0.341858 -0.462280 -0.502380 1445641689 -0.642456 0.341675 -0.459229 -0.509644 1445641689 -0.642456 0.341675 -0.459229 -0.509644 1445641689 -0.642456 0.341675 -0.459229 -0.509644 1445641689 -0.642456 0.341675 -0.459229 -0.509644 1445641689 -0.642456 0.341675 -0.459229 -0.509644 1445641689 -0.642456 0.341675 -0.459229 -0.509644 1445641689 -0.641052 0.338257 -0.461731 -0.511414 1445641689 -0.641052 0.338257 -0.461731 -0.511414 1445641689 -0.641052 0.338257 -0.461731 -0.511414 1445641689 -0.641052 0.338257 -0.461731 -0.511414 1445641689 -0.641052 0.338257 -0.461731 -0.511414 1445641689 -0.641052 0.338257 -0.461731 -0.511414 1445641689 -0.649292 0.325439 -0.471497 -0.500305 1445641689 -0.649292 0.325439 -0.471497 -0.500305 1445641689 -0.649292 0.325439 -0.471497 -0.500305 1445641689 -0.649292 0.325439 -0.471497 -0.500305 1445641689 -0.649292 0.325439 -0.471497 -0.500305 1445641689 -0.649292 0.325439 -0.471497 -0.500305 1445641689 -0.656616 0.314575 -0.474731 -0.494507 1445641689 -0.656616 0.314575 -0.474731 -0.494507 1445641689 -0.656616 0.314575 -0.474731 -0.494507 1445641689 -0.656616 0.314575 -0.474731 -0.494507 1445641689 -0.656616 0.314575 -0.474731 -0.494507 1445641689 -0.656616 0.314575 -0.474731 -0.494507 1445641689 -0.659973 0.308472 -0.474365 -0.494324 1445641689 -0.659973 0.308472 -0.474365 -0.494324 1445641689 -0.659973 0.308472 -0.474365 -0.494324 1445641689 -0.659973 0.308472 -0.474365 -0.494324 1445641689 -0.659973 0.308472 -0.474365 -0.494324 1445641689 -0.659973 0.308472 -0.474365 -0.494324 1445641689 -0.662292 0.303406 -0.475708 -0.493042 1445641689 -0.662292 0.303406 -0.475708 -0.493042 1445641689 -0.662292 0.303406 -0.475708 -0.493042 1445641689 -0.662292 0.303406 -0.475708 -0.493042 1445641689 -0.662292 0.303406 -0.475708 -0.493042 1445641689 -0.662292 0.303406 -0.475708 -0.493042 1445641689 -0.662292 0.303406 -0.475708 -0.493042 1445641689 -0.662537 0.302917 -0.477173 -0.491577 1445641689 -0.662537 0.302917 -0.477173 -0.491577 1445641689 -0.662537 0.302917 -0.477173 -0.491577 1445641689 -0.662537 0.302917 -0.477173 -0.491577 1445641689 -0.662537 0.302917 -0.477173 -0.491577 1445641689 -0.662537 0.302917 -0.477173 -0.491577 1445641689 -0.661682 0.304749 -0.477234 -0.491516 1445641689 -0.661682 0.304749 -0.477234 -0.491516 1445641689 -0.661682 0.304749 -0.477234 -0.491516 1445641689 -0.661682 0.304749 -0.477234 -0.491516 1445641689 -0.661682 0.304749 -0.477234 -0.491516 1445641689 -0.661682 0.304749 -0.477234 -0.491516 1445641689 -0.661682 0.304749 -0.477234 -0.491516 1445641689 -0.660522 0.307007 -0.478210 -0.490845 1445641689 -0.660522 0.307007 -0.478210 -0.490845 1445641689 -0.660522 0.307007 -0.478210 -0.490845 1445641689 -0.660522 0.307007 -0.478210 -0.490845 1445641689 -0.660095 0.308960 -0.479614 -0.488770 1445641689 -0.660095 0.308960 -0.479614 -0.488770 1445641689 -0.660095 0.308960 -0.479614 -0.488770 1445641689 -0.660095 0.308960 -0.479614 -0.488770 1445641689 -0.660095 0.308960 -0.479614 -0.488770 1445641689 -0.660095 0.308960 -0.479614 -0.488770 1445641689 -0.659851 0.312744 -0.479187 -0.487061 1445641689 -0.659851 0.312744 -0.479187 -0.487061 1445641689 -0.659851 0.312744 -0.479187 -0.487061 1445641689 -0.659851 0.312744 -0.479187 -0.487061 1445641689 -0.659851 0.312744 -0.479187 -0.487061 1445641689 -0.657715 0.318298 -0.476440 -0.489075 1445641689 -0.657715 0.318298 -0.476440 -0.489075 1445641689 -0.657715 0.318298 -0.476440 -0.489075 1445641689 -0.657715 0.318298 -0.476440 -0.489075 1445641689 -0.657715 0.318298 -0.476440 -0.489075 1445641689 -0.657715 0.318298 -0.476440 -0.489075 1445641689 -0.653748 0.317871 -0.470947 -0.499878 1445641689 -0.653748 0.317871 -0.470947 -0.499878 1445641689 -0.653748 0.317871 -0.470947 -0.499878 1445641689 -0.653748 0.317871 -0.470947 -0.499878 1445641689 -0.653748 0.317871 -0.470947 -0.499878 1445641689 -0.653748 0.317871 -0.470947 -0.499878 1445641689 -0.653748 0.317871 -0.470947 -0.499878 1445641689 -0.651306 0.313721 -0.473328 -0.503479 1445641689 -0.651306 0.313721 -0.473328 -0.503479 1445641689 -0.651306 0.313721 -0.473328 -0.503479 1445641689 -0.651306 0.313721 -0.473328 -0.503479 1445641689 -0.651306 0.313721 -0.473328 -0.503479 1445641689 -0.651306 0.313721 -0.473328 -0.503479 1445641689 -0.658447 0.299377 -0.486572 -0.490051 1445641689 -0.658447 0.299377 -0.486572 -0.490051 1445641689 -0.658447 0.299377 -0.486572 -0.490051 1445641689 -0.658447 0.299377 -0.486572 -0.490051 1445641690 -0.664001 0.291260 -0.492432 -0.481506 1445641690 -0.664001 0.291260 -0.492432 -0.481506 1445641690 -0.664001 0.291260 -0.492432 -0.481506 1445641690 -0.664001 0.291260 -0.492432 -0.481506 1445641690 -0.664001 0.291260 -0.492432 -0.481506 1445641690 -0.665833 0.291382 -0.490051 -0.481384 1445641690 -0.665833 0.291382 -0.490051 -0.481384 1445641690 -0.665833 0.291382 -0.490051 -0.481384 1445641690 -0.665833 0.291382 -0.490051 -0.481384 1445641690 -0.665833 0.291382 -0.490051 -0.481384 1445641690 -0.665833 0.291382 -0.490051 -0.481384 1445641690 -0.668335 0.290833 -0.487854 -0.480408 1445641690 -0.668335 0.290833 -0.487854 -0.480408 1445641690 -0.668335 0.290833 -0.487854 -0.480408 1445641690 -0.668335 0.290833 -0.487854 -0.480408 1445641690 -0.668335 0.290833 -0.487854 -0.480408 1445641690 -0.668335 0.290833 -0.487854 -0.480408 1445641690 -0.670837 0.288757 -0.487732 -0.478333 1445641690 -0.670837 0.288757 -0.487732 -0.478333 1445641690 -0.670837 0.288757 -0.487732 -0.478333 1445641690 -0.670837 0.288757 -0.487732 -0.478333 1445641690 -0.670837 0.288757 -0.487732 -0.478333 1445641690 -0.670837 0.288757 -0.487732 -0.478333 1445641690 -0.668152 0.292969 -0.486755 -0.480469 1445641690 -0.668152 0.292969 -0.486755 -0.480469 1445641690 -0.668152 0.292969 -0.486755 -0.480469 1445641690 -0.668152 0.292969 -0.486755 -0.480469 1445641690 -0.668152 0.292969 -0.486755 -0.480469 1445641690 -0.668152 0.292969 -0.486755 -0.480469 1445641690 -0.662964 0.305786 -0.482971 -0.483521 1445641690 -0.662964 0.305786 -0.482971 -0.483521 1445641690 -0.662964 0.305786 -0.482971 -0.483521 1445641690 -0.662964 0.305786 -0.482971 -0.483521 1445641690 -0.662964 0.305786 -0.482971 -0.483521 1445641690 -0.662964 0.305786 -0.482971 -0.483521 1445641690 -0.661255 0.315918 -0.482239 -0.480042 1445641690 -0.661255 0.315918 -0.482239 -0.480042 1445641690 -0.661255 0.315918 -0.482239 -0.480042 1445641690 -0.661255 0.315918 -0.482239 -0.480042 1445641690 -0.661255 0.315918 -0.482239 -0.480042 1445641690 -0.661255 0.315918 -0.482239 -0.480042 1445641690 -0.660339 0.322266 -0.481323 -0.478027 1445641690 -0.660339 0.322266 -0.481323 -0.478027 1445641690 -0.660339 0.322266 -0.481323 -0.478027 1445641690 -0.660339 0.322266 -0.481323 -0.478027 1445641690 -0.660339 0.322266 -0.481323 -0.478027 1445641690 -0.660339 0.322266 -0.481323 -0.478027 1445641690 -0.658325 0.320251 -0.481323 -0.482117 1445641690 -0.658325 0.320251 -0.481323 -0.482117 1445641690 -0.658325 0.320251 -0.481323 -0.482117 1445641690 -0.658325 0.320251 -0.481323 -0.482117 1445641690 -0.658325 0.320251 -0.481323 -0.482117 1445641690 -0.658325 0.320251 -0.481323 -0.482117 1445641690 -0.655640 0.316406 -0.480591 -0.489014 1445641690 -0.655640 0.316406 -0.480591 -0.489014 1445641690 -0.655640 0.316406 -0.480591 -0.489014 1445641690 -0.655640 0.316406 -0.480591 -0.489014 1445641690 -0.655640 0.316406 -0.480591 -0.489014 1445641690 -0.655640 0.316406 -0.480591 -0.489014 1445641690 -0.661133 0.309570 -0.485413 -0.481140 1445641690 -0.661133 0.309570 -0.485413 -0.481140 1445641690 -0.661133 0.309570 -0.485413 -0.481140 1445641690 -0.661133 0.309570 -0.485413 -0.481140 1445641690 -0.661133 0.309570 -0.485413 -0.481140 1445641690 -0.661133 0.309570 -0.485413 -0.481140 1445641690 -0.670044 0.295654 -0.490662 -0.472107 1445641690 -0.670044 0.295654 -0.490662 -0.472107 1445641690 -0.670044 0.295654 -0.490662 -0.472107 1445641690 -0.670044 0.295654 -0.490662 -0.472107 1445641690 -0.670044 0.295654 -0.490662 -0.472107 1445641690 -0.670044 0.295654 -0.490662 -0.472107 1445641690 -0.671936 0.288940 -0.490295 -0.474060 1445641690 -0.671936 0.288940 -0.490295 -0.474060 1445641690 -0.671936 0.288940 -0.490295 -0.474060 1445641690 -0.671936 0.288940 -0.490295 -0.474060 1445641690 -0.671936 0.288940 -0.490295 -0.474060 1445641690 -0.671936 0.288940 -0.490295 -0.474060 1445641690 -0.670105 0.287292 -0.488892 -0.479065 1445641690 -0.670105 0.287292 -0.488892 -0.479065 1445641690 -0.670105 0.287292 -0.488892 -0.479065 1445641690 -0.670105 0.287292 -0.488892 -0.479065 1445641690 -0.670105 0.287292 -0.488892 -0.479065 1445641690 -0.670105 0.287292 -0.488892 -0.479065 1445641690 -0.670105 0.287292 -0.488892 -0.479065 1445641690 -0.668762 0.284119 -0.489746 -0.481873 1445641690 -0.668762 0.284119 -0.489746 -0.481873 1445641690 -0.668762 0.284119 -0.489746 -0.481873 1445641690 -0.668762 0.284119 -0.489746 -0.481873 1445641690 -0.668762 0.284119 -0.489746 -0.481873 1445641690 -0.668762 0.284119 -0.489746 -0.481873 1445641690 -0.666748 0.286072 -0.489197 -0.484131 1445641690 -0.666748 0.286072 -0.489197 -0.484131 1445641690 -0.666748 0.286072 -0.489197 -0.484131 1445641690 -0.666748 0.286072 -0.489197 -0.484131 1445641690 -0.666748 0.286072 -0.489197 -0.484131 1445641690 -0.666748 0.286072 -0.489197 -0.484131 1445641690 -0.663513 0.295349 -0.485840 -0.486389 1445641690 -0.663513 0.295349 -0.485840 -0.486389 1445641690 -0.663513 0.295349 -0.485840 -0.486389 1445641690 -0.663513 0.295349 -0.485840 -0.486389 1445641690 -0.663513 0.295349 -0.485840 -0.486389 1445641690 -0.663513 0.295349 -0.485840 -0.486389 1445641690 -0.663513 0.295349 -0.485840 -0.486389 1445641690 -0.661194 0.305542 -0.483521 -0.485535 1445641690 -0.661194 0.305542 -0.483521 -0.485535 1445641690 -0.661194 0.305542 -0.483521 -0.485535 1445641690 -0.661194 0.305542 -0.483521 -0.485535 1445641690 -0.661194 0.305542 -0.483521 -0.485535 1445641690 -0.661194 0.305542 -0.483521 -0.485535 1445641691 -0.656616 0.316162 -0.481628 -0.486816 1445641691 -0.656616 0.316162 -0.481628 -0.486816 1445641691 -0.656616 0.316162 -0.481628 -0.486816 1445641691 -0.656616 0.316162 -0.481628 -0.486816 1445641691 -0.656616 0.316162 -0.481628 -0.486816 1445641691 -0.656616 0.316162 -0.481628 -0.486816 1445641691 -0.651245 0.316772 -0.481201 -0.494019 1445641691 -0.651245 0.316772 -0.481201 -0.494019 1445641691 -0.651245 0.316772 -0.481201 -0.494019 1445641691 -0.651245 0.316772 -0.481201 -0.494019 1445641691 -0.651245 0.316772 -0.481201 -0.494019 1445641691 -0.651245 0.316772 -0.481201 -0.494019 1445641691 -0.649048 0.311584 -0.483398 -0.497986 1445641691 -0.649048 0.311584 -0.483398 -0.497986 1445641691 -0.649048 0.311584 -0.483398 -0.497986 1445641691 -0.649048 0.311584 -0.483398 -0.497986 1445641691 -0.649048 0.311584 -0.483398 -0.497986 1445641691 -0.649048 0.311584 -0.483398 -0.497986 1445641691 -0.653076 0.305359 -0.489136 -0.490967 1445641691 -0.653076 0.305359 -0.489136 -0.490967 1445641691 -0.653076 0.305359 -0.489136 -0.490967 1445641691 -0.653076 0.305359 -0.489136 -0.490967 1445641691 -0.653076 0.305359 -0.489136 -0.490967 1445641691 -0.660034 0.296692 -0.493530 -0.482483 1445641691 -0.660034 0.296692 -0.493530 -0.482483 1445641691 -0.660034 0.296692 -0.493530 -0.482483 1445641691 -0.660034 0.296692 -0.493530 -0.482483 1445641691 -0.660034 0.296692 -0.493530 -0.482483 1445641691 -0.662476 0.292847 -0.493103 -0.481934 1445641691 -0.662476 0.292847 -0.493103 -0.481934 1445641691 -0.662476 0.292847 -0.493103 -0.481934 1445641691 -0.662476 0.292847 -0.493103 -0.481934 1445641691 -0.662476 0.292847 -0.493103 -0.481934 1445641691 -0.662476 0.292847 -0.493103 -0.481934 1445641691 -0.662598 0.291077 -0.492249 -0.483765 1445641691 -0.662598 0.291077 -0.492249 -0.483765 1445641691 -0.662598 0.291077 -0.492249 -0.483765 1445641691 -0.662598 0.291077 -0.492249 -0.483765 1445641691 -0.662598 0.291077 -0.492249 -0.483765 1445641691 -0.662598 0.291077 -0.492249 -0.483765 1445641691 -0.665039 0.286438 -0.494995 -0.480347 1445641691 -0.665039 0.286438 -0.494995 -0.480347 1445641691 -0.665039 0.286438 -0.494995 -0.480347 1445641691 -0.665039 0.286438 -0.494995 -0.480347 1445641691 -0.665039 0.286438 -0.494995 -0.480347 1445641691 -0.665039 0.286438 -0.494995 -0.480347 1445641691 -0.665039 0.286438 -0.494995 -0.480347 1445641691 -0.663574 0.292358 -0.492981 -0.480957 1445641691 -0.663574 0.292358 -0.492981 -0.480957 1445641691 -0.663574 0.292358 -0.492981 -0.480957 1445641691 -0.663574 0.292358 -0.492981 -0.480957 1445641691 -0.663574 0.292358 -0.492981 -0.480957 1445641691 -0.663574 0.292358 -0.492981 -0.480957 1445641691 -0.657104 0.308289 -0.485718 -0.487183 1445641691 -0.657104 0.308289 -0.485718 -0.487183 1445641691 -0.657104 0.308289 -0.485718 -0.487183 1445641691 -0.657104 0.308289 -0.485718 -0.487183 1445641691 -0.657104 0.308289 -0.485718 -0.487183 1445641691 -0.657104 0.308289 -0.485718 -0.487183 1445641691 -0.652100 0.321716 -0.480713 -0.490173 1445641691 -0.652100 0.321716 -0.480713 -0.490173 1445641691 -0.652100 0.321716 -0.480713 -0.490173 1445641691 -0.652100 0.321716 -0.480713 -0.490173 1445641691 -0.652100 0.321716 -0.480713 -0.490173 1445641691 -0.652100 0.321716 -0.480713 -0.490173 1445641691 -0.646790 0.328125 -0.476501 -0.496948 1445641691 -0.646790 0.328125 -0.476501 -0.496948 1445641691 -0.646790 0.328125 -0.476501 -0.496948 1445641691 -0.646790 0.328125 -0.476501 -0.496948 1445641691 -0.646790 0.328125 -0.476501 -0.496948 1445641691 -0.641235 0.328308 -0.472778 -0.507507 1445641691 -0.641235 0.328308 -0.472778 -0.507507 1445641691 -0.641235 0.328308 -0.472778 -0.507507 1445641691 -0.641235 0.328308 -0.472778 -0.507507 1445641691 -0.641235 0.328308 -0.472778 -0.507507 1445641691 -0.641235 0.328308 -0.472778 -0.507507 1445641691 -0.639771 0.325134 -0.476257 -0.508118 1445641691 -0.639771 0.325134 -0.476257 -0.508118 1445641691 -0.639771 0.325134 -0.476257 -0.508118 1445641691 -0.639771 0.325134 -0.476257 -0.508118 1445641691 -0.639771 0.325134 -0.476257 -0.508118 1445641691 -0.639771 0.325134 -0.476257 -0.508118 1445641691 -0.649719 0.310669 -0.487000 -0.494202 1445641691 -0.649719 0.310669 -0.487000 -0.494202 1445641691 -0.649719 0.310669 -0.487000 -0.494202 1445641691 -0.649719 0.310669 -0.487000 -0.494202 1445641691 -0.649719 0.310669 -0.487000 -0.494202 1445641691 -0.649719 0.310669 -0.487000 -0.494202 1445641691 -0.659241 0.295044 -0.490723 -0.487488 1445641691 -0.659241 0.295044 -0.490723 -0.487488 1445641691 -0.659241 0.295044 -0.490723 -0.487488 1445641691 -0.659241 0.295044 -0.490723 -0.487488 1445641691 -0.659241 0.295044 -0.490723 -0.487488 1445641691 -0.659241 0.295044 -0.490723 -0.487488 1445641691 -0.659973 0.293396 -0.485107 -0.493042 1445641691 -0.659973 0.293396 -0.485107 -0.493042 1445641691 -0.659973 0.293396 -0.485107 -0.493042 1445641691 -0.659973 0.293396 -0.485107 -0.493042 1445641691 -0.659973 0.293396 -0.485107 -0.493042 1445641691 -0.659973 0.293396 -0.485107 -0.493042 1445641691 -0.656128 0.298035 -0.479980 -0.500427 1445641691 -0.656128 0.298035 -0.479980 -0.500427 1445641691 -0.656128 0.298035 -0.479980 -0.500427 1445641691 -0.656128 0.298035 -0.479980 -0.500427 1445641691 -0.656128 0.298035 -0.479980 -0.500427 1445641691 -0.656128 0.298035 -0.479980 -0.500427 1445641691 -0.656128 0.298035 -0.479980 -0.500427 1445641691 -0.654236 0.298401 -0.479797 -0.502747 1445641692 -0.654236 0.298401 -0.479797 -0.502747 1445641692 -0.654236 0.298401 -0.479797 -0.502747 1445641692 -0.654236 0.298401 -0.479797 -0.502747 1445641692 -0.654236 0.298401 -0.479797 -0.502747 1445641692 -0.654236 0.298401 -0.479797 -0.502747 1445641692 -0.650757 0.307556 -0.477112 -0.504395 1445641692 -0.650757 0.307556 -0.477112 -0.504395 1445641692 -0.650757 0.307556 -0.477112 -0.504395 1445641692 -0.650757 0.307556 -0.477112 -0.504395 1445641692 -0.650757 0.307556 -0.477112 -0.504395 1445641692 -0.650757 0.307556 -0.477112 -0.504395 1445641692 -0.645691 0.323547 -0.471252 -0.506348 1445641692 -0.645691 0.323547 -0.471252 -0.506348 1445641692 -0.645691 0.323547 -0.471252 -0.506348 1445641692 -0.645691 0.323547 -0.471252 -0.506348 1445641692 -0.645691 0.323547 -0.471252 -0.506348 1445641692 -0.645691 0.323547 -0.471252 -0.506348 1445641692 -0.645691 0.323547 -0.471252 -0.506348 1445641692 -0.639771 0.339294 -0.465820 -0.508545 1445641692 -0.639771 0.339294 -0.465820 -0.508545 1445641692 -0.639771 0.339294 -0.465820 -0.508545 1445641692 -0.639771 0.339294 -0.465820 -0.508545 1445641692 -0.639771 0.339294 -0.465820 -0.508545 1445641692 -0.639771 0.339294 -0.465820 -0.508545 1445641692 -0.632263 0.350952 -0.462036 -0.513489 1445641692 -0.632263 0.350952 -0.462036 -0.513489 1445641692 -0.632263 0.350952 -0.462036 -0.513489 1445641692 -0.632263 0.350952 -0.462036 -0.513489 1445641692 -0.620239 0.355286 -0.461609 -0.525452 1445641692 -0.620239 0.355286 -0.461609 -0.525452 1445641692 -0.620239 0.355286 -0.461609 -0.525452 1445641692 -0.620239 0.355286 -0.461609 -0.525452 1445641692 -0.620239 0.355286 -0.461609 -0.525452 1445641692 -0.620239 0.355286 -0.461609 -0.525452 1445641692 -0.608765 0.360168 -0.459900 -0.536926 1445641692 -0.608765 0.360168 -0.459900 -0.536926 1445641692 -0.608765 0.360168 -0.459900 -0.536926 1445641692 -0.608765 0.360168 -0.459900 -0.536926 1445641692 -0.608765 0.360168 -0.459900 -0.536926 1445641692 -0.608765 0.360168 -0.459900 -0.536926 1445641692 -0.613892 0.354309 -0.466064 -0.529541 1445641692 -0.613892 0.354309 -0.466064 -0.529541 1445641692 -0.613892 0.354309 -0.466064 -0.529541 1445641692 -0.613892 0.354309 -0.466064 -0.529541 1445641692 -0.613892 0.354309 -0.466064 -0.529541 1445641692 -0.613892 0.354309 -0.466064 -0.529541 1445641692 -0.613892 0.354309 -0.466064 -0.529541 1445641692 -0.627258 0.336365 -0.476318 -0.516357 1445641692 -0.627258 0.336365 -0.476318 -0.516357 1445641692 -0.627258 0.336365 -0.476318 -0.516357 1445641692 -0.627258 0.336365 -0.476318 -0.516357 1445641692 -0.627258 0.336365 -0.476318 -0.516357 1445641692 -0.627258 0.336365 -0.476318 -0.516357 1445641692 -0.633301 0.324585 -0.480652 -0.512451 1445641692 -0.633301 0.324585 -0.480652 -0.512451 1445641692 -0.633301 0.324585 -0.480652 -0.512451 1445641692 -0.633301 0.324585 -0.480652 -0.512451 1445641692 -0.633301 0.324585 -0.480652 -0.512451 1445641692 -0.633850 0.320129 -0.480957 -0.514282 1445641692 -0.633850 0.320129 -0.480957 -0.514282 1445641692 -0.633850 0.320129 -0.480957 -0.514282 1445641692 -0.633850 0.320129 -0.480957 -0.514282 1445641692 -0.633850 0.320129 -0.480957 -0.514282 1445641692 -0.633850 0.320129 -0.480957 -0.514282 1445641692 -0.634766 0.316162 -0.481201 -0.515381 1445641692 -0.634766 0.316162 -0.481201 -0.515381 1445641692 -0.634766 0.316162 -0.481201 -0.515381 1445641692 -0.634766 0.316162 -0.481201 -0.515381 1445641692 -0.634766 0.316162 -0.481201 -0.515381 1445641692 -0.634766 0.316162 -0.481201 -0.515381 1445641692 -0.630737 0.322937 -0.478699 -0.518494 1445641692 -0.630737 0.322937 -0.478699 -0.518494 1445641692 -0.630737 0.322937 -0.478699 -0.518494 1445641692 -0.630737 0.322937 -0.478699 -0.518494 1445641692 -0.630737 0.322937 -0.478699 -0.518494 1445641692 -0.630737 0.322937 -0.478699 -0.518494 1445641692 -0.623535 0.338318 -0.472473 -0.523010 1445641692 -0.623535 0.338318 -0.472473 -0.523010 1445641692 -0.623535 0.338318 -0.472473 -0.523010 1445641692 -0.623535 0.338318 -0.472473 -0.523010 1445641692 -0.623535 0.338318 -0.472473 -0.523010 1445641692 -0.623535 0.338318 -0.472473 -0.523010 1445641692 -0.617493 0.351990 -0.467346 -0.525818 1445641692 -0.617493 0.351990 -0.467346 -0.525818 1445641692 -0.617493 0.351990 -0.467346 -0.525818 1445641692 -0.617493 0.351990 -0.467346 -0.525818 1445641692 -0.617493 0.351990 -0.467346 -0.525818 1445641692 -0.617493 0.351990 -0.467346 -0.525818 1445641692 -0.613342 0.353882 -0.466797 -0.529907 1445641692 -0.613342 0.353882 -0.466797 -0.529907 1445641692 -0.613342 0.353882 -0.466797 -0.529907 1445641692 -0.613342 0.353882 -0.466797 -0.529907 1445641692 -0.613342 0.353882 -0.466797 -0.529907 1445641692 -0.613342 0.353882 -0.466797 -0.529907 1445641692 -0.610046 0.348022 -0.468323 -0.536133 1445641692 -0.610046 0.348022 -0.468323 -0.536133 1445641692 -0.610046 0.348022 -0.468323 -0.536133 1445641692 -0.610046 0.348022 -0.468323 -0.536133 1445641692 -0.610046 0.348022 -0.468323 -0.536133 1445641692 -0.610046 0.348022 -0.468323 -0.536133 1445641692 -0.613403 0.336304 -0.476379 -0.532715 1445641692 -0.613403 0.336304 -0.476379 -0.532715 1445641692 -0.613403 0.336304 -0.476379 -0.532715 1445641692 -0.613403 0.336304 -0.476379 -0.532715 1445641692 -0.613403 0.336304 -0.476379 -0.532715 1445641692 -0.613403 0.336304 -0.476379 -0.532715 1445641692 -0.624023 0.320190 -0.488098 -0.519531 1445641692 -0.624023 0.320190 -0.488098 -0.519531 1445641693 -0.624023 0.320190 -0.488098 -0.519531 1445641693 -0.624023 0.320190 -0.488098 -0.519531 1445641693 -0.624023 0.320190 -0.488098 -0.519531 1445641693 -0.624023 0.320190 -0.488098 -0.519531 1445641693 -0.634766 0.309814 -0.494812 -0.506287 1445641693 -0.634766 0.309814 -0.494812 -0.506287 1445641693 -0.634766 0.309814 -0.494812 -0.506287 1445641693 -0.634766 0.309814 -0.494812 -0.506287 1445641693 -0.634766 0.309814 -0.494812 -0.506287 1445641693 -0.634766 0.309814 -0.494812 -0.506287 1445641693 -0.637390 0.311584 -0.491821 -0.504822 1445641693 -0.637390 0.311584 -0.491821 -0.504822 1445641693 -0.637390 0.311584 -0.491821 -0.504822 1445641693 -0.637390 0.311584 -0.491821 -0.504822 1445641693 -0.637390 0.311584 -0.491821 -0.504822 1445641693 -0.639709 0.307556 -0.489929 -0.506226 1445641693 -0.639709 0.307556 -0.489929 -0.506226 1445641693 -0.639709 0.307556 -0.489929 -0.506226 1445641693 -0.639709 0.307556 -0.489929 -0.506226 1445641693 -0.639709 0.307556 -0.489929 -0.506226 1445641693 -0.639709 0.307556 -0.489929 -0.506226 1445641693 -0.643127 0.302368 -0.491333 -0.503662 1445641693 -0.643127 0.302368 -0.491333 -0.503662 1445641693 -0.643127 0.302368 -0.491333 -0.503662 1445641693 -0.643127 0.302368 -0.491333 -0.503662 1445641693 -0.643127 0.302368 -0.491333 -0.503662 1445641693 -0.643127 0.302368 -0.491333 -0.503662 1445641693 -0.640686 0.309326 -0.489746 -0.504028 1445641693 -0.640686 0.309326 -0.489746 -0.504028 1445641693 -0.640686 0.309326 -0.489746 -0.504028 1445641693 -0.640686 0.309326 -0.489746 -0.504028 1445641693 -0.640686 0.309326 -0.489746 -0.504028 1445641693 -0.640686 0.309326 -0.489746 -0.504028 1445641693 -0.634766 0.324951 -0.483459 -0.507813 1445641693 -0.634766 0.324951 -0.483459 -0.507813 1445641693 -0.634766 0.324951 -0.483459 -0.507813 1445641693 -0.634766 0.324951 -0.483459 -0.507813 1445641693 -0.634766 0.324951 -0.483459 -0.507813 1445641693 -0.634766 0.324951 -0.483459 -0.507813 1445641693 -0.632507 0.330261 -0.479675 -0.510742 1445641693 -0.632507 0.330261 -0.479675 -0.510742 1445641693 -0.632507 0.330261 -0.479675 -0.510742 1445641693 -0.632507 0.330261 -0.479675 -0.510742 1445641693 -0.632507 0.330261 -0.479675 -0.510742 1445641693 -0.632507 0.330261 -0.479675 -0.510742 1445641693 -0.632385 0.329529 -0.478943 -0.512024 1445641693 -0.632385 0.329529 -0.478943 -0.512024 1445641693 -0.632385 0.329529 -0.478943 -0.512024 1445641693 -0.632385 0.329529 -0.478943 -0.512024 1445641693 -0.632385 0.329529 -0.478943 -0.512024 1445641693 -0.632385 0.329529 -0.478943 -0.512024 1445641693 -0.632385 0.329529 -0.478943 -0.512024 1445641693 -0.634094 0.327454 -0.481812 -0.508545 1445641693 -0.634094 0.327454 -0.481812 -0.508545 1445641693 -0.634094 0.327454 -0.481812 -0.508545 1445641693 -0.634094 0.327454 -0.481812 -0.508545 1445641693 -0.634094 0.327454 -0.481812 -0.508545 1445641693 -0.634094 0.327454 -0.481812 -0.508545 1445641693 -0.642578 0.319763 -0.490173 -0.494629 1445641693 -0.642578 0.319763 -0.490173 -0.494629 1445641693 -0.642578 0.319763 -0.490173 -0.494629 1445641693 -0.642578 0.319763 -0.490173 -0.494629 1445641693 -0.642578 0.319763 -0.490173 -0.494629 1445641693 -0.642578 0.319763 -0.490173 -0.494629 1445641693 -0.642578 0.319763 -0.490173 -0.494629 1445641693 -0.652649 0.302551 -0.499207 -0.483032 1445641693 -0.652649 0.302551 -0.499207 -0.483032 1445641693 -0.652649 0.302551 -0.499207 -0.483032 1445641693 
-0.818970 0.299438 -0.337341 -0.354797 1445641696 -0.818970 0.299438 -0.337341 -0.354797 1445641696 -0.818970 0.299438 -0.337341 -0.354797 1445641696 -0.818970 0.299438 -0.337341 -0.354797 1445641696 -0.818970 0.299438 -0.337341 -0.354797 1445641696 -0.838684 0.272095 -0.315247 -0.351135 1445641696 -0.838684 0.272095 -0.315247 -0.351135 1445641696 -0.838684 0.272095 -0.315247 -0.351135 1445641696 -0.838684 0.272095 -0.315247 -0.351135 1445641696 -0.838684 0.272095 -0.315247 -0.351135 1445641696 -0.838684 0.272095 -0.315247 -0.351135 1445641696 -0.829590 0.240845 -0.327515 -0.382874 1445641696 -0.829590 0.240845 -0.327515 -0.382874 1445641696 -0.829590 0.240845 -0.327515 -0.382874 1445641696 -0.829590 0.240845 -0.327515 -0.382874 1445641696 -0.829590 0.240845 -0.327515 -0.382874 1445641696 -0.829590 0.240845 -0.327515 -0.382874 1445641696 -0.791992 0.223511 -0.368530 -0.432495 1445641696 -0.791992 0.223511 -0.368530 -0.432495 1445641696 -0.791992 0.223511 -0.368530 -0.432495 1445641696 -0.791992 0.223511 -0.368530 -0.432495 1445641696 -0.791992 0.223511 -0.368530 -0.432495 1445641696 -0.791992 0.223511 -0.368530 -0.432495 1445641696 -0.766418 0.221558 -0.379333 -0.468689 1445641696 -0.766418 0.221558 -0.379333 -0.468689 1445641696 -0.766418 0.221558 -0.379333 -0.468689 1445641696 -0.766418 0.221558 -0.379333 -0.468689 1445641696 -0.766418 0.221558 -0.379333 -0.468689 1445641696 -0.766418 0.221558 -0.379333 -0.468689 1445641697 -0.741699 0.234741 -0.397095 -0.487061 1445641697 -0.741699 0.234741 -0.397095 -0.487061 1445641697 -0.741699 0.234741 -0.397095 -0.487061 1445641697 -0.741699 0.234741 -0.397095 -0.487061 1445641697 -0.741699 0.234741 -0.397095 -0.487061 1445641697 -0.741699 0.234741 -0.397095 -0.487061 1445641697 -0.726501 0.204285 -0.422913 -0.501709 1445641697 -0.726501 0.204285 -0.422913 -0.501709 1445641697 -0.726501 0.204285 -0.422913 -0.501709 1445641697 -0.726501 0.204285 -0.422913 -0.501709 1445641697 -0.726501 0.204285 -0.422913 -0.501709 1445641697 -0.726501 0.204285 -0.422913 -0.501709 1445641697 -0.724792 0.199890 -0.421326 -0.507263 1445641697 -0.724792 0.199890 -0.421326 -0.507263 1445641697 -0.724792 0.199890 -0.421326 -0.507263 1445641697 -0.724792 0.199890 -0.421326 -0.507263 1445641697 -0.724792 0.199890 -0.421326 -0.507263 1445641697 -0.724792 0.199890 -0.421326 -0.507263 1445641697 -0.755859 0.210022 -0.409058 -0.466187 1445641697 -0.755859 0.210022 -0.409058 -0.466187 1445641697 -0.755859 0.210022 -0.409058 -0.466187 1445641697 -0.755859 0.210022 -0.409058 -0.466187 1445641697 -0.755859 0.210022 -0.409058 -0.466187 1445641697 -0.755859 0.210022 -0.409058 -0.466187 1445641697 -0.755859 0.210022 -0.409058 -0.466187 1445641697 -0.807922 0.247986 -0.359680 -0.395508 1445641697 -0.807922 0.247986 -0.359680 -0.395508 1445641697 -0.807922 0.247986 -0.359680 -0.395508 1445641697 -0.807922 0.247986 -0.359680 -0.395508 1445641697 -0.807922 0.247986 -0.359680 -0.395508 1445641697 -0.823608 0.266357 -0.344971 -0.363037 1445641697 -0.823608 0.266357 -0.344971 -0.363037 1445641697 -0.823608 0.266357 -0.344971 -0.363037 1445641697 -0.823608 0.266357 -0.344971 -0.363037 1445641697 -0.823608 0.266357 -0.344971 -0.363037 1445641697 -0.823608 0.266357 -0.344971 -0.363037 1445641697 -0.823608 0.266357 -0.344971 -0.363037 1445641697 -0.809326 0.252869 -0.344177 -0.403320 1445641697 -0.809326 0.252869 -0.344177 -0.403320 1445641697 -0.809326 0.252869 -0.344177 -0.403320 1445641697 -0.809326 0.252869 -0.344177 -0.403320 1445641697 -0.809326 0.252869 -0.344177 -0.403320 1445641697 -0.809326 0.252869 -0.344177 -0.403320 1445641697 -0.786560 0.219910 -0.366028 -0.446167 1445641697 -0.786560 0.219910 -0.366028 -0.446167 1445641697 -0.786560 0.219910 -0.366028 -0.446167 1445641697 -0.786560 0.219910 -0.366028 -0.446167 1445641697 -0.786560 0.219910 -0.366028 -0.446167 1445641697 -0.786560 0.219910 -0.366028 -0.446167 1445641697 -0.767822 0.192871 -0.366394 -0.488953 1445641697 -0.767822 0.192871 -0.366394 -0.488953 1445641697 -0.767822 0.192871 -0.366394 -0.488953 1445641697 -0.767822 0.192871 -0.366394 -0.488953 1445641697 -0.767822 0.192871 -0.366394 -0.488953 1445641697 -0.767822 0.192871 -0.366394 -0.488953 1445641697 -0.767822 0.192871 -0.366394 -0.488953 1445641697 -0.743469 0.179993 -0.413513 -0.493896 1445641697 -0.743469 0.179993 -0.413513 -0.493896 1445641697 -0.743469 0.179993 -0.413513 -0.493896 1445641697 -0.743469 0.179993 -0.413513 -0.493896 1445641697 -0.743469 0.179993 -0.413513 -0.493896 1445641697 -0.743469 0.179993 -0.413513 -0.493896 1445641697 -0.731201 0.167175 -0.435059 -0.498230 1445641697 -0.731201 0.167175 -0.435059 -0.498230 1445641697 -0.731201 0.167175 -0.435059 -0.498230 1445641697 -0.731201 0.167175 -0.435059 -0.498230 1445641697 -0.731201 0.167175 -0.435059 -0.498230 1445641697 -0.731201 0.167175 -0.435059 -0.498230 1445641697 -0.736389 0.182495 -0.421753 -0.496704 1445641697 -0.736389 0.182495 -0.421753 -0.496704 1445641697 -0.736389 0.182495 -0.421753 -0.496704 1445641697 -0.736389 0.182495 -0.421753 -0.496704 1445641697 -0.736389 0.182495 -0.421753 -0.496704 1445641697 -0.736389 0.182495 -0.421753 -0.496704 1445641697 -0.768433 0.217346 -0.395874 -0.453491 1445641697 -0.768433 0.217346 -0.395874 -0.453491 1445641697 -0.768433 0.217346 -0.395874 -0.453491 1445641697 -0.768433 0.217346 -0.395874 -0.453491 1445641697 -0.768433 0.217346 -0.395874 -0.453491 1445641697 -0.768433 0.217346 -0.395874 -0.453491 1445641697 -0.768433 0.217346 -0.395874 -0.453491 1445641697 -0.822327 0.284607 -0.320435 -0.374451 1445641697 -0.822327 0.284607 -0.320435 -0.374451 1445641697 -0.822327 0.284607 -0.320435 -0.374451 1445641697 -0.822327 0.284607 -0.320435 -0.374451 1445641697 -0.822327 0.284607 -0.320435 -0.374451 1445641697 -0.822327 0.284607 -0.320435 -0.374451 1445641697 -0.842712 0.321899 -0.276367 -0.331604 1445641697 -0.842712 0.321899 -0.276367 -0.331604 1445641697 -0.842712 0.321899 -0.276367 -0.331604 1445641697 -0.842712 0.321899 -0.276367 -0.331604 1445641697 -0.842712 0.321899 -0.276367 -0.331604 1445641697 -0.842712 0.321899 -0.276367 -0.331604 1445641697 -0.833313 0.309814 -0.267395 -0.371643 1445641697 -0.833313 0.309814 -0.267395 -0.371643 1445641697 -0.833313 0.309814 -0.267395 -0.371643 1445641697 -0.833313 0.309814 -0.267395 -0.371643 1445641697 -0.833313 0.309814 -0.267395 -0.371643 1445641697 -0.833313 0.309814 -0.267395 -0.371643 1445641697 -0.833313 0.309814 -0.267395 -0.371643 1445641697 -0.812561 0.274719 -0.301392 -0.416565 1445641697 -0.812561 0.274719 -0.301392 -0.416565 1445641697 -0.812561 0.274719 -0.301392 -0.416565 1445641697 -0.812561 0.274719 -0.301392 -0.416565 1445641697 -0.812561 0.274719 -0.301392 -0.416565 1445641697 -0.812561 0.274719 -0.301392 -0.416565 1445641697 -0.782776 0.244873 -0.352478 -0.450684 1445641697 -0.782776 0.244873 -0.352478 -0.450684 1445641697 -0.782776 0.244873 -0.352478 -0.450684 1445641697 -0.782776 0.244873 -0.352478 -0.450684 1445641697 -0.782776 0.244873 -0.352478 -0.450684 1445641697 -0.782776 0.244873 -0.352478 -0.450684 1445641697 -0.782776 0.244873 -0.352478 -0.450684 1445641697 -0.749329 0.230530 -0.380432 -0.490601 1445641698 -0.749329 0.230530 -0.380432 -0.490601 1445641698 -0.749329 0.230530 -0.380432 -0.490601 1445641698 -0.749329 0.230530 -0.380432 -0.490601 1445641698 -0.749329 0.230530 -0.380432 -0.490601 1445641698 -0.749329 0.230530 -0.380432 -0.490601 1445641698 -0.724182 0.213318 -0.421143 -0.502747 1445641698 -0.724182 0.213318 -0.421143 -0.502747 1445641698 -0.724182 0.213318 -0.421143 -0.502747 1445641698 -0.724182 0.213318 -0.421143 -0.502747 1445641698 -0.724182 0.213318 -0.421143 -0.502747 1445641698 -0.724182 0.213318 -0.421143 -0.502747 1445641698 -0.716248 0.202332 -0.426392 -0.514099 1445641698 -0.716248 0.202332 -0.426392 -0.514099 1445641698 -0.716248 0.202332 -0.426392 -0.514099 1445641698 -0.716248 0.202332 -0.426392 -0.514099 1445641698 -0.716248 0.202332 -0.426392 -0.514099 1445641698 -0.716248 0.202332 -0.426392 -0.514099 1445641698 -0.740906 0.231018 -0.419067 -0.471313 1445641698 -0.740906 0.231018 -0.419067 -0.471313 1445641698 -0.740906 0.231018 -0.419067 -0.471313 1445641698 -0.740906 0.231018 -0.419067 -0.471313 1445641698 -0.740906 0.231018 -0.419067 -0.471313 1445641698 -0.740906 0.231018 -0.419067 -0.471313 1445641698 -0.740906 0.231018 -0.419067 -0.471313 1445641698 -0.793762 0.293213 -0.360535 -0.392517 1445641698 -0.793762 0.293213 -0.360535 -0.392517 1445641698 -0.793762 0.293213 -0.360535 -0.392517 1445641698 -0.793762 0.293213 -0.360535 -0.392517 1445641698 -0.793762 0.293213 -0.360535 -0.392517 1445641698 -0.793762 0.293213 -0.360535 -0.392517 1445641698 -0.813660 0.336304 -0.299805 -0.367493 1445641698 -0.813660 0.336304 -0.299805 -0.367493 1445641698 -0.813660 0.336304 -0.299805 -0.367493 1445641698 -0.813660 0.336304 -0.299805 -0.367493 1445641698 -0.813660 0.336304 -0.299805 -0.367493 1445641698 -0.813660 0.336304 -0.299805 -0.367493 1445641698 -0.813660 0.336304 -0.299805 -0.367493 1445641698 -0.792114 0.325195 -0.313965 -0.410278 1445641698 -0.792114 0.325195 -0.313965 -0.410278 1445641698 -0.792114 0.325195 -0.313965 -0.410278 1445641698 -0.792114 0.325195 -0.313965 -0.410278 1445641698 -0.792114 0.325195 -0.313965 -0.410278 1445641698 -0.792114 0.325195 -0.313965 -0.410278 1445641698 -0.767090 0.292725 -0.340759 -0.458069 1445641698 -0.767090 0.292725 -0.340759 -0.458069 1445641698 -0.767090 0.292725 -0.340759 -0.458069 1445641698 -0.767090 0.292725 -0.340759 -0.458069 1445641698 -0.767090 0.292725 -0.340759 -0.458069 1445641698 -0.767090 0.292725 -0.340759 -0.458069 1445641698 -0.758911 0.255432 -0.343140 -0.491089 1445641698 -0.758911 0.255432 -0.343140 -0.491089 1445641698 -0.758911 0.255432 -0.343140 -0.491089 1445641698 -0.758911 0.255432 -0.343140 -0.491089 1445641698 -0.758911 0.255432 -0.343140 -0.491089 1445641698 -0.758911 0.255432 -0.343140 -0.491089 1445641698 -0.729065 0.224976 -0.400146 -0.507751 1445641698 -0.729065 0.224976 -0.400146 -0.507751 1445641698 -0.729065 0.224976 -0.400146 -0.507751 1445641698 -0.729065 0.224976 -0.400146 -0.507751 1445641698 -0.729065 0.224976 -0.400146 -0.507751 1445641698 -0.729065 0.224976 -0.400146 -0.507751 1445641698 -0.714355 0.167053 -0.448059 -0.510986 1445641698 -0.714355 0.167053 -0.448059 -0.510986 1445641698 -0.714355 0.167053 -0.448059 -0.510986 1445641698 -0.714355 0.167053 -0.448059 -0.510986 1445641698 -0.714355 0.167053 -0.448059 -0.510986 1445641698 -0.714355 0.167053 -0.448059 -0.510986 1445641698 -0.717834 0.185242 -0.433289 -0.512573 1445641698 -0.717834 0.185242 -0.433289 -0.512573 1445641698 -0.717834 0.185242 -0.433289 -0.512573 1445641698 -0.717834 0.185242 -0.433289 -0.512573 1445641698 -0.717834 0.185242 -0.433289 -0.512573 1445641698 -0.717834 0.185242 -0.433289 -0.512573 1445641698 -0.757568 0.258728 -0.395630 -0.450195 1445641698 -0.757568 0.258728 -0.395630 -0.450195 1445641698 -0.757568 0.258728 -0.395630 -0.450195 1445641698 -0.757568 0.258728 -0.395630 -0.450195 1445641698 -0.757568 0.258728 -0.395630 -0.450195 1445641698 -0.757568 0.258728 -0.395630 -0.450195 1445641698 -0.757568 0.258728 -0.395630 -0.450195 1445641698 -0.814331 0.347290 -0.268433 -0.379883 1445641698 -0.814331 0.347290 -0.268433 -0.379883 1445641698 -0.814331 0.347290 -0.268433 -0.379883 1445641698 -0.814331 0.347290 -0.268433 -0.379883 1445641698 -0.814331 0.347290 -0.268433 -0.379883 1445641698 -0.814331 0.347290 -0.268433 -0.379883 1445641698 -0.822693 0.372009 -0.229736 -0.363464 1445641698 -0.822693 0.372009 -0.229736 -0.363464 1445641698 -0.822693 0.372009 -0.229736 -0.363464 1445641698 -0.822693 0.372009 -0.229736 -0.363464 1445641698 -0.822693 0.372009 -0.229736 -0.363464 1445641698 -0.822693 0.372009 -0.229736 -0.363464 1445641698 -0.822693 0.372009 -0.229736 -0.363464 1445641698 -0.814026 0.339966 -0.257568 -0.394409 1445641698 -0.814026 0.339966 -0.257568 -0.394409 1445641698 -0.814026 0.339966 -0.257568 -0.394409 1445641698 -0.814026 0.339966 -0.257568 -0.394409 1445641698 -0.814026 0.339966 -0.257568 -0.394409 1445641698 -0.814026 0.339966 -0.257568 -0.394409 1445641698 -0.785156 0.292786 -0.336121 -0.429993 1445641698 -0.785156 0.292786 -0.336121 -0.429993 1445641698 -0.785156 0.292786 -0.336121 -0.429993 1445641698 -0.785156 0.292786 -0.336121 -0.429993 1445641698 -0.785156 0.292786 -0.336121 -0.429993 1445641698 -0.785156 0.292786 -0.336121 -0.429993 1445641698 -0.763733 0.249390 -0.366028 -0.469666 1445641698 -0.763733 0.249390 -0.366028 -0.469666 1445641698 -0.763733 0.249390 -0.366028 -0.469666 1445641698 -0.763733 0.249390 -0.366028 -0.469666 1445641698 -0.763733 0.249390 -0.366028 -0.469666 1445641698 -0.763733 0.249390 -0.366028 -0.469666 1445641698 -0.763733 0.249390 -0.366028 -0.469666 1445641698 -0.730225 0.220032 -0.414673 -0.496521 1445641699 -0.730225 0.220032 -0.414673 -0.496521 1445641699 -0.730225 0.220032 -0.414673 -0.496521 1445641699 -0.730225 0.220032 -0.414673 -0.496521 1445641699 -0.730225 0.220032 -0.414673 -0.496521 1445641699 -0.730225 0.220032 -0.414673 -0.496521 1445641699 -0.731079 0.183716 -0.432800 -0.494446 1445641699 -0.731079 0.183716 -0.432800 -0.494446 1445641699 -0.731079 0.183716 -0.432800 -0.494446 1445641699 -0.731079 0.183716 -0.432800 -0.494446 1445641699 -0.731079 0.183716 -0.432800 -0.494446 1445641699 -0.731079 0.183716 -0.432800 -0.494446 1445641699 -0.771484 0.241699 -0.392883 -0.438293 1445641699 -0.771484 0.241699 -0.392883 -0.438293 1445641699 -0.771484 0.241699 -0.392883 -0.438293 1445641699 -0.771484 0.241699 -0.392883 -0.438293 1445641699 -0.771484 0.241699 -0.392883 -0.438293 1445641699 -0.771484 0.241699 -0.392883 -0.438293 1445641699 -0.819763 0.326477 -0.289001 -0.371399 1445641699 -0.819763 0.326477 -0.289001 -0.371399 1445641699 -0.819763 0.326477 -0.289001 -0.371399 1445641699 -0.819763 0.326477 -0.289001 -0.371399 1445641699 -0.819763 0.326477 -0.289001 -0.371399 1445641699 -0.819763 0.326477 -0.289001 -0.371399 1445641699 -0.831421 0.389282 -0.198853 -0.343140 1445641699 -0.831421 0.389282 -0.198853 -0.343140 1445641699 -0.831421 0.389282 -0.198853 -0.343140 1445641699 -0.831421 0.389282 -0.198853 -0.343140 1445641699 -0.831421 0.389282 -0.198853 -0.343140 1445641699 -0.831421 0.389282 -0.198853 -0.343140 1445641699 -0.822815 0.375061 -0.193420 -0.380676 1445641699 -0.822815 0.375061 -0.193420 -0.380676 1445641699 -0.822815 0.375061 -0.193420 -0.380676 1445641699 -0.822815 0.375061 -0.193420 -0.380676 1445641699 -0.822815 0.375061 -0.193420 -0.380676 1445641699 -0.807129 0.321838 -0.243713 -0.430847 1445641699 -0.807129 0.321838 -0.243713 -0.430847 1445641699 -0.807129 0.321838 -0.243713 -0.430847 1445641699 -0.807129 0.321838 -0.243713 -0.430847 1445641699 -0.807129 0.321838 -0.243713 -0.430847 1445641699 -0.807129 0.321838 -0.243713 -0.430847 1445641699 -0.807129 0.321838 -0.243713 -0.430847 1445641699 -0.775452 0.275085 -0.333313 -0.460388 1445641699 -0.775452 0.275085 -0.333313 -0.460388 1445641699 -0.775452 0.275085 -0.333313 -0.460388 1445641699 -0.775452 0.275085 -0.333313 -0.460388 1445641699 -0.775452 0.275085 -0.333313 -0.460388 1445641699 -0.775452 0.275085 -0.333313 -0.460388 1445641699 -0.747559 0.236450 -0.370972 -0.497681 1445641699 -0.747559 0.236450 -0.370972 -0.497681 1445641699 -0.747559 0.236450 -0.370972 -0.497681 1445641699 -0.747559 0.236450 -0.370972 -0.497681 1445641699 -0.747559 0.236450 -0.370972 -0.497681 1445641699 -0.747559 0.236450 -0.370972 -0.497681 1445641699 -0.718384 0.197144 -0.431641 -0.508728 1445641699 -0.718384 0.197144 -0.431641 -0.508728 1445641699 -0.718384 0.197144 -0.431641 -0.508728 1445641699 -0.718384 0.197144 -0.431641 -0.508728 1445641699 -0.718384 0.197144 -0.431641 -0.508728 1445641699 -0.718384 0.197144 -0.431641 -0.508728 1445641699 -0.721497 0.186401 -0.441284 -0.500000 1445641699 -0.721497 0.186401 -0.441284 -0.500000 1445641699 -0.721497 0.186401 -0.441284 -0.500000 1445641699 -0.721497 0.186401 -0.441284 -0.500000 1445641699 -0.721497 0.186401 -0.441284 -0.500000 1445641699 -0.721497 0.186401 -0.441284 -0.500000 1445641699 -0.762085 0.236145 -0.407654 -0.444214 1445641699 -0.762085 0.236145 -0.407654 -0.444214 1445641699 -0.762085 0.236145 -0.407654 -0.444214 1445641699 -0.762085 0.236145 -0.407654 -0.444214 1445641699 -0.762085 0.236145 -0.407654 -0.444214 1445641699 -0.762085 0.236145 -0.407654 -0.444214 1445641699 -0.814148 0.298218 -0.326721 -0.376282 1445641699 -0.814148 0.298218 -0.326721 -0.376282 1445641699 -0.814148 0.298218 -0.326721 -0.376282 1445641699 -0.814148 0.298218 -0.326721 -0.376282 1445641699 -0.814148 0.298218 -0.326721 -0.376282 1445641699 -0.814148 0.298218 -0.326721 -0.376282 1445641699 -0.819885 0.317139 -0.298706 -0.371460 1445641699 -0.819885 0.317139 -0.298706 -0.371460 1445641699 -0.819885 0.317139 -0.298706 -0.371460 1445641699 -0.819885 0.317139 -0.298706 -0.371460 1445641699 -0.819885 0.317139 -0.298706 -0.371460 1445641699 -0.819885 0.317139 -0.298706 -0.371460 1445641699 -0.795349 0.302429 -0.284912 -0.441467 1445641699 -0.795349 0.302429 -0.284912 -0.441467 1445641699 -0.795349 0.302429 -0.284912 -0.441467 1445641699 -0.795349 0.302429 -0.284912 -0.441467 1445641699 -0.795349 0.302429 -0.284912 -0.441467 1445641699 -0.795349 0.302429 -0.284912 -0.441467 1445641699 -0.795349 0.302429 -0.284912 -0.441467 1445641699 -0.759644 0.277893 -0.293945 -0.509338 1445641699 -0.759644 0.277893 -0.293945 -0.509338 1445641699 -0.759644 0.277893 -0.293945 -0.509338 1445641699 -0.759644 0.277893 -0.293945 -0.509338 1445641699 -0.759644 0.277893 -0.293945 -0.509338 1445641699 -0.759644 0.277893 -0.293945 -0.509338 1445641699 -0.732056 0.269470 -0.297119 -0.550659 1445641699 -0.732056 0.269470 -0.297119 -0.550659 1445641699 -0.732056 0.269470 -0.297119 -0.550659 1445641699 -0.732056 0.269470 -0.297119 -0.550659 1445641699 -0.732056 0.269470 -0.297119 -0.550659 1445641699 -0.717529 0.252136 -0.323181 -0.563232 1445641699 -0.717529 0.252136 -0.323181 -0.563232 1445641699 -0.717529 0.252136 -0.323181 -0.563232 1445641699 -0.717529 0.252136 -0.323181 -0.563232 1445641699 -0.717529 0.252136 -0.323181 -0.563232 1445641699 -0.717529 0.252136 -0.323181 -0.563232 1445641699 -0.701294 0.205261 -0.389709 -0.560608 1445641699 -0.701294 0.205261 -0.389709 -0.560608 1445641700 -0.701294 0.205261 -0.389709 -0.560608 1445641700 -0.701294 0.205261 -0.389709 -0.560608 1445641700 -0.701294 0.205261 -0.389709 -0.560608 1445641700 -0.701294 0.205261 -0.389709 -0.560608 1445641700 -0.696411 0.176208 -0.416748 -0.557129 1445641700 -0.696411 0.176208 -0.416748 -0.557129 1445641700 -0.696411 0.176208 -0.416748 -0.557129 1445641700 -0.696411 0.176208 -0.416748 -0.557129 1445641700 -0.696411 0.176208 -0.416748 -0.557129 1445641700 -0.696411 0.176208 -0.416748 -0.557129 1445641700 -0.696411 0.176208 -0.416748 -0.557129 1445641700 -0.740967 0.199890 -0.406616 -0.495789 1445641700 -0.740967 0.199890 -0.406616 -0.495789 1445641700 -0.740967 0.199890 -0.406616 -0.495789 1445641700 -0.740967 0.199890 -0.406616 -0.495789 1445641700 -0.740967 0.199890 -0.406616 -0.495789 1445641700 -0.740967 0.199890 -0.406616 -0.495789 1445641700 -0.805481 0.255554 -0.352356 -0.402283 1445641700 -0.805481 0.255554 -0.352356 -0.402283 1445641700 -0.805481 0.255554 -0.352356 -0.402283 1445641700 -0.805481 0.255554 -0.352356 -0.402283 1445641700 -0.805481 0.255554 -0.352356 -0.402283 1445641700 -0.805481 0.255554 -0.352356 -0.402283 1445641700 -0.839417 0.280029 -0.325134 -0.333679 1445641700 -0.839417 0.280029 -0.325134 -0.333679 1445641700 -0.839417 0.280029 -0.325134 -0.333679 1445641700 -0.839417 0.280029 -0.325134 -0.333679 1445641700 -0.839417 0.280029 -0.325134 -0.333679 1445641700 -0.826416 0.254639 -0.313782 -0.392151 1445641700 -0.826416 0.254639 -0.313782 -0.392151 1445641700 -0.826416 0.254639 -0.313782 -0.392151 1445641700 -0.826416 0.254639 -0.313782 -0.392151 1445641700 -0.826416 0.254639 -0.313782 -0.392151 1445641700 -0.826416 0.254639 -0.313782 -0.392151 1445641700 -0.795837 0.230347 -0.324097 -0.456787 1445641700 -0.795837 0.230347 -0.324097 -0.456787 1445641700 -0.795837 0.230347 -0.324097 -0.456787 1445641700 -0.795837 0.230347 -0.324097 -0.456787 1445641700 -0.795837 0.230347 -0.324097 -0.456787 1445641700 -0.795837 0.230347 -0.324097 -0.456787 1445641700 -0.795837 0.230347 -0.324097 -0.456787 1445641700 -0.775269 0.205139 -0.312195 -0.509399 1445641700 -0.775269 0.205139 -0.312195 -0.509399 1445641700 -0.775269 0.205139 -0.312195 -0.509399 1445641700 -0.775269 0.205139 -0.312195 -0.509399 1445641700 -0.775269 0.205139 -0.312195 -0.509399 1445641700 -0.775269 0.205139 -0.312195 -0.509399 1445641700 -0.736023 0.168213 -0.362061 -0.546814 1445641700 -0.736023 0.168213 -0.362061 -0.546814 1445641700 -0.736023 0.168213 -0.362061 -0.546814 1445641700 -0.736023 0.168213 -0.362061 -0.546814 1445641700 -0.736023 0.168213 -0.362061 -0.546814 1445641700 -0.736023 0.168213 -0.362061 -0.546814 1445641700 -0.722778 0.146118 -0.394348 -0.548462 1445641700 -0.722778 0.146118 -0.394348 -0.548462 1445641700 -0.722778 0.146118 -0.394348 -0.548462 1445641700 -0.722778 0.146118 -0.394348 -0.548462 1445641700 -0.722778 0.146118 -0.394348 -0.548462 1445641700 -0.722778 0.146118 -0.394348 -0.548462 1445641700 -0.748596 0.172424 -0.398865 -0.500916 1445641700 -0.748596 0.172424 -0.398865 -0.500916 1445641700 -0.748596 0.172424 -0.398865 -0.500916 1445641700 -0.748596 0.172424 -0.398865 -0.500916 1445641700 -0.748596 0.172424 -0.398865 -0.500916 1445641700 -0.748596 0.172424 -0.398865 -0.500916 1445641700 -0.800476 0.259949 -0.339905 -0.419800 1445641700 -0.800476 0.259949 -0.339905 -0.419800 1445641700 -0.800476 0.259949 -0.339905 -0.419800 1445641700 -0.800476 0.259949 -0.339905 -0.419800 1445641700 -0.800476 0.259949 -0.339905 -0.419800 1445641700 -0.817261 0.317993 -0.308716 -0.368469 1445641700 -0.817261 0.317993 -0.308716 -0.368469 1445641700 -0.817261 0.317993 -0.308716 -0.368469 1445641700 -0.817261 0.317993 -0.308716 -0.368469 1445641700 -0.817261 0.317993 -0.308716 -0.368469 1445641700 -0.817261 0.317993 -0.308716 -0.368469 1445641700 -0.817261 0.317993 -0.308716 -0.368469 1445641700 -0.804688 0.305237 -0.286621 -0.420959 1445641700 -0.804688 0.305237 -0.286621 -0.420959 1445641700 -0.804688 0.305237 -0.286621 -0.420959 1445641700 -0.804688 0.305237 -0.286621 -0.420959 1445641700 -0.804688 0.305237 -0.286621 -0.420959 1445641700 -0.804688 0.305237 -0.286621 -0.420959 1445641700 -0.781921 0.268188 -0.298218 -0.477356 1445641700 -0.781921 0.268188 -0.298218 -0.477356 1445641700 -0.781921 0.268188 -0.298218 -0.477356 1445641700 -0.781921 0.268188 -0.298218 -0.477356 1445641700 -0.781921 0.268188 -0.298218 -0.477356 1445641700 -0.781921 0.268188 -0.298218 -0.477356 1445641700 -0.760071 0.232056 -0.310974 -0.521362 1445641700 -0.760071 0.232056 -0.310974 -0.521362 1445641700 -0.760071 0.232056 -0.310974 -0.521362 1445641700 -0.760071 0.232056 -0.310974 -0.521362 1445641700 -0.760071 0.232056 -0.310974 -0.521362 1445641700 -0.760071 0.232056 -0.310974 -0.521362 1445641700 -0.721802 0.212341 -0.367981 -0.546448 1445641700 -0.721802 0.212341 -0.367981 -0.546448 1445641700 -0.721802 0.212341 -0.367981 -0.546448 1445641700 -0.721802 0.212341 -0.367981 -0.546448 1445641700 -0.721802 0.212341 -0.367981 -0.546448 1445641700 -0.721802 0.212341 -0.367981 -0.546448 1445641700 -0.693787 0.195068 -0.418579 -0.552734 1445641700 -0.693787 0.195068 -0.418579 -0.552734 1445641700 -0.693787 0.195068 -0.418579 -0.552734 1445641700 -0.693787 0.195068 -0.418579 -0.552734 1445641700 -0.693787 0.195068 -0.418579 -0.552734 1445641700 -0.664673 0.211914 -0.413452 -0.585205 1445641700 -0.664673 0.211914 -0.413452 -0.585205 1445641700 -0.664673 0.211914 -0.413452 -0.585205 1445641700 -0.664673 0.211914 -0.413452 -0.585205 1445641701 -0.664673 0.211914 -0.413452 -0.585205 1445641701 -0.664673 0.211914 -0.413452 -0.585205 1445641701 -0.664673 0.211914 -0.413452 -0.585205 1445641701 -0.678101 0.220642 -0.405396 -0.572021 1445641701 -0.678101 0.220642 -0.405396 -0.572021 1445641701 -0.678101 0.220642 -0.405396 -0.572021 1445641701 -0.678101 0.220642 -0.405396 -0.572021 1445641701 -0.678101 0.220642 -0.405396 -0.572021 1445641701 -0.741455 0.269714 -0.396973 -0.468994 1445641701 -0.741455 0.269714 -0.396973 -0.468994 1445641701 -0.741455 0.269714 -0.396973 -0.468994 1445641701 -0.741455 0.269714 -0.396973 -0.468994 1445641701 -0.741455 0.269714 -0.396973 -0.468994 1445641701 -0.741455 0.269714 -0.396973 -0.468994 1445641701 -0.741455 0.269714 -0.396973 -0.468994 1445641701 -0.801941 0.313049 -0.339600 -0.378967 1445641701 -0.801941 0.313049 -0.339600 -0.378967 1445641701 -0.801941 0.313049 -0.339600 -0.378967 1445641701 -0.801941 0.313049 -0.339600 -0.378967 1445641701 -0.801941 0.313049 -0.339600 -0.378967 1445641701 -0.801941 0.313049 -0.339600 -0.378967 1445641701 -0.807068 0.304810 -0.306458 -0.402283 1445641701 -0.807068 0.304810 -0.306458 -0.402283 1445641701 -0.807068 0.304810 -0.306458 -0.402283 1445641701 -0.807068 0.304810 -0.306458 -0.402283 1445641701 -0.807068 0.304810 -0.306458 -0.402283 1445641701 -0.783508 0.269958 -0.321960 -0.457825 1445641701 -0.783508 0.269958 -0.321960 -0.457825 1445641701 -0.783508 0.269958 -0.321960 -0.457825 1445641701 -0.783508 0.269958 -0.321960 -0.457825 1445641701 -0.783508 0.269958 -0.321960 -0.457825 1445641701 -0.783508 0.269958 -0.321960 -0.457825 1445641701 -0.748657 0.238037 -0.349060 -0.510986 1445641701 -0.748657 0.238037 -0.349060 -0.510986 1445641701 -0.748657 0.238037 -0.349060 -0.510986 1445641701 -0.748657 0.238037 -0.349060 -0.510986 1445641701 -0.748657 0.238037 -0.349060 -0.510986 1445641701 -0.748657 0.238037 -0.349060 -0.510986 1445641701 -0.748657 0.238037 -0.349060 -0.510986 1445641701 -0.733643 0.223206 -0.351807 -0.536865 1445641701 -0.733643 0.223206 -0.351807 -0.536865 1445641701 -0.733643 0.223206 -0.351807 -0.536865 1445641701 -0.733643 0.223206 -0.351807 -0.536865 1445641701 -0.733643 0.223206 -0.351807 -0.536865 1445641701 -0.733643 0.223206 -0.351807 -0.536865 1445641701 -0.704712 0.168030 -0.423279 -0.544128 1445641701 -0.704712 0.168030 -0.423279 -0.544128 1445641701 -0.704712 0.168030 -0.423279 -0.544128 1445641701 -0.704712 0.168030 -0.423279 -0.544128 1445641701 -0.704712 0.168030 -0.423279 -0.544128 1445641701 -0.704712 0.168030 -0.423279 -0.544128 1445641701 -0.698792 0.181641 -0.415283 -0.553467 1445641701 -0.698792 0.181641 -0.415283 -0.553467 1445641701 -0.698792 0.181641 -0.415283 -0.553467 1445641701 -0.698792 0.181641 -0.415283 -0.553467 1445641701 -0.698792 0.181641 -0.415283 -0.553467 1445641701 -0.698792 0.181641 -0.415283 -0.553467 1445641701 -0.698792 0.181641 -0.415283 -0.553467 1445641701 -0.740234 0.265381 -0.385254 -0.482971 1445641701 -0.740234 0.265381 -0.385254 -0.482971 1445641701 -0.740234 0.265381 -0.385254 -0.482971 1445641701 -0.740234 0.265381 -0.385254 -0.482971 1445641701 -0.740234 0.265381 -0.385254 -0.482971 1445641701 -0.740234 0.265381 -0.385254 -0.482971 1445641701 -0.794250 0.325073 -0.304871 -0.413086 1445641701 -0.794250 0.325073 -0.304871 -0.413086 1445641701 -0.794250 0.325073 -0.304871 -0.413086 1445641701 -0.794250 0.325073 -0.304871 -0.413086 1445641701 -0.794250 0.325073 -0.304871 -0.413086 1445641701 -0.794250 0.325073 -0.304871 -0.413086 1445641701 -0.787903 0.336975 -0.281250 -0.432068 1445641701 -0.787903 0.336975 -0.281250 -0.432068 1445641701 -0.787903 0.336975 -0.281250 -0.432068 1445641701 -0.787903 0.336975 -0.281250 -0.432068 1445641701 -0.787903 0.336975 -0.281250 -0.432068 1445641701 -0.787903 0.336975 -0.281250 -0.432068 1445641701 -0.768372 0.294678 -0.304810 -0.479553 1445641701 -0.768372 0.294678 -0.304810 -0.479553 1445641701 -0.768372 0.294678 -0.304810 -0.479553 1445641701 -0.768372 0.294678 -0.304810 -0.479553 1445641701 -0.768372 0.294678 -0.304810 -0.479553 1445641701 -0.768372 0.294678 -0.304810 -0.479553 1445641701 -0.741272 0.251038 -0.342773 -0.519714 1445641701 -0.741272 0.251038 -0.342773 -0.519714 1445641701 -0.741272 0.251038 -0.342773 -0.519714 1445641701 -0.741272 0.251038 -0.342773 -0.519714 1445641701 -0.741272 0.251038 -0.342773 -0.519714 1445641701 -0.735107 0.219971 -0.349243 -0.537903 1445641701 -0.735107 0.219971 -0.349243 -0.537903 1445641701 -0.735107 0.219971 -0.349243 -0.537903 1445641701 -0.735107 0.219971 -0.349243 -0.537903 1445641701 -0.735107 0.219971 -0.349243 -0.537903 1445641701 -0.735107 0.219971 -0.349243 -0.537903 1445641701 -0.735107 0.219971 -0.349243 -0.537903 1445641701 -0.710876 0.163696 -0.434814 -0.528137 1445641701 -0.710876 0.163696 -0.434814 -0.528137 1445641701 -0.710876 0.163696 -0.434814 -0.528137 1445641701 -0.710876 0.163696 -0.434814 -0.528137 1445641701 -0.710876 0.163696 -0.434814 -0.528137 1445641701 -0.710876 0.163696 -0.434814 -0.528137 1445641701 -0.698120 0.166199 -0.437561 -0.541870 1445641701 -0.698120 0.166199 -0.437561 -0.541870 1445641701 -0.698120 0.166199 -0.437561 -0.541870 1445641701 -0.698120 0.166199 -0.437561 -0.541870 1445641701 -0.698120 0.166199 -0.437561 -0.541870 1445641701 -0.698120 0.166199 -0.437561 -0.541870 1445641701 -0.732544 0.229797 -0.397400 -0.502686 1445641701 -0.732544 0.229797 -0.397400 -0.502686 1445641701 -0.732544 0.229797 -0.397400 -0.502686 1445641701 -0.732544 0.229797 -0.397400 -0.502686 1445641701 -0.732544 0.229797 -0.397400 -0.502686 1445641702 -0.732544 0.229797 -0.397400 -0.502686 1445641702 -0.732544 0.229797 -0.397400 -0.502686 1445641702 -0.787537 0.299805 -0.348755 -0.410339 1445641702 -0.787537 0.299805 -0.348755 -0.410339 1445641702 -0.787537 0.299805 -0.348755 -0.410339 1445641702 
-0.629333 0.332764 -0.481323 -0.511536 1445641716 -0.629333 0.332764 -0.481323 -0.511536 1445641716 -0.629333 0.332764 -0.481323 -0.511536 1445641716 -0.633118 0.328491 -0.483459 -0.507568 1445641716 -0.633118 0.328491 -0.483459 -0.507568 1445641716 -0.633118 0.328491 -0.483459 -0.507568 1445641716 -0.633118 0.328491 -0.483459 -0.507568 1445641716 -0.633118 0.328491 -0.483459 -0.507568 1445641716 -0.633118 0.328491 -0.483459 -0.507568 1445641716 -0.633118 0.328491 -0.483459 -0.507568 1445641716 -0.635620 0.323975 -0.485657 -0.505188 1445641716 -0.635620 0.323975 -0.485657 -0.505188 1445641716 -0.635620 0.323975 -0.485657 -0.505188 1445641716 -0.635620 0.323975 -0.485657 -0.505188 1445641716 -0.635620 0.323975 -0.485657 -0.505188 1445641716 -0.635620 0.323975 -0.485657 -0.505188 1445641716 -0.638245 0.319031 -0.488220 -0.502625 1445641716 -0.638245 0.319031 -0.488220 -0.502625 1445641716 -0.638245 0.319031 -0.488220 -0.502625 1445641716 -0.638245 0.319031 -0.488220 -0.502625 1445641716 -0.638245 0.319031 -0.488220 -0.502625 1445641716 -0.638245 0.319031 -0.488220 -0.502625 1445641716 -0.639221 0.316589 -0.488525 -0.502625 1445641716 -0.639221 0.316589 -0.488525 -0.502625 1445641716 -0.639221 0.316589 -0.488525 -0.502625 1445641716 -0.639221 0.316589 -0.488525 -0.502625 1445641716 -0.639221 0.316589 -0.488525 -0.502625 1445641716 -0.639221 0.316589 -0.488525 -0.502625 1445641716 -0.638062 0.316650 -0.488831 -0.503784 1445641716 -0.638062 0.316650 -0.488831 -0.503784 1445641716 -0.638062 0.316650 -0.488831 -0.503784 1445641716 -0.638062 0.316650 -0.488831 -0.503784 1445641716 -0.638062 0.316650 -0.488831 -0.503784 1445641716 -0.638062 0.316650 -0.488831 -0.503784 1445641716 -0.635376 0.318359 -0.489380 -0.505493 1445641716 -0.635376 0.318359 -0.489380 -0.505493 1445641716 -0.635376 0.318359 -0.489380 -0.505493 1445641716 -0.635376 0.318359 -0.489380 -0.505493 1445641716 -0.635376 0.318359 -0.489380 -0.505493 1445641716 -0.635376 0.318359 -0.489380 -0.505493 1445641716 -0.636597 0.316406 -0.488464 -0.506042 1445641717 -0.636597 0.316406 -0.488464 -0.506042 1445641717 -0.636597 0.316406 -0.488464 -0.506042 1445641717 -0.636597 0.316406 -0.488464 -0.506042 1445641717 -0.636597 0.316406 -0.488464 -0.506042 1445641717 -0.636597 0.316406 -0.488464 -0.506042 1445641717 -0.636597 0.316406 -0.488464 -0.506042 1445641717 -0.632629 0.322510 -0.485229 -0.510315 1445641717 -0.632629 0.322510 -0.485229 -0.510315 1445641717 -0.632629 0.322510 -0.485229 -0.510315 1445641717 -0.632629 0.322510 -0.485229 -0.510315 1445641717 -0.632629 0.322510 -0.485229 -0.510315 1445641717 -0.632629 0.322510 -0.485229 -0.510315 1445641717 -0.626099 0.332764 -0.479187 -0.517395 1445641717 -0.626099 0.332764 -0.479187 -0.517395 1445641717 -0.626099 0.332764 -0.479187 -0.517395 1445641717 -0.626099 0.332764 -0.479187 -0.517395 1445641717 -0.626099 0.332764 -0.479187 -0.517395 1445641717 -0.626099 0.332764 -0.479187 -0.517395 1445641717 -0.617859 0.343994 -0.472656 -0.525879 1445641717 -0.617859 0.343994 -0.472656 -0.525879 1445641717 -0.617859 0.343994 -0.472656 -0.525879 1445641717 -0.617859 0.343994 -0.472656 -0.525879 1445641717 -0.617859 0.343994 -0.472656 -0.525879 1445641717 -0.617859 0.343994 -0.472656 -0.525879 1445641717 -0.612915 0.350647 -0.469666 -0.530029 1445641717 -0.612915 0.350647 -0.469666 -0.530029 1445641717 -0.612915 0.350647 -0.469666 -0.530029 1445641717 -0.612915 0.350647 -0.469666 -0.530029 1445641717 -0.612915 0.350647 -0.469666 -0.530029 1445641717 -0.612915 0.350647 -0.469666 -0.530029 1445641717 -0.611084 0.353455 -0.468811 -0.530945 1445641717 -0.611084 0.353455 -0.468811 -0.530945 1445641717 -0.611084 0.353455 -0.468811 -0.530945 1445641717 -0.611084 0.353455 -0.468811 -0.530945 1445641717 -0.611084 0.353455 -0.468811 -0.530945 1445641717 -0.611084 0.353455 -0.468811 -0.530945 1445641717 -0.607971 0.356262 -0.467163 -0.534180 1445641717 -0.607971 0.356262 -0.467163 -0.534180 1445641717 -0.607971 0.356262 -0.467163 -0.534180 1445641717 -0.607971 0.356262 -0.467163 -0.534180 1445641717 -0.607971 0.356262 -0.467163 -0.534180 1445641717 -0.607971 0.356262 -0.467163 -0.534180 1445641717 -0.608032 0.355408 -0.465393 -0.536194 1445641717 -0.608032 0.355408 -0.465393 -0.536194 1445641717 -0.608032 0.355408 -0.465393 -0.536194 1445641717 -0.608032 0.355408 -0.465393 -0.536194 1445641717 -0.608032 0.355408 -0.465393 -0.536194 1445641717 -0.608032 0.355408 -0.465393 -0.536194 1445641717 -0.608948 0.353027 -0.464539 -0.537476 1445641717 -0.608948 0.353027 -0.464539 -0.537476 1445641717 -0.608948 0.353027 -0.464539 -0.537476 1445641717 -0.608948 0.353027 -0.464539 -0.537476 1445641717 -0.608948 0.353027 -0.464539 -0.537476 1445641717 -0.608948 0.353027 -0.464539 -0.537476 1445641717 -0.613464 0.346558 -0.470825 -0.531006 1445641717 -0.613464 0.346558 -0.470825 -0.531006 1445641717 -0.613464 0.346558 -0.470825 -0.531006 1445641717 -0.613464 0.346558 -0.470825 -0.531006 1445641717 -0.613464 0.346558 -0.470825 -0.531006 1445641717 -0.613464 0.346558 -0.470825 -0.531006 1445641717 -0.620178 0.336182 -0.479858 -0.521667 1445641717 -0.620178 0.336182 -0.479858 -0.521667 1445641717 -0.620178 0.336182 -0.479858 -0.521667 1445641717 -0.620178 0.336182 -0.479858 -0.521667 1445641717 -0.620178 0.336182 -0.479858 -0.521667 1445641717 -0.620178 0.336182 -0.479858 -0.521667 1445641717 -0.626526 0.326111 -0.485168 -0.515564 1445641717 -0.626526 0.326111 -0.485168 -0.515564 1445641717 -0.626526 0.326111 -0.485168 -0.515564 1445641717 -0.626526 0.326111 -0.485168 -0.515564 1445641717 -0.626526 0.326111 -0.485168 -0.515564 1445641717 -0.626526 0.326111 -0.485168 -0.515564 1445641717 -0.632324 0.318542 -0.487183 -0.511353 1445641717 -0.632324 0.318542 -0.487183 -0.511353 1445641717 -0.632324 0.318542 -0.487183 -0.511353 1445641717 -0.632324 0.318542 -0.487183 -0.511353 1445641717 -0.632324 0.318542 -0.487183 -0.511353 1445641717 -0.632324 0.318542 -0.487183 -0.511353 1445641717 -0.636230 0.314575 -0.487610 -0.508545 1445641717 -0.636230 0.314575 -0.487610 -0.508545 1445641717 -0.636230 0.314575 -0.487610 -0.508545 1445641717 -0.636230 0.314575 -0.487610 -0.508545 1445641717 -0.636230 0.314575 -0.487610 -0.508545 1445641717 -0.636230 0.314575 -0.487610 -0.508545 1445641717 -0.640503 0.310364 -0.489685 -0.503723 1445641717 -0.640503 0.310364 -0.489685 -0.503723 1445641717 -0.640503 0.310364 -0.489685 -0.503723 1445641717 -0.640503 0.310364 -0.489685 -0.503723 1445641717 -0.640503 0.310364 -0.489685 -0.503723 1445641717 -0.640503 0.310364 -0.489685 -0.503723 1445641717 -0.640503 0.310364 -0.489685 -0.503723 1445641717 -0.642151 0.306763 -0.491394 -0.502136 1445641717 -0.642151 0.306763 -0.491394 -0.502136 1445641717 -0.642151 0.306763 -0.491394 -0.502136 1445641717 -0.642151 0.306763 -0.491394 -0.502136 1445641717 -0.642151 0.306763 -0.491394 -0.502136 1445641717 -0.636841 0.313721 -0.488892 -0.507080 1445641717 -0.636841 0.313721 -0.488892 -0.507080 1445641717 -0.636841 0.313721 -0.488892 -0.507080 1445641717 -0.636841 0.313721 -0.488892 -0.507080 1445641717 -0.636841 0.313721 -0.488892 -0.507080 1445641717 -0.636841 0.313721 -0.488892 -0.507080 1445641717 -0.628479 0.327576 -0.481934 -0.515320 1445641717 -0.628479 0.327576 -0.481934 -0.515320 1445641717 -0.628479 0.327576 -0.481934 -0.515320 1445641717 -0.628479 0.327576 -0.481934 -0.515320 1445641717 -0.628479 0.327576 -0.481934 -0.515320 1445641717 -0.628479 0.327576 -0.481934 -0.515320 1445641717 -0.620422 0.340393 -0.475647 -0.522583 1445641717 -0.620422 0.340393 -0.475647 -0.522583 1445641718 -0.620422 0.340393 -0.475647 -0.522583 1445641718 -0.620422 0.340393 -0.475647 -0.522583 1445641718 -0.620422 0.340393 -0.475647 -0.522583 1445641718 -0.612122 0.348450 -0.472046 -0.530212 1445641718 -0.612122 0.348450 -0.472046 -0.530212 1445641718 -0.612122 0.348450 -0.472046 -0.530212 1445641718 -0.612122 0.348450 -0.472046 -0.530212 1445641718 -0.612122 0.348450 -0.472046 -0.530212 1445641718 -0.612122 0.348450 -0.472046 -0.530212 1445641718 -0.605530 0.350647 -0.466492 -0.541138 1445641718 -0.605530 0.350647 -0.466492 -0.541138 1445641718 -0.605530 0.350647 -0.466492 -0.541138 1445641718 -0.605530 0.350647 -0.466492 -0.541138 1445641718 -0.605530 0.350647 -0.466492 -0.541138 1445641718 -0.605530 0.350647 -0.466492 -0.541138 1445641718 -0.605530 0.350647 -0.466492 -0.541138 1445641718 -0.602661 0.347534 -0.465088 -0.547546 1445641718 -0.602661 0.347534 -0.465088 -0.547546 1445641718 -0.602661 0.347534 -0.465088 -0.547546 1445641718 -0.602661 0.347534 -0.465088 -0.547546 1445641718 -0.602661 0.347534 -0.465088 -0.547546 1445641718 -0.606262 0.341309 -0.473999 -0.539734 1445641718 -0.606262 0.341309 -0.473999 -0.539734 1445641718 -0.606262 0.341309 -0.473999 -0.539734 1445641718 -0.606262 0.341309 -0.473999 -0.539734 1445641718 -0.606262 0.341309 -0.473999 -0.539734 1445641718 -0.616150 0.329468 -0.483826 -0.527039 1445641718 -0.616150 0.329468 -0.483826 -0.527039 1445641718 -0.616150 0.329468 -0.483826 -0.527039 1445641718 -0.616150 0.329468 -0.483826 -0.527039 1445641718 -0.616150 0.329468 -0.483826 -0.527039 1445641718 -0.616150 0.329468 -0.483826 -0.527039 1445641718 -0.622742 0.320313 -0.485474 -0.523499 1445641718 -0.622742 0.320313 -0.485474 -0.523499 1445641718 -0.622742 0.320313 -0.485474 -0.523499 1445641718 -0.622742 0.320313 -0.485474 -0.523499 1445641718 -0.622742 0.320313 -0.485474 -0.523499 1445641718 -0.622742 0.320313 -0.485474 -0.523499 1445641718 -0.622742 0.320313 -0.485474 -0.523499 1445641718 -0.625427 0.316223 -0.483154 -0.524902 1445641718 -0.625427 0.316223 -0.483154 -0.524902 1445641718 -0.625427 0.316223 -0.483154 -0.524902 1445641718 -0.625427 0.316223 -0.483154 -0.524902 1445641718 -0.625427 0.316223 -0.483154 -0.524902 1445641718 -0.625427 0.316223 -0.483154 -0.524902 1445641718 -0.627258 0.316650 -0.482666 -0.522827 1445641718 -0.627258 0.316650 -0.482666 -0.522827 1445641718 -0.627258 0.316650 -0.482666 -0.522827 1445641718 -0.627258 0.316650 -0.482666 -0.522827 1445641718 -0.627258 0.316650 -0.482666 -0.522827 1445641718 -0.627258 0.316650 -0.482666 -0.522827 1445641718 -0.631653 0.314697 -0.485229 -0.516296 1445641718 -0.631653 0.314697 -0.485229 -0.516296 1445641718 -0.631653 0.314697 -0.485229 -0.516296 1445641718 -0.631653 0.314697 -0.485229 -0.516296 1445641718 -0.631653 0.314697 -0.485229 -0.516296 1445641718 -0.631653 0.314697 -0.485229 -0.516296 1445641718 -0.631653 0.314697 -0.485229 -0.516296 1445641718 -0.630005 0.318359 -0.484009 -0.517273 1445641718 -0.630005 0.318359 -0.484009 -0.517273 1445641718 -0.630005 0.318359 -0.484009 -0.517273 1445641718 -0.630005 0.318359 -0.484009 -0.517273 1445641718 -0.630005 0.318359 -0.484009 -0.517273 1445641718 -0.630005 0.318359 -0.484009 -0.517273 1445641718 -0.621765 0.329895 -0.479248 -0.524353 1445641718 -0.621765 0.329895 -0.479248 -0.524353 1445641718 -0.621765 0.329895 -0.479248 -0.524353 1445641718 -0.621765 0.329895 -0.479248 -0.524353 1445641718 -0.621765 0.329895 -0.479248 -0.524353 1445641718 -0.621765 0.329895 -0.479248 -0.524353 1445641718 -0.614319 0.341187 -0.476563 -0.528320 1445641718 -0.614319 0.341187 -0.476563 -0.528320 1445641718 -0.614319 0.341187 -0.476563 -0.528320 1445641718 -0.614319 0.341187 -0.476563 -0.528320 1445641718 -0.614319 0.341187 -0.476563 -0.528320 1445641718 -0.614319 0.341187 -0.476563 -0.528320 1445641718 -0.608276 0.348938 -0.473938 -0.532654 1445641718 -0.608276 0.348938 -0.473938 -0.532654 1445641718 -0.608276 0.348938 -0.473938 -0.532654 1445641718 -0.608276 0.348938 -0.473938 -0.532654 1445641718 -0.598877 0.357849 -0.467590 -0.542847 1445641718 -0.598877 0.357849 -0.467590 -0.542847 1445641718 -0.598877 0.357849 -0.467590 -0.542847 1445641718 -0.598877 0.357849 -0.467590 -0.542847 1445641718 -0.598877 0.357849 -0.467590 -0.542847 1445641718 -0.598877 0.357849 -0.467590 -0.542847 1445641718 -0.593872 0.359924 -0.458923 -0.554321 1445641718 -0.593872 0.359924 -0.458923 -0.554321 1445641718 -0.593872 0.359924 -0.458923 -0.554321 1445641718 -0.593872 0.359924 -0.458923 -0.554321 1445641718 -0.593872 0.359924 -0.458923 -0.554321 1445641718 -0.593872 0.359924 -0.458923 -0.554321 1445641718 -0.593872 0.359924 -0.458923 -0.554321 1445641718 -0.589966 0.358032 -0.457092 -0.561157 1445641718 -0.589966 0.358032 -0.457092 -0.561157 1445641718 -0.589966 0.358032 -0.457092 -0.561157 1445641718 -0.589966 0.358032 -0.457092 -0.561157 1445641718 -0.589966 0.358032 -0.457092 -0.561157 1445641718 -0.589966 0.358032 -0.457092 -0.561157 1445641718 -0.594543 0.349426 -0.468994 -0.551880 1445641718 -0.594543 0.349426 -0.468994 -0.551880 1445641718 -0.594543 0.349426 -0.468994 -0.551880 1445641718 -0.594543 0.349426 -0.468994 -0.551880 1445641718 -0.594543 0.349426 -0.468994 -0.551880 1445641718 -0.594543 0.349426 -0.468994 -0.551880 1445641718 -0.603699 0.335571 -0.480469 -0.540527 1445641718 -0.603699 0.335571 -0.480469 -0.540527 1445641718 -0.603699 0.335571 -0.480469 -0.540527 1445641719 -0.603699 0.335571 -0.480469 -0.540527 1445641719 -0.603699 0.335571 -0.480469 -0.540527 1445641719 -0.603699 0.335571 -0.480469 -0.540527 1445641719 -0.609741 0.323608 -0.483459 -0.538391 1445641719 -0.609741 0.323608 -0.483459 -0.538391 1445641719 -0.609741 0.323608 -0.483459 -0.538391 1445641719 -0.609741 0.323608 -0.483459 -0.538391 1445641719 -0.609741 0.323608 -0.483459 -0.538391 1445641719 -0.609741 0.323608 -0.483459 -0.538391 1445641719 -0.609741 0.323608 -0.483459 -0.538391 1445641719 -0.612549 0.318176 -0.480835 -0.540710 1445641719 -0.612549 0.318176 -0.480835 -0.540710 1445641719 -0.612549 0.318176 -0.480835 -0.540710 1445641719 -0.612549 0.318176 -0.480835 -0.540710 1445641719 -0.612549 0.318176 -0.480835 -0.540710 1445641719 -0.612549 0.318176 -0.480835 -0.540710 1445641719 -0.617554 0.315735 -0.479614 -0.537598 1445641719 -0.617554 0.315735 -0.479614 -0.537598 1445641719 -0.617554 0.315735 -0.479614 -0.537598 1445641719 -0.617554 0.315735 -0.479614 -0.537598 1445641719 -0.617554 0.315735 -0.479614 -0.537598 1445641719 -0.617554 0.315735 -0.479614 -0.537598 1445641719 -0.622375 0.316284 -0.480164 -0.531189 1445641719 -0.622375 0.316284 -0.480164 -0.531189 1445641719 -0.622375 0.316284 -0.480164 -0.531189 1445641719 -0.622375 0.316284 -0.480164 -0.531189 1445641719 -0.622375 0.316284 -0.480164 -0.531189 1445641719 -0.622375 0.316284 -0.480164 -0.531189 1445641719 -0.620544 0.323730 -0.478699 -0.530090 1445641719 -0.620544 0.323730 -0.478699 -0.530090 1445641719 -0.620544 0.323730 -0.478699 -0.530090 1445641719 -0.620544 0.323730 -0.478699 -0.530090 1445641719 -0.620544 0.323730 -0.478699 -0.530090 1445641719 -0.620544 0.323730 -0.478699 -0.530090 1445641719 -0.614075 0.332703 -0.477173 -0.533447 1445641719 -0.614075 0.332703 -0.477173 -0.533447 1445641719 -0.614075 0.332703 -0.477173 -0.533447 1445641719 -0.614075 0.332703 -0.477173 -0.533447 1445641719 -0.614075 0.332703 -0.477173 -0.533447 1445641719 -0.614075 0.332703 -0.477173 -0.533447 1445641719 -0.614075 0.332703 -0.477173 -0.533447 1445641719 -0.609192 0.340820 -0.477051 -0.534058 1445641719 -0.609192 0.340820 -0.477051 -0.534058 1445641719 -0.609192 0.340820 -0.477051 -0.534058 1445641719 -0.609192 0.340820 -0.477051 -0.534058 1445641719 -0.609192 0.340820 -0.477051 -0.534058 1445641719 -0.609192 0.340820 -0.477051 -0.534058 1445641719 -0.605591 0.348755 -0.477356 -0.532715 1445641719 -0.605591 0.348755 -0.477356 -0.532715 1445641719 -0.605591 0.348755 -0.477356 -0.532715 1445641719 -0.605591 0.348755 -0.477356 -0.532715 1445641719 -0.605591 0.348755 -0.477356 -0.532715 1445641719 -0.605591 0.348755 -0.477356 -0.532715 1445641719 -0.599243 0.358032 -0.477173 -0.533936 1445641719 -0.599243 0.358032 -0.477173 -0.533936 1445641719 -0.599243 0.358032 -0.477173 -0.533936 1445641719 -0.599243 0.358032 -0.477173 -0.533936 1445641719 -0.599243 0.358032 -0.477173 -0.533936 1445641719 -0.599243 0.358032 -0.477173 -0.533936 1445641719 -0.593079 0.361023 -0.470032 -0.545044 1445641719 -0.593079 0.361023 -0.470032 -0.545044 1445641719 -0.593079 0.361023 -0.470032 -0.545044 1445641719 -0.593079 0.361023 -0.470032 -0.545044 1445641719 -0.593079 0.361023 -0.470032 -0.545044 1445641719 -0.592773 0.358337 -0.467102 -0.549622 1445641719 -0.592773 0.358337 -0.467102 -0.549622 1445641719 -0.592773 0.358337 -0.467102 -0.549622 1445641719 -0.592773 0.358337 -0.467102 -0.549622 1445641719 -0.592773 0.358337 -0.467102 -0.549622 1445641719 -0.592773 0.358337 -0.467102 -0.549622 1445641719 -0.604370 0.344666 -0.479614 -0.534790 1445641719 -0.604370 0.344666 -0.479614 -0.534790 1445641719 -0.604370 0.344666 -0.479614 -0.534790 1445641719 -0.604370 0.344666 -0.479614 -0.534790 1445641719 -0.604370 0.344666 -0.479614 -0.534790 1445641719 -0.604370 0.344666 -0.479614 -0.534790 1445641719 -0.604370 0.344666 -0.479614 -0.534790 1445641719 -0.611389 0.334351 -0.486084 -0.527466 1445641719 -0.611389 0.334351 -0.486084 -0.527466 1445641719 -0.611389 0.334351 -0.486084 -0.527466 1445641719 -0.611389 0.334351 -0.486084 -0.527466 1445641719 -0.611389 0.334351 -0.486084 -0.527466 1445641719 -0.611389 0.334351 -0.486084 -0.527466 1445641719 -0.612000 0.331055 -0.483093 -0.531616 1445641719 -0.612000 0.331055 -0.483093 -0.531616 1445641719 -0.612000 0.331055 -0.483093 -0.531616 1445641719 -0.612000 0.331055 -0.483093 -0.531616 1445641719 -0.612000 0.331055 -0.483093 -0.531616 1445641719 -0.613220 0.327271 -0.483337 -0.532288 1445641719 -0.613220 0.327271 -0.483337 -0.532288 1445641719 -0.613220 0.327271 -0.483337 -0.532288 1445641719 -0.613220 0.327271 -0.483337 -0.532288 1445641719 -0.613220 0.327271 -0.483337 -0.532288 1445641719 -0.613220 0.327271 -0.483337 -0.532288 1445641719 -0.614380 0.326233 -0.486023 -0.529114 1445641719 -0.614380 0.326233 -0.486023 -0.529114 1445641719 -0.614380 0.326233 -0.486023 -0.529114 1445641719 -0.614380 0.326233 -0.486023 -0.529114 1445641719 -0.614380 0.326233 -0.486023 -0.529114 1445641719 -0.614380 0.326233 -0.486023 -0.529114 1445641719 -0.615234 0.327637 -0.488708 -0.524780 1445641719 -0.615234 0.327637 -0.488708 -0.524780 1445641719 -0.615234 0.327637 -0.488708 -0.524780 1445641719 -0.615234 0.327637 -0.488708 -0.524780 1445641719 -0.615234 0.327637 -0.488708 -0.524780 1445641719 -0.615967 0.328979 -0.488586 -0.523193 1445641719 -0.615967 0.328979 -0.488586 -0.523193 1445641719 -0.615967 0.328979 -0.488586 -0.523193 1445641720 -0.615967 0.328979 -0.488586 -0.523193 1445641720 -0.615967 0.328979 -0.488586 -0.523193 1445641720 -0.615967 0.328979 -0.488586 -0.523193 1445641720 -0.616028 0.331177 -0.485779 -0.524353 1445641720 -0.616028 0.331177 -0.485779 -0.524353 1445641720 -0.616028 0.331177 -0.485779 -0.524353 1445641720 -0.616028 0.331177 -0.485779 -0.524353 1445641720 -0.616028 0.331177 -0.485779 -0.524353 1445641720 -0.616028 0.331177 -0.485779 -0.524353 1445641720 -0.615295 0.335388 -0.482483 -0.525574 1445641720 -0.615295 0.335388 -0.482483 -0.525574 1445641720 -0.615295 0.335388 -0.482483 -0.525574 1445641720 -0.615295 0.335388 -0.482483 -0.525574 1445641720 -0.615295 0.335388 -0.482483 -0.525574 1445641720 -0.610535 0.341675 -0.480042 -0.529297 1445641720 -0.610535 0.341675 -0.480042 -0.529297 1445641720 -0.610535 0.341675 -0.480042 -0.529297 1445641720 -0.610535 0.341675 -0.480042 -0.529297 1445641720 -0.610535 0.341675 -0.480042 -0.529297 1445641720 -0.610535 0.341675 -0.480042 -0.529297 1445641720 -0.604492 0.346313 -0.475464 -0.537231 1445641720 -0.604492 0.346313 -0.475464 -0.537231 1445641720 -0.604492 0.346313 -0.475464 -0.537231 1445641720 -0.604492 0.346313 -0.475464 -0.537231 1445641720 -0.604492 0.346313 -0.475464 -0.537231 1445641720 -0.604492 0.346313 -0.475464 -0.537231 1445641720 -0.600952 0.347412 -0.471497 -0.543945 1445641720 -0.600952 0.347412 -0.471497 -0.543945 1445641720 -0.600952 0.347412 -0.471497 -0.543945 1445641720 -0.600952 0.347412 -0.471497 -0.543945 1445641720 -0.600952 0.347412 -0.471497 -0.543945 1445641720 -0.600952 0.347412 -0.471497 -0.543945 1445641720 -0.602112 0.344971 -0.476746 -0.539673 1445641720 -0.602112 0.344971 -0.476746 -0.539673 1445641720 -0.602112 0.344971 -0.476746 -0.539673 1445641720 -0.602112 0.344971 -0.476746 -0.539673 1445641720 -0.602112 0.344971 -0.476746 -0.539673 1445641720 -0.602112 0.344971 -0.476746 -0.539673 1445641720 -0.602112 0.344971 -0.476746 -0.539673 1445641720 -0.611938 0.333496 -0.490173 -0.523560 1445641720 -0.611938 0.333496 -0.490173 -0.523560 1445641720 -0.611938 0.333496 -0.490173 -0.523560 1445641720 -0.611938 0.333496 -0.490173 -0.523560 1445641720 -0.611938 0.333496 -0.490173 -0.523560 1445641720 -0.611938 0.333496 -0.490173 -0.523560 1445641720 -0.620911 0.322144 -0.496521 -0.514038 1445641720 -0.620911 0.322144 -0.496521 -0.514038 1445641720 -0.620911 0.322144 -0.496521 -0.514038 1445641720 -0.620911 0.322144 -0.496521 -0.514038 1445641720 -0.620911 0.322144 -0.496521 -0.514038 1445641720 -0.620911 0.322144 -0.496521 -0.514038 1445641720 -0.626709 0.315613 -0.494751 -0.512756 1445641720 -0.626709 0.315613 -0.494751 -0.512756 1445641720 -0.626709 0.315613 -0.494751 -0.512756 1445641720 -0.626709 0.315613 -0.494751 -0.512756 1445641720 -0.626709 0.315613 -0.494751 -0.512756 1445641720 -0.626709 0.315613 -0.494751 -0.512756 1445641720 -0.629150 0.315308 -0.491028 -0.513550 1445641720 -0.629150 0.315308 -0.491028 -0.513550 1445641720 -0.629150 0.315308 -0.491028 -0.513550 1445641720 -0.629150 0.315308 -0.491028 -0.513550 1445641720 -0.629150 0.315308 -0.491028 -0.513550 1445641720 -0.629150 0.315308 -0.491028 -0.513550 1445641720 -0.629150 0.315308 -0.491028 -0.513550 1445641720 -0.630432 0.317749 -0.489929 -0.511536 1445641720 -0.630432 0.317749 -0.489929 -0.511536 1445641720 -0.630432 0.317749 -0.489929 -0.511536 1445641720 -0.630432 0.317749 -0.489929 -0.511536 1445641720 -0.630432 0.317749 -0.489929 -0.511536 1445641720 -0.630432 0.317749 -0.489929 -0.511536 1445641720 -0.630127 0.320801 -0.489197 -0.510620 1445641720 -0.630127 0.320801 -0.489197 -0.510620 1445641720 -0.630127 0.320801 -0.489197 -0.510620 1445641720 -0.630127 0.320801 -0.489197 -0.510620 1445641720 -0.630127 0.320801 -0.489197 -0.510620 1445641720 -0.630127 0.320801 -0.489197 -0.510620 1445641720 -0.630127 0.320801 -0.489197 -0.510620 1445641720 -0.625366 0.328552 -0.486755 -0.513916 1445641720 -0.625366 0.328552 -0.486755 -0.513916 1445641720 -0.625366 0.328552 -0.486755 -0.513916 1445641720 -0.625366 0.328552 -0.486755 -0.513916 1445641720 -0.625366 0.328552 -0.486755 -0.513916 1445641720 -0.625366 0.328552 -0.486755 -0.513916 1445641720 -0.618469 0.338196 -0.482849 -0.519714 1445641720 -0.618469 0.338196 -0.482849 -0.519714 1445641720 -0.618469 0.338196 -0.482849 -0.519714 1445641720 -0.618469 0.338196 -0.482849 -0.519714 1445641720 -0.618469 0.338196 -0.482849 -0.519714 1445641720 -0.611084 0.348816 -0.477539 -0.526245 1445641720 -0.611084 0.348816 -0.477539 -0.526245 1445641720 -0.611084 0.348816 -0.477539 -0.526245 1445641720 -0.611084 0.348816 -0.477539 -0.526245 1445641720 -0.611084 0.348816 -0.477539 -0.526245 1445641720 -0.611084 0.348816 -0.477539 -0.526245 1445641720 -0.605530 0.356873 -0.472900 -0.531433 1445641720 -0.605530 0.356873 -0.472900 -0.531433 1445641720 -0.605530 0.356873 -0.472900 -0.531433 1445641720 -0.605530 0.356873 -0.472900 -0.531433 1445641720 -0.605530 0.356873 -0.472900 -0.531433 1445641720 -0.605530 0.356873 -0.472900 -0.531433 1445641720 -0.599670 0.361328 -0.468140 -0.539246 1445641720 -0.599670 0.361328 -0.468140 -0.539246 1445641720 -0.599670 0.361328 -0.468140 -0.539246 1445641720 -0.599670 0.361328 -0.468140 -0.539246 1445641720 -0.599670 0.361328 -0.468140 -0.539246 1445641720 -0.599670 0.361328 -0.468140 -0.539246 1445641720 -0.595276 0.357971 -0.463257 -0.550354 1445641720 -0.595276 0.357971 -0.463257 -0.550354 1445641720 -0.595276 0.357971 -0.463257 -0.550354 1445641720 -0.595276 0.357971 -0.463257 -0.550354 1445641720 -0.595276 0.357971 -0.463257 -0.550354 1445641721 -0.595276 0.357971 -0.463257 -0.550354 1445641721 -0.593811 0.351807 -0.464600 -0.554871 1445641721 -0.593811 0.351807 -0.464600 -0.554871 1445641721 -0.593811 0.351807 -0.464600 -0.554871 1445641721 -0.593811 0.351807 -0.464600 -0.554871 1445641721 -0.593811 0.351807 -0.464600 -0.554871 1445641721 -0.598389 0.343994 -0.474304 -0.546509 1445641721 -0.598389 0.343994 -0.474304 -0.546509 1445641721 -0.598389 0.343994 -0.474304 -0.546509 1445641721 -0.598389 0.343994 -0.474304 -0.546509 1445641721 -0.598389 0.343994 -0.474304 -0.546509 1445641721 -0.598389 0.343994 -0.474304 -0.546509 1445641721 -0.605469 0.333984 -0.482178 -0.538025 1445641721 -0.605469 0.333984 -0.482178 -0.538025 1445641721 -0.605469 0.333984 -0.482178 -0.538025 1445641721 -0.605469 0.333984 -0.482178 -0.538025 1445641721 -0.605469 0.333984 -0.482178 -0.538025 1445641721 -0.605469 0.333984 -0.482178 -0.538025 1445641721 -0.609131 0.325317 -0.482849 -0.538574 1445641721 -0.609131 0.325317 -0.482849 -0.538574 1445641721 -0.609131 0.325317 -0.482849 -0.538574 1445641721 -0.609131 0.325317 -0.482849 -0.538574 1445641721 -0.609131 0.325317 -0.482849 -0.538574 1445641721 -0.610901 0.320618 -0.479858 -0.542053 1445641721 -0.610901 0.320618 -0.479858 -0.542053 1445641721 -0.610901 0.320618 -0.479858 -0.542053 1445641721 -0.610901 0.320618 -0.479858 -0.542053 1445641721 -0.610901 0.320618 -0.479858 -0.542053 1445641721 -0.610901 0.320618 -0.479858 -0.542053 1445641721 -0.614441 0.320068 -0.477173 -0.540710 1445641721 -0.614441 0.320068 -0.477173 -0.540710 1445641721 -0.614441 0.320068 -0.477173 -0.540710 1445641721 -0.614441 0.320068 -0.477173 -0.540710 1445641721 -0.614441 0.320068 -0.477173 -0.540710 1445641721 -0.614441 0.320068 -0.477173 -0.540710 1445641721 -0.618774 0.320068 -0.477600 -0.535339 1445641721 -0.618774 0.320068 -0.477600 -0.535339 1445641721 -0.618774 0.320068 -0.477600 -0.535339 1445641721 -0.618774 0.320068 -0.477600 -0.535339 1445641721 -0.618774 0.320068 -0.477600 -0.535339 1445641721 -0.618774 0.320068 -0.477600 -0.535339 1445641721 -0.616821 0.327698 -0.476257 -0.534180 1445641721 -0.616821 0.327698 -0.476257 -0.534180 1445641721 -0.616821 0.327698 -0.476257 -0.534180 1445641721 -0.616821 0.327698 -0.476257 -0.534180 1445641721 -0.609070 0.340210 -0.472046 -0.539001 1445641721 -0.609070 0.340210 -0.472046 -0.539001 1445641721 -0.609070 0.340210 -0.472046 -0.539001 1445641721 -0.609070 0.340210 -0.472046 -0.539001 1445641721 -0.609070 0.340210 -0.472046 -0.539001 1445641721 -0.609070 0.340210 -0.472046 -0.539001 1445641721 -0.600464 0.351440 -0.469727 -0.543518 1445641721 -0.600464 0.351440 -0.469727 -0.543518 1445641721 -0.600464 0.351440 -0.469727 -0.543518 1445641721 -0.600464 0.351440 -0.469727 -0.543518 1445641721 -0.600464 0.351440 -0.469727 -0.543518 1445641721 -0.600464 0.351440 -0.469727 -0.543518 1445641721 -0.592957 0.359009 -0.466370 -0.549622 1445641721 -0.592957 0.359009 -0.466370 -0.549622 1445641721 -0.592957 0.359009 -0.466370 -0.549622 1445641721 -0.592957 0.359009 -0.466370 -0.549622 1445641721 -0.592957 0.359009 -0.466370 -0.549622 1445641721 -0.592957 0.359009 -0.466370 -0.549622 1445641721 -0.586487 0.362488 -0.459595 -0.559937 1445641721 -0.586487 0.362488 -0.459595 -0.559937 1445641721 -0.586487 0.362488 -0.459595 -0.559937 1445641721 -0.586487 0.362488 -0.459595 -0.559937 1445641721 -0.586487 0.362488 -0.459595 -0.559937 1445641721 -0.586487 0.362488 -0.459595 -0.559937 1445641721 -0.586487 0.362488 -0.459595 -0.559937 1445641721 -0.586548 0.355896 -0.455933 -0.567017 1445641721 -0.586548 0.355896 -0.455933 -0.567017 1445641721 -0.586548 0.355896 -0.455933 -0.567017 1445641721 -0.586548 0.355896 -0.455933 -0.567017 1445641721 -0.592773 0.346130 -0.463135 -0.560730 1445641721 -0.592773 0.346130 -0.463135 -0.560730 1445641721 -0.592773 0.346130 -0.463135 -0.560730 1445641721 -0.592773 0.346130 -0.463135 -0.560730 1445641721 -0.592773 0.346130 -0.463135 -0.560730 1445641721 -0.592773 0.346130 -0.463135 -0.560730 1445641721 -0.592773 0.346130 -0.463135 -0.560730 1445641721 -0.604431 0.334778 -0.474792 -0.545227 1445641721 -0.604431 0.334778 -0.474792 -0.545227 1445641721 -0.604431 0.334778 -0.474792 -0.545227 1445641721 -0.604431 0.334778 -0.474792 -0.545227 1445641721 -0.604431 0.334778 -0.474792 -0.545227 1445641721 -0.611389 0.325500 -0.476929 -0.541138 1445641721 -0.611389 0.325500 -0.476929 -0.541138 1445641721 -0.611389 0.325500 -0.476929 -0.541138 1445641721 
-0.644348 0.300537 -0.476196 -0.517578 1445641723 -0.676575 0.283936 -0.450012 -0.509094 1445641723 -0.676575 0.283936 -0.450012 -0.509094 1445641723 -0.676575 0.283936 -0.450012 -0.509094 1445641723 -0.676575 0.283936 -0.450012 -0.509094 1445641723 -0.676575 0.283936 -0.450012 -0.509094 1445641723 -0.676575 0.283936 -0.450012 -0.509094 1445641723 -0.709961 0.276855 -0.424377 -0.489197 1445641723 -0.709961 0.276855 -0.424377 -0.489197 1445641724 -0.709961 0.276855 -0.424377 -0.489197 1445641724 -0.709961 0.276855 -0.424377 -0.489197 1445641724 -0.709961 0.276855 -0.424377 -0.489197 1445641724 -0.709961 0.276855 -0.424377 -0.489197 1445641724 -0.709961 0.276855 -0.424377 -0.489197 1445641724 -0.748840 0.304260 -0.399109 -0.432983 1445641724 -0.748840 0.304260 -0.399109 -0.432983 1445641724 -0.748840 0.304260 -0.399109 -0.432983 1445641724 -0.748840 0.304260 -0.399109 -0.432983 1445641724 -0.792908 0.357422 -0.330139 -0.366882 1445641724 -0.792908 0.357422 -0.330139 -0.366882 1445641724 -0.792908 0.357422 -0.330139 -0.366882 1445641724 -0.792908 0.357422 -0.330139 -0.366882 1445641724 -0.792908 0.357422 -0.330139 -0.366882 1445641724 -0.792908 0.357422 -0.330139 -0.366882 1445641724 -0.825500 0.392029 -0.246948 -0.322327 1445641724 -0.825500 0.392029 -0.246948 -0.322327 1445641724 -0.825500 0.392029 -0.246948 -0.322327 1445641724 -0.825500 0.392029 -0.246948 -0.322327 1445641724 -0.825500 0.392029 -0.246948 -0.322327 1445641724 -0.825500 0.392029 -0.246948 -0.322327 1445641724 -0.839600 0.396912 -0.218445 -0.299866 1445641724 -0.839600 0.396912 -0.218445 -0.299866 1445641724 -0.839600 0.396912 -0.218445 -0.299866 1445641724 -0.839600 0.396912 -0.218445 -0.299866 1445641724 -0.839600 0.396912 -0.218445 -0.299866 1445641724 -0.839600 0.396912 -0.218445 -0.299866 1445641724 -0.839600 0.396912 -0.218445 -0.299866 1445641724 -0.838806 0.376526 -0.228516 -0.320190 1445641724 -0.838806 0.376526 -0.228516 -0.320190 1445641724 -0.838806 0.376526 -0.228516 -0.320190 1445641724 -0.838806 0.376526 -0.228516 -0.320190 1445641724 -0.838806 0.376526 -0.228516 -0.320190 1445641724 -0.817383 0.351074 -0.277832 -0.362610 1445641724 -0.817383 0.351074 -0.277832 -0.362610 1445641724 -0.817383 0.351074 -0.277832 -0.362610 1445641724 -0.817383 0.351074 -0.277832 -0.362610 1445641724 -0.817383 0.351074 -0.277832 -0.362610 1445641724 -0.817383 0.351074 -0.277832 -0.362610 1445641724 -0.817383 0.351074 -0.277832 -0.362610 1445641724 -0.779419 0.332764 -0.334595 -0.412231 1445641724 -0.779419 0.332764 -0.334595 -0.412231 1445641724 -0.779419 0.332764 -0.334595 -0.412231 1445641724 -0.779419 0.332764 -0.334595 -0.412231 1445641724 -0.779419 0.332764 -0.334595 -0.412231 1445641724 -0.779419 0.332764 -0.334595 -0.412231 1445641724 -0.738831 0.318909 -0.370789 -0.463684 1445641724 -0.738831 0.318909 -0.370789 -0.463684 1445641724 -0.738831 0.318909 -0.370789 -0.463684 1445641724 -0.738831 0.318909 -0.370789 -0.463684 1445641724 -0.738831 0.318909 -0.370789 -0.463684 1445641724 -0.738831 0.318909 -0.370789 -0.463684 1445641724 -0.702820 0.329224 -0.368530 -0.511719 1445641724 -0.702820 0.329224 -0.368530 -0.511719 1445641724 -0.702820 0.329224 -0.368530 -0.511719 1445641724 -0.702820 0.329224 -0.368530 -0.511719 1445641724 -0.702820 0.329224 -0.368530 -0.511719 1445641724 -0.702820 0.329224 -0.368530 -0.511719 1445641724 -0.684631 0.304871 -0.411621 -0.518616 1445641724 -0.684631 0.304871 -0.411621 -0.518616 1445641724 -0.684631 0.304871 -0.411621 -0.518616 1445641724 -0.684631 0.304871 -0.411621 -0.518616 1445641724 -0.684631 0.304871 -0.411621 -0.518616 1445641724 -0.684631 0.304871 -0.411621 -0.518616 1445641724 -0.684631 0.304871 -0.411621 -0.518616 1445641724 -0.690430 0.255798 -0.442810 -0.511719 1445641724 -0.690430 0.255798 -0.442810 -0.511719 1445641724 -0.690430 0.255798 -0.442810 -0.511719 1445641724 -0.690430 0.255798 -0.442810 -0.511719 1445641724 -0.690430 0.255798 -0.442810 -0.511719 1445641724 -0.690430 0.255798 -0.442810 -0.511719 1445641724 -0.704712 0.259277 -0.436646 -0.495605 1445641724 -0.704712 0.259277 -0.436646 -0.495605 1445641724 -0.704712 0.259277 -0.436646 -0.495605 1445641724 -0.704712 0.259277 -0.436646 -0.495605 1445641724 -0.704712 0.259277 -0.436646 -0.495605 1445641724 -0.704712 0.259277 -0.436646 -0.495605 1445641724 -0.733032 0.281250 -0.403992 -0.469482 1445641724 -0.733032 0.281250 -0.403992 -0.469482 1445641724 -0.733032 0.281250 -0.403992 -0.469482 1445641724 -0.733032 0.281250 -0.403992 -0.469482 1445641724 -0.733032 0.281250 -0.403992 -0.469482 1445641724 -0.773071 0.345276 -0.354431 -0.397034 1445641724 -0.773071 0.345276 -0.354431 -0.397034 1445641724 -0.773071 0.345276 -0.354431 -0.397034 1445641724 -0.773071 0.345276 -0.354431 -0.397034 1445641724 -0.773071 0.345276 -0.354431 -0.397034 1445641724 -0.773071 0.345276 -0.354431 -0.397034 1445641724 -0.773071 0.345276 -0.354431 -0.397034 1445641724 -0.817688 0.408203 -0.251221 -0.318909 1445641724 -0.817688 0.408203 -0.251221 -0.318909 1445641724 -0.817688 0.408203 -0.251221 -0.318909 1445641724 -0.817688 0.408203 -0.251221 -0.318909 1445641724 -0.817688 0.408203 -0.251221 -0.318909 1445641724 -0.817688 0.408203 -0.251221 -0.318909 1445641724 -0.852051 0.402649 -0.190186 -0.275330 1445641724 -0.852051 0.402649 -0.190186 -0.275330 1445641724 -0.852051 0.402649 -0.190186 -0.275330 1445641724 -0.852051 0.402649 -0.190186 -0.275330 1445641724 -0.852051 0.402649 -0.190186 -0.275330 1445641724 -0.852051 0.402649 -0.190186 -0.275330 1445641724 -0.852051 0.402649 -0.190186 -0.275330 1445641724 -0.859558 0.372070 -0.195435 -0.290771 1445641724 -0.859558 0.372070 -0.195435 -0.290771 1445641724 -0.859558 0.372070 -0.195435 -0.290771 1445641724 -0.859558 0.372070 -0.195435 -0.290771 1445641724 -0.859558 0.372070 -0.195435 -0.290771 1445641724 -0.859558 0.372070 -0.195435 -0.290771 1445641724 -0.843994 0.332581 -0.246216 -0.341248 1445641724 -0.843994 0.332581 -0.246216 -0.341248 1445641725 -0.843994 0.332581 -0.246216 -0.341248 1445641725 -0.843994 0.332581 -0.246216 -0.341248 1445641725 -0.843994 0.332581 -0.246216 -0.341248 1445641725 -0.843994 0.332581 -0.246216 -0.341248 1445641725 -0.800415 0.310852 -0.324158 -0.397156 1445641725 -0.800415 0.310852 -0.324158 -0.397156 1445641725 -0.800415 0.310852 -0.324158 -0.397156 1445641725 -0.800415 0.310852 -0.324158 -0.397156 1445641725 -0.800415 0.310852 -0.324158 -0.397156 1445641725 -0.800415 0.310852 -0.324158 -0.397156 1445641725 -0.800415 0.310852 -0.324158 -0.397156 1445641725 -0.743530 0.306641 -0.369080 -0.465820 1445641725 -0.743530 0.306641 -0.369080 -0.465820 1445641725 -0.743530 0.306641 -0.369080 -0.465820 1445641725 -0.743530 0.306641 -0.369080 -0.465820 1445641725 -0.743530 0.306641 -0.369080 -0.465820 1445641725 -0.743530 0.306641 -0.369080 -0.465820 1445641725 -0.691650 0.326111 -0.376282 -0.523254 1445641725 -0.691650 0.326111 -0.376282 -0.523254 1445641725 -0.691650 0.326111 -0.376282 -0.523254 1445641725 -0.691650 0.326111 -0.376282 -0.523254 1445641725 -0.691650 0.326111 -0.376282 -0.523254 1445641725 -0.691650 0.326111 -0.376282 -0.523254 1445641725 -0.673157 0.307922 -0.404236 -0.537354 1445641725 -0.673157 0.307922 -0.404236 -0.537354 1445641725 -0.673157 0.307922 -0.404236 -0.537354 1445641725 -0.673157 0.307922 -0.404236 -0.537354 1445641725 -0.673157 0.307922 -0.404236 -0.537354 1445641725 -0.673157 0.307922 -0.404236 -0.537354 1445641725 -0.675781 0.273132 -0.436401 -0.527649 1445641725 -0.675781 0.273132 -0.436401 -0.527649 1445641725 -0.675781 0.273132 -0.436401 -0.527649 1445641725 -0.675781 0.273132 -0.436401 -0.527649 1445641725 -0.675781 0.273132 -0.436401 -0.527649 1445641725 -0.691406 0.283936 -0.429321 -0.507080 1445641725 -0.691406 0.283936 -0.429321 -0.507080 1445641725 -0.691406 0.283936 -0.429321 -0.507080 1445641725 -0.691406 0.283936 -0.429321 -0.507080 1445641725 -0.691406 0.283936 -0.429321 -0.507080 1445641725 -0.691406 0.283936 -0.429321 -0.507080 1445641725 -0.719971 0.321899 -0.400146 -0.466858 1445641725 -0.719971 0.321899 -0.400146 -0.466858 1445641725 -0.719971 0.321899 -0.400146 -0.466858 1445641725 -0.719971 0.321899 -0.400146 -0.466858 1445641725 -0.719971 0.321899 -0.400146 -0.466858 1445641725 -0.719971 0.321899 -0.400146 -0.466858 1445641725 -0.719971 0.321899 -0.400146 -0.466858 1445641725 -0.761902 0.376648 -0.340027 -0.402527 1445641725 -0.761902 0.376648 -0.340027 -0.402527 1445641725 -0.761902 0.376648 -0.340027 -0.402527 1445641725 -0.761902 0.376648 -0.340027 -0.402527 1445641725 -0.761902 0.376648 -0.340027 -0.402527 1445641725 -0.761902 0.376648 -0.340027 -0.402527 1445641725 -0.803589 0.409302 -0.273315 -0.334839 1445641725 -0.803589 0.409302 -0.273315 -0.334839 1445641725 -0.803589 0.409302 -0.273315 -0.334839 1445641725 -0.803589 0.409302 -0.273315 -0.334839 1445641725 -0.803589 0.409302 -0.273315 -0.334839 1445641725 -0.803589 0.409302 -0.273315 -0.334839 1445641725 -0.842224 0.384705 -0.242065 -0.290100 1445641725 -0.842224 0.384705 -0.242065 -0.290100 1445641725 -0.842224 0.384705 -0.242065 -0.290100 1445641725 -0.842224 0.384705 -0.242065 -0.290100 1445641725 -0.842224 0.384705 -0.242065 -0.290100 1445641725 -0.842224 0.384705 -0.242065 -0.290100 1445641725 -0.842224 0.384705 -0.242065 -0.290100 1445641725 -0.845093 0.356079 -0.252136 -0.309082 1445641725 -0.845093 0.356079 -0.252136 -0.309082 1445641725 -0.845093 0.356079 -0.252136 -0.309082 1445641725 -0.845093 0.356079 -0.252136 -0.309082 1445641725 -0.845093 0.356079 -0.252136 -0.309082 1445641725 -0.817322 0.346863 -0.282043 -0.363647 1445641725 -0.817322 0.346863 -0.282043 -0.363647 1445641725 -0.817322 0.346863 -0.282043 -0.363647 1445641725 -0.817322 0.346863 -0.282043 -0.363647 1445641725 -0.817322 0.346863 -0.282043 -0.363647 1445641725 -0.772949 0.343689 -0.317383 -0.428711 1445641725 -0.772949 0.343689 -0.317383 -0.428711 1445641725 -0.772949 0.343689 -0.317383 -0.428711 1445641725 -0.772949 0.343689 -0.317383 -0.428711 1445641725 -0.772949 0.343689 -0.317383 -0.428711 1445641725 -0.772949 0.343689 -0.317383 -0.428711 1445641725 -0.772949 0.343689 -0.317383 -0.428711 1445641725 -0.715637 0.346130 -0.333679 -0.506714 1445641725 -0.715637 0.346130 -0.333679 -0.506714 1445641725 -0.715637 0.346130 -0.333679 -0.506714 1445641725 -0.715637 0.346130 -0.333679 -0.506714 1445641725 -0.715637 0.346130 -0.333679 -0.506714 1445641725 -0.676453 0.354858 -0.319641 -0.560730 1445641725 -0.676453 0.354858 -0.319641 -0.560730 1445641725 -0.676453 0.354858 -0.319641 -0.560730 1445641725 -0.676453 0.354858 -0.319641 -0.560730 1445641725 -0.676453 0.354858 -0.319641 -0.560730 1445641725 -0.676453 0.354858 -0.319641 -0.560730 1445641725 -0.649658 0.360107 -0.351929 -0.569641 1445641725 -0.649658 0.360107 -0.351929 -0.569641 1445641725 -0.649658 0.360107 -0.351929 -0.569641 1445641725 -0.649658 0.360107 -0.351929 -0.569641 1445641725 -0.649658 0.360107 -0.351929 -0.569641 1445641725 -0.654724 0.315369 -0.402100 -0.557068 1445641725 -0.654724 0.315369 -0.402100 -0.557068 1445641725 -0.654724 0.315369 -0.402100 -0.557068 1445641725 -0.654724 0.315369 -0.402100 -0.557068 1445641725 -0.654724 0.315369 -0.402100 -0.557068 1445641725 -0.657898 0.278198 -0.431519 -0.551025 1445641725 -0.657898 0.278198 -0.431519 -0.551025 1445641725 -0.657898 0.278198 -0.431519 -0.551025 1445641726 -0.657898 0.278198 -0.431519 -0.551025 1445641726 -0.657898 0.278198 -0.431519 -0.551025 1445641726 -0.657898 0.278198 -0.431519 -0.551025 1445641726 -0.672485 0.285828 -0.420410 -0.538025 1445641726 -0.672485 0.285828 -0.420410 -0.538025 1445641726 -0.672485 0.285828 -0.420410 -0.538025 1445641726 -0.672485 0.285828 -0.420410 -0.538025 1445641726 -0.672485 0.285828 -0.420410 -0.538025 1445641726 -0.713867 0.315918 -0.391907 -0.486877 1445641726 -0.713867 0.315918 -0.391907 -0.486877 1445641726 -0.713867 0.315918 -0.391907 -0.486877 1445641726 -0.713867 0.315918 -0.391907 -0.486877 1445641726 -0.713867 0.315918 -0.391907 -0.486877 1445641726 -0.713867 0.315918 -0.391907 -0.486877 1445641726 -0.767822 0.377563 -0.345093 -0.385864 1445641726 -0.767822 0.377563 -0.345093 -0.385864 1445641726 -0.767822 0.377563 -0.345093 -0.385864 1445641726 -0.767822 0.377563 -0.345093 -0.385864 1445641726 -0.767822 0.377563 -0.345093 -0.385864 1445641726 -0.767822 0.377563 -0.345093 -0.385864 1445641726 -0.822021 0.409485 -0.251526 -0.305664 1445641726 -0.822021 0.409485 -0.251526 -0.305664 1445641726 -0.822021 0.409485 -0.251526 -0.305664 1445641726 -0.822021 0.409485 -0.251526 -0.305664 1445641726 -0.822021 0.409485 -0.251526 -0.305664 1445641726 -0.822021 0.409485 -0.251526 -0.305664 1445641726 -0.822021 0.409485 -0.251526 -0.305664 1445641726 -0.842041 0.386780 -0.225769 -0.300720 1445641726 -0.842041 0.386780 -0.225769 -0.300720 1445641726 -0.842041 0.386780 -0.225769 -0.300720 1445641726 -0.842041 0.386780 -0.225769 -0.300720 1445641726 -0.842041 0.386780 -0.225769 -0.300720 1445641726 -0.830994 0.357544 -0.246399 -0.347778 1445641726 -0.830994 0.357544 -0.246399 -0.347778 1445641726 -0.830994 0.357544 -0.246399 -0.347778 1445641726 -0.830994 0.357544 -0.246399 -0.347778 1445641726 -0.830994 0.357544 -0.246399 -0.347778 1445641726 -0.830994 0.357544 -0.246399 -0.347778 1445641726 -0.789001 0.337891 -0.299622 -0.416626 1445641726 -0.789001 0.337891 -0.299622 -0.416626 1445641726 -0.789001 0.337891 -0.299622 -0.416626 1445641726 -0.789001 0.337891 -0.299622 -0.416626 1445641726 -0.789001 0.337891 -0.299622 -0.416626 1445641726 -0.789001 0.337891 -0.299622 -0.416626 1445641726 -0.789001 0.337891 -0.299622 -0.416626 1445641726 -0.739746 0.326416 -0.364624 -0.461853 1445641726 -0.739746 0.326416 -0.364624 -0.461853 1445641726 -0.739746 0.326416 -0.364624 -0.461853 1445641726 -0.739746 0.326416 -0.364624 -0.461853 1445641726 -0.739746 0.326416 -0.364624 -0.461853 1445641726 -0.739746 0.326416 -0.364624 -0.461853 1445641726 -0.692383 0.333069 -0.362061 -0.527893 1445641726 -0.692383 0.333069 -0.362061 -0.527893 1445641726 -0.692383 0.333069 -0.362061 -0.527893 1445641726 -0.692383 0.333069 -0.362061 -0.527893 1445641726 -0.692383 0.333069 -0.362061 -0.527893 1445641726 -0.692383 0.333069 -0.362061 -0.527893 1445641726 -0.657104 0.338318 -0.395081 -0.545654 1445641726 -0.657104 0.338318 -0.395081 -0.545654 1445641726 -0.657104 0.338318 -0.395081 -0.545654 1445641726 -0.657104 0.338318 -0.395081 -0.545654 1445641726 -0.657104 0.338318 -0.395081 -0.545654 1445641726 -0.665222 0.289673 -0.442200 -0.527344 1445641726 -0.665222 0.289673 -0.442200 -0.527344 1445641726 -0.665222 0.289673 -0.442200 -0.527344 1445641726 -0.665222 0.289673 -0.442200 -0.527344 1445641726 -0.665222 0.289673 -0.442200 -0.527344 1445641726 -0.665222 0.289673 -0.442200 -0.527344 1445641726 -0.665222 0.289673 -0.442200 -0.527344 1445641726 -0.662903 0.284790 -0.448364 -0.527771 1445641726 -0.662903 0.284790 -0.448364 -0.527771 1445641726 -0.662903 0.284790 -0.448364 -0.527771 1445641726 -0.662903 0.284790 -0.448364 -0.527771 1445641726 -0.662903 0.284790 -0.448364 -0.527771 1445641726 -0.662903 0.284790 -0.448364 -0.527771 1445641726 -0.677917 0.322998 -0.410339 -0.517517 1445641726 -0.677917 0.322998 -0.410339 -0.517517 1445641726 -0.677917 0.322998 -0.410339 -0.517517 1445641726 -0.677917 0.322998 -0.410339 -0.517517 1445641726 -0.677917 0.322998 -0.410339 -0.517517 1445641726 -0.677917 0.322998 -0.410339 -0.517517 1445641726 -0.702454 0.355408 -0.362854 -0.498657 1445641726 -0.702454 0.355408 -0.362854 -0.498657 1445641726 -0.702454 0.355408 -0.362854 -0.498657 1445641726 -0.702454 0.355408 -0.362854 -0.498657 1445641726 -0.702454 0.355408 -0.362854 -0.498657 1445641726 -0.702454 0.355408 -0.362854 -0.498657 1445641726 -0.739624 0.403870 -0.324158 -0.429932 1445641726 -0.739624 0.403870 -0.324158 -0.429932 1445641726 -0.739624 0.403870 -0.324158 -0.429932 1445641726 -0.739624 0.403870 -0.324158 -0.429932 1445641726 -0.739624 0.403870 -0.324158 -0.429932 1445641726 -0.739624 0.403870 -0.324158 -0.429932 1445641726 -0.793152 0.419983 -0.271484 -0.347778 1445641726 -0.793152 0.419983 -0.271484 -0.347778 1445641726 -0.793152 0.419983 -0.271484 -0.347778 1445641726 -0.793152 0.419983 -0.271484 -0.347778 1445641726 -0.793152 0.419983 -0.271484 -0.347778 1445641726 -0.793152 0.419983 -0.271484 -0.347778 1445641726 -0.793152 0.419983 -0.271484 -0.347778 1445641726 -0.836670 0.405090 -0.222595 -0.294006 1445641726 -0.836670 0.405090 -0.222595 -0.294006 1445641726 -0.836670 0.405090 -0.222595 -0.294006 1445641726 -0.836670 0.405090 -0.222595 -0.294006 1445641726 -0.836670 0.405090 -0.222595 -0.294006 1445641726 -0.836670 0.405090 -0.222595 -0.294006 1445641726 -0.845764 0.380371 -0.230347 -0.294861 1445641726 -0.845764 0.380371 -0.230347 -0.294861 1445641726 -0.845764 0.380371 -0.230347 -0.294861 1445641726 -0.845764 0.380371 -0.230347 -0.294861 1445641726 -0.845764 0.380371 -0.230347 -0.294861 1445641727 -0.845764 0.380371 -0.230347 -0.294861 1445641727 -0.845764 0.380371 -0.230347 -0.294861 1445641727 -0.824585 0.366455 -0.257202 -0.345947 1445641727 -0.824585 0.366455 -0.257202 -0.345947 1445641727 -0.824585 0.366455 -0.257202 -0.345947 1445641727 -0.824585 0.366455 -0.257202 -0.345947 1445641727 -0.824585 0.366455 -0.257202 -0.345947 1445641727 -0.824585 0.366455 -0.257202 -0.345947 1445641727 -0.780518 0.360413 -0.303284 -0.411133 1445641727 -0.780518 0.360413 -0.303284 -0.411133 1445641727 -0.780518 0.360413 -0.303284 -0.411133 1445641727 -0.780518 0.360413 -0.303284 -0.411133 1445641727 -0.780518 0.360413 -0.303284 -0.411133 1445641727 -0.780518 0.360413 -0.303284 -0.411133 1445641727 -0.729614 0.358582 -0.333130 -0.477600 1445641727 -0.729614 0.358582 -0.333130 -0.477600 1445641727 -0.729614 0.358582 -0.333130 -0.477600 1445641727 -0.729614 0.358582 -0.333130 -0.477600 1445641727 -0.729614 0.358582 -0.333130 -0.477600 1445641727 -0.729614 0.358582 -0.333130 -0.477600 1445641727 -0.692627 0.357666 -0.330261 -0.532288 1445641727 -0.692627 0.357666 -0.330261 -0.532288 1445641727 -0.692627 0.357666 -0.330261 -0.532288 1445641727 -0.692627 0.357666 -0.330261 -0.532288 1445641727 -0.692627 0.357666 -0.330261 -0.532288 1445641727 -0.692627 0.357666 -0.330261 -0.532288 1445641727 -0.693176 0.305298 -0.384766 -0.527588 1445641727 -0.693176 0.305298 -0.384766 -0.527588 1445641727 -0.693176 0.305298 -0.384766 -0.527588 1445641727 -0.693176 0.305298 -0.384766 -0.527588 1445641727 -0.693176 0.305298 -0.384766 -0.527588 1445641727 -0.693176 0.305298 -0.384766 -0.527588 1445641727 -0.693176 0.305298 -0.384766 -0.527588 1445641727 -0.728149 0.240723 -0.430847 -0.475708 1445641727 -0.728149 0.240723 -0.430847 -0.475708 1445641727 -0.728149 0.240723 -0.430847 -0.475708 1445641727 -0.728149 0.240723 -0.430847 -0.475708 1445641727 -0.728149 0.240723 -0.430847 -0.475708 1445641727 -0.764832 0.262634 -0.406860 -0.424988 1445641727 -0.764832 0.262634 -0.406860 -0.424988 1445641727 -0.764832 0.262634 -0.406860 -0.424988 1445641727 -0.764832 0.262634 -0.406860 -0.424988 1445641727 -0.764832 0.262634 -0.406860 -0.424988 1445641727 -0.764832 0.262634 -0.406860 -0.424988 1445641727 -0.799500 0.323547 -0.340576 -0.374451 1445641727 -0.799500 0.323547 -0.340576 -0.374451 1445641727 -0.799500 0.323547 -0.340576 -0.374451 1445641727 -0.799500 0.323547 -0.340576 -0.374451 1445641727 -0.799500 0.323547 -0.340576 -0.374451 1445641727 -0.799500 0.323547 -0.340576 -0.374451 1445641727 -0.833618 0.387512 -0.240540 -0.311584 1445641727 -0.833618 0.387512 -0.240540 -0.311584 1445641727 -0.833618 0.387512 -0.240540 -0.311584 1445641727 -0.833618 0.387512 -0.240540 -0.311584 1445641727 -0.833618 0.387512 -0.240540 -0.311584 1445641727 -0.833618 0.387512 -0.240540 -0.311584 1445641727 -0.853333 0.401428 -0.180969 -0.279175 1445641727 -0.853333 0.401428 -0.180969 -0.279175 1445641727 -0.853333 0.401428 -0.180969 -0.279175 1445641727 -0.853333 0.401428 -0.180969 -0.279175 1445641727 -0.853333 0.401428 -0.180969 -0.279175 1445641727 -0.853333 0.401428 -0.180969 -0.279175 1445641727 -0.859253 0.378052 -0.187927 -0.288940 1445641727 -0.859253 0.378052 -0.187927 -0.288940 1445641727 -0.859253 0.378052 -0.187927 -0.288940 1445641727 -0.859253 0.378052 -0.187927 -0.288940 1445641727 -0.859253 0.378052 -0.187927 -0.288940 1445641727 -0.859253 0.378052 -0.187927 -0.288940 1445641727 -0.859253 0.378052 -0.187927 -0.288940 1445641727 -0.843384 0.347656 -0.239868 -0.332275 1445641727 -0.843384 0.347656 -0.239868 -0.332275 1445641727 -0.843384 0.347656 -0.239868 -0.332275 1445641727 -0.843384 0.347656 -0.239868 -0.332275 1445641727 -0.843384 0.347656 -0.239868 -0.332275 1445641727 -0.843384 0.347656 -0.239868 -0.332275 1445641727 -0.809875 0.320984 -0.317993 -0.374146 1445641727 -0.809875 0.320984 -0.317993 -0.374146 1445641727 -0.809875 0.320984 -0.317993 -0.374146 1445641727 -0.809875 0.320984 -0.317993 -0.374146 1445641727 -0.809875 0.320984 -0.317993 -0.374146 1445641727 -0.809875 0.320984 -0.317993 -0.374146 1445641727 -0.764771 0.301392 -0.360718 -0.440735 1445641727 -0.764771 0.301392 -0.360718 -0.440735 1445641727 -0.764771 0.301392 -0.360718 -0.440735 1445641727 -0.764771 0.301392 -0.360718 -0.440735 1445641727 -0.764771 0.301392 -0.360718 -0.440735 1445641727 -0.764771 0.301392 -0.360718 -0.440735 1445641727 -0.764771 0.301392 -0.360718 -0.440735 1445641727 -0.722351 0.311646 -0.376343 -0.489441 1445641727 -0.722351 0.311646 -0.376343 -0.489441 1445641727 -0.722351 0.311646 -0.376343 -0.489441 1445641727 -0.722351 0.311646 -0.376343 -0.489441 1445641727 -0.722351 0.311646 -0.376343 -0.489441 1445641727 -0.722351 0.311646 -0.376343 -0.489441 1445641727 -0.722839 0.259827 -0.423462 -0.480347 1445641727 -0.722839 0.259827 -0.423462 -0.480347 1445641727 -0.722839 0.259827 -0.423462 -0.480347 1445641727 -0.722839 0.259827 -0.423462 -0.480347 1445641727 -0.722839 0.259827 -0.423462 -0.480347 1445641727 -0.722839 0.259827 -0.423462 -0.480347 1445641727 -0.735840 0.227478 -0.448181 -0.453918 1445641727 -0.735840 0.227478 -0.448181 -0.453918 1445641727 -0.735840 0.227478 -0.448181 -0.453918 1445641727 -0.735840 0.227478 -0.448181 -0.453918 1445641727 -0.735840 0.227478 -0.448181 -0.453918 1445641727 -0.735840 0.227478 -0.448181 -0.453918 1445641727 -0.760986 0.267334 -0.415588 -0.420471 1445641727 -0.760986 0.267334 -0.415588 -0.420471 1445641727 -0.760986 0.267334 -0.415588 -0.420471 1445641727 -0.760986 0.267334 -0.415588 -0.420471 1445641727 -0.760986 0.267334 -0.415588 -0.420471 1445641727 -0.760986 0.267334 -0.415588 -0.420471 1445641728 -0.760986 0.267334 -0.415588 -0.420471 1445641728 -0.796082 0.340759 -0.341187 -0.365723 1445641728 -0.796082 0.340759 -0.341187 -0.365723 1445641728 -0.796082 0.340759 -0.341187 -0.365723 1445641728 -0.796082 0.340759 -0.341187 -0.365723 1445641728 -0.796082 0.340759 -0.341187 -0.365723 1445641728 -0.796082 0.340759 -0.341187 -0.365723 1445641728 -0.836731 0.390930 -0.230103 -0.306885 1445641728 -0.836731 0.390930 -0.230103 -0.306885 1445641728 -0.836731 0.390930 -0.230103 -0.306885 1445641728 -0.836731 0.390930 -0.230103 -0.306885 1445641728 -0.836731 0.390930 -0.230103 -0.306885 1445641728 -0.836731 0.390930 -0.230103 -0.306885 1445641728 -0.867004 0.371460 -0.185608 -0.275513 1445641728 -0.867004 0.371460 -0.185608 -0.275513 1445641728 -0.867004 0.371460 -0.185608 -0.275513 1445641728 -0.867004 0.371460 -0.185608 -0.275513 1445641728 -0.867004 0.371460 -0.185608 -0.275513 1445641728 -0.867004 0.371460 -0.185608 -0.275513 1445641728 -0.871704 0.334534 -0.205322 -0.293518 1445641728 -0.871704 0.334534 -0.205322 -0.293518 1445641728 -0.871704 0.334534 -0.205322 -0.293518 1445641728 -0.871704 0.334534 -0.205322 -0.293518 1445641728 -0.871704 0.334534 -0.205322 -0.293518 1445641728 -0.871704 0.334534 -0.205322 -0.293518 1445641728 -0.853760 0.303894 -0.252991 -0.338867 1445641728 -0.853760 0.303894 -0.252991 -0.338867 1445641728 -0.853760 0.303894 -0.252991 -0.338867 1445641728 -0.853760 0.303894 -0.252991 -0.338867 1445641728 -0.853760 0.303894 -0.252991 -0.338867 1445641728 -0.853760 0.303894 -0.252991 -0.338867 1445641728 -0.813904 0.287170 -0.326843 -0.385132 1445641728 -0.813904 0.287170 -0.326843 -0.385132 1445641728 -0.813904 0.287170 -0.326843 -0.385132 1445641728 -0.813904 0.287170 -0.326843 -0.385132 1445641728 -0.813904 0.287170 -0.326843 -0.385132 1445641728 -0.813904 0.287170 -0.326843 -0.385132 1445641728 -0.762817 0.287170 -0.362854 -0.451782 1445641728 -0.762817 0.287170 -0.362854 -0.451782 1445641728 -0.762817 0.287170 -0.362854 -0.451782 1445641728 -0.762817 0.287170 -0.362854 -0.451782 1445641728 -0.762817 0.287170 -0.362854 -0.451782 1445641728 -0.762817 0.287170 -0.362854 -0.451782 1445641728 -0.762817 0.287170 -0.362854 -0.451782 1445641728 -0.713257 0.307922 -0.380676 -0.501587 1445641728 -0.713257 0.307922 -0.380676 -0.501587 1445641728 -0.713257 0.307922 -0.380676 -0.501587 1445641728 -0.713257 0.307922 -0.380676 -0.501587 1445641728 -0.713257 0.307922 -0.380676 -0.501587 1445641728 -0.713257 0.307922 -0.380676 -0.501587 1445641728 -0.704285 0.269287 -0.422852 -0.502747 1445641728 -0.704285 0.269287 -0.422852 -0.502747 1445641728 -0.704285 0.269287 -0.422852 -0.502747 1445641728 -0.704285 0.269287 -0.422852 -0.502747 1445641728 -0.704285 0.269287 -0.422852 -0.502747 1445641728 -0.704285 0.269287 -0.422852 -0.502747 1445641728 -0.704285 0.269287 -0.422852 -0.502747 1445641728 -0.709167 0.252014 -0.446960 -0.483582 1445641728 -0.709167 0.252014 -0.446960 -0.483582 1445641728 -0.709167 0.252014 -0.446960 -0.483582 1445641728 -0.709167 0.252014 -0.446960 -0.483582 1445641728 -0.709167 0.252014 -0.446960 -0.483582 1445641728 -0.709167 0.252014 -0.446960 -0.483582 1445641728 -0.739441 0.284485 -0.419800 -0.442871 1445641728 -0.739441 0.284485 -0.419800 -0.442871 1445641728 -0.739441 0.284485 -0.419800 -0.442871 1445641728 -0.739441 0.284485 -0.419800 -0.442871 1445641728 -0.739441 0.284485 -0.419800 -0.442871 1445641728 -0.796631 0.344177 -0.342163 -0.360474 1445641728 -0.796631 0.344177 -0.342163 -0.360474 1445641728 -0.796631 0.344177 -0.342163 -0.360474 1445641728 -0.796631 0.344177 -0.342163 -0.360474 1445641728 -0.796631 0.344177 -0.342163 -0.360474 1445641728 -0.796631 0.344177 -0.342163 -0.360474 1445641728 -0.796631 0.344177 -0.342163 -0.360474 1445641728 -0.840149 0.384644 -0.231873 -0.304077 1445641728 -0.840149 0.384644 -0.231873 -0.304077 1445641728 -0.840149 0.384644 -0.231873 -0.304077 1445641728 -0.840149 0.384644 -0.231873 -0.304077 1445641728 -0.840149 0.384644 -0.231873 -0.304077 1445641728 -0.840149 0.384644 -0.231873 -0.304077 1445641728 -0.849182 0.386230 -0.199036 -0.300354 1445641728 
-0.592041 0.352783 -0.471619 -0.550171 1445641741 -0.592041 0.352783 -0.471619 -0.550171 1445641741 -0.590515 0.354797 -0.470276 -0.551636 1445641741 -0.590515 0.354797 -0.470276 -0.551636 1445641741 -0.590515 0.354797 -0.470276 -0.551636 1445641741 -0.590515 0.354797 -0.470276 -0.551636 1445641741 -0.590515 0.354797 -0.470276 -0.551636 1445641741 -0.590515 0.354797 -0.470276 -0.551636 1445641741 -0.588562 0.357849 -0.468872 -0.552979 1445641741 -0.588562 0.357849 -0.468872 -0.552979 1445641741 -0.588562 0.357849 -0.468872 -0.552979 1445641741 -0.588562 0.357849 -0.468872 -0.552979 1445641741 -0.588562 0.357849 -0.468872 -0.552979 1445641741 -0.588562 0.357849 -0.468872 -0.552979 1445641741 -0.588562 0.357849 -0.468872 -0.552979 1445641741 -0.588928 0.357849 -0.469543 -0.552002 1445641741 -0.588928 0.357849 -0.469543 -0.552002 1445641741 -0.588928 0.357849 -0.469543 -0.552002 1445641741 -0.588928 0.357849 -0.469543 -0.552002 1445641741 -0.588928 0.357849 -0.469543 -0.552002 1445641741 -0.588928 0.357849 -0.469543 -0.552002 1445641741 -0.590759 0.352478 -0.472900 -0.550659 1445641741 -0.590759 0.352478 -0.472900 -0.550659 1445641741 -0.590759 0.352478 -0.472900 -0.550659 1445641741 -0.590759 0.352478 -0.472900 -0.550659 1445641741 -0.590759 0.352478 -0.472900 -0.550659 1445641741 -0.590759 0.352478 -0.472900 -0.550659 1445641741 -0.590759 0.352478 -0.472900 -0.550659 1445641741 -0.595581 0.343384 -0.477295 -0.547363 1445641741 -0.595581 0.343384 -0.477295 -0.547363 1445641741 -0.595581 0.343384 -0.477295 -0.547363 1445641741 -0.595581 0.343384 -0.477295 -0.547363 1445641741 -0.595581 0.343384 -0.477295 -0.547363 1445641741 -0.595581 0.343384 -0.477295 -0.547363 1445641742 -0.602905 0.334412 -0.479797 -0.542725 1445641742 -0.602905 0.334412 -0.479797 -0.542725 1445641742 -0.602905 0.334412 -0.479797 -0.542725 1445641742 -0.602905 0.334412 -0.479797 -0.542725 1445641742 -0.602905 0.334412 -0.479797 -0.542725 1445641742 -0.610352 0.327454 -0.481812 -0.536804 1445641742 -0.610352 0.327454 -0.481812 -0.536804 1445641742 -0.610352 0.327454 -0.481812 -0.536804 1445641742 -0.610352 0.327454 -0.481812 -0.536804 1445641742 -0.610352 0.327454 -0.481812 -0.536804 1445641742 -0.610352 0.327454 -0.481812 -0.536804 1445641742 -0.614746 0.323242 -0.485229 -0.531311 1445641742 -0.614746 0.323242 -0.485229 -0.531311 1445641742 -0.614746 0.323242 -0.485229 -0.531311 1445641742 -0.614746 0.323242 -0.485229 -0.531311 1445641742 -0.614746 0.323242 -0.485229 -0.531311 1445641742 -0.614746 0.323242 -0.485229 -0.531311 1445641742 -0.614746 0.323242 -0.485229 -0.531311 1445641742 -0.614868 0.324951 -0.485962 -0.529419 1445641742 -0.614868 0.324951 -0.485962 -0.529419 1445641742 -0.614868 0.324951 -0.485962 -0.529419 1445641742 -0.614868 0.324951 -0.485962 -0.529419 1445641742 -0.614868 0.324951 -0.485962 -0.529419 1445641742 -0.614868 0.324951 -0.485962 -0.529419 1445641742 -0.616272 0.326721 -0.485046 -0.527527 1445641742 -0.616272 0.326721 -0.485046 -0.527527 1445641742 -0.616272 0.326721 -0.485046 -0.527527 1445641742 -0.616272 0.326721 -0.485046 -0.527527 1445641742 -0.616272 0.326721 -0.485046 -0.527527 1445641742 -0.616272 0.326721 -0.485046 -0.527527 1445641742 -0.614441 0.334717 -0.481750 -0.527649 1445641742 -0.614441 0.334717 -0.481750 -0.527649 1445641742 -0.614441 0.334717 -0.481750 -0.527649 1445641742 -0.614441 0.334717 -0.481750 -0.527649 1445641742 -0.614441 0.334717 -0.481750 -0.527649 1445641742 -0.614441 0.334717 -0.481750 -0.527649 1445641742 -0.607483 0.348328 -0.473999 -0.533875 1445641742 -0.607483 0.348328 -0.473999 -0.533875 1445641742 -0.607483 0.348328 -0.473999 -0.533875 1445641742 -0.607483 0.348328 -0.473999 -0.533875 1445641742 -0.607483 0.348328 -0.473999 -0.533875 1445641742 -0.607483 0.348328 -0.473999 -0.533875 1445641742 -0.595764 0.364929 -0.464844 -0.543945 1445641742 -0.595764 0.364929 -0.464844 -0.543945 1445641742 -0.595764 0.364929 -0.464844 -0.543945 1445641742 -0.595764 0.364929 -0.464844 -0.543945 1445641742 -0.595764 0.364929 -0.464844 -0.543945 1445641742 -0.587769 0.376587 -0.460144 -0.548706 1445641742 -0.587769 0.376587 -0.460144 -0.548706 1445641742 -0.587769 0.376587 -0.460144 -0.548706 1445641742 -0.587769 0.376587 -0.460144 -0.548706 1445641742 -0.587769 0.376587 -0.460144 -0.548706 1445641742 -0.587769 0.376587 -0.460144 -0.548706 1445641742 -0.582520 0.383850 -0.455383 -0.553162 1445641742 -0.582520 0.383850 -0.455383 -0.553162 1445641742 -0.582520 0.383850 -0.455383 -0.553162 1445641742 -0.582520 0.383850 -0.455383 -0.553162 1445641742 -0.582520 0.383850 -0.455383 -0.553162 1445641742 -0.577332 0.386597 -0.449524 -0.561462 1445641742 -0.577332 0.386597 -0.449524 -0.561462 1445641742 -0.577332 0.386597 -0.449524 -0.561462 1445641742 -0.577332 0.386597 -0.449524 -0.561462 1445641742 -0.577332 0.386597 -0.449524 -0.561462 1445641742 -0.577332 0.386597 -0.449524 -0.561462 1445641742 -0.571655 0.382446 -0.443481 -0.574707 1445641742 -0.571655 0.382446 -0.443481 -0.574707 1445641742 -0.571655 0.382446 -0.443481 -0.574707 1445641742 -0.571655 0.382446 -0.443481 -0.574707 1445641742 -0.571655 0.382446 -0.443481 -0.574707 1445641742 -0.571655 0.382446 -0.443481 -0.574707 1445641742 -0.571655 0.382446 -0.443481 -0.574707 1445641742 -0.571960 0.372681 -0.447632 -0.577637 1445641742 -0.571960 0.372681 -0.447632 -0.577637 1445641742 -0.571960 0.372681 -0.447632 -0.577637 1445641742 -0.571960 0.372681 -0.447632 -0.577637 1445641742 -0.571960 0.372681 -0.447632 -0.577637 1445641742 -0.578918 0.360962 -0.460327 -0.568115 1445641742 -0.578918 0.360962 -0.460327 -0.568115 1445641742 -0.578918 0.360962 -0.460327 -0.568115 1445641742 -0.578918 0.360962 -0.460327 -0.568115 1445641742 -0.578918 0.360962 -0.460327 -0.568115 1445641742 -0.578918 0.360962 -0.460327 -0.568115 1445641742 -0.578918 0.360962 -0.460327 -0.568115 1445641742 -0.583496 0.352295 -0.468811 -0.561951 1445641742 -0.583496 0.352295 -0.468811 -0.561951 1445641742 -0.583496 0.352295 -0.468811 -0.561951 1445641742 -0.583496 0.352295 -0.468811 -0.561951 1445641742 -0.583496 0.352295 -0.468811 -0.561951 1445641742 -0.583496 0.352295 -0.468811 -0.561951 1445641742 -0.584167 0.344666 -0.472046 -0.563232 1445641742 -0.584167 0.344666 -0.472046 -0.563232 1445641742 -0.584167 0.344666 -0.472046 -0.563232 1445641742 -0.584167 0.344666 -0.472046 -0.563232 1445641742 -0.584167 0.344666 -0.472046 -0.563232 1445641742 -0.584167 0.344666 -0.472046 -0.563232 1445641742 -0.587036 0.336792 -0.476379 -0.561401 1445641742 -0.587036 0.336792 -0.476379 -0.561401 1445641742 -0.587036 0.336792 -0.476379 -0.561401 1445641742 -0.587036 0.336792 -0.476379 -0.561401 1445641742 -0.587036 0.336792 -0.476379 -0.561401 1445641742 -0.587036 0.336792 -0.476379 -0.561401 1445641742 -0.587036 0.336792 -0.476379 -0.561401 1445641742 -0.590393 0.333740 -0.479675 -0.556824 1445641742 -0.590393 0.333740 -0.479675 -0.556824 1445641742 -0.590393 0.333740 -0.479675 -0.556824 1445641742 -0.590393 0.333740 -0.479675 -0.556824 1445641742 -0.590393 0.333740 -0.479675 -0.556824 1445641742 -0.590393 0.333740 -0.479675 -0.556824 1445641742 -0.595276 0.332214 -0.479431 -0.552673 1445641742 -0.595276 0.332214 -0.479431 -0.552673 1445641743 -0.595276 0.332214 -0.479431 -0.552673 1445641743 -0.595276 0.332214 -0.479431 -0.552673 1445641743 -0.595276 0.332214 -0.479431 -0.552673 1445641743 -0.595276 0.332214 -0.479431 -0.552673 1445641743 -0.596069 0.330933 -0.478210 -0.553711 1445641743 -0.596069 0.330933 -0.478210 -0.553711 1445641743 -0.596069 0.330933 -0.478210 -0.553711 1445641743 -0.596069 0.330933 -0.478210 -0.553711 1445641743 -0.596069 0.330933 -0.478210 -0.553711 1445641743 -0.596069 0.330933 -0.478210 -0.553711 1445641743 -0.596069 0.330933 -0.478210 -0.553711 1445641743 -0.589783 0.337646 -0.473145 -0.560669 1445641743 -0.589783 0.337646 -0.473145 -0.560669 1445641743 -0.589783 0.337646 -0.473145 -0.560669 1445641743 -0.589783 0.337646 -0.473145 -0.560669 1445641743 -0.589783 0.337646 -0.473145 -0.560669 1445641743 -0.589783 0.337646 -0.473145 -0.560669 1445641743 -0.584961 0.347351 -0.468567 -0.563660 1445641743 -0.584961 0.347351 -0.468567 -0.563660 1445641743 -0.584961 0.347351 -0.468567 -0.563660 1445641743 -0.584961 0.347351 -0.468567 -0.563660 1445641743 -0.584961 0.347351 -0.468567 -0.563660 1445641743 -0.584961 0.347351 -0.468567 -0.563660 1445641743 -0.584961 0.347351 -0.468567 -0.563660 1445641743 -0.582825 0.354919 -0.467529 -0.561951 1445641743 -0.582825 0.354919 -0.467529 -0.561951 1445641743 -0.582825 0.354919 -0.467529 -0.561951 1445641743 -0.582825 0.354919 -0.467529 -0.561951 1445641743 -0.583008 0.357727 -0.464966 -0.562195 1445641743 -0.583008 0.357727 -0.464966 -0.562195 1445641743 -0.583008 0.357727 -0.464966 -0.562195 1445641743 -0.583008 0.357727 -0.464966 -0.562195 1445641743 -0.583008 0.357727 -0.464966 -0.562195 1445641743 -0.583008 0.357727 -0.464966 -0.562195 1445641743 -0.581909 0.358093 -0.461731 -0.565796 1445641743 -0.581909 0.358093 -0.461731 -0.565796 1445641743 -0.581909 0.358093 -0.461731 -0.565796 1445641743 -0.581909 0.358093 -0.461731 -0.565796 1445641743 -0.581909 0.358093 -0.461731 -0.565796 1445641743 -0.581909 0.358093 -0.461731 -0.565796 1445641743 -0.583679 0.354858 -0.464905 -0.563354 1445641743 -0.583679 0.354858 -0.464905 -0.563354 1445641743 -0.583679 0.354858 -0.464905 -0.563354 1445641743 -0.583679 0.354858 -0.464905 -0.563354 1445641743 -0.583679 0.354858 -0.464905 -0.563354 1445641743 -0.583679 0.354858 -0.464905 -0.563354 1445641743 -0.583679 0.354858 -0.464905 -0.563354 1445641743 -0.594971 0.343079 -0.479492 -0.546326 1445641743 -0.594971 0.343079 -0.479492 -0.546326 1445641743 -0.594971 0.343079 -0.479492 -0.546326 1445641743 -0.594971 0.343079 -0.479492 -0.546326 1445641743 -0.594971 0.343079 -0.479492 -0.546326 1445641743 -0.602112 0.331421 -0.487183 -0.538818 1445641743 -0.602112 0.331421 -0.487183 -0.538818 1445641743 -0.602112 0.331421 -0.487183 -0.538818 1445641743 -0.602112 0.331421 -0.487183 -0.538818 1445641743 -0.602112 0.331421 -0.487183 -0.538818 1445641743 -0.602112 0.331421 -0.487183 -0.538818 1445641743 -0.603943 0.325500 -0.486267 -0.541260 1445641743 -0.603943 0.325500 -0.486267 -0.541260 1445641743 -0.603943 0.325500 -0.486267 -0.541260 1445641743 -0.603943 0.325500 -0.486267 -0.541260 1445641743 -0.603943 0.325500 -0.486267 -0.541260 1445641743 -0.603943 0.325500 -0.486267 -0.541260 1445641743 -0.603943 0.325500 -0.486267 -0.541260 1445641743 -0.604675 0.323303 -0.482239 -0.545349 1445641743 -0.604675 0.323303 -0.482239 -0.545349 1445641743 -0.604675 0.323303 -0.482239 -0.545349 1445641743 -0.604675 0.323303 -0.482239 -0.545349 1445641743 -0.604675 0.323303 -0.482239 -0.545349 1445641743 -0.604675 0.323303 -0.482239 -0.545349 1445641743 -0.604492 0.324585 -0.481445 -0.545471 1445641743 -0.604492 0.324585 -0.481445 -0.545471 1445641743 -0.604492 0.324585 -0.481445 -0.545471 1445641743 -0.604492 0.324585 -0.481445 -0.545471 1445641743 -0.604492 0.324585 -0.481445 -0.545471 1445641743 -0.604492 0.324585 -0.481445 -0.545471 1445641743 -0.604492 0.324585 -0.481445 -0.545471 1445641743 -0.605408 0.325317 -0.480713 -0.544617 1445641743 -0.605408 0.325317 -0.480713 -0.544617 1445641743 -0.605408 0.325317 -0.480713 -0.544617 1445641743 -0.605408 0.325317 -0.480713 -0.544617 1445641743 -0.601563 0.333130 -0.476868 -0.547607 1445641743 -0.601563 0.333130 -0.476868 -0.547607 1445641743 -0.601563 0.333130 -0.476868 -0.547607 1445641743 -0.601563 0.333130 -0.476868 -0.547607 1445641743 -0.601563 0.333130 -0.476868 -0.547607 1445641743 -0.601563 0.333130 -0.476868 -0.547607 1445641743 -0.597229 0.340881 -0.473938 -0.550049 1445641743 -0.597229 0.340881 -0.473938 -0.550049 1445641743 -0.597229 0.340881 -0.473938 -0.550049 1445641743 -0.597229 0.340881 -0.473938 -0.550049 1445641743 -0.597229 0.340881 -0.473938 -0.550049 1445641743 -0.597229 0.340881 -0.473938 -0.550049 1445641743 -0.591736 0.348633 -0.472290 -0.552551 1445641743 -0.591736 0.348633 -0.472290 -0.552551 1445641743 -0.591736 0.348633 -0.472290 -0.552551 1445641743 -0.591736 0.348633 -0.472290 -0.552551 1445641743 -0.591736 0.348633 -0.472290 -0.552551 1445641743 -0.591736 0.348633 -0.472290 -0.552551 1445641743 -0.583740 0.357056 -0.471985 -0.555969 1445641743 -0.583740 0.357056 -0.471985 -0.555969 1445641743 -0.583740 0.357056 -0.471985 -0.555969 1445641743 -0.583740 0.357056 -0.471985 -0.555969 1445641743 -0.583740 0.357056 -0.471985 -0.555969 1445641743 -0.583740 0.357056 -0.471985 -0.555969 1445641743 -0.577148 0.356689 -0.466858 -0.567200 1445641743 -0.577148 0.356689 -0.466858 -0.567200 1445641743 -0.577148 0.356689 -0.466858 -0.567200 1445641744 -0.577148 0.356689 -0.466858 -0.567200 1445641744 -0.577148 0.356689 -0.466858 -0.567200 1445641744 -0.577148 0.356689 -0.466858 -0.567200 1445641744 -0.577148 0.356689 -0.466858 -0.567200 1445641744 -0.576416 0.349304 -0.470947 -0.569214 1445641744 -0.576416 0.349304 -0.470947 -0.569214 1445641744 -0.576416 0.349304 -0.470947 -0.569214 1445641744 -0.576416 0.349304 -0.470947 -0.569214 1445641744 -0.576416 0.349304 -0.470947 -0.569214 1445641744 -0.576416 0.349304 -0.470947 -0.569214 1445641744 -0.586792 0.336243 -0.484009 -0.555359 1445641744 -0.586792 0.336243 -0.484009 -0.555359 1445641744 -0.586792 0.336243 -0.484009 -0.555359 1445641744 -0.586792 0.336243 -0.484009 -0.555359 1445641744 -0.586792 0.336243 -0.484009 -0.555359 1445641744 -0.586792 0.336243 -0.484009 -0.555359 1445641744 -0.596924 0.324463 -0.489868 -0.546387 1445641744 -0.596924 0.324463 -0.489868 -0.546387 1445641744 -0.596924 0.324463 -0.489868 -0.546387 1445641744 -0.596924 0.324463 -0.489868 -0.546387 1445641744 -0.596924 0.324463 -0.489868 -0.546387 1445641744 -0.596924 0.324463 -0.489868 -0.546387 1445641744 -0.597656 0.319763 -0.487488 -0.550476 1445641744 -0.597656 0.319763 -0.487488 -0.550476 1445641744 -0.597656 0.319763 -0.487488 -0.550476 1445641744 -0.597656 0.319763 -0.487488 -0.550476 1445641744 -0.597656 0.319763 -0.487488 -0.550476 1445641744 -0.597656 0.319763 -0.487488 -0.550476 1445641744 -0.596924 0.317017 -0.483826 -0.556091 1445641744 -0.596924 0.317017 -0.483826 -0.556091 1445641744 -0.596924 0.317017 -0.483826 -0.556091 1445641744 -0.596924 0.317017 -0.483826 -0.556091 1445641744 -0.596924 0.317017 -0.483826 -0.556091 1445641744 -0.596924 0.317017 -0.483826 -0.556091 1445641744 -0.596924 0.317017 -0.483826 -0.556091 1445641744 -0.597107 0.317749 -0.482544 -0.556519 1445641744 -0.597107 0.317749 -0.482544 -0.556519 1445641744 -0.597107 0.317749 -0.482544 -0.556519 1445641744 -0.597107 0.317749 -0.482544 -0.556519 1445641744 -0.597107 0.317749 -0.482544 -0.556519 1445641744 -0.597961 0.321899 -0.481750 -0.553955 1445641744 -0.597961 0.321899 -0.481750 -0.553955 1445641744 -0.597961 0.321899 -0.481750 -0.553955 1445641744 -0.597961 0.321899 -0.481750 -0.553955 1445641744 -0.597961 0.321899 -0.481750 -0.553955 1445641744 -0.597961 0.321899 -0.481750 -0.553955 1445641744 -0.596313 0.331604 -0.477600 -0.553528 1445641744 -0.596313 0.331604 -0.477600 -0.553528 1445641744 -0.596313 0.331604 -0.477600 -0.553528 1445641744 -0.596313 0.331604 -0.477600 -0.553528 1445641744 -0.596313 0.331604 -0.477600 -0.553528 1445641744 -0.596313 0.331604 -0.477600 -0.553528 1445641744 -0.592346 0.341064 -0.474670 -0.554565 1445641744 -0.592346 0.341064 -0.474670 -0.554565 1445641744 -0.592346 0.341064 -0.474670 -0.554565 1445641744 -0.592346 0.341064 -0.474670 -0.554565 1445641744 -0.592346 0.341064 -0.474670 -0.554565 1445641744 -0.592346 0.341064 -0.474670 -0.554565 1445641744 -0.586853 0.349121 -0.474731 -0.555359 1445641744 -0.586853 0.349121 -0.474731 -0.555359 1445641744 -0.586853 0.349121 -0.474731 -0.555359 1445641744 -0.586853 0.349121 -0.474731 -0.555359 1445641744 -0.581421 0.356567 -0.475952 -0.555298 1445641744 -0.581421 0.356567 -0.475952 -0.555298 1445641744 -0.581421 0.356567 -0.475952 -0.555298 1445641744 -0.581421 0.356567 -0.475952 -0.555298 1445641744 -0.581421 0.356567 -0.475952 -0.555298 1445641744 -0.581421 0.356567 -0.475952 -0.555298 1445641744 -0.581421 0.356567 -0.475952 -0.555298 1445641744 -0.575928 0.362061 -0.478455 -0.555298 1445641744 -0.575928 0.362061 -0.478455 -0.555298 1445641744 -0.575928 0.362061 -0.478455 -0.555298 1445641744 -0.575928 0.362061 -0.478455 -0.555298 1445641744 -0.575928 0.362061 -0.478455 -0.555298 1445641744 -0.575928 0.362061 -0.478455 -0.555298 1445641744 -0.571777 0.360718 -0.472839 -0.565247 1445641744 -0.571777 0.360718 -0.472839 -0.565247 1445641744 -0.571777 0.360718 -0.472839 -0.565247 1445641744 -0.571777 0.360718 -0.472839 -0.565247 1445641744 -0.571777 0.360718 -0.472839 -0.565247 1445641744 -0.571777 0.360718 -0.472839 -0.565247 1445641744 -0.570801 0.357117 -0.466553 -0.573669 1445641744 -0.570801 0.357117 -0.466553 -0.573669 1445641744 -0.570801 0.357117 -0.466553 -0.573669 1445641744 -0.570801 0.357117 -0.466553 -0.573669 1445641744 -0.570801 0.357117 -0.466553 -0.573669 1445641744 -0.570801 0.357117 -0.466553 -0.573669 1445641744 -0.570801 0.357117 -0.466553 -0.573669 1445641744 -0.586731 0.340881 -0.477600 -0.558105 1445641744 -0.586731 0.340881 -0.477600 -0.558105 1445641744 -0.586731 0.340881 -0.477600 -0.558105 1445641744 -0.586731 0.340881 -0.477600 -0.558105 1445641744 -0.586731 0.340881 -0.477600 -0.558105 1445641744 -0.586731 0.340881 -0.477600 -0.558105 1445641744 -0.602173 0.321411 -0.490051 -0.542236 1445641744 -0.602173 0.321411 -0.490051 -0.542236 1445641744 -0.602173 0.321411 -0.490051 -0.542236 1445641744 -0.602173 0.321411 -0.490051 -0.542236 1445641744 -0.602173 0.321411 -0.490051 -0.542236 1445641744 -0.602173 0.321411 -0.490051 -0.542236 1445641744 -0.604980 0.315002 -0.487671 -0.545044 1445641744 -0.604980 0.315002 -0.487671 -0.545044 1445641744 -0.604980 0.315002 -0.487671 -0.545044 1445641744 -0.604980 0.315002 -0.487671 -0.545044 1445641744 -0.604980 0.315002 -0.487671 -0.545044 1445641744 -0.604980 0.315002 -0.487671 -0.545044 1445641744 -0.601868 0.316284 -0.481995 -0.552734 1445641744 -0.601868 0.316284 -0.481995 -0.552734 1445641744 -0.601868 0.316284 -0.481995 -0.552734 1445641744 -0.601868 0.316284 -0.481995 -0.552734 1445641745 -0.601868 0.316284 -0.481995 -0.552734 1445641745 -0.601868 0.316284 -0.481995 -0.552734 1445641745 -0.601868 0.316284 -0.481995 -0.552734 1445641745 -0.600159 0.317322 -0.481812 -0.554138 1445641745 -0.600159 0.317322 -0.481812 -0.554138 1445641745 -0.600159 0.317322 -0.481812 -0.554138 1445641745 -0.600159 0.317322 -0.481812 -0.554138 1445641745 -0.600159 0.317322 -0.481812 -0.554138 1445641745 -0.600159 0.317322 -0.481812 -0.554138 1445641745 -0.600403 0.319885 -0.484863 -0.549744 1445641745 -0.600403 0.319885 -0.484863 -0.549744 1445641745 -0.600403 0.319885 -0.484863 -0.549744 1445641745 -0.600403 0.319885 -0.484863 -0.549744 1445641745 -0.600403 0.319885 -0.484863 -0.549744 1445641745 -0.600403 0.319885 -0.484863 -0.549744 1445641745 -0.599243 0.326599 -0.483032 -0.548645 1445641745 -0.599243 0.326599 -0.483032 -0.548645 1445641745 -0.599243 0.326599 -0.483032 -0.548645 1445641745 -0.599243 0.326599 -0.483032 -0.548645 1445641745 -0.599243 0.326599 -0.483032 -0.548645 1445641745 -0.599243 0.326599 -0.483032 -0.548645 1445641745 -0.595093 0.335815 -0.481262 -0.549133 1445641745 -0.595093 0.335815 -0.481262 -0.549133 1445641745 -0.595093 0.335815 -0.481262 -0.549133 1445641745 -0.595093 0.335815 -0.481262 -0.549133 1445641745 -0.595093 0.335815 -0.481262 -0.549133 1445641745 -0.595093 0.335815 -0.481262 -0.549133 1445641745 -0.590454 0.344055 -0.481628 -0.548706 1445641745 -0.590454 0.344055 -0.481628 -0.548706 1445641745 -0.590454 0.344055 -0.481628 -0.548706 1445641745 -0.590454 0.344055 -0.481628 -0.548706 1445641745 -0.590454 0.344055 -0.481628 -0.548706 1445641745 -0.585571 0.352905 -0.480469 -0.549316 1445641745 -0.585571 0.352905 -0.480469 -0.549316 1445641745 -0.585571 0.352905 -0.480469 -0.549316 1445641745 -0.585571 0.352905 -0.480469 -0.549316 1445641745 -0.585571 0.352905 -0.480469 -0.549316 1445641745 -0.585571 0.352905 -0.480469 -0.549316 1445641745 -0.581177 0.358582 -0.480652 -0.550171 1445641745 -0.581177 0.358582 -0.480652 -0.550171 1445641745 -0.581177 0.358582 -0.480652 -0.550171 1445641745 -0.581177 0.358582 -0.480652 -0.550171 1445641745 -0.581177 0.358582 -0.480652 -0.550171 1445641745 -0.580872 0.354492 -0.474304 -0.558655 1445641745 -0.580872 0.354492 -0.474304 -0.558655 1445641745 -0.580872 0.354492 -0.474304 -0.558655 1445641745 -0.580872 0.354492 -0.474304 -0.558655 1445641745 -0.580872 0.354492 -0.474304 -0.558655 1445641745 -0.580872 0.354492 -0.474304 -0.558655 1445641745 -0.580872 0.354492 -0.474304 -0.558655 1445641745 -0.581421 0.348938 -0.469788 -0.565308 1445641745 -0.581421 0.348938 -0.469788 -0.565308 1445641745 -0.581421 0.348938 -0.469788 -0.565308 1445641745 -0.581421 0.348938 -0.469788 -0.565308 1445641745 -0.581421 0.348938 -0.469788 -0.565308 1445641745 -0.597778 0.331238 -0.481995 -0.548340 1445641745 -0.597778 0.331238 -0.481995 -0.548340 1445641745 -0.597778 0.331238 -0.481995 -0.548340 1445641745 -0.597778 0.331238 -0.481995 -0.548340 1445641745 -0.597778 0.331238 -0.481995 -0.548340 1445641745 -0.597778 0.331238 -0.481995 -0.548340 1445641745 -0.597778 0.331238 -0.481995 -0.548340 1445641745 -0.610168 0.319336 -0.488037 -0.536316 1445641745 -0.610168 0.319336 -0.488037 -0.536316 1445641745 -0.610168 0.319336 -0.488037 -0.536316 1445641745 -0.610168 0.319336 -0.488037 -0.536316 1445641745 -0.610168 0.319336 -0.488037 -0.536316 1445641745 -0.610168 0.319336 -0.488037 -0.536316 1445641745 -0.608887 0.319641 -0.482300 -0.542725 1445641745 -0.608887 0.319641 -0.482300 -0.542725 1445641745 -0.608887 0.319641 -0.482300 -0.542725 1445641745 -0.608887 0.319641 -0.482300 -0.542725 1445641745 -0.608887 0.319641 -0.482300 -0.542725 1445641745 -0.608887 0.319641 -0.482300 -0.542725 1445641745 -0.604004 0.322388 -0.478210 -0.550110 1445641745 -0.604004 0.322388 -0.478210 -0.550110 1445641745 -0.604004 0.322388 -0.478210 -0.550110 1445641745 -0.604004 0.322388 -0.478210 -0.550110 1445641745 -0.604004 0.322388 -0.478210 -0.550110 1445641745 -0.604004 0.322388 -0.478210 -0.550110 1445641745 -0.604004 0.322388 -0.478210 -0.550110 1445641745 -0.600464 0.325928 -0.476746 -0.553223 1445641745 -0.600464 0.325928 -0.476746 -0.553223 1445641745 -0.600464 0.325928 -0.476746 -0.553223 1445641745 -0.600464 0.325928 -0.476746 -0.553223 1445641745 -0.600464 0.325928 -0.476746 -0.553223 1445641745 -0.600464 0.325928 -0.476746 -0.553223 1445641745 -0.598206 0.330933 -0.476746 -0.552612 1445641745 -0.598206 0.330933 -0.476746 -0.552612 1445641745 -0.598206 0.330933 -0.476746 -0.552612 1445641745 -0.598206 0.330933 -0.476746 -0.552612 1445641745 -0.598206 0.330933 -0.476746 -0.552612 1445641745 -0.598206 0.330933 -0.476746 -0.552612 1445641745 -0.598450 0.336853 -0.476563 -0.549011 1445641745 -0.598450 0.336853 -0.476563 -0.549011 1445641745 -0.598450 0.336853 -0.476563 -0.549011 1445641745 -0.598450 0.336853 -0.476563 -0.549011 1445641745 -0.598450 0.336853 -0.476563 -0.549011 1445641745 -0.598450 0.336853 -0.476563 -0.549011 1445641745 -0.596680 0.344360 -0.475403 -0.547241 1445641745 -0.596680 0.344360 -0.475403 -0.547241 1445641745 -0.596680 0.344360 -0.475403 -0.547241 1445641745 -0.596680 0.344360 -0.475403 -0.547241 1445641745 -0.596680 0.344360 -0.475403 -0.547241 1445641745 -0.592712 0.352844 -0.474670 -0.546753 1445641745 -0.592712 0.352844 -0.474670 -0.546753 1445641745 -0.592712 0.352844 -0.474670 -0.546753 1445641746 -0.592712 0.352844 -0.474670 -0.546753 1445641746 -0.589172 0.359741 -0.474426 -0.546326 1445641746 -0.589172 0.359741 -0.474426 -0.546326 1445641746 -0.589172 0.359741 -0.474426 -0.546326 1445641746 -0.589172 0.359741 -0.474426 -0.546326 1445641746 -0.589172 0.359741 -0.474426 -0.546326 1445641746 -0.589172 0.359741 -0.474426 -0.546326 1445641746 -0.583618 0.361389 -0.470459 -0.554565 1445641746 -0.583618 0.361389 -0.470459 -0.554565 1445641746 -0.583618 0.361389 -0.470459 -0.554565 1445641746 -0.583618 0.361389 -0.470459 -0.554565 1445641746 -0.583618 0.361389 -0.470459 -0.554565 1445641746 -0.583618 0.361389 -0.470459 -0.554565 1445641746 -0.576172 0.357178 -0.466003 -0.568665 1445641746 -0.576172 0.357178 -0.466003 -0.568665 1445641746 -0.576172 0.357178 -0.466003 -0.568665 1445641746 -0.576172 0.357178 -0.466003 -0.568665 1445641746 -0.576172 0.357178 -0.466003 -0.568665 1445641746 -0.576172 0.357178 -0.466003 -0.568665 1445641746 -0.584167 0.344971 -0.474548 -0.560913 1445641746 -0.584167 0.344971 -0.474548 -0.560913 1445641746 -0.584167 0.344971 -0.474548 -0.560913 1445641746 -0.584167 0.344971 -0.474548 -0.560913 1445641746 -0.584167 0.344971 -0.474548 -0.560913 1445641746 -0.601685 0.329163 -0.486206 -0.541626 1445641746 -0.601685 0.329163 -0.486206 -0.541626 1445641746 -0.601685 0.329163 -0.486206 -0.541626 1445641746 -0.601685 0.329163 -0.486206 -0.541626 1445641746 -0.601685 0.329163 -0.486206 -0.541626 1445641746 -0.601685 0.329163 -0.486206 -0.541626 1445641746 -0.608582 0.322510 -0.483643 -0.540222 1445641746 -0.608582 0.322510 -0.483643 -0.540222 1445641746 -0.608582 0.322510 -0.483643 -0.540222 1445641746 -0.608582 0.322510 -0.483643 -0.540222 1445641746 -0.608582 0.322510 -0.483643 -0.540222 1445641746 -0.608582 0.322510 -0.483643 -0.540222 1445641746 -0.605774 0.322998 -0.475525 -0.550110 1445641746 -0.605774 0.322998 -0.475525 -0.550110 1445641746 -0.605774 0.322998 -0.475525 -0.550110 1445641746 -0.605774 0.322998 -0.475525 -0.550110 1445641746 -0.605774 0.322998 -0.475525 -0.550110 1445641746 -0.605774 0.322998 -0.475525 -0.550110 1445641746 -0.605774 0.322998 -0.475525 -0.550110 1445641746 -0.604126 0.322144 -0.472473 -0.555054 1445641746 -0.604126 0.322144 -0.472473 -0.555054 1445641746 -0.604126 0.322144 -0.472473 -0.555054 1445641746 -0.604126 0.322144 -0.472473 -0.555054 1445641746 -0.604126 0.322144 -0.472473 -0.555054 1445641746 -0.604126 0.322144 -0.472473 -0.555054 1445641746 -0.604797 0.322266 -0.472595 -0.554138 1445641746 -0.604797 0.322266 -0.472595 -0.554138 1445641746 -0.604797 0.322266 -0.472595 -0.554138 1445641746 -0.604797 0.322266 -0.472595 -0.554138 1445641746 -0.604797 0.322266 -0.472595 -0.554138 1445641746 -0.604797 0.322266 -0.472595 -0.554138 1445641746 -0.605530 0.328430 -0.470337 -0.551636 1445641746 -0.605530 0.328430 -0.470337 -0.551636 1445641746 -0.605530 0.328430 -0.470337 -0.551636 1445641746 -0.605530 0.328430 -0.470337 -0.551636 1445641746 -0.605530 0.328430 -0.470337 -0.551636 1445641746 -0.605530 0.328430 -0.470337 -0.551636 1445641746 -0.605530 0.328430 -0.470337 -0.551636 1445641746 -0.602295 0.340942 -0.464905 -0.552246 1445641746 -0.602295 0.340942 -0.464905 -0.552246 1445641746 -0.602295 0.340942 -0.464905 -0.552246 1445641746 -0.602295 0.340942 -0.464905 -0.552246 1445641746 -0.602295 0.340942 -0.464905 -0.552246 1445641746 -0.602295 0.340942 -0.464905 -0.552246 1445641746 -0.599060 0.349548 -0.464050 -0.550964 1445641746 -0.599060 0.349548 -0.464050 -0.550964 1445641746 -0.599060 0.349548 -0.464050 -0.550964 1445641746 -0.599060 0.349548 -0.464050 -0.550964 1445641746 -0.599060 0.349548 -0.464050 -0.550964 1445641746 -0.599060 0.349548 -0.464050 -0.550964 1445641746 -0.594604 0.356995 -0.466248 -0.549255 1445641746 -0.594604 0.356995 -0.466248 -0.549255 1445641746 -0.594604 0.356995 -0.466248 -0.549255 1445641746 -0.594604 0.356995 -0.466248 -0.549255 1445641746 -0.594604 0.356995 -0.466248 -0.549255 1445641746 -0.594604 0.356995 -0.466248 -0.549255 1445641746 -0.594604 0.356995 -0.466248 -0.549255 1445641746 -0.587708 0.361511 -0.463440 -0.556091 1445641746 -0.587708 0.361511 -0.463440 -0.556091 1445641746 -0.587708 0.361511 -0.463440 -0.556091 1445641746 -0.587708 0.361511 -0.463440 -0.556091 1445641746 -0.587708 0.361511 -0.463440 -0.556091 1445641746 -0.587708 0.361511 -0.463440 -0.556091 1445641746 -0.580750 0.360168 -0.458435 -0.568298 1445641746 -0.580750 0.360168 -0.458435 -0.568298 1445641746 -0.580750 0.360168 -0.458435 -0.568298 1445641746 -0.580750 0.360168 -0.458435 -0.568298 1445641746 -0.580750 0.360168 -0.458435 -0.568298 1445641746 -0.580750 0.360168 -0.458435 -0.568298 1445641746 -0.579895 0.353088 -0.461365 -0.571228 1445641746 -0.579895 0.353088 -0.461365 -0.571228 1445641746 -0.579895 0.353088 -0.461365 -0.571228 1445641746 -0.579895 0.353088 -0.461365 -0.571228 1445641746 -0.579895 0.353088 -0.461365 -0.571228 1445641746 -0.579895 0.353088 -0.461365 -0.571228 1445641746 -0.585083 0.345032 -0.470154 -0.563599 1445641746 -0.585083 0.345032 -0.470154 -0.563599 1445641746 -0.585083 0.345032 -0.470154 -0.563599 1445641746 -0.585083 0.345032 -0.470154 -0.563599 1445641746 -0.585083 0.345032 -0.470154 -0.563599 1445641746 -0.585083 0.345032 -0.470154 -0.563599 1445641746 -0.589966 0.337769 -0.476074 -0.557922 1445641746 
-0.617432 0.320984 -0.488892 -0.526062 1445641748 -0.632141 0.308411 -0.474792 -0.529114 1445641748 -0.632141 0.308411 -0.474792 -0.529114 1445641748 -0.632141 0.308411 -0.474792 -0.529114 1445641748 -0.632141 0.308411 -0.474792 -0.529114 1445641748 -0.632141 0.308411 -0.474792 -0.529114 1445641748 -0.632141 0.308411 -0.474792 -0.529114 1445641748 -0.660217 0.303040 -0.455322 -0.514832 1445641748 -0.660217 0.303040 -0.455322 -0.514832 1445641748 -0.660217 0.303040 -0.455322 -0.514832 1445641748 -0.660217 0.303040 -0.455322 -0.514832 1445641748 -0.660217 0.303040 -0.455322 -0.514832 1445641748 -0.660217 0.303040 -0.455322 -0.514832 1445641748 -0.696533 0.343872 -0.417419 -0.471680 1445641748 -0.696533 0.343872 -0.417419 -0.471680 1445641749 -0.696533 0.343872 -0.417419 -0.471680 1445641749 -0.696533 0.343872 -0.417419 -0.471680 1445641749 -0.696533 0.343872 -0.417419 -0.471680 1445641749 -0.696533 0.343872 -0.417419 -0.471680 1445641749 -0.748352 0.392639 -0.335999 -0.415894 1445641749 -0.748352 0.392639 -0.335999 -0.415894 1445641749 -0.748352 0.392639 -0.335999 -0.415894 1445641749 -0.748352 0.392639 -0.335999 -0.415894 1445641749 -0.748352 0.392639 -0.335999 -0.415894 1445641749 -0.748352 0.392639 -0.335999 -0.415894 1445641749 -0.797241 0.415344 -0.250610 -0.359375 1445641749 -0.797241 0.415344 -0.250610 -0.359375 1445641749 -0.797241 0.415344 -0.250610 -0.359375 1445641749 -0.797241 0.415344 -0.250610 -0.359375 1445641749 -0.797241 0.415344 -0.250610 -0.359375 1445641749 -0.797241 0.415344 -0.250610 -0.359375 1445641749 -0.797241 0.415344 -0.250610 -0.359375 1445641749 -0.825684 0.405334 -0.212524 -0.329895 1445641749 -0.825684 0.405334 -0.212524 -0.329895 1445641749 -0.825684 0.405334 -0.212524 -0.329895 1445641749 -0.825684 0.405334 -0.212524 -0.329895 1445641749 -0.825684 0.405334 -0.212524 -0.329895 1445641749 -0.825684 0.405334 -0.212524 -0.329895 1445641749 -0.831970 0.376526 -0.225342 -0.339600 1445641749 -0.831970 0.376526 -0.225342 -0.339600 1445641749 -0.831970 0.376526 -0.225342 -0.339600 1445641749 -0.831970 0.376526 -0.225342 -0.339600 1445641749 -0.831970 0.376526 -0.225342 -0.339600 1445641749 -0.831970 0.376526 -0.225342 -0.339600 1445641749 -0.808228 0.349915 -0.283936 -0.379150 1445641749 -0.808228 0.349915 -0.283936 -0.379150 1445641749 -0.808228 0.349915 -0.283936 -0.379150 1445641749 -0.808228 0.349915 -0.283936 -0.379150 1445641749 -0.808228 0.349915 -0.283936 -0.379150 1445641749 -0.808228 0.349915 -0.283936 -0.379150 1445641749 -0.763672 0.344177 -0.350098 -0.419373 1445641749 -0.763672 0.344177 -0.350098 -0.419373 1445641749 -0.763672 0.344177 -0.350098 -0.419373 1445641749 -0.763672 0.344177 -0.350098 -0.419373 1445641749 -0.763672 0.344177 -0.350098 -0.419373 1445641749 -0.711975 0.339661 -0.382751 -0.481018 1445641749 -0.711975 0.339661 -0.382751 -0.481018 1445641749 -0.711975 0.339661 -0.382751 -0.481018 1445641749 -0.711975 0.339661 -0.382751 -0.481018 1445641749 -0.711975 0.339661 -0.382751 -0.481018 1445641749 -0.711975 0.339661 -0.382751 -0.481018 1445641749 -0.663574 0.358582 -0.389465 -0.528687 1445641749 -0.663574 0.358582 -0.389465 -0.528687 1445641749 -0.663574 0.358582 -0.389465 -0.528687 1445641749 -0.663574 0.358582 -0.389465 -0.528687 1445641749 -0.663574 0.358582 -0.389465 -0.528687 1445641749 -0.643372 0.353210 -0.426453 -0.528748 1445641749 -0.643372 0.353210 -0.426453 -0.528748 1445641749 -0.643372 0.353210 -0.426453 -0.528748 1445641749 -0.643372 0.353210 -0.426453 -0.528748 1445641749 -0.643372 0.353210 -0.426453 -0.528748 1445641749 -0.643372 0.353210 -0.426453 -0.528748 1445641749 -0.645935 0.294861 -0.477051 -0.518066 1445641749 -0.645935 0.294861 -0.477051 -0.518066 1445641749 -0.645935 0.294861 -0.477051 -0.518066 1445641749 -0.645935 0.294861 -0.477051 -0.518066 1445641749 -0.645935 0.294861 -0.477051 -0.518066 1445641749 -0.645935 0.294861 -0.477051 -0.518066 1445641749 -0.630005 0.279602 -0.487549 -0.536011 1445641749 -0.630005 0.279602 -0.487549 -0.536011 1445641749 -0.630005 0.279602 -0.487549 -0.536011 1445641749 -0.630005 0.279602 -0.487549 -0.536011 1445641749 -0.630005 0.279602 -0.487549 -0.536011 1445641749 -0.630005 0.279602 -0.487549 -0.536011 1445641749 -0.635315 0.288940 -0.471436 -0.539185 1445641749 -0.635315 0.288940 -0.471436 -0.539185 1445641749 -0.635315 0.288940 -0.471436 -0.539185 1445641749 -0.635315 0.288940 -0.471436 -0.539185 1445641749 -0.635315 0.288940 -0.471436 -0.539185 1445641749 -0.635315 0.288940 -0.471436 -0.539185 1445641749 -0.665222 0.286255 -0.445740 -0.526245 1445641749 -0.665222 0.286255 -0.445740 -0.526245 1445641749 -0.665222 0.286255 -0.445740 -0.526245 1445641749 -0.665222 0.286255 -0.445740 -0.526245 1445641749 -0.665222 0.286255 -0.445740 -0.526245 1445641749 -0.665222 0.286255 -0.445740 -0.526245 1445641749 -0.665222 0.286255 -0.445740 -0.526245 1445641749 -0.715881 0.330688 -0.409485 -0.458862 1445641749 -0.715881 0.330688 -0.409485 -0.458862 1445641749 -0.715881 0.330688 -0.409485 -0.458862 1445641749 -0.715881 0.330688 -0.409485 -0.458862 1445641749 -0.715881 0.330688 -0.409485 -0.458862 1445641749 -0.715881 0.330688 -0.409485 -0.458862 1445641749 -0.771545 0.398804 -0.328308 -0.371338 1445641749 -0.771545 0.398804 -0.328308 -0.371338 1445641749 -0.771545 0.398804 -0.328308 -0.371338 1445641749 -0.771545 0.398804 -0.328308 -0.371338 1445641749 -0.771545 0.398804 -0.328308 -0.371338 1445641749 -0.771545 0.398804 -0.328308 -0.371338 1445641749 -0.804749 0.419128 -0.263733 -0.327393 1445641749 -0.804749 0.419128 -0.263733 -0.327393 1445641749 -0.804749 0.419128 -0.263733 -0.327393 1445641749 -0.804749 0.419128 -0.263733 -0.327393 1445641749 -0.804749 0.419128 -0.263733 -0.327393 1445641749 -0.804749 0.419128 -0.263733 -0.327393 1445641749 -0.814148 0.405640 -0.250183 -0.331848 1445641749 -0.814148 0.405640 -0.250183 -0.331848 1445641749 -0.814148 0.405640 -0.250183 -0.331848 1445641749 -0.814148 0.405640 -0.250183 -0.331848 1445641749 -0.814148 0.405640 -0.250183 -0.331848 1445641749 -0.814148 0.405640 -0.250183 -0.331848 1445641749 -0.795593 0.389282 -0.280273 -0.370117 1445641749 -0.795593 0.389282 -0.280273 -0.370117 1445641749 -0.795593 0.389282 -0.280273 -0.370117 1445641750 -0.795593 0.389282 -0.280273 -0.370117 1445641750 -0.795593 0.389282 -0.280273 -0.370117 1445641750 -0.795593 0.389282 -0.280273 -0.370117 1445641750 -0.795593 0.389282 -0.280273 -0.370117 1445641750 -0.757568 0.374451 -0.329224 -0.421387 1445641750 -0.757568 0.374451 -0.329224 -0.421387 1445641750 -0.757568 0.374451 -0.329224 -0.421387 1445641750 -0.757568 0.374451 -0.329224 -0.421387 1445641750 -0.757568 0.374451 -0.329224 -0.421387 1445641750 -0.757568 0.374451 -0.329224 -0.421387 1445641750 -0.712036 0.359924 -0.380310 -0.467896 1445641750 -0.712036 0.359924 -0.380310 -0.467896 1445641750 -0.712036 0.359924 -0.380310 -0.467896 1445641750 -0.712036 0.359924 -0.380310 -0.467896 1445641750 -0.712036 0.359924 -0.380310 -0.467896 1445641750 -0.712036 0.359924 -0.380310 -0.467896 1445641750 -0.674438 0.364197 -0.379333 -0.518311 1445641750 -0.674438 0.364197 -0.379333 -0.518311 1445641750 -0.674438 0.364197 -0.379333 -0.518311 1445641750 -0.674438 0.364197 -0.379333 -0.518311 1445641750 -0.674438 0.364197 -0.379333 -0.518311 1445641750 -0.674438 0.364197 -0.379333 -0.518311 1445641750 -0.645508 0.358459 -0.431030 -0.518738 1445641750 -0.645508 0.358459 -0.431030 -0.518738 1445641750 -0.645508 0.358459 -0.431030 -0.518738 1445641750 -0.645508 0.358459 -0.431030 -0.518738 1445641750 -0.645508 0.358459 -0.431030 -0.518738 1445641750 -0.645508 0.358459 -0.431030 -0.518738 1445641750 -0.645508 0.358459 -0.431030 -0.518738 1445641750 -0.658875 0.286987 -0.487793 -0.495667 1445641750 -0.658875 0.286987 -0.487793 -0.495667 1445641750 -0.658875 0.286987 -0.487793 -0.495667 1445641750 -0.658875 0.286987 -0.487793 -0.495667 1445641750 -0.658875 0.286987 -0.487793 -0.495667 1445641750 -0.658875 0.286987 -0.487793 -0.495667 1445641750 -0.644165 0.280518 -0.480774 -0.524658 1445641750 -0.644165 0.280518 -0.480774 -0.524658 1445641750 -0.644165 0.280518 -0.480774 -0.524658 1445641750 -0.644165 0.280518 -0.480774 -0.524658 1445641750 -0.644165 0.280518 -0.480774 -0.524658 1445641750 -0.644165 0.280518 -0.480774 -0.524658 1445641750 -0.644165 0.280518 -0.480774 -0.524658 1445641750 -0.655518 0.298096 -0.444336 -0.532959 1445641750 -0.655518 0.298096 -0.444336 -0.532959 1445641750 -0.655518 0.298096 -0.444336 -0.532959 1445641750 -0.655518 0.298096 -0.444336 -0.532959 1445641750 -0.655518 0.298096 -0.444336 -0.532959 1445641750 -0.655518 0.298096 -0.444336 -0.532959 1445641750 -0.697754 0.302551 -0.406921 -0.506042 1445641750 -0.697754 0.302551 -0.406921 -0.506042 1445641750 -0.697754 0.302551 -0.406921 -0.506042 1445641750 -0.697754 0.302551 -0.406921 -0.506042 1445641750 -0.697754 0.302551 -0.406921 -0.506042 1445641750 -0.697754 0.302551 -0.406921 -0.506042 1445641750 -0.697754 0.302551 -0.406921 -0.506042 1445641750 -0.750427 0.371216 -0.356934 -0.414429 1445641750 -0.750427 0.371216 -0.356934 -0.414429 1445641750 -0.750427 0.371216 -0.356934 -0.414429 1445641750 -0.750427 0.371216 -0.356934 -0.414429 1445641750 -0.750427 0.371216 -0.356934 -0.414429 1445641750 -0.750427 0.371216 -0.356934 -0.414429 1445641750 -0.795593 0.411621 -0.268005 -0.354797 1445641750 -0.795593 0.411621 -0.268005 -0.354797 1445641750 -0.795593 0.411621 -0.268005 -0.354797 1445641750 -0.795593 0.411621 -0.268005 -0.354797 1445641750 -0.795593 0.411621 -0.268005 -0.354797 1445641750 -0.795593 0.411621 -0.268005 -0.354797 1445641750 -0.815796 0.399170 -0.236938 -0.345032 1445641750 -0.815796 0.399170 -0.236938 -0.345032 1445641750 -0.815796 0.399170 -0.236938 -0.345032 1445641750 -0.815796 0.399170 -0.236938 -0.345032 1445641750 -0.815796 0.399170 -0.236938 -0.345032 1445641750 -0.815796 0.399170 -0.236938 -0.345032 1445641750 -0.815796 0.399170 -0.236938 -0.345032 1445641750 -0.815002 0.363953 -0.253174 -0.373169 1445641750 -0.815002 0.363953 -0.253174 -0.373169 1445641750 -0.815002 0.363953 -0.253174 -0.373169 1445641750 -0.815002 0.363953 -0.253174 -0.373169 1445641750 -0.815002 0.363953 -0.253174 -0.373169 1445641750 -0.815002 0.363953 -0.253174 -0.373169 1445641750 -0.788086 0.331848 -0.300232 -0.422791 1445641750 -0.788086 0.331848 -0.300232 -0.422791 1445641750 -0.788086 0.331848 -0.300232 -0.422791 1445641750 -0.788086 0.331848 -0.300232 -0.422791 1445641750 -0.788086 0.331848 -0.300232 -0.422791 1445641750 -0.788086 0.331848 -0.300232 -0.422791 1445641750 -0.752869 0.310242 -0.355469 -0.459045 1445641750 -0.752869 0.310242 -0.355469 -0.459045 1445641750 -0.752869 0.310242 -0.355469 -0.459045 1445641750 -0.752869 0.310242 -0.355469 -0.459045 1445641750 -0.752869 0.310242 -0.355469 -0.459045 1445641750 -0.752869 0.310242 -0.355469 -0.459045 1445641750 -0.752869 0.310242 -0.355469 -0.459045 1445641750 -0.713013 0.304016 -0.367004 -0.514404 1445641750 -0.713013 0.304016 -0.367004 -0.514404 1445641750 -0.713013 0.304016 -0.367004 -0.514404 1445641750 -0.713013 0.304016 -0.367004 -0.514404 1445641750 -0.713013 0.304016 -0.367004 -0.514404 1445641750 -0.713013 0.304016 -0.367004 -0.514404 1445641750 -0.675659 0.305969 -0.417236 -0.525269 1445641750 -0.675659 0.305969 -0.417236 -0.525269 1445641750 -0.675659 0.305969 -0.417236 -0.525269 1445641750 -0.675659 0.305969 -0.417236 -0.525269 1445641750 -0.675659 0.305969 -0.417236 -0.525269 1445641750 -0.675659 0.305969 -0.417236 -0.525269 1445641750 -0.667603 0.250610 -0.471252 -0.519104 1445641750 -0.667603 0.250610 -0.471252 -0.519104 1445641750 -0.667603 0.250610 -0.471252 -0.519104 1445641750 -0.667603 0.250610 -0.471252 -0.519104 1445641750 -0.667603 0.250610 -0.471252 -0.519104 1445641750 -0.667603 0.250610 -0.471252 -0.519104 1445641750 -0.650574 0.246277 -0.473877 -0.539978 1445641750 -0.650574 0.246277 -0.473877 -0.539978 1445641750 -0.650574 0.246277 -0.473877 -0.539978 1445641751 -0.650574 0.246277 -0.473877 -0.539978 1445641751 -0.650574 0.246277 -0.473877 -0.539978 1445641751 -0.658081 0.264465 -0.447876 -0.544495 1445641751 -0.658081 0.264465 -0.447876 -0.544495 1445641751 -0.658081 0.264465 -0.447876 -0.544495 1445641751 -0.658081 0.264465 -0.447876 -0.544495 1445641751 -0.658081 0.264465 -0.447876 -0.544495 1445641751 -0.691956 0.287476 -0.418518 -0.513367 1445641751 -0.691956 0.287476 -0.418518 -0.513367 1445641751 -0.691956 0.287476 -0.418518 -0.513367 1445641751 -0.691956 0.287476 -0.418518 -0.513367 1445641751 -0.691956 0.287476 -0.418518 -0.513367 1445641751 -0.691956 0.287476 -0.418518 -0.513367 1445641751 -0.745911 0.357788 -0.367615 -0.424927 1445641751 -0.745911 0.357788 -0.367615 -0.424927 1445641751 -0.745911 0.357788 -0.367615 -0.424927 1445641751 -0.745911 0.357788 -0.367615 -0.424927 1445641751 -0.745911 0.357788 -0.367615 -0.424927 1445641751 -0.745911 0.357788 -0.367615 -0.424927 1445641751 -0.791199 0.411194 -0.283081 -0.353271 1445641751 -0.791199 0.411194 -0.283081 -0.353271 1445641751 -0.791199 0.411194 -0.283081 -0.353271 1445641751 -0.791199 0.411194 -0.283081 -0.353271 1445641751 -0.791199 0.411194 -0.283081 -0.353271 1445641751 -0.791199 0.411194 -0.283081 -0.353271 1445641751 -0.813721 0.423767 -0.239014 -0.318176 1445641751 -0.813721 0.423767 -0.239014 -0.318176 1445641751 -0.813721 0.423767 -0.239014 -0.318176 1445641751 -0.813721 0.423767 -0.239014 -0.318176 1445641751 -0.813721 0.423767 -0.239014 -0.318176 1445641751 -0.813721 0.423767 -0.239014 -0.318176 1445641751 -0.821533 0.406006 -0.242798 -0.318298 1445641751 -0.821533 0.406006 -0.242798 -0.318298 1445641751 -0.821533 0.406006 -0.242798 -0.318298 1445641751 -0.821533 0.406006 -0.242798 -0.318298 1445641751 -0.821533 0.406006 -0.242798 -0.318298 1445641751 -0.821533 0.406006 -0.242798 -0.318298 1445641751 -0.808533 0.377319 -0.286316 -0.349304 1445641751 -0.808533 0.377319 -0.286316 -0.349304 1445641751 -0.808533 0.377319 -0.286316 -0.349304 1445641751 -0.808533 0.377319 -0.286316 -0.349304 1445641751 -0.808533 0.377319 -0.286316 -0.349304 1445641751 -0.808533 0.377319 -0.286316 -0.349304 1445641751 -0.775085 0.354675 -0.345764 -0.392456 1445641751 -0.775085 0.354675 -0.345764 -0.392456 1445641751 -0.775085 0.354675 -0.345764 -0.392456 1445641751 -0.775085 0.354675 -0.345764 -0.392456 1445641751 -0.775085 0.354675 -0.345764 -0.392456 1445641751 -0.775085 0.354675 -0.345764 -0.392456 1445641751 -0.731018 0.345703 -0.392273 -0.438477 1445641751 -0.731018 0.345703 -0.392273 -0.438477 1445641751 -0.731018 0.345703 -0.392273 -0.438477 1445641751 -0.731018 0.345703 -0.392273 -0.438477 1445641751 -0.731018 0.345703 -0.392273 -0.438477 1445641751 -0.731018 0.345703 -0.392273 -0.438477 1445641751 -0.681091 0.354736 -0.405884 -0.495605 1445641751 -0.681091 0.354736 -0.405884 -0.495605 1445641751 -0.681091 0.354736 -0.405884 -0.495605 1445641751 -0.681091 0.354736 -0.405884 -0.495605 1445641751 -0.681091 0.354736 -0.405884 -0.495605 1445641751 -0.681091 0.354736 -0.405884 -0.495605 1445641751 -0.681091 0.354736 -0.405884 -0.495605 1445641751 -0.646729 0.357605 -0.449646 -0.501770 1445641751 -0.646729 0.357605 -0.449646 -0.501770 1445641751 -0.646729 0.357605 -0.449646 -0.501770 1445641751 -0.646729 0.357605 -0.449646 -0.501770 1445641751 -0.646729 0.357605 -0.449646 -0.501770 1445641751 -0.643188 0.292786 -0.495667 -0.504944 1445641751 -0.643188 0.292786 -0.495667 -0.504944 1445641751 -0.643188 0.292786 -0.495667 -0.504944 1445641751 -0.643188 0.292786 -0.495667 -0.504944 1445641751 -0.643188 0.292786 -0.495667 -0.504944 1445641751 -0.643188 0.292786 -0.495667 -0.504944 1445641751 -0.643188 0.292786 -0.495667 -0.504944 1445641751 -0.612915 0.274963 -0.507751 -0.539490 1445641751 -0.612915 0.274963 -0.507751 -0.539490 1445641751 -0.612915 0.274963 -0.507751 -0.539490 1445641751 -0.612915 0.274963 -0.507751 -0.539490 1445641751 -0.612915 0.274963 -0.507751 -0.539490 1445641751 -0.612915 0.274963 -0.507751 -0.539490 1445641751 -0.604004 0.274536 -0.510559 -0.546997 1445641751 -0.604004 0.274536 -0.510559 -0.546997 1445641751 -0.604004 0.274536 -0.510559 -0.546997 1445641751 -0.604004 0.274536 -0.510559 -0.546997 1445641751 -0.604004 0.274536 -0.510559 -0.546997 1445641751 -0.604004 0.274536 -0.510559 -0.546997 1445641751 -0.615295 0.260315 -0.495728 -0.554932 1445641751 -0.615295 0.260315 -0.495728 -0.554932 1445641751 -0.615295 0.260315 -0.495728 -0.554932 1445641751 -0.615295 0.260315 -0.495728 -0.554932 1445641751 -0.615295 0.260315 -0.495728 -0.554932 1445641751 -0.615295 0.260315 -0.495728 -0.554932 1445641751 -0.654297 0.303833 -0.445496 -0.530212 1445641751 -0.654297 0.303833 -0.445496 -0.530212 1445641751 -0.654297 0.303833 -0.445496 -0.530212 1445641751 -0.654297 0.303833 -0.445496 -0.530212 1445641751 -0.654297 0.303833 -0.445496 -0.530212 1445641751 -0.654297 0.303833 -0.445496 -0.530212 1445641751 -0.708557 0.365417 -0.387512 -0.462891 1445641751 -0.708557 0.365417 -0.387512 -0.462891 1445641751 -0.708557 0.365417 -0.387512 -0.462891 1445641751 -0.708557 0.365417 -0.387512 -0.462891 1445641751 -0.708557 0.365417 -0.387512 -0.462891 1445641751 -0.708557 0.365417 -0.387512 -0.462891 1445641751 -0.770020 0.390686 -0.313354 -0.395386 1445641751 -0.770020 0.390686 -0.313354 -0.395386 1445641751 -0.770020 0.390686 -0.313354 -0.395386 1445641751 -0.770020 0.390686 -0.313354 -0.395386 1445641751 -0.770020 0.390686 -0.313354 -0.395386 1445641752 -0.770020 0.390686 -0.313354 -0.395386 1445641752 -0.770020 0.390686 -0.313354 -0.395386 1445641752 -0.817627 0.379822 -0.256226 -0.348816 1445641752 -0.817627 0.379822 -0.256226 -0.348816 1445641752 -0.817627 0.379822 -0.256226 -0.348816 1445641752 -0.817627 0.379822 -0.256226 -0.348816 1445641752 -0.817627 0.379822 -0.256226 -0.348816 1445641752 -0.817627 0.379822 -0.256226 -0.348816 1445641752 -0.844910 0.343018 -0.252747 -0.323486 1445641752 -0.844910 0.343018 -0.252747 -0.323486 1445641752 -0.844910 0.343018 -0.252747 -0.323486 1445641752 -0.844910 0.343018 -0.252747 -0.323486 1445641752 -0.844910 0.343018 -0.252747 -0.323486 1445641752 -0.837219 0.311218 -0.282410 -0.350037 1445641752 -0.837219 0.311218 -0.282410 -0.350037 1445641752 -0.837219 0.311218 -0.282410 -0.350037 1445641752 -0.837219 0.311218 -0.282410 -0.350037 1445641752 -0.837219 0.311218 -0.282410 -0.350037 1445641752 -0.837219 0.311218 -0.282410 -0.350037 1445641752 -0.837219 0.311218 -0.282410 -0.350037 1445641752 -0.801758 0.304321 -0.322693 -0.400635 1445641752 -0.801758 0.304321 -0.322693 -0.400635 1445641752 -0.801758 0.304321 -0.322693 -0.400635 1445641752 -0.801758 0.304321 -0.322693 -0.400635 1445641752 -0.751343 0.313110 -0.354675 -0.460083 1445641752 -0.751343 0.313110 -0.354675 -0.460083 1445641752 -0.751343 0.313110 -0.354675 -0.460083 1445641752 -0.751343 0.313110 -0.354675 -0.460083 1445641752 -0.751343 0.313110 -0.354675 -0.460083 1445641752 -0.687988 0.344055 -0.367859 -0.522522 1445641752 -0.687988 0.344055 -0.367859 -0.522522 1445641752 -0.687988 0.344055 -0.367859 -0.522522 1445641752 -0.687988 0.344055 -0.367859 -0.522522 1445641752 -0.687988 0.344055 -0.367859 -0.522522 1445641752 -0.687988 0.344055 -0.367859 -0.522522 1445641752 -0.639954 0.369568 -0.364746 -0.566467 1445641752 -0.639954 0.369568 -0.364746 -0.566467 1445641752 -0.639954 0.369568 -0.364746 -0.566467 1445641752 -0.639954 0.369568 -0.364746 -0.566467 1445641752 -0.639954 0.369568 -0.364746 -0.566467 1445641752 -0.639954 0.369568 -0.364746 -0.566467 1445641752 -0.639954 0.369568 -0.364746 -0.566467 1445641752 -0.636841 0.355591 -0.412476 -0.545837 1445641752 -0.636841 0.355591 -0.412476 -0.545837 1445641752 -0.636841 0.355591 -0.412476 -0.545837 1445641752 -0.636841 0.355591 -0.412476 -0.545837 1445641752 -0.636841 0.355591 -0.412476 -0.545837 1445641752 -0.637512 0.290710 -0.469299 -0.537537 1445641752 -0.637512 0.290710 -0.469299 -0.537537 1445641752 -0.637512 0.290710 -0.469299 -0.537537 1445641752 -0.637512 0.290710 -0.469299 -0.537537 1445641752 -0.637512 0.290710 -0.469299 -0.537537 1445641752 -0.637512 0.290710 -0.469299 -0.537537 1445641752 -0.637512 0.290710 -0.469299 -0.537537 1445641752 -0.622498 0.294128 -0.469360 -0.552917 1445641752 -0.622498 0.294128 -0.469360 -0.552917 1445641752 -0.622498 0.294128 -0.469360 -0.552917 1445641752 -0.622498 0.294128 -0.469360 -0.552917 1445641752 -0.639221 0.310547 -0.438110 -0.550537 1445641752 -0.639221 0.310547 -0.438110 -0.550537 1445641752 -0.639221 0.310547 -0.438110 -0.550537 1445641752 -0.639221 0.310547 -0.438110 -0.550537 1445641752 -0.639221 0.310547 -0.438110 -0.550537 1445641752 -0.639221 0.310547 -0.438110 -0.550537 1445641752 -0.695068 0.379578 -0.386902 -0.472412 1445641752 -0.695068 0.379578 -0.386902 -0.472412 1445641752 -0.695068 0.379578 -0.386902 -0.472412 1445641752 -0.695068 0.379578 -0.386902 -0.472412 1445641752 -0.695068 0.379578 -0.386902 -0.472412 1445641752 -0.695068 0.379578 -0.386902 -0.472412 1445641752 -0.695068 0.379578 -0.386902 -0.472412 1445641752 -0.763489 0.445679 -0.275879 -0.377380 1445641752 -0.763489 0.445679 -0.275879 -0.377380 1445641752 -0.763489 0.445679 -0.275879 -0.377380 1445641752 -0.763489 0.445679 -0.275879 -0.377380 1445641752 -0.763489 0.445679 -0.275879 -0.377380 1445641752 -0.763489 0.445679 -0.275879 -0.377380 1445641752 -0.806091 0.429749 -0.223267 -0.340210 1445641752 -0.806091 0.429749 -0.223267 -0.340210 1445641752 -0.806091 0.429749 -0.223267 -0.340210 1445641752 -0.806091 0.429749 -0.223267 -0.340210 1445641752 -0.806091 0.429749 -0.223267 -0.340210 1445641752 -0.816956 0.388306 -0.231934 -0.357910 1445641752 -0.816956 0.388306 -0.231934 -0.357910 1445641752 -0.816956 0.388306 -0.231934 -0.357910 1445641752 -0.816956 0.388306 -0.231934 -0.357910 1445641752 -0.816956 0.388306 -0.231934 -0.357910 1445641752 -0.816956 0.388306 -0.231934 -0.357910 1445641752 -0.816956 0.388306 -0.231934 -0.357910 1445641752 -0.793884 0.352539 -0.281372 -0.407898 1445641752 -0.793884 0.352539 -0.281372 -0.407898 1445641752 -0.793884 0.352539 -0.281372 -0.407898 1445641752 -0.793884 0.352539 -0.281372 -0.407898 1445641752 -0.793884 0.352539 -0.281372 -0.407898 1445641752 -0.793884 0.352539 -0.281372 -0.407898 1445641752 -0.748291 0.326843 -0.345032 -0.462891 1445641752 -0.748291 0.326843 -0.345032 -0.462891 1445641752 -0.748291 0.326843 -0.345032 -0.462891 1445641752 -0.748291 0.326843 -0.345032 -0.462891 1445641752 -0.748291 0.326843 -0.345032 -0.462891 1445641752 -0.697510 0.322144 -0.360291 -0.529114 1445641752 -0.697510 0.322144 -0.360291 -0.529114 1445641752 -0.697510 0.322144 -0.360291 -0.529114 1445641752 -0.697510 0.322144 -0.360291 -0.529114 1445641752 -0.697510 0.322144 -0.360291 -0.529114 1445641753 -0.697510 0.322144 -0.360291 -0.529114 1445641753 -0.644714 0.341797 -0.377625 -0.570068 1445641753 -0.644714 0.341797 -0.377625 -0.570068 1445641753 -0.644714 0.341797 -0.377625 -0.570068 1445641753 -0.644714 0.341797 -0.377625 -0.570068 1445641753 -0.644714 0.341797 -0.377625 -0.570068 1445641753 -0.644714 0.341797 -0.377625 -0.570068 1445641753 -0.622803 0.316284 -0.421814 -0.578186 1445641753 -0.622803 0.316284 -0.421814 -0.578186 1445641753 -0.622803 0.316284 -0.421814 -0.578186 1445641753 -0.622803 0.316284 -0.421814 -0.578186 1445641753 -0.622803 0.316284 -0.421814 -0.578186 1445641753 -0.622803 0.316284 -0.421814 -0.578186 1445641753 -0.592041 0.281433 -0.445679 -0.609680 1445641753 -0.592041 0.281433 -0.445679 -0.609680 1445641753 -0.592041 0.281433 -0.445679 -0.609680 1445641753 -0.592041 0.281433 -0.445679 -0.609680 1445641753 -0.592041 0.281433 -0.445679 -0.609680 1445641753 -0.573853 0.304749 -0.439453 -0.620300 1445641753 -0.573853 0.304749 -0.439453 -0.620300 1445641753 -0.573853 0.304749 -0.439453 -0.620300 1445641753 -0.573853 0.304749 -0.439453 -0.620300 1445641753 -0.573853 0.304749 -0.439453 -0.620300 1445641753 -0.573853 0.304749 -0.439453 -0.620300 1445641753 -0.585388 0.307068 -0.436951 -0.610046 1445641753 -0.585388 0.307068 -0.436951 -0.610046 1445641753 -0.585388 0.307068 -0.436951 -0.610046 1445641753 -0.585388 0.307068 -0.436951 -0.610046 1445641753 -0.610840 0.286011 -0.437012 -0.595154 1445641753 -0.610840 0.286011 -0.437012 -0.595154 1445641753 -0.610840 0.286011 -0.437012 -0.595154 1445641753 -0.610840 0.286011 -0.437012 -0.595154 1445641753 -0.610840 0.286011 -0.437012 -0.595154 1445641753 -0.610840 0.286011 -0.437012 -0.595154 1445641753 -0.667480 0.330444 -0.414368 -0.523132 1445641753 -0.667480 0.330444 -0.414368 -0.523132 1445641753 -0.667480 0.330444 -0.414368 -0.523132 1445641753 -0.667480 0.330444 -0.414368 -0.523132 1445641753 -0.667480 0.330444 -0.414368 -0.523132 1445641753 -0.667480 0.330444 -0.414368 -0.523132 1445641753 -0.667480 0.330444 -0.414368 -0.523132 1445641753 -0.739685 0.389282 -0.335022 -0.434875 1445641753 -0.739685 0.389282 -0.335022 -0.434875 1445641753 -0.739685 0.389282 -0.335022 -0.434875 1445641753 -0.739685 0.389282 -0.335022 -0.434875 1445641753 -0.739685 0.389282 -0.335022 -0.434875 1445641753 -0.739685 0.389282 -0.335022 -0.434875 1445641753 -0.782349 0.404114 -0.262756 -0.394531 1445641753 -0.782349 0.404114 -0.262756 -0.394531 1445641753 -0.782349 0.404114 -0.262756 -0.394531 1445641753 -0.782349 0.404114 -0.262756 -0.394531 1445641753 -0.782349 0.404114 -0.262756 -0.394531 1445641753 -0.782349 0.404114 -0.262756 -0.394531 1445641753 -0.790771 0.375549 -0.254028 -0.411316 1445641753 -0.790771 0.375549 -0.254028 -0.411316 1445641753 -0.790771 0.375549 -0.254028 -0.411316 1445641753 -0.790771 0.375549 -0.254028 -0.411316 1445641753 -0.790771 0.375549 -0.254028 -0.411316 1445641753 -0.790771 0.375549 -0.254028 -0.411316 1445641753 -0.767517 0.343506 -0.284607 -0.460449 1445641753 -0.767517 0.343506 -0.284607 -0.460449 1445641753 -0.767517 0.343506 -0.284607 -0.460449 1445641753 -0.767517 0.343506 -0.284607 -0.460449 1445641753 -0.767517 0.343506 -0.284607 -0.460449 1445641753 -0.767517 0.343506 -0.284607 -0.460449 1445641753 -0.729736 0.313293 -0.338074 -0.505127 1445641753 -0.729736 0.313293 -0.338074 -0.505127 1445641753 -0.729736 0.313293 -0.338074 -0.505127 1445641753 -0.729736 0.313293 -0.338074 -0.505127 1445641753 -0.729736 0.313293 -0.338074 -0.505127 1445641753 -0.729736 0.313293 -0.338074 -0.505127 1445641753 -0.689331 0.297791 -0.369629 -0.547302 1445641753 -0.689331 0.297791 -0.369629 -0.547302 1445641753 -0.689331 0.297791 -0.369629 -0.547302 1445641753 -0.689331 0.297791 -0.369629 -0.547302 1445641753 -0.689331 0.297791 -0.369629 -0.547302 1445641753 -0.689331 0.297791 -0.369629 -0.547302 1445641753 -0.655396 0.309998 -0.387817 -0.569275 1445641753 -0.655396 0.309998 -0.387817 -0.569275 1445641753 -0.655396 0.309998 -0.387817 -0.569275 1445641753 -0.655396 0.309998 -0.387817 -0.569275 1445641753 -0.655396 0.309998 -0.387817 -0.569275 1445641753 -0.638733 0.259460 -0.453552 -0.564819 1445641753 -0.638733 0.259460 -0.453552 -0.564819 1445641753 -0.638733 0.259460 -0.453552 -0.564819 1445641753 -0.638733 0.259460 -0.453552 -0.564819 1445641753 -0.638733 0.259460 -0.453552 -0.564819 1445641753 -0.638733 0.259460 -0.453552 -0.564819 1445641753 -0.638733 0.259460 -0.453552 -0.564819 1445641753 -0.596252 0.239502 -0.461121 -0.612061 1445641753 -0.596252 0.239502 -0.461121 -0.612061 1445641753 -0.596252 0.239502 -0.461121 -0.612061 1445641753 -0.596252 0.239502 -0.461121 -0.612061 1445641753 -0.591003 0.271057 -0.456665 -0.607239 1445641753 -0.591003 0.271057 -0.456665 -0.607239 1445641753 -0.591003 0.271057 -0.456665 -0.607239 1445641753 -0.591003 0.271057 -0.456665 -0.607239 1445641753 -0.591003 0.271057 -0.456665 -0.607239 1445641753 -0.591003 0.271057 -0.456665 -0.607239 1445641753 -0.591003 0.271057 -0.456665 -0.607239 1445641753 -0.606750 0.285522 -0.446411 -0.592590 1445641753 -0.606750 0.285522 -0.446411 -0.592590 1445641753 -0.606750 0.285522 -0.446411 -0.592590 1445641753 -0.606750 0.285522 -0.446411 -0.592590 1445641753 -0.606750 0.285522 -0.446411 -0.592590 1445641753 -0.606750 0.285522 -0.446411 -0.592590 1445641754 -0.627625 0.289063 -0.432434 -0.579346 1445641754 -0.627625 0.289063 -0.432434 -0.579346 1445641754 -0.627625 0.289063 -0.432434 -0.579346 1445641754 -0.627625 0.289063 -0.432434 -0.579346 1445641754 -0.627625 0.289063 -0.432434 -0.579346 1445641754 -0.627625 0.289063 -0.432434 -0.579346 1445641754 -0.654419 0.316711 -0.400513 -0.557739 1445641754 -0.654419 0.316711 -0.400513 -0.557739 1445641754 -0.654419 0.316711 -0.400513 -0.557739 1445641754 -0.654419 0.316711 -0.400513 -0.557739 1445641754 -0.654419 0.316711 -0.400513 -0.557739 1445641754 -0.654419 0.316711 -0.400513 -0.557739 1445641754 -0.714905 0.379211 -0.373413 -0.453613 1445641754 
-0.585999 0.350708 -0.473083 -0.556641 1445641755 -0.585999 0.350708 -0.473083 -0.556641 1445641755 -0.585999 0.350708 -0.473083 -0.556641 1445641755 -0.584900 0.352173 -0.472839 -0.557129 1445641755 -0.584900 0.352173 -0.472839 -0.557129 1445641755 -0.584900 0.352173 -0.472839 -0.557129 1445641755 -0.584900 0.352173 -0.472839 -0.557129 1445641755 -0.584900 0.352173 -0.472839 -0.557129 1445641755 -0.584900 0.352173 -0.472839 -0.557129 1445641755 -0.584900 0.352173 -0.472839 -0.557129 1445641755 -0.583496 0.354553 -0.472534 -0.557312 1445641755 -0.583496 0.354553 -0.472534 -0.557312 1445641756 -0.583496 0.354553 -0.472534 -0.557312 1445641756 -0.583496 0.354553 -0.472534 -0.557312 1445641756 -0.583496 0.354553 -0.472534 -0.557312 1445641756 -0.583008 0.356506 -0.472351 -0.556702 1445641756 -0.583008 0.356506 -0.472351 -0.556702 1445641756 -0.583008 0.356506 -0.472351 -0.556702 1445641756 -0.583008 0.356506 -0.472351 -0.556702 1445641756 -0.583008 0.356506 -0.472351 -0.556702 1445641756 -0.583008 0.356506 -0.472351 -0.556702 1445641756 -0.582458 0.357971 -0.472046 -0.556641 1445641756 -0.582458 0.357971 -0.472046 -0.556641 1445641756 -0.582458 0.357971 -0.472046 -0.556641 1445641756 -0.582458 0.357971 -0.472046 -0.556641 1445641756 -0.582458 0.357971 -0.472046 -0.556641 1445641756 -0.582336 0.358337 -0.472412 -0.556213 1445641756 -0.582336 0.358337 -0.472412 -0.556213 1445641756 -0.582336 0.358337 -0.472412 -0.556213 1445641756 -0.582336 0.358337 -0.472412 -0.556213 1445641756 -0.582336 0.358337 -0.472412 -0.556213 1445641756 -0.582336 0.358337 -0.472412 -0.556213 1445641756 -0.585510 0.352661 -0.475342 -0.554016 1445641756 -0.585510 0.352661 -0.475342 -0.554016 1445641756 -0.585510 0.352661 -0.475342 -0.554016 1445641756 -0.585510 0.352661 -0.475342 -0.554016 1445641756 -0.585510 0.352661 -0.475342 -0.554016 1445641756 -0.589050 0.344116 -0.478882 -0.552551 1445641756 -0.589050 0.344116 -0.478882 -0.552551 1445641756 -0.589050 0.344116 -0.478882 -0.552551 1445641756 -0.589050 0.344116 -0.478882 -0.552551 1445641756 -0.589050 0.344116 -0.478882 -0.552551 1445641756 -0.589050 0.344116 -0.478882 -0.552551 1445641756 -0.592773 0.336304 -0.480835 -0.551697 1445641756 -0.592773 0.336304 -0.480835 -0.551697 1445641756 -0.592773 0.336304 -0.480835 -0.551697 1445641756 -0.592773 0.336304 -0.480835 -0.551697 1445641756 -0.592773 0.336304 -0.480835 -0.551697 1445641756 -0.592773 0.336304 -0.480835 -0.551697 1445641756 -0.597900 0.329285 -0.482239 -0.549194 1445641756 -0.597900 0.329285 -0.482239 -0.549194 1445641756 -0.597900 0.329285 -0.482239 -0.549194 1445641756 -0.597900 0.329285 -0.482239 -0.549194 1445641756 -0.597900 0.329285 -0.482239 -0.549194 1445641756 -0.597900 0.329285 -0.482239 -0.549194 1445641756 -0.600403 0.326904 -0.484924 -0.545532 1445641756 -0.600403 0.326904 -0.484924 -0.545532 1445641756 -0.600403 0.326904 -0.484924 -0.545532 1445641756 -0.600403 0.326904 -0.484924 -0.545532 1445641756 -0.600403 0.326904 -0.484924 -0.545532 1445641756 -0.600403 0.326904 -0.484924 -0.545532 1445641756 -0.602051 0.325806 -0.488770 -0.540894 1445641756 -0.602051 0.325806 -0.488770 -0.540894 1445641756 -0.602051 0.325806 -0.488770 -0.540894 1445641756 -0.602051 0.325806 -0.488770 -0.540894 1445641756 -0.602051 0.325806 -0.488770 -0.540894 1445641756 -0.602051 0.325806 -0.488770 -0.540894 1445641756 -0.602051 0.325806 -0.488770 -0.540894 1445641756 -0.600037 0.326782 -0.490051 -0.541382 1445641756 -0.600037 0.326782 -0.490051 -0.541382 1445641756 -0.600037 0.326782 -0.490051 -0.541382 1445641756 -0.600037 0.326782 -0.490051 -0.541382 1445641756 -0.600037 0.326782 -0.490051 -0.541382 1445641756 -0.600037 0.326782 -0.490051 -0.541382 1445641756 -0.598022 0.330200 -0.486877 -0.544373 1445641756 -0.598022 0.330200 -0.486877 -0.544373 1445641756 -0.598022 0.330200 -0.486877 -0.544373 1445641756 -0.598022 0.330200 -0.486877 -0.544373 1445641756 -0.598022 0.330200 -0.486877 -0.544373 1445641756 -0.598022 0.330200 -0.486877 -0.544373 1445641756 -0.594788 0.336426 -0.482544 -0.547974 1445641756 -0.594788 0.336426 -0.482544 -0.547974 1445641756 -0.594788 0.336426 -0.482544 -0.547974 1445641756 -0.594788 0.336426 -0.482544 -0.547974 1445641756 -0.594788 0.336426 -0.482544 -0.547974 1445641756 -0.594788 0.336426 -0.482544 -0.547974 1445641756 -0.589417 0.347229 -0.477722 -0.551208 1445641756 -0.589417 0.347229 -0.477722 -0.551208 1445641756 -0.589417 0.347229 -0.477722 -0.551208 1445641756 -0.589417 0.347229 -0.477722 -0.551208 1445641756 -0.589417 0.347229 -0.477722 -0.551208 1445641756 -0.589417 0.347229 -0.477722 -0.551208 1445641756 -0.583679 0.356384 -0.474792 -0.554016 1445641756 -0.583679 0.356384 -0.474792 -0.554016 1445641756 -0.583679 0.356384 -0.474792 -0.554016 1445641756 -0.583679 0.356384 -0.474792 -0.554016 1445641756 -0.583679 0.356384 -0.474792 -0.554016 1445641756 -0.583679 0.356384 -0.474792 -0.554016 1445641756 -0.580139 0.358887 -0.471130 -0.559265 1445641756 -0.580139 0.358887 -0.471130 -0.559265 1445641756 -0.580139 0.358887 -0.471130 -0.559265 1445641756 -0.580139 0.358887 -0.471130 -0.559265 1445641756 -0.580139 0.358887 -0.471130 -0.559265 1445641756 -0.580139 0.358887 -0.471130 -0.559265 1445641756 -0.576782 0.359314 -0.467407 -0.565491 1445641756 -0.576782 0.359314 -0.467407 -0.565491 1445641756 -0.576782 0.359314 -0.467407 -0.565491 1445641756 -0.576782 0.359314 -0.467407 -0.565491 1445641756 -0.576782 0.359314 -0.467407 -0.565491 1445641756 -0.576782 0.359314 -0.467407 -0.565491 1445641756 -0.580383 0.354858 -0.473633 -0.559448 1445641756 -0.580383 0.354858 -0.473633 -0.559448 1445641756 -0.580383 0.354858 -0.473633 -0.559448 1445641756 -0.580383 0.354858 -0.473633 -0.559448 1445641756 -0.580383 0.354858 -0.473633 -0.559448 1445641756 -0.580383 0.354858 -0.473633 -0.559448 1445641756 -0.588623 0.346436 -0.484985 -0.546204 1445641756 -0.588623 0.346436 -0.484985 -0.546204 1445641756 -0.588623 0.346436 -0.484985 -0.546204 1445641757 -0.588623 0.346436 -0.484985 -0.546204 1445641757 -0.588623 0.346436 -0.484985 -0.546204 1445641757 -0.588623 0.346436 -0.484985 -0.546204 1445641757 -0.593506 0.337769 -0.489990 -0.541931 1445641757 -0.593506 0.337769 -0.489990 -0.541931 1445641757 -0.593506 0.337769 -0.489990 -0.541931 1445641757 -0.593506 0.337769 -0.489990 -0.541931 1445641757 -0.597656 0.330017 -0.490906 -0.541321 1445641757 -0.597656 0.330017 -0.490906 -0.541321 1445641757 -0.597656 0.330017 -0.490906 -0.541321 1445641757 -0.597656 0.330017 -0.490906 -0.541321 1445641757 -0.597656 0.330017 -0.490906 -0.541321 1445641757 -0.600830 0.328369 -0.488037 -0.541382 1445641757 -0.600830 0.328369 -0.488037 -0.541382 1445641757 -0.600830 0.328369 -0.488037 -0.541382 1445641757 -0.600830 0.328369 -0.488037 -0.541382 1445641757 -0.600830 0.328369 -0.488037 -0.541382 1445641757 -0.600464 0.332458 -0.486328 -0.540833 1445641757 -0.600464 0.332458 -0.486328 -0.540833 1445641757 -0.600464 0.332458 -0.486328 -0.540833 1445641757 -0.600464 0.332458 -0.486328 -0.540833 1445641757 -0.600464 0.332458 -0.486328 -0.540833 1445641757 -0.600464 0.332458 -0.486328 -0.540833 1445641757 -0.598511 0.334778 -0.487854 -0.540161 1445641757 -0.598511 0.334778 -0.487854 -0.540161 1445641757 -0.598511 0.334778 -0.487854 -0.540161 1445641757 -0.598511 0.334778 -0.487854 -0.540161 1445641757 -0.598511 0.334778 -0.487854 -0.540161 1445641757 -0.598511 0.334778 -0.487854 -0.540161 1445641757 -0.598511 0.334778 -0.487854 -0.540161 1445641757 -0.595276 0.338135 -0.487122 -0.542297 1445641757 -0.595276 0.338135 -0.487122 -0.542297 1445641757 -0.595276 0.338135 -0.487122 -0.542297 1445641757 -0.595276 0.338135 -0.487122 -0.542297 1445641757 -0.595276 0.338135 -0.487122 -0.542297 1445641757 -0.595276 0.338135 -0.487122 -0.542297 1445641757 -0.591248 0.343445 -0.482544 -0.547485 1445641757 -0.591248 0.343445 -0.482544 -0.547485 1445641757 -0.591248 0.343445 -0.482544 -0.547485 1445641757 -0.591248 0.343445 -0.482544 -0.547485 1445641757 -0.591248 0.343445 -0.482544 -0.547485 1445641757 -0.591248 0.343445 -0.482544 -0.547485 1445641757 -0.591248 0.343445 -0.482544 -0.547485 1445641757 -0.585938 0.351685 -0.478699 -0.551270 1445641757 -0.585938 0.351685 -0.478699 -0.551270 1445641757 -0.585938 0.351685 -0.478699 -0.551270 1445641757 -0.585938 0.351685 -0.478699 -0.551270 1445641757 -0.585938 0.351685 -0.478699 -0.551270 1445641757 -0.585938 0.351685 -0.478699 -0.551270 1445641757 -0.580261 0.359009 -0.475464 -0.555359 1445641757 -0.580261 0.359009 -0.475464 -0.555359 1445641757 -0.580261 0.359009 -0.475464 -0.555359 1445641757 -0.580261 0.359009 -0.475464 -0.555359 1445641757 -0.580261 0.359009 -0.475464 -0.555359 1445641757 -0.580261 0.359009 -0.475464 -0.555359 1445641757 -0.580261 0.359009 -0.475464 -0.555359 1445641757 -0.576660 0.360657 -0.470215 -0.562500 1445641757 -0.576660 0.360657 -0.470215 -0.562500 1445641757 -0.576660 0.360657 -0.470215 -0.562500 1445641757 -0.576660 0.360657 -0.470215 -0.562500 1445641757 -0.576660 0.360657 -0.470215 -0.562500 1445641757 -0.572571 0.359131 -0.462830 -0.573669 1445641757 -0.572571 0.359131 -0.462830 -0.573669 1445641757 -0.572571 0.359131 -0.462830 -0.573669 1445641757 -0.572571 0.359131 -0.462830 -0.573669 1445641757 -0.572571 0.359131 -0.462830 -0.573669 1445641757 -0.572571 0.359131 -0.462830 -0.573669 1445641757 -0.575134 0.355103 -0.465942 -0.571045 1445641757 -0.575134 0.355103 -0.465942 -0.571045 1445641757 -0.575134 0.355103 -0.465942 -0.571045 1445641757 -0.575134 0.355103 -0.465942 -0.571045 1445641757 -0.575134 0.355103 -0.465942 -0.571045 1445641757 -0.575134 0.355103 -0.465942 -0.571045 1445641757 -0.575134 0.355103 -0.465942 -0.571045 1445641757 -0.584778 0.344849 -0.480042 -0.555664 1445641757 -0.584778 0.344849 -0.480042 -0.555664 1445641757 -0.584778 0.344849 -0.480042 -0.555664 1445641757 -0.584778 0.344849 -0.480042 -0.555664 1445641757 -0.584778 0.344849 -0.480042 -0.555664 1445641757 -0.584778 0.344849 -0.480042 -0.555664 1445641757 -0.588623 0.336975 -0.485840 -0.551331 1445641757 -0.588623 0.336975 -0.485840 -0.551331 1445641757 -0.588623 0.336975 -0.485840 -0.551331 1445641757 -0.588623 0.336975 -0.485840 -0.551331 1445641757 -0.588623 0.336975 -0.485840 -0.551331 1445641757 -0.588623 0.336975 -0.485840 -0.551331 1445641757 -0.588623 0.336975 -0.485840 -0.551331 1445641757 -0.591187 0.330444 -0.485962 -0.552490 1445641757 -0.591187 0.330444 -0.485962 -0.552490 1445641757 -0.591187 0.330444 -0.485962 -0.552490 1445641757 -0.591187 0.330444 -0.485962 -0.552490 1445641757 -0.591187 0.330444 -0.485962 -0.552490 1445641757 -0.591187 0.330444 -0.485962 -0.552490 1445641757 -0.595154 0.326599 -0.483093 -0.553040 1445641757 -0.595154 0.326599 -0.483093 -0.553040 1445641757 -0.595154 0.326599 -0.483093 -0.553040 1445641757 -0.595154 0.326599 -0.483093 -0.553040 1445641757 -0.595154 0.326599 -0.483093 -0.553040 1445641757 -0.595154 0.326599 -0.483093 -0.553040 1445641757 -0.597046 0.329163 -0.480774 -0.551453 1445641757 -0.597046 0.329163 -0.480774 -0.551453 1445641757 -0.597046 0.329163 -0.480774 -0.551453 1445641757 -0.597046 0.329163 -0.480774 -0.551453 1445641757 -0.597046 0.329163 -0.480774 -0.551453 1445641757 -0.597046 0.329163 -0.480774 -0.551453 1445641757 -0.596741 0.333008 -0.481323 -0.549011 1445641757 -0.596741 0.333008 -0.481323 -0.549011 1445641757 -0.596741 0.333008 -0.481323 -0.549011 1445641757 -0.596741 0.333008 -0.481323 -0.549011 1445641758 -0.596741 0.333008 -0.481323 -0.549011 1445641758 -0.596741 0.333008 -0.481323 -0.549011 1445641758 -0.597107 0.333984 -0.482239 -0.547119 1445641758 -0.597107 0.333984 -0.482239 -0.547119 1445641758 -0.597107 0.333984 -0.482239 -0.547119 1445641758 -0.597107 0.333984 -0.482239 -0.547119 1445641758 -0.597107 0.333984 -0.482239 -0.547119 1445641758 -0.597107 0.333984 -0.482239 -0.547119 1445641758 -0.594299 0.338013 -0.482056 -0.547913 1445641758 -0.594299 0.338013 -0.482056 -0.547913 1445641758 -0.594299 0.338013 -0.482056 -0.547913 1445641758 -0.594299 0.338013 -0.482056 -0.547913 1445641758 -0.594299 0.338013 -0.482056 -0.547913 1445641758 -0.594299 0.338013 -0.482056 -0.547913 1445641758 -0.594299 0.338013 -0.482056 -0.547913 1445641758 -0.588867 0.346863 -0.477539 -0.552246 1445641758 -0.588867 0.346863 -0.477539 -0.552246 1445641758 -0.588867 0.346863 -0.477539 -0.552246 1445641758 -0.588867 0.346863 -0.477539 -0.552246 1445641758 -0.588867 0.346863 -0.477539 -0.552246 1445641758 -0.588867 0.346863 -0.477539 -0.552246 1445641758 -0.584290 0.354980 -0.476074 -0.553162 1445641758 -0.584290 0.354980 -0.476074 -0.553162 1445641758 -0.584290 0.354980 -0.476074 -0.553162 1445641758 -0.584290 0.354980 -0.476074 -0.553162 1445641758 -0.584290 0.354980 -0.476074 -0.553162 1445641758 -0.584290 0.354980 -0.476074 -0.553162 1445641758 -0.583435 0.353821 -0.479248 -0.552124 1445641758 -0.583435 0.353821 -0.479248 -0.552124 1445641758 -0.583435 0.353821 -0.479248 -0.552124 1445641758 -0.583435 0.353821 -0.479248 -0.552124 1445641758 -0.583435 0.353821 -0.479248 -0.552124 1445641758 -0.583435 0.353821 -0.479248 -0.552124 1445641758 -0.581177 0.350464 -0.471497 -0.563171 1445641758 -0.581177 0.350464 -0.471497 -0.563171 1445641758 -0.581177 0.350464 -0.471497 -0.563171 1445641758 -0.581177 0.350464 -0.471497 -0.563171 1445641758 -0.581177 0.350464 -0.471497 -0.563171 1445641758 -0.581177 0.350464 -0.471497 -0.563171 1445641758 -0.581177 0.350464 -0.471497 -0.563171 1445641758 -0.576111 0.350952 -0.461548 -0.576233 1445641758 -0.576111 0.350952 -0.461548 -0.576233 1445641758 -0.576111 0.350952 -0.461548 -0.576233 1445641758 -0.576111 0.350952 -0.461548 -0.576233 1445641758 -0.576111 0.350952 -0.461548 -0.576233 1445641758 -0.576111 0.350952 -0.461548 -0.576233 1445641758 -0.580750 0.346558 -0.467285 -0.569519 1445641758 -0.580750 0.346558 -0.467285 -0.569519 1445641758 -0.580750 0.346558 -0.467285 -0.569519 1445641758 -0.580750 0.346558 -0.467285 -0.569519 1445641758 -0.580750 0.346558 -0.467285 -0.569519 1445641758 -0.580750 0.346558 -0.467285 -0.569519 1445641758 -0.586975 0.339050 -0.478088 -0.558594 1445641758 -0.586975 0.339050 -0.478088 -0.558594 1445641758 -0.586975 0.339050 -0.478088 -0.558594 1445641758 -0.586975 0.339050 -0.478088 -0.558594 1445641758 -0.586975 0.339050 -0.478088 -0.558594 1445641758 -0.586975 0.339050 -0.478088 -0.558594 1445641758 -0.590271 0.328430 -0.486694 -0.554016 1445641758 -0.590271 0.328430 -0.486694 -0.554016 1445641758 -0.590271 0.328430 -0.486694 -0.554016 1445641758 -0.590271 0.328430 -0.486694 -0.554016 1445641758 -0.590271 0.328430 -0.486694 -0.554016 1445641758 -0.590271 0.328430 -0.486694 -0.554016 1445641758 -0.589844 0.320435 -0.490723 -0.555603 1445641758 -0.589844 0.320435 -0.490723 -0.555603 1445641758 -0.589844 0.320435 -0.490723 -0.555603 1445641758 -0.589844 0.320435 -0.490723 -0.555603 1445641758 -0.589844 0.320435 -0.490723 -0.555603 1445641758 -0.589844 0.320435 -0.490723 -0.555603 1445641758 -0.589844 0.320435 -0.490723 -0.555603 1445641758 -0.591492 0.320557 -0.486145 -0.557800 1445641758 -0.591492 0.320557 -0.486145 -0.557800 1445641758 -0.591492 0.320557 -0.486145 -0.557800 1445641758 -0.591492 0.320557 -0.486145 -0.557800 1445641758 -0.591492 0.320557 -0.486145 -0.557800 1445641758 -0.591492 0.320557 -0.486145 -0.557800 1445641758 -0.592041 0.325439 -0.483765 -0.556396 1445641758 -0.592041 0.325439 -0.483765 -0.556396 1445641758 -0.592041 0.325439 -0.483765 -0.556396 1445641758 -0.592041 0.325439 -0.483765 -0.556396 1445641758 -0.592041 0.325439 -0.483765 -0.556396 1445641758 -0.592041 0.325439 -0.483765 -0.556396 1445641758 -0.593872 0.327820 -0.484802 -0.552185 1445641758 -0.593872 0.327820 -0.484802 -0.552185 1445641758 -0.593872 0.327820 -0.484802 -0.552185 1445641758 -0.593872 0.327820 -0.484802 -0.552185 1445641758 -0.593872 0.327820 -0.484802 -0.552185 1445641758 -0.593872 0.327820 -0.484802 -0.552185 1445641758 -0.593872 0.327820 -0.484802 -0.552185 1445641758 -0.596985 0.328186 -0.487000 -0.546692 1445641758 -0.596985 0.328186 -0.487000 -0.546692 1445641758 -0.596985 0.328186 -0.487000 -0.546692 1445641758 -0.596985 0.328186 -0.487000 -0.546692 1445641758 -0.596985 0.328186 -0.487000 -0.546692 1445641758 -0.596985 0.328186 -0.487000 -0.546692 1445641758 -0.596985 0.328186 -0.487000 -0.546692 1445641758 -0.595459 0.333618 -0.485107 -0.546692 1445641758 -0.595459 0.333618 -0.485107 -0.546692 1445641758 -0.595459 0.333618 -0.485107 -0.546692 1445641758 -0.595459 0.333618 -0.485107 -0.546692 1445641758 -0.595459 0.333618 -0.485107 -0.546692 1445641758 -0.595459 0.333618 -0.485107 -0.546692 1445641758 -0.593140 0.341125 -0.481018 -0.548157 1445641758 -0.593140 0.341125 -0.481018 -0.548157 1445641758 -0.593140 0.341125 -0.481018 -0.548157 1445641758 -0.593140 0.341125 -0.481018 -0.548157 1445641758 -0.593140 0.341125 -0.481018 -0.548157 1445641758 -0.593140 0.341125 -0.481018 -0.548157 1445641758 -0.590515 0.345520 -0.479370 -0.549744 1445641758 -0.590515 0.345520 -0.479370 -0.549744 1445641758 -0.590515 0.345520 -0.479370 -0.549744 1445641758 -0.590515 0.345520 -0.479370 -0.549744 1445641758 -0.590515 0.345520 -0.479370 -0.549744 1445641759 -0.590515 0.345520 -0.479370 -0.549744 1445641759 -0.588684 0.345154 -0.475403 -0.555298 1445641759 -0.588684 0.345154 -0.475403 -0.555298 1445641759 -0.588684 0.345154 -0.475403 -0.555298 1445641759 -0.588684 0.345154 -0.475403 -0.555298 1445641759 -0.588684 0.345154 -0.475403 -0.555298 1445641759 -0.588684 0.345154 -0.475403 -0.555298 1445641759 -0.586914 0.343567 -0.469604 -0.563049 1445641759 -0.586914 0.343567 -0.469604 -0.563049 1445641759 -0.586914 0.343567 -0.469604 -0.563049 1445641759 -0.586914 0.343567 -0.469604 -0.563049 1445641759 -0.586914 0.343567 -0.469604 -0.563049 1445641759 -0.586914 0.343567 -0.469604 -0.563049 1445641759 -0.586731 0.341797 -0.470825 -0.563354 1445641759 -0.586731 0.341797 -0.470825 -0.563354 1445641759 -0.586731 0.341797 -0.470825 -0.563354 1445641759 -0.586731 0.341797 -0.470825 -0.563354 1445641759 -0.586731 0.341797 -0.470825 -0.563354 1445641759 -0.586731 0.341797 -0.470825 -0.563354 1445641759 -0.592224 0.333740 -0.484009 -0.551086 1445641759 -0.592224 0.333740 -0.484009 -0.551086 1445641759 -0.592224 0.333740 -0.484009 -0.551086 1445641759 -0.592224 0.333740 -0.484009 -0.551086 1445641759 -0.592224 0.333740 -0.484009 -0.551086 1445641759 -0.592224 0.333740 -0.484009 -0.551086 1445641759 -0.592224 0.333740 -0.484009 -0.551086 1445641759 -0.598572 0.318420 -0.499023 -0.539795 1445641759 -0.598572 0.318420 -0.499023 -0.539795 1445641759 -0.598572 0.318420 -0.499023 -0.539795 1445641759 -0.598572 0.318420 -0.499023 -0.539795 1445641759 -0.598572 0.318420 -0.499023 -0.539795 1445641759 -0.603027 0.308167 -0.502502 -0.537537 1445641759 -0.603027 0.308167 -0.502502 -0.537537 1445641759 -0.603027 0.308167 -0.502502 -0.537537 1445641759 -0.603027 0.308167 -0.502502 -0.537537 1445641759 -0.603027 0.308167 -0.502502 -0.537537 1445641759 -0.603027 0.308167 -0.502502 -0.537537 1445641759 -0.609558 0.304504 -0.498108 -0.536316 1445641759 -0.609558 0.304504 -0.498108 -0.536316 1445641759 -0.609558 0.304504 -0.498108 -0.536316 1445641759 -0.609558 0.304504 -0.498108 -0.536316 1445641759 -0.609558 0.304504 -0.498108 -0.536316 1445641759 -0.609558 0.304504 -0.498108 -0.536316 1445641759 -0.609558 0.304504 -0.498108 -0.536316 1445641759 -0.614136 0.305542 -0.494751 -0.533691 1445641759 -0.614136 0.305542 -0.494751 -0.533691 1445641759 -0.614136 0.305542 -0.494751 -0.533691 1445641759 -0.614136 0.305542 -0.494751 -0.533691 1445641759 -0.614136 0.305542 -0.494751 -0.533691 1445641759 -0.614136 0.305542 -0.494751 -0.533691 1445641759 -0.614380 0.309570 -0.495544 -0.530334 1445641759 -0.614380 0.309570 -0.495544 -0.530334 1445641759 -0.614380 0.309570 -0.495544 -0.530334 1445641759 -0.614380 0.309570 -0.495544 -0.530334 1445641759 -0.614380 0.309570 -0.495544 -0.530334 1445641759 -0.614929 0.310913 -0.498352 -0.526245 1445641759 -0.614929 0.310913 -0.498352 -0.526245 1445641759 -0.614929 0.310913 -0.498352 -0.526245 1445641759 -0.614929 0.310913 -0.498352 -0.526245 1445641759 -0.614929 0.310913 -0.498352 -0.526245 1445641759 -0.614929 0.310913 -0.498352 -0.526245 1445641759 -0.611084 0.316711 -0.499390 -0.526245 1445641759 -0.611084 0.316711 -0.499390 -0.526245 1445641759 -0.611084 0.316711 -0.499390 -0.526245 1445641759 -0.611084 0.316711 -0.499390 -0.526245 1445641759 -0.611084 0.316711 -0.499390 -0.526245 1445641759 -0.611084 0.316711 -0.499390 -0.526245 1445641759 -0.604675 0.327759 -0.494385 -0.531616 1445641759 -0.604675 0.327759 -0.494385 -0.531616 1445641759 -0.604675 0.327759 -0.494385 -0.531616 1445641759 -0.604675 0.327759 -0.494385 -0.531616 1445641759 -0.604675 0.327759 -0.494385 -0.531616 1445641759 -0.604675 0.327759 -0.494385 -0.531616 1445641759 -0.597290 0.340698 -0.485779 -0.539673 1445641759 -0.597290 0.340698 -0.485779 -0.539673 1445641759 -0.597290 0.340698 -0.485779 -0.539673 1445641759 -0.597290 0.340698 -0.485779 -0.539673 1445641759 -0.597290 0.340698 -0.485779 -0.539673 1445641759 -0.597290 0.340698 -0.485779 -0.539673 1445641759 -0.591309 0.346680 -0.480530 -0.547119 1445641759 -0.591309 0.346680 -0.480530 -0.547119 1445641759 -0.591309 0.346680 -0.480530 -0.547119 1445641759 -0.591309 0.346680 -0.480530 -0.547119 1445641759 -0.591309 0.346680 -0.480530 -0.547119 1445641759 -0.591309 0.346680 -0.480530 -0.547119 1445641759 -0.586609 0.342712 -0.474426 -0.559875 1445641759 -0.586609 0.342712 -0.474426 -0.559875 1445641759 -0.586609 0.342712 -0.474426 -0.559875 1445641759 -0.586609 0.342712 -0.474426 -0.559875 1445641759 -0.586609 0.342712 -0.474426 -0.559875 1445641759 -0.586609 0.342712 -0.474426 -0.559875 1445641759 -0.586609 0.342712 -0.474426 -0.559875 1445641759 -0.584717 0.336121 -0.475525 -0.564880 1445641759 -0.584717 0.336121 -0.475525 -0.564880 1445641759 -0.584717 0.336121 -0.475525 -0.564880 1445641759 -0.584717 0.336121 -0.475525 -0.564880 1445641759 -0.584717 0.336121 -0.475525 -0.564880 1445641759 -0.584717 0.336121 -0.475525 -0.564880 1445641759 -0.591248 0.326477 -0.486389 -0.554321 1445641759 -0.591248 0.326477 -0.486389 -0.554321 1445641759 -0.591248 0.326477 -0.486389 -0.554321 1445641759 -0.591248 0.326477 -0.486389 -0.554321 1445641759 -0.591248 0.326477 -0.486389 -0.554321 1445641759 -0.591248 0.326477 -0.486389 -0.554321 1445641759 -0.597656 0.317566 -0.495789 -0.544250 1445641759 -0.597656 0.317566 -0.495789 -0.544250 1445641759 -0.597656 0.317566 -0.495789 -0.544250 1445641759 -0.597656 0.317566 -0.495789 -0.544250 1445641759 -0.597656 0.317566 -0.495789 -0.544250 1445641759 -0.597656 0.317566 -0.495789 -0.544250 1445641760 -0.601074 0.309082 -0.497681 -0.543640 1445641760 -0.601074 0.309082 -0.497681 -0.543640 1445641760 -0.601074 0.309082 -0.497681 -0.543640 1445641760 -0.601074 0.309082 -0.497681 -0.543640 1445641760 -0.601074 0.309082 -0.497681 -0.543640 1445641760 -0.603943 0.303955 -0.496521 -0.544373 1445641760 -0.603943 0.303955 -0.496521 -0.544373 1445641760 -0.603943 0.303955 -0.496521 -0.544373 1445641760 -0.603943 0.303955 -0.496521 -0.544373 1445641760 -0.603943 0.303955 -0.496521 -0.544373 1445641760 -0.603943 0.303955 -0.496521 -0.544373 1445641760 -0.607300 0.307129 -0.491760 -0.543213 1445641760 -0.607300 0.307129 -0.491760 -0.543213 1445641760 -0.607300 0.307129 -0.491760 -0.543213 1445641760 -0.607300 0.307129 -0.491760 -0.543213 1445641760 -0.607300 0.307129 -0.491760 -0.543213 1445641760 -0.607300 0.307129 -0.491760 -0.543213 1445641760 -0.607727 0.314819 -0.488464 -0.541260 1445641760 -0.607727 0.314819 -0.488464 -0.541260 1445641760 -0.607727 0.314819 -0.488464 -0.541260 1445641760 -0.607727 0.314819 -0.488464 -0.541260 1445641760 -0.607727 0.314819 -0.488464 -0.541260 1445641760 -0.607727 0.314819 -0.488464 -0.541260 1445641760 -0.609802 0.316895 -0.488464 -0.537842 1445641760 -0.609802 0.316895 -0.488464 -0.537842 1445641760 -0.609802 0.316895 -0.488464 -0.537842 1445641760 -0.609802 0.316895 -0.488464 -0.537842 1445641760 -0.609802 0.316895 -0.488464 -0.537842 1445641760 -0.609802 0.316895 -0.488464 -0.537842 1445641760 -0.608337 0.323059 -0.487305 -0.536804 1445641760 -0.608337 0.323059 -0.487305 -0.536804 1445641760 -0.608337 0.323059 -0.487305 -0.536804 1445641760 -0.608337 0.323059 -0.487305 -0.536804 1445641760 -0.608337 0.323059 -0.487305 -0.536804 1445641760 -0.608337 0.323059 -0.487305 -0.536804 1445641760 -0.600830 0.336304 -0.484070 -0.540100 1445641760 -0.600830 0.336304 -0.484070 -0.540100 1445641760 -0.600830 0.336304 -0.484070 -0.540100 1445641760 -0.600830 0.336304 -0.484070 -0.540100 1445641760 -0.600830 0.336304 -0.484070 -0.540100 1445641760 -0.600830 0.336304 -0.484070 -0.540100 1445641760 -0.600830 0.336304 -0.484070 -0.540100 1445641760 -0.589722 0.353271 -0.481201 -0.544006 1445641760 -0.589722 0.353271 -0.481201 -0.544006 1445641760 -0.589722 0.353271 -0.481201 -0.544006 1445641760 -0.589722 0.353271 -0.481201 -0.544006 1445641760 -0.589722 0.353271 -0.481201 -0.544006 1445641760 -0.573792 0.372192 -0.470947 -0.557251 1445641760 -0.573792 0.372192 -0.470947 -0.557251 1445641760 -0.573792 0.372192 -0.470947 -0.557251 1445641760 -0.573792 0.372192 -0.470947 -0.557251 1445641760 -0.573792 0.372192 -0.470947 -0.557251 1445641760 -0.573792 0.372192 -0.470947 -0.557251 1445641760 -0.573792 0.372192 -0.470947 -0.557251 1445641760 -0.564148 0.380310 -0.458130 -0.572083 1445641760 -0.564148 0.380310 -0.458130 -0.572083 1445641760 -0.564148 0.380310 -0.458130 -0.572083 1445641760 -0.564148 0.380310 -0.458130 -0.572083 1445641760 -0.564148 0.380310 -0.458130 -0.572083 1445641760 -0.566895 0.367737 -0.457153 -0.578369 1445641760 -0.566895 0.367737 -0.457153 -0.578369 1445641760 -0.566895 0.367737 -0.457153 -0.578369 1445641760 -0.566895 0.367737 -0.457153 -0.578369 1445641760 -0.566895 0.367737 -0.457153 -0.578369 1445641760 -0.566895 0.367737 -0.457153 -0.578369 1445641760 -0.571655 0.357605 -0.463135 -0.575256 1445641760 -0.571655 0.357605 -0.463135 -0.575256 1445641760 -0.571655 0.357605 -0.463135 -0.575256 1445641760 -0.571655 0.357605 -0.463135 -0.575256 1445641760 -0.571655 0.357605 -0.463135 -0.575256 1445641760 -0.571655 0.357605 -0.463135 -0.575256 1445641760 -0.582214 0.347229 -0.469604 -0.565735 1445641760 -0.582214 0.347229 -0.469604 -0.565735 1445641760 -0.582214 0.347229 -0.469604 -0.565735 1445641760 -0.582214 0.347229 -0.469604 -0.565735 1445641760 -0.582214 0.347229 -0.469604 -0.565735 1445641760 -0.582214 0.347229 -0.469604 -0.565735 1445641760 -0.589905 0.334595 -0.473816 -0.561829 1445641760 -0.589905 0.334595 -0.473816 -0.561829 1445641760 -0.589905 0.334595 -0.473816 -0.561829 1445641760 -0.589905 0.334595 -0.473816 -0.561829 1445641760 -0.589905 0.334595 -0.473816 -0.561829 1445641760 -0.589905 0.334595 -0.473816 -0.561829 1445641760 -0.588440 0.331787 -0.474426 -0.564514 1445641760 -0.588440 0.331787 -0.474426 -0.564514 1445641760 -0.588440 0.331787 -0.474426 -0.564514 1445641760 -0.588440 0.331787 -0.474426 -0.564514 1445641760 -0.588440 0.331787 -0.474426 -0.564514 1445641760 -0.588440 0.331787 -0.474426 -0.564514 1445641760 -0.588440 0.331787 -0.474426 -0.564514 1445641760 -0.585205 0.335266 -0.475586 -0.564880 1445641760 -0.585205 0.335266 -0.475586 -0.564880 1445641760 -0.585205 0.335266 -0.475586 -0.564880 1445641760 -0.585205 0.335266 -0.475586 -0.564880 1445641760 -0.585205 0.335266 -0.475586 -0.564880 1445641760 -0.585205 0.335266 -0.475586 -0.564880 1445641760 -0.582642 0.343201 -0.476440 -0.562012 1445641760 -0.582642 0.343201 -0.476440 -0.562012 1445641760 -0.582642 0.343201 -0.476440 -0.562012 1445641760 -0.582642 0.343201 -0.476440 -0.562012 1445641760 -0.582642 0.343201 -0.476440 -0.562012 1445641760 -0.582642 0.343201 -0.476440 -0.562012 1445641760 -0.583008 0.351440 -0.474915 -0.557739 1445641760 -0.583008 0.351440 -0.474915 -0.557739 1445641760 -0.583008 0.351440 -0.474915 -0.557739 1445641760 -0.583008 0.351440 -0.474915 -0.557739 1445641760 -0.583008 0.351440 -0.474915 -0.557739 1445641760 -0.583008 0.351440 -0.474915 -0.557739 1445641760 -0.583008 0.351440 -0.474915 -0.557739 1445641760 -0.586426 0.354553 -0.475159 -0.552002 1445641761 -0.586426 0.354553 -0.475159 -0.552002 1445641761 -0.586426 0.354553 -0.475159 -0.552002 1445641761 -0.586426 0.354553 -0.475159 -0.552002 1445641761 -0.586426 0.354553 -0.475159 -0.552002 1445641761 -0.586426 0.354553 -0.475159 -0.552002 1445641761 -0.584961 0.359253 -0.472839 -0.552490 1445641761 -0.584961 0.359253 -0.472839 -0.552490 1445641761 -0.584961 0.359253 -0.472839 -0.552490 1445641761 -0.584961 0.359253 -0.472839 -0.552490 1445641761 -0.584961 0.359253 -0.472839 -0.552490 1445641761 -0.584961 0.359253 -0.472839 -0.552490 1445641761 -0.582275 0.365784 -0.471130 -0.552490 1445641761 -0.582275 0.365784 -0.471130 -0.552490 1445641761 -0.582275 0.365784 -0.471130 -0.552490 1445641761 -0.582275 0.365784 -0.471130 -0.552490 1445641761 -0.582275 0.365784 -0.471130 -0.552490 1445641761 -0.580994 0.366760 -0.466064 -0.557495 1445641761 -0.580994 0.366760 -0.466064 -0.557495 1445641761 -0.580994 0.366760 -0.466064 -0.557495 1445641761 -0.580994 0.366760 -0.466064 -0.557495 1445641761 -0.580994 0.366760 -0.466064 -0.557495 1445641761 -0.580994 0.366760 -0.466064 -0.557495 1445641761 -0.580994 0.366760 -0.466064 -0.557495 1445641761 -0.579163 0.363586 -0.460632 -0.565918 1445641761 -0.579163 0.363586 -0.460632 -0.565918 1445641761 -0.579163 0.363586 -0.460632 -0.565918 1445641761 -0.579163 0.363586 -0.460632 -0.565918 1445641761 -0.579163 0.363586 -0.460632 -0.565918 1445641761 -0.580017 0.356323 -0.462952 -0.567749 1445641761 -0.580017 0.356323 -0.462952 -0.567749 1445641761 -0.580017 0.356323 -0.462952 -0.567749 1445641761 -0.580017 0.356323 -0.462952 -0.567749 1445641761 -0.580017 0.356323 -0.462952 -0.567749 1445641761 -0.580017 0.356323 -0.462952 -0.567749 1445641761 -0.586182 0.346008 -0.474670 -0.558044 1445641761 -0.586182 0.346008 -0.474670 -0.558044 1445641761 
-0.700073 0.250916 -0.446777 -0.497375 1445641763 -0.700073 0.250916 -0.446777 -0.497375 1445641763 -0.700073 0.250916 -0.446777 -0.497375 1445641763 -0.700073 0.250916 -0.446777 -0.497375 1445641763 -0.700073 0.250916 -0.446777 -0.497375 1445641763 -0.754578 0.308105 -0.380066 -0.437317 1445641763 -0.754578 0.308105 -0.380066 -0.437317 1445641763 -0.754578 0.308105 -0.380066 -0.437317 1445641763 -0.754578 0.308105 -0.380066 -0.437317 1445641763 -0.754578 0.308105 -0.380066 -0.437317 1445641763 -0.754578 0.308105 -0.380066 -0.437317 1445641763 -0.809937 0.369019 -0.271790 -0.366150 1445641763 -0.809937 0.369019 -0.271790 -0.366150 1445641763 -0.809937 0.369019 -0.271790 -0.366150 1445641763 -0.809937 0.369019 -0.271790 -0.366150 1445641763 -0.809937 0.369019 -0.271790 -0.366150 1445641763 -0.809937 0.369019 -0.271790 -0.366150 1445641763 -0.831848 0.390137 -0.190674 -0.345764 1445641763 -0.831848 0.390137 -0.190674 -0.345764 1445641763 -0.831848 0.390137 -0.190674 -0.345764 1445641763 -0.831848 0.390137 -0.190674 -0.345764 1445641763 -0.831848 0.390137 -0.190674 -0.345764 1445641763 -0.831848 0.390137 -0.190674 -0.345764 1445641763 -0.824707 0.393433 -0.174744 -0.366943 1445641763 -0.824707 0.393433 -0.174744 -0.366943 1445641763 -0.824707 0.393433 -0.174744 -0.366943 1445641763 -0.824707 0.393433 -0.174744 -0.366943 1445641763 -0.824707 0.393433 -0.174744 -0.366943 1445641763 -0.824707 0.393433 -0.174744 -0.366943 1445641763 -0.824707 0.393433 -0.174744 -0.366943 1445641763 -0.804504 0.375244 -0.215515 -0.406921 1445641763 -0.804504 0.375244 -0.215515 -0.406921 1445641763 -0.804504 0.375244 -0.215515 -0.406921 1445641763 -0.804504 0.375244 -0.215515 -0.406921 1445641763 -0.804504 0.375244 -0.215515 -0.406921 1445641763 -0.804504 0.375244 -0.215515 -0.406921 1445641763 -0.770508 0.353821 -0.296448 -0.439636 1445641763 -0.770508 0.353821 -0.296448 -0.439636 1445641763 -0.770508 0.353821 -0.296448 -0.439636 1445641763 -0.770508 0.353821 -0.296448 -0.439636 1445641763 -0.770508 0.353821 -0.296448 -0.439636 1445641763 -0.770508 0.353821 -0.296448 -0.439636 1445641763 -0.770508 0.353821 -0.296448 -0.439636 1445641763 -0.729004 0.331482 -0.367920 -0.472595 1445641763 -0.729004 0.331482 -0.367920 -0.472595 1445641763 -0.729004 0.331482 -0.367920 -0.472595 1445641763 -0.729004 0.331482 -0.367920 -0.472595 1445641763 -0.729004 0.331482 -0.367920 -0.472595 1445641763 -0.729004 0.331482 -0.367920 -0.472595 1445641763 -0.687744 0.331421 -0.384338 -0.519165 1445641763 -0.687744 0.331421 -0.384338 -0.519165 1445641763 -0.687744 0.331421 -0.384338 -0.519165 1445641763 -0.687744 0.331421 -0.384338 -0.519165 1445641763 -0.687744 0.331421 -0.384338 -0.519165 1445641763 -0.687744 0.331421 -0.384338 -0.519165 1445641763 -0.687744 0.331421 -0.384338 -0.519165 1445641763 -0.661255 0.310303 -0.443665 -0.519287 1445641763 -0.661255 0.310303 -0.443665 -0.519287 1445641763 -0.661255 0.310303 -0.443665 -0.519287 1445641763 -0.661255 0.310303 -0.443665 -0.519287 1445641763 -0.661255 0.310303 -0.443665 -0.519287 1445641763 -0.661255 0.310303 -0.443665 -0.519287 1445641763 -0.661255 0.264160 -0.468689 -0.522827 1445641763 -0.661255 0.264160 -0.468689 -0.522827 1445641763 -0.661255 0.264160 -0.468689 -0.522827 1445641763 -0.661255 0.264160 -0.468689 -0.522827 1445641763 -0.661255 0.264160 -0.468689 -0.522827 1445641763 -0.659363 0.272705 -0.449890 -0.537170 1445641763 -0.659363 0.272705 -0.449890 -0.537170 1445641763 -0.659363 0.272705 -0.449890 -0.537170 1445641763 -0.659363 0.272705 -0.449890 -0.537170 1445641763 -0.659363 0.272705 -0.449890 -0.537170 1445641763 -0.659363 0.272705 -0.449890 -0.537170 1445641763 -0.696838 0.267761 -0.418335 -0.517517 1445641763 -0.696838 0.267761 -0.418335 -0.517517 1445641763 -0.696838 0.267761 -0.418335 -0.517517 1445641763 -0.696838 0.267761 -0.418335 -0.517517 1445641764 -0.696838 0.267761 -0.418335 -0.517517 1445641764 -0.696838 0.267761 -0.418335 -0.517517 1445641764 -0.744446 0.308716 -0.391785 -0.443970 1445641764 -0.744446 0.308716 -0.391785 -0.443970 1445641764 -0.744446 0.308716 -0.391785 -0.443970 1445641764 -0.744446 0.308716 -0.391785 -0.443970 1445641764 -0.744446 0.308716 -0.391785 -0.443970 1445641764 -0.744446 0.308716 -0.391785 -0.443970 1445641764 -0.744446 0.308716 -0.391785 -0.443970 1445641764 -0.792969 0.381653 -0.299622 -0.368591 1445641764 -0.792969 0.381653 -0.299622 -0.368591 1445641764 -0.792969 0.381653 -0.299622 -0.368591 1445641764 -0.792969 0.381653 -0.299622 -0.368591 1445641764 -0.792969 0.381653 -0.299622 -0.368591 1445641764 -0.792969 0.381653 -0.299622 -0.368591 1445641764 -0.812622 0.394653 -0.245667 -0.351563 1445641764 -0.812622 0.394653 -0.245667 -0.351563 1445641764 -0.812622 0.394653 -0.245667 -0.351563 1445641764 -0.812622 0.394653 -0.245667 -0.351563 1445641764 -0.812622 0.394653 -0.245667 -0.351563 1445641764 -0.812622 0.394653 -0.245667 -0.351563 1445641764 -0.808105 0.381714 -0.254578 -0.369507 1445641764 -0.808105 0.381714 -0.254578 -0.369507 1445641764 -0.808105 0.381714 -0.254578 -0.369507 1445641764 -0.808105 0.381714 -0.254578 -0.369507 1445641764 -0.808105 0.381714 -0.254578 -0.369507 1445641764 -0.808105 0.381714 -0.254578 -0.369507 1445641764 -0.808105 0.381714 -0.254578 -0.369507 1445641764 -0.785156 0.353210 -0.302490 -0.409058 1445641764 -0.785156 0.353210 -0.302490 -0.409058 1445641764 -0.785156 0.353210 -0.302490 -0.409058 1445641764 -0.785156 0.353210 -0.302490 -0.409058 1445641764 -0.785156 0.353210 -0.302490 -0.409058 1445641764 -0.785156 0.353210 -0.302490 -0.409058 1445641764 -0.785156 0.353210 -0.302490 -0.409058 1445641764 -0.742798 0.334717 -0.366699 -0.449280 1445641764 -0.742798 0.334717 -0.366699 -0.449280 1445641764 -0.742798 0.334717 -0.366699 -0.449280 1445641764 -0.742798 0.334717 -0.366699 -0.449280 1445641764 -0.742798 0.334717 -0.366699 -0.449280 1445641764 -0.742798 0.334717 -0.366699 -0.449280 1445641764 -0.696045 0.328918 -0.381653 -0.511597 1445641764 -0.696045 0.328918 -0.381653 -0.511597 1445641764 -0.696045 0.328918 -0.381653 -0.511597 1445641764 -0.696045 0.328918 -0.381653 -0.511597 1445641764 -0.696045 0.328918 -0.381653 -0.511597 1445641764 -0.696045 0.328918 -0.381653 -0.511597 1445641764 -0.647949 0.333252 -0.415649 -0.544434 1445641764 -0.647949 0.333252 -0.415649 -0.544434 1445641764 -0.647949 0.333252 -0.415649 -0.544434 1445641764 -0.647949 0.333252 -0.415649 -0.544434 1445641764 -0.647949 0.333252 -0.415649 -0.544434 1445641764 -0.635559 0.308655 -0.449280 -0.546753 1445641764 -0.635559 0.308655 -0.449280 -0.546753 1445641764 -0.635559 0.308655 -0.449280 -0.546753 1445641764 -0.635559 0.308655 -0.449280 -0.546753 1445641764 -0.635559 0.308655 -0.449280 -0.546753 1445641764 -0.635559 0.308655 -0.449280 -0.546753 1445641764 -0.620972 0.306946 -0.448425 -0.564941 1445641764 -0.620972 0.306946 -0.448425 -0.564941 1445641764 -0.620972 0.306946 -0.448425 -0.564941 1445641764 -0.620972 0.306946 -0.448425 -0.564941 1445641764 -0.620972 0.306946 -0.448425 -0.564941 1445641764 -0.620972 0.306946 -0.448425 -0.564941 1445641764 -0.631042 0.323181 -0.421265 -0.565613 1445641764 -0.631042 0.323181 -0.421265 -0.565613 1445641764 -0.631042 0.323181 -0.421265 -0.565613 1445641764 -0.631042 0.323181 -0.421265 -0.565613 1445641764 -0.631042 0.323181 -0.421265 -0.565613 1445641764 -0.631042 0.323181 -0.421265 -0.565613 1445641764 -0.667847 0.324585 -0.395081 -0.540955 1445641764 -0.667847 0.324585 -0.395081 -0.540955 1445641764 -0.667847 0.324585 -0.395081 -0.540955 1445641764 -0.667847 0.324585 -0.395081 -0.540955 1445641764 -0.667847 0.324585 -0.395081 -0.540955 1445641764 -0.667847 0.324585 -0.395081 -0.540955 1445641764 -0.667847 0.324585 -0.395081 -0.540955 1445641764 -0.725464 0.378296 -0.359924 -0.448486 1445641764 -0.725464 0.378296 -0.359924 -0.448486 1445641764 -0.725464 0.378296 -0.359924 -0.448486 1445641764 -0.725464 0.378296 -0.359924 -0.448486 1445641764 -0.725464 0.378296 -0.359924 -0.448486 1445641764 -0.725464 0.378296 -0.359924 -0.448486 1445641764 -0.780151 0.427795 -0.278320 -0.361755 1445641764 -0.780151 0.427795 -0.278320 -0.361755 1445641764 -0.780151 0.427795 -0.278320 -0.361755 1445641764 -0.780151 0.427795 -0.278320 -0.361755 1445641764 -0.780151 0.427795 -0.278320 -0.361755 1445641764 -0.780151 0.427795 -0.278320 -0.361755 1445641764 -0.809387 0.414246 -0.236389 -0.342834 1445641764 -0.809387 0.414246 -0.236389 -0.342834 1445641764 -0.809387 0.414246 -0.236389 -0.342834 1445641764 -0.809387 0.414246 -0.236389 -0.342834 1445641764 -0.809387 0.414246 -0.236389 -0.342834 1445641764 -0.809387 0.414246 -0.236389 -0.342834 1445641764 -0.809387 0.414246 -0.236389 -0.342834 1445641764 -0.807861 0.383606 -0.250488 -0.370850 1445641764 -0.807861 0.383606 -0.250488 -0.370850 1445641764 -0.807861 0.383606 -0.250488 -0.370850 1445641764 -0.807861 0.383606 -0.250488 -0.370850 1445641764 -0.807861 0.383606 -0.250488 -0.370850 1445641764 -0.807861 0.383606 -0.250488 -0.370850 1445641764 -0.783875 0.352295 -0.295288 -0.417480 1445641764 -0.783875 0.352295 -0.295288 -0.417480 1445641764 -0.783875 0.352295 -0.295288 -0.417480 1445641764 -0.783875 0.352295 -0.295288 -0.417480 1445641764 -0.783875 0.352295 -0.295288 -0.417480 1445641764 -0.783875 0.352295 -0.295288 -0.417480 1445641764 -0.740906 0.332764 -0.358215 -0.460571 1445641764 -0.740906 0.332764 -0.358215 -0.460571 1445641764 -0.740906 0.332764 -0.358215 -0.460571 1445641764 -0.740906 0.332764 -0.358215 -0.460571 1445641764 -0.740906 0.332764 -0.358215 -0.460571 1445641765 -0.740906 0.332764 -0.358215 -0.460571 1445641765 -0.695129 0.330688 -0.372620 -0.518311 1445641765 -0.695129 0.330688 -0.372620 -0.518311 1445641765 -0.695129 0.330688 -0.372620 -0.518311 1445641765 -0.695129 0.330688 -0.372620 -0.518311 1445641765 -0.695129 0.330688 -0.372620 -0.518311 1445641765 -0.695129 0.330688 -0.372620 -0.518311 1445641765 -0.646118 0.334167 -0.418640 -0.543823 1445641765 -0.646118 0.334167 -0.418640 -0.543823 1445641765 -0.646118 0.334167 -0.418640 -0.543823 1445641765 -0.646118 0.334167 -0.418640 -0.543823 1445641765 -0.646118 0.334167 -0.418640 -0.543823 1445641765 -0.646118 0.334167 -0.418640 -0.543823 1445641765 -0.646118 0.334167 -0.418640 -0.543823 1445641765 -0.650391 0.264465 -0.470642 -0.534363 1445641765 -0.650391 0.264465 -0.470642 -0.534363 1445641765 -0.650391 0.264465 -0.470642 -0.534363 1445641765 -0.650391 0.264465 -0.470642 -0.534363 1445641765 -0.650391 0.264465 -0.470642 -0.534363 1445641765 -0.650391 0.264465 -0.470642 -0.534363 1445641765 -0.652344 0.248840 -0.477600 -0.533386 1445641765 -0.652344 0.248840 -0.477600 -0.533386 1445641765 -0.652344 0.248840 -0.477600 -0.533386 1445641765 -0.652344 0.248840 -0.477600 -0.533386 1445641765 -0.652344 0.248840 -0.477600 -0.533386 1445641765 -0.652344 0.248840 -0.477600 -0.533386 1445641765 -0.698303 0.266235 -0.433167 -0.503906 1445641765 -0.698303 0.266235 -0.433167 -0.503906 1445641765 -0.698303 0.266235 -0.433167 -0.503906 1445641765 -0.698303 0.266235 -0.433167 -0.503906 1445641765 -0.698303 0.266235 -0.433167 -0.503906 1445641765 -0.698303 0.266235 -0.433167 -0.503906 1445641765 -0.748474 0.321350 -0.382874 -0.435913 1445641765 -0.748474 0.321350 -0.382874 -0.435913 1445641765 -0.748474 0.321350 -0.382874 -0.435913 1445641765 -0.748474 0.321350 -0.382874 -0.435913 1445641765 -0.748474 0.321350 -0.382874 -0.435913 1445641765 -0.748474 0.321350 -0.382874 -0.435913 1445641765 -0.795715 0.391296 -0.278748 -0.368958 1445641765 -0.795715 0.391296 -0.278748 -0.368958 1445641765 -0.795715 0.391296 -0.278748 -0.368958 1445641765 -0.795715 0.391296 -0.278748 -0.368958 1445641765 -0.795715 0.391296 -0.278748 -0.368958 1445641765 -0.795715 0.391296 -0.278748 -0.368958 1445641765 -0.817627 0.404297 -0.235291 -0.335754 1445641765 -0.817627 0.404297 -0.235291 -0.335754 1445641765 -0.817627 0.404297 -0.235291 -0.335754 1445641765 -0.817627 0.404297 -0.235291 -0.335754 1445641765 -0.817627 0.404297 -0.235291 -0.335754 1445641765 -0.817627 0.404297 -0.235291 -0.335754 1445641765 -0.823303 0.386108 -0.240234 -0.339783 1445641765 -0.823303 0.386108 -0.240234 -0.339783 1445641765 -0.823303 0.386108 -0.240234 -0.339783 1445641765 -0.823303 0.386108 -0.240234 -0.339783 1445641765 -0.823303 0.386108 -0.240234 -0.339783 1445641765 -0.823303 0.386108 -0.240234 -0.339783 1445641765 -0.812134 0.349915 -0.281189 -0.372864 1445641765 -0.812134 0.349915 -0.281189 -0.372864 1445641765 -0.812134 0.349915 -0.281189 -0.372864 1445641765 -0.812134 0.349915 -0.281189 -0.372864 1445641765 -0.812134 0.349915 -0.281189 -0.372864 1445641765 -0.812134 0.349915 -0.281189 -0.372864 1445641765 -0.779541 0.318115 -0.356262 -0.405273 1445641765 -0.779541 0.318115 -0.356262 -0.405273 1445641765 -0.779541 0.318115 -0.356262 -0.405273 1445641765 -0.779541 0.318115 -0.356262 -0.405273 1445641765 -0.779541 0.318115 -0.356262 -0.405273 1445641765 -0.779541 0.318115 -0.356262 -0.405273 1445641765 -0.723633 0.299744 -0.426147 -0.452698 1445641765 -0.723633 0.299744 -0.426147 -0.452698 1445641765 -0.723633 0.299744 -0.426147 -0.452698 1445641765 -0.723633 0.299744 -0.426147 -0.452698 1445641765 -0.723633 0.299744 -0.426147 -0.452698 1445641765 -0.723633 0.299744 -0.426147 -0.452698 1445641765 -0.685669 0.311279 -0.425903 -0.501648 1445641765 -0.685669 0.311279 -0.425903 -0.501648 1445641765 -0.685669 0.311279 -0.425903 -0.501648 1445641765 -0.685669 0.311279 -0.425903 -0.501648 1445641765 -0.685669 0.311279 -0.425903 -0.501648 1445641765 -0.685669 0.311279 -0.425903 -0.501648 1445641765 -0.685669 0.311279 -0.425903 -0.501648 1445641765 -0.651123 0.287720 -0.482117 -0.510742 1445641765 -0.651123 0.287720 -0.482117 -0.510742 1445641765 -0.651123 0.287720 -0.482117 -0.510742 1445641765 -0.651123 0.287720 -0.482117 -0.510742 1445641765 -0.651123 0.287720 -0.482117 -0.510742 1445641765 -0.636536 0.256653 -0.494263 -0.533630 1445641765 -0.636536 0.256653 -0.494263 -0.533630 1445641765 -0.636536 0.256653 -0.494263 -0.533630 1445641765 -0.636536 0.256653 -0.494263 -0.533630 1445641765 -0.636536 0.256653 -0.494263 -0.533630 1445641765 -0.636536 0.256653 -0.494263 -0.533630 1445641765 -0.636536 0.256653 -0.494263 -0.533630 1445641765 -0.645325 0.264709 -0.473572 -0.537903 1445641765 -0.645325 0.264709 -0.473572 -0.537903 1445641765 -0.645325 0.264709 -0.473572 -0.537903 1445641765 -0.645325 0.264709 -0.473572 -0.537903 1445641765 -0.645325 0.264709 -0.473572 -0.537903 1445641765 -0.645325 0.264709 -0.473572 -0.537903 1445641765 -0.690674 0.307617 -0.426025 -0.496948 1445641765 -0.690674 0.307617 -0.426025 -0.496948 1445641765 -0.690674 0.307617 -0.426025 -0.496948 1445641765 -0.690674 0.307617 -0.426025 -0.496948 1445641765 -0.690674 0.307617 -0.426025 -0.496948 1445641765 -0.690674 0.307617 -0.426025 -0.496948 1445641765 -0.749634 0.393372 -0.328796 -0.418701 1445641765 -0.749634 0.393372 -0.328796 -0.418701 1445641765 -0.749634 0.393372 -0.328796 -0.418701 1445641765 -0.749634 0.393372 -0.328796 -0.418701 1445641765 -0.749634 0.393372 -0.328796 -0.418701 1445641765 -0.749634 0.393372 -0.328796 -0.418701 1445641765 -0.749634 0.393372 -0.328796 -0.418701 1445641766 -0.783691 0.429016 -0.260742 -0.365784 1445641766 -0.783691 0.429016 -0.260742 -0.365784 1445641766 -0.783691 0.429016 -0.260742 -0.365784 1445641766 -0.783691 0.429016 -0.260742 -0.365784 1445641766 -0.783691 0.429016 -0.260742 -0.365784 1445641766 -0.783691 0.429016 -0.260742 -0.365784 1445641766 -0.802551 0.399963 -0.260803 -0.357788 1445641766 -0.802551 0.399963 -0.260803 -0.357788 1445641766 -0.802551 0.399963 -0.260803 -0.357788 1445641766 -0.802551 0.399963 -0.260803 -0.357788 1445641766 -0.802551 0.399963 -0.260803 -0.357788 1445641766 -0.802551 0.399963 -0.260803 -0.357788 1445641766 -0.802551 0.399963 -0.260803 -0.357788 1445641766 -0.797791 0.359253 -0.295227 -0.383911 1445641766 -0.797791 0.359253 -0.295227 -0.383911 1445641766 -0.797791 0.359253 -0.295227 -0.383911 1445641766 -0.797791 0.359253 -0.295227 -0.383911 1445641766 -0.797791 0.359253 -0.295227 -0.383911 1445641766 -0.797791 0.359253 -0.295227 -0.383911 1445641766 -0.773499 0.315002 -0.363831 -0.412537 1445641766 -0.773499 0.315002 -0.363831 -0.412537 1445641766 -0.773499 0.315002 -0.363831 -0.412537 1445641766 -0.773499 0.315002 -0.363831 -0.412537 1445641766 -0.773499 0.315002 -0.363831 -0.412537 1445641766 -0.730286 0.287354 -0.422058 -0.453918 1445641766 -0.730286 0.287354 -0.422058 -0.453918 1445641766 -0.730286 0.287354 -0.422058 -0.453918 1445641766 -0.730286 0.287354 -0.422058 -0.453918 1445641766 -0.730286 0.287354 -0.422058 -0.453918 1445641766 -0.730286 0.287354 -0.422058 -0.453918 1445641766 -0.686768 0.295166 -0.436523 -0.500671 1445641766 -0.686768 0.295166 -0.436523 -0.500671 1445641766 -0.686768 0.295166 -0.436523 -0.500671 1445641766 -0.686768 0.295166 -0.436523 -0.500671 1445641766 -0.686768 0.295166 -0.436523 -0.500671 1445641766 -0.686768 0.295166 -0.436523 -0.500671 1445641766 -0.686768 0.295166 -0.436523 -0.500671 1445641766 -0.656067 0.278992 -0.483582 -0.507935 1445641766 -0.656067 0.278992 -0.483582 -0.507935 1445641766 -0.656067 0.278992 -0.483582 -0.507935 1445641766 -0.656067 0.278992 -0.483582 -0.507935 1445641766 -0.656067 0.278992 -0.483582 -0.507935 1445641766 -0.656067 0.278992 -0.483582 -0.507935 1445641766 -0.639893 0.259583 -0.476257 -0.544373 1445641766 -0.639893 0.259583 -0.476257 -0.544373 1445641766 -0.639893 0.259583 -0.476257 -0.544373 1445641766 -0.639893 0.259583 -0.476257 -0.544373 1445641766 -0.639893 0.259583 -0.476257 -0.544373 1445641766 -0.639893 0.259583 -0.476257 -0.544373 1445641766 -0.639893 0.259583 -0.476257 -0.544373 1445641766 -0.638550 0.286682 -0.452087 -0.552917 1445641766 -0.638550 0.286682 -0.452087 -0.552917 1445641766 -0.638550 0.286682 -0.452087 -0.552917 1445641766 -0.638550 0.286682 -0.452087 -0.552917 1445641766 -0.638550 0.286682 -0.452087 -0.552917 1445641766 -0.638550 0.286682 -0.452087 -0.552917 1445641766 -0.665710 0.293762 -0.423218 -0.539856 1445641766 -0.665710 0.293762 -0.423218 -0.539856 1445641766 -0.665710 0.293762 -0.423218 -0.539856 1445641766 -0.665710 0.293762 -0.423218 -0.539856 1445641766 -0.665710 0.293762 -0.423218 -0.539856 1445641766 -0.665710 0.293762 -0.423218 -0.539856 1445641766 -0.710144 0.343567 -0.387268 -0.477234 1445641766 -0.710144 0.343567 -0.387268 -0.477234 1445641766 -0.710144 0.343567 -0.387268 -0.477234 1445641766 -0.710144 0.343567 -0.387268 -0.477234 1445641766 -0.710144 0.343567 -0.387268 -0.477234 1445641766 -0.710144 0.343567 -0.387268 -0.477234 1445641766 -0.759949 0.416626 -0.311157 -0.390015 1445641766 -0.759949 0.416626 -0.311157 -0.390015 1445641766 -0.759949 0.416626 -0.311157 -0.390015 1445641766 -0.759949 0.416626 -0.311157 -0.390015 1445641766 -0.759949 0.416626 -0.311157 -0.390015 1445641766 -0.759949 0.416626 -0.311157 -0.390015 1445641766 -0.797546 0.422180 -0.263550 -0.341064 1445641766 -0.797546 0.422180 -0.263550 -0.341064 1445641766 -0.797546 0.422180 -0.263550 -0.341064 1445641766 -0.797546 0.422180 -0.263550 -0.341064 1445641766 -0.813171 0.390564 -0.259766 -0.344666 1445641766 -0.813171 0.390564 -0.259766 -0.344666 1445641766 -0.813171 0.390564 -0.259766 -0.344666 1445641766 -0.813171 0.390564 -0.259766 -0.344666 1445641766 -0.813171 0.390564 -0.259766 -0.344666 1445641766 -0.813171 0.390564 -0.259766 -0.344666 1445641766 -0.800659 0.354919 -0.295349 -0.381897 1445641766 -0.800659 0.354919 -0.295349 -0.381897 1445641766 -0.800659 0.354919 -0.295349 -0.381897 1445641766 -0.800659 0.354919 -0.295349 -0.381897 1445641766 -0.800659 0.354919 -0.295349 -0.381897 1445641766 -0.800659 0.354919 -0.295349 -0.381897 1445641766 -0.771118 0.317810 -0.356934 -0.420715 1445641766 -0.771118 0.317810 -0.356934 -0.420715 1445641766 -0.771118 0.317810 -0.356934 -0.420715 1445641766 -0.771118 0.317810 -0.356934 -0.420715 1445641766 -0.771118 0.317810 -0.356934 -0.420715 1445641766 -0.771118 0.317810 -0.356934 -0.420715 1445641766 -0.771118 0.317810 -0.356934 -0.420715 1445641766 -0.727905 0.299438 -0.388245 -0.479431 1445641766 -0.727905 0.299438 -0.388245 -0.479431 1445641766 -0.727905 0.299438 -0.388245 -0.479431 1445641766 -0.727905 0.299438 -0.388245 -0.479431 1445641766 -0.727905 0.299438 -0.388245 -0.479431 1445641766 -0.727905 0.299438 -0.388245 -0.479431 1445641766 -0.680420 0.310242 -0.403992 -0.526917 1445641766 -0.680420 0.310242 -0.403992 -0.526917 1445641766 -0.680420 0.310242 -0.403992 -0.526917 1445641766 -0.680420 0.310242 -0.403992 -0.526917 1445641766 -0.680420 0.310242 -0.403992 -0.526917 1445641766 -0.680420 0.310242 -0.403992 -0.526917 1445641766 -0.663513 0.271606 -0.461731 -0.522339 1445641767 -0.663513 0.271606 -0.461731 -0.522339 1445641767 -0.663513 0.271606 -0.461731 -0.522339 1445641767 -0.663513 0.271606 -0.461731 -0.522339 1445641767 -0.663513 0.271606 -0.461731 -0.522339 1445641767 -0.663513 0.271606 -0.461731 -0.522339 1445641767 -0.663513 0.271606 -0.461731 -0.522339 1445641767 -0.651489 0.243225 -0.472656 -0.541321 1445641767 -0.651489 0.243225 -0.472656 -0.541321 1445641767 -0.651489 0.243225 -0.472656 -0.541321 1445641767 -0.651489 0.243225 -0.472656 -0.541321 1445641767 -0.651489 0.243225 -0.472656 -0.541321 1445641767 -0.651489 0.243225 -0.472656 -0.541321 1445641767 -0.664795 0.285095 -0.435913 -0.535522 1445641767 -0.664795 0.285095 -0.435913 -0.535522 1445641767 -0.664795 0.285095 -0.435913 -0.535522 1445641767 -0.664795 0.285095 -0.435913 -0.535522 1445641767 -0.664795 0.285095 -0.435913 -0.535522 1445641767 -0.664795 0.285095 -0.435913 -0.535522 1445641767 -0.707825 0.343567 -0.380005 -0.486450 1445641767 -0.707825 0.343567 -0.380005 -0.486450 1445641767 -0.707825 0.343567 -0.380005 -0.486450 1445641767 -0.707825 0.343567 -0.380005 -0.486450 1445641767 -0.707825 0.343567 -0.380005 -0.486450 1445641767 -0.707825 0.343567 -0.380005 -0.486450 1445641767 -0.707825 0.343567 -0.380005 -0.486450 1445641767 -0.763428 0.408508 -0.292358 -0.406128 1445641767 -0.763428 0.408508 -0.292358 -0.406128 1445641767 -0.763428 0.408508 -0.292358 -0.406128 1445641767 -0.763428 0.408508 -0.292358 -0.406128 1445641767 -0.763428 0.408508 -0.292358 -0.406128 1445641767 -0.763428 0.408508 -0.292358 -0.406128 1445641767 -0.799011 0.421997 -0.239319 -0.355286 1445641767 -0.799011 0.421997 -0.239319 -0.355286 1445641767 -0.799011 0.421997 -0.239319 -0.355286 1445641767 -0.799011 0.421997 -0.239319 -0.355286 1445641767 -0.799011 0.421997 -0.239319 -0.355286 1445641767 -0.799011 0.421997 -0.239319 -0.355286 1445641767 -0.819275 0.393433 -0.237915 -0.342712 1445641767 -0.819275 0.393433 -0.237915 -0.342712 1445641767 -0.819275 0.393433 -0.237915 -0.342712 1445641767 -0.819275 0.393433 -0.237915 -0.342712 1445641767 -0.819275 0.393433 -0.237915 -0.342712 1445641767 -0.819275 0.393433 -0.237915 -0.342712 1445641767 -0.819275 0.393433 -0.237915 -0.342712 1445641767 -0.809998 0.362122 -0.276489 -0.369263 1445641767 -0.809998 0.362122 -0.276489 -0.369263 1445641767 -0.809998 0.362122 -0.276489 -0.369263 1445641767 -0.809998 0.362122 -0.276489 -0.369263 1445641767 -0.809998 0.362122 -0.276489 -0.369263 1445641767 -0.778198 0.335632 -0.336975 -0.410217 1445641767 -0.778198 0.335632 -0.336975 -0.410217 1445641767 -0.778198 0.335632 -0.336975 -0.410217 1445641767 -0.778198 0.335632 -0.336975 -0.410217 1445641767 -0.778198 0.335632 -0.336975 -0.410217 1445641767 -0.778198 0.335632 -0.336975 -0.410217 1445641767 -0.737671 0.319336 -0.386597 -0.452209 1445641767 -0.737671 0.319336 -0.386597 -0.452209 1445641767 -0.737671 0.319336 -0.386597 -0.452209 1445641767 -0.737671 0.319336 -0.386597 -0.452209 1445641767 -0.737671 0.319336 -0.386597 -0.452209 1445641767 -0.737671 0.319336 -0.386597 -0.452209 1445641767 -0.737671 0.319336 -0.386597 -0.452209 1445641767 -0.692627 0.327026 -0.387817 -0.512878 1445641767 -0.692627 0.327026 -0.387817 -0.512878 1445641767 -0.692627 0.327026 -0.387817 -0.512878 1445641767 -0.692627 0.327026 -0.387817 -0.512878 1445641767 -0.692627 0.327026 -0.387817 -0.512878 1445641767 -0.692627 0.327026 -0.387817 -0.512878 1445641767 -0.657654 0.302795 -0.443359 -0.528503 1445641767 -0.657654 0.302795 -0.443359 -0.528503 1445641767 -0.657654 0.302795 -0.443359 -0.528503 1445641767 -0.657654 0.302795 -0.443359 -0.528503 1445641767 -0.657654 0.302795 -0.443359 -0.528503 1445641767 -0.657654 0.302795 -0.443359 -0.528503 1445641767 -0.657654 0.302795 -0.443359 -0.528503 1445641767 -0.651672 0.249084 -0.475769 -0.535767 1445641767 -0.651672 0.249084 -0.475769 -0.535767 1445641767 -0.651672 0.249084 -0.475769 -0.535767 1445641767 -0.651672 0.249084 -0.475769 -0.535767 1445641767 -0.651672 0.249084 -0.475769 -0.535767 1445641767 -0.639709 0.268555 -0.452515 -0.560303 1445641767 -0.639709 0.268555 -0.452515 -0.560303 1445641767 -0.639709 0.268555 -0.452515 -0.560303 1445641767 -0.639709 0.268555 -0.452515 -0.560303 1445641767 -0.639709 0.268555 -0.452515 -0.560303 1445641767 -0.639709 0.268555 -0.452515 -0.560303 1445641767 -0.639709 0.268555 -0.452515 -0.560303 1445641767 -0.665100 0.315125 -0.420776 -0.530396 1445641767 -0.665100 0.315125 -0.420776 -0.530396 1445641767 -0.665100 0.315125 -0.420776 -0.530396 1445641767 -0.665100 0.315125 -0.420776 -0.530396 1445641767 -0.665100 0.315125 -0.420776 -0.530396 1445641767 -0.665100 0.315125 -0.420776 -0.530396 1445641767 -0.710388 0.389282 -0.375977 -0.450073 1445641767 -0.710388 0.389282 -0.375977 -0.450073 1445641767 -0.710388 0.389282 -0.375977 -0.450073 1445641767 -0.710388 0.389282 -0.375977 -0.450073 1445641767 -0.710388 0.389282 -0.375977 -0.450073 1445641767 -0.710388 0.389282 -0.375977 -0.450073 1445641767 -0.759644 0.443481 -0.296143 -0.372314 1445641767 -0.759644 0.443481 -0.296143 -0.372314 1445641767 -0.759644 0.443481 -0.296143 -0.372314 1445641767 -0.759644 0.443481 -0.296143 -0.372314 1445641767 -0.759644 0.443481 -0.296143 -0.372314 1445641767 -0.759644 0.443481 -0.296143 -0.372314 1445641767 -0.759644 0.443481 -0.296143 -0.372314 1445641767 -0.791931 0.422729 -0.274658 -0.344604 1445641767 -0.791931 0.422729 -0.274658 -0.344604 1445641767 -0.791931 0.422729 -0.274658 -0.344604 1445641767 -0.791931 0.422729 -0.274658 -0.344604 1445641767 -0.791931 0.422729 -0.274658 -0.344604 1445641767 -0.798340 0.387024 -0.279175 -0.367371 1445641767 -0.798340 0.387024 -0.279175 -0.367371 1445641768 -0.798340 0.387024 -0.279175 -0.367371 1445641768 -0.798340 0.387024 -0.279175 -0.367371 1445641768 -0.798340 0.387024 -0.279175 -0.367371 1445641768 -0.798340 0.387024 -0.279175 -0.367371 1445641768 -0.779785 0.348755 -0.320007 -0.409851 1445641768 -0.779785 0.348755 -0.320007 -0.409851 1445641768 -0.779785 0.348755 -0.320007 -0.409851 1445641768 -0.779785 0.348755 -0.320007 -0.409851 1445641768 -0.779785 0.348755 -0.320007 -0.409851 1445641768 -0.779785 0.348755 -0.320007 -0.409851 1445641768 -0.779785 0.348755 -0.320007 -0.409851 1445641768 -0.740295 0.317200 -0.383728 -0.451904 1445641768 -0.740295 0.317200 -0.383728 -0.451904 1445641768 -0.740295 0.317200 -0.383728 -0.451904 1445641768 -0.740295 0.317200 -0.383728 -0.451904 1445641768 -0.740295 0.317200 -0.383728 -0.451904 1445641768 -0.740295 0.317200 -0.383728 -0.451904 1445641768 -0.702515 0.311096 -0.399902 -0.499878 1445641768 -0.702515 0.311096 -0.399902 -0.499878 1445641768 -0.702515 0.311096 -0.399902 -0.499878 1445641768 -0.702515 0.311096 -0.399902 -0.499878 1445641768 -0.702515 0.311096 -0.399902 -0.499878 1445641768 -0.648621 0.322754 -0.446533 -0.525146 1445641768 -0.648621 0.322754 -0.446533 -0.525146 1445641768 -0.648621 0.322754 -0.446533 -0.525146 1445641768 -0.648621 0.322754 -0.446533 -0.525146 1445641768 -0.648621 0.322754 -0.446533 -0.525146 1445641768 -0.648621 0.322754 -0.446533 -0.525146 1445641768 -0.648621 0.322754 -0.446533 -0.525146 1445641768 -0.638123 0.283630 -0.477539 -0.533264 1445641768 -0.638123 0.283630 -0.477539 -0.533264 1445641768 -0.638123 0.283630 -0.477539 -0.533264 1445641768 -0.638123 0.283630 -0.477539 -0.533264 1445641768 -0.638123 0.283630 -0.477539 -0.533264 1445641768 -0.638123 0.283630 -0.477539 -0.533264 1445641768 -0.609314 0.281982 -0.471680 -0.571716 1445641768 
-0.577148 0.347473 -0.466309 -0.573364 1445641770 -0.577148 0.347473 -0.466309 -0.573364 1445641770 -0.577148 0.347473 -0.466309 -0.573364 1445641770 -0.577148 0.347473 -0.466309 -0.573364 1445641770 -0.577148 0.347473 -0.466309 -0.573364 1445641770 -0.577148 0.347473 -0.466309 -0.573364 1445641770 -0.582642 0.342834 -0.466797 -0.570251 1445641770 -0.582642 0.342834 -0.466797 -0.570251 1445641770 -0.582642 0.342834 -0.466797 -0.570251 1445641770 -0.582642 0.342834 -0.466797 -0.570251 1445641770 -0.582642 0.342834 -0.466797 -0.570251 1445641770 -0.582642 0.342834 -0.466797 -0.570251 1445641770 -0.582642 0.342834 -0.466797 -0.570251 1445641770 -0.588074 0.341736 -0.469360 -0.563110 1445641770 -0.588074 0.341736 -0.469360 -0.563110 1445641770 -0.588074 0.341736 -0.469360 -0.563110 1445641770 -0.588074 0.341736 -0.469360 -0.563110 1445641770 -0.588074 0.341736 -0.469360 -0.563110 1445641770 -0.588074 0.341736 -0.469360 -0.563110 1445641770 -0.593994 0.339905 -0.473816 -0.554321 1445641770 -0.593994 0.339905 -0.473816 -0.554321 1445641770 -0.593994 0.339905 -0.473816 -0.554321 1445641770 -0.593994 0.339905 -0.473816 -0.554321 1445641770 -0.593994 0.339905 -0.473816 -0.554321 1445641770 -0.593994 0.339905 -0.473816 -0.554321 1445641770 -0.595093 0.339417 -0.475586 -0.551819 1445641770 -0.595093 0.339417 -0.475586 -0.551819 1445641770 -0.595093 0.339417 -0.475586 -0.551819 1445641770 -0.595093 0.339417 -0.475586 -0.551819 1445641770 -0.595093 0.339417 -0.475586 -0.551819 1445641770 -0.595093 0.339417 -0.475586 -0.551819 1445641770 -0.592163 0.343323 -0.477051 -0.551392 1445641770 -0.592163 0.343323 -0.477051 -0.551392 1445641770 -0.592163 0.343323 -0.477051 -0.551392 1445641770 -0.592163 0.343323 -0.477051 -0.551392 1445641770 -0.592163 0.343323 -0.477051 -0.551392 1445641770 -0.592163 0.343323 -0.477051 -0.551392 1445641770 -0.590027 0.349548 -0.476807 -0.549927 1445641770 -0.590027 0.349548 -0.476807 -0.549927 1445641770 -0.590027 0.349548 -0.476807 -0.549927 1445641770 -0.590027 0.349548 -0.476807 -0.549927 1445641770 -0.590027 0.349548 -0.476807 -0.549927 1445641770 -0.590027 0.349548 -0.476807 -0.549927 1445641770 -0.587646 0.359253 -0.476440 -0.546509 1445641770 -0.587646 0.359253 -0.476440 -0.546509 1445641770 -0.587646 0.359253 -0.476440 -0.546509 1445641770 -0.587646 0.359253 -0.476440 -0.546509 1445641770 -0.587646 0.359253 -0.476440 -0.546509 1445641770 -0.587646 0.359253 -0.476440 -0.546509 1445641770 -0.586487 0.366577 -0.475769 -0.543518 1445641770 -0.586487 0.366577 -0.475769 -0.543518 1445641770 -0.586487 0.366577 -0.475769 -0.543518 1445641770 -0.586487 0.366577 -0.475769 -0.543518 1445641770 -0.586487 0.366577 -0.475769 -0.543518 1445641770 -0.586487 0.366577 -0.475769 -0.543518 1445641770 -0.580566 0.371338 -0.461243 -0.558899 1445641770 -0.580566 0.371338 -0.461243 -0.558899 1445641770 -0.580566 0.371338 -0.461243 -0.558899 1445641770 -0.580566 0.371338 -0.461243 -0.558899 1445641770 -0.580566 0.371338 -0.461243 -0.558899 1445641770 -0.580566 0.371338 -0.461243 -0.558899 1445641770 -0.570679 0.376221 -0.445007 -0.578613 1445641770 -0.570679 0.376221 -0.445007 -0.578613 1445641770 -0.570679 0.376221 -0.445007 -0.578613 1445641770 -0.570679 0.376221 -0.445007 -0.578613 1445641770 -0.570679 0.376221 -0.445007 -0.578613 1445641770 -0.573059 0.369324 -0.449768 -0.577026 1445641770 -0.573059 0.369324 -0.449768 -0.577026 1445641770 -0.573059 0.369324 -0.449768 -0.577026 1445641770 -0.573059 0.369324 -0.449768 -0.577026 1445641770 -0.573059 0.369324 -0.449768 -0.577026 1445641770 -0.573059 0.369324 -0.449768 -0.577026 1445641770 -0.582642 0.356445 -0.468079 -0.560791 1445641770 -0.582642 0.356445 -0.468079 -0.560791 1445641770 -0.582642 0.356445 -0.468079 -0.560791 1445641770 -0.582642 0.356445 -0.468079 -0.560791 1445641770 -0.582642 0.356445 -0.468079 -0.560791 1445641770 -0.587952 0.344788 -0.474670 -0.557007 1445641770 -0.587952 0.344788 -0.474670 -0.557007 1445641770 -0.587952 0.344788 -0.474670 -0.557007 1445641770 -0.587952 0.344788 -0.474670 -0.557007 1445641770 -0.587952 0.344788 -0.474670 -0.557007 1445641770 -0.587952 0.344788 -0.474670 -0.557007 1445641770 -0.585815 0.335999 -0.473389 -0.565613 1445641770 -0.585815 0.335999 -0.473389 -0.565613 1445641770 -0.585815 0.335999 -0.473389 -0.565613 1445641770 -0.585815 0.335999 -0.473389 -0.565613 1445641771 -0.585815 0.335999 -0.473389 -0.565613 1445641771 -0.585815 0.335999 -0.473389 -0.565613 1445641771 -0.581543 0.336121 -0.468628 -0.573792 1445641771 -0.581543 0.336121 -0.468628 -0.573792 1445641771 -0.581543 0.336121 -0.468628 -0.573792 1445641771 -0.581543 0.336121 -0.468628 -0.573792 1445641771 -0.581543 0.336121 -0.468628 -0.573792 1445641771 -0.578735 0.340393 -0.467224 -0.575256 1445641771 -0.578735 0.340393 -0.467224 -0.575256 1445641771 -0.578735 0.340393 -0.467224 -0.575256 1445641771 -0.578735 0.340393 -0.467224 -0.575256 1445641771 -0.578735 0.340393 -0.467224 -0.575256 1445641771 -0.578735 0.340393 -0.467224 -0.575256 1445641771 -0.576782 0.345947 -0.468628 -0.572815 1445641771 -0.576782 0.345947 -0.468628 -0.572815 1445641771 -0.576782 0.345947 -0.468628 -0.572815 1445641771 -0.576782 0.345947 -0.468628 -0.572815 1445641771 -0.576782 0.345947 -0.468628 -0.572815 1445641771 -0.577148 0.349060 -0.470825 -0.568726 1445641771 -0.577148 0.349060 -0.470825 -0.568726 1445641771 -0.577148 0.349060 -0.470825 -0.568726 1445641771 -0.577148 0.349060 -0.470825 -0.568726 1445641771 -0.577148 0.349060 -0.470825 -0.568726 1445641771 -0.577148 0.349060 -0.470825 -0.568726 1445641771 -0.577148 0.349060 -0.470825 -0.568726 1445641771 -0.577820 0.352478 -0.470276 -0.566406 1445641771 -0.577820 0.352478 -0.470276 -0.566406 1445641771 -0.577820 0.352478 -0.470276 -0.566406 1445641771 -0.577820 0.352478 -0.470276 -0.566406 1445641771 -0.577820 0.352478 -0.470276 -0.566406 1445641771 -0.577820 0.352478 -0.470276 -0.566406 1445641771 -0.578796 0.357422 -0.467224 -0.564880 1445641771 -0.578796 0.357422 -0.467224 -0.564880 1445641771 -0.578796 0.357422 -0.467224 -0.564880 1445641771 -0.578796 0.357422 -0.467224 -0.564880 1445641771 -0.578796 0.357422 -0.467224 -0.564880 1445641771 -0.578796 0.357422 -0.467224 -0.564880 1445641771 -0.576416 0.363525 -0.464966 -0.565186 1445641771 -0.576416 0.363525 -0.464966 -0.565186 1445641771 -0.576416 0.363525 -0.464966 -0.565186 1445641771 -0.576416 0.363525 -0.464966 -0.565186 1445641771 -0.576416 0.363525 -0.464966 -0.565186 1445641771 -0.574341 0.365601 -0.459229 -0.570679 1445641771 -0.574341 0.365601 -0.459229 -0.570679 1445641771 -0.574341 0.365601 -0.459229 -0.570679 1445641771 -0.574341 0.365601 -0.459229 -0.570679 1445641771 -0.574341 0.365601 -0.459229 -0.570679 1445641771 -0.569641 0.367432 -0.452454 -0.579590 1445641771 -0.569641 0.367432 -0.452454 -0.579590 1445641771 -0.569641 0.367432 -0.452454 -0.579590 1445641771 -0.569641 0.367432 -0.452454 -0.579590 1445641771 -0.569641 0.367432 -0.452454 -0.579590 1445641771 -0.573242 0.364380 -0.457336 -0.574097 1445641771 -0.573242 0.364380 -0.457336 -0.574097 1445641771 -0.573242 0.364380 -0.457336 -0.574097 1445641771 -0.573242 0.364380 -0.457336 -0.574097 1445641771 -0.573242 0.364380 -0.457336 -0.574097 1445641771 -0.573242 0.364380 -0.457336 -0.574097 1445641771 -0.583801 0.354797 -0.470947 -0.558167 1445641771 -0.583801 0.354797 -0.470947 -0.558167 1445641771 -0.583801 0.354797 -0.470947 -0.558167 1445641771 -0.583801 0.354797 -0.470947 -0.558167 1445641771 -0.583801 0.354797 -0.470947 -0.558167 1445641771 -0.587708 0.347839 -0.476868 -0.553406 1445641771 -0.587708 0.347839 -0.476868 -0.553406 1445641771 -0.587708 0.347839 -0.476868 -0.553406 1445641771 -0.587708 0.347839 -0.476868 -0.553406 1445641771 -0.587708 0.347839 -0.476868 -0.553406 1445641771 -0.587708 0.347839 -0.476868 -0.553406 1445641771 -0.588013 0.344971 -0.474731 -0.556702 1445641771 -0.588013 0.344971 -0.474731 -0.556702 1445641771 -0.588013 0.344971 -0.474731 -0.556702 1445641771 -0.588013 0.344971 -0.474731 -0.556702 1445641771 -0.588013 0.344971 -0.474731 -0.556702 1445641771 -0.588013 0.344971 -0.474731 -0.556702 1445641771 -0.589233 0.345520 -0.470093 -0.559021 1445641771 -0.589233 0.345520 -0.470093 -0.559021 1445641771 -0.589233 0.345520 -0.470093 -0.559021 1445641771 -0.589233 0.345520 -0.470093 -0.559021 1445641771 -0.589233 0.345520 -0.470093 -0.559021 1445641771 -0.590576 0.348145 -0.468750 -0.557129 1445641771 -0.590576 0.348145 -0.468750 -0.557129 1445641771 -0.590576 0.348145 -0.468750 -0.557129 1445641771 -0.590576 0.348145 -0.468750 -0.557129 1445641771 -0.590576 0.348145 -0.468750 -0.557129 1445641771 -0.590576 0.348145 -0.468750 -0.557129 1445641771 -0.590576 0.348145 -0.468750 -0.557129 1445641771 -0.589539 0.351563 -0.468994 -0.555847 1445641771 -0.589539 0.351563 -0.468994 -0.555847 1445641771 -0.589539 0.351563 -0.468994 -0.555847 1445641771 -0.589539 0.351563 -0.468994 -0.555847 1445641771 -0.589539 0.351563 -0.468994 -0.555847 1445641771 -0.589539 0.351563 -0.468994 -0.555847 1445641771 -0.588318 0.352600 -0.470093 -0.555542 1445641771 -0.588318 0.352600 -0.470093 -0.555542 1445641771 -0.588318 0.352600 -0.470093 -0.555542 1445641771 -0.588318 0.352600 -0.470093 -0.555542 1445641771 -0.588318 0.352600 -0.470093 -0.555542 1445641771 -0.588318 0.352600 -0.470093 -0.555542 1445641771 -0.586548 0.353821 -0.471069 -0.555847 1445641771 -0.586548 0.353821 -0.471069 -0.555847 1445641771 -0.586548 0.353821 -0.471069 -0.555847 1445641771 -0.586548 0.353821 -0.471069 -0.555847 1445641771 -0.586548 0.353821 -0.471069 -0.555847 1445641772 -0.586548 0.353821 -0.471069 -0.555847 1445641772 -0.583435 0.358948 -0.467163 -0.559082 1445641772 -0.583435 0.358948 -0.467163 -0.559082 1445641772 -0.583435 0.358948 -0.467163 -0.559082 1445641772 -0.583435 0.358948 -0.467163 -0.559082 1445641772 -0.583435 0.358948 -0.467163 -0.559082 1445641772 -0.583435 0.358948 -0.467163 -0.559082 1445641772 -0.578918 0.367310 -0.463806 -0.561157 1445641772 -0.578918 0.367310 -0.463806 -0.561157 1445641772 -0.578918 0.367310 -0.463806 -0.561157 1445641772 -0.578918 0.367310 -0.463806 -0.561157 1445641772 -0.578918 0.367310 -0.463806 -0.561157 1445641772 -0.577026 0.368347 -0.459351 -0.566040 1445641772 -0.577026 0.368347 -0.459351 -0.566040 1445641772 -0.577026 0.368347 -0.459351 -0.566040 1445641772 -0.577026 0.368347 -0.459351 -0.566040 1445641772 -0.577026 0.368347 -0.459351 -0.566040 1445641772 -0.577026 0.368347 -0.459351 -0.566040 1445641772 -0.577026 0.368347 -0.459351 -0.566040 1445641772 -0.571716 0.366394 -0.449585 -0.580383 1445641772 -0.571716 0.366394 -0.449585 -0.580383 1445641772 -0.571716 0.366394 -0.449585 -0.580383 1445641772 -0.571716 0.366394 -0.449585 -0.580383 1445641772 -0.571716 0.366394 -0.449585 -0.580383 1445641772 -0.571716 0.366394 -0.449585 -0.580383 1445641772 -0.571472 0.363647 -0.446472 -0.584778 1445641772 -0.571472 0.363647 -0.446472 -0.584778 1445641772 -0.571472 0.363647 -0.446472 -0.584778 1445641772 -0.571472 0.363647 -0.446472 -0.584778 1445641772 -0.571472 0.363647 -0.446472 -0.584778 1445641772 -0.571472 0.363647 -0.446472 -0.584778 1445641772 -0.581238 0.353638 -0.458130 -0.572083 1445641772 -0.581238 0.353638 -0.458130 -0.572083 1445641772 -0.581238 0.353638 -0.458130 -0.572083 1445641772 -0.581238 0.353638 -0.458130 -0.572083 1445641772 -0.581238 0.353638 -0.458130 -0.572083 1445641772 -0.581238 0.353638 -0.458130 -0.572083 1445641772 -0.591064 0.343445 -0.465881 -0.561890 1445641772 -0.591064 0.343445 -0.465881 -0.561890 1445641772 -0.591064 0.343445 -0.465881 -0.561890 1445641772 -0.591064 0.343445 -0.465881 -0.561890 1445641772 -0.591064 0.343445 -0.465881 -0.561890 1445641772 -0.591064 0.343445 -0.465881 -0.561890 1445641772 -0.594055 0.338623 -0.466431 -0.561218 1445641772 -0.594055 0.338623 -0.466431 -0.561218 1445641772 -0.594055 0.338623 -0.466431 -0.561218 1445641772 -0.594055 0.338623 -0.466431 -0.561218 1445641772 -0.594055 0.338623 -0.466431 -0.561218 1445641772 -0.594482 0.338928 -0.464172 -0.562439 1445641772 -0.594482 0.338928 -0.464172 -0.562439 1445641772 -0.594482 0.338928 -0.464172 -0.562439 1445641772 -0.594482 0.338928 -0.464172 -0.562439 1445641772 -0.594482 0.338928 -0.464172 -0.562439 1445641772 -0.594482 0.338928 -0.464172 -0.562439 1445641772 -0.595398 0.341919 -0.463501 -0.560242 1445641772 -0.595398 0.341919 -0.463501 -0.560242 1445641772 -0.595398 0.341919 -0.463501 -0.560242 1445641772 -0.595398 0.341919 -0.463501 -0.560242 1445641772 -0.595398 0.341919 -0.463501 -0.560242 1445641772 -0.595398 0.341919 -0.463501 -0.560242 1445641772 -0.594116 0.346375 -0.463257 -0.559021 1445641772 -0.594116 0.346375 -0.463257 -0.559021 1445641772 -0.594116 0.346375 -0.463257 -0.559021 1445641772 -0.594116 0.346375 -0.463257 -0.559021 1445641772 -0.594116 0.346375 -0.463257 -0.559021 1445641772 -0.594116 0.346375 -0.463257 -0.559021 1445641772 -0.591797 0.351318 -0.462769 -0.558838 1445641772 -0.591797 0.351318 -0.462769 -0.558838 1445641772 -0.591797 0.351318 -0.462769 -0.558838 1445641772 -0.591797 0.351318 -0.462769 -0.558838 1445641772 -0.591797 0.351318 -0.462769 -0.558838 1445641772 -0.591797 0.351318 -0.462769 -0.558838 1445641772 -0.590820 0.353882 -0.463867 -0.557312 1445641772 -0.590820 0.353882 -0.463867 -0.557312 1445641772 -0.590820 0.353882 -0.463867 -0.557312 1445641772 -0.590820 0.353882 -0.463867 -0.557312 1445641772 -0.590820 0.353882 -0.463867 -0.557312 1445641772 -0.590820 0.353882 -0.463867 -0.557312 1445641772 -0.590820 0.353882 -0.463867 -0.557312 1445641772 -0.591736 0.354736 -0.462830 -0.556641 1445641772 -0.591736 0.354736 -0.462830 -0.556641 1445641772 -0.591736 0.354736 -0.462830 -0.556641 1445641772 -0.591736 0.354736 -0.462830 -0.556641 1445641772 -0.591736 0.354736 -0.462830 -0.556641 1445641772 -0.591736 0.354736 -0.462830 -0.556641 1445641772 -0.590210 0.352295 -0.458984 -0.562988 1445641772 -0.590210 0.352295 -0.458984 -0.562988 1445641772 -0.590210 0.352295 -0.458984 -0.562988 1445641772 -0.590210 0.352295 -0.458984 -0.562988 1445641772 -0.590210 0.352295 -0.458984 -0.562988 1445641772 -0.590210 0.352295 -0.458984 -0.562988 1445641772 -0.590210 0.352295 -0.458984 -0.562988 1445641772 -0.589722 0.345093 -0.454102 -0.571777 1445641772 -0.589722 0.345093 -0.454102 -0.571777 1445641772 -0.589722 0.345093 -0.454102 -0.571777 1445641772 -0.589722 0.345093 -0.454102 -0.571777 1445641772 -0.589722 0.345093 -0.454102 -0.571777 1445641772 -0.589722 0.345093 -0.454102 -0.571777 1445641772 -0.591492 0.337219 -0.452637 -0.575867 1445641772 -0.591492 0.337219 -0.452637 -0.575867 1445641772 -0.591492 0.337219 -0.452637 -0.575867 1445641772 -0.591492 0.337219 -0.452637 -0.575867 1445641772 -0.591492 0.337219 -0.452637 -0.575867 1445641772 -0.591492 0.337219 -0.452637 -0.575867 1445641772 -0.596008 0.330261 -0.458191 -0.570862 1445641772 -0.596008 0.330261 -0.458191 -0.570862 1445641772 -0.596008 0.330261 -0.458191 -0.570862 1445641772 -0.596008 0.330261 -0.458191 -0.570862 1445641772 -0.596008 0.330261 -0.458191 -0.570862 1445641772 -0.596008 0.330261 -0.458191 -0.570862 1445641773 -0.602051 0.323120 -0.464844 -0.563110 1445641773 -0.602051 0.323120 -0.464844 -0.563110 1445641773 -0.602051 0.323120 -0.464844 -0.563110 1445641773 -0.602051 0.323120 -0.464844 -0.563110 1445641773 -0.601807 0.319458 -0.464294 -0.565918 1445641773 -0.601807 0.319458 -0.464294 -0.565918 1445641773 -0.601807 0.319458 -0.464294 -0.565918 1445641773 -0.601807 0.319458 -0.464294 -0.565918 1445641773 -0.601807 0.319458 -0.464294 -0.565918 1445641773 -0.601807 0.319458 -0.464294 -0.565918 1445641773 -0.599304 0.320129 -0.462158 -0.570007 1445641773 -0.599304 0.320129 -0.462158 -0.570007 1445641773 -0.599304 0.320129 -0.462158 -0.570007 1445641773 -0.599304 0.320129 -0.462158 -0.570007 1445641773 -0.599304 0.320129 -0.462158 -0.570007 1445641773 -0.596802 0.323120 -0.462830 -0.570313 1445641773 -0.596802 0.323120 -0.462830 -0.570313 1445641773 -0.596802 0.323120 -0.462830 -0.570313 1445641773 -0.596802 0.323120 -0.462830 -0.570313 1445641773 -0.596802 0.323120 -0.462830 -0.570313 1445641773 -0.596802 0.323120 -0.462830 -0.570313 1445641773 -0.594666 0.329102 -0.463379 -0.568726 1445641773 -0.594666 0.329102 -0.463379 -0.568726 1445641773 -0.594666 0.329102 -0.463379 -0.568726 1445641773 -0.594666 0.329102 -0.463379 -0.568726 1445641773 -0.594666 0.329102 -0.463379 -0.568726 1445641773 -0.594666 0.329102 -0.463379 -0.568726 1445641773 -0.592896 0.336487 -0.463501 -0.566101 1445641773 -0.592896 0.336487 -0.463501 -0.566101 1445641773 -0.592896 0.336487 -0.463501 -0.566101 1445641773 -0.592896 0.336487 -0.463501 -0.566101 1445641773 -0.592896 0.336487 -0.463501 -0.566101 1445641773 -0.592896 0.336487 -0.463501 -0.566101 1445641773 -0.593628 0.342224 -0.465698 -0.560059 1445641773 -0.593628 0.342224 -0.465698 -0.560059 1445641773 -0.593628 0.342224 -0.465698 -0.560059 1445641773 -0.593628 0.342224 -0.465698 -0.560059 1445641773 -0.593628 0.342224 -0.465698 -0.560059 1445641773 -0.593628 0.342224 -0.465698 -0.560059 1445641773 -0.594604 0.347473 -0.469482 -0.552612 1445641773 -0.594604 0.347473 -0.469482 -0.552612 1445641773 -0.594604 0.347473 -0.469482 -0.552612 1445641773 -0.594604 0.347473 -0.469482 -0.552612 1445641773 -0.594604 0.347473 -0.469482 -0.552612 1445641773 -0.594604 0.347473 -0.469482 -0.552612 1445641773 -0.594604 0.347473 -0.469482 -0.552612 1445641773 -0.593750 0.351624 -0.469727 -0.550720 1445641773 -0.593750 0.351624 -0.469727 -0.550720 1445641773 -0.593750 0.351624 -0.469727 -0.550720 1445641773 -0.593750 0.351624 -0.469727 -0.550720 1445641773 -0.593750 0.351624 -0.469727 -0.550720 1445641773 -0.593140 0.352722 -0.465759 -0.553955 1445641773 -0.593140 0.352722 -0.465759 -0.553955 1445641773 -0.593140 0.352722 -0.465759 -0.553955 1445641773 -0.593140 0.352722 -0.465759 -0.553955 1445641773 -0.593140 0.352722 -0.465759 -0.553955 1445641773 -0.593140 0.352722 -0.465759 -0.553955 1445641773 -0.594604 0.349670 -0.463928 -0.555908 1445641773 -0.594604 0.349670 -0.463928 -0.555908 1445641773 -0.594604 0.349670 -0.463928 -0.555908 1445641773 -0.594604 0.349670 -0.463928 -0.555908 1445641773 -0.594604 0.349670 -0.463928 -0.555908 1445641773 -0.594604 0.349670 -0.463928 -0.555908 1445641773 -0.594604 0.349670 -0.463928 -0.555908 1445641773 -0.599304 0.343079 -0.467834 -0.551697 1445641773 -0.599304 0.343079 -0.467834 -0.551697 1445641773 -0.599304 0.343079 -0.467834 -0.551697 1445641773 -0.599304 0.343079 -0.467834 -0.551697 1445641773 -0.599304 0.343079 -0.467834 -0.551697 1445641773 -0.599304 0.343079 -0.467834 -0.551697 1445641773 -0.607361 0.335266 -0.474670 -0.541748 1445641773 -0.607361 0.335266 -0.474670 -0.541748 1445641773 -0.607361 0.335266 -0.474670 -0.541748 1445641773 -0.607361 0.335266 -0.474670 -0.541748 1445641773 -0.607361 0.335266 -0.474670 -0.541748 1445641773 -0.607361 0.335266 -0.474670 -0.541748 1445641773 -0.609924 0.332458 -0.474792 -0.540466 1445641773 -0.609924 0.332458 -0.474792 -0.540466 1445641773 -0.609924 0.332458 -0.474792 -0.540466 1445641773 -0.609924 0.332458 -0.474792 -0.540466 1445641773 -0.609924 0.332458 -0.474792 -0.540466 1445641773 -0.609924 0.332458 -0.474792 -0.540466 1445641773 -0.609924 0.332458 -0.474792 -0.540466 1445641773 -0.608337 0.332581 -0.472412 -0.544250 1445641773 -0.608337 0.332581 -0.472412 -0.544250 1445641773 -0.608337 0.332581 -0.472412 -0.544250 1445641773 -0.608337 0.332581 -0.472412 -0.544250 1445641773 -0.608337 0.332581 -0.472412 -0.544250 1445641773 -0.608337 0.332581 -0.472412 -0.544250 1445641773 -0.605774 0.333557 -0.471130 -0.547607 1445641773 -0.605774 0.333557 -0.471130 -0.547607 1445641773 -0.605774 0.333557 -0.471130 -0.547607 1445641773 -0.605774 0.333557 -0.471130 -0.547607 1445641773 -0.605774 0.333557 -0.471130 -0.547607 1445641773 -0.605774 0.333557 -0.471130 -0.547607 1445641773 -0.602783 0.337891 -0.471558 -0.547913 1445641773 -0.602783 0.337891 -0.471558 -0.547913 1445641773 -0.602783 0.337891 -0.471558 -0.547913 1445641773 -0.602783 0.337891 -0.471558 -0.547913 1445641773 -0.602783 0.337891 -0.471558 -0.547913 1445641773 -0.602783 0.337891 -0.471558 -0.547913 1445641773 -0.599670 0.344604 -0.470093 -0.548340 1445641773 -0.599670 0.344604 -0.470093 -0.548340 1445641773 -0.599670 0.344604 -0.470093 -0.548340 1445641773 -0.599670 0.344604 -0.470093 -0.548340 1445641773 -0.599670 0.344604 -0.470093 -0.548340 1445641773 -0.599670 0.344604 -0.470093 -0.548340 1445641773 -0.598328 0.348694 -0.470093 -0.547302 1445641774 -0.598328 0.348694 -0.470093 -0.547302 1445641774 -0.598328 0.348694 -0.470093 -0.547302 1445641774 -0.598328 0.348694 -0.470093 -0.547302 1445641774 -0.598328 0.348694 -0.470093 -0.547302 1445641774 -0.597229 0.351379 -0.471252 -0.545776 1445641774 -0.597229 0.351379 -0.471252 -0.545776 1445641774 -0.597229 0.351379 -0.471252 -0.545776 1445641774 -0.597229 0.351379 -0.471252 -0.545776 1445641774 -0.597229 0.351379 -0.471252 -0.545776 1445641774 -0.597229 0.351379 -0.471252 -0.545776 1445641774 -0.597229 0.351379 -0.471252 -0.545776 1445641774 -0.595154 0.355713 -0.468018 -0.548035 1445641774 -0.595154 0.355713 -0.468018 -0.548035 1445641774 -0.595154 0.355713 -0.468018 -0.548035 1445641774 -0.595154 0.355713 -0.468018 -0.548035 1445641774 -0.595154 0.355713 -0.468018 -0.548035 1445641774 -0.589722 0.360962 -0.464355 -0.553528 1445641774 -0.589722 0.360962 -0.464355 -0.553528 1445641774 -0.589722 0.360962 -0.464355 -0.553528 1445641774 -0.589722 0.360962 -0.464355 -0.553528 1445641774 -0.589722 0.360962 -0.464355 -0.553528 1445641774 -0.589722 0.360962 -0.464355 -0.553528 1445641774 -0.586243 0.358826 -0.462891 -0.559814 1445641774 -0.586243 0.358826 -0.462891 -0.559814 1445641774 -0.586243 0.358826 -0.462891 -0.559814 1445641774 -0.586243 0.358826 -0.462891 -0.559814 1445641774 -0.586243 0.358826 -0.462891 -0.559814 1445641774 -0.586243 0.358826 -0.462891 -0.559814 1445641774 -0.587769 0.348267 -0.462891 -0.564880 1445641774 -0.587769 0.348267 -0.462891 -0.564880 1445641774 -0.587769 0.348267 -0.462891 -0.564880 1445641774 -0.587769 0.348267 -0.462891 -0.564880 1445641774 -0.587769 0.348267 -0.462891 -0.564880 1445641774 -0.587769 0.348267 -0.462891 -0.564880 1445641774 -0.587769 0.348267 -0.462891 -0.564880 1445641774 -0.587402 0.343933 -0.463684 -0.567200 1445641774 -0.587402 0.343933 -0.463684 -0.567200 1445641774 -0.587402 0.343933 -0.463684 -0.567200 1445641774 -0.587402 0.343933 -0.463684 -0.567200 1445641774 -0.587402 0.343933 -0.463684 -0.567200 1445641774 -0.587402 0.343933 -0.463684 -0.567200 1445641774 -0.592590 0.337402 -0.471436 -0.559326 1445641774 -0.592590 0.337402 -0.471436 -0.559326 1445641774 -0.592590 0.337402 -0.471436 -0.559326 1445641774 -0.592590 0.337402 -0.471436 -0.559326 1445641774 -0.592590 0.337402 -0.471436 -0.559326 1445641774 -0.592590 0.337402 -0.471436 -0.559326 1445641774 -0.599731 0.326294 -0.480530 -0.550476 1445641774 -0.599731 0.326294 -0.480530 -0.550476 1445641774 -0.599731 0.326294 -0.480530 -0.550476 1445641774 -0.599731 0.326294 -0.480530 -0.550476 1445641774 -0.599731 0.326294 -0.480530 -0.550476 1445641774 -0.602783 0.317871 -0.483521 -0.549500 1445641774 -0.602783 0.317871 -0.483521 -0.549500 1445641774 -0.602783 0.317871 -0.483521 -0.549500 1445641774 -0.602783 0.317871 -0.483521 -0.549500 1445641774 -0.602783 0.317871 -0.483521 -0.549500 1445641774 -0.602783 0.317871 -0.483521 -0.549500 1445641774 -0.602539 0.316650 -0.481934 -0.551819 1445641774 -0.602539 0.316650 -0.481934 -0.551819 1445641774 -0.602539 0.316650 -0.481934 -0.551819 1445641774 -0.602539 0.316650 -0.481934 -0.551819 1445641774 -0.602539 0.316650 -0.481934 -0.551819 1445641774 -0.601929 0.319458 -0.480774 -0.551880 1445641774 -0.601929 0.319458 -0.480774 -0.551880 1445641774 -0.601929 0.319458 -0.480774 -0.551880 1445641774 -0.601929 0.319458 -0.480774 -0.551880 1445641774 -0.601929 0.319458 -0.480774 -0.551880 1445641774 -0.601929 0.319458 -0.480774 -0.551880 1445641774 -0.601929 0.319458 -0.480774 -0.551880 1445641774 -0.600769 0.324463 -0.480103 -0.550842 1445641774 -0.600769 0.324463 -0.480103 -0.550842 1445641774 -0.600769 0.324463 -0.480103 -0.550842 1445641774 -0.600769 0.324463 -0.480103 -0.550842 1445641774 -0.600769 0.324463 -0.480103 -0.550842 1445641774 -0.600769 0.324463 -0.480103 -0.550842 1445641774 -0.602112 0.327942 -0.479614 -0.547668 1445641774 -0.602112 0.327942 -0.479614 -0.547668 1445641774 -0.602112 0.327942 -0.479614 -0.547668 1445641774 -0.602112 0.327942 -0.479614 -0.547668 1445641774 -0.602112 0.327942 -0.479614 -0.547668 1445641774 -0.602112 0.327942 -0.479614 -0.547668 1445641774 -0.602112 0.327942 -0.479614 -0.547668 1445641774 -0.606873 0.328064 -0.481750 -0.540405 1445641774 -0.606873 0.328064 -0.481750 -0.540405 1445641774 -0.606873 0.328064 -0.481750 -0.540405 1445641774 -0.606873 0.328064 -0.481750 -0.540405 1445641774 -0.606873 0.328064 -0.481750 -0.540405 1445641774 -0.606873 0.328064 -0.481750 -0.540405 1445641774 -0.608765 0.332092 -0.482544 -0.535095 1445641774 -0.608765 0.332092 -0.482544 -0.535095 1445641774 -0.608765 0.332092 -0.482544 -0.535095 1445641774 -0.608765 0.332092 -0.482544 -0.535095 1445641774 -0.608765 0.332092 -0.482544 -0.535095 1445641774 -0.608765 0.332092 -0.482544 -0.535095 1445641774 -0.606567 0.341309 -0.480896 -0.533264 1445641774 -0.606567 0.341309 -0.480896 -0.533264 1445641774 -0.606567 0.341309 -0.480896 -0.533264 1445641774 -0.606567 0.341309 -0.480896 -0.533264 1445641774 -0.606567 0.341309 -0.480896 -0.533264 1445641774 -0.606567 0.341309 -0.480896 -0.533264 1445641774 -0.606567 0.341309 -0.480896 -0.533264 1445641774 -0.604919 0.346558 -0.475098 -0.536987 1445641774 -0.604919 0.346558 -0.475098 -0.536987 1445641774 -0.604919 0.346558 -0.475098 -0.536987 1445641774 -0.604919 0.346558 -0.475098 -0.536987 1445641774 -0.604919 0.346558 -0.475098 -0.536987 1445641774 -0.604919 0.346558 -0.475098 -0.536987 1445641774 -0.600830 0.345520 -0.466736 -0.549438 1445641774 -0.600830 0.345520 -0.466736 -0.549438 1445641774 -0.600830 0.345520 -0.466736 -0.549438 1445641775 -0.600830 0.345520 -0.466736 -0.549438 1445641775 -0.600830 0.345520 -0.466736 -0.549438 1445641775 -0.600830 0.345520 -0.466736 -0.549438 1445641775 -0.600098 0.338013 -0.468750 -0.553101 1445641775 -0.600098 0.338013 -0.468750 -0.553101 1445641775 -0.600098 0.338013 -0.468750 -0.553101 1445641775 -0.600098 0.338013 -0.468750 -0.553101 1445641775 -0.600098 0.338013 -0.468750 -0.553101 1445641775 -0.600098 0.338013 -0.468750 -0.553101 1445641775 -0.608154 0.326660 -0.480774 -0.540710 1445641775 -0.608154 0.326660 -0.480774 -0.540710 1445641775 -0.608154 0.326660 -0.480774 -0.540710 1445641775 -0.608154 0.326660 -0.480774 -0.540710 1445641775 -0.608154 0.326660 -0.480774 -0.540710 1445641775 -0.613159 0.324463 -0.485596 -0.532043 1445641775 -0.613159 0.324463 -0.485596 -0.532043 1445641775 -0.613159 0.324463 -0.485596 -0.532043 1445641775 -0.613159 0.324463 -0.485596 -0.532043 1445641775 -0.613159 0.324463 -0.485596 -0.532043 1445641775 -0.613159 0.324463 -0.485596 -0.532043 1445641775 -0.612671 0.322327 -0.483337 -0.535889 1445641775 -0.612671 0.322327 -0.483337 -0.535889 1445641775 -0.612671 0.322327 -0.483337 -0.535889 1445641775 -0.612671 0.322327 -0.483337 -0.535889 1445641775 -0.612671 0.322327 -0.483337 -0.535889 1445641775 -0.612671 0.322327 -0.483337 -0.535889 1445641775 -0.612671 0.322327 -0.483337 -0.535889 1445641775 
-0.607178 0.312805 -0.456787 -0.570068 1445641777 -0.607178 0.312805 -0.456787 -0.570068 1445641777 -0.607178 0.312805 -0.456787 -0.570068 1445641777 -0.607178 0.312805 -0.456787 -0.570068 1445641777 -0.607178 0.312805 -0.456787 -0.570068 1445641777 -0.617004 0.312744 -0.429565 -0.580566 1445641777 -0.617004 0.312744 -0.429565 -0.580566 1445641777 -0.617004 0.312744 -0.429565 -0.580566 1445641777 -0.617004 0.312744 -0.429565 -0.580566 1445641777 -0.617004 0.312744 -0.429565 -0.580566 1445641777 -0.617004 0.312744 -0.429565 -0.580566 1445641777 -0.652344 0.327332 -0.401367 -0.553406 1445641777 -0.652344 0.327332 -0.401367 -0.553406 1445641777 -0.652344 0.327332 -0.401367 -0.553406 1445641777 -0.652344 0.327332 -0.401367 -0.553406 1445641777 -0.652344 0.327332 -0.401367 -0.553406 1445641777 -0.652344 0.327332 -0.401367 -0.553406 1445641777 -0.702209 0.357239 -0.355042 -0.503296 1445641777 -0.702209 0.357239 -0.355042 -0.503296 1445641777 -0.702209 0.357239 -0.355042 -0.503296 1445641777 -0.702209 0.357239 -0.355042 -0.503296 1445641777 -0.702209 0.357239 -0.355042 -0.503296 1445641777 -0.702209 0.357239 -0.355042 -0.503296 1445641777 -0.757751 0.380005 -0.277771 -0.452087 1445641777 -0.757751 0.380005 -0.277771 -0.452087 1445641777 -0.757751 0.380005 -0.277771 -0.452087 1445641777 -0.757751 0.380005 -0.277771 -0.452087 1445641777 -0.757751 0.380005 -0.277771 -0.452087 1445641777 -0.757751 0.380005 -0.277771 -0.452087 1445641777 -0.757751 0.380005 -0.277771 -0.452087 1445641777 -0.785767 0.392700 -0.237732 -0.414673 1445641777 -0.785767 0.392700 -0.237732 -0.414673 1445641777 -0.785767 0.392700 -0.237732 -0.414673 1445641777 -0.785767 0.392700 -0.237732 -0.414673 1445641777 -0.785767 0.392700 -0.237732 -0.414673 1445641777 -0.785767 0.392700 -0.237732 -0.414673 1445641777 -0.779419 0.389038 -0.256775 -0.418701 1445641777 -0.779419 0.389038 -0.256775 -0.418701 1445641777 -0.779419 0.389038 -0.256775 -0.418701 1445641777 -0.779419 0.389038 -0.256775 -0.418701 1445641777 -0.779419 0.389038 -0.256775 -0.418701 1445641777 -0.779419 0.389038 -0.256775 -0.418701 1445641777 -0.750854 0.375549 -0.302429 -0.451416 1445641777 -0.750854 0.375549 -0.302429 -0.451416 1445641777 -0.750854 0.375549 -0.302429 -0.451416 1445641777 -0.750854 0.375549 -0.302429 -0.451416 1445641777 -0.750854 0.375549 -0.302429 -0.451416 1445641777 -0.750854 0.375549 -0.302429 -0.451416 1445641777 -0.704712 0.362610 -0.370972 -0.484070 1445641777 -0.704712 0.362610 -0.370972 -0.484070 1445641777 -0.704712 0.362610 -0.370972 -0.484070 1445641777 -0.704712 0.362610 -0.370972 -0.484070 1445641777 -0.704712 0.362610 -0.370972 -0.484070 1445641777 -0.704712 0.362610 -0.370972 -0.484070 1445641777 -0.704712 0.362610 -0.370972 -0.484070 1445641777 -0.659668 0.356873 -0.399231 -0.527405 1445641777 -0.659668 0.356873 -0.399231 -0.527405 1445641777 -0.659668 0.356873 -0.399231 -0.527405 1445641777 -0.659668 0.356873 -0.399231 -0.527405 1445641777 -0.659668 0.356873 -0.399231 -0.527405 1445641777 -0.633301 0.369507 -0.395996 -0.552856 1445641777 -0.633301 0.369507 -0.395996 -0.552856 1445641777 -0.633301 0.369507 -0.395996 -0.552856 1445641777 -0.633301 0.369507 -0.395996 -0.552856 1445641777 -0.633301 0.369507 -0.395996 -0.552856 1445641777 -0.633301 0.369507 -0.395996 -0.552856 1445641777 -0.634827 0.303345 -0.476868 -0.526978 1445641777 -0.634827 0.303345 -0.476868 -0.526978 1445641777 -0.634827 0.303345 -0.476868 -0.526978 1445641777 -0.634827 0.303345 -0.476868 -0.526978 1445641777 -0.634827 0.303345 -0.476868 -0.526978 1445641777 -0.620911 0.264404 -0.481812 -0.558960 1445641777 -0.620911 0.264404 -0.481812 -0.558960 1445641777 -0.620911 0.264404 -0.481812 -0.558960 1445641777 -0.620911 0.264404 -0.481812 -0.558960 1445641777 -0.620911 0.264404 -0.481812 -0.558960 1445641777 -0.620911 0.264404 -0.481812 -0.558960 1445641777 -0.628662 0.276794 -0.454590 -0.567078 1445641777 -0.628662 0.276794 -0.454590 -0.567078 1445641777 -0.628662 0.276794 -0.454590 -0.567078 1445641777 -0.628662 0.276794 -0.454590 -0.567078 1445641777 -0.628662 0.276794 -0.454590 -0.567078 1445641777 -0.628662 0.276794 -0.454590 -0.567078 1445641777 -0.628662 0.276794 -0.454590 -0.567078 1445641777 -0.661011 0.301697 -0.420532 -0.543396 1445641777 -0.661011 0.301697 -0.420532 -0.543396 1445641777 -0.661011 0.301697 -0.420532 -0.543396 1445641777 -0.661011 0.301697 -0.420532 -0.543396 1445641777 -0.661011 0.301697 -0.420532 -0.543396 1445641777 -0.661011 0.301697 -0.420532 -0.543396 1445641777 -0.661011 0.301697 -0.420532 -0.543396 1445641777 -0.710938 0.376160 -0.345215 -0.483704 1445641777 -0.710938 0.376160 -0.345215 -0.483704 1445641777 -0.710938 0.376160 -0.345215 -0.483704 1445641777 -0.710938 0.376160 -0.345215 -0.483704 1445641777 -0.710938 0.376160 -0.345215 -0.483704 1445641777 -0.710938 0.376160 -0.345215 -0.483704 1445641777 -0.746338 0.430298 -0.259583 -0.436523 1445641777 -0.746338 0.430298 -0.259583 -0.436523 1445641777 -0.746338 0.430298 -0.259583 -0.436523 1445641777 -0.746338 0.430298 -0.259583 -0.436523 1445641777 -0.746338 0.430298 -0.259583 -0.436523 1445641778 -0.746338 0.430298 -0.259583 -0.436523 1445641778 -0.756104 0.427795 -0.241455 -0.432556 1445641778 -0.756104 0.427795 -0.241455 -0.432556 1445641778 -0.756104 0.427795 -0.241455 -0.432556 1445641778 -0.756104 0.427795 -0.241455 -0.432556 1445641778 -0.756104 0.427795 -0.241455 -0.432556 1445641778 -0.756104 0.427795 -0.241455 -0.432556 1445641778 -0.750183 0.399841 -0.263916 -0.455811 1445641778 -0.750183 0.399841 -0.263916 -0.455811 1445641778 -0.750183 0.399841 -0.263916 -0.455811 1445641778 -0.750183 0.399841 -0.263916 -0.455811 1445641778 -0.750183 0.399841 -0.263916 -0.455811 1445641778 -0.750183 0.399841 -0.263916 -0.455811 1445641778 -0.723389 0.368530 -0.323853 -0.485901 1445641778 -0.723389 0.368530 -0.323853 -0.485901 1445641778 -0.723389 0.368530 -0.323853 -0.485901 1445641778 -0.723389 0.368530 -0.323853 -0.485901 1445641778 -0.723389 0.368530 -0.323853 -0.485901 1445641778 -0.682678 0.349121 -0.384399 -0.514160 1445641778 -0.682678 0.349121 -0.384399 -0.514160 1445641778 -0.682678 0.349121 -0.384399 -0.514160 1445641778 -0.682678 0.349121 -0.384399 -0.514160 1445641778 -0.682678 0.349121 -0.384399 -0.514160 1445641778 -0.651550 0.351196 -0.382324 -0.553223 1445641778 -0.651550 0.351196 -0.382324 -0.553223 1445641778 -0.651550 0.351196 -0.382324 -0.553223 1445641778 -0.651550 0.351196 -0.382324 -0.553223 1445641778 -0.651550 0.351196 -0.382324 -0.553223 1445641778 -0.651550 0.351196 -0.382324 -0.553223 1445641778 -0.615234 0.342651 -0.430847 -0.564392 1445641778 -0.615234 0.342651 -0.430847 -0.564392 1445641778 -0.615234 0.342651 -0.430847 -0.564392 1445641778 -0.615234 0.342651 -0.430847 -0.564392 1445641778 -0.615234 0.342651 -0.430847 -0.564392 1445641778 -0.615234 0.342651 -0.430847 -0.564392 1445641778 -0.615234 0.342651 -0.430847 -0.564392 1445641778 -0.606995 0.300537 -0.451050 -0.581299 1445641778 -0.606995 0.300537 -0.451050 -0.581299 1445641778 -0.606995 0.300537 -0.451050 -0.581299 1445641778 -0.606995 0.300537 -0.451050 -0.581299 1445641778 -0.606995 0.300537 -0.451050 -0.581299 1445641778 -0.606995 0.300537 -0.451050 -0.581299 1445641778 -0.604370 0.307495 -0.456482 -0.576111 1445641778 -0.604370 0.307495 -0.456482 -0.576111 1445641778 -0.604370 0.307495 -0.456482 -0.576111 1445641778 -0.604370 0.307495 -0.456482 -0.576111 1445641778 -0.604370 0.307495 -0.456482 -0.576111 1445641778 -0.621643 0.360779 -0.421448 -0.553040 1445641778 -0.621643 0.360779 -0.421448 -0.553040 1445641778 -0.621643 0.360779 -0.421448 -0.553040 1445641778 -0.621643 0.360779 -0.421448 -0.553040 1445641778 -0.621643 0.360779 -0.421448 -0.553040 1445641778 -0.621643 0.360779 -0.421448 -0.553040 1445641778 -0.621643 0.360779 -0.421448 -0.553040 1445641778 -0.663757 0.444336 -0.325562 -0.506104 1445641778 -0.663757 0.444336 -0.325562 -0.506104 1445641778 -0.663757 0.444336 -0.325562 -0.506104 1445641778 -0.663757 0.444336 -0.325562 -0.506104 1445641778 -0.663757 0.444336 -0.325562 -0.506104 1445641778 -0.663757 0.444336 -0.325562 -0.506104 1445641778 -0.700928 0.472656 -0.275757 -0.457458 1445641778 -0.700928 0.472656 -0.275757 -0.457458 1445641778 -0.700928 0.472656 -0.275757 -0.457458 1445641778 -0.700928 0.472656 -0.275757 -0.457458 1445641778 -0.716370 0.444763 -0.276489 -0.461121 1445641778 -0.716370 0.444763 -0.276489 -0.461121 1445641778 -0.716370 0.444763 -0.276489 -0.461121 1445641778 -0.716370 0.444763 -0.276489 -0.461121 1445641778 -0.716370 0.444763 -0.276489 -0.461121 1445641778 -0.716370 0.444763 -0.276489 -0.461121 1445641778 -0.716370 0.444763 -0.276489 -0.461121 1445641778 -0.700989 0.416504 -0.294067 -0.498718 1445641778 -0.700989 0.416504 -0.294067 -0.498718 1445641778 -0.700989 0.416504 -0.294067 -0.498718 1445641778 -0.700989 0.416504 -0.294067 -0.498718 1445641778 -0.700989 0.416504 -0.294067 -0.498718 1445641778 -0.667786 0.386780 -0.346436 -0.533447 1445641778 -0.667786 0.386780 -0.346436 -0.533447 1445641778 -0.667786 0.386780 -0.346436 -0.533447 1445641778 -0.667786 0.386780 -0.346436 -0.533447 1445641778 -0.667786 0.386780 -0.346436 -0.533447 1445641778 -0.628052 0.360168 -0.367371 -0.583923 1445641778 -0.628052 0.360168 -0.367371 -0.583923 1445641778 -0.628052 0.360168 -0.367371 -0.583923 1445641778 -0.628052 0.360168 -0.367371 -0.583923 1445641778 -0.628052 0.360168 -0.367371 -0.583923 1445641778 -0.628052 0.360168 -0.367371 -0.583923 1445641778 -0.628052 0.360168 -0.367371 -0.583923 1445641778 -0.584412 0.359192 -0.375916 -0.623047 1445641778 -0.584412 0.359192 -0.375916 -0.623047 1445641778 -0.584412 0.359192 -0.375916 -0.623047 1445641778 -0.584412 0.359192 -0.375916 -0.623047 1445641778 -0.584412 0.359192 -0.375916 -0.623047 1445641778 -0.578918 0.324768 -0.428650 -0.612915 1445641778 -0.578918 0.324768 -0.428650 -0.612915 1445641778 -0.578918 0.324768 -0.428650 -0.612915 1445641778 -0.578918 0.324768 -0.428650 -0.612915 1445641778 -0.578918 0.324768 -0.428650 -0.612915 1445641778 -0.578918 0.324768 -0.428650 -0.612915 1445641778 -0.569519 0.310913 -0.444885 -0.617371 1445641778 -0.569519 0.310913 -0.444885 -0.617371 1445641778 -0.569519 0.310913 -0.444885 -0.617371 1445641778 -0.569519 0.310913 -0.444885 -0.617371 1445641778 -0.569519 0.310913 -0.444885 -0.617371 1445641778 -0.569519 0.310913 -0.444885 -0.617371 1445641779 -0.573914 0.350281 -0.418030 -0.610962 1445641779 -0.573914 0.350281 -0.418030 -0.610962 1445641779 -0.573914 0.350281 -0.418030 -0.610962 1445641779 -0.573914 0.350281 -0.418030 -0.610962 1445641779 -0.573914 0.350281 -0.418030 -0.610962 1445641779 -0.573914 0.350281 -0.418030 -0.610962 1445641779 -0.605225 0.393799 -0.374878 -0.581482 1445641779 -0.605225 0.393799 -0.374878 -0.581482 1445641779 -0.605225 0.393799 -0.374878 -0.581482 1445641779 -0.605225 0.393799 -0.374878 -0.581482 1445641779 -0.605225 0.393799 -0.374878 -0.581482 1445641779 -0.663818 0.448181 -0.327759 -0.501099 1445641779 -0.663818 0.448181 -0.327759 -0.501099 1445641779 -0.663818 0.448181 -0.327759 -0.501099 1445641779 -0.663818 0.448181 -0.327759 -0.501099 1445641779 -0.663818 0.448181 -0.327759 -0.501099 1445641779 -0.663818 0.448181 -0.327759 -0.501099 1445641779 -0.663818 0.448181 -0.327759 -0.501099 1445641779 -0.716858 0.471741 -0.282349 -0.428833 1445641779 -0.716858 0.471741 -0.282349 -0.428833 1445641779 -0.716858 0.471741 -0.282349 -0.428833 1445641779 -0.716858 0.471741 -0.282349 -0.428833 1445641779 -0.716858 0.471741 -0.282349 -0.428833 1445641779 -0.716858 0.471741 -0.282349 -0.428833 1445641779 -0.735962 0.458252 -0.255188 -0.428101 1445641779 -0.735962 0.458252 -0.255188 -0.428101 1445641779 -0.735962 0.458252 -0.255188 -0.428101 1445641779 -0.735962 0.458252 -0.255188 -0.428101 1445641779 -0.735962 0.458252 -0.255188 -0.428101 1445641779 -0.735962 0.458252 -0.255188 -0.428101 1445641779 -0.716187 0.444519 -0.266907 -0.467285 1445641779 -0.716187 0.444519 -0.266907 -0.467285 1445641779 -0.716187 0.444519 -0.266907 -0.467285 1445641779 -0.716187 0.444519 -0.266907 -0.467285 1445641779 -0.716187 0.444519 -0.266907 -0.467285 1445641779 -0.716187 0.444519 -0.266907 -0.467285 1445641779 -0.675110 0.432678 -0.298889 -0.517456 1445641779 -0.675110 0.432678 -0.298889 -0.517456 1445641779 -0.675110 0.432678 -0.298889 -0.517456 1445641779 -0.675110 0.432678 -0.298889 -0.517456 1445641779 -0.675110 0.432678 -0.298889 -0.517456 1445641779 -0.675110 0.432678 -0.298889 -0.517456 1445641779 -0.638855 0.410828 -0.336609 -0.556641 1445641779 -0.638855 0.410828 -0.336609 -0.556641 1445641779 -0.638855 0.410828 -0.336609 -0.556641 1445641779 -0.638855 0.410828 -0.336609 -0.556641 1445641779 -0.638855 0.410828 -0.336609 -0.556641 1445641779 -0.638855 0.410828 -0.336609 -0.556641 1445641779 -0.638855 0.410828 -0.336609 -0.556641 1445641779 -0.612732 0.392029 -0.327759 -0.602966 1445641779 -0.612732 0.392029 -0.327759 -0.602966 1445641779 -0.612732 0.392029 -0.327759 -0.602966 1445641779 -0.612732 0.392029 -0.327759 -0.602966 1445641779 -0.612732 0.392029 -0.327759 -0.602966 1445641779 -0.612732 0.392029 -0.327759 -0.602966 1445641779 -0.598877 0.370605 -0.392822 -0.591431 1445641779 -0.598877 0.370605 -0.392822 -0.591431 1445641779 -0.598877 0.370605 -0.392822 -0.591431 1445641779 -0.598877 0.370605 -0.392822 -0.591431 1445641779 -0.598877 0.370605 -0.392822 -0.591431 1445641779 -0.598877 0.370605 -0.392822 -0.591431 1445641779 -0.618835 0.280090 -0.472778 -0.561340 1445641779 -0.618835 0.280090 -0.472778 -0.561340 1445641779 -0.618835 0.280090 -0.472778 -0.561340 1445641779 -0.618835 0.280090 -0.472778 -0.561340 1445641779 -0.618835 0.280090 -0.472778 -0.561340 1445641779 -0.618835 0.280090 -0.472778 -0.561340 1445641779 -0.607971 0.289978 -0.458801 -0.579590 1445641779 -0.607971 0.289978 -0.458801 -0.579590 1445641779 -0.607971 0.289978 -0.458801 -0.579590 1445641779 -0.607971 0.289978 -0.458801 -0.579590 1445641779 -0.607971 0.289978 -0.458801 -0.579590 1445641779 -0.634888 0.342957 -0.391846 -0.570801 1445641779 -0.634888 0.342957 -0.391846 -0.570801 1445641779 -0.634888 0.342957 -0.391846 -0.570801 1445641779 -0.634888 0.342957 -0.391846 -0.570801 1445641779 -0.634888 0.342957 -0.391846 -0.570801 1445641779 -0.634888 0.342957 -0.391846 -0.570801 1445641779 -0.683289 0.391296 -0.335999 -0.516907 1445641779 -0.683289 0.391296 -0.335999 -0.516907 1445641779 -0.683289 0.391296 -0.335999 -0.516907 1445641779 -0.683289 0.391296 -0.335999 -0.516907 1445641779 -0.683289 0.391296 -0.335999 -0.516907 1445641779 -0.683289 0.391296 -0.335999 -0.516907 1445641779 -0.738586 0.427673 -0.274902 -0.442810 1445641779 -0.738586 0.427673 -0.274902 -0.442810 1445641779 -0.738586 0.427673 -0.274902 -0.442810 1445641779 -0.738586 0.427673 -0.274902 -0.442810 1445641779 -0.738586 0.427673 -0.274902 -0.442810 1445641779 -0.738586 0.427673 -0.274902 -0.442810 1445641779 -0.738586 0.427673 -0.274902 -0.442810 1445641779 -0.769226 0.422485 -0.246033 -0.411499 1445641779 -0.769226 0.422485 -0.246033 -0.411499 1445641779 -0.769226 0.422485 -0.246033 -0.411499 1445641779 -0.769226 0.422485 -0.246033 -0.411499 1445641779 -0.769226 0.422485 -0.246033 -0.411499 1445641779 -0.769226 0.422485 -0.246033 -0.411499 1445641779 -0.775330 0.395142 -0.255798 -0.421204 1445641779 -0.775330 0.395142 -0.255798 -0.421204 1445641779 -0.775330 0.395142 -0.255798 -0.421204 1445641779 -0.775330 0.395142 -0.255798 -0.421204 1445641779 -0.775330 0.395142 -0.255798 -0.421204 1445641779 -0.775330 0.395142 -0.255798 -0.421204 1445641779 -0.754150 0.359497 -0.308105 -0.455139 1445641779 -0.754150 0.359497 -0.308105 -0.455139 1445641779 -0.754150 0.359497 -0.308105 -0.455139 1445641779 -0.754150 0.359497 -0.308105 -0.455139 1445641779 -0.754150 0.359497 -0.308105 -0.455139 1445641779 -0.754150 0.359497 -0.308105 -0.455139 1445641779 -0.754150 0.359497 -0.308105 -0.455139 1445641779 -0.716919 0.325134 -0.374817 -0.489807 1445641780 -0.716919 0.325134 -0.374817 -0.489807 1445641780 -0.716919 0.325134 -0.374817 -0.489807 1445641780 -0.716919 0.325134 -0.374817 -0.489807 1445641780 -0.716919 0.325134 -0.374817 -0.489807 1445641780 -0.716919 0.325134 -0.374817 -0.489807 1445641780 -0.676392 0.317383 -0.385620 -0.541382 1445641780 -0.676392 0.317383 -0.385620 -0.541382 1445641780 -0.676392 0.317383 -0.385620 -0.541382 1445641780 -0.676392 0.317383 -0.385620 -0.541382 1445641780 -0.676392 0.317383 -0.385620 -0.541382 1445641780 -0.676392 0.317383 -0.385620 -0.541382 1445641780 -0.627197 0.325745 -0.407776 -0.578186 1445641780 -0.627197 0.325745 -0.407776 -0.578186 1445641780 -0.627197 0.325745 -0.407776 -0.578186 1445641780 -0.627197 0.325745 -0.407776 -0.578186 1445641780 -0.627197 0.325745 -0.407776 -0.578186 1445641780 -0.627197 0.325745 -0.407776 -0.578186 1445641780 -0.631836 0.278931 -0.448120 -0.567688 1445641780 -0.631836 0.278931 -0.448120 -0.567688 1445641780 -0.631836 0.278931 -0.448120 -0.567688 1445641780 -0.631836 0.278931 -0.448120 -0.567688 1445641780 -0.631836 0.278931 -0.448120 -0.567688 1445641780 -0.631836 0.278931 -0.448120 -0.567688 1445641780 -0.643616 0.257568 -0.454285 -0.559570 1445641780 -0.643616 0.257568 -0.454285 -0.559570 1445641780 -0.643616 0.257568 -0.454285 -0.559570 1445641780 -0.643616 0.257568 -0.454285 -0.559570 1445641780 -0.643616 0.257568 -0.454285 -0.559570 1445641780 -0.677185 0.292725 -0.416748 -0.531189 1445641780 -0.677185 0.292725 -0.416748 -0.531189 1445641780 -0.677185 0.292725 -0.416748 -0.531189 1445641780 -0.677185 0.292725 -0.416748 -0.531189 1445641780 -0.677185 0.292725 -0.416748 -0.531189 1445641780 -0.677185 0.292725 -0.416748 -0.531189 1445641780 -0.677185 0.292725 -0.416748 -0.531189 1445641780 -0.730713 0.348572 -0.350830 -0.470642 1445641780 -0.730713 0.348572 -0.350830 -0.470642 1445641780 -0.730713 0.348572 -0.350830 -0.470642 1445641780 -0.730713 0.348572 -0.350830 -0.470642 1445641780 -0.730713 0.348572 -0.350830 -0.470642 1445641780 -0.730713 0.348572 -0.350830 -0.470642 1445641780 -0.771362 0.400635 -0.281006 -0.406921 1445641780 -0.771362 0.400635 -0.281006 -0.406921 1445641780 -0.771362 0.400635 -0.281006 -0.406921 1445641780 -0.771362 0.400635 -0.281006 -0.406921 1445641780 -0.771362 0.400635 -0.281006 -0.406921 1445641780 -0.771362 0.400635 -0.281006 -0.406921 1445641780 -0.786743 0.402771 -0.259888 -0.389038 1445641780 -0.786743 0.402771 -0.259888 -0.389038 1445641780 -0.786743 0.402771 -0.259888 -0.389038 1445641780 -0.786743 0.402771 -0.259888 -0.389038 1445641780 -0.786743 0.402771 -0.259888 -0.389038 1445641780 -0.786743 0.402771 -0.259888 -0.389038 1445641780 -0.786743 0.402771 -0.259888 -0.389038 1445641780 -0.783325 0.385010 -0.265076 -0.409851 1445641780 -0.783325 0.385010 -0.265076 -0.409851 1445641780 -0.783325 0.385010 -0.265076 -0.409851 1445641780 -0.783325 0.385010 -0.265076 -0.409851 1445641780 -0.783325 0.385010 -0.265076 -0.409851 1445641780 -0.783325 0.385010 -0.265076 -0.409851 1445641780 -0.762634 0.355835 -0.303833 -0.446716 1445641780 -0.762634 0.355835 -0.303833 -0.446716 1445641780 -0.762634 0.355835 -0.303833 -0.446716 1445641780 -0.762634 0.355835 -0.303833 -0.446716 1445641780 -0.762634 0.355835 -0.303833 -0.446716 1445641780 -0.762634 0.355835 -0.303833 -0.446716 1445641780 -0.719055 0.330139 -0.367126 -0.489136 1445641780 -0.719055 0.330139 -0.367126 -0.489136 1445641780 -0.719055 0.330139 -0.367126 -0.489136 1445641780 -0.719055 0.330139 -0.367126 -0.489136 1445641780 -0.719055 0.330139 -0.367126 -0.489136 1445641780 -0.719055 0.330139 -0.367126 -0.489136 1445641780 -0.669922 0.333862 -0.392639 -0.534485 1445641780 -0.669922 0.333862 -0.392639 -0.534485 1445641780 -0.669922 0.333862 -0.392639 -0.534485 1445641780 -0.669922 0.333862 -0.392639 -0.534485 1445641780 -0.669922 0.333862 -0.392639 -0.534485 1445641780 -0.669922 0.333862 -0.392639 -0.534485 1445641780 -0.623840 0.349365 -0.397217 -0.575378 1445641780 -0.623840 0.349365 -0.397217 -0.575378 1445641780 -0.623840 0.349365 -0.397217 -0.575378 1445641780 -0.623840 0.349365 -0.397217 -0.575378 1445641780 -0.623840 0.349365 -0.397217 -0.575378 1445641780 -0.623840 0.349365 -0.397217 -0.575378 1445641780 -0.623840 0.349365 -0.397217 -0.575378 1445641780 -0.616028 0.306396 -0.447449 -0.571350 1445641780 -0.616028 0.306396 -0.447449 -0.571350 1445641780 -0.616028 0.306396 -0.447449 -0.571350 1445641780 -0.616028 0.306396 -0.447449 -0.571350 1445641780 -0.616028 0.306396 -0.447449 -0.571350 1445641780 -0.616028 0.306396 -0.447449 -0.571350 1445641780 -0.601196 0.276062 -0.464661 -0.588623 1445641780 -0.601196 0.276062 -0.464661 -0.588623 1445641780 -0.601196 0.276062 -0.464661 -0.588623 1445641780 -0.601196 0.276062 -0.464661 -0.588623 1445641780 -0.601196 0.276062 -0.464661 -0.588623 1445641780 -0.601196 0.276062 -0.464661 -0.588623 1445641780 -0.601196 0.276062 -0.464661 -0.588623 1445641780 -0.591431 0.300903 -0.442871 -0.603027 1445641780 -0.591431 0.300903 -0.442871 -0.603027 1445641780 -0.591431 0.300903 -0.442871 -0.603027 1445641780 -0.591431 0.300903 -0.442871 -0.603027 1445641780 -0.591431 0.300903 -0.442871 -0.603027 1445641780 -0.611450 0.322144 -0.401550 -0.601013 1445641780 -0.611450 0.322144 -0.401550 -0.601013 1445641780 -0.611450 0.322144 -0.401550 -0.601013 1445641780 -0.611450 0.322144 -0.401550 -0.601013 1445641780 -0.611450 0.322144 -0.401550 -0.601013 1445641780 -0.611450 0.322144 -0.401550 -0.601013 1445641780 -0.654297 0.368774 -0.358276 -0.554626 1445641780 -0.654297 0.368774 -0.358276 -0.554626 1445641781 -0.654297 0.368774 -0.358276 -0.554626 1445641781 -0.654297 0.368774 -0.358276 -0.554626 1445641781 -0.654297 0.368774 -0.358276 -0.554626 1445641781 -0.654297 0.368774 -0.358276 -0.554626 1445641781 -0.715393 0.412354 -0.303040 -0.475830 1445641781 -0.715393 0.412354 -0.303040 -0.475830 1445641781 -0.715393 0.412354 -0.303040 -0.475830 1445641781 -0.715393 0.412354 -0.303040 -0.475830 1445641781 -0.715393 0.412354 -0.303040 -0.475830 1445641781 -0.715393 0.412354 -0.303040 -0.475830 1445641781 -0.715393 0.412354 -0.303040 -0.475830 1445641781 -0.742737 0.408630 -0.307556 -0.432312 1445641781 -0.742737 0.408630 -0.307556 -0.432312 1445641781 -0.742737 0.408630 -0.307556 -0.432312 1445641781 -0.742737 0.408630 -0.307556 -0.432312 1445641781 -0.742737 0.408630 -0.307556 -0.432312 1445641781 -0.742737 0.408630 -0.307556 -0.432312 1445641781 -0.742737 0.408630 -0.307556 -0.432312 1445641781 -0.733887 0.383606 -0.330505 -0.452881 1445641781 -0.733887 0.383606 -0.330505 -0.452881 1445641781 -0.733887 0.383606 -0.330505 -0.452881 1445641781 -0.733887 0.383606 -0.330505 -0.452881 1445641781 -0.733887 0.383606 -0.330505 -0.452881 1445641781 -0.733887 0.383606 -0.330505 -0.452881 1445641781 -0.702209 0.351501 -0.368774 -0.497375 1445641781 -0.702209 0.351501 -0.368774 -0.497375 1445641781 -0.702209 0.351501 -0.368774 -0.497375 1445641781 -0.702209 0.351501 -0.368774 -0.497375 1445641781 -0.702209 0.351501 -0.368774 -0.497375 1445641781 -0.702209 0.351501 -0.368774 -0.497375 1445641781 -0.650513 0.353760 -0.390442 -0.547058 1445641781 -0.650513 0.353760 -0.390442 -0.547058 1445641781 -0.650513 0.353760 -0.390442 -0.547058 1445641781 -0.650513 0.353760 -0.390442 -0.547058 1445641781 -0.650513 0.353760 -0.390442 -0.547058 1445641781 -0.650513 0.353760 -0.390442 -0.547058 1445641781 -0.612854 0.355652 -0.374451 -0.598145 1445641781 -0.612854 0.355652 -0.374451 -0.598145 1445641781 -0.612854 0.355652 -0.374451 -0.598145 1445641781 -0.612854 0.355652 -0.374451 -0.598145 1445641781 -0.612854 0.355652 -0.374451 -0.598145 1445641781 -0.612854 0.355652 -0.374451 -0.598145 1445641781 -0.591736 0.340515 -0.413574 -0.602478 1445641781 -0.591736 0.340515 -0.413574 -0.602478 1445641781 -0.591736 0.340515 -0.413574 -0.602478 1445641781 -0.591736 0.340515 -0.413574 -0.602478 1445641781 -0.591736 0.340515 -0.413574 -0.602478 1445641781 -0.591736 0.340515 -0.413574 -0.602478 1445641781 -0.591736 0.340515 -0.413574 -0.602478 1445641781 -0.585999 0.283752 -0.455872 -0.606934 1445641781 -0.585999 0.283752 -0.455872 -0.606934 1445641781 -0.585999 0.283752 -0.455872 -0.606934 1445641781 -0.585999 0.283752 -0.455872 -0.606934 1445641781 -0.585999 0.283752 -0.455872 -0.606934 1445641781 -0.574524 0.295227 -0.440979 -0.623169 1445641781 -0.574524 0.295227 -0.440979 -0.623169 1445641781 -0.574524 0.295227 -0.440979 -0.623169 1445641781 -0.574524 0.295227 -0.440979 -0.623169 1445641781 -0.574524 0.295227 -0.440979 -0.623169 1445641781 -0.574524 0.295227 -0.440979 -0.623169 1445641781 -0.603699 0.309753 -0.400330 -0.615967 1445641781 -0.603699 0.309753 -0.400330 -0.615967 1445641781 -0.603699 0.309753 -0.400330 -0.615967 1445641781 -0.603699 0.309753 -0.400330 -0.615967 1445641781 -0.603699 0.309753 -0.400330 -0.615967 1445641781 -0.603699 0.309753 -0.400330 -0.615967 1445641781 -0.603699 0.309753 -0.400330 -0.615967 1445641781 -0.666321 0.366699 -0.355286 -0.543457 1445641781 -0.666321 0.366699 -0.355286 -0.543457 1445641781 -0.666321 0.366699 -0.355286 -0.543457 1445641781 -0.666321 0.366699 -0.355286 -0.543457 1445641781 -0.666321 0.366699 -0.355286 -0.543457 1445641781 -0.666321 0.366699 -0.355286 -0.543457 1445641781 -0.727844 0.426636 -0.283447 -0.456055 1445641781 -0.727844 0.426636 -0.283447 -0.456055 1445641781 -0.727844 0.426636 -0.283447 -0.456055 1445641781 -0.727844 0.426636 -0.283447 -0.456055 1445641781 -0.727844 0.426636 -0.283447 -0.456055 1445641781 -0.727844 0.426636 -0.283447 -0.456055 1445641781 -0.745728 0.416565 -0.266602 -0.446533 1445641781 -0.745728 0.416565 -0.266602 -0.446533 1445641781 -0.745728 0.416565 -0.266602 -0.446533 1445641781 -0.745728 0.416565 -0.266602 -0.446533 1445641781 -0.745728 0.416565 -0.266602 -0.446533 1445641781 -0.745728 0.416565 -0.266602 -0.446533 1445641781 -0.731079 0.396301 -0.279236 -0.480225 1445641781 -0.731079 0.396301 -0.279236 -0.480225 1445641781 -0.731079 0.396301 -0.279236 -0.480225 1445641781 -0.731079 0.396301 -0.279236 -0.480225 1445641781 -0.731079 0.396301 -0.279236 -0.480225 1445641781 -0.731079 0.396301 -0.279236 -0.480225 1445641781 -0.699524 0.360413 -0.321960 -0.526489 1445641781 -0.699524 0.360413 -0.321960 -0.526489 1445641781 -0.699524 0.360413 -0.321960 -0.526489 1445641781 -0.699524 0.360413 -0.321960 -0.526489 1445641781 -0.699524 0.360413 -0.321960 -0.526489 1445641781 -0.699524 0.360413 -0.321960 -0.526489 1445641781 -0.659180 0.344604 -0.353088 -0.567505 1445641781 -0.659180 0.344604 -0.353088 -0.567505 1445641781 -0.659180 0.344604 -0.353088 -0.567505 1445641781 -0.659180 0.344604 -0.353088 -0.567505 1445641781 -0.659180 0.344604 -0.353088 -0.567505 1445641781 -0.659180 0.344604 -0.353088 -0.567505 1445641781 -0.659180 0.344604 -0.353088 -0.567505 1445641781 -0.624817 0.345093 -0.363403 -0.598816 1445641781 -0.624817 0.345093 -0.363403 -0.598816 1445641781 -0.624817 0.345093 -0.363403 -0.598816 1445641781 -0.624817 0.345093 -0.363403 -0.598816 1445641781 -0.624817 0.345093 -0.363403 -0.598816 1445641781 -0.624817 0.345093 -0.363403 -0.598816 1445641781 -0.624817 0.345093 -0.363403 -0.598816 1445641781 -0.599976 0.329895 -0.414917 -0.599304 1445641781 -0.599976 0.329895 -0.414917 -0.599304 1445641781 -0.599976 0.329895 -0.414917 -0.599304 1445641782 -0.599976 0.329895 -0.414917 -0.599304 1445641782 -0.599976 0.329895 -0.414917 -0.599304 1445641782 -0.599976 0.329895 -0.414917 -0.599304 1445641782 -0.576599 0.313049 -0.422791 -0.625183 1445641782 -0.576599 0.313049 -0.422791 -0.625183 1445641782 -0.576599 0.313049 -0.422791 -0.625183 1445641782 -0.576599 0.313049 -0.422791 -0.625183 1445641782 -0.576599 0.313049 -0.422791 -0.625183 1445641782 -0.576599 0.313049 -0.422791 -0.625183 1445641782 -0.560669 0.338745 -0.401123 -0.640442 1445641782 -0.560669 0.338745 -0.401123 -0.640442 1445641782 -0.560669 0.338745 -0.401123 -0.640442 1445641782 -0.560669 0.338745 -0.401123 -0.640442 1445641782 -0.560669 0.338745 -0.401123 -0.640442 1445641782 -0.560669 0.338745 -0.401123 -0.640442 1445641782 -0.580994 0.329102 -0.383545 -0.638000 1445641782 -0.580994 0.329102 -0.383545 -0.638000 1445641782 -0.580994 0.329102 -0.383545 -0.638000 1445641782 
-0.556580 0.366516 -0.455200 -0.590515 1445641784 -0.556580 0.366516 -0.455200 -0.590515 1445641784 -0.556580 0.366516 -0.455200 -0.590515 1445641784 -0.556580 0.366516 -0.455200 -0.590515 1445641784 -0.556580 0.366516 -0.455200 -0.590515 1445641784 -0.559753 0.362488 -0.455139 -0.590027 1445641784 -0.559753 0.362488 -0.455139 -0.590027 1445641784 -0.559753 0.362488 -0.455139 -0.590027 1445641784 -0.559753 0.362488 -0.455139 -0.590027 1445641784 -0.559753 0.362488 -0.455139 -0.590027 1445641784 -0.559753 0.362488 -0.455139 -0.590027 1445641784 -0.559753 0.362488 -0.455139 -0.590027 1445641784 -0.558228 0.365295 -0.454529 -0.590271 1445641784 -0.558228 0.365295 -0.454529 -0.590271 1445641784 -0.558228 0.365295 -0.454529 -0.590271 1445641784 -0.558228 0.365295 -0.454529 -0.590271 1445641784 -0.558228 0.365295 -0.454529 -0.590271 1445641784 -0.558228 0.365295 -0.454529 -0.590271 1445641784 -0.557434 0.366638 -0.456421 -0.588745 1445641784 -0.557434 0.366638 -0.456421 -0.588745 1445641784 -0.557434 0.366638 -0.456421 -0.588745 1445641784 -0.557434 0.366638 -0.456421 -0.588745 1445641784 -0.557434 0.366638 -0.456421 -0.588745 1445641784 -0.557434 0.366638 -0.456421 -0.588745 1445641784 -0.556580 0.367310 -0.459595 -0.586670 1445641784 -0.556580 0.367310 -0.459595 -0.586670 1445641784 -0.556580 0.367310 -0.459595 -0.586670 1445641784 -0.556580 0.367310 -0.459595 -0.586670 1445641784 -0.556580 0.367310 -0.459595 -0.586670 1445641784 -0.556580 0.367310 -0.459595 -0.586670 1445641784 -0.553772 0.371399 -0.459473 -0.586853 1445641784 -0.553772 0.371399 -0.459473 -0.586853 1445641784 -0.553772 0.371399 -0.459473 -0.586853 1445641784 -0.553772 0.371399 -0.459473 -0.586853 1445641784 -0.553772 0.371399 -0.459473 -0.586853 1445641784 -0.553772 0.371399 -0.459473 -0.586853 1445641784 -0.549683 0.379517 -0.456299 -0.587952 1445641784 -0.549683 0.379517 -0.456299 -0.587952 1445641784 -0.549683 0.379517 -0.456299 -0.587952 1445641784 -0.549683 0.379517 -0.456299 -0.587952 1445641784 -0.549683 0.379517 -0.456299 -0.587952 1445641784 -0.549683 0.379517 -0.456299 -0.587952 1445641784 -0.545410 0.388123 -0.452515 -0.589172 1445641784 -0.545410 0.388123 -0.452515 -0.589172 1445641784 -0.545410 0.388123 -0.452515 -0.589172 1445641784 -0.545410 0.388123 -0.452515 -0.589172 1445641784 -0.545410 0.388123 -0.452515 -0.589172 1445641784 -0.541809 0.390686 -0.452026 -0.591248 1445641784 -0.541809 0.390686 -0.452026 -0.591248 1445641784 -0.541809 0.390686 -0.452026 -0.591248 1445641784 -0.541809 0.390686 -0.452026 -0.591248 1445641784 -0.541809 0.390686 -0.452026 -0.591248 1445641784 -0.541809 0.390686 -0.452026 -0.591248 1445641784 -0.538635 0.388977 -0.443542 -0.601563 1445641784 -0.538635 0.388977 -0.443542 -0.601563 1445641784 -0.538635 0.388977 -0.443542 -0.601563 1445641784 -0.538635 0.388977 -0.443542 -0.601563 1445641784 -0.538635 0.388977 -0.443542 -0.601563 1445641784 -0.538635 0.388977 -0.443542 -0.601563 1445641784 -0.538635 0.388977 -0.443542 -0.601563 1445641784 -0.533508 0.387512 -0.436157 -0.612366 1445641784 -0.533508 0.387512 -0.436157 -0.612366 1445641784 -0.533508 0.387512 -0.436157 -0.612366 1445641784 -0.533508 0.387512 -0.436157 -0.612366 1445641784 -0.533508 0.387512 -0.436157 -0.612366 1445641784 -0.533508 0.387512 -0.436157 -0.612366 1445641784 -0.540955 0.378906 -0.444336 -0.605347 1445641784 -0.540955 0.378906 -0.444336 -0.605347 1445641784 -0.540955 0.378906 -0.444336 -0.605347 1445641784 -0.540955 0.378906 -0.444336 -0.605347 1445641784 -0.540955 0.378906 -0.444336 -0.605347 1445641784 -0.540955 0.378906 -0.444336 -0.605347 1445641784 -0.540955 0.378906 -0.444336 -0.605347 1445641784 -0.546692 0.371399 -0.454102 -0.597595 1445641784 -0.546692 0.371399 -0.454102 -0.597595 1445641784 -0.546692 0.371399 -0.454102 -0.597595 1445641784 -0.546692 0.371399 -0.454102 -0.597595 1445641784 -0.546692 0.371399 -0.454102 -0.597595 1445641784 -0.546692 0.371399 -0.454102 -0.597595 1445641784 -0.546326 0.363281 -0.458740 -0.599304 1445641784 -0.546326 0.363281 -0.458740 -0.599304 1445641784 -0.546326 0.363281 -0.458740 -0.599304 1445641784 -0.546326 0.363281 -0.458740 -0.599304 1445641784 -0.546326 0.363281 -0.458740 -0.599304 1445641784 -0.546326 0.363281 -0.458740 -0.599304 1445641785 -0.542358 0.359802 -0.458130 -0.605408 1445641785 -0.542358 0.359802 -0.458130 -0.605408 1445641785 -0.542358 0.359802 -0.458130 -0.605408 1445641785 -0.542358 0.359802 -0.458130 -0.605408 1445641785 -0.542358 0.359802 -0.458130 -0.605408 1445641785 -0.542358 0.359802 -0.458130 -0.605408 1445641785 -0.541443 0.363403 -0.454529 -0.606873 1445641785 -0.541443 0.363403 -0.454529 -0.606873 1445641785 -0.541443 0.363403 -0.454529 -0.606873 1445641785 -0.541443 0.363403 -0.454529 -0.606873 1445641785 -0.541443 0.363403 -0.454529 -0.606873 1445641785 -0.541443 0.363403 -0.454529 -0.606873 1445641785 -0.541870 0.369019 -0.453979 -0.603455 1445641785 -0.541870 0.369019 -0.453979 -0.603455 1445641785 -0.541870 0.369019 -0.453979 -0.603455 1445641785 -0.541870 0.369019 -0.453979 -0.603455 1445641785 -0.541870 0.369019 -0.453979 -0.603455 1445641785 -0.541870 0.369019 -0.453979 -0.603455 1445641785 -0.543640 0.371582 -0.455750 -0.598938 1445641785 -0.543640 0.371582 -0.455750 -0.598938 1445641785 -0.543640 0.371582 -0.455750 -0.598938 1445641785 -0.543640 0.371582 -0.455750 -0.598938 1445641785 -0.543640 0.371582 -0.455750 -0.598938 1445641785 -0.543640 0.371582 -0.455750 -0.598938 1445641785 -0.543640 0.371582 -0.455750 -0.598938 1445641785 -0.545349 0.373108 -0.454651 -0.597290 1445641785 -0.545349 0.373108 -0.454651 -0.597290 1445641785 -0.545349 0.373108 -0.454651 -0.597290 1445641785 -0.545349 0.373108 -0.454651 -0.597290 1445641785 -0.545349 0.373108 -0.454651 -0.597290 1445641785 -0.545349 0.373108 -0.454651 -0.597290 1445641785 -0.545288 0.378845 -0.451416 -0.596191 1445641785 -0.545288 0.378845 -0.451416 -0.596191 1445641785 -0.545288 0.378845 -0.451416 -0.596191 1445641785 -0.545288 0.378845 -0.451416 -0.596191 1445641785 -0.545166 0.385803 -0.450195 -0.592773 1445641785 -0.545166 0.385803 -0.450195 -0.592773 1445641785 -0.545166 0.385803 -0.450195 -0.592773 1445641785 -0.545166 0.385803 -0.450195 -0.592773 1445641785 -0.545166 0.385803 -0.450195 -0.592773 1445641785 -0.545166 0.385803 -0.450195 -0.592773 1445641785 -0.546204 0.385681 -0.450073 -0.591919 1445641785 -0.546204 0.385681 -0.450073 -0.591919 1445641785 -0.546204 0.385681 -0.450073 -0.591919 1445641785 -0.546204 0.385681 -0.450073 -0.591919 1445641785 -0.546204 0.385681 -0.450073 -0.591919 1445641785 -0.546204 0.385681 -0.450073 -0.591919 1445641785 -0.546204 0.385681 -0.450073 -0.591919 1445641785 -0.540588 0.388977 -0.440063 -0.602417 1445641785 -0.540588 0.388977 -0.440063 -0.602417 1445641785 -0.540588 0.388977 -0.440063 -0.602417 1445641785 -0.540588 0.388977 -0.440063 -0.602417 1445641785 -0.540588 0.388977 -0.440063 -0.602417 1445641785 -0.540588 0.388977 -0.440063 -0.602417 1445641785 -0.540283 0.388367 -0.437683 -0.604797 1445641785 -0.540283 0.388367 -0.437683 -0.604797 1445641785 -0.540283 0.388367 -0.437683 -0.604797 1445641785 -0.540283 0.388367 -0.437683 -0.604797 1445641785 -0.540283 0.388367 -0.437683 -0.604797 1445641785 -0.540283 0.388367 -0.437683 -0.604797 1445641785 -0.549011 0.379944 -0.446655 -0.595642 1445641785 -0.549011 0.379944 -0.446655 -0.595642 1445641785 -0.549011 0.379944 -0.446655 -0.595642 1445641785 -0.549011 0.379944 -0.446655 -0.595642 1445641785 -0.549011 0.379944 -0.446655 -0.595642 1445641785 -0.549011 0.379944 -0.446655 -0.595642 1445641785 -0.549011 0.379944 -0.446655 -0.595642 1445641785 -0.554688 0.371887 -0.452881 -0.590759 1445641785 -0.554688 0.371887 -0.452881 -0.590759 1445641785 -0.554688 0.371887 -0.452881 -0.590759 1445641785 -0.554688 0.371887 -0.452881 -0.590759 1445641785 -0.554688 0.371887 -0.452881 -0.590759 1445641785 -0.554688 0.371887 -0.452881 -0.590759 1445641785 -0.555847 0.363953 -0.457581 -0.590942 1445641785 -0.555847 0.363953 -0.457581 -0.590942 1445641785 -0.555847 0.363953 -0.457581 -0.590942 1445641785 -0.555847 0.363953 -0.457581 -0.590942 1445641785 -0.555847 0.363953 -0.457581 -0.590942 1445641785 -0.555847 0.363953 -0.457581 -0.590942 1445641785 -0.549561 0.366211 -0.455017 -0.597473 1445641785 -0.549561 0.366211 -0.455017 -0.597473 1445641785 -0.549561 0.366211 -0.455017 -0.597473 1445641785 -0.549561 0.366211 -0.455017 -0.597473 1445641785 -0.549561 0.366211 -0.455017 -0.597473 1445641785 -0.549561 0.366211 -0.455017 -0.597473 1445641785 -0.545532 0.372375 -0.452209 -0.599426 1445641785 -0.545532 0.372375 -0.452209 -0.599426 1445641785 -0.545532 0.372375 -0.452209 -0.599426 1445641785 -0.545532 0.372375 -0.452209 -0.599426 1445641785 -0.545532 0.372375 -0.452209 -0.599426 1445641785 -0.543091 0.377136 -0.451843 -0.598938 1445641785 -0.543091 0.377136 -0.451843 -0.598938 1445641785 -0.543091 0.377136 -0.451843 -0.598938 1445641785 -0.543091 0.377136 -0.451843 -0.598938 1445641785 -0.543091 0.377136 -0.451843 -0.598938 1445641785 -0.543091 0.377136 -0.451843 -0.598938 1445641785 -0.543518 0.378845 -0.452759 -0.596802 1445641785 -0.543518 0.378845 -0.452759 -0.596802 1445641785 -0.543518 0.378845 -0.452759 -0.596802 1445641785 -0.543518 0.378845 -0.452759 -0.596802 1445641785 -0.543518 0.378845 -0.452759 -0.596802 1445641785 -0.546082 0.378662 -0.451355 -0.595581 1445641785 -0.546082 0.378662 -0.451355 -0.595581 1445641785 -0.546082 0.378662 -0.451355 -0.595581 1445641785 -0.546082 0.378662 -0.451355 -0.595581 1445641785 -0.546082 0.378662 -0.451355 -0.595581 1445641785 -0.546082 0.378662 -0.451355 -0.595581 1445641785 -0.546875 0.382446 -0.449951 -0.593567 1445641786 -0.546875 0.382446 -0.449951 -0.593567 1445641786 -0.546875 0.382446 -0.449951 -0.593567 1445641786 -0.546875 0.382446 -0.449951 -0.593567 1445641786 -0.546875 0.382446 -0.449951 -0.593567 1445641786 -0.546875 0.382446 -0.449951 -0.593567 1445641786 -0.547668 0.383545 -0.448181 -0.593445 1445641786 -0.547668 0.383545 -0.448181 -0.593445 1445641786 -0.547668 0.383545 -0.448181 -0.593445 1445641786 -0.547668 0.383545 -0.448181 -0.593445 1445641786 -0.547668 0.383545 -0.448181 -0.593445 1445641786 -0.546753 0.382629 -0.440491 -0.600586 1445641786 -0.546753 0.382629 -0.440491 -0.600586 1445641786 -0.546753 0.382629 -0.440491 -0.600586 1445641786 -0.546753 0.382629 -0.440491 -0.600586 1445641786 -0.546753 0.382629 -0.440491 -0.600586 1445641786 -0.546753 0.382629 -0.440491 -0.600586 1445641786 -0.544128 0.383667 -0.433289 -0.607544 1445641786 -0.544128 0.383667 -0.433289 -0.607544 1445641786 -0.544128 0.383667 -0.433289 -0.607544 1445641786 -0.544128 0.383667 -0.433289 -0.607544 1445641786 -0.544128 0.383667 -0.433289 -0.607544 1445641786 -0.544128 0.383667 -0.433289 -0.607544 1445641786 -0.549805 0.379883 -0.437988 -0.601379 1445641786 -0.549805 0.379883 -0.437988 -0.601379 1445641786 -0.549805 0.379883 -0.437988 -0.601379 1445641786 -0.549805 0.379883 -0.437988 -0.601379 1445641786 -0.549805 0.379883 -0.437988 -0.601379 1445641786 -0.549805 0.379883 -0.437988 -0.601379 1445641786 -0.559875 0.371460 -0.448059 -0.589783 1445641786 -0.559875 0.371460 -0.448059 -0.589783 1445641786 -0.559875 0.371460 -0.448059 -0.589783 1445641786 -0.559875 0.371460 -0.448059 -0.589783 1445641786 -0.559875 0.371460 -0.448059 -0.589783 1445641786 -0.559875 0.371460 -0.448059 -0.589783 1445641786 -0.559875 0.371460 -0.448059 -0.589783 1445641786 -0.563110 0.364136 -0.454712 -0.586182 1445641786 -0.563110 0.364136 -0.454712 -0.586182 1445641786 -0.563110 0.364136 -0.454712 -0.586182 1445641786 -0.563110 0.364136 -0.454712 -0.586182 1445641786 -0.563110 0.364136 -0.454712 -0.586182 1445641786 -0.563110 0.364136 -0.454712 -0.586182 1445641786 -0.560364 0.361084 -0.458618 -0.587646 1445641786 -0.560364 0.361084 -0.458618 -0.587646 1445641786 -0.560364 0.361084 -0.458618 -0.587646 1445641786 -0.560364 0.361084 -0.458618 -0.587646 1445641786 -0.560364 0.361084 -0.458618 -0.587646 1445641786 -0.557922 0.362976 -0.457825 -0.589417 1445641786 -0.557922 0.362976 -0.457825 -0.589417 1445641786 -0.557922 0.362976 -0.457825 -0.589417 1445641786 -0.557922 0.362976 -0.457825 -0.589417 1445641786 -0.557922 0.362976 -0.457825 -0.589417 1445641786 -0.557922 0.362976 -0.457825 -0.589417 1445641786 -0.557922 0.362976 -0.457825 -0.589417 1445641786 -0.555847 0.368042 -0.456360 -0.589417 1445641786 -0.555847 0.368042 -0.456360 -0.589417 1445641786 -0.555847 0.368042 -0.456360 -0.589417 1445641786 -0.555847 0.368042 -0.456360 -0.589417 1445641786 -0.555847 0.368042 -0.456360 -0.589417 1445641786 -0.553040 0.371521 -0.455688 -0.590332 1445641786 -0.553040 0.371521 -0.455688 -0.590332 1445641786 -0.553040 0.371521 -0.455688 -0.590332 1445641786 -0.553040 0.371521 -0.455688 -0.590332 1445641786 -0.553040 0.371521 -0.455688 -0.590332 1445641786 -0.553040 0.371521 -0.455688 -0.590332 1445641786 -0.550903 0.372620 -0.455505 -0.591797 1445641786 -0.550903 0.372620 -0.455505 -0.591797 1445641786 -0.550903 0.372620 -0.455505 -0.591797 1445641786 -0.550903 0.372620 -0.455505 -0.591797 1445641786 -0.550903 0.372620 -0.455505 -0.591797 1445641786 -0.550903 0.372620 -0.455505 -0.591797 1445641786 -0.550903 0.372620 -0.455505 -0.591797 1445641786 -0.549133 0.374512 -0.453430 -0.593872 1445641786 -0.549133 0.374512 -0.453430 -0.593872 1445641786 -0.549133 0.374512 -0.453430 -0.593872 1445641786 -0.549133 0.374512 -0.453430 -0.593872 1445641786 -0.549133 0.374512 -0.453430 -0.593872 1445641786 -0.547363 0.378967 -0.450623 -0.594788 1445641786 -0.547363 0.378967 -0.450623 -0.594788 1445641786 -0.547363 0.378967 -0.450623 -0.594788 1445641786 -0.547363 0.378967 -0.450623 -0.594788 1445641786 -0.547363 0.378967 -0.450623 -0.594788 1445641786 -0.547363 0.378967 -0.450623 -0.594788 1445641786 -0.547363 0.378967 -0.450623 -0.594788 1445641786 -0.544678 0.383057 -0.446716 -0.597595 1445641786 -0.544678 0.383057 -0.446716 -0.597595 1445641786 -0.544678 0.383057 -0.446716 -0.597595 1445641786 -0.544678 0.383057 -0.446716 -0.597595 1445641786 -0.544678 0.383057 -0.446716 -0.597595 1445641786 -0.544678 0.383057 -0.446716 -0.597595 1445641786 -0.532654 0.388550 -0.439819 -0.609863 1445641786 -0.532654 0.388550 -0.439819 -0.609863 1445641786 -0.532654 0.388550 -0.439819 -0.609863 1445641786 -0.532654 0.388550 -0.439819 -0.609863 1445641786 -0.532654 0.388550 -0.439819 -0.609863 1445641786 -0.532654 0.388550 -0.439819 -0.609863 1445641786 -0.522766 0.388733 -0.428345 -0.626282 1445641786 -0.522766 0.388733 -0.428345 -0.626282 1445641786 -0.522766 0.388733 -0.428345 -0.626282 1445641786 -0.522766 0.388733 -0.428345 -0.626282 1445641786 -0.522766 0.388733 -0.428345 -0.626282 1445641786 -0.522766 0.388733 -0.428345 -0.626282 1445641786 -0.525513 0.386047 -0.426331 -0.626953 1445641786 -0.525513 0.386047 -0.426331 -0.626953 1445641786 -0.525513 0.386047 -0.426331 -0.626953 1445641786 -0.525513 0.386047 -0.426331 -0.626953 1445641786 -0.525513 0.386047 -0.426331 -0.626953 1445641786 -0.525513 0.386047 -0.426331 -0.626953 1445641786 -0.534241 0.384399 -0.428528 -0.619080 1445641786 -0.534241 0.384399 -0.428528 -0.619080 1445641787 -0.534241 0.384399 -0.428528 -0.619080 1445641787 -0.534241 0.384399 -0.428528 -0.619080 1445641787 -0.534241 0.384399 -0.428528 -0.619080 1445641787 -0.534241 0.384399 -0.428528 -0.619080 1445641787 -0.544861 0.382141 -0.437439 -0.604858 1445641787 -0.544861 0.382141 -0.437439 -0.604858 1445641787 -0.544861 0.382141 -0.437439 -0.604858 1445641787 -0.544861 0.382141 -0.437439 -0.604858 1445641787 -0.544861 0.382141 -0.437439 -0.604858 1445641787 -0.544861 0.382141 -0.437439 -0.604858 1445641787 -0.554138 0.366577 -0.449768 -0.596924 1445641787 -0.554138 0.366577 -0.449768 -0.596924 1445641787 -0.554138 0.366577 -0.449768 -0.596924 1445641787 -0.554138 0.366577 -0.449768 -0.596924 1445641787 -0.554138 0.366577 -0.449768 -0.596924 1445641787 -0.554138 0.366577 -0.449768 -0.596924 1445641787 -0.552063 0.359619 -0.454895 -0.599182 1445641787 -0.552063 0.359619 -0.454895 -0.599182 1445641787 -0.552063 0.359619 -0.454895 -0.599182 1445641787 -0.552063 0.359619 -0.454895 -0.599182 1445641787 -0.552063 0.359619 -0.454895 -0.599182 1445641787 -0.552063 0.359619 -0.454895 -0.599182 1445641787 -0.556335 0.354370 -0.452698 -0.600037 1445641787 -0.556335 0.354370 -0.452698 -0.600037 1445641787 -0.556335 0.354370 -0.452698 -0.600037 1445641787 -0.556335 0.354370 -0.452698 -0.600037 1445641787 -0.556335 0.354370 -0.452698 -0.600037 1445641787 -0.559082 0.357239 -0.447998 -0.599304 1445641787 -0.559082 0.357239 -0.447998 -0.599304 1445641787 -0.559082 0.357239 -0.447998 -0.599304 1445641787 -0.559082 0.357239 -0.447998 -0.599304 1445641787 -0.559082 0.357239 -0.447998 -0.599304 1445641787 -0.559082 0.357239 -0.447998 -0.599304 1445641787 -0.559082 0.357239 -0.447998 -0.599304 1445641787 -0.561584 0.362488 -0.444885 -0.596130 1445641787 -0.561584 0.362488 -0.444885 -0.596130 1445641787 -0.561584 0.362488 -0.444885 -0.596130 1445641787 -0.561584 0.362488 -0.444885 -0.596130 1445641787 -0.561584 0.362488 -0.444885 -0.596130 1445641787 -0.561584 0.362488 -0.444885 -0.596130 1445641787 -0.566284 0.361755 -0.446228 -0.591125 1445641787 -0.566284 0.361755 -0.446228 -0.591125 1445641787 -0.566284 0.361755 -0.446228 -0.591125 1445641787 -0.566284 0.361755 -0.446228 -0.591125 1445641787 -0.566284 0.361755 -0.446228 -0.591125 1445641787 -0.566284 0.361755 -0.446228 -0.591125 1445641787 -0.565735 0.362244 -0.448059 -0.589905 1445641787 -0.565735 0.362244 -0.448059 -0.589905 1445641787 -0.565735 0.362244 -0.448059 -0.589905 1445641787 -0.565735 0.362244 -0.448059 -0.589905 1445641787 -0.565735 0.362244 -0.448059 -0.589905 1445641787 -0.562683 0.368347 -0.446228 -0.590454 1445641787 -0.562683 0.368347 -0.446228 -0.590454 1445641787 -0.562683 0.368347 -0.446228 -0.590454 1445641787 -0.562683 0.368347 -0.446228 -0.590454 1445641787 -0.562683 0.368347 -0.446228 -0.590454 1445641787 -0.562683 0.368347 -0.446228 -0.590454 1445641787 -0.560059 0.377014 -0.443420 -0.589600 1445641787 -0.560059 0.377014 -0.443420 -0.589600 1445641787 -0.560059 0.377014 -0.443420 -0.589600 1445641787 -0.556702 0.382935 -0.443909 -0.588623 1445641787 -0.556702 0.382935 -0.443909 -0.588623 1445641787 -0.556702 0.382935 -0.443909 -0.588623 1445641787 -0.556702 0.382935 -0.443909 -0.588623 1445641787 -0.556702 0.382935 -0.443909 -0.588623 1445641787 -0.556702 0.382935 -0.443909 -0.588623 1445641787 -0.551697 0.382385 -0.443115 -0.594238 1445641787 -0.551697 0.382385 -0.443115 -0.594238 1445641787 -0.551697 0.382385 -0.443115 -0.594238 1445641787 -0.551697 0.382385 -0.443115 -0.594238 1445641787 -0.551697 0.382385 -0.443115 -0.594238 1445641787 -0.550110 0.378784 -0.442871 -0.598206 1445641787 -0.550110 0.378784 -0.442871 -0.598206 1445641787 -0.550110 0.378784 -0.442871 -0.598206 1445641787 -0.550110 0.378784 -0.442871 -0.598206 1445641787 -0.550110 0.378784 -0.442871 -0.598206 1445641787 -0.550110 0.378784 -0.442871 -0.598206 1445641787 -0.557129 0.371826 -0.449158 -0.591370 1445641787 -0.557129 0.371826 -0.449158 -0.591370 1445641787 -0.557129 0.371826 -0.449158 -0.591370 1445641787 -0.557129 0.371826 -0.449158 -0.591370 1445641787 -0.557129 0.371826 -0.449158 -0.591370 1445641787 -0.557129 0.371826 -0.449158 -0.591370 1445641787 -0.564209 0.362915 -0.455322 -0.585449 1445641787 -0.564209 0.362915 -0.455322 -0.585449 1445641787 -0.564209 0.362915 -0.455322 -0.585449 1445641787 -0.564209 0.362915 -0.455322 -0.585449 1445641787 -0.564209 0.362915 -0.455322 -0.585449 1445641787 -0.564209 0.362915 -0.455322 -0.585449 1445641787 -0.563721 0.358215 -0.454834 -0.589172 1445641787 -0.563721 0.358215 -0.454834 -0.589172 1445641787 -0.563721 0.358215 -0.454834 -0.589172 1445641787 -0.563721 0.358215 -0.454834 -0.589172 1445641787 -0.563721 0.358215 -0.454834 -0.589172 1445641787 -0.563721 0.358215 -0.454834 -0.589172 1445641787 -0.560425 0.358704 -0.453552 -0.592957 1445641787 -0.560425 0.358704 -0.453552 -0.592957 1445641787 -0.560425 0.358704 -0.453552 -0.592957 1445641787 -0.560425 0.358704 -0.453552 -0.592957 1445641787 -0.560425 0.358704 -0.453552 -0.592957 1445641787 -0.560425 0.358704 -0.453552 -0.592957 1445641787 -0.560059 0.358948 -0.454834 -0.592163 1445641787 -0.560059 0.358948 -0.454834 -0.592163 1445641787 -0.560059 0.358948 -0.454834 -0.592163 1445641788 -0.560059 0.358948 -0.454834 -0.592163 1445641788 -0.560059 0.358948 -0.454834 -0.592163 1445641788 -0.560059 0.358948 -0.454834 -0.592163 1445641788 -0.560242 0.360046 -0.456970 -0.589661 1445641788 -0.560242 0.360046 -0.456970 -0.589661 1445641788 -0.560242 0.360046 -0.456970 -0.589661 1445641788 -0.560242 0.360046 -0.456970 -0.589661 1445641788 -0.560242 0.360046 -0.456970 -0.589661 1445641788 -0.560242 0.360046 -0.456970 -0.589661 1445641788 -0.562500 0.359558 -0.459900 -0.585571 1445641788 -0.562500 0.359558 -0.459900 -0.585571 1445641788 -0.562500 0.359558 -0.459900 -0.585571 1445641788 -0.562500 0.359558 -0.459900 -0.585571 1445641788 -0.562500 0.359558 -0.459900 -0.585571 1445641788 -0.562500 0.359558 -0.459900 -0.585571 1445641788 -0.565735 0.358154 -0.461975 -0.581665 1445641788 -0.565735 0.358154 -0.461975 -0.581665 1445641788 -0.565735 0.358154 -0.461975 -0.581665 1445641788 -0.565735 0.358154 -0.461975 -0.581665 1445641788 -0.565735 0.358154 -0.461975 -0.581665 1445641788 -0.566284 0.360107 -0.460083 -0.581421 1445641788 -0.566284 0.360107 -0.460083 -0.581421 1445641788 -0.566284 0.360107 -0.460083 -0.581421 1445641788 -0.566284 0.360107 -0.460083 -0.581421 1445641788 -0.566284 0.360107 -0.460083 -0.581421 1445641788 -0.566284 0.360107 -0.460083 -0.581421 1445641788 -0.562378 0.364685 -0.457947 -0.583984 1445641788 -0.562378 0.364685 -0.457947 -0.583984 1445641788 -0.562378 0.364685 -0.457947 -0.583984 1445641788 -0.562378 0.364685 -0.457947 -0.583984 1445641788 -0.562378 0.364685 -0.457947 -0.583984 1445641788 -0.555359 0.368958 -0.450806 -0.593567 1445641788 -0.555359 0.368958 -0.450806 -0.593567 1445641788 -0.555359 0.368958 -0.450806 -0.593567 1445641788 -0.555359 0.368958 -0.450806 -0.593567 1445641788 -0.555359 0.368958 -0.450806 -0.593567 1445641788 -0.555359 0.368958 -0.450806 -0.593567 1445641788 -0.548523 0.372314 -0.440796 -0.605225 1445641788 -0.548523 0.372314 -0.440796 -0.605225 1445641788 -0.548523 0.372314 -0.440796 -0.605225 1445641788 -0.548523 0.372314 -0.440796 -0.605225 1445641788 -0.548523 0.372314 -0.440796 -0.605225 1445641788 -0.548523 0.372314 -0.440796 -0.605225 1445641788 -0.549377 0.371826 -0.439819 -0.605408 1445641788 -0.549377 0.371826 -0.439819 -0.605408 1445641788 -0.549377 0.371826 -0.439819 -0.605408 1445641788 -0.549377 0.371826 -0.439819 -0.605408 1445641788 -0.549377 0.371826 -0.439819 -0.605408 1445641788 -0.549377 0.371826 -0.439819 -0.605408 1445641788 -0.558960 0.365479 -0.451233 -0.591919 1445641788 -0.558960 0.365479 -0.451233 -0.591919 1445641788 -0.558960 0.365479 -0.451233 -0.591919 1445641788 -0.558960 0.365479 -0.451233 -0.591919 1445641788 -0.558960 0.365479 -0.451233 -0.591919 1445641788 -0.567932 0.354004 -0.463257 -0.581055 1445641788 -0.567932 0.354004 -0.463257 -0.581055 1445641788 -0.567932 0.354004 -0.463257 -0.581055 1445641788 -0.567932 0.354004 -0.463257 -0.581055 1445641788 -0.567932 0.354004 -0.463257 -0.581055 1445641788 -0.567932 0.354004 -0.463257 -0.581055 1445641788 -0.566833 0.346558 -0.467529 -0.583130 1445641788 -0.566833 0.346558 -0.467529 -0.583130 1445641788 -0.566833 0.346558 -0.467529 -0.583130 1445641788 -0.566833 0.346558 -0.467529 -0.583130 1445641788 -0.566833 0.346558 -0.467529 -0.583130 1445641788 -0.566833 0.346558 -0.467529 -0.583130 1445641788 -0.566833 0.346558 -0.467529 -0.583130 1445641788 -0.563599 0.349426 -0.464478 -0.587036 1445641788 -0.563599 0.349426 -0.464478 -0.587036 1445641788 -0.563599 0.349426 -0.464478 -0.587036 1445641788 -0.563599 0.349426 -0.464478 -0.587036 1445641788 -0.563599 0.349426 -0.464478 -0.587036 1445641788 -0.564880 0.352112 -0.463135 -0.585266 1445641788 -0.564880 0.352112 -0.463135 -0.585266 1445641788 -0.564880 0.352112 -0.463135 -0.585266 1445641788 -0.564880 0.352112 -0.463135 -0.585266 1445641788 -0.564880 0.352112 -0.463135 -0.585266 1445641788 -0.564880 0.352112 -0.463135 -0.585266 1445641788 -0.564453 0.356873 -0.463684 -0.582275 1445641788 -0.564453 0.356873 -0.463684 -0.582275 1445641788 -0.564453 0.356873 -0.463684 -0.582275 1445641788 -0.564453 0.356873 -0.463684 -0.582275 1445641788 -0.564453 0.356873 -0.463684 -0.582275 1445641788 -0.564453 0.356873 -0.463684 -0.582275 1445641788 -0.566406 0.357910 -0.466003 -0.577942 1445641788 -0.566406 0.357910 -0.466003 -0.577942 1445641788 -0.566406 0.357910 -0.466003 -0.577942 1445641788 -0.566406 0.357910 -0.466003 -0.577942 1445641788 -0.566406 0.357910 -0.466003 -0.577942 1445641788 -0.566406 0.357910 -0.466003 -0.577942 1445641788 -0.569153 0.356995 -0.467468 -0.574585 1445641788 -0.569153 0.356995 -0.467468 -0.574585 1445641788 -0.569153 0.356995 -0.467468 -0.574585 1445641788 -0.569153 0.356995 -0.467468 -0.574585 1445641788 -0.569092 0.358948 -0.465332 -0.575195 1445641788 -0.569092 0.358948 -0.465332 -0.575195 1445641788 -0.569092 0.358948 -0.465332 -0.575195 1445641788 -0.569092 0.358948 -0.465332 -0.575195 1445641788 -0.569092 0.358948 -0.465332 -0.575195 1445641788 -0.569092 0.358948 -0.465332 -0.575195 1445641788 -0.567017 0.363403 -0.462585 -0.576660 1445641788 -0.567017 0.363403 -0.462585 -0.576660 1445641788 -0.567017 0.363403 -0.462585 -0.576660 1445641788 -0.567017 0.363403 -0.462585 -0.576660 1445641789 -0.567017 0.363403 -0.462585 -0.576660 1445641789 -0.561340 0.367676 -0.459900 -0.581604 1445641789 -0.561340 0.367676 -0.459900 -0.581604 1445641789 -0.561340 0.367676 -0.459900 -0.581604 1445641789 -0.561340 0.367676 -0.459900 -0.581604 1445641789 -0.561340 0.367676 -0.459900 -0.581604 1445641789 -0.561340 0.367676 -0.459900 -0.581604 1445641789 -0.561340 0.367676 -0.459900 -0.581604 1445641789 -0.555786 0.369751 -0.451721 -0.591980 1445641789 -0.555786 0.369751 -0.451721 -0.591980 1445641789 -0.555786 0.369751 -0.451721 -0.591980 1445641789 -0.555786 0.369751 -0.451721 -0.591980 1445641789 -0.553955 0.370972 -0.448547 -0.595276 1445641789 -0.553955 0.370972 -0.448547 -0.595276 1445641789 -0.553955 0.370972 -0.448547 -0.595276 1445641789 -0.553955 0.370972 -0.448547 -0.595276 1445641789 -0.553955 0.370972 -0.448547 -0.595276 1445641789 -0.553955 0.370972 -0.448547 -0.595276 1445641789 -0.553955 0.370972 -0.448547 -0.595276 1445641789 -0.561279 0.364685 -0.459595 -0.583740 1445641789 -0.561279 0.364685 -0.459595 -0.583740 1445641789 -0.561279 0.364685 -0.459595 -0.583740 1445641789 -0.561279 0.364685 -0.459595 -0.583740 1445641789 -0.561279 0.364685 -0.459595 -0.583740 1445641789 -0.569092 0.352783 -0.471619 -0.573914 1445641789 -0.569092 0.352783 -0.471619 -0.573914 1445641789 -0.569092 0.352783 -0.471619 -0.573914 1445641789 -0.569092 0.352783 -0.471619 -0.573914 1445641789 -0.569092 0.352783 -0.471619 -0.573914 1445641789 -0.569092 0.352783 -0.471619 -0.573914 1445641789 -0.571594 0.347168 -0.471375 -0.575012 1445641789 -0.571594 0.347168 -0.471375 -0.575012 1445641789 -0.571594 0.347168 -0.471375 -0.575012 1445641789 -0.571594 0.347168 -0.471375 -0.575012 1445641789 -0.571594 0.347168 -0.471375 -0.575012 1445641789 -0.571594 0.347168 -0.471375 -0.575012 1445641789 -0.571594 0.347168 -0.471375 -0.575012 1445641789 -0.574402 0.346985 -0.466919 -0.575928 1445641789 -0.574402 0.346985 -0.466919 -0.575928 1445641789 -0.574402 0.346985 -0.466919 -0.575928 1445641789 -0.574402 0.346985 -0.466919 -0.575928 1445641789 -0.574402 0.346985 -0.466919 -0.575928 1445641789 
-0.586182 0.350464 -0.426575 -0.593018 1445641793 -0.593933 0.352417 -0.418518 -0.589905 1445641793 -0.593933 0.352417 -0.418518 -0.589905 1445641793 -0.593933 0.352417 -0.418518 -0.589905 1445641793 -0.593933 0.352417 -0.418518 -0.589905 1445641793 -0.598755 0.353210 -0.413208 -0.588257 1445641793 -0.598755 0.353210 -0.413208 -0.588257 1445641793 -0.598755 0.353210 -0.413208 -0.588257 1445641793 -0.598755 0.353210 -0.413208 -0.588257 1445641793 -0.598755 0.353210 -0.413208 -0.588257 1445641793 -0.598755 0.353210 -0.413208 -0.588257 1445641793 -0.598755 0.353210 -0.413208 -0.588257 1445641793 -0.599792 0.353210 -0.412903 -0.587402 1445641793 -0.599792 0.353210 -0.412903 -0.587402 1445641793 -0.599792 0.353210 -0.412903 -0.587402 1445641794 -0.599792 0.353210 -0.412903 -0.587402 1445641794 -0.599792 0.353210 -0.412903 -0.587402 1445641794 -0.599792 0.353210 -0.412903 -0.587402 1445641794 -0.599548 0.348633 -0.420532 -0.584961 1445641794 -0.599548 0.348633 -0.420532 -0.584961 1445641794 -0.599548 0.348633 -0.420532 -0.584961 1445641794 -0.599548 0.348633 -0.420532 -0.584961 1445641794 -0.599548 0.348633 -0.420532 -0.584961 1445641794 -0.599548 0.348633 -0.420532 -0.584961 1445641794 -0.596985 0.330627 -0.428467 -0.592285 1445641794 -0.596985 0.330627 -0.428467 -0.592285 1445641794 -0.596985 0.330627 -0.428467 -0.592285 1445641794 -0.596985 0.330627 -0.428467 -0.592285 1445641794 -0.596985 0.330627 -0.428467 -0.592285 1445641794 -0.597290 0.296143 -0.428650 -0.609802 1445641794 -0.597290 0.296143 -0.428650 -0.609802 1445641794 -0.597290 0.296143 -0.428650 -0.609802 1445641794 -0.597290 0.296143 -0.428650 -0.609802 1445641794 -0.597290 0.296143 -0.428650 -0.609802 1445641794 -0.597290 0.296143 -0.428650 -0.609802 1445641794 -0.623657 0.331848 -0.394165 -0.587891 1445641794 -0.623657 0.331848 -0.394165 -0.587891 1445641794 -0.623657 0.331848 -0.394165 -0.587891 1445641794 -0.623657 0.331848 -0.394165 -0.587891 1445641794 -0.623657 0.331848 -0.394165 -0.587891 1445641794 -0.623657 0.331848 -0.394165 -0.587891 1445641794 -0.692810 0.390991 -0.263733 -0.545593 1445641794 -0.692810 0.390991 -0.263733 -0.545593 1445641794 -0.692810 0.390991 -0.263733 -0.545593 1445641794 -0.692810 0.390991 -0.263733 -0.545593 1445641794 -0.692810 0.390991 -0.263733 -0.545593 1445641794 -0.692810 0.390991 -0.263733 -0.545593 1445641794 -0.746826 0.421631 -0.138123 -0.495422 1445641794 -0.746826 0.421631 -0.138123 -0.495422 1445641794 -0.746826 0.421631 -0.138123 -0.495422 1445641794 -0.746826 0.421631 -0.138123 -0.495422 1445641794 -0.746826 0.421631 -0.138123 -0.495422 1445641794 -0.746826 0.421631 -0.138123 -0.495422 1445641794 -0.761902 0.415466 -0.119385 -0.482422 1445641794 -0.761902 0.415466 -0.119385 -0.482422 1445641794 -0.761902 0.415466 -0.119385 -0.482422 1445641794 -0.761902 0.415466 -0.119385 -0.482422 1445641794 -0.761902 0.415466 -0.119385 -0.482422 1445641794 -0.761902 0.415466 -0.119385 -0.482422 1445641794 -0.755310 0.383606 -0.179260 -0.500305 1445641794 -0.755310 0.383606 -0.179260 -0.500305 1445641794 -0.755310 0.383606 -0.179260 -0.500305 1445641794 -0.755310 0.383606 -0.179260 -0.500305 1445641794 -0.755310 0.383606 -0.179260 -0.500305 1445641794 -0.755310 0.383606 -0.179260 -0.500305 1445641794 -0.710083 0.360168 -0.279541 -0.536621 1445641794 -0.710083 0.360168 -0.279541 -0.536621 1445641794 -0.710083 0.360168 -0.279541 -0.536621 1445641794 -0.710083 0.360168 -0.279541 -0.536621 1445641794 -0.710083 0.360168 -0.279541 -0.536621 1445641794 -0.710083 0.360168 -0.279541 -0.536621 1445641794 -0.653503 0.355408 -0.350769 -0.568970 1445641794 -0.653503 0.355408 -0.350769 -0.568970 1445641794 -0.653503 0.355408 -0.350769 -0.568970 1445641794 -0.653503 0.355408 -0.350769 -0.568970 1445641794 -0.653503 0.355408 -0.350769 -0.568970 1445641794 -0.653503 0.355408 -0.350769 -0.568970 1445641794 -0.611023 0.362854 -0.342773 -0.614502 1445641794 -0.611023 0.362854 -0.342773 -0.614502 1445641794 -0.611023 0.362854 -0.342773 -0.614502 1445641794 -0.611023 0.362854 -0.342773 -0.614502 1445641794 -0.611023 0.362854 -0.342773 -0.614502 1445641794 -0.611023 0.362854 -0.342773 -0.614502 1445641794 -0.576111 0.361450 -0.405151 -0.611084 1445641794 -0.576111 0.361450 -0.405151 -0.611084 1445641794 -0.576111 0.361450 -0.405151 -0.611084 1445641794 -0.576111 0.361450 -0.405151 -0.611084 1445641794 -0.576111 0.361450 -0.405151 -0.611084 1445641794 -0.576111 0.361450 -0.405151 -0.611084 1445641794 -0.584351 0.290588 -0.456360 -0.604919 1445641794 -0.584351 0.290588 -0.456360 -0.604919 1445641794 -0.584351 0.290588 -0.456360 -0.604919 1445641794 -0.584351 0.290588 -0.456360 -0.604919 1445641794 -0.584351 0.290588 -0.456360 -0.604919 1445641794 -0.584351 0.290588 -0.456360 -0.604919 1445641794 -0.568848 0.295654 -0.449097 -0.622437 1445641794 -0.568848 0.295654 -0.449097 -0.622437 1445641794 -0.568848 0.295654 -0.449097 -0.622437 1445641794 -0.568848 0.295654 -0.449097 -0.622437 1445641794 -0.568848 0.295654 -0.449097 -0.622437 1445641794 -0.568848 0.295654 -0.449097 -0.622437 1445641794 -0.593018 0.321533 -0.408447 -0.614990 1445641794 -0.593018 0.321533 -0.408447 -0.614990 1445641794 -0.593018 0.321533 -0.408447 -0.614990 1445641794 -0.593018 0.321533 -0.408447 -0.614990 1445641794 -0.593018 0.321533 -0.408447 -0.614990 1445641794 -0.593018 0.321533 -0.408447 -0.614990 1445641794 -0.593018 0.321533 -0.408447 -0.614990 1445641794 -0.666016 0.385864 -0.329895 -0.546570 1445641794 -0.666016 0.385864 -0.329895 -0.546570 1445641794 -0.666016 0.385864 -0.329895 -0.546570 1445641794 -0.666016 0.385864 -0.329895 -0.546570 1445641794 -0.666016 0.385864 -0.329895 -0.546570 1445641794 -0.666016 0.385864 -0.329895 -0.546570 1445641794 -0.721008 0.425964 -0.247131 -0.487488 1445641794 -0.721008 0.425964 -0.247131 -0.487488 1445641794 -0.721008 0.425964 -0.247131 -0.487488 1445641794 -0.721008 0.425964 -0.247131 -0.487488 1445641794 -0.721008 0.425964 -0.247131 -0.487488 1445641794 -0.721008 0.425964 -0.247131 -0.487488 1445641794 -0.733521 0.406433 -0.238159 -0.489990 1445641794 -0.733521 0.406433 -0.238159 -0.489990 1445641794 -0.733521 0.406433 -0.238159 -0.489990 1445641794 -0.733521 0.406433 -0.238159 -0.489990 1445641795 -0.733521 0.406433 -0.238159 -0.489990 1445641795 -0.733521 0.406433 -0.238159 -0.489990 1445641795 -0.712280 0.379211 -0.252869 -0.533813 1445641795 -0.712280 0.379211 -0.252869 -0.533813 1445641795 -0.712280 0.379211 -0.252869 -0.533813 1445641795 -0.712280 0.379211 -0.252869 -0.533813 1445641795 -0.712280 0.379211 -0.252869 -0.533813 1445641795 -0.712280 0.379211 -0.252869 -0.533813 1445641795 -0.673279 0.354309 -0.304626 -0.573059 1445641795 -0.673279 0.354309 -0.304626 -0.573059 1445641795 -0.673279 0.354309 -0.304626 -0.573059 1445641795 -0.673279 0.354309 -0.304626 -0.573059 1445641795 -0.673279 0.354309 -0.304626 -0.573059 1445641795 -0.673279 0.354309 -0.304626 -0.573059 1445641795 -0.627930 0.343384 -0.340027 -0.610168 1445641795 -0.627930 0.343384 -0.340027 -0.610168 1445641795 -0.627930 0.343384 -0.340027 -0.610168 1445641795 -0.627930 0.343384 -0.340027 -0.610168 1445641795 -0.627930 0.343384 -0.340027 -0.610168 1445641795 -0.627930 0.343384 -0.340027 -0.610168 1445641795 -0.588989 0.350708 -0.343323 -0.642090 1445641795 -0.588989 0.350708 -0.343323 -0.642090 1445641795 -0.588989 0.350708 -0.343323 -0.642090 1445641795 -0.588989 0.350708 -0.343323 -0.642090 1445641795 -0.588989 0.350708 -0.343323 -0.642090 1445641795 -0.588989 0.350708 -0.343323 -0.642090 1445641795 -0.588989 0.350708 -0.343323 -0.642090 1445641795 -0.582947 0.310242 -0.414673 -0.626160 1445641795 -0.582947 0.310242 -0.414673 -0.626160 1445641795 -0.582947 0.310242 -0.414673 -0.626160 1445641795 -0.582947 0.310242 -0.414673 -0.626160 1445641795 -0.582947 0.310242 -0.414673 -0.626160 1445641795 -0.582947 0.310242 -0.414673 -0.626160 1445641795 -0.560669 0.286011 -0.436523 -0.642944 1445641795 -0.560669 0.286011 -0.436523 -0.642944 1445641795 -0.560669 0.286011 -0.436523 -0.642944 1445641795 -0.560669 0.286011 -0.436523 -0.642944 1445641795 -0.560669 0.286011 -0.436523 -0.642944 1445641795 -0.560669 0.286011 -0.436523 -0.642944 1445641795 -0.565063 0.303650 -0.417786 -0.643433 1445641795 -0.565063 0.303650 -0.417786 -0.643433 1445641795 -0.565063 0.303650 -0.417786 -0.643433 1445641795 -0.565063 0.303650 -0.417786 -0.643433 1445641795 -0.565063 0.303650 -0.417786 -0.643433 1445641795 -0.565063 0.303650 -0.417786 -0.643433 1445641795 -0.599976 0.361755 -0.394104 -0.594910 1445641795 -0.599976 0.361755 -0.394104 -0.594910 1445641795 -0.599976 0.361755 -0.394104 -0.594910 1445641795 -0.599976 0.361755 -0.394104 -0.594910 1445641795 -0.599976 0.361755 -0.394104 -0.594910 1445641795 -0.599976 0.361755 -0.394104 -0.594910 1445641795 -0.658630 0.448425 -0.283325 -0.533813 1445641795 -0.658630 0.448425 -0.283325 -0.533813 1445641795 -0.658630 0.448425 -0.283325 -0.533813 1445641795 -0.658630 0.448425 -0.283325 -0.533813 1445641795 -0.658630 0.448425 -0.283325 -0.533813 1445641795 -0.658630 0.448425 -0.283325 -0.533813 1445641795 -0.658630 0.448425 -0.283325 -0.533813 1445641795 -0.692932 0.468628 -0.221863 -0.501038 1445641795 -0.692932 0.468628 -0.221863 -0.501038 1445641795 -0.692932 0.468628 -0.221863 -0.501038 1445641795 -0.692932 0.468628 -0.221863 -0.501038 1445641795 -0.692932 0.468628 -0.221863 -0.501038 1445641795 -0.692932 0.468628 -0.221863 -0.501038 1445641795 -0.699402 0.437073 -0.212280 -0.524170 1445641795 -0.699402 0.437073 -0.212280 -0.524170 1445641795 -0.699402 0.437073 -0.212280 -0.524170 1445641795 -0.699402 0.437073 -0.212280 -0.524170 1445641795 -0.699402 0.437073 -0.212280 -0.524170 1445641795 -0.699402 0.437073 -0.212280 -0.524170 1445641795 -0.676514 0.400757 -0.245117 -0.567200 1445641795 -0.676514 0.400757 -0.245117 -0.567200 1445641795 -0.676514 0.400757 -0.245117 -0.567200 1445641795 -0.676514 0.400757 -0.245117 -0.567200 1445641795 -0.676514 0.400757 -0.245117 -0.567200 1445641795 -0.647644 0.366516 -0.299011 -0.597412 1445641795 -0.647644 0.366516 -0.299011 -0.597412 1445641795 -0.647644 0.366516 -0.299011 -0.597412 1445641795 -0.647644 0.366516 -0.299011 -0.597412 1445641795 -0.647644 0.366516 -0.299011 -0.597412 1445641795 -0.647644 0.366516 -0.299011 -0.597412 1445641795 -0.647644 0.366516 -0.299011 -0.597412 1445641795 -0.624695 0.336670 -0.309265 -0.633118 1445641795 -0.624695 0.336670 -0.309265 -0.633118 1445641795 -0.624695 0.336670 -0.309265 -0.633118 1445641795 -0.624695 0.336670 -0.309265 -0.633118 1445641795 -0.624695 0.336670 -0.309265 -0.633118 1445641795 -0.624695 0.336670 -0.309265 -0.633118 1445641795 -0.599121 0.327087 -0.381348 -0.623474 1445641795 -0.599121 0.327087 -0.381348 -0.623474 1445641795 -0.599121 0.327087 -0.381348 -0.623474 1445641795 -0.599121 0.327087 -0.381348 -0.623474 1445641795 -0.599121 0.327087 -0.381348 -0.623474 1445641795 -0.599121 0.327087 -0.381348 -0.623474 1445641795 -0.594177 0.271057 -0.442261 -0.614807 1445641795 -0.594177 0.271057 -0.442261 -0.614807 1445641795 -0.594177 0.271057 -0.442261 -0.614807 1445641795 -0.594177 0.271057 -0.442261 -0.614807 1445641795 -0.594177 0.271057 -0.442261 -0.614807 1445641795 -0.594177 0.271057 -0.442261 -0.614807 1445641795 -0.594177 0.271057 -0.442261 -0.614807 1445641795 -0.588440 0.285278 -0.431641 -0.621399 1445641795 -0.588440 0.285278 -0.431641 -0.621399 1445641795 -0.588440 0.285278 -0.431641 -0.621399 1445641795 -0.588440 0.285278 -0.431641 -0.621399 1445641795 -0.588440 0.285278 -0.431641 -0.621399 1445641795 -0.588440 0.285278 -0.431641 -0.621399 1445641795 -0.621582 0.313904 -0.396362 -0.598389 1445641795 -0.621582 0.313904 -0.396362 -0.598389 1445641795 -0.621582 0.313904 -0.396362 -0.598389 1445641795 -0.621582 0.313904 -0.396362 -0.598389 1445641795 -0.621582 0.313904 -0.396362 -0.598389 1445641796 -0.621582 0.313904 -0.396362 -0.598389 1445641796 -0.681274 0.386963 -0.338196 -0.521423 1445641796 -0.681274 0.386963 -0.338196 -0.521423 1445641796 -0.681274 0.386963 -0.338196 -0.521423 1445641796 -0.681274 0.386963 -0.338196 -0.521423 1445641796 -0.681274 0.386963 -0.338196 -0.521423 1445641796 -0.681274 0.386963 -0.338196 -0.521423 1445641796 -0.729187 0.436218 -0.239685 -0.469666 1445641796 -0.729187 0.436218 -0.239685 -0.469666 1445641796 -0.729187 0.436218 -0.239685 -0.469666 1445641796 -0.729187 0.436218 -0.239685 -0.469666 1445641796 -0.729187 0.436218 -0.239685 -0.469666 1445641796 -0.729187 0.436218 -0.239685 -0.469666 1445641796 -0.729187 0.436218 -0.239685 -0.469666 1445641796 -0.734253 0.436401 -0.198669 -0.480652 1445641796 -0.734253 0.436401 -0.198669 -0.480652 1445641796 -0.734253 0.436401 -0.198669 -0.480652 1445641796 -0.734253 0.436401 -0.198669 -0.480652 1445641796 -0.734253 0.436401 -0.198669 -0.480652 1445641796 -0.734253 0.436401 -0.198669 -0.480652 1445641796 -0.720764 0.409424 -0.199829 -0.522522 1445641796 -0.720764 0.409424 -0.199829 -0.522522 1445641796 -0.720764 0.409424 -0.199829 -0.522522 1445641796 -0.720764 0.409424 -0.199829 -0.522522 1445641796 -0.720764 0.409424 -0.199829 -0.522522 1445641796 -0.720764 0.409424 -0.199829 -0.522522 1445641796 -0.686646 0.377136 -0.255493 -0.566650 1445641796 -0.686646 0.377136 -0.255493 -0.566650 1445641796 -0.686646 0.377136 -0.255493 -0.566650 1445641796 -0.686646 0.377136 -0.255493 -0.566650 1445641796 -0.686646 0.377136 -0.255493 -0.566650 1445641796 -0.686646 0.377136 -0.255493 -0.566650 1445641796 -0.647644 0.345215 -0.320007 -0.599243 1445641796 -0.647644 0.345215 -0.320007 -0.599243 1445641796 -0.647644 0.345215 -0.320007 -0.599243 1445641796 -0.647644 0.345215 -0.320007 -0.599243 1445641796 -0.647644 0.345215 -0.320007 -0.599243 1445641796 -0.647644 0.345215 -0.320007 -0.599243 1445641796 -0.630554 0.327576 -0.330811 -0.621094 1445641796 -0.630554 0.327576 -0.330811 -0.621094 1445641796 -0.630554 0.327576 -0.330811 -0.621094 1445641796 -0.630554 0.327576 -0.330811 -0.621094 1445641796 -0.630554 0.327576 -0.330811 -0.621094 1445641796 -0.630554 0.327576 -0.330811 -0.621094 1445641796 -0.607239 0.283813 -0.429932 -0.604919 1445641796 -0.607239 0.283813 -0.429932 -0.604919 1445641796 -0.607239 0.283813 -0.429932 -0.604919 1445641796 -0.607239 0.283813 -0.429932 -0.604919 1445641796 -0.607239 0.283813 -0.429932 -0.604919 1445641796 -0.607239 0.283813 -0.429932 -0.604919 1445641796 -0.595154 0.259033 -0.447632 -0.615173 1445641796 -0.595154 0.259033 -0.447632 -0.615173 1445641796 -0.595154 0.259033 -0.447632 -0.615173 1445641796 -0.595154 0.259033 -0.447632 -0.615173 1445641796 -0.595154 0.259033 -0.447632 -0.615173 1445641796 -0.595154 0.259033 -0.447632 -0.615173 1445641796 -0.611877 0.296204 -0.407898 -0.609497 1445641796 -0.611877 0.296204 -0.407898 -0.609497 1445641796 -0.611877 0.296204 -0.407898 -0.609497 1445641796 -0.611877 0.296204 -0.407898 -0.609497 1445641796 -0.611877 0.296204 -0.407898 -0.609497 1445641796 -0.611877 0.296204 -0.407898 -0.609497 1445641796 -0.663086 0.343079 -0.370483 -0.552673 1445641796 -0.663086 0.343079 -0.370483 -0.552673 1445641796 -0.663086 0.343079 -0.370483 -0.552673 1445641796 -0.663086 0.343079 -0.370483 -0.552673 1445641796 -0.663086 0.343079 -0.370483 -0.552673 1445641796 -0.663086 0.343079 -0.370483 -0.552673 1445641796 -0.726379 0.403870 -0.278198 -0.481567 1445641796 -0.726379 0.403870 -0.278198 -0.481567 1445641796 -0.726379 0.403870 -0.278198 -0.481567 1445641796 -0.726379 0.403870 -0.278198 -0.481567 1445641796 -0.726379 0.403870 -0.278198 -0.481567 1445641796 -0.726379 0.403870 -0.278198 -0.481567 1445641796 -0.726379 0.403870 -0.278198 -0.481567 1445641796 -0.748779 0.430603 -0.212769 -0.456787 1445641796 -0.748779 0.430603 -0.212769 -0.456787 1445641796 -0.748779 0.430603 -0.212769 -0.456787 1445641796 -0.748779 0.430603 -0.212769 -0.456787 1445641796 -0.748779 0.430603 -0.212769 -0.456787 1445641796 -0.748779 0.430603 -0.212769 -0.456787 1445641796 -0.739990 0.424683 -0.189392 -0.486084 1445641796 -0.739990 0.424683 -0.189392 -0.486084 1445641796 -0.739990 0.424683 -0.189392 -0.486084 1445641796 -0.739990 0.424683 -0.189392 -0.486084 1445641796 -0.739990 0.424683 -0.189392 -0.486084 1445641796 -0.713440 0.400879 -0.202087 -0.538086 1445641796 -0.713440 0.400879 -0.202087 -0.538086 1445641796 -0.713440 0.400879 -0.202087 -0.538086 1445641796 -0.713440 0.400879 -0.202087 -0.538086 1445641796 -0.713440 0.400879 -0.202087 -0.538086 1445641796 -0.713440 0.400879 -0.202087 -0.538086 1445641796 -0.713440 0.400879 -0.202087 -0.538086 1445641796 -0.670105 0.386292 -0.253967 -0.580750 1445641796 -0.670105 0.386292 -0.253967 -0.580750 1445641796 -0.670105 0.386292 -0.253967 -0.580750 1445641796 -0.670105 0.386292 -0.253967 -0.580750 1445641796 -0.670105 0.386292 -0.253967 -0.580750 1445641796 -0.670105 0.386292 -0.253967 -0.580750 1445641796 -0.625977 0.369873 -0.310242 -0.612549 1445641796 -0.625977 0.369873 -0.310242 -0.612549 1445641796 -0.625977 0.369873 -0.310242 -0.612549 1445641796 -0.625977 0.369873 -0.310242 -0.612549 1445641796 -0.625977 0.369873 -0.310242 -0.612549 1445641796 -0.625977 0.369873 -0.310242 -0.612549 1445641796 -0.616211 0.345764 -0.309265 -0.636536 1445641796 -0.616211 0.345764 -0.309265 -0.636536 1445641796 -0.616211 0.345764 -0.309265 -0.636536 1445641796 -0.616211 0.345764 -0.309265 -0.636536 1445641796 -0.616211 0.345764 -0.309265 -0.636536 1445641796 -0.616211 0.345764 -0.309265 -0.636536 1445641797 -0.621643 0.272095 -0.423523 -0.600159 1445641797 -0.621643 0.272095 -0.423523 -0.600159 1445641797 -0.621643 0.272095 -0.423523 -0.600159 1445641797 -0.621643 0.272095 -0.423523 -0.600159 1445641797 -0.621643 0.272095 -0.423523 -0.600159 1445641797 -0.621643 0.272095 -0.423523 -0.600159 1445641797 -0.621643 0.272095 -0.423523 -0.600159 1445641797 -0.622009 0.212708 -0.483215 -0.578308 1445641797 -0.622009 0.212708 -0.483215 -0.578308 1445641797 -0.622009 0.212708 -0.483215 -0.578308 1445641797 -0.622009 0.212708 -0.483215 -0.578308 1445641797 -0.622009 0.212708 -0.483215 -0.578308 1445641797 -0.622009 0.212708 -0.483215 -0.578308 1445641797 -0.631409 0.282959 -0.447449 -0.566650 1445641797 -0.631409 0.282959 -0.447449 -0.566650 1445641797 -0.631409 0.282959 -0.447449 -0.566650 1445641797 -0.631409 0.282959 -0.447449 -0.566650 1445641797 -0.631409 0.282959 -0.447449 -0.566650 1445641797 -0.631409 0.282959 -0.447449 -0.566650 1445641797 -0.667358 0.356567 -0.373047 -0.537048 1445641797 -0.667358 0.356567 -0.373047 -0.537048 1445641797 -0.667358 0.356567 -0.373047 -0.537048 1445641797 -0.667358 0.356567 -0.373047 -0.537048 1445641797 -0.667358 0.356567 -0.373047 -0.537048 1445641797 -0.667358 0.356567 -0.373047 -0.537048 1445641797 -0.714111 0.415894 -0.295105 -0.479614 1445641797 -0.714111 0.415894 -0.295105 -0.479614 1445641797 -0.714111 0.415894 -0.295105 -0.479614 1445641797 -0.714111 0.415894 -0.295105 -0.479614 1445641797 -0.714111 0.415894 -0.295105 -0.479614 1445641797 -0.714111 0.415894 -0.295105 -0.479614 1445641797 -0.714111 0.415894 -0.295105 -0.479614 1445641797 -0.750549 0.428040 -0.255920 -0.433655 1445641797 -0.750549 0.428040 -0.255920 -0.433655 1445641797 -0.750549 0.428040 -0.255920 -0.433655 1445641797 -0.750549 0.428040 -0.255920 -0.433655 1445641797 -0.750549 0.428040 -0.255920 -0.433655 1445641797 -0.750549 0.428040 -0.255920 -0.433655 1445641797 -0.764099 0.403992 -0.249634 -0.436646 1445641797 -0.764099 0.403992 -0.249634 -0.436646 1445641797 -0.764099 0.403992 -0.249634 -0.436646 1445641797 -0.764099 0.403992 -0.249634 -0.436646 1445641797 -0.764099 0.403992 -0.249634 -0.436646 1445641797 -0.764099 0.403992 -0.249634 -0.436646 1445641797 -0.753113 0.376221 -0.267029 -0.468994 1445641797 -0.753113 0.376221 -0.267029 -0.468994 1445641797 -0.753113 0.376221 -0.267029 -0.468994 1445641797 -0.753113 0.376221 -0.267029 -0.468994 1445641797 -0.753113 0.376221 -0.267029 -0.468994 1445641797 -0.753113 0.376221 -0.267029 -0.468994 1445641797 -0.720703 0.345764 -0.317810 -0.510010 1445641797 -0.720703 0.345764 -0.317810 -0.510010 1445641797 -0.720703 0.345764 -0.317810 -0.510010 1445641797 -0.720703 0.345764 -0.317810 -0.510010 1445641797 -0.720703 0.345764 -0.317810 -0.510010 1445641797 -0.720703 0.345764 -0.317810 -0.510010 1445641797 -0.685242 0.311401 -0.354797 -0.554626 1445641797 -0.685242 0.311401 -0.354797 -0.554626 1445641797 -0.685242 0.311401 -0.354797 -0.554626 1445641797 -0.685242 0.311401 -0.354797 -0.554626 1445641797 -0.685242 0.311401 -0.354797 -0.554626 1445641797 -0.685242 0.311401 -0.354797 -0.554626 1445641797 -0.650635 0.313232 -0.343811 -0.600403 1445641797 -0.650635 0.313232 -0.343811 -0.600403 1445641797 -0.650635 0.313232 -0.343811 -0.600403 1445641797 -0.650635 0.313232 -0.343811 -0.600403 1445641797 -0.650635 0.313232 -0.343811 -0.600403 1445641797 -0.650635 0.313232 -0.343811 -0.600403 1445641797 -0.625977 0.278564 -0.391296 -0.614441 1445641797 -0.625977 0.278564 -0.391296 -0.614441 1445641797 -0.625977 0.278564 -0.391296 -0.614441 1445641797 -0.625977 0.278564 -0.391296 -0.614441 1445641797 -0.625977 0.278564 -0.391296 -0.614441 1445641797 -0.625977 0.278564 -0.391296 -0.614441 1445641797 -0.625977 0.278564 -0.391296 -0.614441 1445641797 -0.615906 0.246521 -0.415161 -0.622620 1445641797 -0.615906 0.246521 -0.415161 -0.622620 1445641797 -0.615906 0.246521 -0.415161 -0.622620 1445641797 -0.615906 0.246521 -0.415161 -0.622620 1445641797 -0.615906 0.246521 -0.415161 -0.622620 1445641797 -0.615906 0.246521 -0.415161 -0.622620 1445641797 -0.620667 0.260803 -0.389221 -0.628723 1445641797 -0.620667 0.260803 -0.389221 -0.628723 1445641797 -0.620667 0.260803 -0.389221 -0.628723 1445641797 -0.620667 0.260803 -0.389221 -0.628723 1445641797 -0.620667 0.260803 -0.389221 -0.628723 1445641797 -0.620667 0.260803 -0.389221 -0.628723 1445641797 -0.654602 0.290100 -0.357971 -0.599365 1445641797 -0.654602 0.290100 -0.357971 -0.599365 1445641797 -0.654602 0.290100 -0.357971 -0.599365 1445641797 -0.654602 0.290100 -0.357971 -0.599365 1445641797 -0.654602 0.290100 -0.357971 -0.599365 1445641797 -0.654602 0.290100 -0.357971 -0.599365 1445641797 -0.654602 0.290100 -0.357971 -0.599365 1445641797 -0.716614 0.346680 -0.299622 -0.525940 1445641797 -0.716614 0.346680 -0.299622 -0.525940 1445641797 -0.716614 0.346680 -0.299622 -0.525940 1445641797 -0.716614 0.346680 -0.299622 -0.525940 1445641797 -0.716614 0.346680 -0.299622 -0.525940 1445641797 -0.716614 0.346680 -0.299622 -0.525940 1445641797 -0.755554 0.390015 -0.232056 -0.472473 1445641797 -0.755554 0.390015 -0.232056 -0.472473 1445641797 -0.755554 0.390015 -0.232056 -0.472473 1445641797 -0.755554 0.390015 -0.232056 -0.472473 1445641797 -0.755554 0.390015 -0.232056 -0.472473 1445641797 -0.755554 0.390015 -0.232056 -0.472473 1445641797 -0.754761 0.389954 -0.227173 -0.476135 1445641797 -0.754761 0.389954 -0.227173 -0.476135 1445641797 -0.754761 0.389954 -0.227173 -0.476135 1445641797 -0.754761 0.389954 -0.227173 -0.476135 1445641797 -0.754761 0.389954 -0.227173 -0.476135 1445641797 -0.754761 0.389954 -0.227173 -0.476135 1445641797 -0.732300 0.367126 -0.250610 -0.515930 1445641798 -0.732300 0.367126 -0.250610 -0.515930 1445641798 -0.732300 0.367126 -0.250610 -0.515930 1445641798 -0.732300 0.367126 -0.250610 -0.515930 1445641798 -0.732300 0.367126 -0.250610 -0.515930 1445641798 -0.732300 0.367126 -0.250610 -0.515930 1445641798 -0.694214 0.339355 -0.303162 -0.557800 1445641798 -0.694214 0.339355 -0.303162 -0.557800 1445641798 -0.694214 0.339355 -0.303162 -0.557800 1445641798 -0.694214 0.339355 -0.303162 -0.557800 1445641798 -0.694214 0.339355 -0.303162 -0.557800 1445641798 -0.694214 0.339355 -0.303162 -0.557800 1445641798 -0.654907 0.319702 -0.323120 -0.603760 1445641798 -0.654907 0.319702 -0.323120 -0.603760 1445641798 -0.654907 0.319702 -0.323120 -0.603760 1445641798 -0.654907 0.319702 -0.323120 -0.603760 1445641798 -0.654907 0.319702 -0.323120 -0.603760 1445641798 -0.654907 0.319702 -0.323120 -0.603760 1445641798 -0.654907 0.319702 -0.323120 -0.603760 1445641798 -0.620605 0.320984 -0.331482 -0.634033 1445641798 -0.620605 0.320984 -0.331482 -0.634033 1445641798 -0.620605 0.320984 -0.331482 -0.634033 1445641798 -0.620605 0.320984 -0.331482 -0.634033 1445641798 -0.620605 0.320984 -0.331482 -0.634033 1445641798 -0.620605 0.320984 -0.331482 -0.634033 1445641798 -0.606567 0.290955 -0.386414 -0.630981 1445641798 -0.606567 0.290955 -0.386414 -0.630981 1445641798 -0.606567 0.290955 -0.386414 -0.630981 1445641798 -0.606567 0.290955 -0.386414 -0.630981 1445641798 -0.606567 0.290955 -0.386414 -0.630981 1445641798 -0.606567 0.290955 -0.386414 -0.630981 1445641798 -0.599670 0.279663 -0.396973 -0.636108 1445641798 -0.599670 0.279663 -0.396973 -0.636108 1445641798 -0.599670 0.279663 -0.396973 -0.636108 1445641798 -0.599670 0.279663 -0.396973 -0.636108 1445641798 -0.599670 0.279663 -0.396973 -0.636108 1445641798 -0.620239 0.312134 -0.365295 -0.620117 1445641798 -0.620239 0.312134 -0.365295 -0.620117 1445641798 -0.620239 0.312134 -0.365295 -0.620117 1445641798 -0.620239 0.312134 -0.365295 -0.620117 1445641798 -0.620239 0.312134 -0.365295 -0.620117 1445641798 -0.620239 0.312134 -0.365295 -0.620117 1445641798 -0.668579 0.356445 -0.327393 -0.564697 1445641798 -0.668579 0.356445 -0.327393 -0.564697 1445641798 -0.668579 0.356445 -0.327393 -0.564697 1445641798 -0.668579 0.356445 -0.327393 -0.564697 1445641798 -0.668579 0.356445 -0.327393 -0.564697 1445641798 -0.668579 0.356445 -0.327393 -0.564697 1445641798 -0.731628 0.405090 -0.257629 -0.484070 1445641798 -0.731628 0.405090 -0.257629 -0.484070 1445641798 -0.731628 0.405090 -0.257629 -0.484070 1445641798 -0.731628 0.405090 -0.257629 -0.484070 1445641798 -0.731628 0.405090 -0.257629 -0.484070 1445641798 -0.731628 0.405090 -0.257629 -0.484070 1445641798 -0.760925 0.414307 -0.223755 -0.446411 1445641798 -0.760925 0.414307 -0.223755 -0.446411 1445641798 -0.760925 0.414307 -0.223755 -0.446411 1445641798 -0.760925 0.414307 -0.223755 -0.446411 1445641798 -0.760925 0.414307 -0.223755 -0.446411 1445641798 -0.760925 0.414307 -0.223755 -0.446411 1445641798 -0.757690 0.392700 -0.232300 -0.466675 1445641798 -0.757690 0.392700 -0.232300 -0.466675 1445641798 -0.757690 0.392700 -0.232300 -0.466675 1445641798 -0.757690 0.392700 -0.232300 -0.466675 1445641798 -0.757690 0.392700 -0.232300 -0.466675 1445641798 -0.757690 0.392700 -0.232300 -0.466675 1445641798 -0.734741 0.359436 -0.264526 -0.510925 1445641798 -0.734741 0.359436 -0.264526 -0.510925 1445641798 -0.734741 0.359436 -0.264526 -0.510925 1445641798 -0.734741 0.359436 -0.264526 -0.510925 1445641798 -0.734741 0.359436 -0.264526 -0.510925 1445641798 -0.734741 0.359436 -0.264526 -0.510925 1445641798 -0.698975 0.325317 -0.320313 -0.550537 1445641798 -0.698975 0.325317 -0.320313 -0.550537 1445641798 -0.698975 0.325317 -0.320313 -0.550537 1445641798 -0.698975 0.325317 -0.320313 -0.550537 1445641798 -0.698975 0.325317 -0.320313 -0.550537 1445641798 -0.698975 0.325317 -0.320313 -0.550537 1445641798 -0.661926 0.301941 -0.328308 -0.602478 1445641798 -0.661926 0.301941 -0.328308 -0.602478 1445641798 -0.661926 0.301941 -0.328308 -0.602478 1445641798 -0.661926 0.301941 -0.328308 -0.602478 1445641798 -0.661926 0.301941 -0.328308 -0.602478 1445641798 -0.661926 0.301941 -0.328308 -0.602478 1445641798 -0.624878 0.289795 -0.371277 -0.622742 1445641798 -0.624878 0.289795 -0.371277 -0.622742 1445641798 -0.624878 0.289795 -0.371277 -0.622742 1445641798 -0.624878 0.289795 -0.371277 -0.622742 1445641798 -0.624878 0.289795 -0.371277 -0.622742 1445641798 -0.624878 0.289795 -0.371277 -0.622742 1445641798 -0.620667 0.242615 -0.403442 -0.627136 1445641798 -0.620667 0.242615 -0.403442 -0.627136 1445641798 -0.620667 0.242615 -0.403442 -0.627136 1445641798 -0.620667 0.242615 -0.403442 -0.627136 1445641798 -0.620667 0.242615 -0.403442 -0.627136 1445641798 -0.620667 0.242615 -0.403442 -0.627136 1445641798 -0.628967 0.257568 -0.386353 -0.623596 1445641798 -0.628967 0.257568 -0.386353 -0.623596 1445641798 -0.628967 0.257568 -0.386353 -0.623596 1445641798 -0.628967 0.257568 -0.386353 -0.623596 1445641798 -0.628967 0.257568 -0.386353 -0.623596 1445641798 -0.628967 0.257568 -0.386353 -0.623596 1445641798 -0.628967 0.257568 -0.386353 -0.623596 1445641798 -0.680054 0.319336 -0.331604 -0.570679 1445641798 -0.680054 0.319336 -0.331604 -0.570679 1445641798 -0.680054 0.319336 -0.331604 -0.570679 1445641798 -0.680054 0.319336 -0.331604 -0.570679 1445641798 -0.680054 0.319336 -0.331604 -0.570679 1445641798 -0.743286 0.382507 -0.230896 -0.497986 1445641799 -0.743286 0.382507 -0.230896 -0.497986 1445641799 -0.743286 0.382507 -0.230896 -0.497986 1445641799 -0.743286 0.382507 -0.230896 -0.497986 1445641799 -0.743286 0.382507 -0.230896 -0.497986 1445641799 -0.743286 0.382507 -0.230896 -0.497986 1445641799 -0.767883 0.416931 -0.161560 -0.458740 1445641799 -0.767883 0.416931 -0.161560 -0.458740 1445641799 -0.767883 0.416931 -0.161560 -0.458740 1445641799 -0.767883 0.416931 -0.161560 -0.458740 1445641799 -0.767883 0.416931 -0.161560 -0.458740 1445641799 -0.767883 0.416931 -0.161560 -0.458740 1445641799 -0.769287 0.398376 -0.195251 -0.459839 1445641799 -0.769287 0.398376 -0.195251 -0.459839 1445641799 -0.769287 0.398376 -0.195251 -0.459839 1445641799 -0.769287 0.398376 -0.195251 -0.459839 1445641799 -0.769287 0.398376 -0.195251 -0.459839 1445641799 -0.769287 0.398376 -0.195251 -0.459839 1445641799 -0.747375 0.355164 -0.255737 -0.499939 1445641799 -0.747375 0.355164 -0.255737 -0.499939 1445641799 -0.747375 0.355164 -0.255737 -0.499939 1445641799 -0.747375 0.355164 -0.255737 -0.499939 1445641799 -0.747375 0.355164 -0.255737 -0.499939 1445641799 -0.747375 0.355164 -0.255737 -0.499939 1445641799 -0.747375 0.355164 -0.255737 -0.499939 1445641799 -0.711121 0.308716 -0.321350 -0.543945 1445641799 -0.711121 0.308716 -0.321350 -0.543945 1445641799 -0.711121 0.308716 -0.321350 -0.543945 1445641799 -0.711121 0.308716 -0.321350 -0.543945 1445641799 -0.711121 0.308716 -0.321350 -0.543945 1445641799 -0.711121 0.308716 -0.321350 -0.543945 1445641799 
-0.543396 0.356628 -0.479492 -0.589661 1445641801 -0.543396 0.356628 -0.479492 -0.589661 1445641801 -0.543396 0.356628 -0.479492 -0.589661 1445641801 -0.543518 0.345886 -0.484436 -0.591919 1445641801 -0.543518 0.345886 -0.484436 -0.591919 1445641801 -0.543518 0.345886 -0.484436 -0.591919 1445641801 -0.543518 0.345886 -0.484436 -0.591919 1445641801 -0.543518 0.345886 -0.484436 -0.591919 1445641801 -0.543518 0.345886 -0.484436 -0.591919 1445641801 -0.544006 0.355957 -0.469727 -0.597290 1445641801 -0.544006 0.355957 -0.469727 -0.597290 1445641801 -0.544006 0.355957 -0.469727 -0.597290 1445641801 -0.544006 0.355957 -0.469727 -0.597290 1445641801 -0.549011 0.365295 -0.459167 -0.595276 1445641801 -0.549011 0.365295 -0.459167 -0.595276 1445641801 -0.549011 0.365295 -0.459167 -0.595276 1445641801 -0.549011 0.365295 -0.459167 -0.595276 1445641801 -0.549011 0.365295 -0.459167 -0.595276 1445641801 -0.549011 0.365295 -0.459167 -0.595276 1445641801 -0.554871 0.368652 -0.459290 -0.587708 1445641801 -0.554871 0.368652 -0.459290 -0.587708 1445641801 -0.554871 0.368652 -0.459290 -0.587708 1445641801 -0.554871 0.368652 -0.459290 -0.587708 1445641801 -0.554871 0.368652 -0.459290 -0.587708 1445641801 -0.554871 0.368652 -0.459290 -0.587708 1445641801 -0.557251 0.366760 -0.462524 -0.584045 1445641801 -0.557251 0.366760 -0.462524 -0.584045 1445641801 -0.557251 0.366760 -0.462524 -0.584045 1445641801 -0.557251 0.366760 -0.462524 -0.584045 1445641801 -0.557251 0.366760 -0.462524 -0.584045 1445641801 -0.557251 0.366760 -0.462524 -0.584045 1445641801 -0.557251 0.366760 -0.462524 -0.584045 1445641801 -0.549744 0.374756 -0.459961 -0.588074 1445641801 -0.549744 0.374756 -0.459961 -0.588074 1445641801 -0.549744 0.374756 -0.459961 -0.588074 1445641801 -0.549744 0.374756 -0.459961 -0.588074 1445641801 -0.549744 0.374756 -0.459961 -0.588074 1445641801 -0.541016 0.386353 -0.455688 -0.591980 1445641801 -0.541016 0.386353 -0.455688 -0.591980 1445641801 -0.541016 0.386353 -0.455688 -0.591980 1445641801 -0.541016 0.386353 -0.455688 -0.591980 1445641801 -0.541016 0.386353 -0.455688 -0.591980 1445641801 -0.541016 0.386353 -0.455688 -0.591980 1445641801 -0.541016 0.386353 -0.455688 -0.591980 1445641801 -0.535339 0.399231 -0.450378 -0.592651 1445641801 -0.535339 0.399231 -0.450378 -0.592651 1445641801 -0.535339 0.399231 -0.450378 -0.592651 1445641801 -0.535339 0.399231 -0.450378 -0.592651 1445641801 -0.535339 0.399231 -0.450378 -0.592651 1445641801 -0.535339 0.399231 -0.450378 -0.592651 1445641801 -0.535339 0.399231 -0.450378 -0.592651 1445641801 -0.532288 0.408752 -0.446716 -0.591736 1445641801 -0.532288 0.408752 -0.446716 -0.591736 1445641801 -0.532288 0.408752 -0.446716 -0.591736 1445641801 -0.532288 0.408752 -0.446716 -0.591736 1445641801 -0.532288 0.408752 -0.446716 -0.591736 1445641801 -0.530640 0.406677 -0.438049 -0.601013 1445641801 -0.530640 0.406677 -0.438049 -0.601013 1445641801 -0.530640 0.406677 -0.438049 -0.601013 1445641801 -0.530640 0.406677 -0.438049 -0.601013 1445641801 -0.530640 0.406677 -0.438049 -0.601013 1445641801 -0.530640 0.406677 -0.438049 -0.601013 1445641801 -0.527527 0.402222 -0.431091 -0.611694 1445641801 -0.527527 0.402222 -0.431091 -0.611694 1445641801 -0.527527 0.402222 -0.431091 -0.611694 1445641801 -0.527527 0.402222 -0.431091 -0.611694 1445641801 -0.527527 0.402222 -0.431091 -0.611694 1445641801 -0.533936 0.391296 -0.439697 -0.607056 1445641801 -0.533936 0.391296 -0.439697 -0.607056 1445641801 -0.533936 0.391296 -0.439697 -0.607056 1445641801 -0.533936 0.391296 -0.439697 -0.607056 1445641801 -0.533936 0.391296 -0.439697 -0.607056 1445641801 -0.533936 0.391296 -0.439697 -0.607056 1445641801 -0.533936 0.391296 -0.439697 -0.607056 1445641801 -0.540955 0.376160 -0.452637 -0.600891 1445641801 -0.540955 0.376160 -0.452637 -0.600891 1445641801 -0.540955 0.376160 -0.452637 -0.600891 1445641801 -0.540955 0.376160 -0.452637 -0.600891 1445641801 -0.540955 0.376160 -0.452637 -0.600891 1445641801 -0.540955 0.376160 -0.452637 -0.600891 1445641801 -0.534607 0.369690 -0.453430 -0.609924 1445641801 -0.534607 0.369690 -0.453430 -0.609924 1445641801 -0.534607 0.369690 -0.453430 -0.609924 1445641801 -0.534607 0.369690 -0.453430 -0.609924 1445641801 -0.534607 0.369690 -0.453430 -0.609924 1445641801 -0.534607 0.369690 -0.453430 -0.609924 1445641801 -0.534607 0.369690 -0.453430 -0.609924 1445641801 -0.527466 0.371338 -0.448425 -0.618774 1445641801 -0.527466 0.371338 -0.448425 -0.618774 1445641801 -0.527466 0.371338 -0.448425 -0.618774 1445641801 -0.527466 0.371338 -0.448425 -0.618774 1445641802 -0.527466 0.371338 -0.448425 -0.618774 1445641802 -0.527466 0.371338 -0.448425 -0.618774 1445641802 -0.527710 0.369507 -0.451050 -0.617737 1445641802 -0.527710 0.369507 -0.451050 -0.617737 1445641802 -0.527710 0.369507 -0.451050 -0.617737 1445641802 -0.527710 0.369507 -0.451050 -0.617737 1445641802 -0.527710 0.369507 -0.451050 -0.617737 1445641802 -0.527710 0.369507 -0.451050 -0.617737 1445641802 -0.530151 0.367310 -0.455872 -0.613403 1445641802 -0.530151 0.367310 -0.455872 -0.613403 1445641802 -0.530151 0.367310 -0.455872 -0.613403 1445641802 -0.530151 0.367310 -0.455872 -0.613403 1445641802 -0.530151 0.367310 -0.455872 -0.613403 1445641802 -0.530151 0.367310 -0.455872 -0.613403 1445641802 -0.527588 0.370117 -0.455261 -0.614380 1445641802 -0.527588 0.370117 -0.455261 -0.614380 1445641802 -0.527588 0.370117 -0.455261 -0.614380 1445641802 -0.527588 0.370117 -0.455261 -0.614380 1445641802 -0.527588 0.370117 -0.455261 -0.614380 1445641802 -0.527588 0.370117 -0.455261 -0.614380 1445641802 -0.520447 0.379028 -0.448486 -0.619995 1445641802 -0.520447 0.379028 -0.448486 -0.619995 1445641802 -0.520447 0.379028 -0.448486 -0.619995 1445641802 -0.520447 0.379028 -0.448486 -0.619995 1445641802 -0.520447 0.379028 -0.448486 -0.619995 1445641802 -0.520447 0.379028 -0.448486 -0.619995 1445641802 -0.517700 0.388123 -0.445618 -0.618713 1445641802 -0.517700 0.388123 -0.445618 -0.618713 1445641802 -0.517700 0.388123 -0.445618 -0.618713 1445641802 -0.517700 0.388123 -0.445618 -0.618713 1445641802 -0.517700 0.388123 -0.445618 -0.618713 1445641802 -0.517456 0.397217 -0.446045 -0.612854 1445641802 -0.517456 0.397217 -0.446045 -0.612854 1445641802 -0.517456 0.397217 -0.446045 -0.612854 1445641802 -0.517456 0.397217 -0.446045 -0.612854 1445641802 -0.517456 0.397217 -0.446045 -0.612854 1445641802 -0.520996 0.398010 -0.446228 -0.609131 1445641802 -0.520996 0.398010 -0.446228 -0.609131 1445641802 -0.520996 0.398010 -0.446228 -0.609131 1445641802 -0.520996 0.398010 -0.446228 -0.609131 1445641802 -0.520996 0.398010 -0.446228 -0.609131 1445641802 -0.520996 0.398010 -0.446228 -0.609131 1445641802 -0.520996 0.398010 -0.446228 -0.609131 1445641802 -0.511230 0.400757 -0.436584 -0.622498 1445641802 -0.511230 0.400757 -0.436584 -0.622498 1445641802 -0.511230 0.400757 -0.436584 -0.622498 1445641802 -0.511230 0.400757 -0.436584 -0.622498 1445641802 -0.511230 0.400757 -0.436584 -0.622498 1445641802 -0.511230 0.400757 -0.436584 -0.622498 1445641802 -0.505493 0.404663 -0.433289 -0.626953 1445641802 -0.505493 0.404663 -0.433289 -0.626953 1445641802 -0.505493 0.404663 -0.433289 -0.626953 1445641802 -0.505493 0.404663 -0.433289 -0.626953 1445641802 -0.505493 0.404663 -0.433289 -0.626953 1445641802 -0.505493 0.404663 -0.433289 -0.626953 1445641802 -0.505493 0.404663 -0.433289 -0.626953 1445641802 -0.521057 0.390747 -0.451599 -0.609863 1445641802 -0.521057 0.390747 -0.451599 -0.609863 1445641802 -0.521057 0.390747 -0.451599 -0.609863 1445641802 -0.521057 0.390747 -0.451599 -0.609863 1445641802 -0.521057 0.390747 -0.451599 -0.609863 1445641802 -0.521057 0.390747 -0.451599 -0.609863 1445641802 -0.532288 0.377563 -0.467529 -0.596375 1445641802 -0.532288 0.377563 -0.467529 -0.596375 1445641802 -0.532288 0.377563 -0.467529 -0.596375 1445641802 -0.532288 0.377563 -0.467529 -0.596375 1445641802 -0.532288 0.377563 -0.467529 -0.596375 1445641802 -0.532288 0.377563 -0.467529 -0.596375 1445641802 -0.537170 0.365967 -0.476501 -0.592102 1445641802 -0.537170 0.365967 -0.476501 -0.592102 1445641802 -0.537170 0.365967 -0.476501 -0.592102 1445641802 -0.537170 0.365967 -0.476501 -0.592102 1445641802 -0.537170 0.365967 -0.476501 -0.592102 1445641802 -0.537170 0.365967 -0.476501 -0.592102 1445641802 -0.537659 0.359863 -0.477234 -0.594788 1445641802 -0.537659 0.359863 -0.477234 -0.594788 1445641802 -0.537659 0.359863 -0.477234 -0.594788 1445641802 -0.537659 0.359863 -0.477234 -0.594788 1445641802 -0.537659 0.359863 -0.477234 -0.594788 1445641802 -0.537659 0.359863 -0.477234 -0.594788 1445641802 -0.536865 0.363831 -0.470825 -0.598206 1445641802 -0.536865 0.363831 -0.470825 -0.598206 1445641802 -0.536865 0.363831 -0.470825 -0.598206 1445641802 -0.536865 0.363831 -0.470825 -0.598206 1445641802 -0.536865 0.363831 -0.470825 -0.598206 1445641802 -0.536865 0.363831 -0.470825 -0.598206 1445641802 -0.536194 0.371399 -0.465271 -0.598511 1445641802 -0.536194 0.371399 -0.465271 -0.598511 1445641802 -0.536194 0.371399 -0.465271 -0.598511 1445641802 -0.536194 0.371399 -0.465271 -0.598511 1445641802 -0.536194 0.371399 -0.465271 -0.598511 1445641802 -0.536194 0.371399 -0.465271 -0.598511 1445641802 -0.534546 0.379822 -0.461121 -0.597839 1445641802 -0.534546 0.379822 -0.461121 -0.597839 1445641802 -0.534546 0.379822 -0.461121 -0.597839 1445641802 -0.534546 0.379822 -0.461121 -0.597839 1445641802 -0.534546 0.379822 -0.461121 -0.597839 1445641802 -0.534546 0.379822 -0.461121 -0.597839 1445641802 -0.527771 0.390625 -0.453735 -0.602539 1445641802 -0.527771 0.390625 -0.453735 -0.602539 1445641802 -0.527771 0.390625 -0.453735 -0.602539 1445641802 -0.527771 0.390625 -0.453735 -0.602539 1445641802 -0.527771 0.390625 -0.453735 -0.602539 1445641802 -0.527771 0.390625 -0.453735 -0.602539 1445641802 -0.517273 0.404846 -0.446167 -0.607849 1445641802 -0.517273 0.404846 -0.446167 -0.607849 1445641802 -0.517273 0.404846 -0.446167 -0.607849 1445641802 -0.517273 0.404846 -0.446167 -0.607849 1445641803 -0.517273 0.404846 -0.446167 -0.607849 1445641803 -0.509460 0.414368 -0.445435 -0.608582 1445641803 -0.509460 0.414368 -0.445435 -0.608582 1445641803 -0.509460 0.414368 -0.445435 -0.608582 1445641803 -0.509460 0.414368 -0.445435 -0.608582 1445641803 -0.509460 0.414368 -0.445435 -0.608582 1445641803 -0.509460 0.414368 -0.445435 -0.608582 1445641803 -0.503662 0.416382 -0.440369 -0.615723 1445641803 -0.503662 0.416382 -0.440369 -0.615723 1445641803 -0.503662 0.416382 -0.440369 -0.615723 1445641803 -0.503662 0.416382 -0.440369 -0.615723 1445641803 -0.503662 0.416382 -0.440369 -0.615723 1445641803 -0.503662 0.416382 -0.440369 -0.615723 1445641803 -0.488647 0.425354 -0.422668 -0.633850 1445641803 -0.488647 0.425354 -0.422668 -0.633850 1445641803 -0.488647 0.425354 -0.422668 -0.633850 1445641803 -0.488647 0.425354 -0.422668 -0.633850 1445641803 -0.488647 0.425354 -0.422668 -0.633850 1445641803 -0.488647 0.425354 -0.422668 -0.633850 1445641803 -0.493530 0.420959 -0.421021 -0.634033 1445641803 -0.493530 0.420959 -0.421021 -0.634033 1445641803 -0.493530 0.420959 -0.421021 -0.634033 1445641803 -0.493530 0.420959 -0.421021 -0.634033 1445641803 -0.493530 0.420959 -0.421021 -0.634033 1445641803 -0.493530 0.420959 -0.421021 -0.634033 1445641803 -0.493530 0.420959 -0.421021 -0.634033 1445641803 -0.513977 0.400635 -0.440308 -0.617676 1445641803 -0.513977 0.400635 -0.440308 -0.617676 1445641803 -0.513977 0.400635 -0.440308 -0.617676 1445641803 -0.513977 0.400635 -0.440308 -0.617676 1445641803 -0.513977 0.400635 -0.440308 -0.617676 1445641803 -0.530273 0.377686 -0.457458 -0.605713 1445641803 -0.530273 0.377686 -0.457458 -0.605713 1445641803 -0.530273 0.377686 -0.457458 -0.605713 1445641803 -0.530273 0.377686 -0.457458 -0.605713 1445641803 -0.530273 0.377686 -0.457458 -0.605713 1445641803 -0.530273 0.377686 -0.457458 -0.605713 1445641803 -0.536255 0.364136 -0.459900 -0.606995 1445641803 -0.536255 0.364136 -0.459900 -0.606995 1445641803 -0.536255 0.364136 -0.459900 -0.606995 1445641803 -0.536255 0.364136 -0.459900 -0.606995 1445641803 -0.536255 0.364136 -0.459900 -0.606995 1445641803 -0.536255 0.364136 -0.459900 -0.606995 1445641803 -0.538574 0.362061 -0.456299 -0.608826 1445641803 -0.538574 0.362061 -0.456299 -0.608826 1445641803 -0.538574 0.362061 -0.456299 -0.608826 1445641803 -0.538574 0.362061 -0.456299 -0.608826 1445641803 -0.538574 0.362061 -0.456299 -0.608826 1445641803 -0.538574 0.362061 -0.456299 -0.608826 1445641803 -0.540161 0.364685 -0.451538 -0.609436 1445641803 -0.540161 0.364685 -0.451538 -0.609436 1445641803 -0.540161 0.364685 -0.451538 -0.609436 1445641803 -0.540161 0.364685 -0.451538 -0.609436 1445641803 -0.540161 0.364685 -0.451538 -0.609436 1445641803 -0.540161 0.364685 -0.451538 -0.609436 1445641803 -0.539673 0.370972 -0.446472 -0.609802 1445641803 -0.539673 0.370972 -0.446472 -0.609802 1445641803 -0.539673 0.370972 -0.446472 -0.609802 1445641803 -0.539673 0.370972 -0.446472 -0.609802 1445641803 -0.539673 0.370972 -0.446472 -0.609802 1445641803 -0.539673 0.370972 -0.446472 -0.609802 1445641803 -0.536926 0.379150 -0.442505 -0.610107 1445641803 -0.536926 0.379150 -0.442505 -0.610107 1445641803 -0.536926 0.379150 -0.442505 -0.610107 1445641803 -0.536926 0.379150 -0.442505 -0.610107 1445641803 -0.536926 0.379150 -0.442505 -0.610107 1445641803 -0.536926 0.379150 -0.442505 -0.610107 1445641803 -0.534729 0.385132 -0.442749 -0.608032 1445641803 -0.534729 0.385132 -0.442749 -0.608032 1445641803 -0.534729 0.385132 -0.442749 -0.608032 1445641803 -0.534729 0.385132 -0.442749 -0.608032 1445641803 -0.533142 0.388062 -0.448242 -0.603577 1445641803 -0.533142 0.388062 -0.448242 -0.603577 1445641803 -0.533142 0.388062 -0.448242 -0.603577 1445641803 -0.533142 0.388062 -0.448242 -0.603577 1445641803 -0.533142 0.388062 -0.448242 -0.603577 1445641803 -0.533142 0.388062 -0.448242 -0.603577 1445641803 -0.526550 0.392090 -0.450806 -0.604797 1445641803 -0.526550 0.392090 -0.450806 -0.604797 1445641803 -0.526550 0.392090 -0.450806 -0.604797 1445641803 -0.526550 0.392090 -0.450806 -0.604797 1445641803 -0.526550 0.392090 -0.450806 -0.604797 1445641803 -0.526550 0.392090 -0.450806 -0.604797 1445641803 -0.520691 0.391113 -0.448669 -0.612122 1445641803 -0.520691 0.391113 -0.448669 -0.612122 1445641803 -0.520691 0.391113 -0.448669 -0.612122 1445641803 -0.520691 0.391113 -0.448669 -0.612122 1445641803 -0.520691 0.391113 -0.448669 -0.612122 1445641803 -0.520691 0.391113 -0.448669 -0.612122 1445641803 -0.520691 0.391113 -0.448669 -0.612122 1445641803 -0.517090 0.388977 -0.444458 -0.619568 1445641803 -0.517090 0.388977 -0.444458 -0.619568 1445641803 -0.517090 0.388977 -0.444458 -0.619568 1445641803 -0.517090 0.388977 -0.444458 -0.619568 1445641803 -0.517090 0.388977 -0.444458 -0.619568 1445641803 -0.517090 0.388977 -0.444458 -0.619568 1445641803 -0.529785 0.377808 -0.454590 -0.608276 1445641803 -0.529785 0.377808 -0.454590 -0.608276 1445641803 -0.529785 0.377808 -0.454590 -0.608276 1445641803 -0.529785 0.377808 -0.454590 -0.608276 1445641803 -0.548157 0.356689 -0.470947 -0.592102 1445641803 -0.548157 0.356689 -0.470947 -0.592102 1445641803 -0.548157 0.356689 -0.470947 -0.592102 1445641803 -0.548157 0.356689 -0.470947 -0.592102 1445641803 -0.548157 0.356689 -0.470947 -0.592102 1445641803 -0.548157 0.356689 -0.470947 -0.592102 1445641803 -0.556519 0.342651 -0.474365 -0.589844 1445641804 -0.556519 0.342651 -0.474365 -0.589844 1445641804 -0.556519 0.342651 -0.474365 -0.589844 1445641804 -0.556519 0.342651 -0.474365 -0.589844 1445641804 -0.556519 0.342651 -0.474365 -0.589844 1445641804 -0.556519 0.342651 -0.474365 -0.589844 1445641804 -0.558411 0.338196 -0.469482 -0.594543 1445641804 -0.558411 0.338196 -0.469482 -0.594543 1445641804 -0.558411 0.338196 -0.469482 -0.594543 1445641804 -0.558411 0.338196 -0.469482 -0.594543 1445641804 -0.558411 0.338196 -0.469482 -0.594543 1445641804 -0.558411 0.338196 -0.469482 -0.594543 1445641804 -0.558411 0.338196 -0.469482 -0.594543 1445641804 -0.556946 0.339844 -0.465942 -0.597717 1445641804 -0.556946 0.339844 -0.465942 -0.597717 1445641804 -0.556946 0.339844 -0.465942 -0.597717 1445641804 -0.556946 0.339844 -0.465942 -0.597717 1445641804 -0.556946 0.339844 -0.465942 -0.597717 1445641804 -0.556946 0.339844 -0.465942 -0.597717 1445641804 -0.552124 0.348206 -0.463684 -0.599182 1445641804 -0.552124 0.348206 -0.463684 -0.599182 1445641804 -0.552124 0.348206 -0.463684 -0.599182 1445641804 -0.552124 0.348206 -0.463684 -0.599182 1445641804 -0.552124 0.348206 -0.463684 -0.599182 1445641804 -0.552124 0.348206 -0.463684 -0.599182 1445641804 -0.548828 0.357300 -0.461304 -0.598633 1445641804 -0.548828 0.357300 -0.461304 -0.598633 1445641804 -0.548828 0.357300 -0.461304 -0.598633 1445641804 -0.548828 0.357300 -0.461304 -0.598633 1445641804 -0.548828 0.357300 -0.461304 -0.598633 1445641804 -0.548828 0.357300 -0.461304 -0.598633 1445641804 -0.545349 0.365356 -0.461060 -0.597168 1445641804 -0.545349 0.365356 -0.461060 -0.597168 1445641804 -0.545349 0.365356 -0.461060 -0.597168 1445641804 -0.545349 0.365356 -0.461060 -0.597168 1445641804 -0.545349 0.365356 -0.461060 -0.597168 1445641804 -0.545349 0.365356 -0.461060 -0.597168 1445641804 -0.539124 0.375671 -0.461426 -0.596130 1445641804 -0.539124 0.375671 -0.461426 -0.596130 1445641804 -0.539124 0.375671 -0.461426 -0.596130 1445641804 -0.531677 0.386780 -0.459778 -0.596985 1445641804 -0.531677 0.386780 -0.459778 -0.596985 1445641804 -0.531677 0.386780 -0.459778 -0.596985 1445641804 -0.531677 0.386780 -0.459778 -0.596985 1445641804 -0.531677 0.386780 -0.459778 -0.596985 1445641804 -0.531677 0.386780 -0.459778 -0.596985 1445641804 -0.523010 0.395935 -0.456360 -0.601257 1445641804 -0.523010 0.395935 -0.456360 -0.601257 1445641804 -0.523010 0.395935 -0.456360 -0.601257 1445641804 -0.523010 0.395935 -0.456360 -0.601257 1445641804 -0.523010 0.395935 -0.456360 -0.601257 1445641804 -0.523010 0.395935 -0.456360 -0.601257 1445641804 -0.522583 0.393677 -0.450256 -0.607666 1445641804 -0.522583 0.393677 -0.450256 -0.607666 1445641804 -0.522583 0.393677 -0.450256 -0.607666 1445641804 -0.522583 0.393677 -0.450256 -0.607666 1445641804 -0.522583 0.393677 -0.450256 -0.607666 1445641804 -0.522583 0.393677 -0.450256 -0.607666 1445641804 -0.530334 0.383789 -0.449951 -0.607483 1445641804 -0.530334 0.383789 -0.449951 -0.607483 1445641804 -0.530334 0.383789 -0.449951 -0.607483 1445641804 -0.530334 0.383789 -0.449951 -0.607483 1445641804 -0.530334 0.383789 -0.449951 -0.607483 1445641804 -0.530334 0.383789 -0.449951 -0.607483 1445641804 -0.543091 0.374023 -0.455872 -0.597839 1445641804 -0.543091 0.374023 -0.455872 -0.597839 1445641804 -0.543091 0.374023 -0.455872 -0.597839 1445641804 -0.543091 0.374023 -0.455872 -0.597839 1445641804 -0.543091 0.374023 -0.455872 -0.597839 1445641804 -0.557312 0.362976 -0.466919 -0.582825 1445641804 -0.557312 0.362976 -0.466919 -0.582825 1445641804 -0.557312 0.362976 -0.466919 -0.582825 1445641804 -0.557312 0.362976 -0.466919 -0.582825 1445641804 -0.557312 0.362976 -0.466919 -0.582825 1445641804 -0.557312 0.362976 -0.466919 -0.582825 1445641804 -0.557312 0.362976 -0.466919 -0.582825 1445641804 -0.562866 0.352112 -0.472412 -0.579773 1445641804 -0.562866 0.352112 -0.472412 -0.579773 1445641804 -0.562866 0.352112 -0.472412 -0.579773 1445641804 -0.562866 0.352112 -0.472412 -0.579773 1445641804 -0.562866 0.352112 -0.472412 -0.579773 1445641804 -0.562866 0.352112 -0.472412 -0.579773 1445641804 -0.560669 0.348511 -0.472961 -0.583618 1445641804 -0.560669 0.348511 -0.472961 -0.583618 1445641804 -0.560669 0.348511 -0.472961 -0.583618 1445641804 -0.560669 0.348511 -0.472961 -0.583618 1445641804 -0.560669 0.348511 -0.472961 -0.583618 1445641804 -0.560669 0.348511 -0.472961 -0.583618 1445641804 -0.560669 0.348511 -0.472961 -0.583618 1445641804 -0.556824 0.350708 -0.473511 -0.585510 1445641804 -0.556824 0.350708 -0.473511 -0.585510 1445641804 -0.556824 0.350708 -0.473511 -0.585510 1445641804 -0.556824 0.350708 -0.473511 -0.585510 1445641804 -0.553040 0.356506 -0.474182 -0.585022 1445641804 -0.553040 0.356506 -0.474182 -0.585022 1445641804 -0.553040 0.356506 -0.474182 -0.585022 1445641804 -0.553040 0.356506 -0.474182 -0.585022 1445641804 -0.553040 0.356506 -0.474182 -0.585022 1445641804 -0.553040 0.356506 -0.474182 -0.585022 1445641804 -0.552429 0.361023 -0.476196 -0.581177 1445641804 -0.552429 0.361023 -0.476196 -0.581177 1445641804 -0.552429 0.361023 -0.476196 -0.581177 1445641804 -0.552429 0.361023 -0.476196 -0.581177 1445641804 -0.552429 0.361023 -0.476196 -0.581177 1445641804 -0.548157 0.366943 -0.474365 -0.583008 1445641805 -0.548157 0.366943 -0.474365 -0.583008 1445641805 -0.548157 0.366943 -0.474365 -0.583008 1445641805 -0.548157 0.366943 -0.474365 -0.583008 1445641805 -0.548157 0.366943 -0.474365 -0.583008 1445641805 -0.548157 0.366943 -0.474365 -0.583008 1445641805 -0.540283 0.374084 -0.466797 -0.591858 1445641805 -0.540283 0.374084 -0.466797 -0.591858 1445641805 -0.540283 0.374084 -0.466797 -0.591858 1445641805 -0.540283 0.374084 -0.466797 -0.591858 1445641805 -0.540283 0.374084 -0.466797 -0.591858 1445641805 -0.540283 0.374084 -0.466797 -0.591858 1445641805 -0.535034 0.380798 -0.463257 -0.595154 1445641805 -0.535034 0.380798 -0.463257 -0.595154 1445641805 -0.535034 0.380798 -0.463257 -0.595154 1445641805 -0.535034 0.380798 -0.463257 -0.595154 1445641805 -0.535034 0.380798 -0.463257 -0.595154 1445641805 -0.535034 0.380798 -0.463257 -0.595154 1445641805 -0.535034 0.380798 -0.463257 -0.595154 1445641805 -0.532654 0.380066 -0.459534 -0.600586 1445641805 -0.532654 0.380066 -0.459534 -0.600586 1445641805 -0.532654 0.380066 -0.459534 -0.600586 1445641805 -0.532654 0.380066 -0.459534 -0.600586 1445641805 -0.532654 0.380066 -0.459534 -0.600586 1445641805 -0.532654 0.380066 -0.459534 -0.600586 1445641805 -0.527222 0.381165 -0.452026 -0.610352 1445641805 -0.527222 0.381165 -0.452026 -0.610352 1445641805 -0.527222 0.381165 -0.452026 -0.610352 1445641805 -0.527222 0.381165 -0.452026 -0.610352 1445641805 -0.527222 0.381165 -0.452026 -0.610352 1445641805 -0.524963 0.380676 -0.449036 -0.614746 1445641805 -0.524963 0.380676 -0.449036 -0.614746 1445641805 -0.524963 0.380676 -0.449036 -0.614746 1445641805 -0.524963 0.380676 -0.449036 -0.614746 1445641805 -0.524963 0.380676 -0.449036 -0.614746 1445641805 -0.524963 0.380676 -0.449036 -0.614746 1445641805 -0.535950 0.371460 -0.461060 -0.601868 1445641805 -0.535950 0.371460 -0.461060 -0.601868 1445641805 -0.535950 0.371460 -0.461060 -0.601868 1445641805 -0.535950 0.371460 -0.461060 -0.601868 1445641805 -0.535950 0.371460 -0.461060 -0.601868 1445641805 -0.535950 0.371460 -0.461060 -0.601868 1445641805 -0.535950 0.371460 -0.461060 -0.601868 1445641805 -0.552124 0.353760 -0.479126 -0.583557 1445641805 -0.552124 0.353760 -0.479126 -0.583557 1445641805 -0.552124 0.353760 -0.479126 -0.583557 1445641805 -0.552124 0.353760 -0.479126 -0.583557 1445641805 -0.552124 0.353760 -0.479126 -0.583557 1445641805 -0.552124 0.353760 -0.479126 -0.583557 1445641805 -0.559204 0.341675 -0.481873 -0.581726 1445641805 -0.559204 0.341675 -0.481873 -0.581726 1445641805 -0.559204 0.341675 -0.481873 -0.581726 1445641805 -0.559204 0.341675 -0.481873 -0.581726 1445641805 -0.559204 0.341675 -0.481873 -0.581726 1445641805 -0.559204 0.341675 -0.481873 -0.581726 1445641805 -0.559204 0.341675 -0.481873 -0.581726 1445641805 -0.560913 0.340698 -0.474548 -0.586670 1445641805 -0.560913 0.340698 -0.474548 -0.586670 1445641805 -0.560913 0.340698 -0.474548 -0.586670 1445641805 -0.560913 0.340698 -0.474548 -0.586670 1445641805 -0.560913 0.340698 -0.474548 -0.586670 1445641805 -0.565491 0.341187 -0.469116 -0.586365 1445641805 -0.565491 0.341187 -0.469116 -0.586365 1445641805 -0.565491 0.341187 -0.469116 -0.586365 1445641805 -0.565491 0.341187 -0.469116 -0.586365 1445641805 -0.565491 0.341187 -0.469116 -0.586365 1445641805 -0.565491 0.341187 -0.469116 -0.586365 1445641805 -0.565125 0.348572 -0.466614 -0.584412 1445641805 -0.565125 0.348572 -0.466614 -0.584412 1445641805 -0.565125 0.348572 -0.466614 -0.584412 1445641805 -0.565125 0.348572 -0.466614 -0.584412 1445641805 -0.565125 0.348572 -0.466614 -0.584412 1445641805 -0.565125 0.348572 -0.466614 -0.584412 1445641805 -0.565125 0.348572 -0.466614 -0.584412 1445641805 -0.563416 0.357422 -0.465088 -0.581909 1445641805 -0.563416 0.357422 -0.465088 -0.581909 1445641805 -0.563416 0.357422 -0.465088 -0.581909 1445641805 -0.563416 0.357422 -0.465088 -0.581909 1445641805 -0.563416 0.357422 -0.465088 -0.581909 1445641805 -0.563416 0.357422 -0.465088 -0.581909 1445641805 -0.560913 0.362061 -0.465637 -0.581055 1445641805 -0.560913 0.362061 -0.465637 -0.581055 1445641805 -0.560913 0.362061 -0.465637 -0.581055 1445641805 -0.560913 0.362061 -0.465637 -0.581055 1445641805 -0.560913 0.362061 -0.465637 -0.581055 1445641805 -0.560913 0.362061 -0.465637 -0.581055 1445641805 -0.560913 0.362061 -0.465637 -0.581055 1445641805 -0.553711 0.369019 -0.466187 -0.583069 1445641805 -0.553711 0.369019 -0.466187 -0.583069 1445641805 -0.553711 0.369019 -0.466187 -0.583069 1445641805 -0.553711 0.369019 -0.466187 -0.583069 1445641805 -0.553711 0.369019 -0.466187 -0.583069 1445641805 -0.553711 0.369019 -0.466187 -0.583069 1445641805 -0.544067 0.376587 -0.468018 -0.585815 1445641805 -0.544067 0.376587 -0.468018 -0.585815 1445641805 -0.544067 0.376587 -0.468018 -0.585815 1445641805 -0.544067 0.376587 -0.468018 -0.585815 1445641805 -0.544067 0.376587 -0.468018 -0.585815 1445641805 -0.544067 0.376587 -0.468018 -0.585815 1445641805 -0.531860 0.384094 -0.464966 -0.594543 1445641805 -0.531860 0.384094 -0.464966 -0.594543 1445641805 -0.531860 0.384094 -0.464966 -0.594543 1445641805 -0.531860 0.384094 -0.464966 -0.594543 1445641805 -0.531860 0.384094 -0.464966 -0.594543 1445641805 -0.531860 0.384094 -0.464966 -0.594543 1445641805 -0.531860 0.384094 -0.464966 -0.594543 1445641805 -0.525513 0.383972 -0.457458 -0.606018 1445641805 -0.525513 0.383972 -0.457458 -0.606018 1445641805 -0.525513 0.383972 -0.457458 -0.606018 1445641805 -0.525513 0.383972 -0.457458 -0.606018 1445641805 -0.528931 0.373413 -0.453613 -0.612488 1445641805 -0.528931 0.373413 -0.453613 -0.612488 1445641806 -0.528931 0.373413 -0.453613 -0.612488 1445641806 -0.528931 0.373413 -0.453613 -0.612488 1445641806 -0.528931 0.373413 -0.453613 -0.612488 1445641806 -0.528931 0.373413 -0.453613 -0.612488 1445641806 -0.538879 0.365356 -0.456299 -0.606628 1445641806 -0.538879 0.365356 -0.456299 -0.606628 1445641806 -0.538879 0.365356 -0.456299 -0.606628 1445641806 -0.538879 0.365356 -0.456299 -0.606628 1445641806 -0.538879 0.365356 -0.456299 -0.606628 1445641806 -0.538879 0.365356 -0.456299 -0.606628 1445641806 -0.555054 0.353394 -0.468018 -0.589966 1445641806 -0.555054 0.353394 -0.468018 -0.589966 1445641806 -0.555054 0.353394 -0.468018 -0.589966 1445641806 -0.555054 0.353394 -0.468018 -0.589966 1445641806 -0.555054 0.353394 -0.468018 -0.589966 1445641806 -0.555054 0.353394 -0.468018 -0.589966 1445641806 -0.555054 0.353394 -0.468018 -0.589966 1445641806 -0.561829 0.339905 -0.475708 -0.585327 1445641806 -0.561829 0.339905 -0.475708 -0.585327 1445641806 -0.561829 0.339905 -0.475708 -0.585327 1445641806 -0.561829 0.339905 -0.475708 -0.585327 1445641806 -0.561829 0.339905 -0.475708 -0.585327 1445641806 -0.565125 0.330078 -0.479126 -0.584961 1445641806 -0.565125 0.330078 -0.479126 -0.584961 1445641806 -0.565125 0.330078 -0.479126 -0.584961 1445641806 -0.565125 0.330078 -0.479126 -0.584961 1445641806 -0.565125 0.330078 -0.479126 -0.584961 1445641806 -0.565125 0.330078 -0.479126 -0.584961 1445641806 -0.565125 0.330078 -0.479126 -0.584961 1445641806 -0.568481 0.324097 -0.479858 -0.584473 1445641806 -0.568481 0.324097 -0.479858 -0.584473 1445641806 -0.568481 0.324097 -0.479858 -0.584473 1445641806 -0.568481 0.324097 -0.479858 -0.584473 1445641806 -0.568481 0.324097 -0.479858 -0.584473 1445641806 -0.568481 0.324097 -0.479858 -0.584473 1445641806 -0.566711 0.327209 -0.478638 -0.585449 1445641806 -0.566711 0.327209 -0.478638 -0.585449 1445641806 -0.566711 0.327209 -0.478638 -0.585449 1445641806 -0.566711 0.327209 -0.478638 -0.585449 1445641806 -0.566711 0.327209 -0.478638 -0.585449 1445641806 -0.566711 0.327209 -0.478638 -0.585449 1445641806 -0.562683 0.337402 -0.475037 -0.586487 1445641806 -0.562683 0.337402 -0.475037 -0.586487 1445641806 -0.562683 0.337402 -0.475037 -0.586487 1445641806 -0.562683 0.337402 -0.475037 -0.586487 1445641806 -0.562683 0.337402 -0.475037 -0.586487 1445641806
[truncated: 207,758 more chars]
