# Supplementary material for: Quaternion-Based Gesture Recognition Using Wireless Wearable Motion Capture Sensors
Source: Sensors (Basel). 2016 Apr 28;16(5):605. doi: 10.3390/s16050605 (PMC4883296; doi:10.3390/s16050605)
Supplement: Supplementary file 1 [file sensors-16-00605-s001.zip › MultiSensorGestureData/P11/5. Block/Training19.txt]

0.534973 0.442139 -0.591125 0.410889 1445641688 0.534973 0.442139 -0.591125 0.410889 1445641688 0.534973 0.442139 -0.591125 0.410889 1445641688 0.536682 0.441528 -0.589966 0.410950 1445641688 0.536682 0.441528 -0.589966 0.410950 1445641688 0.536682 0.441528 -0.589966 0.410950 1445641688 0.536682 0.441528 -0.589966 0.410950 1445641688 0.536682 0.441528 -0.589966 0.410950 1445641688 0.536682 0.441528 -0.589966 0.410950 1445641688 0.536682 0.441528 -0.589966 0.410950 1445641688 0.537781 0.441406 -0.588928 0.411255 1445641688 0.537781 0.441406 -0.588928 0.411255 1445641688 0.537781 0.441406 -0.588928 0.411255 1445641688 0.537781 0.441406 -0.588928 0.411255 1445641688 0.537781 0.441406 -0.588928 0.411255 1445641688 0.537781 0.441406 -0.588928 0.411255 1445641688 0.537781 0.441406 -0.588928 0.411255 1445641688 0.538879 0.440918 -0.587830 0.411865 1445641688 0.538879 0.440918 -0.587830 0.411865 1445641688 0.538879 0.440918 -0.587830 0.411865 1445641688 0.538879 0.440918 -0.587830 0.411865 1445641688 0.538879 0.440918 -0.587830 0.411865 1445641688 0.538879 0.440918 -0.587830 0.411865 1445641688 0.538147 0.441467 -0.587158 0.413086 1445641688 0.538147 0.441467 -0.587158 0.413086 1445641688 0.538147 0.441467 -0.587158 0.413086 1445641688 0.538147 0.441467 -0.587158 0.413086 1445641688 0.538147 0.441467 -0.587158 0.413086 1445641688 0.538147 0.441467 -0.587158 0.413086 1445641688 0.538147 0.441467 -0.587158 0.413086 1445641688 0.537170 0.441223 -0.586060 0.416199 1445641688 0.537170 0.441223 -0.586060 0.416199 1445641688 0.537170 0.441223 -0.586060 0.416199 1445641688 0.537170 0.441223 -0.586060 0.416199 1445641688 0.537170 0.441223 -0.586060 0.416199 1445641688 0.535278 0.441223 -0.585449 0.419495 1445641688 0.535278 0.441223 -0.585449 0.419495 1445641688 0.535278 0.441223 -0.585449 0.419495 1445641688 0.535278 0.441223 -0.585449 0.419495 1445641688 0.535278 0.441223 -0.585449 0.419495 1445641688 0.535278 0.441223 -0.585449 0.419495 1445641688 0.535278 0.441223 -0.585449 0.419495 1445641688 0.532959 0.442200 -0.585083 0.421997 1445641688 0.532959 0.442200 -0.585083 0.421997 1445641688 0.532959 0.442200 -0.585083 0.421997 1445641688 0.532959 0.442200 -0.585083 0.421997 1445641688 0.532959 0.442200 -0.585083 0.421997 1445641688 0.532959 0.442200 -0.585083 0.421997 1445641688 0.533264 0.442139 -0.583313 0.424133 1445641688 0.533264 0.442139 -0.583313 0.424133 1445641688 0.533264 0.442139 -0.583313 0.424133 1445641688 0.533264 0.442139 -0.583313 0.424133 1445641688 0.533264 0.442139 -0.583313 0.424133 1445641688 0.533264 0.442139 -0.583313 0.424133 1445641688 0.533936 0.441589 -0.584290 0.422485 1445641688 0.533936 0.441589 -0.584290 0.422485 1445641688 0.533936 0.441589 -0.584290 0.422485 1445641688 0.533936 0.441589 -0.584290 0.422485 1445641688 0.533936 0.441589 -0.584290 0.422485 1445641688 0.533936 0.441589 -0.584290 0.422485 1445641688 0.535034 0.440918 -0.583496 0.422791 1445641688 0.535034 0.440918 -0.583496 0.422791 1445641688 0.535034 0.440918 -0.583496 0.422791 1445641688 0.535034 0.440918 -0.583496 0.422791 1445641688 0.535034 0.440918 -0.583496 0.422791 1445641688 0.535034 0.440918 -0.583496 0.422791 1445641688 0.535034 0.440918 -0.583496 0.422791 1445641688 0.535217 0.440857 -0.582520 0.424011 1445641688 0.535217 0.440857 -0.582520 0.424011 1445641688 0.535217 0.440857 -0.582520 0.424011 1445641688 0.535217 0.440857 -0.582520 0.424011 1445641688 0.535217 0.440857 -0.582520 0.424011 1445641688 0.535217 0.440857 -0.582520 0.424011 1445641689 0.535217 0.440857 -0.582520 0.424011 1445641689 0.534973 0.441406 -0.580627 0.426331 1445641689 0.534973 0.441406 -0.580627 0.426331 1445641689 0.534973 0.441406 -0.580627 0.426331 1445641689 0.534973 0.441406 -0.580627 0.426331 1445641689 0.534973 0.441406 -0.580627 0.426331 1445641689 0.534973 0.441406 -0.580627 0.426331 1445641689 0.535156 0.442322 -0.577515 0.429382 1445641689 0.535156 0.442322 -0.577515 0.429382 1445641689 0.535156 0.442322 -0.577515 0.429382 1445641689 0.535156 0.442322 -0.577515 0.429382 1445641689 0.535156 0.442322 -0.577515 0.429382 1445641689 0.535156 0.442322 -0.577515 0.429382 1445641689 0.535156 0.442322 -0.577515 0.429382 1445641689 0.535339 0.443176 -0.574890 0.431824 1445641689 0.535339 0.443176 -0.574890 0.431824 1445641689 0.535339 0.443176 -0.574890 0.431824 1445641689 0.535339 0.443176 -0.574890 0.431824 1445641689 0.535339 0.443176 -0.574890 0.431824 1445641689 0.535339 0.443176 -0.574890 0.431824 1445641689 0.533875 0.445007 -0.573914 0.433105 1445641689 0.533875 0.445007 -0.573914 0.433105 1445641689 0.533875 0.445007 -0.573914 0.433105 1445641689 0.533875 0.445007 -0.573914 0.433105 1445641689 0.533875 0.445007 -0.573914 0.433105 1445641689 0.533875 0.445007 -0.573914 0.433105 1445641689 0.533752 0.445007 -0.573730 0.433472 1445641689 0.533752 0.445007 -0.573730 0.433472 1445641689 0.533752 0.445007 -0.573730 0.433472 1445641689 0.533752 0.445007 -0.573730 0.433472 1445641689 0.533752 0.445007 -0.573730 0.433472 1445641689 0.533752 0.445007 -0.573730 0.433472 1445641689 0.534973 0.441772 -0.576233 0.431946 1445641689 0.534973 0.441772 -0.576233 0.431946 1445641689 0.534973 0.441772 -0.576233 0.431946 1445641689 0.534973 0.441772 -0.576233 0.431946 1445641689 0.534973 0.441772 -0.576233 0.431946 1445641689 0.534973 0.441772 -0.576233 0.431946 1445641689 0.537354 0.437256 -0.579529 0.429138 1445641689 0.537354 0.437256 -0.579529 0.429138 1445641689 0.537354 0.437256 -0.579529 0.429138 1445641689 0.537354 0.437256 -0.579529 0.429138 1445641689 0.537354 0.437256 -0.579529 0.429138 1445641689 0.537354 0.437256 -0.579529 0.429138 1445641689 0.537354 0.437256 -0.579529 0.429138 1445641689 0.537415 0.435913 -0.580627 0.428894 1445641689 0.537415 0.435913 -0.580627 0.428894 1445641689 0.537415 0.435913 -0.580627 0.428894 1445641689 0.537415 0.435913 -0.580627 0.428894 1445641689 0.537415 0.435913 -0.580627 0.428894 1445641689 0.537415 0.435913 -0.580627 0.428894 1445641689 0.536499 0.434448 -0.581970 0.429749 1445641689 0.536499 0.434448 -0.581970 0.429749 1445641689 0.536499 0.434448 -0.581970 0.429749 1445641689 0.536499 0.434448 -0.581970 0.429749 1445641689 0.536499 0.434448 -0.581970 0.429749 1445641689 0.536499 0.434448 -0.581970 0.429749 1445641689 0.536255 0.433167 -0.582642 0.430420 1445641689 0.536255 0.433167 -0.582642 0.430420 1445641689 0.536255 0.433167 -0.582642 0.430420 1445641689 0.536255 0.433167 -0.582642 0.430420 1445641689 0.536255 0.433167 -0.582642 0.430420 1445641689 0.536255 0.433167 -0.582642 0.430420 1445641689 0.537048 0.434082 -0.582581 0.428589 1445641689 0.537048 0.434082 -0.582581 0.428589 1445641689 0.537048 0.434082 -0.582581 0.428589 1445641689 0.537048 0.434082 -0.582581 0.428589 1445641689 0.537048 0.434082 -0.582581 0.428589 1445641689 0.537048 0.434082 -0.582581 0.428589 1445641689 0.537048 0.434082 -0.582581 0.428589 1445641689 0.536987 0.434937 -0.581665 0.429138 1445641689 0.536987 0.434937 -0.581665 0.429138 1445641689 0.536987 0.434937 -0.581665 0.429138 1445641689 0.536987 0.434937 -0.581665 0.429138 1445641689 0.536987 0.434937 -0.581665 0.429138 1445641689 0.536987 0.434937 -0.581665 0.429138 1445641689 0.535950 0.435974 -0.581055 0.430054 1445641689 0.535950 0.435974 -0.581055 0.430054 1445641689 0.535950 0.435974 -0.581055 0.430054 1445641689 0.535950 0.435974 -0.581055 0.430054 1445641689 0.535950 0.435974 -0.581055 0.430054 1445641689 0.535950 0.435974 -0.581055 0.430054 1445641689 0.536621 0.437195 -0.579163 0.430603 1445641689 0.536621 0.437195 -0.579163 0.430603 1445641689 0.536621 0.437195 -0.579163 0.430603 1445641689 0.536621 0.437195 -0.579163 0.430603 1445641689 0.536621 0.437195 -0.579163 0.430603 1445641689 0.539307 0.437073 -0.576416 0.431091 1445641689 0.539307 0.437073 -0.576416 0.431091 1445641689 0.539307 0.437073 -0.576416 0.431091 1445641689 0.539307 0.437073 -0.576416 0.431091 1445641689 0.539307 0.437073 -0.576416 0.431091 1445641689 0.539307 0.437073 -0.576416 0.431091 1445641689 0.541748 0.435059 -0.576843 0.429443 1445641689 0.541748 0.435059 -0.576843 0.429443 1445641689 0.541748 0.435059 -0.576843 0.429443 1445641689 0.541748 0.435059 -0.576843 0.429443 1445641689 0.541748 0.435059 -0.576843 0.429443 1445641689 0.541748 0.435059 -0.576843 0.429443 1445641689 0.540527 0.436340 -0.577637 0.428650 1445641689 0.540527 0.436340 -0.577637 0.428650 1445641689 0.540527 0.436340 -0.577637 0.428650 1445641689 0.540527 0.436340 -0.577637 0.428650 1445641689 0.540527 0.436340 -0.577637 0.428650 1445641689 0.540527 0.436340 -0.577637 0.428650 1445641689 0.540527 0.436340 -0.577637 0.428650 1445641689 0.541199 0.434692 -0.578918 0.427734 1445641689 0.541199 0.434692 -0.578918 0.427734 1445641689 0.541199 0.434692 -0.578918 0.427734 1445641689 0.541199 0.434692 -0.578918 0.427734 1445641689 0.541199 0.434692 -0.578918 0.427734 1445641689 0.541199 0.434692 -0.578918 0.427734 1445641689 0.541199 0.434692 -0.578918 0.427734 1445641690 0.543762 0.430786 -0.582458 0.423645 1445641690 0.543762 0.430786 -0.582458 0.423645 1445641690 0.543762 0.430786 -0.582458 0.423645 1445641690 0.543762 0.430786 -0.582458 0.423645 1445641690 0.543762 0.430786 -0.582458 0.423645 1445641690 0.543762 0.430786 -0.582458 0.423645 1445641690 0.544495 0.430664 -0.584351 0.420166 1445641690 0.544495 0.430664 -0.584351 0.420166 1445641690 0.544495 0.430664 -0.584351 0.420166 1445641690 0.544495 0.430664 -0.584351 0.420166 1445641690 0.544495 0.430664 -0.584351 0.420166 1445641690 0.544250 0.431274 -0.583557 0.420959 1445641690 0.544250 0.431274 -0.583557 0.420959 1445641690 0.544250 0.431274 -0.583557 0.420959 1445641690 0.544250 0.431274 -0.583557 0.420959 1445641690 0.544250 0.431274 -0.583557 0.420959 1445641690 0.544250 0.431274 -0.583557 0.420959 1445641690 0.545227 0.429993 -0.583618 0.420959 1445641690 0.545227 0.429993 -0.583618 0.420959 1445641690 0.545227 0.429993 -0.583618 0.420959 1445641690 0.545227 0.429993 -0.583618 0.420959 1445641690 0.545227 0.429993 -0.583618 0.420959 1445641690 0.545227 0.429993 -0.583618 0.420959 1445641690 0.545227 0.429993 -0.583618 0.420959 1445641690 0.546936 0.428528 -0.582642 0.421570 1445641690 0.546936 0.428528 -0.582642 0.421570 1445641690 0.546936 0.428528 -0.582642 0.421570 1445641690 0.546936 0.428528 -0.582642 0.421570 1445641690 0.546936 0.428528 -0.582642 0.421570 1445641690 0.546936 0.428528 -0.582642 0.421570 1445641690 0.546448 0.429199 -0.580872 0.423950 1445641690 0.546448 0.429199 -0.580872 0.423950 1445641690 0.546448 0.429199 -0.580872 0.423950 1445641690 0.546448 0.429199 -0.580872 0.423950 1445641690 0.546448 0.429199 -0.580872 0.423950 1445641690 0.546448 0.429199 -0.580872 0.423950 1445641690 0.544800 0.431641 -0.579041 0.426086 1445641690 0.544800 0.431641 -0.579041 0.426086 1445641690 0.544800 0.431641 -0.579041 0.426086 1445641690 0.544800 0.431641 -0.579041 0.426086 1445641690 0.544800 0.431641 -0.579041 0.426086 1445641690 0.544800 0.431641 -0.579041 0.426086 1445641690 0.544800 0.431641 -0.579041 0.426086 1445641690 0.543579 0.433594 -0.577026 0.428345 1445641690 0.543579 0.433594 -0.577026 0.428345 1445641690 0.543579 0.433594 -0.577026 0.428345 1445641690 0.543579 0.433594 -0.577026 0.428345 1445641690 0.543579 0.433594 -0.577026 0.428345 1445641690 0.543579 0.433594 -0.577026 0.428345 1445641690 0.542480 0.435913 -0.574951 0.430176 1445641690 0.542480 0.435913 -0.574951 0.430176 1445641690 0.542480 0.435913 -0.574951 0.430176 1445641690 0.542480 0.435913 -0.574951 0.430176 1445641690 0.542480 0.435913 -0.574951 0.430176 1445641690 0.542480 0.435913 -0.574951 0.430176 1445641690 0.542480 0.435913 -0.574951 0.430176 1445641690 0.541382 0.437073 -0.575073 0.430237 1445641690 0.541382 0.437073 -0.575073 0.430237 1445641690 0.541382 0.437073 -0.575073 0.430237 1445641690 0.541382 0.437073 -0.575073 0.430237 1445641690 0.541382 0.437073 -0.575073 0.430237 1445641690 0.541382 0.437073 -0.575073 0.430237 1445641690 0.541748 0.435486 -0.576965 0.428955 1445641690 0.541748 0.435486 -0.576965 0.428955 1445641690 0.541748 0.435486 -0.576965 0.428955 1445641690 0.541748 0.435486 -0.576965 0.428955 1445641690 0.541748 0.435486 -0.576965 0.428955 1445641690 0.541748 0.435486 -0.576965 0.428955 1445641690 0.542236 0.431641 -0.582520 0.424622 1445641690 0.542236 0.431641 -0.582520 0.424622 1445641690 0.542236 0.431641 -0.582520 0.424622 1445641690 0.542236 0.431641 -0.582520 0.424622 1445641690 0.542236 0.431641 -0.582520 0.424622 1445641690 0.542236 0.431641 -0.582520 0.424622 1445641690 0.542053 0.430237 -0.585388 0.422302 1445641690 0.542053 0.430237 -0.585388 0.422302 1445641690 0.542053 0.430237 -0.585388 0.422302 1445641690 0.542053 0.430237 -0.585388 0.422302 1445641690 0.542053 0.430237 -0.585388 0.422302 1445641690 0.542053 0.430237 -0.585388 0.422302 1445641690 0.539734 0.432190 -0.585266 0.423462 1445641690 0.539734 0.432190 -0.585266 0.423462 1445641690 0.539734 0.432190 -0.585266 0.423462 1445641690 0.539734 0.432190 -0.585266 0.423462 1445641690 0.539734 0.432190 -0.585266 0.423462 1445641690 0.539734 0.432190 -0.585266 0.423462 1445641690 0.539124 0.432678 -0.584534 0.424744 1445641690 0.539124 0.432678 -0.584534 0.424744 1445641690 0.539124 0.432678 -0.584534 0.424744 1445641690 0.539124 0.432678 -0.584534 0.424744 1445641690 0.539124 0.432678 -0.584534 0.424744 1445641690 0.539124 0.432678 -0.584534 0.424744 1445641690 0.539124 0.432678 -0.584534 0.424744 1445641690 0.538879 0.433899 -0.583191 0.425659 1445641690 0.538879 0.433899 -0.583191 0.425659 1445641690 0.538879 0.433899 -0.583191 0.425659 1445641690 0.538879 0.433899 -0.583191 0.425659 1445641690 0.538879 0.433899 -0.583191 0.425659 1445641690 0.538879 0.433899 -0.583191 0.425659 1445641690 0.537476 0.436340 -0.580688 0.428345 1445641690 0.537476 0.436340 -0.580688 0.428345 1445641690 0.537476 0.436340 -0.580688 0.428345 1445641690 0.537476 0.436340 -0.580688 0.428345 1445641690 0.537476 0.436340 -0.580688 0.428345 1445641690 0.537476 0.436340 -0.580688 0.428345 1445641690 0.536133 0.438599 -0.578369 0.430908 1445641690 0.536133 0.438599 -0.578369 0.430908 1445641690 0.536133 0.438599 -0.578369 0.430908 1445641690 0.536133 0.438599 -0.578369 0.430908 1445641690 0.536133 0.438599 -0.578369 0.430908 1445641690 0.536133 0.438599 -0.578369 0.430908 1445641690 0.538025 0.438599 -0.576111 0.431519 1445641690 0.538025 0.438599 -0.576111 0.431519 1445641691 0.538025 0.438599 -0.576111 0.431519 1445641691 0.538025 0.438599 -0.576111 0.431519 1445641691 0.538025 0.438599 -0.576111 0.431519 1445641691 0.538025 0.438599 -0.576111 0.431519 1445641691 0.540833 0.436768 -0.576050 0.429932 1445641691 0.540833 0.436768 -0.576050 0.429932 1445641691 0.540833 0.436768 -0.576050 0.429932 1445641691 0.540833 0.436768 -0.576050 0.429932 1445641691 0.540833 0.436768 -0.576050 0.429932 1445641691 0.540833 0.436768 -0.576050 0.429932 1445641691 0.542297 0.435303 -0.578125 0.426758 1445641691 0.542297 0.435303 -0.578125 0.426758 1445641691 0.542297 0.435303 -0.578125 0.426758 1445641691 0.542297 0.435303 -0.578125 0.426758 1445641691 0.542297 0.435303 -0.578125 0.426758 1445641691 0.542297 0.435303 -0.578125 0.426758 1445641691 0.542969 0.432800 -0.581299 0.424194 1445641691 0.542969 0.432800 -0.581299 0.424194 1445641691 0.542969 0.432800 -0.581299 0.424194 1445641691 0.542969 0.432800 -0.581299 0.424194 1445641691 0.542969 0.432800 -0.581299 0.424194 1445641691 0.542969 0.432800 -0.581299 0.424194 1445641691 0.544678 0.427246 -0.587585 0.418945 1445641691 0.544678 0.427246 -0.587585 0.418945 1445641691 0.544678 0.427246 -0.587585 0.418945 1445641691 0.544678 0.427246 -0.587585 0.418945 1445641691 0.544678 0.427246 -0.587585 0.418945 1445641691 0.544678 0.427246 -0.587585 0.418945 1445641691 0.544678 0.427246 -0.587585 0.418945 1445641691 0.545349 0.426208 -0.590271 0.415283 1445641691 0.545349 0.426208 -0.590271 0.415283 1445641691 0.545349 0.426208 -0.590271 0.415283 1445641691 0.545349 0.426208 -0.590271 0.415283 1445641691 0.545349 0.426208 -0.590271 0.415283 1445641691 0.543762 0.426880 -0.590088 0.416931 1445641691 0.543762 0.426880 -0.590088 0.416931 1445641691 0.543762 0.426880 -0.590088 0.416931 1445641691 0.543762 0.426880 -0.590088 0.416931 1445641691 0.543762 0.426880 -0.590088 0.416931 1445641691 0.543762 0.426880 -0.590088 0.416931 1445641691 0.543762 0.426880 -0.590088 0.416931 1445641691 0.544678 0.426086 -0.588684 0.418579 1445641691 0.544678 0.426086 -0.588684 0.418579 1445641691 0.544678 0.426086 -0.588684 0.418579 1445641691 0.544678 0.426086 -0.588684 0.418579 1445641691 0.544678 0.426086 -0.588684 0.418579 1445641691 0.544678 0.426086 -0.588684 0.418579 1445641691 0.545288 0.426453 -0.585266 0.422119 1445641691 0.545288 0.426453 -0.585266 0.422119 1445641691 0.545288 0.426453 -0.585266 0.422119 1445641691 0.545288 0.426453 -0.585266 0.422119 1445641691 0.545288 0.426453 -0.585266 0.422119 1445641691 0.545288 0.426453 -0.585266 0.422119 1445641691 0.544495 0.429382 -0.582092 0.424561 1445641691 0.544495 0.429382 -0.582092 0.424561 1445641691 0.544495 0.429382 -0.582092 0.424561 1445641691 0.544495 0.429382 -0.582092 0.424561 1445641691 0.544495 0.429382 -0.582092 0.424561 1445641691 0.544495 0.429382 -0.582092 0.424561 1445641691 0.544495 0.429382 -0.582092 0.424561 1445641691 0.543274 0.431519 -0.580322 0.426331 1445641691 0.543274 0.431519 -0.580322 0.426331 1445641691 0.543274 0.431519 -0.580322 0.426331 1445641691 0.543274 0.431519 -0.580322 0.426331 1445641691 0.543274 0.431519 -0.580322 0.426331 1445641691 0.543274 0.431519 -0.580322 0.426331 1445641691 0.543457 0.431946 -0.577820 0.429077 1445641691 0.543457 0.431946 -0.577820 0.429077 1445641691 0.543457 0.431946 -0.577820 0.429077 1445641691 0.543457 0.431946 -0.577820 0.429077 1445641691 0.543457 0.431946 -0.577820 0.429077 1445641691 0.543457 0.431946 -0.577820 0.429077 1445641691 0.542114 0.433411 -0.576843 0.430664 1445641691 0.542114 0.433411 -0.576843 0.430664 1445641691 0.542114 0.433411 -0.576843 0.430664 1445641691 0.542114 0.433411 -0.576843 0.430664 1445641691 0.542114 0.433411 -0.576843 0.430664 1445641691 0.542114 0.433411 -0.576843 0.430664 1445641691 0.542114 0.433411 -0.576843 0.430664 1445641691 0.541321 0.434021 -0.578125 0.429321 1445641691 0.541321 0.434021 -0.578125 0.429321 1445641691 0.541321 0.434021 -0.578125 0.429321 1445641691 0.541321 0.434021 -0.578125 0.429321 1445641691 0.541321 0.434021 -0.578125 0.429321 1445641691 0.541321 0.434021 -0.578125 0.429321 1445641691 0.544006 0.429443 -0.581665 0.425720 1445641691 0.544006 0.429443 -0.581665 0.425720 1445641691 0.544006 0.429443 -0.581665 0.425720 1445641691 0.544006 0.429443 -0.581665 0.425720 1445641691 0.544006 0.429443 -0.581665 0.425720 1445641691 0.544006 0.429443 -0.581665 0.425720 1445641691 0.544006 0.429443 -0.581665 0.425720 1445641691 0.546082 0.424500 -0.587280 0.420227 1445641691 0.546082 0.424500 -0.587280 0.420227 1445641691 0.546082 0.424500 -0.587280 0.420227 1445641691 0.546082 0.424500 -0.587280 0.420227 1445641691 0.546082 0.424500 -0.587280 0.420227 1445641691 0.546082 0.424500 -0.587280 0.420227 1445641691 0.544189 0.425232 -0.588257 0.420593 1445641691 0.544189 0.425232 -0.588257 0.420593 1445641691 0.544189 0.425232 -0.588257 0.420593 1445641691 0.544189 0.425232 -0.588257 0.420593 1445641691 0.544189 0.425232 -0.588257 0.420593 1445641691 0.544189 0.425232 -0.588257 0.420593 1445641691 0.540771 0.427185 -0.585632 0.426758 1445641691 0.540771 0.427185 -0.585632 0.426758 1445641691 0.540771 0.427185 -0.585632 0.426758 1445641691 0.540771 0.427185 -0.585632 0.426758 1445641691 0.540771 0.427185 -0.585632 0.426758 1445641691 0.540771 0.427185 -0.585632 0.426758 1445641691 0.537659 0.430725 -0.584961 0.428040 1445641691 0.537659 0.430725 -0.584961 0.428040 1445641691 0.537659 0.430725 -0.584961 0.428040 1445641692 0.537659 0.430725 -0.584961 0.428040 1445641692 0.537659 0.430725 -0.584961 0.428040 1445641692 0.537659 0.430725 -0.584961 0.428040 1445641692 0.538513 0.433167 -0.578979 0.432556 1445641692 0.538513 0.433167 -0.578979 0.432556 1445641692 0.538513 0.433167 -0.578979 0.432556 1445641692 0.538513 0.433167 -0.578979 0.432556 1445641692 0.538513 0.433167 -0.578979 0.432556 1445641692 0.538513 0.433167 -0.578979 0.432556 1445641692 0.538452 0.434448 -0.575134 0.436462 1445641692 0.538452 0.434448 -0.575134 0.436462 1445641692 0.538452 0.434448 -0.575134 0.436462 1445641692 0.538452 0.434448 -0.575134 0.436462 1445641692 0.538452 0.434448 -0.575134 0.436462 1445641692 0.538452 0.434448 -0.575134 0.436462 1445641692 0.538452 0.434448 -0.575134 0.436462 1445641692 0.537781 0.436401 -0.572815 0.438416 1445641692 0.537781 0.436401 -0.572815 0.438416 1445641692 0.537781 0.436401 -0.572815 0.438416 1445641692 0.537781 0.436401 -0.572815 0.438416 1445641692 0.537781 0.436401 -0.572815 0.438416 1445641692 0.537781 0.436401 -0.572815 0.438416 1445641692 0.538513 0.437561 -0.569641 0.440430 1445641692 0.538513 0.437561 -0.569641 0.440430 1445641692 0.538513 0.437561 -0.569641 0.440430 1445641692 0.538513 0.437561 -0.569641 0.440430 1445641692 0.538513 0.437561 -0.569641 0.440430 1445641692 0.538513 0.437561 -0.569641 0.440430 1445641692 0.538513 0.437561 -0.569641 0.440430 1445641692 0.539673 0.436279 -0.570435 0.439331 1445641692 0.539673 0.436279 -0.570435 0.439331 1445641692 0.539673 0.436279 -0.570435 0.439331 1445641692 0.539673 0.436279 -0.570435 0.439331 1445641692 0.539673 0.436279 -0.570435 0.439331 1445641692 0.539673 0.436279 -0.570435 0.439331 1445641692 0.539673 0.433960 -0.575806 0.434570 1445641692 0.539673 0.433960 -0.575806 0.434570 1445641692 0.539673 0.433960 -0.575806 0.434570 1445641692 0.539673 0.433960 -0.575806 0.434570 1445641692 0.539673 0.433960 -0.575806 0.434570 1445641692 0.539673 0.433960 -0.575806 0.434570 1445641692 0.539673 0.433960 -0.575806 0.434570 1445641692 0.540894 0.430420 -0.580933 0.429688 1445641692 0.540894 0.430420 -0.580933 0.429688 1445641692 0.540894 0.430420 -0.580933 0.429688 1445641692 0.540894 0.430420 -0.580933 0.429688 1445641692 0.540894 0.430420 -0.580933 0.429688 1445641692 0.540894 0.430420 -0.580933 0.429688 1445641692 0.542786 0.425781 -0.586060 0.424927 1445641692 0.542786 0.425781 -0.586060 0.424927 1445641692 0.542786 0.425781 -0.586060 0.424927 1445641692 0.542786 0.425781 -0.586060 0.424927 1445641692 0.542786 0.425781 -0.586060 0.424927 1445641692 0.542786 0.425781 -0.586060 0.424927 1445641692 0.541992 0.426697 -0.586548 0.424377 1445641692 0.541992 0.426697 -0.586548 0.424377 1445641692 0.541992 0.426697 -0.586548 0.424377 1445641692 0.541992 0.426697 -0.586548 0.424377 1445641692 0.541992 0.426697 -0.586548 0.424377 1445641692 0.541992 0.426697 -0.586548 0.424377 1445641692 0.541992 0.426697 -0.586548 0.424377 1445641692 0.540283 0.429810 -0.583252 0.427979 1445641692 0.540283 0.429810 -0.583252 0.427979 1445641692 0.540283 0.429810 -0.583252 0.427979 1445641692 0.540283 0.429810 -0.583252 0.427979 1445641692 0.540283 0.429810 -0.583252 0.427979 1445641692 0.540283 0.429810 -0.583252 0.427979 1445641692 0.540100 0.431213 -0.579712 0.431580 1445641692 0.540100 0.431213 -0.579712 0.431580 1445641692 0.540100 0.431213 -0.579712 0.431580 1445641692 0.540100 0.431213 -0.579712 0.431580 1445641692 0.540100 0.431213 -0.579712 0.431580 1445641692 0.540100 0.431213 -0.579712 0.431580 1445641692 0.538818 0.433105 -0.577637 0.434082 1445641692 0.538818 0.433105 -0.577637 0.434082 1445641692 0.538818 0.433105 -0.577637 0.434082 1445641692 0.538818 0.433105 -0.577637 0.434082 1445641692 0.538818 0.433105 -0.577637 0.434082 1445641692 0.538818 0.433105 -0.577637 0.434082 1445641692 0.537415 0.436462 -0.574768 0.436218 1445641692 0.537415 0.436462 -0.574768 0.436218 1445641692 0.537415 0.436462 -0.574768 0.436218 1445641692 0.537415 0.436462 -0.574768 0.436218 1445641692 0.537415 0.436462 -0.574768 0.436218 1445641692 0.537415 0.436462 -0.574768 0.436218 1445641692 0.537415 0.436462 -0.574768 0.436218 1445641692 0.538635 0.438049 -0.572205 0.436462 1445641692 0.538635 0.438049 -0.572205 0.436462 1445641692 0.538635 0.438049 -0.572205 0.436462 1445641692 0.538635 0.438049 -0.572205 0.436462 1445641692 0.538635 0.438049 -0.572205 0.436462 1445641692 0.538635 0.438049 -0.572205 0.436462 1445641692 0.540833 0.436890 -0.571594 0.435730 1445641692 0.540833 0.436890 -0.571594 0.435730 1445641692 0.540833 0.436890 -0.571594 0.435730 1445641692 0.540833 0.436890 -0.571594 0.435730 1445641692 0.540833 0.436890 -0.571594 0.435730 1445641692 0.540833 0.436890 -0.571594 0.435730 1445641692 0.540100 0.436523 -0.572876 0.435303 1445641692 0.540100 0.436523 -0.572876 0.435303 1445641692 0.540100 0.436523 -0.572876 0.435303 1445641692 0.540100 0.436523 -0.572876 0.435303 1445641692 0.540100 0.436523 -0.572876 0.435303 1445641692 0.540100 0.436523 -0.572876 0.435303 1445641692 0.539307 0.436279 -0.574524 0.434387 1445641692 0.539307 0.436279 -0.574524 0.434387 1445641692 0.539307 0.436279 -0.574524 0.434387 1445641692 0.539307 0.436279 -0.574524 0.434387 1445641692 0.539307 0.436279 -0.574524 0.434387 1445641692 0.539307 0.436279 -0.574524 0.434387 1445641692 0.539307 0.436279 -0.574524 0.434387 1445641692 0.539246 0.433655 -0.576782 0.434082 1445641692 0.539246 0.433655 -0.576782 0.434082 1445641692 0.539246 0.433655 -0.576782 0.434082 1445641693 0.539246 0.433655 -0.576782 0.434082 1445641693 0.539246 0.433655 -0.576782 0.434082 1445641693 0.539673 0.430237 -0.579407 0.433350 1445641693 0.539673 0.430237 -0.579407 0.433350 1445641693 0.539673 0.430237 -0.579407 0.433350 1445641693 0.539673 0.430237 -0.579407 0.433350 1445641693 0.539673 0.430237 -0.579407 0.433350 1445641693 0.539673 0.430237 -0.579407 0.433350 1445641693 0.538757 0.430847 -0.580017 0.433167 1445641693 0.538757 0.430847 -0.580017 0.433167 1445641693 0.538757 0.430847 -0.580017 0.433167 1445641693 0.538757 0.430847 -0.580017 0.433167 1445641693 0.538757 0.430847 -0.580017 0.433167 1445641693 0.538757 0.430847 -0.580017 0.433167 1445641693 0.538513 0.432983 -0.580872 0.430237 1445641693 0.538513 0.432983 -0.580872 0.430237 1445641693 0.538513 0.432983 -0.580872 0.430237 1445641693 0.538513 0.432983 -0.580872 0.430237 1445641693 0.538513 0.432983 -0.580872 0.430237 1445641693 0.538513 0.432983 -0.580872 0.430237 1445641693 0.541687 0.431396 -0.577515 0.432312 1445641693 0.541687 0.431396 -0.577515 0.432312 1445641693 0.541687 0.431396 -0.577515 0.432312 1445641693 0.541687 0.431396 -0.577515 0.432312 1445641693 0.541687 0.431396 -0.577515 0.432312 1445641693 0.541687 0.431396 -0.577515 0.432312 1445641693 0.541321 0.431396 -0.577087 0.433350 1445641693 0.541321 0.431396 -0.577087 0.433350 1445641693 0.541321 0.431396 -0.577087 0.433350 1445641693 0.541321 0.431396 -0.577087 0.433350 1445641693 0.541321 0.431396 -0.577087 0.433350 1445641693 0.541321 0.431396 -0.577087 0.433350 1445641693 0.541504 0.432861 -0.576599 0.432251 1445641693 0.541504 0.432861 -0.576599 0.432251 1445641693 0.541504 0.432861 -0.576599 0.432251 1445641693 0.541504 0.432861 -0.576599 0.432251 1445641693 0.541504 0.432861 -0.576599 0.432251 1445641693 0.541504 0.432861 -0.576599 0.432251 1445641693 0.543640 0.433716 -0.574402 0.431702 1445641693 0.543640 0.433716 -0.574402 0.431702 1445641693 0.543640 0.433716 -0.574402 0.431702 1445641693 0.543640 0.433716 -0.574402 0.431702 1445641693 0.543640 0.433716 -0.574402 0.431702 1445641693 0.543640 0.433716 -0.574402 0.431702 1445641693 0.542053 0.435059 -0.573364 0.433777 1445641693 0.542053 0.435059 -0.573364 0.433777 1445641693 0.542053 0.435059 -0.573364 0.433777 1445641693 0.542053 0.435059 -0.573364 0.433777 1445641693 0.542053 0.435059 -0.573364 0.433777 1445641693 0.542053 0.435059 -0.573364 0.433777 1445641693 0.542053 0.435059 -0.573364 0.433777 1445641693 0.542603 0.433655 -0.573181 0.434631 1445641693 0.542603 0.433655 -0.573181 0.434631 1445641693 0.542603 0.433655 -0.573181 0.434631 1445641693 0.542603 0.433655 -0.573181 0.434631 1445641693 0.542603 0.433655 -0.573181 0.434631 1445641693 0.542603 0.433655 -0.573181 0.434631 1445641693 0.546631 0.429749 -0.575867 0.429932 1445641693 0.546631 0.429749 -0.575867 0.429932 1445641693 0.546631 0.429749 -0.575867 0.429932 1445641693 0.546631 0.429749 -0.575867 0.429932 1445641693 0.546631 0.429749 -0.575867 0.429932 1445641693 0.546631 0.429749 -0.575867 0.429932 1445641693 0.546631 0.429749 -0.575867 0.429932 1445641693 0.548462 0.426697 -0.581177 0.423462 1445641693 0.548462 0.426697 -0.581177 0.423462 1445641693 0.548462 0.426697 -0.581177 0.423462 1445641693 0.548462 0.426697 -0.581177 0.423462 1445641693 0.548462 0.426697 -0.581177 0.423462 1445641693 
0.547058 0.430664 -0.580627 0.421997 1445641696 0.547058 0.430664 -0.580627 0.421997 1445641696 0.548584 0.432678 -0.580933 0.417480 1445641696 0.548584 0.432678 -0.580933 0.417480 1445641696 0.548584 0.432678 -0.580933 0.417480 1445641696 0.548584 0.432678 -0.580933 0.417480 1445641696 0.548584 0.432678 -0.580933 0.417480 1445641696 0.548584 0.432678 -0.580933 0.417480 1445641696 0.547668 0.432312 -0.580750 0.419373 1445641696 0.547668 0.432312 -0.580750 0.419373 1445641696 0.547668 0.432312 -0.580750 0.419373 1445641696 0.547668 0.432312 -0.580750 0.419373 1445641696 0.547668 0.432312 -0.580750 0.419373 1445641696 0.547668 0.432312 -0.580750 0.419373 1445641696 0.547668 0.432312 -0.580750 0.419373 1445641696 0.548584 0.428162 -0.581604 0.421265 1445641696 0.548584 0.428162 -0.581604 0.421265 1445641696 0.548584 0.428162 -0.581604 0.421265 1445641696 0.548584 0.428162 -0.581604 0.421265 1445641696 0.548584 0.428162 -0.581604 0.421265 1445641696 0.548584 0.428162 -0.581604 0.421265 1445641696 0.551147 0.425354 -0.581543 0.420776 1445641696 0.551147 0.425354 -0.581543 0.420776 1445641696 0.551147 0.425354 -0.581543 0.420776 1445641696 0.551147 0.425354 -0.581543 0.420776 1445641696 0.551147 0.425354 -0.581543 0.420776 1445641696 0.551147 0.425354 -0.581543 0.420776 1445641696 0.551147 0.425354 -0.581543 0.420776 1445641696 0.550415 0.425537 -0.579834 0.423950 1445641696 0.550415 0.425537 -0.579834 0.423950 1445641697 0.550415 0.425537 -0.579834 0.423950 1445641697 0.550415 0.425537 -0.579834 0.423950 1445641697 0.550415 0.425537 -0.579834 0.423950 1445641697 0.550415 0.425537 -0.579834 0.423950 1445641697 0.549438 0.425781 -0.577148 0.428528 1445641697 0.549438 0.425781 -0.577148 0.428528 1445641697 0.549438 0.425781 -0.577148 0.428528 1445641697 0.549438 0.425781 -0.577148 0.428528 1445641697 0.549438 0.425781 -0.577148 0.428528 1445641697 0.549438 0.425781 -0.577148 0.428528 1445641697 0.549744 0.426941 -0.575623 0.429077 1445641697 0.549744 0.426941 -0.575623 0.429077 1445641697 0.549744 0.426941 -0.575623 0.429077 1445641697 0.549744 0.426941 -0.575623 0.429077 1445641697 0.549744 0.426941 -0.575623 0.429077 1445641697 0.549744 0.426941 -0.575623 0.429077 1445641697 0.549744 0.426941 -0.575623 0.429077 1445641697 0.549805 0.427979 -0.578003 0.424683 1445641697 0.549805 0.427979 -0.578003 0.424683 1445641697 0.549805 0.427979 -0.578003 0.424683 1445641697 0.549805 0.427979 -0.578003 0.424683 1445641697 0.549805 0.427979 -0.578003 0.424683 1445641697 0.551025 0.428406 -0.578552 0.421997 1445641697 0.551025 0.428406 -0.578552 0.421997 1445641697 0.551025 0.428406 -0.578552 0.421997 1445641697 0.551025 0.428406 -0.578552 0.421997 1445641697 0.551025 0.428406 -0.578552 0.421997 1445641697 0.551025 0.428406 -0.578552 0.421997 1445641697 0.551025 0.428406 -0.578552 0.421997 1445641697 0.550842 0.430176 -0.577393 0.422058 1445641697 0.550842 0.430176 -0.577393 0.422058 1445641697 0.550842 0.430176 -0.577393 0.422058 1445641697 0.550842 0.430176 -0.577393 0.422058 1445641697 0.550842 0.430176 -0.577393 0.422058 1445641697 0.550842 0.430176 -0.577393 0.422058 1445641697 0.550842 0.430176 -0.577393 0.422058 1445641697 0.550110 0.430359 -0.578613 0.421143 1445641697 0.550110 0.430359 -0.578613 0.421143 1445641697 0.550110 0.430359 -0.578613 0.421143 1445641697 0.550110 0.430359 -0.578613 0.421143 1445641697 0.550110 0.430359 -0.578613 0.421143 1445641697 0.550110 0.430359 -0.578613 0.421143 1445641697 0.550415 0.427979 -0.579773 0.421509 1445641697 0.550415 0.427979 -0.579773 0.421509 1445641697 0.550415 0.427979 -0.579773 0.421509 1445641697 0.550415 0.427979 -0.579773 0.421509 1445641697 0.550415 0.427979 -0.579773 0.421509 1445641697 0.550415 0.427979 -0.579773 0.421509 1445641697 0.551147 0.426880 -0.578735 0.423096 1445641697 0.551147 0.426880 -0.578735 0.423096 1445641697 0.551147 0.426880 -0.578735 0.423096 1445641697 0.551147 0.426880 -0.578735 0.423096 1445641697 0.551147 0.426880 -0.578735 0.423096 1445641697 0.551147 0.426880 -0.578735 0.423096 1445641697 0.551514 0.425415 -0.578674 0.424133 1445641697 0.551514 0.425415 -0.578674 0.424133 1445641697 0.551514 0.425415 -0.578674 0.424133 1445641697 0.551514 0.425415 -0.578674 0.424133 1445641697 0.551514 0.425415 -0.578674 0.424133 1445641697 0.551514 0.425415 -0.578674 0.424133 1445641697 0.552490 0.424988 -0.577698 0.424744 1445641697 0.552490 0.424988 -0.577698 0.424744 1445641697 0.552490 0.424988 -0.577698 0.424744 1445641697 0.552490 0.424988 -0.577698 0.424744 1445641697 0.552490 0.424988 -0.577698 0.424744 1445641697 0.552490 0.424988 -0.577698 0.424744 1445641697 0.551636 0.426758 -0.577148 0.424805 1445641697 0.551636 0.426758 -0.577148 0.424805 1445641697 0.551636 0.426758 -0.577148 0.424805 1445641697 0.551636 0.426758 -0.577148 0.424805 1445641697 0.551636 0.426758 -0.577148 0.424805 1445641697 0.551636 0.426758 -0.577148 0.424805 1445641697 0.551636 0.426758 -0.577148 0.424805 1445641697 0.550659 0.428345 -0.575806 0.426208 1445641697 0.550659 0.428345 -0.575806 0.426208 1445641697 0.550659 0.428345 -0.575806 0.426208 1445641697 0.550659 0.428345 -0.575806 0.426208 1445641697 0.550659 0.428345 -0.575806 0.426208 1445641697 0.550659 0.428345 -0.575806 0.426208 1445641697 0.548218 0.431824 -0.573059 0.429565 1445641697 0.548218 0.431824 -0.573059 0.429565 1445641697 0.548218 0.431824 -0.573059 0.429565 1445641697 0.548218 0.431824 -0.573059 0.429565 1445641697 0.548218 0.431824 -0.573059 0.429565 1445641697 0.548218 0.431824 -0.573059 0.429565 1445641697 0.546326 0.436340 -0.570801 0.430420 1445641697 0.546326 0.436340 -0.570801 0.430420 1445641697 0.546326 0.436340 -0.570801 0.430420 1445641697 0.546326 0.436340 -0.570801 0.430420 1445641697 0.546326 0.436340 -0.570801 0.430420 1445641697 0.546326 0.436340 -0.570801 0.430420 1445641697 0.546021 0.437866 -0.572144 0.427551 1445641697 0.546021 0.437866 -0.572144 0.427551 1445641697 0.546021 0.437866 -0.572144 0.427551 1445641697 0.546021 0.437866 -0.572144 0.427551 1445641697 0.546021 0.437866 -0.572144 0.427551 1445641697 0.546021 0.437866 -0.572144 0.427551 1445641697 0.546082 0.435791 -0.573730 0.427368 1445641697 0.546082 0.435791 -0.573730 0.427368 1445641697 0.546082 0.435791 -0.573730 0.427368 1445641697 0.546082 0.435791 -0.573730 0.427368 1445641697 0.546082 0.435791 -0.573730 0.427368 1445641697 0.546082 0.435791 -0.573730 0.427368 1445641697 0.546448 0.432922 -0.574890 0.428345 1445641697 0.546448 0.432922 -0.574890 0.428345 1445641697 0.546448 0.432922 -0.574890 0.428345 1445641697 0.546448 0.432922 -0.574890 0.428345 1445641697 0.546448 0.432922 -0.574890 0.428345 1445641697 0.546448 0.432922 -0.574890 0.428345 1445641697 0.547791 0.430969 -0.575256 0.428040 1445641697 0.547791 0.430969 -0.575256 0.428040 1445641697 0.547791 0.430969 -0.575256 0.428040 1445641697 0.547791 0.430969 -0.575256 0.428040 1445641698 0.547791 0.430969 -0.575256 0.428040 1445641698 0.547791 0.430969 -0.575256 0.428040 1445641698 0.547791 0.430969 -0.575256 0.428040 1445641698 0.546997 0.430298 -0.575317 0.429688 1445641698 0.546997 0.430298 -0.575317 0.429688 1445641698 0.546997 0.430298 -0.575317 0.429688 1445641698 0.546997 0.430298 -0.575317 0.429688 1445641698 0.546997 0.430298 -0.575317 0.429688 1445641698 0.546997 0.430298 -0.575317 0.429688 1445641698 0.544617 0.432678 -0.573975 0.432068 1445641698 0.544617 0.432678 -0.573975 0.432068 1445641698 0.544617 0.432678 -0.573975 0.432068 1445641698 0.544617 0.432678 -0.573975 0.432068 1445641698 0.544617 0.432678 -0.573975 0.432068 1445641698 0.544617 0.432678 -0.573975 0.432068 1445641698 0.544617 0.432678 -0.573975 0.432068 1445641698 0.543884 0.434509 -0.575623 0.428955 1445641698 0.543884 0.434509 -0.575623 0.428955 1445641698 0.543884 0.434509 -0.575623 0.428955 1445641698 0.543884 0.434509 -0.575623 0.428955 1445641698 0.543884 0.434509 -0.575623 0.428955 1445641698 0.543884 0.436096 -0.574585 0.428772 1445641698 0.543884 0.436096 -0.574585 0.428772 1445641698 0.543884 0.436096 -0.574585 0.428772 1445641698 0.543884 0.436096 -0.574585 0.428772 1445641698 0.543884 0.436096 -0.574585 0.428772 1445641698 0.543884 0.436096 -0.574585 0.428772 1445641698 0.543884 0.436096 -0.574585 0.428772 1445641698 0.543823 0.439453 -0.572205 0.428528 1445641698 0.543823 0.439453 -0.572205 0.428528 1445641698 0.543823 0.439453 -0.572205 0.428528 1445641698 0.543823 0.439453 -0.572205 0.428528 1445641698 0.543823 0.439453 -0.572205 0.428528 1445641698 0.543823 0.439453 -0.572205 0.428528 1445641698 0.543091 0.440063 -0.573181 0.427551 1445641698 0.543091 0.440063 -0.573181 0.427551 1445641698 0.543091 0.440063 -0.573181 0.427551 1445641698 0.543091 0.440063 -0.573181 0.427551 1445641698 0.543091 0.440063 -0.573181 0.427551 1445641698 0.543091 0.440063 -0.573181 0.427551 1445641698 0.543091 0.440063 -0.573181 0.427551 1445641698 0.542114 0.437134 -0.577026 0.426636 1445641698 0.542114 0.437134 -0.577026 0.426636 1445641698 0.542114 0.437134 -0.577026 0.426636 1445641698 0.542114 0.437134 -0.577026 0.426636 1445641698 0.542114 0.437134 -0.577026 0.426636 1445641698 0.542114 0.437134 -0.577026 0.426636 1445641698 0.544434 0.433350 -0.578918 0.424988 1445641698 0.544434 0.433350 -0.578918 0.424988 1445641698 0.544434 0.433350 -0.578918 0.424988 1445641698 0.544434 0.433350 -0.578918 0.424988 1445641698 0.544434 0.433350 -0.578918 0.424988 1445641698 0.544434 0.433350 -0.578918 0.424988 1445641698 0.544434 0.433350 -0.578918 0.424988 1445641698 0.547119 0.432434 -0.576416 0.425903 1445641698 0.547119 0.432434 -0.576416 0.425903 1445641698 0.547119 0.432434 -0.576416 0.425903 1445641698 0.547119 0.432434 -0.576416 0.425903 1445641698 0.547119 0.432434 -0.576416 0.425903 1445641698 0.547119 0.432434 -0.576416 0.425903 1445641698 0.545715 0.432129 -0.574585 0.430481 1445641698 0.545715 0.432129 -0.574585 0.430481 1445641698 0.545715 0.432129 -0.574585 0.430481 1445641698 0.545715 0.432129 -0.574585 0.430481 1445641698 0.545715 0.432129 -0.574585 0.430481 1445641698 0.545715 0.432129 -0.574585 0.430481 1445641698 0.546143 0.432434 -0.574158 0.430176 1445641698 0.546143 0.432434 -0.574158 0.430176 1445641698 0.546143 0.432434 -0.574158 0.430176 1445641698 0.546143 0.432434 -0.574158 0.430176 1445641698 0.546143 0.432434 -0.574158 0.430176 1445641698 0.546143 0.432434 -0.574158 0.430176 1445641698 0.547058 0.433960 -0.578186 0.421936 1445641698 0.547058 0.433960 -0.578186 0.421936 1445641698 0.547058 0.433960 -0.578186 0.421936 1445641698 0.547058 0.433960 -0.578186 0.421936 1445641698 0.547058 0.433960 -0.578186 0.421936 1445641698 0.547058 0.433960 -0.578186 0.421936 1445641698 0.545837 0.436768 -0.578186 0.420593 1445641698 0.545837 0.436768 -0.578186 0.420593 1445641698 0.545837 0.436768 -0.578186 0.420593 1445641698 0.545837 0.436768 -0.578186 0.420593 1445641698 0.545837 0.436768 -0.578186 0.420593 1445641698 0.545837 0.436768 -0.578186 0.420593 1445641698 0.545837 0.436768 -0.578186 0.420593 1445641698 0.545959 0.435547 -0.577576 0.422607 1445641698 0.545959 0.435547 -0.577576 0.422607 1445641698 0.545959 0.435547 -0.577576 0.422607 1445641698 0.545959 0.435547 -0.577576 0.422607 1445641698 0.545959 0.435547 -0.577576 0.422607 1445641698 0.548462 0.429810 -0.580505 0.421204 1445641698 0.548462 0.429810 -0.580505 0.421204 1445641698 0.548462 0.429810 -0.580505 0.421204 1445641698 0.548462 0.429810 -0.580505 0.421204 1445641698 0.548462 0.429810 -0.580505 0.421204 1445641698 0.548462 0.429810 -0.580505 0.421204 1445641698 0.548157 0.428406 -0.581726 0.421448 1445641698 0.548157 0.428406 -0.581726 0.421448 1445641698 0.548157 0.428406 -0.581726 0.421448 1445641698 0.548157 0.428406 -0.581726 0.421448 1445641698 0.548157 0.428406 -0.581726 0.421448 1445641698 0.548157 0.428406 -0.581726 0.421448 1445641698 0.549133 0.427612 -0.579773 0.423584 1445641698 0.549133 0.427612 -0.579773 0.423584 1445641698 0.549133 0.427612 -0.579773 0.423584 1445641698 0.549133 0.427612 -0.579773 0.423584 1445641698 0.549133 0.427612 -0.579773 0.423584 1445641698 0.549133 0.427612 -0.579773 0.423584 1445641698 0.549744 0.426575 -0.578979 0.424927 1445641698 0.549744 0.426575 -0.578979 0.424927 1445641698 0.549744 0.426575 -0.578979 0.424927 1445641698 0.549744 0.426575 -0.578979 0.424927 1445641699 0.549744 0.426575 -0.578979 0.424927 1445641699 0.549744 0.426575 -0.578979 0.424927 1445641699 0.546570 0.428894 -0.576843 0.429443 1445641699 0.546570 0.428894 -0.576843 0.429443 1445641699 0.546570 0.428894 -0.576843 0.429443 1445641699 0.546570 0.428894 -0.576843 0.429443 1445641699 0.546570 0.428894 -0.576843 0.429443 1445641699 0.546570 0.428894 -0.576843 0.429443 1445641699 0.543396 0.433899 -0.573608 0.432861 1445641699 0.543396 0.433899 -0.573608 0.432861 1445641699 0.543396 0.433899 -0.573608 0.432861 1445641699 0.543396 0.433899 -0.573608 0.432861 1445641699 0.543396 0.433899 -0.573608 0.432861 1445641699 0.543396 0.433899 -0.573608 0.432861 1445641699 0.543396 0.433899 -0.573608 0.432861 1445641699 0.543457 0.438110 -0.572876 0.429565 1445641699 0.543457 0.438110 -0.572876 0.429565 1445641699 0.543457 0.438110 -0.572876 0.429565 1445641699 0.543457 0.438110 -0.572876 0.429565 1445641699 0.543457 0.438110 -0.572876 0.429565 1445641699 0.543457 0.438110 -0.572876 0.429565 1445641699 0.542969 0.440369 -0.570068 0.431580 1445641699 0.542969 0.440369 -0.570068 0.431580 1445641699 0.542969 0.440369 -0.570068 0.431580 1445641699 0.542969 0.440369 -0.570068 0.431580 1445641699 0.542969 0.440369 -0.570068 0.431580 1445641699 0.542969 0.440369 -0.570068 0.431580 1445641699 0.540527 0.443298 -0.568420 0.433716 1445641699 0.540527 0.443298 -0.568420 0.433716 1445641699 0.540527 0.443298 -0.568420 0.433716 1445641699 0.540527 0.443298 -0.568420 0.433716 1445641699 0.540527 0.443298 -0.568420 0.433716 1445641699 0.540527 0.443298 -0.568420 0.433716 1445641699 0.541016 0.440613 -0.571777 0.431458 1445641699 0.541016 0.440613 -0.571777 0.431458 1445641699 0.541016 0.440613 -0.571777 0.431458 1445641699 0.541016 0.440613 -0.571777 0.431458 1445641699 0.541016 0.440613 -0.571777 0.431458 1445641699 0.541016 0.440613 -0.571777 0.431458 1445641699 0.544312 0.435059 -0.575195 0.428467 1445641699 0.544312 0.435059 -0.575195 0.428467 1445641699 0.544312 0.435059 -0.575195 0.428467 1445641699 0.544312 0.435059 -0.575195 0.428467 1445641699 0.544312 0.435059 -0.575195 0.428467 1445641699 0.544312 0.435059 -0.575195 0.428467 1445641699 0.548096 0.431213 -0.574890 0.427917 1445641699 0.548096 0.431213 -0.574890 0.427917 1445641699 0.548096 0.431213 -0.574890 0.427917 1445641699 0.548096 0.431213 -0.574890 0.427917 1445641699 0.548096 0.431213 -0.574890 0.427917 1445641699 0.548096 0.431213 -0.574890 0.427917 1445641699 0.548096 0.431213 -0.574890 0.427917 1445641699 0.549377 0.430176 -0.572327 0.430725 1445641699 0.549377 0.430176 -0.572327 0.430725 1445641699 0.549377 0.430176 -0.572327 0.430725 1445641699 0.549377 0.430176 -0.572327 0.430725 1445641699 0.549377 0.430176 -0.572327 0.430725 1445641699 0.549377 0.430176 -0.572327 0.430725 1445641699 0.546204 0.432434 -0.570862 0.434326 1445641699 0.546204 0.432434 -0.570862 0.434326 1445641699 0.546204 0.432434 -0.570862 0.434326 1445641699 0.546204 0.432434 -0.570862 0.434326 1445641699 0.546204 0.432434 -0.570862 0.434326 1445641699 0.546204 0.432434 -0.570862 0.434326 1445641699 0.544373 0.436646 -0.570740 0.432678 1445641699 0.544373 0.436646 -0.570740 0.432678 1445641699 0.544373 0.436646 -0.570740 0.432678 1445641699 0.544373 0.436646 -0.570740 0.432678 1445641699 0.544373 0.436646 -0.570740 0.432678 1445641699 0.544373 0.436646 -0.570740 0.432678 1445641699 0.545532 0.438232 -0.571106 0.429077 1445641699 0.545532 0.438232 -0.571106 0.429077 1445641699 0.545532 0.438232 -0.571106 0.429077 1445641699 0.545532 0.438232 -0.571106 0.429077 1445641699 0.545532 0.438232 -0.571106 0.429077 1445641699 0.545532 0.438232 -0.571106 0.429077 1445641699 0.546387 0.439392 -0.567566 0.431519 1445641699 0.546387 0.439392 -0.567566 0.431519 1445641699 0.546387 0.439392 -0.567566 0.431519 1445641699 0.546387 0.439392 -0.567566 0.431519 1445641699 0.546387 0.439392 -0.567566 0.431519 1445641699 0.546387 0.439392 -0.567566 0.431519 1445641699 0.546387 0.439392 -0.567566 0.431519 1445641699 0.546326 0.438843 -0.569092 0.430176 1445641699 0.546326 0.438843 -0.569092 0.430176 1445641699 0.546326 0.438843 -0.569092 0.430176 1445641699 0.546326 0.438843 -0.569092 0.430176 1445641699 0.546326 0.438843 -0.569092 0.430176 1445641699 0.546326 0.438843 -0.569092 0.430176 1445641699 0.548462 0.432190 -0.575867 0.425049 1445641699 0.548462 0.432190 -0.575867 0.425049 1445641699 0.548462 0.432190 -0.575867 0.425049 1445641699 0.548462 0.432190 -0.575867 0.425049 1445641699 0.548462 0.432190 -0.575867 0.425049 1445641699 0.548462 0.432190 -0.575867 0.425049 1445641699 0.551575 0.425781 -0.581299 0.420105 1445641699 0.551575 0.425781 -0.581299 0.420105 1445641699 0.551575 0.425781 -0.581299 0.420105 1445641699 0.551575 0.425781 -0.581299 0.420105 1445641699 0.551575 0.425781 -0.581299 0.420105 1445641699 0.551575 0.425781 -0.581299 0.420105 1445641699 0.553528 0.422913 -0.581726 0.419800 1445641699 0.553528 0.422913 -0.581726 0.419800 1445641699 0.553528 0.422913 -0.581726 0.419800 1445641699 0.553528 0.422913 -0.581726 0.419800 1445641699 0.553528 0.422913 -0.581726 0.419800 1445641699 0.551270 0.422791 -0.579346 0.426270 1445641699 0.551270 0.422791 -0.579346 0.426270 1445641699 0.551270 0.422791 -0.579346 0.426270 1445641699 0.551270 0.422791 -0.579346 0.426270 1445641699 0.551270 0.422791 -0.579346 0.426270 1445641700 0.549866 0.424377 -0.578247 0.427979 1445641700 0.549866 0.424377 -0.578247 0.427979 1445641700 0.549866 0.424377 -0.578247 0.427979 1445641700 0.549866 0.424377 -0.578247 0.427979 1445641700 0.549866 0.424377 -0.578247 0.427979 1445641700 0.549866 0.424377 -0.578247 0.427979 1445641700 0.547546 0.427795 -0.579102 0.426270 1445641700 0.547546 0.427795 -0.579102 0.426270 1445641700 0.547546 0.427795 -0.579102 0.426270 1445641700 0.547546 0.427795 -0.579102 0.426270 1445641700 0.547546 0.427795 -0.579102 0.426270 1445641700 0.547546 0.427795 -0.579102 0.426270 1445641700 0.544556 0.432251 -0.577576 0.427734 1445641700 0.544556 0.432251 -0.577576 0.427734 1445641700 0.544556 0.432251 -0.577576 0.427734 1445641700 0.544556 0.432251 -0.577576 0.427734 1445641700 0.544556 0.432251 -0.577576 0.427734 1445641700 0.544556 0.432251 -0.577576 0.427734 1445641700 0.544556 0.432251 -0.577576 0.427734 1445641700 0.543091 0.437744 -0.573181 0.429993 1445641700 0.543091 0.437744 -0.573181 0.429993 1445641700 0.543091 0.437744 -0.573181 0.429993 1445641700 0.543091 0.437744 -0.573181 0.429993 1445641700 0.543091 0.437744 -0.573181 0.429993 1445641700 0.541809 0.440369 -0.572144 0.430237 1445641700 0.541809 0.440369 -0.572144 0.430237 1445641700 0.541809 0.440369 -0.572144 0.430237 1445641700 0.541809 0.440369 -0.572144 0.430237 1445641700 0.541809 0.440369 -0.572144 0.430237 1445641700 0.541809 0.440369 -0.572144 0.430237 1445641700 0.541809 0.440369 -0.572144 0.430237 1445641700 0.542603 0.437012 -0.575256 0.428528 1445641700 0.542603 0.437012 -0.575256 0.428528 1445641700 0.542603 0.437012 -0.575256 0.428528 1445641700 0.542603 0.437012 -0.575256 0.428528 1445641700 0.542603 0.437012 -0.575256 0.428528 1445641700 0.542603 0.437012 -0.575256 0.428528 1445641700 0.546448 0.432007 -0.577942 0.425110 1445641700 0.546448 0.432007 -0.577942 0.425110 1445641700 0.546448 0.432007 -0.577942 0.425110 1445641700 0.546448 0.432007 -0.577942 0.425110 1445641700 0.546448 0.432007 -0.577942 0.425110 1445641700 0.546448 0.432007 -0.577942 0.425110 1445641700 0.546448 0.432007 -0.577942 0.425110 1445641700 0.549377 0.428101 -0.579956 0.422485 1445641700 0.549377 0.428101 -0.579956 0.422485 1445641700 0.549377 0.428101 -0.579956 0.422485 1445641700 0.549377 0.428101 -0.579956 0.422485 1445641700 0.549377 0.428101 -0.579956 0.422485 1445641700 0.549377 0.428101 -0.579956 0.422485 1445641700 0.549133 0.424744 -0.581299 0.424316 1445641700 0.549133 0.424744 -0.581299 0.424316 1445641700 0.549133 0.424744 -0.581299 0.424316 1445641700 0.549133 0.424744 -0.581299 0.424316 1445641700 0.549133 0.424744 -0.581299 0.424316 1445641700 0.549133 0.424744 -0.581299 0.424316 1445641700 0.546875 0.426575 -0.579895 0.427368 1445641700 0.546875 0.426575 -0.579895 0.427368 1445641700 0.546875 0.426575 -0.579895 0.427368 1445641700 0.546875 0.426575 -0.579895 0.427368 1445641700 0.546875 0.426575 -0.579895 0.427368 1445641700 0.546875 0.426575 -0.579895 0.427368 1445641700 0.543640 0.432983 -0.578064 0.427490 1445641700 0.543640 0.432983 -0.578064 0.427490 1445641700 0.543640 0.432983 -0.578064 0.427490 1445641700 0.543640 0.432983 -0.578064 0.427490 1445641700 0.543640 0.432983 -0.578064 0.427490 1445641700 0.543640 0.432983 -0.578064 0.427490 1445641700 0.543640 0.432983 -0.578064 0.427490 1445641700 0.541565 0.439819 -0.573792 0.428955 1445641700 0.541565 0.439819 -0.573792 0.428955 1445641700 0.541565 0.439819 -0.573792 0.428955 1445641700 0.541565 0.439819 -0.573792 0.428955 1445641700 0.541565 0.439819 -0.573792 0.428955 1445641700 0.538940 0.444519 -0.571777 0.430115 1445641700 0.538940 0.444519 -0.571777 0.430115 1445641700 0.538940 0.444519 -0.571777 0.430115 1445641700 0.538940 0.444519 -0.571777 0.430115 1445641700 0.538940 0.444519 -0.571777 0.430115 1445641700 0.538940 0.444519 -0.571777 0.430115 1445641700 0.538940 0.444519 -0.571777 0.430115 1445641700 0.537354 0.444458 -0.572388 0.431213 1445641700 0.537354 0.444458 -0.572388 0.431213 1445641700 0.537354 0.444458 -0.572388 0.431213 1445641700 0.537354 0.444458 -0.572388 0.431213 1445641700 0.537354 0.444458 -0.572388 0.431213 1445641700 0.537354 0.444458 -0.572388 0.431213 1445641700 0.538391 0.440552 -0.575562 0.429810 1445641700 0.538391 0.440552 -0.575562 0.429810 1445641700 0.538391 0.440552 -0.575562 0.429810 1445641700 0.538391 0.440552 -0.575562 0.429810 1445641700 0.538391 0.440552 -0.575562 0.429810 1445641700 0.538391 0.440552 -0.575562 0.429810 1445641700 0.543945 0.434631 -0.576477 0.427673 1445641700 0.543945 0.434631 -0.576477 0.427673 1445641700 0.543945 0.434631 -0.576477 0.427673 1445641700 0.543945 0.434631 -0.576477 0.427673 1445641700 0.543945 0.434631 -0.576477 0.427673 1445641700 0.543945 0.434631 -0.576477 0.427673 1445641700 0.546265 0.432068 -0.575439 0.428711 1445641700 0.546265 0.432068 -0.575439 0.428711 1445641700 0.546265 0.432068 -0.575439 0.428711 1445641700 0.546265 0.432068 -0.575439 0.428711 1445641700 0.546265 0.432068 -0.575439 0.428711 1445641700 0.546265 0.432068 -0.575439 0.428711 1445641700 0.546265 0.432068 -0.575439 0.428711 1445641700 0.546448 0.431152 -0.577271 0.426880 1445641700 0.546448 0.431152 -0.577271 0.426880 1445641700 0.546448 0.431152 -0.577271 0.426880 1445641700 0.546448 0.431152 -0.577271 0.426880 1445641700 0.546448 0.431152 -0.577271 0.426880 1445641700 0.546448 0.431152 -0.577271 0.426880 1445641700 0.544434 0.431946 -0.580688 0.424072 1445641701 0.544434 0.431946 -0.580688 0.424072 1445641701 0.544434 0.431946 -0.580688 0.424072 1445641701 0.544434 0.431946 -0.580688 0.424072 1445641701 0.544434 0.431946 -0.580688 0.424072 1445641701 0.544434 0.431946 -0.580688 0.424072 1445641701 0.544434 0.431946 -0.580688 0.424072 1445641701 0.540039 0.436462 -0.577271 0.429688 1445641701 0.540039 0.436462 -0.577271 0.429688 1445641701 0.540039 0.436462 -0.577271 0.429688 1445641701 0.540039 0.436462 -0.577271 0.429688 1445641701 0.540039 0.436462 -0.577271 0.429688 1445641701 0.536804 0.442627 -0.571228 0.435425 1445641701 0.536804 0.442627 -0.571228 0.435425 1445641701 0.536804 0.442627 -0.571228 0.435425 1445641701 0.536804 0.442627 -0.571228 0.435425 1445641701 0.536804 0.442627 -0.571228 0.435425 1445641701 0.536804 0.442627 -0.571228 0.435425 1445641701 0.534607 0.445679 -0.571777 0.434204 1445641701 0.534607 0.445679 -0.571777 0.434204 1445641701 0.534607 0.445679 -0.571777 0.434204 1445641701 0.534607 0.445679 -0.571777 0.434204 1445641701 0.534607 0.445679 -0.571777 0.434204 1445641701 0.534607 0.445679 -0.571777 0.434204 1445641701 0.534729 0.443970 -0.574036 0.432922 1445641701 0.534729 0.443970 -0.574036 0.432922 1445641701 0.534729 0.443970 -0.574036 0.432922 1445641701 0.534729 0.443970 -0.574036 0.432922 1445641701 0.534729 0.443970 -0.574036 0.432922 1445641701 0.534729 0.443970 -0.574036 0.432922 1445641701 0.534729 0.443970 -0.574036 0.432922 1445641701 0.535034 0.440063 -0.576904 0.432678 1445641701 0.535034 0.440063 -0.576904 0.432678 1445641701 0.535034 0.440063 -0.576904 0.432678 1445641701 0.535034 0.440063 -0.576904 0.432678 1445641701 0.535034 0.440063 -0.576904 0.432678 1445641701 0.535034 0.440063 -0.576904 0.432678 1445641701 0.539795 0.435242 -0.578918 0.428833 1445641701 0.539795 0.435242 -0.578918 0.428833 1445641701 0.539795 0.435242 -0.578918 0.428833 1445641701 0.539795 0.435242 -0.578918 0.428833 1445641701 0.539795 0.435242 -0.578918 0.428833 1445641701 0.539795 0.435242 -0.578918 0.428833 1445641701 0.539795 0.435242 -0.578918 0.428833 1445641701 0.545593 0.432495 -0.577759 0.425964 1445641701 0.545593 0.432495 -0.577759 0.425964 1445641701 0.545593 0.432495 -0.577759 0.425964 1445641701 0.545593 0.432495 -0.577759 0.425964 1445641701 0.545593 0.432495 -0.577759 0.425964 1445641701 0.543762 0.432556 -0.575989 0.430664 1445641701 0.543762 0.432556 -0.575989 0.430664 1445641701 0.543762 0.432556 -0.575989 0.430664 1445641701 0.543762 0.432556 -0.575989 0.430664 1445641701 0.543762 0.432556 -0.575989 0.430664 1445641701 0.543762 0.432556 -0.575989 0.430664 1445641701 0.543762 0.432556 -0.575989 0.430664 1445641701 0.541931 0.435425 -0.574341 0.432190 1445641701 0.541931 0.435425 -0.574341 0.432190 1445641701 0.541931 0.435425 -0.574341 0.432190 1445641701 0.541931 0.435425 -0.574341 0.432190 1445641701 0.541931 0.435425 -0.574341 0.432190 1445641701 0.541931 0.435425 -0.574341 0.432190 1445641701 0.538330 0.441956 -0.572937 0.432007 1445641701 0.538330 0.441956 -0.572937 0.432007 1445641701 0.538330 0.441956 -0.572937 0.432007 1445641701 0.538330 0.441956 -0.572937 0.432007 1445641701 0.538330 0.441956 -0.572937 0.432007 1445641701 0.538330 0.441956 -0.572937 0.432007 1445641701 0.535828 0.447937 -0.570068 0.432617 1445641701 0.535828 0.447937 -0.570068 0.432617 1445641701 0.535828 0.447937 -0.570068 0.432617 1445641701 0.535828 0.447937 -0.570068 0.432617 1445641701 0.535828 0.447937 -0.570068 0.432617 1445641701 0.535828 0.447937 -0.570068 0.432617 1445641701 0.536621 0.446777 -0.570923 0.431702 1445641701 0.536621 0.446777 -0.570923 0.431702 1445641701 0.536621 0.446777 -0.570923 0.431702 1445641701 0.536621 0.446777 -0.570923 0.431702 1445641701 0.536621 0.446777 -0.570923 0.431702 1445641701 0.536621 0.446777 -0.570923 0.431702 1445641701 0.536621 0.446777 -0.570923 0.431702 1445641701 0.536743 0.442200 -0.576721 0.428589 1445641701 0.536743 0.442200 -0.576721 0.428589 1445641701 0.536743 0.442200 -0.576721 0.428589 1445641701 0.536743 0.442200 -0.576721 0.428589 1445641701 0.536743 0.442200 -0.576721 0.428589 1445641701 0.536743 0.442200 -0.576721 0.428589 1445641701 0.541687 0.436523 -0.579773 0.424072 1445641701 0.541687 0.436523 -0.579773 0.424072 1445641701 0.541687 0.436523 -0.579773 0.424072 1445641701 0.541687 0.436523 -0.579773 0.424072 1445641701 0.541687 0.436523 -0.579773 0.424072 1445641701 0.541687 0.436523 -0.579773 0.424072 1445641701 0.545349 0.431763 -0.575867 0.429504 1445641701 0.545349 0.431763 -0.575867 0.429504 1445641701 0.545349 0.431763 -0.575867 0.429504 1445641701 0.545349 0.431763 -0.575867 0.429504 1445641701 0.545349 0.431763 -0.575867 0.429504 1445641701 0.545349 0.431763 -0.575867 0.429504 1445641701 0.543701 0.433044 -0.572205 0.435242 1445641701 0.543701 0.433044 -0.572205 0.435242 1445641701 0.543701 0.433044 -0.572205 0.435242 1445641701 0.543701 0.433044 -0.572205 0.435242 1445641701 0.543701 0.433044 -0.572205 0.435242 1445641701 0.543701 0.433044 -0.572205 0.435242 1445641701 0.543701 0.433044 -0.572205 0.435242 1445641701 0.540649 0.436951 -0.573364 0.433533 1445641701 0.540649 0.436951 -0.573364 0.433533 1445641701 0.540649 0.436951 -0.573364 0.433533 1445641701 0.540649 0.436951 -0.573364 0.433533 1445641701 0.540649 0.436951 -0.573364 0.433533 1445641701 0.540649 0.436951 -0.573364 0.433533 1445641701 0.537659 0.441650 -0.573303 0.432556 1445641701 0.537659 0.441650 -0.573303 0.432556 1445641702 0.537659 0.441650 -0.573303 0.432556 1445641702 0.537659 0.441650 -0.573303 0.432556 1445641702 0.537659 0.441650 -0.573303 0.432556 1445641702 0.537659 0.441650 -0.573303 0.432556 1445641702 0.536438 0.447144 -0.567322 0.436340 1445641702 
0.531433 0.433899 -0.592224 0.422546 1445641716 0.531433 0.433899 -0.592224 0.422546 1445641716 0.531433 0.433899 -0.592224 0.422546 1445641716 0.531433 0.433899 -0.592224 0.422546 1445641716 0.532166 0.432434 -0.593445 0.421326 1445641716 0.532166 0.432434 -0.593445 0.421326 1445641716 0.532166 0.432434 -0.593445 0.421326 1445641716 0.532166 0.432434 -0.593445 0.421326 1445641716 0.532166 0.432434 -0.593445 0.421326 1445641716 0.532166 0.432434 -0.593445 0.421326 1445641716 0.532166 0.432434 -0.593445 0.421326 1445641716 0.532715 0.430298 -0.595093 0.420654 1445641716 0.532715 0.430298 -0.595093 0.420654 1445641716 0.532715 0.430298 -0.595093 0.420654 1445641716 0.532715 0.430298 -0.595093 0.420654 1445641716 0.532715 0.430298 -0.595093 0.420654 1445641716 0.532715 0.430298 -0.595093 0.420654 1445641716 0.531738 0.429321 -0.595703 0.421936 1445641716 0.531738 0.429321 -0.595703 0.421936 1445641716 0.531738 0.429321 -0.595703 0.421936 1445641716 0.531738 0.429321 -0.595703 0.421936 1445641716 0.531738 0.429321 -0.595703 0.421936 1445641716 0.529053 0.430420 -0.595337 0.424744 1445641716 0.529053 0.430420 -0.595337 0.424744 1445641716 0.529053 0.430420 -0.595337 0.424744 1445641716 0.529053 0.430420 -0.595337 0.424744 1445641716 0.529053 0.430420 -0.595337 0.424744 1445641716 0.529053 0.430420 -0.595337 0.424744 1445641716 0.526245 0.433167 -0.593628 0.427856 1445641716 0.526245 0.433167 -0.593628 0.427856 1445641716 0.526245 0.433167 -0.593628 0.427856 1445641716 0.526245 0.433167 -0.593628 0.427856 1445641716 0.526245 0.433167 -0.593628 0.427856 1445641716 0.526245 0.433167 -0.593628 0.427856 1445641716 0.526245 0.433167 -0.593628 0.427856 1445641716 0.539612 0.425598 -0.574219 0.444824 1445641716 0.539612 0.425598 -0.574219 0.444824 1445641716 0.539612 0.425598 -0.574219 0.444824 1445641716 0.539612 0.425598 -0.574219 0.444824 1445641716 0.539612 0.425598 -0.574219 0.444824 1445641717 0.539612 0.425598 -0.574219 0.444824 1445641717 0.521240 0.439148 -0.590698 0.431824 1445641717 0.521240 0.439148 -0.590698 0.431824 1445641717 0.521240 0.439148 -0.590698 0.431824 1445641717 0.521240 0.439148 -0.590698 0.431824 1445641717 0.521240 0.439148 -0.590698 0.431824 1445641717 0.521240 0.439148 -0.590698 0.431824 1445641717 0.523804 0.438416 -0.586548 0.435120 1445641717 0.523804 0.438416 -0.586548 0.435120 1445641717 0.523804 0.438416 -0.586548 0.435120 1445641717 0.523804 0.438416 -0.586548 0.435120 1445641717 0.523804 0.438416 -0.586548 0.435120 1445641717 0.523804 0.438416 -0.586548 0.435120 1445641717 0.523804 0.438416 -0.586548 0.435120 1445641717 0.525208 0.438904 -0.584045 0.436340 1445641717 0.525208 0.438904 -0.584045 0.436340 1445641717 0.525208 0.438904 -0.584045 0.436340 1445641717 0.525208 0.438904 -0.584045 0.436340 1445641717 0.525208 0.438904 -0.584045 0.436340 1445641717 0.525208 0.438904 -0.584045 0.436340 1445641717 0.525635 0.440125 -0.582336 0.436829 1445641717 0.525635 0.440125 -0.582336 0.436829 1445641717 0.525635 0.440125 -0.582336 0.436829 1445641717 0.525635 0.440125 -0.582336 0.436829 1445641717 0.525635 0.440125 -0.582336 0.436829 1445641717 0.525635 0.440125 -0.582336 0.436829 1445641717 0.525635 0.440125 -0.582336 0.436829 1445641717 0.525940 0.440063 -0.582031 0.436951 1445641717 0.525940 0.440063 -0.582031 0.436951 1445641717 0.525940 0.440063 -0.582031 0.436951 1445641717 0.525940 0.440063 -0.582031 0.436951 1445641717 0.525940 0.440063 -0.582031 0.436951 1445641717 0.525940 0.440063 -0.582031 0.436951 1445641717 0.526794 0.439636 -0.580261 0.438660 1445641717 0.526794 0.439636 -0.580261 0.438660 1445641717 0.526794 0.439636 -0.580261 0.438660 1445641717 0.526794 0.439636 -0.580261 0.438660 1445641717 0.526794 0.439636 -0.580261 0.438660 1445641717 0.526794 0.439636 -0.580261 0.438660 1445641717 0.528320 0.440186 -0.578613 0.438538 1445641717 0.528320 0.440186 -0.578613 0.438538 1445641717 0.528320 0.440186 -0.578613 0.438538 1445641717 0.528320 0.440186 -0.578613 0.438538 1445641717 0.528320 0.440186 -0.578613 0.438538 1445641717 0.528320 0.440186 -0.578613 0.438538 1445641717 0.528320 0.440186 -0.578613 0.438538 1445641717 0.528748 0.440186 -0.578918 0.437561 1445641717 0.528748 0.440186 -0.578918 0.437561 1445641717 0.528748 0.440186 -0.578918 0.437561 1445641717 0.528748 0.440186 -0.578918 0.437561 1445641717 0.528748 0.440186 -0.578918 0.437561 1445641717 0.528748 0.440186 -0.578918 0.437561 1445641717 0.530273 0.438477 -0.580383 0.435486 1445641717 0.530273 0.438477 -0.580383 0.435486 1445641717 0.530273 0.438477 -0.580383 0.435486 1445641717 0.530273 0.438477 -0.580383 0.435486 1445641717 0.530273 0.438477 -0.580383 0.435486 1445641717 0.530273 0.438477 -0.580383 0.435486 1445641717 0.533325 0.434509 -0.583618 0.431396 1445641717 0.533325 0.434509 -0.583618 0.431396 1445641717 0.533325 0.434509 -0.583618 0.431396 1445641717 0.533325 0.434509 -0.583618 0.431396 1445641717 0.533325 0.434509 -0.583618 0.431396 1445641717 0.533325 0.434509 -0.583618 0.431396 1445641717 0.533325 0.434509 -0.583618 0.431396 1445641717 0.536194 0.429443 -0.587646 0.427490 1445641717 0.536194 0.429443 -0.587646 0.427490 1445641717 0.536194 0.429443 -0.587646 0.427490 1445641717 0.536194 0.429443 -0.587646 0.427490 1445641717 0.536194 0.429443 -0.587646 0.427490 1445641717 0.536194 0.429443 -0.587646 0.427490 1445641717 0.536621 0.426514 -0.590210 0.426270 1445641717 0.536621 0.426514 -0.590210 0.426270 1445641717 0.536621 0.426514 -0.590210 0.426270 1445641717 0.536621 0.426514 -0.590210 0.426270 1445641717 0.536621 0.426514 -0.590210 0.426270 1445641717 0.536621 0.426514 -0.590210 0.426270 1445641717 0.534912 0.425720 -0.591492 0.427429 1445641717 0.534912 0.425720 -0.591492 0.427429 1445641717 0.534912 0.425720 -0.591492 0.427429 1445641717 0.534912 0.425720 -0.591492 0.427429 1445641717 0.534912 0.425720 -0.591492 0.427429 1445641717 0.534912 0.425720 -0.591492 0.427429 1445641717 0.534912 0.425720 -0.591492 0.427429 1445641717 0.533020 0.426880 -0.589661 0.431213 1445641717 0.533020 0.426880 -0.589661 0.431213 1445641717 0.533020 0.426880 -0.589661 0.431213 1445641717 0.533020 0.426880 -0.589661 0.431213 1445641717 0.533020 0.426880 -0.589661 0.431213 1445641717 0.533020 0.426880 -0.589661 0.431213 1445641717 0.530640 0.430908 -0.588135 0.432190 1445641717 0.530640 0.430908 -0.588135 0.432190 1445641717 0.530640 0.430908 -0.588135 0.432190 1445641717 0.530640 0.430908 -0.588135 0.432190 1445641717 0.530640 0.430908 -0.588135 0.432190 1445641717 0.530640 0.430908 -0.588135 0.432190 1445641717 0.530640 0.430908 -0.588135 0.432190 1445641717 0.532776 0.431763 -0.584473 0.433655 1445641717 0.532776 0.431763 -0.584473 0.433655 1445641717 0.532776 0.431763 -0.584473 0.433655 1445641717 0.532776 0.431763 -0.584473 0.433655 1445641717 0.532776 0.431763 -0.584473 0.433655 1445641717 0.532776 0.431763 -0.584473 0.433655 1445641717 0.532410 0.431702 -0.582947 0.436279 1445641717 0.532410 0.431702 -0.582947 0.436279 1445641717 0.532410 0.431702 -0.582947 0.436279 1445641717 0.532410 0.431702 -0.582947 0.436279 1445641717 0.532410 0.431702 -0.582947 0.436279 1445641717 0.532410 0.431702 -0.582947 0.436279 1445641717 0.532043 0.433289 -0.580688 0.438110 1445641717 0.532043 0.433289 -0.580688 0.438110 1445641717 0.532043 0.433289 -0.580688 0.438110 1445641717 0.532043 0.433289 -0.580688 0.438110 1445641717 0.532043 0.433289 -0.580688 0.438110 1445641717 0.532043 0.433289 -0.580688 0.438110 1445641717 0.532043 0.434631 -0.578918 0.439148 1445641718 0.532043 0.434631 -0.578918 0.439148 1445641718 0.532043 0.434631 -0.578918 0.439148 1445641718 0.532043 0.434631 -0.578918 0.439148 1445641718 0.532043 0.434631 -0.578918 0.439148 1445641718 0.532043 0.434631 -0.578918 0.439148 1445641718 0.532776 0.434448 -0.578369 0.439148 1445641718 0.532776 0.434448 -0.578369 0.439148 1445641718 0.532776 0.434448 -0.578369 0.439148 1445641718 0.532776 0.434448 -0.578369 0.439148 1445641718 0.532776 0.434448 -0.578369 0.439148 1445641718 0.532776 0.434448 -0.578369 0.439148 1445641718 0.531860 0.435547 -0.578979 0.438416 1445641718 0.531860 0.435547 -0.578979 0.438416 1445641718 0.531860 0.435547 -0.578979 0.438416 1445641718 0.531860 0.435547 -0.578979 0.438416 1445641718 0.531860 0.435547 -0.578979 0.438416 1445641718 0.531860 0.435547 -0.578979 0.438416 1445641718 0.531860 0.435547 -0.578979 0.438416 1445641718 0.531494 0.435486 -0.579895 0.437622 1445641718 0.531494 0.435486 -0.579895 0.437622 1445641718 0.531494 0.435486 -0.579895 0.437622 1445641718 0.531494 0.435486 -0.579895 0.437622 1445641718 0.531494 0.435486 -0.579895 0.437622 1445641718 0.531494 0.435486 -0.579895 0.437622 1445641718 0.533264 0.432007 -0.582458 0.435486 1445641718 0.533264 0.432007 -0.582458 0.435486 1445641718 0.533264 0.432007 -0.582458 0.435486 1445641718 0.533264 0.432007 -0.582458 0.435486 1445641718 0.533264 0.432007 -0.582458 0.435486 1445641718 0.533264 0.432007 -0.582458 0.435486 1445641718 0.534485 0.427429 -0.588562 0.430298 1445641718 0.534485 0.427429 -0.588562 0.430298 1445641718 0.534485 0.427429 -0.588562 0.430298 1445641718 0.534485 0.427429 -0.588562 0.430298 1445641718 0.534485 0.427429 -0.588562 0.430298 1445641718 0.534485 0.427429 -0.588562 0.430298 1445641718 0.534485 0.427429 -0.588562 0.430298 1445641718 0.532471 0.428467 -0.589417 0.430603 1445641718 0.532471 0.428467 -0.589417 0.430603 1445641718 0.532471 0.428467 -0.589417 0.430603 1445641718 0.532471 0.428467 -0.589417 0.430603 1445641718 0.532471 0.428467 -0.589417 0.430603 1445641718 0.532471 0.428467 -0.589417 0.430603 1445641718 0.527405 0.431824 -0.587952 0.435486 1445641718 0.527405 0.431824 -0.587952 0.435486 1445641718 0.527405 0.431824 -0.587952 0.435486 1445641718 0.527405 0.431824 -0.587952 0.435486 1445641718 0.527405 0.431824 -0.587952 0.435486 1445641718 0.527405 0.431824 -0.587952 0.435486 1445641718 0.527405 0.431824 -0.587952 0.435486 1445641718 0.531860 0.429565 -0.577820 0.445740 1445641718 0.531860 0.429565 -0.577820 0.445740 1445641718 0.531860 0.429565 -0.577820 0.445740 1445641718 0.531860 0.429565 -0.577820 0.445740 1445641718 0.531860 0.429565 -0.577820 0.445740 1445641718 0.524719 0.437256 -0.584473 0.437988 1445641718 0.524719 0.437256 -0.584473 0.437988 1445641718 0.524719 0.437256 -0.584473 0.437988 1445641718 0.524719 0.437256 -0.584473 0.437988 1445641718 0.524719 0.437256 -0.584473 0.437988 1445641718 0.524719 0.437256 -0.584473 0.437988 1445641718 0.524719 0.437256 -0.584473 0.437988 1445641718 0.527466 0.438110 -0.581665 0.437561 1445641718 0.527466 0.438110 -0.581665 0.437561 1445641718 0.527466 0.438110 -0.581665 0.437561 1445641718 0.527466 0.438110 -0.581665 0.437561 1445641718 0.527466 0.438110 -0.581665 0.437561 1445641718 0.527466 0.438110 -0.581665 0.437561 1445641718 0.526855 0.438110 -0.580750 0.439514 1445641718 0.526855 0.438110 -0.580750 0.439514 1445641718 0.526855 0.438110 -0.580750 0.439514 1445641718 0.526855 0.438110 -0.580750 0.439514 1445641718 0.526855 0.438110 -0.580750 0.439514 1445641718 0.526855 0.438110 -0.580750 0.439514 1445641718 0.526855 0.438110 -0.580750 0.439514 1445641718 0.526001 0.440735 -0.578613 0.440674 1445641718 0.526001 0.440735 -0.578613 0.440674 1445641718 0.526001 0.440735 -0.578613 0.440674 1445641718 0.526001 0.440735 -0.578613 0.440674 1445641718 0.526001 0.440735 -0.578613 0.440674 1445641718 0.526001 0.440735 -0.578613 0.440674 1445641718 0.526611 0.441589 -0.577026 0.441223 1445641718 0.526611 0.441589 -0.577026 0.441223 1445641718 0.526611 0.441589 -0.577026 0.441223 1445641718 0.526611 0.441589 -0.577026 0.441223 1445641718 0.526611 0.441589 -0.577026 0.441223 1445641718 0.526611 0.441589 -0.577026 0.441223 1445641718 0.526611 0.442200 -0.574951 0.443359 1445641718 0.526611 0.442200 -0.574951 0.443359 1445641718 0.526611 0.442200 -0.574951 0.443359 1445641718 0.526611 0.442200 -0.574951 0.443359 1445641718 0.526611 0.442200 -0.574951 0.443359 1445641718 0.526611 0.442200 -0.574951 0.443359 1445641718 0.526611 0.442200 -0.574951 0.443359 1445641718 0.525330 0.443359 -0.574707 0.444092 1445641718 0.525330 0.443359 -0.574707 0.444092 1445641718 0.525330 0.443359 -0.574707 0.444092 1445641718 0.525330 0.443359 -0.574707 0.444092 1445641718 0.525330 0.443359 -0.574707 0.444092 1445641718 0.525330 0.443359 -0.574707 0.444092 1445641718 0.526123 0.442200 -0.576050 0.442444 1445641718 0.526123 0.442200 -0.576050 0.442444 1445641718 0.526123 0.442200 -0.576050 0.442444 1445641718 0.526123 0.442200 -0.576050 0.442444 1445641718 0.526123 0.442200 -0.576050 0.442444 1445641718 0.526123 0.442200 -0.576050 0.442444 1445641718 0.529602 0.436829 -0.581787 0.436096 1445641718 0.529602 0.436829 -0.581787 0.436096 1445641718 0.529602 0.436829 -0.581787 0.436096 1445641718 0.529602 0.436829 -0.581787 0.436096 1445641718 0.529602 0.436829 -0.581787 0.436096 1445641718 0.529602 0.436829 -0.581787 0.436096 1445641718 0.533386 0.430969 -0.588318 0.428467 1445641718 0.533386 0.430969 -0.588318 0.428467 1445641719 0.533386 0.430969 -0.588318 0.428467 1445641719 0.533386 0.430969 -0.588318 0.428467 1445641719 0.533386 0.430969 -0.588318 0.428467 1445641719 0.533386 0.430969 -0.588318 0.428467 1445641719 0.533081 0.429260 -0.590942 0.426941 1445641719 0.533081 0.429260 -0.590942 0.426941 1445641719 0.533081 0.429260 -0.590942 0.426941 1445641719 0.533081 0.429260 -0.590942 0.426941 1445641719 0.533081 0.429260 -0.590942 0.426941 1445641719 0.533081 0.429260 -0.590942 0.426941 1445641719 0.533081 0.429260 -0.590942 0.426941 1445641719 0.530518 0.429382 -0.591797 0.428833 1445641719 0.530518 0.429382 -0.591797 0.428833 1445641719 0.530518 0.429382 -0.591797 0.428833 1445641719 0.530518 0.429382 -0.591797 0.428833 1445641719 0.529114 0.430176 -0.590088 0.432068 1445641719 0.529114 0.430176 -0.590088 0.432068 1445641719 0.529114 0.430176 -0.590088 0.432068 1445641719 0.529114 0.430176 -0.590088 0.432068 1445641719 0.529114 0.430176 -0.590088 0.432068 1445641719 0.529663 0.430969 -0.589478 0.431458 1445641719 0.529663 0.430969 -0.589478 0.431458 1445641719 0.529663 0.430969 -0.589478 0.431458 1445641719 0.529663 0.430969 -0.589478 0.431458 1445641719 0.529663 0.430969 -0.589478 0.431458 1445641719 0.529663 0.430969 -0.589478 0.431458 1445641719 0.531372 0.432007 -0.586792 0.432007 1445641719 0.531372 0.432007 -0.586792 0.432007 1445641719 0.531372 0.432007 -0.586792 0.432007 1445641719 0.531372 0.432007 -0.586792 0.432007 1445641719 0.531372 0.432007 -0.586792 0.432007 1445641719 0.531372 0.432007 -0.586792 0.432007 1445641719 0.530151 0.433228 -0.585205 0.434448 1445641719 0.530151 0.433228 -0.585205 0.434448 1445641719 0.530151 0.433228 -0.585205 0.434448 1445641719 0.530151 0.433228 -0.585205 0.434448 1445641719 0.530151 0.433228 -0.585205 0.434448 1445641719 0.530151 0.433228 -0.585205 0.434448 1445641719 0.528137 0.435547 -0.583130 0.437317 1445641719 0.528137 0.435547 -0.583130 0.437317 1445641719 0.528137 0.435547 -0.583130 0.437317 1445641719 0.528137 0.435547 -0.583130 0.437317 1445641719 0.528137 0.435547 -0.583130 0.437317 1445641719 0.528137 0.435547 -0.583130 0.437317 1445641719 0.528137 0.435547 -0.583130 0.437317 1445641719 0.528870 0.436890 -0.580139 0.439087 1445641719 0.528870 0.436890 -0.580139 0.439087 1445641719 0.528870 0.436890 -0.580139 0.439087 1445641719 0.528870 0.436890 -0.580139 0.439087 1445641719 0.528870 0.436890 -0.580139 0.439087 1445641719 0.528870 0.436890 -0.580139 0.439087 1445641719 0.530457 0.436584 -0.579041 0.438904 1445641719 0.530457 0.436584 -0.579041 0.438904 1445641719 0.530457 0.436584 -0.579041 0.438904 1445641719 0.530457 0.436584 -0.579041 0.438904 1445641719 0.530457 0.436584 -0.579041 0.438904 1445641719 0.530457 0.436584 -0.579041 0.438904 1445641719 0.529358 0.437683 -0.580444 0.437378 1445641719 0.529358 0.437683 -0.580444 0.437378 1445641719 0.529358 0.437683 -0.580444 0.437378 1445641719 0.529358 0.437683 -0.580444 0.437378 1445641719 0.529358 0.437683 -0.580444 0.437378 1445641719 0.529358 0.437683 -0.580444 0.437378 1445641719 0.529358 0.437683 -0.580444 0.437378 1445641719 0.529053 0.437866 -0.580872 0.436951 1445641719 0.529053 0.437866 -0.580872 0.436951 1445641719 0.529053 0.437866 -0.580872 0.436951 1445641719 0.529053 0.437866 -0.580872 0.436951 1445641719 0.529053 0.437866 -0.580872 0.436951 1445641719 0.529053 0.437866 -0.580872 0.436951 1445641719 0.532166 0.433105 -0.584167 0.433472 1445641719 0.532166 0.433105 -0.584167 0.433472 1445641719 0.532166 0.433105 -0.584167 0.433472 1445641719 0.532166 0.433105 -0.584167 0.433472 1445641719 0.532166 0.433105 -0.584167 0.433472 1445641719 0.532166 0.433105 -0.584167 0.433472 1445641719 0.533875 0.429688 -0.588257 0.429260 1445641719 0.533875 0.429688 -0.588257 0.429260 1445641719 0.533875 0.429688 -0.588257 0.429260 1445641719 0.533875 0.429688 -0.588257 0.429260 1445641719 0.533875 0.429688 -0.588257 0.429260 1445641719 0.533875 0.429688 -0.588257 0.429260 1445641719 0.532471 0.431885 -0.587280 0.430115 1445641719 0.532471 0.431885 -0.587280 0.430115 1445641719 0.532471 0.431885 -0.587280 0.430115 1445641719 0.532471 0.431885 -0.587280 0.430115 1445641719 0.532471 0.431885 -0.587280 0.430115 1445641719 0.532471 0.431885 -0.587280 0.430115 1445641719 0.532471 0.431885 -0.587280 0.430115 1445641719 0.529724 0.433960 -0.585144 0.434265 1445641719 0.529724 0.433960 -0.585144 0.434265 1445641719 0.529724 0.433960 -0.585144 0.434265 1445641719 0.529724 0.433960 -0.585144 0.434265 1445641719 0.529724 0.433960 -0.585144 0.434265 1445641719 0.529724 0.433960 -0.585144 0.434265 1445641719 0.529175 0.434631 -0.583557 0.436462 1445641719 0.529175 0.434631 -0.583557 0.436462 1445641719 0.529175 0.434631 -0.583557 0.436462 1445641719 0.529175 0.434631 -0.583557 0.436462 1445641719 0.529175 0.434631 -0.583557 0.436462 1445641719 0.529175 0.434631 -0.583557 0.436462 1445641719 0.533203 0.435181 -0.581055 0.434326 1445641719 0.533203 0.435181 -0.581055 0.434326 1445641719 0.533203 0.435181 -0.581055 0.434326 1445641719 0.533203 0.435181 -0.581055 0.434326 1445641719 0.533203 0.435181 -0.581055 0.434326 1445641719 0.533203 0.435181 -0.581055 0.434326 1445641719 0.535828 0.434753 -0.578186 0.435364 1445641719 0.535828 0.434753 -0.578186 0.435364 1445641719 0.535828 0.434753 -0.578186 0.435364 1445641720 0.535828 0.434753 -0.578186 0.435364 1445641720 0.535828 0.434753 -0.578186 0.435364 1445641720 0.535828 0.434753 -0.578186 0.435364 1445641720 0.535278 0.433899 -0.578247 0.436829 1445641720 0.535278 0.433899 -0.578247 0.436829 1445641720 0.535278 0.433899 -0.578247 0.436829 1445641720 0.535278 0.433899 -0.578247 0.436829 1445641720 0.535278 0.433899 -0.578247 0.436829 1445641720 0.535278 0.433899 -0.578247 0.436829 1445641720 0.535278 0.433899 -0.578247 0.436829 1445641720 0.535522 0.434082 -0.577393 0.437378 1445641720 0.535522 0.434082 -0.577393 0.437378 1445641720 0.535522 0.434082 -0.577393 0.437378 1445641720 0.535522 0.434082 -0.577393 0.437378 1445641720 0.535522 0.434082 -0.577393 0.437378 1445641720 0.535522 0.434082 -0.577393 0.437378 1445641720 0.537476 0.432617 -0.576233 0.437988 1445641720 0.537476 0.432617 -0.576233 0.437988 1445641720 0.537476 0.432617 -0.576233 0.437988 1445641720 0.537476 0.432617 -0.576233 0.437988 1445641720 0.537476 0.432617 -0.576233 0.437988 1445641720 0.537476 0.432617 -0.576233 0.437988 1445641720 0.537903 0.432556 -0.577026 0.436523 1445641720 0.537903 0.432556 -0.577026 0.436523 1445641720 0.537903 0.432556 -0.577026 0.436523 1445641720 0.537903 0.432556 -0.577026 0.436523 1445641720 0.537903 0.432556 -0.577026 0.436523 1445641720 0.537903 0.432556 -0.577026 0.436523 1445641720 0.536255 0.432983 -0.578918 0.435669 1445641720 0.536255 0.432983 -0.578918 0.435669 1445641720 0.536255 0.432983 -0.578918 0.435669 1445641720 0.536255 0.432983 -0.578918 0.435669 1445641720 0.536255 0.432983 -0.578918 0.435669 1445641720 0.536255 0.432983 -0.578918 0.435669 1445641720 0.538086 0.430237 -0.580872 0.433411 1445641720 0.538086 0.430237 -0.580872 0.433411 1445641720 0.538086 0.430237 -0.580872 0.433411 1445641720 0.538086 0.430237 -0.580872 0.433411 1445641720 0.538086 0.430237 -0.580872 0.433411 1445641720 0.538086 0.430237 -0.580872 0.433411 1445641720 0.538086 0.430237 -0.580872 0.433411 1445641720 0.541138 0.426208 -0.584900 0.428223 1445641720 0.541138 0.426208 -0.584900 0.428223 1445641720 0.541138 0.426208 -0.584900 0.428223 1445641720 0.541138 0.426208 -0.584900 0.428223 1445641720 0.541138 0.426208 -0.584900 0.428223 1445641720 0.541138 0.426208 -0.584900 0.428223 1445641720 0.542175 0.424316 -0.587280 0.425537 1445641720 0.542175 0.424316 -0.587280 0.425537 1445641720 0.542175 0.424316 -0.587280 0.425537 1445641720 0.542175 0.424316 -0.587280 0.425537 1445641720 0.542175 0.424316 -0.587280 0.425537 1445641720 0.542175 0.424316 -0.587280 0.425537 1445641720 0.539063 0.426025 -0.587219 0.427856 1445641720 0.539063 0.426025 -0.587219 0.427856 1445641720 0.539063 0.426025 -0.587219 0.427856 1445641720 0.539063 0.426025 -0.587219 0.427856 1445641720 0.539063 0.426025 -0.587219 0.427856 1445641720 0.539063 0.426025 -0.587219 0.427856 1445641720 0.534668 0.428162 -0.586060 0.432739 1445641720 0.534668 0.428162 -0.586060 0.432739 1445641720 0.534668 0.428162 -0.586060 0.432739 1445641720 0.534668 0.428162 -0.586060 0.432739 1445641720 0.534668 0.428162 -0.586060 0.432739 1445641720 0.534668 0.428162 -0.586060 0.432739 1445641720 0.534119 0.430542 -0.582458 0.435913 1445641720 0.534119 0.430542 -0.582458 0.435913 1445641720 0.534119 0.430542 -0.582458 0.435913 1445641720 0.534119 0.430542 -0.582458 0.435913 1445641720 0.534119 0.430542 -0.582458 0.435913 1445641720 0.534119 0.430542 -0.582458 0.435913 1445641720 0.533997 0.433472 -0.582031 0.433716 1445641720 0.533997 0.433472 -0.582031 0.433716 1445641720 0.533997 0.433472 -0.582031 0.433716 1445641720 0.533997 0.433472 -0.582031 0.433716 1445641720 0.533997 0.433472 -0.582031 0.433716 1445641720 0.533081 0.435669 -0.579834 0.435608 1445641720 0.533081 0.435669 -0.579834 0.435608 1445641720 0.533081 0.435669 -0.579834 0.435608 1445641720 0.533081 0.435669 -0.579834 0.435608 1445641720 0.533081 0.435669 -0.579834 0.435608 1445641720 0.531799 0.437073 -0.577820 0.438416 1445641720 0.531799 0.437073 -0.577820 0.438416 1445641720 0.531799 0.437073 -0.577820 0.438416 1445641720 0.531799 0.437073 -0.577820 0.438416 1445641720 0.531799 0.437073 -0.577820 0.438416 1445641720 0.531799 0.437073 -0.577820 0.438416 1445641720 0.530701 0.439819 -0.576294 0.439026 1445641720 0.530701 0.439819 -0.576294 0.439026 1445641720 0.530701 0.439819 -0.576294 0.439026 1445641720 0.530701 0.439819 -0.576294 0.439026 1445641720 0.530701 0.439819 -0.576294 0.439026 1445641720 0.530701 0.439819 -0.576294 0.439026 1445641720 0.530701 0.439819 -0.576294 0.439026 1445641720 0.530579 0.440735 -0.575073 0.439880 1445641720 0.530579 0.440735 -0.575073 0.439880 1445641720 0.530579 0.440735 -0.575073 0.439880 1445641720 0.530579 0.440735 -0.575073 0.439880 1445641720 0.530579 0.440735 -0.575073 0.439880 1445641720 0.530579 0.440735 -0.575073 0.439880 1445641720 0.530579 0.440735 -0.575073 0.439880 1445641720 0.531006 0.441101 -0.574158 0.440186 1445641720 0.531006 0.441101 -0.574158 0.440186 1445641720 0.531006 0.441101 -0.574158 0.440186 1445641720 0.531006 0.441101 -0.574158 0.440186 1445641720 0.531006 0.441101 -0.574158 0.440186 1445641720 0.531006 0.441101 -0.574158 0.440186 1445641720 0.529968 0.441467 -0.574585 0.440491 1445641720 0.529968 0.441467 -0.574585 0.440491 1445641720 0.529968 0.441467 -0.574585 0.440491 1445641720 0.529968 0.441467 -0.574585 0.440491 1445641721 0.529968 0.441467 -0.574585 0.440491 1445641721 0.529968 0.441467 -0.574585 0.440491 1445641721 0.530029 0.438538 -0.575134 0.442627 1445641721 0.530029 0.438538 -0.575134 0.442627 1445641721 0.530029 0.438538 -0.575134 0.442627 1445641721 0.530029 0.438538 -0.575134 0.442627 1445641721 0.530029 0.438538 -0.575134 0.442627 1445641721 0.530029 0.438538 -0.575134 0.442627 1445641721 0.530029 0.438538 -0.575134 0.442627 1445641721 0.533020 0.432129 -0.578796 0.440613 1445641721 0.533020 0.432129 -0.578796 0.440613 1445641721 0.533020 0.432129 -0.578796 0.440613 1445641721 0.533020 0.432129 -0.578796 0.440613 1445641721 0.533020 0.432129 -0.578796 0.440613 1445641721 0.533020 0.432129 -0.578796 0.440613 1445641721 0.533020 0.432129 -0.578796 0.440613 1445641721 0.536987 0.425354 -0.584656 0.434509 1445641721 0.536987 0.425354 -0.584656 0.434509 1445641721 0.536987 0.425354 -0.584656 0.434509 1445641721 0.536987 0.425354 -0.584656 0.434509 1445641721 0.536987 0.425354 -0.584656 0.434509 1445641721 0.536987 0.425354 -0.584656 0.434509 1445641721 0.536621 0.424805 -0.587036 0.432312 1445641721 0.536621 0.424805 -0.587036 0.432312 1445641721 0.536621 0.424805 -0.587036 0.432312 1445641721 0.536621 0.424805 -0.587036 0.432312 1445641721 0.536621 0.424805 -0.587036 0.432312 1445641721 0.536621 0.424805 -0.587036 0.432312 1445641721 0.536621 0.424805 -0.587036 0.432312 1445641721 0.530457 0.430420 -0.586792 0.434753 1445641721 0.530457 0.430420 -0.586792 0.434753 1445641721 0.530457 0.430420 -0.586792 0.434753 1445641721 0.530457 0.430420 -0.586792 0.434753 1445641721 0.530457 0.430420 -0.586792 0.434753 1445641721 0.530457 0.430420 -0.586792 0.434753 1445641721 0.531433 0.428955 -0.579590 0.444519 1445641721 0.531433 0.428955 -0.579590 0.444519 1445641721 0.531433 0.428955 -0.579590 0.444519 1445641721 0.531433 0.428955 -0.579590 0.444519 1445641721 0.531433 0.428955 -0.579590 0.444519 1445641721 0.531433 0.428955 -0.579590 0.444519 1445641721 0.527771 0.433044 -0.579712 0.444702 1445641721 0.527771 0.433044 -0.579712 0.444702 1445641721 0.527771 0.433044 -0.579712 0.444702 1445641721 0.527771 0.433044 -0.579712 0.444702 1445641721 0.527771 0.433044 -0.579712 0.444702 1445641721 0.527771 0.433044 -0.579712 0.444702 1445641721 0.527771 0.433044 -0.579712 0.444702 1445641721 0.526794 0.436829 -0.577942 0.444580 1445641721 0.526794 0.436829 -0.577942 0.444580 1445641721 0.526794 0.436829 -0.577942 0.444580 1445641721 0.526794 0.436829 -0.577942 0.444580 1445641721 0.526794 0.436829 -0.577942 0.444580 1445641721 0.526794 0.436829 -0.577942 0.444580 1445641721 0.525513 0.437683 -0.576355 0.447205 1445641721 0.525513 0.437683 -0.576355 0.447205 1445641721 0.525513 0.437683 -0.576355 0.447205 1445641721 0.525513 0.437683 -0.576355 0.447205 1445641721 0.525513 0.437683 -0.576355 0.447205 1445641721 0.525513 0.437683 -0.576355 0.447205 1445641721 0.523376 0.441040 -0.574707 0.448608 1445641721 0.523376 0.441040 -0.574707 0.448608 1445641721 0.523376 0.441040 -0.574707 0.448608 1445641721 0.523376 0.441040 -0.574707 0.448608 1445641721 0.523376 0.441040 -0.574707 0.448608 1445641721 0.523376 0.441040 -0.574707 0.448608 1445641721 0.523804 0.442139 -0.573364 0.448730 1445641721 0.523804 0.442139 -0.573364 0.448730 1445641721 0.523804 0.442139 -0.573364 0.448730 1445641721 0.523804 0.442139 -0.573364 0.448730 1445641721 0.523804 0.442139 -0.573364 0.448730 1445641721 0.523804 0.442139 -0.573364 0.448730 1445641721 0.526367 0.440979 -0.572754 0.447693 1445641721 0.526367 0.440979 -0.572754 0.447693 1445641721 0.526367 0.440979 -0.572754 0.447693 1445641721 0.526367 0.440979 -0.572754 0.447693 1445641721 0.526367 0.440979 -0.572754 0.447693 1445641721 0.526367 0.440979 -0.572754 0.447693 1445641721 0.527527 0.438599 -0.574951 0.445801 1445641721 0.527527 0.438599 -0.574951 0.445801 1445641721 0.527527 0.438599 -0.574951 0.445801 1445641721 0.527527 0.438599 -0.574951 0.445801 1445641721 0.527527 0.438599 -0.574951 0.445801 1445641721 0.527527 0.438599 -0.574951 0.445801 1445641721 0.527527 0.438599 -0.574951 0.445801 1445641721 0.530640 0.434937 -0.576721 0.443359 1445641721 0.530640 0.434937 -0.576721 0.443359 1445641721 0.530640 0.434937 -0.576721 0.443359 1445641721 0.530640 0.434937 -0.576721 0.443359 1445641721 0.530640 0.434937 -0.576721 0.443359 1445641721 0.530640 0.434937 -0.576721 0.443359 1445641721 0.537354 0.426086 -0.581726 0.437317 1445641721 0.537354 0.426086 -0.581726 0.437317 1445641721 0.537354 0.426086 -0.581726 0.437317 1445641721 0.537354 0.426086 -0.581726 0.437317 1445641721 0.537354 0.426086 -0.581726 0.437317 1445641721 0.537354 0.426086 -0.581726 0.437317 1445641721 0.541260 0.420776 -0.584045 0.434509 1445641721 0.541260 0.420776 -0.584045 0.434509 1445641721 
0.548767 0.416382 -0.591492 0.419006 1445641723 0.548767 0.416382 -0.591492 0.419006 1445641723 0.547607 0.418030 -0.588501 0.423096 1445641723 0.547607 0.418030 -0.588501 0.423096 1445641723 0.547607 0.418030 -0.588501 0.423096 1445641723 0.547607 0.418030 -0.588501 0.423096 1445641723 0.547607 0.418030 -0.588501 0.423096 1445641723 0.547607 0.418030 -0.588501 0.423096 1445641723 0.546021 0.421204 -0.585815 0.425720 1445641724 0.546021 0.421204 -0.585815 0.425720 1445641724 0.546021 0.421204 -0.585815 0.425720 1445641724 0.546021 0.421204 -0.585815 0.425720 1445641724 0.546021 0.421204 -0.585815 0.425720 1445641724 0.546021 0.421204 -0.585815 0.425720 1445641724 0.544617 0.424744 -0.583069 0.427734 1445641724 0.544617 0.424744 -0.583069 0.427734 1445641724 0.544617 0.424744 -0.583069 0.427734 1445641724 0.544617 0.424744 -0.583069 0.427734 1445641724 0.544617 0.424744 -0.583069 0.427734 1445641724 0.544617 0.424744 -0.583069 0.427734 1445641724 0.544617 0.424744 -0.583069 0.427734 1445641724 0.545166 0.426636 -0.582886 0.425476 1445641724 0.545166 0.426636 -0.582886 0.425476 1445641724 0.545166 0.426636 -0.582886 0.425476 1445641724 0.545166 0.426636 -0.582886 0.425476 1445641724 0.545166 0.426636 -0.582886 0.425476 1445641724 0.545898 0.426086 -0.585876 0.420837 1445641724 0.545898 0.426086 -0.585876 0.420837 1445641724 0.545898 0.426086 -0.585876 0.420837 1445641724 0.545898 0.426086 -0.585876 0.420837 1445641724 0.545898 0.426086 -0.585876 0.420837 1445641724 0.545898 0.426086 -0.585876 0.420837 1445641724 0.546692 0.424927 -0.587708 0.418457 1445641724 0.546692 0.424927 -0.587708 0.418457 1445641724 0.546692 0.424927 -0.587708 0.418457 1445641724 0.546692 0.424927 -0.587708 0.418457 1445641724 0.546692 0.424927 -0.587708 0.418457 1445641724 0.546692 0.424927 -0.587708 0.418457 1445641724 0.546631 0.424377 -0.586487 0.420898 1445641724 0.546631 0.424377 -0.586487 0.420898 1445641724 0.546631 0.424377 -0.586487 0.420898 1445641724 0.546631 0.424377 -0.586487 0.420898 1445641724 0.546631 0.424377 -0.586487 0.420898 1445641724 0.546631 0.424377 -0.586487 0.420898 1445641724 0.547546 0.423340 -0.585266 0.422363 1445641724 0.547546 0.423340 -0.585266 0.422363 1445641724 0.547546 0.423340 -0.585266 0.422363 1445641724 0.547546 0.423340 -0.585266 0.422363 1445641724 0.547546 0.423340 -0.585266 0.422363 1445641724 0.547546 0.423340 -0.585266 0.422363 1445641724 0.547546 0.423340 -0.585266 0.422363 1445641724 0.548096 0.422546 -0.585449 0.422180 1445641724 0.548096 0.422546 -0.585449 0.422180 1445641724 0.548096 0.422546 -0.585449 0.422180 1445641724 0.548096 0.422546 -0.585449 0.422180 1445641724 0.548096 0.422546 -0.585449 0.422180 1445641724 0.548096 0.422546 -0.585449 0.422180 1445641724 0.549133 0.421448 -0.584961 0.422668 1445641724 0.549133 0.421448 -0.584961 0.422668 1445641724 0.549133 0.421448 -0.584961 0.422668 1445641724 0.549133 0.421448 -0.584961 0.422668 1445641724 0.549133 0.421448 -0.584961 0.422668 1445641724 0.549133 0.421448 -0.584961 0.422668 1445641724 0.551758 0.418884 -0.583618 0.423645 1445641724 0.551758 0.418884 -0.583618 0.423645 1445641724 0.551758 0.418884 -0.583618 0.423645 1445641724 0.551758 0.418884 -0.583618 0.423645 1445641724 0.551758 0.418884 -0.583618 0.423645 1445641724 0.551758 0.418884 -0.583618 0.423645 1445641724 0.551758 0.418884 -0.583618 0.423645 1445641724 0.552917 0.417236 -0.581787 0.426208 1445641724 0.552917 0.417236 -0.581787 0.426208 1445641724 0.552917 0.417236 -0.581787 0.426208 1445641724 0.552917 0.417236 -0.581787 0.426208 1445641724 0.552917 0.417236 -0.581787 0.426208 1445641724 0.552673 0.417236 -0.581421 0.427124 1445641724 0.552673 0.417236 -0.581421 0.427124 1445641724 0.552673 0.417236 -0.581421 0.427124 1445641724 0.552673 0.417236 -0.581421 0.427124 1445641724 0.552673 0.417236 -0.581421 0.427124 1445641724 0.552673 0.417236 -0.581421 0.427124 1445641724 0.552734 0.416809 -0.583496 0.424500 1445641724 0.552734 0.416809 -0.583496 0.424500 1445641724 0.552734 0.416809 -0.583496 0.424500 1445641724 0.552734 0.416809 -0.583496 0.424500 1445641724 0.552734 0.416809 -0.583496 0.424500 1445641724 0.552734 0.416809 -0.583496 0.424500 1445641724 0.552734 0.416809 -0.583496 0.424500 1445641724 0.549500 0.420410 -0.581665 0.427673 1445641724 0.549500 0.420410 -0.581665 0.427673 1445641724 0.549500 0.420410 -0.581665 0.427673 1445641724 0.549500 0.420410 -0.581665 0.427673 1445641724 0.549500 0.420410 -0.581665 0.427673 1445641724 0.544189 0.426636 -0.578369 0.432739 1445641724 0.544189 0.426636 -0.578369 0.432739 1445641724 0.544189 0.426636 -0.578369 0.432739 1445641724 0.544189 0.426636 -0.578369 0.432739 1445641724 0.544189 0.426636 -0.578369 0.432739 1445641724 0.544189 0.426636 -0.578369 0.432739 1445641724 0.544189 0.426636 -0.578369 0.432739 1445641724 0.541992 0.430176 -0.577759 0.432861 1445641724 0.541992 0.430176 -0.577759 0.432861 1445641724 0.541992 0.430176 -0.577759 0.432861 1445641724 0.541992 0.430176 -0.577759 0.432861 1445641724 0.541992 0.430176 -0.577759 0.432861 1445641724 0.540771 0.432251 -0.581238 0.427551 1445641724 0.540771 0.432251 -0.581238 0.427551 1445641724 0.540771 0.432251 -0.581238 0.427551 1445641724 0.540771 0.432251 -0.581238 0.427551 1445641724 0.540771 0.432251 -0.581238 0.427551 1445641724 0.541992 0.431946 -0.580811 0.426941 1445641724 0.541992 0.431946 -0.580811 0.426941 1445641724 0.541992 0.431946 -0.580811 0.426941 1445641724 0.541992 0.431946 -0.580811 0.426941 1445641724 0.541992 0.431946 -0.580811 0.426941 1445641724 0.541687 0.429626 -0.583557 0.425903 1445641724 0.541687 0.429626 -0.583557 0.425903 1445641725 0.541687 0.429626 -0.583557 0.425903 1445641725 0.541687 0.429626 -0.583557 0.425903 1445641725 0.541687 0.429626 -0.583557 0.425903 1445641725 0.542603 0.428101 -0.584229 0.425354 1445641725 0.542603 0.428101 -0.584229 0.425354 1445641725 0.542603 0.428101 -0.584229 0.425354 1445641725 0.542603 0.428101 -0.584229 0.425354 1445641725 0.542603 0.428101 -0.584229 0.425354 1445641725 0.542603 0.428101 -0.584229 0.425354 1445641725 0.544312 0.426636 -0.583557 0.425659 1445641725 0.544312 0.426636 -0.583557 0.425659 1445641725 0.544312 0.426636 -0.583557 0.425659 1445641725 0.544312 0.426636 -0.583557 0.425659 1445641725 0.544312 0.426636 -0.583557 0.425659 1445641725 0.544312 0.426636 -0.583557 0.425659 1445641725 0.544312 0.426636 -0.583557 0.425659 1445641725 0.544434 0.424744 -0.584106 0.426636 1445641725 0.544434 0.424744 -0.584106 0.426636 1445641725 0.544434 0.424744 -0.584106 0.426636 1445641725 0.544434 0.424744 -0.584106 0.426636 1445641725 0.544434 0.424744 -0.584106 0.426636 1445641725 0.544434 0.424744 -0.584106 0.426636 1445641725 0.543823 0.424011 -0.583557 0.428772 1445641725 0.543823 0.424011 -0.583557 0.428772 1445641725 0.543823 0.424011 -0.583557 0.428772 1445641725 0.543823 0.424011 -0.583557 0.428772 1445641725 0.543823 0.424011 -0.583557 0.428772 1445641725 0.543823 0.424011 -0.583557 0.428772 1445641725 0.542786 0.424377 -0.584167 0.428955 1445641725 0.542786 0.424377 -0.584167 0.428955 1445641725 0.542786 0.424377 -0.584167 0.428955 1445641725 0.542786 0.424377 -0.584167 0.428955 1445641725 0.542786 0.424377 -0.584167 0.428955 1445641725 0.542786 0.424377 -0.584167 0.428955 1445641725 0.542847 0.425415 -0.585449 0.426086 1445641725 0.542847 0.425415 -0.585449 0.426086 1445641725 0.542847 0.425415 -0.585449 0.426086 1445641725 0.542847 0.425415 -0.585449 0.426086 1445641725 0.542847 0.425415 -0.585449 0.426086 1445641725 0.542847 0.425415 -0.585449 0.426086 1445641725 0.541382 0.428040 -0.584717 0.426270 1445641725 0.541382 0.428040 -0.584717 0.426270 1445641725 0.541382 0.428040 -0.584717 0.426270 1445641725 0.541382 0.428040 -0.584717 0.426270 1445641725 0.541382 0.428040 -0.584717 0.426270 1445641725 0.541382 0.428040 -0.584717 0.426270 1445641725 0.539734 0.431580 -0.582275 0.428162 1445641725 0.539734 0.431580 -0.582275 0.428162 1445641725 0.539734 0.431580 -0.582275 0.428162 1445641725 0.539734 0.431580 -0.582275 0.428162 1445641725 0.539734 0.431580 -0.582275 0.428162 1445641725 0.539734 0.431580 -0.582275 0.428162 1445641725 0.539734 0.431580 -0.582275 0.428162 1445641725 0.540222 0.432739 -0.581055 0.428101 1445641725 0.540222 0.432739 -0.581055 0.428101 1445641725 0.540222 0.432739 -0.581055 0.428101 1445641725 0.540222 0.432739 -0.581055 0.428101 1445641725 0.540222 0.432739 -0.581055 0.428101 1445641725 0.540222 0.432739 -0.581055 0.428101 1445641725 0.539612 0.434387 -0.581421 0.426636 1445641725 0.539612 0.434387 -0.581421 0.426636 1445641725 0.539612 0.434387 -0.581421 0.426636 1445641725 0.539612 0.434387 -0.581421 0.426636 1445641725 0.539612 0.434387 -0.581421 0.426636 1445641725 0.538696 0.435730 -0.581482 0.426392 1445641725 0.538696 0.435730 -0.581482 0.426392 1445641725 0.538696 0.435730 -0.581482 0.426392 1445641725 0.538696 0.435730 -0.581482 0.426392 1445641725 0.538696 0.435730 -0.581482 0.426392 1445641725 0.538696 0.435730 -0.581482 0.426392 1445641725 0.538696 0.435730 -0.581482 0.426392 1445641725 0.539307 0.433044 -0.581787 0.427917 1445641725 0.539307 0.433044 -0.581787 0.427917 1445641725 0.539307 0.433044 -0.581787 0.427917 1445641725 0.539307 0.433044 -0.581787 0.427917 1445641725 0.539307 0.433044 -0.581787 0.427917 1445641725 0.539307 0.433044 -0.581787 0.427917 1445641725 0.540100 0.432800 -0.582397 0.426392 1445641725 0.540100 0.432800 -0.582397 0.426392 1445641725 0.540100 0.432800 -0.582397 0.426392 1445641725 0.540100 0.432800 -0.582397 0.426392 1445641725 0.540100 0.432800 -0.582397 0.426392 1445641725 0.540100 0.432800 -0.582397 0.426392 1445641725 0.541077 0.431519 -0.583740 0.424561 1445641725 0.541077 0.431519 -0.583740 0.424561 1445641725 0.541077 0.431519 -0.583740 0.424561 1445641725 0.541077 0.431519 -0.583740 0.424561 1445641725 0.541077 0.431519 -0.583740 0.424561 1445641725 0.541077 0.431519 -0.583740 0.424561 1445641725 0.541077 0.431519 -0.583740 0.424561 1445641725 0.542114 0.427612 -0.585449 0.424744 1445641725 0.542114 0.427612 -0.585449 0.424744 1445641725 0.542114 0.427612 -0.585449 0.424744 1445641725 0.542114 0.427612 -0.585449 0.424744 1445641725 0.542114 0.427612 -0.585449 0.424744 1445641725 0.542114 0.427612 -0.585449 0.424744 1445641725 0.541931 0.425903 -0.585205 0.427124 1445641725 0.541931 0.425903 -0.585205 0.427124 1445641725 0.541931 0.425903 -0.585205 0.427124 1445641725 0.541931 0.425903 -0.585205 0.427124 1445641725 0.541931 0.425903 -0.585205 0.427124 1445641725 0.541931 0.425903 -0.585205 0.427124 1445641725 0.542175 0.425720 -0.584656 0.427734 1445641725 0.542175 0.425720 -0.584656 0.427734 1445641725 0.542175 0.425720 -0.584656 0.427734 1445641725 0.542175 0.425720 -0.584656 0.427734 1445641725 0.542175 0.425720 -0.584656 0.427734 1445641725 0.542175 0.425720 -0.584656 0.427734 1445641725 0.542908 0.424805 -0.584839 0.427429 1445641725 0.542908 0.424805 -0.584839 0.427429 1445641725 0.542908 0.424805 -0.584839 0.427429 1445641726 0.542908 0.424805 -0.584839 0.427429 1445641726 0.542908 0.424805 -0.584839 0.427429 1445641726 0.540955 0.426025 -0.584656 0.428955 1445641726 0.540955 0.426025 -0.584656 0.428955 1445641726 0.540955 0.426025 -0.584656 0.428955 1445641726 0.540955 0.426025 -0.584656 0.428955 1445641726 0.540955 0.426025 -0.584656 0.428955 1445641726 0.540955 0.426025 -0.584656 0.428955 1445641726 0.537292 0.430664 -0.581604 0.433105 1445641726 0.537292 0.430664 -0.581604 0.433105 1445641726 0.537292 0.430664 -0.581604 0.433105 1445641726 0.537292 0.430664 -0.581604 0.433105 1445641726 0.537292 0.430664 -0.581604 0.433105 1445641726 0.537292 0.430664 -0.581604 0.433105 1445641726 0.535461 0.435730 -0.576782 0.436768 1445641726 0.535461 0.435730 -0.576782 0.436768 1445641726 0.535461 0.435730 -0.576782 0.436768 1445641726 0.535461 0.435730 -0.576782 0.436768 1445641726 0.535461 0.435730 -0.576782 0.436768 1445641726 0.535461 0.435730 -0.576782 0.436768 1445641726 0.535645 0.438110 -0.575317 0.435974 1445641726 0.535645 0.438110 -0.575317 0.435974 1445641726 0.535645 0.438110 -0.575317 0.435974 1445641726 0.535645 0.438110 -0.575317 0.435974 1445641726 0.535645 0.438110 -0.575317 0.435974 1445641726 0.535645 0.438110 -0.575317 0.435974 1445641726 0.538330 0.436890 -0.578186 0.430115 1445641726 0.538330 0.436890 -0.578186 0.430115 1445641726 0.538330 0.436890 -0.578186 0.430115 1445641726 0.538330 0.436890 -0.578186 0.430115 1445641726 0.538330 0.436890 -0.578186 0.430115 1445641726 0.538330 0.436890 -0.578186 0.430115 1445641726 0.541504 0.432373 -0.583679 0.423218 1445641726 0.541504 0.432373 -0.583679 0.423218 1445641726 0.541504 0.432373 -0.583679 0.423218 1445641726 0.541504 0.432373 -0.583679 0.423218 1445641726 0.541504 0.432373 -0.583679 0.423218 1445641726 0.541504 0.432373 -0.583679 0.423218 1445641726 0.544006 0.425293 -0.588684 0.420227 1445641726 0.544006 0.425293 -0.588684 0.420227 1445641726 0.544006 0.425293 -0.588684 0.420227 1445641726 0.544006 0.425293 -0.588684 0.420227 1445641726 0.546936 0.422424 -0.588013 0.420288 1445641726 0.546936 0.422424 -0.588013 0.420288 1445641726 0.546936 0.422424 -0.588013 0.420288 1445641726 0.546936 0.422424 -0.588013 0.420288 1445641726 0.546936 0.422424 -0.588013 0.420288 1445641726 0.546936 0.422424 -0.588013 0.420288 1445641726 0.546265 0.422607 -0.585388 0.424561 1445641726 0.546265 0.422607 -0.585388 0.424561 1445641726 0.546265 0.422607 -0.585388 0.424561 1445641726 0.546265 0.422607 -0.585388 0.424561 1445641726 0.546265 0.422607 -0.585388 0.424561 1445641726 0.546265 0.422607 -0.585388 0.424561 1445641726 0.546265 0.422607 -0.585388 0.424561 1445641726 0.543213 0.424561 -0.581970 0.431213 1445641726 0.543213 0.424561 -0.581970 0.431213 1445641726 0.543213 0.424561 -0.581970 0.431213 1445641726 0.543213 0.424561 -0.581970 0.431213 1445641726 0.543213 0.424561 -0.581970 0.431213 1445641726 0.543213 0.424561 -0.581970 0.431213 1445641726 0.541870 0.427490 -0.577759 0.435608 1445641726 0.541870 0.427490 -0.577759 0.435608 1445641726 0.541870 0.427490 -0.577759 0.435608 1445641726 0.541870 0.427490 -0.577759 0.435608 1445641726 0.541870 0.427490 -0.577759 0.435608 1445641726 0.541870 0.427490 -0.577759 0.435608 1445641726 0.542542 0.428284 -0.579834 0.431213 1445641726 0.542542 0.428284 -0.579834 0.431213 1445641726 0.542542 0.428284 -0.579834 0.431213 1445641726 0.542542 0.428284 -0.579834 0.431213 1445641726 0.542542 0.428284 -0.579834 0.431213 1445641726 0.542542 0.428284 -0.579834 0.431213 1445641726 0.544128 0.427002 -0.582092 0.427490 1445641726 0.544128 0.427002 -0.582092 0.427490 1445641726 0.544128 0.427002 -0.582092 0.427490 1445641726 0.544128 0.427002 -0.582092 0.427490 1445641726 0.544128 0.427002 -0.582092 0.427490 1445641726 0.544128 0.427002 -0.582092 0.427490 1445641726 0.542908 0.428040 -0.580322 0.430298 1445641726 0.542908 0.428040 -0.580322 0.430298 1445641726 0.542908 0.428040 -0.580322 0.430298 1445641726 0.542908 0.428040 -0.580322 0.430298 1445641726 0.542908 0.428040 -0.580322 0.430298 1445641726 0.542908 0.428040 -0.580322 0.430298 1445641726 0.542908 0.428040 -0.580322 0.430298 1445641726 0.540100 0.430664 -0.576965 0.435730 1445641726 0.540100 0.430664 -0.576965 0.435730 1445641726 0.540100 0.430664 -0.576965 0.435730 1445641726 0.540100 0.430664 -0.576965 0.435730 1445641726 0.540100 0.430664 -0.576965 0.435730 1445641726 0.540100 0.430664 -0.576965 0.435730 1445641726 0.540100 0.430664 -0.576965 0.435730 1445641726 0.538696 0.433777 -0.575378 0.436523 1445641726 0.538696 0.433777 -0.575378 0.436523 1445641726 0.538696 0.433777 -0.575378 0.436523 1445641726 0.538696 0.433777 -0.575378 0.436523 1445641726 0.538696 0.433777 -0.575378 0.436523 1445641726 0.538696 0.433777 -0.575378 0.436523 1445641726 0.537903 0.437195 -0.577881 0.430786 1445641726 0.537903 0.437195 -0.577881 0.430786 1445641726 0.537903 0.437195 -0.577881 0.430786 1445641726 0.537903 0.437195 -0.577881 0.430786 1445641726 0.537903 0.437195 -0.577881 0.430786 1445641726 0.540161 0.436951 -0.579895 0.425415 1445641726 0.540161 0.436951 -0.579895 0.425415 1445641726 0.540161 0.436951 -0.579895 0.425415 1445641726 0.540161 0.436951 -0.579895 0.425415 1445641726 0.540161 0.436951 -0.579895 0.425415 1445641727 0.540161 0.436951 -0.579895 0.425415 1445641727 0.536133 0.436096 -0.585388 0.423889 1445641727 0.536133 0.436096 -0.585388 0.423889 1445641727 0.536133 0.436096 -0.585388 0.423889 1445641727 0.536133 0.436096 -0.585388 0.423889 1445641727 0.536133 0.436096 -0.585388 0.423889 1445641727 0.536133 0.436096 -0.585388 0.423889 1445641727 0.539124 0.433472 -0.584045 0.424622 1445641727 0.539124 0.433472 -0.584045 0.424622 1445641727 0.539124 0.433472 -0.584045 0.424622 1445641727 0.539124 0.433472 -0.584045 0.424622 1445641727 0.539124 0.433472 -0.584045 0.424622 1445641727 0.539124 0.433472 -0.584045 0.424622 1445641727 0.541260 0.431946 -0.584167 0.423218 1445641727 0.541260 0.431946 -0.584167 0.423218 1445641727 0.541260 0.431946 -0.584167 0.423218 1445641727 0.541260 0.431946 -0.584167 0.423218 1445641727 0.541260 0.431946 -0.584167 0.423218 1445641727 0.541260 0.431946 -0.584167 0.423218 1445641727 0.541382 0.428772 -0.585449 0.424561 1445641727 0.541382 0.428772 -0.585449 0.424561 1445641727 0.541382 0.428772 -0.585449 0.424561 1445641727 0.541382 0.428772 -0.585449 0.424561 1445641727 0.541382 0.428772 -0.585449 0.424561 1445641727 0.541382 0.428772 -0.585449 0.424561 1445641727 0.541382 0.428772 -0.585449 0.424561 1445641727 0.540771 0.427979 -0.584045 0.428101 1445641727 0.540771 0.427979 -0.584045 0.428101 1445641727 0.540771 0.427979 -0.584045 0.428101 1445641727 0.540771 0.427979 -0.584045 0.428101 1445641727 0.540771 0.427979 -0.584045 0.428101 1445641727 0.540771 0.427979 -0.584045 0.428101 1445641727 0.539551 0.430481 -0.582031 0.429810 1445641727 0.539551 0.430481 -0.582031 0.429810 1445641727 0.539551 0.430481 -0.582031 0.429810 1445641727 0.539551 0.430481 -0.582031 0.429810 1445641727 0.539551 0.430481 -0.582031 0.429810 1445641727 0.539551 0.430481 -0.582031 0.429810 1445641727 0.539551 0.430481 -0.582031 0.429810 1445641727 0.538513 0.432861 -0.582275 0.428406 1445641727 0.538513 0.432861 -0.582275 0.428406 1445641727 0.538513 0.432861 -0.582275 0.428406 1445641727 0.538513 0.432861 -0.582275 0.428406 1445641727 0.538513 0.432861 -0.582275 0.428406 1445641727 0.538513 0.432861 -0.582275 0.428406 1445641727 0.536682 0.435669 -0.579773 0.431213 1445641727 0.536682 0.435669 -0.579773 0.431213 1445641727 0.536682 0.435669 -0.579773 0.431213 1445641727 0.536682 0.435669 -0.579773 0.431213 1445641727 0.536682 0.435669 -0.579773 0.431213 1445641727 0.536682 0.435669 -0.579773 0.431213 1445641727 0.534302 0.440613 -0.574829 0.435791 1445641727 0.534302 0.440613 -0.574829 0.435791 1445641727 0.534302 0.440613 -0.574829 0.435791 1445641727 0.534302 0.440613 -0.574829 0.435791 1445641727 0.534302 0.440613 -0.574829 0.435791 1445641727 0.534302 0.440613 -0.574829 0.435791 1445641727 0.535461 0.440613 -0.575439 0.433472 1445641727 0.535461 0.440613 -0.575439 0.433472 1445641727 0.535461 0.440613 -0.575439 0.433472 1445641727 0.535461 0.440613 -0.575439 0.433472 1445641727 0.535461 0.440613 -0.575439 0.433472 1445641727 0.539185 0.436646 -0.579102 0.428101 1445641727 0.539185 0.436646 -0.579102 0.428101 1445641727 0.539185 0.436646 -0.579102 0.428101 1445641727 0.539185 0.436646 -0.579102 0.428101 1445641727 0.539185 0.436646 -0.579102 0.428101 1445641727 0.539185 0.436646 -0.579102 0.428101 1445641727 0.538879 0.433838 -0.583984 0.424622 1445641727 0.538879 0.433838 -0.583984 0.424622 1445641727 0.538879 0.433838 -0.583984 0.424622 1445641727 0.538879 0.433838 -0.583984 0.424622 1445641727 0.538879 0.433838 -0.583984 0.424622 1445641727 0.538879 0.433838 -0.583984 0.424622 1445641727 0.538879 0.433838 -0.583984 0.424622 1445641727 0.539734 0.431885 -0.583496 0.426270 1445641727 0.539734 0.431885 -0.583496 0.426270 1445641727 0.539734 0.431885 -0.583496 0.426270 1445641727 0.539734 0.431885 -0.583496 0.426270 1445641727 0.539734 0.431885 -0.583496 0.426270 1445641727 0.539734 0.431885 -0.583496 0.426270 1445641727 0.542847 0.429321 -0.581848 0.427063 1445641727 0.542847 0.429321 -0.581848 0.427063 1445641727 0.542847 0.429321 -0.581848 0.427063 1445641727 0.542847 0.429321 -0.581848 0.427063 1445641727 0.542847 0.429321 -0.581848 0.427063 1445641727 0.542847 0.429321 -0.581848 0.427063 1445641727 0.542664 0.426941 -0.582642 0.428650 1445641727 0.542664 0.426941 -0.582642 0.428650 1445641727 0.542664 0.426941 -0.582642 0.428650 1445641727 0.542664 0.426941 -0.582642 0.428650 1445641727 0.540222 0.427734 -0.582214 0.431519 1445641727 0.540222 0.427734 -0.582214 0.431519 1445641727 0.540222 0.427734 -0.582214 0.431519 1445641727 0.540222 0.427734 -0.582214 0.431519 1445641727 0.540222 0.427734 -0.582214 0.431519 1445641727 0.540222 0.427734 -0.582214 0.431519 1445641727 0.537842 0.431091 -0.581726 0.431824 1445641727 0.537842 0.431091 -0.581726 0.431824 1445641727 0.537842 0.431091 -0.581726 0.431824 1445641727 0.537842 0.431091 -0.581726 0.431824 1445641727 0.537842 0.431091 -0.581726 0.431824 1445641727 0.537659 0.432678 -0.581543 0.430603 1445641727 0.537659 0.432678 -0.581543 0.430603 1445641727 0.537659 0.432678 -0.581543 0.430603 1445641727 0.537659 0.432678 -0.581543 0.430603 1445641727 0.537659 0.432678 -0.581543 0.430603 1445641727 0.537659 0.432678 -0.581543 0.430603 1445641727 0.537659 0.432678 -0.581543 0.430603 1445641728 0.536438 0.435730 -0.578735 0.432922 1445641728 0.536438 0.435730 -0.578735 0.432922 1445641728 0.536438 0.435730 -0.578735 0.432922 1445641728 0.536438 0.435730 -0.578735 0.432922 1445641728 0.536438 0.435730 -0.578735 0.432922 1445641728 0.536438 0.435730 -0.578735 0.432922 1445641728 0.534607 0.438782 -0.576599 0.434937 1445641728 0.534607 0.438782 -0.576599 0.434937 1445641728 0.534607 0.438782 -0.576599 0.434937 1445641728 0.534607 0.438782 -0.576599 0.434937 1445641728 0.534607 0.438782 -0.576599 0.434937 1445641728 0.534607 0.438782 -0.576599 0.434937 1445641728 0.534973 0.438171 -0.578125 0.433105 1445641728 0.534973 0.438171 -0.578125 0.433105 1445641728 0.534973 0.438171 -0.578125 0.433105 1445641728 0.534973 0.438171 -0.578125 0.433105 1445641728 0.534973 0.438171 -0.578125 0.433105 1445641728 0.534973 0.438171 -0.578125 0.433105 1445641728 0.534973 0.438171 -0.578125 0.433105 1445641728 0.535339 0.437256 -0.580139 0.430908 1445641728 0.535339 0.437256 -0.580139 0.430908 1445641728 0.535339 0.437256 -0.580139 0.430908 1445641728 0.535339 0.437256 -0.580139 0.430908 1445641728 0.535339 0.437256 -0.580139 0.430908 1445641728 0.535339 0.437256 -0.580139 0.430908 1445641728 0.538147 0.433411 -0.580933 0.430115 1445641728 0.538147 0.433411 -0.580933 0.430115 1445641728 0.538147 0.433411 -0.580933 0.430115 1445641728 0.538147 0.433411 -0.580933 0.430115 1445641728 0.538147 0.433411 -0.580933 0.430115 1445641728 0.538147 0.433411 -0.580933 0.430115 1445641728 0.539063 0.432129 -0.582397 0.428284 1445641728 0.539063 0.432129 -0.582397 0.428284 1445641728 0.539063 0.432129 -0.582397 0.428284 1445641728 0.539063 0.432129 -0.582397 0.428284 1445641728 0.540894 0.429565 -0.582397 0.428528 1445641728 0.540894 0.429565 -0.582397 0.428528 1445641728 0.540894 0.429565 -0.582397 0.428528 1445641728 0.540894 0.429565 -0.582397 0.428528 1445641728 0.540894 0.429565 -0.582397 0.428528 1445641728 0.540894 0.429565 -0.582397 0.428528 1445641728 0.542053 0.426636 -0.583618 0.428345 1445641728 0.542053 0.426636 -0.583618 0.428345 1445641728 0.542053 0.426636 -0.583618 0.428345 1445641728 0.542053 0.426636 -0.583618 0.428345 1445641728 0.542053 0.426636 -0.583618 0.428345 1445641728 0.542053 0.426636 -0.583618 0.428345 1445641728 0.542114 0.426636 -0.581970 0.430603 1445641728 0.542114 0.426636 -0.581970 0.430603 1445641728 0.542114 0.426636 -0.581970 0.430603 1445641728 0.542114 0.426636 -0.581970 0.430603 1445641728 0.542114 0.426636 -0.581970 0.430603 1445641728 0.542114 0.426636 -0.581970 0.430603 1445641728 0.540466 0.428589 -0.581970 0.430664 1445641728 0.540466 0.428589 -0.581970 0.430664 1445641728 0.540466 0.428589 -0.581970 0.430664 1445641728 0.540466 0.428589 -0.581970 0.430664 1445641728 0.540466 0.428589 -0.581970 0.430664 1445641728 0.540466 0.428589 -0.581970 0.430664 1445641728 0.540466 0.428589 -0.581970 0.430664 1445641728 0.539917 0.429749 -0.582458 0.429504 1445641728 0.539917 0.429749 -0.582458 0.429504 1445641728 0.539917 0.429749 -0.582458 0.429504 1445641728 0.539917 0.429749 -0.582458 0.429504 1445641728 0.539917 0.429749 -0.582458 0.429504 1445641728 0.539917 0.429749 -0.582458 0.429504 1445641728 0.537476 0.434326 -0.579773 0.431702 1445641728 0.537476 0.434326 -0.579773 0.431702 1445641728 0.537476 0.434326 -0.579773 0.431702 1445641728 0.537476 0.434326 -0.579773 0.431702 1445641728 0.537476 0.434326 -0.579773 0.431702 1445641728 0.537476 0.434326 -0.579773 0.431702 1445641728 0.535583 0.437317 -0.576294 0.435608 1445641728 0.535583 0.437317 -0.576294 0.435608 1445641728 0.535583 0.437317 -0.576294 0.435608 1445641728 0.535583 0.437317 -0.576294 0.435608 1445641728 0.535583 0.437317 -0.576294 0.435608 1445641728 0.535583 0.437317 -0.576294 0.435608 1445641728 0.538025 0.436707 -0.575439 0.434326 1445641728 
0.534363 0.433167 -0.582581 0.432861 1445641741 0.534363 0.433167 -0.582581 0.432861 1445641741 0.534363 0.433167 -0.582581 0.432861 1445641741 0.534363 0.433167 -0.582581 0.432861 1445641741 0.534363 0.433167 -0.582581 0.432861 1445641741 0.534363 0.433167 -0.582581 0.432861 1445641741 0.534363 0.433167 -0.582581 0.432861 1445641741 0.534302 0.434143 -0.581726 0.433167 1445641741 0.534302 0.434143 -0.581726 0.433167 1445641741 0.534302 0.434143 -0.581726 0.433167 1445641741 0.534302 0.434143 -0.581726 0.433167 1445641741 0.534302 0.434143 -0.581726 0.433167 1445641741 0.534302 0.434143 -0.581726 0.433167 1445641741 0.536011 0.433167 -0.582153 0.431396 1445641741 0.536011 0.433167 -0.582153 0.431396 1445641741 0.536011 0.433167 -0.582153 0.431396 1445641741 0.536011 0.433167 -0.582153 0.431396 1445641741 0.536011 0.433167 -0.582153 0.431396 1445641741 0.536011 0.433167 -0.582153 0.431396 1445641741 0.537842 0.430176 -0.584106 0.429443 1445641741 0.537842 0.430176 -0.584106 0.429443 1445641741 0.537842 0.430176 -0.584106 0.429443 1445641741 0.537842 0.430176 -0.584106 0.429443 1445641741 0.537842 0.430176 -0.584106 0.429443 1445641741 0.537842 0.430176 -0.584106 0.429443 1445641741 0.539856 0.427307 -0.586060 0.427124 1445641741 0.539856 0.427307 -0.586060 0.427124 1445641741 0.539856 0.427307 -0.586060 0.427124 1445641741 0.539856 0.427307 -0.586060 0.427124 1445641741 0.539856 0.427307 -0.586060 0.427124 1445641741 0.539856 0.427307 -0.586060 0.427124 1445641741 0.539856 0.427307 -0.586060 0.427124 1445641741 0.541199 0.424194 -0.587646 0.426392 1445641741 0.541199 0.424194 -0.587646 0.426392 1445641742 0.541199 0.424194 -0.587646 0.426392 1445641742 0.541199 0.424194 -0.587646 0.426392 1445641742 0.541199 0.424194 -0.587646 0.426392 1445641742 0.541199 0.424194 -0.587646 0.426392 1445641742 0.540955 0.421753 -0.589050 0.427124 1445641742 0.540955 0.421753 -0.589050 0.427124 1445641742 0.540955 0.421753 -0.589050 0.427124 1445641742 0.540955 0.421753 -0.589050 0.427124 1445641742 0.540955 0.421753 -0.589050 0.427124 1445641742 0.540955 0.421753 -0.589050 0.427124 1445641742 0.541260 0.421265 -0.588867 0.427612 1445641742 0.541260 0.421265 -0.588867 0.427612 1445641742 0.541260 0.421265 -0.588867 0.427612 1445641742 0.541260 0.421265 -0.588867 0.427612 1445641742 0.541260 0.421265 -0.588867 0.427612 1445641742 0.541260 0.421265 -0.588867 0.427612 1445641742 0.541260 0.421265 -0.588867 0.427612 1445641742 0.541260 0.421143 -0.587036 0.430115 1445641742 0.541260 0.421143 -0.587036 0.430115 1445641742 0.541260 0.421143 -0.587036 0.430115 1445641742 0.541260 0.421143 -0.587036 0.430115 1445641742 0.541260 0.421143 -0.587036 0.430115 1445641742 0.540161 0.422974 -0.585327 0.432068 1445641742 0.540161 0.422974 -0.585327 0.432068 1445641742 0.540161 0.422974 -0.585327 0.432068 1445641742 0.540161 0.422974 -0.585327 0.432068 1445641742 0.540161 0.422974 -0.585327 0.432068 1445641742 0.540161 0.422974 -0.585327 0.432068 1445641742 0.539917 0.424744 -0.583130 0.433594 1445641742 0.539917 0.424744 -0.583130 0.433594 1445641742 0.539917 0.424744 -0.583130 0.433594 1445641742 0.539917 0.424744 -0.583130 0.433594 1445641742 0.539917 0.424744 -0.583130 0.433594 1445641742 0.539917 0.424744 -0.583130 0.433594 1445641742 0.539795 0.426147 -0.580383 0.435974 1445641742 0.539795 0.426147 -0.580383 0.435974 1445641742 0.539795 0.426147 -0.580383 0.435974 1445641742 0.539795 0.426147 -0.580383 0.435974 1445641742 0.539795 0.426147 -0.580383 0.435974 1445641742 0.539795 0.426147 -0.580383 0.435974 1445641742 0.538818 0.429321 -0.577820 0.437500 1445641742 0.538818 0.429321 -0.577820 0.437500 1445641742 0.538818 0.429321 -0.577820 0.437500 1445641742 0.538818 0.429321 -0.577820 0.437500 1445641742 0.538818 0.429321 -0.577820 0.437500 1445641742 0.538818 0.429321 -0.577820 0.437500 1445641742 0.538818 0.429321 -0.577820 0.437500 1445641742 0.537170 0.431946 -0.574707 0.441101 1445641742 0.537170 0.431946 -0.574707 0.441101 1445641742 0.537170 0.431946 -0.574707 0.441101 1445641742 0.537170 0.431946 -0.574707 0.441101 1445641742 0.537170 0.431946 -0.574707 0.441101 1445641742 0.537170 0.431946 -0.574707 0.441101 1445641742 0.536865 0.434021 -0.572083 0.442810 1445641742 0.536865 0.434021 -0.572083 0.442810 1445641742 0.536865 0.434021 -0.572083 0.442810 1445641742 0.536865 0.434021 -0.572083 0.442810 1445641742 0.536865 0.434021 -0.572083 0.442810 1445641742 0.536865 0.434021 -0.572083 0.442810 1445641742 0.536865 0.434021 -0.572083 0.442810 1445641742 0.539185 0.434204 -0.572144 0.439636 1445641742 0.539185 0.434204 -0.572144 0.439636 1445641742 0.539185 0.434204 -0.572144 0.439636 1445641742 0.539185 0.434204 -0.572144 0.439636 1445641742 0.539185 0.434204 -0.572144 0.439636 1445641742 0.539185 0.434204 -0.572144 0.439636 1445641742 0.537720 0.435303 -0.573547 0.438599 1445641742 0.537720 0.435303 -0.573547 0.438599 1445641742 0.537720 0.435303 -0.573547 0.438599 1445641742 0.537720 0.435303 -0.573547 0.438599 1445641742 0.537720 0.435303 -0.573547 0.438599 1445641742 0.537720 0.435303 -0.573547 0.438599 1445641742 0.537720 0.435303 -0.573547 0.438599 1445641742 0.536438 0.437439 -0.573181 0.438477 1445641742 0.536438 0.437439 -0.573181 0.438477 1445641742 0.536438 0.437439 -0.573181 0.438477 1445641742 0.536438 0.437439 -0.573181 0.438477 1445641742 0.536438 0.437439 -0.573181 0.438477 1445641742 0.536438 0.437439 -0.573181 0.438477 1445641742 0.540405 0.431213 -0.576599 0.435303 1445641742 0.540405 0.431213 -0.576599 0.435303 1445641742 0.540405 0.431213 -0.576599 0.435303 1445641742 0.540405 0.431213 -0.576599 0.435303 1445641742 0.540405 0.431213 -0.576599 0.435303 1445641742 0.540405 0.431213 -0.576599 0.435303 1445641742 0.545410 0.423279 -0.582458 0.429077 1445641742 0.545410 0.423279 -0.582458 0.429077 1445641742 0.545410 0.423279 -0.582458 0.429077 1445641742 0.545410 0.423279 -0.582458 0.429077 1445641742 0.545410 0.423279 -0.582458 0.429077 1445641742 0.545410 0.423279 -0.582458 0.429077 1445641742 0.546143 0.421265 -0.583740 0.428345 1445641742 0.546143 0.421265 -0.583740 0.428345 1445641742 0.546143 0.421265 -0.583740 0.428345 1445641742 0.546143 0.421265 -0.583740 0.428345 1445641742 0.546143 0.421265 -0.583740 0.428345 1445641742 0.546143 0.421265 -0.583740 0.428345 1445641742 0.546143 0.421265 -0.583740 0.428345 1445641742 0.541870 0.422485 -0.584045 0.432129 1445641742 0.541870 0.422485 -0.584045 0.432129 1445641742 0.541870 0.422485 -0.584045 0.432129 1445641742 0.541870 0.422485 -0.584045 0.432129 1445641742 0.541870 0.422485 -0.584045 0.432129 1445641742 0.537781 0.423828 -0.583679 0.436401 1445641742 0.537781 0.423828 -0.583679 0.436401 1445641742 0.537781 0.423828 -0.583679 0.436401 1445641742 0.537781 0.423828 -0.583679 0.436401 1445641742 0.537781 0.423828 -0.583679 0.436401 1445641742 0.537781 0.423828 -0.583679 0.436401 1445641742 0.537781 0.423828 -0.583679 0.436401 1445641742 0.539246 0.425354 -0.582275 0.434937 1445641742 0.539246 0.425354 -0.582275 0.434937 1445641742 0.539246 0.425354 -0.582275 0.434937 1445641742 0.539246 0.425354 -0.582275 0.434937 1445641743 0.539246 0.425354 -0.582275 0.434937 1445641743 0.539246 0.425354 -0.582275 0.434937 1445641743 0.539246 0.425354 -0.582275 0.434937 1445641743 0.541138 0.426880 -0.580933 0.432861 1445641743 0.541138 0.426880 -0.580933 0.432861 1445641743 0.541138 0.426880 -0.580933 0.432861 1445641743 0.541138 0.426880 -0.580933 0.432861 1445641743 0.541138 0.426880 -0.580933 0.432861 1445641743 0.539917 0.426819 -0.581726 0.433411 1445641743 0.539917 0.426819 -0.581726 0.433411 1445641743 0.539917 0.426819 -0.581726 0.433411 1445641743 0.539917 0.426819 -0.581726 0.433411 1445641743 0.539917 0.426819 -0.581726 0.433411 1445641743 0.539917 0.426819 -0.581726 0.433411 1445641743 0.539917 0.426819 -0.581726 0.433411 1445641743 0.539185 0.428528 -0.580933 0.433655 1445641743 0.539185 0.428528 -0.580933 0.433655 1445641743 0.539185 0.428528 -0.580933 0.433655 1445641743 0.539185 0.428528 -0.580933 0.433655 1445641743 0.539185 0.428528 -0.580933 0.433655 1445641743 0.539185 0.428528 -0.580933 0.433655 1445641743 0.540894 0.428894 -0.579712 0.432922 1445641743 0.540894 0.428894 -0.579712 0.432922 1445641743 0.540894 0.428894 -0.579712 0.432922 1445641743 0.540894 0.428894 -0.579712 0.432922 1445641743 0.540894 0.428894 -0.579712 0.432922 1445641743 0.540894 0.428894 -0.579712 0.432922 1445641743 0.542236 0.428711 -0.580200 0.430725 1445641743 0.542236 0.428711 -0.580200 0.430725 1445641743 0.542236 0.428711 -0.580200 0.430725 1445641743 0.542236 0.428711 -0.580200 0.430725 1445641743 0.542236 0.428711 -0.580200 0.430725 1445641743 0.542236 0.428711 -0.580200 0.430725 1445641743 0.542236 0.428711 -0.580200 0.430725 1445641743 0.540466 0.430603 -0.579468 0.432007 1445641743 0.540466 0.430603 -0.579468 0.432007 1445641743 0.540466 0.430603 -0.579468 0.432007 1445641743 0.540466 0.430603 -0.579468 0.432007 1445641743 0.540466 0.430603 -0.579468 0.432007 1445641743 0.540466 0.430603 -0.579468 0.432007 1445641743 0.540222 0.429993 -0.578491 0.434326 1445641743 0.540222 0.429993 -0.578491 0.434326 1445641743 0.540222 0.429993 -0.578491 0.434326 1445641743 0.540222 0.429993 -0.578491 0.434326 1445641743 0.540222 0.429993 -0.578491 0.434326 1445641743 0.540222 0.429993 -0.578491 0.434326 1445641743 0.543152 0.426575 -0.579895 0.432129 1445641743 0.543152 0.426575 -0.579895 0.432129 1445641743 0.543152 0.426575 -0.579895 0.432129 1445641743 0.543152 0.426575 -0.579895 0.432129 1445641743 0.543152 0.426575 -0.579895 0.432129 1445641743 0.543152 0.426575 -0.579895 0.432129 1445641743 0.543152 0.426575 -0.579895 0.432129 1445641743 0.546082 0.420105 -0.587830 0.424011 1445641743 0.546082 0.420105 -0.587830 0.424011 1445641743 0.546082 0.420105 -0.587830 0.424011 1445641743 0.546082 0.420105 -0.587830 0.424011 1445641743 0.546082 0.420105 -0.587830 0.424011 1445641743 0.546082 0.420105 -0.587830 0.424011 1445641743 0.544556 0.417908 -0.591919 0.422363 1445641743 0.544556 0.417908 -0.591919 0.422363 1445641743 0.544556 0.417908 -0.591919 0.422363 1445641743 0.544556 0.417908 -0.591919 0.422363 1445641743 0.544556 0.417908 -0.591919 0.422363 1445641743 0.544556 0.417908 -0.591919 0.422363 1445641743 0.544556 0.417908 -0.591919 0.422363 1445641743 0.541016 0.419189 -0.591614 0.426025 1445641743 0.541016 0.419189 -0.591614 0.426025 1445641743 0.541016 0.419189 -0.591614 0.426025 1445641743 0.541016 0.419189 -0.591614 0.426025 1445641743 0.541016 0.419189 -0.591614 0.426025 1445641743 0.541016 0.419189 -0.591614 0.426025 1445641743 0.539673 0.421692 -0.588257 0.429932 1445641743 0.539673 0.421692 -0.588257 0.429932 1445641743 0.539673 0.421692 -0.588257 0.429932 1445641743 0.539673 0.421692 -0.588257 0.429932 1445641743 0.539673 0.421692 -0.588257 0.429932 1445641743 0.539673 0.421692 -0.588257 0.429932 1445641743 0.539063 0.424622 -0.586060 0.430786 1445641743 0.539063 0.424622 -0.586060 0.430786 1445641743 0.539063 0.424622 -0.586060 0.430786 1445641743 0.539063 0.424622 -0.586060 0.430786 1445641743 0.539063 0.424622 -0.586060 0.430786 1445641743 0.539063 0.424622 -0.586060 0.430786 1445641743 0.539063 0.424622 -0.586060 0.430786 1445641743 0.538940 0.427368 -0.583984 0.431091 1445641743 0.538940 0.427368 -0.583984 0.431091 1445641743 0.538940 0.427368 -0.583984 0.431091 1445641743 0.538940 0.427368 -0.583984 0.431091 1445641743 0.538940 0.427368 -0.583984 0.431091 1445641743 0.538940 0.427368 -0.583984 0.431091 1445641743 0.537415 0.429749 -0.582458 0.432617 1445641743 0.537415 0.429749 -0.582458 0.432617 1445641743 0.537415 0.429749 -0.582458 0.432617 1445641743 0.537415 0.429749 -0.582458 0.432617 1445641743 0.537415 0.429749 -0.582458 0.432617 1445641743 0.537415 0.429749 -0.582458 0.432617 1445641743 0.537415 0.429749 -0.582458 0.432617 1445641743 0.537231 0.432373 -0.579773 0.433899 1445641743 0.537231 0.432373 -0.579773 0.433899 1445641743 0.537231 0.432373 -0.579773 0.433899 1445641743 0.537231 0.432373 -0.579773 0.433899 1445641743 0.537231 0.432373 -0.579773 0.433899 1445641743 0.537231 0.432373 -0.579773 0.433899 1445641743 0.538879 0.432434 -0.578796 0.433105 1445641743 0.538879 0.432434 -0.578796 0.433105 1445641743 0.538879 0.432434 -0.578796 0.433105 1445641743 0.538879 0.432434 -0.578796 0.433105 1445641743 0.538879 0.432434 -0.578796 0.433105 1445641743 0.538879 0.432434 -0.578796 0.433105 1445641743 0.538879 0.432434 -0.578796 0.433105 1445641743 0.539429 0.432129 -0.579590 0.431702 1445641743 0.539429 0.432129 -0.579590 0.431702 1445641743 0.539429 0.432129 -0.579590 0.431702 1445641743 0.539429 0.432129 -0.579590 0.431702 1445641743 0.539429 0.432129 -0.579590 0.431702 1445641744 0.539429 0.432129 -0.579590 0.431702 1445641744 0.539551 0.432373 -0.580872 0.429443 1445641744 0.539551 0.432373 -0.580872 0.429443 1445641744 0.539551 0.432373 -0.580872 0.429443 1445641744 0.539551 0.432373 -0.580872 0.429443 1445641744 0.539551 0.432373 -0.580872 0.429443 1445641744 0.539551 0.432373 -0.580872 0.429443 1445641744 0.539551 0.432373 -0.580872 0.429443 1445641744 0.542053 0.427979 -0.583130 0.427734 1445641744 0.542053 0.427979 -0.583130 0.427734 1445641744 0.542053 0.427979 -0.583130 0.427734 1445641744 0.542053 0.427979 -0.583130 0.427734 1445641744 0.542053 0.427979 -0.583130 0.427734 1445641744 0.542053 0.427979 -0.583130 0.427734 1445641744 0.545227 0.419922 -0.591675 0.419861 1445641744 0.545227 0.419922 -0.591675 0.419861 1445641744 0.545227 0.419922 -0.591675 0.419861 1445641744 0.545227 0.419922 -0.591675 0.419861 1445641744 0.545227 0.419922 -0.591675 0.419861 1445641744 0.545227 0.419922 -0.591675 0.419861 1445641744 0.546082 0.416382 -0.596436 0.415466 1445641744 0.546082 0.416382 -0.596436 0.415466 1445641744 0.546082 0.416382 -0.596436 0.415466 1445641744 0.546082 0.416382 -0.596436 0.415466 1445641744 0.546082 0.416382 -0.596436 0.415466 1445641744 0.546082 0.416382 -0.596436 0.415466 1445641744 0.546082 0.416382 -0.596436 0.415466 1445641744 0.541931 0.419067 -0.595581 0.419495 1445641744 0.541931 0.419067 -0.595581 0.419495 1445641744 0.541931 0.419067 -0.595581 0.419495 1445641744 0.541931 0.419067 -0.595581 0.419495 1445641744 0.541931 0.419067 -0.595581 0.419495 1445641744 0.541931 0.419067 -0.595581 0.419495 1445641744 0.536011 0.422424 -0.593933 0.425964 1445641744 0.536011 0.422424 -0.593933 0.425964 1445641744 0.536011 0.422424 -0.593933 0.425964 1445641744 0.536011 0.422424 -0.593933 0.425964 1445641744 0.536011 0.422424 -0.593933 0.425964 1445641744 0.536011 0.422424 -0.593933 0.425964 1445641744 0.534912 0.426147 -0.590210 0.428833 1445641744 0.534912 0.426147 -0.590210 0.428833 1445641744 0.534912 0.426147 -0.590210 0.428833 1445641744 0.534912 0.426147 -0.590210 0.428833 1445641744 0.534912 0.426147 -0.590210 0.428833 1445641744 0.534912 0.426147 -0.590210 0.428833 1445641744 0.534912 0.426147 -0.590210 0.428833 1445641744 0.537720 0.427917 -0.586304 0.428833 1445641744 0.537720 0.427917 -0.586304 0.428833 1445641744 0.537720 0.427917 -0.586304 0.428833 1445641744 0.537720 0.427917 -0.586304 0.428833 1445641744 0.537720 0.427917 -0.586304 0.428833 1445641744 0.537720 0.427917 -0.586304 0.428833 1445641744 0.538452 0.427734 -0.584351 0.430847 1445641744 0.538452 0.427734 -0.584351 0.430847 1445641744 0.538452 0.427734 -0.584351 0.430847 1445641744 0.538452 0.427734 -0.584351 0.430847 1445641744 0.538452 0.427734 -0.584351 0.430847 1445641744 0.538452 0.427734 -0.584351 0.430847 1445641744 0.538452 0.427734 -0.584351 0.430847 1445641744 0.537903 0.428650 -0.583374 0.431885 1445641744 0.537903 0.428650 -0.583374 0.431885 1445641744 0.537903 0.428650 -0.583374 0.431885 1445641744 0.537903 0.428650 -0.583374 0.431885 1445641744 0.537903 0.428650 -0.583374 0.431885 1445641744 0.537903 0.428650 -0.583374 0.431885 1445641744 0.539246 0.429321 -0.581299 0.432373 1445641744 0.539246 0.429321 -0.581299 0.432373 1445641744 0.539246 0.429321 -0.581299 0.432373 1445641744 0.539246 0.429321 -0.581299 0.432373 1445641744 0.539246 0.429321 -0.581299 0.432373 1445641744 0.539246 0.429321 -0.581299 0.432373 1445641744 0.539246 0.429321 -0.581299 0.432373 1445641744 0.542297 0.427612 -0.579407 0.432800 1445641744 0.542297 0.427612 -0.579407 0.432800 1445641744 0.542297 0.427612 -0.579407 0.432800 1445641744 0.542297 0.427612 -0.579407 0.432800 1445641744 0.542297 0.427612 -0.579407 0.432800 1445641744 0.542297 0.427612 -0.579407 0.432800 1445641744 0.542419 0.427734 -0.580261 0.431396 1445641744 0.542419 0.427734 -0.580261 0.431396 1445641744 0.542419 0.427734 -0.580261 0.431396 1445641744 0.542419 0.427734 -0.580261 0.431396 1445641744 0.542419 0.427734 -0.580261 0.431396 1445641744 0.542419 0.427734 -0.580261 0.431396 1445641744 0.540527 0.429871 -0.579895 0.432068 1445641744 0.540527 0.429871 -0.579895 0.432068 1445641744 0.540527 0.429871 -0.579895 0.432068 1445641744 0.540527 0.429871 -0.579895 0.432068 1445641744 0.540527 0.429871 -0.579895 0.432068 1445641744 0.540527 0.429871 -0.579895 0.432068 1445641744 0.542542 0.428467 -0.581543 0.428772 1445641744 0.542542 0.428467 -0.581543 0.428772 1445641744 0.542542 0.428467 -0.581543 0.428772 1445641744 0.542542 0.428467 -0.581543 0.428772 1445641744 0.542542 0.428467 -0.581543 0.428772 1445641744 0.542542 0.428467 -0.581543 0.428772 1445641744 0.546204 0.422424 -0.587769 0.421570 1445641744 0.546204 0.422424 -0.587769 0.421570 1445641744 0.546204 0.422424 -0.587769 0.421570 1445641744 0.546204 0.422424 -0.587769 0.421570 1445641744 0.546204 0.422424 -0.587769 0.421570 1445641744 0.546204 0.422424 -0.587769 0.421570 1445641744 0.546204 0.422424 -0.587769 0.421570 1445641744 0.547119 0.417969 -0.592163 0.418640 1445641744 0.547119 0.417969 -0.592163 0.418640 1445641744 0.547119 0.417969 -0.592163 0.418640 1445641744 0.547119 0.417969 -0.592163 0.418640 1445641744 0.547119 0.417969 -0.592163 0.418640 1445641744 0.547119 0.417969 -0.592163 0.418640 1445641744 0.544800 0.419189 -0.591248 0.421753 1445641744 0.544800 0.419189 -0.591248 0.421753 1445641744 0.544800 0.419189 -0.591248 0.421753 1445641744 0.544800 0.419189 -0.591248 0.421753 1445641744 0.544800 0.419189 -0.591248 0.421753 1445641744 0.544800 0.419189 -0.591248 0.421753 1445641744 0.544800 0.419189 -0.591248 0.421753 1445641745 0.539795 0.421204 -0.590576 0.427063 1445641745 0.539795 0.421204 -0.590576 0.427063 1445641745 0.539795 0.421204 -0.590576 0.427063 1445641745 0.539795 0.421204 -0.590576 0.427063 1445641745 0.539795 0.421204 -0.590576 0.427063 1445641745 0.539795 0.421204 -0.590576 0.427063 1445641745 0.538025 0.424683 -0.587402 0.430176 1445641745 0.538025 0.424683 -0.587402 0.430176 1445641745 0.538025 0.424683 -0.587402 0.430176 1445641745 0.538025 0.424683 -0.587402 0.430176 1445641745 0.538025 0.424683 -0.587402 0.430176 1445641745 0.538025 0.424683 -0.587402 0.430176 1445641745 0.541687 0.426453 -0.583008 0.429810 1445641745 0.541687 0.426453 -0.583008 0.429810 1445641745 0.541687 0.426453 -0.583008 0.429810 1445641745 0.541687 0.426453 -0.583008 0.429810 1445641745 0.541687 0.426453 -0.583008 0.429810 1445641745 0.541687 0.426453 -0.583008 0.429810 1445641745 0.541687 0.426453 -0.583008 0.429810 1445641745 0.542175 0.426575 -0.581299 0.431335 1445641745 0.542175 0.426575 -0.581299 0.431335 1445641745 0.542175 0.426575 -0.581299 0.431335 1445641745 0.542175 0.426575 -0.581299 0.431335 1445641745 0.542175 0.426575 -0.581299 0.431335 1445641745 0.542175 0.426575 -0.581299 0.431335 1445641745 0.540649 0.427307 -0.581238 0.432617 1445641745 0.540649 0.427307 -0.581238 0.432617 1445641745 0.540649 0.427307 -0.581238 0.432617 1445641745 0.540649 0.427307 -0.581238 0.432617 1445641745 0.540649 0.427307 -0.581238 0.432617 1445641745 0.540649 0.427307 -0.581238 0.432617 1445641745 0.541992 0.427979 -0.579529 0.432678 1445641745 0.541992 0.427979 -0.579529 0.432678 1445641745 0.541992 0.427979 -0.579529 0.432678 1445641745 0.541992 0.427979 -0.579529 0.432678 1445641745 0.541992 0.427979 -0.579529 0.432678 1445641745 0.541992 0.427979 -0.579529 0.432678 1445641745 0.541992 0.427979 -0.579529 0.432678 1445641745 0.544678 0.427429 -0.578491 0.431152 1445641745 0.544678 0.427429 -0.578491 0.431152 1445641745 0.544678 0.427429 -0.578491 0.431152 1445641745 0.544678 0.427429 -0.578491 0.431152 1445641745 0.544678 0.427429 -0.578491 0.431152 1445641745 0.544678 0.427429 -0.578491 0.431152 1445641745 0.544678 0.427429 -0.578491 0.431152 1445641745 0.545715 0.427063 -0.581787 0.425720 1445641745 0.545715 0.427063 -0.581787 0.425720 1445641745 0.545715 0.427063 -0.581787 0.425720 1445641745 0.545715 0.427063 -0.581787 0.425720 1445641745 0.545715 0.427063 -0.581787 0.425720 1445641745 0.545715 0.427063 -0.581787 0.425720 1445641745 0.542419 0.428955 -0.585388 0.423218 1445641745 0.542419 0.428955 -0.585388 0.423218 1445641745 0.542419 0.428955 -0.585388 0.423218 1445641745 0.542419 0.428955 -0.585388 0.423218 1445641745 0.542419 0.428955 -0.585388 0.423218 1445641745 0.542419 0.428955 -0.585388 0.423218 1445641745 0.543396 0.429199 -0.585571 0.421387 1445641745 0.543396 0.429199 -0.585571 0.421387 1445641745 0.543396 0.429199 -0.585571 0.421387 1445641745 0.543396 0.429199 -0.585571 0.421387 1445641745 0.543396 0.429199 -0.585571 0.421387 1445641745 0.543396 0.429199 -0.585571 0.421387 1445641745 0.545898 0.422180 -0.590820 0.417969 1445641745 0.545898 0.422180 -0.590820 0.417969 1445641745 0.545898 0.422180 -0.590820 0.417969 1445641745 0.545898 0.422180 -0.590820 0.417969 1445641745 0.545898 0.422180 -0.590820 0.417969 1445641745 0.545898 0.422180 -0.590820 0.417969 1445641745 0.546021 0.418823 -0.594482 0.415894 1445641745 0.546021 0.418823 -0.594482 0.415894 1445641745 0.546021 0.418823 -0.594482 0.415894 1445641745 0.546021 0.418823 -0.594482 0.415894 1445641745 0.546021 0.418823 -0.594482 0.415894 1445641745 0.546021 0.418823 -0.594482 0.415894 1445641745 0.543701 0.420837 -0.594421 0.416992 1445641745 0.543701 0.420837 -0.594421 0.416992 1445641745 0.543701 0.420837 -0.594421 0.416992 1445641745 0.543701 0.420837 -0.594421 0.416992 1445641745 0.543701 0.420837 -0.594421 0.416992 1445641745 0.543701 0.420837 -0.594421 0.416992 1445641745 0.537903 0.424255 -0.592285 0.424072 1445641745 0.537903 0.424255 -0.592285 0.424072 1445641745 0.537903 0.424255 -0.592285 0.424072 1445641745 0.537903 0.424255 -0.592285 0.424072 1445641745 0.537903 0.424255 -0.592285 0.424072 1445641745 0.537903 0.424255 -0.592285 0.424072 1445641745 0.536865 0.426575 -0.590210 0.425964 1445641745 0.536865 0.426575 -0.590210 0.425964 1445641745 0.536865 0.426575 -0.590210 0.425964 1445641745 0.536865 0.426575 -0.590210 0.425964 1445641745 0.536865 0.426575 -0.590210 0.425964 1445641745 0.536865 0.426575 -0.590210 0.425964 1445641745 0.540039 0.428406 -0.586792 0.424866 1445641745 0.540039 0.428406 -0.586792 0.424866 1445641745 0.540039 0.428406 -0.586792 0.424866 1445641745 0.540039 0.428406 -0.586792 0.424866 1445641745 0.540039 0.428406 -0.586792 0.424866 1445641745 0.540039 0.428406 -0.586792 0.424866 1445641745 0.540039 0.428406 -0.586792 0.424866 1445641745 0.539734 0.428223 -0.584900 0.428040 1445641745 0.539734 0.428223 -0.584900 0.428040 1445641745 0.539734 0.428223 -0.584900 0.428040 1445641745 0.539734 0.428223 -0.584900 0.428040 1445641745 0.539734 0.428223 -0.584900 0.428040 1445641745 0.539734 0.428223 -0.584900 0.428040 1445641745 0.539368 0.429260 -0.584473 0.427979 1445641745 0.539368 0.429260 -0.584473 0.427979 1445641745 0.539368 0.429260 -0.584473 0.427979 1445641745 0.539368 0.429260 -0.584473 0.427979 1445641745 0.539368 0.429260 -0.584473 0.427979 1445641745 0.539368 0.429260 -0.584473 0.427979 1445641745 0.539368 0.429260 -0.584473 0.427979 1445641745 0.542419 0.429016 -0.582703 0.426819 1445641746 0.542419 0.429016 -0.582703 0.426819 1445641746 0.542419 0.429016 -0.582703 0.426819 1445641746 0.542419 0.429016 -0.582703 0.426819 1445641746 0.542419 0.429016 -0.582703 0.426819 1445641746 0.542419 0.429016 -0.582703 0.426819 1445641746 0.544434 0.428467 -0.582825 0.424622 1445641746 0.544434 0.428467 -0.582825 0.424622 1445641746 0.544434 0.428467 -0.582825 0.424622 1445641746 0.544434 0.428467 -0.582825 0.424622 1445641746 0.544434 0.428467 -0.582825 0.424622 1445641746 0.544434 0.428467 -0.582825 0.424622 1445641746 0.541443 0.433533 -0.583862 0.421814 1445641746 0.541443 0.433533 -0.583862 0.421814 1445641746 0.541443 0.433533 -0.583862 0.421814 1445641746 0.541443 0.433533 -0.583862 0.421814 1445641746 0.541443 0.433533 -0.583862 0.421814 1445641746 0.541443 0.433533 -0.583862 0.421814 1445641746 0.540466 0.436768 -0.581726 0.422729 1445641746 0.540466 0.436768 -0.581726 0.422729 1445641746 0.540466 0.436768 -0.581726 0.422729 1445641746 0.540466 0.436768 -0.581726 0.422729 1445641746 0.540466 0.436768 -0.581726 0.422729 1445641746 0.540466 0.436768 -0.581726 0.422729 1445641746 0.540466 0.436768 -0.581726 0.422729 1445641746 0.545837 0.427246 -0.586182 0.419312 1445641746 0.545837 0.427246 -0.586182 0.419312 1445641746 0.545837 0.427246 -0.586182 0.419312 1445641746 0.545837 0.427246 -0.586182 0.419312 1445641746 0.545837 0.427246 -0.586182 0.419312 1445641746 0.545837 0.427246 -0.586182 0.419312 1445641746 0.548462 0.418762 -0.593750 0.413818 1445641746 0.548462 0.418762 -0.593750 0.413818 1445641746 0.548462 0.418762 -0.593750 0.413818 1445641746 0.548462 0.418762 -0.593750 0.413818 1445641746 0.548462 0.418762 -0.593750 0.413818 1445641746 0.549072 0.416809 -0.594666 0.413574 1445641746 0.549072 0.416809 -0.594666 0.413574 1445641746 0.549072 0.416809 -0.594666 0.413574 1445641746 0.549072 0.416809 -0.594666 0.413574 1445641746 0.549072 0.416809 -0.594666 0.413574 1445641746 0.549072 0.416809 -0.594666 0.413574 1445641746 0.549072 0.416809 -0.594666 0.413574 1445641746 0.545471 0.417847 -0.593506 0.419006 1445641746 0.545471 0.417847 -0.593506 0.419006 1445641746 0.545471 0.417847 -0.593506 0.419006 1445641746 0.545471 0.417847 -0.593506 0.419006 1445641746 0.545471 0.417847 -0.593506 0.419006 1445641746 0.545471 0.417847 -0.593506 0.419006 1445641746 0.542908 0.419678 -0.591919 0.422729 1445641746 0.542908 0.419678 -0.591919 0.422729 1445641746 0.542908 0.419678 -0.591919 0.422729 1445641746 0.542908 0.419678 -0.591919 0.422729 1445641746 0.542908 0.419678 -0.591919 0.422729 1445641746 0.542908 0.419678 -0.591919 0.422729 1445641746 0.542908 0.419678 -0.591919 0.422729 1445641746 0.544067 0.422913 -0.588379 0.422974 1445641746 0.544067 0.422913 -0.588379 0.422974 1445641746 0.544067 0.422913 -0.588379 0.422974 1445641746 0.544067 0.422913 -0.588379 0.422974 1445641746 0.544067 0.422913 -0.588379 0.422974 1445641746 0.544067 0.422913 -0.588379 0.422974 1445641746 0.543701 0.425415 -0.584839 0.425781 1445641746 0.543701 0.425415 -0.584839 0.425781 1445641746 0.543701 0.425415 -0.584839 0.425781 1445641746 0.543701 0.425415 -0.584839 0.425781 1445641746 0.543701 0.425415 -0.584839 0.425781 1445641746 0.543701 0.425415 -0.584839 0.425781 1445641746 0.541138 0.427368 -0.583984 0.428223 1445641746 0.541138 0.427368 -0.583984 0.428223 1445641746 0.541138 0.427368 -0.583984 0.428223 1445641746 0.541138 0.427368 -0.583984 0.428223 1445641746 0.541138 0.427368 -0.583984 0.428223 1445641746 0.541138 0.427368 -0.583984 0.428223 1445641746 0.540344 0.428467 -0.582825 0.429810 1445641746 0.540344 0.428467 -0.582825 0.429810 1445641746 0.540344 0.428467 -0.582825 0.429810 1445641746 0.540344 0.428467 -0.582825 0.429810 1445641746 0.540344 0.428467 -0.582825 0.429810 1445641746 0.540344 0.428467 -0.582825 0.429810 1445641746 0.541443 0.428467 -0.581299 0.430481 1445641746 0.541443 0.428467 -0.581299 0.430481 1445641746 0.541443 0.428467 -0.581299 0.430481 1445641746 0.541443 0.428467 -0.581299 0.430481 1445641746 0.541443 0.428467 -0.581299 0.430481 1445641746 0.541443 0.428467 -0.581299 0.430481 1445641746 0.541443 0.428467 -0.581299 0.430481 1445641746 0.537903 0.431885 -0.581238 0.431580 1445641746 0.537903 0.431885 -0.581238 0.431580 1445641746 0.537903 0.431885 -0.581238 0.431580 1445641746 0.537903 0.431885 -0.581238 0.431580 1445641746 0.537903 0.431885 -0.581238 0.431580 1445641746 0.537903 0.431885 -0.581238 0.431580 1445641746 0.533569 0.437866 -0.576843 0.436829 1445641746 0.533569 0.437866 -0.576843 0.436829 1445641746 0.533569 0.437866 -0.576843 0.436829 1445641746 0.533569 0.437866 -0.576843 0.436829 1445641746 0.533569 0.437866 -0.576843 0.436829 1445641746 0.533569 0.437866 -0.576843 0.436829 1445641746 0.535156 0.436890 -0.575562 0.437500 1445641746 0.535156 0.436890 -0.575562 0.437500 1445641746 0.535156 0.436890 -0.575562 0.437500 1445641746 0.535156 0.436890 -0.575562 0.437500 1445641746 0.535156 0.436890 -0.575562 0.437500 1445641746 0.535156 0.436890 -0.575562 0.437500 1445641746 0.541687 0.430420 -0.580200 0.429749 1445641746 0.541687 0.430420 -0.580200 0.429749 1445641746 0.541687 0.430420 -0.580200 0.429749 1445641746 0.541687 0.430420 -0.580200 0.429749 1445641746 
0.544067 0.424377 -0.585632 0.425354 1445641748 0.544067 0.424377 -0.585632 0.425354 1445641748 0.544067 0.424377 -0.585632 0.425354 1445641748 0.544067 0.424377 -0.585632 0.425354 1445641748 0.544067 0.424377 -0.585632 0.425354 1445641748 0.543213 0.425476 -0.583923 0.427551 1445641748 0.543213 0.425476 -0.583923 0.427551 1445641748 0.543213 0.425476 -0.583923 0.427551 1445641748 0.543213 0.425476 -0.583923 0.427551 1445641748 0.543213 0.425476 -0.583923 0.427551 1445641748 0.543213 0.425476 -0.583923 0.427551 1445641748 0.542358 0.426880 -0.582397 0.429443 1445641748 0.542358 0.426880 -0.582397 0.429443 1445641748 0.542358 0.426880 -0.582397 0.429443 1445641748 0.542358 0.426880 -0.582397 0.429443 1445641749 0.542358 0.426880 -0.582397 0.429443 1445641749 0.542358 0.426880 -0.582397 0.429443 1445641749 0.542786 0.428223 -0.581116 0.429321 1445641749 0.542786 0.428223 -0.581116 0.429321 1445641749 0.542786 0.428223 -0.581116 0.429321 1445641749 0.542786 0.428223 -0.581116 0.429321 1445641749 0.542786 0.428223 -0.581116 0.429321 1445641749 0.542786 0.428223 -0.581116 0.429321 1445641749 0.542786 0.428223 -0.581116 0.429321 1445641749 0.543640 0.429504 -0.580444 0.427795 1445641749 0.543640 0.429504 -0.580444 0.427795 1445641749 0.543640 0.429504 -0.580444 0.427795 1445641749 0.543640 0.429504 -0.580444 0.427795 1445641749 0.543640 0.429504 -0.580444 0.427795 1445641749 0.543640 0.429504 -0.580444 0.427795 1445641749 0.543640 0.429504 -0.580444 0.427795 1445641749 0.543884 0.431030 -0.580322 0.426147 1445641749 0.543884 0.431030 -0.580322 0.426147 1445641749 0.543884 0.431030 -0.580322 0.426147 1445641749 0.543884 0.431030 -0.580322 0.426147 1445641749 0.543884 0.431030 -0.580322 0.426147 1445641749 0.543884 0.431030 -0.580322 0.426147 1445641749 0.543518 0.432312 -0.578796 0.427307 1445641749 0.543518 0.432312 -0.578796 0.427307 1445641749 0.543518 0.432312 -0.578796 0.427307 1445641749 0.543518 0.432312 -0.578796 0.427307 1445641749 0.543518 0.432312 -0.578796 0.427307 1445641749 0.543518 0.432312 -0.578796 0.427307 1445641749 0.543640 0.431824 -0.578369 0.428223 1445641749 0.543640 0.431824 -0.578369 0.428223 1445641749 0.543640 0.431824 -0.578369 0.428223 1445641749 0.543640 0.431824 -0.578369 0.428223 1445641749 0.543640 0.431824 -0.578369 0.428223 1445641749 0.545227 0.430481 -0.578308 0.427734 1445641749 0.545227 0.430481 -0.578308 0.427734 1445641749 0.545227 0.430481 -0.578308 0.427734 1445641749 0.545227 0.430481 -0.578308 0.427734 1445641749 0.545227 0.430481 -0.578308 0.427734 1445641749 0.545227 0.430481 -0.578308 0.427734 1445641749 0.546204 0.429260 -0.578430 0.427551 1445641749 0.546204 0.429260 -0.578430 0.427551 1445641749 0.546204 0.429260 -0.578430 0.427551 1445641749 0.546204 0.429260 -0.578430 0.427551 1445641749 0.546204 0.429260 -0.578430 0.427551 1445641749 0.546204 0.429260 -0.578430 0.427551 1445641749 0.547363 0.427063 -0.578369 0.428406 1445641749 0.547363 0.427063 -0.578369 0.428406 1445641749 0.547363 0.427063 -0.578369 0.428406 1445641749 0.547363 0.427063 -0.578369 0.428406 1445641749 0.547363 0.427063 -0.578369 0.428406 1445641749 0.547363 0.427063 -0.578369 0.428406 1445641749 0.547363 0.427063 -0.578369 0.428406 1445641749 0.548767 0.424683 -0.577209 0.430481 1445641749 0.548767 0.424683 -0.577209 0.430481 1445641749 0.548767 0.424683 -0.577209 0.430481 1445641749 0.548767 0.424683 -0.577209 0.430481 1445641749 0.548767 0.424683 -0.577209 0.430481 1445641749 0.548767 0.424683 -0.577209 0.430481 1445641749 0.549255 0.424011 -0.575806 0.432373 1445641749 0.549255 0.424011 -0.575806 0.432373 1445641749 0.549255 0.424011 -0.575806 0.432373 1445641749 0.549255 0.424011 -0.575806 0.432373 1445641749 0.549255 0.424011 -0.575806 0.432373 1445641749 0.549255 0.424011 -0.575806 0.432373 1445641749 0.550354 0.422607 -0.577332 0.430298 1445641749 0.550354 0.422607 -0.577332 0.430298 1445641749 0.550354 0.422607 -0.577332 0.430298 1445641749 0.550354 0.422607 -0.577332 0.430298 1445641749 0.550354 0.422607 -0.577332 0.430298 1445641749 0.550354 0.422607 -0.577332 0.430298 1445641749 0.550354 0.422607 -0.577332 0.430298 1445641749 0.552063 0.420776 -0.579956 0.426392 1445641749 0.552063 0.420776 -0.579956 0.426392 1445641749 0.552063 0.420776 -0.579956 0.426392 1445641749 0.552063 0.420776 -0.579956 0.426392 1445641749 0.552063 0.420776 -0.579956 0.426392 1445641749 0.552063 0.420776 -0.579956 0.426392 1445641749 0.551147 0.421387 -0.579834 0.427063 1445641749 0.551147 0.421387 -0.579834 0.427063 1445641749 0.551147 0.421387 -0.579834 0.427063 1445641749 0.551147 0.421387 -0.579834 0.427063 1445641749 0.551147 0.421387 -0.579834 0.427063 1445641749 0.551147 0.421387 -0.579834 0.427063 1445641749 0.546387 0.424866 -0.578064 0.432190 1445641749 0.546387 0.424866 -0.578064 0.432190 1445641749 0.546387 0.424866 -0.578064 0.432190 1445641749 0.546387 0.424866 -0.578064 0.432190 1445641749 0.546387 0.424866 -0.578064 0.432190 1445641749 0.546387 0.424866 -0.578064 0.432190 1445641749 0.546387 0.424866 -0.578064 0.432190 1445641749 0.543640 0.427917 -0.575806 0.435608 1445641749 0.543640 0.427917 -0.575806 0.435608 1445641749 0.543640 0.427917 -0.575806 0.435608 1445641749 0.543640 0.427917 -0.575806 0.435608 1445641749 0.543640 0.427917 -0.575806 0.435608 1445641749 0.543640 0.427917 -0.575806 0.435608 1445641749 0.542725 0.430847 -0.575256 0.434509 1445641749 0.542725 0.430847 -0.575256 0.434509 1445641749 0.542725 0.430847 -0.575256 0.434509 1445641749 0.542725 0.430847 -0.575256 0.434509 1445641749 0.542725 0.430847 -0.575256 0.434509 1445641749 0.542725 0.430847 -0.575256 0.434509 1445641749 0.544312 0.431702 -0.577271 0.429077 1445641749 0.544312 0.431702 -0.577271 0.429077 1445641749 0.544312 0.431702 -0.577271 0.429077 1445641749 0.544312 0.431702 -0.577271 0.429077 1445641749 0.544312 0.431702 -0.577271 0.429077 1445641749 0.544312 0.431702 -0.577271 0.429077 1445641749 0.544312 0.428833 -0.580994 0.426819 1445641749 0.544312 0.428833 -0.580994 0.426819 1445641749 0.544312 0.428833 -0.580994 0.426819 1445641749 0.544312 0.428833 -0.580994 0.426819 1445641749 0.544312 0.428833 -0.580994 0.426819 1445641750 0.544312 0.428833 -0.580994 0.426819 1445641750 0.545471 0.425415 -0.581665 0.427856 1445641750 0.545471 0.425415 -0.581665 0.427856 1445641750 0.545471 0.425415 -0.581665 0.427856 1445641750 0.545471 0.425415 -0.581665 0.427856 1445641750 0.545471 0.425415 -0.581665 0.427856 1445641750 0.545471 0.425415 -0.581665 0.427856 1445641750 0.545471 0.425415 -0.581665 0.427856 1445641750 0.547546 0.424255 -0.580627 0.427856 1445641750 0.547546 0.424255 -0.580627 0.427856 1445641750 0.547546 0.424255 -0.580627 0.427856 1445641750 0.547546 0.424255 -0.580627 0.427856 1445641750 0.547546 0.424255 -0.580627 0.427856 1445641750 0.547546 0.424255 -0.580627 0.427856 1445641750 0.547729 0.423523 -0.580322 0.428711 1445641750 0.547729 0.423523 -0.580322 0.428711 1445641750 0.547729 0.423523 -0.580322 0.428711 1445641750 0.547729 0.423523 -0.580322 0.428711 1445641750 0.547729 0.423523 -0.580322 0.428711 1445641750 0.547729 0.423523 -0.580322 0.428711 1445641750 0.547668 0.421814 -0.580444 0.430237 1445641750 0.547668 0.421814 -0.580444 0.430237 1445641750 0.547668 0.421814 -0.580444 0.430237 1445641750 0.547668 0.421814 -0.580444 0.430237 1445641750 0.547668 0.421814 -0.580444 0.430237 1445641750 0.547668 0.421814 -0.580444 0.430237 1445641750 0.547668 0.421814 -0.580444 0.430237 1445641750 0.547058 0.422302 -0.577759 0.434204 1445641750 0.547058 0.422302 -0.577759 0.434204 1445641750 0.547058 0.422302 -0.577759 0.434204 1445641750 0.547058 0.422302 -0.577759 0.434204 1445641750 0.547058 0.422302 -0.577759 0.434204 1445641750 0.547546 0.423218 -0.577881 0.432556 1445641750 0.547546 0.423218 -0.577881 0.432556 1445641750 0.547546 0.423218 -0.577881 0.432556 1445641750 0.547546 0.423218 -0.577881 0.432556 1445641750 0.547546 0.423218 -0.577881 0.432556 1445641750 0.547546 0.423218 -0.577881 0.432556 1445641750 0.550293 0.420776 -0.580505 0.427856 1445641750 0.550293 0.420776 -0.580505 0.427856 1445641750 0.550293 0.420776 -0.580505 0.427856 1445641750 0.550293 0.420776 -0.580505 0.427856 1445641750 0.550293 0.420776 -0.580505 0.427856 1445641750 0.550293 0.420776 -0.580505 0.427856 1445641750 0.550293 0.420776 -0.580505 0.427856 1445641750 0.549500 0.420776 -0.580566 0.428894 1445641750 0.549500 0.420776 -0.580566 0.428894 1445641750 0.549500 0.420776 -0.580566 0.428894 1445641750 0.549500 0.420776 -0.580566 0.428894 1445641750 0.549500 0.420776 -0.580566 0.428894 1445641750 0.549500 0.420776 -0.580566 0.428894 1445641750 0.545349 0.424622 -0.577271 0.434692 1445641750 0.545349 0.424622 -0.577271 0.434692 1445641750 0.545349 0.424622 -0.577271 0.434692 1445641750 0.545349 0.424622 -0.577271 0.434692 1445641750 0.545349 0.424622 -0.577271 0.434692 1445641750 0.545349 0.424622 -0.577271 0.434692 1445641750 0.545349 0.424622 -0.577271 0.434692 1445641750 0.544434 0.426880 -0.575256 0.436340 1445641750 0.544434 0.426880 -0.575256 0.436340 1445641750 0.544434 0.426880 -0.575256 0.436340 1445641750 0.544434 0.426880 -0.575256 0.436340 1445641750 0.544434 0.426880 -0.575256 0.436340 1445641750 0.544434 0.426880 -0.575256 0.436340 1445641750 0.544312 0.428284 -0.578125 0.431274 1445641750 0.544312 0.428284 -0.578125 0.431274 1445641750 0.544312 0.428284 -0.578125 0.431274 1445641750 0.544312 0.428284 -0.578125 0.431274 1445641750 0.544312 0.428284 -0.578125 0.431274 1445641750 0.544312 0.428284 -0.578125 0.431274 1445641750 0.544800 0.427795 -0.581787 0.426208 1445641750 0.544800 0.427795 -0.581787 0.426208 1445641750 0.544800 0.427795 -0.581787 0.426208 1445641750 0.544800 0.427795 -0.581787 0.426208 1445641750 0.544800 0.427795 -0.581787 0.426208 1445641750 0.544800 0.427795 -0.581787 0.426208 1445641750 0.544800 0.427795 -0.581787 0.426208 1445641750 0.543335 0.426575 -0.583862 0.426514 1445641750 0.543335 0.426575 -0.583862 0.426514 1445641750 0.543335 0.426575 -0.583862 0.426514 1445641750 0.543335 0.426575 -0.583862 0.426514 1445641750 0.543335 0.426575 -0.583862 0.426514 1445641750 0.543335 0.426575 -0.583862 0.426514 1445641750 0.543884 0.425842 -0.582397 0.428528 1445641750 0.543884 0.425842 -0.582397 0.428528 1445641750 0.543884 0.425842 -0.582397 0.428528 1445641750 0.543884 0.425842 -0.582397 0.428528 1445641750 0.543884 0.425842 -0.582397 0.428528 1445641750 0.543884 0.425842 -0.582397 0.428528 1445641750 0.543884 0.425842 -0.582397 0.428528 1445641750 0.544861 0.425781 -0.580872 0.429443 1445641750 0.544861 0.425781 -0.580872 0.429443 1445641750 0.544861 0.425781 -0.580872 0.429443 1445641750 0.544861 0.425781 -0.580872 0.429443 1445641750 0.544861 0.425781 -0.580872 0.429443 1445641750 0.544128 0.425415 -0.580688 0.430908 1445641750 0.544128 0.425415 -0.580688 0.430908 1445641750 0.544128 0.425415 -0.580688 0.430908 1445641750 0.544128 0.425415 -0.580688 0.430908 1445641750 0.544128 0.425415 -0.580688 0.430908 1445641750 0.544128 0.425415 -0.580688 0.430908 1445641750 0.543213 0.425415 -0.580322 0.432617 1445641750 0.543213 0.425415 -0.580322 0.432617 1445641750 0.543213 0.425415 -0.580322 0.432617 1445641750 0.543213 0.425415 -0.580322 0.432617 1445641750 0.543213 0.425415 -0.580322 0.432617 1445641750 0.543213 0.425415 -0.580322 0.432617 1445641750 0.541748 0.426941 -0.582092 0.430542 1445641750 0.541748 0.426941 -0.582092 0.430542 1445641750 0.541748 0.426941 -0.582092 0.430542 1445641750 0.541748 0.426941 -0.582092 0.430542 1445641750 0.541748 0.426941 -0.582092 0.430542 1445641750 0.541748 0.426941 -0.582092 0.430542 1445641751 0.541443 0.426270 -0.585022 0.427551 1445641751 0.541443 0.426270 -0.585022 0.427551 1445641751 0.541443 0.426270 -0.585022 0.427551 1445641751 0.541443 0.426270 -0.585022 0.427551 1445641751 0.541443 0.426270 -0.585022 0.427551 1445641751 0.541443 0.426270 -0.585022 0.427551 1445641751 0.541443 0.426270 -0.585022 0.427551 1445641751 0.539734 0.427246 -0.584167 0.429871 1445641751 0.539734 0.427246 -0.584167 0.429871 1445641751 0.539734 0.427246 -0.584167 0.429871 1445641751 0.539734 0.427246 -0.584167 0.429871 1445641751 0.539734 0.427246 -0.584167 0.429871 1445641751 0.539734 0.427246 -0.584167 0.429871 1445641751 0.538330 0.430237 -0.580322 0.433899 1445641751 0.538330 0.430237 -0.580322 0.433899 1445641751 0.538330 0.430237 -0.580322 0.433899 1445641751 0.538330 0.430237 -0.580322 0.433899 1445641751 0.538330 0.430237 -0.580322 0.433899 1445641751 0.538330 0.430237 -0.580322 0.433899 1445641751 0.538391 0.431580 -0.578125 0.435425 1445641751 0.538391 0.431580 -0.578125 0.435425 1445641751 0.538391 0.431580 -0.578125 0.435425 1445641751 0.538391 0.431580 -0.578125 0.435425 1445641751 0.538391 0.431580 -0.578125 0.435425 1445641751 0.538391 0.431580 -0.578125 0.435425 1445641751 0.537231 0.434204 -0.579590 0.432251 1445641751 0.537231 0.434204 -0.579590 0.432251 1445641751 0.537231 0.434204 -0.579590 0.432251 1445641751 0.537231 0.434204 -0.579590 0.432251 1445641751 0.537231 0.434204 -0.579590 0.432251 1445641751 0.537231 0.434204 -0.579590 0.432251 1445641751 0.535706 0.435120 -0.580383 0.432190 1445641751 0.535706 0.435120 -0.580383 0.432190 1445641751 0.535706 0.435120 -0.580383 0.432190 1445641751 0.535706 0.435120 -0.580383 0.432190 1445641751 0.535706 0.435120 -0.580383 0.432190 1445641751 0.535706 0.435120 -0.580383 0.432190 1445641751 0.535645 0.433167 -0.581116 0.433289 1445641751 0.535645 0.433167 -0.581116 0.433289 1445641751 0.535645 0.433167 -0.581116 0.433289 1445641751 0.535645 0.433167 -0.581116 0.433289 1445641751 0.535645 0.433167 -0.581116 0.433289 1445641751 0.535645 0.433167 -0.581116 0.433289 1445641751 0.537781 0.432739 -0.578674 0.434265 1445641751 0.537781 0.432739 -0.578674 0.434265 1445641751 0.537781 0.432739 -0.578674 0.434265 1445641751 0.537781 0.432739 -0.578674 0.434265 1445641751 0.537781 0.432739 -0.578674 0.434265 1445641751 0.537781 0.432739 -0.578674 0.434265 1445641751 0.540710 0.430786 -0.579956 0.430847 1445641751 0.540710 0.430786 -0.579956 0.430847 1445641751 0.540710 0.430786 -0.579956 0.430847 1445641751 0.540710 0.430786 -0.579956 0.430847 1445641751 0.540710 0.430786 -0.579956 0.430847 1445641751 0.540710 0.430786 -0.579956 0.430847 1445641751 0.540710 0.430786 -0.579956 0.430847 1445641751 0.541992 0.428101 -0.582397 0.428589 1445641751 0.541992 0.428101 -0.582397 0.428589 1445641751 0.541992 0.428101 -0.582397 0.428589 1445641751 0.541992 0.428101 -0.582397 0.428589 1445641751 0.541992 0.428101 -0.582397 0.428589 1445641751 0.541992 0.428101 -0.582397 0.428589 1445641751 0.544861 0.424805 -0.582581 0.427979 1445641751 0.544861 0.424805 -0.582581 0.427979 1445641751 0.544861 0.424805 -0.582581 0.427979 1445641751 0.544861 0.424805 -0.582581 0.427979 1445641751 0.544861 0.424805 -0.582581 0.427979 1445641751 0.544861 0.424805 -0.582581 0.427979 1445641751 0.547363 0.422546 -0.581482 0.428589 1445641751 0.547363 0.422546 -0.581482 0.428589 1445641751 0.547363 0.422546 -0.581482 0.428589 1445641751 0.547363 0.422546 -0.581482 0.428589 1445641751 0.547363 0.422546 -0.581482 0.428589 1445641751 0.547363 0.422546 -0.581482 0.428589 1445641751 0.549133 0.421204 -0.582275 0.426514 1445641751 0.549133 0.421204 -0.582275 0.426514 1445641751 0.549133 0.421204 -0.582275 0.426514 1445641751 0.549133 0.421204 -0.582275 0.426514 1445641751 0.549133 0.421204 -0.582275 0.426514 1445641751 0.549133 0.421204 -0.582275 0.426514 1445641751 0.550049 0.419373 -0.585510 0.422729 1445641751 0.550049 0.419373 -0.585510 0.422729 1445641751 0.550049 0.419373 -0.585510 0.422729 1445641751 0.550049 0.419373 -0.585510 0.422729 1445641751 0.550049 0.419373 -0.585510 0.422729 1445641751 0.550049 0.419373 -0.585510 0.422729 1445641751 0.548950 0.418945 -0.586182 0.423706 1445641751 0.548950 0.418945 -0.586182 0.423706 1445641751 0.548950 0.418945 -0.586182 0.423706 1445641751 0.548950 0.418945 -0.586182 0.423706 1445641751 0.548950 0.418945 -0.586182 0.423706 1445641751 0.548950 0.418945 -0.586182 0.423706 1445641751 0.544983 0.424072 -0.582886 0.428223 1445641751 0.544983 0.424072 -0.582886 0.428223 1445641751 0.544983 0.424072 -0.582886 0.428223 1445641751 0.544983 0.424072 -0.582886 0.428223 1445641751 0.544983 0.424072 -0.582886 0.428223 1445641751 0.544983 0.424072 -0.582886 0.428223 1445641751 0.544983 0.424072 -0.582886 0.428223 1445641751 0.542053 0.426208 -0.581360 0.431885 1445641751 0.542053 0.426208 -0.581360 0.431885 1445641751 0.542053 0.426208 -0.581360 0.431885 1445641751 0.542053 0.426208 -0.581360 0.431885 1445641751 0.542053 0.426208 -0.581360 0.431885 1445641751 0.542053 0.426208 -0.581360 0.431885 1445641751 0.539673 0.428223 -0.581055 0.433167 1445641751 0.539673 0.428223 -0.581055 0.433167 1445641751 0.539673 0.428223 -0.581055 0.433167 1445641751 0.539673 0.428223 -0.581055 0.433167 1445641751 0.539673 0.428223 -0.581055 0.433167 1445641751 0.539673 1.161865 0.791748 -1.109802 1445641751 0.538574 0.431396 -0.579285 0.433838 1445641752 0.538574 0.431396 -0.579285 0.433838 1445641752 0.538574 0.431396 -0.579285 0.433838 1445641752 0.538574 0.431396 -0.579285 0.433838 1445641752 0.538574 0.431396 -0.579285 0.433838 1445641752 0.538574 0.431396 -0.579285 0.433838 1445641752 0.539307 0.432495 -0.576782 0.435120 1445641752 0.539307 0.432495 -0.576782 0.435120 1445641752 0.539307 0.432495 -0.576782 0.435120 1445641752 0.539307 0.432495 -0.576782 0.435120 1445641752 0.539307 0.432495 -0.576782 0.435120 1445641752 0.539307 0.432495 -0.576782 0.435120 1445641752 0.539307 0.432495 -0.576782 0.435120 1445641752 0.540283 0.431458 -0.577209 0.434326 1445641752 0.540283 0.431458 -0.577209 0.434326 1445641752 0.540283 0.431458 -0.577209 0.434326 1445641752 0.540283 0.431458 -0.577209 0.434326 1445641752 0.540283 0.431458 -0.577209 0.434326 1445641752 0.540283 0.431458 -0.577209 0.434326 1445641752 0.543945 0.428040 -0.578552 0.431458 1445641752 0.543945 0.428040 -0.578552 0.431458 1445641752 0.543945 0.428040 -0.578552 0.431458 1445641752 0.543945 0.428040 -0.578552 0.431458 1445641752 0.543945 0.428040 -0.578552 0.431458 1445641752 0.543945 0.428040 -0.578552 0.431458 1445641752 0.547058 0.425354 -0.579895 0.428345 1445641752 0.547058 0.425354 -0.579895 0.428345 1445641752 0.547058 0.425354 -0.579895 0.428345 1445641752 0.547058 0.425354 -0.579895 0.428345 1445641752 0.547058 0.425354 -0.579895 0.428345 1445641752 0.547058 0.425354 -0.579895 0.428345 1445641752 0.547058 0.425354 -0.579895 0.428345 1445641752 0.549500 0.421814 -0.580750 0.427551 1445641752 0.549500 0.421814 -0.580750 0.427551 1445641752 0.549500 0.421814 -0.580750 0.427551 1445641752 0.549500 0.421814 -0.580750 0.427551 1445641752 0.549500 0.421814 -0.580750 0.427551 1445641752 0.549500 0.421814 -0.580750 0.427551 1445641752 0.550720 0.418701 -0.581726 0.427734 1445641752 0.550720 0.418701 -0.581726 0.427734 1445641752 0.550720 0.418701 -0.581726 0.427734 1445641752 0.550720 0.418701 -0.581726 0.427734 1445641752 0.550720 0.418701 -0.581726 0.427734 1445641752 0.551880 0.417175 -0.580750 0.429016 1445641752 0.551880 0.417175 -0.580750 0.429016 1445641752 0.551880 0.417175 -0.580750 0.429016 1445641752 0.551880 0.417175 -0.580750 0.429016 1445641752 0.551880 0.417175 -0.580750 0.429016 1445641752 0.551880 0.417175 -0.580750 0.429016 1445641752 0.552002 0.417908 -0.579407 0.429932 1445641752 0.552002 0.417908 -0.579407 0.429932 1445641752 0.552002 0.417908 -0.579407 0.429932 1445641752 0.552002 0.417908 -0.579407 0.429932 1445641752 0.552002 0.417908 -0.579407 0.429932 1445641752 0.552002 0.417908 -0.579407 0.429932 1445641752 0.551086 0.418823 -0.580017 0.429443 1445641752 0.551086 0.418823 -0.580017 0.429443 1445641752 0.551086 0.418823 -0.580017 0.429443 1445641752 0.551086 0.418823 -0.580017 0.429443 1445641752 0.551086 0.418823 -0.580017 0.429443 1445641752 0.551086 0.418823 -0.580017 0.429443 1445641752 0.548462 0.421082 -0.580811 0.429504 1445641752 0.548462 0.421082 -0.580811 0.429504 1445641752 0.548462 0.421082 -0.580811 0.429504 1445641752 0.548462 0.421082 -0.580811 0.429504 1445641752 0.548462 0.421082 -0.580811 0.429504 1445641752 0.544678 0.425110 -0.579529 0.432068 1445641752 0.544678 0.425110 -0.579529 0.432068 1445641752 0.544678 0.425110 -0.579529 0.432068 1445641752 0.544678 0.425110 -0.579529 0.432068 1445641752 0.542603 0.429932 -0.575989 0.434631 1445641752 0.542603 0.429932 -0.575989 0.434631 1445641752 0.542603 0.429932 -0.575989 0.434631 1445641752 0.542603 0.429932 -0.575989 0.434631 1445641752 0.542603 0.429932 -0.575989 0.434631 1445641752 0.542603 0.429932 -0.575989 0.434631 1445641752 0.541077 0.433289 -0.576416 0.432678 1445641752 0.541077 0.433289 -0.576416 0.432678 1445641752 0.541077 0.433289 -0.576416 0.432678 1445641752 0.541077 0.433289 -0.576416 0.432678 1445641752 0.541077 0.433289 -0.576416 0.432678 1445641752 0.541077 0.433289 -0.576416 0.432678 1445641752 0.539001 0.434631 -0.579407 0.429932 1445641752 0.539001 0.434631 -0.579407 0.429932 1445641752 0.539001 0.434631 -0.579407 0.429932 1445641752 0.539001 0.434631 -0.579407 0.429932 1445641752 0.539001 0.434631 -0.579407 0.429932 1445641752 0.539001 0.434631 -0.579407 0.429932 1445641752 0.538879 0.433899 -0.579712 0.430420 1445641752 0.538879 0.433899 -0.579712 0.430420 1445641752 0.538879 0.433899 -0.579712 0.430420 1445641752 0.538879 0.433899 -0.579712 0.430420 1445641752 0.538879 0.433899 -0.579712 0.430420 1445641752 0.538879 0.433899 -0.579712 0.430420 1445641752 0.541382 0.431702 -0.579834 0.429382 1445641752 0.541382 0.431702 -0.579834 0.429382 1445641752 0.541382 0.431702 -0.579834 0.429382 1445641752 0.541382 0.431702 -0.579834 0.429382 1445641752 0.541382 0.431702 -0.579834 0.429382 1445641752 0.541382 0.431702 -0.579834 0.429382 1445641752 0.543396 0.430298 -0.579834 0.428162 1445641752 0.543396 0.430298 -0.579834 0.428162 1445641752 0.543396 0.430298 -0.579834 0.428162 1445641752 0.543396 0.430298 -0.579834 0.428162 1445641752 0.543396 0.430298 -0.579834 0.428162 1445641752 0.543396 0.430298 -0.579834 0.428162 1445641752 0.543701 0.428101 -0.580566 0.428955 1445641752 0.543701 0.428101 -0.580566 0.428955 1445641753 0.543701 0.428101 -0.580566 0.428955 1445641753 0.543701 0.428101 -0.580566 0.428955 1445641753 0.543701 0.428101 -0.580566 0.428955 1445641753 0.543701 0.428101 -0.580566 0.428955 1445641753 0.544312 0.426453 -0.579468 0.431335 1445641753 0.544312 0.426453 -0.579468 0.431335 1445641753 0.544312 0.426453 -0.579468 0.431335 1445641753 0.544312 0.426453 -0.579468 0.431335 1445641753 0.544312 0.426453 -0.579468 0.431335 1445641753 0.544312 0.426453 -0.579468 0.431335 1445641753 0.544312 0.426453 -0.579468 0.431335 1445641753 0.545471 0.426636 -0.578613 0.430847 1445641753 0.545471 0.426636 -0.578613 0.430847 1445641753 0.545471 0.426636 -0.578613 0.430847 1445641753 0.545471 0.426636 -0.578613 0.430847 1445641753 0.545471 0.426636 -0.578613 0.430847 1445641753 0.545471 0.426636 -0.578613 0.430847 1445641753 0.546875 0.425781 -0.581604 0.425842 1445641753 0.546875 0.425781 -0.581604 0.425842 1445641753 0.546875 0.425781 -0.581604 0.425842 1445641753 0.546875 0.425781 -0.581604 0.425842 1445641753 0.546875 0.425781 -0.581604 0.425842 1445641753 0.546875 0.425781 -0.581604 0.425842 1445641753 0.547485 0.424683 -0.582886 0.424377 1445641753 0.547485 0.424683 -0.582886 0.424377 1445641753 0.547485 0.424683 -0.582886 0.424377 1445641753 0.547485 0.424683 -0.582886 0.424377 1445641753 0.547485 0.424683 -0.582886 0.424377 1445641753 0.547485 0.424683 -0.582886 0.424377 1445641753 0.543640 0.427185 -0.579590 0.431274 1445641753 0.543640 0.427185 -0.579590 0.431274 1445641753 0.543640 0.427185 -0.579590 0.431274 1445641753 0.543640 0.427185 -0.579590 0.431274 1445641753 0.543640 0.427185 -0.579590 0.431274 1445641753 0.543640 0.427185 -0.579590 0.431274 1445641753 0.543640 0.427185 -0.579590 0.431274 1445641753 0.536621 0.434143 -0.574280 0.440125 1445641753 0.536621 0.434143 -0.574280 0.440125 1445641753 0.536621 0.434143 -0.574280 0.440125 1445641753 0.536621 0.434143 -0.574280 0.440125 1445641753 0.536621 0.434143 -0.574280 0.440125 1445641753 0.536621 0.434143 -0.574280 0.440125 1445641753 0.534973 0.437622 -0.572144 0.441467 1445641753 0.534973 0.437622 -0.572144 0.441467 1445641753 0.534973 0.437622 -0.572144 0.441467 1445641753 0.534973 0.437622 -0.572144 0.441467 1445641753 0.534973 0.437622 -0.572144 0.441467 1445641753 0.534973 0.437622 -0.572144 0.441467 1445641753 0.536194 0.439392 -0.573364 0.436646 1445641753 0.536194 0.439392 -0.573364 0.436646 1445641753 0.536194 0.439392 -0.573364 0.436646 1445641753 0.536194 0.439392 -0.573364 0.436646 1445641753 0.536194 0.439392 -0.573364 0.436646 1445641753 0.536194 0.439392 -0.573364 0.436646 1445641753 0.536194 0.439392 -0.573364 0.436646 1445641753 0.537537 0.437927 -0.576782 0.431946 1445641753 0.537537 0.437927 -0.576782 0.431946 1445641753 0.537537 0.437927 -0.576782 0.431946 1445641753 0.537537 0.437927 -0.576782 0.431946 1445641753 0.537537 0.437927 -0.576782 0.431946 1445641753 0.537537 0.437927 -0.576782 0.431946 1445641753 0.539612 0.433350 -0.579773 0.429993 1445641753 0.539612 0.433350 -0.579773 0.429993 1445641753 0.539612 0.433350 -0.579773 0.429993 1445641753 0.539612 0.433350 -0.579773 0.429993 1445641753 0.539612 0.433350 -0.579773 0.429993 1445641753 0.539612 0.433350 -0.579773 0.429993 1445641753 0.539612 0.433350 -0.579773 0.429993 1445641753 0.545349 0.427856 -0.580994 0.426575 1445641753 0.545349 0.427856 -0.580994 0.426575 1445641753 0.545349 0.427856 -0.580994 0.426575 1445641753 0.545349 0.427856 -0.580994 0.426575 1445641753 0.545349 0.427856 -0.580994 0.426575 1445641753 0.549072 0.424622 -0.582703 0.422668 1445641753 0.549072 0.424622 -0.582703 0.422668 1445641753 0.549072 0.424622 -0.582703 0.422668 1445641753 0.549072 0.424622 -0.582703 0.422668 1445641753 0.549072 0.424622 -0.582703 0.422668 1445641753 0.549072 0.424622 -0.582703 0.422668 1445641753 0.549072 0.424622 -0.582703 0.422668 1445641753 0.550476 0.421509 -0.584412 0.421509 1445641753 0.550476 0.421509 -0.584412 0.421509 1445641753 0.550476 0.421509 -0.584412 0.421509 1445641753 0.550476 0.421509 -0.584412 0.421509 1445641753 0.550476 0.421509 -0.584412 0.421509 1445641753 0.550476 0.421509 -0.584412 0.421509 1445641753 0.552856 0.418396 -0.584473 0.421448 1445641753 0.552856 0.418396 -0.584473 0.421448 1445641753 0.552856 0.418396 -0.584473 0.421448 1445641753 0.552856 0.418396 -0.584473 0.421448 1445641753 0.552856 0.418396 -0.584473 0.421448 1445641753 0.555176 0.417297 -0.584106 0.419983 1445641753 0.555176 0.417297 -0.584106 0.419983 1445641753 0.555176 0.417297 -0.584106 0.419983 1445641753 0.555176 0.417297 -0.584106 0.419983 1445641753 0.555176 0.417297 -0.584106 0.419983 1445641753 0.555176 0.417297 -0.584106 0.419983 1445641753 0.556396 0.416931 -0.587219 0.414429 1445641753 0.556396 0.416931 -0.587219 0.414429 1445641753 0.556396 0.416931 -0.587219 0.414429 1445641753 0.556396 0.416931 -0.587219 0.414429 1445641753 0.556396 0.416931 -0.587219 0.414429 1445641753 0.556396 0.416931 -0.587219 0.414429 1445641753 0.556396 0.416931 -0.587219 0.414429 1445641753 0.555725 0.415588 -0.589294 0.413696 1445641753 0.555725 0.415588 -0.589294 0.413696 1445641753 0.555725 0.415588 -0.589294 0.413696 1445641753 0.555725 0.415588 -0.589294 0.413696 1445641753 0.555725 0.415588 -0.589294 0.413696 1445641753 0.555725 0.415588 -0.589294 0.413696 1445641753 0.551147 0.419556 -0.585205 0.421509 1445641753 0.551147 0.419556 -0.585205 0.421509 1445641753 0.551147 0.419556 -0.585205 0.421509 1445641753 0.551147 0.419556 -0.585205 0.421509 1445641754 0.551147 0.419556 -0.585205 0.421509 1445641754 0.551147 0.419556 -0.585205 0.421509 1445641754 0.551147 0.419556 -0.585205 0.421509 1445641754 0.543274 0.426575 -0.579224 0.432800 1445641754 0.543274 0.426575 -0.579224 0.432800 1445641754 0.543274 0.426575 -0.579224 0.432800 1445641754 0.543274 0.426575 -0.579224 0.432800 1445641754 0.543274 0.426575 -0.579224 0.432800 1445641754 0.543274 0.426575 -0.579224 0.432800 1445641754 0.540466 0.430237 -0.576111 0.436829 1445641754 0.540466 0.430237 -0.576111 0.436829 1445641754 0.540466 0.430237 -0.576111 0.436829 1445641754 0.540466 0.430237 -0.576111 0.436829 1445641754 
0.544861 0.424438 -0.582397 0.428589 1445641755 0.544861 0.424438 -0.582397 0.428589 1445641755 0.544861 0.424438 -0.582397 0.428589 1445641755 0.544861 0.424438 -0.582397 0.428589 1445641755 0.544861 0.424438 -0.582397 0.428589 1445641755 0.544861 0.424438 -0.582397 0.428589 1445641755 0.544739 0.424805 -0.582031 0.428894 1445641755 0.544739 0.424805 -0.582031 0.428894 1445641755 0.544739 0.424805 -0.582031 0.428894 1445641755 0.544739 0.424805 -0.582031 0.428894 1445641755 0.544739 0.424805 -0.582031 0.428894 1445641756 0.544739 0.424805 -0.582031 0.428894 1445641756 0.544067 0.425476 -0.581543 0.429749 1445641756 0.544067 0.425476 -0.581543 0.429749 1445641756 0.544067 0.425476 -0.581543 0.429749 1445641756 0.544067 0.425476 -0.581543 0.429749 1445641756 0.544067 0.425476 -0.581543 0.429749 1445641756 0.544067 0.425476 -0.581543 0.429749 1445641756 0.543640 0.426147 -0.580627 0.430908 1445641756 0.543640 0.426147 -0.580627 0.430908 1445641756 0.543640 0.426147 -0.580627 0.430908 1445641756 0.543640 0.426147 -0.580627 0.430908 1445641756 0.543640 0.426147 -0.580627 0.430908 1445641756 0.543640 0.426147 -0.580627 0.430908 1445641756 0.543640 0.426147 -0.580627 0.430908 1445641756 0.544067 0.426514 -0.580261 0.430542 1445641756 0.544067 0.426514 -0.580261 0.430542 1445641756 0.544067 0.426514 -0.580261 0.430542 1445641756 0.544067 0.426514 -0.580261 0.430542 1445641756 0.544067 0.426514 -0.580261 0.430542 1445641756 0.544067 0.426514 -0.580261 0.430542 1445641756 0.545898 0.424011 -0.580872 0.429810 1445641756 0.545898 0.424011 -0.580872 0.429810 1445641756 0.545898 0.424011 -0.580872 0.429810 1445641756 0.545898 0.424011 -0.580872 0.429810 1445641756 0.545898 0.424011 -0.580872 0.429810 1445641756 0.545898 0.424011 -0.580872 0.429810 1445641756 0.545898 0.424011 -0.580872 0.429810 1445641756 0.547241 0.421082 -0.583130 0.427979 1445641756 0.547241 0.421082 -0.583130 0.427979 1445641756 0.547241 0.421082 -0.583130 0.427979 1445641756 0.547241 0.421082 -0.583130 0.427979 1445641756 0.547241 0.421082 -0.583130 0.427979 1445641756 0.547241 0.421082 -0.583130 0.427979 1445641756 0.548035 0.418701 -0.584717 0.427063 1445641756 0.548035 0.418701 -0.584717 0.427063 1445641756 0.548035 0.418701 -0.584717 0.427063 1445641756 0.548035 0.418701 -0.584717 0.427063 1445641756 0.548035 0.418701 -0.584717 0.427063 1445641756 0.548035 0.418701 -0.584717 0.427063 1445641756 0.546692 0.416809 -0.587036 0.427429 1445641756 0.546692 0.416809 -0.587036 0.427429 1445641756 0.546692 0.416809 -0.587036 0.427429 1445641756 0.546692 0.416809 -0.587036 0.427429 1445641756 0.546692 0.416809 -0.587036 0.427429 1445641756 0.546692 0.416809 -0.587036 0.427429 1445641756 0.545471 0.416687 -0.587708 0.428284 1445641756 0.545471 0.416687 -0.587708 0.428284 1445641756 0.545471 0.416687 -0.587708 0.428284 1445641756 0.545471 0.416687 -0.587708 0.428284 1445641756 0.545471 0.416687 -0.587708 0.428284 1445641756 0.545471 0.416687 -0.587708 0.428284 1445641756 0.545471 0.416687 -0.587708 0.428284 1445641756 0.545837 0.416992 -0.586609 0.429016 1445641756 0.545837 0.416992 -0.586609 0.429016 1445641756 0.545837 0.416992 -0.586609 0.429016 1445641756 0.545837 0.416992 -0.586609 0.429016 1445641756 0.545837 0.416992 -0.586609 0.429016 1445641756 0.545837 0.416992 -0.586609 0.429016 1445641756 0.546997 0.417358 -0.585754 0.428284 1445641756 0.546997 0.417358 -0.585754 0.428284 1445641756 0.546997 0.417358 -0.585754 0.428284 1445641756 0.546997 0.417358 -0.585754 0.428284 1445641756 0.546997 0.417358 -0.585754 0.428284 1445641756 0.546997 0.417358 -0.585754 0.428284 1445641756 0.547607 0.418396 -0.584045 0.428833 1445641756 0.547607 0.418396 -0.584045 0.428833 1445641756 0.547607 0.418396 -0.584045 0.428833 1445641756 0.547607 0.418396 -0.584045 0.428833 1445641756 0.547607 0.418396 -0.584045 0.428833 1445641756 0.547607 0.418396 -0.584045 0.428833 1445641756 0.547852 0.418518 -0.582397 0.430664 1445641756 0.547852 0.418518 -0.582397 0.430664 1445641756 0.547852 0.418518 -0.582397 0.430664 1445641756 0.547852 0.418518 -0.582397 0.430664 1445641756 0.547852 0.418518 -0.582397 0.430664 1445641756 0.547852 0.418518 -0.582397 0.430664 1445641756 0.547180 0.420227 -0.580750 0.432068 1445641756 0.547180 0.420227 -0.580750 0.432068 1445641756 0.547180 0.420227 -0.580750 0.432068 1445641756 0.547180 0.420227 -0.580750 0.432068 1445641756 0.547180 0.420227 -0.580750 0.432068 1445641756 0.547180 0.420227 -0.580750 0.432068 1445641756 0.548035 0.420959 -0.579102 0.432495 1445641756 0.548035 0.420959 -0.579102 0.432495 1445641756 0.548035 0.420959 -0.579102 0.432495 1445641756 0.548035 0.420959 -0.579102 0.432495 1445641756 0.548035 0.420959 -0.579102 0.432495 1445641756 0.548035 0.420959 -0.579102 0.432495 1445641756 0.549927 0.419495 -0.580078 0.430176 1445641756 0.549927 0.419495 -0.580078 0.430176 1445641756 0.549927 0.419495 -0.580078 0.430176 1445641756 0.549927 0.419495 -0.580078 0.430176 1445641756 0.549927 0.419495 -0.580078 0.430176 1445641756 0.549927 0.419495 -0.580078 0.430176 1445641756 0.547607 0.421326 -0.580688 0.430481 1445641756 0.547607 0.421326 -0.580688 0.430481 1445641756 0.547607 0.421326 -0.580688 0.430481 1445641756 0.547607 0.421326 -0.580688 0.430481 1445641756 0.547607 0.421326 -0.580688 0.430481 1445641756 0.547607 0.421326 -0.580688 0.430481 1445641756 0.547607 0.421326 -0.580688 0.430481 1445641756 0.547607 0.422058 -0.579163 0.431885 1445641756 0.547607 0.422058 -0.579163 0.431885 1445641756 0.547607 0.422058 -0.579163 0.431885 1445641756 0.547607 0.422058 -0.579163 0.431885 1445641756 0.547607 0.422058 -0.579163 0.431885 1445641756 0.547607 0.422058 -0.579163 0.431885 1445641756 0.550354 0.419800 -0.580627 0.428589 1445641756 0.550354 0.419800 -0.580627 0.428589 1445641756 0.550354 0.419800 -0.580627 0.428589 1445641756 0.550354 0.419800 -0.580627 0.428589 1445641756 0.550354 0.419800 -0.580627 0.428589 1445641756 0.550354 0.419800 -0.580627 0.428589 1445641756 0.552795 0.416260 -0.584351 0.423767 1445641757 0.552795 0.416260 -0.584351 0.423767 1445641757 0.552795 0.416260 -0.584351 0.423767 1445641757 0.552795 0.416260 -0.584351 0.423767 1445641757 0.552795 0.416260 -0.584351 0.423767 1445641757 0.552795 0.416260 -0.584351 0.423767 1445641757 0.552795 0.416260 -0.584351 0.423767 1445641757 0.552307 0.414856 -0.586182 0.423279 1445641757 0.552307 0.414856 -0.586182 0.423279 1445641757 0.552307 0.414856 -0.586182 0.423279 1445641757 0.552307 0.414856 -0.586182 0.423279 1445641757 0.552307 0.414856 -0.586182 0.423279 1445641757 0.552307 0.414856 -0.586182 0.423279 1445641757 0.548340 0.416077 -0.586304 0.427063 1445641757 0.548340 0.416077 -0.586304 0.427063 1445641757 0.548340 0.416077 -0.586304 0.427063 1445641757 0.548340 0.416077 -0.586304 0.427063 1445641757 0.548340 0.416077 -0.586304 0.427063 1445641757 0.548340 0.416077 -0.586304 0.427063 1445641757 0.544922 0.418518 -0.584839 0.431152 1445641757 0.544922 0.418518 -0.584839 0.431152 1445641757 0.544922 0.418518 -0.584839 0.431152 1445641757 0.544922 0.418518 -0.584839 0.431152 1445641757 0.544922 0.418518 -0.584839 0.431152 1445641757 0.544922 0.418518 -0.584839 0.431152 1445641757 0.547302 0.420105 -0.581848 0.430603 1445641757 0.547302 0.420105 -0.581848 0.430603 1445641757 0.547302 0.420105 -0.581848 0.430603 1445641757 0.547302 0.420105 -0.581848 0.430603 1445641757 0.547302 0.420105 -0.581848 0.430603 1445641757 0.547302 0.420105 -0.581848 0.430603 1445641757 0.547302 0.420105 -0.581848 0.430603 1445641757 0.549438 0.420410 -0.578796 0.431641 1445641757 0.549438 0.420410 -0.578796 0.431641 1445641757 0.549438 0.420410 -0.578796 0.431641 1445641757 0.549438 0.420410 -0.578796 0.431641 1445641757 0.549438 0.420410 -0.578796 0.431641 1445641757 0.549438 0.420410 -0.578796 0.431641 1445641757 0.548645 0.420105 -0.577271 0.434998 1445641757 0.548645 0.420105 -0.577271 0.434998 1445641757 0.548645 0.420105 -0.577271 0.434998 1445641757 0.548645 0.420105 -0.577271 0.434998 1445641757 0.548645 0.420105 -0.577271 0.434998 1445641757 0.548645 0.420105 -0.577271 0.434998 1445641757 0.548157 0.421509 -0.576660 0.435059 1445641757 0.548157 0.421509 -0.576660 0.435059 1445641757 0.548157 0.421509 -0.576660 0.435059 1445641757 0.548157 0.421509 -0.576660 0.435059 1445641757 0.548157 0.421509 -0.576660 0.435059 1445641757 0.548157 0.421509 -0.576660 0.435059 1445641757 0.549438 0.421875 -0.575928 0.434021 1445641757 0.549438 0.421875 -0.575928 0.434021 1445641757 0.549438 0.421875 -0.575928 0.434021 1445641757 0.549438 0.421875 -0.575928 0.434021 1445641757 0.549438 0.421875 -0.575928 0.434021 1445641757 0.549438 0.421875 -0.575928 0.434021 1445641757 0.549438 0.421875 -0.575928 0.434021 1445641757 0.551086 0.421204 -0.576050 0.432495 1445641757 0.551086 0.421204 -0.576050 0.432495 1445641757 0.551086 0.421204 -0.576050 0.432495 1445641757 0.551086 0.421204 -0.576050 0.432495 1445641757 0.551086 0.421204 -0.576050 0.432495 1445641757 0.551086 0.421204 -0.576050 0.432495 1445641757 0.549316 0.422424 -0.577148 0.432068 1445641757 0.549316 0.422424 -0.577148 0.432068 1445641757 0.549316 0.422424 -0.577148 0.432068 1445641757 0.549316 0.422424 -0.577148 0.432068 1445641757 0.549316 0.422424 -0.577148 0.432068 1445641757 0.549316 0.422424 -0.577148 0.432068 1445641757 0.547913 0.423584 -0.575562 0.434875 1445641757 0.547913 0.423584 -0.575562 0.434875 1445641757 0.547913 0.423584 -0.575562 0.434875 1445641757 0.547913 0.423584 -0.575562 0.434875 1445641757 0.547913 0.423584 -0.575562 0.434875 1445641757 0.547913 0.423584 -0.575562 0.434875 1445641757 0.547913 0.423584 -0.575562 0.434875 1445641757 0.549622 0.421265 -0.576050 0.434265 1445641757 0.549622 0.421265 -0.576050 0.434265 1445641757 0.549622 0.421265 -0.576050 0.434265 1445641757 0.549622 0.421265 -0.576050 0.434265 1445641757 0.549622 0.421265 -0.576050 0.434265 1445641757 0.549622 0.421265 -0.576050 0.434265 1445641757 0.552551 0.415894 -0.580627 0.429565 1445641757 0.552551 0.415894 -0.580627 0.429565 1445641757 0.552551 0.415894 -0.580627 0.429565 1445641757 0.552551 0.415894 -0.580627 0.429565 1445641757 0.552551 0.415894 -0.580627 0.429565 1445641757 0.552612 0.414185 -0.582825 0.428223 1445641757 0.552612 0.414185 -0.582825 0.428223 1445641757 0.552612 0.414185 -0.582825 0.428223 1445641757 0.552612 0.414185 -0.582825 0.428223 1445641757 0.552612 0.414185 -0.582825 0.428223 1445641757 0.552612 0.414185 -0.582825 0.428223 1445641757 0.552612 0.414185 -0.582825 0.428223 1445641757 0.549011 0.415527 -0.583069 0.431152 1445641757 0.549011 0.415527 -0.583069 0.431152 1445641757 0.549011 0.415527 -0.583069 0.431152 1445641757 0.549011 0.415527 -0.583069 0.431152 1445641757 0.549011 0.415527 -0.583069 0.431152 1445641757 0.549011 0.415527 -0.583069 0.431152 1445641757 0.545044 0.417358 -0.582581 0.435120 1445641757 0.545044 0.417358 -0.582581 0.435120 1445641757 0.545044 0.417358 -0.582581 0.435120 1445641757 0.545044 0.417358 -0.582581 0.435120 1445641757 0.545044 0.417358 -0.582581 0.435120 1445641757 0.545105 0.419434 -0.580994 0.435120 1445641757 0.545105 0.419434 -0.580994 0.435120 1445641757 0.545105 0.419434 -0.580994 0.435120 1445641757 0.545105 0.419434 -0.580994 0.435120 1445641757 0.545105 0.419434 -0.580994 0.435120 1445641757 0.545105 0.419434 -0.580994 0.435120 1445641757 0.545105 0.419434 -0.580994 0.435120 1445641757 0.547424 0.420654 -0.578491 0.434326 1445641757 0.547424 0.420654 -0.578491 0.434326 1445641758 0.547424 0.420654 -0.578491 0.434326 1445641758 0.547424 0.420654 -0.578491 0.434326 1445641758 0.547424 0.420654 -0.578491 0.434326 1445641758 0.547424 0.420654 -0.578491 0.434326 1445641758 0.547424 0.420654 -0.578491 0.434326 1445641758 0.547424 0.420593 -0.576660 0.436768 1445641758 0.547424 0.420593 -0.576660 0.436768 1445641758 0.547424 0.420593 -0.576660 0.436768 1445641758 0.547424 0.420593 -0.576660 0.436768 1445641758 0.547424 0.420593 -0.576660 0.436768 1445641758 0.547424 0.420593 -0.576660 0.436768 1445641758 0.546692 0.421265 -0.576172 0.437744 1445641758 0.546692 0.421265 -0.576172 0.437744 1445641758 0.546692 0.421265 -0.576172 0.437744 1445641758 0.546692 0.421265 -0.576172 0.437744 1445641758 0.546692 0.421265 -0.576172 0.437744 1445641758 0.546692 0.421265 -0.576172 0.437744 1445641758 0.546692 0.421265 -0.576172 0.437744 1445641758 0.547913 0.422607 -0.575562 0.435852 1445641758 0.547913 0.422607 -0.575562 0.435852 1445641758 0.547913 0.422607 -0.575562 0.435852 1445641758 0.547913 0.422607 -0.575562 0.435852 1445641758 0.547913 0.422607 -0.575562 0.435852 1445641758 0.547913 0.422607 -0.575562 0.435852 1445641758 0.551392 0.420776 -0.575439 0.433289 1445641758 0.551392 0.420776 -0.575439 0.433289 1445641758 0.551392 0.420776 -0.575439 0.433289 1445641758 0.551392 0.420776 -0.575439 0.433289 1445641758 0.551392 0.420776 -0.575439 0.433289 1445641758 0.551392 0.420776 -0.575439 0.433289 1445641758 0.552612 0.419189 -0.576904 0.431274 1445641758 0.552612 0.419189 -0.576904 0.431274 1445641758 0.552612 0.419189 -0.576904 0.431274 1445641758 0.552612 0.419189 -0.576904 0.431274 1445641758 0.552612 0.419189 -0.576904 0.431274 1445641758 0.552612 0.419189 -0.576904 0.431274 1445641758 0.552612 0.419189 -0.576904 0.431274 1445641758 0.550232 0.420776 -0.576965 0.432678 1445641758 0.550232 0.420776 -0.576965 0.432678 1445641758 0.550232 0.420776 -0.576965 0.432678 1445641758 0.550232 0.420776 -0.576965 0.432678 1445641758 0.550232 0.420776 -0.576965 0.432678 1445641758 0.550232 0.420776 -0.576965 0.432678 1445641758 0.547913 0.422974 -0.574829 0.436340 1445641758 0.547913 0.422974 -0.574829 0.436340 1445641758 0.547913 0.422974 -0.574829 0.436340 1445641758 0.547913 0.422974 -0.574829 0.436340 1445641758 0.547913 0.422974 -0.574829 0.436340 1445641758 0.547913 0.422974 -0.574829 0.436340 1445641758 0.549988 0.418823 -0.579285 0.431885 1445641758 0.549988 0.418823 -0.579285 0.431885 1445641758 0.549988 0.418823 -0.579285 0.431885 1445641758 0.549988 0.418823 -0.579285 0.431885 1445641758 0.549988 0.418823 -0.579285 0.431885 1445641758 0.549988 0.418823 -0.579285 0.431885 1445641758 0.549988 0.418823 -0.579285 0.431885 1445641758 0.552368 0.415833 -0.583374 0.426086 1445641758 0.552368 0.415833 -0.583374 0.426086 1445641758 0.552368 0.415833 -0.583374 0.426086 1445641758 0.552368 0.415833 -0.583374 0.426086 1445641758 0.552368 0.415833 -0.583374 0.426086 1445641758 0.550964 0.416077 -0.584290 0.426453 1445641758 0.550964 0.416077 -0.584290 0.426453 1445641758 0.550964 0.416077 -0.584290 0.426453 1445641758 0.550964 0.416077 -0.584290 0.426453 1445641758 0.550964 0.416077 -0.584290 0.426453 1445641758 0.550964 0.416077 -0.584290 0.426453 1445641758 0.546570 0.417542 -0.584900 0.429810 1445641758 0.546570 0.417542 -0.584900 0.429810 1445641758 0.546570 0.417542 -0.584900 0.429810 1445641758 0.546570 0.417542 -0.584900 0.429810 1445641758 0.546570 0.417542 -0.584900 0.429810 1445641758 0.546570 0.417542 -0.584900 0.429810 1445641758 0.544067 0.419189 -0.584167 0.432495 1445641758 0.544067 0.419189 -0.584167 0.432495 1445641758 0.544067 0.419189 -0.584167 0.432495 1445641758 0.544067 0.419189 -0.584167 0.432495 1445641758 0.544067 0.419189 -0.584167 0.432495 1445641758 0.544067 0.419189 -0.584167 0.432495 1445641758 0.544067 0.419189 -0.584167 0.432495 1445641758 0.546509 0.420227 -0.581543 0.431885 1445641758 0.546509 0.420227 -0.581543 0.431885 1445641758 0.546509 0.420227 -0.581543 0.431885 1445641758 0.546509 0.420227 -0.581543 0.431885 1445641758 0.546509 0.420227 -0.581543 0.431885 1445641758 0.546509 0.420227 -0.581543 0.431885 1445641758 0.546509 0.420227 -0.581543 0.431885 1445641758 0.549011 0.419983 -0.578979 0.432373 1445641758 0.549011 0.419983 -0.578979 0.432373 1445641758 0.549011 0.419983 -0.578979 0.432373 1445641758 0.549011 0.419983 -0.578979 0.432373 1445641758 0.549011 0.419983 -0.578979 0.432373 1445641758 0.549011 0.419983 -0.578979 0.432373 1445641758 0.549072 0.418030 -0.578796 0.434387 1445641758 0.549072 0.418030 -0.578796 0.434387 1445641758 0.549072 0.418030 -0.578796 0.434387 1445641758 0.549072 0.418030 -0.578796 0.434387 1445641758 0.549072 0.418030 -0.578796 0.434387 1445641758 0.549072 0.418030 -0.578796 0.434387 1445641758 0.549194 0.419067 -0.578003 0.434265 1445641758 0.549194 0.419067 -0.578003 0.434265 1445641758 0.549194 0.419067 -0.578003 0.434265 1445641758 0.549194 0.419067 -0.578003 0.434265 1445641758 0.549194 0.419067 -0.578003 0.434265 1445641758 0.549194 0.419067 -0.578003 0.434265 1445641758 0.549194 0.419067 -0.578003 0.434265 1445641758 0.551453 0.418335 -0.577393 0.432983 1445641758 0.551453 0.418335 -0.577393 0.432983 1445641758 0.551453 0.418335 -0.577393 0.432983 1445641758 0.551453 0.418335 -0.577393 0.432983 1445641758 0.551453 0.418335 -0.577393 0.432983 1445641758 0.551453 0.418335 -0.577393 0.432983 1445641758 0.553589 0.415894 -0.577759 0.432068 1445641758 0.553589 0.415894 -0.577759 0.432068 1445641758 0.553589 0.415894 -0.577759 0.432068 1445641759 0.553589 0.415894 -0.577759 0.432068 1445641759 0.553589 0.415894 -0.577759 0.432068 1445641759 0.553589 0.415894 -0.577759 0.432068 1445641759 0.553589 0.415894 -0.577759 0.432068 1445641759 0.551941 0.416138 -0.578491 0.432983 1445641759 0.551941 0.416138 -0.578491 0.432983 1445641759 0.551941 0.416138 -0.578491 0.432983 1445641759 0.551941 0.416138 -0.578491 0.432983 1445641759 0.551941 0.416138 -0.578491 0.432983 1445641759 0.551941 0.416138 -0.578491 0.432983 1445641759 0.551697 0.415771 -0.577820 0.434570 1445641759 0.551697 0.415771 -0.577820 0.434570 1445641759 0.551697 0.415771 -0.577820 0.434570 1445641759 0.551697 0.415771 -0.577820 0.434570 1445641759 0.551697 0.415771 -0.577820 0.434570 1445641759 0.551697 0.415771 -0.577820 0.434570 1445641759 0.551697 0.415771 -0.577820 0.434570 1445641759 0.553223 0.414246 -0.579163 0.432251 1445641759 0.553223 0.414246 -0.579163 0.432251 1445641759 0.553223 0.414246 -0.579163 0.432251 1445641759 0.553223 0.414246 -0.579163 0.432251 1445641759 0.553223 0.414246 -0.579163 0.432251 1445641759 0.553223 0.414246 -0.579163 0.432251 1445641759 0.556824 0.410583 -0.582947 0.426025 1445641759 0.556824 0.410583 -0.582947 0.426025 1445641759 0.556824 0.410583 -0.582947 0.426025 1445641759 0.556824 0.410583 -0.582947 0.426025 1445641759 0.556824 0.410583 -0.582947 0.426025 1445641759 0.556824 0.410583 -0.582947 0.426025 1445641759 0.556824 0.410583 -0.582947 0.426025 1445641759 0.558533 0.407715 -0.585999 0.422302 1445641759 0.558533 0.407715 -0.585999 0.422302 1445641759 0.558533 0.407715 -0.585999 0.422302 1445641759 0.558533 0.407715 -0.585999 0.422302 1445641759 0.558533 0.407715 -0.585999 0.422302 1445641759 0.558533 0.407715 -0.585999 0.422302 1445641759 0.556824 0.407166 -0.587585 0.422913 1445641759 0.556824 0.407166 -0.587585 0.422913 1445641759 0.556824 0.407166 -0.587585 0.422913 1445641759 0.556824 0.407166 -0.587585 0.422913 1445641759 0.556824 0.407166 -0.587585 0.422913 1445641759 0.556824 0.407166 -0.587585 0.422913 1445641759 0.552551 0.408936 -0.587769 0.426575 1445641759 0.552551 0.408936 -0.587769 0.426575 1445641759 0.552551 0.408936 -0.587769 0.426575 1445641759 0.552551 0.408936 -0.587769 0.426575 1445641759 0.552551 0.408936 -0.587769 0.426575 1445641759 0.552551 0.408936 -0.587769 0.426575 1445641759 0.549683 0.412354 -0.585327 0.430237 1445641759 0.549683 0.412354 -0.585327 0.430237 1445641759 0.549683 0.412354 -0.585327 0.430237 1445641759 0.549683 0.412354 -0.585327 0.430237 1445641759 0.549683 0.412354 -0.585327 0.430237 1445641759 0.550537 0.415588 -0.581665 0.431091 1445641759 0.550537 0.415588 -0.581665 0.431091 1445641759 0.550537 0.415588 -0.581665 0.431091 1445641759 0.550537 0.415588 -0.581665 0.431091 1445641759 0.550537 0.415588 -0.581665 0.431091 1445641759 0.550537 0.415588 -0.581665 0.431091 1445641759 0.551025 0.416748 -0.579041 0.432800 1445641759 0.551025 0.416748 -0.579041 0.432800 1445641759 0.551025 0.416748 -0.579041 0.432800 1445641759 0.551025 0.416748 -0.579041 0.432800 1445641759 0.551025 0.416748 -0.579041 0.432800 1445641759 0.551025 0.416748 -0.579041 0.432800 1445641759 0.550415 0.417053 -0.577759 0.435059 1445641759 0.550415 0.417053 -0.577759 0.435059 1445641759 0.550415 0.417053 -0.577759 0.435059 1445641759 0.550415 0.417053 -0.577759 0.435059 1445641759 0.550415 0.417053 -0.577759 0.435059 1445641759 0.550415 0.417053 -0.577759 0.435059 1445641759 0.550415 0.417053 -0.577759 0.435059 1445641759 0.551086 0.417969 -0.576477 0.435059 1445641759 0.551086 0.417969 -0.576477 0.435059 1445641759 0.551086 0.417969 -0.576477 0.435059 1445641759 0.551086 0.417969 -0.576477 0.435059 1445641759 0.551086 0.417969 -0.576477 0.435059 1445641759 0.551086 0.417969 -0.576477 0.435059 1445641759 0.553528 0.416687 -0.575928 0.433838 1445641759 0.553528 0.416687 -0.575928 0.433838 1445641759 0.553528 0.416687 -0.575928 0.433838 1445641759 0.553528 0.416687 -0.575928 0.433838 1445641759 0.553528 0.416687 -0.575928 0.433838 1445641759 0.553528 0.416687 -0.575928 0.433838 1445641759 0.553528 0.416687 -0.575928 0.433838 1445641759 0.554260 0.415894 -0.578247 0.430603 1445641759 0.554260 0.415894 -0.578247 0.430603 1445641759 0.554260 0.415894 -0.578247 0.430603 1445641759 0.554260 0.415894 -0.578247 0.430603 1445641759 0.554260 0.415894 -0.578247 0.430603 1445641759 0.554260 0.415894 -0.578247 0.430603 1445641759 0.551819 0.418518 -0.578735 0.430542 1445641759 0.551819 0.418518 -0.578735 0.430542 1445641759 0.551819 0.418518 -0.578735 0.430542 1445641759 0.551819 0.418518 -0.578735 0.430542 1445641759 0.551819 0.418518 -0.578735 0.430542 1445641759 0.551819 0.418518 -0.578735 0.430542 1445641759 0.553101 0.416992 -0.578613 0.430481 1445641759 0.553101 0.416992 -0.578613 0.430481 1445641759 0.553101 0.416992 -0.578613 0.430481 1445641759 0.553101 0.416992 -0.578613 0.430481 1445641759 0.553101 0.416992 -0.578613 0.430481 1445641759 0.553101 0.416992 -0.578613 0.430481 1445641759 0.556580 0.411926 -0.581116 0.427551 1445641759 0.556580 0.411926 -0.581116 0.427551 1445641759 0.556580 0.411926 -0.581116 0.427551 1445641759 0.556580 0.411926 -0.581116 0.427551 1445641759 0.556580 0.411926 -0.581116 0.427551 1445641759 0.556580 0.411926 -0.581116 0.427551 1445641759 0.558899 0.408569 -0.583069 0.425049 1445641759 0.558899 0.408569 -0.583069 0.425049 1445641759 0.558899 0.408569 -0.583069 0.425049 1445641759 0.558899 0.408569 -0.583069 0.425049 1445641760 0.558899 0.408569 -0.583069 0.425049 1445641760 0.558899 0.408569 -0.583069 0.425049 1445641760 0.558899 0.408569 -0.583069 0.425049 1445641760 0.558655 0.406860 -0.584900 0.424500 1445641760 0.558655 0.406860 -0.584900 0.424500 1445641760 0.558655 0.406860 -0.584900 0.424500 1445641760 0.558655 0.406860 -0.584900 0.424500 1445641760 0.558655 0.406860 -0.584900 0.424500 1445641760 0.554016 0.407349 -0.587036 0.427185 1445641760 0.554016 0.407349 -0.587036 0.427185 1445641760 0.554016 0.407349 -0.587036 0.427185 1445641760 0.554016 0.407349 -0.587036 0.427185 1445641760 0.554016 0.407349 -0.587036 0.427185 1445641760 0.554016 0.407349 -0.587036 0.427185 1445641760 0.554016 0.407349 -0.587036 0.427185 1445641760 0.550171 0.410034 -0.587158 0.429382 1445641760 0.550171 0.410034 -0.587158 0.429382 1445641760 0.550171 0.410034 -0.587158 0.429382 1445641760 0.550171 0.410034 -0.587158 0.429382 1445641760 0.550171 0.410034 -0.587158 0.429382 1445641760 0.550171 0.410034 -0.587158 0.429382 1445641760 0.551880 0.412720 -0.584351 0.428467 1445641760 0.551880 0.412720 -0.584351 0.428467 1445641760 0.551880 0.412720 -0.584351 0.428467 1445641760 0.551880 0.412720 -0.584351 0.428467 1445641760 0.551880 0.412720 -0.584351 0.428467 1445641760 0.551880 0.412720 -0.584351 0.428467 1445641760 0.551880 0.414917 -0.580078 0.432129 1445641760 0.551880 0.414917 -0.580078 0.432129 1445641760 0.551880 0.414917 -0.580078 0.432129 1445641760 0.551880 0.414917 -0.580078 0.432129 1445641760 0.551880 0.414917 -0.580078 0.432129 1445641760 0.546753 0.419312 -0.577881 0.437256 1445641760 0.546753 0.419312 -0.577881 0.437256 1445641760 0.546753 0.419312 -0.577881 0.437256 1445641760 0.546753 0.419312 -0.577881 0.437256 1445641760 0.546753 0.419312 -0.577881 0.437256 1445641760 0.546753 0.419312 -0.577881 0.437256 1445641760 0.546021 0.422485 -0.575500 0.438232 1445641760 0.546021 0.422485 -0.575500 0.438232 1445641760 0.546021 0.422485 -0.575500 0.438232 1445641760 0.546021 0.422485 -0.575500 0.438232 1445641760 0.548035 0.422485 -0.574646 0.436951 1445641760 0.548035 0.422485 -0.574646 0.436951 1445641760 0.548035 0.422485 -0.574646 0.436951 1445641760 0.548035 0.422485 -0.574646 0.436951 1445641760 0.548035 0.422485 -0.574646 0.436951 1445641760 0.548035 0.422485 -0.574646 0.436951 1445641760 0.548218 0.422363 -0.575500 0.435669 1445641760 0.548218 0.422363 -0.575500 0.435669 1445641760 0.548218 0.422363 -0.575500 0.435669 1445641760 0.548218 0.422363 -0.575500 0.435669 1445641760 0.548218 0.422363 -0.575500 0.435669 1445641760 0.548218 0.422363 -0.575500 0.435669 1445641760 0.547241 0.424316 -0.575134 0.435547 1445641760 0.547241 0.424316 -0.575134 0.435547 1445641760 0.547241 0.424316 -0.575134 0.435547 1445641760 0.547241 0.424316 -0.575134 0.435547 1445641760 0.547241 0.424316 -0.575134 0.435547 1445641760 0.547241 0.424316 -0.575134 0.435547 1445641760 0.547241 0.424316 -0.575134 0.435547 1445641760 0.548523 0.423218 -0.574280 0.436096 1445641760 0.548523 0.423218 -0.574280 0.436096 1445641760 0.548523 0.423218 -0.574280 0.436096 1445641760 0.548523 0.423218 -0.574280 0.436096 1445641760 0.548523 0.423218 -0.574280 0.436096 1445641760 0.548523 0.423218 -0.574280 0.436096 1445641760 0.550415 0.420837 -0.576843 0.432556 1445641760 0.550415 0.420837 -0.576843 0.432556 1445641760 0.550415 0.420837 -0.576843 0.432556 1445641760 0.550415 0.420837 -0.576843 0.432556 1445641760 0.550415 0.420837 -0.576843 0.432556 1445641760 0.550415 0.420837 -0.576843 0.432556 1445641760 0.550415 0.420837 -0.576843 0.432556 1445641760 0.554138 0.415100 -0.582031 0.426392 1445641760 0.554138 0.415100 -0.582031 0.426392 1445641760 0.554138 0.415100 -0.582031 0.426392 1445641760 0.554138 0.415100 -0.582031 0.426392 1445641760 0.554138 0.415100 -0.582031 0.426392 1445641760 0.554138 0.415100 -0.582031 0.426392 1445641760 0.552307 0.415527 -0.583984 0.425659 1445641760 0.552307 0.415527 -0.583984 0.425659 1445641760 0.552307 0.415527 -0.583984 0.425659 1445641760 0.552307 0.415527 -0.583984 0.425659 1445641760 0.552307 0.415527 -0.583984 0.425659 1445641760 0.552307 0.415527 -0.583984 0.425659 1445641760 0.548340 0.416870 -0.583679 0.429871 1445641760 0.548340 0.416870 -0.583679 0.429871 1445641760 0.548340 0.416870 -0.583679 0.429871 1445641760 0.548340 0.416870 -0.583679 0.429871 1445641760 0.548340 0.416870 -0.583679 0.429871 1445641760 0.548340 0.416870 -0.583679 0.429871 1445641760 0.548340 0.416870 -0.583679 0.429871 1445641760 0.547607 0.418091 -0.581360 0.432739 1445641760 0.547607 0.418091 -0.581360 0.432739 1445641760 0.547607 0.418091 -0.581360 0.432739 1445641760 0.547607 0.418091 -0.581360 0.432739 1445641760 0.547607 0.418091 -0.581360 0.432739 1445641760 0.547607 0.418091 -0.581360 0.432739 1445641760 0.550171 0.419312 -0.579102 0.431396 1445641760 0.550171 0.419312 -0.579102 0.431396 1445641760 0.550171 0.419312 -0.579102 0.431396 1445641760 0.550171 0.419312 -0.579102 0.431396 1445641760 0.550171 0.419312 -0.579102 0.431396 1445641760 0.550171 0.419312 -0.579102 0.431396 1445641760 0.552612 0.418091 -0.577759 0.431213 1445641760 0.552612 0.418091 -0.577759 0.431213 1445641760 0.552612 0.418091 -0.577759 0.431213 1445641760 0.552612 0.418091 -0.577759 0.431213 1445641760 0.552612 0.418091 -0.577759 0.431213 1445641760 0.552612 0.418091 -0.577759 0.431213 1445641761 0.552612 0.418091 -0.577759 0.431213 1445641761 0.552185 0.416870 -0.578674 0.431763 1445641761 0.552185 0.416870 -0.578674 0.431763 1445641761 0.552185 0.416870 -0.578674 0.431763 1445641761 0.552185 0.416870 -0.578674 0.431763 1445641761 0.552185 0.416870 -0.578674 0.431763 1445641761 0.552490 0.417725 -0.577209 0.432434 1445641761 0.552490 0.417725 -0.577209 0.432434 1445641761 0.552490 0.417725 -0.577209 0.432434 1445641761 0.552490 0.417725 -0.577209 0.432434 1445641761 0.552490 0.417725 -0.577209 0.432434 1445641761 0.552490 0.417725 -0.577209 0.432434 1445641761 0.552490 0.417725 -0.577209 0.432434 1445641761 0.555481 0.415955 -0.576660 0.431152 1445641761 0.555481 0.415955 -0.576660 0.431152 1445641761 0.555481 0.415955 -0.576660 0.431152 1445641761 0.555481 0.415955 -0.576660 0.431152 1445641761 0.555481 0.415955 -0.576660 0.431152 1445641761 0.555481 0.415955 -0.576660 0.431152 1445641761 0.555237 0.415649 -0.577209 0.430969 1445641761 0.555237 0.415649 -0.577209 0.430969 1445641761 0.555237 0.415649 -0.577209 0.430969 1445641761 0.555237 0.415649 -0.577209 0.430969 1445641761 0.555237 0.415649 -0.577209 0.430969 1445641761 0.555237 0.415649 -0.577209 0.430969 1445641761 0.552856 0.417297 -0.576904 0.432861 1445641761 0.552856 0.417297 -0.576904 0.432861 1445641761 0.552856 0.417297 -0.576904 0.432861 1445641761 0.552856 0.417297 -0.576904 0.432861 1445641761 0.552856 0.417297 -0.576904 0.432861 1445641761 0.552856 0.417297 -0.576904 0.432861 1445641761 0.552856 0.417297 -0.576904 0.432861 1445641761 0.554199 0.415894 -0.577759 0.431335 1445641761 0.554199 0.415894 -0.577759 0.431335 1445641761 0.554199 0.415894 -0.577759 0.431335 1445641761 0.554199 0.415894 -0.577759 0.431335 1445641761 0.554199 0.415894 -0.577759 0.431335 1445641761 0.554199 0.415894 -0.577759 0.431335 1445641761 
0.549072 0.421692 -0.579163 0.430298 1445641763 0.548035 0.423340 -0.576782 0.433289 1445641763 0.548035 0.423340 -0.576782 0.433289 1445641763 0.548035 0.423340 -0.576782 0.433289 1445641763 0.548035 0.423340 -0.576782 0.433289 1445641763 0.548035 0.423340 -0.576782 0.433289 1445641763 0.548035 0.423340 -0.576782 0.433289 1445641763 0.547852 0.426025 -0.574524 0.433838 1445641763 0.547852 0.426025 -0.574524 0.433838 1445641763 0.547852 0.426025 -0.574524 0.433838 1445641763 0.547852 0.426025 -0.574524 0.433838 1445641763 0.547852 0.426025 -0.574524 0.433838 1445641763 0.547852 0.426025 -0.574524 0.433838 1445641763 0.548706 0.427673 -0.573608 0.432373 1445641763 0.548706 0.427673 -0.573608 0.432373 1445641763 0.548706 0.427673 -0.573608 0.432373 1445641763 0.548706 0.427673 -0.573608 0.432373 1445641763 0.548706 0.427673 -0.573608 0.432373 1445641763 0.548706 0.427673 -0.573608 0.432373 1445641763 0.549561 0.427673 -0.575195 0.429138 1445641763 0.549561 0.427673 -0.575195 0.429138 1445641763 0.549561 0.427673 -0.575195 0.429138 1445641763 0.549561 0.427673 -0.575195 0.429138 1445641763 0.549561 0.427673 -0.575195 0.429138 1445641763 0.549561 0.427673 -0.575195 0.429138 1445641763 0.549622 0.426270 -0.577026 0.428101 1445641763 0.549622 0.426270 -0.577026 0.428101 1445641763 0.549622 0.426270 -0.577026 0.428101 1445641763 0.549622 0.426270 -0.577026 0.428101 1445641763 0.549622 0.426270 -0.577026 0.428101 1445641763 0.549622 0.426270 -0.577026 0.428101 1445641763 0.550171 0.424194 -0.577393 0.428894 1445641763 0.550171 0.424194 -0.577393 0.428894 1445641763 0.550171 0.424194 -0.577393 0.428894 1445641763 0.550171 0.424194 -0.577393 0.428894 1445641763 0.550171 0.424194 -0.577393 0.428894 1445641763 0.550171 0.424194 -0.577393 0.428894 1445641763 0.552063 0.421631 -0.578491 0.427429 1445641763 0.552063 0.421631 -0.578491 0.427429 1445641763 0.552063 0.421631 -0.578491 0.427429 1445641763 0.552063 0.421631 -0.578491 0.427429 1445641763 0.552063 0.421631 -0.578491 0.427429 1445641763 0.552063 0.421631 -0.578491 0.427429 1445641763 0.552063 0.421631 -0.578491 0.427429 1445641763 0.552490 0.420227 -0.579407 0.427124 1445641763 0.552490 0.420227 -0.579407 0.427124 1445641763 0.552490 0.420227 -0.579407 0.427124 1445641763 0.552490 0.420227 -0.579407 0.427124 1445641763 0.552490 0.420227 -0.579407 0.427124 1445641763 0.552490 0.420227 -0.579407 0.427124 1445641763 0.552673 0.418762 -0.579712 0.427856 1445641763 0.552673 0.418762 -0.579712 0.427856 1445641763 0.552673 0.418762 -0.579712 0.427856 1445641763 0.552673 0.418762 -0.579712 0.427856 1445641763 0.552673 0.418762 -0.579712 0.427856 1445641763 0.552673 0.418762 -0.579712 0.427856 1445641763 0.552063 0.419312 -0.577698 0.430847 1445641763 0.552063 0.419312 -0.577698 0.430847 1445641763 0.552063 0.419312 -0.577698 0.430847 1445641763 0.552063 0.419312 -0.577698 0.430847 1445641763 0.552063 0.419312 -0.577698 0.430847 1445641763 0.552063 0.419312 -0.577698 0.430847 1445641763 0.552490 0.420349 -0.578125 0.428711 1445641763 0.552490 0.420349 -0.578125 0.428711 1445641763 0.552490 0.420349 -0.578125 0.428711 1445641763 0.552490 0.420349 -0.578125 0.428711 1445641763 0.552490 0.420349 -0.578125 0.428711 1445641763 0.552490 0.420349 -0.578125 0.428711 1445641763 0.552490 0.420349 -0.578125 0.428711 1445641763 0.553467 0.418579 -0.581970 0.423950 1445641763 0.553467 0.418579 -0.581970 0.423950 1445641763 0.553467 0.418579 -0.581970 0.423950 1445641763 0.553467 0.418579 -0.581970 0.423950 1445641763 0.553467 0.418579 -0.581970 0.423950 1445641763 0.553467 0.418579 -0.581970 0.423950 1445641763 0.553223 0.418701 -0.580688 0.425903 1445641763 0.553223 0.418701 -0.580688 0.425903 1445641764 0.553223 0.418701 -0.580688 0.425903 1445641764 0.553223 0.418701 -0.580688 0.425903 1445641764 0.553223 0.418701 -0.580688 0.425903 1445641764 0.553223 0.418701 -0.580688 0.425903 1445641764 0.550781 0.422241 -0.577515 0.429871 1445641764 0.550781 0.422241 -0.577515 0.429871 1445641764 0.550781 0.422241 -0.577515 0.429871 1445641764 0.550781 0.422241 -0.577515 0.429871 1445641764 0.550781 0.422241 -0.577515 0.429871 1445641764 0.550781 0.422241 -0.577515 0.429871 1445641764 0.550781 0.422241 -0.577515 0.429871 1445641764 0.550049 0.423706 -0.578003 0.428711 1445641764 0.550049 0.423706 -0.578003 0.428711 1445641764 0.550049 0.423706 -0.578003 0.428711 1445641764 0.550049 0.423706 -0.578003 0.428711 1445641764 0.550049 0.423706 -0.578003 0.428711 1445641764 0.550049 0.423706 -0.578003 0.428711 1445641764 0.549622 0.424194 -0.580627 0.425171 1445641764 0.549622 0.424194 -0.580627 0.425171 1445641764 0.549622 0.424194 -0.580627 0.425171 1445641764 0.549622 0.424194 -0.580627 0.425171 1445641764 0.549622 0.424194 -0.580627 0.425171 1445641764 0.549622 0.424194 -0.580627 0.425171 1445641764 0.549622 0.424194 -0.580627 0.425171 1445641764 0.548096 0.424683 -0.580933 0.426208 1445641764 0.548096 0.424683 -0.580933 0.426208 1445641764 0.548096 0.424683 -0.580933 0.426208 1445641764 0.548096 0.424683 -0.580933 0.426208 1445641764 0.548096 0.424683 -0.580933 0.426208 1445641764 0.549316 0.423340 -0.578918 0.428772 1445641764 0.549316 0.423340 -0.578918 0.428772 1445641764 0.549316 0.423340 -0.578918 0.428772 1445641764 0.549316 0.423340 -0.578918 0.428772 1445641764 0.549316 0.423340 -0.578918 0.428772 1445641764 0.549316 0.423340 -0.578918 0.428772 1445641764 0.549316 0.423340 -0.578918 0.428772 1445641764 0.551575 0.422241 -0.577148 0.429321 1445641764 0.551575 0.422241 -0.577148 0.429321 1445641764 0.551575 0.422241 -0.577148 0.429321 1445641764 0.551575 0.422241 -0.577148 0.429321 1445641764 0.551575 0.422241 -0.577148 0.429321 1445641764 0.551575 0.422241 -0.577148 0.429321 1445641764 0.551392 0.421326 -0.577393 0.430054 1445641764 0.551392 0.421326 -0.577393 0.430054 1445641764 0.551392 0.421326 -0.577393 0.430054 1445641764 0.551392 0.421326 -0.577393 0.430054 1445641764 0.551392 0.421326 -0.577393 0.430054 1445641764 0.551392 0.421326 -0.577393 0.430054 1445641764 0.551392 0.421326 -0.577393 0.430054 1445641764 0.551758 0.420410 -0.576538 0.431702 1445641764 0.551758 0.420410 -0.576538 0.431702 1445641764 0.551758 0.420410 -0.576538 0.431702 1445641764 0.551758 0.420410 -0.576538 0.431702 1445641764 0.551758 0.420410 -0.576538 0.431702 1445641764 0.551758 0.420410 -0.576538 0.431702 1445641764 0.553223 0.419800 -0.577148 0.429626 1445641764 0.553223 0.419800 -0.577148 0.429626 1445641764 0.553223 0.419800 -0.577148 0.429626 1445641764 0.553223 0.419800 -0.577148 0.429626 1445641764 0.553223 0.419800 -0.577148 0.429626 1445641764 0.553223 0.419800 -0.577148 0.429626 1445641764 0.553955 0.418579 -0.580261 0.425598 1445641764 0.553955 0.418579 -0.580261 0.425598 1445641764 0.553955 0.418579 -0.580261 0.425598 1445641764 0.553955 0.418579 -0.580261 0.425598 1445641764 0.553955 0.418579 -0.580261 0.425598 1445641764 0.553955 0.418579 -0.580261 0.425598 1445641764 0.553955 0.418579 -0.580261 0.425598 1445641764 0.553284 0.419006 -0.578247 0.428833 1445641764 0.553284 0.419006 -0.578247 0.428833 1445641764 0.553284 0.419006 -0.578247 0.428833 1445641764 0.553284 0.419006 -0.578247 0.428833 1445641764 0.553284 0.419006 -0.578247 0.428833 1445641764 0.553284 0.419006 -0.578247 0.428833 1445641764 0.546631 0.424683 -0.573425 0.438110 1445641764 0.546631 0.424683 -0.573425 0.438110 1445641764 0.546631 0.424683 -0.573425 0.438110 1445641764 0.546631 0.424683 -0.573425 0.438110 1445641764 0.546631 0.424683 -0.573425 0.438110 1445641764 0.546631 0.424683 -0.573425 0.438110 1445641764 0.542358 0.430237 -0.568542 0.444336 1445641764 0.542358 0.430237 -0.568542 0.444336 1445641764 0.542358 0.430237 -0.568542 0.444336 1445641764 0.542358 0.430237 -0.568542 0.444336 1445641764 0.542358 0.430237 -0.568542 0.444336 1445641764 0.542358 0.430237 -0.568542 0.444336 1445641764 0.542358 0.430237 -0.568542 0.444336 1445641764 0.541077 0.434570 -0.567017 0.443665 1445641764 0.541077 0.434570 -0.567017 0.443665 1445641764 0.541077 0.434570 -0.567017 0.443665 1445641764 0.541077 0.434570 -0.567017 0.443665 1445641764 0.541077 0.434570 -0.567017 0.443665 1445641764 0.541077 0.434570 -0.567017 0.443665 1445641764 0.541809 0.434326 -0.570068 0.439026 1445641764 0.541809 0.434326 -0.570068 0.439026 1445641764 0.541809 0.434326 -0.570068 0.439026 1445641764 0.541809 0.434326 -0.570068 0.439026 1445641764 0.541809 0.434326 -0.570068 0.439026 1445641764 0.543518 0.429443 -0.573242 0.437622 1445641764 0.543518 0.429443 -0.573242 0.437622 1445641764 0.543518 0.429443 -0.573242 0.437622 1445641764 0.543518 0.429443 -0.573242 0.437622 1445641764 0.543518 0.429443 -0.573242 0.437622 1445641764 0.543518 0.429443 -0.573242 0.437622 1445641764 0.543518 0.429443 -0.573242 0.437622 1445641764 0.548889 0.423523 -0.573669 0.436096 1445641764 0.548889 0.423523 -0.573669 0.436096 1445641764 0.548889 0.423523 -0.573669 0.436096 1445641764 0.548889 0.423523 -0.573669 0.436096 1445641764 0.548889 0.423523 -0.573669 0.436096 1445641764 0.548889 0.423523 -0.573669 0.436096 1445641764 0.553040 0.419556 -0.574768 0.433289 1445641764 0.553040 0.419556 -0.574768 0.433289 1445641764 0.553040 0.419556 -0.574768 0.433289 1445641765 0.553040 0.419556 -0.574768 0.433289 1445641765 0.553040 0.419556 -0.574768 0.433289 1445641765 0.553040 0.419556 -0.574768 0.433289 1445641765 0.554626 0.415649 -0.577026 0.431946 1445641765 0.554626 0.415649 -0.577026 0.431946 1445641765 0.554626 0.415649 -0.577026 0.431946 1445641765 0.554626 0.415649 -0.577026 0.431946 1445641765 0.554626 0.415649 -0.577026 0.431946 1445641765 0.556641 0.413086 -0.576965 0.431946 1445641765 0.556641 0.413086 -0.576965 0.431946 1445641765 0.556641 0.413086 -0.576965 0.431946 1445641765 0.556641 0.413086 -0.576965 0.431946 1445641765 0.556641 0.413086 -0.576965 0.431946 1445641765 0.556641 0.413086 -0.576965 0.431946 1445641765 0.556641 0.413086 -0.576965 0.431946 1445641765 0.555542 0.413208 -0.576660 0.433655 1445641765 0.555542 0.413208 -0.576660 0.433655 1445641765 0.555542 0.413208 -0.576660 0.433655 1445641765 0.555542 0.413208 -0.576660 0.433655 1445641765 0.555542 0.413208 -0.576660 0.433655 1445641765 0.555542 0.413208 -0.576660 0.433655 1445641765 0.551880 0.415588 -0.576477 0.436279 1445641765 0.551880 0.415588 -0.576477 0.436279 1445641765 0.551880 0.415588 -0.576477 0.436279 1445641765 0.551880 0.415588 -0.576477 0.436279 1445641765 0.551880 0.415588 -0.576477 0.436279 1445641765 0.551880 0.415588 -0.576477 0.436279 1445641765 0.548889 0.420410 -0.574097 0.438599 1445641765 0.548889 0.420410 -0.574097 0.438599 1445641765 0.548889 0.420410 -0.574097 0.438599 1445641765 0.548889 0.420410 -0.574097 0.438599 1445641765 0.548889 0.420410 -0.574097 0.438599 1445641765 0.548889 0.420410 -0.574097 0.438599 1445641765 0.544067 0.426575 -0.569946 0.443970 1445641765 0.544067 0.426575 -0.569946 0.443970 1445641765 0.544067 0.426575 -0.569946 0.443970 1445641765 0.544067 0.426575 -0.569946 0.443970 1445641765 0.544067 0.426575 -0.569946 0.443970 1445641765 0.544067 0.426575 -0.569946 0.443970 1445641765 0.543091 0.428345 -0.568848 0.444946 1445641765 0.543091 0.428345 -0.568848 0.444946 1445641765 0.543091 0.428345 -0.568848 0.444946 1445641765 0.543091 0.428345 -0.568848 0.444946 1445641765 0.543091 0.428345 -0.568848 0.444946 1445641765 0.545227 0.427246 -0.572266 0.438904 1445641765 0.545227 0.427246 -0.572266 0.438904 1445641765 0.545227 0.427246 -0.572266 0.438904 1445641765 0.545227 0.427246 -0.572266 0.438904 1445641765 0.545227 0.427246 -0.572266 0.438904 1445641765 0.545227 0.427246 -0.572266 0.438904 1445641765 0.545227 0.427246 -0.572266 0.438904 1445641765 0.547852 0.424316 -0.575623 0.434082 1445641765 0.547852 0.424316 -0.575623 0.434082 1445641765 0.547852 0.424316 -0.575623 0.434082 1445641765 0.547852 0.424316 -0.575623 0.434082 1445641765 0.547852 0.424316 -0.575623 0.434082 1445641765 0.547852 0.424316 -0.575623 0.434082 1445641765 0.549561 0.420532 -0.576843 0.433960 1445641765 0.549561 0.420532 -0.576843 0.433960 1445641765 0.549561 0.420532 -0.576843 0.433960 1445641765 0.549561 0.420532 -0.576843 0.433960 1445641765 0.549561 0.420532 -0.576843 0.433960 1445641765 0.549561 0.420532 -0.576843 0.433960 1445641765 0.553772 0.417114 -0.576172 0.432861 1445641765 0.553772 0.417114 -0.576172 0.432861 1445641765 0.553772 0.417114 -0.576172 0.432861 1445641765 0.553772 0.417114 -0.576172 0.432861 1445641765 0.553772 0.417114 -0.576172 0.432861 1445641765 0.553772 0.417114 -0.576172 0.432861 1445641765 0.555115 0.414795 -0.578064 0.430725 1445641765 0.555115 0.414795 -0.578064 0.430725 1445641765 0.555115 0.414795 -0.578064 0.430725 1445641765 0.555115 0.414795 -0.578064 0.430725 1445641765 0.555115 0.414795 -0.578064 0.430725 1445641765 0.555115 0.414795 -0.578064 0.430725 1445641765 0.555115 0.414795 -0.578064 0.430725 1445641765 0.557068 0.412231 -0.579773 0.428528 1445641765 0.557068 0.412231 -0.579773 0.428528 1445641765 0.557068 0.412231 -0.579773 0.428528 1445641765 0.557068 0.412231 -0.579773 0.428528 1445641765 0.557068 0.412231 -0.579773 0.428528 1445641765 0.557068 0.412231 -0.579773 0.428528 1445641765 0.558838 0.410278 -0.579468 0.428467 1445641765 0.558838 0.410278 -0.579468 0.428467 1445641765 0.558838 0.410278 -0.579468 0.428467 1445641765 0.558838 0.410278 -0.579468 0.428467 1445641765 0.558838 0.410278 -0.579468 0.428467 1445641765 0.558838 0.410278 -0.579468 0.428467 1445641765 0.556763 0.411865 -0.581055 0.427429 1445641765 0.556763 0.411865 -0.581055 0.427429 1445641765 0.556763 0.411865 -0.581055 0.427429 1445641765 0.556763 0.411865 -0.581055 0.427429 1445641765 0.556763 0.411865 -0.581055 0.427429 1445641765 0.556763 0.411865 -0.581055 0.427429 1445641765 0.556580 0.411438 -0.582947 0.425537 1445641765 0.556580 0.411438 -0.582947 0.425537 1445641765 0.556580 0.411438 -0.582947 0.425537 1445641765 0.556580 0.411438 -0.582947 0.425537 1445641765 0.556580 0.411438 -0.582947 0.425537 1445641765 0.556580 0.411438 -0.582947 0.425537 1445641765 0.553284 0.416504 -0.579163 0.430054 1445641765 0.553284 0.416504 -0.579163 0.430054 1445641765 0.553284 0.416504 -0.579163 0.430054 1445641765 0.553284 0.416504 -0.579163 0.430054 1445641765 0.553284 0.416504 -0.579163 0.430054 1445641765 0.553284 0.416504 -0.579163 0.430054 1445641765 0.553284 0.416504 -0.579163 0.430054 1445641765 0.549866 0.420715 -0.575256 0.435486 1445641765 0.549866 0.420715 -0.575256 0.435486 1445641765 0.549866 0.420715 -0.575256 0.435486 1445641765 0.549866 0.420715 -0.575256 0.435486 1445641766 0.549866 0.420715 -0.575256 0.435486 1445641766 0.549866 0.420715 -0.575256 0.435486 1445641766 0.550354 0.420471 -0.576294 0.433777 1445641766 0.550354 0.420471 -0.576294 0.433777 1445641766 0.550354 0.420471 -0.576294 0.433777 1445641766 0.550354 0.420471 -0.576294 0.433777 1445641766 0.550354 0.420471 -0.576294 0.433777 1445641766 0.550354 0.420471 -0.576294 0.433777 1445641766 0.550476 0.420837 -0.576111 0.433411 1445641766 0.550476 0.420837 -0.576111 0.433411 1445641766 0.550476 0.420837 -0.576111 0.433411 1445641766 0.550476 0.420837 -0.576111 0.433411 1445641766 0.550476 0.420837 -0.576111 0.433411 1445641766 0.550476 0.420837 -0.576111 0.433411 1445641766 0.550476 0.420837 -0.576111 0.433411 1445641766 0.551331 0.419067 -0.575317 0.435181 1445641766 0.551331 0.419067 -0.575317 0.435181 1445641766 0.551331 0.419067 -0.575317 0.435181 1445641766 0.551331 0.419067 -0.575317 0.435181 1445641766 0.551331 0.419067 -0.575317 0.435181 1445641766 0.551331 0.419067 -0.575317 0.435181 1445641766 0.553772 0.416077 -0.575012 0.435364 1445641766 0.553772 0.416077 -0.575012 0.435364 1445641766 0.553772 0.416077 -0.575012 0.435364 1445641766 0.553772 0.416077 -0.575012 0.435364 1445641766 0.553772 0.416077 -0.575012 0.435364 1445641766 0.553772 0.416077 -0.575012 0.435364 1445641766 0.556030 0.415161 -0.575012 0.433350 1445641766 0.556030 0.415161 -0.575012 0.433350 1445641766 0.556030 0.415161 -0.575012 0.433350 1445641766 0.556030 0.415161 -0.575012 0.433350 1445641766 0.556030 0.415161 -0.575012 0.433350 1445641766 0.556030 0.415161 -0.575012 0.433350 1445641766 0.557312 0.413879 -0.575073 0.432800 1445641766 0.557312 0.413879 -0.575073 0.432800 1445641766 0.557312 0.413879 -0.575073 0.432800 1445641766 0.557312 0.413879 -0.575073 0.432800 1445641766 0.557312 0.413879 -0.575073 0.432800 1445641766 0.557312 0.413879 -0.575073 0.432800 1445641766 0.557312 0.413879 -0.575073 0.432800 1445641766 0.558411 0.413391 -0.573425 0.434082 1445641766 0.558411 0.413391 -0.573425 0.434082 1445641766 0.558411 0.413391 -0.573425 0.434082 1445641766 0.558411 0.413391 -0.573425 0.434082 1445641766 0.558411 0.413391 -0.573425 0.434082 1445641766 0.558411 0.413391 -0.573425 0.434082 1445641766 0.557800 0.414917 -0.574097 0.432556 1445641766 0.557800 0.414917 -0.574097 0.432556 1445641766 0.557800 0.414917 -0.574097 0.432556 1445641766 0.557800 0.414917 -0.574097 0.432556 1445641766 0.557800 0.414917 -0.574097 0.432556 1445641766 0.557800 0.414917 -0.574097 0.432556 1445641766 0.558167 0.413757 -0.575989 0.430603 1445641766 0.558167 0.413757 -0.575989 0.430603 1445641766 0.558167 0.413757 -0.575989 0.430603 1445641766 0.558167 0.413757 -0.575989 0.430603 1445641766 0.558167 0.413757 -0.575989 0.430603 1445641766 0.558167 0.413757 -0.575989 0.430603 1445641766 0.553101 0.418213 -0.572266 0.437866 1445641766 0.553101 0.418213 -0.572266 0.437866 1445641766 0.553101 0.418213 -0.572266 0.437866 1445641766 0.553101 0.418213 -0.572266 0.437866 1445641766 0.553101 0.418213 -0.572266 0.437866 1445641766 0.553101 0.418213 -0.572266 0.437866 1445641766 0.553101 0.418213 -0.572266 0.437866 1445641766 0.545837 0.424927 -0.566650 0.447571 1445641766 0.545837 0.424927 -0.566650 0.447571 1445641766 0.545837 0.424927 -0.566650 0.447571 1445641766 0.545837 0.424927 -0.566650 0.447571 1445641766 0.545837 0.424927 -0.566650 0.447571 1445641766 0.545837 0.424927 -0.566650 0.447571 1445641766 0.543518 0.429077 -0.565125 0.448364 1445641766 0.543518 0.429077 -0.565125 0.448364 1445641766 0.543518 0.429077 -0.565125 0.448364 1445641766 0.543518 0.429077 -0.565125 0.448364 1445641766 0.543518 0.429077 -0.565125 0.448364 1445641766 0.543518 0.429077 -0.565125 0.448364 1445641766 0.542908 0.431702 -0.567871 0.443115 1445641766 0.542908 0.431702 -0.567871 0.443115 1445641766 0.542908 0.431702 -0.567871 0.443115 1445641766 0.542908 0.431702 -0.567871 0.443115 1445641766 0.542908 0.431702 -0.567871 0.443115 1445641766 0.542908 0.431702 -0.567871 0.443115 1445641766 0.543518 0.431152 -0.571045 0.438782 1445641766 0.543518 0.431152 -0.571045 0.438782 1445641766 0.543518 0.431152 -0.571045 0.438782 1445641766 0.543518 0.431152 -0.571045 0.438782 1445641766 0.543518 0.431152 -0.571045 0.438782 1445641766 0.543518 0.431152 -0.571045 0.438782 1445641766 0.545959 0.427368 -0.572998 0.436951 1445641766 0.545959 0.427368 -0.572998 0.436951 1445641766 0.545959 0.427368 -0.572998 0.436951 1445641766 0.545959 0.427368 -0.572998 0.436951 1445641766 0.545959 0.427368 -0.572998 0.436951 1445641766 0.545959 0.427368 -0.572998 0.436951 1445641766 0.549927 0.423767 -0.574463 0.433533 1445641766 0.549927 0.423767 -0.574463 0.433533 1445641766 0.549927 0.423767 -0.574463 0.433533 1445641766 0.549927 0.423767 -0.574463 0.433533 1445641766 0.549927 0.423767 -0.574463 0.433533 1445641766 0.549927 0.423767 -0.574463 0.433533 1445641766 0.549927 0.423767 -0.574463 0.433533 1445641766 0.551636 0.421265 -0.575806 0.432007 1445641766 0.551636 0.421265 -0.575806 0.432007 1445641766 0.551636 0.421265 -0.575806 0.432007 1445641766 0.551636 0.421265 -0.575806 0.432007 1445641766 0.551636 0.421265 -0.575806 0.432007 1445641766 0.551636 0.421265 -0.575806 0.432007 1445641766 0.552002 0.419434 -0.576965 0.431824 1445641766 0.552002 0.419434 -0.576965 0.431824 1445641766 0.552002 0.419434 -0.576965 0.431824 1445641766 0.552002 0.419434 -0.576965 0.431824 1445641766 0.552002 0.419434 -0.576965 0.431824 1445641766 0.552002 0.419434 -0.576965 0.431824 1445641767 0.550293 0.419861 -0.576904 0.433594 1445641767 0.550293 0.419861 -0.576904 0.433594 1445641767 0.550293 0.419861 -0.576904 0.433594 1445641767 0.550293 0.419861 -0.576904 0.433594 1445641767 0.550293 0.419861 -0.576904 0.433594 1445641767 0.550293 0.419861 -0.576904 0.433594 1445641767 0.550293 0.419861 -0.576904 0.433594 1445641767 0.548279 0.422302 -0.577332 0.433167 1445641767 0.548279 0.422302 -0.577332 0.433167 1445641767 0.548279 0.422302 -0.577332 0.433167 1445641767 0.548279 0.422302 -0.577332 0.433167 1445641767 0.548279 0.422302 -0.577332 0.433167 1445641767 0.548279 0.422302 -0.577332 0.433167 1445641767 0.547302 0.424316 -0.577087 0.432739 1445641767 0.547302 0.424316 -0.577087 0.432739 1445641767 0.547302 0.424316 -0.577087 0.432739 1445641767 0.547302 0.424316 -0.577087 0.432739 1445641767 0.547302 0.424316 -0.577087 0.432739 1445641767 0.547302 0.424316 -0.577087 0.432739 1445641767 0.544922 0.427979 -0.574890 0.435181 1445641767 0.544922 0.427979 -0.574890 0.435181 1445641767 0.544922 0.427979 -0.574890 0.435181 1445641767 0.544922 0.427979 -0.574890 0.435181 1445641767 0.544922 0.427979 -0.574890 0.435181 1445641767 0.544922 0.427979 -0.574890 0.435181 1445641767 0.542603 0.431702 -0.570740 0.439819 1445641767 0.542603 0.431702 -0.570740 0.439819 1445641767 0.542603 0.431702 -0.570740 0.439819 1445641767 0.542603 0.431702 -0.570740 0.439819 1445641767 0.542603 0.431702 -0.570740 0.439819 1445641767 0.542603 0.431702 -0.570740 0.439819 1445641767 0.542603 0.431702 -0.570740 0.439819 1445641767 0.544250 0.432068 -0.569702 0.438721 1445641767 0.544250 0.432068 -0.569702 0.438721 1445641767 0.544250 0.432068 -0.569702 0.438721 1445641767 0.544250 0.432068 -0.569702 0.438721 1445641767 0.544250 0.432068 -0.569702 0.438721 1445641767 0.545044 0.431946 -0.571838 0.435059 1445641767 0.545044 0.431946 -0.571838 0.435059 1445641767 0.545044 0.431946 -0.571838 0.435059 1445641767 0.545044 0.431946 -0.571838 0.435059 1445641767 0.545044 0.431946 -0.571838 0.435059 1445641767 0.545044 0.431946 -0.571838 0.435059 1445641767 0.545044 0.431946 -0.571838 0.435059 1445641767 0.546936 0.429199 -0.573669 0.433044 1445641767 0.546936 0.429199 -0.573669 0.433044 1445641767 0.546936 0.429199 -0.573669 0.433044 1445641767 0.546936 0.429199 -0.573669 0.433044 1445641767 0.546936 0.429199 -0.573669 0.433044 1445641767 0.546936 0.429199 -0.573669 0.433044 1445641767 0.550659 0.426025 -0.574097 0.430786 1445641767 0.550659 0.426025 -0.574097 0.430786 1445641767 0.550659 0.426025 -0.574097 0.430786 1445641767 0.550659 0.426025 -0.574097 0.430786 1445641767 0.550659 0.426025 -0.574097 0.430786 1445641767 0.553955 0.421997 -0.575500 0.428711 1445641767 0.553955 0.421997 -0.575500 0.428711 1445641767 0.553955 0.421997 -0.575500 0.428711 1445641767 0.553955 0.421997 -0.575500 0.428711 1445641767 0.553955 0.421997 -0.575500 0.428711 1445641767 0.553955 0.421997 -0.575500 0.428711 1445641767 0.554504 0.419067 -0.576172 0.429993 1445641767 0.554504 0.419067 -0.576172 0.429993 1445641767 0.554504 0.419067 -0.576172 0.429993 1445641767 0.554504 0.419067 -0.576172 0.429993 1445641767 0.554504 0.419067 -0.576172 0.429993 1445641767 0.554504 0.419067 -0.576172 0.429993 1445641767 0.554504 0.419067 -0.576172 0.429993 1445641767 0.554565 0.418335 -0.574890 0.432312 1445641767 0.554565 0.418335 -0.574890 0.432312 1445641767 0.554565 0.418335 -0.574890 0.432312 1445641767 0.554565 0.418335 -0.574890 0.432312 1445641767 0.554565 0.418335 -0.574890 0.432312 1445641767 0.554565 0.418335 -0.574890 0.432312 1445641767 0.554321 0.419556 -0.573853 0.432800 1445641767 0.554321 0.419556 -0.573853 0.432800 1445641767 0.554321 0.419556 -0.573853 0.432800 1445641767 0.554321 0.419556 -0.573853 0.432800 1445641767 0.554321 0.419556 -0.573853 0.432800 1445641767 0.554321 0.419556 -0.573853 0.432800 1445641767 0.554016 0.419617 -0.576538 0.429626 1445641767 0.554016 0.419617 -0.576538 0.429626 1445641767 0.554016 0.419617 -0.576538 0.429626 1445641767 0.554016 0.419617 -0.576538 0.429626 1445641767 0.554016 0.419617 -0.576538 0.429626 1445641767 0.554016 0.419617 -0.576538 0.429626 1445641767 0.552490 0.421143 -0.574951 0.432129 1445641767 0.552490 0.421143 -0.574951 0.432129 1445641767 0.552490 0.421143 -0.574951 0.432129 1445641767 0.552490 0.421143 -0.574951 0.432129 1445641767 0.552490 0.421143 -0.574951 0.432129 1445641767 0.552490 0.421143 -0.574951 0.432129 1445641767 0.547729 0.428223 -0.569519 0.438416 1445641767 0.547729 0.428223 -0.569519 0.438416 1445641767 0.547729 0.428223 -0.569519 0.438416 1445641767 0.547729 0.428223 -0.569519 0.438416 1445641767 0.547729 0.428223 -0.569519 0.438416 1445641767 0.547729 0.428223 -0.569519 0.438416 1445641767 0.544189 0.432617 -0.567139 0.441650 1445641767 0.544189 0.432617 -0.567139 0.441650 1445641767 0.544189 0.432617 -0.567139 0.441650 1445641767 0.544189 0.432617 -0.567139 0.441650 1445641767 0.544189 0.432617 -0.567139 0.441650 1445641767 0.544189 0.432617 -0.567139 0.441650 1445641767 0.542480 0.434631 -0.568604 0.439819 1445641767 0.542480 0.434631 -0.568604 0.439819 1445641767 0.542480 0.434631 -0.568604 0.439819 1445641767 0.542480 0.434631 -0.568604 0.439819 1445641767 0.542480 0.434631 -0.568604 0.439819 1445641767 0.542480 0.434631 -0.568604 0.439819 1445641767 0.542480 0.434631 -0.568604 0.439819 1445641768 0.543762 0.434143 -0.570679 0.435974 1445641768 0.543762 0.434143 -0.570679 0.435974 1445641768 0.543762 0.434143 -0.570679 0.435974 1445641768 0.543762 0.434143 -0.570679 0.435974 1445641768 0.543762 0.434143 -0.570679 0.435974 1445641768 0.543762 0.434143 -0.570679 0.435974 1445641768 0.546936 0.429138 -0.573792 0.432983 1445641768 0.546936 0.429138 -0.573792 0.432983 1445641768 0.546936 0.429138 -0.573792 0.432983 1445641768 0.546936 0.429138 -0.573792 0.432983 1445641768 0.546936 0.429138 -0.573792 0.432983 1445641768 0.546936 0.429138 -0.573792 0.432983 1445641768 0.546936 0.429138 -0.573792 0.432983 1445641768 0.550964 0.424988 -0.574890 0.430420 1445641768 0.550964 0.424988 -0.574890 0.430420 1445641768 0.550964 0.424988 -0.574890 0.430420 1445641768 0.550964 0.424988 -0.574890 0.430420 1445641768 0.550964 0.424988 -0.574890 0.430420 1445641768 0.550964 0.424988 -0.574890 0.430420 1445641768 0.554321 0.420349 -0.576233 0.428833 1445641768 0.554321 0.420349 -0.576233 0.428833 1445641768 0.554321 0.420349 -0.576233 0.428833 1445641768 0.554321 0.420349 -0.576233 0.428833 1445641768 0.554321 0.420349 -0.576233 0.428833 1445641768 0.554321 0.420349 -0.576233 0.428833 1445641768 0.554260 0.418274 -0.577515 0.429260 1445641768 0.554260 0.418274 -0.577515 0.429260 1445641768 0.554260 0.418274 -0.577515 0.429260 1445641768 0.554260 0.418274 -0.577515 0.429260 1445641768 0.554260 0.418274 -0.577515 0.429260 1445641768 0.554260 0.418274 -0.577515 0.429260 1445641768 0.553467 0.419189 -0.575378 0.432251 1445641768 0.553467 0.419189 -0.575378 0.432251 1445641768 0.553467 0.419189 -0.575378 0.432251 1445641768 0.553467 0.419189 -0.575378 0.432251 1445641768 0.553467 0.419189 -0.575378 0.432251 1445641768 0.553467 0.419189 -0.575378 0.432251 1445641768 0.551819 0.420654 -0.576172 0.431946 1445641768 
0.548767 0.420532 -0.580688 0.429871 1445641770 0.548767 0.420532 -0.580688 0.429871 1445641770 0.546692 0.419983 -0.581055 0.432556 1445641770 0.546692 0.419983 -0.581055 0.432556 1445641770 0.546692 0.419983 -0.581055 0.432556 1445641770 0.546692 0.419983 -0.581055 0.432556 1445641770 0.546692 0.419983 -0.581055 0.432556 1445641770 0.546692 0.419983 -0.581055 0.432556 1445641770 0.544739 0.420532 -0.580627 0.435059 1445641770 0.544739 0.420532 -0.580627 0.435059 1445641770 0.544739 0.420532 -0.580627 0.435059 1445641770 0.544739 0.420532 -0.580627 0.435059 1445641770 0.544739 0.420532 -0.580627 0.435059 1445641770 0.544739 0.420532 -0.580627 0.435059 1445641770 0.544006 0.422058 -0.579651 0.435669 1445641770 0.544006 0.422058 -0.579651 0.435669 1445641770 0.544006 0.422058 -0.579651 0.435669 1445641770 0.544006 0.422058 -0.579651 0.435669 1445641770 0.544006 0.422058 -0.579651 0.435669 1445641770 0.544006 0.422058 -0.579651 0.435669 1445641770 0.544006 0.422058 -0.579651 0.435669 1445641770 0.544739 0.423035 -0.579224 0.434448 1445641770 0.544739 0.423035 -0.579224 0.434448 1445641770 0.544739 0.423035 -0.579224 0.434448 1445641770 0.544739 0.423035 -0.579224 0.434448 1445641770 0.544739 0.423035 -0.579224 0.434448 1445641770 0.544739 0.423035 -0.579224 0.434448 1445641770 0.545288 0.423462 -0.579041 0.433655 1445641770 0.545288 0.423462 -0.579041 0.433655 1445641770 0.545288 0.423462 -0.579041 0.433655 1445641770 0.545288 0.423462 -0.579041 0.433655 1445641770 0.545288 0.423462 -0.579041 0.433655 1445641770 0.545288 0.423462 -0.579041 0.433655 1445641770 0.545288 0.423462 -0.579041 0.433655 1445641770 0.546448 0.422668 -0.577576 0.434875 1445641770 0.546448 0.422668 -0.577576 0.434875 1445641770 0.546448 0.422668 -0.577576 0.434875 1445641770 0.546448 0.422668 -0.577576 0.434875 1445641770 0.546448 0.422668 -0.577576 0.434875 1445641770 0.546448 0.422668 -0.577576 0.434875 1445641770 0.547852 0.422546 -0.576050 0.435303 1445641770 0.547852 0.422546 -0.576050 0.435303 1445641770 0.547852 0.422546 -0.576050 0.435303 1445641770 0.547852 0.422546 -0.576050 0.435303 1445641770 0.547852 0.422546 -0.576050 0.435303 1445641770 0.547852 0.422546 -0.576050 0.435303 1445641770 0.549561 0.422485 -0.574707 0.434937 1445641770 0.549561 0.422485 -0.574707 0.434937 1445641770 0.549561 0.422485 -0.574707 0.434937 1445641770 0.549561 0.422485 -0.574707 0.434937 1445641770 0.549561 0.422485 -0.574707 0.434937 1445641770 0.549561 0.422485 -0.574707 0.434937 1445641770 0.549561 0.422485 -0.574707 0.434937 1445641770 0.550842 0.420532 -0.575012 0.434814 1445641770 0.550842 0.420532 -0.575012 0.434814 1445641770 0.550842 0.420532 -0.575012 0.434814 1445641770 0.550842 0.420532 -0.575012 0.434814 1445641770 0.550842 0.420532 -0.575012 0.434814 1445641770 0.550842 0.420532 -0.575012 0.434814 1445641770 0.547791 0.422607 -0.574646 0.437134 1445641770 0.547791 0.422607 -0.574646 0.437134 1445641770 0.547791 0.422607 -0.574646 0.437134 1445641770 0.547791 0.422607 -0.574646 0.437134 1445641770 0.547791 0.422607 -0.574646 0.437134 1445641770 0.547791 0.422607 -0.574646 0.437134 1445641770 0.542725 0.429382 -0.570435 0.442322 1445641770 0.542725 0.429382 -0.570435 0.442322 1445641770 0.542725 0.429382 -0.570435 0.442322 1445641770 0.542725 0.429382 -0.570435 0.442322 1445641770 0.542725 0.429382 -0.570435 0.442322 1445641770 0.542725 0.429382 -0.570435 0.442322 1445641770 0.544250 0.428650 -0.568970 0.443054 1445641770 0.544250 0.428650 -0.568970 0.443054 1445641770 0.544250 0.428650 -0.568970 0.443054 1445641770 0.544250 0.428650 -0.568970 0.443054 1445641770 0.544250 0.428650 -0.568970 0.443054 1445641770 0.544250 0.428650 -0.568970 0.443054 1445641770 0.544250 0.428650 -0.568970 0.443054 1445641770 0.549255 0.422119 -0.574951 0.435364 1445641770 0.549255 0.422119 -0.574951 0.435364 1445641770 0.549255 0.422119 -0.574951 0.435364 1445641770 0.549255 0.422119 -0.574951 0.435364 1445641770 0.549255 0.422119 -0.574951 0.435364 1445641770 0.550232 0.420349 -0.577148 0.432861 1445641770 0.550232 0.420349 -0.577148 0.432861 1445641770 0.550232 0.420349 -0.577148 0.432861 1445641770 0.550232 0.420349 -0.577148 0.432861 1445641770 0.550232 0.420349 -0.577148 0.432861 1445641770 0.550232 0.420349 -0.577148 0.432861 1445641770 0.546448 0.421326 -0.576599 0.437378 1445641770 0.546448 0.421326 -0.576599 0.437378 1445641770 0.546448 0.421326 -0.576599 0.437378 1445641770 0.546448 0.421326 -0.576599 0.437378 1445641771 0.546448 0.421326 -0.576599 0.437378 1445641771 0.546448 0.421326 -0.576599 0.437378 1445641771 0.546448 0.421326 -0.576599 0.437378 1445641771 0.540894 0.423218 -0.577026 0.441956 1445641771 0.540894 0.423218 -0.577026 0.441956 1445641771 0.540894 0.423218 -0.577026 0.441956 1445641771 0.540894 0.423218 -0.577026 0.441956 1445641771 0.540894 0.423218 -0.577026 0.441956 1445641771 0.540894 0.423218 -0.577026 0.441956 1445641771 0.540771 0.425781 -0.574890 0.442383 1445641771 0.540771 0.425781 -0.574890 0.442383 1445641771 0.540771 0.425781 -0.574890 0.442383 1445641771 0.540771 0.425781 -0.574890 0.442383 1445641771 0.540771 0.425781 -0.574890 0.442383 1445641771 0.540771 0.425781 -0.574890 0.442383 1445641771 0.544128 0.427673 -0.571350 0.440979 1445641771 0.544128 0.427673 -0.571350 0.440979 1445641771 0.544128 0.427673 -0.571350 0.440979 1445641771 0.544128 0.427673 -0.571350 0.440979 1445641771 0.544128 0.427673 -0.571350 0.440979 1445641771 0.544128 0.427673 -0.571350 0.440979 1445641771 0.545044 0.426575 -0.571167 0.441223 1445641771 0.545044 0.426575 -0.571167 0.441223 1445641771 0.545044 0.426575 -0.571167 0.441223 1445641771 0.545044 0.426575 -0.571167 0.441223 1445641771 0.545044 0.426575 -0.571167 0.441223 1445641771 0.545044 0.426575 -0.571167 0.441223 1445641771 0.544434 0.426147 -0.571716 0.441711 1445641771 0.544434 0.426147 -0.571716 0.441711 1445641771 0.544434 0.426147 -0.571716 0.441711 1445641771 0.544434 0.426147 -0.571716 0.441711 1445641771 0.544434 0.426147 -0.571716 0.441711 1445641771 0.544434 0.426147 -0.571716 0.441711 1445641771 0.546021 0.426086 -0.570740 0.441040 1445641771 0.546021 0.426086 -0.570740 0.441040 1445641771 0.546021 0.426086 -0.570740 0.441040 1445641771 0.546021 0.426086 -0.570740 0.441040 1445641771 0.546021 0.426086 -0.570740 0.441040 1445641771 0.546021 0.426086 -0.570740 0.441040 1445641771 0.549133 0.424194 -0.571411 0.438049 1445641771 0.549133 0.424194 -0.571411 0.438049 1445641771 0.549133 0.424194 -0.571411 0.438049 1445641771 0.549133 0.424194 -0.571411 0.438049 1445641771 0.549133 0.424194 -0.571411 0.438049 1445641771 0.549133 0.424194 -0.571411 0.438049 1445641771 0.549133 0.424194 -0.571411 0.438049 1445641771 0.547791 0.424072 -0.573364 0.437317 1445641771 0.547791 0.424072 -0.573364 0.437317 1445641771 0.547791 0.424072 -0.573364 0.437317 1445641771 0.547791 0.424072 -0.573364 0.437317 1445641771 0.547791 0.424072 -0.573364 0.437317 1445641771 0.547791 0.424072 -0.573364 0.437317 1445641771 0.544739 0.427307 -0.572144 0.439636 1445641771 0.544739 0.427307 -0.572144 0.439636 1445641771 0.544739 0.427307 -0.572144 0.439636 1445641771 0.544739 0.427307 -0.572144 0.439636 1445641771 0.544739 0.427307 -0.572144 0.439636 1445641771 0.544739 0.427307 -0.572144 0.439636 1445641771 0.546997 0.425659 -0.571716 0.438965 1445641771 0.546997 0.425659 -0.571716 0.438965 1445641771 0.546997 0.425659 -0.571716 0.438965 1445641771 0.546997 0.425659 -0.571716 0.438965 1445641771 0.546997 0.425659 -0.571716 0.438965 1445641771 0.546997 0.425659 -0.571716 0.438965 1445641771 0.549438 0.421753 -0.573486 0.437317 1445641771 0.549438 0.421753 -0.573486 0.437317 1445641771 0.549438 0.421753 -0.573486 0.437317 1445641771 0.549438 0.421753 -0.573486 0.437317 1445641771 0.549438 0.421753 -0.573486 0.437317 1445641771 0.551147 0.419434 -0.574768 0.435730 1445641771 0.551147 0.419434 -0.574768 0.435730 1445641771 0.551147 0.419434 -0.574768 0.435730 1445641771 0.551147 0.419434 -0.574768 0.435730 1445641771 0.551147 0.419434 -0.574768 0.435730 1445641771 0.551147 0.419434 -0.574768 0.435730 1445641771 0.551147 0.419434 -0.574768 0.435730 1445641771 0.549072 0.420410 -0.575562 0.436401 1445641771 0.549072 0.420410 -0.575562 0.436401 1445641771 0.549072 0.420410 -0.575562 0.436401 1445641771 0.549072 0.420410 -0.575562 0.436401 1445641771 0.549072 0.420410 -0.575562 0.436401 1445641771 0.549072 0.420410 -0.575562 0.436401 1445641771 0.545654 0.422058 -0.575378 0.439270 1445641771 0.545654 0.422058 -0.575378 0.439270 1445641771 0.545654 0.422058 -0.575378 0.439270 1445641771 0.545654 0.422058 -0.575378 0.439270 1445641771 0.545654 0.422058 -0.575378 0.439270 1445641771 0.545654 0.422058 -0.575378 0.439270 1445641771 0.544983 0.423584 -0.574585 0.439758 1445641771 0.544983 0.423584 -0.574585 0.439758 1445641771 0.544983 0.423584 -0.574585 0.439758 1445641771 0.544983 0.423584 -0.574585 0.439758 1445641771 0.544983 0.423584 -0.574585 0.439758 1445641771 0.544983 0.423584 -0.574585 0.439758 1445641771 0.544983 0.423584 -0.574585 0.439758 1445641771 0.545776 0.425232 -0.572449 0.439941 1445641771 0.545776 0.425232 -0.572449 0.439941 1445641771 0.545776 0.425232 -0.572449 0.439941 1445641771 0.545776 0.425232 -0.572449 0.439941 1445641771 0.545776 0.425232 -0.572449 0.439941 1445641771 0.545776 0.425232 -0.572449 0.439941 1445641771 0.546143 0.425903 -0.570557 0.441284 1445641771 0.546143 0.425903 -0.570557 0.441284 1445641771 0.546143 0.425903 -0.570557 0.441284 1445641771 0.546143 0.425903 -0.570557 0.441284 1445641771 0.546143 0.425903 -0.570557 0.441284 1445641771 0.546143 0.425903 -0.570557 0.441284 1445641771 0.545776 0.426514 -0.570007 0.441833 1445641771 0.545776 0.426514 -0.570007 0.441833 1445641771 0.545776 0.426514 -0.570007 0.441833 1445641771 0.545776 0.426514 -0.570007 0.441833 1445641771 0.545776 0.426514 -0.570007 0.441833 1445641772 0.545776 0.426514 -0.570007 0.441833 1445641772 0.546326 0.426758 -0.569702 0.441406 1445641772 0.546326 0.426758 -0.569702 0.441406 1445641772 0.546326 0.426758 -0.569702 0.441406 1445641772 0.546326 0.426758 -0.569702 0.441406 1445641772 0.546326 0.426758 -0.569702 0.441406 1445641772 0.546326 0.426758 -0.569702 0.441406 1445641772 0.548523 0.425415 -0.568970 0.440918 1445641772 0.548523 0.425415 -0.568970 0.440918 1445641772 0.548523 0.425415 -0.568970 0.440918 1445641772 0.548523 0.425415 -0.568970 0.440918 1445641772 0.548523 0.425415 -0.568970 0.440918 1445641772 0.548523 0.425415 -0.568970 0.440918 1445641772 0.550293 0.422913 -0.568115 0.442200 1445641772 0.550293 0.422913 -0.568115 0.442200 1445641772 0.550293 0.422913 -0.568115 0.442200 1445641772 0.550293 0.422913 -0.568115 0.442200 1445641772 0.550293 0.422913 -0.568115 0.442200 1445641772 0.550293 0.422913 -0.568115 0.442200 1445641772 0.549438 0.424622 -0.567017 0.443054 1445641772 0.549438 0.424622 -0.567017 0.443054 1445641772 0.549438 0.424622 -0.567017 0.443054 1445641772 0.549438 0.424622 -0.567017 0.443054 1445641772 0.549438 0.424622 -0.567017 0.443054 1445641772 0.549438 0.424622 -0.567017 0.443054 1445641772 0.550110 0.424072 -0.566040 0.443909 1445641772 0.550110 0.424072 -0.566040 0.443909 1445641772 0.550110 0.424072 -0.566040 0.443909 1445641772 0.550110 0.424072 -0.566040 0.443909 1445641772 0.550110 0.424072 -0.566040 0.443909 1445641772 0.550110 0.424072 -0.566040 0.443909 1445641772 0.550110 0.424072 -0.566040 0.443909 1445641772 0.553772 0.418823 -0.569702 0.439636 1445641772 0.553772 0.418823 -0.569702 0.439636 1445641772 0.553772 0.418823 -0.569702 0.439636 1445641772 0.553772 0.418823 -0.569702 0.439636 1445641772 0.553772 0.418823 -0.569702 0.439636 1445641772 0.554993 0.416504 -0.573486 0.435364 1445641772 0.554993 0.416504 -0.573486 0.435364 1445641772 0.554993 0.416504 -0.573486 0.435364 1445641772 0.554993 0.416504 -0.573486 0.435364 1445641772 0.554993 0.416504 -0.573486 0.435364 1445641772 0.554993 0.416504 -0.573486 0.435364 1445641772 0.552307 0.418213 -0.573547 0.437073 1445641772 0.552307 0.418213 -0.573547 0.437073 1445641772 0.552307 0.418213 -0.573547 0.437073 1445641772 0.552307 0.418213 -0.573547 0.437073 1445641772 0.552307 0.418213 -0.573547 0.437073 1445641772 0.552307 0.418213 -0.573547 0.437073 1445641772 0.548401 0.419983 -0.572937 0.441101 1445641772 0.548401 0.419983 -0.572937 0.441101 1445641772 0.548401 0.419983 -0.572937 0.441101 1445641772 0.548401 0.419983 -0.572937 0.441101 1445641772 0.548401 0.419983 -0.572937 0.441101 1445641772 0.548401 0.419983 -0.572937 0.441101 1445641772 0.548401 0.419983 -0.572937 0.441101 1445641772 0.547852 0.421631 -0.571411 0.442261 1445641772 0.547852 0.421631 -0.571411 0.442261 1445641772 0.547852 0.421631 -0.571411 0.442261 1445641772 0.547852 0.421631 -0.571411 0.442261 1445641772 0.547852 0.421631 -0.571411 0.442261 1445641772 0.547852 0.421631 -0.571411 0.442261 1445641772 0.549072 0.423157 -0.568787 0.442566 1445641772 0.549072 0.423157 -0.568787 0.442566 1445641772 0.549072 0.423157 -0.568787 0.442566 1445641772 0.549072 0.423157 -0.568787 0.442566 1445641772 0.549072 0.423157 -0.568787 0.442566 1445641772 0.549072 0.423157 -0.568787 0.442566 1445641772 0.547791 0.424683 -0.567017 0.445007 1445641772 0.547791 0.424683 -0.567017 0.445007 1445641772 0.547791 0.424683 -0.567017 0.445007 1445641772 0.547791 0.424683 -0.567017 0.445007 1445641772 0.547791 0.424683 -0.567017 0.445007 1445641772 0.547791 0.424683 -0.567017 0.445007 1445641772 0.546265 0.426025 -0.565674 0.447327 1445641772 0.546265 0.426025 -0.565674 0.447327 1445641772 0.546265 0.426025 -0.565674 0.447327 1445641772 0.546265 0.426025 -0.565674 0.447327 1445641772 0.546265 0.426025 -0.565674 0.447327 1445641772 0.546265 0.426025 -0.565674 0.447327 1445641772 0.546570 0.427063 -0.562805 0.449524 1445641772 0.546570 0.427063 -0.562805 0.449524 1445641772 0.546570 0.427063 -0.562805 0.449524 1445641772 0.546570 0.427063 -0.562805 0.449524 1445641772 0.546570 0.427063 -0.562805 0.449524 1445641772 0.546570 0.427063 -0.562805 0.449524 1445641772 0.547974 0.426941 -0.561646 0.449341 1445641772 0.547974 0.426941 -0.561646 0.449341 1445641772 0.547974 0.426941 -0.561646 0.449341 1445641772 0.547974 0.426941 -0.561646 0.449341 1445641772 0.547974 0.426941 -0.561646 0.449341 1445641772 0.547974 0.426941 -0.561646 0.449341 1445641772 0.547974 0.426941 -0.561646 0.449341 1445641772 0.548279 0.426270 -0.562805 0.448242 1445641772 0.548279 0.426270 -0.562805 0.448242 1445641772 0.548279 0.426270 -0.562805 0.448242 1445641772 0.548279 0.426270 -0.562805 0.448242 1445641772 0.548279 0.426270 -0.562805 0.448242 1445641772 0.548279 0.426270 -0.562805 0.448242 1445641772 0.548340 0.426636 -0.563354 0.447083 1445641772 0.548340 0.426636 -0.563354 0.447083 1445641772 0.548340 0.426636 -0.563354 0.447083 1445641772 0.548340 0.426636 -0.563354 0.447083 1445641772 0.548340 0.426636 -0.563354 0.447083 1445641772 0.548340 0.426636 -0.563354 0.447083 1445641772 0.552734 0.421692 -0.567017 0.441711 1445641772 0.552734 0.421692 -0.567017 0.441711 1445641772 0.552734 0.421692 -0.567017 0.441711 1445641772 0.552734 0.421692 -0.567017 0.441711 1445641772 0.552734 0.421692 -0.567017 0.441711 1445641772 0.552734 0.421692 -0.567017 0.441711 1445641773 0.552734 0.421692 -0.567017 0.441711 1445641773 0.556030 0.416809 -0.571899 0.435852 1445641773 0.556030 0.416809 -0.571899 0.435852 1445641773 0.556030 0.416809 -0.571899 0.435852 1445641773 0.556030 0.416809 -0.571899 0.435852 1445641773 0.556030 0.416809 -0.571899 0.435852 1445641773 0.556030 0.416809 -0.571899 0.435852 1445641773 0.554688 0.417358 -0.572266 0.436584 1445641773 0.554688 0.417358 -0.572266 0.436584 1445641773 0.554688 0.417358 -0.572266 0.436584 1445641773 0.554688 0.417358 -0.572266 0.436584 1445641773 0.554688 0.417358 -0.572266 0.436584 1445641773 0.554688 0.417358 -0.572266 0.436584 1445641773 0.550781 0.419189 -0.571594 0.440552 1445641773 0.550781 0.419189 -0.571594 0.440552 1445641773 0.550781 0.419189 -0.571594 0.440552 1445641773 0.550781 0.419189 -0.571594 0.440552 1445641773 0.550781 0.419189 -0.571594 0.440552 1445641773 0.550781 0.419189 -0.571594 0.440552 1445641773 0.548035 0.421814 -0.570679 0.442749 1445641773 0.548035 0.421814 -0.570679 0.442749 1445641773 0.548035 0.421814 -0.570679 0.442749 1445641773 0.548035 0.421814 -0.570679 0.442749 1445641773 0.548035 0.421814 -0.570679 0.442749 1445641773 0.548035 0.421814 -0.570679 0.442749 1445641773 0.548035 0.421814 -0.570679 0.442749 1445641773 0.549438 0.423889 -0.568298 0.442078 1445641773 0.549438 0.423889 -0.568298 0.442078 1445641773 0.549438 0.423889 -0.568298 0.442078 1445641773 0.549438 0.423889 -0.568298 0.442078 1445641773 0.549438 0.423889 -0.568298 0.442078 1445641773 0.549438 0.423889 -0.568298 0.442078 1445641773 0.550232 0.424133 -0.566345 0.443359 1445641773 0.550232 0.424133 -0.566345 0.443359 1445641773 0.550232 0.424133 -0.566345 0.443359 1445641773 0.550232 0.424133 -0.566345 0.443359 1445641773 0.550232 0.424133 -0.566345 0.443359 1445641773 0.549866 0.423401 -0.566040 0.444885 1445641773 0.549866 0.423401 -0.566040 0.444885 1445641773 0.549866 0.423401 -0.566040 0.444885 1445641773 0.549866 0.423401 -0.566040 0.444885 1445641773 0.549866 0.423401 -0.566040 0.444885 1445641773 0.551453 0.423218 -0.564148 0.445496 1445641773 0.551453 0.423218 -0.564148 0.445496 1445641773 0.551453 0.423218 -0.564148 0.445496 1445641773 0.551453 0.423218 -0.564148 0.445496 1445641773 0.551453 0.423218 -0.564148 0.445496 1445641773 0.551453 0.423218 -0.564148 0.445496 1445641773 0.551453 0.423218 -0.564148 0.445496 1445641773 0.554932 0.422302 -0.562195 0.444519 1445641773 0.554932 0.422302 -0.562195 0.444519 1445641773 0.554932 0.422302 -0.562195 0.444519 1445641773 0.554932 0.422302 -0.562195 0.444519 1445641773 0.554932 0.422302 -0.562195 0.444519 1445641773 0.554932 0.422302 -0.562195 0.444519 1445641773 0.555176 0.422058 -0.562500 0.444092 1445641773 0.555176 0.422058 -0.562500 0.444092 1445641773 0.555176 0.422058 -0.562500 0.444092 1445641773 0.555176 0.422058 -0.562500 0.444092 1445641773 0.555176 0.422058 -0.562500 0.444092 1445641773 0.555176 0.422058 -0.562500 0.444092 1445641773 0.555237 0.421997 -0.563416 0.442932 1445641773 0.555237 0.421997 -0.563416 0.442932 1445641773 0.555237 0.421997 -0.563416 0.442932 1445641773 0.555237 0.421997 -0.563416 0.442932 1445641773 0.555237 0.421997 -0.563416 0.442932 1445641773 0.555237 0.421997 -0.563416 0.442932 1445641773 0.555237 0.421997 -0.563416 0.442932 1445641773 0.558533 0.419922 -0.563660 0.440430 1445641773 0.558533 0.419922 -0.563660 0.440430 1445641773 0.558533 0.419922 -0.563660 0.440430 1445641773 0.558533 0.419922 -0.563660 0.440430 1445641773 0.558533 0.419922 -0.563660 0.440430 1445641773 0.558533 0.419922 -0.563660 0.440430 1445641773 0.561157 0.416138 -0.566650 0.436768 1445641773 0.561157 0.416138 -0.566650 0.436768 1445641773 0.561157 0.416138 -0.566650 0.436768 1445641773 0.561157 0.416138 -0.566650 0.436768 1445641773 0.561157 0.416138 -0.566650 0.436768 1445641773 0.561157 0.416138 -0.566650 0.436768 1445641773 0.562073 0.413391 -0.569031 0.435120 1445641773 0.562073 0.413391 -0.569031 0.435120 1445641773 0.562073 0.413391 -0.569031 0.435120 1445641773 0.562073 0.413391 -0.569031 0.435120 1445641773 0.562073 0.413391 -0.569031 0.435120 1445641773 0.562073 0.413391 -0.569031 0.435120 1445641773 0.560120 0.413940 -0.569275 0.436768 1445641773 0.560120 0.413940 -0.569275 0.436768 1445641773 0.560120 0.413940 -0.569275 0.436768 1445641773 0.560120 0.413940 -0.569275 0.436768 1445641773 0.560120 0.413940 -0.569275 0.436768 1445641773 0.560120 0.413940 -0.569275 0.436768 1445641773 0.556213 0.416870 -0.568237 0.440247 1445641773 0.556213 0.416870 -0.568237 0.440247 1445641773 0.556213 0.416870 -0.568237 0.440247 1445641773 0.556213 0.416870 -0.568237 0.440247 1445641773 0.556213 0.416870 -0.568237 0.440247 1445641773 0.556213 0.416870 -0.568237 0.440247 1445641773 0.556213 0.416870 -0.568237 0.440247 1445641773 0.554260 0.420410 -0.566162 0.442139 1445641773 0.554260 0.420410 -0.566162 0.442139 1445641773 0.554260 0.420410 -0.566162 0.442139 1445641773 0.554260 0.420410 -0.566162 0.442139 1445641773 0.554260 0.420410 -0.566162 0.442139 1445641773 0.554260 0.420410 -0.566162 0.442139 1445641773 0.554565 0.422791 -0.563599 0.442749 1445641773 0.554565 0.422791 -0.563599 0.442749 1445641773 0.554565 0.422791 -0.563599 0.442749 1445641773 0.554565 0.422791 -0.563599 0.442749 1445641773 0.554565 0.422791 -0.563599 0.442749 1445641773 0.554565 0.422791 -0.563599 0.442749 1445641773 0.554565 0.422791 -0.563599 0.442749 1445641774 0.553589 0.424377 -0.561768 0.444763 1445641774 0.553589 0.424377 -0.561768 0.444763 1445641774 0.553589 0.424377 -0.561768 0.444763 1445641774 0.553589 0.424377 -0.561768 0.444763 1445641774 0.553589 0.424377 -0.561768 0.444763 1445641774 0.553589 0.424377 -0.561768 0.444763 1445641774 0.551941 0.425415 -0.560791 0.447083 1445641774 0.551941 0.425415 -0.560791 0.447083 1445641774 0.551941 0.425415 -0.560791 0.447083 1445641774 0.551941 0.425415 -0.560791 0.447083 1445641774 0.551941 0.425415 -0.560791 0.447083 1445641774 0.551941 0.425415 -0.560791 0.447083 1445641774 0.552612 0.425598 -0.559753 0.447266 1445641774 0.552612 0.425598 -0.559753 0.447266 1445641774 0.552612 0.425598 -0.559753 0.447266 1445641774 0.552612 0.425598 -0.559753 0.447266 1445641774 0.552612 0.425598 -0.559753 0.447266 1445641774 0.552612 0.425598 -0.559753 0.447266 1445641774 0.553711 0.425659 -0.560181 0.445435 1445641774 0.553711 0.425659 -0.560181 0.445435 1445641774 0.553711 0.425659 -0.560181 0.445435 1445641774 0.553711 0.425659 -0.560181 0.445435 1445641774 0.553711 0.425659 -0.560181 0.445435 1445641774 0.553711 0.425659 -0.560181 0.445435 1445641774 0.553711 0.425659 -0.560181 0.445435 1445641774 0.554260 0.424805 -0.563110 0.441772 1445641774 0.554260 0.424805 -0.563110 0.441772 1445641774 0.554260 0.424805 -0.563110 0.441772 1445641774 0.554260 0.424805 -0.563110 0.441772 1445641774 0.554260 0.424805 -0.563110 0.441772 1445641774 0.552979 0.425781 -0.564575 0.440613 1445641774 0.552979 0.425781 -0.564575 0.440613 1445641774 0.552979 0.425781 -0.564575 0.440613 1445641774 0.552979 0.425781 -0.564575 0.440613 1445641774 0.552979 0.425781 -0.564575 0.440613 1445641774 0.552979 0.425781 -0.564575 0.440613 1445641774 0.552979 0.425781 -0.564575 0.440613 1445641774 0.553528 0.424133 -0.566284 0.439270 1445641774 0.553528 0.424133 -0.566284 0.439270 1445641774 0.553528 0.424133 -0.566284 0.439270 1445641774 0.553528 0.424133 -0.566284 0.439270 1445641774 0.553528 0.424133 -0.566284 0.439270 1445641774 0.553528 0.424133 -0.566284 0.439270 1445641774 0.556213 0.420410 -0.570435 0.434082 1445641774 0.556213 0.420410 -0.570435 0.434082 1445641774 0.556213 0.420410 -0.570435 0.434082 1445641774 0.556213 0.420410 -0.570435 0.434082 1445641774 0.556213 0.420410 -0.570435 0.434082 1445641774 0.556213 0.420410 -0.570435 0.434082 1445641774 0.558472 0.416565 -0.573853 0.430359 1445641774 0.558472 0.416565 -0.573853 0.430359 1445641774 0.558472 0.416565 -0.573853 0.430359 1445641774 0.558472 0.416565 -0.573853 0.430359 1445641774 0.558472 0.416565 -0.573853 0.430359 1445641774 0.558472 0.416565 -0.573853 0.430359 1445641774 0.558472 0.416565 -0.573853 0.430359 1445641774 0.557312 0.415527 -0.575500 0.430725 1445641774 0.557312 0.415527 -0.575500 0.430725 1445641774 0.557312 0.415527 -0.575500 0.430725 1445641774 0.557312 0.415527 -0.575500 0.430725 1445641774 0.557312 0.415527 -0.575500 0.430725 1445641774 0.553528 0.416687 -0.576050 0.433655 1445641774 0.553528 0.416687 -0.576050 0.433655 1445641774 0.553528 0.416687 -0.576050 0.433655 1445641774 0.553528 0.416687 -0.576050 0.433655 1445641774 0.553528 0.416687 -0.576050 0.433655 1445641774 0.553528 0.416687 -0.576050 0.433655 1445641774 0.551331 0.418884 -0.574951 0.435852 1445641774 0.551331 0.418884 -0.574951 0.435852 1445641774 0.551331 0.418884 -0.574951 0.435852 1445641774 0.551331 0.418884 -0.574951 0.435852 1445641774 0.551331 0.418884 -0.574951 0.435852 1445641774 0.551331 0.418884 -0.574951 0.435852 1445641774 0.551331 0.421204 -0.573181 0.435974 1445641774 0.551331 0.421204 -0.573181 0.435974 1445641774 0.551331 0.421204 -0.573181 0.435974 1445641774 0.551331 0.421204 -0.573181 0.435974 1445641774 0.551331 0.421204 -0.573181 0.435974 1445641774 0.551331 0.421204 -0.573181 0.435974 1445641774 0.551025 0.422607 -0.572083 0.436462 1445641774 0.551025 0.422607 -0.572083 0.436462 1445641774 0.551025 0.422607 -0.572083 0.436462 1445641774 0.551025 0.422607 -0.572083 0.436462 1445641774 0.551025 0.422607 -0.572083 0.436462 1445641774 0.551025 0.422607 -0.572083 0.436462 1445641774 0.551025 0.422607 -0.572083 0.436462 1445641774 0.549866 0.422485 -0.572266 0.437744 1445641774 0.549866 0.422485 -0.572266 0.437744 1445641774 0.549866 0.422485 -0.572266 0.437744 1445641774 0.549866 0.422485 -0.572266 0.437744 1445641774 0.549866 0.422485 -0.572266 0.437744 1445641774 0.549866 0.422485 -0.572266 0.437744 1445641774 0.549805 0.422607 -0.571838 0.438232 1445641774 0.549805 0.422607 -0.571838 0.438232 1445641774 0.549805 0.422607 -0.571838 0.438232 1445641774 0.549805 0.422607 -0.571838 0.438232 1445641774 0.549805 0.422607 -0.571838 0.438232 1445641774 0.549805 0.422607 -0.571838 0.438232 1445641774 0.549805 0.422607 -0.571838 0.438232 1445641774 0.551636 0.422241 -0.571167 0.437134 1445641774 0.551636 0.422241 -0.571167 0.437134 1445641774 0.551636 0.422241 -0.571167 0.437134 1445641774 0.551636 0.422241 -0.571167 0.437134 1445641774 0.551636 0.422241 -0.571167 0.437134 1445641774 0.551636 0.422241 -0.571167 0.437134 1445641774 0.551575 0.421326 -0.571777 0.437317 1445641774 0.551575 0.421326 -0.571777 0.437317 1445641774 0.551575 0.421326 -0.571777 0.437317 1445641774 0.551575 0.421326 -0.571777 0.437317 1445641774 0.551575 0.421326 -0.571777 0.437317 1445641774 0.551575 0.421326 -0.571777 0.437317 1445641774 0.547363 0.424194 -0.571777 0.439880 1445641774 0.547363 0.424194 -0.571777 0.439880 1445641775 0.547363 0.424194 -0.571777 0.439880 1445641775 0.547363 0.424194 -0.571777 0.439880 1445641775 0.547363 0.424194 -0.571777 0.439880 1445641775 0.547363 0.424194 -0.571777 0.439880 1445641775 0.546021 0.425964 -0.570251 0.441772 1445641775 0.546021 0.425964 -0.570251 0.441772 1445641775 0.546021 0.425964 -0.570251 0.441772 1445641775 0.546021 0.425964 -0.570251 0.441772 1445641775 0.546021 0.425964 -0.570251 0.441772 1445641775 0.546021 0.425964 -0.570251 0.441772 1445641775 0.546021 0.425964 -0.570251 0.441772 1445641775 0.549011 0.421936 -0.573059 0.438232 1445641775 0.549011 0.421936 -0.573059 0.438232 1445641775 0.549011 0.421936 -0.573059 0.438232 1445641775 0.549011 0.421936 -0.573059 0.438232 1445641775 0.549011 0.421936 -0.573059 0.438232 1445641775 0.549011 0.421936 -0.573059 0.438232 1445641775 0.552856 0.416992 -0.577820 0.431885 1445641775 0.552856 0.416992 -0.577820 0.431885 1445641775 0.552856 0.416992 -0.577820 0.431885 1445641775 0.552856 0.416992 -0.577820 0.431885 1445641775 0.552856 0.416992 -0.577820 0.431885 1445641775 0.552856 0.416992 -0.577820 0.431885 1445641775 0.552856 0.416992 -0.577820 0.431885 1445641775 0.553101 0.415833 -0.579102 0.431030 1445641775 0.553101 0.415833 -0.579102 0.431030 1445641775 0.553101 0.415833 -0.579102 0.431030 1445641775 0.553101 0.415833 -0.579102 0.431030 1445641775 0.553101 0.415833 -0.579102 0.431030 1445641775 
0.548096 0.422913 -0.577026 0.433289 1445641777 0.548096 0.422913 -0.577026 0.433289 1445641777 0.548096 0.422913 -0.577026 0.433289 1445641777 0.548096 0.422913 -0.577026 0.433289 1445641777 0.548096 0.422913 -0.577026 0.433289 1445641777 0.548035 0.424561 -0.576111 0.432983 1445641777 0.548035 0.424561 -0.576111 0.432983 1445641777 0.548035 0.424561 -0.576111 0.432983 1445641777 0.548035 0.424561 -0.576111 0.432983 1445641777 0.548035 0.424561 -0.576111 0.432983 1445641777 0.548035 0.424561 -0.576111 0.432983 1445641777 0.547119 0.425293 -0.575806 0.433777 1445641777 0.547119 0.425293 -0.575806 0.433777 1445641777 0.547119 0.425293 -0.575806 0.433777 1445641777 0.547119 0.425293 -0.575806 0.433777 1445641777 0.547119 0.425293 -0.575806 0.433777 1445641777 0.547119 0.425293 -0.575806 0.433777 1445641777 0.547180 0.425842 -0.575439 0.433716 1445641777 0.547180 0.425842 -0.575439 0.433716 1445641777 0.547180 0.425842 -0.575439 0.433716 1445641777 0.547180 0.425842 -0.575439 0.433716 1445641777 0.547180 0.425842 -0.575439 0.433716 1445641777 0.547180 0.425842 -0.575439 0.433716 1445641777 0.547180 0.425842 -0.575439 0.433716 1445641777 0.547241 0.427002 -0.574768 0.433350 1445641777 0.547241 0.427002 -0.574768 0.433350 1445641777 0.547241 0.427002 -0.574768 0.433350 1445641777 0.547241 0.427002 -0.574768 0.433350 1445641777 0.547241 0.427002 -0.574768 0.433350 1445641777 0.547241 0.427002 -0.574768 0.433350 1445641777 0.546570 0.428467 -0.575623 0.431580 1445641777 0.546570 0.428467 -0.575623 0.431580 1445641777 0.546570 0.428467 -0.575623 0.431580 1445641777 0.546570 0.428467 -0.575623 0.431580 1445641777 0.546570 0.428467 -0.575623 0.431580 1445641777 0.546570 0.428467 -0.575623 0.431580 1445641777 0.545776 0.429932 -0.577454 0.428711 1445641777 0.545776 0.429932 -0.577454 0.428711 1445641777 0.545776 0.429932 -0.577454 0.428711 1445641777 0.545776 0.429932 -0.577454 0.428711 1445641777 0.545776 0.429932 -0.577454 0.428711 1445641777 0.545776 0.429932 -0.577454 0.428711 1445641777 0.545776 0.429932 -0.577454 0.428711 1445641777 0.546509 0.429626 -0.576965 0.428711 1445641777 0.546509 0.429626 -0.576965 0.428711 1445641777 0.546509 0.429626 -0.576965 0.428711 1445641777 0.546509 0.429626 -0.576965 0.428711 1445641777 0.546509 0.429626 -0.576965 0.428711 1445641777 0.546509 0.429626 -0.576965 0.428711 1445641777 0.548340 0.426453 -0.578308 0.427734 1445641777 0.548340 0.426453 -0.578308 0.427734 1445641777 0.548340 0.426453 -0.578308 0.427734 1445641777 0.548340 0.426453 -0.578308 0.427734 1445641777 0.548340 0.426453 -0.578308 0.427734 1445641777 0.548340 0.426453 -0.578308 0.427734 1445641777 0.549927 0.423767 -0.578674 0.427917 1445641777 0.549927 0.423767 -0.578674 0.427917 1445641777 0.549927 0.423767 -0.578674 0.427917 1445641777 0.549927 0.423767 -0.578674 0.427917 1445641777 0.549927 0.423767 -0.578674 0.427917 1445641777 0.549927 0.423767 -0.578674 0.427917 1445641777 0.550293 0.422424 -0.577393 0.430481 1445641777 0.550293 0.422424 -0.577393 0.430481 1445641777 0.550293 0.422424 -0.577393 0.430481 1445641777 0.550293 0.422424 -0.577393 0.430481 1445641777 0.550293 0.422424 -0.577393 0.430481 1445641777 0.550293 0.422424 -0.577393 0.430481 1445641777 0.549744 0.423340 -0.573853 0.434937 1445641777 0.549744 0.423340 -0.573853 0.434937 1445641777 0.549744 0.423340 -0.573853 0.434937 1445641777 0.549744 0.423340 -0.573853 0.434937 1445641777 0.549744 0.423340 -0.573853 0.434937 1445641777 0.549744 0.423340 -0.573853 0.434937 1445641777 0.549744 0.423340 -0.573853 0.434937 1445641777 0.550110 0.426086 -0.571899 0.434387 1445641777 0.550110 0.426086 -0.571899 0.434387 1445641777 0.550110 0.426086 -0.571899 0.434387 1445641777 0.550110 0.426086 -0.571899 0.434387 1445641777 0.550110 0.426086 -0.571899 0.434387 1445641777 0.551575 0.425537 -0.573975 0.430298 1445641777 0.551575 0.425537 -0.573975 0.430298 1445641777 0.551575 0.425537 -0.573975 0.430298 1445641777 0.551575 0.425537 -0.573975 0.430298 1445641777 0.551575 0.425537 -0.573975 0.430298 1445641777 0.551575 0.425537 -0.573975 0.430298 1445641777 0.550537 0.427368 -0.574402 0.429260 1445641777 0.550537 0.427368 -0.574402 0.429260 1445641777 0.550537 0.427368 -0.574402 0.429260 1445641777 0.550537 0.427368 -0.574402 0.429260 1445641777 0.550537 0.427368 -0.574402 0.429260 1445641777 0.550537 0.427368 -0.574402 0.429260 1445641777 0.548340 0.430298 -0.573853 0.429932 1445641777 0.548340 0.430298 -0.573853 0.429932 1445641777 0.548340 0.430298 -0.573853 0.429932 1445641777 0.548340 0.430298 -0.573853 0.429932 1445641777 0.548340 0.430298 -0.573853 0.429932 1445641777 0.548340 0.430298 -0.573853 0.429932 1445641777 0.548157 0.430603 -0.574280 0.429260 1445641777 0.548157 0.430603 -0.574280 0.429260 1445641777 0.548157 0.430603 -0.574280 0.429260 1445641777 0.548157 0.430603 -0.574280 0.429260 1445641777 0.548157 0.430603 -0.574280 0.429260 1445641778 0.548157 0.430603 -0.574280 0.429260 1445641778 0.549316 0.430054 -0.575378 0.426819 1445641778 0.549316 0.430054 -0.575378 0.426819 1445641778 0.549316 0.430054 -0.575378 0.426819 1445641778 0.549316 0.430054 -0.575378 0.426819 1445641778 0.549316 0.430054 -0.575378 0.426819 1445641778 0.549316 0.430054 -0.575378 0.426819 1445641778 0.548523 0.429749 -0.575867 0.427551 1445641778 0.548523 0.429749 -0.575867 0.427551 1445641778 0.548523 0.429749 -0.575867 0.427551 1445641778 0.548523 0.429749 -0.575867 0.427551 1445641778 0.548523 0.429749 -0.575867 0.427551 1445641778 0.547913 0.428589 -0.575439 0.430054 1445641778 0.547913 0.428589 -0.575439 0.430054 1445641778 0.547913 0.428589 -0.575439 0.430054 1445641778 0.547913 0.428589 -0.575439 0.430054 1445641778 0.549316 0.427856 -0.574646 0.430115 1445641778 0.549316 0.427856 -0.574646 0.430115 1445641778 0.549316 0.427856 -0.574646 0.430115 1445641778 0.549316 0.427856 -0.574646 0.430115 1445641778 0.549316 0.427856 -0.574646 0.430115 1445641778 0.549316 0.427856 -0.574646 0.430115 1445641778 0.550781 0.425903 -0.574097 0.430786 1445641778 0.550781 0.425903 -0.574097 0.430786 1445641778 0.550781 0.425903 -0.574097 0.430786 1445641778 0.550781 0.425903 -0.574097 0.430786 1445641778 0.550781 0.425903 -0.574097 0.430786 1445641778 0.550781 0.425903 -0.574097 0.430786 1445641778 0.549622 0.425659 -0.573425 0.433411 1445641778 0.549622 0.425659 -0.573425 0.433411 1445641778 0.549622 0.425659 -0.573425 0.433411 1445641778 0.549622 0.425659 -0.573425 0.433411 1445641778 0.549622 0.425659 -0.573425 0.433411 1445641778 0.549622 0.425659 -0.573425 0.433411 1445641778 0.548157 0.427673 -0.572510 0.434448 1445641778 0.548157 0.427673 -0.572510 0.434448 1445641778 0.548157 0.427673 -0.572510 0.434448 1445641778 0.548157 0.427673 -0.572510 0.434448 1445641778 0.548157 0.427673 -0.572510 0.434448 1445641778 0.548157 0.427673 -0.572510 0.434448 1445641778 0.548157 0.427673 -0.572510 0.434448 1445641778 0.550110 0.427307 -0.576294 0.427429 1445641778 0.550110 0.427307 -0.576294 0.427429 1445641778 0.550110 0.427307 -0.576294 0.427429 1445641778 0.550110 0.427307 -0.576294 0.427429 1445641778 0.550110 0.427307 -0.576294 0.427429 1445641778 0.550110 0.427307 -0.576294 0.427429 1445641778 0.550110 0.427307 -0.576294 0.427429 1445641778 0.552551 0.426025 -0.577698 0.423645 1445641778 0.552551 0.426025 -0.577698 0.423645 1445641778 0.552551 0.426025 -0.577698 0.423645 1445641778 0.552551 0.426025 -0.577698 0.423645 1445641778 0.552551 0.426025 -0.577698 0.423645 1445641778 0.552551 0.426025 -0.577698 0.423645 1445641778 0.551697 0.427063 -0.577820 0.423462 1445641778 0.551697 0.427063 -0.577820 0.423462 1445641778 0.551697 0.427063 -0.577820 0.423462 1445641778 0.551697 0.427063 -0.577820 0.423462 1445641778 0.551697 0.427063 -0.577820 0.423462 1445641778 0.551697 0.427063 -0.577820 0.423462 1445641778 0.550354 0.427002 -0.577820 0.425232 1445641778 0.550354 0.427002 -0.577820 0.425232 1445641778 0.550354 0.427002 -0.577820 0.425232 1445641778 0.550354 0.427002 -0.577820 0.425232 1445641778 0.550354 0.427002 -0.577820 0.425232 1445641778 0.550354 0.427002 -0.577820 0.425232 1445641778 0.548401 0.428162 -0.577942 0.426453 1445641778 0.548401 0.428162 -0.577942 0.426453 1445641778 0.548401 0.428162 -0.577942 0.426453 1445641778 0.548401 0.428162 -0.577942 0.426453 1445641778 0.548401 0.428162 -0.577942 0.426453 1445641778 0.548401 0.428162 -0.577942 0.426453 1445641778 0.547424 0.429382 -0.575989 0.429138 1445641778 0.547424 0.429382 -0.575989 0.429138 1445641778 0.547424 0.429382 -0.575989 0.429138 1445641778 0.547424 0.429382 -0.575989 0.429138 1445641778 0.547424 0.429382 -0.575989 0.429138 1445641778 0.547424 0.429382 -0.575989 0.429138 1445641778 0.548279 0.429016 -0.575378 0.429199 1445641778 0.548279 0.429016 -0.575378 0.429199 1445641778 0.548279 0.429016 -0.575378 0.429199 1445641778 0.548279 0.429016 -0.575378 0.429199 1445641778 0.548279 0.429016 -0.575378 0.429199 1445641778 0.548279 0.429016 -0.575378 0.429199 1445641778 0.551025 0.426208 -0.576538 0.426880 1445641778 0.551025 0.426208 -0.576538 0.426880 1445641778 0.551025 0.426208 -0.576538 0.426880 1445641778 0.551025 0.426208 -0.576538 0.426880 1445641778 0.551025 0.426208 -0.576538 0.426880 1445641778 0.551025 0.426208 -0.576538 0.426880 1445641778 0.552734 0.422058 -0.578186 0.426636 1445641778 0.552734 0.422058 -0.578186 0.426636 1445641778 0.552734 0.422058 -0.578186 0.426636 1445641778 0.552734 0.422058 -0.578186 0.426636 1445641778 0.552734 0.422058 -0.578186 0.426636 1445641778 0.552734 0.422058 -0.578186 0.426636 1445641778 0.552734 0.422058 -0.578186 0.426636 1445641778 0.552307 0.421448 -0.577576 0.428528 1445641778 0.552307 0.421448 -0.577576 0.428528 1445641778 0.552307 0.421448 -0.577576 0.428528 1445641778 0.552307 0.421448 -0.577576 0.428528 1445641778 0.552307 0.421448 -0.577576 0.428528 1445641778 0.552307 0.421448 -0.577576 0.428528 1445641778 0.552551 0.423401 -0.577393 0.426575 1445641778 0.552551 0.423401 -0.577393 0.426575 1445641778 0.552551 0.423401 -0.577393 0.426575 1445641778 0.552551 0.423401 -0.577393 0.426575 1445641778 0.553711 0.422852 -0.578125 0.424622 1445641779 0.553711 0.422852 -0.578125 0.424622 1445641779 0.553711 0.422852 -0.578125 0.424622 1445641779 0.553711 0.422852 -0.578125 0.424622 1445641779 0.553711 0.422852 -0.578125 0.424622 1445641779 0.553711 0.422852 -0.578125 0.424622 1445641779 0.551086 0.424561 -0.576233 0.428894 1445641779 0.551086 0.424561 -0.576233 0.428894 1445641779 0.551086 0.424561 -0.576233 0.428894 1445641779 0.551086 0.424561 -0.576233 0.428894 1445641779 0.551086 0.424561 -0.576233 0.428894 1445641779 0.551086 0.424561 -0.576233 0.428894 1445641779 0.547241 0.429565 -0.572021 0.434509 1445641779 0.547241 0.429565 -0.572021 0.434509 1445641779 0.547241 0.429565 -0.572021 0.434509 1445641779 0.547241 0.429565 -0.572021 0.434509 1445641779 0.547241 0.429565 -0.572021 0.434509 1445641779 0.547241 0.429565 -0.572021 0.434509 1445641779 0.546692 0.431274 -0.569946 0.436096 1445641779 0.546692 0.431274 -0.569946 0.436096 1445641779 0.546692 0.431274 -0.569946 0.436096 1445641779 0.546692 0.431274 -0.569946 0.436096 1445641779 0.546692 0.431274 -0.569946 0.436096 1445641779 0.546692 0.431274 -0.569946 0.436096 1445641779 0.546692 0.431274 -0.569946 0.436096 1445641779 0.547241 0.431519 -0.571228 0.433472 1445641779 0.547241 0.431519 -0.571228 0.433472 1445641779 0.547241 0.431519 -0.571228 0.433472 1445641779 0.547241 0.431519 -0.571228 0.433472 1445641779 0.547241 0.431519 -0.571228 0.433472 1445641779 0.547241 0.431519 -0.571228 0.433472 1445641779 0.547852 0.429443 -0.574585 0.430359 1445641779 0.547852 0.429443 -0.574585 0.430359 1445641779 0.547852 0.429443 -0.574585 0.430359 1445641779 0.547852 0.429443 -0.574585 0.430359 1445641779 0.547852 0.429443 -0.574585 0.430359 1445641779 0.547852 0.429443 -0.574585 0.430359 1445641779 0.550476 0.425171 -0.577393 0.427551 1445641779 0.550476 0.425171 -0.577393 0.427551 1445641779 0.550476 0.425171 -0.577393 0.427551 1445641779 0.550476 0.425171 -0.577393 0.427551 1445641779 0.550476 0.425171 -0.577393 0.427551 1445641779 0.550476 0.425171 -0.577393 0.427551 1445641779 0.554138 0.420898 -0.578857 0.425049 1445641779 0.554138 0.420898 -0.578857 0.425049 1445641779 0.554138 0.420898 -0.578857 0.425049 1445641779 0.554138 0.420898 -0.578857 0.425049 1445641779 0.554138 0.420898 -0.578857 0.425049 1445641779 0.554138 0.420898 -0.578857 0.425049 1445641779 0.554138 0.420898 -0.578857 0.425049 1445641779 0.555359 0.418030 -0.578979 0.426147 1445641779 0.555359 0.418030 -0.578979 0.426147 1445641779 0.555359 0.418030 -0.578979 0.426147 1445641779 0.555359 0.418030 -0.578979 0.426147 1445641779 0.555359 0.418030 -0.578979 0.426147 1445641779 0.554199 0.417175 -0.578735 0.428833 1445641779 0.554199 0.417175 -0.578735 0.428833 1445641779 0.554199 0.417175 -0.578735 0.428833 1445641779 0.554199 0.417175 -0.578735 0.428833 1445641779 0.554199 0.417175 -0.578735 0.428833 1445641779 0.554199 0.417175 -0.578735 0.428833 1445641779 0.554199 0.417175 -0.578735 0.428833 1445641779 0.552002 0.419800 -0.576843 0.431580 1445641779 0.552002 0.419800 -0.576843 0.431580 1445641779 0.552002 0.419800 -0.576843 0.431580 1445641779 0.552002 0.419800 -0.576843 0.431580 1445641779 0.552002 0.419800 -0.576843 0.431580 1445641779 0.552002 0.419800 -0.576843 0.431580 1445641779 0.552246 0.421509 -0.577942 0.428101 1445641779 0.552246 0.421509 -0.577942 0.428101 1445641779 0.552246 0.421509 -0.577942 0.428101 1445641779 0.552246 0.421509 -0.577942 0.428101 1445641779 0.552246 0.421509 -0.577942 0.428101 1445641779 0.552246 0.421509 -0.577942 0.428101 1445641779 0.551575 0.420715 -0.579834 0.427246 1445641779 0.551575 0.420715 -0.579834 0.427246 1445641779 0.551575 0.420715 -0.579834 0.427246 1445641779 0.551575 0.420715 -0.579834 0.427246 1445641779 0.551575 0.420715 -0.579834 0.427246 1445641779 0.551575 0.420715 -0.579834 0.427246 1445641779 0.548584 0.423706 -0.576538 0.432495 1445641779 0.548584 0.423706 -0.576538 0.432495 1445641779 0.548584 0.423706 -0.576538 0.432495 1445641779 0.548584 0.423706 -0.576538 0.432495 1445641779 0.548584 0.423706 -0.576538 0.432495 1445641779 0.548584 0.423706 -0.576538 0.432495 1445641779 0.548584 0.423706 -0.576538 0.432495 1445641779 0.546509 0.426636 -0.573425 0.436340 1445641779 0.546509 0.426636 -0.573425 0.436340 1445641779 0.546509 0.426636 -0.573425 0.436340 1445641779 0.546509 0.426636 -0.573425 0.436340 1445641779 0.546509 0.426636 -0.573425 0.436340 1445641779 0.545654 0.427612 -0.574036 0.435730 1445641779 0.545654 0.427612 -0.574036 0.435730 1445641779 0.545654 0.427612 -0.574036 0.435730 1445641779 0.545654 0.427612 -0.574036 0.435730 1445641779 0.545654 0.427612 -0.574036 0.435730 1445641779 0.545654 0.427612 -0.574036 0.435730 1445641779 0.546387 0.427307 -0.575928 0.432678 1445641779 0.546387 0.427307 -0.575928 0.432678 1445641779 0.546387 0.427307 -0.575928 0.432678 1445641779 0.546387 0.427307 -0.575928 0.432678 1445641779 0.546387 0.427307 -0.575928 0.432678 1445641779 0.546387 0.427307 -0.575928 0.432678 1445641779 0.547058 0.424683 -0.578247 0.431152 1445641779 0.547058 0.424683 -0.578247 0.431152 1445641779 0.547058 0.424683 -0.578247 0.431152 1445641779 0.547058 0.424683 -0.578247 0.431152 1445641779 0.547058 0.424683 -0.578247 0.431152 1445641779 0.547058 0.424683 -0.578247 0.431152 1445641779 0.547058 0.424683 -0.578247 0.431152 1445641779 0.549011 0.421387 -0.578308 0.431824 1445641780 0.549011 0.421387 -0.578308 0.431824 1445641780 0.549011 0.421387 -0.578308 0.431824 1445641780 0.549011 0.421387 -0.578308 0.431824 1445641780 0.549011 0.421387 -0.578308 0.431824 1445641780 0.549011 0.421387 -0.578308 0.431824 1445641780 0.551086 0.419312 -0.577454 0.432434 1445641780 0.551086 0.419312 -0.577454 0.432434 1445641780 0.551086 0.419312 -0.577454 0.432434 1445641780 0.551086 0.419312 -0.577454 0.432434 1445641780 0.551086 0.419312 -0.577454 0.432434 1445641780 0.551086 0.419312 -0.577454 0.432434 1445641780 0.550171 0.419373 -0.576599 0.434631 1445641780 0.550171 0.419373 -0.576599 0.434631 1445641780 0.550171 0.419373 -0.576599 0.434631 1445641780 0.550171 0.419373 -0.576599 0.434631 1445641780 0.550171 0.419373 -0.576599 0.434631 1445641780 0.550171 0.419373 -0.576599 0.434631 1445641780 0.550171 0.419373 -0.576599 0.434631 1445641780 0.547913 0.421875 -0.573730 0.438782 1445641780 0.547913 0.421875 -0.573730 0.438782 1445641780 0.547913 0.421875 -0.573730 0.438782 1445641780 0.547913 0.421875 -0.573730 0.438782 1445641780 0.547913 0.421875 -0.573730 0.438782 1445641780 0.547913 0.421875 -0.573730 0.438782 1445641780 0.547180 0.424927 -0.573792 0.436768 1445641780 0.547180 0.424927 -0.573792 0.436768 1445641780 0.547180 0.424927 -0.573792 0.436768 1445641780 0.547180 0.424927 -0.573792 0.436768 1445641780 0.547180 0.424927 -0.573792 0.436768 1445641780 0.547180 0.424927 -0.573792 0.436768 1445641780 0.546570 0.426514 -0.574768 0.434631 1445641780 0.546570 0.426514 -0.574768 0.434631 1445641780 0.546570 0.426514 -0.574768 0.434631 1445641780 0.546570 0.426514 -0.574768 0.434631 1445641780 0.546570 0.426514 -0.574768 0.434631 1445641780 0.546570 0.426514 -0.574768 0.434631 1445641780 0.544067 0.427368 -0.573486 0.438660 1445641780 0.544067 0.427368 -0.573486 0.438660 1445641780 0.544067 0.427368 -0.573486 0.438660 1445641780 0.544067 0.427368 -0.573486 0.438660 1445641780 0.544067 0.427368 -0.573486 0.438660 1445641780 0.544067 0.427368 -0.573486 0.438660 1445641780 0.544067 0.427368 -0.573486 0.438660 1445641780 0.544067 0.427856 -0.569885 0.442871 1445641780 0.544067 0.427856 -0.569885 0.442871 1445641780 0.544067 0.427856 -0.569885 0.442871 1445641780 0.544067 0.427856 -0.569885 0.442871 1445641780 0.544067 0.427856 -0.569885 0.442871 1445641780 0.544067 0.427856 -0.569885 0.442871 1445641780 0.544067 0.427856 -0.569885 0.442871 1445641780 0.543213 0.428833 -0.570313 0.442444 1445641780 0.543213 0.428833 -0.570313 0.442444 1445641780 0.543213 0.428833 -0.570313 0.442444 1445641780 0.543213 0.428833 -0.570313 0.442444 1445641780 0.543213 0.428833 -0.570313 0.442444 1445641780 0.543213 0.428833 -0.570313 0.442444 1445641780 0.544373 0.428040 -0.571228 0.440552 1445641780 0.544373 0.428040 -0.571228 0.440552 1445641780 0.544373 0.428040 -0.571228 0.440552 1445641780 0.544373 0.428040 -0.571228 0.440552 1445641780 0.544373 0.428040 -0.571228 0.440552 1445641780 0.544373 0.428040 -0.571228 0.440552 1445641780 0.544373 0.428040 -0.571228 0.440552 1445641780 0.545959 0.425781 -0.572998 0.438538 1445641780 0.545959 0.425781 -0.572998 0.438538 1445641780 0.545959 0.425781 -0.572998 0.438538 1445641780 0.545959 0.425781 -0.572998 0.438538 1445641780 0.545959 0.425781 -0.572998 0.438538 1445641780 0.547424 0.422913 -0.575806 0.435669 1445641780 0.547424 0.422913 -0.575806 0.435669 1445641780 0.547424 0.422913 -0.575806 0.435669 1445641780 0.547424 0.422913 -0.575806 0.435669 1445641780 0.547424 0.422913 -0.575806 0.435669 1445641780 0.547424 0.422913 -0.575806 0.435669 1445641780 0.547424 0.422913 -0.575806 0.435669 1445641780 0.550171 0.419495 -0.577637 0.433105 1445641780 0.550171 0.419495 -0.577637 0.433105 1445641780 0.550171 0.419495 -0.577637 0.433105 1445641780 0.550171 0.419495 -0.577637 0.433105 1445641780 0.550171 0.419495 -0.577637 0.433105 1445641780 0.550171 0.419495 -0.577637 0.433105 1445641780 0.551147 0.417053 -0.578613 0.432922 1445641780 0.551147 0.417053 -0.578613 0.432922 1445641780 0.551147 0.417053 -0.578613 0.432922 1445641780 0.551147 0.417053 -0.578613 0.432922 1445641780 0.551147 0.417053 -0.578613 0.432922 1445641780 0.551147 0.417053 -0.578613 0.432922 1445641780 0.551147 0.417053 -0.578613 0.432922 1445641780 0.550171 0.416992 -0.577393 0.435913 1445641780 0.550171 0.416992 -0.577393 0.435913 1445641780 0.550171 0.416992 -0.577393 0.435913 1445641780 0.550171 0.416992 -0.577393 0.435913 1445641780 0.550171 0.416992 -0.577393 0.435913 1445641780 0.550171 0.416992 -0.577393 0.435913 1445641780 0.550171 0.416992 -0.577393 0.435913 1445641780 0.549927 0.418640 -0.576721 0.435486 1445641780 0.549927 0.418640 -0.576721 0.435486 1445641780 0.549927 0.418640 -0.576721 0.435486 1445641780 0.549927 0.418640 -0.576721 0.435486 1445641780 0.549927 0.418640 -0.576721 0.435486 1445641780 0.549927 0.418640 -0.576721 0.435486 1445641780 0.550171 0.418518 -0.578918 0.432434 1445641780 0.550171 0.418518 -0.578918 0.432434 1445641780 0.550171 0.418518 -0.578918 0.432434 1445641780 0.550171 0.418518 -0.578918 0.432434 1445641780 0.550171 0.418518 -0.578918 0.432434 1445641780 0.550171 0.418518 -0.578918 0.432434 1445641780 0.550171 0.418518 -0.578918 0.432434 1445641780 0.549316 0.419434 -0.578857 0.432678 1445641780 0.549316 0.419434 -0.578857 0.432678 1445641780 0.549316 0.419434 -0.578857 0.432678 1445641780 0.549316 0.419434 -0.578857 0.432678 1445641780 0.549316 0.419434 -0.578857 0.432678 1445641780 0.549316 0.419434 -0.578857 0.432678 1445641780 0.547668 0.421143 -0.577637 0.434753 1445641780 0.547668 0.421143 -0.577637 0.434753 1445641781 0.547668 0.421143 -0.577637 0.434753 1445641781 0.547668 0.421143 -0.577637 0.434753 1445641781 0.547668 0.421143 -0.577637 0.434753 1445641781 0.547668 0.421143 -0.577637 0.434753 1445641781 0.546936 0.422424 -0.576904 0.435364 1445641781 0.546936 0.422424 -0.576904 0.435364 1445641781 0.546936 0.422424 -0.576904 0.435364 1445641781 0.546936 0.422424 -0.576904 0.435364 1445641781 0.546936 0.422424 -0.576904 0.435364 1445641781 0.546936 0.422424 -0.576904 0.435364 1445641781 0.546936 0.422424 -0.576904 0.435364 1445641781 0.546814 0.424316 -0.578918 0.431030 1445641781 0.546814 0.424316 -0.578918 0.431030 1445641781 0.546814 0.424316 -0.578918 0.431030 1445641781 0.546814 0.424316 -0.578918 0.431030 1445641781 0.546814 0.424316 -0.578918 0.431030 1445641781 0.546814 0.424316 -0.578918 0.431030 1445641781 0.547119 0.423584 -0.581421 0.427979 1445641781 0.547119 0.423584 -0.581421 0.427979 1445641781 0.547119 0.423584 -0.581421 0.427979 1445641781 0.547119 0.423584 -0.581421 0.427979 1445641781 0.547119 0.423584 -0.581421 0.427979 1445641781 0.547119 0.421570 -0.581299 0.430115 1445641781 0.547119 0.421570 -0.581299 0.430115 1445641781 0.547119 0.421570 -0.581299 0.430115 1445641781 0.547119 0.421570 -0.581299 0.430115 1445641781 0.547119 0.421570 -0.581299 0.430115 1445641781 0.547119 0.421570 -0.581299 0.430115 1445641781 0.549500 0.419556 -0.580383 0.430237 1445641781 0.549500 0.419556 -0.580383 0.430237 1445641781 0.549500 0.419556 -0.580383 0.430237 1445641781 0.549500 0.419556 -0.580383 0.430237 1445641781 0.549500 0.419556 -0.580383 0.430237 1445641781 0.549500 0.419556 -0.580383 0.430237 1445641781 0.549500 0.419556 -0.580383 0.430237 1445641781 0.550354 0.419434 -0.579102 0.430969 1445641781 0.550354 0.419434 -0.579102 0.430969 1445641781 0.550354 0.419434 -0.579102 0.430969 1445641781 0.550354 0.419434 -0.579102 0.430969 1445641781 0.550354 0.419434 -0.579102 0.430969 1445641781 0.549805 0.419983 -0.577332 0.433533 1445641781 0.549805 0.419983 -0.577332 0.433533 1445641781 0.549805 0.419983 -0.577332 0.433533 1445641781 0.549805 0.419983 -0.577332 0.433533 1445641781 0.549805 0.419983 -0.577332 0.433533 1445641781 0.549805 0.419983 -0.577332 0.433533 1445641781 0.548523 0.422424 -0.575623 0.435120 1445641781 0.548523 0.422424 -0.575623 0.435120 1445641781 0.548523 0.422424 -0.575623 0.435120 1445641781 0.548523 0.422424 -0.575623 0.435120 1445641781 0.548523 0.422424 -0.575623 0.435120 1445641781 0.548523 0.422424 -0.575623 0.435120 1445641781 0.548523 0.422424 -0.575623 0.435120 1445641781 0.547607 0.423706 -0.576965 0.433228 1445641781 0.547607 0.423706 -0.576965 0.433228 1445641781 0.547607 0.423706 -0.576965 0.433228 1445641781 0.547607 0.423706 -0.576965 0.433228 1445641781 0.547607 0.423706 -0.576965 0.433228 1445641781 0.547607 0.423706 -0.576965 0.433228 1445641781 0.546631 0.424438 -0.575989 0.434998 1445641781 0.546631 0.424438 -0.575989 0.434998 1445641781 0.546631 0.424438 -0.575989 0.434998 1445641781 0.546631 0.424438 -0.575989 0.434998 1445641781 0.546631 0.424438 -0.575989 0.434998 1445641781 0.546631 0.424438 -0.575989 0.434998 1445641781 0.542542 0.428467 -0.572754 0.440430 1445641781 0.542542 0.428467 -0.572754 0.440430 1445641781 0.542542 0.428467 -0.572754 0.440430 1445641781 0.542542 0.428467 -0.572754 0.440430 1445641781 0.542542 0.428467 -0.572754 0.440430 1445641781 0.542542 0.428467 -0.572754 0.440430 1445641781 0.539185 0.431885 -0.569702 0.445129 1445641781 0.539185 0.431885 -0.569702 0.445129 1445641781 0.539185 0.431885 -0.569702 0.445129 1445641781 0.539185 0.431885 -0.569702 0.445129 1445641781 0.539185 0.431885 -0.569702 0.445129 1445641781 0.539185 0.431885 -0.569702 0.445129 1445641781 0.539185 0.431885 -0.569702 0.445129 1445641781 0.538208 0.433350 -0.569641 0.445007 1445641781 0.538208 0.433350 -0.569641 0.445007 1445641781 0.538208 0.433350 -0.569641 0.445007 1445641781 0.538208 0.433350 -0.569641 0.445007 1445641781 0.538208 0.433350 -0.569641 0.445007 1445641781 0.538208 0.433350 -0.569641 0.445007 1445641781 0.537720 0.433411 -0.569580 0.445496 1445641781 0.537720 0.433411 -0.569580 0.445496 1445641781 0.537720 0.433411 -0.569580 0.445496 1445641781 0.537720 0.433411 -0.569580 0.445496 1445641781 0.537720 0.433411 -0.569580 0.445496 1445641781 0.537720 0.433411 -0.569580 0.445496 1445641781 0.537720 0.433411 -0.569580 0.445496 1445641781 0.539246 0.430420 -0.572205 0.443298 1445641781 0.539246 0.430420 -0.572205 0.443298 1445641781 0.539246 0.430420 -0.572205 0.443298 1445641781 0.539246 0.430420 -0.572205 0.443298 1445641781 0.539246 0.430420 -0.572205 0.443298 1445641781 0.539246 0.430420 -0.572205 0.443298 1445641781 0.543457 0.426514 -0.572998 0.440857 1445641781 0.543457 0.426514 -0.572998 0.440857 1445641781 0.543457 0.426514 -0.572998 0.440857 1445641781 0.543457 0.426514 -0.572998 0.440857 1445641781 0.543457 0.426514 -0.572998 0.440857 1445641781 0.545837 0.424438 -0.572021 0.441162 1445641781 0.545837 0.424438 -0.572021 0.441162 1445641781 0.545837 0.424438 -0.572021 0.441162 1445641781 0.545837 0.424438 -0.572021 0.441162 1445641781 0.545837 0.424438 -0.572021 0.441162 1445641781 0.545837 0.424438 -0.572021 0.441162 1445641781 0.544861 0.423523 -0.571777 0.443604 1445641781 0.544861 0.423523 -0.571777 0.443604 1445641781 0.544861 0.423523 -0.571777 0.443604 1445641781 0.544861 0.423523 -0.571777 0.443604 1445641782 0.544861 0.423523 -0.571777 0.443604 1445641782 0.544861 0.423523 -0.571777 0.443604 1445641782 0.544861 0.423523 -0.571777 0.443604 1445641782 0.544189 0.425842 -0.570679 0.443542 1445641782 0.544189 0.425842 -0.570679 0.443542 1445641782 0.544189 0.425842 -0.570679 0.443542 1445641782 0.544189 0.425842 -0.570679 0.443542 1445641782 0.544189 0.425842 -0.570679 0.443542 1445641782 0.544189 0.425842 -0.570679 0.443542 1445641782 0.544861 0.426819 -0.572571 0.439331 1445641782 0.544861 0.426819 -0.572571 0.439331 1445641782 0.544861 0.426819 -0.572571 0.439331 1445641782 0.544861 0.426819 -0.572571 0.439331 1445641782 0.544861 0.426819 -0.572571 0.439331 1445641782 0.544250 0.426758 -0.572693 0.440063 1445641782 0.544250 0.426758 -0.572693 0.440063 1445641782 0.544250 0.426758 -0.572693 0.440063 1445641782 0.544250 0.426758 -0.572693 0.440063 1445641782 0.544250 0.426758 -0.572693 0.440063 1445641782 
0.548401 0.418030 -0.577332 0.437195 1445641784 0.548401 0.418030 -0.577332 0.437195 1445641784 0.548401 0.418030 -0.577332 0.437195 1445641784 0.548401 0.418030 -0.577332 0.437195 1445641784 0.548401 0.418030 -0.577332 0.437195 1445641784 0.547852 0.416626 -0.578430 0.437744 1445641784 0.547852 0.416626 -0.578430 0.437744 1445641784 0.547852 0.416626 -0.578430 0.437744 1445641784 0.547852 0.416626 -0.578430 0.437744 1445641784 0.547852 0.416626 -0.578430 0.437744 1445641784 0.547852 0.416626 -0.578430 0.437744 1445641784 0.547791 0.417358 -0.577148 0.438843 1445641784 0.547791 0.417358 -0.577148 0.438843 1445641784 0.547791 0.417358 -0.577148 0.438843 1445641784 0.547791 0.417358 -0.577148 0.438843 1445641784 0.547791 0.417358 -0.577148 0.438843 1445641784 0.547791 0.417358 -0.577148 0.438843 1445641784 0.547974 0.418884 -0.575500 0.439331 1445641784 0.547974 0.418884 -0.575500 0.439331 1445641784 0.547974 0.418884 -0.575500 0.439331 1445641784 0.547974 0.418884 -0.575500 0.439331 1445641784 0.547974 0.418884 -0.575500 0.439331 1445641784 0.547974 0.418884 -0.575500 0.439331 1445641784 0.548279 0.419617 -0.574036 0.440186 1445641784 0.548279 0.419617 -0.574036 0.440186 1445641784 0.548279 0.419617 -0.574036 0.440186 1445641784 0.548279 0.419617 -0.574036 0.440186 1445641784 0.548279 0.419617 -0.574036 0.440186 1445641784 0.548279 0.419617 -0.574036 0.440186 1445641784 0.548279 0.419617 -0.574036 0.440186 1445641784 0.548279 0.420044 -0.572571 0.441650 1445641784 0.548279 0.420044 -0.572571 0.441650 1445641784 0.548279 0.420044 -0.572571 0.441650 1445641784 0.548279 0.420044 -0.572571 0.441650 1445641784 0.548279 0.420044 -0.572571 0.441650 1445641784 0.548279 0.420044 -0.572571 0.441650 1445641784 0.548340 0.420898 -0.571350 0.442383 1445641784 0.548340 0.420898 -0.571350 0.442383 1445641784 0.548340 0.420898 -0.571350 0.442383 1445641784 0.548340 0.420898 -0.571350 0.442383 1445641784 0.548340 0.420898 -0.571350 0.442383 1445641784 0.548340 0.420898 -0.571350 0.442383 1445641784 0.548340 0.420898 -0.571350 0.442383 1445641784 0.549438 0.420776 -0.570740 0.441895 1445641784 0.549438 0.420776 -0.570740 0.441895 1445641784 0.549438 0.420776 -0.570740 0.441895 1445641784 0.549438 0.420776 -0.570740 0.441895 1445641784 0.549438 0.420776 -0.570740 0.441895 1445641784 0.549438 0.420776 -0.570740 0.441895 1445641784 0.551575 0.418823 -0.571106 0.440674 1445641784 0.551575 0.418823 -0.571106 0.440674 1445641784 0.551575 0.418823 -0.571106 0.440674 1445641784 0.551575 0.418823 -0.571106 0.440674 1445641784 0.551575 0.418823 -0.571106 0.440674 1445641784 0.551575 0.418823 -0.571106 0.440674 1445641784 0.551575 0.418823 -0.571106 0.440674 1445641784 0.551086 0.417542 -0.572693 0.440430 1445641784 0.551086 0.417542 -0.572693 0.440430 1445641784 0.551086 0.417542 -0.572693 0.440430 1445641784 0.551086 0.417542 -0.572693 0.440430 1445641784 0.551086 0.417542 -0.572693 0.440430 1445641784 0.551086 0.417542 -0.572693 0.440430 1445641784 0.546997 0.420715 -0.571960 0.443420 1445641784 0.546997 0.420715 -0.571960 0.443420 1445641784 0.546997 0.420715 -0.571960 0.443420 1445641784 0.546997 0.420715 -0.571960 0.443420 1445641784 0.546997 0.420715 -0.571960 0.443420 1445641784 0.546997 0.420715 -0.571960 0.443420 1445641784 0.545532 0.421265 -0.572083 0.444580 1445641784 0.545532 0.421265 -0.572083 0.444580 1445641784 0.545532 0.421265 -0.572083 0.444580 1445641784 0.545532 0.421265 -0.572083 0.444580 1445641784 0.545532 0.421265 -0.572083 0.444580 1445641784 0.545532 0.421265 -0.572083 0.444580 1445641784 0.545532 0.421265 -0.572083 0.444580 1445641784 0.546936 0.419617 -0.573853 0.442139 1445641784 0.546936 0.419617 -0.573853 0.442139 1445641784 0.546936 0.419617 -0.573853 0.442139 1445641784 0.546936 0.419617 -0.573853 0.442139 1445641784 0.546936 0.419617 -0.573853 0.442139 1445641784 0.546936 0.419617 -0.573853 0.442139 1445641784 0.547180 0.419189 -0.574585 0.441284 1445641784 0.547180 0.419189 -0.574585 0.441284 1445641784 0.547180 0.419189 -0.574585 0.441284 1445641784 0.547180 0.419189 -0.574585 0.441284 1445641784 0.547180 0.419189 -0.574585 0.441284 1445641784 0.547180 0.419189 -0.574585 0.441284 1445641784 0.543640 0.420959 -0.574524 0.444031 1445641785 0.543640 0.420959 -0.574524 0.444031 1445641785 0.543640 0.420959 -0.574524 0.444031 1445641785 0.543640 0.420959 -0.574524 0.444031 1445641785 0.543640 0.420959 -0.574524 0.444031 1445641785 0.543640 0.420959 -0.574524 0.444031 1445641785 0.540527 0.423157 -0.573853 0.446533 1445641785 0.540527 0.423157 -0.573853 0.446533 1445641785 0.540527 0.423157 -0.573853 0.446533 1445641785 0.540527 0.423157 -0.573853 0.446533 1445641785 0.540527 0.423157 -0.573853 0.446533 1445641785 0.540527 0.423157 -0.573853 0.446533 1445641785 0.540527 0.423157 -0.573853 0.446533 1445641785 0.543091 0.423523 -0.572998 0.444275 1445641785 0.543091 0.423523 -0.572998 0.444275 1445641785 0.543091 0.423523 -0.572998 0.444275 1445641785 0.543091 0.423523 -0.572998 0.444275 1445641785 0.543091 0.423523 -0.572998 0.444275 1445641785 0.543091 0.423523 -0.572998 0.444275 1445641785 0.546265 0.422058 -0.572144 0.442810 1445641785 0.546265 0.422058 -0.572144 0.442810 1445641785 0.546265 0.422058 -0.572144 0.442810 1445641785 0.546265 0.422058 -0.572144 0.442810 1445641785 0.546265 0.422058 -0.572144 0.442810 1445641785 0.546265 0.422058 -0.572144 0.442810 1445641785 0.546082 0.421936 -0.571167 0.444397 1445641785 0.546082 0.421936 -0.571167 0.444397 1445641785 0.546082 0.421936 -0.571167 0.444397 1445641785 0.546082 0.421936 -0.571167 0.444397 1445641785 0.546082 0.421936 -0.571167 0.444397 1445641785 0.546082 0.421936 -0.571167 0.444397 1445641785 0.545654 0.423279 -0.570496 0.444458 1445641785 0.545654 0.423279 -0.570496 0.444458 1445641785 0.545654 0.423279 -0.570496 0.444458 1445641785 0.545654 0.423279 -0.570496 0.444458 1445641785 0.545654 0.423279 -0.570496 0.444458 1445641785 0.545654 0.423279 -0.570496 0.444458 1445641785 0.548157 0.423157 -0.568787 0.443726 1445641785 0.548157 0.423157 -0.568787 0.443726 1445641785 0.548157 0.423157 -0.568787 0.443726 1445641785 0.548157 0.423157 -0.568787 0.443726 1445641785 0.548157 0.423157 -0.568787 0.443726 1445641785 0.548157 0.423157 -0.568787 0.443726 1445641785 0.548157 0.423157 -0.568787 0.443726 1445641785 0.553894 0.418518 -0.568848 0.440918 1445641785 0.553894 0.418518 -0.568848 0.440918 1445641785 0.553894 0.418518 -0.568848 0.440918 1445641785 0.553894 0.418518 -0.568848 0.440918 1445641785 0.553894 0.418518 -0.568848 0.440918 1445641785 0.553894 0.418518 -0.568848 0.440918 1445641785 0.553894 0.418518 -0.568848 0.440918 1445641785 0.553711 0.416565 -0.570984 0.440308 1445641785 0.553711 0.416565 -0.570984 0.440308 1445641785 0.553711 0.416565 -0.570984 0.440308 1445641785 0.553711 0.416565 -0.570984 0.440308 1445641785 0.553711 0.416565 -0.570984 0.440308 1445641785 0.551025 0.417908 -0.571594 0.441589 1445641785 0.551025 0.417908 -0.571594 0.441589 1445641785 0.551025 0.417908 -0.571594 0.441589 1445641785 0.551025 0.417908 -0.571594 0.441589 1445641785 0.551025 0.417908 -0.571594 0.441589 1445641785 0.551025 0.417908 -0.571594 0.441589 1445641785 0.550720 0.416565 -0.572998 0.441345 1445641785 0.550720 0.416565 -0.572998 0.441345 1445641785 0.550720 0.416565 -0.572998 0.441345 1445641785 0.550720 0.416565 -0.572998 0.441345 1445641785 0.550720 0.416565 -0.572998 0.441345 1445641785 0.550720 0.416565 -0.572998 0.441345 1445641785 0.550720 0.416565 -0.572998 0.441345 1445641785 0.550842 0.415955 -0.573364 0.441284 1445641785 0.550842 0.415955 -0.573364 0.441284 1445641785 0.550842 0.415955 -0.573364 0.441284 1445641785 0.550842 0.415955 -0.573364 0.441284 1445641785 0.550842 0.415955 -0.573364 0.441284 1445641785 0.550842 0.415955 -0.573364 0.441284 1445641785 0.548218 0.418030 -0.572876 0.443237 1445641785 0.548218 0.418030 -0.572876 0.443237 1445641785 0.548218 0.418030 -0.572876 0.443237 1445641785 0.548218 0.418030 -0.572876 0.443237 1445641785 0.548218 0.418030 -0.572876 0.443237 1445641785 0.548218 0.418030 -0.572876 0.443237 1445641785 0.544189 0.421570 -0.572083 0.445923 1445641785 0.544189 0.421570 -0.572083 0.445923 1445641785 0.544189 0.421570 -0.572083 0.445923 1445641785 0.544189 0.421570 -0.572083 0.445923 1445641785 0.544189 0.421570 -0.572083 0.445923 1445641785 0.544189 0.421570 -0.572083 0.445923 1445641785 0.543945 0.423157 -0.570984 0.446045 1445641785 0.543945 0.423157 -0.570984 0.446045 1445641785 0.543945 0.423157 -0.570984 0.446045 1445641785 0.543945 0.423157 -0.570984 0.446045 1445641785 0.543945 0.423157 -0.570984 0.446045 1445641785 0.543945 0.423157 -0.570984 0.446045 1445641785 0.543945 0.423157 -0.570984 0.446045 1445641785 0.546265 0.422974 -0.570068 0.444580 1445641785 0.546265 0.422974 -0.570068 0.444580 1445641785 0.546265 0.422974 -0.570068 0.444580 1445641785 0.546265 0.422974 -0.570068 0.444580 1445641785 0.546265 0.422974 -0.570068 0.444580 1445641785 0.546265 0.422974 -0.570068 0.444580 1445641785 0.547485 0.422241 -0.569153 0.444946 1445641785 0.547485 0.422241 -0.569153 0.444946 1445641785 0.547485 0.422241 -0.569153 0.444946 1445641785 0.547485 0.422241 -0.569153 0.444946 1445641785 0.547485 0.422241 -0.569153 0.444946 1445641785 0.547485 0.422241 -0.569153 0.444946 1445641785 0.547485 0.422241 -0.569153 0.444946 1445641785 0.548279 0.421692 -0.568298 0.445557 1445641785 0.548279 0.421692 -0.568298 0.445557 1445641785 0.548279 0.421692 -0.568298 0.445557 1445641785 0.548279 0.421692 -0.568298 0.445557 1445641785 0.548279 0.421692 -0.568298 0.445557 1445641785 0.551086 0.420166 -0.567749 0.444275 1445641785 0.551086 0.420166 -0.567749 0.444275 1445641786 0.551086 0.420166 -0.567749 0.444275 1445641786 0.551086 0.420166 -0.567749 0.444275 1445641786 0.551086 0.420166 -0.567749 0.444275 1445641786 0.551086 0.420166 -0.567749 0.444275 1445641786 0.551086 0.420166 -0.567749 0.444275 1445641786 0.555542 0.415710 -0.568787 0.441589 1445641786 0.555542 0.415710 -0.568787 0.441589 1445641786 0.555542 0.415710 -0.568787 0.441589 1445641786 0.555542 0.415710 -0.568787 0.441589 1445641786 0.555542 0.415710 -0.568787 0.441589 1445641786 0.555542 0.415710 -0.568787 0.441589 1445641786 0.555908 0.413391 -0.570618 0.440857 1445641786 0.555908 0.413391 -0.570618 0.440857 1445641786 0.555908 0.413391 -0.570618 0.440857 1445641786 0.555908 0.413391 -0.570618 0.440857 1445641786 0.555908 0.413391 -0.570618 0.440857 1445641786 0.555908 0.413391 -0.570618 0.440857 1445641786 0.554138 0.414551 -0.570679 0.442017 1445641786 0.554138 0.414551 -0.570679 0.442017 1445641786 0.554138 0.414551 -0.570679 0.442017 1445641786 0.554138 0.414551 -0.570679 0.442017 1445641786 0.554138 0.414551 -0.570679 0.442017 1445641786 0.554138 0.414551 -0.570679 0.442017 1445641786 0.554138 0.414551 -0.570679 0.442017 1445641786 0.554016 0.414124 -0.571045 0.442139 1445641786 0.554016 0.414124 -0.571045 0.442139 1445641786 0.554016 0.414124 -0.571045 0.442139 1445641786 0.554016 0.414124 -0.571045 0.442139 1445641786 0.554016 0.414124 -0.571045 0.442139 1445641786 0.554016 0.414124 -0.571045 0.442139 1445641786 0.555603 0.411804 -0.572815 0.439941 1445641786 0.555603 0.411804 -0.572815 0.439941 1445641786 0.555603 0.411804 -0.572815 0.439941 1445641786 0.555603 0.411804 -0.572815 0.439941 1445641786 0.555603 0.411804 -0.572815 0.439941 1445641786 0.555603 0.411804 -0.572815 0.439941 1445641786 0.555603 0.411804 -0.572815 0.439941 1445641786 0.556396 0.410950 -0.573853 0.438477 1445641786 0.556396 0.410950 -0.573853 0.438477 1445641786 0.556396 0.410950 -0.573853 0.438477 1445641786 0.556396 0.410950 -0.573853 0.438477 1445641786 0.556396 0.410950 -0.573853 0.438477 1445641786 0.556396 0.410950 -0.573853 0.438477 1445641786 0.554077 0.411438 -0.574707 0.439819 1445641786 0.554077 0.411438 -0.574707 0.439819 1445641786 0.554077 0.411438 -0.574707 0.439819 1445641786 0.554077 0.411438 -0.574707 0.439819 1445641786 0.554077 0.411438 -0.574707 0.439819 1445641786 0.554077 0.411438 -0.574707 0.439819 1445641786 0.554077 0.411438 -0.574707 0.439819 1445641786 0.550110 0.413208 -0.575317 0.442261 1445641786 0.550110 0.413208 -0.575317 0.442261 1445641786 0.550110 0.413208 -0.575317 0.442261 1445641786 0.550110 0.413208 -0.575317 0.442261 1445641786 0.550110 0.413208 -0.575317 0.442261 1445641786 0.549622 0.414734 -0.574158 0.442932 1445641786 0.549622 0.414734 -0.574158 0.442932 1445641786 0.549622 0.414734 -0.574158 0.442932 1445641786 0.549622 0.414734 -0.574158 0.442932 1445641786 0.549622 0.414734 -0.574158 0.442932 1445641786 0.549622 0.414734 -0.574158 0.442932 1445641786 0.549622 0.414734 -0.574158 0.442932 1445641786 0.550171 0.415955 -0.572327 0.443481 1445641786 0.550171 0.415955 -0.572327 0.443481 1445641786 0.550171 0.415955 -0.572327 0.443481 1445641786 0.550171 0.415955 -0.572327 0.443481 1445641786 0.550171 0.415955 -0.572327 0.443481 1445641786 0.550171 0.415955 -0.572327 0.443481 1445641786 0.549622 0.417175 -0.570190 0.445740 1445641786 0.549622 0.417175 -0.570190 0.445740 1445641786 0.549622 0.417175 -0.570190 0.445740 1445641786 0.549622 0.417175 -0.570190 0.445740 1445641786 0.549622 0.417175 -0.570190 0.445740 1445641786 0.549622 0.417175 -0.570190 0.445740 1445641786 0.549622 0.417175 -0.570190 0.445740 1445641786 0.548645 0.418640 -0.568481 0.447754 1445641786 0.548645 0.418640 -0.568481 0.447754 1445641786 0.548645 0.418640 -0.568481 0.447754 1445641786 0.548645 0.418640 -0.568481 0.447754 1445641786 0.550537 0.405151 -0.561707 0.466064 1445641786 0.550537 0.405151 -0.561707 0.466064 1445641786 0.550537 0.405151 -0.561707 0.466064 1445641786 0.550537 0.405151 -0.561707 0.466064 1445641786 0.550537 0.405151 -0.561707 0.466064 1445641786 0.550537 0.405151 -0.561707 0.466064 1445641786 0.537903 0.418457 -0.573547 0.454468 1445641786 0.537903 0.418457 -0.573547 0.454468 1445641786 0.537903 0.418457 -0.573547 0.454468 1445641786 0.537903 0.418457 -0.573547 0.454468 1445641786 0.537903 0.418457 -0.573547 0.454468 1445641786 0.537903 0.418457 -0.573547 0.454468 1445641786 0.545227 0.412903 -0.563660 0.463074 1445641786 0.545227 0.412903 -0.563660 0.463074 1445641786 0.545227 0.412903 -0.563660 0.463074 1445641786 0.545227 0.412903 -0.563660 0.463074 1445641786 0.545227 0.412903 -0.563660 0.463074 1445641786 0.545227 0.412903 -0.563660 0.463074 1445641786 0.538696 0.418823 -0.567322 0.460999 1445641786 0.538696 0.418823 -0.567322 0.460999 1445641786 0.538696 0.418823 -0.567322 0.460999 1445641786 0.538696 0.418823 -0.567322 0.460999 1445641786 0.538696 0.418823 -0.567322 0.460999 1445641786 0.538696 0.418823 -0.567322 0.460999 1445641786 0.538696 0.418823 -0.567322 0.460999 1445641786 0.535583 0.424377 -0.566223 0.460876 1445641786 0.535583 0.424377 -0.566223 0.460876 1445641786 0.535583 0.424377 -0.566223 0.460876 1445641786 0.535583 0.424377 -0.566223 0.460876 1445641786 0.535583 0.424377 -0.566223 0.460876 1445641786 0.535583 0.424377 -0.566223 0.460876 1445641786 0.537048 0.420715 -0.568420 0.459839 1445641786 0.537048 0.420715 -0.568420 0.459839 1445641787 0.537048 0.420715 -0.568420 0.459839 1445641787 0.537048 0.420715 -0.568420 0.459839 1445641787 0.537048 0.420715 -0.568420 0.459839 1445641787 0.537048 0.420715 -0.568420 0.459839 1445641787 0.542664 0.416504 -0.572083 0.452515 1445641787 0.542664 0.416504 -0.572083 0.452515 1445641787 0.542664 0.416504 -0.572083 0.452515 1445641787 0.542664 0.416504 -0.572083 0.452515 1445641787 0.542664 0.416504 -0.572083 0.452515 1445641787 0.542664 0.416504 -0.572083 0.452515 1445641787 0.547119 0.413147 -0.575195 0.446167 1445641787 0.547119 0.413147 -0.575195 0.446167 1445641787 0.547119 0.413147 -0.575195 0.446167 1445641787 0.547119 0.413147 -0.575195 0.446167 1445641787 0.547119 0.413147 -0.575195 0.446167 1445641787 0.547119 0.413147 -0.575195 0.446167 1445641787 0.545227 0.412231 -0.577087 0.446899 1445641787 0.545227 0.412231 -0.577087 0.446899 1445641787 0.545227 0.412231 -0.577087 0.446899 1445641787 0.545227 0.412231 -0.577087 0.446899 1445641787 0.545227 0.412231 -0.577087 0.446899 1445641787 0.545227 0.412231 -0.577087 0.446899 1445641787 0.542053 0.411133 -0.579041 0.449219 1445641787 0.542053 0.411133 -0.579041 0.449219 1445641787 0.542053 0.411133 -0.579041 0.449219 1445641787 0.542053 0.411133 -0.579041 0.449219 1445641787 0.542053 0.411133 -0.579041 0.449219 1445641787 0.542053 0.411133 -0.579041 0.449219 1445641787 0.540344 0.411743 -0.579285 0.450439 1445641787 0.540344 0.411743 -0.579285 0.450439 1445641787 0.540344 0.411743 -0.579285 0.450439 1445641787 0.540344 0.411743 -0.579285 0.450439 1445641787 0.540344 0.411743 -0.579285 0.450439 1445641787 0.540344 0.411743 -0.579285 0.450439 1445641787 0.538696 0.414246 -0.577271 0.452637 1445641787 0.538696 0.414246 -0.577271 0.452637 1445641787 0.538696 0.414246 -0.577271 0.452637 1445641787 0.538696 0.414246 -0.577271 0.452637 1445641787 0.538696 0.414246 -0.577271 0.452637 1445641787 0.538696 0.414246 -0.577271 0.452637 1445641787 0.537903 0.416199 -0.575073 0.454590 1445641787 0.537903 0.416199 -0.575073 0.454590 1445641787 0.537903 0.416199 -0.575073 0.454590 1445641787 0.537903 0.416199 -0.575073 0.454590 1445641787 0.537903 0.416199 -0.575073 0.454590 1445641787 0.537903 0.416199 -0.575073 0.454590 1445641787 0.537354 0.417725 -0.573242 0.456177 1445641787 0.537354 0.417725 -0.573242 0.456177 1445641787 0.537354 0.417725 -0.573242 0.456177 1445641787 0.537354 0.417725 -0.573242 0.456177 1445641787 0.537354 0.417725 -0.573242 0.456177 1445641787 0.537354 0.417725 -0.573242 0.456177 1445641787 0.537354 0.417725 -0.573242 0.456177 1445641787 0.537231 0.419006 -0.571411 0.457458 1445641787 0.537231 0.419006 -0.571411 0.457458 1445641787 0.537231 0.419006 -0.571411 0.457458 1445641787 0.537231 0.419006 -0.571411 0.457458 1445641787 0.537231 0.419006 -0.571411 0.457458 1445641787 0.538025 0.419983 -0.570313 0.456970 1445641787 0.538025 0.419983 -0.570313 0.456970 1445641787 0.538025 0.419983 -0.570313 0.456970 1445641787 0.538025 0.419983 -0.570313 0.456970 1445641787 0.538025 0.419983 -0.570313 0.456970 1445641787 0.538025 0.419983 -0.570313 0.456970 1445641787 0.538025 0.419983 -0.570313 0.456970 1445641787 0.539490 0.420044 -0.570374 0.455139 1445641787 0.539490 0.420044 -0.570374 0.455139 1445641787 0.539490 0.420044 -0.570374 0.455139 1445641787 0.539490 0.420044 -0.570374 0.455139 1445641787 0.539490 0.420044 -0.570374 0.455139 1445641787 0.539490 0.420044 -0.570374 0.455139 1445641787 0.539490 0.420044 -0.570374 0.455139 1445641787 0.539124 0.419678 -0.572021 0.453857 1445641787 0.539124 0.419678 -0.572021 0.453857 1445641787 0.539124 0.419678 -0.572021 0.453857 1445641787 0.539124 0.419678 -0.572021 0.453857 1445641787 0.539124 0.419678 -0.572021 0.453857 1445641787 0.539124 0.419678 -0.572021 0.453857 1445641787 0.537354 0.421509 -0.571533 0.454834 1445641787 0.537354 0.421509 -0.571533 0.454834 1445641787 0.537354 0.421509 -0.571533 0.454834 1445641787 0.537354 0.421509 -0.571533 0.454834 1445641787 0.537354 0.421509 -0.571533 0.454834 1445641787 0.537354 0.421509 -0.571533 0.454834 1445641787 0.537354 0.421509 -0.571533 0.454834 1445641787 0.537537 0.420288 -0.571899 0.455261 1445641787 0.537537 0.420288 -0.571899 0.455261 1445641787 0.537537 0.420288 -0.571899 0.455261 1445641787 0.537537 0.420288 -0.571899 0.455261 1445641787 0.537537 0.420288 -0.571899 0.455261 1445641787 0.537537 0.420288 -0.571899 0.455261 1445641787 0.538391 0.417542 -0.574402 0.453674 1445641787 0.538391 0.417542 -0.574402 0.453674 1445641787 0.538391 0.417542 -0.574402 0.453674 1445641787 0.538391 0.417542 -0.574402 0.453674 1445641787 0.538391 0.417542 -0.574402 0.453674 1445641787 0.538391 0.417542 -0.574402 0.453674 1445641787 0.538452 0.416870 -0.576294 0.451782 1445641787 0.538452 0.416870 -0.576294 0.451782 1445641787 0.538452 0.416870 -0.576294 0.451782 1445641787 0.538452 0.416870 -0.576294 0.451782 1445641787 0.538452 0.416870 -0.576294 0.451782 1445641787 0.538452 0.416870 -0.576294 0.451782 1445641787 0.535767 0.418518 -0.576416 0.453308 1445641787 0.535767 0.418518 -0.576416 0.453308 1445641787 0.535767 0.418518 -0.576416 0.453308 1445641787 0.535767 0.418518 -0.576416 0.453308 1445641787 0.535767 0.418518 -0.576416 0.453308 1445641787 0.535767 0.418518 -0.576416 0.453308 1445641787 0.535767 0.418518 -0.576416 0.453308 1445641787 0.533875 0.419800 -0.576172 0.454651 1445641787 0.533875 0.419800 -0.576172 0.454651 1445641787 0.533875 0.419800 -0.576172 0.454651 1445641788 0.533875 0.419800 -0.576172 0.454651 1445641788 0.533875 0.419800 -0.576172 0.454651 1445641788 0.533875 0.419800 -0.576172 0.454651 1445641788 0.534424 0.421326 -0.575317 0.453613 1445641788 0.534424 0.421326 -0.575317 0.453613 1445641788 0.534424 0.421326 -0.575317 0.453613 1445641788 0.534424 0.421326 -0.575317 0.453613 1445641788 0.534424 0.421326 -0.575317 0.453613 1445641788 0.534851 0.421875 -0.573853 0.454468 1445641788 0.534851 0.421875 -0.573853 0.454468 1445641788 0.534851 0.421875 -0.573853 0.454468 1445641788 0.534851 0.421875 -0.573853 0.454468 1445641788 0.534851 0.421875 -0.573853 0.454468 1445641788 0.534851 0.421875 -0.573853 0.454468 1445641788 0.534729 0.422119 -0.572998 0.455566 1445641788 0.534729 0.422119 -0.572998 0.455566 1445641788 0.534729 0.422119 -0.572998 0.455566 1445641788 0.534729 0.422119 -0.572998 0.455566 1445641788 0.534729 0.422119 -0.572998 0.455566 1445641788 0.534729 0.422119 -0.572998 0.455566 1445641788 0.534729 0.422119 -0.572998 0.455566 1445641788 0.535278 0.421997 -0.573242 0.454712 1445641788 0.535278 0.421997 -0.573242 0.454712 1445641788 0.535278 0.421997 -0.573242 0.454712 1445641788 0.535278 0.421997 -0.573242 0.454712 1445641788 0.535278 0.421997 -0.573242 0.454712 1445641788 0.535278 0.421997 -0.573242 0.454712 1445641788 0.536438 0.421326 -0.573730 0.453247 1445641788 0.536438 0.421326 -0.573730 0.453247 1445641788 0.536438 0.421326 -0.573730 0.453247 1445641788 0.536438 0.421326 -0.573730 0.453247 1445641788 0.536438 0.421326 -0.573730 0.453247 1445641788 0.536438 0.421326 -0.573730 0.453247 1445641788 0.536255 0.421387 -0.574402 0.452576 1445641788 0.536255 0.421387 -0.574402 0.452576 1445641788 0.536255 0.421387 -0.574402 0.452576 1445641788 0.536255 0.421387 -0.574402 0.452576 1445641788 0.536255 0.421387 -0.574402 0.452576 1445641788 0.536255 0.421387 -0.574402 0.452576 1445641788 0.534241 0.423462 -0.573792 0.453857 1445641788 0.534241 0.423462 -0.573792 0.453857 1445641788 0.534241 0.423462 -0.573792 0.453857 1445641788 0.534241 0.423462 -0.573792 0.453857 1445641788 0.534241 0.423462 -0.573792 0.453857 1445641788 0.534241 0.423462 -0.573792 0.453857 1445641788 0.534241 0.423462 -0.573792 0.453857 1445641788 0.533325 0.424133 -0.573425 0.454773 1445641788 0.533325 0.424133 -0.573425 0.454773 1445641788 0.533325 0.424133 -0.573425 0.454773 1445641788 0.533325 0.424133 -0.573425 0.454773 1445641788 0.533325 0.424133 -0.573425 0.454773 1445641788 0.533325 0.424133 -0.573425 0.454773 1445641788 0.538391 0.418884 -0.574951 0.451721 1445641788 0.538391 0.418884 -0.574951 0.451721 1445641788 0.538391 0.418884 -0.574951 0.451721 1445641788 0.538391 0.418884 -0.574951 0.451721 1445641788 0.538391 0.418884 -0.574951 0.451721 1445641788 0.538391 0.418884 -0.574951 0.451721 1445641788 0.542786 0.415100 -0.576599 0.447815 1445641788 0.542786 0.415100 -0.576599 0.447815 1445641788 0.542786 0.415100 -0.576599 0.447815 1445641788 0.542786 0.415100 -0.576599 0.447815 1445641788 0.542786 0.415100 -0.576599 0.447815 1445641788 0.542786 0.415100 -0.576599 0.447815 1445641788 0.542297 0.414551 -0.578003 0.447144 1445641788 0.542297 0.414551 -0.578003 0.447144 1445641788 0.542297 0.414551 -0.578003 0.447144 1445641788 0.542297 0.414551 -0.578003 0.447144 1445641788 0.542297 0.414551 -0.578003 0.447144 1445641788 0.538635 0.416748 -0.578125 0.449341 1445641788 0.538635 0.416748 -0.578125 0.449341 1445641788 0.538635 0.416748 -0.578125 0.449341 1445641788 0.538635 0.416748 -0.578125 0.449341 1445641788 0.538635 0.416748 -0.578125 0.449341 1445641788 0.538635 0.416748 -0.578125 0.449341 1445641788 0.535645 0.419556 -0.578491 0.449890 1445641788 0.535645 0.419556 -0.578491 0.449890 1445641788 0.535645 0.419556 -0.578491 0.449890 1445641788 0.535645 0.419556 -0.578491 0.449890 1445641788 0.535645 0.419556 -0.578491 0.449890 1445641788 0.535645 0.419556 -0.578491 0.449890 1445641788 0.534851 0.422485 -0.577393 0.449463 1445641788 0.534851 0.422485 -0.577393 0.449463 1445641788 0.534851 0.422485 -0.577393 0.449463 1445641788 0.534851 0.422485 -0.577393 0.449463 1445641788 0.534851 0.422485 -0.577393 0.449463 1445641788 0.534851 0.422485 -0.577393 0.449463 1445641788 0.534851 0.422485 -0.577393 0.449463 1445641788 0.536194 0.423584 -0.575256 0.449524 1445641788 0.536194 0.423584 -0.575256 0.449524 1445641788 0.536194 0.423584 -0.575256 0.449524 1445641788 0.536194 0.423584 -0.575256 0.449524 1445641788 0.536194 0.423584 -0.575256 0.449524 1445641788 0.536194 0.423584 -0.575256 0.449524 1445641788 0.537170 0.422791 -0.574585 0.449951 1445641788 0.537170 0.422791 -0.574585 0.449951 1445641788 0.537170 0.422791 -0.574585 0.449951 1445641788 0.537170 0.422791 -0.574585 0.449951 1445641788 0.537170 0.422791 -0.574585 0.449951 1445641788 0.537170 0.422791 -0.574585 0.449951 1445641788 0.538391 0.421875 -0.574890 0.449036 1445641788 0.538391 0.421875 -0.574890 0.449036 1445641788 0.538391 0.421875 -0.574890 0.449036 1445641788 0.538391 0.421875 -0.574890 0.449036 1445641788 0.538391 0.421875 -0.574890 0.449036 1445641788 0.538391 0.421875 -0.574890 0.449036 1445641788 0.539978 0.421265 -0.575073 0.447449 1445641788 0.539978 0.421265 -0.575073 0.447449 1445641788 0.539978 0.421265 -0.575073 0.447449 1445641788 0.539978 0.421265 -0.575073 0.447449 1445641788 0.539978 0.421265 -0.575073 0.447449 1445641789 0.539978 0.421265 -0.575073 0.447449 1445641789 0.539978 0.421265 -0.575073 0.447449 1445641789 0.541626 0.420227 -0.575439 0.445984 1445641789 0.541626 0.420227 -0.575439 0.445984 1445641789 0.541626 0.420227 -0.575439 0.445984 1445641789 0.541626 0.420227 -0.575439 0.445984 1445641789 0.541626 0.420227 -0.575439 0.445984 1445641789 0.541626 0.420227 -0.575439 0.445984 1445641789 0.540771 0.420166 -0.576416 0.445801 1445641789 0.540771 0.420166 -0.576416 0.445801 1445641789 0.540771 0.420166 -0.576416 0.445801 1445641789 0.540771 0.420166 -0.576416 0.445801 1445641789 0.540771 0.420166 -0.576416 0.445801 1445641789 0.538452 0.421448 -0.575867 0.448059 1445641789 0.538452 0.421448 -0.575867 0.448059 1445641789 0.538452 0.421448 -0.575867 0.448059 1445641789 0.538452 0.421448 -0.575867 0.448059 1445641789 0.538452 0.421448 -0.575867 0.448059 1445641789 0.538452 0.421448 -0.575867 0.448059 1445641789 0.538452 0.421448 -0.575867 0.448059 1445641789 0.541443 0.418335 -0.576904 0.446045 1445641789 0.541443 0.418335 -0.576904 0.446045 1445641789 0.541443 0.418335 -0.576904 0.446045 1445641789 0.541443 0.418335 -0.576904 0.446045 1445641789 0.541443 0.418335 -0.576904 0.446045 1445641789 0.541443 0.418335 -0.576904 0.446045 1445641789 0.545288 0.413452 -0.580872 0.440796 1445641789 0.545288 0.413452 -0.580872 0.440796 1445641789 0.545288 0.413452 -0.580872 0.440796 1445641789 0.545288 0.413452 -0.580872 0.440796 1445641789 0.545288 0.413452 -0.580872 0.440796 1445641789 0.545288 0.413452 -0.580872 0.440796 1445641789 0.544861 0.412659 -0.581787 0.440796 1445641789 0.544861 0.412659 -0.581787 0.440796 1445641789 0.544861 0.412659 -0.581787 0.440796 1445641789 0.544861 0.412659 -0.581787 0.440796 1445641789 0.544861 0.412659 -0.581787 0.440796 1445641789 0.544861 0.412659 -0.581787 0.440796 1445641789 0.544861 0.412659 -0.581787 0.440796 1445641789 0.540588 0.413940 -0.581360 0.445374 1445641789 0.540588 0.413940 -0.581360 0.445374 1445641789 0.540588 0.413940 -0.581360 0.445374 1445641789 0.540588 0.413940 -0.581360 0.445374 1445641789 0.540588 0.413940 -0.581360 0.445374 1445641789 0.540588 0.413940 -0.581360 0.445374 1445641789 
0.536743 0.422058 -0.575928 0.449402 1445641793 0.536743 0.422058 -0.575928 0.449402 1445641793 0.536743 0.422058 -0.575928 0.449402 1445641793 0.536743 0.422058 -0.575928 0.449402 1445641793 0.536743 0.422058 -0.575928 0.449402 1445641793 0.536743 0.422058 -0.575928 0.449402 1445641793 0.536560 0.423096 -0.575134 0.449707 1445641793 0.536560 0.423096 -0.575134 0.449707 1445641793 0.536560 0.423096 -0.575134 0.449707 1445641793 0.536560 0.423096 -0.575134 0.449707 1445641793 0.536560 0.423096 -0.575134 0.449707 1445641793 0.536560 0.423096 -0.575134 0.449707 1445641793 0.536560 0.423096 -0.575134 0.449707 1445641793 0.536682 0.423462 -0.574646 0.449890 1445641793 0.536682 0.423462 -0.574646 0.449890 1445641793 0.536682 0.423462 -0.574646 0.449890 1445641793 0.536682 0.423462 -0.574646 0.449890 1445641794 0.536682 0.423462 -0.574646 0.449890 1445641794 0.536682 0.423462 -0.574646 0.449890 1445641794 0.537537 0.422791 -0.574646 0.449463 1445641794 0.537537 0.422791 -0.574646 0.449463 1445641794 0.537537 0.422791 -0.574646 0.449463 1445641794 0.537537 0.422791 -0.574646 0.449463 1445641794 0.537537 0.422791 -0.574646 0.449463 1445641794 0.537537 0.422791 -0.574646 0.449463 1445641794 0.537537 0.422791 -0.574646 0.449463 1445641794 0.538635 0.422119 -0.574829 0.448608 1445641794 0.538635 0.422119 -0.574829 0.448608 1445641794 0.538635 0.422119 -0.574829 0.448608 1445641794 0.538635 0.422119 -0.574829 0.448608 1445641794 0.538635 0.422119 -0.574829 0.448608 1445641794 0.538635 0.422119 -0.574829 0.448608 1445641794 0.538818 0.420837 -0.575989 0.448059 1445641794 0.538818 0.420837 -0.575989 0.448059 1445641794 0.538818 0.420837 -0.575989 0.448059 1445641794 0.538818 0.420837 -0.575989 0.448059 1445641794 0.538818 0.420837 -0.575989 0.448059 1445641794 0.538818 0.420837 -0.575989 0.448059 1445641794 0.538818 0.420837 -0.575989 0.448059 1445641794 0.538208 0.421021 -0.576050 0.448547 1445641794 0.538208 0.421021 -0.576050 0.448547 1445641794 0.538208 0.421021 -0.576050 0.448547 1445641794 0.538208 0.421021 -0.576050 0.448547 1445641794 0.538208 0.421021 -0.576050 0.448547 1445641794 0.538208 0.421021 -0.576050 0.448547 1445641794 0.537598 0.423096 -0.575928 0.447388 1445641794 0.537598 0.423096 -0.575928 0.447388 1445641794 0.537598 0.423096 -0.575928 0.447388 1445641794 0.537598 0.423096 -0.575928 0.447388 1445641794 0.537598 0.423096 -0.575928 0.447388 1445641794 0.537903 0.425537 -0.576721 0.443726 1445641794 0.537903 0.425537 -0.576721 0.443726 1445641794 0.537903 0.425537 -0.576721 0.443726 1445641794 0.537903 0.425537 -0.576721 0.443726 1445641794 0.537903 0.425537 -0.576721 0.443726 1445641794 0.537903 0.425537 -0.576721 0.443726 1445641794 0.537903 0.425537 -0.576721 0.443726 1445641794 0.535950 0.427979 -0.578064 0.442017 1445641794 0.535950 0.427979 -0.578064 0.442017 1445641794 0.535950 0.427979 -0.578064 0.442017 1445641794 0.535950 0.427979 -0.578064 0.442017 1445641794 0.535950 0.427979 -0.578064 0.442017 1445641794 0.535950 0.427979 -0.578064 0.442017 1445641794 0.533386 0.429993 -0.577271 0.444214 1445641794 0.533386 0.429993 -0.577271 0.444214 1445641794 0.533386 0.429993 -0.577271 0.444214 1445641794 0.533386 0.429993 -0.577271 0.444214 1445641794 0.533386 0.429993 -0.577271 0.444214 1445641794 0.533386 0.429993 -0.577271 0.444214 1445641794 0.533752 0.428040 -0.579224 0.443115 1445641794 0.533752 0.428040 -0.579224 0.443115 1445641794 0.533752 0.428040 -0.579224 0.443115 1445641794 0.533752 0.428040 -0.579224 0.443115 1445641794 0.533752 0.428040 -0.579224 0.443115 1445641794 0.533752 0.428040 -0.579224 0.443115 1445641794 0.533752 0.428040 -0.579224 0.443115 1445641794 0.535950 0.424866 -0.580872 0.441345 1445641794 0.535950 0.424866 -0.580872 0.441345 1445641794 0.535950 0.424866 -0.580872 0.441345 1445641794 0.535950 0.424866 -0.580872 0.441345 1445641794 0.535950 0.424866 -0.580872 0.441345 1445641794 0.535950 0.424866 -0.580872 0.441345 1445641794 0.537109 0.422729 -0.581238 0.441467 1445641794 0.537109 0.422729 -0.581238 0.441467 1445641794 0.537109 0.422729 -0.581238 0.441467 1445641794 0.537109 0.422729 -0.581238 0.441467 1445641794 0.537109 0.422729 -0.581238 0.441467 1445641794 0.537109 0.422729 -0.581238 0.441467 1445641794 0.536682 0.420715 -0.581726 0.443298 1445641794 0.536682 0.420715 -0.581726 0.443298 1445641794 0.536682 0.420715 -0.581726 0.443298 1445641794 0.536682 0.420715 -0.581726 0.443298 1445641794 0.536682 0.420715 -0.581726 0.443298 1445641794 0.536682 0.420715 -0.581726 0.443298 1445641794 0.535706 0.421204 -0.579590 0.446838 1445641794 0.535706 0.421204 -0.579590 0.446838 1445641794 0.535706 0.421204 -0.579590 0.446838 1445641794 0.535706 0.421204 -0.579590 0.446838 1445641794 0.535706 0.421204 -0.579590 0.446838 1445641794 0.535706 0.421204 -0.579590 0.446838 1445641794 0.537048 0.422607 -0.578674 0.445007 1445641794 0.537048 0.422607 -0.578674 0.445007 1445641794 0.537048 0.422607 -0.578674 0.445007 1445641794 0.537048 0.422607 -0.578674 0.445007 1445641794 0.537048 0.422607 -0.578674 0.445007 1445641794 0.537048 0.422607 -0.578674 0.445007 1445641794 0.537048 0.422607 -0.578674 0.445007 1445641794 0.537292 0.421875 -0.582153 0.440857 1445641794 0.537292 0.421875 -0.582153 0.440857 1445641794 0.537292 0.421875 -0.582153 0.440857 1445641794 0.537292 0.421875 -0.582153 0.440857 1445641794 0.537292 0.421875 -0.582153 0.440857 1445641794 0.537292 0.421875 -0.582153 0.440857 1445641794 0.535950 0.423706 -0.580872 0.442444 1445641794 0.535950 0.423706 -0.580872 0.442444 1445641794 0.535950 0.423706 -0.580872 0.442444 1445641794 0.535950 0.423706 -0.580872 0.442444 1445641794 0.535950 0.423706 -0.580872 0.442444 1445641794 0.535950 0.423706 -0.580872 0.442444 1445641794 0.534180 0.426270 -0.578552 0.445190 1445641794 0.534180 0.426270 -0.578552 0.445190 1445641794 0.534180 0.426270 -0.578552 0.445190 1445641794 0.534180 0.426270 -0.578552 0.445190 1445641794 0.534180 0.426270 -0.578552 0.445190 1445641794 0.534180 0.426270 -0.578552 0.445190 1445641794 0.534180 0.426270 -0.578552 0.445190 1445641794 0.534363 0.426392 -0.579285 0.443909 1445641794 0.534363 0.426392 -0.579285 0.443909 1445641794 0.534363 0.426392 -0.579285 0.443909 1445641794 0.534363 0.426392 -0.579285 0.443909 1445641794 0.534363 0.426392 -0.579285 0.443909 1445641794 0.534363 0.426392 -0.579285 0.443909 1445641795 0.534058 0.426575 -0.579895 0.443237 1445641795 0.534058 0.426575 -0.579895 0.443237 1445641795 0.534058 0.426575 -0.579895 0.443237 1445641795 0.534058 0.426575 -0.579895 0.443237 1445641795 0.534058 0.426575 -0.579895 0.443237 1445641795 0.534058 0.426575 -0.579895 0.443237 1445641795 0.534058 0.426575 -0.579895 0.443237 1445641795 0.534180 0.425171 -0.580017 0.444336 1445641795 0.534180 0.425171 -0.580017 0.444336 1445641795 0.534180 0.425171 -0.580017 0.444336 1445641795 0.534180 0.425171 -0.580017 0.444336 1445641795 0.534180 0.425171 -0.580017 0.444336 1445641795 0.534180 0.425171 -0.580017 0.444336 1445641795 0.535461 0.423950 -0.579346 0.444824 1445641795 0.535461 0.423950 -0.579346 0.444824 1445641795 0.535461 0.423950 -0.579346 0.444824 1445641795 0.535461 0.423950 -0.579346 0.444824 1445641795 0.535461 0.423950 -0.579346 0.444824 1445641795 0.535461 0.423950 -0.579346 0.444824 1445641795 0.537476 0.421875 -0.578918 0.444946 1445641795 0.537476 0.421875 -0.578918 0.444946 1445641795 0.537476 0.421875 -0.578918 0.444946 1445641795 0.537476 0.421875 -0.578918 0.444946 1445641795 0.537476 0.421875 -0.578918 0.444946 1445641795 0.537476 0.421875 -0.578918 0.444946 1445641795 0.537231 0.421326 -0.577209 0.447937 1445641795 0.537231 0.421326 -0.577209 0.447937 1445641795 0.537231 0.421326 -0.577209 0.447937 1445641795 0.537231 0.421326 -0.577209 0.447937 1445641795 0.537231 0.421326 -0.577209 0.447937 1445641795 0.537231 0.421326 -0.577209 0.447937 1445641795 0.537170 0.423340 -0.574646 0.449402 1445641795 0.537170 0.423340 -0.574646 0.449402 1445641795 0.537170 0.423340 -0.574646 0.449402 1445641795 0.537170 0.423340 -0.574646 0.449402 1445641795 0.537170 0.423340 -0.574646 0.449402 1445641795 0.537170 0.423340 -0.574646 0.449402 1445641795 0.537170 0.423340 -0.574646 0.449402 1445641795 0.538269 0.423584 -0.576416 0.445618 1445641795 0.538269 0.423584 -0.576416 0.445618 1445641795 0.538269 0.423584 -0.576416 0.445618 1445641795 0.538269 0.423584 -0.576416 0.445618 1445641795 0.538269 0.423584 -0.576416 0.445618 1445641795 0.538269 0.423584 -0.576416 0.445618 1445641795 0.537781 0.424011 -0.576294 0.445862 1445641795 0.537781 0.424011 -0.576294 0.445862 1445641795 0.537781 0.424011 -0.576294 0.445862 1445641795 0.537781 0.424011 -0.576294 0.445862 1445641795 0.537781 0.424011 -0.576294 0.445862 1445641795 0.537781 0.424011 -0.576294 0.445862 1445641795 0.536865 0.428040 -0.572571 0.447937 1445641795 0.536865 0.428040 -0.572571 0.447937 1445641795 0.536865 0.428040 -0.572571 0.447937 1445641795 0.536865 0.428040 -0.572571 0.447937 1445641795 0.536865 0.428040 -0.572571 0.447937 1445641795 0.537964 0.427307 -0.573730 0.445862 1445641795 0.537964 0.427307 -0.573730 0.445862 1445641795 0.537964 0.427307 -0.573730 0.445862 1445641795 0.537964 0.427307 -0.573730 0.445862 1445641795 0.537964 0.427307 -0.573730 0.445862 1445641795 0.537964 0.427307 -0.573730 0.445862 1445641795 0.537415 0.426331 -0.577576 0.442444 1445641795 0.537415 0.426331 -0.577576 0.442444 1445641795 0.537415 0.426331 -0.577576 0.442444 1445641795 0.537415 0.426331 -0.577576 0.442444 1445641795 0.537415 0.426331 -0.577576 0.442444 1445641795 0.537415 0.426331 -0.577576 0.442444 1445641795 0.536133 0.426331 -0.576965 0.444885 1445641795 0.536133 0.426331 -0.576965 0.444885 1445641795 0.536133 0.426331 -0.576965 0.444885 1445641795 0.536133 0.426331 -0.576965 0.444885 1445641795 0.536133 0.426331 -0.576965 0.444885 1445641795 0.536133 0.426331 -0.576965 0.444885 1445641795 0.537598 0.424194 -0.575500 0.446960 1445641795 0.537598 0.424194 -0.575500 0.446960 1445641795 0.537598 0.424194 -0.575500 0.446960 1445641795 0.537598 0.424194 -0.575500 0.446960 1445641795 0.537598 0.424194 -0.575500 0.446960 1445641795 0.537598 0.424194 -0.575500 0.446960 1445641795 0.538757 0.423645 -0.575562 0.446106 1445641795 0.538757 0.423645 -0.575562 0.446106 1445641795 0.538757 0.423645 -0.575562 0.446106 1445641795 0.538757 0.423645 -0.575562 0.446106 1445641795 0.538757 0.423645 -0.575562 0.446106 1445641795 0.538757 0.423645 -0.575562 0.446106 1445641795 0.538757 0.421509 -0.575317 0.448425 1445641795 0.538757 0.421509 -0.575317 0.448425 1445641795 0.538757 0.421509 -0.575317 0.448425 1445641795 0.538757 0.421509 -0.575317 0.448425 1445641795 0.538757 0.421509 -0.575317 0.448425 1445641795 0.538757 0.421509 -0.575317 0.448425 1445641795 0.537354 0.422913 -0.572327 0.452515 1445641795 0.537354 0.422913 -0.572327 0.452515 1445641795 0.537354 0.422913 -0.572327 0.452515 1445641795 0.537354 0.422913 -0.572327 0.452515 1445641795 0.537354 0.422913 -0.572327 0.452515 1445641795 0.537354 0.425415 -0.572205 0.450317 1445641795 0.537354 0.425415 -0.572205 0.450317 1445641795 0.537354 0.425415 -0.572205 0.450317 1445641795 0.537354 0.425415 -0.572205 0.450317 1445641795 0.537354 0.425415 -0.572205 0.450317 1445641795 0.537354 0.425415 -0.572205 0.450317 1445641795 0.538391 0.424744 -0.575439 0.445618 1445641795 0.538391 0.424744 -0.575439 0.445618 1445641795 0.538391 0.424744 -0.575439 0.445618 1445641795 0.538391 0.424744 -0.575439 0.445618 1445641795 0.538391 0.424744 -0.575439 0.445618 1445641795 0.538391 0.424744 -0.575439 0.445618 1445641795 0.538391 0.424744 -0.575439 0.445618 1445641796 0.538635 0.425293 -0.573303 0.447449 1445641796 0.538635 0.425293 -0.573303 0.447449 1445641796 0.538635 0.425293 -0.573303 0.447449 1445641796 0.538635 0.425293 -0.573303 0.447449 1445641796 0.538635 0.425293 -0.573303 0.447449 1445641796 0.538635 0.425293 -0.573303 0.447449 1445641796 0.538574 0.426453 -0.571106 0.449341 1445641796 0.538574 0.426453 -0.571106 0.449341 1445641796 0.538574 0.426453 -0.571106 0.449341 1445641796 0.538574 0.426453 -0.571106 0.449341 1445641796 0.538574 0.426453 -0.571106 0.449341 1445641796 0.538574 0.426453 -0.571106 0.449341 1445641796 0.541138 0.424377 -0.573547 0.445068 1445641796 0.541138 0.424377 -0.573547 0.445068 1445641796 0.541138 0.424377 -0.573547 0.445068 1445641796 0.541138 0.424377 -0.573547 0.445068 1445641796 0.541138 0.424377 -0.573547 0.445068 1445641796 0.541138 0.424377 -0.573547 0.445068 1445641796 0.542175 0.423035 -0.577148 0.440308 1445641796 0.542175 0.423035 -0.577148 0.440308 1445641796 0.542175 0.423035 -0.577148 0.440308 1445641796 0.542175 0.423035 -0.577148 0.440308 1445641796 0.542175 0.423035 -0.577148 0.440308 1445641796 0.542175 0.423035 -0.577148 0.440308 1445641796 0.542175 0.423035 -0.577148 0.440308 1445641796 0.541748 0.421753 -0.578552 0.440308 1445641796 0.541748 0.421753 -0.578552 0.440308 1445641796 0.541748 0.421753 -0.578552 0.440308 1445641796 0.541748 0.421753 -0.578552 0.440308 1445641796 0.541748 0.421753 -0.578552 0.440308 1445641796 0.541748 0.421753 -0.578552 0.440308 1445641796 0.541077 0.420959 -0.579346 0.440857 1445641796 0.541077 0.420959 -0.579346 0.440857 1445641796 0.541077 0.420959 -0.579346 0.440857 1445641796 0.541077 0.420959 -0.579346 0.440857 1445641796 0.541077 0.420959 -0.579346 0.440857 1445641796 0.541077 0.420959 -0.579346 0.440857 1445641796 0.541077 0.420959 -0.579346 0.440857 1445641796 0.540955 0.420898 -0.578857 0.441650 1445641796 0.540955 0.420898 -0.578857 0.441650 1445641796 0.540955 0.420898 -0.578857 0.441650 1445641796 0.540955 0.420898 -0.578857 0.441650 1445641796 0.540955 0.420898 -0.578857 0.441650 1445641796 0.540955 0.420898 -0.578857 0.441650 1445641796 0.538757 0.421631 -0.577576 0.445435 1445641796 0.538757 0.421631 -0.577576 0.445435 1445641796 0.538757 0.421631 -0.577576 0.445435 1445641796 0.538757 0.421631 -0.577576 0.445435 1445641796 0.538757 0.421631 -0.577576 0.445435 1445641796 0.538757 0.421631 -0.577576 0.445435 1445641796 0.538757 0.421631 -0.577576 0.445435 1445641796 0.536438 0.424194 -0.574463 0.449707 1445641796 0.536438 0.424194 -0.574463 0.449707 1445641796 0.536438 0.424194 -0.574463 0.449707 1445641796 0.536438 0.424194 -0.574463 0.449707 1445641796 0.536438 0.424194 -0.574463 0.449707 1445641796 0.536438 0.424194 -0.574463 0.449707 1445641796 0.536438 0.424194 -0.574463 0.449707 1445641796 0.536438 0.426025 -0.574524 0.447876 1445641796 0.536438 0.426025 -0.574524 0.447876 1445641796 0.536438 0.426025 -0.574524 0.447876 1445641796 0.536438 0.426025 -0.574524 0.447876 1445641796 0.536438 0.426025 -0.574524 0.447876 1445641796 0.536438 0.426025 -0.574524 0.447876 1445641796 0.534485 0.427124 -0.576904 0.446167 1445641796 0.534485 0.427124 -0.576904 0.446167 1445641796 0.534485 0.427124 -0.576904 0.446167 1445641796 0.534485 0.427124 -0.576904 0.446167 1445641796 0.534485 0.427124 -0.576904 0.446167 1445641796 0.534485 0.427124 -0.576904 0.446167 1445641796 0.534668 0.429016 -0.573181 0.448853 1445641796 0.534668 0.429016 -0.573181 0.448853 1445641796 0.534668 0.429016 -0.573181 0.448853 1445641796 0.534668 0.429016 -0.573181 0.448853 1445641796 0.534668 0.429016 -0.573181 0.448853 1445641796 0.534668 0.429016 -0.573181 0.448853 1445641796 0.535278 0.429749 -0.570862 0.450439 1445641796 0.535278 0.429749 -0.570862 0.450439 1445641796 0.535278 0.429749 -0.570862 0.450439 1445641796 0.535278 0.429749 -0.570862 0.450439 1445641796 0.535278 0.429749 -0.570862 0.450439 1445641796 0.537231 0.427917 -0.574341 0.445313 1445641796 0.537231 0.427917 -0.574341 0.445313 1445641796 0.537231 0.427917 -0.574341 0.445313 1445641796 0.537231 0.427917 -0.574341 0.445313 1445641796 0.537231 0.427917 -0.574341 0.445313 1445641796 0.537231 0.427917 -0.574341 0.445313 1445641796 0.539551 0.424622 -0.579468 0.438965 1445641796 0.539551 0.424622 -0.579468 0.438965 1445641796 0.539551 0.424622 -0.579468 0.438965 1445641796 0.539551 0.424622 -0.579468 0.438965 1445641796 0.539551 0.424622 -0.579468 0.438965 1445641796 0.539551 0.424622 -0.579468 0.438965 1445641796 0.539551 0.424622 -0.579468 0.438965 1445641796 0.540527 0.421509 -0.582703 0.436584 1445641796 0.540527 0.421509 -0.582703 0.436584 1445641796 0.540527 0.421509 -0.582703 0.436584 1445641796 0.540527 0.421509 -0.582703 0.436584 1445641796 0.540527 0.421509 -0.582703 0.436584 1445641796 0.540527 0.421509 -0.582703 0.436584 1445641796 0.541382 0.419373 -0.582703 0.437561 1445641796 0.541382 0.419373 -0.582703 0.437561 1445641796 0.541382 0.419373 -0.582703 0.437561 1445641796 0.541382 0.419373 -0.582703 0.437561 1445641796 0.541382 0.419373 -0.582703 0.437561 1445641796 0.541382 0.419373 -0.582703 0.437561 1445641796 0.540771 0.418640 -0.581665 0.440308 1445641796 0.540771 0.418640 -0.581665 0.440308 1445641796 0.540771 0.418640 -0.581665 0.440308 1445641796 0.540771 0.418640 -0.581665 0.440308 1445641796 0.540771 0.418640 -0.581665 0.440308 1445641796 0.540771 0.418640 -0.581665 0.440308 1445641796 0.538330 0.419312 -0.580261 0.444580 1445641796 0.538330 0.419312 -0.580261 0.444580 1445641797 0.538330 0.419312 -0.580261 0.444580 1445641797 0.538330 0.419312 -0.580261 0.444580 1445641797 0.538330 0.419312 -0.580261 0.444580 1445641797 0.538330 0.419312 -0.580261 0.444580 1445641797 0.538330 0.419312 -0.580261 0.444580 1445641797 0.534424 0.422302 -0.576111 0.451782 1445641797 0.534424 0.422302 -0.576111 0.451782 1445641797 0.534424 0.422302 -0.576111 0.451782 1445641797 0.534424 0.422302 -0.576111 0.451782 1445641797 0.534424 0.422302 -0.576111 0.451782 1445641797 0.534424 0.422302 -0.576111 0.451782 1445641797 0.535156 0.423523 -0.575439 0.450623 1445641797 0.535156 0.423523 -0.575439 0.450623 1445641797 0.535156 0.423523 -0.575439 0.450623 1445641797 0.535156 0.423523 -0.575439 0.450623 1445641797 0.535156 0.423523 -0.575439 0.450623 1445641797 0.535156 0.423523 -0.575439 0.450623 1445641797 0.535156 0.423523 -0.575439 0.450623 1445641797 0.535217 0.423584 -0.578857 0.445984 1445641797 0.535217 0.423584 -0.578857 0.445984 1445641797 0.535217 0.423584 -0.578857 0.445984 1445641797 0.535217 0.423584 -0.578857 0.445984 1445641797 0.535217 0.423584 -0.578857 0.445984 1445641797 0.535217 0.423584 -0.578857 0.445984 1445641797 0.535034 0.424438 -0.575989 0.449219 1445641797 0.535034 0.424438 -0.575989 0.449219 1445641797 0.535034 0.424438 -0.575989 0.449219 1445641797 0.535034 0.424438 -0.575989 0.449219 1445641797 0.535034 0.424438 -0.575989 0.449219 1445641797 0.535034 0.424438 -0.575989 0.449219 1445641797 0.535034 0.424438 -0.575989 0.449219 1445641797 0.536072 0.424744 -0.572998 0.451538 1445641797 0.536072 0.424744 -0.572998 0.451538 1445641797 0.536072 0.424744 -0.572998 0.451538 1445641797 0.536072 0.424744 -0.572998 0.451538 1445641797 0.536072 0.424744 -0.572998 0.451538 1445641797 0.536072 0.424744 -0.572998 0.451538 1445641797 0.536865 0.422913 -0.575684 0.448792 1445641797 0.536865 0.422913 -0.575684 0.448792 1445641797 0.536865 0.422913 -0.575684 0.448792 1445641797 0.536865 0.422913 -0.575684 0.448792 1445641797 0.536865 0.422913 -0.575684 0.448792 1445641797 0.536865 0.422913 -0.575684 0.448792 1445641797 0.539185 0.420776 -0.579529 0.443115 1445641797 0.539185 0.420776 -0.579529 0.443115 1445641797 0.539185 0.420776 -0.579529 0.443115 1445641797 0.539185 0.420776 -0.579529 0.443115 1445641797 0.539185 0.420776 -0.579529 0.443115 1445641797 0.539185 0.420776 -0.579529 0.443115 1445641797 0.541321 0.419373 -0.578735 0.442871 1445641797 0.541321 0.419373 -0.578735 0.442871 1445641797 0.541321 0.419373 -0.578735 0.442871 1445641797 0.541321 0.419373 -0.578735 0.442871 1445641797 0.541321 0.419373 -0.578735 0.442871 1445641797 0.541321 0.419373 -0.578735 0.442871 1445641797 0.541321 0.419373 -0.578735 0.442871 1445641797 0.542969 0.417419 -0.578125 0.443481 1445641797 0.542969 0.417419 -0.578125 0.443481 1445641797 0.542969 0.417419 -0.578125 0.443481 1445641797 0.542969 0.417419 -0.578125 0.443481 1445641797 0.542969 0.417419 -0.578125 0.443481 1445641797 0.542969 0.417419 -0.578125 0.443481 1445641797 0.544006 0.415588 -0.579285 0.442444 1445641797 0.544006 0.415588 -0.579285 0.442444 1445641797 0.544006 0.415588 -0.579285 0.442444 1445641797 0.544006 0.415588 -0.579285 0.442444 1445641797 0.544006 0.415588 -0.579285 0.442444 1445641797 0.544006 0.415588 -0.579285 0.442444 1445641797 0.544006 0.415588 -0.579285 0.442444 1445641797 0.543945 0.414551 -0.579224 0.443542 1445641797 0.543945 0.414551 -0.579224 0.443542 1445641797 0.543945 0.414551 -0.579224 0.443542 1445641797 0.543945 0.414551 -0.579224 0.443542 1445641797 0.543945 0.414551 -0.579224 0.443542 1445641797 0.543945 0.414551 -0.579224 0.443542 1445641797 0.544434 0.415344 -0.577148 0.444946 1445641797 0.544434 0.415344 -0.577148 0.444946 1445641797 0.544434 0.415344 -0.577148 0.444946 1445641797 0.544434 0.415344 -0.577148 0.444946 1445641797 0.544434 0.415344 -0.577148 0.444946 1445641797 0.544434 0.415344 -0.577148 0.444946 1445641797 0.544434 0.415344 -0.577148 0.444946 1445641797 0.544861 0.415405 -0.578613 0.442444 1445641797 0.544861 0.415405 -0.578613 0.442444 1445641797 0.544861 0.415405 -0.578613 0.442444 1445641797 0.544861 0.415405 -0.578613 0.442444 1445641797 0.544861 0.415405 -0.578613 0.442444 1445641797 0.544861 0.415405 -0.578613 0.442444 1445641797 0.543823 0.415771 -0.580505 0.440857 1445641797 0.543823 0.415771 -0.580505 0.440857 1445641797 0.543823 0.415771 -0.580505 0.440857 1445641797 0.543823 0.415771 -0.580505 0.440857 1445641797 0.543823 0.415771 -0.580505 0.440857 1445641797 0.543823 0.415771 -0.580505 0.440857 1445641797 0.541443 0.419434 -0.577148 0.444702 1445641797 0.541443 0.419434 -0.577148 0.444702 1445641797 0.541443 0.419434 -0.577148 0.444702 1445641797 0.541443 0.419434 -0.577148 0.444702 1445641797 0.541443 0.419434 -0.577148 0.444702 1445641797 0.541443 0.419434 -0.577148 0.444702 1445641797 0.541443 0.419434 -0.577148 0.444702 1445641797 0.538452 0.422485 -0.575562 0.447449 1445641797 0.538452 0.422485 -0.575562 0.447449 1445641797 0.538452 0.422485 -0.575562 0.447449 1445641797 0.538452 0.422485 -0.575562 0.447449 1445641797 0.538452 0.422485 -0.575562 0.447449 1445641797 0.538452 0.422485 -0.575562 0.447449 1445641797 0.536682 0.423340 -0.578186 0.445435 1445641797 0.536682 0.423340 -0.578186 0.445435 1445641797 0.536682 0.423340 -0.578186 0.445435 1445641797 0.536682 0.423340 -0.578186 0.445435 1445641797 0.536682 0.423340 -0.578186 0.445435 1445641797 0.536682 0.423340 -0.578186 0.445435 1445641797 0.536682 0.423340 -0.578186 0.445435 1445641797 0.537598 0.422119 -0.580200 0.442871 1445641797 0.537598 0.422119 -0.580200 0.442871 1445641798 0.537598 0.422119 -0.580200 0.442871 1445641798 0.537598 0.422119 -0.580200 0.442871 1445641798 0.537598 0.422119 -0.580200 0.442871 1445641798 0.537598 0.422119 -0.580200 0.442871 1445641798 0.538147 0.419800 -0.581665 0.442444 1445641798 0.538147 0.419800 -0.581665 0.442444 1445641798 0.538147 0.419800 -0.581665 0.442444 1445641798 0.538147 0.419800 -0.581665 0.442444 1445641798 0.538147 0.419800 -0.581665 0.442444 1445641798 0.538147 0.419800 -0.581665 0.442444 1445641798 0.540955 0.416931 -0.582092 0.441162 1445641798 0.540955 0.416931 -0.582092 0.441162 1445641798 0.540955 0.416931 -0.582092 0.441162 1445641798 0.540955 0.416931 -0.582092 0.441162 1445641798 0.540955 0.416931 -0.582092 0.441162 1445641798 0.540955 0.416931 -0.582092 0.441162 1445641798 0.543030 0.415100 -0.581360 0.441284 1445641798 0.543030 0.415100 -0.581360 0.441284 1445641798 0.543030 0.415100 -0.581360 0.441284 1445641798 0.543030 0.415100 -0.581360 0.441284 1445641798 0.543030 0.415100 -0.581360 0.441284 1445641798 0.543030 0.415100 -0.581360 0.441284 1445641798 0.543030 0.415100 -0.581360 0.441284 1445641798 0.542603 0.414612 -0.579773 0.444458 1445641798 0.542603 0.414612 -0.579773 0.444458 1445641798 0.542603 0.414612 -0.579773 0.444458 1445641798 0.542603 0.414612 -0.579773 0.444458 1445641798 0.542603 0.414612 -0.579773 0.444458 1445641798 0.542603 0.414612 -0.579773 0.444458 1445641798 0.542053 0.416687 -0.577942 0.445557 1445641798 0.542053 0.416687 -0.577942 0.445557 1445641798 0.542053 0.416687 -0.577942 0.445557 1445641798 0.542053 0.416687 -0.577942 0.445557 1445641798 0.542053 0.416687 -0.577942 0.445557 1445641798 0.542053 0.416687 -0.577942 0.445557 1445641798 0.542603 0.418152 -0.579346 0.441650 1445641798 0.542603 0.418152 -0.579346 0.441650 1445641798 0.542603 0.418152 -0.579346 0.441650 1445641798 0.542603 0.418152 -0.579346 0.441650 1445641798 0.542603 0.418152 -0.579346 0.441650 1445641798 0.542603 0.418152 -0.579346 0.441650 1445641798 0.542603 0.418152 -0.579346 0.441650 1445641798 0.541199 0.419250 -0.580078 0.441406 1445641798 0.541199 0.419250 -0.580078 0.441406 1445641798 0.541199 0.419250 -0.580078 0.441406 1445641798 0.541199 0.419250 -0.580078 0.441406 1445641798 0.541199 0.419250 -0.580078 0.441406 1445641798 0.541199 0.419250 -0.580078 0.441406 1445641798 0.541199 0.419250 -0.580078 0.441406 1445641798 0.537964 0.420898 -0.578613 0.445618 1445641798 0.537964 0.420898 -0.578613 0.445618 1445641798 0.537964 0.420898 -0.578613 0.445618 1445641798 0.537964 0.420898 -0.578613 0.445618 1445641798 0.537964 0.420898 -0.578613 0.445618 1445641798 0.537964 0.420898 -0.578613 0.445618 1445641798 0.536255 0.422241 -0.577759 0.447571 1445641798 0.536255 0.422241 -0.577759 0.447571 1445641798 0.536255 0.422241 -0.577759 0.447571 1445641798 0.536255 0.422241 -0.577759 0.447571 1445641798 0.536255 0.422241 -0.577759 0.447571 1445641798 0.536255 0.422241 -0.577759 0.447571 1445641798 0.536255 0.422241 -0.577759 0.447571 1445641798 0.537292 0.422852 -0.579834 0.442993 1445641798 0.537292 0.422852 -0.579834 0.442993 1445641798 0.537292 0.422852 -0.579834 0.442993 1445641798 0.537292 0.422852 -0.579834 0.442993 1445641798 0.537292 0.422852 -0.579834 0.442993 1445641798 0.537292 0.422852 -0.579834 0.442993 1445641798 0.537659 0.422424 -0.582275 0.439819 1445641798 0.537659 0.422424 -0.582275 0.439819 1445641798 0.537659 0.422424 -0.582275 0.439819 1445641798 0.537659 0.422424 -0.582275 0.439819 1445641798 0.537659 0.422424 -0.582275 0.439819 1445641798 0.537659 0.422424 -0.582275 0.439819 1445641798 0.538879 0.419800 -0.583130 0.439636 1445641798 0.538879 0.419800 -0.583130 0.439636 1445641798 0.538879 0.419800 -0.583130 0.439636 1445641798 0.538879 0.419800 -0.583130 0.439636 1445641798 0.538879 0.419800 -0.583130 0.439636 1445641798 0.538879 0.419800 -0.583130 0.439636 1445641798 0.542114 0.417786 -0.582397 0.438477 1445641798 0.542114 0.417786 -0.582397 0.438477 1445641798 0.542114 0.417786 -0.582397 0.438477 1445641798 0.542114 0.417786 -0.582397 0.438477 1445641798 0.542114 0.417786 -0.582397 0.438477 1445641798 0.542114 0.417786 -0.582397 0.438477 1445641798 0.543457 0.415466 -0.582092 0.439514 1445641798 0.543457 0.415466 -0.582092 0.439514 1445641798 0.543457 0.415466 -0.582092 0.439514 1445641798 0.543457 0.415466 -0.582092 0.439514 1445641798 0.543457 0.415466 -0.582092 0.439514 1445641798 0.543457 0.415466 -0.582092 0.439514 1445641798 0.543457 0.415466 -0.582092 0.439514 1445641798 0.543213 0.415588 -0.580750 0.441528 1445641798 0.543213 0.415588 -0.580750 0.441528 1445641798 0.543213 0.415588 -0.580750 0.441528 1445641798 0.543213 0.415588 -0.580750 0.441528 1445641798 0.543213 0.415588 -0.580750 0.441528 1445641798 0.543213 0.415588 -0.580750 0.441528 1445641798 0.543091 0.417236 -0.580811 0.440002 1445641798 0.543091 0.417236 -0.580811 0.440002 1445641798 0.543091 0.417236 -0.580811 0.440002 1445641798 0.543091 0.417236 -0.580811 0.440002 1445641798 0.543091 0.417236 -0.580811 0.440002 1445641798 0.543091 0.417236 -0.580811 0.440002 1445641798 0.542542 0.417603 -0.581360 0.439575 1445641798 0.542542 0.417603 -0.581360 0.439575 1445641798 0.542542 0.417603 -0.581360 0.439575 1445641798 0.542542 0.417603 -0.581360 0.439575 1445641798 0.542542 0.417603 -0.581360 0.439575 1445641798 0.542542 0.417603 -0.581360 0.439575 1445641798 0.540710 0.420105 -0.579102 0.442383 1445641798 0.540710 0.420105 -0.579102 0.442383 1445641798 0.540710 0.420105 -0.579102 0.442383 1445641798 0.540710 0.420105 -0.579102 0.442383 1445641798 0.540710 0.420105 -0.579102 0.442383 1445641799 0.540710 0.420105 -0.579102 0.442383 1445641799 0.540710 0.420105 -0.579102 0.442383 1445641799 0.539795 0.422241 -0.576355 0.445007 1445641799 0.539795 0.422241 -0.576355 0.445007 1445641799 0.539795 0.422241 -0.576355 0.445007 1445641799 0.539795 0.422241 -0.576355 0.445007 1445641799 0.539795 0.422241 -0.576355 0.445007 1445641799 0.539795 0.422241 -0.576355 0.445007 1445641799 0.539124 0.423340 -0.577454 0.443420 1445641799 0.539124 0.423340 -0.577454 0.443420 1445641799 0.539124 0.423340 -0.577454 0.443420 1445641799 0.539124 0.423340 -0.577454 0.443420 1445641799 0.539124 0.423340 -0.577454 0.443420 1445641799 0.539124 0.423340 -0.577454 0.443420 1445641799 0.539124 0.423340 -0.577454 0.443420 1445641799 0.538452 0.423218 -0.579956 0.441162 1445641799 0.538452 0.423218 -0.579956 0.441162 1445641799 0.538452 0.423218 -0.579956 0.441162 1445641799 0.538452 0.423218 -0.579956 0.441162 1445641799 0.538452 0.423218 -0.579956 0.441162 1445641799 0.538452 0.423218 -0.579956 0.441162 1445641799 0.539734 0.420898 -0.581421 0.439819 1445641799 0.539734 0.420898 -0.581421 0.439819 1445641799 0.539734 0.420898 -0.581421 0.439819 1445641799 0.539734 0.420898 -0.581421 0.439819 1445641799 0.539734 0.420898 -0.581421 0.439819 1445641799 0.539734 0.420898 -0.581421 0.439819 1445641799 0.541992 0.418823 -0.580811 0.439819 1445641799 0.541992 0.418823 -0.580811 0.439819 1445641799 
0.542969 0.416260 -0.578491 0.444092 1445641801 0.543884 0.414307 -0.581055 0.441528 1445641801 0.543884 0.414307 -0.581055 0.441528 1445641801 0.543884 0.414307 -0.581055 0.441528 1445641801 0.543884 0.414307 -0.581055 0.441528 1445641801 0.543884 0.414307 -0.581055 0.441528 1445641801 0.543884 0.414307 -0.581055 0.441528 1445641801 0.543884 0.414307 -0.581055 0.441528 1445641801 0.541992 0.412720 -0.584534 0.440674 1445641801 0.541992 0.412720 -0.584534 0.440674 1445641801 0.541992 0.412720 -0.584534 0.440674 1445641801 0.541992 0.412720 -0.584534 0.440674 1445641801 0.541992 0.412720 -0.584534 0.440674 1445641801 0.541992 0.412720 -0.584534 0.440674 1445641801 0.539001 0.414063 -0.584045 0.443665 1445641801 0.539001 0.414063 -0.584045 0.443665 1445641801 0.539001 0.414063 -0.584045 0.443665 1445641801 0.539001 0.414063 -0.584045 0.443665 1445641801 0.539001 0.414063 -0.584045 0.443665 1445641801 0.539001 0.414063 -0.584045 0.443665 1445641801 0.536865 0.416992 -0.581665 0.446655 1445641801 0.536865 0.416992 -0.581665 0.446655 1445641801 0.536865 0.416992 -0.581665 0.446655 1445641801 0.536865 0.416992 -0.581665 0.446655 1445641801 0.536865 0.416992 -0.581665 0.446655 1445641801 0.536865 0.416992 -0.581665 0.446655 1445641801 0.535461 0.420593 -0.579224 0.448120 1445641801 0.535461 0.420593 -0.579224 0.448120 1445641801 0.535461 0.420593 -0.579224 0.448120 1445641801 0.535461 0.420593 -0.579224 0.448120 1445641801 0.535461 0.420593 -0.579224 0.448120 1445641801 0.535461 0.420593 -0.579224 0.448120 1445641801 0.534607 0.423828 -0.576599 0.449463 1445641801 0.534607 0.423828 -0.576599 0.449463 1445641801 0.534607 0.423828 -0.576599 0.449463 1445641801 0.534607 0.423828 -0.576599 0.449463 1445641801 0.534607 0.423828 -0.576599 0.449463 1445641801 0.534607 0.423828 -0.576599 0.449463 1445641801 0.534607 0.423828 -0.576599 0.449463 1445641801 0.533997 0.426514 -0.574341 0.450562 1445641801 0.533997 0.426514 -0.574341 0.450562 1445641801 0.533997 0.426514 -0.574341 0.450562 1445641801 0.533997 0.426514 -0.574341 0.450562 1445641801 0.533997 0.426514 -0.574341 0.450562 1445641801 0.533997 0.426514 -0.574341 0.450562 1445641801 0.535339 0.428223 -0.572937 0.449158 1445641801 0.535339 0.428223 -0.572937 0.449158 1445641801 0.535339 0.428223 -0.572937 0.449158 1445641801 0.535339 0.428223 -0.572937 0.449158 1445641801 0.535339 0.428223 -0.572937 0.449158 1445641801 0.535339 0.428223 -0.572937 0.449158 1445641801 0.538208 0.427063 -0.572571 0.447266 1445641801 0.538208 0.427063 -0.572571 0.447266 1445641801 0.538208 0.427063 -0.572571 0.447266 1445641801 0.538208 0.427063 -0.572571 0.447266 1445641801 0.538208 0.427063 -0.572571 0.447266 1445641801 0.538208 0.427063 -0.572571 0.447266 1445641801 0.539307 0.425537 -0.573364 0.446411 1445641801 0.539307 0.425537 -0.573364 0.446411 1445641801 0.539307 0.425537 -0.573364 0.446411 1445641801 0.539307 0.425537 -0.573364 0.446411 1445641801 0.539307 0.425537 -0.573364 0.446411 1445641801 0.539307 0.425537 -0.573364 0.446411 1445641801 0.536377 0.428345 -0.572693 0.448120 1445641801 0.536377 0.428345 -0.572693 0.448120 1445641801 0.536377 0.428345 -0.572693 0.448120 1445641801 0.536377 0.428345 -0.572693 0.448120 1445641801 0.536377 0.428345 -0.572693 0.448120 1445641801 0.536377 0.428345 -0.572693 0.448120 1445641801 0.534119 0.429688 -0.571350 0.451172 1445641801 0.534119 0.429688 -0.571350 0.451172 1445641801 0.534119 0.429688 -0.571350 0.451172 1445641801 0.534119 0.429688 -0.571350 0.451172 1445641801 0.534119 0.429688 -0.571350 0.451172 1445641801 0.534119 0.429688 -0.571350 0.451172 1445641801 0.535645 0.426208 -0.574524 0.448730 1445641801 0.535645 0.426208 -0.574524 0.448730 1445641801 0.535645 0.426208 -0.574524 0.448730 1445641801 0.535645 0.426208 -0.574524 0.448730 1445641801 0.535645 0.426208 -0.574524 0.448730 1445641801 0.535645 0.426208 -0.574524 0.448730 1445641801 0.536255 0.424500 -0.576843 0.446533 1445641801 0.536255 0.424500 -0.576843 0.446533 1445641801 0.536255 0.424500 -0.576843 0.446533 1445641801 0.536255 0.424500 -0.576843 0.446533 1445641801 0.536255 0.424500 -0.576843 0.446533 1445641801 0.536255 0.424500 -0.576843 0.446533 1445641801 0.536255 0.424500 -0.576843 0.446533 1445641801 0.533081 0.425842 -0.576782 0.449219 1445641801 0.533081 0.425842 -0.576782 0.449219 1445641801 0.533081 0.425842 -0.576782 0.449219 1445641801 0.533081 0.425842 -0.576782 0.449219 1445641801 0.533081 0.425842 -0.576782 0.449219 1445641801 0.533081 0.425842 -0.576782 0.449219 1445641801 0.530151 0.426331 -0.577271 0.451538 1445641802 0.530151 0.426331 -0.577271 0.451538 1445641802 0.530151 0.426331 -0.577271 0.451538 1445641802 0.530151 0.426331 -0.577271 0.451538 1445641802 0.530151 0.426331 -0.577271 0.451538 1445641802 0.530151 0.426331 -0.577271 0.451538 1445641802 0.532654 0.426453 -0.577087 0.448730 1445641802 0.532654 0.426453 -0.577087 0.448730 1445641802 0.532654 0.426453 -0.577087 0.448730 1445641802 0.532654 0.426453 -0.577087 0.448730 1445641802 0.532654 0.426453 -0.577087 0.448730 1445641802 0.532654 0.426453 -0.577087 0.448730 1445641802 0.536133 0.425842 -0.575378 0.447327 1445641802 0.536133 0.425842 -0.575378 0.447327 1445641802 0.536133 0.425842 -0.575378 0.447327 1445641802 0.536133 0.425842 -0.575378 0.447327 1445641802 0.536133 0.425842 -0.575378 0.447327 1445641802 0.536133 0.425842 -0.575378 0.447327 1445641802 0.536621 0.424500 -0.576172 0.447021 1445641802 0.536621 0.424500 -0.576172 0.447021 1445641802 0.536621 0.424500 -0.576172 0.447021 1445641802 0.536621 0.424500 -0.576172 0.447021 1445641802 0.536621 0.424500 -0.576172 0.447021 1445641802 0.536621 0.424500 -0.576172 0.447021 1445641802 0.535400 0.425537 -0.577698 0.445435 1445641802 0.535400 0.425537 -0.577698 0.445435 1445641802 0.535400 0.425537 -0.577698 0.445435 1445641802 0.535400 0.425537 -0.577698 0.445435 1445641802 0.535400 0.425537 -0.577698 0.445435 1445641802 0.535400 0.425537 -0.577698 0.445435 1445641802 0.535400 0.425537 -0.577698 0.445435 1445641802 0.536560 0.425354 -0.577332 0.444824 1445641802 0.536560 0.425354 -0.577332 0.444824 1445641802 0.536560 0.425354 -0.577332 0.444824 1445641802 0.536560 0.425354 -0.577332 0.444824 1445641802 0.536560 0.425354 -0.577332 0.444824 1445641802 0.536560 0.425354 -0.577332 0.444824 1445641802 0.538513 0.424255 -0.577820 0.442810 1445641802 0.538513 0.424255 -0.577820 0.442810 1445641802 0.538513 0.424255 -0.577820 0.442810 1445641802 0.538513 0.424255 -0.577820 0.442810 1445641802 0.538513 0.424255 -0.577820 0.442810 1445641802 0.538513 0.424255 -0.577820 0.442810 1445641802 0.533447 0.426697 -0.579407 0.444519 1445641802 0.533447 0.426697 -0.579407 0.444519 1445641802 0.533447 0.426697 -0.579407 0.444519 1445641802 0.533447 0.426697 -0.579407 0.444519 1445641802 0.533447 0.426697 -0.579407 0.444519 1445641802 0.533447 0.426697 -0.579407 0.444519 1445641802 0.533447 0.426697 -0.579407 0.444519 1445641802 0.528015 0.434326 -0.573425 0.451355 1445641802 0.528015 0.434326 -0.573425 0.451355 1445641802 0.528015 0.434326 -0.573425 0.451355 1445641802 0.528015 0.434326 -0.573425 0.451355 1445641802 0.528015 0.434326 -0.573425 0.451355 1445641802 0.528015 0.434326 -0.573425 0.451355 1445641802 0.529785 0.434326 -0.570618 0.452820 1445641802 0.529785 0.434326 -0.570618 0.452820 1445641802 0.529785 0.434326 -0.570618 0.452820 1445641802 0.529785 0.434326 -0.570618 0.452820 1445641802 0.529785 0.434326 -0.570618 0.452820 1445641802 0.529785 0.434326 -0.570618 0.452820 1445641802 0.529785 0.434326 -0.570618 0.452820 1445641802 0.534851 0.429504 -0.578003 0.441956 1445641802 0.534851 0.429504 -0.578003 0.441956 1445641802 0.534851 0.429504 -0.578003 0.441956 1445641802 0.534851 0.429504 -0.578003 0.441956 1445641802 0.534851 0.429504 -0.578003 0.441956 1445641802 0.534851 0.429504 -0.578003 0.441956 1445641802 0.537598 0.425049 -0.583801 0.435242 1445641802 0.537598 0.425049 -0.583801 0.435242 1445641802 0.537598 0.425049 -0.583801 0.435242 1445641802 0.535828 0.422607 -0.585388 0.437683 1445641802 0.535828 0.422607 -0.585388 0.437683 1445641802 0.535828 0.422607 -0.585388 0.437683 1445641802 0.535828 0.422607 -0.585388 0.437683 1445641802 0.535828 0.422607 -0.585388 0.437683 1445641802 0.535828 0.422607 -0.585388 0.437683 1445641802 0.532166 0.423096 -0.584778 0.442444 1445641802 0.532166 0.423096 -0.584778 0.442444 1445641802 0.532166 0.423096 -0.584778 0.442444 1445641802 0.532166 0.423096 -0.584778 0.442444 1445641802 0.532166 0.423096 -0.584778 0.442444 1445641802 0.532166 0.423096 -0.584778 0.442444 1445641802 0.531128 0.426147 -0.582397 0.443909 1445641802 0.531128 0.426147 -0.582397 0.443909 1445641802 0.531128 0.426147 -0.582397 0.443909 1445641802 0.531128 0.426147 -0.582397 0.443909 1445641802 0.531128 0.426147 -0.582397 0.443909 1445641802 0.531128 0.426147 -0.582397 0.443909 1445641802 0.533752 0.428162 -0.575623 0.447693 1445641802 0.533752 0.428162 -0.575623 0.447693 1445641802 0.533752 0.428162 -0.575623 0.447693 1445641802 0.533752 0.428162 -0.575623 0.447693 1445641802 0.533752 0.428162 -0.575623 0.447693 1445641802 0.533752 0.428162 -0.575623 0.447693 1445641802 0.533752 0.428162 -0.575623 0.447693 1445641802 0.534302 0.428223 -0.571411 0.452271 1445641802 0.534302 0.428223 -0.571411 0.452271 1445641802 0.534302 0.428223 -0.571411 0.452271 1445641802 0.534302 0.428223 -0.571411 0.452271 1445641802 0.534302 0.428223 -0.571411 0.452271 1445641802 0.534302 0.428223 -0.571411 0.452271 1445641802 0.532227 0.431274 -0.569275 0.454590 1445641802 0.532227 0.431274 -0.569275 0.454590 1445641802 0.532227 0.431274 -0.569275 0.454590 1445641802 0.532227 0.431274 -0.569275 0.454590 1445641802 0.532227 0.431274 -0.569275 0.454590 1445641802 0.532227 0.431274 -0.569275 0.454590 1445641802 0.532227 0.431274 -0.569275 0.454590 1445641802 0.532166 0.433044 -0.566711 0.456177 1445641803 0.532166 0.433044 -0.566711 0.456177 1445641803 0.532166 0.433044 -0.566711 0.456177 1445641803 0.532166 0.433044 -0.566711 0.456177 1445641803 0.532166 0.433044 -0.566711 0.456177 1445641803 0.532166 0.433044 -0.566711 0.456177 1445641803 0.535950 0.431396 -0.566650 0.453308 1445641803 0.535950 0.431396 -0.566650 0.453308 1445641803 0.535950 0.431396 -0.566650 0.453308 1445641803 0.535950 0.431396 -0.566650 0.453308 1445641803 0.535950 0.431396 -0.566650 0.453308 1445641803 0.535950 0.431396 -0.566650 0.453308 1445641803 0.532593 0.433716 -0.568726 0.452454 1445641803 0.532593 0.433716 -0.568726 0.452454 1445641803 0.532593 0.433716 -0.568726 0.452454 1445641803 0.532593 0.433716 -0.568726 0.452454 1445641803 0.532593 0.433716 -0.568726 0.452454 1445641803 0.532593 0.433716 -0.568726 0.452454 1445641803 0.530884 0.434875 -0.567993 0.454346 1445641803 0.530884 0.434875 -0.567993 0.454346 1445641803 0.530884 0.434875 -0.567993 0.454346 1445641803 0.530884 0.434875 -0.567993 0.454346 1445641803 0.530884 0.434875 -0.567993 0.454346 1445641803 0.530884 0.434875 -0.567993 0.454346 1445641803 0.530884 0.434875 -0.567993 0.454346 1445641803 0.533936 0.431152 -0.572021 0.449097 1445641803 0.533936 0.431152 -0.572021 0.449097 1445641803 0.533936 0.431152 -0.572021 0.449097 1445641803 0.533936 0.431152 -0.572021 0.449097 1445641803 0.533936 0.431152 -0.572021 0.449097 1445641803 0.533936 0.431152 -0.572021 0.449097 1445641803 0.537292 0.426208 -0.577087 0.443359 1445641803 0.537292 0.426208 -0.577087 0.443359 1445641803 0.537292 0.426208 -0.577087 0.443359 1445641803 0.537292 0.426208 -0.577087 0.443359 1445641803 0.537292 0.426208 -0.577087 0.443359 1445641803 0.537292 0.426208 -0.577087 0.443359 1445641803 0.537170 0.423950 -0.578979 0.443176 1445641803 0.537170 0.423950 -0.578979 0.443176 1445641803 0.537170 0.423950 -0.578979 0.443176 1445641803 0.537170 0.423950 -0.578979 0.443176 1445641803 0.537170 0.423950 -0.578979 0.443176 1445641803 0.537170 0.423950 -0.578979 0.443176 1445641803 0.534790 0.423584 -0.579712 0.445496 1445641803 0.534790 0.423584 -0.579712 0.445496 1445641803 0.534790 0.423584 -0.579712 0.445496 1445641803 0.534790 0.423584 -0.579712 0.445496 1445641803 0.534790 0.423584 -0.579712 0.445496 1445641803 0.534790 0.423584 -0.579712 0.445496 1445641803 0.531128 0.426392 -0.578918 0.448181 1445641803 0.531128 0.426392 -0.578918 0.448181 1445641803 0.531128 0.426392 -0.578918 0.448181 1445641803 0.531128 0.426392 -0.578918 0.448181 1445641803 0.531128 0.426392 -0.578918 0.448181 1445641803 0.531128 0.426392 -0.578918 0.448181 1445641803 0.531128 0.426392 -0.578918 0.448181 1445641803 0.531738 0.428894 -0.576050 0.448853 1445641803 0.531738 0.428894 -0.576050 0.448853 1445641803 0.531738 0.428894 -0.576050 0.448853 1445641803 0.531738 0.428894 -0.576050 0.448853 1445641803 0.531738 0.428894 -0.576050 0.448853 1445641803 0.531738 0.428894 -0.576050 0.448853 1445641803 0.531921 0.429688 -0.573059 0.451721 1445641803 0.531921 0.429688 -0.573059 0.451721 1445641803 0.531921 0.429688 -0.573059 0.451721 1445641803 0.531921 0.429688 -0.573059 0.451721 1445641803 0.531921 0.429688 -0.573059 0.451721 1445641803 0.531921 0.429688 -0.573059 0.451721 1445641803 0.531921 0.429688 -0.573059 0.451721 1445641803 0.530151 0.430969 -0.572021 0.453796 1445641803 0.530151 0.430969 -0.572021 0.453796 1445641803 0.530151 0.430969 -0.572021 0.453796 1445641803 0.530151 0.430969 -0.572021 0.453796 1445641803 0.530151 0.430969 -0.572021 0.453796 1445641803 0.530151 0.430969 -0.572021 0.453796 1445641803 0.530029 0.432434 -0.571289 0.453552 1445641803 0.530029 0.432434 -0.571289 0.453552 1445641803 0.530029 0.432434 -0.571289 0.453552 1445641803 0.530029 0.432434 -0.571289 0.453552 1445641803 0.530029 0.432434 -0.571289 0.453552 1445641803 0.530029 0.432434 -0.571289 0.453552 1445641803 0.530945 0.432129 -0.571716 0.452148 1445641803 0.530945 0.432129 -0.571716 0.452148 1445641803 0.530945 0.432129 -0.571716 0.452148 1445641803 0.530945 0.432129 -0.571716 0.452148 1445641803 0.530945 0.432129 -0.571716 0.452148 1445641803 0.530945 0.432129 -0.571716 0.452148 1445641803 0.530945 0.432129 -0.571716 0.452148 1445641803 0.529846 0.432251 -0.573669 0.450867 1445641803 0.529846 0.432251 -0.573669 0.450867 1445641803 0.529846 0.432251 -0.573669 0.450867 1445641803 0.529846 0.432251 -0.573669 0.450867 1445641803 0.529846 0.432251 -0.573669 0.450867 1445641803 0.528625 0.434570 -0.571838 0.452332 1445641803 0.528625 0.434570 -0.571838 0.452332 1445641803 0.528625 0.434570 -0.571838 0.452332 1445641803 0.528625 0.434570 -0.571838 0.452332 1445641803 0.528625 0.434570 -0.571838 0.452332 1445641803 0.528625 0.434570 -0.571838 0.452332 1445641803 0.528625 0.434570 -0.571838 0.452332 1445641803 0.531616 0.434387 -0.570496 0.450806 1445641803 0.531616 0.434387 -0.570496 0.450806 1445641803 0.531616 0.434387 -0.570496 0.450806 1445641803 0.531616 0.434387 -0.570496 0.450806 1445641803 0.531616 0.434387 -0.570496 0.450806 1445641803 0.531616 0.434387 -0.570496 0.450806 1445641803 0.537720 0.424683 -0.579285 0.441406 1445641803 0.537720 0.424683 -0.579285 0.441406 1445641803 0.537720 0.424683 -0.579285 0.441406 1445641803 0.537720 0.424683 -0.579285 0.441406 1445641803 0.537720 0.424683 -0.579285 0.441406 1445641803 0.537720 0.424683 -0.579285 0.441406 1445641803 0.537720 0.424683 -0.579285 0.441406 1445641803 0.542053 0.417114 -0.587280 0.432678 1445641803 0.542053 0.417114 -0.587280 0.432678 1445641803 0.542053 0.417114 -0.587280 0.432678 1445641804 0.542053 0.417114 -0.587280 0.432678 1445641804 0.542053 0.417114 -0.587280 0.432678 1445641804 0.542053 0.417114 -0.587280 0.432678 1445641804 0.541016 0.415283 -0.588623 0.433960 1445641804 0.541016 0.415283 -0.588623 0.433960 1445641804 0.541016 0.415283 -0.588623 0.433960 1445641804 0.541016 0.415283 -0.588623 0.433960 1445641804 0.541016 0.415283 -0.588623 0.433960 1445641804 0.541016 0.415283 -0.588623 0.433960 1445641804 0.536865 0.416016 -0.589355 0.437378 1445641804 0.536865 0.416016 -0.589355 0.437378 1445641804 0.536865 0.416016 -0.589355 0.437378 1445641804 0.536865 0.416016 -0.589355 0.437378 1445641804 0.536865 0.416016 -0.589355 0.437378 1445641804 0.536865 0.416016 -0.589355 0.437378 1445641804 0.536865 0.416016 -0.589355 0.437378 1445641804 0.534119 0.419678 -0.587280 0.440063 1445641804 0.534119 0.419678 -0.587280 0.440063 1445641804 0.534119 0.419678 -0.587280 0.440063 1445641804 0.534119 0.419678 -0.587280 0.440063 1445641804 0.534119 0.419678 -0.587280 0.440063 1445641804 0.534119 0.419678 -0.587280 0.440063 1445641804 0.535461 0.422424 -0.583130 0.441284 1445641804 0.535461 0.422424 -0.583130 0.441284 1445641804 0.535461 0.422424 -0.583130 0.441284 1445641804 0.535461 0.422424 -0.583130 0.441284 1445641804 0.535461 0.422424 -0.583130 0.441284 1445641804 0.535461 0.422424 -0.583130 0.441284 1445641804 0.535522 0.425171 -0.581543 0.440674 1445641804 0.535522 0.425171 -0.581543 0.440674 1445641804 0.535522 0.425171 -0.581543 0.440674 1445641804 0.535522 0.425171 -0.581543 0.440674 1445641804 0.535522 0.425171 -0.581543 0.440674 1445641804 0.535522 0.425171 -0.581543 0.440674 1445641804 0.535400 0.425293 -0.580261 0.442444 1445641804 0.535400 0.425293 -0.580261 0.442444 1445641804 0.535400 0.425293 -0.580261 0.442444 1445641804 0.535400 0.425293 -0.580261 0.442444 1445641804 0.536987 0.425049 -0.579407 0.441895 1445641804 0.536987 0.425049 -0.579407 0.441895 1445641804 0.536987 0.425049 -0.579407 0.441895 1445641804 0.536987 0.425049 -0.579407 0.441895 1445641804 0.536987 0.425049 -0.579407 0.441895 1445641804 0.536987 0.425049 -0.579407 0.441895 1445641804 0.538391 0.425110 -0.578918 0.440735 1445641804 0.538391 0.425110 -0.578918 0.440735 1445641804 0.538391 0.425110 -0.578918 0.440735 1445641804 0.538391 0.425110 -0.578918 0.440735 1445641804 0.538391 0.425110 -0.578918 0.440735 1445641804 0.538391 0.425110 -0.578918 0.440735 1445641804 0.538391 0.425110 -0.578918 0.440735 1445641804 0.539612 0.424866 -0.579773 0.438232 1445641804 0.539612 0.424866 -0.579773 0.438232 1445641804 0.539612 0.424866 -0.579773 0.438232 1445641804 0.539612 0.424866 -0.579773 0.438232 1445641804 0.539612 0.424866 -0.579773 0.438232 1445641804 0.539612 0.424866 -0.579773 0.438232 1445641804 0.538635 0.426636 -0.580200 0.437256 1445641804 0.538635 0.426636 -0.580200 0.437256 1445641804 0.538635 0.426636 -0.580200 0.437256 1445641804 0.538635 0.426636 -0.580200 0.437256 1445641804 0.538635 0.426636 -0.580200 0.437256 1445641804 0.538635 0.426636 -0.580200 0.437256 1445641804 0.538635 0.426636 -0.580200 0.437256 1445641804 0.538269 0.425659 -0.580566 0.438110 1445641804 0.538269 0.425659 -0.580566 0.438110 1445641804 0.538269 0.425659 -0.580566 0.438110 1445641804 0.538269 0.425659 -0.580566 0.438110 1445641804 0.538269 0.425659 -0.580566 0.438110 1445641804 0.538269 0.425659 -0.580566 0.438110 1445641804 0.542908 0.420288 -0.583374 0.433838 1445641804 0.542908 0.420288 -0.583374 0.433838 1445641804 0.542908 0.420288 -0.583374 0.433838 1445641804 0.542908 0.420288 -0.583374 0.433838 1445641804 0.542908 0.420288 -0.583374 0.433838 1445641804 0.542908 0.420288 -0.583374 0.433838 1445641804 0.546082 0.415222 -0.587830 0.428772 1445641804 0.546082 0.415222 -0.587830 0.428772 1445641804 0.546082 0.415222 -0.587830 0.428772 1445641804 0.546082 0.415222 -0.587830 0.428772 1445641804 0.546082 0.415222 -0.587830 0.428772 1445641804 0.546082 0.415222 -0.587830 0.428772 1445641804 0.546082 0.415222 -0.587830 0.428772 1445641804 0.543091 0.415100 -0.588379 0.431946 1445641804 0.543091 0.415100 -0.588379 0.431946 1445641804 0.543091 0.415100 -0.588379 0.431946 1445641804 0.543091 0.415100 -0.588379 0.431946 1445641804 0.543091 0.415100 -0.588379 0.431946 1445641804 0.543091 0.415100 -0.588379 0.431946 1445641804 0.536743 0.417664 -0.587219 0.438904 1445641804 0.536743 0.417664 -0.587219 0.438904 1445641804 0.536743 0.417664 -0.587219 0.438904 1445641804 0.536743 0.417664 -0.587219 0.438904 1445641804 0.536743 0.417664 -0.587219 0.438904 1445641804 0.536743 0.417664 -0.587219 0.438904 1445641804 0.534546 0.421204 -0.584656 0.441528 1445641804 0.534546 0.421204 -0.584656 0.441528 1445641804 0.534546 0.421204 -0.584656 0.441528 1445641804 0.534546 0.421204 -0.584656 0.441528 1445641804 0.534546 0.421204 -0.584656 0.441528 1445641804 0.534546 0.421204 -0.584656 0.441528 1445641804 0.534546 0.421204 -0.584656 0.441528 1445641804 0.536560 0.424194 -0.581543 0.440369 1445641804 0.536560 0.424194 -0.581543 0.440369 1445641804 0.536560 0.424194 -0.581543 0.440369 1445641804 0.536560 0.424194 -0.581543 0.440369 1445641804 0.536560 0.424194 -0.581543 0.440369 1445641804 0.536560 0.424194 -0.581543 0.440369 1445641804 0.536865 0.424622 -0.578918 0.442993 1445641804 0.536865 0.424622 -0.578918 0.442993 1445641804 0.536865 0.424622 -0.578918 0.442993 1445641804 0.536865 0.424622 -0.578918 0.442993 1445641805 0.536865 0.424622 -0.578918 0.442993 1445641805 0.536865 0.424622 -0.578918 0.442993 1445641805 0.535339 0.424744 -0.578430 0.445435 1445641805 0.535339 0.424744 -0.578430 0.445435 1445641805 0.535339 0.424744 -0.578430 0.445435 1445641805 0.535339 0.424744 -0.578430 0.445435 1445641805 0.535339 0.424744 -0.578430 0.445435 1445641805 0.535339 0.424744 -0.578430 0.445435 1445641805 0.535339 0.424744 -0.578430 0.445435 1445641805 0.535034 0.425842 -0.577332 0.446167 1445641805 0.535034 0.425842 -0.577332 0.446167 1445641805 0.535034 0.425842 -0.577332 0.446167 1445641805 0.535034 0.425842 -0.577332 0.446167 1445641805 0.535034 0.425842 -0.577332 0.446167 1445641805 0.535034 0.425842 -0.577332 0.446167 1445641805 0.535583 0.426086 -0.576294 0.446533 1445641805 0.535583 0.426086 -0.576294 0.446533 1445641805 0.535583 0.426086 -0.576294 0.446533 1445641805 0.535583 0.426086 -0.576294 0.446533 1445641805 0.535583 0.426086 -0.576294 0.446533 1445641805 0.533936 0.427246 -0.577759 0.445618 1445641805 0.533936 0.427246 -0.577759 0.445618 1445641805 0.533936 0.427246 -0.577759 0.445618 1445641805 0.533936 0.427246 -0.577759 0.445618 1445641805 0.533936 0.427246 -0.577759 0.445618 1445641805 0.533936 0.427246 -0.577759 0.445618 1445641805 0.533936 0.427246 -0.577759 0.445618 1445641805 0.528259 0.431519 -0.578247 0.447571 1445641805 0.528259 0.431519 -0.578247 0.447571 1445641805 0.528259 0.431519 -0.578247 0.447571 1445641805 0.528259 0.431519 -0.578247 0.447571 1445641805 0.528259 0.431519 -0.578247 0.447571 1445641805 0.528259 0.431519 -0.578247 0.447571 1445641805 0.532410 0.429382 -0.575134 0.448669 1445641805 0.532410 0.429382 -0.575134 0.448669 1445641805 0.532410 0.429382 -0.575134 0.448669 1445641805 0.532410 0.429382 -0.575134 0.448669 1445641805 0.532410 0.429382 -0.575134 0.448669 1445641805 0.532410 0.429382 -0.575134 0.448669 1445641805 0.532410 0.429382 -0.575134 0.448669 1445641805 0.539124 0.423218 -0.580750 0.439209 1445641805 0.539124 0.423218 -0.580750 0.439209 1445641805 0.539124 0.423218 -0.580750 0.439209 1445641805 0.539124 0.423218 -0.580750 0.439209 1445641805 0.539124 0.423218 -0.580750 0.439209 1445641805 0.539124 0.423218 -0.580750 0.439209 1445641805 0.543335 0.417542 -0.585022 0.433777 1445641805 0.543335 0.417542 -0.585022 0.433777 1445641805 0.543335 0.417542 -0.585022 0.433777 1445641805 0.543335 0.417542 -0.585022 0.433777 1445641805 0.543335 0.417542 -0.585022 0.433777 1445641805 0.543335 0.417542 -0.585022 0.433777 1445641805 0.543335 0.417542 -0.585022 0.433777 1445641805 0.540955 0.417480 -0.585510 0.436157 1445641805 0.540955 0.417480 -0.585510 0.436157 1445641805 0.540955 0.417480 -0.585510 0.436157 1445641805 0.540955 0.417480 -0.585510 0.436157 1445641805 0.540955 0.417480 -0.585510 0.436157 1445641805 0.540955 0.417480 -0.585510 0.436157 1445641805 0.536194 0.419617 -0.585571 0.439880 1445641805 0.536194 0.419617 -0.585571 0.439880 1445641805 0.536194 0.419617 -0.585571 0.439880 1445641805 0.536194 0.419617 -0.585571 0.439880 1445641805 0.536194 0.419617 -0.585571 0.439880 1445641805 0.536194 0.419617 -0.585571 0.439880 1445641805 0.532166 0.423645 -0.583679 0.443420 1445641805 0.532166 0.423645 -0.583679 0.443420 1445641805 0.532166 0.423645 -0.583679 0.443420 1445641805 0.532166 0.423645 -0.583679 0.443420 1445641805 0.532166 0.423645 -0.583679 0.443420 1445641805 0.532166 0.423645 -0.583679 0.443420 1445641805 0.533508 0.426575 -0.579956 0.443909 1445641805 0.533508 0.426575 -0.579956 0.443909 1445641805 0.533508 0.426575 -0.579956 0.443909 1445641805 0.533508 0.426575 -0.579956 0.443909 1445641805 0.533508 0.426575 -0.579956 0.443909 1445641805 0.533508 0.426575 -0.579956 0.443909 1445641805 0.533508 0.426575 -0.579956 0.443909 1445641805 0.534668 0.428406 -0.577026 0.444519 1445641805 0.534668 0.428406 -0.577026 0.444519 1445641805 0.534668 0.428406 -0.577026 0.444519 1445641805 0.534668 0.428406 -0.577026 0.444519 1445641805 0.534668 0.428406 -0.577026 0.444519 1445641805 0.534668 0.428406 -0.577026 0.444519 1445641805 0.534424 0.428589 -0.574951 0.447266 1445641805 0.534424 0.428589 -0.574951 0.447266 1445641805 0.534424 0.428589 -0.574951 0.447266 1445641805 0.534424 0.428589 -0.574951 0.447266 1445641805 0.534424 0.428589 -0.574951 0.447266 1445641805 0.534058 0.428528 -0.575134 0.447510 1445641805 0.534058 0.428528 -0.575134 0.447510 1445641805 0.534058 0.428528 -0.575134 0.447510 1445641805 0.534058 0.428528 -0.575134 0.447510 1445641805 0.534058 0.428528 -0.575134 0.447510 1445641805 0.534058 0.428528 -0.575134 0.447510 1445641805 0.533569 0.429016 -0.576355 0.446167 1445641805 0.533569 0.429016 -0.576355 0.446167 1445641805 0.533569 0.429016 -0.576355 0.446167 1445641805 0.533569 0.429016 -0.576355 0.446167 1445641805 0.533569 0.429016 -0.576355 0.446167 1445641805 0.533569 0.429016 -0.576355 0.446167 1445641805 0.531799 0.431152 -0.577515 0.444702 1445641805 0.531799 0.431152 -0.577515 0.444702 1445641805 0.531799 0.431152 -0.577515 0.444702 1445641805 0.531799 0.431152 -0.577515 0.444702 1445641805 0.531799 0.431152 -0.577515 0.444702 1445641805 0.531799 0.431152 -0.577515 0.444702 1445641805 0.526367 0.436218 -0.577393 0.446289 1445641805 0.526367 0.436218 -0.577393 0.446289 1445641805 0.526367 0.436218 -0.577393 0.446289 1445641805 0.526367 0.436218 -0.577393 0.446289 1445641805 0.526367 0.436218 -0.577393 0.446289 1445641806 0.526367 0.436218 -0.577393 0.446289 1445641806 0.526123 0.436035 -0.575317 0.449524 1445641806 0.526123 0.436035 -0.575317 0.449524 1445641806 0.526123 0.436035 -0.575317 0.449524 1445641806 0.526123 0.436035 -0.575317 0.449524 1445641806 0.526123 0.436035 -0.575317 0.449524 1445641806 0.526123 0.436035 -0.575317 0.449524 1445641806 0.530457 0.430542 -0.580688 0.442749 1445641806 0.530457 0.430542 -0.580688 0.442749 1445641806 0.530457 0.430542 -0.580688 0.442749 1445641806 0.530457 0.430542 -0.580688 0.442749 1445641806 0.530457 0.430542 -0.580688 0.442749 1445641806 0.530457 0.430542 -0.580688 0.442749 1445641806 0.540100 0.421143 -0.587585 0.430786 1445641806 0.540100 0.421143 -0.587585 0.430786 1445641806 0.540100 0.421143 -0.587585 0.430786 1445641806 0.540100 0.421143 -0.587585 0.430786 1445641806 0.540100 0.421143 -0.587585 0.430786 1445641806 0.540100 0.421143 -0.587585 0.430786 1445641806 0.540100 0.421143 -0.587585 0.430786 1445641806 0.543762 0.417603 -0.588562 0.428345 1445641806 0.543762 0.417603 -0.588562 0.428345 1445641806 0.543762 0.417603 -0.588562 0.428345 1445641806 0.543762 0.417603 -0.588562 0.428345 1445641806 0.543762 0.417603 -0.588562 0.428345 1445641806 0.543762 0.417603 -0.588562 0.428345 1445641806 0.540222 0.417358 -0.589417 0.431885 1445641806 0.540222 0.417358 -0.589417 0.431885 1445641806 0.540222 0.417358 -0.589417 0.431885 1445641806 0.540222 0.417358 -0.589417 0.431885 1445641806 0.540222 0.417358 -0.589417 0.431885 1445641806 0.540222 0.417358 -0.589417 0.431885 1445641806 0.534912 0.419800 -0.589417 0.436096 1445641806 0.534912 0.419800 -0.589417 0.436096 1445641806 0.534912 0.419800 -0.589417 0.436096 1445641806 0.534912 0.419800 -0.589417 0.436096 1445641806 0.534912 0.419800 -0.589417 0.436096 1445641806 0.534912 0.419800 -0.589417 0.436096 1445641806 0.534912 0.419800 -0.589417 0.436096 1445641806 0.533691 0.423462 -0.586792 0.437622 1445641806 0.533691 0.423462 -0.586792 0.437622 1445641806 0.533691 0.423462 -0.586792 0.437622 1445641806 0.533691 0.423462 -0.586792 0.437622 1445641806 0.533691 0.423462 -0.586792 0.437622 1445641806 0.533691 0.423462 -0.586792 0.437622 1445641806 0.533142 0.425842 -0.584167 0.439453 1445641806 0.533142 0.425842 -0.584167 0.439453 1445641806
[truncated: 204,728 more chars]
