# Supplementary material for: Quaternion-Based Gesture Recognition Using Wireless Wearable Motion Capture Sensors
Source: Sensors (Basel). 2016 Apr 28;16(5):605. doi: 10.3390/s16050605 (PMC4883296; doi:10.3390/s16050605)
Supplement: Supplementary file 1 [file sensors-16-00605-s001.zip › MultiSensorGestureData/P11/6. Sway/Training15.txt]

-0.194031 -0.745850 0.368835 0.519653 1445641961 -0.194031 -0.745850 0.368835 0.519653 1445641961 -0.226501 -0.757629 0.336609 0.511292 1445641961 -0.226501 -0.757629 0.336609 0.511292 1445641961 -0.226501 -0.757629 0.336609 0.511292 1445641961 -0.226501 -0.757629 0.336609 0.511292 1445641961 -0.226501 -0.757629 0.336609 0.511292 1445641961 -0.262634 -0.771362 0.295288 0.498901 1445641961 -0.262634 -0.771362 0.295288 0.498901 1445641961 -0.262634 -0.771362 0.295288 0.498901 1445641961 -0.262634 -0.771362 0.295288 0.498901 1445641961 -0.262634 -0.771362 0.295288 0.498901 1445641961 -0.262634 -0.771362 0.295288 0.498901 1445641961 -0.262634 -0.771362 0.295288 0.498901 1445641961 -0.302185 -0.783386 0.244446 0.484985 1445641961 -0.302185 -0.783386 0.244446 0.484985 1445641961 -0.302185 -0.783386 0.244446 0.484985 1445641961 -0.302185 -0.783386 0.244446 0.484985 1445641961 -0.302185 -0.783386 0.244446 0.484985 1445641961 -0.335449 -0.795349 0.192078 0.466919 1445641961 -0.335449 -0.795349 0.192078 0.466919 1445641961 -0.335449 -0.795349 0.192078 0.466919 1445641961 -0.335449 -0.795349 0.192078 0.466919 1445641961 -0.335449 -0.795349 0.192078 0.466919 1445641961 -0.335449 -0.795349 0.192078 0.466919 1445641961 -0.367859 -0.802429 0.140320 0.448425 1445641961 -0.367859 -0.802429 0.140320 0.448425 1445641961 -0.367859 -0.802429 0.140320 0.448425 1445641961 -0.367859 -0.802429 0.140320 0.448425 1445641961 -0.367859 -0.802429 0.140320 0.448425 1445641961 -0.367859 -0.802429 0.140320 0.448425 1445641961 -0.392212 -0.806885 0.094177 0.431519 1445641961 -0.392212 -0.806885 0.094177 0.431519 1445641961 -0.392212 -0.806885 0.094177 0.431519 1445641961 -0.392212 -0.806885 0.094177 0.431519 1445641961 -0.392212 -0.806885 0.094177 0.431519 1445641961 -0.392212 -0.806885 0.094177 0.431519 1445641961 -0.402344 -0.811829 0.060974 0.418762 1445641961 -0.402344 -0.811829 0.060974 0.418762 1445641961 -0.402344 -0.811829 0.060974 0.418762 1445641961 -0.402344 -0.811829 0.060974 0.418762 1445641961 -0.402344 -0.811829 0.060974 0.418762 1445641961 -0.402344 -0.811829 0.060974 0.418762 1445641961 -0.399902 -0.817566 0.045349 0.411865 1445641961 -0.399902 -0.817566 0.045349 0.411865 1445641961 -0.399902 -0.817566 0.045349 0.411865 1445641961 -0.399902 -0.817566 0.045349 0.411865 1445641961 -0.399902 -0.817566 0.045349 0.411865 1445641961 -0.399902 -0.817566 0.045349 0.411865 1445641961 -0.399902 -0.817566 0.045349 0.411865 1445641961 -0.396545 -0.817871 0.043152 0.414734 1445641961 -0.396545 -0.817871 0.043152 0.414734 1445641961 -0.396545 -0.817871 0.043152 0.414734 1445641961 -0.396545 -0.817871 0.043152 0.414734 1445641961 -0.396545 -0.817871 0.043152 0.414734 1445641961 -0.396545 -0.817871 0.043152 0.414734 1445641961 -0.381409 -0.818115 0.059875 0.426208 1445641961 -0.381409 -0.818115 0.059875 0.426208 1445641961 -0.381409 -0.818115 0.059875 0.426208 1445641961 -0.381409 -0.818115 0.059875 0.426208 1445641961 -0.381409 -0.818115 0.059875 0.426208 1445641961 -0.381409 -0.818115 0.059875 0.426208 1445641961 -0.353882 -0.817017 0.098755 0.444458 1445641961 -0.353882 -0.817017 0.098755 0.444458 1445641961 -0.353882 -0.817017 0.098755 0.444458 1445641961 -0.353882 -0.817017 0.098755 0.444458 1445641961 -0.353882 -0.817017 0.098755 0.444458 1445641961 -0.353882 -0.817017 0.098755 0.444458 1445641961 -0.314514 -0.812134 0.158142 0.465332 1445641961 -0.314514 -0.812134 0.158142 0.465332 1445641961 -0.314514 -0.812134 0.158142 0.465332 1445641961 -0.314514 -0.812134 0.158142 0.465332 1445641961 -0.314514 -0.812134 0.158142 0.465332 1445641961 -0.314514 -0.812134 0.158142 0.465332 1445641961 -0.263245 -0.799683 0.235901 0.485352 1445641961 -0.263245 -0.799683 0.235901 0.485352 1445641961 -0.263245 -0.799683 0.235901 0.485352 1445641961 -0.263245 -0.799683 0.235901 0.485352 1445641961 -0.263245 -0.799683 0.235901 0.485352 1445641961 -0.263245 -0.799683 0.235901 0.485352 1445641961 -0.203064 -0.776733 0.327148 0.498474 1445641961 -0.203064 -0.776733 0.327148 0.498474 1445641961 -0.203064 -0.776733 0.327148 0.498474 1445641961 -0.203064 -0.776733 0.327148 0.498474 1445641961 -0.203064 -0.776733 0.327148 0.498474 1445641961 -0.203064 -0.776733 0.327148 0.498474 1445641961 -0.139099 -0.738953 0.423096 0.505554 1445641961 -0.139099 -0.738953 0.423096 0.505554 1445641961 -0.139099 -0.738953 0.423096 0.505554 1445641961 -0.139099 -0.738953 0.423096 0.505554 1445641961 -0.139099 -0.738953 0.423096 0.505554 1445641961 -0.139099 -0.738953 0.423096 0.505554 1445641961 -0.083313 -0.686157 0.508911 0.513123 1445641961 -0.083313 -0.686157 0.508911 0.513123 1445641961 -0.083313 -0.686157 0.508911 0.513123 1445641961 -0.083313 -0.686157 0.508911 0.513123 1445641961 -0.083313 -0.686157 0.508911 0.513123 1445641961 -0.083313 -0.686157 0.508911 0.513123 1445641961 -0.032837 -0.626892 0.578003 0.521301 1445641961 -0.032837 -0.626892 0.578003 0.521301 1445641962 -0.032837 -0.626892 0.578003 0.521301 1445641962 -0.032837 -0.626892 0.578003 0.521301 1445641962 -0.032837 -0.626892 0.578003 0.521301 1445641962 -0.032837 -0.626892 0.578003 0.521301 1445641962 0.014587 -0.572327 0.627136 0.528137 1445641962 0.014587 -0.572327 0.627136 0.528137 1445641962 0.014587 -0.572327 0.627136 0.528137 1445641962 0.014587 -0.572327 0.627136 0.528137 1445641962 0.014587 -0.572327 0.627136 0.528137 1445641962 0.014587 -0.572327 0.627136 0.528137 1445641962 0.014587 -0.572327 0.627136 0.528137 1445641962 0.050964 -0.532104 0.657288 0.531189 1445641962 0.050964 -0.532104 0.657288 0.531189 1445641962 0.050964 -0.532104 0.657288 0.531189 1445641962 0.050964 -0.532104 0.657288 0.531189 1445641962 0.050964 -0.532104 0.657288 0.531189 1445641962 0.050964 -0.532104 0.657288 0.531189 1445641962 0.071899 -0.510132 0.677368 0.525085 1445641962 0.071899 -0.510132 0.677368 0.525085 1445641962 0.071899 -0.510132 0.677368 0.525085 1445641962 0.071899 -0.510132 0.677368 0.525085 1445641962 0.071899 -0.510132 0.677368 0.525085 1445641962 0.071899 -0.510132 0.677368 0.525085 1445641962 0.071899 -0.510132 0.677368 0.525085 1445641962 0.069702 -0.506653 0.681824 0.523010 1445641962 0.069702 -0.506653 0.681824 0.523010 1445641962 0.069702 -0.506653 0.681824 0.523010 1445641962 0.069702 -0.506653 0.681824 0.523010 1445641962 0.069702 -0.506653 0.681824 0.523010 1445641962 0.069702 -0.506653 0.681824 0.523010 1445641962 0.046448 -0.524475 0.664917 0.529724 1445641962 0.046448 -0.524475 0.664917 0.529724 1445641962 0.046448 -0.524475 0.664917 0.529724 1445641962 0.046448 -0.524475 0.664917 0.529724 1445641962 0.046448 -0.524475 0.664917 0.529724 1445641962 0.046448 -0.524475 0.664917 0.529724 1445641962 0.007263 -0.559265 0.631470 0.536987 1445641962 0.007263 -0.559265 0.631470 0.536987 1445641962 0.007263 -0.559265 0.631470 0.536987 1445641962 0.007263 -0.559265 0.631470 0.536987 1445641962 0.007263 -0.559265 0.631470 0.536987 1445641962 0.007263 -0.559265 0.631470 0.536987 1445641962 -0.043396 -0.603271 0.584351 0.540955 1445641962 -0.043396 -0.603271 0.584351 0.540955 1445641962 -0.043396 -0.603271 0.584351 0.540955 1445641962 -0.043396 -0.603271 0.584351 0.540955 1445641962 -0.043396 -0.603271 0.584351 0.540955 1445641962 -0.043396 -0.603271 0.584351 0.540955 1445641962 -0.100525 -0.649841 0.525879 0.539429 1445641962 -0.100525 -0.649841 0.525879 0.539429 1445641962 -0.100525 -0.649841 0.525879 0.539429 1445641962 -0.100525 -0.649841 0.525879 0.539429 1445641962 -0.100525 -0.649841 0.525879 0.539429 1445641962 -0.100525 -0.649841 0.525879 0.539429 1445641962 -0.100525 -0.649841 0.525879 0.539429 1445641962 -0.163635 -0.696472 0.455811 0.529541 1445641962 -0.163635 -0.696472 0.455811 0.529541 1445641962 -0.163635 -0.696472 0.455811 0.529541 1445641962 -0.163635 -0.696472 0.455811 0.529541 1445641962 -0.163635 -0.696472 0.455811 0.529541 1445641962 -0.163635 -0.696472 0.455811 0.529541 1445641962 -0.227600 -0.739380 0.373352 0.511963 1445641962 -0.227600 -0.739380 0.373352 0.511963 1445641962 -0.227600 -0.739380 0.373352 0.511963 1445641962 -0.227600 -0.739380 0.373352 0.511963 1445641962 -0.227600 -0.739380 0.373352 0.511963 1445641962 -0.284607 -0.776123 0.284668 0.485352 1445641962 -0.284607 -0.776123 0.284668 0.485352 1445641962 -0.284607 -0.776123 0.284668 0.485352 1445641962 -0.284607 -0.776123 0.284668 0.485352 1445641962 -0.284607 -0.776123 0.284668 0.485352 1445641962 -0.284607 -0.776123 0.284668 0.485352 1445641962 -0.340820 -0.802856 0.188904 0.451294 1445641962 -0.340820 -0.802856 0.188904 0.451294 1445641962 -0.340820 -0.802856 0.188904 0.451294 1445641962 -0.340820 -0.802856 0.188904 0.451294 1445641962 -0.340820 -0.802856 0.188904 0.451294 1445641962 -0.340820 -0.802856 0.188904 0.451294 1445641962 -0.385986 -0.818909 0.097839 0.413330 1445641962 -0.385986 -0.818909 0.097839 0.413330 1445641962 -0.385986 -0.818909 0.097839 0.413330 1445641962 -0.385986 -0.818909 0.097839 0.413330 1445641962 -0.385986 -0.818909 0.097839 0.413330 1445641962 -0.423157 -0.823364 0.015808 0.377808 1445641962 -0.423157 -0.823364 0.015808 0.377808 1445641962 -0.423157 -0.823364 0.015808 0.377808 1445641962 -0.423157 -0.823364 0.015808 0.377808 1445641962 -0.423157 -0.823364 0.015808 0.377808 1445641962 -0.423157 -0.823364 0.015808 0.377808 1445641962 -0.447205 -0.822510 -0.048584 0.348206 1445641962 -0.447205 -0.822510 -0.048584 0.348206 1445641962 -0.447205 -0.822510 -0.048584 0.348206 1445641962 -0.447205 -0.822510 -0.048584 0.348206 1445641962 -0.447205 -0.822510 -0.048584 0.348206 1445641962 -0.447205 -0.822510 -0.048584 0.348206 1445641962 -0.456055 -0.820801 -0.088562 0.332397 1445641962 -0.456055 -0.820801 -0.088562 0.332397 1445641962 -0.456055 -0.820801 -0.088562 0.332397 1445641962 -0.456055 -0.820801 -0.088562 0.332397 1445641962 -0.456055 -0.820801 -0.088562 0.332397 1445641962 -0.440186 -0.826721 -0.098938 0.336304 1445641962 -0.440186 -0.826721 -0.098938 0.336304 1445641962 -0.440186 -0.826721 -0.098938 0.336304 1445641962 -0.440186 -0.826721 -0.098938 0.336304 1445641962 -0.440186 -0.826721 -0.098938 0.336304 1445641962 -0.440186 -0.826721 -0.098938 0.336304 1445641962 -0.440186 -0.826721 -0.098938 0.336304 1445641962 -0.411072 -0.835693 -0.077759 0.355835 1445641962 -0.411072 -0.835693 -0.077759 0.355835 1445641962 -0.411072 -0.835693 -0.077759 0.355835 1445641963 -0.411072 -0.835693 -0.077759 0.355835 1445641963 -0.411072 -0.835693 -0.077759 0.355835 1445641963 -0.411072 -0.835693 -0.077759 0.355835 1445641963 -0.384766 -0.838989 -0.032410 0.383484 1445641963 -0.384766 -0.838989 -0.032410 0.383484 1445641963 -0.384766 -0.838989 -0.032410 0.383484 1445641963 -0.384766 -0.838989 -0.032410 0.383484 1445641963 -0.384766 -0.838989 -0.032410 0.383484 1445641963 -0.384766 -0.838989 -0.032410 0.383484 1445641963 -0.384766 -0.838989 -0.032410 0.383484 1445641963 -0.346680 -0.840515 0.038025 0.414612 1445641963 -0.346680 -0.840515 0.038025 0.414612 1445641963 -0.346680 -0.840515 0.038025 0.414612 1445641963 -0.346680 -0.840515 0.038025 0.414612 1445641963 -0.346680 -0.840515 0.038025 0.414612 1445641963 -0.346680 -0.840515 0.038025 0.414612 1445641963 -0.295776 -0.835266 0.128479 0.445435 1445641963 -0.295776 -0.835266 0.128479 0.445435 1445641963 -0.295776 -0.835266 0.128479 0.445435 1445641963 -0.295776 -0.835266 0.128479 0.445435 1445641963 -0.295776 -0.835266 0.128479 0.445435 1445641963 -0.295776 -0.835266 0.128479 0.445435 1445641963 -0.240051 -0.816711 0.227417 0.472900 1445641963 -0.240051 -0.816711 0.227417 0.472900 1445641963 -0.240051 -0.816711 0.227417 0.472900 1445641963 -0.240051 -0.816711 0.227417 0.472900 1445641963 -0.240051 -0.816711 0.227417 0.472900 1445641963 -0.182922 -0.783325 0.327026 0.495972 1445641963 -0.182922 -0.783325 0.327026 0.495972 1445641963 -0.182922 -0.783325 0.327026 0.495972 1445641963 -0.182922 -0.783325 0.327026 0.495972 1445641963 -0.182922 -0.783325 0.327026 0.495972 1445641963 -0.182922 -0.783325 0.327026 0.495972 1445641963 -0.182922 -0.783325 0.327026 0.495972 1445641963 -0.118408 -0.737732 0.425964 0.510193 1445641963 -0.118408 -0.737732 0.425964 0.510193 1445641963 -0.118408 -0.737732 0.425964 0.510193 1445641963 -0.118408 -0.737732 0.425964 0.510193 1445641963 -0.118408 -0.737732 0.425964 0.510193 1445641963 -0.118408 -0.737732 0.425964 0.510193 1445641963 -0.053345 -0.680115 0.516418 0.517578 1445641963 -0.053345 -0.680115 0.516418 0.517578 1445641963 -0.053345 -0.680115 0.516418 0.517578 1445641963 -0.053345 -0.680115 0.516418 0.517578 1445641963 -0.053345 -0.680115 0.516418 0.517578 1445641963 -0.053345 -0.680115 0.516418 0.517578 1445641963 0.006409 -0.614136 0.588989 0.525269 1445641963 0.006409 -0.614136 0.588989 0.525269 1445641963 0.006409 -0.614136 0.588989 0.525269 1445641963 0.006409 -0.614136 0.588989 0.525269 1445641963 0.006409 -0.614136 0.588989 0.525269 1445641963 0.006409 -0.614136 0.588989 0.525269 1445641963 0.006409 -0.614136 0.588989 0.525269 1445641963 0.060303 -0.548035 0.637451 0.538147 1445641963 0.060303 -0.548035 0.637451 0.538147 1445641963 0.060303 -0.548035 0.637451 0.538147 1445641963 0.060303 -0.548035 0.637451 0.538147 1445641963 0.060303 -0.548035 0.637451 0.538147 1445641963 0.060303 -0.548035 0.637451 0.538147 1445641963 0.110413 -0.489258 0.669739 0.547607 1445641963 0.110413 -0.489258 0.669739 0.547607 1445641963 0.110413 -0.489258 0.669739 0.547607 1445641963 0.110413 -0.489258 0.669739 0.547607 1445641963 0.110413 -0.489258 0.669739 0.547607 1445641963 0.110413 -0.489258 0.669739 0.547607 1445641963 0.146423 -0.447327 0.691528 0.547852 1445641963 0.146423 -0.447327 0.691528 0.547852 1445641963 0.146423 -0.447327 0.691528 0.547852 1445641963 0.146423 -0.447327 0.691528 0.547852 1445641963 0.146423 -0.447327 0.691528 0.547852 1445641963 0.154907 -0.425476 0.701111 0.550781 1445641963 0.154907 -0.425476 0.701111 0.550781 1445641963 0.154907 -0.425476 0.701111 0.550781 1445641963 0.154907 -0.425476 0.701111 0.550781 1445641963 0.696045 0.174011 -0.687378 0.112976 1445641963 0.154907 -0.425476 0.701111 0.550781 1445641963 0.140808 -0.432922 0.693054 0.558899 1445641963 0.140808 -0.432922 0.693054 0.558899 1445641963 0.140808 -0.432922 0.693054 0.558899 1445641963 0.140808 -0.432922 0.693054 0.558899 1445641963 0.140808 -0.432922 0.693054 0.558899 1445641963 0.140808 -0.432922 0.693054 0.558899 1445641963 0.140808 -0.432922 0.693054 0.558899 1445641963 0.106873 -0.468140 0.668396 0.567993 1445641963 0.106873 -0.468140 0.668396 0.567993 1445641963 0.106873 -0.468140 0.668396 0.567993 1445641963 0.106873 -0.468140 0.668396 0.567993 1445641963 0.106873 -0.468140 0.668396 0.567993 1445641963 0.106873 -0.468140 0.668396 0.567993 1445641963 0.055481 -0.518005 0.630432 0.575439 1445641963 0.055481 -0.518005 0.630432 0.575439 1445641963 0.055481 -0.518005 0.630432 0.575439 1445641963 0.055481 -0.518005 0.630432 0.575439 1445641963 0.055481 -0.518005 0.630432 0.575439 1445641963 0.055481 -0.518005 0.630432 0.575439 1445641963 -0.008301 -0.574890 0.582581 0.574402 1445641963 -0.008301 -0.574890 0.582581 0.574402 1445641963 -0.008301 -0.574890 0.582581 0.574402 1445641963 -0.008301 -0.574890 0.582581 0.574402 1445641963 -0.008301 -0.574890 0.582581 0.574402 1445641963 -0.008301 -0.574890 0.582581 0.574402 1445641963 -0.081360 -0.635376 0.518738 0.566162 1445641963 -0.081360 -0.635376 0.518738 0.566162 1445641963 -0.081360 -0.635376 0.518738 0.566162 1445641963 -0.081360 -0.635376 0.518738 0.566162 1445641963 -0.081360 -0.635376 0.518738 0.566162 1445641963 -0.081360 -0.635376 0.518738 0.566162 1445641963 -0.159729 -0.692078 0.437378 0.551575 1445641963 -0.159729 -0.692078 0.437378 0.551575 1445641963 -0.159729 -0.692078 0.437378 0.551575 1445641963 -0.159729 -0.692078 0.437378 0.551575 1445641964 -0.159729 -0.692078 0.437378 0.551575 1445641964 -0.159729 -0.692078 0.437378 0.551575 1445641964 -0.239563 -0.738342 0.343445 0.528748 1445641964 -0.239563 -0.738342 0.343445 0.528748 1445641964 -0.239563 -0.738342 0.343445 0.528748 1445641964 -0.239563 -0.738342 0.343445 0.528748 1445641964 -0.239563 -0.738342 0.343445 0.528748 1445641964 -0.239563 -0.738342 0.343445 0.528748 1445641964 -0.308289 -0.774414 0.244690 0.495361 1445641964 -0.308289 -0.774414 0.244690 0.495361 1445641964 -0.308289 -0.774414 0.244690 0.495361 1445641964 -0.308289 -0.774414 0.244690 0.495361 1445641964 -0.308289 -0.774414 0.244690 0.495361 1445641964 -0.308289 -0.774414 0.244690 0.495361 1445641964 -0.358154 -0.800842 0.154907 0.454346 1445641964 -0.358154 -0.800842 0.154907 0.454346 1445641964 -0.358154 -0.800842 0.154907 0.454346 1445641964 -0.358154 -0.800842 0.154907 0.454346 1445641964 -0.358154 -0.800842 0.154907 0.454346 1445641964 -0.358154 -0.800842 0.154907 0.454346 1445641964 -0.396729 -0.815735 0.077026 0.413879 1445641964 -0.396729 -0.815735 0.077026 0.413879 1445641964 -0.396729 -0.815735 0.077026 0.413879 1445641964 -0.396729 -0.815735 0.077026 0.413879 1445641964 -0.396729 -0.815735 0.077026 0.413879 1445641964 -0.396729 -0.815735 0.077026 0.413879 1445641964 -0.396729 -0.815735 0.077026 0.413879 1445641964 -0.425476 -0.821350 0.008301 0.379944 1445641964 -0.425476 -0.821350 0.008301 0.379944 1445641964 -0.425476 -0.821350 0.008301 0.379944 1445641964 -0.425476 -0.821350 0.008301 0.379944 1445641964 -0.425476 -0.821350 0.008301 0.379944 1445641964 -0.425476 -0.821350 0.008301 0.379944 1445641964 -0.445435 -0.818604 -0.045288 0.359802 1445641964 -0.445435 -0.818604 -0.045288 0.359802 1445641964 -0.445435 -0.818604 -0.045288 0.359802 1445641964 -0.445435 -0.818604 -0.045288 0.359802 1445641964 -0.445435 -0.818604 -0.045288 0.359802 1445641964 -0.445435 -0.818604 -0.045288 0.359802 1445641964 -0.460327 -0.808044 -0.073425 0.360291 1445641964 -0.460327 -0.808044 -0.073425 0.360291 1445641964 -0.460327 -0.808044 -0.073425 0.360291 1445641964 -0.460327 -0.808044 -0.073425 0.360291 1445641964 -0.460327 -0.808044 -0.073425 0.360291 1445641964 -0.460327 -0.808044 -0.073425 0.360291 1445641964 -0.448181 -0.808594 -0.069458 0.374878 1445641964 -0.448181 -0.808594 -0.069458 0.374878 1445641964 -0.448181 -0.808594 -0.069458 0.374878 1445641964 -0.448181 -0.808594 -0.069458 0.374878 1445641964 -0.448181 -0.808594 -0.069458 0.374878 1445641964 -0.448181 -0.808594 -0.069458 0.374878 1445641964 -0.448181 -0.808594 -0.069458 0.374878 1445641964 -0.408936 -0.821899 -0.030334 0.395447 1445641964 -0.408936 -0.821899 -0.030334 0.395447 1445641964 -0.408936 -0.821899 -0.030334 0.395447 1445641964 -0.408936 -0.821899 -0.030334 0.395447 1445641964 -0.408936 -0.821899 -0.030334 0.395447 1445641964 -0.408936 -0.821899 -0.030334 0.395447 1445641964 -0.371704 -0.827332 0.033936 0.419861 1445641964 -0.371704 -0.827332 0.033936 0.419861 1445641964 -0.371704 -0.827332 0.033936 0.419861 1445641964 -0.371704 -0.827332 0.033936 0.419861 1445641964 -0.371704 -0.827332 0.033936 0.419861 1445641964 -0.371704 -0.827332 0.033936 0.419861 1445641964 -0.371704 -0.827332 0.033936 0.419861 1445641964 -0.335510 -0.819275 0.112732 0.451172 1445641964 -0.335510 -0.819275 0.112732 0.451172 1445641964 -0.335510 -0.819275 0.112732 0.451172 1445641964 -0.335510 -0.819275 0.112732 0.451172 1445641964 -0.335510 -0.819275 0.112732 0.451172 1445641964 -0.291748 -0.799683 0.201477 0.484558 1445641964 -0.291748 -0.799683 0.201477 0.484558 1445641964 -0.291748 -0.799683 0.201477 0.484558 1445641964 -0.291748 -0.799683 0.201477 0.484558 1445641964 -0.291748 -0.799683 0.201477 0.484558 1445641964 -0.291748 -0.799683 0.201477 0.484558 1445641964 -0.231934 -0.770630 0.296204 0.514404 1445641964 -0.231934 -0.770630 0.296204 0.514404 1445641964 -0.231934 -0.770630 0.296204 0.514404 1445641964 -0.231934 -0.770630 0.296204 0.514404 1445641964 -0.231934 -0.770630 0.296204 0.514404 1445641964 -0.231934 -0.770630 0.296204 0.514404 1445641964 -0.231934 -0.770630 0.296204 0.514404 1445641964 -0.165405 -0.726501 0.393677 0.538391 1445641964 -0.165405 -0.726501 0.393677 0.538391 1445641964 -0.165405 -0.726501 0.393677 0.538391 1445641964 -0.165405 -0.726501 0.393677 0.538391 1445641964 -0.165405 -0.726501 0.393677 0.538391 1445641964 -0.165405 -0.726501 0.393677 0.538391 1445641964 -0.165405 -0.726501 0.393677 0.538391 1445641964 -0.097778 -0.669434 0.481140 0.557556 1445641964 -0.097778 -0.669434 0.481140 0.557556 1445641964 -0.097778 -0.669434 0.481140 0.557556 1445641964 -0.097778 -0.669434 0.481140 0.557556 1445641964 -0.097778 -0.669434 0.481140 0.557556 1445641964 -0.026672 -0.606567 0.555786 0.567810 1445641964 -0.026672 -0.606567 0.555786 0.567810 1445641964 -0.026672 -0.606567 0.555786 0.567810 1445641964 -0.026672 -0.606567 0.555786 0.567810 1445641964 -0.026672 -0.606567 0.555786 0.567810 1445641964 -0.026672 -0.606567 0.555786 0.567810 1445641964 0.039001 -0.542542 0.615601 0.570251 1445641964 0.039001 -0.542542 0.615601 0.570251 1445641964 0.039001 -0.542542 0.615601 0.570251 1445641964 0.039001 -0.542542 0.615601 0.570251 1445641964 0.039001 -0.542542 0.615601 0.570251 1445641964 0.039001 -0.542542 0.615601 0.570251 1445641964 0.039001 -0.542542 0.615601 0.570251 1445641964 0.086060 -0.483093 0.656921 0.572388 1445641964 0.086060 -0.483093 0.656921 0.572388 1445641964 0.086060 -0.483093 0.656921 0.572388 1445641964 0.086060 -0.483093 0.656921 0.572388 1445641964 0.086060 -0.483093 0.656921 0.572388 1445641965 0.086060 -0.483093 0.656921 0.572388 1445641965 0.111389 -0.439758 0.681702 0.573975 1445641965 0.111389 -0.439758 0.681702 0.573975 1445641965 0.111389 -0.439758 0.681702 0.573975 1445641965 0.111389 -0.439758 0.681702 0.573975 1445641965 0.111389 -0.439758 0.681702 0.573975 1445641965 0.110107 -0.425476 0.686646 0.579041 1445641965 0.110107 -0.425476 0.686646 0.579041 1445641965 0.110107 -0.425476 0.686646 0.579041 1445641965 0.110107 -0.425476 0.686646 0.579041 1445641965 0.110107 -0.425476 0.686646 0.579041 1445641965 0.110107 -0.425476 0.686646 0.579041 1445641965 0.110107 -0.425476 0.686646 0.579041 1445641965 0.082336 -0.444275 0.668640 0.590515 1445641965 0.082336 -0.444275 0.668640 0.590515 1445641965 0.082336 -0.444275 0.668640 0.590515 1445641965 0.082336 -0.444275 0.668640 0.590515 1445641965 0.082336 -0.444275 0.668640 0.590515 1445641965 0.082336 -0.444275 0.668640 0.590515 1445641965 0.037415 -0.483643 0.640625 0.595215 1445641965 0.037415 -0.483643 0.640625 0.595215 1445641965 0.037415 -0.483643 0.640625 0.595215 1445641965 0.037415 -0.483643 0.640625 0.595215 1445641965 0.037415 -0.483643 0.640625 0.595215 1445641965 0.037415 -0.483643 0.640625 0.595215 1445641965 -0.020081 -0.535889 0.599304 0.594299 1445641965 -0.020081 -0.535889 0.599304 0.594299 1445641965 -0.020081 -0.535889 0.599304 0.594299 1445641965 -0.020081 -0.535889 0.599304 0.594299 1445641965 -0.020081 -0.535889 0.599304 0.594299 1445641965 -0.020081 -0.535889 0.599304 0.594299 1445641965 -0.087097 -0.592041 0.542786 0.589294 1445641965 -0.087097 -0.592041 0.542786 0.589294 1445641965 -0.087097 -0.592041 0.542786 0.589294 1445641965 -0.087097 -0.592041 0.542786 0.589294 1445641965 -0.087097 -0.592041 0.542786 0.589294 1445641965 -0.087097 -0.592041 0.542786 0.589294 1445641965 -0.157410 -0.647034 0.474915 0.575317 1445641965 -0.157410 -0.647034 0.474915 0.575317 1445641965 -0.157410 -0.647034 0.474915 0.575317 1445641965 -0.157410 -0.647034 0.474915 0.575317 1445641965 -0.157410 -0.647034 0.474915 0.575317 1445641965 -0.157410 -0.647034 0.474915 0.575317 1445641965 -0.228149 -0.697144 0.395142 0.553040 1445641965 -0.228149 -0.697144 0.395142 0.553040 1445641965 -0.228149 -0.697144 0.395142 0.553040 1445641965 -0.228149 -0.697144 0.395142 0.553040 1445641965 -0.228149 -0.697144 0.395142 0.553040 1445641965 -0.228149 -0.697144 0.395142 0.553040 1445641965 -0.228149 -0.697144 0.395142 0.553040 1445641965 -0.294922 -0.739075 0.307861 0.521545 1445641965 -0.294922 -0.739075 0.307861 0.521545 1445641965 -0.294922 -0.739075 0.307861 0.521545 1445641965 -0.294922 -0.739075 0.307861 0.521545 1445641965 -0.294922 -0.739075 0.307861 0.521545 1445641965 -0.294922 -0.739075 0.307861 0.521545 1445641965 -0.351746 -0.770996 0.221130 0.482666 1445641965 -0.351746 -0.770996 0.221130 0.482666 1445641965 -0.351746 -0.770996 0.221130 0.482666 1445641965 -0.351746 -0.770996 0.221130 0.482666 1445641965 -0.351746 -0.770996 0.221130 0.482666 1445641965 -0.351746 -0.770996 0.221130 0.482666 1445641965 -0.391602 -0.795959 0.141907 0.439331 1445641965 -0.391602 -0.795959 0.141907 0.439331 1445641965 -0.391602 -0.795959 0.141907 0.439331 1445641965 -0.391602 -0.795959 0.141907 0.439331 1445641965 -0.391602 -0.795959 0.141907 0.439331 1445641965 -0.391602 -0.795959 0.141907 0.439331 1445641965 -0.425659 -0.809448 0.068176 0.398682 1445641965 -0.425659 -0.809448 0.068176 0.398682 1445641965 -0.425659 -0.809448 0.068176 0.398682 1445641965 -0.425659 -0.809448 0.068176 0.398682 1445641965 -0.425659 -0.809448 0.068176 0.398682 1445641965 -0.425659 -0.809448 0.068176 0.398682 1445641965 -0.425659 -0.809448 0.068176 0.398682 1445641965 -0.448486 -0.815857 0.004150 0.365112 1445641965 -0.448486 -0.815857 0.004150 0.365112 1445641965 -0.448486 -0.815857 0.004150 0.365112 1445641965 -0.448486 -0.815857 0.004150 0.365112 1445641965 -0.448486 -0.815857 0.004150 0.365112 1445641965 -0.448486 -0.815857 0.004150 0.365112 1445641965 -0.458435 -0.817444 -0.044189 0.346008 1445641965 -0.458435 -0.817444 -0.044189 0.346008 1445641965 -0.458435 -0.817444 -0.044189 0.346008 1445641965 -0.458435 -0.817444 -0.044189 0.346008 1445641965 -0.458435 -0.817444 -0.044189 0.346008 1445641965 -0.458435 -0.817444 -0.044189 0.346008 1445641965 -0.458435 -0.817444 -0.044189 0.346008 1445641965 -0.460999 -0.814148 -0.066650 0.346802 1445641965 -0.460999 -0.814148 -0.066650 0.346802 1445641965 -0.460999 -0.814148 -0.066650 0.346802 1445641965 -0.460999 -0.814148 -0.066650 0.346802 1445641965 -0.460999 -0.814148 -0.066650 0.346802 1445641965 -0.460999 -0.814148 -0.066650 0.346802 1445641965 -0.452209 -0.813110 -0.054626 0.362549 1445641965 -0.452209 -0.813110 -0.054626 0.362549 1445641965 -0.452209 -0.813110 -0.054626 0.362549 1445641965 -0.452209 -0.813110 -0.054626 0.362549 1445641965 -0.452209 -0.813110 -0.054626 0.362549 1445641965 -0.452209 -0.813110 -0.054626 0.362549 1445641965 -0.452209 -0.813110 -0.054626 0.362549 1445641965 -0.419617 -0.820557 -0.007141 0.388062 1445641965 -0.419617 -0.820557 -0.007141 0.388062 1445641965 -0.419617 -0.820557 -0.007141 0.388062 1445641965 -0.419617 -0.820557 -0.007141 0.388062 1445641965 -0.419617 -0.820557 -0.007141 0.388062 1445641965 -0.419617 -0.820557 -0.007141 0.388062 1445641965 -0.371277 -0.826904 0.065552 0.417236 1445641965 -0.371277 -0.826904 0.065552 0.417236 1445641965 -0.371277 -0.826904 0.065552 0.417236 1445641965 -0.371277 -0.826904 0.065552 0.417236 1445641965 -0.371277 -0.826904 0.065552 0.417236 1445641965 -0.371277 -0.826904 0.065552 0.417236 1445641966 -0.371277 -0.826904 0.065552 0.417236 1445641966 -0.317200 -0.820923 0.153503 0.449341 1445641966 -0.317200 -0.820923 0.153503 0.449341 1445641966 -0.317200 -0.820923 0.153503 0.449341 1445641966 -0.317200 -0.820923 0.153503 0.449341 1445641966 -0.317200 -0.820923 0.153503 0.449341 1445641966 -0.317200 -0.820923 0.153503 0.449341 1445641966 -0.259277 -0.800110 0.251831 0.478821 1445641966 -0.259277 -0.800110 0.251831 0.478821 1445641966 -0.259277 -0.800110 0.251831 0.478821 1445641966 -0.259277 -0.800110 0.251831 0.478821 1445641966 -0.259277 -0.800110 0.251831 0.478821 1445641966 -0.259277 -0.800110 0.251831 0.478821 1445641966 -0.199890 -0.762512 0.352600 0.504272 1445641966 -0.199890 -0.762512 0.352600 0.504272 1445641966 -0.199890 -0.762512 0.352600 0.504272 1445641966 -0.199890 -0.762512 0.352600 0.504272 1445641966 -0.199890 -0.762512 0.352600 0.504272 1445641966 -0.199890 -0.762512 0.352600 0.504272 1445641966 -0.138000 -0.709473 0.446838 0.527222 1445641966 -0.138000 -0.709473 0.446838 0.527222 1445641966 
-0.159302 -0.722473 0.424194 0.522278 1445641968 -0.159302 -0.722473 0.424194 0.522278 1445641968 -0.159302 -0.722473 0.424194 0.522278 1445641968 -0.159302 -0.722473 0.424194 0.522278 1445641968 -0.159302 -0.722473 0.424194 0.522278 1445641968 -0.203613 -0.749695 0.372070 0.507996 1445641968 -0.203613 -0.749695 0.372070 0.507996 1445641968 -0.203613 -0.749695 0.372070 0.507996 1445641968 -0.203613 -0.749695 0.372070 0.507996 1445641968 -0.203613 -0.749695 0.372070 0.507996 1445641968 -0.203613 -0.749695 0.372070 0.507996 1445641968 -0.254456 -0.774841 0.309875 0.488708 1445641968 -0.254456 -0.774841 0.309875 0.488708 1445641968 -0.254456 -0.774841 0.309875 0.488708 1445641968 -0.254456 -0.774841 0.309875 0.488708 1445641968 -0.254456 -0.774841 0.309875 0.488708 1445641968 -0.254456 -0.774841 0.309875 0.488708 1445641968 -0.304504 -0.797607 0.239502 0.462402 1445641968 -0.304504 -0.797607 0.239502 0.462402 1445641968 -0.304504 -0.797607 0.239502 0.462402 1445641968 -0.304504 -0.797607 0.239502 0.462402 1445641968 -0.304504 -0.797607 0.239502 0.462402 1445641968 -0.304504 -0.797607 0.239502 0.462402 1445641968 -0.348633 -0.816345 0.164490 0.430237 1445641968 -0.348633 -0.816345 0.164490 0.430237 1445641968 -0.348633 -0.816345 0.164490 0.430237 1445641968 -0.348633 -0.816345 0.164490 0.430237 1445641968 -0.348633 -0.816345 0.164490 0.430237 1445641968 -0.348633 -0.816345 0.164490 0.430237 1445641968 -0.348633 -0.816345 0.164490 0.430237 1445641968 -0.385193 -0.829468 0.091125 0.394165 1445641968 -0.385193 -0.829468 0.091125 0.394165 1445641968 -0.385193 -0.829468 0.091125 0.394165 1445641968 -0.385193 -0.829468 0.091125 0.394165 1445641968 -0.385193 -0.829468 0.091125 0.394165 1445641968 -0.385193 -0.829468 0.091125 0.394165 1445641968 -0.415405 -0.835388 0.023987 0.359253 1445641968 -0.415405 -0.835388 0.023987 0.359253 1445641968 -0.415405 -0.835388 0.023987 0.359253 1445641968 -0.415405 -0.835388 0.023987 0.359253 1445641968 -0.415405 -0.835388 0.023987 0.359253 1445641968 -0.415405 -0.835388 0.023987 0.359253 1445641968 -0.440247 -0.832520 -0.032776 0.334656 1445641968 -0.440247 -0.832520 -0.032776 0.334656 1445641968 -0.440247 -0.832520 -0.032776 0.334656 1445641968 -0.440247 -0.832520 -0.032776 0.334656 1445641968 -0.440247 -0.832520 -0.032776 0.334656 1445641968 -0.440247 -0.832520 -0.032776 0.334656 1445641968 -0.452148 -0.826294 -0.068176 0.328918 1445641968 -0.452148 -0.826294 -0.068176 0.328918 1445641968 -0.452148 -0.826294 -0.068176 0.328918 1445641968 -0.452148 -0.826294 -0.068176 0.328918 1445641968 -0.452148 -0.826294 -0.068176 0.328918 1445641968 -0.452148 -0.826294 -0.068176 0.328918 1445641968 -0.452148 -0.826294 -0.068176 0.328918 1445641968 -0.439880 -0.828003 -0.073975 0.339966 1445641968 -0.439880 -0.828003 -0.073975 0.339966 1445641968 -0.439880 -0.828003 -0.073975 0.339966 1445641968 -0.439880 -0.828003 -0.073975 0.339966 1445641968 -0.439880 -0.828003 -0.073975 0.339966 1445641968 -0.439880 -0.828003 -0.073975 0.339966 1445641968 -0.407959 -0.837036 -0.045471 0.361877 1445641968 -0.407959 -0.837036 -0.045471 0.361877 1445641968 -0.407959 -0.837036 -0.045471 0.361877 1445641968 -0.407959 -0.837036 -0.045471 0.361877 1445641968 -0.407959 -0.837036 -0.045471 0.361877 1445641968 -0.407959 -0.837036 -0.045471 0.361877 1445641968 -0.407959 -0.837036 -0.045471 0.361877 1445641968 -0.371582 -0.841980 0.011597 0.391052 1445641968 -0.371582 -0.841980 0.011597 0.391052 1445641968 -0.371582 -0.841980 0.011597 0.391052 1445641968 -0.371582 -0.841980 0.011597 0.391052 1445641968 -0.371582 -0.841980 0.011597 0.391052 1445641968 -0.371582 -0.841980 0.011597 0.391052 1445641968 -0.371582 -0.841980 0.011597 0.391052 1445641968 -0.330200 -0.837646 0.088135 0.426147 1445641968 -0.330200 -0.837646 0.088135 0.426147 1445641968 -0.330200 -0.837646 0.088135 0.426147 1445641968 -0.330200 -0.837646 0.088135 0.426147 1445641968 -0.330200 -0.837646 0.088135 0.426147 1445641968 -0.330200 -0.837646 0.088135 0.426147 1445641968 -0.279236 -0.822021 0.181274 0.462097 1445641968 -0.279236 -0.822021 0.181274 0.462097 1445641968 -0.279236 -0.822021 0.181274 0.462097 1445641968 -0.279236 -0.822021 0.181274 0.462097 1445641968 -0.279236 -0.822021 0.181274 0.462097 1445641968 -0.279236 -0.822021 0.181274 0.462097 1445641968 -0.279236 -0.822021 0.181274 0.462097 1445641968 -0.218079 -0.791870 0.285339 0.493896 1445641968 -0.218079 -0.791870 0.285339 0.493896 1445641968 -0.218079 -0.791870 0.285339 0.493896 1445641968 -0.218079 -0.791870 0.285339 0.493896 1445641968 -0.218079 -0.791870 0.285339 0.493896 1445641968 -0.218079 -0.791870 0.285339 0.493896 1445641968 -0.150330 -0.744629 0.392334 0.518616 1445641968 -0.150330 -0.744629 0.392334 0.518616 1445641969 -0.150330 -0.744629 0.392334 0.518616 1445641969 -0.150330 -0.744629 0.392334 0.518616 1445641969 -0.150330 -0.744629 0.392334 0.518616 1445641969 -0.150330 -0.744629 0.392334 0.518616 1445641969 -0.083740 -0.680115 0.493225 0.535828 1445641969 -0.083740 -0.680115 0.493225 0.535828 1445641969 -0.083740 -0.680115 0.493225 0.535828 1445641969 -0.083740 -0.680115 0.493225 0.535828 1445641969 -0.083740 -0.680115 0.493225 0.535828 1445641969 -0.083740 -0.680115 0.493225 0.535828 1445641969 -0.083740 -0.680115 0.493225 0.535828 1445641969 -0.017029 -0.606384 0.581238 0.542358 1445641969 -0.017029 -0.606384 0.581238 0.542358 1445641969 -0.017029 -0.606384 0.581238 0.542358 1445641969 -0.017029 -0.606384 0.581238 0.542358 1445641969 -0.017029 -0.606384 0.581238 0.542358 1445641969 -0.017029 -0.606384 0.581238 0.542358 1445641969 0.044312 -0.531738 0.650330 0.540588 1445641969 0.044312 -0.531738 0.650330 0.540588 1445641969 0.044312 -0.531738 0.650330 0.540588 1445641969 0.044312 -0.531738 0.650330 0.540588 1445641969 0.044312 -0.531738 0.650330 0.540588 1445641969 0.044312 -0.531738 0.650330 0.540588 1445641969 0.090759 -0.466187 0.697083 0.537109 1445641969 0.090759 -0.466187 0.697083 0.537109 1445641969 0.090759 -0.466187 0.697083 0.537109 1445641969 0.090759 -0.466187 0.697083 0.537109 1445641969 0.090759 -0.466187 0.697083 0.537109 1445641969 0.090759 -0.466187 0.697083 0.537109 1445641969 0.115112 -0.423096 0.722961 0.533875 1445641969 0.115112 -0.423096 0.722961 0.533875 1445641969 0.115112 -0.423096 0.722961 0.533875 1445641969 0.115112 -0.423096 0.722961 0.533875 1445641969 0.115112 -0.423096 0.722961 0.533875 1445641969 0.115112 -0.423096 0.722961 0.533875 1445641969 0.117615 -0.415161 0.725708 0.535828 1445641969 0.117615 -0.415161 0.725708 0.535828 1445641969 0.117615 -0.415161 0.725708 0.535828 1445641969 0.117615 -0.415161 0.725708 0.535828 1445641969 0.117615 -0.415161 0.725708 0.535828 1445641969 0.117615 -0.415161 0.725708 0.535828 1445641969 0.095825 -0.442688 0.712891 0.535339 1445641969 0.095825 -0.442688 0.712891 0.535339 1445641969 0.095825 -0.442688 0.712891 0.535339 1445641969 0.095825 -0.442688 0.712891 0.535339 1445641969 0.095825 -0.442688 0.712891 0.535339 1445641969 0.095825 -0.442688 0.712891 0.535339 1445641969 0.053040 -0.493347 0.682495 0.536621 1445641969 0.053040 -0.493347 0.682495 0.536621 1445641969 0.053040 -0.493347 0.682495 0.536621 1445641969 0.053040 -0.493347 0.682495 0.536621 1445641969 0.053040 -0.493347 0.682495 0.536621 1445641969 0.053040 -0.493347 0.682495 0.536621 1445641969 0.053040 -0.493347 0.682495 0.536621 1445641969 -0.005920 -0.557617 0.634766 0.534912 1445641969 -0.005920 -0.557617 0.634766 0.534912 1445641969 -0.005920 -0.557617 0.634766 0.534912 1445641969 -0.005920 -0.557617 0.634766 0.534912 1445641969 -0.005920 -0.557617 0.634766 0.534912 1445641969 -0.005920 -0.557617 0.634766 0.534912 1445641969 -0.079346 -0.624634 0.566284 0.531799 1445641969 -0.079346 -0.624634 0.566284 0.531799 1445641969 -0.079346 -0.624634 0.566284 0.531799 1445641969 -0.079346 -0.624634 0.566284 0.531799 1445641969 -0.079346 -0.624634 0.566284 0.531799 1445641969 -0.079346 -0.624634 0.566284 0.531799 1445641969 -0.079346 -0.624634 0.566284 0.531799 1445641969 -0.165649 -0.685364 0.477966 0.523743 1445641969 -0.165649 -0.685364 0.477966 0.523743 1445641969 -0.165649 -0.685364 0.477966 0.523743 1445641969 -0.165649 -0.685364 0.477966 0.523743 1445641969 -0.165649 -0.685364 0.477966 0.523743 1445641969 -0.165649 -0.685364 0.477966 0.523743 1445641969 -0.253540 -0.733398 0.378052 0.504883 1445641969 -0.253540 -0.733398 0.378052 0.504883 1445641969 -0.253540 -0.733398 0.378052 0.504883 1445641969 -0.253540 -0.733398 0.378052 0.504883 1445641969 -0.253540 -0.733398 0.378052 0.504883 1445641969 -0.253540 -0.733398 0.378052 0.504883 1445641969 -0.253540 -0.733398 0.378052 0.504883 1445641969 -0.329346 -0.768799 0.275269 0.474060 1445641969 -0.329346 -0.768799 0.275269 0.474060 1445641969 -0.329346 -0.768799 0.275269 0.474060 1445641969 -0.329346 -0.768799 0.275269 0.474060 1445641969 -0.329346 -0.768799 0.275269 0.474060 1445641969 -0.329346 -0.768799 0.275269 0.474060 1445641969 -0.384155 -0.794373 0.179199 0.435120 1445641969 -0.384155 -0.794373 0.179199 0.435120 1445641969 -0.384155 -0.794373 0.179199 0.435120 1445641969 -0.384155 -0.794373 0.179199 0.435120 1445641969 -0.384155 -0.794373 0.179199 0.435120 1445641969 -0.384155 -0.794373 0.179199 0.435120 1445641969 -0.425354 -0.808105 0.091553 0.397034 1445641969 -0.425354 -0.808105 0.091553 0.397034 1445641969 -0.425354 -0.808105 0.091553 0.397034 1445641969 -0.425354 -0.808105 0.091553 0.397034 1445641969 -0.425354 -0.808105 0.091553 0.397034 1445641969 -0.425354 -0.808105 0.091553 0.397034 1445641969 -0.425354 -0.808105 0.091553 0.397034 1445641969 -0.453430 -0.811523 0.013489 0.368408 1445641969 -0.453430 -0.811523 0.013489 0.368408 1445641969 -0.453430 -0.811523 0.013489 0.368408 1445641969 -0.453430 -0.811523 0.013489 0.368408 1445641969 -0.453430 -0.811523 0.013489 0.368408 1445641969 -0.453430 -0.811523 0.013489 0.368408 1445641969 -0.463196 -0.811218 -0.039429 0.354797 1445641969 -0.463196 -0.811218 -0.039429 0.354797 1445641969 -0.463196 -0.811218 -0.039429 0.354797 1445641969 -0.463196 -0.811218 -0.039429 0.354797 1445641969 -0.463196 -0.811218 -0.039429 0.354797 1445641969 -0.463196 -0.811218 -0.039429 0.354797 1445641969 -0.461914 -0.807312 -0.059021 0.362549 1445641969 -0.461914 -0.807312 -0.059021 0.362549 1445641969 -0.461914 -0.807312 -0.059021 0.362549 1445641969 -0.461914 -0.807312 -0.059021 0.362549 1445641970 -0.461914 -0.807312 -0.059021 0.362549 1445641970 -0.461914 -0.807312 -0.059021 0.362549 1445641970 -0.461914 -0.807312 -0.059021 0.362549 1445641970 -0.434021 -0.814453 -0.036865 0.383423 1445641970 -0.434021 -0.814453 -0.036865 0.383423 1445641970 -0.434021 -0.814453 -0.036865 0.383423 1445641970 -0.434021 -0.814453 -0.036865 0.383423 1445641970 -0.434021 -0.814453 -0.036865 0.383423 1445641970 -0.434021 -0.814453 -0.036865 0.383423 1445641970 -0.382019 -0.828674 0.021423 0.408569 1445641970 -0.382019 -0.828674 0.021423 0.408569 1445641970 -0.382019 -0.828674 0.021423 0.408569 1445641970 -0.382019 -0.828674 0.021423 0.408569 1445641970 -0.382019 -0.828674 0.021423 0.408569 1445641970 -0.382019 -0.828674 0.021423 0.408569 1445641970 -0.382019 -0.828674 0.021423 0.408569 1445641970 -0.327698 -0.831909 0.102173 0.436096 1445641970 -0.327698 -0.831909 0.102173 0.436096 1445641970 -0.327698 -0.831909 0.102173 0.436096 1445641970 -0.327698 -0.831909 0.102173 0.436096 1445641970 -0.327698 -0.831909 0.102173 0.436096 1445641970 -0.327698 -0.831909 0.102173 0.436096 1445641970 -0.276489 -0.816711 0.195740 0.467224 1445641970 -0.276489 -0.816711 0.195740 0.467224 1445641970 -0.276489 -0.816711 0.195740 0.467224 1445641970 -0.276489 -0.816711 0.195740 0.467224 1445641970 -0.276489 -0.816711 0.195740 0.467224 1445641970 -0.276489 -0.816711 0.195740 0.467224 1445641970 -0.276489 -0.816711 0.195740 0.467224 1445641970 -0.218628 -0.786316 0.299866 0.493958 1445641970 -0.218628 -0.786316 0.299866 0.493958 1445641970 -0.218628 -0.786316 0.299866 0.493958 1445641970 -0.218628 -0.786316 0.299866 0.493958 1445641970 -0.218628 -0.786316 0.299866 0.493958 1445641970 -0.218628 -0.786316 0.299866 0.493958 1445641970 -0.157654 -0.739807 0.403687 0.514709 1445641970 -0.157654 -0.739807 0.403687 0.514709 1445641970 -0.157654 -0.739807 0.403687 0.514709 1445641970 -0.157654 -0.739807 0.403687 0.514709 1445641970 -0.157654 -0.739807 0.403687 0.514709 1445641970 -0.157654 -0.739807 0.403687 0.514709 1445641970 -0.157654 -0.739807 0.403687 0.514709 1445641970 -0.098450 -0.682068 0.497192 0.527161 1445641970 -0.098450 -0.682068 0.497192 0.527161 1445641970 -0.098450 -0.682068 0.497192 0.527161 1445641970 -0.098450 -0.682068 0.497192 0.527161 1445641970 -0.098450 -0.682068 0.497192 0.527161 1445641970 -0.098450 -0.682068 0.497192 0.527161 1445641970 -0.036499 -0.617554 0.578125 0.532043 1445641970 -0.036499 -0.617554 0.578125 0.532043 1445641970 -0.036499 -0.617554 0.578125 0.532043 1445641970 -0.036499 -0.617554 0.578125 0.532043 1445641970 -0.036499 -0.617554 0.578125 0.532043 1445641970 -0.036499 -0.617554 0.578125 0.532043 1445641970 0.025085 -0.549133 0.644897 0.530945 1445641970 0.025085 -0.549133 0.644897 0.530945 1445641970 0.025085 -0.549133 0.644897 0.530945 1445641970 0.025085 -0.549133 0.644897 0.530945 1445641970 0.025085 -0.549133 0.644897 0.530945 1445641970 0.025085 -0.549133 0.644897 0.530945 1445641970 0.025085 -0.549133 0.644897 0.530945 1445641970 0.080383 -0.482300 0.697571 0.523682 1445641970 0.080383 -0.482300 0.697571 0.523682 1445641970 0.080383 -0.482300 0.697571 0.523682 1445641970 0.080383 -0.482300 0.697571 0.523682 1445641970 0.080383 -0.482300 0.697571 0.523682 1445641970 0.080383 -0.482300 0.697571 0.523682 1445641970 0.122437 -0.430420 0.733826 0.511108 1445641970 0.122437 -0.430420 0.733826 0.511108 1445641970 0.122437 -0.430420 0.733826 0.511108 1445641970 0.122437 -0.430420 0.733826 0.511108 1445641970 0.122437 -0.430420 0.733826 0.511108 1445641970 0.144104 -0.401611 0.757874 0.493530 1445641970 0.144104 -0.401611 0.757874 0.493530 1445641970 0.144104 -0.401611 0.757874 0.493530 1445641970 0.144104 -0.401611 0.757874 0.493530 1445641970 0.144104 -0.401611 0.757874 0.493530 1445641970 0.134277 -0.406372 0.760132 0.488831 1445641970 0.134277 -0.406372 0.760132 0.488831 1445641970 0.134277 -0.406372 0.760132 0.488831 1445641970 0.134277 -0.406372 0.760132 0.488831 1445641970 0.134277 -0.406372 0.760132 0.488831 1445641970 0.134277 -0.406372 0.760132 0.488831 1445641970 0.099731 -0.438232 0.745850 0.491638 1445641970 0.099731 -0.438232 0.745850 0.491638 1445641970 0.099731 -0.438232 0.745850 0.491638 1445641970 0.099731 -0.438232 0.745850 0.491638 1445641970 0.099731 -0.438232 0.745850 0.491638 1445641970 0.099731 -0.438232 0.745850 0.491638 1445641970 0.047791 -0.487427 0.715759 0.497803 1445641970 0.047791 -0.487427 0.715759 0.497803 1445641970 0.047791 -0.487427 0.715759 0.497803 1445641970 0.047791 -0.487427 0.715759 0.497803 1445641970 0.047791 -0.487427 0.715759 0.497803 1445641970 0.047791 -0.487427 0.715759 0.497803 1445641970 -0.014832 -0.549438 0.669312 0.499878 1445641970 -0.014832 -0.549438 0.669312 0.499878 1445641970 -0.014832 -0.549438 0.669312 0.499878 1445641970 -0.014832 -0.549438 0.669312 0.499878 1445641970 -0.014832 -0.549438 0.669312 0.499878 1445641970 -0.014832 -0.549438 0.669312 0.499878 1445641970 -0.083679 -0.615479 0.605957 0.496948 1445641970 -0.083679 -0.615479 0.605957 0.496948 1445641970 -0.083679 -0.615479 0.605957 0.496948 1445641970 -0.083679 -0.615479 0.605957 0.496948 1445641970 -0.083679 -0.615479 0.605957 0.496948 1445641970 -0.083679 -0.615479 0.605957 0.496948 1445641970 -0.153503 -0.679016 0.528564 0.485718 1445641970 -0.153503 -0.679016 0.528564 0.485718 1445641970 -0.153503 -0.679016 0.528564 0.485718 1445641970 -0.153503 -0.679016 0.528564 0.485718 1445641970 -0.153503 -0.679016 0.528564 0.485718 1445641971 -0.153503 -0.679016 0.528564 0.485718 1445641971 -0.153503 -0.679016 0.528564 0.485718 1445641971 -0.222900 -0.733459 0.439026 0.468628 1445641971 -0.222900 -0.733459 0.439026 0.468628 1445641971 -0.222900 -0.733459 0.439026 0.468628 1445641971 -0.222900 -0.733459 0.439026 0.468628 1445641971 -0.222900 -0.733459 0.439026 0.468628 1445641971 -0.222900 -0.733459 0.439026 0.468628 1445641971 -0.288513 -0.775269 0.343567 0.444580 1445641971 -0.288513 -0.775269 0.343567 0.444580 1445641971 -0.288513 -0.775269 0.343567 0.444580 1445641971 -0.288513 -0.775269 0.343567 0.444580 1445641971 -0.288513 -0.775269 0.343567 0.444580 1445641971 -0.288513 -0.775269 0.343567 0.444580 1445641971 -0.288513 -0.775269 0.343567 0.444580 1445641971 -0.342224 -0.805786 0.249451 0.413940 1445641971 -0.342224 -0.805786 0.249451 0.413940 1445641971 -0.342224 -0.805786 0.249451 0.413940 1445641971 -0.342224 -0.805786 0.249451 0.413940 1445641971 -0.342224 -0.805786 0.249451 0.413940 1445641971 -0.342224 -0.805786 0.249451 0.413940 1445641971 -0.381409 -0.825623 0.162598 0.382751 1445641971 -0.381409 -0.825623 0.162598 0.382751 1445641971 -0.381409 -0.825623 0.162598 0.382751 1445641971 -0.381409 -0.825623 0.162598 0.382751 1445641971 -0.381409 -0.825623 0.162598 0.382751 1445641971 -0.381409 -0.825623 0.162598 0.382751 1445641971 -0.403198 -0.836426 0.089600 0.360413 1445641971 -0.403198 -0.836426 0.089600 0.360413 1445641971 -0.403198 -0.836426 0.089600 0.360413 1445641971 -0.403198 -0.836426 0.089600 0.360413 1445641971 -0.403198 -0.836426 0.089600 0.360413 1445641971 -0.403198 -0.836426 0.089600 0.360413 1445641971 -0.403198 -0.836426 0.089600 0.360413 1445641971 -0.405762 -0.843689 0.041199 0.349243 1445641971 -0.405762 -0.843689 0.041199 0.349243 1445641971 -0.405762 -0.843689 0.041199 0.349243 1445641971 -0.405762 -0.843689 0.041199 0.349243 1445641971 -0.405762 -0.843689 0.041199 0.349243 1445641971 -0.405762 -0.843689 0.041199 0.349243 1445641971 -0.403992 -0.843628 0.022766 0.352966 1445641971 -0.403992 -0.843628 0.022766 0.352966 1445641971 -0.403992 -0.843628 0.022766 0.352966 1445641971 -0.403992 -0.843628 0.022766 0.352966 1445641971 -0.403992 -0.843628 0.022766 0.352966 1445641971 -0.403992 -0.843628 0.022766 0.352966 1445641971 -0.403992 -0.843628 0.022766 0.352966 1445641971 -0.385803 -0.846802 0.036743 0.364380 1445641971 -0.385803 -0.846802 0.036743 0.364380 1445641971 -0.385803 -0.846802 0.036743 0.364380 1445641971 -0.385803 -0.846802 0.036743 0.364380 1445641971 -0.385803 -0.846802 0.036743 0.364380 1445641971 -0.385803 -0.846802 0.036743 0.364380 1445641971 -0.347717 -0.852661 0.078735 0.382019 1445641971 -0.347717 -0.852661 0.078735 0.382019 1445641971 -0.347717 -0.852661 0.078735 0.382019 1445641971 -0.347717 -0.852661 0.078735 0.382019 1445641971 -0.347717 -0.852661 0.078735 0.382019 1445641971 -0.347717 -0.852661 0.078735 0.382019 1445641971 -0.347717 -0.852661 0.078735 0.382019 1445641971 -0.311890 -0.847412 0.139343 0.406494 1445641971 -0.311890 -0.847412 0.139343 0.406494 1445641971 -0.311890 -0.847412 0.139343 0.406494 1445641971 -0.311890 -0.847412 0.139343 0.406494 1445641971 -0.311890 -0.847412 0.139343 0.406494 1445641971 -0.273071 -0.830688 0.214417 0.435303 1445641971 -0.273071 -0.830688 0.214417 0.435303 1445641971 -0.273071 -0.830688 0.214417 0.435303 1445641971 -0.273071 -0.830688 0.214417 0.435303 1445641971 -0.273071 -0.830688 0.214417 0.435303 1445641971 -0.273071 -0.830688 0.214417 0.435303 1445641971 -0.228699 -0.801086 0.298523 0.465759 1445641971 -0.228699 -0.801086 0.298523 0.465759 1445641971 -0.228699 -0.801086 0.298523 0.465759 1445641971 -0.228699 -0.801086 0.298523 0.465759 1445641971 -0.228699 -0.801086 0.298523 0.465759 1445641971 -0.179443 -0.758301 0.384583 0.494873 1445641971 -0.179443 -0.758301 0.384583 0.494873 1445641971 -0.179443 -0.758301 0.384583 0.494873 1445641971 -0.179443 -0.758301 0.384583 0.494873 1445641971 -0.179443 -0.758301 0.384583 0.494873 1445641971 -0.179443 -0.758301 0.384583 0.494873 1445641971 -0.179443 -0.758301 0.384583 0.494873 1445641971 -0.125000 -0.704224 0.467896 0.519165 1445641971 -0.125000 -0.704224 0.467896 0.519165 1445641971 -0.125000 -0.704224 0.467896 0.519165 1445641971 -0.125000 -0.704224 0.467896 0.519165 1445641971 -0.125000 -0.704224 0.467896 0.519165 1445641971 -0.125000 -0.704224 0.467896 0.519165 1445641971 -0.125000 -0.704224 0.467896 0.519165 1445641971 -0.066528 -0.642273 0.543945 0.535828 1445641971 -0.066528 -0.642273 0.543945 0.535828 1445641971 -0.066528 -0.642273 0.543945 0.535828 1445641971 -0.066528 -0.642273 0.543945 0.535828 1445641971 -0.066528 -0.642273 0.543945 0.535828 1445641971 -0.005676 -0.575745 0.607849 0.546692 1445641971 -0.005676 -0.575745 0.607849 0.546692 1445641971 -0.005676 -0.575745 0.607849 0.546692 1445641971 -0.005676 -0.575745 0.607849 0.546692 1445641971 -0.005676 -0.575745 0.607849 0.546692 1445641971 -0.005676 -0.575745 0.607849 0.546692 1445641971 0.056213 -0.509521 0.660950 0.548096 1445641971 0.056213 -0.509521 0.660950 0.548096 1445641971 0.056213 -0.509521 0.660950 0.548096 1445641971 0.056213 -0.509521 0.660950 0.548096 1445641971 0.056213 -0.509521 0.660950 0.548096 1445641971 0.056213 -0.509521 0.660950 0.548096 1445641971 0.109070 -0.451233 0.700684 0.541748 1445641971 0.109070 -0.451233 0.700684 0.541748 1445641971 0.109070 -0.451233 0.700684 0.541748 1445641971 0.109070 -0.451233 0.700684 0.541748 1445641971 0.109070 -0.451233 0.700684 0.541748 1445641971 0.109070 -0.451233 0.700684 0.541748 1445641972 0.137634 -0.413269 0.724548 0.534058 1445641972 0.137634 -0.413269 0.724548 0.534058 1445641972 0.137634 -0.413269 0.724548 0.534058 1445641972 0.137634 -0.413269 0.724548 0.534058 1445641972 0.137634 -0.413269 0.724548 0.534058 1445641972 0.137634 -0.413269 0.724548 0.534058 1445641972 0.135254 -0.401855 0.728088 0.538513 1445641972 0.135254 -0.401855 0.728088 0.538513 1445641972 0.135254 -0.401855 0.728088 0.538513 1445641972 0.135254 -0.401855 0.728088 0.538513 1445641972 0.135254 -0.401855 0.728088 0.538513 1445641972 0.135254 -0.401855 0.728088 0.538513 1445641972 0.110046 -0.417175 0.720215 0.543213 1445641972 0.110046 -0.417175 0.720215 0.543213 1445641972 0.110046 -0.417175 0.720215 0.543213 1445641972 0.110046 -0.417175 0.720215 0.543213 1445641972 0.110046 -0.417175 0.720215 0.543213 1445641972 0.110046 -0.417175 0.720215 0.543213 1445641972 0.066284 -0.455994 0.697205 0.549072 1445641972 0.066284 -0.455994 0.697205 0.549072 1445641972 0.066284 -0.455994 0.697205 0.549072 1445641972 0.066284 -0.455994 0.697205 0.549072 1445641972 0.066284 -0.455994 0.697205 0.549072 1445641972 0.066284 -0.455994 0.697205 0.549072 1445641972 0.009155 -0.511902 0.656860 0.553467 1445641972 0.009155 -0.511902 0.656860 0.553467 1445641972 0.009155 -0.511902 0.656860 0.553467 1445641972 0.009155 -0.511902 0.656860 0.553467 1445641972 0.009155 -0.511902 0.656860 0.553467 1445641972 0.009155 -0.511902 0.656860 0.553467 1445641972 -0.055786 -0.573425 0.602173 0.552673 1445641972 -0.055786 -0.573425 0.602173 0.552673 1445641972 -0.055786 -0.573425 0.602173 0.552673 1445641972 -0.055786 -0.573425 0.602173 0.552673 1445641972 -0.055786 -0.573425 0.602173 0.552673 1445641972 -0.055786 -0.573425 0.602173 0.552673 1445641972 -0.125305 -0.634033 0.532227 0.546814 1445641972 -0.125305 -0.634033 0.532227 0.546814 1445641972 -0.125305 -0.634033 0.532227 0.546814 1445641972 -0.125305 -0.634033 0.532227 0.546814 1445641972 -0.125305 -0.634033 0.532227 0.546814 1445641972 -0.125305 -0.634033 0.532227 0.546814 1445641972 -0.125305 -0.634033 0.532227 0.546814 1445641972 -0.194458 -0.689575 0.448914 0.533936 1445641972 -0.194458 -0.689575 0.448914 0.533936 1445641972 -0.194458 -0.689575 0.448914 0.533936 1445641972 -0.194458 -0.689575 0.448914 0.533936 1445641972 -0.194458 -0.689575 0.448914 0.533936 1445641972 -0.194458 -0.689575 0.448914 0.533936 1445641972 -0.255981 -0.735413 0.357605 0.515503 1445641972 -0.255981 -0.735413 0.357605 0.515503 1445641972 -0.255981 -0.735413 0.357605 0.515503 1445641972 -0.255981 -0.735413 0.357605 0.515503 1445641972 -0.255981 -0.735413 0.357605 0.515503 1445641972 -0.255981 -0.735413 0.357605 0.515503 1445641972 -0.302612 -0.771973 0.272034 0.488342 1445641972 -0.302612 -0.771973 0.272034 0.488342 1445641972 -0.302612 -0.771973 0.272034 0.488342 1445641972 -0.302612 -0.771973 0.272034 0.488342 1445641972 -0.302612 -0.771973 0.272034 0.488342 1445641972 -0.302612 -0.771973 0.272034 0.488342 1445641972 -0.345032 -0.796753 0.190796 0.458008 1445641972 -0.345032 -0.796753 0.190796 0.458008 1445641972 -0.345032 -0.796753 0.190796 0.458008 1445641972 -0.345032 -0.796753 0.190796 0.458008 1445641972 -0.345032 -0.796753 0.190796 0.458008 1445641972 -0.345032 -0.796753 0.190796 0.458008 1445641972 -0.381287 -0.811340 0.115845 0.427734 1445641972 -0.381287 -0.811340 0.115845 0.427734 1445641972 -0.381287 -0.811340 0.115845 0.427734 1445641972 -0.381287 -0.811340 0.115845 0.427734 1445641972 -0.381287 -0.811340 0.115845 0.427734 1445641972 -0.405518 -0.818481 0.056458 0.403076 1445641972 -0.405518 -0.818481 0.056458 0.403076 1445641972 -0.405518 -0.818481 0.056458 0.403076 1445641972 -0.405518 -0.818481 0.056458 0.403076 1445641972 -0.405518 -0.818481 0.056458 0.403076 1445641972 -0.405518 -0.818481 0.056458 0.403076 1445641972 -0.405518 -0.818481 0.056458 0.403076 1445641972 -0.417847 -0.819885 0.012695 0.391174 1445641972 -0.417847 -0.819885 0.012695 0.391174 1445641972 -0.417847 -0.819885 0.012695 0.391174 1445641972 -0.417847 -0.819885 0.012695 0.391174 1445641972 -0.417847 -0.819885 0.012695 0.391174 1445641972 -0.417847 -0.819885 0.012695 0.391174 1445641972 -0.425171 -0.813538 -0.012329 0.396606 1445641972 -0.425171 -0.813538 -0.012329 0.396606 1445641972 -0.425171 -0.813538 -0.012329 0.396606 1445641972 -0.425171 -0.813538 -0.012329 0.396606 1445641972 -0.425171 -0.813538 -0.012329 0.396606 1445641972 -0.425171 -0.813538 -0.012329 0.396606 1445641972 -0.410156 -0.812012 -0.002197 0.415283 1445641972 -0.410156 -0.812012 -0.002197 0.415283 1445641972 -0.410156 -0.812012 -0.002197 0.415283 1445641972 -0.410156 -0.812012 -0.002197 0.415283 1445641972 -0.410156 -0.812012 -0.002197 0.415283 1445641972 -0.410156 -0.812012 -0.002197 0.415283 1445641972 -0.376282 -0.814331 0.044189 0.439697 1445641972 -0.376282 -0.814331 0.044189 0.439697 1445641972 -0.376282 -0.814331 0.044189 0.439697 1445641972 -0.376282 -0.814331 0.044189 0.439697 1445641972 -0.376282 -0.814331 0.044189 0.439697 1445641972 -0.376282 -0.814331 0.044189 0.439697 1445641972 -0.376282 -0.814331 0.044189 0.439697 1445641972 -0.324951 -0.815674 0.114075 0.464905 1445641972 -0.324951 -0.815674 0.114075 0.464905 1445641972 -0.324951 -0.815674 0.114075 0.464905 1445641972 -0.324951 -0.815674 0.114075 0.464905 1445641972 -0.324951 -0.815674 0.114075 0.464905 1445641972 -0.324951 -0.815674 0.114075 0.464905 1445641972 -0.261597 -0.807800 0.202515 0.487854 1445641973 -0.261597 -0.807800 0.202515 0.487854 1445641973 -0.261597 -0.807800 0.202515 0.487854 1445641973 -0.261597 -0.807800 0.202515 0.487854 1445641973 -0.261597 -0.807800 0.202515 0.487854 1445641973 -0.261597 -0.807800 0.202515 0.487854 1445641973 -0.197815 -0.782593 0.298889 0.509033 1445641973 -0.197815 -0.782593 0.298889 0.509033 1445641973 -0.197815 -0.782593 0.298889 0.509033 1445641973 -0.197815 -0.782593 0.298889 0.509033 1445641973 -0.197815 -0.782593 0.298889 0.509033 1445641973 -0.197815 -0.782593 0.298889 0.509033 1445641973 -0.131104 -0.741516 0.395325 0.526001 1445641973 -0.131104 -0.741516 0.395325 0.526001 1445641973 -0.131104 -0.741516 0.395325 0.526001 1445641973 -0.131104 -0.741516 0.395325 0.526001 1445641973 -0.131104 -0.741516 0.395325 0.526001 1445641973 -0.131104 -0.741516 0.395325 0.526001 1445641973 -0.131104 -0.741516 0.395325 0.526001 1445641973 -0.063416 -0.686768 0.485291 0.537354 1445641973 -0.063416 -0.686768 0.485291 0.537354 1445641973 -0.063416 -0.686768 0.485291 0.537354 1445641973 -0.063416 -0.686768 0.485291 0.537354 1445641973 -0.063416 -0.686768 0.485291 0.537354 1445641973 -0.063416 -0.686768 0.485291 0.537354 1445641973 0.000732 -0.621704 0.561523 0.546021 1445641973 0.000732 -0.621704 0.561523 0.546021 1445641973 0.000732 -0.621704 0.561523 0.546021 1445641973 0.000732 -0.621704 0.561523 0.546021 1445641973 0.000732 -0.621704 0.561523 0.546021 1445641973 0.000732 -0.621704 0.561523 0.546021 1445641973 0.060364 -0.555725 0.621399 0.548950 1445641973 0.060364 -0.555725 0.621399 0.548950 1445641973 0.060364 -0.555725 0.621399 0.548950 1445641973 0.060364 -0.555725 0.621399 0.548950 1445641973 0.060364 -0.555725 0.621399 0.548950 1445641973 0.060364 -0.555725 0.621399 0.548950 1445641973 0.060364 -0.555725 0.621399 0.548950 1445641973 0.111511 -0.497253 0.668640 0.541443 1445641973 0.111511 -0.497253 0.668640 0.541443 1445641973 0.111511 -0.497253 0.668640 0.541443 1445641973 0.111511 -0.497253 0.668640 0.541443 1445641973 0.111511 -0.497253 0.668640 0.541443 1445641973 0.111511 -0.497253 0.668640 0.541443 1445641973 0.148315 -0.447937 0.700378 0.535461 1445641973 0.148315 -0.447937 0.700378 0.535461 1445641973 0.148315 -0.447937 0.700378 0.535461 1445641973 0.148315 -0.447937 0.700378 0.535461 1445641973 0.148315 -0.447937 0.700378 0.535461 1445641973 0.148315 -0.447937 0.700378 0.535461 1445641973 
-0.130249 -0.685364 0.451294 0.556458 1445641990 -0.130249 -0.685364 0.451294 0.556458 1445641990 -0.130249 -0.685364 0.451294 0.556458 1445641990 -0.130249 -0.685364 0.451294 0.556458 1445641990 -0.130249 -0.685364 0.451294 0.556458 1445641990 -0.130249 -0.685364 0.451294 0.556458 1445641990 -0.127197 -0.684143 0.456909 0.554077 1445641990 -0.127197 -0.684143 0.456909 0.554077 1445641990 -0.127197 -0.684143 0.456909 0.554077 1445641990 -0.127197 -0.684143 0.456909 0.554077 1445641990 -0.127197 -0.684143 0.456909 0.554077 1445641990 -0.127197 -0.684143 0.456909 0.554077 1445641990 -0.127502 -0.686462 0.459229 0.549194 1445641990 -0.127502 -0.686462 0.459229 0.549194 1445641990 -0.127502 -0.686462 0.459229 0.549194 1445641990 -0.127502 -0.686462 0.459229 0.549194 1445641990 -0.127502 -0.686462 0.459229 0.549194 1445641990 -0.127502 -0.686462 0.459229 0.549194 1445641990 -0.136292 -0.692505 0.454895 0.543091 1445641990 -0.136292 -0.692505 0.454895 0.543091 1445641990 -0.136292 -0.692505 0.454895 0.543091 1445641990 -0.136292 -0.692505 0.454895 0.543091 1445641990 -0.136292 -0.692505 0.454895 0.543091 1445641990 -0.136292 -0.692505 0.454895 0.543091 1445641990 -0.153748 -0.703186 0.440674 0.536377 1445641990 -0.153748 -0.703186 0.440674 0.536377 1445641990 -0.153748 -0.703186 0.440674 0.536377 1445641990 -0.153748 -0.703186 0.440674 0.536377 1445641990 -0.153748 -0.703186 0.440674 0.536377 1445641990 -0.153748 -0.703186 0.440674 0.536377 1445641990 -0.153748 -0.703186 0.440674 0.536377 1445641990 -0.180908 -0.718933 0.414917 0.527527 1445641990 -0.180908 -0.718933 0.414917 0.527527 1445641990 -0.180908 -0.718933 0.414917 0.527527 1445641990 -0.180908 -0.718933 0.414917 0.527527 1445641990 -0.180908 -0.718933 0.414917 0.527527 1445641990 -0.180908 -0.718933 0.414917 0.527527 1445641990 -0.218933 -0.736938 0.375061 0.517944 1445641990 -0.218933 -0.736938 0.375061 0.517944 1445641990 -0.218933 -0.736938 0.375061 0.517944 1445641990 -0.218933 -0.736938 0.375061 0.517944 1445641990 -0.218933 -0.736938 0.375061 0.517944 1445641990 -0.218933 -0.736938 0.375061 0.517944 1445641990 -0.260010 -0.755615 0.326904 0.504517 1445641990 -0.260010 -0.755615 0.326904 0.504517 1445641990 -0.260010 -0.755615 0.326904 0.504517 1445641990 -0.260010 -0.755615 0.326904 0.504517 1445641990 -0.260010 -0.755615 0.326904 0.504517 1445641990 -0.298889 -0.774597 0.273987 0.485413 1445641990 -0.298889 -0.774597 0.273987 0.485413 1445641990 -0.298889 -0.774597 0.273987 0.485413 1445641990 -0.298889 -0.774597 0.273987 0.485413 1445641990 -0.298889 -0.774597 0.273987 0.485413 1445641990 -0.298889 -0.774597 0.273987 0.485413 1445641990 -0.335144 -0.792175 0.216858 0.461670 1445641990 -0.335144 -0.792175 0.216858 0.461670 1445641990 -0.335144 -0.792175 0.216858 0.461670 1445641990 -0.335144 -0.792175 0.216858 0.461670 1445641990 -0.335144 -0.792175 0.216858 0.461670 1445641990 -0.335144 -0.792175 0.216858 0.461670 1445641990 -0.362854 -0.805969 0.160400 0.439392 1445641991 -0.362854 -0.805969 0.160400 0.439392 1445641991 -0.362854 -0.805969 0.160400 0.439392 1445641991 -0.362854 -0.805969 0.160400 0.439392 1445641991 -0.362854 -0.805969 0.160400 0.439392 1445641991 -0.362854 -0.805969 0.160400 0.439392 1445641991 -0.362854 -0.805969 0.160400 0.439392 1445641991 -0.379272 -0.817322 0.113586 0.418701 1445641991 -0.379272 -0.817322 0.113586 0.418701 1445641991 -0.379272 -0.817322 0.113586 0.418701 1445641991 -0.379272 -0.817322 0.113586 0.418701 1445641991 -0.379272 -0.817322 0.113586 0.418701 1445641991 -0.379272 -0.817322 0.113586 0.418701 1445641991 -0.388977 -0.823608 0.079529 0.405090 1445641991 -0.388977 -0.823608 0.079529 0.405090 1445641991 -0.388977 -0.823608 0.079529 0.405090 1445641991 -0.388977 -0.823608 0.079529 0.405090 1445641991 -0.388977 -0.823608 0.079529 0.405090 1445641991 -0.388977 -0.823608 0.079529 0.405090 1445641991 -0.388977 -0.823608 0.079529 0.405090 1445641991 -0.390137 -0.825745 0.064087 0.402405 1445641991 -0.390137 -0.825745 0.064087 0.402405 1445641991 -0.390137 -0.825745 0.064087 0.402405 1445641991 -0.390137 -0.825745 0.064087 0.402405 1445641991 -0.390137 -0.825745 0.064087 0.402405 1445641991 -0.390137 -0.825745 0.064087 0.402405 1445641991 -0.379822 -0.824707 0.070618 0.413025 1445641991 -0.379822 -0.824707 0.070618 0.413025 1445641991 -0.379822 -0.824707 0.070618 0.413025 1445641991 -0.379822 -0.824707 0.070618 0.413025 1445641991 -0.379822 -0.824707 0.070618 0.413025 1445641991 -0.379822 -0.824707 0.070618 0.413025 1445641991 -0.379822 -0.824707 0.070618 0.413025 1445641991 -0.355652 -0.821594 0.101624 0.433838 1445641991 -0.355652 -0.821594 0.101624 0.433838 1445641991 -0.355652 -0.821594 0.101624 0.433838 1445641991 -0.355652 -0.821594 0.101624 0.433838 1445641991 -0.355652 -0.821594 0.101624 0.433838 1445641991 -0.355652 -0.821594 0.101624 0.433838 1445641991 -0.314087 -0.814392 0.158630 0.461548 1445641991 -0.314087 -0.814392 0.158630 0.461548 1445641991 -0.314087 -0.814392 0.158630 0.461548 1445641991 -0.314087 -0.814392 0.158630 0.461548 1445641991 -0.314087 -0.814392 0.158630 0.461548 1445641991 -0.314087 -0.814392 0.158630 0.461548 1445641991 -0.258484 -0.798340 0.236816 0.489624 1445641991 -0.258484 -0.798340 0.236816 0.489624 1445641991 -0.258484 -0.798340 0.236816 0.489624 1445641991 -0.258484 -0.798340 0.236816 0.489624 1445641991 -0.258484 -0.798340 0.236816 0.489624 1445641991 -0.258484 -0.798340 0.236816 0.489624 1445641991 -0.258484 -0.798340 0.236816 0.489624 1445641991 -0.201965 -0.768127 0.321655 0.515564 1445641991 -0.201965 -0.768127 0.321655 0.515564 1445641991 -0.201965 -0.768127 0.321655 0.515564 1445641991 -0.201965 -0.768127 0.321655 0.515564 1445641991 -0.201965 -0.768127 0.321655 0.515564 1445641991 -0.201965 -0.768127 0.321655 0.515564 1445641991 -0.145142 -0.725159 0.404358 0.538147 1445641991 -0.145142 -0.725159 0.404358 0.538147 1445641991 -0.145142 -0.725159 0.404358 0.538147 1445641991 -0.145142 -0.725159 0.404358 0.538147 1445641991 -0.145142 -0.725159 0.404358 0.538147 1445641991 -0.145142 -0.725159 0.404358 0.538147 1445641991 -0.088440 -0.674133 0.483215 0.551575 1445641991 -0.088440 -0.674133 0.483215 0.551575 1445641991 -0.088440 -0.674133 0.483215 0.551575 1445641991 -0.088440 -0.674133 0.483215 0.551575 1445641991 -0.088440 -0.674133 0.483215 0.551575 1445641991 -0.088440 -0.674133 0.483215 0.551575 1445641991 -0.088440 -0.674133 0.483215 0.551575 1445641991 -0.037659 -0.622192 0.550964 0.554810 1445641991 -0.037659 -0.622192 0.550964 0.554810 1445641991 -0.037659 -0.622192 0.550964 0.554810 1445641991 -0.037659 -0.622192 0.550964 0.554810 1445641991 -0.037659 -0.622192 0.550964 0.554810 1445641991 -0.037659 -0.622192 0.550964 0.554810 1445641991 -0.004456 -0.580261 0.597961 0.552856 1445641991 -0.004456 -0.580261 0.597961 0.552856 1445641991 -0.004456 -0.580261 0.597961 0.552856 1445641991 -0.004456 -0.580261 0.597961 0.552856 1445641991 -0.004456 -0.580261 0.597961 0.552856 1445641991 -0.004456 -0.580261 0.597961 0.552856 1445641991 0.001343 -0.560791 0.617554 0.551453 1445641991 0.001343 -0.560791 0.617554 0.551453 1445641991 0.001343 -0.560791 0.617554 0.551453 1445641991 0.001343 -0.560791 0.617554 0.551453 1445641991 0.001343 -0.560791 0.617554 0.551453 1445641991 0.001343 -0.560791 0.617554 0.551453 1445641991 -0.017273 -0.569336 0.610107 0.550720 1445641991 -0.017273 -0.569336 0.610107 0.550720 1445641991 -0.017273 -0.569336 0.610107 0.550720 1445641991 -0.017273 -0.569336 0.610107 0.550720 1445641991 -0.017273 -0.569336 0.610107 0.550720 1445641991 -0.017273 -0.569336 0.610107 0.550720 1445641991 -0.055115 -0.600281 0.579712 0.548218 1445641991 -0.055115 -0.600281 0.579712 0.548218 1445641991 -0.055115 -0.600281 0.579712 0.548218 1445641991 -0.055115 -0.600281 0.579712 0.548218 1445641991 -0.055115 -0.600281 0.579712 0.548218 1445641991 -0.055115 -0.600281 0.579712 0.548218 1445641991 -0.055115 -0.600281 0.579712 0.548218 1445641991 -0.111267 -0.640259 0.530090 0.544678 1445641991 -0.111267 -0.640259 0.530090 0.544678 1445641991 -0.111267 -0.640259 0.530090 0.544678 1445641991 -0.111267 -0.640259 0.530090 0.544678 1445641991 -0.111267 -0.640259 0.530090 0.544678 1445641991 -0.111267 -0.640259 0.530090 0.544678 1445641991 -0.175537 -0.682312 0.467468 0.533936 1445641991 -0.175537 -0.682312 0.467468 0.533936 1445641991 -0.175537 -0.682312 0.467468 0.533936 1445641991 -0.175537 -0.682312 0.467468 0.533936 1445641991 -0.175537 -0.682312 0.467468 0.533936 1445641991 -0.175537 -0.682312 0.467468 0.533936 1445641991 -0.242432 -0.720642 0.394226 0.516296 1445641991 -0.242432 -0.720642 0.394226 0.516296 1445641992 -0.242432 -0.720642 0.394226 0.516296 1445641992 -0.242432 -0.720642 0.394226 0.516296 1445641992 -0.242432 -0.720642 0.394226 0.516296 1445641992 -0.242432 -0.720642 0.394226 0.516296 1445641992 -0.242432 -0.720642 0.394226 0.516296 1445641992 -0.305786 -0.753845 0.311584 0.491028 1445641992 -0.305786 -0.753845 0.311584 0.491028 1445641992 -0.305786 -0.753845 0.311584 0.491028 1445641992 -0.305786 -0.753845 0.311584 0.491028 1445641992 -0.305786 -0.753845 0.311584 0.491028 1445641992 -0.305786 -0.753845 0.311584 0.491028 1445641992 -0.357849 -0.780273 0.229004 0.459045 1445641992 -0.357849 -0.780273 0.229004 0.459045 1445641992 -0.357849 -0.780273 0.229004 0.459045 1445641992 -0.357849 -0.780273 0.229004 0.459045 1445641992 -0.357849 -0.780273 0.229004 0.459045 1445641992 -0.357849 -0.780273 0.229004 0.459045 1445641992 -0.357849 -0.780273 0.229004 0.459045 1445641992 -0.400208 -0.796997 0.146362 0.428101 1445641992 -0.400208 -0.796997 0.146362 0.428101 1445641992 -0.400208 -0.796997 0.146362 0.428101 1445641992 -0.400208 -0.796997 0.146362 0.428101 1445641992 -0.400208 -0.796997 0.146362 0.428101 1445641992 -0.400208 -0.796997 0.146362 0.428101 1445641992 -0.429077 -0.803894 0.075684 0.404907 1445641992 -0.429077 -0.803894 0.075684 0.404907 1445641992 -0.429077 -0.803894 0.075684 0.404907 1445641992 -0.429077 -0.803894 0.075684 0.404907 1445641992 -0.429077 -0.803894 0.075684 0.404907 1445641992 -0.429077 -0.803894 0.075684 0.404907 1445641992 -0.442688 -0.805115 0.029846 0.393677 1445641992 -0.442688 -0.805115 0.029846 0.393677 1445641992 -0.442688 -0.805115 0.029846 0.393677 1445641992 -0.442688 -0.805115 0.029846 0.393677 1445641992 -0.442688 -0.805115 0.029846 0.393677 1445641992 -0.442688 -0.805115 0.029846 0.393677 1445641992 -0.429504 -0.808838 0.015320 0.401428 1445641992 -0.429504 -0.808838 0.015320 0.401428 1445641992 -0.429504 -0.808838 0.015320 0.401428 1445641992 -0.429504 -0.808838 0.015320 0.401428 1445641992 -0.429504 -0.808838 0.015320 0.401428 1445641992 -0.429504 -0.808838 0.015320 0.401428 1445641992 -0.392578 -0.817261 0.037170 0.420227 1445641992 -0.392578 -0.817261 0.037170 0.420227 1445641992 -0.392578 -0.817261 0.037170 0.420227 1445641992 -0.392578 -0.817261 0.037170 0.420227 1445641992 -0.392578 -0.817261 0.037170 0.420227 1445641992 -0.392578 -0.817261 0.037170 0.420227 1445641992 -0.392578 -0.817261 0.037170 0.420227 1445641992 -0.350098 -0.820129 0.082031 0.445129 1445641992 -0.350098 -0.820129 0.082031 0.445129 1445641992 -0.350098 -0.820129 0.082031 0.445129 1445641992 -0.350098 -0.820129 0.082031 0.445129 1445641992 -0.350098 -0.820129 0.082031 0.445129 1445641992 -0.305786 -0.812500 0.147095 0.474060 1445641992 -0.305786 -0.812500 0.147095 0.474060 1445641992 -0.305786 -0.812500 0.147095 0.474060 1445641992 -0.305786 -0.812500 0.147095 0.474060 1445641992 -0.305786 -0.812500 0.147095 0.474060 1445641992 -0.305786 -0.812500 0.147095 0.474060 1445641992 -0.261719 -0.791321 0.223755 0.505249 1445641992 -0.261719 -0.791321 0.223755 0.505249 1445641992 -0.261719 -0.791321 0.223755 0.505249 1445641992 -0.261719 -0.791321 0.223755 0.505249 1445641992 -0.261719 -0.791321 0.223755 0.505249 1445641992 -0.261719 -0.791321 0.223755 0.505249 1445641992 -0.261719 -0.791321 0.223755 0.505249 1445641992 -0.212830 -0.758240 0.306641 0.534607 1445641992 -0.212830 -0.758240 0.306641 0.534607 1445641992 -0.212830 -0.758240 0.306641 0.534607 1445641992 -0.212830 -0.758240 0.306641 0.534607 1445641992 -0.212830 -0.758240 0.306641 0.534607 1445641992 -0.212830 -0.758240 0.306641 0.534607 1445641992 -0.212830 -0.758240 0.306641 0.534607 1445641992 -0.157532 -0.716614 0.393555 0.553833 1445641992 -0.157532 -0.716614 0.393555 0.553833 1445641992 -0.157532 -0.716614 0.393555 0.553833 1445641992 -0.157532 -0.716614 0.393555 0.553833 1445641992 -0.157532 -0.716614 0.393555 0.553833 1445641992 -0.157532 -0.716614 0.393555 0.553833 1445641992 -0.101440 -0.668579 0.473267 0.564514 1445641992 -0.101440 -0.668579 0.473267 0.564514 1445641992 -0.101440 -0.668579 0.473267 0.564514 1445641992 -0.101440 -0.668579 0.473267 0.564514 1445641992 -0.101440 -0.668579 0.473267 0.564514 1445641992 -0.101440 -0.668579 0.473267 0.564514 1445641992 -0.041382 -0.618713 0.545959 0.563354 1445641992 -0.041382 -0.618713 0.545959 0.563354 1445641992 -0.041382 -0.618713 0.545959 0.563354 1445641992 -0.041382 -0.618713 0.545959 0.563354 1445641992 -0.041382 -0.618713 0.545959 0.563354 1445641992 -0.041382 -0.618713 0.545959 0.563354 1445641992 0.002563 -0.569824 0.601929 0.559387 1445641992 0.002563 -0.569824 0.601929 0.559387 1445641992 0.002563 -0.569824 0.601929 0.559387 1445641992 0.002563 -0.569824 0.601929 0.559387 1445641992 0.002563 -0.569824 0.601929 0.559387 1445641992 0.002563 -0.569824 0.601929 0.559387 1445641992 0.002563 -0.569824 0.601929 0.559387 1445641992 0.022156 -0.536438 0.634216 0.556335 1445641992 0.022156 -0.536438 0.634216 0.556335 1445641992 0.022156 -0.536438 0.634216 0.556335 1445641992 0.022156 -0.536438 0.634216 0.556335 1445641992 0.022156 -0.536438 0.634216 0.556335 1445641992 0.022156 -0.536438 0.634216 0.556335 1445641992 0.019958 -0.528076 0.643799 0.553406 1445641992 0.019958 -0.528076 0.643799 0.553406 1445641992 0.019958 -0.528076 0.643799 0.553406 1445641992 0.019958 -0.528076 0.643799 0.553406 1445641992 0.019958 -0.528076 0.643799 0.553406 1445641992 0.000000 -0.541321 0.631958 0.554565 1445641992 0.000000 -0.541321 0.631958 0.554565 1445641992 0.000000 -0.541321 0.631958 0.554565 1445641993 0.000000 -0.541321 0.631958 0.554565 1445641993 0.000000 -0.541321 0.631958 0.554565 1445641993 0.000000 -0.541321 0.631958 0.554565 1445641993 -0.030701 -0.568542 0.608337 0.552917 1445641993 -0.030701 -0.568542 0.608337 0.552917 1445641993 -0.030701 -0.568542 0.608337 0.552917 1445641993 -0.030701 -0.568542 0.608337 0.552917 1445641993 -0.030701 -0.568542 0.608337 0.552917 1445641993 -0.030701 -0.568542 0.608337 0.552917 1445641993 -0.072937 -0.604065 0.571960 0.550110 1445641993 -0.072937 -0.604065 0.571960 0.550110 1445641993 -0.072937 -0.604065 0.571960 0.550110 1445641993 -0.072937 -0.604065 0.571960 0.550110 1445641993 -0.072937 -0.604065 0.571960 0.550110 1445641993 -0.072937 -0.604065 0.571960 0.550110 1445641993 -0.072937 -0.604065 0.571960 0.550110 1445641993 -0.122986 -0.644836 0.521545 0.544983 1445641993 -0.122986 -0.644836 0.521545 0.544983 1445641993 -0.122986 -0.644836 0.521545 0.544983 1445641993 -0.122986 -0.644836 0.521545 0.544983 1445641993 -0.122986 -0.644836 0.521545 0.544983 1445641993 -0.176880 -0.685913 0.458740 0.536438 1445641993 -0.176880 -0.685913 0.458740 0.536438 1445641993 -0.176880 -0.685913 0.458740 0.536438 1445641993 -0.176880 -0.685913 0.458740 0.536438 1445641993 -0.176880 -0.685913 0.458740 0.536438 1445641993 -0.176880 -0.685913 0.458740 0.536438 1445641993 -0.176880 -0.685913 0.458740 0.536438 1445641993 -0.230225 -0.723877 0.384521 0.524536 1445641993 -0.230225 -0.723877 0.384521 0.524536 1445641993 -0.230225 -0.723877 0.384521 0.524536 1445641993 -0.230225 -0.723877 0.384521 0.524536 1445641993 -0.230225 -0.723877 0.384521 0.524536 1445641993 -0.230225 -0.723877 0.384521 0.524536 1445641993 -0.281433 -0.755981 0.302246 0.507874 1445641993 -0.281433 -0.755981 0.302246 0.507874 1445641993 -0.281433 -0.755981 0.302246 0.507874 1445641993 -0.281433 -0.755981 0.302246 0.507874 1445641993 -0.281433 -0.755981 0.302246 0.507874 1445641993 -0.281433 -0.755981 0.302246 0.507874 1445641993 -0.324158 -0.780823 0.220337 0.486572 1445641993 -0.324158 -0.780823 0.220337 0.486572 1445641993 -0.324158 -0.780823 0.220337 0.486572 1445641993 -0.324158 -0.780823 0.220337 0.486572 1445641993 -0.324158 -0.780823 0.220337 0.486572 1445641993 -0.324158 -0.780823 0.220337 0.486572 1445641993 -0.357727 -0.797180 0.145996 0.463928 1445641993 -0.357727 -0.797180 0.145996 0.463928 1445641993 -0.357727 -0.797180 0.145996 0.463928 1445641993 -0.357727 -0.797180 0.145996 0.463928 1445641993 -0.357727 -0.797180 0.145996 0.463928 1445641993 -0.357727 -0.797180 0.145996 0.463928 1445641993 -0.378723 -0.806580 0.089050 0.445129 1445641993 -0.378723 -0.806580 0.089050 0.445129 1445641993 -0.378723 -0.806580 0.089050 0.445129 1445641993 -0.378723 -0.806580 0.089050 0.445129 1445641993 -0.378723 -0.806580 0.089050 0.445129 1445641993 -0.378723 -0.806580 0.089050 0.445129 1445641993 -0.378723 -0.806580 0.089050 0.445129 1445641993 -0.391418 -0.808411 0.050110 0.436829 1445641993 -0.391418 -0.808411 0.050110 0.436829 1445641993 -0.391418 -0.808411 0.050110 0.436829 1445641993 -0.391418 -0.808411 0.050110 0.436829 1445641993 -0.391418 -0.808411 0.050110 0.436829 1445641993 -0.391418 -0.808411 0.050110 0.436829 1445641993 -0.391418 -0.808411 0.050110 0.436829 1445641993 -0.388428 -0.809631 0.036316 0.438538 1445641993 -0.388428 -0.809631 0.036316 0.438538 1445641993 -0.388428 -0.809631 0.036316 0.438538 1445641993 -0.388428 -0.809631 0.036316 0.438538 1445641993 -0.388428 -0.809631 0.036316 0.438538 1445641993 -0.388428 -0.809631 0.036316 0.438538 1445641993 -0.369141 -0.812317 0.049927 0.448730 1445641993 -0.369141 -0.812317 0.049927 0.448730 1445641993 -0.369141 -0.812317 0.049927 0.448730 1445641993 -0.369141 -0.812317 0.049927 0.448730 1445641993 -0.369141 -0.812317 0.049927 0.448730 1445641993 -0.369141 -0.812317 0.049927 0.448730 1445641993 -0.338745 -0.812439 0.087402 0.466492 1445641993 -0.338745 -0.812439 0.087402 0.466492 1445641993 -0.338745 -0.812439 0.087402 0.466492 1445641993 -0.338745 -0.812439 0.087402 0.466492 1445641993 -0.338745 -0.812439 0.087402 0.466492 1445641993 -0.338745 -0.812439 0.087402 0.466492 1445641993 -0.300903 -0.806030 0.144897 0.488708 1445641993 -0.300903 -0.806030 0.144897 0.488708 1445641993 -0.300903 -0.806030 0.144897 0.488708 1445641993 -0.300903 -0.806030 0.144897 0.488708 1445641993 -0.300903 -0.806030 0.144897 0.488708 1445641993 -0.300903 -0.806030 0.144897 0.488708 1445641993 -0.252380 -0.792297 0.218811 0.510620 1445641993 -0.252380 -0.792297 0.218811 0.510620 1445641993 -0.252380 -0.792297 0.218811 0.510620 1445641993 -0.252380 -0.792297 0.218811 0.510620 1445641993 -0.252380 -0.792297 0.218811 0.510620 1445641993 -0.252380 -0.792297 0.218811 0.510620 1445641993 -0.252380 -0.792297 0.218811 0.510620 1445641993 -0.201538 -0.765808 0.301147 0.531250 1445641993 -0.201538 -0.765808 0.301147 0.531250 1445641993 -0.201538 -0.765808 0.301147 0.531250 1445641993 -0.201538 -0.765808 0.301147 0.531250 1445641993 -0.201538 -0.765808 0.301147 0.531250 1445641993 -0.201538 -0.765808 0.301147 0.531250 1445641993 -0.148743 -0.728088 0.383972 0.547974 1445641993 -0.148743 -0.728088 0.383972 0.547974 1445641993 -0.148743 -0.728088 0.383972 0.547974 1445641993 -0.148743 -0.728088 0.383972 0.547974 1445641993 -0.148743 -0.728088 0.383972 0.547974 1445641993 -0.148743 -0.728088 0.383972 0.547974 1445641993 -0.148743 -0.728088 0.383972 0.547974 1445641993 -0.096008 -0.682922 0.459961 0.559265 1445641993 -0.096008 -0.682922 0.459961 0.559265 1445641993 -0.096008 -0.682922 0.459961 0.559265 1445641993 -0.096008 -0.682922 0.459961 0.559265 1445641994 -0.096008 -0.682922 0.459961 0.559265 1445641994 -0.096008 -0.682922 0.459961 0.559265 1445641994 -0.043518 -0.633057 0.525940 0.566284 1445641994 -0.043518 -0.633057 0.525940 0.566284 1445641994 -0.043518 -0.633057 0.525940 0.566284 1445641994 -0.043518 -0.633057 0.525940 0.566284 1445641994 -0.043518 -0.633057 0.525940 0.566284 1445641994 -0.043518 -0.633057 0.525940 0.566284 1445641994 0.006592 -0.579834 0.583801 0.568237 1445641994 0.006592 -0.579834 0.583801 0.568237 1445641994 0.006592 -0.579834 0.583801 0.568237 1445641994 0.006592 -0.579834 0.583801 0.568237 1445641994 0.006592 -0.579834 0.583801 0.568237 1445641994 0.006592 -0.579834 0.583801 0.568237 1445641994 0.006592 -0.579834 0.583801 0.568237 1445641994 0.048950 -0.531494 0.630066 0.564026 1445641994 0.048950 -0.531494 0.630066 0.564026 1445641994 0.048950 -0.531494 0.630066 0.564026 1445641994 0.048950 -0.531494 0.630066 0.564026 1445641994 0.048950 -0.531494 0.630066 0.564026 1445641994 0.048950 -0.531494 0.630066 0.564026 1445641994 0.072937 -0.498840 0.658875 0.558289 1445641994 0.072937 -0.498840 0.658875 0.558289 1445641994 0.072937 -0.498840 0.658875 0.558289 1445641994 0.072937 -0.498840 0.658875 0.558289 1445641994 0.072937 -0.498840 0.658875 0.558289 1445641994 0.072937 -0.498840 0.658875 0.558289 1445641994 0.073181 -0.487732 0.664490 0.561401 1445641994 0.073181 -0.487732 0.664490 0.561401 1445641994 0.073181 -0.487732 0.664490 0.561401 1445641994 0.073181 -0.487732 0.664490 0.561401 1445641994 0.073181 -0.487732 0.664490 0.561401 1445641994 0.073181 -0.487732 0.664490 0.561401 1445641994 0.058289 -0.499023 0.654663 0.564697 1445641994 0.058289 -0.499023 0.654663 0.564697 1445641994 0.058289 -0.499023 0.654663 0.564697 1445641994 0.058289 -0.499023 0.654663 0.564697 1445641994 0.058289 -0.499023 0.654663 0.564697 1445641994 0.058289 -0.499023 0.654663 0.564697 1445641994 0.028931 -0.527893 0.634033 0.564331 1445641994 0.028931 -0.527893 0.634033 0.564331 1445641994 0.028931 -0.527893 0.634033 0.564331 1445641994 0.028931 -0.527893 0.634033 0.564331 1445641994 0.028931 -0.527893 0.634033 0.564331 1445641994 0.028931 -0.527893 0.634033 0.564331 1445641994 -0.020264 -0.570007 0.596558 0.564575 1445641994 -0.020264 -0.570007 0.596558 0.564575 1445641994 -0.020264 -0.570007 0.596558 0.564575 1445641994 -0.020264 -0.570007 0.596558 0.564575 1445641994 -0.020264 -0.570007 0.596558 0.564575 1445641994 -0.020264 -0.570007 0.596558 0.564575 1445641994 -0.086487 -0.620117 0.542358 0.560181 1445641994 -0.086487 -0.620117 0.542358 0.560181 1445641994 -0.086487 -0.620117 0.542358 0.560181 1445641994 -0.086487 -0.620117 0.542358 0.560181 1445641994 -0.086487 -0.620117 0.542358 0.560181 1445641994 -0.086487 -0.620117 0.542358 0.560181 1445641994 -0.162659 -0.670410 0.472900 0.548096 1445641994 -0.162659 -0.670410 0.472900 0.548096 1445641994 -0.162659 -0.670410 0.472900 0.548096 1445641994 -0.162659 -0.670410 0.472900 0.548096 1445641994 -0.162659 -0.670410 0.472900 0.548096 1445641994 -0.162659 -0.670410 0.472900 0.548096 1445641994 -0.237244 -0.715027 0.392456 0.527649 1445641994 -0.237244 -0.715027 0.392456 0.527649 1445641994 -0.237244 -0.715027 0.392456 0.527649 1445641994 -0.237244 -0.715027 0.392456 0.527649 1445641994 -0.237244 -0.715027 0.392456 0.527649 1445641994 -0.237244 -0.715027 0.392456 0.527649 1445641994 -0.297729 -0.752319 0.309448 0.499573 1445641994 -0.297729 -0.752319 0.309448 0.499573 1445641994 -0.297729 -0.752319 0.309448 0.499573 1445641994 -0.297729 -0.752319 0.309448 0.499573 1445641994 -0.297729 -0.752319 0.309448 0.499573 1445641994 -0.297729 -0.752319 0.309448 0.499573 1445641994 -0.336426 -0.780945 0.231384 0.472656 1445641994 -0.336426 -0.780945 0.231384 0.472656 1445641994 -0.336426 -0.780945 0.231384 0.472656 1445641994 -0.336426 -0.780945 0.231384 0.472656 1445641994 -0.336426 -0.780945 0.231384 0.472656 1445641994 -0.355408 -0.799561 0.168213 0.454102 1445641994 -0.355408 -0.799561 0.168213 0.454102 1445641994 -0.355408 -0.799561 0.168213 0.454102 1445641994 -0.355408 -0.799561 0.168213 0.454102 1445641994 -0.355408 -0.799561 0.168213 0.454102 1445641994 -0.355408 -0.799561 0.168213 0.454102 1445641994 -0.355408 -0.799561 0.168213 0.454102 1445641994 -0.364624 -0.806213 0.130981 0.447144 1445641994 -0.364624 -0.806213 0.130981 0.447144 1445641994 -0.364624 -0.806213 0.130981 0.447144 1445641994 -0.364624 -0.806213 0.130981 0.447144 1445641994 -0.364624 -0.806213 0.130981 0.447144 1445641994 -0.364624 -0.806213 0.130981 0.447144 1445641994 -0.364197 -0.805481 0.120972 0.451660 1445641994 -0.364197 -0.805481 0.120972 0.451660 1445641994 -0.364197 -0.805481 0.120972 0.451660 1445641994 -0.364197 -0.805481 0.120972 0.451660 1445641994 -0.364197 -0.805481 0.120972 0.451660 1445641994 -0.364197 -0.805481 0.120972 0.451660 1445641994 -0.364197 -0.805481 0.120972 0.451660 1445641994 -0.334534 -0.807922 0.142944 0.463562 1445641994 -0.334534 -0.807922 0.142944 0.463562 1445641994 -0.334534 -0.807922 0.142944 0.463562 1445641994 -0.334534 -0.807922 0.142944 0.463562 1445641994 -0.334534 -0.807922 0.142944 0.463562 1445641994 -0.334534 -0.807922 0.142944 0.463562 1445641994 -0.289368 -0.806885 0.193787 0.477112 1445641994 -0.289368 -0.806885 0.193787 0.477112 1445641994 -0.289368 -0.806885 0.193787 0.477112 1445641994 -0.289368 -0.806885 0.193787 0.477112 1445641994 -0.289368 -0.806885 0.193787 0.477112 1445641995 -0.289368 -0.806885 0.193787 0.477112 1445641995 -0.247253 -0.790833 0.260864 0.495422 1445641995 -0.247253 -0.790833 0.260864 0.495422 1445641995 -0.247253 -0.790833 0.260864 0.495422 1445641995 -0.247253 -0.790833 0.260864 0.495422 1445641995 -0.247253 -0.790833 0.260864 0.495422 1445641995 -0.247253 -0.790833 0.260864 0.495422 1445641995 -0.201782 -0.760803 0.336914 0.516724 1445641995 -0.201782 -0.760803 0.336914 0.516724 1445641995 -0.201782 -0.760803 0.336914 0.516724 1445641995 -0.201782 -0.760803 0.336914 0.516724 1445641995 -0.201782 -0.760803 0.336914 0.516724 1445641995 -0.201782 -0.760803 0.336914 0.516724 1445641995 -0.201782 -0.760803 0.336914 0.516724 1445641995 -0.151489 -0.718933 0.415771 0.535950 1445641995 -0.151489 -0.718933 0.415771 0.535950 1445641995 -0.151489 -0.718933 0.415771 0.535950 1445641995 -0.151489 -0.718933 0.415771 0.535950 1445641995 -0.151489 -0.718933 0.415771 0.535950 1445641995 -0.100403 -0.667358 0.490173 0.551575 1445641995 -0.100403 -0.667358 0.490173 0.551575 1445641995 -0.100403 -0.667358 0.490173 0.551575 1445641995 -0.100403 -0.667358 0.490173 0.551575 1445641995 -0.100403 -0.667358 0.490173 0.551575 1445641995 -0.100403 -0.667358 0.490173 0.551575 1445641995 -0.100403 -0.667358 0.490173 0.551575 1445641995 -0.047974 -0.611877 0.556091 0.560425 1445641995 -0.047974 -0.611877 0.556091 0.560425 1445641995 -0.047974 -0.611877 0.556091 0.560425 1445641995 -0.047974 -0.611877 0.556091 0.560425 1445641995 -0.047974 -0.611877 0.556091 0.560425 1445641995 -0.047974 -0.611877 0.556091 0.560425 1445641995 0.000610 -0.557678 0.610535 0.562317 1445641995 0.000610 -0.557678 0.610535 0.562317 1445641995 0.000610 -0.557678 0.610535 0.562317 1445641995 0.000610 -0.557678 0.610535 0.562317 1445641995 0.000610 -0.557678 0.610535 0.562317 1445641995 0.000610 -0.557678 0.610535 0.562317 1445641995 0.039063 -0.513428 0.649963 0.558899 1445641995 0.039063 -0.513428 0.649963 0.558899 1445641995 0.039063 -0.513428 0.649963 0.558899 1445641995 0.039063 -0.513428 0.649963 0.558899 1445641995 0.039063 -0.513428 0.649963 0.558899 1445641995 0.039063 -0.513428 0.649963 0.558899 1445641995 0.039063 -0.513428 0.649963 0.558899 1445641995 0.060791 -0.483887 0.672546 0.556580 1445641995 0.060791 -0.483887 0.672546 0.556580 1445641995 0.060791 -0.483887 0.672546 0.556580 1445641995 0.060791 -0.483887 0.672546 0.556580 1445641995 0.060791 -0.483887 0.672546 0.556580 1445641995 0.060791 -0.483887 0.672546 0.556580 1445641995 0.060913 -0.482727 0.674377 0.555359 1445641995 0.060913 -0.482727 0.674377 0.555359 1445641995 0.060913 -0.482727 0.674377 0.555359 1445641995 0.060913 -0.482727 0.674377 0.555359 1445641995 0.060913 -0.482727 0.674377 0.555359 1445641995 0.060913 -0.482727 0.674377 0.555359 1445641995 0.026184 -0.515381 0.646851 0.561462 1445641995 0.026184 -0.515381 0.646851 0.561462 1445641995 0.026184 -0.515381 0.646851 0.561462 1445641995 0.026184 -0.515381 0.646851 0.561462 1445641995 0.026184 -0.515381 0.646851 0.561462 1445641995 0.026184 -0.515381 0.646851 0.561462 1445641995 -0.031433 -0.568481 0.595398 0.566833 1445641995 -0.031433 -0.568481 0.595398 0.566833 1445641995 -0.031433 -0.568481 0.595398 0.566833 1445641995 -0.031433 -0.568481 0.595398 0.566833 1445641995 -0.031433 -0.568481 0.595398 0.566833 1445641995 -0.031433 -0.568481 0.595398 0.566833 1445641995 -0.102173 -0.628113 0.528809 0.561584 1445641995 -0.102173 -0.628113 0.528809 0.561584 1445641995 -0.102173 -0.628113 0.528809 0.561584 1445641995 -0.102173 -0.628113 0.528809 0.561584 1445641995 -0.102173 -0.628113 0.528809 0.561584 1445641995 -0.102173 -0.628113 0.528809 0.561584 1445641995 -0.180969 -0.684265 0.447571 0.546570 1445641995 -0.180969 -0.684265 0.447571 0.546570 1445641995 -0.180969 -0.684265 0.447571 0.546570 1445641995 -0.180969 -0.684265 0.447571 0.546570 1445641995 -0.180969 -0.684265 0.447571 0.546570 1445641995 -0.180969 -0.684265 0.447571 0.546570 1445641995 -0.254700 -0.729187 0.359131 0.523865 1445641995 -0.254700 -0.729187 0.359131 0.523865 1445641995 -0.254700 -0.729187 0.359131 0.523865 1445641995 -0.254700 -0.729187 0.359131 0.523865 1445641995 -0.254700 -0.729187 0.359131 0.523865 1445641995 -0.254700 -0.729187 0.359131 0.523865 1445641995 -0.313049 -0.764465 0.271423 0.493896 1445641995 -0.313049 -0.764465 0.271423 0.493896 1445641995 -0.313049 -0.764465 0.271423 0.493896 1445641995 -0.313049 -0.764465 0.271423 0.493896 1445641995 -0.313049 -0.764465 0.271423 0.493896 1445641995 -0.353027 -0.791565 0.191528 0.460571 1445641995 -0.353027 -0.791565 0.191528 0.460571 1445641995 -0.353027 -0.791565 0.191528 0.460571 1445641995 -0.353027 -0.791565 0.191528 0.460571 1445641995 -0.353027 -0.791565 0.191528 0.460571 1445641995 -0.353027 -0.791565 0.191528 0.460571 1445641995 -0.381042 -0.807129 0.123413 0.433777 1445641995 -0.381042 -0.807129 0.123413 0.433777 1445641995 -0.381042 -0.807129 0.123413 0.433777 1445641995 -0.381042 -0.807129 0.123413 0.433777 1445641995 -0.381042 -0.807129 0.123413 0.433777 1445641995 -0.401001 -0.811096 0.075439 0.419189 1445641995 -0.401001 -0.811096 0.075439 0.419189 1445641995 -0.401001 -0.811096 0.075439 0.419189 1445641995 -0.401001 -0.811096 0.075439 0.419189 1445641995 -0.401001 -0.811096 0.075439 0.419189 1445641995 
-0.175171 -0.712463 0.426392 0.528992 1445641998 -0.175171 -0.712463 0.426392 0.528992 1445641998 -0.196289 -0.725037 0.406311 0.520264 1445641998 -0.196289 -0.725037 0.406311 0.520264 1445641998 -0.196289 -0.725037 0.406311 0.520264 1445641998 -0.196289 -0.725037 0.406311 0.520264 1445641998 -0.196289 -0.725037 0.406311 0.520264 1445641998 -0.196289 -0.725037 0.406311 0.520264 1445641998 -0.196289 -0.725037 0.406311 0.520264 1445641998 -0.226501 -0.740784 0.375916 0.508545 1445641998 -0.226501 -0.740784 0.375916 0.508545 1445641998 -0.226501 -0.740784 0.375916 0.508545 1445641998 -0.226501 -0.740784 0.375916 0.508545 1445641998 -0.226501 -0.740784 0.375916 0.508545 1445641998 -0.226501 -0.740784 0.375916 0.508545 1445641998 -0.264648 -0.757568 0.333069 0.495056 1445641998 -0.264648 -0.757568 0.333069 0.495056 1445641998 -0.264648 -0.757568 0.333069 0.495056 1445641998 -0.264648 -0.757568 0.333069 0.495056 1445641998 -0.264648 -0.757568 0.333069 0.495056 1445641998 -0.264648 -0.757568 0.333069 0.495056 1445641998 -0.303528 -0.775146 0.283081 0.476379 1445641998 -0.303528 -0.775146 0.283081 0.476379 1445641998 -0.303528 -0.775146 0.283081 0.476379 1445641998 -0.303528 -0.775146 0.283081 0.476379 1445641998 -0.303528 -0.775146 0.283081 0.476379 1445641998 -0.303528 -0.775146 0.283081 0.476379 1445641998 -0.340637 -0.789917 0.228516 0.455811 1445641998 -0.340637 -0.789917 0.228516 0.455811 1445641998 -0.340637 -0.789917 0.228516 0.455811 1445641998 -0.340637 -0.789917 0.228516 0.455811 1445641999 -0.340637 -0.789917 0.228516 0.455811 1445641999 -0.340637 -0.789917 0.228516 0.455811 1445641999 -0.340637 -0.789917 0.228516 0.455811 1445641999 -0.366272 -0.800964 0.179626 0.438293 1445641999 -0.366272 -0.800964 0.179626 0.438293 1445641999 -0.366272 -0.800964 0.179626 0.438293 1445641999 -0.366272 -0.800964 0.179626 0.438293 1445641999 -0.366272 -0.800964 0.179626 0.438293 1445641999 -0.377991 -0.809204 0.143982 0.426147 1445641999 -0.377991 -0.809204 0.143982 0.426147 1445641999 -0.377991 -0.809204 0.143982 0.426147 1445641999 -0.377991 -0.809204 0.143982 0.426147 1445641999 -0.377991 -0.809204 0.143982 0.426147 1445641999 -0.377991 -0.809204 0.143982 0.426147 1445641999 -0.374695 -0.815063 0.126099 0.423584 1445641999 -0.374695 -0.815063 0.126099 0.423584 1445641999 -0.374695 -0.815063 0.126099 0.423584 1445641999 -0.374695 -0.815063 0.126099 0.423584 1445641999 -0.374695 -0.815063 0.126099 0.423584 1445641999 -0.374695 -0.815063 0.126099 0.423584 1445641999 -0.374695 -0.815063 0.126099 0.423584 1445641999 -0.362671 -0.816650 0.126953 0.430664 1445641999 -0.362671 -0.816650 0.126953 0.430664 1445641999 -0.362671 -0.816650 0.126953 0.430664 1445641999 -0.362671 -0.816650 0.126953 0.430664 1445641999 -0.362671 -0.816650 0.126953 0.430664 1445641999 -0.340759 -0.815308 0.147766 0.444275 1445641999 -0.340759 -0.815308 0.147766 0.444275 1445641999 -0.340759 -0.815308 0.147766 0.444275 1445641999 -0.340759 -0.815308 0.147766 0.444275 1445641999 -0.340759 -0.815308 0.147766 0.444275 1445641999 -0.340759 -0.815308 0.147766 0.444275 1445641999 -0.311340 -0.807800 0.186646 0.464417 1445641999 -0.311340 -0.807800 0.186646 0.464417 1445641999 -0.311340 -0.807800 0.186646 0.464417 1445641999 -0.311340 -0.807800 0.186646 0.464417 1445641999 -0.311340 -0.807800 0.186646 0.464417 1445641999 -0.274048 -0.792908 0.241821 0.487610 1445641999 -0.274048 -0.792908 0.241821 0.487610 1445641999 -0.274048 -0.792908 0.241821 0.487610 1445641999 -0.274048 -0.792908 0.241821 0.487610 1445641999 -0.274048 -0.792908 0.241821 0.487610 1445641999 -0.274048 -0.792908 0.241821 0.487610 1445641999 -0.230225 -0.769836 0.307434 0.509705 1445641999 -0.230225 -0.769836 0.307434 0.509705 1445641999 -0.230225 -0.769836 0.307434 0.509705 1445641999 -0.230225 -0.769836 0.307434 0.509705 1445641999 -0.230225 -0.769836 0.307434 0.509705 1445641999 -0.230225 -0.769836 0.307434 0.509705 1445641999 -0.230225 -0.769836 0.307434 0.509705 1445641999 -0.181702 -0.738098 0.378967 0.527832 1445641999 -0.181702 -0.738098 0.378967 0.527832 1445641999 -0.181702 -0.738098 0.378967 0.527832 1445641999 -0.181702 -0.738098 0.378967 0.527832 1445641999 -0.181702 -0.738098 0.378967 0.527832 1445641999 -0.132202 -0.698120 0.449585 0.541260 1445641999 -0.132202 -0.698120 0.449585 0.541260 1445641999 -0.132202 -0.698120 0.449585 0.541260 1445641999 -0.132202 -0.698120 0.449585 0.541260 1445641999 -0.132202 -0.698120 0.449585 0.541260 1445641999 -0.132202 -0.698120 0.449585 0.541260 1445641999 -0.081543 -0.652344 0.513855 0.551147 1445641999 -0.081543 -0.652344 0.513855 0.551147 1445641999 -0.081543 -0.652344 0.513855 0.551147 1445641999 -0.081543 -0.652344 0.513855 0.551147 1445641999 -0.081543 -0.652344 0.513855 0.551147 1445641999 -0.081543 -0.652344 0.513855 0.551147 1445641999 -0.032043 -0.604614 0.569763 0.555664 1445641999 -0.032043 -0.604614 0.569763 0.555664 1445641999 -0.032043 -0.604614 0.569763 0.555664 1445641999 -0.032043 -0.604614 0.569763 0.555664 1445641999 -0.032043 -0.604614 0.569763 0.555664 1445641999 -0.032043 -0.604614 0.569763 0.555664 1445641999 0.009949 -0.562195 0.616089 0.551575 1445641999 0.009949 -0.562195 0.616089 0.551575 1445641999 0.009949 -0.562195 0.616089 0.551575 1445641999 0.009949 -0.562195 0.616089 0.551575 1445641999 0.009949 -0.562195 0.616089 0.551575 1445641999 0.009949 -0.562195 0.616089 0.551575 1445641999 0.035889 -0.530640 0.649170 0.543762 1445641999 0.035889 -0.530640 0.649170 0.543762 1445641999 0.035889 -0.530640 0.649170 0.543762 1445641999 0.039612 -0.517334 0.661865 0.541016 1445641999 0.039612 -0.517334 0.661865 0.541016 1445641999 0.039612 -0.517334 0.661865 0.541016 1445641999 0.039612 -0.517334 0.661865 0.541016 1445641999 0.039612 -0.517334 0.661865 0.541016 1445641999 0.022461 -0.526672 0.653625 0.542969 1445641999 0.022461 -0.526672 0.653625 0.542969 1445641999 0.022461 -0.526672 0.653625 0.542969 1445641999 0.022461 -0.526672 0.653625 0.542969 1445641999 0.022461 -0.526672 0.653625 0.542969 1445641999 0.022461 -0.526672 0.653625 0.542969 1445641999 0.022461 -0.526672 0.653625 0.542969 1445641999 -0.011902 -0.553711 0.629700 0.544678 1445641999 -0.011902 -0.553711 0.629700 0.544678 1445641999 -0.011902 -0.553711 0.629700 0.544678 1445641999 -0.011902 -0.553711 0.629700 0.544678 1445641999 -0.011902 -0.553711 0.629700 0.544678 1445641999 -0.011902 -0.553711 0.629700 0.544678 1445641999 -0.061646 -0.592041 0.591003 0.544373 1445641999 -0.061646 -0.592041 0.591003 0.544373 1445641999 -0.061646 -0.592041 0.591003 0.544373 1445641999 -0.061646 -0.592041 0.591003 0.544373 1445642000 -0.061646 -0.592041 0.591003 0.544373 1445642000 -0.061646 -0.592041 0.591003 0.544373 1445642000 -0.122070 -0.635559 0.537903 0.540161 1445642000 -0.122070 -0.635559 0.537903 0.540161 1445642000 -0.122070 -0.635559 0.537903 0.540161 1445642000 -0.122070 -0.635559 0.537903 0.540161 1445642000 -0.122070 -0.635559 0.537903 0.540161 1445642000 -0.122070 -0.635559 0.537903 0.540161 1445642000 -0.187805 -0.680420 0.471558 0.528564 1445642000 -0.187805 -0.680420 0.471558 0.528564 1445642000 -0.187805 -0.680420 0.471558 0.528564 1445642000 -0.187805 -0.680420 0.471558 0.528564 1445642000 -0.187805 -0.680420 0.471558 0.528564 1445642000 -0.254761 -0.722412 0.392700 0.508972 1445642000 -0.254761 -0.722412 0.392700 0.508972 1445642000 -0.254761 -0.722412 0.392700 0.508972 1445642000 -0.254761 -0.722412 0.392700 0.508972 1445642000 -0.254761 -0.722412 0.392700 0.508972 1445642000 -0.254761 -0.722412 0.392700 0.508972 1445642000 -0.317627 -0.758240 0.304871 0.480896 1445642000 -0.317627 -0.758240 0.304871 0.480896 1445642000 -0.317627 -0.758240 0.304871 0.480896 1445642000 -0.317627 -0.758240 0.304871 0.480896 1445642000 -0.317627 -0.758240 0.304871 0.480896 1445642000 -0.317627 -0.758240 0.304871 0.480896 1445642000 -0.367981 -0.787231 0.216431 0.445007 1445642000 -0.367981 -0.787231 0.216431 0.445007 1445642000 -0.367981 -0.787231 0.216431 0.445007 1445642000 -0.367981 -0.787231 0.216431 0.445007 1445642000 -0.367981 -0.787231 0.216431 0.445007 1445642000 -0.367981 -0.787231 0.216431 0.445007 1445642000 -0.367981 -0.787231 0.216431 0.445007 1445642000 -0.406616 -0.808044 0.132446 0.405273 1445642000 -0.406616 -0.808044 0.132446 0.405273 1445642000 -0.406616 -0.808044 0.132446 0.405273 1445642000 -0.406616 -0.808044 0.132446 0.405273 1445642000 -0.406616 -0.808044 0.132446 0.405273 1445642000 -0.406616 -0.808044 0.132446 0.405273 1445642000 -0.436279 -0.819214 0.056213 0.367981 1445642000 -0.436279 -0.819214 0.056213 0.367981 1445642000 -0.436279 -0.819214 0.056213 0.367981 1445642000 -0.436279 -0.819214 0.056213 0.367981 1445642000 -0.436279 -0.819214 0.056213 0.367981 1445642000 -0.436279 -0.819214 0.056213 0.367981 1445642000 -0.456543 -0.822754 -0.009705 0.338501 1445642000 -0.456543 -0.822754 -0.009705 0.338501 1445642000 -0.456543 -0.822754 -0.009705 0.338501 1445642000 -0.456543 -0.822754 -0.009705 0.338501 1445642000 -0.456543 -0.822754 -0.009705 0.338501 1445642000 -0.466248 -0.821716 -0.058350 0.322510 1445642000 -0.466248 -0.821716 -0.058350 0.322510 1445642000 -0.466248 -0.821716 -0.058350 0.322510 1445642000 -0.466248 -0.821716 -0.058350 0.322510 1445642000 -0.466248 -0.821716 -0.058350 0.322510 1445642000 -0.466248 -0.821716 -0.058350 0.322510 1445642000 -0.465271 -0.820740 -0.081116 0.321533 1445642000 -0.465271 -0.820740 -0.081116 0.321533 1445642000 -0.465271 -0.820740 -0.081116 0.321533 1445642000 -0.465271 -0.820740 -0.081116 0.321533 1445642000 -0.465271 -0.820740 -0.081116 0.321533 1445642000 -0.465271 -0.820740 -0.081116 0.321533 1445642000 -0.450684 -0.823914 -0.075623 0.335205 1445642000 -0.450684 -0.823914 -0.075623 0.335205 1445642000 -0.450684 -0.823914 -0.075623 0.335205 1445642000 -0.450684 -0.823914 -0.075623 0.335205 1445642000 -0.450684 -0.823914 -0.075623 0.335205 1445642000 -0.450684 -0.823914 -0.075623 0.335205 1445642000 -0.419800 -0.832764 -0.039124 0.358887 1445642000 -0.419800 -0.832764 -0.039124 0.358887 1445642000 -0.419800 -0.832764 -0.039124 0.358887 1445642000 -0.419800 -0.832764 -0.039124 0.358887 1445642000 -0.419800 -0.832764 -0.039124 0.358887 1445642000 -0.419800 -0.832764 -0.039124 0.358887 1445642000 -0.384033 -0.837219 0.019592 0.388855 1445642000 -0.384033 -0.837219 0.019592 0.388855 1445642000 -0.384033 -0.837219 0.019592 0.388855 1445642000 -0.384033 -0.837219 0.019592 0.388855 1445642000 -0.384033 -0.837219 0.019592 0.388855 1445642000 -0.384033 -0.837219 0.019592 0.388855 1445642000 -0.343018 -0.833618 0.093323 0.422791 1445642000 -0.343018 -0.833618 0.093323 0.422791 1445642000 -0.343018 -0.833618 0.093323 0.422791 1445642000 -0.343018 -0.833618 0.093323 0.422791 1445642000 -0.343018 -0.833618 0.093323 0.422791 1445642000 -0.343018 -0.833618 0.093323 0.422791 1445642000 -0.296631 -0.818970 0.179199 0.457397 1445642000 -0.296631 -0.818970 0.179199 0.457397 1445642000 -0.296631 -0.818970 0.179199 0.457397 1445642000 -0.296631 -0.818970 0.179199 0.457397 1445642000 -0.296631 -0.818970 0.179199 0.457397 1445642000 -0.242310 -0.791626 0.272522 0.490234 1445642000 -0.242310 -0.791626 0.272522 0.490234 1445642000 -0.242310 -0.791626 0.272522 0.490234 1445642000 -0.242310 -0.791626 0.272522 0.490234 1445642000 -0.242310 -0.791626 0.272522 0.490234 1445642000 -0.242310 -0.791626 0.272522 0.490234 1445642000 -0.242310 -0.791626 0.272522 0.490234 1445642000 -0.184143 -0.749817 0.367432 0.518555 1445642000 -0.184143 -0.749817 0.367432 0.518555 1445642000 -0.184143 -0.749817 0.367432 0.518555 1445642000 -0.184143 -0.749817 0.367432 0.518555 1445642000 -0.184143 -0.749817 0.367432 0.518555 1445642000 -0.184143 -0.749817 0.367432 0.518555 1445642000 -0.124207 -0.694092 0.457031 0.542175 1445642000 -0.124207 -0.694092 0.457031 0.542175 1445642000 -0.124207 -0.694092 0.457031 0.542175 1445642000 -0.124207 -0.694092 0.457031 0.542175 1445642000 -0.124207 -0.694092 0.457031 0.542175 1445642001 -0.124207 -0.694092 0.457031 0.542175 1445642001 -0.062988 -0.627502 0.537292 0.559998 1445642001 -0.062988 -0.627502 0.537292 0.559998 1445642001 -0.062988 -0.627502 0.537292 0.559998 1445642001 -0.062988 -0.627502 0.537292 0.559998 1445642001 -0.062988 -0.627502 0.537292 0.559998 1445642001 -0.002686 -0.556885 0.604187 0.569824 1445642001 -0.002686 -0.556885 0.604187 0.569824 1445642001 -0.002686 -0.556885 0.604187 0.569824 1445642001 -0.002686 -0.556885 0.604187 0.569824 1445642001 -0.002686 -0.556885 0.604187 0.569824 1445642001 -0.002686 -0.556885 0.604187 0.569824 1445642001 0.050293 -0.490051 0.654541 0.573425 1445642001 0.050293 -0.490051 0.654541 0.573425 1445642001 0.050293 -0.490051 0.654541 0.573425 1445642001 0.050293 -0.490051 0.654541 0.573425 1445642001 0.050293 -0.490051 0.654541 0.573425 1445642001 0.050293 -0.490051 0.654541 0.573425 1445642001 0.050293 -0.490051 0.654541 0.573425 1445642001 0.092346 -0.433838 0.687195 0.575256 1445642001 0.092346 -0.433838 0.687195 0.575256 1445642001 0.092346 -0.433838 0.687195 0.575256 1445642001 0.092346 -0.433838 0.687195 0.575256 1445642001 0.092346 -0.433838 0.687195 0.575256 1445642001 0.092346 -0.433838 0.687195 0.575256 1445642001 0.121033 -0.395996 0.704529 0.576294 1445642001 0.121033 -0.395996 0.704529 0.576294 1445642001 0.121033 -0.395996 0.704529 0.576294 1445642001 0.121033 -0.395996 0.704529 0.576294 1445642001 0.121033 -0.395996 0.704529 0.576294 1445642001 0.121033 -0.395996 0.704529 0.576294 1445642001 0.132690 -0.376770 0.710815 0.578918 1445642001 0.132690 -0.376770 0.710815 0.578918 1445642001 0.132690 -0.376770 0.710815 0.578918 1445642001 0.132690 -0.376770 0.710815 0.578918 1445642001 0.132690 -0.376770 0.710815 0.578918 1445642001 0.132690 -0.376770 0.710815 0.578918 1445642001 0.126465 -0.377502 0.710938 0.579712 1445642001 0.126465 -0.377502 0.710938 0.579712 1445642001 0.126465 -0.377502 0.710938 0.579712 1445642001 0.126465 -0.377502 0.710938 0.579712 1445642001 0.126465 -0.377502 0.710938 0.579712 1445642001 0.126465 -0.377502 0.710938 0.579712 1445642001 0.102966 -0.397400 0.701904 0.581970 1445642001 0.102966 -0.397400 0.701904 0.581970 1445642001 0.102966 -0.397400 0.701904 0.581970 1445642001 0.102966 -0.397400 0.701904 0.581970 1445642001 0.102966 -0.397400 0.701904 0.581970 1445642001 0.102966 -0.397400 0.701904 0.581970 1445642001 0.102966 -0.397400 0.701904 0.581970 1445642001 0.064819 -0.434937 0.682678 0.583557 1445642001 0.064819 -0.434937 0.682678 0.583557 1445642001 0.064819 -0.434937 0.682678 0.583557 1445642001 0.064819 -0.434937 0.682678 0.583557 1445642001 0.064819 -0.434937 0.682678 0.583557 1445642001 0.064819 -0.434937 0.682678 0.583557 1445642001 0.014099 -0.486328 0.650085 0.583618 1445642001 0.014099 -0.486328 0.650085 0.583618 1445642001 0.014099 -0.486328 0.650085 0.583618 1445642001 0.014099 -0.486328 0.650085 0.583618 1445642001 0.014099 -0.486328 0.650085 0.583618 1445642001 0.014099 -0.486328 0.650085 0.583618 1445642001 -0.046631 -0.545166 0.602478 0.581055 1445642001 -0.046631 -0.545166 0.602478 0.581055 1445642001 -0.046631 -0.545166 0.602478 0.581055 1445642001 -0.046631 -0.545166 0.602478 0.581055 1445642001 -0.046631 -0.545166 0.602478 0.581055 1445642001 -0.112976 -0.605103 0.542725 0.571411 1445642001 -0.112976 -0.605103 0.542725 0.571411 1445642001 -0.112976 -0.605103 0.542725 0.571411 1445642001 -0.112976 -0.605103 0.542725 0.571411 1445642001 -0.112976 -0.605103 0.542725 0.571411 1445642001 -0.112976 -0.605103 0.542725 0.571411 1445642001 -0.112976 -0.605103 0.542725 0.571411 1445642001 -0.183411 -0.660950 0.470398 0.555176 1445642001 -0.183411 -0.660950 0.470398 0.555176 1445642001 -0.183411 -0.660950 0.470398 0.555176 1445642001 -0.183411 -0.660950 0.470398 0.555176 1445642001 -0.183411 -0.660950 0.470398 0.555176 1445642001 -0.183411 -0.660950 0.470398 0.555176 1445642001 -0.255432 -0.707764 0.387817 0.532349 1445642001 -0.255432 -0.707764 0.387817 0.532349 1445642001 -0.255432 -0.707764 0.387817 0.532349 1445642001 -0.255432 -0.707764 0.387817 0.532349 1445642001 -0.255432 -0.707764 0.387817 0.532349 1445642001 -0.255432 -0.707764 0.387817 0.532349 1445642001 -0.319702 -0.745728 0.302185 0.500366 1445642001 -0.319702 -0.745728 0.302185 0.500366 1445642001 -0.319702 -0.745728 0.302185 0.500366 1445642001 -0.319702 -0.745728 0.302185 0.500366 1445642001 -0.319702 -0.745728 0.302185 0.500366 1445642001 -0.319702 -0.745728 0.302185 0.500366 1445642001 -0.319702 -0.745728 0.302185 0.500366 1445642001 -0.372070 -0.775452 0.216919 0.461792 1445642001 -0.372070 -0.775452 0.216919 0.461792 1445642001 -0.372070 -0.775452 0.216919 0.461792 1445642001 -0.372070 -0.775452 0.216919 0.461792 1445642001 -0.372070 -0.775452 0.216919 0.461792 1445642001 -0.372070 -0.775452 0.216919 0.461792 1445642001 -0.410034 -0.798706 0.137207 0.418579 1445642001 -0.410034 -0.798706 0.137207 0.418579 1445642001 -0.410034 -0.798706 0.137207 0.418579 1445642001 -0.410034 -0.798706 0.137207 0.418579 1445642001 -0.437256 -0.813904 0.066223 0.376892 1445642001 -0.437256 -0.813904 0.066223 0.376892 1445642001 -0.437256 -0.813904 0.066223 0.376892 1445642001 -0.437256 -0.813904 0.066223 0.376892 1445642001 -0.437256 -0.813904 0.066223 0.376892 1445642002 -0.455322 -0.821960 0.007202 0.342163 1445642002 -0.455322 -0.821960 0.007202 0.342163 1445642002 -0.455322 -0.821960 0.007202 0.342163 1445642002 -0.455322 -0.821960 0.007202 0.342163 1445642002 -0.455322 -0.821960 0.007202 0.342163 1445642002 -0.455322 -0.821960 0.007202 0.342163 1445642002 -0.471619 -0.820129 -0.032288 0.322510 1445642002 -0.471619 -0.820129 -0.032288 0.322510 1445642002 -0.471619 -0.820129 -0.032288 0.322510 1445642002 -0.471619 -0.820129 -0.032288 0.322510 1445642002 -0.471619 -0.820129 -0.032288 0.322510 1445642002 -0.471619 -0.820129 -0.032288 0.322510 1445642002 -0.469727 -0.820007 -0.041626 0.324463 1445642002 -0.469727 -0.820007 -0.041626 0.324463 1445642002 -0.469727 -0.820007 -0.041626 0.324463 1445642002 -0.469727 -0.820007 -0.041626 0.324463 1445642002 -0.469727 -0.820007 -0.041626 0.324463 1445642002 -0.469727 -0.820007 -0.041626 0.324463 1445642002 -0.441895 -0.829651 -0.019348 0.340698 1445642002 -0.441895 -0.829651 -0.019348 0.340698 1445642002 -0.441895 -0.829651 -0.019348 0.340698 1445642002 -0.441895 -0.829651 -0.019348 0.340698 1445642002 -0.441895 -0.829651 -0.019348 0.340698 1445642002 -0.441895 -0.829651 -0.019348 0.340698 1445642002 -0.441895 -0.829651 -0.019348 0.340698 1445642002 -0.398987 -0.840759 0.030029 0.364868 1445642002 -0.398987 -0.840759 0.030029 0.364868 1445642002 -0.398987 -0.840759 0.030029 0.364868 1445642002 -0.398987 -0.840759 0.030029 0.364868 1445642002 -0.398987 -0.840759 0.030029 0.364868 1445642002 -0.398987 -0.840759 0.030029 0.364868 1445642002 -0.363831 -0.836731 0.097595 0.397461 1445642002 -0.363831 -0.836731 0.097595 0.397461 1445642002 -0.363831 -0.836731 0.097595 0.397461 1445642002 -0.363831 -0.836731 0.097595 0.397461 1445642002 -0.363831 -0.836731 0.097595 0.397461 1445642002 -0.363831 -0.836731 0.097595 0.397461 1445642002 -0.324219 -0.821289 0.178223 0.434326 1445642002 -0.324219 -0.821289 0.178223 0.434326 1445642002 -0.324219 -0.821289 0.178223 0.434326 1445642002 -0.324219 -0.821289 0.178223 0.434326 1445642002 -0.324219 -0.821289 0.178223 0.434326 1445642002 -0.274841 -0.795471 0.268372 0.468750 1445642002 -0.274841 -0.795471 0.268372 0.468750 1445642002 -0.274841 -0.795471 0.268372 0.468750 1445642002 -0.274841 -0.795471 0.268372 0.468750 1445642002 -0.274841 -0.795471 0.268372 0.468750 1445642002 -0.274841 -0.795471 0.268372 0.468750 1445642002 -0.274841 -0.795471 0.268372 0.468750 1445642002 -0.217346 -0.758545 0.360229 0.497620 1445642002 -0.217346 -0.758545 0.360229 0.497620 1445642002 -0.217346 -0.758545 0.360229 0.497620 1445642002 -0.217346 -0.758545 0.360229 0.497620 1445642002 -0.217346 -0.758545 0.360229 0.497620 1445642002 -0.217346 -0.758545 0.360229 0.497620 1445642002 -0.155640 -0.710876 0.447693 0.519653 1445642002 -0.155640 -0.710876 0.447693 0.519653 1445642002 -0.155640 -0.710876 0.447693 0.519653 1445642002 -0.155640 -0.710876 0.447693 0.519653 1445642002 -0.155640 -0.710876 0.447693 0.519653 1445642002 -0.155640 -0.710876 0.447693 0.519653 1445642002 -0.094238 -0.652954 0.525024 0.537720 1445642002 -0.094238 -0.652954 0.525024 0.537720 1445642002 -0.094238 -0.652954 0.525024 0.537720 1445642002 -0.094238 -0.652954 0.525024 0.537720 1445642002 -0.094238 -0.652954 0.525024 0.537720 1445642002 -0.094238 -0.652954 0.525024 0.537720 1445642002 -0.032959 -0.588440 0.592712 0.548889 1445642002 -0.032959 -0.588440 0.592712 0.548889 1445642002 -0.032959 -0.588440 0.592712 0.548889 1445642002 -0.032959 -0.588440 0.592712 0.548889 1445642002 -0.032959 -0.588440 0.592712 0.548889 1445642002 -0.032959 -0.588440 0.592712 0.548889 1445642002 0.019897 -0.524292 0.645630 0.554749 1445642002 0.019897 -0.524292 0.645630 0.554749 1445642002 0.019897 -0.524292 0.645630 0.554749 1445642002 0.019897 -0.524292 0.645630 0.554749 1445642002 0.019897 -0.524292 0.645630 0.554749 1445642002 0.019897 -0.524292 0.645630 0.554749 1445642002 0.062317 -0.473145 0.682190 0.553894 1445642002 0.062317 -0.473145 0.682190 0.553894 1445642002 0.062317 -0.473145 0.682190 0.553894 1445642002 0.062317 -0.473145 0.682190 0.553894 1445642002 0.062317 -0.473145 0.682190 0.553894 1445642002 0.062317 -0.473145 0.682190 0.553894 1445642002 0.085205 -0.447632 0.706482 0.541504 1445642002 0.085205 -0.447632 0.706482 0.541504 1445642002 0.085205 -0.447632 0.706482 0.541504 1445642002 0.085205 -0.447632 0.706482 0.541504 1445642002 0.085205 -0.447632 0.706482 0.541504 1445642002 0.085205 -0.447632 0.706482 0.541504 1445642002 0.075439 -0.456116 0.705933 0.536499 1445642002 0.075439 -0.456116 0.705933 0.536499 1445642002 0.075439 -0.456116 0.705933 0.536499 1445642002 0.075439 -0.456116 0.705933 0.536499 1445642002 0.075439 -0.456116 0.705933 0.536499 1445642002 0.075439 -0.456116 0.705933 0.536499 1445642002 0.035583 -0.496460 0.677490 0.541504 1445642002 0.035583 -0.496460 0.677490 0.541504 1445642002 0.035583 -0.496460 0.677490 0.541504 1445642002 0.035583 -0.496460 0.677490 0.541504 1445642002 0.035583 -0.496460 0.677490 0.541504 1445642002 0.035583 -0.496460 0.677490 0.541504 1445642002 -0.026367 -0.554871 0.626038 0.547241 1445642002 -0.026367 -0.554871 0.626038 0.547241 1445642002 -0.026367 -0.554871 0.626038 0.547241 1445642002 -0.026367 -0.554871 0.626038 0.547241 1445642002 -0.026367 -0.554871 0.626038 0.547241 1445642002 -0.102844 -0.614075 0.559265 0.547241 1445642003 -0.102844 -0.614075 0.559265 0.547241 1445642003 -0.102844 -0.614075 0.559265 0.547241 1445642003 -0.102844 -0.614075 0.559265 0.547241 1445642003 -0.102844 -0.614075 0.559265 0.547241 1445642003 -0.102844 -0.614075 0.559265 0.547241 1445642003 -0.186340 -0.661438 0.480957 0.544495 1445642003 -0.186340 -0.661438 0.480957 0.544495 1445642003 -0.186340 -0.661438 0.480957 0.544495 1445642003 -0.186340 -0.661438 0.480957 0.544495 1445642003 -0.186340 -0.661438 0.480957 0.544495 1445642003 -0.269531 -0.698608 0.391052 0.535095 1445642003 -0.269531 -0.698608 0.391052 0.535095 1445642003 -0.269531 -0.698608 0.391052 0.535095 1445642003 -0.269531 -0.698608 0.391052 0.535095 1445642003 -0.269531 -0.698608 0.391052 0.535095 1445642003 -0.269531 -0.698608 0.391052 0.535095 1445642003 -0.269531 -0.698608 0.391052 0.535095 1445642003 -0.325195 -0.734680 0.306641 0.510376 1445642003 -0.325195 -0.734680 0.306641 0.510376 1445642003 -0.325195 -0.734680 0.306641 0.510376 1445642003 -0.325195 -0.734680 0.306641 0.510376 1445642003 -0.325195 -0.734680 0.306641 0.510376 1445642003 -0.325195 -0.734680 0.306641 0.510376 1445642003 -0.364258 -0.764160 0.230042 0.480103 1445642003 -0.364258 -0.764160 0.230042 0.480103 1445642003 -0.364258 -0.764160 0.230042 0.480103 1445642003 -0.364258 -0.764160 0.230042 0.480103 1445642003 -0.364258 -0.764160 0.230042 0.480103 1445642003 -0.364258 -0.764160 0.230042 0.480103 1445642003 -0.394226 -0.787476 0.159607 0.446106 1445642003 -0.394226 -0.787476 0.159607 0.446106 1445642003 -0.394226 -0.787476 0.159607 0.446106 1445642003 -0.394226 -0.787476 0.159607 0.446106 1445642003 -0.394226 -0.787476 0.159607 0.446106 1445642003 -0.394226 -0.787476 0.159607 0.446106 1445642003 -0.394226 -0.787476 0.159607 0.446106 1445642003 -0.409363 -0.809082 0.096558 0.410522 1445642003 -0.409363 -0.809082 0.096558 0.410522 1445642003 -0.409363 -0.809082 0.096558 0.410522 1445642003 -0.409363 -0.809082 0.096558 0.410522 1445642003 -0.409363 -0.809082 0.096558 0.410522 1445642003 -0.409363 -0.809082 0.096558 0.410522 1445642003 -0.420593 -0.821350 0.042358 0.383118 1445642003 -0.420593 -0.821350 0.042358 0.383118 1445642003 -0.420593 -0.821350 0.042358 0.383118 1445642003 -0.420593 -0.821350 0.042358 0.383118 1445642003 -0.420593 -0.821350 0.042358 0.383118 1445642003 -0.442200 -0.817078 -0.002014 0.369934 1445642003 -0.442200 -0.817078 -0.002014 0.369934 1445642003 -0.442200 -0.817078 -0.002014 0.369934 1445642003 -0.442200 -0.817078 -0.002014 0.369934 1445642003 -0.442200 -0.817078 -0.002014 0.369934 1445642003 -0.442200 -0.817078 -0.002014 0.369934 1445642003 -0.442200 -0.817078 -0.002014 0.369934 1445642003 -0.447937 -0.812561 -0.022400 0.372437 1445642003 -0.447937 -0.812561 -0.022400 0.372437 1445642003 -0.447937 -0.812561 -0.022400 0.372437 1445642003 -0.447937 -0.812561 -0.022400 0.372437 1445642003 -0.447937 -0.812561 -0.022400 0.372437 1445642003 -0.447937 -0.812561 -0.022400 0.372437 1445642003 -0.420166 -0.819031 -0.008911 0.390686 1445642003 -0.420166 -0.819031 -0.008911 0.390686 1445642003 -0.420166 -0.819031 -0.008911 0.390686 1445642003 -0.420166 -0.819031 -0.008911 0.390686 1445642003 -0.420166 -0.819031 -0.008911 0.390686 1445642003 -0.420166 -0.819031 -0.008911 0.390686 1445642003 -0.377380 -0.827087 0.034302 0.415161 1445642003 -0.377380 -0.827087 0.034302 0.415161 1445642003 -0.377380 -0.827087 0.034302 0.415161 1445642003 -0.377380 -0.827087 0.034302 0.415161 1445642003 -0.377380 -0.827087 0.034302 0.415161 1445642003 -0.377380 -0.827087 0.034302 0.415161 1445642003 -0.377380 -0.827087 0.034302 0.415161 1445642003 -0.341309 -0.823547 0.096558 0.442688 1445642003 -0.341309 -0.823547 0.096558 0.442688 1445642003 -0.341309 -0.823547 0.096558 0.442688 1445642003 -0.341309 -0.823547 0.096558 0.442688 1445642003 -0.341309 -0.823547 0.096558 0.442688 1445642003 -0.341309 -0.823547 0.096558 0.442688 1445642003 -0.308289 -0.807556 0.169067 0.473572 1445642003 -0.308289 -0.807556 0.169067 0.473572 1445642003 -0.308289 -0.807556 0.169067 0.473572 1445642003 -0.308289 -0.807556 0.169067 0.473572 1445642003 -0.308289 -0.807556 0.169067 0.473572 1445642003 -0.308289 -0.807556 0.169067 0.473572 1445642003 -0.268066 -0.781433 0.249390 0.505249 1445642003 -0.268066 -0.781433 0.249390 0.505249 1445642003 -0.268066 -0.781433 0.249390 0.505249 1445642003 -0.268066 -0.781433 0.249390 0.505249 1445642003 -0.268066 -0.781433 0.249390 0.505249 1445642003 -0.268066 -0.781433 0.249390 0.505249 1445642003 -0.218384 -0.746216 0.334290 0.532654 1445642003 
-0.188171 -0.720398 0.417725 0.520691 1445642006 -0.216248 -0.736694 0.389526 0.508728 1445642006 -0.216248 -0.736694 0.389526 0.508728 1445642006 -0.216248 -0.736694 0.389526 0.508728 1445642006 -0.216248 -0.736694 0.389526 0.508728 1445642006 -0.216248 -0.736694 0.389526 0.508728 1445642006 -0.216248 -0.736694 0.389526 0.508728 1445642006 -0.216248 -0.736694 0.389526 0.508728 1445642006 -0.246399 -0.753052 0.356201 0.495300 1445642006 -0.246399 -0.753052 0.356201 0.495300 1445642006 -0.246399 -0.753052 0.356201 0.495300 1445642006 -0.246399 -0.753052 0.356201 0.495300 1445642006 -0.246399 -0.753052 0.356201 0.495300 1445642006 -0.277466 -0.769897 0.318359 0.478455 1445642006 -0.277466 -0.769897 0.318359 0.478455 1445642006 -0.277466 -0.769897 0.318359 0.478455 1445642006 -0.277466 -0.769897 0.318359 0.478455 1445642006 -0.277466 -0.769897 0.318359 0.478455 1445642006 -0.277466 -0.769897 0.318359 0.478455 1445642006 -0.307678 -0.786072 0.276367 0.459473 1445642006 -0.307678 -0.786072 0.276367 0.459473 1445642006 -0.307678 -0.786072 0.276367 0.459473 1445642006 -0.307678 -0.786072 0.276367 0.459473 1445642006 -0.307678 -0.786072 0.276367 0.459473 1445642006 -0.307678 -0.786072 0.276367 0.459473 1445642006 -0.339417 -0.799194 0.230774 0.439209 1445642006 -0.339417 -0.799194 0.230774 0.439209 1445642006 -0.339417 -0.799194 0.230774 0.439209 1445642006 -0.339417 -0.799194 0.230774 0.439209 1445642006 -0.339417 -0.799194 0.230774 0.439209 1445642006 -0.339417 -0.799194 0.230774 0.439209 1445642006 -0.339417 -0.799194 0.230774 0.439209 1445642006 -0.370544 -0.809204 0.181274 0.418396 1445642006 -0.370544 -0.809204 0.181274 0.418396 1445642006 -0.370544 -0.809204 0.181274 0.418396 1445642006 -0.370544 -0.809204 0.181274 0.418396 1445642006 -0.370544 -0.809204 0.181274 0.418396 1445642006 -0.370544 -0.809204 0.181274 0.418396 1445642006 -0.394958 -0.818237 0.134033 0.395752 1445642006 -0.394958 -0.818237 0.134033 0.395752 1445642006 -0.394958 -0.818237 0.134033 0.395752 1445642006 -0.394958 -0.818237 0.134033 0.395752 1445642006 -0.394958 -0.818237 0.134033 0.395752 1445642006 -0.394958 -0.818237 0.134033 0.395752 1445642006 -0.417236 -0.822571 0.088989 0.375977 1445642006 -0.417236 -0.822571 0.088989 0.375977 1445642006 -0.417236 -0.822571 0.088989 0.375977 1445642006 -0.417236 -0.822571 0.088989 0.375977 1445642006 -0.417236 -0.822571 0.088989 0.375977 1445642006 -0.417236 -0.822571 0.088989 0.375977 1445642006 -0.427124 -0.825500 0.055420 0.364746 1445642006 -0.427124 -0.825500 0.055420 0.364746 1445642006 -0.427124 -0.825500 0.055420 0.364746 1445642006 -0.427124 -0.825500 0.055420 0.364746 1445642006 -0.427124 -0.825500 0.055420 0.364746 1445642006 -0.427124 -0.825500 0.055420 0.364746 1445642006 -0.425781 -0.827026 0.038330 0.365173 1445642006 -0.425781 -0.827026 0.038330 0.365173 1445642006 -0.425781 -0.827026 0.038330 0.365173 1445642006 -0.425781 -0.827026 0.038330 0.365173 1445642006 -0.425781 -0.827026 0.038330 0.365173 1445642006 -0.425781 -0.827026 0.038330 0.365173 1445642006 -0.411499 -0.829224 0.041626 0.375916 1445642006 -0.411499 -0.829224 0.041626 0.375916 1445642006 -0.411499 -0.829224 0.041626 0.375916 1445642006 -0.411499 -0.829224 0.041626 0.375916 1445642006 -0.411499 -0.829224 0.041626 0.375916 1445642006 -0.411499 -0.829224 0.041626 0.375916 1445642006 -0.390625 -0.829468 0.062805 0.394348 1445642006 -0.390625 -0.829468 0.062805 0.394348 1445642006 -0.390625 -0.829468 0.062805 0.394348 1445642006 -0.390625 -0.829468 0.062805 0.394348 1445642006 -0.390625 -0.829468 0.062805 0.394348 1445642006 -0.390625 -0.829468 0.062805 0.394348 1445642006 -0.365295 -0.824646 0.098633 0.420471 1445642006 -0.365295 -0.824646 0.098633 0.420471 1445642006 -0.365295 -0.824646 0.098633 0.420471 1445642006 -0.365295 -0.824646 0.098633 0.420471 1445642006 -0.365295 -0.824646 0.098633 0.420471 1445642006 -0.365295 -0.824646 0.098633 0.420471 1445642007 -0.365295 -0.824646 0.098633 0.420471 1445642007 -0.330994 -0.813965 0.152283 0.452515 1445642007 -0.330994 -0.813965 0.152283 0.452515 1445642007 -0.330994 -0.813965 0.152283 0.452515 1445642007 -0.330994 -0.813965 0.152283 0.452515 1445642007 -0.330994 -0.813965 0.152283 0.452515 1445642007 -0.286316 -0.795349 0.218079 0.487793 1445642007 -0.286316 -0.795349 0.218079 0.487793 1445642007 -0.286316 -0.795349 0.218079 0.487793 1445642007 -0.286316 -0.795349 0.218079 0.487793 1445642007 -0.286316 -0.795349 0.218079 0.487793 1445642007 -0.286316 -0.795349 0.218079 0.487793 1445642007 -0.229492 -0.768677 0.294495 0.519348 1445642007 -0.229492 -0.768677 0.294495 0.519348 1445642007 -0.229492 -0.768677 0.294495 0.519348 1445642007 -0.229492 -0.768677 0.294495 0.519348 1445642007 -0.229492 -0.768677 0.294495 0.519348 1445642007 -0.229492 -0.768677 0.294495 0.519348 1445642007 -0.167175 -0.731262 0.375793 0.544128 1445642007 -0.167175 -0.731262 0.375793 0.544128 1445642007 -0.167175 -0.731262 0.375793 0.544128 1445642007 -0.167175 -0.731262 0.375793 0.544128 1445642007 -0.167175 -0.731262 0.375793 0.544128 1445642007 -0.167175 -0.731262 0.375793 0.544128 1445642007 -0.104919 -0.683167 0.454468 0.561890 1445642007 -0.104919 -0.683167 0.454468 0.561890 1445642007 -0.104919 -0.683167 0.454468 0.561890 1445642007 -0.104919 -0.683167 0.454468 0.561890 1445642007 -0.104919 -0.683167 0.454468 0.561890 1445642007 -0.104919 -0.683167 0.454468 0.561890 1445642007 -0.040100 -0.629089 0.531372 0.565979 1445642007 -0.040100 -0.629089 0.531372 0.565979 1445642007 -0.040100 -0.629089 0.531372 0.565979 1445642007 -0.040100 -0.629089 0.531372 0.565979 1445642007 -0.040100 -0.629089 0.531372 0.565979 1445642007 -0.040100 -0.629089 0.531372 0.565979 1445642007 0.015381 -0.571838 0.601563 0.557556 1445642007 0.015381 -0.571838 0.601563 0.557556 1445642007 0.015381 -0.571838 0.601563 0.557556 1445642007 0.015381 -0.571838 0.601563 0.557556 1445642007 0.015381 -0.571838 0.601563 0.557556 1445642007 0.015381 -0.571838 0.601563 0.557556 1445642007 0.015381 -0.571838 0.601563 0.557556 1445642007 0.047791 -0.519470 0.647400 0.555603 1445642007 0.047791 -0.519470 0.647400 0.555603 1445642007 0.047791 -0.519470 0.647400 0.555603 1445642007 0.047791 -0.519470 0.647400 0.555603 1445642007 0.047791 -0.519470 0.647400 0.555603 1445642007 0.047791 -0.519470 0.647400 0.555603 1445642007 0.066956 -0.485779 0.674622 0.551758 1445642007 0.066956 -0.485779 0.674622 0.551758 1445642007 0.066956 -0.485779 0.674622 0.551758 1445642007 0.066956 -0.485779 0.674622 0.551758 1445642007 0.066956 -0.485779 0.674622 0.551758 1445642007 0.066956 -0.485779 0.674622 0.551758 1445642007 0.068665 -0.481750 0.689209 0.536804 1445642007 0.068665 -0.481750 0.689209 0.536804 1445642007 0.068665 -0.481750 0.689209 0.536804 1445642007 0.068665 -0.481750 0.689209 0.536804 1445642007 0.068665 -0.481750 0.689209 0.536804 1445642007 0.068665 -0.481750 0.689209 0.536804 1445642007 0.045593 -0.510498 0.676819 0.528381 1445642007 0.045593 -0.510498 0.676819 0.528381 1445642007 0.045593 -0.510498 0.676819 0.528381 1445642007 0.045593 -0.510498 0.676819 0.528381 1445642007 0.045593 -0.510498 0.676819 0.528381 1445642007 0.045593 -0.510498 0.676819 0.528381 1445642007 0.004761 -0.556458 0.648315 0.519592 1445642007 0.004761 -0.556458 0.648315 0.519592 1445642007 0.004761 -0.556458 0.648315 0.519592 1445642007 0.004761 -0.556458 0.648315 0.519592 1445642007 0.004761 -0.556458 0.648315 0.519592 1445642007 0.004761 -0.556458 0.648315 0.519592 1445642007 -0.048462 -0.606079 0.605713 0.513245 1445642007 -0.048462 -0.606079 0.605713 0.513245 1445642007 -0.048462 -0.606079 0.605713 0.513245 1445642007 -0.048462 -0.606079 0.605713 0.513245 1445642007 -0.048462 -0.606079 0.605713 0.513245 1445642007 -0.048462 -0.606079 0.605713 0.513245 1445642007 -0.110229 -0.657410 0.546387 0.507080 1445642007 -0.110229 -0.657410 0.546387 0.507080 1445642007 -0.110229 -0.657410 0.546387 0.507080 1445642007 -0.110229 -0.657410 0.546387 0.507080 1445642007 -0.110229 -0.657410 0.546387 0.507080 1445642007 -0.110229 -0.657410 0.546387 0.507080 1445642007 -0.110229 -0.657410 0.546387 0.507080 1445642007 -0.174683 -0.707458 0.474060 0.494202 1445642007 -0.174683 -0.707458 0.474060 0.494202 1445642007 -0.174683 -0.707458 0.474060 0.494202 1445642007 -0.174683 -0.707458 0.474060 0.494202 1445642007 -0.174683 -0.707458 0.474060 0.494202 1445642007 -0.174683 -0.707458 0.474060 0.494202 1445642007 -0.236145 -0.751648 0.392761 0.474304 1445642007 -0.236145 -0.751648 0.392761 0.474304 1445642007 -0.236145 -0.751648 0.392761 0.474304 1445642007 -0.236145 -0.751648 0.392761 0.474304 1445642007 -0.236145 -0.751648 0.392761 0.474304 1445642007 -0.236145 -0.751648 0.392761 0.474304 1445642007 -0.290039 -0.788879 0.305908 0.447144 1445642007 -0.290039 -0.788879 0.305908 0.447144 1445642007 -0.290039 -0.788879 0.305908 0.447144 1445642007 -0.290039 -0.788879 0.305908 0.447144 1445642007 -0.290039 -0.788879 0.305908 0.447144 1445642007 -0.290039 -0.788879 0.305908 0.447144 1445642007 -0.335510 -0.816101 0.219788 0.416138 1445642007 -0.335510 -0.816101 0.219788 0.416138 1445642007 -0.335510 -0.816101 0.219788 0.416138 1445642007 -0.335510 -0.816101 0.219788 0.416138 1445642007 -0.335510 -0.816101 0.219788 0.416138 1445642007 -0.335510 -0.816101 0.219788 0.416138 1445642007 -0.335510 -0.816101 0.219788 0.416138 1445642008 -0.373596 -0.831970 0.139343 0.385864 1445642008 -0.373596 -0.831970 0.139343 0.385864 1445642008 -0.373596 -0.831970 0.139343 0.385864 1445642008 -0.373596 -0.831970 0.139343 0.385864 1445642008 -0.373596 -0.831970 0.139343 0.385864 1445642008 -0.373596 -0.831970 0.139343 0.385864 1445642008 -0.398743 -0.840759 0.066345 0.360229 1445642008 -0.398743 -0.840759 0.066345 0.360229 1445642008 -0.398743 -0.840759 0.066345 0.360229 1445642008 -0.398743 -0.840759 0.066345 0.360229 1445642008 -0.398743 -0.840759 0.066345 0.360229 1445642008 -0.407837 -0.844849 0.007629 0.346313 1445642008 -0.407837 -0.844849 0.007629 0.346313 1445642008 -0.407837 -0.844849 0.007629 0.346313 1445642008 -0.407837 -0.844849 0.007629 0.346313 1445642008 -0.407837 -0.844849 0.007629 0.346313 1445642008 -0.407837 -0.844849 0.007629 0.346313 1445642008 -0.409058 -0.844910 -0.024475 0.343872 1445642008 -0.409058 -0.844910 -0.024475 0.343872 1445642008 -0.409058 -0.844910 -0.024475 0.343872 1445642008 -0.409058 -0.844910 -0.024475 0.343872 1445642008 -0.409058 -0.844910 -0.024475 0.343872 1445642008 -0.409058 -0.844910 -0.024475 0.343872 1445642008 -0.409058 -0.844910 -0.024475 0.343872 1445642008 -0.408813 -0.842102 -0.030029 0.350525 1445642008 -0.408813 -0.842102 -0.030029 0.350525 1445642008 -0.408813 -0.842102 -0.030029 0.350525 1445642008 -0.408813 -0.842102 -0.030029 0.350525 1445642008 -0.408813 -0.842102 -0.030029 0.350525 1445642008 -0.408813 -0.842102 -0.030029 0.350525 1445642008 -0.398010 -0.841125 -0.009705 0.366211 1445642008 -0.398010 -0.841125 -0.009705 0.366211 1445642008 -0.398010 -0.841125 -0.009705 0.366211 1445642008 -0.398010 -0.841125 -0.009705 0.366211 1445642008 -0.398010 -0.841125 -0.009705 0.366211 1445642008 -0.398010 -0.841125 -0.009705 0.366211 1445642008 -0.379700 -0.838745 0.030945 0.389099 1445642008 -0.379700 -0.838745 0.030945 0.389099 1445642008 -0.379700 -0.838745 0.030945 0.389099 1445642008 -0.379700 -0.838745 0.030945 0.389099 1445642008 -0.379700 -0.838745 0.030945 0.389099 1445642008 -0.379700 -0.838745 0.030945 0.389099 1445642008 -0.351685 -0.833130 0.087219 0.417908 1445642008 -0.351685 -0.833130 0.087219 0.417908 1445642008 -0.351685 -0.833130 0.087219 0.417908 1445642008 -0.351685 -0.833130 0.087219 0.417908 1445642008 -0.351685 -0.833130 0.087219 0.417908 1445642008 -0.351685 -0.833130 0.087219 0.417908 1445642008 -0.306885 -0.823914 0.162048 0.448059 1445642008 -0.306885 -0.823914 0.162048 0.448059 1445642008 -0.306885 -0.823914 0.162048 0.448059 1445642008 -0.306885 -0.823914 0.162048 0.448059 1445642008 -0.306885 -0.823914 0.162048 0.448059 1445642008 -0.255310 -0.804565 0.248352 0.475220 1445642008 -0.255310 -0.804565 0.248352 0.475220 1445642008 -0.255310 -0.804565 0.248352 0.475220 1445642008 -0.255310 -0.804565 0.248352 0.475220 1445642008 -0.204041 -0.771851 0.336670 0.499268 1445642008 -0.204041 -0.771851 0.336670 0.499268 1445642008 -0.204041 -0.771851 0.336670 0.499268 1445642008 -0.204041 -0.771851 0.336670 0.499268 1445642008 -0.204041 -0.771851 0.336670 0.499268 1445642008 -0.204041 -0.771851 0.336670 0.499268 1445642008 -0.155457 -0.726318 0.419800 0.521606 1445642008 -0.155457 -0.726318 0.419800 0.521606 1445642008 -0.155457 -0.726318 0.419800 0.521606 1445642008 -0.155457 -0.726318 0.419800 0.521606 1445642008 -0.155457 -0.726318 0.419800 0.521606 1445642008 -0.155457 -0.726318 0.419800 0.521606 1445642008 -0.155457 -0.726318 0.419800 0.521606 1445642008 -0.103027 -0.673584 0.495544 0.538635 1445642008 -0.103027 -0.673584 0.495544 0.538635 1445642008 -0.103027 -0.673584 0.495544 0.538635 1445642008 -0.103027 -0.673584 0.495544 0.538635 1445642008 -0.103027 -0.673584 0.495544 0.538635 1445642008 -0.103027 -0.673584 0.495544 0.538635 1445642008 -0.045532 -0.615601 0.563599 0.548889 1445642008 -0.045532 -0.615601 0.563599 0.548889 1445642008 -0.045532 -0.615601 0.563599 0.548889 1445642008 -0.045532 -0.615601 0.563599 0.548889 1445642008 -0.045532 -0.615601 0.563599 0.548889 1445642008 -0.045532 -0.615601 0.563599 0.548889 1445642008 0.010376 -0.556213 0.622559 0.550415 1445642008 0.010376 -0.556213 0.622559 0.550415 1445642008 0.010376 -0.556213 0.622559 0.550415 1445642008 0.010376 -0.556213 0.622559 0.550415 1445642008 0.010376 -0.556213 0.622559 0.550415 1445642008 0.010376 -0.556213 0.622559 0.550415 1445642008 0.054443 -0.500000 0.665771 0.551147 1445642008 0.054443 -0.500000 0.665771 0.551147 1445642008 0.054443 -0.500000 0.665771 0.551147 1445642008 0.054443 -0.500000 0.665771 0.551147 1445642008 0.054443 -0.500000 0.665771 0.551147 1445642008 0.082703 -0.454834 0.690308 0.556519 1445642008 0.082703 -0.454834 0.690308 0.556519 1445642008 0.082703 -0.454834 0.690308 0.556519 1445642008 0.082703 -0.454834 0.690308 0.556519 1445642008 0.082703 -0.454834 0.690308 0.556519 1445642008 0.082703 -0.454834 0.690308 0.556519 1445642008 0.082703 -0.454834 0.690308 0.556519 1445642008 0.092224 -0.424561 0.702637 0.563477 1445642008 0.092224 -0.424561 0.702637 0.563477 1445642008 0.092224 -0.424561 0.702637 0.563477 1445642008 0.092224 -0.424561 0.702637 0.563477 1445642008 0.092224 -0.424561 0.702637 0.563477 1445642008 0.080811 -0.419922 0.702393 0.569031 1445642009 0.080811 -0.419922 0.702393 0.569031 1445642009 0.080811 -0.419922 0.702393 0.569031 1445642009 0.080811 -0.419922 0.702393 0.569031 1445642009 0.080811 -0.419922 0.702393 0.569031 1445642009 0.080811 -0.419922 0.702393 0.569031 1445642009 0.055969 -0.442322 0.688416 0.572021 1445642009 0.055969 -0.442322 0.688416 0.572021 1445642009 0.055969 -0.442322 0.688416 0.572021 1445642009 0.055969 -0.442322 0.688416 0.572021 1445642009 0.055969 -0.442322 0.688416 0.572021 1445642009 0.055969 -0.442322 0.688416 0.572021 1445642009 0.019897 -0.480469 0.663940 0.572632 1445642009 0.019897 -0.480469 0.663940 0.572632 1445642009 0.019897 -0.480469 0.663940 0.572632 1445642009 0.019897 -0.480469 0.663940 0.572632 1445642009 0.019897 -0.480469 0.663940 0.572632 1445642009 0.019897 -0.480469 0.663940 0.572632 1445642009 0.019897 -0.480469 0.663940 0.572632 1445642009 -0.027161 -0.529114 0.625061 0.573242 1445642009 -0.027161 -0.529114 0.625061 0.573242 1445642009 -0.027161 -0.529114 0.625061 0.573242 1445642009 -0.027161 -0.529114 0.625061 0.573242 1445642009 -0.027161 -0.529114 0.625061 0.573242 1445642009 -0.027161 -0.529114 0.625061 0.573242 1445642009 -0.084229 -0.583740 0.569397 0.572693 1445642009 -0.084229 -0.583740 0.569397 0.572693 1445642009 -0.084229 -0.583740 0.569397 0.572693 1445642009 -0.084229 -0.583740 0.569397 0.572693 1445642009 -0.084229 -0.583740 0.569397 0.572693 1445642009 -0.084229 -0.583740 0.569397 0.572693 1445642009 -0.147583 -0.639465 0.501892 0.563354 1445642009 -0.147583 -0.639465 0.501892 0.563354 1445642009 -0.147583 -0.639465 0.501892 0.563354 1445642009 -0.147583 -0.639465 0.501892 0.563354 1445642009 -0.147583 -0.639465 0.501892 0.563354 1445642009 -0.147583 -0.639465 0.501892 0.563354 1445642009 -0.214661 -0.690857 0.423035 0.545593 1445642009 -0.214661 -0.690857 0.423035 0.545593 1445642009 -0.214661 -0.690857 0.423035 0.545593 1445642009 -0.214661 -0.690857 0.423035 0.545593 1445642009 -0.214661 -0.690857 0.423035 0.545593 1445642009 -0.214661 -0.690857 0.423035 0.545593 1445642009 -0.277771 -0.738281 0.334229 0.515808 1445642009 -0.277771 -0.738281 0.334229 0.515808 1445642009 -0.277771 -0.738281 0.334229 0.515808 1445642009 -0.277771 -0.738281 0.334229 0.515808 1445642009 -0.277771 -0.738281 0.334229 0.515808 1445642009 -0.277771 -0.738281 0.334229 0.515808 1445642009 -0.323120 -0.780151 0.244019 0.476929 1445642009 -0.323120 -0.780151 0.244019 0.476929 1445642009 -0.323120 -0.780151 0.244019 0.476929 1445642009 -0.323120 -0.780151 0.244019 0.476929 1445642009 -0.323120 -0.780151 0.244019 0.476929 1445642009 -0.323120 -0.780151 0.244019 0.476929 1445642009 -0.363464 -0.809021 0.154236 0.435425 1445642009 -0.363464 -0.809021 0.154236 0.435425 1445642009 -0.363464 -0.809021 0.154236 0.435425 1445642009 -0.363464 -0.809021 0.154236 0.435425 1445642009 -0.363464 -0.809021 0.154236 0.435425 1445642009 -0.363464 -0.809021 0.154236 0.435425 1445642009 -0.363464 -0.809021 0.154236 0.435425 1445642009 -0.405334 -0.821289 0.069702 0.395386 1445642009 -0.405334 -0.821289 0.069702 0.395386 1445642009 -0.405334 -0.821289 0.069702 0.395386 1445642009 -0.405334 -0.821289 0.069702 0.395386 1445642009 -0.405334 -0.821289 0.069702 0.395386 1445642009 -0.405334 -0.821289 0.069702 0.395386 1445642009 -0.438049 -0.823303 -0.004456 0.360962 1445642009 -0.438049 -0.823303 -0.004456 0.360962 1445642009 -0.438049 -0.823303 -0.004456 0.360962 1445642009 -0.438049 -0.823303 -0.004456 0.360962 1445642009 -0.438049 -0.823303 -0.004456 0.360962 1445642009 -0.438049 -0.823303 -0.004456 0.360962 1445642009 -0.454773 -0.820984 -0.057861 0.340393 1445642009 -0.454773 -0.820984 -0.057861 0.340393 1445642009 -0.454773 -0.820984 -0.057861 0.340393 1445642009 -0.454773 -0.820984 -0.057861 0.340393 1445642009 -0.454773 -0.820984 -0.057861 0.340393 1445642009 -0.454773 -0.820984 -0.057861 0.340393 1445642009 -0.456421 -0.820923 -0.081482 0.333435 1445642009 -0.456421 -0.820923 -0.081482 0.333435 1445642009 -0.456421 -0.820923 -0.081482 0.333435 1445642009 -0.456421 -0.820923 -0.081482 0.333435 1445642009 -0.456421 -0.820923 -0.081482 0.333435 1445642009 -0.456421 -0.820923 -0.081482 0.333435 1445642009 -0.455872 -0.819336 -0.083069 0.337585 1445642009 -0.455872 -0.819336 -0.083069 0.337585 1445642009 -0.455872 -0.819336 -0.083069 0.337585 1445642009 -0.455872 -0.819336 -0.083069 0.337585 1445642009 -0.455872 -0.819336 -0.083069 0.337585 1445642009 -0.455872 -0.819336 -0.083069 0.337585 1445642009 -0.443787 -0.820251 -0.062195 0.355530 1445642009 -0.443787 -0.820251 -0.062195 0.355530 1445642009 -0.443787 -0.820251 -0.062195 0.355530 1445642009 -0.443787 -0.820251 -0.062195 0.355530 1445642009 -0.443787 -0.820251 -0.062195 0.355530 1445642009 -0.443787 -0.820251 -0.062195 0.355530 1445642009 -0.413452 -0.826660 -0.015198 0.381409 1445642009 -0.413452 -0.826660 -0.015198 0.381409 1445642009 -0.413452 -0.826660 -0.015198 0.381409 1445642009 -0.413452 -0.826660 -0.015198 0.381409 1445642009 -0.413452 -0.826660 -0.015198 0.381409 1445642009 -0.413452 -0.826660 -0.015198 0.381409 1445642009 -0.413452 -0.826660 -0.015198 0.381409 1445642009 -0.372864 -0.830444 0.053101 0.410583 1445642009 -0.372864 -0.830444 0.053101 0.410583 1445642009 -0.372864 -0.830444 0.053101 0.410583 1445642009 -0.372864 -0.830444 0.053101 0.410583 1445642009 -0.372864 -0.830444 0.053101 0.410583 1445642009 -0.372864 -0.830444 0.053101 0.410583 1445642009 -0.372864 -0.830444 0.053101 0.410583 1445642009 -0.330505 -0.823853 0.133606 0.440674 1445642009 -0.330505 -0.823853 0.133606 0.440674 1445642010 -0.330505 -0.823853 0.133606 0.440674 1445642010 -0.330505 -0.823853 0.133606 0.440674 1445642010 -0.330505 -0.823853 0.133606 0.440674 1445642010 -0.283875 -0.806946 0.219666 0.469116 1445642010 -0.283875 -0.806946 0.219666 0.469116 1445642010 -0.283875 -0.806946 0.219666 0.469116 1445642010 -0.283875 -0.806946 0.219666 0.469116 1445642010 -0.283875 -0.806946 0.219666 0.469116 1445642010 -0.283875 -0.806946 0.219666 0.469116 1445642010 -0.230530 -0.779724 0.308533 0.493652 1445642010 -0.230530 -0.779724 0.308533 0.493652 1445642010 -0.230530 -0.779724 0.308533 0.493652 1445642010 -0.230530 -0.779724 0.308533 0.493652 1445642010 -0.230530 -0.779724 0.308533 0.493652 1445642010 -0.230530 -0.779724 0.308533 0.493652 1445642010 -0.230530 -0.779724 0.308533 0.493652 1445642010 -0.174988 -0.738708 0.393677 0.518372 1445642010 -0.174988 -0.738708 0.393677 0.518372 1445642010 -0.174988 -0.738708 0.393677 0.518372 1445642010 -0.174988 -0.738708 0.393677 0.518372 1445642010 -0.174988 -0.738708 0.393677 0.518372 1445642010 -0.174988 -0.738708 0.393677 0.518372 1445642010 -0.116272 -0.686279 0.470886 0.541992 1445642010 -0.116272 -0.686279 0.470886 0.541992 1445642010 -0.116272 -0.686279 0.470886 0.541992 1445642010 -0.116272 -0.686279 0.470886 0.541992 1445642010 -0.116272 -0.686279 0.470886 0.541992 1445642010 -0.116272 -0.686279 0.470886 0.541992 1445642010 -0.051758 -0.627380 0.541321 0.557373 1445642010 -0.051758 -0.627380 0.541321 0.557373 1445642010 -0.051758 -0.627380 0.541321 0.557373 1445642010 -0.051758 -0.627380 0.541321 0.557373 1445642010 -0.051758 -0.627380 0.541321 0.557373 1445642010 -0.051758 -0.627380 0.541321 0.557373 1445642010 0.013062 -0.564331 0.603882 0.562683 1445642010 0.013062 -0.564331 0.603882 0.562683 1445642010 0.013062 -0.564331 0.603882 0.562683 1445642010 0.013062 -0.564331 0.603882 0.562683 1445642010 0.013062 -0.564331 0.603882 0.562683 1445642010 0.013062 -0.564331 0.603882 0.562683 1445642010 0.068054 -0.503174 0.652344 0.562683 1445642010 0.068054 -0.503174 0.652344 0.562683 1445642010 0.068054 -0.503174 0.652344 0.562683 1445642010 0.068054 -0.503174 0.652344 0.562683 1445642010 0.068054 -0.503174 0.652344 0.562683 1445642010 0.068054 -0.503174 0.652344 0.562683 1445642010 0.106262 -0.452759 0.685669 0.559937 1445642010 0.106262 -0.452759 0.685669 0.559937 1445642010 0.106262 -0.452759 0.685669 0.559937 1445642010 0.106262 -0.452759 0.685669 0.559937 1445642010 0.106262 -0.452759 0.685669 0.559937 1445642010 0.106262 -0.452759 0.685669 0.559937 1445642010 0.122375 -0.424133 0.702759 0.557800 1445642010 0.122375 -0.424133 0.702759 0.557800 1445642010 0.122375 -0.424133 0.702759 0.557800 1445642010 0.122375 -0.424133 0.702759 0.557800 1445642010 0.122375 -0.424133 0.702759 0.557800 1445642010 0.112976 -0.425903 0.700745 0.561035 1445642010 0.112976 -0.425903 0.700745 0.561035 1445642010 0.112976 -0.425903 0.700745 0.561035 1445642010 0.112976 -0.425903 0.700745 0.561035 1445642010 0.112976 -0.425903 0.700745 0.561035 1445642010 0.112976 -0.425903 0.700745 0.561035 1445642010 0.083984 -0.451355 0.680542 0.570984 1445642010 0.083984 -0.451355 0.680542 0.570984 1445642010 0.083984 -0.451355 0.680542 0.570984 1445642010 0.083984 -0.451355 0.680542 0.570984 1445642010 0.083984 -0.451355 0.680542 0.570984 1445642010 0.083984 -0.451355 0.680542 0.570984 1445642010 0.040039 -0.491028 0.652222 0.576050 1445642010 0.040039 -0.491028 0.652222 0.576050 1445642010 0.040039 -0.491028 0.652222 0.576050 1445642010 0.040039 -0.491028 0.652222 0.576050 1445642010 0.040039 -0.491028 0.652222 0.576050 1445642010 0.040039 -0.491028 0.652222 0.576050 1445642010 -0.014954 -0.540039 0.611694 0.577881 1445642010 -0.014954 -0.540039 0.611694 0.577881 1445642010 -0.014954 -0.540039 0.611694 0.577881 1445642010 -0.014954 -0.540039 0.611694 0.577881 1445642010 -0.014954 -0.540039 0.611694 0.577881 1445642010 -0.014954 -0.540039 0.611694 0.577881 1445642010 -0.014954 -0.540039 0.611694 0.577881 1445642010 -0.077332 -0.592041 0.559082 0.575256 1445642010 -0.077332 -0.592041 0.559082 0.575256 1445642010 -0.077332 -0.592041 0.559082 0.575256 1445642010 -0.077332 -0.592041 0.559082 0.575256 1445642010 -0.077332 -0.592041 0.559082 0.575256 1445642010 -0.143982 -0.642517 0.494141 0.567688 1445642010 -0.143982 -0.642517 0.494141 0.567688 1445642010 -0.143982 -0.642517 0.494141 0.567688 1445642010 -0.143982 -0.642517 0.494141 0.567688 1445642010 -0.143982 -0.642517 0.494141 0.567688 1445642010 -0.143982 -0.642517 0.494141 0.567688 1445642010 -0.213196 -0.689209 0.417542 0.552490 1445642010 -0.213196 -0.689209 0.417542 0.552490 1445642010 -0.213196 -0.689209 0.417542 0.552490 1445642010 -0.213196 -0.689209 0.417542 0.552490 1445642010 -0.213196 -0.689209 0.417542 0.552490 1445642010 -0.213196 -0.689209 0.417542 0.552490 1445642010 -0.280090 -0.728638 0.330383 0.530518 1445642010 -0.280090 -0.728638 0.330383 0.530518 1445642010 -0.280090 -0.728638 0.330383 0.530518 1445642010 -0.280090 -0.728638 0.330383 0.530518 1445642010 -0.280090 -0.728638 0.330383 0.530518 1445642010 -0.280090 -0.728638 0.330383 0.530518 1445642010 -0.342407 -0.759094 0.236023 0.500854 1445642010 -0.342407 -0.759094 0.236023 0.500854 1445642010 -0.342407 -0.759094 0.236023 0.500854 1445642010 -0.342407 -0.759094 0.236023 0.500854 1445642011 -0.342407 -0.759094 0.236023 0.500854 1445642011 -0.342407 -0.759094 0.236023 0.500854 1445642011 -0.342407 -0.759094 0.236023 0.500854 1445642011 -0.395203 -0.780518 0.140503 0.463623 1445642011 -0.395203 -0.780518 0.140503 0.463623 1445642011 -0.395203 -0.780518 0.140503 0.463623 1445642011 -0.395203 -0.780518 0.140503 0.463623 1445642011 -0.395203 -0.780518 0.140503 0.463623 1445642011 -0.431213 -0.793213 0.055786 0.426331 1445642011 -0.431213 -0.793213 0.055786 0.426331 1445642011 -0.431213 -0.793213 0.055786 0.426331 1445642011 -0.431213 -0.793213 0.055786 0.426331 1445642011 -0.431213 -0.793213 0.055786 0.426331 1445642011 -0.446716 -0.803040 -0.011719 0.394409 1445642011 -0.446716 -0.803040 -0.011719 0.394409 1445642011 -0.446716 -0.803040 -0.011719 0.394409 1445642011 -0.446716 -0.803040 -0.011719 0.394409 1445642011 -0.446716 -0.803040 -0.011719 0.394409 1445642011 -0.446716 -0.803040 -0.011719 0.394409 1445642011 -0.447998 -0.810852 -0.054871 0.372559 1445642011 -0.447998 -0.810852 -0.054871 0.372559 1445642011 -0.447998 -0.810852 -0.054871 0.372559 1445642011 -0.447998 -0.810852 -0.054871 0.372559 1445642011 -0.447998 -0.810852 -0.054871 0.372559 1445642011 -0.447998 -0.810852 -0.054871 0.372559 1445642011 -0.447998 -0.810852 -0.054871 0.372559 1445642011 -0.454224 -0.808960 -0.077454 0.365051 1445642011 -0.454224 -0.808960 -0.077454 0.365051 1445642011 -0.454224 -0.808960 -0.077454 0.365051 1445642011 -0.454224 -0.808960 -0.077454 0.365051 1445642011 -0.454224 -0.808960 -0.077454 0.365051 1445642011 -0.454224 -0.808960 -0.077454 0.365051 1445642011 -0.455139 -0.805664 -0.082336 0.370239 1445642011 -0.455139 -0.805664 -0.082336 0.370239 1445642011 -0.455139 -0.805664 -0.082336 0.370239 1445642011 -0.455139 -0.805664 -0.082336 0.370239 1445642011 -0.455139 -0.805664 -0.082336 0.370239 1445642011 -0.455139 -0.805664 -0.082336 0.370239 1445642011 -0.436707 -0.808960 -0.063354 0.388550 1445642011 -0.436707 -0.808960 -0.063354 0.388550 1445642011 -0.436707 -0.808960 -0.063354 0.388550 1445642011 -0.436707 -0.808960 -0.063354 0.388550 1445642011 -0.436707 -0.808960 -0.063354 0.388550 1445642011 -0.436707 -0.808960 -0.063354 0.388550 1445642011 -0.404968 -0.815063 -0.017944 0.413940 1445642011 -0.404968 -0.815063 -0.017944 0.413940 1445642011 -0.404968 -0.815063 -0.017944 0.413940 1445642011 -0.404968 -0.815063 -0.017944 0.413940 1445642011 -0.404968 -0.815063 -0.017944 0.413940 1445642011 -0.404968 -0.815063 -0.017944 0.413940 1445642011 -0.369263 -0.815796 0.044800 0.442871 1445642011 -0.369263 -0.815796 0.044800 0.442871 1445642011 -0.369263 -0.815796 0.044800 0.442871 1445642011 -0.369263 -0.815796 0.044800 0.442871 1445642011 -0.369263 -0.815796 0.044800 0.442871 1445642011 -0.369263 -0.815796 0.044800 0.442871 1445642011 -0.327698 -0.808472 0.120728 0.473694 1445642011 -0.327698 -0.808472 0.120728 0.473694 1445642011 -0.327698 -0.808472 0.120728 0.473694 1445642011 -0.327698 -0.808472 0.120728 0.473694 1445642011 -0.327698 -0.808472 0.120728 0.473694 1445642011 -0.327698 -0.808472 0.120728 0.473694 1445642011 -0.281128 -0.791382 0.202454 0.503662 1445642011 -0.281128 -0.791382 0.202454 0.503662 1445642011 -0.281128 -0.791382 0.202454 0.503662 1445642011 -0.281128 -0.791382 0.202454 0.503662 1445642011 -0.281128 -0.791382 0.202454 0.503662 1445642011 -0.281128 -0.791382 0.202454 0.503662 1445642011 -0.281128 -0.791382 0.202454 0.503662 1445642011 -0.226868 -0.764099 0.289185 0.530090 1445642011 -0.226868 -0.764099 0.289185 0.530090 1445642011 
-0.184204 -0.696899 0.409851 0.558960 1445642013 -0.184204 -0.696899 0.409851 0.558960 1445642013 -0.184204 -0.696899 0.409851 0.558960 1445642013 -0.186401 -0.700500 0.409058 0.554260 1445642013 -0.186401 -0.700500 0.409058 0.554260 1445642013 -0.186401 -0.700500 0.409058 0.554260 1445642013 -0.186401 -0.700500 0.409058 0.554260 1445642013 -0.186401 -0.700500 0.409058 0.554260 1445642013 -0.186401 -0.700500 0.409058 0.554260 1445642013 -0.186401 -0.700500 0.409058 0.554260 1445642014 -0.193604 -0.706116 0.403809 0.548462 1445642014 -0.193604 -0.706116 0.403809 0.548462 1445642014 -0.193604 -0.706116 0.403809 0.548462 1445642014 -0.193604 -0.706116 0.403809 0.548462 1445642014 -0.193604 -0.706116 0.403809 0.548462 1445642014 -0.193604 -0.706116 0.403809 0.548462 1445642014 -0.204956 -0.716064 0.392883 0.539307 1445642014 -0.204956 -0.716064 0.392883 0.539307 1445642014 -0.204956 -0.716064 0.392883 0.539307 1445642014 -0.204956 -0.716064 0.392883 0.539307 1445642014 -0.204956 -0.716064 0.392883 0.539307 1445642014 -0.204956 -0.716064 0.392883 0.539307 1445642014 -0.224792 -0.728149 0.372375 0.529724 1445642014 -0.224792 -0.728149 0.372375 0.529724 1445642014 -0.224792 -0.728149 0.372375 0.529724 1445642014 -0.224792 -0.728149 0.372375 0.529724 1445642014 -0.224792 -0.728149 0.372375 0.529724 1445642014 -0.224792 -0.728149 0.372375 0.529724 1445642014 -0.250549 -0.743164 0.342896 0.517029 1445642014 -0.250549 -0.743164 0.342896 0.517029 1445642014 -0.250549 -0.743164 0.342896 0.517029 1445642014 -0.250549 -0.743164 0.342896 0.517029 1445642014 -0.250549 -0.743164 0.342896 0.517029 1445642014 -0.250549 -0.743164 0.342896 0.517029 1445642014 -0.282959 -0.759216 0.303528 0.501404 1445642014 -0.282959 -0.759216 0.303528 0.501404 1445642014 -0.282959 -0.759216 0.303528 0.501404 1445642014 -0.282959 -0.759216 0.303528 0.501404 1445642014 -0.282959 -0.759216 0.303528 0.501404 1445642014 -0.282959 -0.759216 0.303528 0.501404 1445642014 -0.322571 -0.773132 0.254028 0.483459 1445642014 -0.322571 -0.773132 0.254028 0.483459 1445642014 -0.322571 -0.773132 0.254028 0.483459 1445642014 -0.322571 -0.773132 0.254028 0.483459 1445642014 -0.322571 -0.773132 0.254028 0.483459 1445642014 -0.322571 -0.773132 0.254028 0.483459 1445642014 -0.361755 -0.785950 0.196533 0.461304 1445642014 -0.361755 -0.785950 0.196533 0.461304 1445642014 -0.361755 -0.785950 0.196533 0.461304 1445642014 -0.361755 -0.785950 0.196533 0.461304 1445642014 -0.361755 -0.785950 0.196533 0.461304 1445642014 -0.361755 -0.785950 0.196533 0.461304 1445642014 -0.393799 -0.797852 0.135315 0.435974 1445642014 -0.393799 -0.797852 0.135315 0.435974 1445642014 -0.393799 -0.797852 0.135315 0.435974 1445642014 -0.393799 -0.797852 0.135315 0.435974 1445642014 -0.393799 -0.797852 0.135315 0.435974 1445642014 -0.393799 -0.797852 0.135315 0.435974 1445642014 -0.417786 -0.806335 0.077026 0.411560 1445642014 -0.417786 -0.806335 0.077026 0.411560 1445642014 -0.417786 -0.806335 0.077026 0.411560 1445642014 -0.417786 -0.806335 0.077026 0.411560 1445642014 -0.417786 -0.806335 0.077026 0.411560 1445642014 -0.417786 -0.806335 0.077026 0.411560 1445642014 -0.432495 -0.811829 0.029419 0.391296 1445642014 -0.432495 -0.811829 0.029419 0.391296 1445642014 -0.432495 -0.811829 0.029419 0.391296 1445642014 -0.432495 -0.811829 0.029419 0.391296 1445642014 -0.432495 -0.811829 0.029419 0.391296 1445642014 -0.432495 -0.811829 0.029419 0.391296 1445642014 -0.432495 -0.811829 0.029419 0.391296 1445642014 -0.440857 -0.812805 -0.002502 0.380737 1445642014 -0.440857 -0.812805 -0.002502 0.380737 1445642014 -0.440857 -0.812805 -0.002502 0.380737 1445642014 -0.440857 -0.812805 -0.002502 0.380737 1445642014 -0.440857 -0.812805 -0.002502 0.380737 1445642014 -0.440857 -0.812805 -0.002502 0.380737 1445642014 -0.443665 -0.811035 -0.015930 0.381042 1445642014 -0.443665 -0.811035 -0.015930 0.381042 1445642014 -0.443665 -0.811035 -0.015930 0.381042 1445642014 -0.443665 -0.811035 -0.015930 0.381042 1445642014 -0.443665 -0.811035 -0.015930 0.381042 1445642014 -0.443665 -0.811035 -0.015930 0.381042 1445642014 -0.443665 -0.811035 -0.015930 0.381042 1445642014 -0.432434 -0.812439 -0.006775 0.391113 1445642014 -0.432434 -0.812439 -0.006775 0.391113 1445642014 -0.432434 -0.812439 -0.006775 0.391113 1445642014 -0.432434 -0.812439 -0.006775 0.391113 1445642014 -0.432434 -0.812439 -0.006775 0.391113 1445642014 -0.432434 -0.812439 -0.006775 0.391113 1445642014 -0.411682 -0.814087 0.021362 0.409180 1445642014 -0.411682 -0.814087 0.021362 0.409180 1445642014 -0.411682 -0.814087 0.021362 0.409180 1445642014 -0.411682 -0.814087 0.021362 0.409180 1445642014 -0.411682 -0.814087 0.021362 0.409180 1445642014 -0.411682 -0.814087 0.021362 0.409180 1445642014 -0.384705 -0.811951 0.065308 0.434204 1445642014 -0.384705 -0.811951 0.065308 0.434204 1445642014 -0.384705 -0.811951 0.065308 0.434204 1445642014 -0.384705 -0.811951 0.065308 0.434204 1445642014 -0.384705 -0.811951 0.065308 0.434204 1445642014 -0.384705 -0.811951 0.065308 0.434204 1445642014 -0.349731 -0.804932 0.121216 0.463867 1445642014 -0.349731 -0.804932 0.121216 0.463867 1445642014 -0.349731 -0.804932 0.121216 0.463867 1445642014 -0.349731 -0.804932 0.121216 0.463867 1445642014 -0.349731 -0.804932 0.121216 0.463867 1445642014 -0.349731 -0.804932 0.121216 0.463867 1445642014 -0.304260 -0.791992 0.191040 0.493591 1445642014 -0.304260 -0.791992 0.191040 0.493591 1445642014 -0.304260 -0.791992 0.191040 0.493591 1445642014 -0.304260 -0.791992 0.191040 0.493591 1445642014 -0.304260 -0.791992 0.191040 0.493591 1445642014 -0.249084 -0.770691 0.274109 0.518494 1445642014 -0.249084 -0.770691 0.274109 0.518494 1445642014 -0.249084 -0.770691 0.274109 0.518494 1445642014 -0.249084 -0.770691 0.274109 0.518494 1445642014 -0.249084 -0.770691 0.274109 0.518494 1445642014 -0.249084 -0.770691 0.274109 0.518494 1445642014 -0.195801 -0.734314 0.359741 0.541321 1445642015 -0.195801 -0.734314 0.359741 0.541321 1445642015 -0.195801 -0.734314 0.359741 0.541321 1445642015 -0.195801 -0.734314 0.359741 0.541321 1445642015 -0.195801 -0.734314 0.359741 0.541321 1445642015 -0.195801 -0.734314 0.359741 0.541321 1445642015 -0.142517 -0.687012 0.441772 0.559021 1445642015 -0.142517 -0.687012 0.441772 0.559021 1445642015 -0.142517 -0.687012 0.441772 0.559021 1445642015 -0.142517 -0.687012 0.441772 0.559021 1445642015 -0.142517 -0.687012 0.441772 0.559021 1445642015 -0.142517 -0.687012 0.441772 0.559021 1445642015 -0.088928 -0.633179 0.516174 0.569885 1445642015 -0.088928 -0.633179 0.516174 0.569885 1445642015 -0.088928 -0.633179 0.516174 0.569885 1445642015 -0.088928 -0.633179 0.516174 0.569885 1445642015 -0.088928 -0.633179 0.516174 0.569885 1445642015 -0.088928 -0.633179 0.516174 0.569885 1445642015 -0.036987 -0.575745 0.578125 0.576965 1445642015 -0.036987 -0.575745 0.578125 0.576965 1445642015 -0.036987 -0.575745 0.578125 0.576965 1445642015 -0.036987 -0.575745 0.578125 0.576965 1445642015 -0.036987 -0.575745 0.578125 0.576965 1445642015 -0.036987 -0.575745 0.578125 0.576965 1445642015 0.010437 -0.520081 0.627502 0.579285 1445642015 0.010437 -0.520081 0.627502 0.579285 1445642015 0.010437 -0.520081 0.627502 0.579285 1445642015 0.010437 -0.520081 0.627502 0.579285 1445642015 0.010437 -0.520081 0.627502 0.579285 1445642015 0.010437 -0.520081 0.627502 0.579285 1445642015 0.042664 -0.472107 0.658875 0.584045 1445642015 0.042664 -0.472107 0.658875 0.584045 1445642015 0.042664 -0.472107 0.658875 0.584045 1445642015 0.042664 -0.472107 0.658875 0.584045 1445642015 0.042664 -0.472107 0.658875 0.584045 1445642015 0.058777 -0.440918 0.672485 0.591431 1445642015 0.058777 -0.440918 0.672485 0.591431 1445642015 0.058777 -0.440918 0.672485 0.591431 1445642015 0.058777 -0.440918 0.672485 0.591431 1445642015 0.058777 -0.440918 0.672485 0.591431 1445642015 0.058777 -0.440918 0.672485 0.591431 1445642015 0.062805 -0.430298 0.676819 0.593933 1445642015 0.062805 -0.430298 0.676819 0.593933 1445642015 0.062805 -0.430298 0.676819 0.593933 1445642015 0.062805 -0.430298 0.676819 0.593933 1445642015 0.062805 -0.430298 0.676819 0.593933 1445642015 0.047180 -0.439941 0.672363 0.593384 1445642015 0.047180 -0.439941 0.672363 0.593384 1445642015 0.047180 -0.439941 0.672363 0.593384 1445642015 0.047180 -0.439941 0.672363 0.593384 1445642015 0.047180 -0.439941 0.672363 0.593384 1445642015 0.013184 -0.469727 0.653687 0.593140 1445642015 0.013184 -0.469727 0.653687 0.593140 1445642015 0.013184 -0.469727 0.653687 0.593140 1445642015 0.013184 -0.469727 0.653687 0.593140 1445642015 0.013184 -0.469727 0.653687 0.593140 1445642015 -0.034363 -0.512695 0.620422 0.592407 1445642015 -0.034363 -0.512695 0.620422 0.592407 1445642015 -0.034363 -0.512695 0.620422 0.592407 1445642015 -0.034363 -0.512695 0.620422 0.592407 1445642015 -0.034363 -0.512695 0.620422 0.592407 1445642015 -0.034363 -0.512695 0.620422 0.592407 1445642015 -0.092102 -0.562378 0.574951 0.587036 1445642015 -0.092102 -0.562378 0.574951 0.587036 1445642015 -0.092102 -0.562378 0.574951 0.587036 1445642015 -0.092102 -0.562378 0.574951 0.587036 1445642015 -0.092102 -0.562378 0.574951 0.587036 1445642015 -0.092102 -0.562378 0.574951 0.587036 1445642015 -0.154724 -0.614319 0.517151 0.575500 1445642015 -0.154724 -0.614319 0.517151 0.575500 1445642015 -0.154724 -0.614319 0.517151 0.575500 1445642015 -0.154724 -0.614319 0.517151 0.575500 1445642015 -0.154724 -0.614319 0.517151 0.575500 1445642015 -0.154724 -0.614319 0.517151 0.575500 1445642015 -0.217712 -0.663574 0.448547 0.557739 1445642015 -0.217712 -0.663574 0.448547 0.557739 1445642015 -0.217712 -0.663574 0.448547 0.557739 1445642015 -0.217712 -0.663574 0.448547 0.557739 1445642015 -0.217712 -0.663574 0.448547 0.557739 1445642015 -0.217712 -0.663574 0.448547 0.557739 1445642015 -0.277161 -0.706299 0.371948 0.534729 1445642015 -0.277161 -0.706299 0.371948 0.534729 1445642015 -0.277161 -0.706299 0.371948 0.534729 1445642015 -0.277161 -0.706299 0.371948 0.534729 1445642015 -0.277161 -0.706299 0.371948 0.534729 1445642015 -0.277161 -0.706299 0.371948 0.534729 1445642015 -0.328125 -0.744385 0.290100 0.504028 1445642015 -0.328125 -0.744385 0.290100 0.504028 1445642015 -0.328125 -0.744385 0.290100 0.504028 1445642015 -0.328125 -0.744385 0.290100 0.504028 1445642015 -0.328125 -0.744385 0.290100 0.504028 1445642015 -0.328125 -0.744385 0.290100 0.504028 1445642015 -0.328125 -0.744385 0.290100 0.504028 1445642015 -0.370544 -0.775635 0.204224 0.468445 1445642015 -0.370544 -0.775635 0.204224 0.468445 1445642015 -0.370544 -0.775635 0.204224 0.468445 1445642015 -0.370544 -0.775635 0.204224 0.468445 1445642015 -0.370544 -0.775635 0.204224 0.468445 1445642015 -0.403809 -0.797546 0.120850 0.431702 1445642015 -0.403809 -0.797546 0.120850 0.431702 1445642015 -0.403809 -0.797546 0.120850 0.431702 1445642015 -0.403809 -0.797546 0.120850 0.431702 1445642015 -0.403809 -0.797546 0.120850 0.431702 1445642015 -0.403809 -0.797546 0.120850 0.431702 1445642015 -0.403809 -0.797546 0.120850 0.431702 1445642015 -0.426819 -0.809998 0.047424 0.399475 1445642015 -0.426819 -0.809998 0.047424 0.399475 1445642016 -0.426819 -0.809998 0.047424 0.399475 1445642016 -0.426819 -0.809998 0.047424 0.399475 1445642016 -0.426819 -0.809998 0.047424 0.399475 1445642016 -0.444702 -0.812866 -0.010498 0.376099 1445642016 -0.444702 -0.812866 -0.010498 0.376099 1445642016 -0.444702 -0.812866 -0.010498 0.376099 1445642016 -0.444702 -0.812866 -0.010498 0.376099 1445642016 -0.444702 -0.812866 -0.010498 0.376099 1445642016 -0.444702 -0.812866 -0.010498 0.376099 1445642016 -0.444702 -0.812866 -0.010498 0.376099 1445642016 -0.454224 -0.811707 -0.048096 0.364014 1445642016 -0.454224 -0.811707 -0.048096 0.364014 1445642016 -0.454224 -0.811707 -0.048096 0.364014 1445642016 -0.454224 -0.811707 -0.048096 0.364014 1445642016 -0.454224 -0.811707 -0.048096 0.364014 1445642016 -0.454224 -0.811707 -0.048096 0.364014 1445642016 -0.449463 -0.812256 -0.056702 0.367554 1445642016 -0.449463 -0.812256 -0.056702 0.367554 1445642016 -0.449463 -0.812256 -0.056702 0.367554 1445642016 -0.449463 -0.812256 -0.056702 0.367554 1445642016 -0.449463 -0.812256 -0.056702 0.367554 1445642016 -0.449463 -0.812256 -0.056702 0.367554 1445642016 -0.427734 -0.818604 -0.033936 0.381958 1445642016 -0.427734 -0.818604 -0.033936 0.381958 1445642016 -0.427734 -0.818604 -0.033936 0.381958 1445642016 -0.427734 -0.818604 -0.033936 0.381958 1445642016 -0.427734 -0.818604 -0.033936 0.381958 1445642016 -0.427734 -0.818604 -0.033936 0.381958 1445642016 -0.427734 -0.818604 -0.033936 0.381958 1445642016 -0.397522 -0.824707 0.010864 0.402222 1445642016 -0.397522 -0.824707 0.010864 0.402222 1445642016 -0.397522 -0.824707 0.010864 0.402222 1445642016 -0.397522 -0.824707 0.010864 0.402222 1445642016 -0.397522 -0.824707 0.010864 0.402222 1445642016 -0.364746 -0.823120 0.071838 0.429321 1445642016 -0.364746 -0.823120 0.071838 0.429321 1445642016 -0.364746 -0.823120 0.071838 0.429321 1445642016 -0.364746 -0.823120 0.071838 0.429321 1445642016 -0.364746 -0.823120 0.071838 0.429321 1445642016 -0.364746 -0.823120 0.071838 0.429321 1445642016 -0.364746 -0.823120 0.071838 0.429321 1445642016 -0.325623 -0.813110 0.146667 0.459717 1445642016 -0.325623 -0.813110 0.146667 0.459717 1445642016 -0.325623 -0.813110 0.146667 0.459717 1445642016 -0.325623 -0.813110 0.146667 0.459717 1445642016 -0.325623 -0.813110 0.146667 0.459717 1445642016 -0.325623 -0.813110 0.146667 0.459717 1445642016 -0.278992 -0.793457 0.229614 0.489807 1445642016 -0.278992 -0.793457 0.229614 0.489807 1445642016 -0.278992 -0.793457 0.229614 0.489807 1445642016 -0.278992 -0.793457 0.229614 0.489807 1445642016 -0.278992 -0.793457 0.229614 0.489807 1445642016 -0.226196 -0.763428 0.316223 0.515747 1445642016 -0.226196 -0.763428 0.316223 0.515747 1445642016 -0.226196 -0.763428 0.316223 0.515747 1445642016 -0.226196 -0.763428 0.316223 0.515747 1445642016 -0.226196 -0.763428 0.316223 0.515747 1445642016 -0.226196 -0.763428 0.316223 0.515747 1445642016 -0.171875 -0.721680 0.401306 0.537231 1445642016 -0.171875 -0.721680 0.401306 0.537231 1445642016 -0.171875 -0.721680 0.401306 0.537231 1445642016 -0.171875 -0.721680 0.401306 0.537231 1445642016 -0.171875 -0.721680 0.401306 0.537231 1445642016 -0.171875 -0.721680 0.401306 0.537231 1445642016 -0.115601 -0.670593 0.478943 0.554504 1445642016 -0.115601 -0.670593 0.478943 0.554504 1445642016 -0.115601 -0.670593 0.478943 0.554504 1445642016 -0.115601 -0.670593 0.478943 0.554504 1445642016 -0.115601 -0.670593 0.478943 0.554504 1445642016 -0.115601 -0.670593 0.478943 0.554504 1445642016 -0.056885 -0.613159 0.547424 0.566650 1445642016 -0.056885 -0.613159 0.547424 0.566650 1445642016 -0.056885 -0.613159 0.547424 0.566650 1445642016 -0.056885 -0.613159 0.547424 0.566650 1445642016 -0.056885 -0.613159 0.547424 0.566650 1445642016 -0.056885 -0.613159 0.547424 0.566650 1445642016 -0.002502 -0.551575 0.605469 0.573730 1445642016 -0.002502 -0.551575 0.605469 0.573730 1445642016 -0.002502 -0.551575 0.605469 0.573730 1445642016 -0.002502 -0.551575 0.605469 0.573730 1445642016 -0.002502 -0.551575 0.605469 0.573730 1445642016 -0.002502 -0.551575 0.605469 0.573730 1445642016 0.043335 -0.492798 0.648560 0.578430 1445642016 0.043335 -0.492798 0.648560 0.578430 1445642016 0.043335 -0.492798 0.648560 0.578430 1445642016 0.043335 -0.492798 0.648560 0.578430 1445642016 0.043335 -0.492798 0.648560 0.578430 1445642016 0.043335 -0.492798 0.648560 0.578430 1445642016 0.079102 -0.445923 0.677368 0.579651 1445642016 0.079102 -0.445923 0.677368 0.579651 1445642016 0.079102 -0.445923 0.677368 0.579651 1445642016 0.079102 -0.445923 0.677368 0.579651 1445642016 0.079102 -0.445923 0.677368 0.579651 1445642016 0.079102 -0.445923 0.677368 0.579651 1445642016 0.098389 -0.416016 0.692017 0.581604 1445642016 0.098389 -0.416016 0.692017 0.581604 1445642016 0.098389 -0.416016 0.692017 0.581604 1445642016 0.098389 -0.416016 0.692017 0.581604 1445642016 0.098389 -0.416016 0.692017 0.581604 1445642016 0.098389 -0.416016 0.692017 0.581604 1445642016 0.097961 -0.408020 0.692444 0.586792 1445642016 0.097961 -0.408020 0.692444 0.586792 1445642016 0.097961 -0.408020 0.692444 0.586792 1445642016 0.097961 -0.408020 0.692444 0.586792 1445642016 0.097961 -0.408020 0.692444 0.586792 1445642016 0.077209 -0.421021 0.682373 0.592529 1445642016 0.077209 -0.421021 0.682373 0.592529 1445642016 0.077209 -0.421021 0.682373 0.592529 1445642016 0.077209 -0.421021 0.682373 0.592529 1445642017 0.077209 -0.421021 0.682373 0.592529 1445642017 0.077209 -0.421021 0.682373 0.592529 1445642017 0.041077 -0.455627 0.660400 0.595459 1445642017 0.041077 -0.455627 0.660400 0.595459 1445642017 0.041077 -0.455627 0.660400 0.595459 1445642017 0.041077 -0.455627 0.660400 0.595459 1445642017 0.041077 -0.455627 0.660400 0.595459 1445642017 -0.007080 -0.504578 0.626099 0.594421 1445642017 -0.007080 -0.504578 0.626099 0.594421 1445642017 -0.007080 -0.504578 0.626099 0.594421 1445642017 -0.007080 -0.504578 0.626099 0.594421 1445642017 -0.007080 -0.504578 0.626099 0.594421 1445642017 -0.007080 -0.504578 0.626099 0.594421 1445642017 -0.065552 -0.557800 0.579041 0.591003 1445642017 -0.065552 -0.557800 0.579041 0.591003 1445642017 -0.065552 -0.557800 0.579041 0.591003 1445642017 -0.065552 -0.557800 0.579041 0.591003 1445642017 -0.065552 -0.557800 0.579041 0.591003 1445642017 -0.065552 -0.557800 0.579041 0.591003 1445642017 -0.129150 -0.610352 0.521973 0.581604 1445642017 -0.129150 -0.610352 0.521973 0.581604 1445642017 -0.129150 -0.610352 0.521973 0.581604 1445642017 -0.129150 -0.610352 0.521973 0.581604 1445642017 -0.129150 -0.610352 0.521973 0.581604 1445642017 -0.129150 -0.610352 0.521973 0.581604 1445642017 -0.192383 -0.658875 0.457336 0.565369 1445642017 -0.192383 -0.658875 0.457336 0.565369 1445642017 -0.192383 -0.658875 0.457336 0.565369 1445642017 -0.192383 -0.658875 0.457336 0.565369 1445642017 -0.192383 -0.658875 0.457336 0.565369 1445642017 -0.192383 -0.658875 0.457336 0.565369 1445642017 -0.252441 -0.701538 0.385193 0.543823 1445642017 -0.252441 -0.701538 0.385193 0.543823 1445642017 -0.252441 -0.701538 0.385193 0.543823 1445642017 -0.252441 -0.701538 0.385193 0.543823 1445642017 -0.252441 -0.701538 0.385193 0.543823 1445642017 -0.304871 -0.737854 0.309387 0.516663 1445642017 -0.304871 -0.737854 0.309387 0.516663 1445642017 -0.304871 -0.737854 0.309387 0.516663 1445642017 -0.304871 -0.737854 0.309387 0.516663 1445642017 -0.304871 -0.737854 0.309387 0.516663 1445642017 -0.349487 -0.765930 0.235596 0.485535 1445642017 -0.349487 -0.765930 0.235596 0.485535 1445642017 -0.349487 -0.765930 0.235596 0.485535 1445642017 -0.349487 -0.765930 0.235596 0.485535 1445642017 -0.349487 -0.765930 0.235596 0.485535 1445642017 -0.349487 -0.765930 0.235596 0.485535 1445642017 -0.388611 -0.784424 0.165222 0.454346 1445642017 -0.388611 -0.784424 0.165222 0.454346 1445642017 -0.388611 -0.784424 0.165222 0.454346 1445642017 -0.388611 -0.784424 0.165222 0.454346 1445642017 -0.418030 -0.796631 0.101257 0.424805 1445642017 -0.418030 -0.796631 0.101257 0.424805 1445642017 -0.418030 -0.796631 0.101257 0.424805 1445642017 -0.418030 -0.796631 0.101257 0.424805 1445642017 -0.418030 -0.796631 0.101257 0.424805 1445642017 -0.418030 -0.796631 0.101257 0.424805 1445642017 -0.437500 -0.803772 0.045105 0.400635 1445642017 -0.437500 -0.803772 0.045105 0.400635 1445642017 -0.437500 -0.803772 0.045105 0.400635 1445642017 -0.437500 -0.803772 0.045105 0.400635 1445642017 -0.437500 -0.803772 0.045105 0.400635 1445642017 -0.437500 -0.803772 0.045105 0.400635 1445642017 -0.437500 -0.803772 0.045105 0.400635 1445642017 -0.446899 -0.807495 0.004761 0.385132 1445642017 -0.446899 -0.807495 0.004761 0.385132 1445642017 -0.446899 -0.807495 0.004761 0.385132 1445642017 -0.446899 -0.807495 0.004761 0.385132 1445642017 -0.446899 -0.807495 0.004761 0.385132 1445642017 -0.446899 -0.807495 0.004761 0.385132 1445642017 -0.444519 -0.810669 -0.012390 0.380981 1445642017 -0.444519 -0.810669 -0.012390 0.380981 1445642017 -0.444519 -0.810669 -0.012390 0.380981 1445642017 -0.444519 -0.810669 -0.012390 0.380981 1445642017 -0.444519 -0.810669 -0.012390 0.380981 1445642017 -0.444519 -0.810669 -0.012390 0.380981 1445642017 -0.430420 -0.814636 -0.005432 0.388794 1445642017 -0.430420 -0.814636 -0.005432 0.388794 1445642017 -0.430420 -0.814636 -0.005432 0.388794 1445642017 -0.430420 -0.814636 -0.005432 0.388794 1445642017 -0.430420 -0.814636 -0.005432 0.388794 1445642017 -0.430420 -0.814636 -0.005432 0.388794 1445642017 -0.408630 -0.817322 0.021423 0.405762 1445642017 -0.408630 -0.817322 0.021423 0.405762 1445642017 -0.408630 -0.817322 0.021423 0.405762 1445642017 -0.408630 -0.817322 0.021423 0.405762 1445642017 -0.408630 -0.817322 0.021423 0.405762 1445642017 -0.408630 -0.817322 0.021423 0.405762 1445642017 -0.377136 -0.818054 0.067932 0.428894 1445642017 -0.377136 -0.818054 0.067932 0.428894 1445642017 -0.377136 -0.818054 0.067932 0.428894 1445642017 -0.377136 -0.818054 0.067932 0.428894 1445642017 -0.377136 -0.818054 0.067932 0.428894 1445642017 -0.377136 -0.818054 0.067932 0.428894 1445642017 -0.340820 -0.811462 0.131287 0.456238 1445642017 -0.340820 -0.811462 0.131287 0.456238 1445642017 -0.340820 -0.811462 0.131287 0.456238 1445642017 -0.340820 -0.811462 0.131287 0.456238 1445642017 -0.340820 -0.811462 0.131287 0.456238 1445642017 -0.340820 -0.811462 0.131287 0.456238 1445642017 -0.340820 -0.811462 0.131287 0.456238 1445642017 -0.298401 -0.795837 0.206299 0.484802 1445642017 -0.298401 -0.795837 0.206299 0.484802 1445642017 -0.298401 -0.795837 0.206299 0.484802 1445642017 -0.298401 -0.795837 0.206299 0.484802 1445642017 -0.298401 -0.795837 0.206299 0.484802 1445642018 -0.298401 -0.795837 0.206299 0.484802 1445642018 -0.248291 -0.769897 0.289368 0.511719 1445642018 -0.248291 -0.769897 0.289368 0.511719 1445642018 -0.248291 -0.769897 0.289368 0.511719 1445642018 -0.248291 -0.769897 0.289368 0.511719 1445642018 -0.248291 -0.769897 0.289368 0.511719 1445642018 -0.248291 -0.769897 0.289368 0.511719 1445642018 -0.194275 -0.731079 0.375122 0.535767 1445642018 -0.194275 -0.731079 0.375122 0.535767 1445642018 -0.194275 -0.731079 0.375122 0.535767 1445642018 -0.194275 -0.731079 0.375122 0.535767 1445642018 -0.194275 -0.731079 0.375122 0.535767 1445642018 -0.194275 -0.731079 0.375122 0.535767 1445642018 -0.135986 -0.680664 0.458496 0.554932 1445642018 -0.135986 -0.680664 0.458496 0.554932 1445642018 -0.135986 -0.680664 0.458496 0.554932 1445642018 -0.135986 -0.680664 0.458496 0.554932 1445642018 -0.135986 -0.680664 0.458496 0.554932 1445642018 -0.135986 -0.680664 0.458496 0.554932 1445642018 -0.135986 -0.680664 0.458496 0.554932 1445642018 -0.074341 -0.621277 0.534485 0.568176 1445642018 -0.074341 -0.621277 0.534485 0.568176 1445642018 -0.074341 -0.621277 0.534485 0.568176 1445642018 -0.074341 -0.621277 0.534485 0.568176 1445642018 -0.074341 -0.621277 0.534485 0.568176 1445642018 -0.011475 -0.556335 0.598511 0.576294 1445642018 -0.011475 -0.556335 0.598511 0.576294 1445642018 -0.011475 -0.556335 0.598511 0.576294 1445642018 -0.011475 -0.556335 0.598511 0.576294 1445642018 -0.011475 -0.556335 0.598511 0.576294 1445642018 -0.011475 -0.556335 0.598511 0.576294 1445642018 0.048889 -0.489685 0.651794 0.576965 1445642018 0.048889 -0.489685 0.651794 0.576965 1445642018 0.048889 -0.489685 0.651794 0.576965 1445642018 0.048889 -0.489685 0.651794 0.576965 1445642018 0.048889 -0.489685 0.651794 0.576965 1445642018 0.048889 -0.489685 0.651794 0.576965 1445642018 0.102112 -0.426514 0.694519 0.570313 1445642018 0.102112 -0.426514 0.694519 0.570313 1445642018 0.102112 -0.426514 0.694519 0.570313 1445642018 0.102112 -0.426514 0.694519 0.570313 1445642018 0.102112 -0.426514 0.694519 0.570313 1445642018 0.102112 -0.426514 0.694519 0.570313 1445642018 0.142029 -0.375671 0.726501 0.557495 1445642018 0.142029 -0.375671 0.726501 0.557495 1445642018 0.142029 -0.375671 0.726501 0.557495 1445642018 0.142029 -0.375671 0.726501 0.557495 1445642018 0.142029 -0.375671 0.726501 0.557495 1445642018 0.161255 -0.349243 0.741211 0.549988 1445642018 0.161255 -0.349243 0.741211 0.549988 1445642018 0.161255 -0.349243 0.741211 0.549988 1445642018 0.161255 -0.349243 0.741211 0.549988 1445642018 0.161255 -0.349243 0.741211 0.549988 1445642018 0.161255 -0.349243 0.741211 0.549988 1445642018 0.157959 -0.351501 0.741211 0.549561 1445642018 0.157959 -0.351501 0.741211 0.549561 1445642018 0.157959 -0.351501 0.741211 0.549561 1445642018 0.157959 -0.351501 0.741211 0.549561 1445642018 0.157959 -0.351501 0.741211 0.549561 1445642018 0.157959 -0.351501 0.741211 0.549561 1445642018 0.131104 -0.377136 0.728943 0.556030 1445642018 0.131104 -0.377136 0.728943 0.556030 1445642018 0.131104 -0.377136 0.728943 0.556030 1445642018 0.131104 -0.377136 0.728943 0.556030 1445642018 0.131104 -0.377136 0.728943 0.556030 1445642018 0.131104 -0.377136 0.728943 0.556030 1445642018 0.088196 -0.423340 0.703064 0.564514 1445642018 0.088196 -0.423340 0.703064 0.564514 1445642018 0.088196 -0.423340 0.703064 0.564514 1445642018 0.088196 -0.423340 0.703064 0.564514 1445642018 0.088196 -0.423340 0.703064 0.564514 1445642018 0.088196 -0.423340 0.703064 0.564514 1445642018 0.031860 -0.482727 0.664795 0.569153 1445642018 0.031860 -0.482727 0.664795 0.569153 1445642018 0.031860 -0.482727 0.664795 0.569153 1445642018 0.031860 -0.482727 0.664795 0.569153 1445642018 0.031860 -0.482727 0.664795 0.569153 1445642018 0.031860 -0.482727 0.664795 0.569153 1445642018 -0.033997 -0.545776 0.615723 0.567322 1445642018 -0.033997 -0.545776 0.615723 0.567322 1445642018 -0.033997 -0.545776 0.615723 0.567322 1445642018 -0.033997 -0.545776 0.615723 0.567322 1445642018 -0.033997 -0.545776 0.615723 0.567322 1445642018 -0.033997 -0.545776 0.615723 0.567322 1445642018 -0.106506 -0.606384 0.552917 0.561462 1445642018 -0.106506 -0.606384 0.552917 0.561462 1445642018 -0.106506 -0.606384 0.552917 0.561462 1445642018 -0.106506 -0.606384 0.552917 0.561462 1445642018 -0.106506 -0.606384 0.552917 0.561462 1445642018 -0.106506 -0.606384 0.552917 0.561462 1445642018 -0.106506 -0.606384 0.552917 0.561462 1445642018 -0.177734 -0.663940 0.478027 0.546875 1445642018 -0.177734 -0.663940 0.478027 0.546875 1445642018 -0.177734 -0.663940 0.478027 0.546875 1445642018 -0.177734 -0.663940 0.478027 0.546875 1445642018 -0.177734 -0.663940 0.478027 0.546875 1445642018 -0.177734 -0.663940 0.478027 0.546875 1445642018 -0.244202 -0.712280 0.395691 0.525818 1445642018 -0.244202 -0.712280 0.395691 0.525818 1445642018 -0.244202 -0.712280 0.395691 0.525818 1445642018 -0.244202 -0.712280 0.395691 0.525818 1445642018 -0.244202 -0.712280 0.395691 0.525818 1445642018 -0.244202 -0.712280 0.395691 0.525818 1445642018 -0.300415 -0.751648 0.314697 0.495667 1445642018 -0.300415 -0.751648 0.314697 0.495667 1445642018 -0.300415 -0.751648 0.314697 0.495667 1445642018 -0.300415 -0.751648 0.314697 0.495667 1445642018 -0.300415 -0.751648 0.314697 0.495667 1445642018 -0.300415 -0.751648 0.314697 0.495667 1445642019 -0.348938 -0.781189 0.233582 0.462036 1445642019 -0.348938 -0.781189 0.233582 0.462036 1445642019 -0.348938 -0.781189 0.233582 0.462036 1445642019 -0.348938 -0.781189 0.233582 0.462036 1445642019 -0.348938 -0.781189 0.233582 0.462036 1445642019 -0.348938 -0.781189 0.233582 0.462036 1445642019 -0.389099 -0.802185 0.153503 0.426086 1445642019 -0.389099 -0.802185 0.153503 0.426086 1445642019 -0.389099 -0.802185 0.153503 0.426086 1445642019 -0.389099 -0.802185 0.153503 0.426086 1445642019 -0.389099 -0.802185 0.153503 0.426086 1445642019 -0.389099 -0.802185 0.153503 0.426086 1445642019 -0.418945 -0.815063 0.079346 0.392273 1445642019 -0.418945 -0.815063 0.079346 0.392273 1445642019 -0.418945 -0.815063 0.079346 0.392273 1445642019 -0.418945 -0.815063 0.079346 0.392273 1445642019 -0.418945 -0.815063 0.079346 0.392273 1445642019 -0.418945 -0.815063 0.079346 0.392273 1445642019 -0.440247 -0.820007 0.015808 0.365417 1445642019 -0.440247 -0.820007 0.015808 0.365417 1445642019 -0.440247 -0.820007 0.015808 0.365417 1445642019 -0.440247 -0.820007 0.015808 0.365417 1445642019 -0.440247 -0.820007 0.015808 0.365417 1445642019 -0.440247 -0.820007 0.015808 0.365417 1445642019 -0.453674 -0.818909 -0.028442 0.350464 1445642019 -0.453674 -0.818909 -0.028442 0.350464 1445642019 -0.453674 -0.818909 -0.028442 0.350464 1445642019 -0.453674 -0.818909 -0.028442 0.350464 1445642019 -0.453674 -0.818909 -0.028442 0.350464 1445642019 -0.454102 -0.818115 -0.048218 0.349548 1445642019 -0.454102 -0.818115 -0.048218 0.349548 1445642019 -0.454102 -0.818115 -0.048218 0.349548 1445642019 -0.454102 -0.818115 -0.048218 0.349548 1445642019 -0.454102 -0.818115 -0.048218 0.349548 1445642019 -0.454102 -0.818115 -0.048218 0.349548 1445642019 -0.441040 -0.820129 -0.045044 0.361816 1445642019 -0.441040 -0.820129 -0.045044 0.361816 1445642019 -0.441040 -0.820129 -0.045044 0.361816 1445642019 -0.441040 -0.820129 -0.045044 0.361816 1445642019 -0.441040 -0.820129 -0.045044 0.361816 1445642019 -0.441040 -0.820129 -0.045044 0.361816 1445642019 -0.415649 -0.824768 -0.015808 0.383179 1445642019 -0.415649 -0.824768 -0.015808 0.383179 1445642019 -0.415649 -0.824768 -0.015808 0.383179 1445642019 -0.415649 -0.824768 -0.015808 0.383179 1445642019 -0.415649 -0.824768 -0.015808 0.383179 1445642019 -0.415649 -0.824768 -0.015808 0.383179 1445642019 
-0.150696 -0.667236 0.463501 0.563232 1445642021 -0.150696 -0.667236 0.463501 0.563232 1445642021 -0.150696 -0.667236 0.463501 0.563232 1445642021 -0.150696 -0.667236 0.463501 0.563232 1445642021 -0.155579 -0.671631 0.460449 0.559204 1445642021 -0.155579 -0.671631 0.460449 0.559204 1445642021 -0.155579 -0.671631 0.460449 0.559204 1445642021 -0.155579 -0.671631 0.460449 0.559204 1445642021 -0.155579 -0.671631 0.460449 0.559204 1445642021 -0.155579 -0.671631 0.460449 0.559204 1445642021 -0.162720 -0.680847 0.454224 0.551025 1445642021 -0.162720 -0.680847 0.454224 0.551025 1445642021 -0.162720 -0.680847 0.454224 0.551025 1445642021 -0.162720 -0.680847 0.454224 0.551025 1445642021 -0.162720 -0.680847 0.454224 0.551025 1445642021 -0.162720 -0.680847 0.454224 0.551025 1445642021 -0.176697 -0.696472 0.440796 0.537964 1445642021 -0.176697 -0.696472 0.440796 0.537964 1445642021 -0.176697 -0.696472 0.440796 0.537964 1445642021 -0.176697 -0.696472 0.440796 0.537964 1445642021 -0.176697 -0.696472 0.440796 0.537964 1445642021 -0.176697 -0.696472 0.440796 0.537964 1445642021 -0.202759 -0.715027 0.416565 0.523499 1445642021 -0.202759 -0.715027 0.416565 0.523499 1445642021 -0.202759 -0.715027 0.416565 0.523499 1445642021 -0.202759 -0.715027 0.416565 0.523499 1445642021 -0.202759 -0.715027 0.416565 0.523499 1445642021 -0.202759 -0.715027 0.416565 0.523499 1445642021 -0.240784 -0.735046 0.377197 0.509338 1445642021 -0.240784 -0.735046 0.377197 0.509338 1445642021 -0.240784 -0.735046 0.377197 0.509338 1445642022 -0.240784 -0.735046 0.377197 0.509338 1445642022 -0.240784 -0.735046 0.377197 0.509338 1445642022 -0.240784 -0.735046 0.377197 0.509338 1445642022 -0.283020 -0.755493 0.326538 0.492432 1445642022 -0.283020 -0.755493 0.326538 0.492432 1445642022 -0.283020 -0.755493 0.326538 0.492432 1445642022 -0.283020 -0.755493 0.326538 0.492432 1445642022 -0.283020 -0.755493 0.326538 0.492432 1445642022 -0.283020 -0.755493 0.326538 0.492432 1445642022 -0.324646 -0.775391 0.268494 0.470459 1445642022 -0.324646 -0.775391 0.268494 0.470459 1445642022 -0.324646 -0.775391 0.268494 0.470459 1445642022 -0.324646 -0.775391 0.268494 0.470459 1445642022 -0.324646 -0.775391 0.268494 0.470459 1445642022 -0.365723 -0.791809 0.204102 0.444641 1445642022 -0.365723 -0.791809 0.204102 0.444641 1445642022 -0.365723 -0.791809 0.204102 0.444641 1445642022 -0.365723 -0.791809 0.204102 0.444641 1445642022 -0.365723 -0.791809 0.204102 0.444641 1445642022 -0.365723 -0.791809 0.204102 0.444641 1445642022 -0.365723 -0.791809 0.204102 0.444641 1445642022 -0.400452 -0.804138 0.138550 0.416931 1445642022 -0.400452 -0.804138 0.138550 0.416931 1445642022 -0.400452 -0.804138 0.138550 0.416931 1445642022 -0.400452 -0.804138 0.138550 0.416931 1445642022 -0.400452 -0.804138 0.138550 0.416931 1445642022 -0.424988 -0.813293 0.076172 0.390015 1445642022 -0.424988 -0.813293 0.076172 0.390015 1445642022 -0.424988 -0.813293 0.076172 0.390015 1445642022 -0.424988 -0.813293 0.076172 0.390015 1445642022 -0.424988 -0.813293 0.076172 0.390015 1445642022 -0.424988 -0.813293 0.076172 0.390015 1445642022 -0.445435 -0.815796 0.023560 0.368164 1445642022 -0.445435 -0.815796 0.023560 0.368164 1445642022 -0.445435 -0.815796 0.023560 0.368164 1445642022 -0.445435 -0.815796 0.023560 0.368164 1445642022 -0.445435 -0.815796 0.023560 0.368164 1445642022 -0.445435 -0.815796 0.023560 0.368164 1445642022 -0.462708 -0.811035 -0.015564 0.357727 1445642022 -0.462708 -0.811035 -0.015564 0.357727 1445642022 -0.462708 -0.811035 -0.015564 0.357727 1445642022 -0.462708 -0.811035 -0.015564 0.357727 1445642022 -0.462708 -0.811035 -0.015564 0.357727 1445642022 -0.462708 -0.811035 -0.015564 0.357727 1445642022 -0.459167 -0.810486 -0.031311 0.362366 1445642022 -0.459167 -0.810486 -0.031311 0.362366 1445642022 -0.459167 -0.810486 -0.031311 0.362366 1445642022 -0.459167 -0.810486 -0.031311 0.362366 1445642022 -0.459167 -0.810486 -0.031311 0.362366 1445642022 -0.459167 -0.810486 -0.031311 0.362366 1445642022 -0.444275 -0.811340 -0.023560 0.379211 1445642022 -0.444275 -0.811340 -0.023560 0.379211 1445642022 -0.444275 -0.811340 -0.023560 0.379211 1445642022 -0.444275 -0.811340 -0.023560 0.379211 1445642022 -0.444275 -0.811340 -0.023560 0.379211 1445642022 -0.444275 -0.811340 -0.023560 0.379211 1445642022 -0.420044 -0.811646 0.008301 0.405945 1445642022 -0.420044 -0.811646 0.008301 0.405945 1445642022 -0.420044 -0.811646 0.008301 0.405945 1445642022 -0.420044 -0.811646 0.008301 0.405945 1445642022 -0.420044 -0.811646 0.008301 0.405945 1445642022 -0.420044 -0.811646 0.008301 0.405945 1445642022 -0.381775 -0.811218 0.063477 0.438416 1445642022 -0.381775 -0.811218 0.063477 0.438416 1445642022 -0.381775 -0.811218 0.063477 0.438416 1445642022 -0.381775 -0.811218 0.063477 0.438416 1445642022 -0.381775 -0.811218 0.063477 0.438416 1445642022 -0.381775 -0.811218 0.063477 0.438416 1445642022 -0.381775 -0.811218 0.063477 0.438416 1445642022 -0.331909 -0.805054 0.136963 0.472229 1445642022 -0.331909 -0.805054 0.136963 0.472229 1445642022 -0.331909 -0.805054 0.136963 0.472229 1445642022 -0.331909 -0.805054 0.136963 0.472229 1445642022 -0.331909 -0.805054 0.136963 0.472229 1445642022 -0.331909 -0.805054 0.136963 0.472229 1445642022 -0.275330 -0.787842 0.221741 0.504333 1445642022 -0.275330 -0.787842 0.221741 0.504333 1445642022 -0.275330 -0.787842 0.221741 0.504333 1445642022 -0.275330 -0.787842 0.221741 0.504333 1445642022 -0.275330 -0.787842 0.221741 0.504333 1445642022 -0.275330 -0.787842 0.221741 0.504333 1445642022 -0.215454 -0.757385 0.312012 0.531616 1445642022 -0.215454 -0.757385 0.312012 0.531616 1445642022 -0.215454 -0.757385 0.312012 0.531616 1445642022 -0.215454 -0.757385 0.312012 0.531616 1445642022 -0.215454 -0.757385 0.312012 0.531616 1445642022 -0.156006 -0.712769 0.401184 0.553833 1445642022 -0.156006 -0.712769 0.401184 0.553833 1445642022 -0.156006 -0.712769 0.401184 0.553833 1445642022 -0.156006 -0.712769 0.401184 0.553833 1445642022 -0.156006 -0.712769 0.401184 0.553833 1445642022 -0.156006 -0.712769 0.401184 0.553833 1445642022 -0.095581 -0.655457 0.484009 0.571777 1445642022 -0.095581 -0.655457 0.484009 0.571777 1445642022 -0.095581 -0.655457 0.484009 0.571777 1445642022 -0.095581 -0.655457 0.484009 0.571777 1445642022 -0.095581 -0.655457 0.484009 0.571777 1445642022 -0.036011 -0.589111 0.553833 0.587219 1445642022 -0.036011 -0.589111 0.553833 0.587219 1445642022 -0.036011 -0.589111 0.553833 0.587219 1445642022 -0.036011 -0.589111 0.553833 0.587219 1445642022 -0.036011 -0.589111 0.553833 0.587219 1445642022 -0.036011 -0.589111 0.553833 0.587219 1445642022 -0.036011 -0.589111 0.553833 0.587219 1445642022 0.020264 -0.524353 0.607788 0.596008 1445642022 0.020264 -0.524353 0.607788 0.596008 1445642022 0.020264 -0.524353 0.607788 0.596008 1445642023 0.020264 -0.524353 0.607788 0.596008 1445642023 0.020264 -0.524353 0.607788 0.596008 1445642023 0.065796 -0.465393 0.647217 0.600159 1445642023 0.065796 -0.465393 0.647217 0.600159 1445642023 0.065796 -0.465393 0.647217 0.600159 1445642023 0.065796 -0.465393 0.647217 0.600159 1445642023 0.065796 -0.465393 0.647217 0.600159 1445642023 0.065796 -0.465393 0.647217 0.600159 1445642023 0.065796 -0.465393 0.647217 0.600159 1445642023 0.095886 -0.419861 0.670166 0.604431 1445642023 0.095886 -0.419861 0.670166 0.604431 1445642023 0.095886 -0.419861 0.670166 0.604431 1445642023 0.095886 -0.419861 0.670166 0.604431 1445642023 0.105957 -0.403503 0.678284 0.604797 1445642023 0.105957 -0.403503 0.678284 0.604797 1445642023 0.105957 -0.403503 0.678284 0.604797 1445642023 0.105957 -0.403503 0.678284 0.604797 1445642023 0.105957 -0.403503 0.678284 0.604797 1445642023 0.105957 -0.403503 0.678284 0.604797 1445642023 0.087952 -0.422913 0.668518 0.605347 1445642023 0.087952 -0.422913 0.668518 0.605347 1445642023 0.087952 -0.422913 0.668518 0.605347 1445642023 0.087952 -0.422913 0.668518 0.605347 1445642023 0.087952 -0.422913 0.668518 0.605347 1445642023 0.087952 -0.422913 0.668518 0.605347 1445642023 0.048950 -0.463745 0.643616 0.606873 1445642023 0.048950 -0.463745 0.643616 0.606873 1445642023 0.048950 -0.463745 0.643616 0.606873 1445642023 0.048950 -0.463745 0.643616 0.606873 1445642023 0.048950 -0.463745 0.643616 0.606873 1445642023 -0.009827 -0.519348 0.604614 0.603760 1445642023 -0.009827 -0.519348 0.604614 0.603760 1445642023 -0.009827 -0.519348 0.604614 0.603760 1445642023 -0.009827 -0.519348 0.604614 0.603760 1445642023 -0.009827 -0.519348 0.604614 0.603760 1445642023 -0.009827 -0.519348 0.604614 0.603760 1445642023 -0.082336 -0.579102 0.550293 0.595825 1445642023 -0.082336 -0.579102 0.550293 0.595825 1445642023 -0.082336 -0.579102 0.550293 0.595825 1445642023 -0.082336 -0.579102 0.550293 0.595825 1445642023 -0.082336 -0.579102 0.550293 0.595825 1445642023 -0.082336 -0.579102 0.550293 0.595825 1445642023 -0.161316 -0.633972 0.483093 0.581970 1445642023 -0.161316 -0.633972 0.483093 0.581970 1445642023 -0.161316 -0.633972 0.483093 0.581970 1445642023 -0.161316 -0.633972 0.483093 0.581970 1445642023 -0.161316 -0.633972 0.483093 0.581970 1445642023 -0.161316 -0.633972 0.483093 0.581970 1445642023 -0.240356 -0.679993 0.406006 0.561279 1445642023 -0.240356 -0.679993 0.406006 0.561279 1445642023 -0.240356 -0.679993 0.406006 0.561279 1445642023 -0.240356 -0.679993 0.406006 0.561279 1445642023 -0.240356 -0.679993 0.406006 0.561279 1445642023 -0.240356 -0.679993 0.406006 0.561279 1445642023 -0.309875 -0.718994 0.321960 0.532288 1445642023 -0.309875 -0.718994 0.321960 0.532288 1445642023 -0.309875 -0.718994 0.321960 0.532288 1445642023 -0.309875 -0.718994 0.321960 0.532288 1445642023 -0.309875 -0.718994 0.321960 0.532288 1445642023 -0.364868 -0.749878 0.237000 0.498413 1445642023 -0.364868 -0.749878 0.237000 0.498413 1445642023 -0.364868 -0.749878 0.237000 0.498413 1445642023 -0.364868 -0.749878 0.237000 0.498413 1445642023 -0.364868 -0.749878 0.237000 0.498413 1445642023 -0.364868 -0.749878 0.237000 0.498413 1445642023 -0.406677 -0.769897 0.156677 0.466187 1445642023 -0.406677 -0.769897 0.156677 0.466187 1445642023 -0.406677 -0.769897 0.156677 0.466187 1445642023 -0.406677 -0.769897 0.156677 0.466187 1445642023 -0.406677 -0.769897 0.156677 0.466187 1445642023 -0.406677 -0.769897 0.156677 0.466187 1445642023 -0.436157 -0.779053 0.085693 0.442200 1445642023 -0.436157 -0.779053 0.085693 0.442200 1445642023 -0.436157 -0.779053 0.085693 0.442200 1445642023 -0.436157 -0.779053 0.085693 0.442200 1445642023 -0.436157 -0.779053 0.085693 0.442200 1445642023 -0.446167 -0.784424 0.037781 0.429138 1445642023 -0.446167 -0.784424 0.037781 0.429138 1445642023 -0.446167 -0.784424 0.037781 0.429138 1445642023 -0.446167 -0.784424 0.037781 0.429138 1445642023 -0.446167 -0.784424 0.037781 0.429138 1445642023 -0.446167 -0.784424 0.037781 0.429138 1445642023 -0.444824 -0.787598 0.021362 0.425903 1445642023 -0.444824 -0.787598 0.021362 0.425903 1445642023 -0.444824 -0.787598 0.021362 0.425903 1445642023 -0.444824 -0.787598 0.021362 0.425903 1445642023 -0.444824 -0.787598 0.021362 0.425903 1445642023 -0.444824 -0.787598 0.021362 0.425903 1445642023 -0.431580 -0.790222 0.030151 0.434021 1445642023 -0.431580 -0.790222 0.030151 0.434021 1445642023 -0.431580 -0.790222 0.030151 0.434021 1445642023 -0.431580 -0.790222 0.030151 0.434021 1445642023 -0.431580 -0.790222 0.030151 0.434021 1445642023 -0.395447 -0.798462 0.068054 0.448914 1445642023 -0.395447 -0.798462 0.068054 0.448914 1445642023 -0.395447 -0.798462 0.068054 0.448914 1445642023 -0.395447 -0.798462 0.068054 0.448914 1445642023 -0.395447 -0.798462 0.068054 0.448914 1445642023 -0.395447 -0.798462 0.068054 0.448914 1445642023 -0.353088 -0.800476 0.127930 0.467224 1445642023 -0.353088 -0.800476 0.127930 0.467224 1445642023 -0.353088 -0.800476 0.127930 0.467224 1445642023 -0.353088 -0.800476 0.127930 0.467224 1445642024 -0.353088 -0.800476 0.127930 0.467224 1445642024 -0.314636 -0.787598 0.199524 0.490845 1445642024 -0.314636 -0.787598 0.199524 0.490845 1445642024 -0.314636 -0.787598 0.199524 0.490845 1445642024 -0.314636 -0.787598 0.199524 0.490845 1445642024 -0.314636 -0.787598 0.199524 0.490845 1445642024 -0.269836 -0.762939 0.280884 0.515930 1445642024 -0.269836 -0.762939 0.280884 0.515930 1445642024 -0.269836 -0.762939 0.280884 0.515930 1445642024 -0.269836 -0.762939 0.280884 0.515930 1445642024 -0.269836 -0.762939 0.280884 0.515930 1445642024 -0.269836 -0.762939 0.280884 0.515930 1445642024 -0.219177 -0.726318 0.365967 0.538940 1445642024 -0.219177 -0.726318 0.365967 0.538940 1445642024 -0.219177 -0.726318 0.365967 0.538940 1445642024 -0.219177 -0.726318 0.365967 0.538940 1445642024 -0.219177 -0.726318 0.365967 0.538940 1445642024 -0.219177 -0.726318 0.365967 0.538940 1445642024 -0.219177 -0.726318 0.365967 0.538940 1445642024 -0.163513 -0.679016 0.447998 0.558105 1445642024 -0.163513 -0.679016 0.447998 0.558105 1445642024 -0.163513 -0.679016 0.447998 0.558105 1445642024 -0.163513 -0.679016 0.447998 0.558105 1445642024 -0.163513 -0.679016 0.447998 0.558105 1445642024 -0.163513 -0.679016 0.447998 0.558105 1445642024 -0.100647 -0.625061 0.523987 0.569763 1445642024 -0.100647 -0.625061 0.523987 0.569763 1445642024 -0.100647 -0.625061 0.523987 0.569763 1445642024 -0.100647 -0.625061 0.523987 0.569763 1445642024 -0.100647 -0.625061 0.523987 0.569763 1445642024 -0.100647 -0.625061 0.523987 0.569763 1445642024 -0.039368 -0.565613 0.588745 0.576050 1445642024 -0.039368 -0.565613 0.588745 0.576050 1445642024 -0.039368 -0.565613 0.588745 0.576050 1445642024 -0.039368 -0.565613 0.588745 0.576050 1445642024 -0.039368 -0.565613 0.588745 0.576050 1445642024 0.013489 -0.507324 0.635864 0.581482 1445642024 0.013489 -0.507324 0.635864 0.581482 1445642024 0.013489 -0.507324 0.635864 0.581482 1445642024 0.013489 -0.507324 0.635864 0.581482 1445642024 0.013489 -0.507324 0.635864 0.581482 1445642024 0.013489 -0.507324 0.635864 0.581482 1445642024 0.057190 -0.457458 0.671814 0.579712 1445642024 0.057190 -0.457458 0.671814 0.579712 1445642024 0.679382 0.230103 -0.670471 0.189575 1445642024 0.057190 -0.457458 0.671814 0.579712 1445642024 0.057190 -0.457458 0.671814 0.579712 1445642024 0.057190 -0.457458 0.671814 0.579712 1445642024 0.084717 -0.419983 0.693237 0.579407 1445642024 0.084717 -0.419983 0.693237 0.579407 1445642024 0.084717 -0.419983 0.693237 0.579407 1445642024 0.084717 -0.419983 0.693237 0.579407 1445642024 0.084717 -0.419983 0.693237 0.579407 1445642024 0.084717 -0.419983 0.693237 0.579407 1445642024 0.096069 -0.401550 0.699219 0.583557 1445642024 0.096069 -0.401550 0.699219 0.583557 1445642024 0.096069 -0.401550 0.699219 0.583557 1445642024 0.096069 -0.401550 0.699219 0.583557 1445642024 0.096069 -0.401550 0.699219 0.583557 1445642024 0.092163 -0.403931 0.698425 0.583557 1445642024 0.092163 -0.403931 0.698425 0.583557 1445642024 0.092163 -0.403931 0.698425 0.583557 1445642024 0.092163 -0.403931 0.698425 0.583557 1445642024 0.092163 -0.403931 0.698425 0.583557 1445642024 0.092163 -0.403931 0.698425 0.583557 1445642024 0.071289 -0.425720 0.689148 0.581970 1445642024 0.071289 -0.425720 0.689148 0.581970 1445642024 0.071289 -0.425720 0.689148 0.581970 1445642024 0.071289 -0.425720 0.689148 0.581970 1445642024 0.071289 -0.425720 0.689148 0.581970 1445642024 0.036194 -0.463379 0.667969 0.581116 1445642024 0.036194 -0.463379 0.667969 0.581116 1445642024 0.036194 -0.463379 0.667969 0.581116 1445642024 0.036194 -0.463379 0.667969 0.581116 1445642024 0.036194 -0.463379 0.667969 0.581116 1445642024 -0.010437 -0.510498 0.636475 0.578064 1445642024 -0.010437 -0.510498 0.636475 0.578064 1445642024 -0.010437 -0.510498 0.636475 0.578064 1445642024 -0.010437 -0.510498 0.636475 0.578064 1445642024 -0.010437 -0.510498 0.636475 0.578064 1445642024 -0.010437 -0.510498 0.636475 0.578064 1445642024 -0.010437 -0.510498 0.636475 0.578064 1445642024 -0.064880 -0.560913 0.592102 0.574951 1445642024 -0.064880 -0.560913 0.592102 0.574951 1445642024 -0.064880 -0.560913 0.592102 0.574951 1445642024 -0.064880 -0.560913 0.592102 0.574951 1445642024 -0.064880 -0.560913 0.592102 0.574951 1445642024 -0.064880 -0.560913 0.592102 0.574951 1445642024 -0.123657 -0.611572 0.536621 0.568115 1445642024 -0.123657 -0.611572 0.536621 0.568115 1445642024 -0.123657 -0.611572 0.536621 0.568115 1445642024 -0.123657 -0.611572 0.536621 0.568115 1445642024 -0.123657 -0.611572 0.536621 0.568115 1445642024 -0.181458 -0.660583 0.471191 0.555603 1445642024 -0.181458 -0.660583 0.471191 0.555603 1445642024 -0.181458 -0.660583 0.471191 0.555603 1445642024 -0.181458 -0.660583 0.471191 0.555603 1445642024 -0.181458 -0.660583 0.471191 0.555603 1445642024 -0.181458 -0.660583 0.471191 0.555603 1445642024 -0.234131 -0.705505 0.400818 0.535522 1445642024 -0.234131 -0.705505 0.400818 0.535522 1445642024 -0.234131 -0.705505 0.400818 0.535522 1445642024 -0.234131 -0.705505 0.400818 0.535522 1445642024 -0.234131 -0.705505 0.400818 0.535522 1445642024 -0.234131 -0.705505 0.400818 0.535522 1445642025 -0.282959 -0.742188 0.324219 0.513794 1445642025 -0.282959 -0.742188 0.324219 0.513794 1445642025 -0.282959 -0.742188 0.324219 0.513794 1445642025 -0.282959 -0.742188 0.324219 0.513794 1445642025 -0.282959 -0.742188 0.324219 0.513794 1445642025 -0.282959 -0.742188 0.324219 0.513794 1445642025 -0.328796 -0.770630 0.245178 0.487793 1445642025 -0.328796 -0.770630 0.245178 0.487793 1445642025 -0.328796 -0.770630 0.245178 0.487793 1445642025 -0.328796 -0.770630 0.245178 0.487793 1445642025 -0.328796 -0.770630 0.245178 0.487793 1445642025 -0.328796 -0.770630 0.245178 0.487793 1445642025 -0.367310 -0.790344 0.170532 0.459778 1445642025 -0.367310 -0.790344 0.170532 0.459778 1445642025 -0.367310 -0.790344 0.170532 0.459778 1445642025 -0.367310 -0.790344 0.170532 0.459778 1445642025 -0.367310 -0.790344 0.170532 0.459778 1445642025 -0.367310 -0.790344 0.170532 0.459778 1445642025 -0.393188 -0.804932 0.105103 0.431824 1445642025 -0.393188 -0.804932 0.105103 0.431824 1445642025 -0.393188 -0.804932 0.105103 0.431824 1445642025 -0.393188 -0.804932 0.105103 0.431824 1445642025 -0.393188 -0.804932 0.105103 0.431824 1445642025 -0.393188 -0.804932 0.105103 0.431824 1445642025 -0.411316 -0.812378 0.047546 0.410706 1445642025 -0.411316 -0.812378 0.047546 0.410706 1445642025 -0.411316 -0.812378 0.047546 0.410706 1445642025 -0.411316 -0.812378 0.047546 0.410706 1445642025 -0.411316 -0.812378 0.047546 0.410706 1445642025 -0.419006 -0.815613 0.007935 0.398987 1445642025 -0.419006 -0.815613 0.007935 0.398987 1445642025 -0.419006 -0.815613 0.007935 0.398987 1445642025 -0.419006 -0.815613 0.007935 0.398987 1445642025 -0.419006 -0.815613 0.007935 0.398987 1445642025 -0.419006 -0.815613 0.007935 0.398987 1445642025 -0.417969 -0.815125 -0.010132 0.401062 1445642025 -0.417969 -0.815125 -0.010132 0.401062 1445642025 -0.417969 -0.815125 -0.010132 0.401062 1445642025 -0.417969 -0.815125 -0.010132 0.401062 1445642025 -0.417969 -0.815125 -0.010132 0.401062 1445642025 -0.417969 -0.815125 -0.010132 0.401062 1445642025 -0.406555 -0.814148 -0.002197 0.414673 1445642025 -0.406555 -0.814148 -0.002197 0.414673 1445642025 -0.406555 -0.814148 -0.002197 0.414673 1445642025 -0.406555 -0.814148 -0.002197 0.414673 1445642025 -0.406555 -0.814148 -0.002197 0.414673 1445642025 -0.382874 -0.814453 0.030029 0.435059 1445642025 -0.382874 -0.814453 0.030029 0.435059 1445642025 -0.382874 -0.814453 0.030029 0.435059 1445642025 -0.382874 -0.814453 0.030029 0.435059 1445642025 -0.382874 -0.814453 0.030029 0.435059 1445642025 -0.382874 -0.814453 0.030029 0.435059 1445642025 -0.348022 -0.812866 0.086975 0.458862 1445642025 -0.348022 -0.812866 0.086975 0.458862 1445642025 -0.348022 -0.812866 0.086975 0.458862 1445642025 -0.348022 -0.812866 0.086975 0.458862 1445642025 -0.348022 -0.812866 0.086975 0.458862 1445642025 -0.348022 -0.812866 0.086975 0.458862 1445642025 -0.311401 -0.801758 0.158020 0.485107 1445642025 -0.311401 -0.801758 0.158020 0.485107 1445642025 -0.311401 -0.801758 0.158020 0.485107 1445642025 -0.311401 -0.801758 0.158020 0.485107 1445642025 -0.311401 -0.801758 0.158020 0.485107 1445642025 -0.311401 -0.801758 0.158020 0.485107 1445642025 -0.270752 -0.780640 0.234436 0.512207 1445642025 -0.270752 -0.780640 0.234436 0.512207 1445642025 -0.270752 -0.780640 0.234436 0.512207 1445642025 -0.270752 -0.780640 0.234436 0.512207 1445642025 -0.270752 -0.780640 0.234436 0.512207 1445642025 -0.270752 -0.780640 0.234436 0.512207 1445642025 -0.220520 -0.752014 0.315735 0.534973 1445642025 -0.220520 -0.752014 0.315735 0.534973 1445642025 -0.220520 -0.752014 0.315735 0.534973 1445642025 -0.220520 -0.752014 0.315735 0.534973 1445642025 -0.166321 -0.714478 0.399292 0.549866 1445642025 -0.166321 -0.714478 0.399292 0.549866 1445642025 -0.166321 -0.714478 0.399292 0.549866 1445642025 -0.117065 -0.666138 0.479187 0.559387 1445642025 -0.117065 -0.666138 0.479187 0.559387 1445642025 -0.117065 -0.666138 0.479187 0.559387 1445642025 -0.117065 -0.666138 0.479187 0.559387 1445642025 -0.117065 -0.666138 0.479187 0.559387 1445642025 -0.073364 -0.607788 0.547119 0.570801 1445642025 -0.073364 -0.607788 0.547119 0.570801 1445642025 -0.073364 -0.607788 0.547119 0.570801 1445642025 -0.073364 -0.607788 0.547119 0.570801 1445642025 -0.073364 -0.607788 0.547119 0.570801 1445642025 -0.073364 -0.607788 0.547119 0.570801 1445642025 -0.027527 -0.546082 0.605774 0.578003 1445642025 -0.027527 -0.546082 0.605774 0.578003 1445642025 -0.027527 -0.546082 0.605774 0.578003 1445642025 -0.027527 -0.546082 0.605774 0.578003 1445642025 -0.027527 -0.546082 0.605774 0.578003 1445642025 -0.027527 -0.546082 0.605774 0.578003 1445642025 0.013794 -0.490784 0.651428 0.578430 1445642025 0.013794 -0.490784 0.651428 0.578430 1445642025 0.013794 -0.490784 0.651428 0.578430 1445642025 0.013794 -0.490784 0.651428 0.578430 1445642025 0.013794 -0.490784 0.651428 0.578430 1445642025 0.039612 -0.451172 0.678894 0.577881 1445642026 0.039612 -0.451172 0.678894 0.577881 1445642026 0.039612 -0.451172 0.678894 0.577881 1445642026 0.039612 -0.451172 0.678894 0.577881 1445642026 0.039612 -0.451172 0.678894 0.577881 1445642026 0.039612 -0.451172 0.678894 0.577881 1445642026 0.047302 -0.432129 0.689758 0.578979 1445642026 0.047302 -0.432129 0.689758 0.578979 1445642026 0.047302 -0.432129 0.689758 0.578979 1445642026 0.047302 -0.432129 0.689758 0.578979 1445642026 0.047302 -0.432129 0.689758 0.578979 1445642026 0.047302 -0.432129 0.689758 0.578979 1445642026 0.036743 -0.433899 0.687256 0.581360 1445642026 0.036743 -0.433899 0.687256 0.581360 1445642026 0.036743 -0.433899 0.687256 0.581360 1445642026 0.036743 -0.433899 0.687256 0.581360 1445642026 0.036743 -0.433899 0.687256 0.581360 1445642026 0.010498 -0.458008 0.671387 0.582581 1445642026 0.010498 -0.458008 0.671387 0.582581 1445642026 0.010498 -0.458008 0.671387 0.582581 1445642026 0.010498 -0.458008 0.671387 0.582581 1445642026 0.010498 -0.458008 0.671387 0.582581 1445642026 0.010498 -0.458008 0.671387 0.582581 1445642026 0.010498 -0.458008 0.671387 0.582581 1445642026 -0.028931 -0.499451 0.643188 0.579651 1445642026 -0.028931 -0.499451 0.643188 0.579651 1445642026 -0.028931 -0.499451 0.643188 0.579651 1445642026 -0.028931 -0.499451 0.643188 0.579651 1445642026 -0.028931 -0.499451 0.643188 0.579651 1445642026 -0.028931 -0.499451 0.643188 0.579651 1445642026 -0.081238 -0.551331 0.599365 0.574646 1445642026 -0.081238 -0.551331 0.599365 0.574646 1445642026 -0.081238 -0.551331 0.599365 0.574646 1445642026 -0.081238 -0.551331 0.599365 0.574646 1445642026 -0.081238 -0.551331 0.599365 0.574646 1445642026 -0.081238 -0.551331 0.599365 0.574646 1445642026 -0.143616 -0.604004 0.539368 0.568848 1445642026 -0.143616 -0.604004 0.539368 0.568848 1445642026 -0.143616 -0.604004 0.539368 0.568848 1445642026 -0.143616 -0.604004 0.539368 0.568848 1445642026 -0.143616 -0.604004 0.539368 0.568848 1445642026 -0.143616 -0.604004 0.539368 0.568848 1445642026 -0.209045 -0.651733 0.468994 0.558167 1445642026 -0.209045 -0.651733 0.468994 0.558167 1445642026 -0.209045 -0.651733 0.468994 0.558167 1445642026 -0.209045 -0.651733 0.468994 0.558167 1445642026 -0.209045 -0.651733 0.468994 0.558167 1445642026 -0.209045 -0.651733 0.468994 0.558167 1445642026 -0.272156 -0.692200 0.390198 0.542725 1445642026 -0.272156 -0.692200 0.390198 0.542725 1445642026 -0.272156 -0.692200 0.390198 0.542725 1445642026 -0.272156 -0.692200 0.390198 0.542725 1445642026 -0.272156 -0.692200 0.390198 0.542725 1445642026 -0.323059 -0.727173 0.310242 0.520264 1445642026 -0.323059 -0.727173 0.310242 0.520264 1445642026 -0.323059 -0.727173 0.310242 0.520264 1445642026 -0.323059 -0.727173 0.310242 0.520264 1445642026 -0.323059 -0.727173 0.310242 0.520264 1445642026 -0.323059 -0.727173 0.310242 0.520264 1445642026 -0.323059 -0.727173 0.310242 0.520264 1445642026 -0.361206 -0.757935 0.235474 0.489502 1445642026 -0.361206 -0.757935 0.235474 0.489502 1445642026 -0.361206 -0.757935 0.235474 0.489502 1445642026 -0.361206 -0.757935 0.235474 0.489502 1445642026 -0.361206 -0.757935 0.235474 0.489502 1445642026 -0.361206 -0.757935 0.235474 0.489502 1445642026 -0.396729 -0.779358 0.163147 0.456726 1445642026 -0.396729 -0.779358 0.163147 0.456726 1445642026 -0.396729 -0.779358 0.163147 0.456726 1445642026 -0.396729 -0.779358 0.163147 0.456726 1445642026 -0.396729 -0.779358 0.163147 0.456726 1445642026 -0.396729 -0.779358 0.163147 0.456726 1445642026 -0.423523 -0.793091 0.101013 0.425964 1445642026 -0.423523 -0.793091 0.101013 0.425964 1445642026 -0.423523 -0.793091 0.101013 0.425964 1445642026 -0.423523 -0.793091 0.101013 0.425964 1445642026 -0.423523 -0.793091 0.101013 0.425964 1445642026 -0.443481 -0.799438 0.047363 0.402527 1445642026 -0.443481 -0.799438 0.047363 0.402527 1445642026 -0.443481 -0.799438 0.047363 0.402527 1445642026 -0.443481 -0.799438 0.047363 0.402527 1445642026 -0.443481 -0.799438 0.047363 0.402527 1445642026 -0.443481 -0.799438 0.047363 0.402527 1445642026 -0.453369 -0.800598 0.009338 0.391785 1445642026 -0.453369 -0.800598 0.009338 0.391785 1445642026 -0.453369 -0.800598 0.009338 0.391785 1445642026 -0.453369 -0.800598 0.009338 0.391785 1445642026 -0.453369 -0.800598 0.009338 0.391785 1445642026 -0.453369 -0.800598 0.009338 0.391785 1445642026 -0.451355 -0.800476 -0.003784 0.394409 1445642026 -0.451355 -0.800476 -0.003784 0.394409 1445642026 -0.451355 -0.800476 -0.003784 0.394409 1445642026 -0.451355 -0.800476 -0.003784 0.394409 1445642026 -0.451355 -0.800476 -0.003784 0.394409 1445642026 -0.451355 -0.800476 -0.003784 0.394409 1445642026 -0.439697 -0.800049 0.008179 0.408081 1445642026 -0.439697 -0.800049 0.008179 0.408081 1445642026 -0.439697 -0.800049 0.008179 0.408081 1445642026 -0.439697 -0.800049 0.008179 0.408081 1445642026 -0.439697 -0.800049 0.008179 0.408081 1445642026 -0.439697 -0.800049 0.008179 0.408081 1445642026 -0.439697 -0.800049 0.008179 0.408081 1445642026 -0.413940 -0.801697 0.043152 0.429077 1445642026 -0.413940 -0.801697 0.043152 0.429077 1445642026 -0.413940 -0.801697 0.043152 0.429077 1445642026 -0.413940 -0.801697 0.043152 0.429077 1445642026 -0.413940 -0.801697 0.043152 0.429077 1445642026 -0.413940 -0.801697 0.043152 0.429077 1445642026 -0.378540 -0.799194 0.097717 0.456604 1445642027 -0.378540 -0.799194 0.097717 0.456604 1445642027 -0.378540 -0.799194 0.097717 0.456604 1445642027 -0.378540 -0.799194 0.097717 0.456604 1445642027 -0.378540 -0.799194 0.097717 0.456604 1445642027 -0.378540 -0.799194 0.097717 0.456604 1445642027 -0.334534 -0.789063 0.166748 0.487549 1445642027 -0.334534 -0.789063 0.166748 0.487549 1445642027 -0.334534 -0.789063 0.166748 0.487549 1445642027 -0.334534 -0.789063 0.166748 0.487549 1445642027 -0.334534 -0.789063 0.166748 0.487549 1445642027 -0.334534 -0.789063 0.166748 0.487549 1445642027 -0.282288 -0.769043 0.246216 0.517944 1445642027 -0.282288 -0.769043 0.246216 0.517944 1445642027 -0.282288 -0.769043 0.246216 0.517944 1445642027 
-0.201965 -0.712646 0.408936 0.533020 1445642029 -0.201965 -0.712646 0.408936 0.533020 1445642029 -0.201965 -0.712646 0.408936 0.533020 1445642029 -0.201965 -0.712646 0.408936 0.533020 1445642029 -0.247681 -0.734863 0.359375 0.519104 1445642029 -0.247681 -0.734863 0.359375 0.519104 1445642029 -0.247681 -0.734863 0.359375 0.519104 1445642029 -0.247681 -0.734863 0.359375 0.519104 1445642029 -0.247681 -0.734863 0.359375 0.519104 1445642029 -0.247681 -0.734863 0.359375 0.519104 1445642029 -0.293091 -0.758301 0.301208 0.498352 1445642029 -0.293091 -0.758301 0.301208 0.498352 1445642029 -0.293091 -0.758301 0.301208 0.498352 1445642029 -0.293091 -0.758301 0.301208 0.498352 1445642029 -0.293091 -0.758301 0.301208 0.498352 1445642029 -0.293091 -0.758301 0.301208 0.498352 1445642029 -0.338684 -0.778687 0.238892 0.471008 1445642029 -0.338684 -0.778687 0.238892 0.471008 1445642029 -0.338684 -0.778687 0.238892 0.471008 1445642029 -0.338684 -0.778687 0.238892 0.471008 1445642029 -0.338684 -0.778687 0.238892 0.471008 1445642029 -0.338684 -0.778687 0.238892 0.471008 1445642029 -0.380859 -0.794739 0.175476 0.438843 1445642029 -0.380859 -0.794739 0.175476 0.438843 1445642029 -0.380859 -0.794739 0.175476 0.438843 1445642029 -0.380859 -0.794739 0.175476 0.438843 1445642029 -0.380859 -0.794739 0.175476 0.438843 1445642029 -0.380859 -0.794739 0.175476 0.438843 1445642029 -0.413818 -0.806458 0.111328 0.407532 1445642029 -0.413818 -0.806458 0.111328 0.407532 1445642029 -0.413818 -0.806458 0.111328 0.407532 1445642029 -0.413818 -0.806458 0.111328 0.407532 1445642029 -0.413818 -0.806458 0.111328 0.407532 1445642029 -0.437866 -0.812744 0.052429 0.380859 1445642029 -0.437866 -0.812744 0.052429 0.380859 1445642029 -0.437866 -0.812744 0.052429 0.380859 1445642029 -0.437866 -0.812744 0.052429 0.380859 1445642029 -0.437866 -0.812744 0.052429 0.380859 1445642029 -0.437866 -0.812744 0.052429 0.380859 1445642029 -0.437866 -0.812744 0.052429 0.380859 1445642029 -0.453430 -0.813904 0.007019 0.363281 1445642029 -0.453430 -0.813904 0.007019 0.363281 1445642029 -0.453430 -0.813904 0.007019 0.363281 1445642029 -0.453430 -0.813904 0.007019 0.363281 1445642029 -0.453430 -0.813904 0.007019 0.363281 1445642029 -0.453430 -0.813904 0.007019 0.363281 1445642029 -0.460205 -0.811951 -0.018433 0.358704 1445642029 -0.460205 -0.811951 -0.018433 0.358704 1445642029 -0.460205 -0.811951 -0.018433 0.358704 1445642029 -0.460205 -0.811951 -0.018433 0.358704 1445642029 -0.460205 -0.811951 -0.018433 0.358704 1445642029 -0.460205 -0.811951 -0.018433 0.358704 1445642029 -0.454224 -0.810608 -0.020996 0.369019 1445642029 -0.454224 -0.810608 -0.020996 0.369019 1445642029 -0.454224 -0.810608 -0.020996 0.369019 1445642029 -0.454224 -0.810608 -0.020996 0.369019 1445642029 -0.454224 -0.810608 -0.020996 0.369019 1445642029 -0.454224 -0.810608 -0.020996 0.369019 1445642029 -0.431946 -0.812622 0.002380 0.391357 1445642029 -0.431946 -0.812622 0.002380 0.391357 1445642029 -0.431946 -0.812622 0.002380 0.391357 1445642029 -0.431946 -0.812622 0.002380 0.391357 1445642029 -0.431946 -0.812622 0.002380 0.391357 1445642029 -0.431946 -0.812622 0.002380 0.391357 1445642029 -0.399536 -0.812256 0.048340 0.422241 1445642029 -0.399536 -0.812256 0.048340 0.422241 1445642029 -0.399536 -0.812256 0.048340 0.422241 1445642029 -0.399536 -0.812256 0.048340 0.422241 1445642029 -0.399536 -0.812256 0.048340 0.422241 1445642029 -0.399536 -0.812256 0.048340 0.422241 1445642029 -0.399536 -0.812256 0.048340 0.422241 1445642029 -0.359009 -0.805542 0.112183 0.457886 1445642029 -0.359009 -0.805542 0.112183 0.457886 1445642029 -0.359009 -0.805542 0.112183 0.457886 1445642029 -0.359009 -0.805542 0.112183 0.457886 1445642029 -0.359009 -0.805542 0.112183 0.457886 1445642029 -0.311279 -0.789978 0.190063 0.492859 1445642029 -0.311279 -0.789978 0.190063 0.492859 1445642029 -0.311279 -0.789978 0.190063 0.492859 1445642029 -0.311279 -0.789978 0.190063 0.492859 1445642029 -0.311279 -0.789978 0.190063 0.492859 1445642029 -0.311279 -0.789978 0.190063 0.492859 1445642029 -0.257874 -0.764099 0.276245 0.522827 1445642029 -0.257874 -0.764099 0.276245 0.522827 1445642029 -0.257874 -0.764099 0.276245 0.522827 1445642029 -0.257874 -0.764099 0.276245 0.522827 1445642029 -0.257874 -0.764099 0.276245 0.522827 1445642029 -0.257874 -0.764099 0.276245 0.522827 1445642029 -0.199280 -0.727783 0.365967 0.544678 1445642029 -0.199280 -0.727783 0.365967 0.544678 1445642029 -0.199280 -0.727783 0.365967 0.544678 1445642029 -0.199280 -0.727783 0.365967 0.544678 1445642029 -0.199280 -0.727783 0.365967 0.544678 1445642030 -0.199280 -0.727783 0.365967 0.544678 1445642030 -0.141785 -0.680176 0.450500 0.560608 1445642030 -0.141785 -0.680176 0.450500 0.560608 1445642030 -0.141785 -0.680176 0.450500 0.560608 1445642030 -0.141785 -0.680176 0.450500 0.560608 1445642030 -0.141785 -0.680176 0.450500 0.560608 1445642030 -0.141785 -0.680176 0.450500 0.560608 1445642030 -0.084167 -0.625366 0.525574 0.570618 1445642030 -0.084167 -0.625366 0.525574 0.570618 1445642030 -0.084167 -0.625366 0.525574 0.570618 1445642030 -0.084167 -0.625366 0.525574 0.570618 1445642030 -0.084167 -0.625366 0.525574 0.570618 1445642030 -0.084167 -0.625366 0.525574 0.570618 1445642030 -0.025696 -0.566528 0.591309 0.573303 1445642030 -0.025696 -0.566528 0.591309 0.573303 1445642030 -0.025696 -0.566528 0.591309 0.573303 1445642030 -0.025696 -0.566528 0.591309 0.573303 1445642030 -0.025696 -0.566528 0.591309 0.573303 1445642030 -0.025696 -0.566528 0.591309 0.573303 1445642030 0.027893 -0.508667 0.646240 0.568176 1445642030 0.027893 -0.508667 0.646240 0.568176 1445642030 0.027893 -0.508667 0.646240 0.568176 1445642030 0.027893 -0.508667 0.646240 0.568176 1445642030 0.027893 -0.508667 0.646240 0.568176 1445642030 0.027893 -0.508667 0.646240 0.568176 1445642030 0.065857 -0.457031 0.685181 0.563293 1445642030 0.065857 -0.457031 0.685181 0.563293 1445642030 0.065857 -0.457031 0.685181 0.563293 1445642030 0.065857 -0.457031 0.685181 0.563293 1445642030 0.065857 -0.457031 0.685181 0.563293 1445642030 0.065857 -0.457031 0.685181 0.563293 1445642030 0.085022 -0.420654 0.708008 0.560791 1445642030 0.085022 -0.420654 0.708008 0.560791 1445642030 0.085022 -0.420654 0.708008 0.560791 1445642030 0.085022 -0.420654 0.708008 0.560791 1445642030 0.085022 -0.420654 0.708008 0.560791 1445642030 0.085022 -0.420654 0.708008 0.560791 1445642030 0.079651 -0.412170 0.715698 0.558105 1445642030 0.079651 -0.412170 0.715698 0.558105 1445642030 0.079651 -0.412170 0.715698 0.558105 1445642030 0.079651 -0.412170 0.715698 0.558105 1445642030 0.079651 -0.412170 0.715698 0.558105 1445642030 0.052002 -0.429565 0.704346 0.562683 1445642030 0.052002 -0.429565 0.704346 0.562683 1445642030 0.052002 -0.429565 0.704346 0.562683 1445642030 0.052002 -0.429565 0.704346 0.562683 1445642030 0.052002 -0.429565 0.704346 0.562683 1445642030 0.052002 -0.429565 0.704346 0.562683 1445642030 0.009399 -0.465210 0.680115 0.566467 1445642030 0.009399 -0.465210 0.680115 0.566467 1445642030 0.009399 -0.465210 0.680115 0.566467 1445642030 0.009399 -0.465210 0.680115 0.566467 1445642030 0.009399 -0.465210 0.680115 0.566467 1445642030 0.009399 -0.465210 0.680115 0.566467 1445642030 0.009399 -0.465210 0.680115 0.566467 1445642030 -0.044678 -0.513977 0.642456 0.566589 1445642030 -0.044678 -0.513977 0.642456 0.566589 1445642030 -0.044678 -0.513977 0.642456 0.566589 1445642030 -0.044678 -0.513977 0.642456 0.566589 1445642030 -0.044678 -0.513977 0.642456 0.566589 1445642030 -0.044678 -0.513977 0.642456 0.566589 1445642030 -0.106750 -0.569702 0.590942 0.561096 1445642030 -0.106750 -0.569702 0.590942 0.561096 1445642030 -0.106750 -0.569702 0.590942 0.561096 1445642030 -0.106750 -0.569702 0.590942 0.561096 1445642030 -0.106750 -0.569702 0.590942 0.561096 1445642030 -0.106750 -0.569702 0.590942 0.561096 1445642030 -0.170593 -0.626160 0.527527 0.548218 1445642030 -0.170593 -0.626160 0.527527 0.548218 1445642030 -0.170593 -0.626160 0.527527 0.548218 1445642030 -0.170593 -0.626160 0.527527 0.548218 1445642030 -0.170593 -0.626160 0.527527 0.548218 1445642030 -0.230896 -0.679382 0.452759 0.529297 1445642030 -0.230896 -0.679382 0.452759 0.529297 1445642030 -0.230896 -0.679382 0.452759 0.529297 1445642030 -0.230896 -0.679382 0.452759 0.529297 1445642030 -0.230896 -0.679382 0.452759 0.529297 1445642030 -0.230896 -0.679382 0.452759 0.529297 1445642030 -0.230896 -0.679382 0.452759 0.529297 1445642030 -0.286438 -0.726501 0.368286 0.504456 1445642030 -0.286438 -0.726501 0.368286 0.504456 1445642030 -0.286438 -0.726501 0.368286 0.504456 1445642030 -0.286438 -0.726501 0.368286 0.504456 1445642030 -0.286438 -0.726501 0.368286 0.504456 1445642030 -0.286438 -0.726501 0.368286 0.504456 1445642030 -0.286438 -0.726501 0.368286 0.504456 1445642030 -0.337646 -0.763062 0.279541 0.474976 1445642030 -0.337646 -0.763062 0.279541 0.474976 1445642030 -0.337646 -0.763062 0.279541 0.474976 1445642030 -0.337646 -0.763062 0.279541 0.474976 1445642030 -0.337646 -0.763062 0.279541 0.474976 1445642030 -0.337646 -0.763062 0.279541 0.474976 1445642030 -0.383301 -0.787842 0.193054 0.441772 1445642030 -0.383301 -0.787842 0.193054 0.441772 1445642030 -0.383301 -0.787842 0.193054 0.441772 1445642030 -0.383301 -0.787842 0.193054 0.441772 1445642030 -0.383301 -0.787842 0.193054 0.441772 1445642030 -0.383301 -0.787842 0.193054 0.441772 1445642030 -0.419067 -0.803162 0.114075 0.407776 1445642030 -0.419067 -0.803162 0.114075 0.407776 1445642030 -0.419067 -0.803162 0.114075 0.407776 1445642030 -0.419067 -0.803162 0.114075 0.407776 1445642030 -0.419067 -0.803162 0.114075 0.407776 1445642030 -0.419067 -0.803162 0.114075 0.407776 1445642030 -0.443542 -0.810364 0.043640 0.380432 1445642030 -0.443542 -0.810364 0.043640 0.380432 1445642030 -0.443542 -0.810364 0.043640 0.380432 1445642030 -0.443542 -0.810364 0.043640 0.380432 1445642030 -0.443542 -0.810364 0.043640 0.380432 1445642030 -0.443542 -0.810364 0.043640 0.380432 1445642030 -0.443542 -0.810364 0.043640 0.380432 1445642031 -0.458191 -0.810608 -0.008728 0.364563 1445642031 -0.458191 -0.810608 -0.008728 0.364563 1445642031 -0.458191 -0.810608 -0.008728 0.364563 1445642031 -0.458191 -0.810608 -0.008728 0.364563 1445642031 -0.458191 -0.810608 -0.008728 0.364563 1445642031 -0.458191 -0.810608 -0.008728 0.364563 1445642031 -0.464172 -0.807983 -0.034790 0.361328 1445642031 -0.464172 -0.807983 -0.034790 0.361328 1445642031 -0.464172 -0.807983 -0.034790 0.361328 1445642031 -0.464172 -0.807983 -0.034790 0.361328 1445642031 -0.464172 -0.807983 -0.034790 0.361328 1445642031 -0.464172 -0.807983 -0.034790 0.361328 1445642031 -0.460938 -0.805420 -0.033325 0.371155 1445642031 -0.460938 -0.805420 -0.033325 0.371155 1445642031 -0.460938 -0.805420 -0.033325 0.371155 1445642031 -0.460938 -0.805420 -0.033325 0.371155 1445642031 -0.460938 -0.805420 -0.033325 0.371155 1445642031 -0.439941 -0.808044 -0.005554 0.391907 1445642031 -0.439941 -0.808044 -0.005554 0.391907 1445642031 -0.439941 -0.808044 -0.005554 0.391907 1445642031 -0.439941 -0.808044 -0.005554 0.391907 1445642031 -0.439941 -0.808044 -0.005554 0.391907 1445642031 -0.439941 -0.808044 -0.005554 0.391907 1445642031 -0.405762 -0.810608 0.046326 0.419678 1445642031 -0.405762 -0.810608 0.046326 0.419678 1445642031 -0.405762 -0.810608 0.046326 0.419678 1445642031 -0.405762 -0.810608 0.046326 0.419678 1445642031 -0.405762 -0.810608 0.046326 0.419678 1445642031 -0.405762 -0.810608 0.046326 0.419678 1445642031 -0.362732 -0.807678 0.115723 0.450256 1445642031 -0.362732 -0.807678 0.115723 0.450256 1445642031 -0.362732 -0.807678 0.115723 0.450256 1445642031 -0.362732 -0.807678 0.115723 0.450256 1445642031 -0.362732 -0.807678 0.115723 0.450256 1445642031 -0.316101 -0.794006 0.195740 0.481018 1445642031 -0.316101 -0.794006 0.195740 0.481018 1445642031 -0.316101 -0.794006 0.195740 0.481018 1445642031 -0.316101 -0.794006 0.195740 0.481018 1445642031 -0.316101 -0.794006 0.195740 0.481018 1445642031 -0.316101 -0.794006 0.195740 0.481018 1445642031 -0.265381 -0.768738 0.281311 0.509399 1445642031 -0.265381 -0.768738 0.281311 0.509399 1445642031 -0.265381 -0.768738 0.281311 0.509399 1445642031 -0.265381 -0.768738 0.281311 0.509399 1445642031 -0.265381 -0.768738 0.281311 0.509399 1445642031 -0.265381 -0.768738 0.281311 0.509399 1445642031 -0.208740 -0.732544 0.368958 0.532593 1445642031 -0.208740 -0.732544 0.368958 0.532593 1445642031 -0.208740 -0.732544 0.368958 0.532593 1445642031 -0.208740 -0.732544 0.368958 0.532593 1445642031 -0.208740 -0.732544 0.368958 0.532593 1445642031 -0.208740 -0.732544 0.368958 0.532593 1445642031 -0.146423 -0.685913 0.453918 0.549561 1445642031 -0.146423 -0.685913 0.453918 0.549561 1445642031 -0.146423 -0.685913 0.453918 0.549561 1445642031 -0.146423 -0.685913 0.453918 0.549561 1445642031 -0.146423 -0.685913 0.453918 0.549561 1445642031 -0.146423 -0.685913 0.453918 0.549561 1445642031 -0.083069 -0.629883 0.529358 0.562256 1445642031 -0.083069 -0.629883 0.529358 0.562256 1445642031 -0.083069 -0.629883 0.529358 0.562256 1445642031 -0.083069 -0.629883 0.529358 0.562256 1445642031 -0.083069 -0.629883 0.529358 0.562256 1445642031 -0.083069 -0.629883 0.529358 0.562256 1445642031 -0.024841 -0.568481 0.592773 0.569946 1445642031 -0.024841 -0.568481 0.592773 0.569946 1445642031 -0.024841 -0.568481 0.592773 0.569946 1445642031 -0.024841 -0.568481 0.592773 0.569946 1445642031 -0.024841 -0.568481 0.592773 0.569946 1445642031 -0.024841 -0.568481 0.592773 0.569946 1445642031 0.019714 -0.507385 0.638916 0.577820 1445642031 0.019714 -0.507385 0.638916 0.577820 1445642031 0.019714 -0.507385 0.638916 0.577820 1445642031 0.019714 -0.507385 0.638916 0.577820 1445642031 0.019714 -0.507385 0.638916 0.577820 1445642031 0.019714 -0.507385 0.638916 0.577820 1445642031 0.048950 -0.456787 0.667725 0.585632 1445642031 0.048950 -0.456787 0.667725 0.585632 1445642031 0.048950 -0.456787 0.667725 0.585632 1445642031 0.048950 -0.456787 0.667725 0.585632 1445642031 0.048950 -0.456787 0.667725 0.585632 1445642031 0.048950 -0.456787 0.667725 0.585632 1445642031 0.048950 -0.456787 0.667725 0.585632 1445642031 0.064392 -0.426880 0.679626 0.593079 1445642031 0.064392 -0.426880 0.679626 0.593079 1445642031 0.064392 -0.426880 0.679626 0.593079 1445642031 0.064392 -0.426880 0.679626 0.593079 1445642031 0.064392 -0.426880 0.679626 0.593079 1445642031 0.062378 -0.422424 0.684082 0.591309 1445642031 0.062378 -0.422424 0.684082 0.591309 1445642031 0.062378 -0.422424 0.684082 0.591309 1445642031 0.062378 -0.422424 0.684082 0.591309 1445642031 0.062378 -0.422424 0.684082 0.591309 1445642031 0.062378 -0.422424 0.684082 0.591309 1445642031 0.062378 -0.422424 0.684082 0.591309 1445642031 0.040466 -0.441467 0.676880 0.587585 1445642031 0.040466 -0.441467 0.676880 0.587585 1445642031 0.040466 -0.441467 0.676880 0.587585 1445642031 0.040466 -0.441467 0.676880 0.587585 1445642031 0.040466 -0.441467 0.676880 0.587585 1445642031 0.040466 -0.441467 0.676880 0.587585 1445642031 0.001526 -0.478210 0.656189 0.583679 1445642031 0.001526 -0.478210 0.656189 0.583679 1445642031 0.001526 -0.478210 0.656189 0.583679 1445642031 0.001526 -0.478210 0.656189 0.583679 1445642031 0.001526 -0.478210 0.656189 0.583679 1445642031 0.001526 -0.478210 0.656189 0.583679 1445642031 -0.054138 -0.524597 0.620605 0.580200 1445642032 -0.054138 -0.524597 0.620605 0.580200 1445642032 -0.054138 -0.524597 0.620605 0.580200 1445642032 -0.054138 -0.524597 0.620605 0.580200 1445642032 -0.054138 -0.524597 0.620605 0.580200 1445642032 -0.119690 -0.574524 0.570374 0.574646 1445642032 -0.119690 -0.574524 0.570374 0.574646 1445642032 -0.119690 -0.574524 0.570374 0.574646 1445642032 -0.119690 -0.574524 0.570374 0.574646 1445642032 -0.119690 -0.574524 0.570374 0.574646 1445642032 -0.119690 -0.574524 0.570374 0.574646 1445642032 -0.187378 -0.624695 0.508057 0.562622 1445642032 -0.187378 -0.624695 0.508057 0.562622 1445642032 -0.187378 -0.624695 0.508057 0.562622 1445642032 -0.187378 -0.624695 0.508057 0.562622 1445642032 -0.187378 -0.624695 0.508057 0.562622 1445642032 -0.187378 -0.624695 0.508057 0.562622 1445642032 -0.250610 -0.672485 0.436340 0.542725 1445642032 -0.250610 -0.672485 0.436340 0.542725 1445642032 -0.250610 -0.672485 0.436340 0.542725 1445642032 -0.250610 -0.672485 0.436340 0.542725 1445642032 -0.250610 -0.672485 0.436340 0.542725 1445642032 -0.250610 -0.672485 0.436340 0.542725 1445642032 -0.309326 -0.715637 0.355408 0.515625 1445642032 -0.309326 -0.715637 0.355408 0.515625 1445642032 -0.309326 -0.715637 0.355408 0.515625 1445642032 -0.309326 -0.715637 0.355408 0.515625 1445642032 -0.309326 -0.715637 0.355408 0.515625 1445642032 -0.309326 -0.715637 0.355408 0.515625 1445642032 -0.358093 -0.752808 0.266663 0.483704 1445642032 -0.358093 -0.752808 0.266663 0.483704 1445642032 -0.358093 -0.752808 0.266663 0.483704 1445642032 -0.358093 -0.752808 0.266663 0.483704 1445642032 -0.358093 -0.752808 0.266663 0.483704 1445642032 -0.358093 -0.752808 0.266663 0.483704 1445642032 -0.392029 -0.781799 0.181763 0.449524 1445642032 -0.392029 -0.781799 0.181763 0.449524 1445642032 -0.392029 -0.781799 0.181763 0.449524 1445642032 -0.392029 -0.781799 0.181763 0.449524 1445642032 -0.392029 -0.781799 0.181763 0.449524 1445642032 -0.392029 -0.781799 0.181763 0.449524 1445642032 -0.422546 -0.797974 0.101685 0.417664 1445642032 -0.422546 -0.797974 0.101685 0.417664 1445642032 -0.422546 -0.797974 0.101685 0.417664 1445642032 -0.422546 -0.797974 0.101685 0.417664 1445642032 -0.422546 -0.797974 0.101685 0.417664 1445642032 -0.422546 -0.797974 0.101685 0.417664 1445642032 -0.446716 -0.803284 0.029907 0.392883 1445642032 -0.446716 -0.803284 0.029907 0.392883 1445642032 -0.446716 -0.803284 0.029907 0.392883 1445642032 -0.446716 -0.803284 0.029907 0.392883 1445642032 -0.446716 -0.803284 0.029907 0.392883 1445642032 -0.446716 -0.803284 0.029907 0.392883 1445642032 -0.464172 -0.799927 -0.021545 0.379883 1445642032 -0.464172 -0.799927 -0.021545 0.379883 1445642032 -0.464172 -0.799927 -0.021545 0.379883 1445642032 -0.464172 -0.799927 -0.021545 0.379883 1445642032 -0.464172 -0.799927 -0.021545 0.379883 1445642032 -0.464172 -0.799927 -0.021545 0.379883 1445642032 -0.461426 -0.799927 -0.041809 0.381470 1445642032 -0.461426 -0.799927 -0.041809 0.381470 1445642032 -0.461426 -0.799927 -0.041809 0.381470 1445642032 -0.461426 -0.799927 -0.041809 0.381470 1445642032 -0.461426 -0.799927 -0.041809 0.381470 1445642032 -0.461426 -0.799927 -0.041809 0.381470 1445642032 -0.444519 -0.803833 -0.027100 0.394409 1445642032 -0.444519 -0.803833 -0.027100 0.394409 1445642032 -0.444519 -0.803833 -0.027100 0.394409 1445642032 -0.444519 -0.803833 -0.027100 0.394409 1445642032 -0.444519 -0.803833 -0.027100 0.394409 1445642032 -0.444519 -0.803833 -0.027100 0.394409 1445642032 -0.421936 -0.804932 0.009949 0.417053 1445642032 -0.421936 -0.804932 0.009949 0.417053 1445642032 -0.421936 -0.804932 0.009949 0.417053 1445642032 -0.421936 -0.804932 0.009949 0.417053 1445642032 -0.421936 -0.804932 0.009949 0.417053 1445642032 -0.421936 -0.804932 0.009949 0.417053 1445642032 -0.386902 -0.804321 0.067078 0.445984 1445642032 -0.386902 -0.804321 0.067078 0.445984 1445642032 -0.386902 -0.804321 0.067078 0.445984 1445642032 -0.386902 -0.804321 0.067078 0.445984 1445642032 -0.386902 -0.804321 0.067078 0.445984 1445642032 -0.386902 -0.804321 0.067078 0.445984 1445642032 -0.342468 -0.797119 0.140808 0.476990 1445642032 -0.342468 -0.797119 0.140808 0.476990 1445642032 -0.342468 -0.797119 0.140808 0.476990 1445642032 -0.342468 -0.797119 0.140808 0.476990 1445642032 -0.342468 -0.797119 0.140808 0.476990 1445642032 -0.342468 -0.797119 0.140808 0.476990 1445642032 -0.293762 -0.778931 0.222717 0.507324 1445642032 -0.293762 -0.778931 0.222717 0.507324 1445642032 -0.293762 -0.778931 0.222717 0.507324 1445642032 -0.293762 -0.778931 0.222717 0.507324 1445642032 -0.293762 -0.778931 0.222717 0.507324 1445642032 -0.293762 -0.778931 0.222717 0.507324 1445642032 -0.240723 -0.749329 0.307983 0.534485 1445642032 -0.240723 -0.749329 0.307983 0.534485 1445642032 -0.240723 -0.749329 0.307983 0.534485 1445642032 -0.240723 -0.749329 0.307983 0.534485 1445642032 -0.240723 -0.749329 0.307983 0.534485 1445642032 -0.240723 -0.749329 0.307983 0.534485 1445642032 -0.183533 -0.709351 0.390747 0.557190 1445642032 -0.183533 -0.709351 0.390747 0.557190 1445642032 -0.183533 -0.709351 0.390747 0.557190 1445642032 -0.183533 -0.709351 0.390747 0.557190 1445642032 -0.183533 -0.709351 0.390747 0.557190 1445642032 -0.183533 -0.709351 0.390747 0.557190 1445642032 -0.121826 -0.660278 0.469543 0.573303 1445642032 -0.121826 -0.660278 0.469543 0.573303 1445642033 -0.121826 -0.660278 0.469543 0.573303 1445642033 -0.121826 -0.660278 0.469543 0.573303 1445642033 -0.121826 -0.660278 0.469543 0.573303 1445642033 -0.121826 -0.660278 0.469543 0.573303 1445642033 -0.061829 -0.603271 0.541016 0.582642 1445642033 -0.061829 -0.603271 0.541016 0.582642 1445642033 -0.061829 -0.603271 0.541016 0.582642 1445642033 -0.061829 -0.603271 0.541016 0.582642 1445642033 -0.061829 -0.603271 0.541016 0.582642 1445642033 -0.061829 -0.603271 0.541016 0.582642 1445642033 -0.006531 -0.545959 0.600037 0.584656 1445642033 -0.006531 -0.545959 0.600037 0.584656 1445642033 -0.006531 -0.545959 0.600037 0.584656 1445642033 -0.006531 -0.545959 0.600037 0.584656 1445642033 -0.006531 -0.545959 0.600037 0.584656 1445642033 -0.006531 -0.545959 0.600037 0.584656 1445642033 0.044373 -0.493774 0.651611 0.574158 1445642033 0.044373 -0.493774 0.651611 0.574158 1445642033 0.044373 -0.493774 0.651611 0.574158 1445642033 0.044373 -0.493774 0.651611 0.574158 1445642033 0.044373 -0.493774 0.651611 0.574158 1445642033 0.044373 -0.493774 0.651611 0.574158 1445642033 0.074646 -0.454773 0.687561 0.561096 1445642033 0.074646 -0.454773 0.687561 0.561096 1445642033 0.074646 -0.454773 0.687561 0.561096 1445642033 0.074646 -0.454773 0.687561 0.561096 1445642033 0.074646 -0.454773 0.687561 0.561096 1445642033 0.074646 -0.454773 0.687561 0.561096 1445642033 0.082153 -0.436707 0.700317 0.558655 1445642033 0.082153 -0.436707 0.700317 0.558655 1445642033 0.082153 -0.436707 0.700317 0.558655 1445642033 0.082153 -0.436707 0.700317 0.558655 1445642033 0.082153 -0.436707 0.700317 0.558655 1445642033 0.082153 -0.436707 0.700317 0.558655 1445642033 0.072510 -0.439636 0.703857 0.553162 1445642033 0.072510 -0.439636 0.703857 0.553162 1445642033 0.072510 -0.439636 0.703857 0.553162 1445642033 0.072510 -0.439636 0.703857 0.553162 1445642033 0.072510 -0.439636 0.703857 0.553162 1445642033 0.072510 -0.439636 0.703857 0.553162 1445642033 0.039978 -0.463196 0.686829 0.558594 1445642033 0.039978 -0.463196 0.686829 0.558594 1445642033 0.039978 -0.463196 0.686829 0.558594 1445642033 0.039978 -0.463196 0.686829 0.558594 1445642033 0.039978 -0.463196 0.686829 0.558594 1445642033 0.039978 -0.463196 0.686829 0.558594 1445642033 -0.008667 -0.504272 0.654541 0.563171 1445642033 -0.008667 -0.504272 0.654541 0.563171 1445642033 -0.008667 -0.504272 0.654541 0.563171 1445642033 -0.008667 -0.504272 0.654541 0.563171 1445642033 -0.008667 -0.504272 0.654541 0.563171 1445642033 -0.008667 -0.504272 0.654541 0.563171 1445642033 -0.065613 -0.555359 0.610474 0.560852 1445642033 -0.065613 -0.555359 0.610474 0.560852 1445642033 -0.065613 -0.555359 0.610474 0.560852 1445642033 -0.065613 -0.555359 0.610474 0.560852 1445642033 -0.065613 -0.555359 0.610474 0.560852 1445642033 -0.065613 -0.555359 0.610474 0.560852 1445642033 -0.126770 -0.608765 0.555725 0.551819 1445642033 -0.126770 -0.608765 0.555725 0.551819 1445642033 -0.126770 -0.608765 0.555725 0.551819 1445642033 -0.126770 -0.608765 0.555725 0.551819 1445642033 -0.126770 -0.608765 0.555725 0.551819 1445642033 -0.187500 -0.659729 0.490967 0.537170 1445642033 -0.187500 -0.659729 0.490967 0.537170 1445642033 -0.187500 -0.659729 0.490967 0.537170 1445642033 -0.187500 -0.659729 0.490967 0.537170 1445642033 -0.187500 -0.659729 0.490967 0.537170 1445642033 -0.187500 -0.659729 0.490967 0.537170 1445642033 -0.244629 -0.704956 0.416077 0.519714 1445642033 -0.244629 -0.704956 0.416077 0.519714 1445642033 -0.244629 -0.704956 0.416077 0.519714 1445642033 -0.244629 -0.704956 0.416077 0.519714 1445642033 -0.244629 -0.704956 0.416077 0.519714 1445642033 -0.244629 -0.704956 0.416077 0.519714 1445642033 -0.293091 -0.744751 0.333069 0.498535 1445642033 -0.293091 -0.744751 0.333069 0.498535 1445642033 -0.293091 -0.744751 0.333069 0.498535 1445642033 -0.293091 -0.744751 0.333069 0.498535 1445642033 -0.293091 -0.744751 0.333069 0.498535 1445642033 -0.293091 -0.744751 0.333069 0.498535 1445642033 -0.330750 -0.778931 0.245789 0.472778 1445642033 -0.330750 -0.778931 0.245789 0.472778 1445642033 -0.330750 -0.778931 0.245789 0.472778 1445642033 -0.330750 -0.778931 0.245789 0.472778 1445642033 -0.330750 -0.778931 0.245789 0.472778 1445642033 -0.330750 -0.778931 0.245789 0.472778 1445642033 -0.363098 -0.802063 0.161072 0.446045 1445642033 -0.363098 -0.802063 0.161072 0.446045 1445642033 -0.363098 -0.802063 0.161072 0.446045 1445642033 -0.363098 -0.802063 0.161072 0.446045 1445642033 -0.363098 -0.802063 0.161072 0.446045 1445642033 -0.363098 -0.802063 0.161072 0.446045 1445642033 -0.397461 -0.809875 0.082153 0.423584 1445642033 -0.397461 -0.809875 0.082153 0.423584 1445642033 -0.397461 -0.809875 0.082153 0.423584 1445642033 -0.397461 -0.809875 0.082153 0.423584 1445642033 -0.397461 -0.809875 0.082153 0.423584 1445642033 -0.397461 -0.809875 0.082153 0.423584 1445642033 -0.428101 -0.806458 0.019653 0.407471 1445642033 -0.428101 -0.806458 0.019653 0.407471 1445642033 -0.428101 -0.806458 0.019653 0.407471 1445642033 -0.428101 -0.806458 0.019653 0.407471 1445642033 -0.428101 -0.806458 0.019653 0.407471 1445642033 -0.428101 -0.806458 0.019653 0.407471 1445642033 -0.446045 -0.799500 -0.012817 0.402100 1445642033 -0.446045 -0.799500 -0.012817 0.402100 1445642033 -0.446045 -0.799500 -0.012817 0.402100 1445642034 -0.446045 -0.799500 -0.012817 0.402100 1445642034 -0.446045 -0.799500 -0.012817 0.402100 1445642034 -0.446045 -0.799500 -0.012817 0.402100 1445642034 -0.443726 -0.796692 -0.013428 0.410217 1445642034 -0.443726 -0.796692 -0.013428 0.410217 1445642034 -0.443726 -0.796692 -0.013428 0.410217 1445642034 -0.443726 -0.796692 -0.013428 0.410217 1445642034 -0.443726 -0.796692 -0.013428 0.410217 1445642034 -0.443726 -0.796692 -0.013428 0.410217 1445642034 -0.443726 -0.796692 -0.013428 0.410217 1445642034 -0.415894 -0.802795 0.015503 0.427063 1445642034 -0.415894 -0.802795 0.015503 0.427063 1445642034 -0.415894 -0.802795 0.015503 0.427063 1445642034 -0.415894 -0.802795 0.015503 0.427063 1445642034 -0.415894 -0.802795 0.015503 0.427063 1445642034 -0.415894 -0.802795 0.015503 0.427063 1445642034 -0.383789 -0.804565 0.065063 0.448486 1445642034 -0.383789 -0.804565 0.065063 0.448486 1445642034 -0.383789 -0.804565 0.065063 0.448486 1445642034 -0.383789 -0.804565 0.065063 0.448486 1445642034 -0.383789 -0.804565 0.065063 0.448486 1445642034 -0.383789 -0.804565 0.065063 0.448486 1445642034 -0.346863 -0.799011 0.128357 0.474182 1445642034 -0.346863 -0.799011 0.128357 0.474182 1445642034 -0.346863 -0.799011 0.128357 0.474182 1445642034 -0.346863 -0.799011 0.128357 0.474182 1445642034 -0.346863 -0.799011 0.128357 0.474182 1445642034 -0.346863 -0.799011 0.128357 0.474182 1445642034 -0.301147 -0.786682 0.203369 0.499084 1445642034 -0.301147 -0.786682 0.203369 0.499084 1445642034 -0.301147 -0.786682 0.203369 0.499084 1445642034 -0.301147 -0.786682 0.203369 0.499084 1445642034 -0.301147 -0.786682 0.203369 0.499084 1445642034 -0.301147 -0.786682 0.203369 0.499084 1445642034 -0.254456 -0.763611 0.283386 0.521362 1445642034 -0.254456 -0.763611 0.283386 0.521362 1445642034 -0.254456 -0.763611 0.283386 0.521362 1445642034 -0.254456 -0.763611 0.283386 0.521362 1445642034 -0.254456 -0.763611 0.283386 0.521362 1445642034 
-0.212158 -0.708130 0.401978 0.540344 1445642036 -0.212158 -0.708130 0.401978 0.540344 1445642036 -0.212158 -0.708130 0.401978 0.540344 1445642036 -0.248718 -0.727295 0.362122 0.527344 1445642036 -0.248718 -0.727295 0.362122 0.527344 1445642036 -0.248718 -0.727295 0.362122 0.527344 1445642036 -0.248718 -0.727295 0.362122 0.527344 1445642036 -0.248718 -0.727295 0.362122 0.527344 1445642036 -0.248718 -0.727295 0.362122 0.527344 1445642036 -0.248718 -0.727295 0.362122 0.527344 1445642036 -0.291077 -0.747742 0.309448 0.510376 1445642036 -0.291077 -0.747742 0.309448 0.510376 1445642036 -0.291077 -0.747742 0.309448 0.510376 1445642036 -0.291077 -0.747742 0.309448 0.510376 1445642036 -0.291077 -0.747742 0.309448 0.510376 1445642036 -0.332397 -0.769470 0.247681 0.485901 1445642036 -0.332397 -0.769470 0.247681 0.485901 1445642036 -0.332397 -0.769470 0.247681 0.485901 1445642036 -0.332397 -0.769470 0.247681 0.485901 1445642036 -0.332397 -0.769470 0.247681 0.485901 1445642036 -0.332397 -0.769470 0.247681 0.485901 1445642037 -0.372803 -0.787537 0.181458 0.455994 1445642037 -0.372803 -0.787537 0.181458 0.455994 1445642037 -0.372803 -0.787537 0.181458 0.455994 1445642037 -0.372803 -0.787537 0.181458 0.455994 1445642037 -0.372803 -0.787537 0.181458 0.455994 1445642037 -0.372803 -0.787537 0.181458 0.455994 1445642037 -0.412292 -0.797058 0.116150 0.425720 1445642037 -0.412292 -0.797058 0.116150 0.425720 1445642037 -0.412292 -0.797058 0.116150 0.425720 1445642037 -0.412292 -0.797058 0.116150 0.425720 1445642037 -0.412292 -0.797058 0.116150 0.425720 1445642037 -0.442871 -0.799133 0.058838 0.402222 1445642037 -0.442871 -0.799133 0.058838 0.402222 1445642037 -0.442871 -0.799133 0.058838 0.402222 1445642037 -0.442871 -0.799133 0.058838 0.402222 1445642037 -0.442871 -0.799133 0.058838 0.402222 1445642037 -0.442871 -0.799133 0.058838 0.402222 1445642037 -0.456665 -0.799622 0.018250 0.389587 1445642037 -0.456665 -0.799622 0.018250 0.389587 1445642037 -0.456665 -0.799622 0.018250 0.389587 1445642037 -0.456665 -0.799622 0.018250 0.389587 1445642037 -0.456665 -0.799622 0.018250 0.389587 1445642037 -0.456665 -0.799622 0.018250 0.389587 1445642037 -0.454468 -0.801331 0.002258 0.389160 1445642037 -0.454468 -0.801331 0.002258 0.389160 1445642037 -0.454468 -0.801331 0.002258 0.389160 1445642037 -0.454468 -0.801331 0.002258 0.389160 1445642037 -0.454468 -0.801331 0.002258 0.389160 1445642037 -0.438354 -0.804810 0.012268 0.400024 1445642037 -0.438354 -0.804810 0.012268 0.400024 1445642037 -0.438354 -0.804810 0.012268 0.400024 1445642037 -0.438354 -0.804810 0.012268 0.400024 1445642037 -0.438354 -0.804810 0.012268 0.400024 1445642037 -0.438354 -0.804810 0.012268 0.400024 1445642037 -0.411621 -0.807617 0.044800 0.419922 1445642037 -0.411621 -0.807617 0.044800 0.419922 1445642037 -0.411621 -0.807617 0.044800 0.419922 1445642037 -0.411621 -0.807617 0.044800 0.419922 1445642037 -0.411621 -0.807617 0.044800 0.419922 1445642037 -0.411621 -0.807617 0.044800 0.419922 1445642037 -0.375854 -0.806763 0.097961 0.445313 1445642037 -0.375854 -0.806763 0.097961 0.445313 1445642037 -0.375854 -0.806763 0.097961 0.445313 1445642037 -0.375854 -0.806763 0.097961 0.445313 1445642037 -0.375854 -0.806763 0.097961 0.445313 1445642037 -0.375854 -0.806763 0.097961 0.445313 1445642037 -0.332703 -0.798889 0.167236 0.472412 1445642037 -0.332703 -0.798889 0.167236 0.472412 1445642037 -0.332703 -0.798889 0.167236 0.472412 1445642037 -0.332703 -0.798889 0.167236 0.472412 1445642037 -0.332703 -0.798889 0.167236 0.472412 1445642037 -0.332703 -0.798889 0.167236 0.472412 1445642037 -0.284241 -0.780701 0.245667 0.499390 1445642037 -0.284241 -0.780701 0.245667 0.499390 1445642037 -0.284241 -0.780701 0.245667 0.499390 1445642037 -0.284241 -0.780701 0.245667 0.499390 1445642037 -0.284241 -0.780701 0.245667 0.499390 1445642037 -0.231262 -0.751648 0.328430 0.523132 1445642037 -0.231262 -0.751648 0.328430 0.523132 1445642037 -0.231262 -0.751648 0.328430 0.523132 1445642037 -0.231262 -0.751648 0.328430 0.523132 1445642037 -0.231262 -0.751648 0.328430 0.523132 1445642037 -0.231262 -0.751648 0.328430 0.523132 1445642037 -0.175598 -0.711853 0.410767 0.541992 1445642037 -0.175598 -0.711853 0.410767 0.541992 1445642037 -0.175598 -0.711853 0.410767 0.541992 1445642037 -0.175598 -0.711853 0.410767 0.541992 1445642037 -0.175598 -0.711853 0.410767 0.541992 1445642037 -0.120300 -0.661438 0.487610 0.557007 1445642037 -0.120300 -0.661438 0.487610 0.557007 1445642037 -0.120300 -0.661438 0.487610 0.557007 1445642037 -0.120300 -0.661438 0.487610 0.557007 1445642037 -0.068848 -0.603516 0.552795 0.570435 1445642037 -0.068848 -0.603516 0.552795 0.570435 1445642037 -0.068848 -0.603516 0.552795 0.570435 1445642037 -0.068848 -0.603516 0.552795 0.570435 1445642037 -0.068848 -0.603516 0.552795 0.570435 1445642037 -0.068848 -0.603516 0.552795 0.570435 1445642037 -0.023376 -0.547791 0.604553 0.577820 1445642037 -0.023376 -0.547791 0.604553 0.577820 1445642037 -0.023376 -0.547791 0.604553 0.577820 1445642037 -0.023376 -0.547791 0.604553 0.577820 1445642037 -0.023376 -0.547791 0.604553 0.577820 1445642037 0.012634 -0.499390 0.642883 0.580566 1445642037 0.012634 -0.499390 0.642883 0.580566 1445642037 0.012634 -0.499390 0.642883 0.580566 1445642037 0.012634 -0.499390 0.642883 0.580566 1445642037 0.012634 -0.499390 0.642883 0.580566 1445642037 0.012634 -0.499390 0.642883 0.580566 1445642037 0.033752 -0.465332 0.666138 0.581848 1445642037 0.033752 -0.465332 0.666138 0.581848 1445642037 0.033752 -0.465332 0.666138 0.581848 1445642037 0.033752 -0.465332 0.666138 0.581848 1445642037 0.033752 -0.465332 0.666138 0.581848 1445642037 0.033752 -0.465332 0.666138 0.581848 1445642037 0.033752 -0.465332 0.666138 0.581848 1445642037 0.039124 -0.449707 0.676208 0.582153 1445642037 0.039124 -0.449707 0.676208 0.582153 1445642037 0.039124 -0.449707 0.676208 0.582153 1445642037 0.039124 -0.449707 0.676208 0.582153 1445642037 0.039124 -0.449707 0.676208 0.582153 1445642037 0.039124 -0.449707 0.676208 0.582153 1445642037 0.024231 -0.452759 0.674316 0.582825 1445642038 0.024231 -0.452759 0.674316 0.582825 1445642038 0.024231 -0.452759 0.674316 0.582825 1445642038 0.024231 -0.452759 0.674316 0.582825 1445642038 0.024231 -0.452759 0.674316 0.582825 1445642038 0.024231 -0.452759 0.674316 0.582825 1445642038 -0.007141 -0.473450 0.659973 0.583252 1445642038 -0.007141 -0.473450 0.659973 0.583252 1445642038 -0.007141 -0.473450 0.659973 0.583252 1445642038 -0.007141 -0.473450 0.659973 0.583252 1445642038 -0.007141 -0.473450 0.659973 0.583252 1445642038 -0.007141 -0.473450 0.659973 0.583252 1445642038 -0.050903 -0.510803 0.631653 0.580933 1445642038 -0.050903 -0.510803 0.631653 0.580933 1445642038 -0.050903 -0.510803 0.631653 0.580933 1445642038 -0.050903 -0.510803 0.631653 0.580933 1445642038 -0.050903 -0.510803 0.631653 0.580933 1445642038 -0.104004 -0.558289 0.588257 0.575684 1445642038 -0.104004 -0.558289 0.588257 0.575684 1445642038 -0.104004 -0.558289 0.588257 0.575684 1445642038 -0.104004 -0.558289 0.588257 0.575684 1445642038 -0.104004 -0.558289 0.588257 0.575684 1445642038 -0.104004 -0.558289 0.588257 0.575684 1445642038 -0.161621 -0.608215 0.532959 0.565613 1445642038 -0.161621 -0.608215 0.532959 0.565613 1445642038 -0.161621 -0.608215 0.532959 0.565613 1445642038 -0.161621 -0.608215 0.532959 0.565613 1445642038 -0.161621 -0.608215 0.532959 0.565613 1445642038 -0.161621 -0.608215 0.532959 0.565613 1445642038 -0.221924 -0.654785 0.466370 0.551819 1445642038 -0.221924 -0.654785 0.466370 0.551819 1445642038 -0.221924 -0.654785 0.466370 0.551819 1445642038 -0.221924 -0.654785 0.466370 0.551819 1445642038 -0.221924 -0.654785 0.466370 0.551819 1445642038 -0.221924 -0.654785 0.466370 0.551819 1445642038 -0.278442 -0.696960 0.392090 0.531982 1445642038 -0.278442 -0.696960 0.392090 0.531982 1445642038 -0.278442 -0.696960 0.392090 0.531982 1445642038 -0.278442 -0.696960 0.392090 0.531982 1445642038 -0.278442 -0.696960 0.392090 0.531982 1445642038 -0.324402 -0.735535 0.315613 0.504150 1445642038 -0.324402 -0.735535 0.315613 0.504150 1445642038 -0.324402 -0.735535 0.315613 0.504150 1445642038 -0.324402 -0.735535 0.315613 0.504150 1445642038 -0.324402 -0.735535 0.315613 0.504150 1445642038 -0.365417 -0.764343 0.238953 0.474548 1445642038 -0.365417 -0.764343 0.238953 0.474548 1445642038 -0.365417 -0.764343 0.238953 0.474548 1445642038 -0.365417 -0.764343 0.238953 0.474548 1445642038 -0.365417 -0.764343 0.238953 0.474548 1445642038 -0.365417 -0.764343 0.238953 0.474548 1445642038 -0.404114 -0.780029 0.170593 0.446350 1445642038 -0.404114 -0.780029 0.170593 0.446350 1445642038 -0.404114 -0.780029 0.170593 0.446350 1445642038 -0.404114 -0.780029 0.170593 0.446350 1445642038 -0.404114 -0.780029 0.170593 0.446350 1445642038 -0.404114 -0.780029 0.170593 0.446350 1445642038 -0.434082 -0.787231 0.112305 0.423340 1445642038 -0.434082 -0.787231 0.112305 0.423340 1445642038 -0.434082 -0.787231 0.112305 0.423340 1445642038 -0.434082 -0.787231 0.112305 0.423340 1445642038 -0.434082 -0.787231 0.112305 0.423340 1445642038 -0.434082 -0.787231 0.112305 0.423340 1445642038 -0.445679 -0.792664 0.070557 0.409973 1445642038 -0.445679 -0.792664 0.070557 0.409973 1445642038 -0.445679 -0.792664 0.070557 0.409973 1445642038 -0.445679 -0.792664 0.070557 0.409973 1445642038 -0.445679 -0.792664 0.070557 0.409973 1445642038 -0.440369 -0.798401 0.051941 0.407410 1445642038 -0.440369 -0.798401 0.051941 0.407410 1445642038 -0.440369 -0.798401 0.051941 0.407410 1445642038 -0.440369 -0.798401 0.051941 0.407410 1445642038 -0.440369 -0.798401 0.051941 0.407410 1445642038 -0.440369 -0.798401 0.051941 0.407410 1445642038 -0.426270 -0.802185 0.054260 0.414673 1445642038 -0.426270 -0.802185 0.054260 0.414673 1445642038 -0.426270 -0.802185 0.054260 0.414673 1445642038 -0.426270 -0.802185 0.054260 0.414673 1445642038 -0.426270 -0.802185 0.054260 0.414673 1445642038 -0.405151 -0.802368 0.077515 0.431396 1445642038 -0.405151 -0.802368 0.077515 0.431396 1445642038 -0.405151 -0.802368 0.077515 0.431396 1445642038 -0.405151 -0.802368 0.077515 0.431396 1445642038 -0.405151 -0.802368 0.077515 0.431396 1445642038 -0.405151 -0.802368 0.077515 0.431396 1445642038 -0.370789 -0.800598 0.123230 0.454346 1445642038 -0.370789 -0.800598 0.123230 0.454346 1445642038 -0.370789 -0.800598 0.123230 0.454346 1445642038 -0.370789 -0.800598 0.123230 0.454346 1445642038 -0.370789 -0.800598 0.123230 0.454346 1445642038 -0.370789 -0.800598 0.123230 0.454346 1445642038 -0.325562 -0.793640 0.186035 0.479187 1445642038 -0.325562 -0.793640 0.186035 0.479187 1445642038 -0.325562 -0.793640 0.186035 0.479187 1445642038 -0.325562 -0.793640 0.186035 0.479187 1445642038 -0.325562 -0.793640 0.186035 0.479187 1445642038 -0.325562 -0.793640 0.186035 0.479187 1445642038 -0.277771 -0.775513 0.257996 0.504822 1445642038 -0.277771 -0.775513 0.257996 0.504822 1445642038 -0.277771 -0.775513 0.257996 0.504822 1445642038 -0.277771 -0.775513 0.257996 0.504822 1445642038 -0.277771 -0.775513 0.257996 0.504822 1445642038 -0.229187 -0.745911 0.333679 0.528931 1445642038 -0.229187 -0.745911 0.333679 0.528931 1445642039 -0.229187 -0.745911 0.333679 0.528931 1445642039 -0.229187 -0.745911 0.333679 0.528931 1445642039 -0.229187 -0.745911 0.333679 0.528931 1445642039 -0.229187 -0.745911 0.333679 0.528931 1445642039 -0.229187 -0.745911 0.333679 0.528931 1445642039 -0.179077 -0.707397 0.409119 0.547852 1445642039 -0.179077 -0.707397 0.409119 0.547852 1445642039 -0.179077 -0.707397 0.409119 0.547852 1445642039 -0.179077 -0.707397 0.409119 0.547852 1445642039 -0.179077 -0.707397 0.409119 0.547852 1445642039 -0.179077 -0.707397 0.409119 0.547852 1445642039 -0.128296 -0.660828 0.479675 0.562805 1445642039 -0.128296 -0.660828 0.479675 0.562805 1445642039 -0.128296 -0.660828 0.479675 0.562805 1445642039 -0.128296 -0.660828 0.479675 0.562805 1445642039 -0.128296 -0.660828 0.479675 0.562805 1445642039 -0.078796 -0.608032 0.543030 0.573730 1445642039 -0.078796 -0.608032 0.543030 0.573730 1445642039 -0.078796 -0.608032 0.543030 0.573730 1445642039 -0.078796 -0.608032 0.543030 0.573730 1445642039 -0.078796 -0.608032 0.543030 0.573730 1445642039 -0.078796 -0.608032 0.543030 0.573730 1445642039 -0.035583 -0.553772 0.597412 0.578918 1445642039 -0.035583 -0.553772 0.597412 0.578918 1445642039 -0.035583 -0.553772 0.597412 0.578918 1445642039 -0.035583 -0.553772 0.597412 0.578918 1445642039 -0.035583 -0.553772 0.597412 0.578918 1445642039 -0.035583 -0.553772 0.597412 0.578918 1445642039 -0.003906 -0.503967 0.635071 0.585327 1445642039 -0.003906 -0.503967 0.635071 0.585327 1445642039 -0.003906 -0.503967 0.635071 0.585327 1445642039 -0.003906 -0.503967 0.635071 0.585327 1445642039 -0.003906 -0.503967 0.635071 0.585327 1445642039 -0.003906 -0.503967 0.635071 0.585327 1445642039 0.013428 -0.465576 0.649841 0.600586 1445642039 0.013428 -0.465576 0.649841 0.600586 1445642039 0.013428 -0.465576 0.649841 0.600586 1445642039 0.013428 -0.465576 0.649841 0.600586 1445642039 0.013428 -0.465576 0.649841 0.600586 1445642039 0.013428 -0.465576 0.649841 0.600586 1445642039 0.020935 -0.447449 0.658813 0.604370 1445642039 0.020935 -0.447449 0.658813 0.604370 1445642039 0.020935 -0.447449 0.658813 0.604370 1445642039 0.020935 -0.447449 0.658813 0.604370 1445642039 0.020935 -0.447449 0.658813 0.604370 1445642039 0.020935 -0.447449 0.658813 0.604370 1445642039 0.007690 -0.451538 0.657593 0.603027 1445642039 0.007690 -0.451538 0.657593 0.603027 1445642039 0.007690 -0.451538 0.657593 0.603027 1445642039 0.007690 -0.451538 0.657593 0.603027 1445642039 0.007690 -0.451538 0.657593 0.603027 1445642039 -0.023560 -0.473633 0.642761 0.601624 1445642039 -0.023560 -0.473633 0.642761 0.601624 1445642039 -0.023560 -0.473633 0.642761 0.601624 1445642039 -0.023560 -0.473633 0.642761 0.601624 1445642039 -0.023560 -0.473633 0.642761 0.601624 1445642039 -0.023560 -0.473633 0.642761 0.601624 1445642039 -0.064270 -0.511353 0.615723 0.596008 1445642039 -0.064270 -0.511353 0.615723 0.596008 1445642039 -0.064270 -0.511353 0.615723 0.596008 1445642039 -0.064270 -0.511353 0.615723 0.596008 1445642039 -0.064270 -0.511353 0.615723 0.596008 1445642039 -0.064270 -0.511353 0.615723 0.596008 1445642039 -0.111816 -0.558350 0.575806 0.586670 1445642039 -0.111816 -0.558350 0.575806 0.586670 1445642039 -0.111816 -0.558350 0.575806 0.586670 1445642039 -0.111816 -0.558350 0.575806 0.586670 1445642039 -0.111816 -0.558350 0.575806 0.586670 1445642039 -0.111816 -0.558350 0.575806 0.586670 1445642039 -0.166748 -0.607422 0.520264 0.576660 1445642039 -0.166748 -0.607422 0.520264 0.576660 1445642039 -0.166748 -0.607422 0.520264 0.576660 1445642039 -0.166748 -0.607422 0.520264 0.576660 1445642039 -0.166748 -0.607422 0.520264 0.576660 1445642039 -0.166748 -0.607422 0.520264 0.576660 1445642039 -0.223022 -0.655273 0.454041 0.560974 1445642039 -0.223022 -0.655273 0.454041 0.560974 1445642039 -0.223022 -0.655273 0.454041 0.560974 1445642039 -0.223022 -0.655273 0.454041 0.560974 1445642039 -0.223022 -0.655273 0.454041 0.560974 1445642039 -0.223022 -0.655273 0.454041 0.560974 1445642039 -0.273560 -0.700439 0.380615 0.538269 1445642039 -0.273560 -0.700439 0.380615 0.538269 1445642039 -0.273560 -0.700439 0.380615 0.538269 1445642039 -0.273560 -0.700439 0.380615 0.538269 1445642039 -0.273560 -0.700439 0.380615 0.538269 1445642039 -0.273560 -0.700439 0.380615 0.538269 1445642039 -0.317322 -0.739685 0.302734 0.510437 1445642039 -0.317322 -0.739685 0.302734 0.510437 1445642039 -0.317322 -0.739685 0.302734 0.510437 1445642039 -0.317322 -0.739685 0.302734 0.510437 1445642039 -0.317322 -0.739685 0.302734 0.510437 1445642039 -0.317322 -0.739685 0.302734 0.510437 1445642039 -0.358215 -0.769592 0.221252 0.480042 1445642039 -0.358215 -0.769592 0.221252 0.480042 1445642039 -0.358215 -0.769592 0.221252 0.480042 1445642039 -0.358215 -0.769592 0.221252 0.480042 1445642039 -0.358215 -0.769592 0.221252 0.480042 1445642039 -0.358215 -0.769592 0.221252 0.480042 1445642039 -0.395020 -0.787842 0.143127 0.450317 1445642039 -0.395020 -0.787842 0.143127 0.450317 1445642039 -0.395020 -0.787842 0.143127 0.450317 1445642039 -0.395020 -0.787842 0.143127 0.450317 1445642039 -0.395020 -0.787842 0.143127 0.450317 1445642039 -0.395020 -0.787842 0.143127 0.450317 1445642039 -0.429626 -0.793823 0.069153 0.424866 1445642039 -0.429626 -0.793823 0.069153 0.424866 1445642039 -0.429626 -0.793823 0.069153 0.424866 1445642040 -0.429626 -0.793823 0.069153 0.424866 1445642040 -0.429626 -0.793823 0.069153 0.424866 1445642040 -0.429626 -0.793823 0.069153 0.424866 1445642040 -0.460144 -0.788635 0.006775 0.407837 1445642040 -0.460144 -0.788635 0.006775 0.407837 1445642040 -0.460144 -0.788635 0.006775 0.407837 1445642040 -0.460144 -0.788635 0.006775 0.407837 1445642040 -0.460144 -0.788635 0.006775 0.407837 1445642040 -0.460144 -0.788635 0.006775 0.407837 1445642040 -0.473145 -0.782837 -0.026611 0.403259 1445642040 -0.473145 -0.782837 -0.026611 0.403259 1445642040 -0.473145 -0.782837 -0.026611 0.403259 1445642040 -0.473145 -0.782837 -0.026611 0.403259 1445642040 -0.473145 -0.782837 -0.026611 0.403259 1445642040 -0.473145 -0.782837 -0.026611 0.403259 1445642040 -0.470398 -0.780640 -0.026428 0.410706 1445642040 -0.470398 -0.780640 -0.026428 0.410706 1445642040 -0.470398 -0.780640 -0.026428 0.410706 1445642040 -0.470398 -0.780640 -0.026428 0.410706 1445642040 -0.470398 -0.780640 -0.026428 0.410706 1445642040 -0.444275 -0.787048 0.001465 0.428101 1445642040 -0.444275 -0.787048 0.001465 0.428101 1445642040 -0.444275 -0.787048 0.001465 0.428101 1445642040 -0.444275 -0.787048 0.001465 0.428101 1445642040 -0.444275 -0.787048 0.001465 0.428101 1445642040 -0.444275 -0.787048 0.001465 0.428101 1445642040 -0.444275 -0.787048 0.001465 0.428101 1445642040 -0.408752 -0.791321 0.049133 0.452087 1445642040 -0.408752 -0.791321 0.049133 0.452087 1445642040 -0.408752 -0.791321 0.049133 0.452087 1445642040 -0.408752 -0.791321 0.049133 0.452087 1445642040 -0.408752 -0.791321 0.049133 0.452087 1445642040 -0.408752 -0.791321 0.049133 0.452087 1445642040 -0.368591 -0.788696 0.111877 0.479248 1445642040 -0.368591 -0.788696 0.111877 0.479248 1445642040 -0.368591 -0.788696 0.111877 0.479248 1445642040 -0.368591 -0.788696 0.111877 0.479248 1445642040 -0.368591 -0.788696 0.111877 0.479248 1445642040 -0.368591 -0.788696 0.111877 0.479248 1445642040 -0.368591 -0.788696 0.111877 0.479248 1445642040 -0.319824 -0.779602 0.189148 0.504211 1445642040 -0.319824 -0.779602 0.189148 0.504211 1445642040 -0.319824 -0.779602 0.189148 0.504211 1445642040 -0.319824 -0.779602 0.189148 0.504211 1445642040 -0.319824 -0.779602 0.189148 0.504211 1445642040 -0.319824 -0.779602 0.189148 0.504211 1445642040 -0.265442 -0.760437 0.275085 0.524963 1445642040 -0.265442 -0.760437 0.275085 0.524963 1445642040 -0.265442 -0.760437 0.275085 0.524963 1445642040 -0.265442 -0.760437 0.275085 0.524963 1445642040 -0.265442 -0.760437 0.275085 0.524963 1445642040 -0.208313 -0.729004 0.363586 0.541260 1445642040 -0.208313 -0.729004 0.363586 0.541260 1445642040 -0.208313 -0.729004 0.363586 0.541260 1445642040 -0.208313 -0.729004 0.363586 0.541260 1445642040 -0.208313 -0.729004 0.363586 0.541260 1445642040 -0.208313 -0.729004 0.363586 0.541260 1445642040 -0.148438 -0.686829 0.449402 0.551575 1445642040 -0.148438 -0.686829 0.449402 0.551575 1445642040 -0.148438 -0.686829 0.449402 0.551575 1445642040 -0.148438 -0.686829 0.449402 0.551575 1445642040 -0.148438 -0.686829 0.449402 0.551575 1445642040 -0.148438 -0.686829 0.449402 0.551575 1445642040 -0.148438 -0.686829 0.449402 0.551575 1445642040 -0.088013 -0.634705 0.529724 0.555725 1445642040 -0.088013 -0.634705 0.529724 0.555725 1445642040 -0.088013 -0.634705 0.529724 0.555725 1445642040 -0.088013 -0.634705 0.529724 0.555725 1445642040 -0.088013 -0.634705 0.529724 0.555725 1445642040 -0.088013 -0.634705 0.529724 0.555725 1445642040 -0.032532 -0.574463 0.597717 0.558289 1445642040 -0.032532 -0.574463 0.597717 0.558289 1445642040 -0.032532 -0.574463 0.597717 0.558289 1445642040 -0.032532 -0.574463 0.597717 0.558289 1445642040 -0.032532 -0.574463 0.597717 0.558289 1445642040 0.012939 -0.514038 0.648254 0.561523 1445642040 0.012939 -0.514038 0.648254 0.561523 1445642040 0.012939 -0.514038 0.648254 0.561523 1445642040 0.012939 -0.514038 0.648254 0.561523 1445642040 0.012939 -0.514038 0.648254 0.561523 1445642040 0.012939 -0.514038 0.648254 0.561523 1445642040 0.047913 -0.463074 0.684265 0.561218 1445642040 0.047913 -0.463074 0.684265 0.561218 1445642040 0.047913 -0.463074 0.684265 0.561218 1445642040 0.047913 -0.463074 0.684265 0.561218 1445642040 0.047913 -0.463074 0.684265 0.561218 1445642040 0.047913 -0.463074 0.684265 0.561218 1445642040 0.069275 -0.429260 0.705322 0.559814 1445642040 0.069275 -0.429260 0.705322 0.559814 1445642040 0.069275 -0.429260 0.705322 0.559814 1445642040 0.069275 -0.429260 0.705322 0.559814 1445642040 0.069275 -0.429260 0.705322 0.559814 1445642040 0.069275 -0.429260 0.705322 0.559814 1445642040 0.074463 -0.414734 0.715149 0.557678 1445642040 0.074463 -0.414734 0.715149 0.557678 1445642040 0.074463 -0.414734 0.715149 0.557678 1445642040 0.074463 -0.414734 0.715149 0.557678 1445642040 0.074463 -0.414734 0.715149 0.557678 1445642040 0.074463 -0.414734 0.715149 0.557678 1445642040 0.062134 -0.422302 0.712830 0.556458 1445642040 0.062134 -0.422302 0.712830 0.556458 1445642040 0.062134 -0.422302 0.712830 0.556458 1445642040 0.062134 -0.422302 0.712830 0.556458 1445642040 0.062134 -0.422302 0.712830 0.556458 1445642040 0.062134 -0.422302 0.712830 0.556458 1445642040 0.033081 -0.450684 0.697571 0.556030 1445642040 0.033081 -0.450684 0.697571 0.556030 1445642040 0.033081 -0.450684 0.697571 0.556030 1445642040 0.033081 -0.450684 0.697571 0.556030 1445642041 0.033081 -0.450684 0.697571 0.556030 1445642041 0.033081 -0.450684 0.697571 0.556030 1445642041 -0.007996 -0.496582 0.671692 0.549683 1445642041 -0.007996 -0.496582 0.671692 0.549683 1445642041 -0.007996 -0.496582 0.671692 0.549683 1445642041 -0.007996 -0.496582 0.671692 0.549683 1445642041 -0.007996 -0.496582 0.671692 0.549683 1445642041 -0.007996 -0.496582 0.671692 0.549683 1445642041 -0.058167 -0.551758 0.632751 0.540100 1445642041 -0.058167 -0.551758 0.632751 0.540100 1445642041 -0.058167 -0.551758 0.632751 0.540100 1445642041 -0.058167 -0.551758 0.632751 0.540100 1445642041 -0.058167 -0.551758 0.632751 0.540100 1445642041 -0.114929 -0.610352 0.579895 0.527222 1445642041 -0.114929 -0.610352 0.579895 0.527222 1445642041 -0.114929 -0.610352 0.579895 0.527222 1445642041 -0.114929 -0.610352 0.579895 0.527222 1445642041 -0.114929 -0.610352 0.579895 0.527222 1445642041 -0.114929 -0.610352 0.579895 0.527222 1445642041 -0.114929 -0.610352 0.579895 0.527222 1445642041 -0.181458 -0.665955 0.507080 0.516174 1445642041 -0.181458 -0.665955 0.507080 0.516174 1445642041 -0.181458 -0.665955 0.507080 0.516174 1445642041 -0.181458 -0.665955 0.507080 0.516174 1445642041 -0.181458 -0.665955 0.507080 0.516174 1445642041 -0.247559 -0.715698 0.420776 0.499390 1445642041 -0.247559 -0.715698 0.420776 0.499390 1445642041 -0.247559 -0.715698 0.420776 0.499390 1445642041 -0.247559 -0.715698 0.420776 0.499390 1445642041 -0.247559 -0.715698 0.420776 0.499390 1445642041 -0.247559 -0.715698 0.420776 0.499390 1445642041 -0.306519 -0.755859 0.329712 0.475464 1445642041 -0.306519 -0.755859 0.329712 0.475464 1445642041 -0.306519 -0.755859 0.329712 0.475464 1445642041 -0.306519 -0.755859 0.329712 0.475464 1445642041 -0.306519 -0.755859 0.329712 0.475464 1445642041 -0.306519 -0.755859 0.329712 0.475464 1445642041 -0.358826 -0.784668 0.236816 0.446716 1445642041 -0.358826 -0.784668 0.236816 0.446716 1445642041 -0.358826 -0.784668 0.236816 0.446716 1445642041 -0.358826 -0.784668 0.236816 0.446716 1445642041 -0.358826 -0.784668 0.236816 0.446716 1445642041 -0.358826 -0.784668 0.236816 0.446716 1445642041 -0.403931 -0.800354 0.149658 0.416992 1445642041 -0.403931 -0.800354 0.149658 0.416992 1445642041 -0.403931 -0.800354 0.149658 0.416992 1445642041 -0.403931 -0.800354 0.149658 0.416992 1445642041 -0.403931 -0.800354 0.149658 0.416992 1445642041 -0.403931 -0.800354 0.149658 0.416992 1445642041 -0.446045 -0.801086 0.073792 0.392334 1445642041 -0.446045 -0.801086 0.073792 0.392334 1445642041 -0.446045 -0.801086 0.073792 0.392334 1445642041 -0.446045 -0.801086 0.073792 0.392334 1445642041 -0.446045 -0.801086 0.073792 0.392334 1445642041 -0.446045 -0.801086 0.073792 0.392334 1445642041 -0.474426 -0.794800 0.018860 0.377991 1445642041 -0.474426 -0.794800 0.018860 0.377991 1445642041 -0.474426 -0.794800 0.018860 0.377991 1445642041 -0.474426 -0.794800 0.018860 0.377991 1445642041 -0.474426 -0.794800 0.018860 0.377991 1445642041 -0.474426 -0.794800 0.018860 0.377991 1445642041 -0.474060 -0.796509 -0.000916 0.375427 1445642041 -0.474060 -0.796509 -0.000916 0.375427 1445642041 -0.474060 -0.796509 -0.000916 0.375427 1445642041 -0.474060 -0.796509 -0.000916 0.375427 1445642041 -0.474060 -0.796509 -0.000916 0.375427 1445642041 -0.474060 -0.796509 -0.000916 0.375427 1445642041 -0.456360 -0.802246 0.011475 0.384827 1445642041 -0.456360 -0.802246 0.011475 0.384827 1445642041 -0.456360 -0.802246 0.011475 0.384827 1445642041 -0.456360 -0.802246 0.011475 0.384827 1445642041 -0.456360 -0.802246 0.011475 0.384827 1445642041 -0.456360 -0.802246 0.011475 0.384827 1445642041 -0.456360 -0.802246 0.011475 0.384827 1445642041 -0.432190 -0.804871 0.045776 0.404236 1445642041 -0.432190 -0.804871 0.045776 0.404236 1445642041 -0.432190 -0.804871 0.045776 0.404236 1445642041 -0.432190 -0.804871 0.045776 0.404236 1445642041 -0.432190 -0.804871 0.045776 0.404236 1445642041 -0.400452 -0.801758 0.098511 0.432556 1445642041 -0.400452 -0.801758 0.098511 0.432556 1445642041 -0.400452 -0.801758 0.098511 0.432556 1445642041 -0.400452 -0.801758 0.098511 0.432556 1445642041 -0.400452 -0.801758 0.098511 0.432556 1445642041 -0.400452 -0.801758 0.098511 0.432556 1445642041 -0.350952 -0.796387 0.169067 0.462646 1445642041 -0.350952 -0.796387 0.169067 0.462646 1445642041 -0.350952 -0.796387 0.169067 0.462646 1445642041 -0.350952 -0.796387 0.169067 0.462646 1445642041 -0.350952 -0.796387 0.169067 0.462646 1445642041 -0.350952 -0.796387 0.169067 0.462646 1445642041 -0.289612 -0.782776 0.254456 0.488586 1445642041 -0.289612 -0.782776 0.254456 0.488586 1445642041 -0.289612 -0.782776 0.254456 0.488586 1445642041 -0.289612 -0.782776 0.254456 0.488586 1445642041 -0.289612 -0.782776 0.254456 0.488586 1445642041 -0.289612 -0.782776 0.254456 0.488586 1445642041 -0.230042 -0.754822 0.344055 0.508911 1445642041 -0.230042 -0.754822 0.344055 0.508911 1445642041 -0.230042 -0.754822 0.344055 0.508911 1445642041 -0.230042 -0.754822 0.344055 0.508911 1445642041 -0.230042 -0.754822 0.344055 0.508911 1445642041 -0.230042 -0.754822 0.344055 0.508911 1445642041 -0.174805 -0.712280 0.429565 0.526794 1445642041 -0.174805 -0.712280 0.429565 0.526794 1445642041 -0.174805 -0.712280 0.429565 0.526794 1445642041 -0.174805 -0.712280 0.429565 0.526794 1445642041 
-0.034607 -0.608276 0.572815 0.548279 1445642045 -0.005310 -0.586609 0.595276 0.549011 1445642045 -0.005310 -0.586609 0.595276 0.549011 1445642045 -0.005310 -0.586609 0.595276 0.549011 1445642045 -0.005310 -0.586609 0.595276 0.549011 1445642045 -0.005310 -0.586609 0.595276 0.549011 1445642045 -0.005310 -0.586609 0.595276 0.549011 1445642045 0.023438 -0.558228 0.620178 0.550598 1445642045 0.023438 -0.558228 0.620178 0.550598 1445642045 0.023438 -0.558228 0.620178 0.550598 1445642045 0.023438 -0.558228 0.620178 0.550598 1445642046 0.023438 -0.558228 0.620178 0.550598 1445642046 0.023438 -0.558228 0.620178 0.550598 1445642046 0.023438 -0.558228 0.620178 0.550598 1445642046 0.048096 -0.527161 0.644653 0.551514 1445642046 0.048096 -0.527161 0.644653 0.551514 1445642046 0.048096 -0.527161 0.644653 0.551514 1445642046 0.048096 -0.527161 0.644653 0.551514 1445642046 0.048096 -0.527161 0.644653 0.551514 1445642046 0.048096 -0.527161 0.644653 0.551514 1445642046 0.066040 -0.498962 0.664551 0.552246 1445642046 0.066040 -0.498962 0.664551 0.552246 1445642046 0.066040 -0.498962 0.664551 0.552246 1445642046 0.066040 -0.498962 0.664551 0.552246 1445642046 0.066040 -0.498962 0.664551 0.552246 1445642046 0.066040 -0.498962 0.664551 0.552246 1445642046 0.073792 -0.482361 0.677673 0.550110 1445642046 0.073792 -0.482361 0.677673 0.550110 1445642046 0.073792 -0.482361 0.677673 0.550110 1445642046 0.073792 -0.482361 0.677673 0.550110 1445642046 0.073792 -0.482361 0.677673 0.550110 1445642046 0.073792 -0.482361 0.677673 0.550110 1445642046 0.073792 -0.482361 0.677673 0.550110 1445642046 0.064392 -0.482971 0.678772 0.549377 1445642046 0.064392 -0.482971 0.678772 0.549377 1445642046 0.064392 -0.482971 0.678772 0.549377 1445642046 0.064392 -0.482971 0.678772 0.549377 1445642046 0.064392 -0.482971 0.678772 0.549377 1445642046 0.064392 -0.482971 0.678772 0.549377 1445642046 0.035645 -0.504028 0.666382 0.548279 1445642046 0.035645 -0.504028 0.666382 0.548279 1445642046 0.035645 -0.504028 0.666382 0.548279 1445642046 0.035645 -0.504028 0.666382 0.548279 1445642046 0.035645 -0.504028 0.666382 0.548279 1445642046 0.035645 -0.504028 0.666382 0.548279 1445642046 -0.012939 -0.542114 0.636902 0.547974 1445642046 -0.012939 -0.542114 0.636902 0.547974 1445642046 -0.012939 -0.542114 0.636902 0.547974 1445642046 -0.012939 -0.542114 0.636902 0.547974 1445642046 -0.012939 -0.542114 0.636902 0.547974 1445642046 -0.012939 -0.542114 0.636902 0.547974 1445642046 -0.076904 -0.591309 0.588867 0.545593 1445642046 -0.076904 -0.591309 0.588867 0.545593 1445642046 -0.076904 -0.591309 0.588867 0.545593 1445642046 -0.076904 -0.591309 0.588867 0.545593 1445642046 -0.076904 -0.591309 0.588867 0.545593 1445642046 -0.076904 -0.591309 0.588867 0.545593 1445642046 -0.147949 -0.644470 0.524719 0.536072 1445642046 -0.147949 -0.644470 0.524719 0.536072 1445642046 -0.147949 -0.644470 0.524719 0.536072 1445642046 -0.147949 -0.644470 0.524719 0.536072 1445642046 -0.147949 -0.644470 0.524719 0.536072 1445642046 -0.147949 -0.644470 0.524719 0.536072 1445642046 -0.220215 -0.693542 0.446533 0.520630 1445642046 -0.220215 -0.693542 0.446533 0.520630 1445642046 -0.220215 -0.693542 0.446533 0.520630 1445642046 -0.220215 -0.693542 0.446533 0.520630 1445642046 -0.220215 -0.693542 0.446533 0.520630 1445642046 -0.220215 -0.693542 0.446533 0.520630 1445642046 -0.284424 -0.736511 0.362854 0.494934 1445642046 -0.284424 -0.736511 0.362854 0.494934 1445642046 -0.284424 -0.736511 0.362854 0.494934 1445642046 -0.284424 -0.736511 0.362854 0.494934 1445642046 -0.284424 -0.736511 0.362854 0.494934 1445642046 -0.284424 -0.736511 0.362854 0.494934 1445642046 -0.336670 -0.770264 0.274475 0.466919 1445642046 -0.336670 -0.770264 0.274475 0.466919 1445642046 -0.336670 -0.770264 0.274475 0.466919 1445642046 -0.336670 -0.770264 0.274475 0.466919 1445642046 -0.336670 -0.770264 0.274475 0.466919 1445642046 -0.376038 -0.789673 0.190247 0.445923 1445642046 -0.376038 -0.789673 0.190247 0.445923 1445642046 -0.376038 -0.789673 0.190247 0.445923 1445642046 -0.376038 -0.789673 0.190247 0.445923 1445642046 -0.376038 -0.789673 0.190247 0.445923 1445642046 -0.376038 -0.789673 0.190247 0.445923 1445642046 -0.402100 -0.796326 0.127014 0.433716 1445642046 -0.402100 -0.796326 0.127014 0.433716 1445642046 -0.402100 -0.796326 0.127014 0.433716 1445642046 -0.402100 -0.796326 0.127014 0.433716 1445642046 -0.402100 -0.796326 0.127014 0.433716 1445642046 -0.403198 -0.801392 0.095642 0.431396 1445642046 -0.403198 -0.801392 0.095642 0.431396 1445642046 -0.403198 -0.801392 0.095642 0.431396 1445642046 -0.403198 -0.801392 0.095642 0.431396 1445642046 -0.403198 -0.801392 0.095642 0.431396 1445642046 -0.403198 -0.801392 0.095642 0.431396 1445642046 -0.403198 -0.801392 0.095642 0.431396 1445642046 -0.377014 -0.808228 0.099976 0.441162 1445642046 -0.377014 -0.808228 0.099976 0.441162 1445642046 -0.377014 -0.808228 0.099976 0.441162 1445642046 -0.377014 -0.808228 0.099976 0.441162 1445642046 -0.377014 -0.808228 0.099976 0.441162 1445642046 -0.377014 -0.808228 0.099976 0.441162 1445642046 -0.339417 -0.810608 0.133972 0.458069 1445642046 -0.339417 -0.810608 0.133972 0.458069 1445642046 -0.339417 -0.810608 0.133972 0.458069 1445642046 -0.339417 -0.810608 0.133972 0.458069 1445642046 -0.339417 -0.810608 0.133972 0.458069 1445642046 -0.339417 -0.810608 0.133972 0.458069 1445642046 -0.299194 -0.803223 0.187744 0.479675 1445642046 -0.299194 -0.803223 0.187744 0.479675 1445642046 -0.299194 -0.803223 0.187744 0.479675 1445642046 -0.299194 -0.803223 0.187744 0.479675 1445642046 -0.299194 -0.803223 0.187744 0.479675 1445642046 -0.299194 -0.803223 0.187744 0.479675 1445642046 -0.251587 -0.785828 0.255859 0.503662 1445642046 -0.251587 -0.785828 0.255859 0.503662 1445642046 -0.251587 -0.785828 0.255859 0.503662 1445642046 -0.251587 -0.785828 0.255859 0.503662 1445642047 -0.251587 -0.785828 0.255859 0.503662 1445642047 -0.251587 -0.785828 0.255859 0.503662 1445642047 -0.198730 -0.756897 0.332764 0.526184 1445642047 -0.198730 -0.756897 0.332764 0.526184 1445642047 -0.198730 -0.756897 0.332764 0.526184 1445642047 -0.198730 -0.756897 0.332764 0.526184 1445642047 -0.198730 -0.756897 0.332764 0.526184 1445642047 -0.143005 -0.717590 0.414551 0.541077 1445642047 -0.143005 -0.717590 0.414551 0.541077 1445642047 -0.143005 -0.717590 0.414551 0.541077 1445642047 -0.143005 -0.717590 0.414551 0.541077 1445642047 -0.143005 -0.717590 0.414551 0.541077 1445642047 -0.143005 -0.717590 0.414551 0.541077 1445642047 -0.143005 -0.717590 0.414551 0.541077 1445642047 -0.089294 -0.667480 0.491638 0.552063 1445642047 -0.089294 -0.667480 0.491638 0.552063 1445642047 -0.089294 -0.667480 0.491638 0.552063 1445642047 -0.089294 -0.667480 0.491638 0.552063 1445642047 -0.089294 -0.667480 0.491638 0.552063 1445642047 -0.089294 -0.667480 0.491638 0.552063 1445642047 -0.034241 -0.609741 0.560852 0.559021 1445642047 -0.034241 -0.609741 0.560852 0.559021 1445642047 -0.034241 -0.609741 0.560852 0.559021 1445642047 -0.034241 -0.609741 0.560852 0.559021 1445642047 -0.034241 -0.609741 0.560852 0.559021 1445642047 -0.034241 -0.609741 0.560852 0.559021 1445642047 0.022583 -0.547546 0.621155 0.560181 1445642047 0.022583 -0.547546 0.621155 0.560181 1445642047 0.022583 -0.547546 0.621155 0.560181 1445642047 0.022583 -0.547546 0.621155 0.560181 1445642047 0.022583 -0.547546 0.621155 0.560181 1445642047 0.022583 -0.547546 0.621155 0.560181 1445642047 0.074524 -0.483826 0.672241 0.555359 1445642047 0.074524 -0.483826 0.672241 0.555359 1445642047 0.074524 -0.483826 0.672241 0.555359 1445642047 0.074524 -0.483826 0.672241 0.555359 1445642047 0.074524 -0.483826 0.672241 0.555359 1445642047 0.074524 -0.483826 0.672241 0.555359 1445642047 0.110535 -0.425354 0.707886 0.552917 1445642047 0.110535 -0.425354 0.707886 0.552917 1445642047 0.110535 -0.425354 0.707886 0.552917 1445642047 0.110535 -0.425354 0.707886 0.552917 1445642047 0.110535 -0.425354 0.707886 0.552917 1445642047 0.110535 -0.425354 0.707886 0.552917 1445642047 0.134521 -0.382507 0.726257 0.555054 1445642047 0.134521 -0.382507 0.726257 0.555054 1445642047 0.134521 -0.382507 0.726257 0.555054 1445642047 0.134521 -0.382507 0.726257 0.555054 1445642047 0.134521 -0.382507 0.726257 0.555054 1445642047 0.138306 -0.364929 0.735779 0.553406 1445642047 0.138306 -0.364929 0.735779 0.553406 1445642047 0.138306 -0.364929 0.735779 0.553406 1445642047 0.138306 -0.364929 0.735779 0.553406 1445642047 0.138306 -0.364929 0.735779 0.553406 1445642047 0.138306 -0.364929 0.735779 0.553406 1445642047 0.118774 -0.379028 0.729065 0.557312 1445642047 0.118774 -0.379028 0.729065 0.557312 1445642047 0.118774 -0.379028 0.729065 0.557312 1445642047 0.118774 -0.379028 0.729065 0.557312 1445642047 0.118774 -0.379028 0.729065 0.557312 1445642047 0.118774 -0.379028 0.729065 0.557312 1445642047 0.083191 -0.414001 0.712158 0.560791 1445642047 0.083191 -0.414001 0.712158 0.560791 1445642047 0.083191 -0.414001 0.712158 0.560791 1445642047 0.083191 -0.414001 0.712158 0.560791 1445642047 0.083191 -0.414001 0.712158 0.560791 1445642047 0.083191 -0.414001 0.712158 0.560791 1445642047 0.031433 -0.462585 0.682129 0.565369 1445642047 0.031433 -0.462585 0.682129 0.565369 1445642047 0.031433 -0.462585 0.682129 0.565369 1445642047 0.031433 -0.462585 0.682129 0.565369 1445642047 0.031433 -0.462585 0.682129 0.565369 1445642047 0.031433 -0.462585 0.682129 0.565369 1445642047 -0.029968 -0.518921 0.639099 0.566833 1445642047 -0.029968 -0.518921 0.639099 0.566833 1445642047 -0.029968 -0.518921 0.639099 0.566833 1445642047 -0.029968 -0.518921 0.639099 0.566833 1445642047 -0.029968 -0.518921 0.639099 0.566833 1445642047 -0.029968 -0.518921 0.639099 0.566833 1445642047 -0.095337 -0.578003 0.584534 0.561340 1445642047 -0.095337 -0.578003 0.584534 0.561340 1445642047 -0.095337 -0.578003 0.584534 0.561340 1445642047 -0.095337 -0.578003 0.584534 0.561340 1445642047 -0.095337 -0.578003 0.584534 0.561340 1445642047 -0.095337 -0.578003 0.584534 0.561340 1445642047 -0.160522 -0.633606 0.518982 0.550842 1445642047 -0.160522 -0.633606 0.518982 0.550842 1445642047 -0.160522 -0.633606 0.518982 0.550842 1445642047 -0.160522 -0.633606 0.518982 0.550842 1445642047 -0.160522 -0.633606 0.518982 0.550842 1445642047 -0.160522 -0.633606 0.518982 0.550842 1445642047 -0.221130 -0.682312 0.447571 0.534119 1445642047 -0.221130 -0.682312 0.447571 0.534119 1445642047 -0.221130 -0.682312 0.447571 0.534119 1445642047 -0.221130 -0.682312 0.447571 0.534119 1445642047 -0.221130 -0.682312 0.447571 0.534119 1445642047 -0.221130 -0.682312 0.447571 0.534119 1445642047 -0.271729 -0.724365 0.377563 0.508850 1445642047 -0.271729 -0.724365 0.377563 0.508850 1445642047 -0.271729 -0.724365 0.377563 0.508850 1445642047 -0.271729 -0.724365 0.377563 0.508850 1445642047 -0.271729 -0.724365 0.377563 0.508850 1445642047 -0.313782 -0.758850 0.308533 0.480103 1445642047 -0.313782 -0.758850 0.308533 0.480103 1445642047 -0.313782 -0.758850 0.308533 0.480103 1445642047 -0.313782 -0.758850 0.308533 0.480103 1445642047 -0.313782 -0.758850 0.308533 0.480103 1445642047 -0.313782 -0.758850 0.308533 0.480103 1445642048 -0.351563 -0.783691 0.240540 0.452148 1445642048 -0.351563 -0.783691 0.240540 0.452148 1445642048 -0.351563 -0.783691 0.240540 0.452148 1445642048 -0.351563 -0.783691 0.240540 0.452148 1445642048 -0.351563 -0.783691 0.240540 0.452148 1445642048 -0.351563 -0.783691 0.240540 0.452148 1445642048 -0.381287 -0.800354 0.178345 0.426941 1445642048 -0.381287 -0.800354 0.178345 0.426941 1445642048 -0.381287 -0.800354 0.178345 0.426941 1445642048 -0.381287 -0.800354 0.178345 0.426941 1445642048 -0.381287 -0.800354 0.178345 0.426941 1445642048 -0.381287 -0.800354 0.178345 0.426941 1445642048 -0.399719 -0.810486 0.129517 0.408142 1445642048 -0.399719 -0.810486 0.129517 0.408142 1445642048 -0.399719 -0.810486 0.129517 0.408142 1445642048 -0.399719 -0.810486 0.129517 0.408142 1445642048 -0.399719 -0.810486 0.129517 0.408142 1445642048 -0.399719 -0.810486 0.129517 0.408142 1445642048 -0.407227 -0.814148 0.100159 0.401611 1445642048 -0.407227 -0.814148 0.100159 0.401611 1445642048 -0.407227 -0.814148 0.100159 0.401611 1445642048 -0.407227 -0.814148 0.100159 0.401611 1445642048 -0.407227 -0.814148 0.100159 0.401611 1445642048 -0.407227 -0.814148 0.100159 0.401611 1445642048 -0.400269 -0.814941 0.095337 0.408142 1445642048 -0.400269 -0.814941 0.095337 0.408142 1445642048 -0.400269 -0.814941 0.095337 0.408142 1445642048 -0.400269 -0.814941 0.095337 0.408142 1445642048 -0.400269 -0.814941 0.095337 0.408142 1445642048 -0.400269 -0.814941 0.095337 0.408142 1445642048 -0.372559 -0.816650 0.118835 0.424561 1445642048 -0.372559 -0.816650 0.118835 0.424561 1445642048 -0.372559 -0.816650 0.118835 0.424561 1445642048 -0.372559 -0.816650 0.118835 0.424561 1445642048 -0.372559 -0.816650 0.118835 0.424561 1445642048 -0.372559 -0.816650 0.118835 0.424561 1445642048 -0.333801 -0.813354 0.166443 0.446472 1445642048 -0.333801 -0.813354 0.166443 0.446472 1445642048 -0.333801 -0.813354 0.166443 0.446472 1445642048 -0.333801 -0.813354 0.166443 0.446472 1445642048 -0.333801 -0.813354 0.166443 0.446472 1445642048 -0.333801 -0.813354 0.166443 0.446472 1445642048 -0.289185 -0.800659 0.229675 0.471802 1445642048 -0.289185 -0.800659 0.229675 0.471802 1445642048 -0.289185 -0.800659 0.229675 0.471802 1445642048 -0.289185 -0.800659 0.229675 0.471802 1445642048 -0.289185 -0.800659 0.229675 0.471802 1445642048 -0.289185 -0.800659 0.229675 0.471802 1445642048 -0.239380 -0.776855 0.302795 0.497498 1445642048 -0.239380 -0.776855 0.302795 0.497498 1445642048 -0.239380 -0.776855 0.302795 0.497498 1445642048 -0.239380 -0.776855 0.302795 0.497498 1445642048 -0.239380 -0.776855 0.302795 0.497498 1445642048 -0.239380 -0.776855 0.302795 0.497498 1445642048 -0.184631 -0.742737 0.380737 0.518921 1445642048 -0.184631 -0.742737 0.380737 0.518921 1445642048 -0.184631 -0.742737 0.380737 0.518921 1445642048 -0.184631 -0.742737 0.380737 0.518921 1445642048 -0.127380 -0.698730 0.457153 0.535217 1445642048 -0.127380 -0.698730 0.457153 0.535217 1445642048 -0.127380 -0.698730 0.457153 0.535217 1445642048 -0.127380 -0.698730 0.457153 0.535217 1445642048 -0.127380 -0.698730 0.457153 0.535217 1445642048 -0.127380 -0.698730 0.457153 0.535217 1445642048 -0.070679 -0.647888 0.525146 0.547180 1445642048 -0.070679 -0.647888 0.525146 0.547180 1445642048 -0.070679 -0.647888 0.525146 0.547180 1445642048 -0.070679 -0.647888 0.525146 0.547180 1445642048 -0.070679 -0.647888 0.525146 0.547180 1445642048 -0.070679 -0.647888 0.525146 0.547180 1445642048 -0.070679 -0.647888 0.525146 0.547180 1445642048 -0.013367 -0.592590 0.584167 0.554443 1445642048 -0.013367 -0.592590 0.584167 0.554443 1445642048 -0.013367 -0.592590 0.584167 0.554443 1445642048 -0.013367 -0.592590 0.584167 0.554443 1445642048 -0.013367 -0.592590 0.584167 0.554443 1445642048 0.041077 -0.535583 0.635254 0.554871 1445642048 0.041077 -0.535583 0.635254 0.554871 1445642048 0.041077 -0.535583 0.635254 0.554871 1445642048 0.041077 -0.535583 0.635254 0.554871 1445642048 0.041077 -0.535583 0.635254 0.554871 1445642048 0.041077 -0.535583 0.635254 0.554871 1445642048 0.083557 -0.481873 0.674805 0.552673 1445642048 0.083557 -0.481873 0.674805 0.552673 1445642048 0.083557 -0.481873 0.674805 0.552673 1445642048 0.083557 -0.481873 0.674805 0.552673 1445642048 0.083557 -0.481873 0.674805 0.552673 1445642048 0.083557 -0.481873 0.674805 0.552673 1445642048 0.083557 -0.481873 0.674805 0.552673 1445642048 0.110596 -0.442139 0.697021 0.553528 1445642048 0.110596 -0.442139 0.697021 0.553528 1445642048 0.110596 -0.442139 0.697021 0.553528 1445642048 0.110596 -0.442139 0.697021 0.553528 1445642048 0.110596 -0.442139 0.697021 0.553528 1445642048 0.110596 -0.442139 0.697021 0.553528 1445642048 0.120850 -0.423706 0.705261 0.555359 1445642048 0.120850 -0.423706 0.705261 0.555359 1445642048 0.120850 -0.423706 0.705261 0.555359 1445642048 0.120850 -0.423706 0.705261 0.555359 1445642048 0.120850 -0.423706 0.705261 0.555359 1445642048 0.120850 -0.423706 0.705261 0.555359 1445642048 0.108398 -0.429260 0.698486 0.562134 1445642048 0.108398 -0.429260 0.698486 0.562134 1445642048 0.108398 -0.429260 0.698486 0.562134 1445642048 0.108398 -0.429260 0.698486 0.562134 1445642048 0.108398 -0.429260 0.698486 0.562134 1445642048 0.108398 -0.429260 0.698486 0.562134 1445642048 0.078308 -0.453369 0.681091 0.569580 1445642049 0.078308 -0.453369 0.681091 0.569580 1445642049 0.078308 -0.453369 0.681091 0.569580 1445642049 0.078308 -0.453369 0.681091 0.569580 1445642049 0.078308 -0.453369 0.681091 0.569580 1445642049 0.078308 -0.453369 0.681091 0.569580 1445642049 0.078308 -0.453369 0.681091 0.569580 1445642049 0.036011 -0.492249 0.653870 0.573425 1445642049 0.036011 -0.492249 0.653870 0.573425 1445642049 0.036011 -0.492249 0.653870 0.573425 1445642049 0.036011 -0.492249 0.653870 0.573425 1445642049 0.036011 -0.492249 0.653870 0.573425 1445642049 -0.015076 -0.540588 0.614380 0.574524 1445642049 -0.015076 -0.540588 0.614380 0.574524 1445642049 -0.015076 -0.540588 0.614380 0.574524 1445642049 -0.015076 -0.540588 0.614380 0.574524 1445642049 -0.015076 -0.540588 0.614380 0.574524 1445642049 -0.015076 -0.540588 0.614380 0.574524 1445642049 -0.015076 -0.540588 0.614380 0.574524 1445642049 -0.075073 -0.593262 0.562439 0.570984 1445642049 -0.075073 -0.593262 0.562439 0.570984 1445642049 -0.075073 -0.593262 0.562439 0.570984 1445642049 -0.075073 -0.593262 0.562439 0.570984 1445642049 -0.075073 -0.593262 0.562439 0.570984 1445642049 -0.138367 -0.644409 0.499817 0.561951 1445642049 -0.138367 -0.644409 0.499817 0.561951 1445642049 -0.138367 -0.644409 0.499817 0.561951 1445642049 -0.138367 -0.644409 0.499817 0.561951 1445642049 -0.138367 -0.644409 0.499817 0.561951 1445642049 -0.138367 -0.644409 0.499817 0.561951 1445642049 -0.138367 -0.644409 0.499817 0.561951 1445642049 -0.198120 -0.691650 0.431274 0.544373 1445642049 -0.198120 -0.691650 0.431274 0.544373 1445642049 -0.198120 -0.691650 0.431274 0.544373 1445642049 -0.198120 -0.691650 0.431274 0.544373 1445642049 -0.198120 -0.691650 0.431274 0.544373 1445642049 -0.198120 -0.691650 0.431274 0.544373 1445642049 -0.252869 -0.733826 0.358765 0.518494 1445642049 -0.252869 -0.733826 0.358765 0.518494 1445642049 -0.252869 -0.733826 0.358765 0.518494 1445642049 -0.252869 -0.733826 0.358765 0.518494 1445642049 -0.302979 -0.768188 0.285400 0.486511 1445642049 -0.302979 -0.768188 0.285400 0.486511 1445642049 -0.302979 -0.768188 0.285400 0.486511 1445642049 -0.302979 -0.768188 0.285400 0.486511 1445642049 -0.302979 -0.768188 0.285400 0.486511 1445642049 -0.302979 -0.768188 0.285400 0.486511 1445642049 -0.302979 -0.768188 0.285400 0.486511 1445642049 -0.348389 -0.792908 0.214905 0.451416 1445642049 -0.348389 -0.792908 0.214905 0.451416 1445642049 -0.348389 -0.792908 0.214905 0.451416 1445642049 -0.348389 -0.792908 0.214905 0.451416 1445642049 -0.348389 -0.792908 0.214905 0.451416 1445642049 -0.348389 -0.792908 0.214905 0.451416 1445642049 -0.383484 -0.809937 0.150879 0.417358 1445642049 -0.383484 -0.809937 0.150879 0.417358 1445642049 -0.383484 -0.809937 0.150879 0.417358 1445642049 -0.383484 -0.809937 0.150879 0.417358 1445642049 -0.383484 -0.809937 0.150879 0.417358 1445642049 -0.383484 -0.809937 0.150879 0.417358 1445642049 -0.383484 -0.809937 0.150879 0.417358 1445642049 -0.403137 -0.821533 0.099243 0.390747 1445642049 -0.403137 -0.821533 0.099243 0.390747 1445642049 -0.403137 -0.821533 0.099243 0.390747 1445642049 -0.403137 -0.821533 0.099243 0.390747 1445642049 -0.403137 -0.821533 0.099243 0.390747 1445642049 -0.403137 -0.821533 0.099243 0.390747 1445642049 -0.403625 -0.830811 0.069702 0.376831 1445642049 -0.403625 -0.830811 0.069702 0.376831 1445642049 -0.403625 -0.830811 0.069702 0.376831 1445642049 -0.403625 -0.830811 0.069702 0.376831 1445642049 -0.403625 -0.830811 0.069702 0.376831 1445642049 -0.403625 -0.830811 0.069702 0.376831 1445642049 -0.403625 -0.830811 0.069702 0.376831 1445642049 -0.395325 -0.835449 0.061157 0.376892 1445642049 -0.395325 -0.835449 0.061157 0.376892 1445642049 -0.395325 -0.835449 0.061157 0.376892 1445642049 -0.395325 -0.835449 0.061157 0.376892 1445642049 -0.395325 -0.835449 0.061157 0.376892 1445642049 -0.395325 -0.835449 0.061157 0.376892 1445642049 -0.371094 -0.840271 0.078247 0.387512 1445642049 -0.371094 -0.840271 0.078247 0.387512 1445642049 -0.371094 -0.840271 0.078247 0.387512 1445642049 -0.371094 -0.840271 0.078247 0.387512 1445642049 -0.371094 -0.840271 0.078247 0.387512 1445642049 -0.340698 -0.840881 0.117737 0.403687 1445642049 -0.340698 -0.840881 0.117737 0.403687 1445642049 -0.340698 -0.840881 0.117737 0.403687 1445642049 -0.340698 -0.840881 0.117737 0.403687 1445642049 -0.340698 -0.840881 0.117737 0.403687 1445642049 -0.340698 -0.840881 0.117737 0.403687 1445642049 -0.340698 -0.840881 0.117737 0.403687 1445642049 -0.305847 -0.834412 0.172180 0.424927 1445642049 -0.305847 -0.834412 0.172180 0.424927 1445642049 -0.305847 -0.834412 0.172180 0.424927 1445642049 -0.305847 -0.834412 0.172180 0.424927 1445642049 -0.305847 -0.834412 0.172180 0.424927 1445642049 -0.263550 -0.820007 0.238708 0.448547 1445642049 -0.263550 -0.820007 0.238708 0.448547 1445642049 -0.263550 -0.820007 0.238708 0.448547 1445642049 -0.263550 -0.820007 0.238708 0.448547 1445642049 -0.263550 -0.820007 0.238708 0.448547 1445642049 -0.263550 -0.820007 0.238708 0.448547 1445642049 -0.215149 -0.795166 0.313416 0.472412 1445642049 -0.215149 -0.795166 0.313416 0.472412 1445642049 -0.215149 -0.795166 0.313416 0.472412 1445642049 -0.215149 -0.795166 0.313416 0.472412 1445642049 -0.215149 -0.795166 0.313416 0.472412 1445642049 -0.215149 -0.795166 0.313416 0.472412 1445642049 -0.163757 -0.759521 0.390869 0.493530 1445642050 -0.163757 -0.759521 0.390869 0.493530 1445642050 -0.163757 -0.759521 0.390869 0.493530 1445642050 -0.163757 -0.759521 0.390869 0.493530 1445642050 -0.163757 -0.759521 0.390869 0.493530 1445642050 -0.163757 -0.759521 0.390869 0.493530 1445642050 -0.109680 -0.713928 0.466003 0.510986 1445642050 -0.109680 -0.713928 0.466003 0.510986 1445642050 -0.109680 -0.713928 0.466003 0.510986 1445642050 -0.109680 -0.713928 0.466003 0.510986 1445642050 -0.109680 -0.713928 0.466003 0.510986 1445642050 -0.109680 -0.713928 0.466003 0.510986 1445642050 -0.052124 -0.661316 0.534485 0.523682 1445642050 -0.052124 -0.661316 0.534485 0.523682 1445642050 -0.052124 -0.661316 0.534485 0.523682 1445642050 -0.052124 -0.661316 0.534485 0.523682 1445642050 -0.052124 -0.661316 0.534485 0.523682 1445642050 -0.052124 -0.661316 0.534485 0.523682 1445642050 -0.052124 -0.661316 0.534485 0.523682 1445642050 0.004150 -0.603333 0.594971 0.530945 1445642050 0.004150 -0.603333 0.594971 0.530945 1445642050 0.004150 -0.603333 0.594971 0.530945 1445642050 0.004150 -0.603333 0.594971 0.530945 1445642050 0.004150 -0.603333 0.594971 0.530945 1445642050 0.004150 -0.603333 0.594971 0.530945 1445642050 0.056091 -0.544800 0.645508 0.532288 1445642050 0.056091 -0.544800 0.645508 0.532288 1445642050 0.056091 -0.544800 0.645508 0.532288 1445642050 0.056091 -0.544800 0.645508 0.532288 1445642050 0.056091 -0.544800 0.645508 0.532288 1445642050 0.056091 -0.544800 0.645508 0.532288 1445642050 0.098267 -0.493225 0.682800 0.529846 1445642050 0.098267 -0.493225 0.682800 0.529846 1445642050 0.098267 -0.493225 0.682800 0.529846 1445642050 0.098267 -0.493225 0.682800 0.529846 1445642050 0.098267 -0.493225 0.682800 0.529846 1445642050 0.123230 -0.459595 0.705322 0.525452 1445642050 0.123230 -0.459595 0.705322 0.525452 1445642050 0.123230 -0.459595 0.705322 0.525452 1445642050 0.123230 -0.459595 0.705322 0.525452 1445642050 0.123230 -0.459595 0.705322 0.525452 1445642050 0.123230 -0.459595 0.705322 0.525452 1445642050 0.123230 -0.459595 0.705322 0.525452 1445642050 0.124329 -0.449646 0.711731 0.525146 1445642050 0.124329 -0.449646 0.711731 0.525146 1445642050 0.124329 -0.449646 0.711731 0.525146 1445642050 0.124329 -0.449646 0.711731 0.525146 1445642050 0.124329 -0.449646 0.711731 0.525146 1445642050 0.124329 -0.449646 0.711731 0.525146 1445642050 0.104248 -0.462402 0.703308 0.529724 1445642050 0.104248 -0.462402 0.703308 0.529724 1445642050 0.104248 -0.462402 0.703308 0.529724 1445642050 0.104248 -0.462402 0.703308 0.529724 1445642050 0.104248 -0.462402 0.703308 0.529724 1445642050 0.104248 -0.462402 0.703308 0.529724 1445642050 0.068237 -0.493286 0.682861 0.534485 1445642050 0.068237 -0.493286 0.682861 0.534485 1445642050 0.068237 -0.493286 0.682861 0.534485 1445642050 0.068237 -0.493286 0.682861 0.534485 1445642050 0.068237 -0.493286 0.682861 0.534485 1445642050 0.068237 -0.493286 0.682861 0.534485 1445642050 0.019653 -0.538635 0.648010 0.538086 1445642050 0.019653 -0.538635 0.648010 0.538086 1445642050 0.019653 -0.538635 0.648010 0.538086 1445642050 0.019653 -0.538635 0.648010 0.538086 1445642050 0.019653 -0.538635 0.648010 0.538086 1445642050 0.019653 -0.538635 0.648010 0.538086 1445642050 -0.038086 -0.589172 0.600647 0.539124 1445642050 -0.038086 -0.589172 0.600647 0.539124 1445642050 -0.038086 -0.589172 0.600647 0.539124 1445642050 -0.038086 -0.589172 0.600647 0.539124 1445642050 -0.038086 -0.589172 0.600647 0.539124 1445642050 -0.038086 -0.589172 0.600647 0.539124 1445642050 -0.098572 -0.637512 0.546143 0.534302 1445642050 -0.098572 -0.637512 0.546143 0.534302 1445642050 -0.098572 -0.637512 0.546143 0.534302 1445642050 -0.098572 -0.637512 0.546143 0.534302 1445642050 -0.098572 -0.637512 0.546143 0.534302 1445642050 -0.098572 -0.637512 0.546143 0.534302 1445642050 -0.158875 -0.682068 0.485474 0.523315 1445642050 -0.158875 -0.682068 0.485474 0.523315 1445642050 -0.158875 -0.682068 0.485474 0.523315 1445642050 -0.158875 -0.682068 0.485474 0.523315 1445642050 -0.158875 -0.682068 0.485474 0.523315 1445642050 -0.158875 -0.682068 0.485474 0.523315 1445642050 -0.213623 -0.724548 0.419373 0.503540 1445642050 -0.213623 -0.724548 0.419373 0.503540 1445642050 -0.213623 -0.724548 0.419373 0.503540 1445642050 -0.213623 -0.724548 0.419373 0.503540 1445642050 -0.213623 -0.724548 0.419373 0.503540 1445642050 -0.213623 -0.724548 0.419373 0.503540 1445642050 -0.264893 -0.762146 0.346680 0.478271 1445642050 -0.264893 -0.762146 0.346680 0.478271 1445642050 -0.264893 -0.762146 0.346680 0.478271 1445642050 -0.264893 -0.762146 0.346680 0.478271 1445642050 -0.264893 -0.762146 0.346680 0.478271 1445642050 -0.264893 -0.762146 0.346680 0.478271 1445642050 -0.264893 -0.762146 0.346680 0.478271 1445642050 -0.315063 -0.791687 0.268494 0.449341 1445642050 -0.315063 -0.791687 0.268494 0.449341 1445642050 -0.315063 -0.791687 0.268494 0.449341 1445642050 -0.315063 -0.791687 0.268494 0.449341 1445642050 -0.315063 -0.791687 0.268494 0.449341 1445642050 -0.315063 -0.791687 0.268494 0.449341 1445642050 -0.360962 -0.810486 0.190857 0.419983 1445642050 -0.360962 -0.810486 0.190857 0.419983 1445642050 -0.360962 -0.810486 0.190857 0.419983 1445642050 -0.360962 -0.810486 0.190857 0.419983 1445642050 -0.360962 -0.810486 0.190857 0.419983 1445642050 -0.360962 -0.810486 0.190857 0.419983 1445642050 -0.360962 -0.810486 0.190857 0.419983 1445642050 -0.394226 -0.821228 0.121887 0.394165 1445642050 -0.394226 -0.821228 0.121887 0.394165 1445642051 -0.394226 -0.821228 0.121887 0.394165 1445642051 -0.394226 -0.821228 0.121887 0.394165 1445642051 -0.394226 -0.821228 0.121887 0.394165 1445642051 -0.394226 -0.821228 0.121887 0.394165 1445642051 -0.409058 -0.827148 0.069946 0.378967 1445642051 -0.409058 -0.827148 0.069946 0.378967 1445642051 -0.409058 -0.827148 0.069946 0.378967 1445642051 -0.409058 -0.827148 0.069946 0.378967 1445642051 -0.409058 -0.827148 0.069946 0.378967 1445642051 -0.409058 -0.827148 0.069946 0.378967 1445642051 -0.409058 -0.827148 0.069946 0.378967 1445642051 -0.407593 -0.830505 0.045837 0.376953 1445642051 -0.407593 -0.830505 0.045837 0.376953 1445642051 -0.407593 -0.830505 0.045837 0.376953 1445642051 -0.407593 -0.830505 0.045837 0.376953 1445642051 -0.407593 -0.830505 0.045837 0.376953 1445642051 -0.407593 -0.830505 0.045837 0.376953 1445642051 -0.388245 -0.833740 0.052673 0.389160 1445642051 -0.388245 -0.833740 0.052673 0.389160 1445642051 -0.388245 -0.833740 0.052673 0.389160 1445642051 -0.388245 -0.833740 0.052673 0.389160 1445642051 -0.388245 -0.833740 0.052673 0.389160 1445642051 -0.388245 -0.833740 0.052673 0.389160 1445642051 -0.388245 -0.833740 0.052673 0.389160 1445642051 -0.348450 -0.838684 0.089600 0.408875 1445642051 -0.348450 -0.838684 0.089600 0.408875 1445642051 -0.348450 -0.838684 0.089600 0.408875 1445642051 -0.348450 -0.838684 0.089600 0.408875 1445642051 -0.348450 -0.838684 0.089600 0.408875 1445642051 -0.348450 -0.838684 0.089600 0.408875 1445642051 -0.302979 -0.836365 0.148254 0.432190 1445642051 -0.302979 -0.836365 0.148254 0.432190 1445642051 -0.302979 -0.836365 0.148254 0.432190 1445642051 -0.302979 -0.836365 0.148254 0.432190 1445642051 -0.302979 -0.836365 0.148254 0.432190 1445642051 -0.302979 -0.836365 0.148254 0.432190 1445642051 
-0.251221 -0.756897 0.342896 0.496460 1445642053 -0.251221 -0.756897 0.342896 0.496460 1445642053 -0.251221 -0.756897 0.342896 0.496460 1445642053 -0.251221 -0.756897 0.342896 0.496460 1445642053 -0.251221 -0.756897 0.342896 0.496460 1445642053 -0.294189 -0.782532 0.286011 0.468323 1445642053 -0.294189 -0.782532 0.286011 0.468323 1445642053 -0.294189 -0.782532 0.286011 0.468323 1445642053 -0.294189 -0.782532 0.286011 0.468323 1445642053 -0.294189 -0.782532 0.286011 0.468323 1445642053 -0.294189 -0.782532 0.286011 0.468323 1445642053 -0.325500 -0.805115 0.230835 0.438843 1445642053 -0.325500 -0.805115 0.230835 0.438843 1445642053 -0.325500 -0.805115 0.230835 0.438843 1445642053 -0.325500 -0.805115 0.230835 0.438843 1445642053 -0.325500 -0.805115 0.230835 0.438843 1445642053 -0.325500 -0.805115 0.230835 0.438843 1445642053 -0.348450 -0.821228 0.182678 0.413330 1445642053 -0.348450 -0.821228 0.182678 0.413330 1445642053 -0.348450 -0.821228 0.182678 0.413330 1445642053 -0.348450 -0.821228 0.182678 0.413330 1445642053 -0.365845 -0.830139 0.145203 0.394897 1445642053 -0.365845 -0.830139 0.145203 0.394897 1445642053 -0.365845 -0.830139 0.145203 0.394897 1445642053 -0.365845 -0.830139 0.145203 0.394897 1445642053 -0.365845 -0.830139 0.145203 0.394897 1445642053 -0.365845 -0.830139 0.145203 0.394897 1445642053 -0.378418 -0.832581 0.120667 0.386169 1445642053 -0.378418 -0.832581 0.120667 0.386169 1445642053 -0.378418 -0.832581 0.120667 0.386169 1445642053 -0.378418 -0.832581 0.120667 0.386169 1445642053 -0.378418 -0.832581 0.120667 0.386169 1445642053 -0.378418 -0.832581 0.120667 0.386169 1445642053 -0.378174 -0.832581 0.112183 0.388916 1445642053 -0.378174 -0.832581 0.112183 0.388916 1445642053 -0.378174 -0.832581 0.112183 0.388916 1445642053 -0.378174 -0.832581 0.112183 0.388916 1445642053 -0.378174 -0.832581 0.112183 0.388916 1445642053 -0.378174 -0.832581 0.112183 0.388916 1445642053 -0.363953 -0.830933 0.125610 0.401733 1445642053 -0.363953 -0.830933 0.125610 0.401733 1445642053 -0.363953 -0.830933 0.125610 0.401733 1445642053 -0.363953 -0.830933 0.125610 0.401733 1445642053 -0.363953 -0.830933 0.125610 0.401733 1445642053 -0.363953 -0.830933 0.125610 0.401733 1445642053 -0.338989 -0.825745 0.160339 0.421387 1445642053 -0.338989 -0.825745 0.160339 0.421387 1445642053 -0.338989 -0.825745 0.160339 0.421387 1445642053 -0.338989 -0.825745 0.160339 0.421387 1445642053 -0.338989 -0.825745 0.160339 0.421387 1445642053 -0.338989 -0.825745 0.160339 0.421387 1445642053 -0.338989 -0.825745 0.160339 0.421387 1445642053 -0.300232 -0.816345 0.214478 0.444336 1445642053 -0.300232 -0.816345 0.214478 0.444336 1445642053 -0.300232 -0.816345 0.214478 0.444336 1445642053 -0.300232 -0.816345 0.214478 0.444336 1445642053 -0.300232 -0.816345 0.214478 0.444336 1445642054 -0.300232 -0.816345 0.214478 0.444336 1445642054 -0.253784 -0.798401 0.282166 0.467468 1445642054 -0.253784 -0.798401 0.282166 0.467468 1445642054 -0.253784 -0.798401 0.282166 0.467468 1445642054 -0.253784 -0.798401 0.282166 0.467468 1445642054 -0.253784 -0.798401 0.282166 0.467468 1445642054 -0.253784 -0.798401 0.282166 0.467468 1445642054 -0.205872 -0.769409 0.353027 0.490906 1445642054 -0.205872 -0.769409 0.353027 0.490906 1445642054 -0.205872 -0.769409 0.353027 0.490906 1445642054 -0.205872 -0.769409 0.353027 0.490906 1445642054 -0.205872 -0.769409 0.353027 0.490906 1445642054 -0.153748 -0.731750 0.423828 0.511169 1445642054 -0.153748 -0.731750 0.423828 0.511169 1445642054 -0.153748 -0.731750 0.423828 0.511169 1445642054 -0.153748 -0.731750 0.423828 0.511169 1445642054 -0.153748 -0.731750 0.423828 0.511169 1445642054 -0.153748 -0.731750 0.423828 0.511169 1445642054 -0.099854 -0.686523 0.490601 0.527283 1445642054 -0.099854 -0.686523 0.490601 0.527283 1445642054 -0.099854 -0.686523 0.490601 0.527283 1445642054 -0.099854 -0.686523 0.490601 0.527283 1445642054 -0.099854 -0.686523 0.490601 0.527283 1445642054 -0.099854 -0.686523 0.490601 0.527283 1445642054 -0.099854 -0.686523 0.490601 0.527283 1445642054 -0.044067 -0.636047 0.551086 0.538269 1445642054 -0.044067 -0.636047 0.551086 0.538269 1445642054 -0.044067 -0.636047 0.551086 0.538269 1445642054 -0.044067 -0.636047 0.551086 0.538269 1445642054 -0.044067 -0.636047 0.551086 0.538269 1445642054 0.013428 -0.583740 0.606384 0.539734 1445642054 0.013428 -0.583740 0.606384 0.539734 1445642054 0.013428 -0.583740 0.606384 0.539734 1445642054 0.013428 -0.583740 0.606384 0.539734 1445642054 0.013428 -0.583740 0.606384 0.539734 1445642054 0.013428 -0.583740 0.606384 0.539734 1445642054 0.061707 -0.532593 0.654053 0.533630 1445642054 0.061707 -0.532593 0.654053 0.533630 1445642054 0.061707 -0.532593 0.654053 0.533630 1445642054 0.061707 -0.532593 0.654053 0.533630 1445642054 0.061707 -0.532593 0.654053 0.533630 1445642054 0.061707 -0.532593 0.654053 0.533630 1445642054 0.061707 -0.532593 0.654053 0.533630 1445642054 0.088562 -0.491577 0.683228 0.532593 1445642054 0.088562 -0.491577 0.683228 0.532593 1445642054 0.088562 -0.491577 0.683228 0.532593 1445642054 0.088562 -0.491577 0.683228 0.532593 1445642054 0.088562 -0.491577 0.683228 0.532593 1445642054 0.088562 -0.491577 0.683228 0.532593 1445642054 0.096497 -0.468628 0.696106 0.535217 1445642054 0.096497 -0.468628 0.696106 0.535217 1445642054 0.096497 -0.468628 0.696106 0.535217 1445642054 0.096497 -0.468628 0.696106 0.535217 1445642054 0.096497 -0.468628 0.696106 0.535217 1445642054 0.096497 -0.468628 0.696106 0.535217 1445642054 0.096497 -0.468628 0.696106 0.535217 1445642054 0.083801 -0.468933 0.693298 0.540710 1445642054 0.083801 -0.468933 0.693298 0.540710 1445642054 0.083801 -0.468933 0.693298 0.540710 1445642054 0.083801 -0.468933 0.693298 0.540710 1445642054 0.083801 -0.468933 0.693298 0.540710 1445642054 0.083801 -0.468933 0.693298 0.540710 1445642054 0.053101 -0.491760 0.673462 0.549255 1445642054 0.053101 -0.491760 0.673462 0.549255 1445642054 0.053101 -0.491760 0.673462 0.549255 1445642054 0.053101 -0.491760 0.673462 0.549255 1445642054 0.053101 -0.491760 0.673462 0.549255 1445642054 0.053101 -0.491760 0.673462 0.549255 1445642054 0.012146 -0.529724 0.638977 0.557617 1445642054 0.012146 -0.529724 0.638977 0.557617 1445642054 0.012146 -0.529724 0.638977 0.557617 1445642054 0.012146 -0.529724 0.638977 0.557617 1445642054 0.012146 -0.529724 0.638977 0.557617 1445642054 0.012146 -0.529724 0.638977 0.557617 1445642054 -0.034241 -0.574463 0.596741 0.559204 1445642054 -0.034241 -0.574463 0.596741 0.559204 1445642054 -0.034241 -0.574463 0.596741 0.559204 1445642054 -0.034241 -0.574463 0.596741 0.559204 1445642054 -0.034241 -0.574463 0.596741 0.559204 1445642054 -0.034241 -0.574463 0.596741 0.559204 1445642054 -0.083801 -0.621948 0.546875 0.554138 1445642054 -0.083801 -0.621948 0.546875 0.554138 1445642054 -0.083801 -0.621948 0.546875 0.554138 1445642054 -0.083801 -0.621948 0.546875 0.554138 1445642054 -0.083801 -0.621948 0.546875 0.554138 1445642054 -0.083801 -0.621948 0.546875 0.554138 1445642054 -0.138489 -0.667969 0.487610 0.544861 1445642054 -0.138489 -0.667969 0.487610 0.544861 1445642054 -0.138489 -0.667969 0.487610 0.544861 1445642054 -0.138489 -0.667969 0.487610 0.544861 1445642054 -0.138489 -0.667969 0.487610 0.544861 1445642054 -0.138489 -0.667969 0.487610 0.544861 1445642054 -0.192566 -0.710754 0.422180 0.528687 1445642054 -0.192566 -0.710754 0.422180 0.528687 1445642054 -0.192566 -0.710754 0.422180 0.528687 1445642054 -0.192566 -0.710754 0.422180 0.528687 1445642054 -0.192566 -0.710754 0.422180 0.528687 1445642054 -0.192566 -0.710754 0.422180 0.528687 1445642054 -0.192566 -0.710754 0.422180 0.528687 1445642054 -0.240234 -0.749817 0.356079 0.503235 1445642054 -0.240234 -0.749817 0.356079 0.503235 1445642054 -0.240234 -0.749817 0.356079 0.503235 1445642054 -0.240234 -0.749817 0.356079 0.503235 1445642054 -0.240234 -0.749817 0.356079 0.503235 1445642054 -0.240234 -0.749817 0.356079 0.503235 1445642054 -0.277710 -0.784180 0.292542 0.471497 1445642054 -0.277710 -0.784180 0.292542 0.471497 1445642054 -0.277710 -0.784180 0.292542 0.471497 1445642054 -0.277710 -0.784180 0.292542 0.471497 1445642054 -0.277710 -0.784180 0.292542 0.471497 1445642054 -0.277710 -0.784180 0.292542 0.471497 1445642055 -0.306641 -0.811584 0.232483 0.439636 1445642055 -0.306641 -0.811584 0.232483 0.439636 1445642055 -0.306641 -0.811584 0.232483 0.439636 1445642055 -0.306641 -0.811584 0.232483 0.439636 1445642055 -0.306641 -0.811584 0.232483 0.439636 1445642055 -0.306641 -0.811584 0.232483 0.439636 1445642055 -0.324829 -0.830811 0.180237 0.414429 1445642055 -0.324829 -0.830811 0.180237 0.414429 1445642055 -0.324829 -0.830811 0.180237 0.414429 1445642055 -0.324829 -0.830811 0.180237 0.414429 1445642055 -0.324829 -0.830811 0.180237 0.414429 1445642055 -0.324829 -0.830811 0.180237 0.414429 1445642055 -0.334106 -0.840942 0.145020 0.400330 1445642055 -0.334106 -0.840942 0.145020 0.400330 1445642055 -0.334106 -0.840942 0.145020 0.400330 1445642055 -0.334106 -0.840942 0.145020 0.400330 1445642055 -0.334106 -0.840942 0.145020 0.400330 1445642055 -0.334106 -0.840942 0.145020 0.400330 1445642055 -0.332764 -0.844849 0.131958 0.397644 1445642055 -0.332764 -0.844849 0.131958 0.397644 1445642055 -0.332764 -0.844849 0.131958 0.397644 1445642055 -0.332764 -0.844849 0.131958 0.397644 1445642055 -0.332764 -0.844849 0.131958 0.397644 1445642055 -0.332764 -0.844849 0.131958 0.397644 1445642055 -0.316772 -0.845886 0.143005 0.404663 1445642055 -0.316772 -0.845886 0.143005 0.404663 1445642055 -0.316772 -0.845886 0.143005 0.404663 1445642055 -0.316772 -0.845886 0.143005 0.404663 1445642055 -0.316772 -0.845886 0.143005 0.404663 1445642055 -0.316772 -0.845886 0.143005 0.404663 1445642055 -0.291687 -0.841736 0.175781 0.419006 1445642055 -0.291687 -0.841736 0.175781 0.419006 1445642055 -0.291687 -0.841736 0.175781 0.419006 1445642055 -0.291687 -0.841736 0.175781 0.419006 1445642055 -0.291687 -0.841736 0.175781 0.419006 1445642055 -0.258484 -0.830261 0.226746 0.438660 1445642055 -0.258484 -0.830261 0.226746 0.438660 1445642055 -0.258484 -0.830261 0.226746 0.438660 1445642055 -0.258484 -0.830261 0.226746 0.438660 1445642055 -0.258484 -0.830261 0.226746 0.438660 1445642055 -0.258484 -0.830261 0.226746 0.438660 1445642055 -0.217834 -0.809937 0.291016 0.460205 1445642055 -0.217834 -0.809937 0.291016 0.460205 1445642055 -0.217834 -0.809937 0.291016 0.460205 1445642055 -0.217834 -0.809937 0.291016 0.460205 1445642055 -0.217834 -0.809937 0.291016 0.460205 1445642055 -0.217834 -0.809937 0.291016 0.460205 1445642055 -0.173157 -0.779663 0.361023 0.481506 1445642055 -0.173157 -0.779663 0.361023 0.481506 1445642055 -0.173157 -0.779663 0.361023 0.481506 1445642055 -0.173157 -0.779663 0.361023 0.481506 1445642055 -0.173157 -0.779663 0.361023 0.481506 1445642055 -0.173157 -0.779663 0.361023 0.481506 1445642055 -0.126526 -0.739563 0.431885 0.500549 1445642055 -0.126526 -0.739563 0.431885 0.500549 1445642055 -0.126526 -0.739563 0.431885 0.500549 1445642055 -0.126526 -0.739563 0.431885 0.500549 1445642055 -0.126526 -0.739563 0.431885 0.500549 1445642055 -0.126526 -0.739563 0.431885 0.500549 1445642055 -0.077881 -0.690918 0.499695 0.516602 1445642055 -0.077881 -0.690918 0.499695 0.516602 1445642055 -0.077881 -0.690918 0.499695 0.516602 1445642055 -0.077881 -0.690918 0.499695 0.516602 1445642055 -0.077881 -0.690918 0.499695 0.516602 1445642055 -0.077881 -0.690918 0.499695 0.516602 1445642055 -0.027039 -0.635620 0.562073 0.528503 1445642055 -0.027039 -0.635620 0.562073 0.528503 1445642055 -0.027039 -0.635620 0.562073 0.528503 1445642055 -0.027039 -0.635620 0.562073 0.528503 1445642055 -0.027039 -0.635620 0.562073 0.528503 1445642055 -0.027039 -0.635620 0.562073 0.528503 1445642055 0.024963 -0.576050 0.619202 0.532959 1445642055 0.024963 -0.576050 0.619202 0.532959 1445642055 0.024963 -0.576050 0.619202 0.532959 1445642055 0.024963 -0.576050 0.619202 0.532959 1445642055 0.024963 -0.576050 0.619202 0.532959 1445642055 0.024963 -0.576050 0.619202 0.532959 1445642055 0.070068 -0.517395 0.665649 0.533142 1445642055 0.070068 -0.517395 0.665649 0.533142 1445642055 0.070068 -0.517395 0.665649 0.533142 1445642055 0.070068 -0.517395 0.665649 0.533142 1445642055 0.070068 -0.517395 0.665649 0.533142 1445642055 0.070068 -0.517395 0.665649 0.533142 1445642055 0.103027 -0.468750 0.698853 0.530273 1445642055 0.103027 -0.468750 0.698853 0.530273 1445642055 0.103027 -0.468750 0.698853 0.530273 1445642055 0.103027 -0.468750 0.698853 0.530273 1445642055 0.103027 -0.468750 0.698853 0.530273 1445642055 0.103027 -0.468750 0.698853 0.530273 1445642055 0.116821 -0.440552 0.715454 0.529480 1445642055 0.116821 -0.440552 0.715454 0.529480 1445642055 0.116821 -0.440552 0.715454 0.529480 1445642055 0.116821 -0.440552 0.715454 0.529480 1445642055 0.116821 -0.440552 0.715454 0.529480 1445642055 0.116821 -0.440552 0.715454 0.529480 1445642055 0.109619 -0.439087 0.715149 0.532593 1445642055 0.109619 -0.439087 0.715149 0.532593 1445642055 0.109619 -0.439087 0.715149 0.532593 1445642055 0.109619 -0.439087 0.715149 0.532593 1445642055 0.109619 -0.439087 0.715149 0.532593 1445642055 0.109619 -0.439087 0.715149 0.532593 1445642055 0.082886 -0.463196 0.698486 0.539063 1445642055 0.082886 -0.463196 0.698486 0.539063 1445642055 0.082886 -0.463196 0.698486 0.539063 1445642055 0.082886 -0.463196 0.698486 0.539063 1445642055 0.082886 -0.463196 0.698486 0.539063 1445642055 0.082886 -0.463196 0.698486 0.539063 1445642055 0.042053 -0.503174 0.669922 0.544189 1445642056 0.042053 -0.503174 0.669922 0.544189 1445642056 0.042053 -0.503174 0.669922 0.544189 1445642056 0.042053 -0.503174 0.669922 0.544189 1445642056 0.042053 -0.503174 0.669922 0.544189 1445642056 -0.007751 -0.549927 0.631226 0.546814 1445642056 -0.007751 -0.549927 0.631226 0.546814 1445642056 -0.007751 -0.549927 0.631226 0.546814 1445642056 -0.007751 -0.549927 0.631226 0.546814 1445642056 -0.007751 -0.549927 0.631226 0.546814 1445642056 -0.007751 -0.549927 0.631226 0.546814 1445642056 -0.064331 -0.598145 0.582275 0.546814 1445642056 -0.064331 -0.598145 0.582275 0.546814 1445642056 -0.064331 -0.598145 0.582275 0.546814 1445642056 -0.064331 -0.598145 0.582275 0.546814 1445642056 -0.064331 -0.598145 0.582275 0.546814 1445642056 -0.064331 -0.598145 0.582275 0.546814 1445642056 -0.123901 -0.644470 0.522888 0.543884 1445642056 -0.123901 -0.644470 0.522888 0.543884 1445642056 -0.123901 -0.644470 0.522888 0.543884 1445642056 -0.123901 -0.644470 0.522888 0.543884 1445642056 -0.123901 -0.644470 0.522888 0.543884 1445642056 -0.123901 -0.644470 0.522888 0.543884 1445642056 -0.123901 -0.644470 0.522888 0.543884 1445642056 -0.184204 -0.687134 0.455017 0.535645 1445642056 -0.184204 -0.687134 0.455017 0.535645 1445642056 -0.184204 -0.687134 0.455017 0.535645 1445642056 -0.184204 -0.687134 0.455017 0.535645 1445642056 -0.184204 -0.687134 0.455017 0.535645 1445642056 -0.184204 -0.687134 0.455017 0.535645 1445642056 -0.184204 -0.687134 0.455017 0.535645 1445642056 -0.238037 -0.725769 0.383606 0.519104 1445642056 -0.238037 -0.725769 0.383606 0.519104 1445642056 -0.238037 -0.725769 0.383606 0.519104 1445642056 -0.238037 -0.725769 0.383606 0.519104 1445642056 -0.238037 -0.725769 0.383606 0.519104 1445642056 -0.238037 -0.725769 0.383606 0.519104 1445642056 -0.287231 -0.757874 0.309631 0.497314 1445642056 -0.287231 -0.757874 0.309631 0.497314 1445642056 -0.287231 -0.757874 0.309631 0.497314 1445642056 -0.287231 -0.757874 0.309631 0.497314 1445642056 -0.287231 -0.757874 0.309631 0.497314 1445642056 -0.287231 -0.757874 0.309631 0.497314 1445642056 -0.329041 -0.783142 0.238403 0.470764 1445642056 -0.329041 -0.783142 0.238403 0.470764 1445642056 -0.329041 -0.783142 0.238403 0.470764 1445642056 -0.329041 -0.783142 0.238403 0.470764 1445642056 -0.368408 -0.798523 0.171509 0.444153 1445642056 -0.368408 -0.798523 0.171509 0.444153 1445642056 -0.368408 -0.798523 0.171509 0.444153 1445642056 -0.368408 -0.798523 0.171509 0.444153 1445642056 -0.368408 -0.798523 0.171509 0.444153 1445642056 -0.368408 -0.798523 0.171509 0.444153 1445642056 -0.394897 -0.806763 0.115479 0.424072 1445642056 -0.394897 -0.806763 0.115479 0.424072 1445642056 -0.394897 -0.806763 0.115479 0.424072 1445642056 -0.394897 -0.806763 0.115479 0.424072 1445642056 -0.394897 -0.806763 0.115479 0.424072 1445642056 -0.394897 -0.806763 0.115479 0.424072 1445642056 -0.401978 -0.812500 0.083801 0.413879 1445642056 -0.401978 -0.812500 0.083801 0.413879 1445642056 -0.401978 -0.812500 0.083801 0.413879 1445642056 -0.401978 -0.812500 0.083801 0.413879 1445642056 -0.401978 -0.812500 0.083801 0.413879 1445642056 -0.401978 -0.812500 0.083801 0.413879 1445642056 -0.387512 -0.818604 0.084656 0.415405 1445642056 -0.387512 -0.818604 0.084656 0.415405 1445642056 -0.387512 -0.818604 0.084656 0.415405 1445642056 -0.387512 -0.818604 0.084656 0.415405 1445642056 -0.387512 -0.818604 0.084656 0.415405 1445642056 -0.387512 -0.818604 0.084656 0.415405 1445642056 -0.356262 -0.823975 0.115234 0.425354 1445642056 -0.356262 -0.823975 0.115234 0.425354 1445642056 -0.356262 -0.823975 0.115234 0.425354 1445642056 -0.356262 -0.823975 0.115234 0.425354 1445642056 -0.356262 -0.823975 0.115234 0.425354 1445642056 -0.356262 -0.823975 0.115234 0.425354 1445642056 -0.317505 -0.822327 0.165710 0.442200 1445642056 -0.317505 -0.822327 0.165710 0.442200 1445642056 -0.317505 -0.822327 0.165710 0.442200 1445642056 -0.317505 -0.822327 0.165710 0.442200 1445642056 -0.317505 -0.822327 0.165710 0.442200 1445642056 -0.317505 -0.822327 0.165710 0.442200 1445642056 -0.276001 -0.811707 0.228394 0.461304 1445642056 -0.276001 -0.811707 0.228394 0.461304 1445642056 -0.276001 -0.811707 0.228394 0.461304 1445642056 -0.276001 -0.811707 0.228394 0.461304 1445642056 -0.276001 -0.811707 0.228394 0.461304 1445642056 -0.276001 -0.811707 0.228394 0.461304 1445642056 -0.276001 -0.811707 0.228394 0.461304 1445642056 -0.230591 -0.791199 0.299500 0.480774 1445642056 -0.230591 -0.791199 0.299500 0.480774 1445642056 -0.230591 -0.791199 0.299500 0.480774 1445642056 -0.230591 -0.791199 0.299500 0.480774 1445642056 -0.230591 -0.791199 0.299500 0.480774 1445642056 -0.230591 -0.791199 0.299500 0.480774 1445642056 -0.230591 -0.791199 0.299500 0.480774 1445642056 -0.181641 -0.761780 0.373169 0.497437 1445642056 -0.181641 -0.761780 0.373169 0.497437 1445642056 -0.181641 -0.761780 0.373169 0.497437 1445642056 -0.181641 -0.761780 0.373169 0.497437 1445642056 -0.181641 -0.761780 0.373169 0.497437 1445642056 -0.181641 -0.761780 0.373169 0.497437 1445642056 -0.131287 -0.723938 0.445984 0.509644 1445642056 -0.131287 -0.723938 0.445984 0.509644 1445642056 -0.131287 -0.723938 0.445984 0.509644 1445642056 -0.131287 -0.723938 0.445984 0.509644 1445642056 -0.131287 -0.723938 0.445984 0.509644 1445642056 -0.131287 -0.723938 0.445984 0.509644 1445642056 -0.082947 -0.676880 0.516663 0.517639 1445642056 -0.082947 -0.676880 0.516663 0.517639 1445642057 -0.082947 -0.676880 0.516663 0.517639 1445642057 -0.082947 -0.676880 0.516663 0.517639 1445642057 -0.082947 -0.676880 0.516663 0.517639 1445642057 -0.082947 -0.676880 0.516663 0.517639 1445642057 -0.037476 -0.622681 0.580200 0.523682 1445642057 -0.037476 -0.622681 0.580200 0.523682 1445642057 -0.037476 -0.622681 0.580200 0.523682 1445642057 -0.037476 -0.622681 0.580200 0.523682 1445642057 -0.037476 -0.622681 0.580200 0.523682 1445642057 -0.037476 -0.622681 0.580200 0.523682 1445642057 0.005127 -0.566711 0.634705 0.525330 1445642057 0.005127 -0.566711 0.634705 0.525330 1445642057 0.005127 -0.566711 0.634705 0.525330 1445642057 0.005127 -0.566711 0.634705 0.525330 1445642057 0.005127 -0.566711 0.634705 0.525330 1445642057 0.005127 -0.566711 0.634705 0.525330 1445642057 0.005127 -0.566711 0.634705 0.525330 1445642057 0.038513 -0.518555 0.675659 0.522583 1445642057 0.038513 -0.518555 0.675659 0.522583 1445642057 0.038513 -0.518555 0.675659 0.522583 1445642057 0.038513 -0.518555 0.675659 0.522583 1445642057 0.038513 -0.518555 0.675659 0.522583 1445642057 0.038513 -0.518555 0.675659 0.522583 1445642057 0.057556 -0.486145 0.699768 0.520203 1445642057 0.057556 -0.486145 0.699768 0.520203 1445642057 0.057556 -0.486145 0.699768 0.520203 1445642057 0.057556 -0.486145 0.699768 0.520203 1445642057 0.057556 -0.486145 0.699768 0.520203 1445642057 0.057556 -0.486145 0.699768 0.520203 1445642057 0.057617 -0.476746 0.705444 0.521179 1445642057 0.057617 -0.476746 0.705444 0.521179 1445642057 0.057617 -0.476746 0.705444 0.521179 1445642057 0.057617 -0.476746 0.705444 0.521179 1445642057 0.057617 -0.476746 0.705444 0.521179 1445642057 0.038269 -0.488708 0.695129 0.525757 1445642057 0.038269 -0.488708 0.695129 0.525757 1445642057 0.038269 -0.488708 0.695129 0.525757 1445642057 0.038269 -0.488708 0.695129 0.525757 1445642057 0.038269 -0.488708 0.695129 0.525757 1445642057 0.038269 -0.488708 0.695129 0.525757 1445642057 0.038269 -0.488708 0.695129 0.525757 1445642057 0.003540 -0.516907 0.672729 0.529297 1445642057 0.003540 -0.516907 0.672729 0.529297 1445642057 0.003540 -0.516907 0.672729 0.529297 1445642057 0.003540 -0.516907 0.672729 0.529297 1445642057 0.003540 -0.516907 0.672729 0.529297 1445642057 -0.044434 -0.556396 0.635132 0.533813 1445642057 -0.044434 -0.556396 0.635132 0.533813 1445642057 -0.044434 -0.556396 0.635132 0.533813 1445642057 -0.044434 -0.556396 0.635132 0.533813 1445642057 -0.044434 -0.556396 0.635132 0.533813 1445642057 -0.044434 -0.556396 0.635132 0.533813 1445642057 -0.101135 -0.603577 0.583435 0.533875 1445642057 -0.101135 -0.603577 0.583435 0.533875 1445642057 -0.101135 -0.603577 0.583435 0.533875 1445642057 -0.101135 -0.603577 0.583435 0.533875 1445642057 -0.101135 -0.603577 0.583435 0.533875 1445642057 -0.101135 -0.603577 0.583435 0.533875 1445642057 -0.163757 -0.650085 0.519043 0.530212 1445642057 -0.163757 -0.650085 0.519043 0.530212 1445642057 -0.163757 -0.650085 0.519043 0.530212 1445642057 -0.163757 -0.650085 0.519043 0.530212 1445642057 -0.163757 -0.650085 0.519043 0.530212 1445642057 -0.163757 -0.650085 0.519043 0.530212 1445642057 -0.224365 -0.692261 0.448181 0.519165 1445642057 -0.224365 -0.692261 0.448181 0.519165 1445642057 -0.224365 -0.692261 0.448181 0.519165 1445642057 -0.224365 -0.692261 0.448181 0.519165 1445642057 -0.224365 -0.692261 0.448181 0.519165 1445642057 -0.281616 -0.726624 0.372742 0.503784 1445642057 -0.281616 -0.726624 0.372742 0.503784 1445642057 -0.281616 -0.726624 0.372742 0.503784 1445642057 -0.281616 -0.726624 0.372742 0.503784 1445642057 -0.281616 -0.726624 0.372742 0.503784 1445642057 -0.281616 -0.726624 0.372742 0.503784 1445642057 -0.332642 -0.754272 0.293945 0.483765 1445642057 -0.332642 -0.754272 0.293945 0.483765 1445642057 -0.332642 -0.754272 0.293945 0.483765 1445642057 -0.332642 -0.754272 0.293945 0.483765 1445642057 -0.332642 -0.754272 0.293945 0.483765 1445642057 -0.332642 -0.754272 0.293945 0.483765 1445642057 -0.372864 -0.775146 0.219116 0.460571 1445642057 -0.372864 -0.775146 0.219116 0.460571 1445642057 -0.372864 -0.775146 0.219116 0.460571 1445642057 -0.372864 -0.775146 0.219116 0.460571 1445642057 -0.372864 -0.775146 0.219116 0.460571 1445642057 -0.372864 -0.775146 0.219116 0.460571 1445642057 -0.403015 -0.788757 0.150269 0.439270 1445642057 -0.403015 -0.788757 0.150269 0.439270 1445642057 -0.403015 -0.788757 0.150269 0.439270 1445642057 -0.403015 -0.788757 0.150269 0.439270 1445642057 -0.403015 -0.788757 0.150269 0.439270 1445642057 -0.403015 -0.788757 0.150269 0.439270 1445642057 -0.403015 -0.788757 0.150269 0.439270 1445642057 -0.424133 -0.795105 0.093750 0.423279 1445642057 -0.424133 -0.795105 0.093750 0.423279 1445642057 -0.424133 -0.795105 0.093750 0.423279 1445642057 -0.424133 -0.795105 0.093750 0.423279 1445642057 -0.424133 -0.795105 0.093750 0.423279 1445642057 -0.424133 -0.795105 0.093750 0.423279 1445642057 -0.436096 -0.795349 0.056946 0.417236 1445642057 -0.436096 -0.795349 0.056946 0.417236 1445642057 -0.436096 -0.795349 0.056946 0.417236 1445642057 -0.436096 -0.795349 0.056946 0.417236 1445642057 -0.436096 -0.795349 0.056946 0.417236 1445642057 -0.436096 -0.795349 0.056946 0.417236 1445642057 -0.428650 -0.795959 0.049622 0.424622 1445642057 -0.428650 -0.795959 0.049622 0.424622 1445642057 -0.428650 -0.795959 0.049622 0.424622 1445642057 -0.428650 -0.795959 0.049622 0.424622 1445642058 -0.428650 -0.795959 0.049622 0.424622 1445642058 -0.428650 -0.795959 0.049622 0.424622 1445642058 -0.428650 -0.795959 0.049622 0.424622 1445642058 -0.396790 -0.801208 0.077271 0.441223 1445642058 -0.396790 -0.801208 0.077271 0.441223 1445642058 -0.396790 -0.801208 0.077271 0.441223 1445642058 -0.396790 -0.801208 0.077271 0.441223 1445642058 -0.396790 -0.801208 0.077271 0.441223 1445642058 -0.396790 -0.801208 0.077271 0.441223 1445642058 -0.351929 -0.804077 0.133789 0.460205 1445642058 -0.351929 -0.804077 0.133789 0.460205 1445642058 -0.351929 -0.804077 0.133789 0.460205 1445642058 -0.351929 -0.804077 0.133789 0.460205 1445642058 -0.351929 -0.804077 0.133789 0.460205 1445642058 -0.351929 -0.804077 0.133789 0.460205 1445642058 -0.311035 -0.792114 0.203552 0.484192 1445642058 -0.311035 -0.792114 0.203552 0.484192 1445642058 -0.311035 -0.792114 0.203552 0.484192 1445642058 -0.311035 -0.792114 0.203552 0.484192 1445642058 -0.311035 -0.792114 0.203552 0.484192 1445642058 -0.311035 -0.792114 0.203552 0.484192 1445642058 -0.261902 -0.771606 0.282471 0.506226 1445642058 -0.261902 -0.771606 0.282471 0.506226 1445642058 -0.261902 -0.771606 0.282471 0.506226 1445642058 -0.261902 -0.771606 0.282471 0.506226 1445642058 -0.261902 -0.771606 0.282471 0.506226 1445642058 -0.261902 -0.771606 0.282471 0.506226 1445642058 -0.261902 -0.771606 0.282471 0.506226 1445642058 -0.205750 -0.742126 0.368713 0.520630 1445642058 -0.205750 -0.742126 0.368713 0.520630 1445642058 -0.205750 -0.742126 0.368713 0.520630 1445642058 -0.205750 -0.742126 0.368713 0.520630 1445642058 -0.205750 -0.742126 0.368713 0.520630 1445642058 -0.205750 -0.742126 0.368713 0.520630 1445642058 -0.150818 -0.700684 0.451477 0.531494 1445642058 -0.150818 -0.700684 0.451477 0.531494 1445642058 -0.150818 -0.700684 0.451477 0.531494 1445642058 -0.150818 -0.700684 0.451477 0.531494 1445642058 -0.150818 -0.700684 0.451477 0.531494 1445642058 -0.150818 -0.700684 0.451477 0.531494 1445642058 -0.096436 -0.650391 0.526978 0.538513 1445642058 -0.096436 -0.650391 0.526978 0.538513 1445642058 -0.096436 -0.650391 0.526978 0.538513 1445642058 -0.096436 -0.650391 0.526978 0.538513 1445642058 -0.096436 -0.650391 0.526978 0.538513 1445642058 -0.096436 -0.650391 0.526978 0.538513 1445642058 -0.096436 -0.650391 0.526978 0.538513 1445642058 -0.041870 -0.592896 0.593994 0.542114 1445642058 -0.041870 -0.592896 0.593994 0.542114 1445642058 -0.041870 -0.592896 0.593994 0.542114 1445642058 -0.041870 -0.592896 0.593994 0.542114 1445642058 -0.041870 -0.592896 0.593994 0.542114 1445642058 -0.041870 -0.592896 0.593994 0.542114 1445642058 0.003601 -0.533386 0.647339 0.544434 1445642058 
-0.250854 -0.759521 0.353210 0.485168 1445642060 -0.250854 -0.759521 0.353210 0.485168 1445642060 -0.250854 -0.759521 0.353210 0.485168 1445642060 -0.250854 -0.759521 0.353210 0.485168 1445642060 -0.250854 -0.759521 0.353210 0.485168 1445642060 -0.292236 -0.782288 0.293335 0.465454 1445642060 -0.292236 -0.782288 0.293335 0.465454 1445642060 -0.292236 -0.782288 0.293335 0.465454 1445642060 -0.292236 -0.782288 0.293335 0.465454 1445642060 -0.292236 -0.782288 0.293335 0.465454 1445642060 -0.292236 -0.782288 0.293335 0.465454 1445642060 -0.292236 -0.782288 0.293335 0.465454 1445642060 -0.331116 -0.802063 0.228638 0.441406 1445642060 -0.331116 -0.802063 0.228638 0.441406 1445642060 -0.331116 -0.802063 0.228638 0.441406 1445642060 -0.331116 -0.802063 0.228638 0.441406 1445642060 -0.331116 -0.802063 0.228638 0.441406 1445642060 -0.359192 -0.818420 0.164063 0.417480 1445642061 -0.359192 -0.818420 0.164063 0.417480 1445642061 -0.359192 -0.818420 0.164063 0.417480 1445642061 -0.359192 -0.818420 0.164063 0.417480 1445642061 -0.359192 -0.818420 0.164063 0.417480 1445642061 -0.359192 -0.818420 0.164063 0.417480 1445642061 -0.359192 -0.818420 0.164063 0.417480 1445642061 -0.376282 -0.829773 0.107300 0.397949 1445642061 -0.376282 -0.829773 0.107300 0.397949 1445642061 -0.376282 -0.829773 0.107300 0.397949 1445642061 -0.376282 -0.829773 0.107300 0.397949 1445642061 -0.376282 -0.829773 0.107300 0.397949 1445642061 -0.384766 -0.835938 0.065369 0.385986 1445642061 -0.384766 -0.835938 0.065369 0.385986 1445642061 -0.384766 -0.835938 0.065369 0.385986 1445642061 -0.384766 -0.835938 0.065369 0.385986 1445642061 -0.384766 -0.835938 0.065369 0.385986 1445642061 -0.384766 -0.835938 0.065369 0.385986 1445642061 -0.384766 -0.835938 0.065369 0.385986 1445642061 -0.389832 -0.834839 0.041565 0.386475 1445642061 -0.389832 -0.834839 0.041565 0.386475 1445642061 -0.389832 -0.834839 0.041565 0.386475 1445642061 -0.389832 -0.834839 0.041565 0.386475 1445642061 -0.383362 -0.832397 0.041260 0.398132 1445642061 -0.383362 -0.832397 0.041260 0.398132 1445642061 -0.383362 -0.832397 0.041260 0.398132 1445642061 -0.383362 -0.832397 0.041260 0.398132 1445642061 -0.383362 -0.832397 0.041260 0.398132 1445642061 -0.383362 -0.832397 0.041260 0.398132 1445642061 -0.358765 -0.832031 0.069214 0.417358 1445642061 -0.358765 -0.832031 0.069214 0.417358 1445642061 -0.358765 -0.832031 0.069214 0.417358 1445642061 -0.358765 -0.832031 0.069214 0.417358 1445642061 -0.358765 -0.832031 0.069214 0.417358 1445642061 -0.358765 -0.832031 0.069214 0.417358 1445642061 -0.358765 -0.832031 0.069214 0.417358 1445642061 -0.324219 -0.827393 0.121094 0.442383 1445642061 -0.324219 -0.827393 0.121094 0.442383 1445642061 -0.324219 -0.827393 0.121094 0.442383 1445642061 -0.324219 -0.827393 0.121094 0.442383 1445642061 -0.324219 -0.827393 0.121094 0.442383 1445642061 -0.324219 -0.827393 0.121094 0.442383 1445642061 -0.283569 -0.814148 0.189453 0.469910 1445642061 -0.283569 -0.814148 0.189453 0.469910 1445642061 -0.283569 -0.814148 0.189453 0.469910 1445642061 -0.283569 -0.814148 0.189453 0.469910 1445642061 -0.283569 -0.814148 0.189453 0.469910 1445642061 -0.283569 -0.814148 0.189453 0.469910 1445642061 -0.237915 -0.790283 0.267334 0.497314 1445642061 -0.237915 -0.790283 0.267334 0.497314 1445642061 -0.237915 -0.790283 0.267334 0.497314 1445642061 -0.237915 -0.790283 0.267334 0.497314 1445642061 -0.237915 -0.790283 0.267334 0.497314 1445642061 -0.237915 -0.790283 0.267334 0.497314 1445642061 -0.188538 -0.755432 0.349854 0.520996 1445642061 -0.188538 -0.755432 0.349854 0.520996 1445642061 -0.188538 -0.755432 0.349854 0.520996 1445642061 -0.188538 -0.755432 0.349854 0.520996 1445642061 -0.188538 -0.755432 0.349854 0.520996 1445642061 -0.137085 -0.710144 0.431335 0.539368 1445642061 -0.137085 -0.710144 0.431335 0.539368 1445642061 -0.137085 -0.710144 0.431335 0.539368 1445642061 -0.137085 -0.710144 0.431335 0.539368 1445642061 -0.137085 -0.710144 0.431335 0.539368 1445642061 -0.137085 -0.710144 0.431335 0.539368 1445642061 -0.137085 -0.710144 0.431335 0.539368 1445642061 -0.085999 -0.658691 0.507019 0.549194 1445642061 -0.085999 -0.658691 0.507019 0.549194 1445642061 -0.085999 -0.658691 0.507019 0.549194 1445642061 -0.085999 -0.658691 0.507019 0.549194 1445642061 -0.085999 -0.658691 0.507019 0.549194 1445642061 -0.085999 -0.658691 0.507019 0.549194 1445642061 -0.034973 -0.607056 0.573425 0.549011 1445642061 -0.034973 -0.607056 0.573425 0.549011 1445642061 -0.034973 -0.607056 0.573425 0.549011 1445642061 -0.034973 -0.607056 0.573425 0.549011 1445642061 -0.034973 -0.607056 0.573425 0.549011 1445642061 0.010254 -0.559143 0.629517 0.539307 1445642061 0.010254 -0.559143 0.629517 0.539307 1445642061 0.010254 -0.559143 0.629517 0.539307 1445642061 0.010254 -0.559143 0.629517 0.539307 1445642061 0.010254 -0.559143 0.629517 0.539307 1445642061 0.010254 -0.559143 0.629517 0.539307 1445642061 0.034851 -0.524536 0.668335 0.526245 1445642061 0.034851 -0.524536 0.668335 0.526245 1445642061 0.034851 -0.524536 0.668335 0.526245 1445642061 0.034851 -0.524536 0.668335 0.526245 1445642061 0.034851 -0.524536 0.668335 0.526245 1445642061 0.034851 -0.524536 0.668335 0.526245 1445642061 0.028259 -0.518799 0.671753 0.528015 1445642061 0.028259 -0.518799 0.671753 0.528015 1445642061 0.028259 -0.518799 0.671753 0.528015 1445642061 0.028259 -0.518799 0.671753 0.528015 1445642061 0.028259 -0.518799 0.671753 0.528015 1445642061 0.028259 -0.518799 0.671753 0.528015 1445642061 0.000183 -0.544739 0.649902 0.529968 1445642061 0.000183 -0.544739 0.649902 0.529968 1445642061 0.000183 -0.544739 0.649902 0.529968 1445642061 0.000183 -0.544739 0.649902 0.529968 1445642061 0.000183 -0.544739 0.649902 0.529968 1445642061 0.000183 -0.544739 0.649902 0.529968 1445642061 -0.048096 -0.589111 0.606873 0.531372 1445642061 -0.048096 -0.589111 0.606873 0.531372 1445642061 -0.048096 -0.589111 0.606873 0.531372 1445642061 -0.048096 -0.589111 0.606873 0.531372 1445642061 -0.048096 -0.589111 0.606873 0.531372 1445642061 -0.048096 -0.589111 0.606873 0.531372 1445642061 -0.112854 -0.639099 0.545593 0.530212 1445642061 -0.112854 -0.639099 0.545593 0.530212 1445642062 -0.112854 -0.639099 0.545593 0.530212 1445642062 -0.112854 -0.639099 0.545593 0.530212 1445642062 -0.112854 -0.639099 0.545593 0.530212 1445642062 -0.112854 -0.639099 0.545593 0.530212 1445642062 -0.184875 -0.684875 0.471558 0.523804 1445642062 -0.184875 -0.684875 0.471558 0.523804 1445642062 -0.184875 -0.684875 0.471558 0.523804 1445642062 -0.184875 -0.684875 0.471558 0.523804 1445642062 -0.184875 -0.684875 0.471558 0.523804 1445642062 -0.184875 -0.684875 0.471558 0.523804 1445642062 -0.252747 -0.723816 0.392212 0.508301 1445642062 -0.252747 -0.723816 0.392212 0.508301 1445642062 -0.252747 -0.723816 0.392212 0.508301 1445642062 -0.252747 -0.723816 0.392212 0.508301 1445642062 -0.252747 -0.723816 0.392212 0.508301 1445642062 -0.252747 -0.723816 0.392212 0.508301 1445642062 -0.308167 -0.757446 0.313293 0.482910 1445642062 -0.308167 -0.757446 0.313293 0.482910 1445642062 -0.308167 -0.757446 0.313293 0.482910 1445642062 -0.308167 -0.757446 0.313293 0.482910 1445642062 -0.308167 -0.757446 0.313293 0.482910 1445642062 -0.308167 -0.757446 0.313293 0.482910 1445642062 -0.351379 -0.784668 0.235718 0.453186 1445642062 -0.351379 -0.784668 0.235718 0.453186 1445642062 -0.351379 -0.784668 0.235718 0.453186 1445642062 -0.351379 -0.784668 0.235718 0.453186 1445642062 -0.351379 -0.784668 0.235718 0.453186 1445642062 -0.351379 -0.784668 0.235718 0.453186 1445642062 -0.386780 -0.800232 0.163635 0.428040 1445642062 -0.386780 -0.800232 0.163635 0.428040 1445642062 -0.386780 -0.800232 0.163635 0.428040 1445642062 -0.386780 -0.800232 0.163635 0.428040 1445642062 -0.386780 -0.800232 0.163635 0.428040 1445642062 -0.386780 -0.800232 0.163635 0.428040 1445642062 -0.411621 -0.804810 0.109619 0.413330 1445642062 -0.411621 -0.804810 0.109619 0.413330 1445642062 -0.411621 -0.804810 0.109619 0.413330 1445642062 -0.411621 -0.804810 0.109619 0.413330 1445642062 -0.411621 -0.804810 0.109619 0.413330 1445642062 -0.411621 -0.804810 0.109619 0.413330 1445642062 -0.418335 -0.805420 0.083069 0.411621 1445642062 -0.418335 -0.805420 0.083069 0.411621 1445642062 -0.418335 -0.805420 0.083069 0.411621 1445642062 -0.418335 -0.805420 0.083069 0.411621 1445642062 -0.418335 -0.805420 0.083069 0.411621 1445642062 -0.418335 -0.805420 0.083069 0.411621 1445642062 -0.390991 -0.813354 0.091919 0.420898 1445642062 -0.390991 -0.813354 0.091919 0.420898 1445642062 -0.390991 -0.813354 0.091919 0.420898 1445642062 -0.390991 -0.813354 0.091919 0.420898 1445642062 -0.390991 -0.813354 0.091919 0.420898 1445642062 -0.390991 -0.813354 0.091919 0.420898 1445642062 -0.347351 -0.819702 0.129456 0.436707 1445642062 -0.347351 -0.819702 0.129456 0.436707 1445642062 -0.347351 -0.819702 0.129456 0.436707 1445642062 -0.347351 -0.819702 0.129456 0.436707 1445642062 -0.347351 -0.819702 0.129456 0.436707 1445642062 -0.347351 -0.819702 0.129456 0.436707 1445642062 -0.347351 -0.819702 0.129456 0.436707 1445642062 -0.300232 -0.815918 0.187439 0.457153 1445642062 -0.300232 -0.815918 0.187439 0.457153 1445642062 -0.300232 -0.815918 0.187439 0.457153 1445642062 -0.300232 -0.815918 0.187439 0.457153 1445642062 -0.251953 -0.799438 0.260681 0.479065 1445642062 -0.251953 -0.799438 0.260681 0.479065 1445642062 -0.251953 -0.799438 0.260681 0.479065 1445642062 -0.251953 -0.799438 0.260681 0.479065 1445642062 -0.251953 -0.799438 0.260681 0.479065 1445642062 -0.251953 -0.799438 0.260681 0.479065 1445642062 -0.204712 -0.769348 0.339233 0.501160 1445642062 -0.204712 -0.769348 0.339233 0.501160 1445642062 -0.204712 -0.769348 0.339233 0.501160 1445642062 -0.204712 -0.769348 0.339233 0.501160 1445642062 -0.204712 -0.769348 0.339233 0.501160 1445642062 -0.156860 -0.727844 0.418030 0.520508 1445642062 -0.156860 -0.727844 0.418030 0.520508 1445642062 -0.156860 -0.727844 0.418030 0.520508 1445642062 -0.156860 -0.727844 0.418030 0.520508 1445642062 -0.156860 -0.727844 0.418030 0.520508 1445642062 -0.156860 -0.727844 0.418030 0.520508 1445642062 -0.156860 -0.727844 0.418030 0.520508 1445642062 -0.107300 -0.678406 0.492310 0.534729 1445642062 -0.107300 -0.678406 0.492310 0.534729 1445642062 -0.107300 -0.678406 0.492310 0.534729 1445642062 -0.107300 -0.678406 0.492310 0.534729 1445642062 -0.107300 -0.678406 0.492310 0.534729 1445642062 -0.107300 -0.678406 0.492310 0.534729 1445642062 -0.055542 -0.625732 0.557617 0.542664 1445642062 -0.055542 -0.625732 0.557617 0.542664 1445642062 -0.055542 -0.625732 0.557617 0.542664 1445642062 -0.055542 -0.625732 0.557617 0.542664 1445642062 -0.055542 -0.625732 0.557617 0.542664 1445642062 -0.055542 -0.625732 0.557617 0.542664 1445642062 -0.004211 -0.572510 0.614136 0.543152 1445642062 -0.004211 -0.572510 0.614136 0.543152 1445642062 -0.004211 -0.572510 0.614136 0.543152 1445642062 -0.004211 -0.572510 0.614136 0.543152 1445642062 -0.004211 -0.572510 0.614136 0.543152 1445642062 0.035522 -0.521729 0.661560 0.537415 1445642062 0.035522 -0.521729 0.661560 0.537415 1445642062 0.035522 -0.521729 0.661560 0.537415 1445642062 0.035522 -0.521729 0.661560 0.537415 1445642062 0.035522 -0.521729 0.661560 0.537415 1445642062 0.035522 -0.521729 0.661560 0.537415 1445642062 0.055969 -0.483337 0.688721 0.537476 1445642062 0.055969 -0.483337 0.688721 0.537476 1445642062 0.055969 -0.483337 0.688721 0.537476 1445642063 0.055969 -0.483337 0.688721 0.537476 1445642063 0.055969 -0.483337 0.688721 0.537476 1445642063 0.055969 -0.483337 0.688721 0.537476 1445642063 0.060547 -0.470825 0.698669 0.535278 1445642063 0.060547 -0.470825 0.698669 0.535278 1445642063 0.060547 -0.470825 0.698669 0.535278 1445642063 0.060547 -0.470825 0.698669 0.535278 1445642063 0.060547 -0.470825 0.698669 0.535278 1445642063 0.060547 -0.470825 0.698669 0.535278 1445642063 0.060547 -0.470825 0.698669 0.535278 1445642063 0.046509 -0.486084 0.692993 0.530396 1445642063 0.046509 -0.486084 0.692993 0.530396 1445642063 0.046509 -0.486084 0.692993 0.530396 1445642063 0.046509 -0.486084 0.692993 0.530396 1445642063 0.046509 -0.486084 0.692993 0.530396 1445642063 0.046509 -0.486084 0.692993 0.530396 1445642063 0.009766 -0.525330 0.664917 0.530884 1445642063 0.009766 -0.525330 0.664917 0.530884 1445642063 0.009766 -0.525330 0.664917 0.530884 1445642063 0.009766 -0.525330 0.664917 0.530884 1445642063 0.009766 -0.525330 0.664917 0.530884 1445642063 -0.044556 -0.574524 0.619202 0.533386 1445642063 -0.044556 -0.574524 0.619202 0.533386 1445642063 -0.044556 -0.574524 0.619202 0.533386 1445642063 -0.044556 -0.574524 0.619202 0.533386 1445642063 -0.044556 -0.574524 0.619202 0.533386 1445642063 -0.044556 -0.574524 0.619202 0.533386 1445642063 -0.104797 -0.624207 0.565186 0.529053 1445642063 -0.104797 -0.624207 0.565186 0.529053 1445642063 -0.104797 -0.624207 0.565186 0.529053 1445642063 -0.104797 -0.624207 0.565186 0.529053 1445642063 -0.104797 -0.624207 0.565186 0.529053 1445642063 -0.104797 -0.624207 0.565186 0.529053 1445642063 -0.163635 -0.672363 0.504517 0.516296 1445642063 -0.163635 -0.672363 0.504517 0.516296 1445642063 -0.163635 -0.672363 0.504517 0.516296 1445642063 -0.163635 -0.672363 0.504517 0.516296 1445642063 -0.163635 -0.672363 0.504517 0.516296 1445642063 -0.163635 -0.672363 0.504517 0.516296 1445642063 -0.218750 -0.716370 0.436523 0.498413 1445642063 -0.218750 -0.716370 0.436523 0.498413 1445642063 -0.218750 -0.716370 0.436523 0.498413 1445642063 -0.218750 -0.716370 0.436523 0.498413 1445642063 -0.218750 -0.716370 0.436523 0.498413 1445642063 -0.218750 -0.716370 0.436523 0.498413 1445642063 -0.218750 -0.716370 0.436523 0.498413 1445642063 -0.264648 -0.756470 0.367371 0.471985 1445642063 -0.264648 -0.756470 0.367371 0.471985 1445642063 -0.264648 -0.756470 0.367371 0.471985 1445642063 -0.264648 -0.756470 0.367371 0.471985 1445642063 -0.264648 -0.756470 0.367371 0.471985 1445642063 -0.264648 -0.756470 0.367371 0.471985 1445642063 -0.308960 -0.786194 0.294434 0.446899 1445642063 -0.308960 -0.786194 0.294434 0.446899 1445642063 -0.308960 -0.786194 0.294434 0.446899 1445642063 -0.308960 -0.786194 0.294434 0.446899 1445642063 -0.308960 -0.786194 0.294434 0.446899 1445642063 -0.308960 -0.786194 0.294434 0.446899 1445642063 -0.308960 -0.786194 0.294434 0.446899 1445642063 -0.343811 -0.806702 0.226013 0.424255 1445642063 -0.343811 -0.806702 0.226013 0.424255 1445642063 -0.343811 -0.806702 0.226013 0.424255 1445642063 -0.343811 -0.806702 0.226013 0.424255 1445642063 -0.343811 -0.806702 0.226013 0.424255 1445642063 -0.343811 -0.806702 0.226013 0.424255 1445642063 -0.365967 -0.818848 0.173462 0.406799 1445642063 -0.365967 -0.818848 0.173462 0.406799 1445642063 -0.365967 -0.818848 0.173462 0.406799 1445642063 -0.365967 -0.818848 0.173462 0.406799 1445642063 -0.365967 -0.818848 0.173462 0.406799 1445642063 -0.365967 -0.818848 0.173462 0.406799 1445642063 -0.372559 -0.825684 0.142883 0.398804 1445642063 -0.372559 -0.825684 0.142883 0.398804 1445642063 -0.372559 -0.825684 0.142883 0.398804 1445642063 -0.372559 -0.825684 0.142883 0.398804 1445642063 -0.372559 -0.825684 0.142883 0.398804 1445642063 -0.372559 -0.825684 0.142883 0.398804 1445642063 -0.366516 -0.827332 0.136108 0.403320 1445642063 -0.366516 -0.827332 0.136108 0.403320 1445642063 -0.366516 -0.827332 0.136108 0.403320 1445642063 -0.366516 -0.827332 0.136108 0.403320 1445642063 -0.366516 -0.827332 0.136108 0.403320 1445642063 -0.366516 -0.827332 0.136108 0.403320 1445642063 -0.345459 -0.825012 0.157104 0.418701 1445642063 -0.345459 -0.825012 0.157104 0.418701 1445642063 -0.345459 -0.825012 0.157104 0.418701 1445642063 -0.345459 -0.825012 0.157104 0.418701 1445642063 -0.345459 -0.825012 0.157104 0.418701 1445642063 -0.345459 -0.825012 0.157104 0.418701 1445642063 -0.345459 -0.825012 0.157104 0.418701 1445642063 -0.311157 -0.817932 0.201416 0.440002 1445642063 -0.311157 -0.817932 0.201416 0.440002 1445642063 -0.311157 -0.817932 0.201416 0.440002 1445642063 -0.311157 -0.817932 0.201416 0.440002 1445642063 -0.311157 -0.817932 0.201416 0.440002 1445642063 -0.311157 -0.817932 0.201416 0.440002 1445642063 -0.269287 -0.802856 0.261536 0.463257 1445642063 -0.269287 -0.802856 0.261536 0.463257 1445642063 -0.269287 -0.802856 0.261536 0.463257 1445642063 -0.269287 -0.802856 0.261536 0.463257 1445642063 -0.269287 -0.802856 0.261536 0.463257 1445642063 -0.269287 -0.802856 0.261536 0.463257 1445642063 -0.222534 -0.777771 0.330872 0.485901 1445642063 -0.222534 -0.777771 0.330872 0.485901 1445642063 -0.222534 -0.777771 0.330872 0.485901 1445642063 -0.222534 -0.777771 0.330872 0.485901 1445642063 -0.222534 -0.777771 0.330872 0.485901 1445642063 -0.222534 -0.777771 0.330872 0.485901 1445642063 -0.222534 -0.777771 0.330872 0.485901 1445642063 -0.174011 -0.743103 0.403320 0.504822 1445642063 -0.174011 -0.743103 0.403320 0.504822 1445642063 -0.174011 -0.743103 0.403320 0.504822 1445642064 -0.174011 -0.743103 0.403320 0.504822 1445642064 -0.174011 -0.743103 0.403320 0.504822 1445642064 -0.125122 -0.699768 0.473633 0.519958 1445642064 -0.125122 -0.699768 0.473633 0.519958 1445642064 -0.125122 -0.699768 0.473633 0.519958 1445642064 -0.125122 -0.699768 0.473633 0.519958 1445642064 -0.125122 -0.699768 0.473633 0.519958 1445642064 -0.125122 -0.699768 0.473633 0.519958 1445642064 -0.074951 -0.650635 0.538208 0.530457 1445642064 -0.074951 -0.650635 0.538208 0.530457 1445642064 -0.074951 -0.650635 0.538208 0.530457 1445642064 -0.074951 -0.650635 0.538208 0.530457 1445642064 -0.074951 -0.650635 0.538208 0.530457 1445642064 -0.074951 -0.650635 0.538208 0.530457 1445642064 -0.074951 -0.650635 0.538208 0.530457 1445642064 -0.023926 -0.598206 0.598633 0.532166 1445642064 -0.023926 -0.598206 0.598633 0.532166 1445642064 -0.023926 -0.598206 0.598633 0.532166 1445642064 -0.023926 -0.598206 0.598633 0.532166 1445642064 -0.023926 -0.598206 0.598633 0.532166 1445642064 -0.023926 -0.598206 0.598633 0.532166 1445642064 0.018188 -0.546814 0.650269 0.527100 1445642064 0.018188 -0.546814 0.650269 0.527100 1445642064 0.018188 -0.546814 0.650269 0.527100 1445642064 0.018188 -0.546814 0.650269 0.527100 1445642064 0.018188 -0.546814 0.650269 0.527100 1445642064 0.018188 -0.546814 0.650269 0.527100 1445642064 0.043335 -0.505371 0.686890 0.520447 1445642064 0.043335 -0.505371 0.686890 0.520447 1445642064 0.043335 -0.505371 0.686890 0.520447 1445642064 0.043335 -0.505371 0.686890 0.520447 1445642064 0.043335 -0.505371 0.686890 0.520447 1445642064 0.043335 -0.505371 0.686890 0.520447 1445642064 0.050903 -0.482300 0.706299 0.515686 1445642064 0.050903 -0.482300 0.706299 0.515686 1445642064 0.050903 -0.482300 0.706299 0.515686 1445642064 0.050903 -0.482300 0.706299 0.515686 1445642064 0.050903 -0.482300 0.706299 0.515686 1445642064 0.050903 -0.482300 0.706299 0.515686 1445642064 0.042786 -0.480957 0.709167 0.513672 1445642064 0.042786 -0.480957 0.709167 0.513672 1445642064 0.042786 -0.480957 0.709167 0.513672 1445642064 0.042786 -0.480957 0.709167 0.513672 1445642064 0.042786 -0.480957 0.709167 0.513672 1445642064 0.042786 -0.480957 0.709167 0.513672 1445642064 0.016602 -0.499573 0.695007 0.516785 1445642064 0.016602 -0.499573 0.695007 0.516785 1445642064 0.016602 -0.499573 0.695007 0.516785 1445642064 0.016602 -0.499573 0.695007 0.516785 1445642064 0.016602 -0.499573 0.695007 0.516785 1445642064 -0.023071 -0.534302 0.664368 0.522034 1445642064 -0.023071 -0.534302 0.664368 0.522034 1445642064 -0.023071 -0.534302 0.664368 0.522034 1445642064 -0.023071 -0.534302 0.664368 0.522034 1445642064 -0.023071 -0.534302 0.664368 0.522034 1445642064 -0.023071 -0.534302 0.664368 0.522034 1445642064 -0.071167 -0.579651 0.619812 0.524170 1445642064 -0.071167 -0.579651 0.619812 0.524170 1445642064 -0.071167 -0.579651 0.619812 0.524170 1445642064 -0.071167 -0.579651 0.619812 0.524170 1445642064 -0.071167 -0.579651 0.619812 0.524170 1445642064 -0.071167 -0.579651 0.619812 0.524170 1445642064 -0.124634 -0.628967 0.563416 0.520996 1445642064 -0.124634 -0.628967 0.563416 0.520996 1445642064 -0.124634 -0.628967 0.563416 0.520996 1445642064 -0.124634 -0.628967 0.563416 0.520996 1445642064 -0.180725 -0.676392 0.498535 0.511169 1445642064 -0.180725 -0.676392 0.498535 0.511169 1445642064 -0.180725 -0.676392 0.498535 0.511169 1445642064 -0.180725 -0.676392 0.498535 0.511169 1445642064 -0.180725 -0.676392 0.498535 0.511169 1445642064 -0.180725 -0.676392 0.498535 0.511169 1445642064 -0.180725 -0.676392 0.498535 0.511169 1445642064 -0.237915 -0.717224 0.427063 0.496582 1445642064 -0.237915 -0.717224 0.427063 0.496582 1445642064 -0.237915 -0.717224 0.427063 0.496582 1445642064 -0.237915 -0.717224 0.427063 0.496582 1445642064 -0.237915 -0.717224 0.427063 0.496582 1445642064 -0.289795 -0.751465 0.351990 0.476929 1445642064 -0.289795 -0.751465 0.351990 0.476929 1445642064 -0.289795 -0.751465 0.351990 0.476929 1445642064 -0.289795 -0.751465 0.351990 0.476929 1445642064 -0.289795 -0.751465 0.351990 0.476929 1445642064 -0.289795 -0.751465 0.351990 0.476929 1445642064 -0.331360 -0.778320 0.279175 0.454468 1445642064 -0.331360 -0.778320 0.279175 0.454468 1445642064 -0.331360 -0.778320 0.279175 0.454468 1445642064 -0.331360 -0.778320 0.279175 0.454468 1445642064 -0.331360 -0.778320 0.279175 0.454468 1445642064 -0.331360 -0.778320 0.279175 0.454468 1445642064 -0.331360 -0.778320 0.279175 0.454468 1445642064 -0.365295 -0.796753 0.210999 0.432739 1445642064 -0.365295 -0.796753 0.210999 0.432739 1445642064 -0.365295 -0.796753 0.210999 0.432739 1445642064 -0.365295 -0.796753 0.210999 0.432739 1445642064 -0.365295 -0.796753 0.210999 0.432739 1445642064 -0.365295 -0.796753 0.210999 0.432739 1445642064 -0.387817 -0.807739 0.154419 0.416321 1445642064 -0.387817 -0.807739 0.154419 0.416321 1445642064 -0.387817 -0.807739 0.154419 0.416321 1445642064 -0.387817 -0.807739 0.154419 0.416321 1445642064 -0.387817 -0.807739 0.154419 0.416321 1445642064 -0.387817 -0.807739 0.154419 0.416321 1445642064 -0.401794 -0.809937 0.117432 0.410828 1445642064 -0.401794 -0.809937 0.117432 0.410828 1445642064 -0.401794 -0.809937 0.117432 0.410828 1445642064 -0.401794 -0.809937 0.117432 0.410828 1445642064 -0.401794 -0.809937 0.117432 0.410828 1445642065 -0.401794 -0.809937 0.117432 0.410828 1445642065 -0.405823 -0.804565 0.108398 0.419861 1445642065 -0.405823 -0.804565 0.108398 0.419861 1445642065 -0.405823 -0.804565 0.108398 0.419861 1445642065 -0.405823 -0.804565 0.108398 0.419861 1445642065 -0.405823 -0.804565 0.108398 0.419861 1445642065 -0.405823 -0.804565 0.108398 0.419861 1445642065 -0.380798 -0.806213 0.129944 0.433777 1445642065 -0.380798 -0.806213 0.129944 0.433777 1445642065 -0.380798 -0.806213 0.129944 0.433777 1445642065 -0.380798 -0.806213 0.129944 0.433777 1445642065 -0.380798 -0.806213 0.129944 0.433777 1445642065 -0.380798 -0.806213 0.129944 0.433777 1445642065 -0.380798 -0.806213 0.129944 0.433777 1445642065 -0.344482 -0.805603 0.168396 0.451660 1445642065 -0.344482 -0.805603 0.168396 0.451660 1445642065 -0.344482 -0.805603 0.168396 0.451660 1445642065 -0.344482 -0.805603 0.168396 0.451660 1445642065 -0.344482 -0.805603 0.168396 0.451660 1445642065 -0.344482 -0.805603 0.168396 0.451660 1445642065 -0.306030 -0.797424 0.219299 0.471619 1445642065 -0.306030 -0.797424 0.219299 0.471619 1445642065 -0.306030 -0.797424 0.219299 0.471619 1445642065 -0.306030 -0.797424 0.219299 0.471619 1445642065 -0.306030 -0.797424 0.219299 0.471619 1445642065 -0.306030 -0.797424 0.219299 0.471619 1445642065 -0.261475 -0.781738 0.283081 0.490234 1445642065 -0.261475 -0.781738 0.283081 0.490234 1445642065 -0.261475 -0.781738 0.283081 0.490234 1445642065 -0.261475 -0.781738 0.283081 0.490234 1445642065 -0.261475 -0.781738 0.283081 0.490234 1445642065 -0.261475 -0.781738 0.283081 0.490234 1445642065 -0.214111 -0.755676 0.354858 0.507141 1445642065 -0.214111 -0.755676 0.354858 0.507141 1445642065 -0.214111 -0.755676 0.354858 0.507141 1445642065 -0.214111 -0.755676 0.354858 0.507141 1445642065 -0.214111 -0.755676 0.354858 0.507141 1445642065 -0.166199 -0.719788 0.427002 0.521484 1445642065 -0.166199 -0.719788 0.427002 0.521484 1445642065 -0.166199 -0.719788 0.427002 0.521484 1445642065 -0.166199 -0.719788 0.427002 0.521484 1445642065 -0.166199 -0.719788 0.427002 0.521484 1445642065 -0.166199 -0.719788 0.427002 0.521484 1445642065 -0.115967 -0.676880 0.495667 0.531738 1445642065 -0.115967 -0.676880 0.495667 0.531738 1445642065 -0.115967 -0.676880 0.495667 0.531738 1445642065 -0.115967 -0.676880 0.495667 0.531738 1445642065 -0.115967 -0.676880 0.495667 0.531738 1445642065 -0.115967 -0.676880 0.495667 0.531738 1445642065 -0.066284 -0.629150 0.557800 0.537231 1445642065 -0.066284 -0.629150 0.557800 0.537231 1445642065 -0.066284 -0.629150 0.557800 0.537231 1445642065 -0.066284 -0.629150 0.557800 0.537231 1445642065 -0.066284 -0.629150 0.557800 0.537231 1445642065 -0.066284 -0.629150 0.557800 0.537231 1445642065 -0.021545 -0.581665 0.610901 0.536621 1445642065 -0.021545 -0.581665 0.610901 0.536621 1445642065 -0.021545 -0.581665 0.610901 0.536621 1445642065 -0.021545 -0.581665 0.610901 0.536621 1445642065 -0.021545 -0.581665 0.610901 0.536621 1445642065 0.011780 -0.541382 0.651550 0.531189 1445642065 0.011780 -0.541382 0.651550 0.531189 1445642065 0.011780 -0.541382 0.651550 0.531189 1445642065 0.011780 -0.541382 0.651550 0.531189 1445642065 0.011780 -0.541382 0.651550 0.531189 1445642065 0.011780 -0.541382 0.651550 0.531189 1445642065 0.026184 -0.515564 0.673950 0.528442 1445642065 0.026184 -0.515564 0.673950 0.528442 1445642065 0.026184 -0.515564 0.673950 0.528442 1445642065 0.026184 -0.515564 0.673950 0.528442 1445642065 0.026184 -0.515564 0.673950 0.528442 1445642065 0.026184 -0.515564 0.673950 0.528442 1445642065 0.026184 -0.515564 0.673950 0.528442 1445642065 0.022949 -0.510864 0.677917 0.528015 1445642065 0.022949 -0.510864 0.677917 0.528015 1445642065 0.022949 -0.510864 0.677917 0.528015 1445642065 0.022949 -0.510864 0.677917 0.528015 1445642065 0.022949 -0.510864 0.677917 0.528015 1445642065 0.022949 -0.510864 0.677917 0.528015 1445642065 0.002930 -0.527100 0.664795 0.529358 1445642065 0.002930 -0.527100 0.664795 0.529358 1445642065 0.002930 -0.527100 0.664795 0.529358 1445642065 0.002930 -0.527100 0.664795 0.529358 1445642065 0.002930 -0.527100 0.664795 0.529358 1445642065 -0.032410 -0.557434 0.635071 0.533691 1445642065 -0.032410 -0.557434 0.635071 0.533691 1445642065 -0.032410 -0.557434 0.635071 0.533691 1445642065 -0.032410 -0.557434 0.635071 0.533691 1445642065 -0.032410 -0.557434 0.635071 0.533691 1445642065 -0.078430 -0.596497 0.592285 0.535950 1445642065 -0.078430 -0.596497 0.592285 0.535950 1445642065 -0.078430 -0.596497 0.592285 0.535950 1445642065 -0.078430 -0.596497 0.592285 0.535950 1445642065 -0.078430 -0.596497 0.592285 0.535950 1445642065 -0.078430 -0.596497 0.592285 0.535950 1445642065 -0.078430 -0.596497 0.592285 0.535950 1445642065 -0.130859 -0.638916 0.537964 0.534058 1445642065 -0.130859 -0.638916 0.537964 0.534058 1445642065 -0.130859 -0.638916 0.537964 0.534058 1445642065 -0.130859 -0.638916 0.537964 0.534058 1445642065 -0.130859 -0.638916 0.537964 0.534058 1445642065 -0.130859 -0.638916 0.537964 0.534058 1445642065 -0.185303 -0.681396 0.473511 0.526489 1445642065 -0.185303 -0.681396 0.473511 0.526489 1445642065 -0.185303 -0.681396 0.473511 0.526489 1445642065 -0.185303 -0.681396 0.473511 0.526489 1445642065 -0.185303 -0.681396 0.473511 0.526489 1445642065 -0.185303 -0.681396 0.473511 0.526489 1445642066 -0.185303 -0.681396 0.473511 0.526489 1445642066 -0.240234 -0.720764 0.400513 0.512268 1445642066 -0.240234 -0.720764 0.400513 0.512268 1445642066 -0.240234 -0.720764 0.400513 0.512268 1445642066 -0.240234 -0.720764 0.400513 0.512268 1445642066 -0.240234 -0.720764 0.400513 0.512268 1445642066 -0.240234 -0.720764 0.400513 0.512268 1445642066 -0.240234 -0.720764 0.400513 0.512268 1445642066 -0.292969 -0.754822 0.320374 0.491699 1445642066 -0.292969 -0.754822 0.320374 0.491699 1445642066 -0.292969 -0.754822 0.320374 0.491699 1445642066 -0.292969 -0.754822 0.320374 0.491699 1445642066 -0.292969 -0.754822 0.320374 0.491699 1445642066 
-0.212708 -0.751221 0.350281 0.517395 1445642068 -0.212708 -0.751221 0.350281 0.517395 1445642068 -0.212708 -0.751221 0.350281 0.517395 1445642068 -0.161011 -0.725464 0.418579 0.522095 1445642068 -0.161011 -0.725464 0.418579 0.522095 1445642068 -0.161011 -0.725464 0.418579 0.522095 1445642068 -0.161011 -0.725464 0.418579 0.522095 1445642068 -0.161011 -0.725464 0.418579 0.522095 1445642068 -0.161011 -0.725464 0.418579 0.522095 1445642068 -0.110229 -0.688538 0.490051 0.523071 1445642068 -0.110229 -0.688538 0.490051 0.523071 1445642068 -0.110229 -0.688538 0.490051 0.523071 1445642068 -0.110229 -0.688538 0.490051 0.523071 1445642068 -0.110229 -0.688538 0.490051 0.523071 1445642068 -0.110229 -0.688538 0.490051 0.523071 1445642068 -0.056030 -0.643616 0.558899 0.519836 1445642068 -0.056030 -0.643616 0.558899 0.519836 1445642068 -0.056030 -0.643616 0.558899 0.519836 1445642068 -0.056030 -0.643616 0.558899 0.519836 1445642068 -0.056030 -0.643616 0.558899 0.519836 1445642068 -0.056030 -0.643616 0.558899 0.519836 1445642068 -0.006836 -0.594116 0.616272 0.516846 1445642068 -0.006836 -0.594116 0.616272 0.516846 1445642068 -0.006836 -0.594116 0.616272 0.516846 1445642068 -0.006836 -0.594116 0.616272 0.516846 1445642068 -0.006836 -0.594116 0.616272 0.516846 1445642068 0.033813 -0.546570 0.660828 0.513245 1445642068 0.033813 -0.546570 0.660828 0.513245 1445642068 0.033813 -0.546570 0.660828 0.513245 1445642068 0.033813 -0.546570 0.660828 0.513245 1445642068 0.033813 -0.546570 0.660828 0.513245 1445642068 0.033813 -0.546570 0.660828 0.513245 1445642068 0.033813 -0.546570 0.660828 0.513245 1445642068 0.062195 -0.506470 0.692932 0.509277 1445642068 0.062195 -0.506470 0.692932 0.509277 1445642068 0.062195 -0.506470 0.692932 0.509277 1445642068 0.062195 -0.506470 0.692932 0.509277 1445642068 0.062195 -0.506470 0.692932 0.509277 1445642068 0.062195 -0.506470 0.692932 0.509277 1445642068 0.075806 -0.479553 0.712219 0.506958 1445642068 0.075806 -0.479553 0.712219 0.506958 1445642068 0.075806 -0.479553 0.712219 0.506958 1445642068 0.075806 -0.479553 0.712219 0.506958 1445642068 0.075806 -0.479553 0.712219 0.506958 1445642068 0.075806 -0.479553 0.712219 0.506958 1445642068 0.071533 -0.471619 0.717773 0.507141 1445642068 0.071533 -0.471619 0.717773 0.507141 1445642068 0.071533 -0.471619 0.717773 0.507141 1445642068 0.071533 -0.471619 0.717773 0.507141 1445642068 0.071533 -0.471619 0.717773 0.507141 1445642068 0.071533 -0.471619 0.717773 0.507141 1445642068 0.071533 -0.471619 0.717773 0.507141 1445642068 0.049377 -0.485107 0.708313 0.510376 1445642068 0.049377 -0.485107 0.708313 0.510376 1445642068 0.049377 -0.485107 0.708313 0.510376 1445642068 0.049377 -0.485107 0.708313 0.510376 1445642068 0.049377 -0.485107 0.708313 0.510376 1445642068 0.011597 -0.519897 0.681335 0.515076 1445642068 0.011597 -0.519897 0.681335 0.515076 1445642068 0.011597 -0.519897 0.681335 0.515076 1445642068 0.011597 -0.519897 0.681335 0.515076 1445642068 0.011597 -0.519897 0.681335 0.515076 1445642068 0.011597 -0.519897 0.681335 0.515076 1445642068 -0.036377 -0.568542 0.638245 0.517761 1445642068 -0.036377 -0.568542 0.638245 0.517761 1445642069 -0.036377 -0.568542 0.638245 0.517761 1445642069 -0.036377 -0.568542 0.638245 0.517761 1445642069 -0.036377 -0.568542 0.638245 0.517761 1445642069 -0.036377 -0.568542 0.638245 0.517761 1445642069 -0.091736 -0.621460 0.582214 0.516174 1445642069 -0.091736 -0.621460 0.582214 0.516174 1445642069 -0.091736 -0.621460 0.582214 0.516174 1445642069 -0.091736 -0.621460 0.582214 0.516174 1445642069 -0.091736 -0.621460 0.582214 0.516174 1445642069 -0.091736 -0.621460 0.582214 0.516174 1445642069 -0.151672 -0.671448 0.515808 0.510010 1445642069 -0.151672 -0.671448 0.515808 0.510010 1445642069 -0.151672 -0.671448 0.515808 0.510010 1445642069 -0.151672 -0.671448 0.515808 0.510010 1445642069 -0.151672 -0.671448 0.515808 0.510010 1445642069 -0.151672 -0.671448 0.515808 0.510010 1445642069 -0.151672 -0.671448 0.515808 0.510010 1445642069 -0.214722 -0.715576 0.438354 0.499695 1445642069 -0.214722 -0.715576 0.438354 0.499695 1445642069 -0.214722 -0.715576 0.438354 0.499695 1445642069 -0.214722 -0.715576 0.438354 0.499695 1445642069 -0.214722 -0.715576 0.438354 0.499695 1445642069 -0.273926 -0.752869 0.354248 0.482361 1445642069 -0.273926 -0.752869 0.354248 0.482361 1445642069 -0.273926 -0.752869 0.354248 0.482361 1445642069 -0.273926 -0.752869 0.354248 0.482361 1445642069 -0.273926 -0.752869 0.354248 0.482361 1445642069 -0.273926 -0.752869 0.354248 0.482361 1445642069 -0.322205 -0.783203 0.272461 0.456665 1445642069 -0.322205 -0.783203 0.272461 0.456665 1445642069 -0.322205 -0.783203 0.272461 0.456665 1445642069 -0.322205 -0.783203 0.272461 0.456665 1445642069 -0.322205 -0.783203 0.272461 0.456665 1445642069 -0.360352 -0.803772 0.197083 0.430481 1445642069 -0.360352 -0.803772 0.197083 0.430481 1445642069 -0.360352 -0.803772 0.197083 0.430481 1445642069 -0.360352 -0.803772 0.197083 0.430481 1445642069 -0.360352 -0.803772 0.197083 0.430481 1445642069 -0.360352 -0.803772 0.197083 0.430481 1445642069 -0.387451 -0.814575 0.136475 0.409546 1445642069 -0.387451 -0.814575 0.136475 0.409546 1445642069 -0.387451 -0.814575 0.136475 0.409546 1445642069 -0.387451 -0.814575 0.136475 0.409546 1445642069 -0.387451 -0.814575 0.136475 0.409546 1445642069 -0.387451 -0.814575 0.136475 0.409546 1445642069 -0.403015 -0.818420 0.097412 0.397949 1445642069 -0.403015 -0.818420 0.097412 0.397949 1445642069 -0.403015 -0.818420 0.097412 0.397949 1445642069 -0.403015 -0.818420 0.097412 0.397949 1445642069 -0.403015 -0.818420 0.097412 0.397949 1445642069 -0.403015 -0.818420 0.097412 0.397949 1445642069 -0.396118 -0.823792 0.086426 0.396240 1445642069 -0.396118 -0.823792 0.086426 0.396240 1445642069 -0.396118 -0.823792 0.086426 0.396240 1445642069 -0.396118 -0.823792 0.086426 0.396240 1445642069 -0.396118 -0.823792 0.086426 0.396240 1445642069 -0.377930 -0.827271 0.097351 0.404236 1445642069 -0.377930 -0.827271 0.097351 0.404236 1445642069 -0.377930 -0.827271 0.097351 0.404236 1445642069 -0.377930 -0.827271 0.097351 0.404236 1445642069 -0.377930 -0.827271 0.097351 0.404236 1445642069 -0.377930 -0.827271 0.097351 0.404236 1445642069 -0.353943 -0.825500 0.126038 0.421265 1445642069 -0.353943 -0.825500 0.126038 0.421265 1445642069 -0.353943 -0.825500 0.126038 0.421265 1445642069 -0.353943 -0.825500 0.126038 0.421265 1445642069 -0.353943 -0.825500 0.126038 0.421265 1445642069 -0.353943 -0.825500 0.126038 0.421265 1445642069 -0.316406 -0.820068 0.176147 0.443176 1445642069 -0.316406 -0.820068 0.176147 0.443176 1445642069 -0.316406 -0.820068 0.176147 0.443176 1445642069 -0.316406 -0.820068 0.176147 0.443176 1445642069 -0.316406 -0.820068 0.176147 0.443176 1445642069 -0.316406 -0.820068 0.176147 0.443176 1445642069 -0.316406 -0.820068 0.176147 0.443176 1445642069 -0.268982 -0.808228 0.242798 0.464233 1445642069 -0.268982 -0.808228 0.242798 0.464233 1445642069 -0.268982 -0.808228 0.242798 0.464233 1445642069 -0.268982 -0.808228 0.242798 0.464233 1445642069 -0.268982 -0.808228 0.242798 0.464233 1445642069 -0.268982 -0.808228 0.242798 0.464233 1445642069 -0.220764 -0.785156 0.316833 0.484131 1445642069 -0.220764 -0.785156 0.316833 0.484131 1445642069 -0.220764 -0.785156 0.316833 0.484131 1445642069 -0.220764 -0.785156 0.316833 0.484131 1445642069 -0.220764 -0.785156 0.316833 0.484131 1445642069 -0.220764 -0.785156 0.316833 0.484131 1445642069 -0.174377 -0.751709 0.391357 0.501404 1445642069 -0.174377 -0.751709 0.391357 0.501404 1445642069 -0.174377 -0.751709 0.391357 0.501404 1445642069 -0.174377 -0.751709 0.391357 0.501404 1445642069 -0.174377 -0.751709 0.391357 0.501404 1445642069 -0.174377 -0.751709 0.391357 0.501404 1445642069 -0.174377 -0.751709 0.391357 0.501404 1445642069 -0.126587 -0.711182 0.462402 0.514099 1445642069 -0.126587 -0.711182 0.462402 0.514099 1445642069 -0.126587 -0.711182 0.462402 0.514099 1445642069 -0.126587 -0.711182 0.462402 0.514099 1445642069 -0.126587 -0.711182 0.462402 0.514099 1445642069 -0.073792 -0.667297 0.531555 0.516418 1445642069 -0.073792 -0.667297 0.531555 0.516418 1445642069 -0.073792 -0.667297 0.531555 0.516418 1445642069 -0.073792 -0.667297 0.531555 0.516418 1445642069 -0.073792 -0.667297 0.531555 0.516418 1445642069 -0.073792 -0.667297 0.531555 0.516418 1445642069 -0.073792 -0.667297 0.531555 0.516418 1445642069 -0.025879 -0.618958 0.594421 0.512695 1445642069 -0.025879 -0.618958 0.594421 0.512695 1445642069 -0.025879 -0.618958 0.594421 0.512695 1445642070 -0.025879 -0.618958 0.594421 0.512695 1445642070 -0.025879 -0.618958 0.594421 0.512695 1445642070 0.011841 -0.572083 0.649048 0.501282 1445642070 0.011841 -0.572083 0.649048 0.501282 1445642070 0.011841 -0.572083 0.649048 0.501282 1445642070 0.011841 -0.572083 0.649048 0.501282 1445642070 0.011841 -0.572083 0.649048 0.501282 1445642070 0.011841 -0.572083 0.649048 0.501282 1445642070 0.011841 -0.572083 0.649048 0.501282 1445642070 0.031921 -0.533875 0.687073 0.491760 1445642070 0.031921 -0.533875 0.687073 0.491760 1445642070 0.031921 -0.533875 0.687073 0.491760 1445642070 0.031921 -0.533875 0.687073 0.491760 1445642070 0.031921 -0.533875 0.687073 0.491760 1445642070 0.035156 -0.514404 0.704468 0.487671 1445642070 0.035156 -0.514404 0.704468 0.487671 1445642070 0.035156 -0.514404 0.704468 0.487671 1445642070 0.035156 -0.514404 0.704468 0.487671 1445642070 0.035156 -0.514404 0.704468 0.487671 1445642070 0.035156 -0.514404 0.704468 0.487671 1445642070 0.035156 -0.514404 0.704468 0.487671 1445642070 0.022278 -0.519348 0.701355 0.487671 1445642070 0.022278 -0.519348 0.701355 0.487671 1445642070 0.022278 -0.519348 0.701355 0.487671 1445642070 -0.007935 -0.544556 0.682617 0.487183 1445642070 -0.007935 -0.544556 0.682617 0.487183 1445642070 -0.007935 -0.544556 0.682617 0.487183 1445642070 -0.007935 -0.544556 0.682617 0.487183 1445642070 -0.007935 -0.544556 0.682617 0.487183 1445642070 -0.007935 -0.544556 0.682617 0.487183 1445642070 -0.051392 -0.581848 0.648438 0.488159 1445642070 -0.051392 -0.581848 0.648438 0.488159 1445642070 -0.051392 -0.581848 0.648438 0.488159 1445642070 -0.051392 -0.581848 0.648438 0.488159 1445642070 -0.051392 -0.581848 0.648438 0.488159 1445642070 -0.051392 -0.581848 0.648438 0.488159 1445642070 -0.101196 -0.625427 0.600586 0.487732 1445642070 -0.101196 -0.625427 0.600586 0.487732 1445642070 -0.101196 -0.625427 0.600586 0.487732 1445642070 -0.101196 -0.625427 0.600586 0.487732 1445642070 -0.101196 -0.625427 0.600586 0.487732 1445642070 -0.101196 -0.625427 0.600586 0.487732 1445642070 -0.156860 -0.670837 0.539795 0.483765 1445642070 -0.156860 -0.670837 0.539795 0.483765 1445642070 -0.156860 -0.670837 0.539795 0.483765 1445642070 -0.156860 -0.670837 0.539795 0.483765 1445642070 -0.156860 -0.670837 0.539795 0.483765 1445642070 -0.156860 -0.670837 0.539795 0.483765 1445642070 -0.217224 -0.714050 0.466431 0.474792 1445642070 -0.217224 -0.714050 0.466431 0.474792 1445642070 -0.217224 -0.714050 0.466431 0.474792 1445642070 -0.217224 -0.714050 0.466431 0.474792 1445642070 -0.217224 -0.714050 0.466431 0.474792 1445642070 -0.217224 -0.714050 0.466431 0.474792 1445642070 -0.217224 -0.714050 0.466431 0.474792 1445642070 -0.278076 -0.751221 0.383240 0.459900 1445642070 -0.278076 -0.751221 0.383240 0.459900 1445642070 -0.278076 -0.751221 0.383240 0.459900 1445642070 -0.278076 -0.751221 0.383240 0.459900 1445642070 -0.278076 -0.751221 0.383240 0.459900 1445642070 -0.278076 -0.751221 0.383240 0.459900 1445642070 -0.333435 -0.780151 0.295593 0.439087 1445642070 -0.333435 -0.780151 0.295593 0.439087 1445642070 -0.333435 -0.780151 0.295593 0.439087 1445642070 -0.333435 -0.780151 0.295593 0.439087 1445642070 -0.333435 -0.780151 0.295593 0.439087 1445642070 -0.333435 -0.780151 0.295593 0.439087 1445642070 -0.377502 -0.800720 0.211060 0.414551 1445642070 -0.377502 -0.800720 0.211060 0.414551 1445642070 -0.377502 -0.800720 0.211060 0.414551 1445642070 -0.377502 -0.800720 0.211060 0.414551 1445642070 -0.377502 -0.800720 0.211060 0.414551 1445642070 -0.377502 -0.800720 0.211060 0.414551 1445642070 -0.412109 -0.809753 0.139587 0.393799 1445642070 -0.412109 -0.809753 0.139587 0.393799 1445642070 -0.412109 -0.809753 0.139587 0.393799 1445642070 -0.412109 -0.809753 0.139587 0.393799 1445642070 -0.412109 -0.809753 0.139587 0.393799 1445642070 -0.412109 -0.809753 0.139587 0.393799 1445642070 -0.432617 -0.810425 0.090210 0.384583 1445642070 -0.432617 -0.810425 0.090210 0.384583 1445642070 -0.432617 -0.810425 0.090210 0.384583 1445642070 -0.432617 -0.810425 0.090210 0.384583 1445642070 -0.432617 -0.810425 0.090210 0.384583 1445642070 -0.432617 -0.810425 0.090210 0.384583 1445642070 -0.429016 -0.813660 0.069580 0.386169 1445642070 -0.429016 -0.813660 0.069580 0.386169 1445642070 -0.429016 -0.813660 0.069580 0.386169 1445642070 -0.429016 -0.813660 0.069580 0.386169 1445642070 -0.429016 -0.813660 0.069580 0.386169 1445642070 -0.429016 -0.813660 0.069580 0.386169 1445642070 -0.429016 -0.813660 0.069580 0.386169 1445642070 -0.406006 -0.820007 0.076660 0.396240 1445642070 -0.406006 -0.820007 0.076660 0.396240 1445642070 -0.406006 -0.820007 0.076660 0.396240 1445642070 -0.406006 -0.820007 0.076660 0.396240 1445642070 -0.406006 -0.820007 0.076660 0.396240 1445642070 -0.374207 -0.823059 0.104797 0.414185 1445642070 -0.374207 -0.823059 0.104797 0.414185 1445642070 -0.374207 -0.823059 0.104797 0.414185 1445642070 -0.374207 -0.823059 0.104797 0.414185 1445642070 -0.374207 -0.823059 0.104797 0.414185 1445642070 -0.374207 -0.823059 0.104797 0.414185 1445642070 -0.334290 -0.820801 0.153259 0.437134 1445642070 -0.334290 -0.820801 0.153259 0.437134 1445642070 -0.334290 -0.820801 0.153259 0.437134 1445642070 -0.334290 -0.820801 0.153259 0.437134 1445642070 -0.334290 -0.820801 0.153259 0.437134 1445642071 -0.334290 -0.820801 0.153259 0.437134 1445642071 -0.334290 -0.820801 0.153259 0.437134 1445642071 -0.286072 -0.811096 0.221008 0.459839 1445642071 -0.286072 -0.811096 0.221008 0.459839 1445642071 -0.286072 -0.811096 0.221008 0.459839 1445642071 -0.286072 -0.811096 0.221008 0.459839 1445642071 -0.286072 -0.811096 0.221008 0.459839 1445642071 -0.286072 -0.811096 0.221008 0.459839 1445642071 -0.236572 -0.789490 0.299377 0.480713 1445642071 -0.236572 -0.789490 0.299377 0.480713 1445642071 -0.236572 -0.789490 0.299377 0.480713 1445642071 -0.236572 -0.789490 0.299377 0.480713 1445642071 -0.236572 -0.789490 0.299377 0.480713 1445642071 -0.236572 -0.789490 0.299377 0.480713 1445642071 -0.188904 -0.755188 0.378906 0.500488 1445642071 -0.188904 -0.755188 0.378906 0.500488 1445642071 -0.188904 -0.755188 0.378906 0.500488 1445642071 -0.188904 -0.755188 0.378906 0.500488 1445642071 -0.188904 -0.755188 0.378906 0.500488 1445642071 -0.188904 -0.755188 0.378906 0.500488 1445642071 -0.188904 -0.755188 0.378906 0.500488 1445642071 -0.139954 -0.712402 0.455750 0.514954 1445642071 -0.139954 -0.712402 0.455750 0.514954 1445642071 -0.139954 -0.712402 0.455750 0.514954 1445642071 -0.139954 -0.712402 0.455750 0.514954 1445642071 -0.139954 -0.712402 0.455750 0.514954 1445642071 -0.139954 -0.712402 0.455750 0.514954 1445642071 -0.089722 -0.663208 0.526428 0.524414 1445642071 -0.089722 -0.663208 0.526428 0.524414 1445642071 -0.089722 -0.663208 0.526428 0.524414 1445642071 -0.089722 -0.663208 0.526428 0.524414 1445642071 -0.089722 -0.663208 0.526428 0.524414 1445642071 -0.089722 -0.663208 0.526428 0.524414 1445642071 -0.040344 -0.610413 0.588074 0.529114 1445642071 -0.040344 -0.610413 0.588074 0.529114 1445642071 -0.040344 -0.610413 0.588074 0.529114 1445642071 -0.040344 -0.610413 0.588074 0.529114 1445642071 -0.040344 -0.610413 0.588074 0.529114 1445642071 -0.040344 -0.610413 0.588074 0.529114 1445642071 0.000916 -0.558777 0.636963 0.531067 1445642071 0.000916 -0.558777 0.636963 0.531067 1445642071 0.000916 -0.558777 0.636963 0.531067 1445642071 0.000916 -0.558777 0.636963 0.531067 1445642071 0.000916 -0.558777 0.636963 0.531067 1445642071 0.000916 -0.558777 0.636963 0.531067 1445642071 0.032471 -0.516541 0.671021 0.530884 1445642071 0.032471 -0.516541 0.671021 0.530884 1445642071 0.032471 -0.516541 0.671021 0.530884 1445642071 0.032471 -0.516541 0.671021 0.530884 1445642071 0.032471 -0.516541 0.671021 0.530884 1445642071 0.048889 -0.487793 0.692322 0.529419 1445642071 0.048889 -0.487793 0.692322 0.529419 1445642071 0.048889 -0.487793 0.692322 0.529419 1445642071 0.048889 -0.487793 0.692322 0.529419 1445642071 0.048889 -0.487793 0.692322 0.529419 1445642071 0.048889 -0.487793 0.692322 0.529419 1445642071 0.044006 -0.479919 0.696533 0.531555 1445642071 0.044006 -0.479919 0.696533 0.531555 1445642071 0.044006 -0.479919 0.696533 0.531555 1445642071 0.044006 -0.479919 0.696533 0.531555 1445642071 0.044006 -0.479919 0.696533 0.531555 1445642071 0.022156 -0.495789 0.683044 0.535828 1445642071 0.022156 -0.495789 0.683044 0.535828 1445642071 0.022156 -0.495789 0.683044 0.535828 1445642071 0.022156 -0.495789 0.683044 0.535828 1445642071 0.022156 -0.495789 0.683044 0.535828 1445642071 0.022156 -0.495789 0.683044 0.535828 1445642071 -0.014038 -0.530457 0.654175 0.538940 1445642071 -0.014038 -0.530457 0.654175 0.538940 1445642071 -0.014038 -0.530457 0.654175 0.538940 1445642071 -0.014038 -0.530457 0.654175 0.538940 1445642071 -0.014038 -0.530457 0.654175 0.538940 1445642071 -0.014038 -0.530457 0.654175 0.538940 1445642071 -0.062988 -0.575012 0.611755 0.539551 1445642071 -0.062988 -0.575012 0.611755 0.539551 1445642071 -0.062988 -0.575012 0.611755 0.539551 1445642071 -0.062988 -0.575012 0.611755 0.539551 1445642071 -0.062988 -0.575012 0.611755 0.539551 1445642071 -0.062988 -0.575012 0.611755 0.539551 1445642071 -0.120239 -0.622559 0.557434 0.535950 1445642071 -0.120239 -0.622559 0.557434 0.535950 1445642071 -0.120239 -0.622559 0.557434 0.535950 1445642071 -0.120239 -0.622559 0.557434 0.535950 1445642071 -0.120239 -0.622559 0.557434 0.535950 1445642071 -0.120239 -0.622559 0.557434 0.535950 1445642071 -0.180298 -0.668701 0.492737 0.526794 1445642071 -0.180298 -0.668701 0.492737 0.526794 1445642071 -0.180298 -0.668701 0.492737 0.526794 1445642071 -0.180298 -0.668701 0.492737 0.526794 1445642071 -0.180298 -0.668701 0.492737 0.526794 1445642071 -0.180298 -0.668701 0.492737 0.526794 1445642071 -0.239380 -0.709778 0.419189 0.513000 1445642071 -0.239380 -0.709778 0.419189 0.513000 1445642071 -0.239380 -0.709778 0.419189 0.513000 1445642071 -0.239380 -0.709778 0.419189 0.513000 1445642071 -0.239380 -0.709778 0.419189 0.513000 1445642071 -0.239380 -0.709778 0.419189 0.513000 1445642071 -0.287720 -0.745728 0.341309 0.494568 1445642071 -0.287720 -0.745728 0.341309 0.494568 1445642071 -0.287720 -0.745728 0.341309 0.494568 1445642071 -0.287720 -0.745728 0.341309 0.494568 1445642071 -0.287720 -0.745728 0.341309 0.494568 1445642071 -0.287720 -0.745728 0.341309 0.494568 1445642071 -0.327087 -0.773743 0.264709 0.473572 1445642071 -0.327087 -0.773743 0.264709 0.473572 1445642071 -0.327087 -0.773743 0.264709 0.473572 1445642071 -0.327087 -0.773743 0.264709 0.473572 1445642071 -0.327087 -0.773743 0.264709 0.473572 1445642071 -0.327087 -0.773743 0.264709 0.473572 1445642072 -0.360107 -0.790222 0.194763 0.455994 1445642072 -0.360107 -0.790222 0.194763 0.455994 1445642072 -0.360107 -0.790222 0.194763 0.455994 1445642072 -0.360107 -0.790222 0.194763 0.455994 1445642072 -0.360107 -0.790222 0.194763 0.455994 1445642072 -0.360107 -0.790222 0.194763 0.455994 1445642072 -0.382141 -0.799072 0.140137 0.442566 1445642072 -0.382141 -0.799072 0.140137 0.442566 1445642072 -0.382141 -0.799072 0.140137 0.442566 1445642072 -0.382141 -0.799072 0.140137 0.442566 1445642072 -0.382141 -0.799072 0.140137 0.442566 1445642072 -0.382141 -0.799072 0.140137 0.442566 1445642072 -0.389893 -0.803040 0.109253 0.437378 1445642072 -0.389893 -0.803040 0.109253 0.437378 1445642072 -0.389893 -0.803040 0.109253 0.437378 1445642072 -0.389893 -0.803040 0.109253 0.437378 1445642072 -0.389893 -0.803040 0.109253 0.437378 1445642072 -0.389893 -0.803040 0.109253 0.437378 1445642072 -0.381836 -0.804199 0.102356 0.443909 1445642072 -0.381836 -0.804199 0.102356 0.443909 1445642072 -0.381836 -0.804199 0.102356 0.443909 1445642072 -0.381836 -0.804199 0.102356 0.443909 1445642072 -0.381836 -0.804199 0.102356 0.443909 1445642072 -0.381836 -0.804199 0.102356 0.443909 1445642072 -0.353943 -0.806885 0.122314 0.456848 1445642072 -0.353943 -0.806885 0.122314 0.456848 1445642072 -0.353943 -0.806885 0.122314 0.456848 1445642072 -0.353943 -0.806885 0.122314 0.456848 1445642072 -0.353943 -0.806885 0.122314 0.456848 1445642072 -0.353943 -0.806885 0.122314 0.456848 1445642072 -0.353943 -0.806885 0.122314 0.456848 1445642072 -0.318970 -0.803589 0.163147 0.475342 1445642072 -0.318970 -0.803589 0.163147 0.475342 1445642072 -0.318970 -0.803589 0.163147 0.475342 1445642072 -0.318970 -0.803589 0.163147 0.475342 1445642072 -0.318970 -0.803589 0.163147 0.475342 1445642072 -0.318970 -0.803589 0.163147 0.475342 1445642072 -0.276611 -0.793213 0.219727 0.495972 1445642072 -0.276611 -0.793213 0.219727 0.495972 1445642072 -0.276611 -0.793213 0.219727 0.495972 1445642072 -0.276611 -0.793213 0.219727 0.495972 1445642072 -0.276611 -0.793213 0.219727 0.495972 1445642072 -0.226929 -0.775024 0.290039 0.513550 1445642072 -0.226929 -0.775024 0.290039 0.513550 1445642072 -0.226929 -0.775024 0.290039 0.513550 1445642072 -0.226929 -0.775024 0.290039 0.513550 1445642072 -0.226929 -0.775024 0.290039 0.513550 1445642072 -0.226929 -0.775024 0.290039 0.513550 1445642072 -0.177856 -0.746094 0.366211 0.526917 1445642072 -0.177856 -0.746094 0.366211 0.526917 1445642072 -0.177856 -0.746094 0.366211 0.526917 1445642072 -0.177856 -0.746094 0.366211 0.526917 1445642072 -0.177856 -0.746094 0.366211 0.526917 1445642072 -0.177856 -0.746094 0.366211 0.526917 1445642072 -0.131836 -0.706909 0.439636 0.538147 1445642072 -0.131836 -0.706909 0.439636 0.538147 1445642072 -0.131836 -0.706909 0.439636 0.538147 1445642072 -0.131836 -0.706909 0.439636 0.538147 1445642072 -0.131836 -0.706909 0.439636 0.538147 1445642072 -0.131836 -0.706909 0.439636 0.538147 1445642072 -0.083862 -0.661926 0.507751 0.544983 1445642072 -0.083862 -0.661926 0.507751 0.544983 1445642072 -0.083862 -0.661926 0.507751 0.544983 1445642072 -0.083862 -0.661926 0.507751 0.544983 1445642072 -0.083862 -0.661926 0.507751 0.544983 1445642072 -0.083862 -0.661926 0.507751 0.544983 1445642072 -0.035156 -0.613159 0.567505 0.548401 1445642072 -0.035156 -0.613159 0.567505 0.548401 1445642072 -0.035156 -0.613159 0.567505 0.548401 1445642072 -0.035156 -0.613159 0.567505 0.548401 1445642072 -0.035156 -0.613159 0.567505 0.548401 1445642072 -0.035156 -0.613159 0.567505 0.548401 1445642072 0.009766 -0.562500 0.619080 0.547913 1445642072 0.009766 -0.562500 0.619080 0.547913 1445642072 0.009766 -0.562500 0.619080 0.547913 1445642072 0.009766 -0.562500 0.619080 0.547913 1445642072 0.009766 -0.562500 0.619080 0.547913 1445642072 0.009766 -0.562500 0.619080 0.547913 1445642072 0.045349 -0.520203 0.653870 0.547485 1445642072 0.045349 -0.520203 0.653870 0.547485 1445642072 0.045349 -0.520203 0.653870 0.547485 1445642072 0.045349 -0.520203 0.653870 0.547485 1445642072 0.045349 -0.520203 0.653870 0.547485 1445642072 0.045349 -0.520203 0.653870 0.547485 1445642072 0.045349 -0.520203 0.653870 0.547485 1445642072 0.072266 -0.493835 0.669861 0.549622 1445642072 0.072266 -0.493835 0.669861 0.549622 1445642072 0.072266 -0.493835 0.669861 0.549622 1445642072 0.072266 -0.493835 0.669861 0.549622 1445642072 0.072266 -0.493835 0.669861 0.549622 1445642072 0.072266 -0.493835 0.669861 0.549622 1445642072 0.084473 -0.482971 0.678894 0.546509 1445642072 0.084473 -0.482971 0.678894 0.546509 1445642072 0.084473 -0.482971 0.678894 0.546509 1445642072 0.084473 -0.482971 0.678894 0.546509 1445642072 0.084473 -0.482971 0.678894 0.546509 1445642072 0.084473 -0.482971 0.678894 0.546509 1445642072 0.073792 -0.487793 0.676331 0.546936 1445642072 0.073792 -0.487793 0.676331 0.546936 1445642072 0.073792 -0.487793 0.676331 0.546936 1445642072 0.073792 -0.487793 0.676331 0.546936 1445642072 0.073792 -0.487793 0.676331 0.546936 1445642072 0.073792 -0.487793 0.676331 0.546936 1445642072 0.045044 -0.509277 0.659729 0.550781 1445642072 0.045044 -0.509277 0.659729 0.550781 1445642072 0.045044 -0.509277 0.659729 0.550781 1445642072 0.045044 -0.509277 0.659729 0.550781 1445642072 0.045044 -0.509277 0.659729 0.550781 1445642072 0.002380 -0.543335 0.630920 0.553833 1445642073 0.002380 -0.543335 0.630920 0.553833 1445642073 0.002380 -0.543335 0.630920 0.553833 1445642073 0.002380 -0.543335 0.630920 0.553833 1445642073 0.002380 -0.543335 0.630920 0.553833 1445642073 0.002380 -0.543335 0.630920 0.553833 1445642073 -0.051697 -0.585266 0.588989 0.554810 1445642073 -0.051697 -0.585266 0.588989 0.554810 1445642073 -0.051697 -0.585266 0.588989 0.554810 1445642073 -0.051697 -0.585266 0.588989 0.554810 1445642073 -0.051697 -0.585266 0.588989 0.554810 1445642073 -0.051697 -0.585266 0.588989 0.554810 1445642073 -0.051697 -0.585266 0.588989 0.554810 1445642073 -0.114624 -0.631531 0.532654 0.551636 1445642073 -0.114624 -0.631531 0.532654 0.551636 1445642073 -0.114624 -0.631531 0.532654 0.551636 1445642073 -0.114624 -0.631531 0.532654 0.551636 1445642073 -0.114624 -0.631531 0.532654 0.551636 1445642073 -0.114624 -0.631531 0.532654 0.551636 1445642073 -0.177063 -0.677551 0.466248 0.540527 1445642073 -0.177063 -0.677551 0.466248 0.540527 1445642073 -0.177063 -0.677551 0.466248 0.540527 1445642073 -0.177063 -0.677551 0.466248 0.540527 1445642073 -0.177063 -0.677551 0.466248 0.540527 1445642073 -0.177063 -0.677551 0.466248 0.540527 1445642073 -0.235657 -0.718689 0.392639 0.523315 1445642073 -0.235657 -0.718689 0.392639 0.523315 1445642073 -0.235657 -0.718689 0.392639 0.523315 1445642073 -0.235657 -0.718689 0.392639 0.523315 1445642073 -0.235657 -0.718689 0.392639 0.523315 1445642073 -0.235657 -0.718689 0.392639 0.523315 1445642073 -0.290344 -0.752075 0.314087 0.501465 1445642073 -0.290344 -0.752075 0.314087 0.501465 1445642073 -0.290344 -0.752075 0.314087 0.501465 1445642073 -0.290344 -0.752075 0.314087 0.501465 1445642073 -0.290344 -0.752075 0.314087 0.501465 1445642073 -0.290344 -0.752075 0.314087 0.501465 1445642073 -0.336731 -0.778015 0.233948 0.476074 1445642073 -0.336731 -0.778015 0.233948 0.476074 1445642073 -0.336731 -0.778015 0.233948 0.476074 1445642073 
-0.300720 -0.773621 0.295593 0.473022 1445642075 -0.300720 -0.773621 0.295593 0.473022 1445642075 -0.300720 -0.773621 0.295593 0.473022 1445642075 -0.300720 -0.773621 0.295593 0.473022 1445642076 -0.300720 -0.773621 0.295593 0.473022 1445642076 -0.300720 -0.773621 0.295593 0.473022 1445642076 -0.337463 -0.788879 0.244690 0.451599 1445642076 -0.337463 -0.788879 0.244690 0.451599 1445642076 -0.337463 -0.788879 0.244690 0.451599 1445642076 -0.337463 -0.788879 0.244690 0.451599 1445642076 -0.337463 -0.788879 0.244690 0.451599 1445642076 -0.337463 -0.788879 0.244690 0.451599 1445642076 -0.369751 -0.800781 0.193604 0.429626 1445642076 -0.369751 -0.800781 0.193604 0.429626 1445642076 -0.369751 -0.800781 0.193604 0.429626 1445642076 -0.369751 -0.800781 0.193604 0.429626 1445642076 -0.369751 -0.800781 0.193604 0.429626 1445642076 -0.369751 -0.800781 0.193604 0.429626 1445642076 -0.388672 -0.810425 0.148254 0.412537 1445642076 -0.388672 -0.810425 0.148254 0.412537 1445642076 -0.388672 -0.810425 0.148254 0.412537 1445642076 -0.388672 -0.810425 0.148254 0.412537 1445642076 -0.388672 -0.810425 0.148254 0.412537 1445642076 -0.388672 -0.810425 0.148254 0.412537 1445642076 -0.388000 -0.819763 0.118042 0.404358 1445642076 -0.388000 -0.819763 0.118042 0.404358 1445642076 -0.388000 -0.819763 0.118042 0.404358 1445642076 -0.388000 -0.819763 0.118042 0.404358 1445642076 -0.388000 -0.819763 0.118042 0.404358 1445642076 -0.378174 -0.825317 0.107178 0.405396 1445642076 -0.378174 -0.825317 0.107178 0.405396 1445642076 -0.378174 -0.825317 0.107178 0.405396 1445642076 -0.378174 -0.825317 0.107178 0.405396 1445642076 -0.378174 -0.825317 0.107178 0.405396 1445642076 -0.361145 -0.825989 0.119873 0.415955 1445642076 -0.361145 -0.825989 0.119873 0.415955 1445642076 -0.361145 -0.825989 0.119873 0.415955 1445642076 -0.361145 -0.825989 0.119873 0.415955 1445642076 -0.361145 -0.825989 0.119873 0.415955 1445642076 -0.361145 -0.825989 0.119873 0.415955 1445642076 -0.328308 -0.824402 0.157959 0.433167 1445642076 -0.328308 -0.824402 0.157959 0.433167 1445642076 -0.328308 -0.824402 0.157959 0.433167 1445642076 -0.328308 -0.824402 0.157959 0.433167 1445642076 -0.328308 -0.824402 0.157959 0.433167 1445642076 -0.328308 -0.824402 0.157959 0.433167 1445642076 -0.282959 -0.817078 0.216370 0.453369 1445642076 -0.282959 -0.817078 0.216370 0.453369 1445642076 -0.282959 -0.817078 0.216370 0.453369 1445642076 -0.282959 -0.817078 0.216370 0.453369 1445642076 -0.282959 -0.817078 0.216370 0.453369 1445642076 -0.282959 -0.817078 0.216370 0.453369 1445642076 -0.236938 -0.797424 0.286560 0.475281 1445642076 -0.236938 -0.797424 0.286560 0.475281 1445642076 -0.236938 -0.797424 0.286560 0.475281 1445642076 -0.236938 -0.797424 0.286560 0.475281 1445642076 -0.236938 -0.797424 0.286560 0.475281 1445642076 -0.193604 -0.765198 0.359009 0.498108 1445642076 -0.193604 -0.765198 0.359009 0.498108 1445642076 -0.193604 -0.765198 0.359009 0.498108 1445642076 -0.193604 -0.765198 0.359009 0.498108 1445642076 -0.193604 -0.765198 0.359009 0.498108 1445642076 -0.193604 -0.765198 0.359009 0.498108 1445642076 -0.145874 -0.724854 0.431274 0.517029 1445642076 -0.145874 -0.724854 0.431274 0.517029 1445642076 -0.145874 -0.724854 0.431274 0.517029 1445642076 -0.145874 -0.724854 0.431274 0.517029 1445642076 -0.145874 -0.724854 0.431274 0.517029 1445642076 -0.145874 -0.724854 0.431274 0.517029 1445642076 -0.094360 -0.677246 0.499023 0.532288 1445642076 -0.094360 -0.677246 0.499023 0.532288 1445642076 -0.094360 -0.677246 0.499023 0.532288 1445642076 -0.094360 -0.677246 0.499023 0.532288 1445642076 -0.094360 -0.677246 0.499023 0.532288 1445642076 -0.094360 -0.677246 0.499023 0.532288 1445642076 -0.094360 -0.677246 0.499023 0.532288 1445642076 -0.040588 -0.628784 0.559509 0.538452 1445642076 -0.040588 -0.628784 0.559509 0.538452 1445642076 -0.040588 -0.628784 0.559509 0.538452 1445642076 -0.040588 -0.628784 0.559509 0.538452 1445642076 -0.040588 -0.628784 0.559509 0.538452 1445642076 -0.040588 -0.628784 0.559509 0.538452 1445642076 0.009338 -0.581787 0.616577 0.530334 1445642076 0.009338 -0.581787 0.616577 0.530334 1445642076 0.009338 -0.581787 0.616577 0.530334 1445642076 0.009338 -0.581787 0.616577 0.530334 1445642076 0.009338 -0.581787 0.616577 0.530334 1445642076 0.009338 -0.581787 0.616577 0.530334 1445642076 0.038147 -0.540283 0.660034 0.520569 1445642076 0.038147 -0.540283 0.660034 0.520569 1445642076 0.038147 -0.540283 0.660034 0.520569 1445642076 0.038147 -0.540283 0.660034 0.520569 1445642076 0.038147 -0.540283 0.660034 0.520569 1445642076 0.038147 -0.540283 0.660034 0.520569 1445642076 0.044434 -0.517822 0.680420 0.516602 1445642076 0.044434 -0.517822 0.680420 0.516602 1445642076 0.044434 -0.517822 0.680420 0.516602 1445642076 0.044434 -0.517822 0.680420 0.516602 1445642076 0.044434 -0.517822 0.680420 0.516602 1445642076 0.044434 -0.517822 0.680420 0.516602 1445642076 0.031738 -0.521179 0.677917 0.517456 1445642076 0.031738 -0.521179 0.677917 0.517456 1445642076 0.031738 -0.521179 0.677917 0.517456 1445642076 0.031738 -0.521179 0.677917 0.517456 1445642076 0.031738 -0.521179 0.677917 0.517456 1445642076 0.000732 -0.545776 0.656311 0.520935 1445642076 0.000732 -0.545776 0.656311 0.520935 1445642076 0.000732 -0.545776 0.656311 0.520935 1445642076 0.000732 -0.545776 0.656311 0.520935 1445642076 0.000732 -0.545776 0.656311 0.520935 1445642077 0.000732 -0.545776 0.656311 0.520935 1445642077 0.000732 -0.545776 0.656311 0.520935 1445642077 -0.044495 -0.582031 0.621216 0.522766 1445642077 -0.044495 -0.582031 0.621216 0.522766 1445642077 -0.044495 -0.582031 0.621216 0.522766 1445642077 -0.044495 -0.582031 0.621216 0.522766 1445642077 -0.044495 -0.582031 0.621216 0.522766 1445642077 -0.100220 -0.622925 0.572388 0.523682 1445642077 -0.100220 -0.622925 0.572388 0.523682 1445642077 -0.100220 -0.622925 0.572388 0.523682 1445642077 -0.100220 -0.622925 0.572388 0.523682 1445642077 -0.100220 -0.622925 0.572388 0.523682 1445642077 -0.100220 -0.622925 0.572388 0.523682 1445642077 -0.158325 -0.664612 0.513367 0.519348 1445642077 -0.158325 -0.664612 0.513367 0.519348 1445642077 -0.158325 -0.664612 0.513367 0.519348 1445642077 -0.158325 -0.664612 0.513367 0.519348 1445642077 -0.158325 -0.664612 0.513367 0.519348 1445642077 -0.158325 -0.664612 0.513367 0.519348 1445642077 -0.215027 -0.703369 0.447571 0.508667 1445642077 -0.215027 -0.703369 0.447571 0.508667 1445642077 -0.215027 -0.703369 0.447571 0.508667 1445642077 -0.215027 -0.703369 0.447571 0.508667 1445642077 -0.215027 -0.703369 0.447571 0.508667 1445642077 -0.215027 -0.703369 0.447571 0.508667 1445642077 -0.266968 -0.737000 0.379639 0.491394 1445642077 -0.266968 -0.737000 0.379639 0.491394 1445642077 -0.266968 -0.737000 0.379639 0.491394 1445642077 -0.266968 -0.737000 0.379639 0.491394 1445642077 -0.266968 -0.737000 0.379639 0.491394 1445642077 -0.266968 -0.737000 0.379639 0.491394 1445642077 -0.266968 -0.737000 0.379639 0.491394 1445642077 -0.311096 -0.764465 0.312317 0.470398 1445642077 -0.311096 -0.764465 0.312317 0.470398 1445642077 -0.311096 -0.764465 0.312317 0.470398 1445642077 -0.311096 -0.764465 0.312317 0.470398 1445642077 -0.311096 -0.764465 0.312317 0.470398 1445642077 -0.311096 -0.764465 0.312317 0.470398 1445642077 -0.344543 -0.786133 0.247437 0.449524 1445642077 -0.344543 -0.786133 0.247437 0.449524 1445642077 -0.344543 -0.786133 0.247437 0.449524 1445642077 -0.344543 -0.786133 0.247437 0.449524 1445642077 -0.344543 -0.786133 0.247437 0.449524 1445642077 -0.344543 -0.786133 0.247437 0.449524 1445642077 -0.367126 -0.800903 0.192200 0.432251 1445642077 -0.367126 -0.800903 0.192200 0.432251 1445642077 -0.367126 -0.800903 0.192200 0.432251 1445642077 -0.367126 -0.800903 0.192200 0.432251 1445642077 -0.367126 -0.800903 0.192200 0.432251 1445642077 -0.381042 -0.807983 0.153198 0.422485 1445642077 -0.381042 -0.807983 0.153198 0.422485 1445642077 -0.381042 -0.807983 0.153198 0.422485 1445642077 -0.381042 -0.807983 0.153198 0.422485 1445642077 -0.381042 -0.807983 0.153198 0.422485 1445642077 -0.381042 -0.807983 0.153198 0.422485 1445642077 -0.381042 -0.807983 0.153198 0.422485 1445642077 -0.382629 -0.810486 0.134949 0.422485 1445642077 -0.382629 -0.810486 0.134949 0.422485 1445642077 -0.382629 -0.810486 0.134949 0.422485 1445642077 -0.382629 -0.810486 0.134949 0.422485 1445642077 -0.382629 -0.810486 0.134949 0.422485 1445642077 -0.382629 -0.810486 0.134949 0.422485 1445642077 -0.368286 -0.811279 0.140747 0.431702 1445642077 -0.368286 -0.811279 0.140747 0.431702 1445642077 -0.368286 -0.811279 0.140747 0.431702 1445642077 -0.368286 -0.811279 0.140747 0.431702 1445642077 -0.368286 -0.811279 0.140747 0.431702 1445642077 -0.368286 -0.811279 0.140747 0.431702 1445642077 -0.334656 -0.812012 0.173157 0.445801 1445642077 -0.334656 -0.812012 0.173157 0.445801 1445642077 -0.334656 -0.812012 0.173157 0.445801 1445642077 -0.334656 -0.812012 0.173157 0.445801 1445642077 -0.334656 -0.812012 0.173157 0.445801 1445642077 -0.294373 -0.805481 0.225342 0.462341 1445642077 -0.294373 -0.805481 0.225342 0.462341 1445642077 -0.294373 -0.805481 0.225342 0.462341 1445642077 -0.294373 -0.805481 0.225342 0.462341 1445642077 -0.294373 -0.805481 0.225342 0.462341 1445642077 -0.254272 -0.788330 0.288574 0.480286 1445642077 -0.254272 -0.788330 0.288574 0.480286 1445642077 -0.254272 -0.788330 0.288574 0.480286 1445642077 -0.254272 -0.788330 0.288574 0.480286 1445642077 -0.254272 -0.788330 0.288574 0.480286 1445642077 -0.254272 -0.788330 0.288574 0.480286 1445642077 -0.215088 -0.760376 0.356750 0.498230 1445642077 -0.215088 -0.760376 0.356750 0.498230 1445642077 -0.215088 -0.760376 0.356750 0.498230 1445642077 -0.215088 -0.760376 0.356750 0.498230 1445642077 -0.215088 -0.760376 0.356750 0.498230 1445642077 -0.215088 -0.760376 0.356750 0.498230 1445642077 -0.174438 -0.724792 0.425232 0.513245 1445642077 -0.174438 -0.724792 0.425232 0.513245 1445642077 -0.174438 -0.724792 0.425232 0.513245 1445642077 -0.174438 -0.724792 0.425232 0.513245 1445642077 -0.174438 -0.724792 0.425232 0.513245 1445642077 -0.174438 -0.724792 0.425232 0.513245 1445642077 -0.130249 -0.684814 0.490479 0.522949 1445642077 -0.130249 -0.684814 0.490479 0.522949 1445642077 -0.130249 -0.684814 0.490479 0.522949 1445642077 -0.130249 -0.684814 0.490479 0.522949 1445642077 -0.130249 -0.684814 0.490479 0.522949 1445642077 -0.130249 -0.684814 0.490479 0.522949 1445642077 -0.083008 -0.643616 0.549316 0.526367 1445642077 -0.083008 -0.643616 0.549316 0.526367 1445642077 -0.083008 -0.643616 0.549316 0.526367 1445642077 -0.083008 -0.643616 0.549316 0.526367 1445642077 -0.083008 -0.643616 0.549316 0.526367 1445642077 -0.083008 -0.643616 0.549316 0.526367 1445642078 -0.040833 -0.603210 0.599915 0.523987 1445642078 -0.040833 -0.603210 0.599915 0.523987 1445642078 -0.040833 -0.603210 0.599915 0.523987 1445642078 -0.040833 -0.603210 0.599915 0.523987 1445642078 -0.040833 -0.603210 0.599915 0.523987 1445642078 -0.040833 -0.603210 0.599915 0.523987 1445642078 -0.011414 -0.567139 0.638245 0.520447 1445642078 -0.011414 -0.567139 0.638245 0.520447 1445642078 -0.011414 -0.567139 0.638245 0.520447 1445642078 -0.011414 -0.567139 0.638245 0.520447 1445642078 -0.011414 -0.567139 0.638245 0.520447 1445642078 -0.011414 -0.567139 0.638245 0.520447 1445642078 0.004028 -0.543640 0.658997 0.519714 1445642078 0.004028 -0.543640 0.658997 0.519714 1445642078 0.004028 -0.543640 0.658997 0.519714 1445642078 0.004028 -0.543640 0.658997 0.519714 1445642078 0.004028 -0.543640 0.658997 0.519714 1445642078 0.004028 -0.543640 0.658997 0.519714 1445642078 0.004333 -0.538208 0.665283 0.517395 1445642078 0.004333 -0.538208 0.665283 0.517395 1445642078 0.004333 -0.538208 0.665283 0.517395 1445642078 0.004333 -0.538208 0.665283 0.517395 1445642078 0.004333 -0.538208 0.665283 0.517395 1445642078 -0.013672 -0.553040 0.654114 0.515808 1445642078 -0.013672 -0.553040 0.654114 0.515808 1445642078 -0.013672 -0.553040 0.654114 0.515808 1445642078 -0.013672 -0.553040 0.654114 0.515808 1445642078 -0.013672 -0.553040 0.654114 0.515808 1445642078 -0.013672 -0.553040 0.654114 0.515808 1445642078 -0.047241 -0.584656 0.624023 0.516235 1445642078 -0.047241 -0.584656 0.624023 0.516235 1445642078 -0.047241 -0.584656 0.624023 0.516235 1445642078 -0.047241 -0.584656 0.624023 0.516235 1445642078 -0.047241 -0.584656 0.624023 0.516235 1445642078 -0.047241 -0.584656 0.624023 0.516235 1445642078 -0.092407 -0.623352 0.579956 0.516235 1445642078 -0.092407 -0.623352 0.579956 0.516235 1445642078 -0.092407 -0.623352 0.579956 0.516235 1445642078 -0.092407 -0.623352 0.579956 0.516235 1445642078 -0.092407 -0.623352 0.579956 0.516235 1445642078 -0.092407 -0.623352 0.579956 0.516235 1445642078 -0.092407 -0.623352 0.579956 0.516235 1445642078 -0.145630 -0.662842 0.525269 0.513367 1445642078 -0.145630 -0.662842 0.525269 0.513367 1445642078 -0.145630 -0.662842 0.525269 0.513367 1445642078 -0.145630 -0.662842 0.525269 0.513367 1445642078 -0.145630 -0.662842 0.525269 0.513367 1445642078 -0.203613 -0.699951 0.460205 0.506775 1445642078 -0.203613 -0.699951 0.460205 0.506775 1445642078 -0.203613 -0.699951 0.460205 0.506775 1445642078 -0.203613 -0.699951 0.460205 0.506775 1445642078 -0.203613 -0.699951 0.460205 0.506775 1445642078 -0.203613 -0.699951 0.460205 0.506775 1445642078 -0.260559 -0.732910 0.388062 0.494385 1445642078 -0.260559 -0.732910 0.388062 0.494385 1445642078 -0.260559 -0.732910 0.388062 0.494385 1445642078 -0.260559 -0.732910 0.388062 0.494385 1445642078 -0.260559 -0.732910 0.388062 0.494385 1445642078 -0.307861 -0.761719 0.315247 0.474976 1445642078 -0.307861 -0.761719 0.315247 0.474976 1445642078 -0.307861 -0.761719 0.315247 0.474976 1445642078 -0.307861 -0.761719 0.315247 0.474976 1445642078 -0.307861 -0.761719 0.315247 0.474976 1445642078 -0.307861 -0.761719 0.315247 0.474976 1445642078 -0.345276 -0.783936 0.248840 0.452087 1445642078 -0.345276 -0.783936 0.248840 0.452087 1445642078 -0.345276 -0.783936 0.248840 0.452087 1445642078 -0.345276 -0.783936 0.248840 0.452087 1445642078 -0.345276 -0.783936 0.248840 0.452087 1445642078 -0.345276 -0.783936 0.248840 0.452087 1445642078 -0.345276 -0.783936 0.248840 0.452087 1445642078 -0.375061 -0.797791 0.188416 0.432861 1445642078 -0.375061 -0.797791 0.188416 0.432861 1445642078 -0.375061 -0.797791 0.188416 0.432861 1445642078 -0.375061 -0.797791 0.188416 0.432861 1445642078 -0.375061 -0.797791 0.188416 0.432861 1445642078 -0.375061 -0.797791 0.188416 0.432861 1445642078 -0.393250 -0.804749 0.141907 0.421448 1445642078 -0.393250 -0.804749 0.141907 0.421448 1445642078 -0.393250 -0.804749 0.141907 0.421448 1445642078 -0.393250 -0.804749 0.141907 0.421448 1445642078 -0.393250 -0.804749 0.141907 0.421448 1445642078 -0.393250 -0.804749 0.141907 0.421448 1445642078 -0.397888 -0.806152 0.119812 0.421326 1445642078 -0.397888 -0.806152 0.119812 0.421326 1445642078 -0.397888 -0.806152 0.119812 0.421326 1445642078 -0.397888 -0.806152 0.119812 0.421326 1445642078 -0.397888 -0.806152 0.119812 0.421326 1445642078 -0.397888 -0.806152 0.119812 0.421326 1445642078 -0.379639 -0.808228 0.129761 0.431091 1445642078 -0.379639 -0.808228 0.129761 0.431091 1445642078 -0.379639 -0.808228 0.129761 0.431091 1445642078 -0.379639 -0.808228 0.129761 0.431091 1445642078 -0.379639 -0.808228 0.129761 0.431091 1445642078 -0.340027 -0.811340 0.168762 0.444519 1445642078 -0.340027 -0.811340 0.168762 0.444519 1445642078 -0.340027 -0.811340 0.168762 0.444519 1445642078 -0.340027 -0.811340 0.168762 0.444519 1445642078 -0.340027 -0.811340 0.168762 0.444519 1445642078 -0.340027 -0.811340 0.168762 0.444519 1445642078 -0.340027 -0.811340 0.168762 0.444519 1445642078 -0.292847 -0.806763 0.226624 0.460449 1445642078 -0.292847 -0.806763 0.226624 0.460449 1445642078 -0.292847 -0.806763 0.226624 0.460449 1445642078 -0.292847 -0.806763 0.226624 0.460449 1445642078 -0.292847 -0.806763 0.226624 0.460449 1445642078 -0.248657 -0.788391 0.294739 0.479248 1445642079 -0.248657 -0.788391 0.294739 0.479248 1445642079 -0.248657 -0.788391 0.294739 0.479248 1445642079 -0.248657 -0.788391 0.294739 0.479248 1445642079 -0.248657 -0.788391 0.294739 0.479248 1445642079 -0.248657 -0.788391 0.294739 0.479248 1445642079 -0.204102 -0.758301 0.368286 0.497620 1445642079 -0.204102 -0.758301 0.368286 0.497620 1445642079 -0.204102 -0.758301 0.368286 0.497620 1445642079 -0.204102 -0.758301 0.368286 0.497620 1445642079 -0.204102 -0.758301 0.368286 0.497620 1445642079 -0.204102 -0.758301 0.368286 0.497620 1445642079 -0.157776 -0.719971 0.442505 0.510864 1445642079 -0.157776 -0.719971 0.442505 0.510864 1445642079 -0.157776 -0.719971 0.442505 0.510864 1445642079 -0.157776 -0.719971 0.442505 0.510864 1445642079 -0.157776 -0.719971 0.442505 0.510864 1445642079 -0.157776 -0.719971 0.442505 0.510864 1445642079 -0.111511 -0.676086 0.508667 0.521301 1445642079 -0.111511 -0.676086 0.508667 0.521301 1445642079 -0.111511 -0.676086 0.508667 0.521301 1445642079 -0.111511 -0.676086 0.508667 0.521301 1445642079 -0.111511 -0.676086 0.508667 0.521301 1445642079 -0.111511 -0.676086 0.508667 0.521301 1445642079 -0.062927 -0.630798 0.565369 0.527710 1445642079 -0.062927 -0.630798 0.565369 0.527710 1445642079 -0.062927 -0.630798 0.565369 0.527710 1445642079 -0.062927 -0.630798 0.565369 0.527710 1445642079 -0.062927 -0.630798 0.565369 0.527710 1445642079 -0.062927 -0.630798 0.565369 0.527710 1445642079 -0.015686 -0.585266 0.617249 0.525513 1445642079 -0.015686 -0.585266 0.617249 0.525513 1445642079 -0.015686 -0.585266 0.617249 0.525513 1445642079 -0.015686 -0.585266 0.617249 0.525513 1445642079 -0.015686 -0.585266 0.617249 0.525513 1445642079 -0.015686 -0.585266 0.617249 0.525513 1445642079 0.021301 -0.541382 0.660156 0.520203 1445642079 0.021301 -0.541382 0.660156 0.520203 1445642079 0.021301 -0.541382 0.660156 0.520203 1445642079 0.021301 -0.541382 0.660156 0.520203 1445642079 0.021301 -0.541382 0.660156 0.520203 1445642079 0.021301 -0.541382 0.660156 0.520203 1445642079 0.040405 -0.510742 0.685547 0.517273 1445642079 0.040405 -0.510742 0.685547 0.517273 1445642079 0.040405 -0.510742 0.685547 0.517273 1445642079 0.040405 -0.510742 0.685547 0.517273 1445642079 0.040405 -0.510742 0.685547 0.517273 1445642079 0.040405 -0.510742 0.685547 0.517273 1445642079 0.042236 -0.501343 0.691467 0.518433 1445642079 0.042236 -0.501343 0.691467 0.518433 1445642079 0.042236 -0.501343 0.691467 0.518433 1445642079 0.042236 -0.501343 0.691467 0.518433 1445642079 0.042236 -0.501343 0.691467 0.518433 1445642079 0.042236 -0.501343 0.691467 0.518433 1445642079 0.027832 -0.514587 0.681946 0.518982 1445642079 0.027832 -0.514587 0.681946 0.518982 1445642079 0.027832 -0.514587 0.681946 0.518982 1445642079 0.027832 -0.514587 0.681946 0.518982 1445642079 0.027832 -0.514587 0.681946 0.518982 1445642079 -0.003601 -0.544006 0.656494 0.522522 1445642079 -0.003601 -0.544006 0.656494 0.522522 1445642079 -0.003601 -0.544006 0.656494 0.522522 1445642079 -0.003601 -0.544006 0.656494 0.522522 1445642079 -0.003601 -0.544006 0.656494 0.522522 1445642079 -0.003601 -0.544006 0.656494 0.522522 1445642079 -0.003601 -0.544006 0.656494 0.522522 1445642079 -0.047485 -0.582947 0.619324 0.523743 1445642079 -0.047485 -0.582947 0.619324 0.523743 1445642079 -0.047485 -0.582947 0.619324 0.523743 1445642079 -0.047485 -0.582947 0.619324 0.523743 1445642079 -0.047485 -0.582947 0.619324 0.523743 1445642079 -0.047485 -0.582947 0.619324 0.523743 1445642079 -0.098511 -0.625305 0.573364 0.520081 1445642079 -0.098511 -0.625305 0.573364 0.520081 1445642079 -0.098511 -0.625305 0.573364 0.520081 1445642079 -0.098511 -0.625305 0.573364 0.520081 1445642079 -0.098511 -0.625305 0.573364 0.520081 1445642079 -0.098511 -0.625305 0.573364 0.520081 1445642079 -0.153076 -0.667236 0.519714 0.511108 1445642079 -0.153076 -0.667236 0.519714 0.511108 1445642079 -0.153076 -0.667236 0.519714 0.511108 1445642079 -0.153076 -0.667236 0.519714 0.511108 1445642079 -0.153076 -0.667236 0.519714 0.511108 1445642079 -0.208374 -0.706360 0.459045 0.496948 1445642079 -0.208374 -0.706360 0.459045 0.496948 1445642079 -0.208374 -0.706360 0.459045 0.496948 1445642079 -0.208374 -0.706360 0.459045 0.496948 1445642079 -0.208374 -0.706360 0.459045 0.496948 1445642079 -0.208374 -0.706360 0.459045 0.496948 1445642079 -0.208374 -0.706360 0.459045 0.496948 1445642079 -0.263672 -0.739502 0.392456 0.479126 1445642079 -0.263672 -0.739502 0.392456 0.479126 1445642079 -0.263672 -0.739502 0.392456 0.479126 1445642079 -0.263672 -0.739502 0.392456 0.479126 1445642079 -0.263672 -0.739502 0.392456 0.479126 1445642079 -0.313538 -0.764587 0.324402 0.460327 1445642079 -0.313538 -0.764587 0.324402 0.460327 1445642079 -0.313538 -0.764587 0.324402 0.460327 1445642079 -0.313538 -0.764587 0.324402 0.460327 1445642079 -0.313538 -0.764587 0.324402 0.460327 1445642079 -0.313538 -0.764587 0.324402 0.460327 1445642079 -0.352356 -0.781677 0.259949 0.444214 1445642079 -0.352356 -0.781677 0.259949 0.444214 1445642079 -0.352356 -0.781677 0.259949 0.444214 1445642079 -0.352356 -0.781677 0.259949 0.444214 1445642079 -0.352356 -0.781677 0.259949 0.444214 1445642079 -0.352356 -0.781677 0.259949 0.444214 1445642079 -0.378906 -0.791199 0.205078 0.434021 1445642079 -0.378906 -0.791199 0.205078 0.434021 1445642080 -0.378906 -0.791199 0.205078 0.434021 1445642080 -0.378906 -0.791199 0.205078 0.434021 1445642080 -0.378906 -0.791199 0.205078 0.434021 1445642080 -0.386353 -0.797668 0.171326 0.430298 1445642080 -0.386353 -0.797668 0.171326 0.430298 1445642080 -0.386353 -0.797668 0.171326 0.430298 1445642080 -0.386353 -0.797668 0.171326 0.430298 1445642080 -0.386353 -0.797668 0.171326 0.430298 1445642080 -0.386353 -0.797668 0.171326 0.430298 1445642080 -0.386353 -0.797668 0.171326 0.430298 1445642080 -0.372620 -0.803040 0.164490 0.434998 1445642080 -0.372620 -0.803040 0.164490 0.434998 1445642080 -0.372620 -0.803040 0.164490 0.434998 1445642080 -0.372620 -0.803040 0.164490 0.434998 1445642080 -0.372620 -0.803040 0.164490 0.434998 1445642080 -0.372620 -0.803040 0.164490 0.434998 1445642080 -0.344055 -0.806763 0.182617 0.444336 1445642080 -0.344055 -0.806763 0.182617 0.444336 1445642080 -0.344055 -0.806763 0.182617 0.444336 1445642080 -0.344055 -0.806763 0.182617 0.444336 1445642080 -0.344055 -0.806763 0.182617 0.444336 1445642080 -0.344055 -0.806763 0.182617 0.444336 1445642080 -0.311707 -0.802917 0.216309 0.459839 1445642080 -0.311707 -0.802917 0.216309 0.459839 1445642080 -0.311707 -0.802917 0.216309 0.459839 1445642080 -0.311707 -0.802917 0.216309 0.459839 1445642080 -0.311707 -0.802917 0.216309 0.459839 1445642080 -0.311707 -0.802917 0.216309 0.459839 1445642080 -0.274780 -0.791260 0.263916 0.478333 1445642080 -0.274780 -0.791260 0.263916 0.478333 1445642080 -0.274780 -0.791260 0.263916 0.478333 1445642080 -0.274780 -0.791260 0.263916 0.478333 1445642080 -0.274780 -0.791260 0.263916 0.478333 1445642080 -0.274780 -0.791260 0.263916 0.478333 1445642080 -0.274780 -0.791260 0.263916 0.478333 1445642080 -0.236084 -0.770813 0.321350 0.496826 1445642080 -0.236084 -0.770813 0.321350 0.496826 1445642080 -0.236084 -0.770813 0.321350 0.496826 1445642080 -0.236084 -0.770813 0.321350 0.496826 1445642080 -0.236084 -0.770813 0.321350 0.496826 1445642080 -0.236084 -0.770813 0.321350 0.496826 1445642080 -0.194824 -0.742615 0.383972 0.513000 1445642080 -0.194824 -0.742615 0.383972 0.513000 1445642080 -0.194824 -0.742615 0.383972 0.513000 1445642080 -0.194824 -0.742615 0.383972 0.513000 1445642080 -0.194824 -0.742615 0.383972 0.513000 1445642080 -0.194824 -0.742615 0.383972 0.513000 1445642080 -0.151062 -0.708130 0.447327 0.524963 1445642080 -0.151062 -0.708130 0.447327 0.524963 1445642080 -0.151062 -0.708130 0.447327 0.524963 1445642080 -0.151062 -0.708130 0.447327 0.524963 1445642080 -0.151062 -0.708130 0.447327 0.524963 1445642080 -0.151062 -0.708130 0.447327 0.524963 1445642080 -0.106567 -0.669189 0.505920 0.533691 1445642080 -0.106567 -0.669189 0.505920 0.533691 1445642080 -0.106567 -0.669189 0.505920 0.533691 1445642080 -0.106567 -0.669189 0.505920 0.533691 1445642080 -0.106567 -0.669189 0.505920 0.533691 1445642080 -0.106567 -0.669189 0.505920 0.533691 1445642080 -0.062256 -0.627625 0.558472 0.538757 1445642080 -0.062256 -0.627625 0.558472 0.538757 1445642080 -0.062256 -0.627625 0.558472 0.538757 1445642080 -0.062256 -0.627625 0.558472 0.538757 1445642080 -0.062256 -0.627625 0.558472 0.538757 1445642080 -0.062256 -0.627625 0.558472 0.538757 1445642080 -0.023865 -0.583557 0.604736 0.541443 1445642080 -0.023865 -0.583557 0.604736 0.541443 1445642080 -0.023865 -0.583557 0.604736 0.541443 1445642080 -0.023865 -0.583557 0.604736 0.541443 1445642080 -0.023865 -0.583557 0.604736 0.541443 1445642080 -0.023865 -0.583557 0.604736 0.541443 1445642080 0.006897 -0.542542 0.642578 0.540955 1445642080 0.006897 -0.542542 0.642578 0.540955 1445642080 0.006897 -0.542542 0.642578 0.540955 1445642080 0.006897 -0.542542 0.642578 0.540955 1445642080 0.006897 -0.542542 0.642578 0.540955 1445642080 0.006897 -0.542542 0.642578 0.540955 1445642080 0.025452 -0.511780 0.669434 0.537781 1445642080 0.025452 -0.511780 0.669434 0.537781 1445642080 0.025452 -0.511780 0.669434 0.537781 1445642080 0.025452 -0.511780 0.669434 0.537781 1445642080 0.025452 -0.511780 0.669434 0.537781 1445642080 0.025452 -0.511780 0.669434 0.537781 1445642080 0.029968 -0.499878 0.678955 0.536865 1445642080 0.029968 -0.499878 0.678955 0.536865 1445642080 0.029968 -0.499878 0.678955 0.536865 1445642080 0.029968 -0.499878 0.678955 0.536865 1445642080 0.029968 -0.499878 0.678955 0.536865 1445642080 0.029968 -0.499878 0.678955 0.536865 1445642080 0.020691 -0.507141 0.675232 0.535156 1445642080 0.020691 -0.507141 0.675232 0.535156 1445642080 0.020691 -0.507141 0.675232 0.535156 1445642080 0.020691 -0.507141 0.675232 0.535156 1445642080 0.020691 -0.507141 0.675232 0.535156 1445642080 0.020691 -0.507141 0.675232 0.535156 1445642080 0.020691 -0.507141 0.675232 0.535156 1445642080 -0.003052 -0.528198 0.657898 0.536743 1445642080 -0.003052 -0.528198 0.657898 0.536743 1445642080 -0.003052 -0.528198 0.657898 0.536743 1445642080 -0.003052 -0.528198 0.657898 0.536743 1445642080 -0.003052 -0.528198 0.657898 0.536743 1445642080 -0.003052 -0.528198 0.657898 0.536743 1445642080 -0.038330 -0.558472 0.629211 0.539185 1445642080 -0.038330 -0.558472 0.629211 0.539185 1445642080 -0.038330 -0.558472 0.629211 0.539185 1445642080 -0.038330 -0.558472 0.629211 0.539185 1445642080 -0.038330 -0.558472 0.629211 0.539185 1445642080 -0.038330 -0.558472 0.629211 0.539185 1445642080 -0.081360 -0.595276 0.590271 0.539063 1445642080 -0.081360 -0.595276 0.590271 0.539063 1445642080 -0.081360 -0.595276 0.590271 0.539063 1445642081 -0.081360 -0.595276 0.590271 0.539063 1445642081 -0.081360 -0.595276 0.590271 0.539063 1445642081 -0.081360 -0.595276 0.590271 0.539063 1445642081 -0.081360 -0.595276 0.590271 0.539063 1445642081 -0.128235 -0.634216 0.542175 0.536011 1445642081 -0.128235 -0.634216 0.542175 0.536011 1445642081 -0.128235 -0.634216 0.542175 0.536011 1445642081 -0.128235 -0.634216 0.542175 0.536011 1445642081 -0.128235 -0.634216 0.542175 0.536011 1445642081 -0.128235 -0.634216 0.542175 0.536011 1445642081 -0.175720 -0.671570 0.487427 0.529663 1445642081 -0.175720 -0.671570 0.487427 0.529663 1445642081 -0.175720 -0.671570 0.487427 0.529663 1445642081 -0.175720 -0.671570 0.487427 0.529663 1445642081 -0.175720 -0.671570 0.487427 0.529663 1445642081 -0.220703 -0.704956 0.429382 0.519592 1445642081 -0.220703 -0.704956 0.429382 0.519592 1445642081 -0.220703 -0.704956 0.429382 0.519592 1445642081 -0.220703 -0.704956 0.429382 0.519592 1445642081 -0.220703 -0.704956 0.429382 0.519592 1445642081 -0.220703 -0.704956 0.429382 0.519592 1445642081 -0.220703 -0.704956 0.429382 0.519592 1445642081
[truncated: 160,837 more chars]
