# Supplementary material for: Quaternion-Based Gesture Recognition Using Wireless Wearable Motion Capture Sensors
Source: Sensors (Basel). 2016 Apr 28;16(5):605. doi: 10.3390/s16050605 (PMC4883296; doi:10.3390/s16050605)
Supplement: Supplementary file 1 [file sensors-16-00605-s001.zip › MultiSensorGestureData/P11/6. Sway/Training16.txt]

0.634399 -0.050415 0.720093 0.276428 1445641961 0.621521 -0.079529 0.717346 0.304504 1445641961 0.621521 -0.079529 0.717346 0.304504 1445641961 0.621521 -0.079529 0.717346 0.304504 1445641961 0.602722 -0.120422 0.712341 0.338745 1445641961 0.602722 -0.120422 0.712341 0.338745 1445641961 0.602722 -0.120422 0.712341 0.338745 1445641961 0.602722 -0.120422 0.712341 0.338745 1445641961 0.602722 -0.120422 0.712341 0.338745 1445641961 0.602722 -0.120422 0.712341 0.338745 1445641961 0.602722 -0.120422 0.712341 0.338745 1445641961 0.578613 -0.172668 0.702576 0.376465 1445641961 0.578613 -0.172668 0.702576 0.376465 1445641961 0.578613 -0.172668 0.702576 0.376465 1445641961 0.578613 -0.172668 0.702576 0.376465 1445641961 0.578613 -0.172668 0.702576 0.376465 1445641961 0.578613 -0.172668 0.702576 0.376465 1445641961 0.552551 -0.225647 0.688049 0.412659 1445641961 0.552551 -0.225647 0.688049 0.412659 1445641961 0.552551 -0.225647 0.688049 0.412659 1445641961 0.552551 -0.225647 0.688049 0.412659 1445641961 0.552551 -0.225647 0.688049 0.412659 1445641961 0.552551 -0.225647 0.688049 0.412659 1445641961 0.525879 -0.277649 0.670288 0.443848 1445641961 0.525879 -0.277649 0.670288 0.443848 1445641961 0.525879 -0.277649 0.670288 0.443848 1445641961 0.525879 -0.277649 0.670288 0.443848 1445641961 0.525879 -0.277649 0.670288 0.443848 1445641961 0.525879 -0.277649 0.670288 0.443848 1445641961 0.502686 -0.323120 0.651672 0.467041 1445641961 0.502686 -0.323120 0.651672 0.467041 1445641961 0.502686 -0.323120 0.651672 0.467041 1445641961 0.502686 -0.323120 0.651672 0.467041 1445641961 0.502686 -0.323120 0.651672 0.467041 1445641961 0.502686 -0.323120 0.651672 0.467041 1445641961 0.487976 -0.356750 0.636414 0.479065 1445641961 0.487976 -0.356750 0.636414 0.479065 1445641961 0.487976 -0.356750 0.636414 0.479065 1445641961 0.487976 -0.356750 0.636414 0.479065 1445641961 0.487976 -0.356750 0.636414 0.479065 1445641961 0.487976 -0.356750 0.636414 0.479065 1445641961 0.480652 -0.379822 0.627747 0.480164 1445641961 0.480652 -0.379822 0.627747 0.480164 1445641961 0.480652 -0.379822 0.627747 0.480164 1445641961 0.480652 -0.379822 0.627747 0.480164 1445641961 0.480652 -0.379822 0.627747 0.480164 1445641961 0.480652 -0.379822 0.627747 0.480164 1445641961 0.480652 -0.379822 0.627747 0.480164 1445641961 0.482056 -0.391235 0.625122 0.473022 1445641961 0.482056 -0.391235 0.625122 0.473022 1445641961 0.482056 -0.391235 0.625122 0.473022 1445641961 0.482056 -0.391235 0.625122 0.473022 1445641961 0.482056 -0.391235 0.625122 0.473022 1445641961 0.482056 -0.391235 0.625122 0.473022 1445641961 0.494690 -0.384094 0.633362 0.454407 1445641961 0.494690 -0.384094 0.633362 0.454407 1445641961 0.494690 -0.384094 0.633362 0.454407 1445641961 0.494690 -0.384094 0.633362 0.454407 1445641961 0.494690 -0.384094 0.633362 0.454407 1445641961 0.517517 -0.358704 0.651855 0.422546 1445641961 0.517517 -0.358704 0.651855 0.422546 1445641961 0.517517 -0.358704 0.651855 0.422546 1445641961 0.517517 -0.358704 0.651855 0.422546 1445641961 0.517517 -0.358704 0.651855 0.422546 1445641961 0.517517 -0.358704 0.651855 0.422546 1445641961 0.517517 -0.358704 0.651855 0.422546 1445641961 0.545105 -0.317383 0.677551 0.378174 1445641961 0.545105 -0.317383 0.677551 0.378174 1445641961 0.545105 -0.317383 0.677551 0.378174 1445641961 0.545105 -0.317383 0.677551 0.378174 1445641961 0.545105 -0.317383 0.677551 0.378174 1445641961 0.545105 -0.317383 0.677551 0.378174 1445641961 0.576416 -0.256775 0.707336 0.318420 1445641961 0.576416 -0.256775 0.707336 0.318420 1445641961 0.576416 -0.256775 0.707336 0.318420 1445641961 0.576416 -0.256775 0.707336 0.318420 1445641961 0.576416 -0.256775 0.707336 0.318420 1445641961 0.576416 -0.256775 0.707336 0.318420 1445641961 0.602295 -0.177917 0.738159 0.246338 1445641961 0.602295 -0.177917 0.738159 0.246338 1445641961 0.602295 -0.177917 0.738159 0.246338 1445641961 0.602295 -0.177917 0.738159 0.246338 1445641961 0.602295 -0.177917 0.738159 0.246338 1445641961 0.602295 -0.177917 0.738159 0.246338 1445641961 0.602295 -0.177917 0.738159 0.246338 1445641961 0.619019 -0.082703 0.762146 0.170105 1445641961 0.619019 -0.082703 0.762146 0.170105 1445641961 0.619019 -0.082703 0.762146 0.170105 1445641961 0.619019 -0.082703 0.762146 0.170105 1445641961 0.619019 -0.082703 0.762146 0.170105 1445641961 0.627319 0.028137 0.772522 0.093689 1445641961 0.627319 0.028137 0.772522 0.093689 1445641961 0.627319 0.028137 0.772522 0.093689 1445641961 0.627319 0.028137 0.772522 0.093689 1445641961 0.627319 0.028137 0.772522 0.093689 1445641961 0.627319 0.028137 0.772522 0.093689 1445641961 0.629089 0.147522 0.762756 0.024597 1445641961 0.629089 0.147522 0.762756 0.024597 1445641962 0.629089 0.147522 0.762756 0.024597 1445641962 0.629089 0.147522 0.762756 0.024597 1445641962 0.629089 0.147522 0.762756 0.024597 1445641962 0.629089 0.147522 0.762756 0.024597 1445641962 0.627869 0.242432 0.739197 -0.022644 1445641962 0.627869 0.242432 0.739197 -0.022644 1445641962 0.627869 0.242432 0.739197 -0.022644 1445641962 0.627869 0.242432 0.739197 -0.022644 1445641962 0.627869 0.242432 0.739197 -0.022644 1445641962 0.627869 0.242432 0.739197 -0.022644 1445641962 0.633362 0.294128 0.714111 -0.047546 1445641962 0.633362 0.294128 0.714111 -0.047546 1445641962 0.633362 0.294128 0.714111 -0.047546 1445641962 0.633362 0.294128 0.714111 -0.047546 1445641962 0.633362 0.294128 0.714111 -0.047546 1445641962 0.633362 0.294128 0.714111 -0.047546 1445641962 0.638245 0.311462 0.701660 -0.056885 1445641962 0.638245 0.311462 0.701660 -0.056885 1445641962 0.638245 0.311462 0.701660 -0.056885 1445641962 0.638245 0.311462 0.701660 -0.056885 1445641962 0.638245 0.311462 0.701660 -0.056885 1445641962 0.638245 0.311462 0.701660 -0.056885 1445641962 0.642822 0.314941 0.696167 -0.053101 1445641962 0.642822 0.314941 0.696167 -0.053101 1445641962 0.642822 0.314941 0.696167 -0.053101 1445641962 0.642822 0.314941 0.696167 -0.053101 1445641962 0.642822 0.314941 0.696167 -0.053101 1445641962 0.642822 0.314941 0.696167 -0.053101 1445641962 0.642822 0.314941 0.696167 -0.053101 1445641962 0.648926 0.301514 0.697876 -0.028748 1445641962 0.648926 0.301514 0.697876 -0.028748 1445641962 0.648926 0.301514 0.697876 -0.028748 1445641962 0.648926 0.301514 0.697876 -0.028748 1445641962 0.648926 0.301514 0.697876 -0.028748 1445641962 0.648926 0.301514 0.697876 -0.028748 1445641962 0.655579 0.260010 0.708679 0.016785 1445641962 0.655579 0.260010 0.708679 0.016785 1445641962 0.655579 0.260010 0.708679 0.016785 1445641962 0.655579 0.260010 0.708679 0.016785 1445641962 0.655579 0.260010 0.708679 0.016785 1445641962 0.655579 0.260010 0.708679 0.016785 1445641962 0.656677 0.195740 0.724304 0.075867 1445641962 0.656677 0.195740 0.724304 0.075867 1445641962 0.656677 0.195740 0.724304 0.075867 1445641962 0.656677 0.195740 0.724304 0.075867 1445641962 0.656677 0.195740 0.724304 0.075867 1445641962 0.656677 0.195740 0.724304 0.075867 1445641962 0.656677 0.195740 0.724304 0.075867 1445641962 0.651123 0.117676 0.736511 0.140076 1445641962 0.651123 0.117676 0.736511 0.140076 1445641962 0.651123 0.117676 0.736511 0.140076 1445641962 0.651123 0.117676 0.736511 0.140076 1445641962 0.651123 0.117676 0.736511 0.140076 1445641962 0.651123 0.117676 0.736511 0.140076 1445641962 0.637451 0.035828 0.741760 0.205078 1445641962 0.637451 0.035828 0.741760 0.205078 1445641962 0.637451 0.035828 0.741760 0.205078 1445641962 0.637451 0.035828 0.741760 0.205078 1445641962 0.637451 0.035828 0.741760 0.205078 1445641962 0.637451 0.035828 0.741760 0.205078 1445641962 0.615967 -0.048340 0.738770 0.268982 1445641962 0.615967 -0.048340 0.738770 0.268982 1445641962 0.615967 -0.048340 0.738770 0.268982 1445641962 0.615967 -0.048340 0.738770 0.268982 1445641962 0.615967 -0.048340 0.738770 0.268982 1445641962 0.615967 -0.048340 0.738770 0.268982 1445641962 0.589417 -0.142151 0.719482 0.338501 1445641962 0.589417 -0.142151 0.719482 0.338501 1445641962 0.589417 -0.142151 0.719482 0.338501 1445641962 0.589417 -0.142151 0.719482 0.338501 1445641962 0.589417 -0.142151 0.719482 0.338501 1445641962 0.589417 -0.142151 0.719482 0.338501 1445641962 0.589417 -0.142151 0.719482 0.338501 1445641962 0.548279 -0.244080 0.686951 0.409607 1445641962 0.548279 -0.244080 0.686951 0.409607 1445641962 0.548279 -0.244080 0.686951 0.409607 1445641962 0.548279 -0.244080 0.686951 0.409607 1445641962 0.548279 -0.244080 0.686951 0.409607 1445641962 0.503235 -0.335449 0.648804 0.461792 1445641962 0.503235 -0.335449 0.648804 0.461792 1445641962 0.503235 -0.335449 0.648804 0.461792 1445641962 0.503235 -0.335449 0.648804 0.461792 1445641962 0.503235 -0.335449 0.648804 0.461792 1445641962 0.503235 -0.335449 0.648804 0.461792 1445641962 0.461304 -0.414307 0.605652 0.498657 1445641962 0.461304 -0.414307 0.605652 0.498657 1445641962 0.461304 -0.414307 0.605652 0.498657 1445641962 0.461304 -0.414307 0.605652 0.498657 1445641962 0.461304 -0.414307 0.605652 0.498657 1445641962 0.461304 -0.414307 0.605652 0.498657 1445641962 0.428528 -0.480408 0.561157 0.520203 1445641962 0.428528 -0.480408 0.561157 0.520203 1445641962 0.428528 -0.480408 0.561157 0.520203 1445641962 0.428528 -0.480408 0.561157 0.520203 1445641962 0.428528 -0.480408 0.561157 0.520203 1445641962 0.428528 -0.480408 0.561157 0.520203 1445641962 0.408997 -0.526367 0.526001 0.528137 1445641962 0.408997 -0.526367 0.526001 0.528137 1445641962 0.408997 -0.526367 0.526001 0.528137 1445641962 0.408997 -0.526367 0.526001 0.528137 1445641962 0.408997 -0.526367 0.526001 0.528137 1445641962 0.408997 -0.526367 0.526001 0.528137 1445641962 0.408997 -0.526367 0.526001 0.528137 1445641962 0.406433 -0.548157 0.509583 0.524048 1445641962 0.406433 -0.548157 0.509583 0.524048 1445641962 0.406433 -0.548157 0.509583 0.524048 1445641962 0.406433 -0.548157 0.509583 0.524048 1445641962 0.406433 -0.548157 0.509583 0.524048 1445641962 0.406433 -0.548157 0.509583 0.524048 1445641962 0.418335 -0.545349 0.513733 0.513428 1445641962 0.418335 -0.545349 0.513733 0.513428 1445641962 0.418335 -0.545349 0.513733 0.513428 1445641963 0.418335 -0.545349 0.513733 0.513428 1445641963 0.418335 -0.545349 0.513733 0.513428 1445641963 0.418335 -0.545349 0.513733 0.513428 1445641963 0.446838 -0.519958 0.538635 0.489685 1445641963 0.446838 -0.519958 0.538635 0.489685 1445641963 0.446838 -0.519958 0.538635 0.489685 1445641963 0.446838 -0.519958 0.538635 0.489685 1445641963 0.446838 -0.519958 0.538635 0.489685 1445641963 0.446838 -0.519958 0.538635 0.489685 1445641963 0.490112 -0.467529 0.583618 0.447754 1445641963 0.490112 -0.467529 0.583618 0.447754 1445641963 0.490112 -0.467529 0.583618 0.447754 1445641963 0.490112 -0.467529 0.583618 0.447754 1445641963 0.490112 -0.467529 0.583618 0.447754 1445641963 0.490112 -0.467529 0.583618 0.447754 1445641963 0.536194 -0.391846 0.635498 0.393738 1445641963 0.536194 -0.391846 0.635498 0.393738 1445641963 0.536194 -0.391846 0.635498 0.393738 1445641963 0.536194 -0.391846 0.635498 0.393738 1445641963 0.536194 -0.391846 0.635498 0.393738 1445641963 0.536194 -0.391846 0.635498 0.393738 1445641963 0.536194 -0.391846 0.635498 0.393738 1445641963 0.576294 -0.302612 0.683105 0.331055 1445641963 0.576294 -0.302612 0.683105 0.331055 1445641963 0.576294 -0.302612 0.683105 0.331055 1445641963 0.576294 -0.302612 0.683105 0.331055 1445641963 0.576294 -0.302612 0.683105 0.331055 1445641963 0.576294 -0.302612 0.683105 0.331055 1445641963 0.608704 -0.200989 0.721802 0.260864 1445641963 0.608704 -0.200989 0.721802 0.260864 1445641963 0.608704 -0.200989 0.721802 0.260864 1445641963 0.608704 -0.200989 0.721802 0.260864 1445641963 0.608704 -0.200989 0.721802 0.260864 1445641963 0.608704 -0.200989 0.721802 0.260864 1445641963 0.608704 -0.200989 0.721802 0.260864 1445641963 0.631531 -0.092041 0.747498 0.183960 1445641963 0.631531 -0.092041 0.747498 0.183960 1445641963 0.631531 -0.092041 0.747498 0.183960 1445641963 0.631531 -0.092041 0.747498 0.183960 1445641963 0.631531 -0.092041 0.747498 0.183960 1445641963 0.631531 -0.092041 0.747498 0.183960 1445641963 0.644775 0.018677 0.756897 0.104187 1445641963 0.644775 0.018677 0.756897 0.104187 1445641963 0.644775 0.018677 0.756897 0.104187 1445641963 0.644775 0.018677 0.756897 0.104187 1445641963 0.644775 0.018677 0.756897 0.104187 1445641963 0.644775 0.018677 0.756897 0.104187 1445641963 0.650452 0.126221 0.748474 0.027283 1445641963 0.650452 0.126221 0.748474 0.027283 1445641963 0.650452 0.126221 0.748474 0.027283 1445641963 0.650452 0.126221 0.748474 0.027283 1445641963 0.650452 0.126221 0.748474 0.027283 1445641963 0.650452 0.126221 0.748474 0.027283 1445641963 0.650452 0.126221 0.748474 0.027283 1445641963 0.653320 0.233826 0.718933 -0.038818 1445641963 0.653320 0.233826 0.718933 -0.038818 1445641963 0.653320 0.233826 0.718933 -0.038818 1445641963 0.653320 0.233826 0.718933 -0.038818 1445641963 0.653320 0.233826 0.718933 -0.038818 1445641963 0.653320 0.233826 0.718933 -0.038818 1445641963 0.658020 0.313293 0.679138 -0.086914 1445641963 0.658020 0.313293 0.679138 -0.086914 1445641963 0.658020 0.313293 0.679138 -0.086914 1445641963 0.658020 0.313293 0.679138 -0.086914 1445641963 0.658020 0.313293 0.679138 -0.086914 1445641963 0.658020 0.313293 0.679138 -0.086914 1445641963 0.664124 0.365967 0.641296 -0.116821 1445641963 0.664124 0.365967 0.641296 -0.116821 1445641963 0.664124 0.365967 0.641296 -0.116821 1445641963 0.664124 0.365967 0.641296 -0.116821 1445641963 0.664124 0.365967 0.641296 -0.116821 1445641963 0.664124 0.365967 0.641296 -0.116821 1445641963 0.672913 0.393433 0.612976 -0.128906 1445641963 0.672913 0.393433 0.612976 -0.128906 1445641963 0.672913 0.393433 0.612976 -0.128906 1445641963 0.672913 0.393433 0.612976 -0.128906 1445641963 0.672913 0.393433 0.612976 -0.128906 1445641963 0.672913 0.393433 0.612976 -0.128906 1445641963 0.672913 0.393433 0.612976 -0.128906 1445641963 0.684204 0.390442 0.605469 -0.113098 1445641963 0.684204 0.390442 0.605469 -0.113098 1445641963 0.684204 0.390442 0.605469 -0.113098 1445641963 0.684204 0.390442 0.605469 -0.113098 1445641963 0.684204 0.390442 0.605469 -0.113098 1445641963 0.684204 0.390442 0.605469 -0.113098 1445641963 0.698853 0.349915 0.619812 -0.069580 1445641963 0.698853 0.349915 0.619812 -0.069580 1445641963 0.698853 0.349915 0.619812 -0.069580 1445641963 0.698853 0.349915 0.619812 -0.069580 1445641963 0.698853 0.349915 0.619812 -0.069580 1445641963 0.698853 0.349915 0.619812 -0.069580 1445641963 0.698853 0.349915 0.619812 -0.069580 1445641963 0.707092 0.290588 0.644470 -0.010437 1445641963 0.707092 0.290588 0.644470 -0.010437 1445641963 0.707092 0.290588 0.644470 -0.010437 1445641963 0.707092 0.290588 0.644470 -0.010437 1445641963 0.707092 0.290588 0.644470 -0.010437 1445641963 0.707092 0.290588 0.644470 -0.010437 1445641963 0.706604 0.218811 0.670044 0.061401 1445641963 0.706604 0.218811 0.670044 0.061401 1445641963 0.706604 0.218811 0.670044 0.061401 1445641963 0.706604 0.218811 0.670044 0.061401 1445641963 0.706604 0.218811 0.670044 0.061401 1445641963 0.706604 0.218811 0.670044 0.061401 1445641963 0.706604 0.218811 0.670044 0.061401 1445641963 0.695251 0.136963 0.691284 0.141052 1445641963 0.695251 0.136963 0.691284 0.141052 1445641963 0.695251 0.136963 0.691284 0.141052 1445641963 0.695251 0.136963 0.691284 0.141052 1445641963 0.695251 0.136963 0.691284 0.141052 1445641963 0.695251 0.136963 0.691284 0.141052 1445641963 0.672852 0.035583 0.702209 0.229675 1445641963 0.672852 0.035583 0.702209 0.229675 1445641963 0.672852 0.035583 0.702209 0.229675 1445641963 0.672852 0.035583 0.702209 0.229675 1445641964 0.672852 0.035583 0.702209 0.229675 1445641964 0.672852 0.035583 0.702209 0.229675 1445641964 0.635071 -0.072205 0.703491 0.310608 1445641964 0.635071 -0.072205 0.703491 0.310608 1445641964 0.635071 -0.072205 0.703491 0.310608 1445641964 0.635071 -0.072205 0.703491 0.310608 1445641964 0.635071 -0.072205 0.703491 0.310608 1445641964 0.635071 -0.072205 0.703491 0.310608 1445641964 0.592834 -0.168335 0.691711 0.376404 1445641964 0.592834 -0.168335 0.691711 0.376404 1445641964 0.592834 -0.168335 0.691711 0.376404 1445641964 0.592834 -0.168335 0.691711 0.376404 1445641964 0.592834 -0.168335 0.691711 0.376404 1445641964 0.592834 -0.168335 0.691711 0.376404 1445641964 0.592834 -0.168335 0.691711 0.376404 1445641964 0.546631 -0.257446 0.671326 0.429138 1445641964 0.546631 -0.257446 0.671326 0.429138 1445641964 0.546631 -0.257446 0.671326 0.429138 1445641964 0.546631 -0.257446 0.671326 0.429138 1445641964 0.546631 -0.257446 0.671326 0.429138 1445641964 0.546631 -0.257446 0.671326 0.429138 1445641964 0.500305 -0.341980 0.641602 0.470093 1445641964 0.500305 -0.341980 0.641602 0.470093 1445641964 0.500305 -0.341980 0.641602 0.470093 1445641964 0.500305 -0.341980 0.641602 0.470093 1445641964 0.500305 -0.341980 0.641602 0.470093 1445641964 0.454712 -0.416931 0.606384 0.501648 1445641964 0.454712 -0.416931 0.606384 0.501648 1445641964 0.454712 -0.416931 0.606384 0.501648 1445641964 0.454712 -0.416931 0.606384 0.501648 1445641964 0.454712 -0.416931 0.606384 0.501648 1445641964 0.454712 -0.416931 0.606384 0.501648 1445641964 0.454712 -0.416931 0.606384 0.501648 1445641964 0.412842 -0.478516 0.572632 0.522095 1445641964 0.412842 -0.478516 0.572632 0.522095 1445641964 0.412842 -0.478516 0.572632 0.522095 1445641964 0.412842 -0.478516 0.572632 0.522095 1445641964 0.412842 -0.478516 0.572632 0.522095 1445641964 0.412842 -0.478516 0.572632 0.522095 1445641964 0.390503 -0.515625 0.548767 0.529541 1445641964 0.390503 -0.515625 0.548767 0.529541 1445641964 0.390503 -0.515625 0.548767 0.529541 1445641964 0.390503 -0.515625 0.548767 0.529541 1445641964 0.390503 -0.515625 0.548767 0.529541 1445641964 0.390503 -0.515625 0.548767 0.529541 1445641964 0.399170 -0.518311 0.548950 0.520142 1445641964 0.399170 -0.518311 0.548950 0.520142 1445641964 0.399170 -0.518311 0.548950 0.520142 1445641964 0.399170 -0.518311 0.548950 0.520142 1445641964 0.399170 -0.518311 0.548950 0.520142 1445641964 0.399170 -0.518311 0.548950 0.520142 1445641964 0.433655 -0.487366 0.578308 0.489807 1445641964 0.433655 -0.487366 0.578308 0.489807 1445641964 0.433655 -0.487366 0.578308 0.489807 1445641964 0.433655 -0.487366 0.578308 0.489807 1445641964 0.433655 -0.487366 0.578308 0.489807 1445641964 0.433655 -0.487366 0.578308 0.489807 1445641964 0.475708 -0.435242 0.620300 0.446533 1445641964 0.475708 -0.435242 0.620300 0.446533 1445641964 0.475708 -0.435242 0.620300 0.446533 1445641964 0.475708 -0.435242 0.620300 0.446533 1445641964 0.475708 -0.435242 0.620300 0.446533 1445641964 0.475708 -0.435242 0.620300 0.446533 1445641964 0.475708 -0.435242 0.620300 0.446533 1445641964 0.515564 -0.369995 0.664001 0.395386 1445641964 0.515564 -0.369995 0.664001 0.395386 1445641964 0.515564 -0.369995 0.664001 0.395386 1445641964 0.515564 -0.369995 0.664001 0.395386 1445641964 0.515564 -0.369995 0.664001 0.395386 1445641964 0.515564 -0.369995 0.664001 0.395386 1445641964 0.558716 -0.278381 0.707703 0.330872 1445641964 0.558716 -0.278381 0.707703 0.330872 1445641964 0.558716 -0.278381 0.707703 0.330872 1445641964 0.558716 -0.278381 0.707703 0.330872 1445641964 0.558716 -0.278381 0.707703 0.330872 1445641964 0.558716 -0.278381 0.707703 0.330872 1445641964 0.594116 -0.170898 0.742676 0.257202 1445641964 0.594116 -0.170898 0.742676 0.257202 1445641964 0.594116 -0.170898 0.742676 0.257202 1445641964 0.594116 -0.170898 0.742676 0.257202 1445641964 0.594116 -0.170898 0.742676 0.257202 1445641964 0.594116 -0.170898 0.742676 0.257202 1445641964 0.594116 -0.170898 0.742676 0.257202 1445641964 0.620605 -0.057678 0.761292 0.178589 1445641964 0.620605 -0.057678 0.761292 0.178589 1445641964 0.620605 -0.057678 0.761292 0.178589 1445641964 0.620605 -0.057678 0.761292 0.178589 1445641964 0.620605 -0.057678 0.761292 0.178589 1445641964 0.620605 -0.057678 0.761292 0.178589 1445641964 0.634766 0.053284 0.764160 0.100769 1445641964 0.634766 0.053284 0.764160 0.100769 1445641964 0.634766 0.053284 0.764160 0.100769 1445641964 0.634766 0.053284 0.764160 0.100769 1445641964 0.634766 0.053284 0.764160 0.100769 1445641964 0.634766 0.053284 0.764160 0.100769 1445641964 0.634766 0.053284 0.764160 0.100769 1445641964 0.641174 0.160706 0.749939 0.024658 1445641964 0.641174 0.160706 0.749939 0.024658 1445641964 0.641174 0.160706 0.749939 0.024658 1445641964 0.641174 0.160706 0.749939 0.024658 1445641964 0.641174 0.160706 0.749939 0.024658 1445641964 0.641174 0.160706 0.749939 0.024658 1445641964 0.643433 0.264221 0.716980 -0.044434 1445641964 0.643433 0.264221 0.716980 -0.044434 1445641964 0.643433 0.264221 0.716980 -0.044434 1445641964 0.643433 0.264221 0.716980 -0.044434 1445641964 0.643433 0.264221 0.716980 -0.044434 1445641964 0.644226 0.348022 0.674377 -0.094482 1445641964 0.644226 0.348022 0.674377 -0.094482 1445641964 0.644226 0.348022 0.674377 -0.094482 1445641964 0.644226 0.348022 0.674377 -0.094482 1445641964 0.644226 0.348022 0.674377 -0.094482 1445641965 0.644226 0.348022 0.674377 -0.094482 1445641965 0.642700 0.404907 0.638550 -0.122986 1445641965 0.642700 0.404907 0.638550 -0.122986 1445641965 0.642700 0.404907 0.638550 -0.122986 1445641965 0.642700 0.404907 0.638550 -0.122986 1445641965 0.642700 0.404907 0.638550 -0.122986 1445641965 0.642700 0.404907 0.638550 -0.122986 1445641965 0.642700 0.404907 0.638550 -0.122986 1445641965 0.644043 0.435181 0.615906 -0.127991 1445641965 0.644043 0.435181 0.615906 -0.127991 1445641965 0.644043 0.435181 0.615906 -0.127991 1445641965 0.644043 0.435181 0.615906 -0.127991 1445641965 0.644043 0.435181 0.615906 -0.127991 1445641965 0.644043 0.435181 0.615906 -0.127991 1445641965 0.656372 0.422974 0.616821 -0.098450 1445641965 0.656372 0.422974 0.616821 -0.098450 1445641965 0.656372 0.422974 0.616821 -0.098450 1445641965 0.656372 0.422974 0.616821 -0.098450 1445641965 0.656372 0.422974 0.616821 -0.098450 1445641965 0.656372 0.422974 0.616821 -0.098450 1445641965 0.656372 0.422974 0.616821 -0.098450 1445641965 0.670593 0.367432 0.643188 -0.039124 1445641965 0.670593 0.367432 0.643188 -0.039124 1445641965 0.670593 0.367432 0.643188 -0.039124 1445641965 0.670593 0.367432 0.643188 -0.039124 1445641965 0.670593 0.367432 0.643188 -0.039124 1445641965 0.670593 0.367432 0.643188 -0.039124 1445641965 0.677612 0.293762 0.673462 0.029602 1445641965 0.677612 0.293762 0.673462 0.029602 1445641965 0.677612 0.293762 0.673462 0.029602 1445641965 0.677612 0.293762 0.673462 0.029602 1445641965 0.677612 0.293762 0.673462 0.029602 1445641965 0.677612 0.293762 0.673462 0.029602 1445641965 0.673767 0.213745 0.699768 0.102722 1445641965 0.673767 0.213745 0.699768 0.102722 1445641965 0.673767 0.213745 0.699768 0.102722 1445641965 0.673767 0.213745 0.699768 0.102722 1445641965 0.673767 0.213745 0.699768 0.102722 1445641965 0.673767 0.213745 0.699768 0.102722 1445641965 0.662659 0.122498 0.717224 0.177246 1445641965 0.662659 0.122498 0.717224 0.177246 1445641965 0.662659 0.122498 0.717224 0.177246 1445641965 0.662659 0.122498 0.717224 0.177246 1445641965 0.662659 0.122498 0.717224 0.177246 1445641965 0.662659 0.122498 0.717224 0.177246 1445641965 0.662659 0.122498 0.717224 0.177246 1445641965 0.640320 0.018005 0.723877 0.256104 1445641965 0.640320 0.018005 0.723877 0.256104 1445641965 0.640320 0.018005 0.723877 0.256104 1445641965 0.640320 0.018005 0.723877 0.256104 1445641965 0.640320 0.018005 0.723877 0.256104 1445641965 0.640320 0.018005 0.723877 0.256104 1445641965 0.640320 0.018005 0.723877 0.256104 1445641965 0.606506 -0.085571 0.718018 0.330383 1445641965 0.606506 -0.085571 0.718018 0.330383 1445641965 0.606506 -0.085571 0.718018 0.330383 1445641965 0.606506 -0.085571 0.718018 0.330383 1445641965 0.606506 -0.085571 0.718018 0.330383 1445641965 0.606506 -0.085571 0.718018 0.330383 1445641965 0.564331 -0.178589 0.704529 0.391357 1445641965 0.564331 -0.178589 0.704529 0.391357 1445641965 0.564331 -0.178589 0.704529 0.391357 1445641965 0.564331 -0.178589 0.704529 0.391357 1445641965 0.564331 -0.178589 0.704529 0.391357 1445641965 0.564331 -0.178589 0.704529 0.391357 1445641965 0.521729 -0.256653 0.686096 0.437195 1445641965 0.521729 -0.256653 0.686096 0.437195 1445641965 0.521729 -0.256653 0.686096 0.437195 1445641965 0.521729 -0.256653 0.686096 0.437195 1445641965 0.521729 -0.256653 0.686096 0.437195 1445641965 0.521729 -0.256653 0.686096 0.437195 1445641965 0.478882 -0.333801 0.659119 0.474121 1445641965 0.478882 -0.333801 0.659119 0.474121 1445641965 0.478882 -0.333801 0.659119 0.474121 1445641965 0.478882 -0.333801 0.659119 0.474121 1445641965 0.478882 -0.333801 0.659119 0.474121 1445641965 0.478882 -0.333801 0.659119 0.474121 1445641965 0.478882 -0.333801 0.659119 0.474121 1445641965 0.439819 -0.402405 0.627441 0.500854 1445641965 0.439819 -0.402405 0.627441 0.500854 1445641965 0.439819 -0.402405 0.627441 0.500854 1445641965 0.439819 -0.402405 0.627441 0.500854 1445641965 0.439819 -0.402405 0.627441 0.500854 1445641965 0.439819 -0.402405 0.627441 0.500854 1445641965 0.410278 -0.457214 0.596619 0.516357 1445641965 0.410278 -0.457214 0.596619 0.516357 1445641965 0.410278 -0.457214 0.596619 0.516357 1445641965 0.410278 -0.457214 0.596619 0.516357 1445641965 0.410278 -0.457214 0.596619 0.516357 1445641965 0.410278 -0.457214 0.596619 0.516357 1445641965 0.399780 -0.492126 0.573792 0.518372 1445641965 0.399780 -0.492126 0.573792 0.518372 1445641965 0.399780 -0.492126 0.573792 0.518372 1445641965 0.399780 -0.492126 0.573792 0.518372 1445641965 0.399780 -0.492126 0.573792 0.518372 1445641965 0.399780 -0.492126 0.573792 0.518372 1445641965 0.399780 -0.492126 0.573792 0.518372 1445641965 0.414307 -0.494080 0.576233 0.502136 1445641965 0.414307 -0.494080 0.576233 0.502136 1445641965 0.414307 -0.494080 0.576233 0.502136 1445641965 0.414307 -0.494080 0.576233 0.502136 1445641965 0.414307 -0.494080 0.576233 0.502136 1445641965 0.414307 -0.494080 0.576233 0.502136 1445641965 0.451111 -0.458496 0.609253 0.463684 1445641965 0.451111 -0.458496 0.609253 0.463684 1445641965 0.451111 -0.458496 0.609253 0.463684 1445641965 0.451111 -0.458496 0.609253 0.463684 1445641965 0.451111 -0.458496 0.609253 0.463684 1445641965 0.451111 -0.458496 0.609253 0.463684 1445641965 0.492432 -0.397522 0.655029 0.412781 1445641965 0.492432 -0.397522 0.655029 0.412781 1445641965 0.492432 -0.397522 0.655029 0.412781 1445641965 0.492432 -0.397522 0.655029 0.412781 1445641965 0.492432 -0.397522 0.655029 0.412781 1445641965 0.492432 -0.397522 0.655029 0.412781 1445641966 0.531494 -0.320007 0.700073 0.353516 1445641966 0.531494 -0.320007 0.700073 0.353516 1445641966 0.531494 -0.320007 0.700073 0.353516 1445641966 0.531494 -0.320007 0.700073 0.353516 1445641966 0.531494 -0.320007 0.700073 0.353516 1445641966 0.531494 -0.320007 0.700073 0.353516 1445641966 0.565247 -0.230103 0.738525 0.286499 1445641966 0.565247 -0.230103 0.738525 0.286499 1445641966 0.565247 -0.230103 0.738525 0.286499 1445641966 0.565247 -0.230103 0.738525 0.286499 1445641966 0.565247 -0.230103 0.738525 0.286499 1445641966 0.565247 -0.230103 0.738525 0.286499 1445641966 0.565247 -0.230103 0.738525 0.286499 1445641966 0.589600 -0.126343 0.769592 0.209900 1445641966 0.589600 -0.126343 0.769592 0.209900 1445641966 0.589600 -0.126343 0.769592 0.209900 1445641966 0.589600 -0.126343 0.769592 0.209900 1445641966 0.589600 -0.126343 0.769592 0.209900 1445641966 0.589600 -0.126343 0.769592 0.209900 1445641966 0.604675 -0.014160 0.784973 0.133850 1445641966 0.604675 -0.014160 0.784973 0.133850 1445641966 
0.649109 -0.015198 0.727478 0.221619 1445641968 0.649109 -0.015198 0.727478 0.221619 1445641968 0.649109 -0.015198 0.727478 0.221619 1445641968 0.649109 -0.015198 0.727478 0.221619 1445641968 0.628113 -0.076538 0.727722 0.264404 1445641968 0.628113 -0.076538 0.727722 0.264404 1445641968 0.628113 -0.076538 0.727722 0.264404 1445641968 0.628113 -0.076538 0.727722 0.264404 1445641968 0.628113 -0.076538 0.727722 0.264404 1445641968 0.628113 -0.076538 0.727722 0.264404 1445641968 0.603455 -0.135803 0.722717 0.308167 1445641968 0.603455 -0.135803 0.722717 0.308167 1445641968 0.603455 -0.135803 0.722717 0.308167 1445641968 0.603455 -0.135803 0.722717 0.308167 1445641968 0.603455 -0.135803 0.722717 0.308167 1445641968 0.603455 -0.135803 0.722717 0.308167 1445641968 0.603455 -0.135803 0.722717 0.308167 1445641968 0.571533 -0.199829 0.712158 0.355164 1445641968 0.571533 -0.199829 0.712158 0.355164 1445641968 0.571533 -0.199829 0.712158 0.355164 1445641968 0.571533 -0.199829 0.712158 0.355164 1445641968 0.532776 -0.271240 0.693909 0.401184 1445641968 0.532776 -0.271240 0.693909 0.401184 1445641968 0.532776 -0.271240 0.693909 0.401184 1445641968 0.532776 -0.271240 0.693909 0.401184 1445641968 0.532776 -0.271240 0.693909 0.401184 1445641968 0.532776 -0.271240 0.693909 0.401184 1445641968 0.491638 -0.343079 0.668518 0.440002 1445641968 0.491638 -0.343079 0.668518 0.440002 1445641968 0.491638 -0.343079 0.668518 0.440002 1445641968 0.491638 -0.343079 0.668518 0.440002 1445641968 0.491638 -0.343079 0.668518 0.440002 1445641968 0.491638 -0.343079 0.668518 0.440002 1445641968 0.451050 -0.409302 0.639587 0.468933 1445641968 0.451050 -0.409302 0.639587 0.468933 1445641968 0.451050 -0.409302 0.639587 0.468933 1445641968 0.451050 -0.409302 0.639587 0.468933 1445641968 0.451050 -0.409302 0.639587 0.468933 1445641968 0.451050 -0.409302 0.639587 0.468933 1445641968 0.451050 -0.409302 0.639587 0.468933 1445641968 0.417419 -0.465759 0.605774 0.491699 1445641968 0.417419 -0.465759 0.605774 0.491699 1445641968 0.417419 -0.465759 0.605774 0.491699 1445641968 0.417419 -0.465759 0.605774 0.491699 1445641968 0.417419 -0.465759 0.605774 0.491699 1445641968 0.417419 -0.465759 0.605774 0.491699 1445641968 0.399048 -0.507202 0.574524 0.503357 1445641968 0.399048 -0.507202 0.574524 0.503357 1445641968 0.399048 -0.507202 0.574524 0.503357 1445641968 0.399048 -0.507202 0.574524 0.503357 1445641968 0.399048 -0.507202 0.574524 0.503357 1445641968 0.399048 -0.507202 0.574524 0.503357 1445641968 0.405396 -0.520630 0.563293 0.497192 1445641968 0.405396 -0.520630 0.563293 0.497192 1445641968 0.405396 -0.520630 0.563293 0.497192 1445641968 0.405396 -0.520630 0.563293 0.497192 1445641968 0.405396 -0.520630 0.563293 0.497192 1445641968 0.405396 -0.520630 0.563293 0.497192 1445641968 0.434387 -0.504150 0.578857 0.471191 1445641968 0.434387 -0.504150 0.578857 0.471191 1445641968 0.434387 -0.504150 0.578857 0.471191 1445641968 0.434387 -0.504150 0.578857 0.471191 1445641968 0.434387 -0.504150 0.578857 0.471191 1445641968 0.434387 -0.504150 0.578857 0.471191 1445641968 0.434387 -0.504150 0.578857 0.471191 1445641968 0.476013 -0.459595 0.614319 0.429749 1445641968 0.476013 -0.459595 0.614319 0.429749 1445641968 0.476013 -0.459595 0.614319 0.429749 1445641968 0.476013 -0.459595 0.614319 0.429749 1445641968 0.476013 -0.459595 0.614319 0.429749 1445641968 0.476013 -0.459595 0.614319 0.429749 1445641968 0.518555 -0.395386 0.656311 0.379395 1445641968 0.518555 -0.395386 0.656311 0.379395 1445641968 0.518555 -0.395386 0.656311 0.379395 1445641968 0.518555 -0.395386 0.656311 0.379395 1445641968 0.518555 -0.395386 0.656311 0.379395 1445641968 0.518555 -0.395386 0.656311 0.379395 1445641968 0.558960 -0.317627 0.696289 0.319153 1445641968 0.558960 -0.317627 0.696289 0.319153 1445641968 0.558960 -0.317627 0.696289 0.319153 1445641968 0.558960 -0.317627 0.696289 0.319153 1445641968 0.558960 -0.317627 0.696289 0.319153 1445641968 0.558960 -0.317627 0.696289 0.319153 1445641968 0.594482 -0.218811 0.734192 0.244080 1445641968 0.594482 -0.218811 0.734192 0.244080 1445641968 0.594482 -0.218811 0.734192 0.244080 1445641968 0.594482 -0.218811 0.734192 0.244080 1445641968 0.594482 -0.218811 0.734192 0.244080 1445641968 0.594482 -0.218811 0.734192 0.244080 1445641968 0.620667 -0.099487 0.760498 0.162476 1445641968 0.620667 -0.099487 0.760498 0.162476 1445641968 0.620667 -0.099487 0.760498 0.162476 1445641969 0.620667 -0.099487 0.760498 0.162476 1445641969 0.620667 -0.099487 0.760498 0.162476 1445641969 0.620667 -0.099487 0.760498 0.162476 1445641969 0.634033 0.026489 0.768433 0.082092 1445641969 0.634033 0.026489 0.768433 0.082092 1445641969 0.634033 0.026489 0.768433 0.082092 1445641969 0.634033 0.026489 0.768433 0.082092 1445641969 0.634033 0.026489 0.768433 0.082092 1445641969 0.636719 0.147583 0.756775 0.007263 1445641969 0.636719 0.147583 0.756775 0.007263 1445641969 0.636719 0.147583 0.756775 0.007263 1445641969 0.636719 0.147583 0.756775 0.007263 1445641969 0.636719 0.147583 0.756775 0.007263 1445641969 0.636719 0.147583 0.756775 0.007263 1445641969 0.633301 0.256409 0.727783 -0.058411 1445641969 0.633301 0.256409 0.727783 -0.058411 1445641969 0.633301 0.256409 0.727783 -0.058411 1445641969 0.633301 0.256409 0.727783 -0.058411 1445641969 0.633301 0.256409 0.727783 -0.058411 1445641969 0.633301 0.256409 0.727783 -0.058411 1445641969 0.628418 0.349854 0.685852 -0.110657 1445641969 0.628418 0.349854 0.685852 -0.110657 1445641969 0.628418 0.349854 0.685852 -0.110657 1445641969 0.628418 0.349854 0.685852 -0.110657 1445641969 0.628418 0.349854 0.685852 -0.110657 1445641969 0.628418 0.349854 0.685852 -0.110657 1445641969 0.623779 0.420471 0.643494 -0.140869 1445641969 0.623779 0.420471 0.643494 -0.140869 1445641969 0.623779 0.420471 0.643494 -0.140869 1445641969 0.623779 0.420471 0.643494 -0.140869 1445641969 0.623779 0.420471 0.643494 -0.140869 1445641969 0.623779 0.420471 0.643494 -0.140869 1445641969 0.630493 0.444275 0.621155 -0.138245 1445641969 0.630493 0.444275 0.621155 -0.138245 1445641969 0.630493 0.444275 0.621155 -0.138245 1445641969 0.630493 0.444275 0.621155 -0.138245 1445641969 0.630493 0.444275 0.621155 -0.138245 1445641969 0.630493 0.444275 0.621155 -0.138245 1445641969 0.648621 0.417114 0.628174 -0.102905 1445641969 0.648621 0.417114 0.628174 -0.102905 1445641969 0.648621 0.417114 0.628174 -0.102905 1445641969 0.648621 0.417114 0.628174 -0.102905 1445641969 0.648621 0.417114 0.628174 -0.102905 1445641969 0.648621 0.417114 0.628174 -0.102905 1445641969 0.663574 0.354126 0.657471 -0.043518 1445641969 0.663574 0.354126 0.657471 -0.043518 1445641969 0.663574 0.354126 0.657471 -0.043518 1445641969 0.663574 0.354126 0.657471 -0.043518 1445641969 0.663574 0.354126 0.657471 -0.043518 1445641969 0.663574 0.354126 0.657471 -0.043518 1445641969 0.663574 0.354126 0.657471 -0.043518 1445641969 0.670532 0.269165 0.690552 0.031616 1445641969 0.670532 0.269165 0.690552 0.031616 1445641969 0.670532 0.269165 0.690552 0.031616 1445641969 0.670532 0.269165 0.690552 0.031616 1445641969 0.670532 0.269165 0.690552 0.031616 1445641969 0.670532 0.269165 0.690552 0.031616 1445641969 0.664063 0.170776 0.718628 0.115601 1445641969 0.664063 0.170776 0.718628 0.115601 1445641969 0.664063 0.170776 0.718628 0.115601 1445641969 0.664063 0.170776 0.718628 0.115601 1445641969 0.664063 0.170776 0.718628 0.115601 1445641969 0.664063 0.170776 0.718628 0.115601 1445641969 0.644409 0.062988 0.734192 0.204102 1445641969 0.644409 0.062988 0.734192 0.204102 1445641969 0.644409 0.062988 0.734192 0.204102 1445641969 0.644409 0.062988 0.734192 0.204102 1445641969 0.644409 0.062988 0.734192 0.204102 1445641969 0.644409 0.062988 0.734192 0.204102 1445641969 0.612183 -0.043823 0.735840 0.286011 1445641969 0.612183 -0.043823 0.735840 0.286011 1445641969 0.612183 -0.043823 0.735840 0.286011 1445641969 0.612183 -0.043823 0.735840 0.286011 1445641969 0.612183 -0.043823 0.735840 0.286011 1445641969 0.612183 -0.043823 0.735840 0.286011 1445641969 0.570251 -0.149475 0.722656 0.360779 1445641969 0.570251 -0.149475 0.722656 0.360779 1445641969 0.570251 -0.149475 0.722656 0.360779 1445641969 0.570251 -0.149475 0.722656 0.360779 1445641969 0.570251 -0.149475 0.722656 0.360779 1445641969 0.570251 -0.149475 0.722656 0.360779 1445641969 0.524780 -0.240479 0.698669 0.422607 1445641969 0.524780 -0.240479 0.698669 0.422607 1445641969 0.524780 -0.240479 0.698669 0.422607 1445641969 0.524780 -0.240479 0.698669 0.422607 1445641969 0.524780 -0.240479 0.698669 0.422607 1445641969 0.524780 -0.240479 0.698669 0.422607 1445641969 0.524780 -0.240479 0.698669 0.422607 1445641969 0.480408 -0.314636 0.673035 0.466003 1445641969 0.480408 -0.314636 0.673035 0.466003 1445641969 0.480408 -0.314636 0.673035 0.466003 1445641969 0.480408 -0.314636 0.673035 0.466003 1445641969 0.480408 -0.314636 0.673035 0.466003 1445641969 0.480408 -0.314636 0.673035 0.466003 1445641969 0.438660 -0.393860 0.631714 0.503296 1445641969 0.438660 -0.393860 0.631714 0.503296 1445641969 0.438660 -0.393860 0.631714 0.503296 1445641969 0.438660 -0.393860 0.631714 0.503296 1445641969 0.438660 -0.393860 0.631714 0.503296 1445641969 0.438660 -0.393860 0.631714 0.503296 1445641969 0.412537 -0.461060 0.586853 0.522278 1445641969 0.412537 -0.461060 0.586853 0.522278 1445641969 0.412537 -0.461060 0.586853 0.522278 1445641969 0.412537 -0.461060 0.586853 0.522278 1445641969 0.412537 -0.461060 0.586853 0.522278 1445641969 0.412537 -0.461060 0.586853 0.522278 1445641969 0.409729 -0.495911 0.561523 0.520386 1445641969 0.409729 -0.495911 0.561523 0.520386 1445641969 0.409729 -0.495911 0.561523 0.520386 1445641969 0.409729 -0.495911 0.561523 0.520386 1445641969 0.409729 -0.495911 0.561523 0.520386 1445641970 0.409729 -0.495911 0.561523 0.520386 1445641970 0.409729 -0.495911 0.561523 0.520386 1445641970 0.437866 -0.487671 0.572998 0.492065 1445641970 0.437866 -0.487671 0.572998 0.492065 1445641970 0.437866 -0.487671 0.572998 0.492065 1445641970 0.437866 -0.487671 0.572998 0.492065 1445641970 0.437866 -0.487671 0.572998 0.492065 1445641970 0.437866 -0.487671 0.572998 0.492065 1445641970 0.437866 -0.487671 0.572998 0.492065 1445641970 0.481018 -0.442505 0.611755 0.445557 1445641970 0.481018 -0.442505 0.611755 0.445557 1445641970 0.481018 -0.442505 0.611755 0.445557 1445641970 0.481018 -0.442505 0.611755 0.445557 1445641970 0.481018 -0.442505 0.611755 0.445557 1445641970 0.481018 -0.442505 0.611755 0.445557 1445641970 0.526733 -0.373718 0.657532 0.387939 1445641970 0.526733 -0.373718 0.657532 0.387939 1445641970 0.526733 -0.373718 0.657532 0.387939 1445641970 0.526733 -0.373718 0.657532 0.387939 1445641970 0.526733 -0.373718 0.657532 0.387939 1445641970 0.568726 -0.290222 0.699829 0.320007 1445641970 0.568726 -0.290222 0.699829 0.320007 1445641970 0.568726 -0.290222 0.699829 0.320007 1445641970 0.568726 -0.290222 0.699829 0.320007 1445641970 0.568726 -0.290222 0.699829 0.320007 1445641970 0.568726 -0.290222 0.699829 0.320007 1445641970 0.568726 -0.290222 0.699829 0.320007 1445641970 0.602905 -0.189636 0.736938 0.239624 1445641970 0.602905 -0.189636 0.736938 0.239624 1445641970 0.602905 -0.189636 0.736938 0.239624 1445641970 0.602905 -0.189636 0.736938 0.239624 1445641970 0.602905 -0.189636 0.736938 0.239624 1445641970 0.602905 -0.189636 0.736938 0.239624 1445641970 0.624878 -0.070313 0.762207 0.153381 1445641970 0.624878 -0.070313 0.762207 0.153381 1445641970 0.624878 -0.070313 0.762207 0.153381 1445641970 0.624878 -0.070313 0.762207 0.153381 1445641970 0.624878 -0.070313 0.762207 0.153381 1445641970 0.624878 -0.070313 0.762207 0.153381 1445641970 0.624878 -0.070313 0.762207 0.153381 1445641970 0.633423 0.045532 0.768982 0.072266 1445641970 0.633423 0.045532 0.768982 0.072266 1445641970 0.633423 0.045532 0.768982 0.072266 1445641970 0.633423 0.045532 0.768982 0.072266 1445641970 0.633423 0.045532 0.768982 0.072266 1445641970 0.633423 0.045532 0.768982 0.072266 1445641970 0.631226 0.145813 0.761719 -0.001648 1445641970 0.631226 0.145813 0.761719 -0.001648 1445641970 0.631226 0.145813 0.761719 -0.001648 1445641970 0.631226 0.145813 0.761719 -0.001648 1445641970 0.631226 0.145813 0.761719 -0.001648 1445641970 0.631226 0.145813 0.761719 -0.001648 1445641970 0.622864 0.232727 0.743958 -0.065674 1445641970 0.622864 0.232727 0.743958 -0.065674 1445641970 0.622864 0.232727 0.743958 -0.065674 1445641970 0.622864 0.232727 0.743958 -0.065674 1445641970 0.622864 0.232727 0.743958 -0.065674 1445641970 0.622864 0.232727 0.743958 -0.065674 1445641970 0.613464 0.324158 0.709106 -0.125000 1445641970 0.613464 0.324158 0.709106 -0.125000 1445641970 0.613464 0.324158 0.709106 -0.125000 1445641970 0.613464 0.324158 0.709106 -0.125000 1445641970 0.613464 0.324158 0.709106 -0.125000 1445641970 0.613464 0.324158 0.709106 -0.125000 1445641970 0.604187 0.403320 0.666687 -0.166504 1445641970 0.604187 0.403320 0.666687 -0.166504 1445641970 0.604187 0.403320 0.666687 -0.166504 1445641970 0.604187 0.403320 0.666687 -0.166504 1445641970 0.604187 0.403320 0.666687 -0.166504 1445641970 0.604187 0.403320 0.666687 -0.166504 1445641970 0.599915 0.446045 0.635681 -0.192200 1445641970 0.599915 0.446045 0.635681 -0.192200 1445641970 0.599915 0.446045 0.635681 -0.192200 1445641970 0.599915 0.446045 0.635681 -0.192200 1445641970 0.599915 0.446045 0.635681 -0.192200 1445641970 0.599915 0.446045 0.635681 -0.192200 1445641970 0.607666 0.441650 0.635681 -0.177490 1445641970 0.607666 0.441650 0.635681 -0.177490 1445641970 0.607666 0.441650 0.635681 -0.177490 1445641970 0.607666 0.441650 0.635681 -0.177490 1445641970 0.607666 0.441650 0.635681 -0.177490 1445641970 0.607666 0.441650 0.635681 -0.177490 1445641970 0.607666 0.441650 0.635681 -0.177490 1445641970 0.617188 0.401367 0.662476 -0.138123 1445641970 0.617188 0.401367 0.662476 -0.138123 1445641970 0.617188 0.401367 0.662476 -0.138123 1445641970 0.617188 0.401367 0.662476 -0.138123 1445641970 0.617188 0.401367 0.662476 -0.138123 1445641970 0.617188 0.401367 0.662476 -0.138123 1445641970 0.625366 0.348389 0.693115 -0.083923 1445641970 0.625366 0.348389 0.693115 -0.083923 1445641970 0.625366 0.348389 0.693115 -0.083923 1445641970 0.625366 0.348389 0.693115 -0.083923 1445641970 0.625366 0.348389 0.693115 -0.083923 1445641970 0.625366 0.348389 0.693115 -0.083923 1445641970 0.630493 0.279053 0.724060 -0.015564 1445641970 0.630493 0.279053 0.724060 -0.015564 1445641970 0.630493 0.279053 0.724060 -0.015564 1445641970 0.630493 0.279053 0.724060 -0.015564 1445641970 0.630493 0.279053 0.724060 -0.015564 1445641970 0.626465 0.188354 0.753723 0.061890 1445641970 0.626465 0.188354 0.753723 0.061890 1445641970 0.626465 0.188354 0.753723 0.061890 1445641970 0.626465 0.188354 0.753723 0.061890 1445641970 0.626465 0.188354 0.753723 0.061890 1445641970 0.626465 0.188354 0.753723 0.061890 1445641970 0.626465 0.188354 0.753723 0.061890 1445641970 0.614441 0.083618 0.771362 0.142639 1445641970 0.614441 0.083618 0.771362 0.142639 1445641970 0.614441 0.083618 0.771362 0.142639 1445641970 0.614441 0.083618 0.771362 0.142639 1445641971 0.614441 0.083618 0.771362 0.142639 1445641971 0.593018 -0.024719 0.773254 0.222961 1445641971 0.593018 -0.024719 0.773254 0.222961 1445641971 0.593018 -0.024719 0.773254 0.222961 1445641971 0.593018 -0.024719 0.773254 0.222961 1445641971 0.593018 -0.024719 0.773254 0.222961 1445641971 0.593018 -0.024719 0.773254 0.222961 1445641971 0.563293 -0.126160 0.761536 0.294556 1445641971 0.563293 -0.126160 0.761536 0.294556 1445641971 0.563293 -0.126160 0.761536 0.294556 1445641971 0.563293 -0.126160 0.761536 0.294556 1445641971 0.563293 -0.126160 0.761536 0.294556 1445641971 0.563293 -0.126160 0.761536 0.294556 1445641971 0.563293 -0.126160 0.761536 0.294556 1445641971 0.528198 -0.218506 0.739563 0.355347 1445641971 0.528198 -0.218506 0.739563 0.355347 1445641971 0.528198 -0.218506 0.739563 0.355347 1445641971 0.528198 -0.218506 0.739563 0.355347 1445641971 0.528198 -0.218506 0.739563 0.355347 1445641971 0.528198 -0.218506 0.739563 0.355347 1445641971 0.491943 -0.305115 0.710205 0.400513 1445641971 0.491943 -0.305115 0.710205 0.400513 1445641971 0.491943 -0.305115 0.710205 0.400513 1445641971 0.491943 -0.305115 0.710205 0.400513 1445641971 0.491943 -0.305115 0.710205 0.400513 1445641971 0.491943 -0.305115 0.710205 0.400513 1445641971 0.464417 -0.384583 0.671936 0.429993 1445641971 0.464417 -0.384583 0.671936 0.429993 1445641971 0.464417 -0.384583 0.671936 0.429993 1445641971 0.464417 -0.384583 0.671936 0.429993 1445641971 0.464417 -0.384583 0.671936 0.429993 1445641971 0.464417 -0.384583 0.671936 0.429993 1445641971 0.445129 -0.451843 0.627869 0.450989 1445641971 0.445129 -0.451843 0.627869 0.450989 1445641971 0.445129 -0.451843 0.627869 0.450989 1445641971 0.445129 -0.451843 0.627869 0.450989 1445641971 0.445129 -0.451843 0.627869 0.450989 1445641971 0.445129 -0.451843 0.627869 0.450989 1445641971 0.441223 -0.489441 0.601624 0.451355 1445641971 0.441223 -0.489441 0.601624 0.451355 1445641971 0.441223 -0.489441 0.601624 0.451355 1445641971 0.441223 -0.489441 0.601624 0.451355 1445641971 0.441223 -0.489441 0.601624 0.451355 1445641971 0.441223 -0.489441 0.601624 0.451355 1445641971 0.441223 -0.489441 0.601624 0.451355 1445641971 0.464600 -0.480591 0.611206 0.423767 1445641971 0.464600 -0.480591 0.611206 0.423767 1445641971 0.464600 -0.480591 0.611206 0.423767 1445641971 0.464600 -0.480591 0.611206 0.423767 1445641971 0.464600 -0.480591 0.611206 0.423767 1445641971 0.464600 -0.480591 0.611206 0.423767 1445641971 0.496399 -0.442322 0.639954 0.385132 1445641971 0.496399 -0.442322 0.639954 0.385132 1445641971 0.496399 -0.442322 0.639954 0.385132 1445641971 0.496399 -0.442322 0.639954 0.385132 1445641971 0.496399 -0.442322 0.639954 0.385132 1445641971 0.496399 -0.442322 0.639954 0.385132 1445641971 0.529663 -0.385498 0.675110 0.339050 1445641971 0.529663 -0.385498 0.675110 0.339050 1445641971 0.529663 -0.385498 0.675110 0.339050 1445641971 0.529663 -0.385498 0.675110 0.339050 1445641971 0.529663 -0.385498 0.675110 0.339050 1445641971 0.560364 -0.313599 0.711365 0.285645 1445641971 0.560364 -0.313599 0.711365 0.285645 1445641971 0.560364 -0.313599 0.711365 0.285645 1445641971 0.560364 -0.313599 0.711365 0.285645 1445641971 0.560364 -0.313599 0.711365 0.285645 1445641971 0.560364 -0.313599 0.711365 0.285645 1445641971 0.560364 -0.313599 0.711365 0.285645 1445641971 0.588623 -0.223450 0.743835 0.224121 1445641971 0.588623 -0.223450 0.743835 0.224121 1445641971 0.588623 -0.223450 0.743835 0.224121 1445641971 0.588623 -0.223450 0.743835 0.224121 1445641971 0.588623 -0.223450 0.743835 0.224121 1445641971 0.588623 -0.223450 0.743835 0.224121 1445641971 0.611633 -0.119873 0.765869 0.157837 1445641971 0.611633 -0.119873 0.765869 0.157837 1445641971 0.611633 -0.119873 0.765869 0.157837 1445641971 0.611633 -0.119873 0.765869 0.157837 1445641971 0.611633 -0.119873 0.765869 0.157837 1445641971 0.611633 -0.119873 0.765869 0.157837 1445641971 0.625793 -0.012634 0.774658 0.089844 1445641971 0.625793 -0.012634 0.774658 0.089844 1445641971 0.625793 -0.012634 0.774658 0.089844 1445641971 0.625793 -0.012634 0.774658 0.089844 1445641971 0.625793 -0.012634 0.774658 0.089844 1445641971 0.625793 -0.012634 0.774658 0.089844 1445641971 0.625793 -0.012634 0.774658 0.089844 1445641971 0.630615 0.096008 0.769775 0.020874 1445641971 0.630615 0.096008 0.769775 0.020874 1445641971 0.630615 0.096008 0.769775 0.020874 1445641971 0.630615 0.096008 0.769775 0.020874 1445641971 0.630615 0.096008 0.769775 0.020874 1445641971 0.630615 0.096008 0.769775 0.020874 1445641971 0.628662 0.204590 0.748718 -0.048035 1445641971 0.628662 0.204590 0.748718 -0.048035 1445641971 0.628662 0.204590 0.748718 -0.048035 1445641971 0.628662 0.204590 0.748718 -0.048035 1445641971 0.628662 0.204590 0.748718 -0.048035 1445641971 0.628662 0.204590 0.748718 -0.048035 1445641971 0.623047 0.307251 0.710815 -0.109863 1445641971 0.623047 0.307251 0.710815 -0.109863 1445641971 0.623047 0.307251 0.710815 -0.109863 1445641971 0.623047 0.307251 0.710815 -0.109863 1445641971 0.623047 0.307251 0.710815 -0.109863 1445641971 0.623047 0.307251 0.710815 -0.109863 1445641971 0.616394 0.388977 0.666321 -0.157288 1445641971 0.616394 0.388977 0.666321 -0.157288 1445641971 0.616394 0.388977 0.666321 -0.157288 1445641971 0.616394 0.388977 0.666321 -0.157288 1445641971 0.616394 0.388977 0.666321 -0.157288 1445641971 0.616394 0.388977 0.666321 -0.157288 1445641972 0.616760 0.442566 0.626465 -0.176697 1445641972 0.616760 0.442566 0.626465 -0.176697 1445641972 0.616760 0.442566 0.626465 -0.176697 1445641972 0.616760 0.442566 0.626465 -0.176697 1445641972 0.616760 0.442566 0.626465 -0.176697 1445641972 0.616760 0.442566 0.626465 -0.176697 1445641972 0.618835 0.465332 0.609314 -0.170654 1445641972 0.618835 0.465332 0.609314 -0.170654 1445641972 0.618835 0.465332 0.609314 -0.170654 1445641972 0.618835 0.465332 0.609314 -0.170654 1445641972 0.618835 0.465332 0.609314 -0.170654 1445641972 0.618835 0.465332 0.609314 -0.170654 1445641972 0.618835 0.465332 0.609314 -0.170654 1445641972 0.628052 0.456055 0.613892 -0.143555 1445641972 0.628052 0.456055 0.613892 -0.143555 1445641972 0.628052 0.456055 0.613892 -0.143555 1445641972 0.628052 0.456055 0.613892 -0.143555 1445641972 0.628052 0.456055 0.613892 -0.143555 1445641972 0.628052 0.456055 0.613892 -0.143555 1445641972 0.638977 0.417053 0.638916 -0.096924 1445641972 0.638977 0.417053 0.638916 -0.096924 1445641972 0.638977 0.417053 0.638916 -0.096924 1445641972 0.638977 0.417053 0.638916 -0.096924 1445641972 0.638977 0.417053 0.638916 -0.096924 1445641972 0.638977 0.417053 0.638916 -0.096924 1445641972 0.638977 0.417053 0.638916 -0.096924 1445641972 0.648621 0.350708 0.674744 -0.029419 1445641972 0.648621 0.350708 0.674744 -0.029419 1445641972 0.648621 0.350708 0.674744 -0.029419 1445641972 0.648621 0.350708 0.674744 -0.029419 1445641972 0.648621 0.350708 0.674744 -0.029419 1445641972 0.648621 0.350708 0.674744 -0.029419 1445641972 0.649658 0.264771 0.711121 0.044861 1445641972 0.649658 0.264771 0.711121 0.044861 1445641972 0.649658 0.264771 0.711121 0.044861 1445641972 0.649658 0.264771 0.711121 0.044861 1445641972 0.649658 0.264771 0.711121 0.044861 1445641972 0.649658 0.264771 0.711121 0.044861 1445641972 0.645081 0.171753 0.735291 0.116821 1445641972 0.645081 0.171753 0.735291 0.116821 1445641972 0.645081 0.171753 0.735291 0.116821 1445641972 0.645081 0.171753 0.735291 0.116821 1445641972 0.645081 0.171753 0.735291 0.116821 1445641972 0.645081 0.171753 0.735291 0.116821 1445641972 0.632141 0.070618 0.746887 0.193665 1445641972 0.632141 0.070618 0.746887 0.193665 1445641972 0.632141 0.070618 0.746887 0.193665 1445641972 0.632141 0.070618 0.746887 0.193665 1445641972 0.632141 0.070618 0.746887 0.193665 1445641972 0.632141 0.070618 0.746887 0.193665 1445641972 0.609863 -0.031311 0.744995 0.268188 1445641972 0.609863 -0.031311 0.744995 0.268188 1445641972 0.609863 -0.031311 0.744995 0.268188 1445641972 0.609863 -0.031311 0.744995 0.268188 1445641972 0.609863 -0.031311 0.744995 0.268188 1445641972 0.609863 -0.031311 0.744995 0.268188 1445641972 0.581360 -0.123230 0.732727 0.331360 1445641972 0.581360 -0.123230 0.732727 0.331360 1445641972 0.581360 -0.123230 0.732727 0.331360 1445641972 0.581360 -0.123230 0.732727 0.331360 1445641972 0.581360 -0.123230 0.732727 0.331360 1445641972 0.581360 -0.123230 0.732727 0.331360 1445641972 0.581360 -0.123230 0.732727 0.331360 1445641972 0.547607 -0.207092 0.713745 0.384399 1445641972 0.547607 -0.207092 0.713745 0.384399 1445641972 0.547607 -0.207092 0.713745 0.384399 1445641972 0.547607 -0.207092 0.713745 0.384399 1445641972 0.547607 -0.207092 0.713745 0.384399 1445641972 0.547607 -0.207092 0.713745 0.384399 1445641972 0.510864 -0.284546 0.689392 0.427429 1445641972 0.510864 -0.284546 0.689392 0.427429 1445641972 0.510864 -0.284546 0.689392 0.427429 1445641972 0.510864 -0.284546 0.689392 0.427429 1445641972 0.510864 -0.284546 0.689392 0.427429 1445641972 0.510864 -0.284546 0.689392 0.427429 1445641972 0.477295 -0.355957 0.661255 0.456177 1445641972 0.477295 -0.355957 0.661255 0.456177 1445641972 0.477295 -0.355957 0.661255 0.456177 1445641972 0.477295 -0.355957 0.661255 0.456177 1445641972 0.477295 -0.355957 0.661255 0.456177 1445641972 0.477295 -0.355957 0.661255 0.456177 1445641972 0.477295 -0.355957 0.661255 0.456177 1445641972 0.454712 -0.405396 0.638550 0.470215 1445641972 0.454712 -0.405396 0.638550 0.470215 1445641972 0.454712 -0.405396 0.638550 0.470215 1445641972 0.454712 -0.405396 0.638550 0.470215 1445641972 0.454712 -0.405396 0.638550 0.470215 1445641972 0.454712 -0.405396 0.638550 0.470215 1445641972 0.443787 -0.438416 0.619446 0.476501 1445641972 0.443787 -0.438416 0.619446 0.476501 1445641972 0.443787 -0.438416 0.619446 0.476501 1445641972 0.443787 -0.438416 0.619446 0.476501 1445641972 0.443787 -0.438416 0.619446 0.476501 1445641972 0.443787 -0.438416 0.619446 0.476501 1445641972 0.443787 -0.438416 0.619446 0.476501 1445641972 0.457520 -0.442139 0.620300 0.458618 1445641972 0.457520 -0.442139 0.620300 0.458618 1445641972 0.457520 -0.442139 0.620300 0.458618 1445641972 0.457520 -0.442139 0.620300 0.458618 1445641972 0.457520 -0.442139 0.620300 0.458618 1445641972 0.457520 -0.442139 0.620300 0.458618 1445641972 0.490967 -0.408020 0.646729 0.417297 1445641972 0.490967 -0.408020 0.646729 0.417297 1445641972 0.490967 -0.408020 0.646729 0.417297 1445641972 0.490967 -0.408020 0.646729 0.417297 1445641972 0.490967 -0.408020 0.646729 0.417297 1445641972 0.529846 -0.349060 0.683105 0.361511 1445641972 0.529846 -0.349060 0.683105 0.361511 1445641972 0.529846 -0.349060 0.683105 0.361511 1445641972 0.529846 -0.349060 0.683105 0.361511 1445641972 0.529846 -0.349060 0.683105 0.361511 1445641972 0.529846 -0.349060 0.683105 0.361511 1445641972 0.565247 -0.272461 0.720703 0.294617 1445641973 0.565247 -0.272461 0.720703 0.294617 1445641973 0.565247 -0.272461 0.720703 0.294617 1445641973 0.565247 -0.272461 0.720703 0.294617 1445641973 0.565247 -0.272461 0.720703 0.294617 1445641973 0.565247 -0.272461 0.720703 0.294617 1445641973 0.593018 -0.185364 0.751587 0.221375 1445641973 0.593018 -0.185364 0.751587 0.221375 1445641973 0.593018 -0.185364 0.751587 0.221375 1445641973 0.593018 -0.185364 0.751587 0.221375 1445641973 0.593018 -0.185364 0.751587 0.221375 1445641973 0.593018 -0.185364 0.751587 0.221375 1445641973 0.614319 -0.082092 0.771790 0.141785 1445641973 0.614319 -0.082092 0.771790 0.141785 1445641973 0.614319 -0.082092 0.771790 0.141785 1445641973 0.614319 -0.082092 0.771790 0.141785 1445641973 0.614319 -0.082092 0.771790 0.141785 1445641973 0.614319 -0.082092 0.771790 0.141785 1445641973 0.614319 -0.082092 0.771790 0.141785 1445641973 0.626526 0.029419 0.776428 0.061157 1445641973 0.626526 0.029419 0.776428 0.061157 1445641973 0.626526 0.029419 0.776428 0.061157 1445641973 0.626526 0.029419 0.776428 0.061157 1445641973 0.626526 0.029419 0.776428 0.061157 1445641973 0.626526 0.029419 0.776428 0.061157 1445641973 0.631348 0.136108 0.763245 -0.014648 1445641973 0.631348 0.136108 0.763245 -0.014648 1445641973 0.631348 0.136108 0.763245 -0.014648 1445641973 0.631348 0.136108 0.763245 -0.014648 1445641973 0.631348 0.136108 0.763245 -0.014648 1445641973 0.631348 0.136108 0.763245 -0.014648 1445641973 0.634766 0.236877 0.731079 -0.079834 1445641973 0.634766 0.236877 0.731079 -0.079834 1445641973 0.634766 0.236877 0.731079 -0.079834 1445641973 0.634766 0.236877 0.731079 -0.079834 1445641973 0.634766 0.236877 0.731079 -0.079834 1445641973 0.640991 0.323303 0.685303 -0.122070 1445641973 0.640991 0.323303 0.685303 -0.122070 1445641973 0.640991 0.323303 0.685303 -0.122070 1445641973 0.640991 0.323303 0.685303 -0.122070 1445641973 0.640991 0.323303 0.685303 -0.122070 1445641973 0.640991 0.323303 0.685303 -0.122070 1445641973 0.640991 0.323303 0.685303 -0.122070 1445641973 0.646423 0.375305 0.648865 -0.142029 1445641973 0.646423 0.375305 0.648865 -0.142029 1445641973 0.646423 0.375305 0.648865 -0.142029 1445641973 0.646423 0.375305 0.648865 -0.142029 1445641973 0.646423 0.375305 0.648865 -0.142029 1445641973 0.646423 0.375305 0.648865 -0.142029 1445641973 0.646423 0.375305 0.648865 -0.142029 1445641973 
0.662231 0.029846 0.724915 0.187012 1445641990 0.662231 0.029846 0.724915 0.187012 1445641990 0.662231 0.029846 0.724915 0.187012 1445641990 0.662231 0.029846 0.724915 0.187012 1445641990 0.662231 0.029846 0.724915 0.187012 1445641990 0.662231 0.029846 0.724915 0.187012 1445641990 0.662720 0.034607 0.724915 0.184326 1445641990 0.662720 0.034607 0.724915 0.184326 1445641990 0.662720 0.034607 0.724915 0.184326 1445641990 0.662720 0.034607 0.724915 0.184326 1445641990 0.662720 0.034607 0.724915 0.184326 1445641990 0.662720 0.034607 0.724915 0.184326 1445641990 0.662720 0.034607 0.724915 0.184326 1445641990 0.661377 0.035767 0.725464 0.186829 1445641990 0.661377 0.035767 0.725464 0.186829 1445641990 0.661377 0.035767 0.725464 0.186829 1445641990 0.661377 0.035767 0.725464 0.186829 1445641990 0.661377 0.035767 0.725464 0.186829 1445641990 0.661377 0.035767 0.725464 0.186829 1445641990 0.658325 0.029480 0.726257 0.195374 1445641990 0.658325 0.029480 0.726257 0.195374 1445641990 0.658325 0.029480 0.726257 0.195374 1445641990 0.658325 0.029480 0.726257 0.195374 1445641990 0.658325 0.029480 0.726257 0.195374 1445641990 0.658325 0.029480 0.726257 0.195374 1445641990 0.652039 0.013977 0.728088 0.210938 1445641990 0.652039 0.013977 0.728088 0.210938 1445641990 0.652039 0.013977 0.728088 0.210938 1445641990 0.652039 0.013977 0.728088 0.210938 1445641990 0.652039 0.013977 0.728088 0.210938 1445641990 0.652039 0.013977 0.728088 0.210938 1445641990 0.642029 -0.010742 0.729919 0.234131 1445641990 0.642029 -0.010742 0.729919 0.234131 1445641990 0.642029 -0.010742 0.729919 0.234131 1445641990 0.642029 -0.010742 0.729919 0.234131 1445641990 0.642029 -0.010742 0.729919 0.234131 1445641990 0.642029 -0.010742 0.729919 0.234131 1445641990 0.627808 -0.048645 0.730042 0.265442 1445641990 0.627808 -0.048645 0.730042 0.265442 1445641990 0.627808 -0.048645 0.730042 0.265442 1445641990 0.627808 -0.048645 0.730042 0.265442 1445641990 0.627808 -0.048645 0.730042 0.265442 1445641990 0.627808 -0.048645 0.730042 0.265442 1445641990 0.627808 -0.048645 0.730042 0.265442 1445641990 0.609680 -0.099243 0.726868 0.300049 1445641990 0.609680 -0.099243 0.726868 0.300049 1445641990 0.609680 -0.099243 0.726868 0.300049 1445641990 0.609680 -0.099243 0.726868 0.300049 1445641990 0.609680 -0.099243 0.726868 0.300049 1445641990 0.609680 -0.099243 0.726868 0.300049 1445641990 0.588379 -0.153564 0.719543 0.335266 1445641990 0.588379 -0.153564 0.719543 0.335266 1445641990 0.588379 -0.153564 0.719543 0.335266 1445641990 0.588379 -0.153564 0.719543 0.335266 1445641990 0.588379 -0.153564 0.719543 0.335266 1445641990 0.588379 -0.153564 0.719543 0.335266 1445641990 0.563843 -0.208984 0.708923 0.368469 1445641990 0.563843 -0.208984 0.708923 0.368469 1445641990 0.563843 -0.208984 0.708923 0.368469 1445641990 0.563843 -0.208984 0.708923 0.368469 1445641990 0.563843 -0.208984 0.708923 0.368469 1445641990 0.563843 -0.208984 0.708923 0.368469 1445641990 0.563843 -0.208984 0.708923 0.368469 1445641990 0.539246 -0.266174 0.691284 0.400574 1445641991 0.539246 -0.266174 0.691284 0.400574 1445641991 0.539246 -0.266174 0.691284 0.400574 1445641991 0.539246 -0.266174 0.691284 0.400574 1445641991 0.517761 -0.318298 0.671997 0.423035 1445641991 0.517761 -0.318298 0.671997 0.423035 1445641991 0.517761 -0.318298 0.671997 0.423035 1445641991 0.517761 -0.318298 0.671997 0.423035 1445641991 0.517761 -0.318298 0.671997 0.423035 1445641991 0.501160 -0.359070 0.656555 0.434509 1445641991 0.501160 -0.359070 0.656555 0.434509 1445641991 0.501160 -0.359070 0.656555 0.434509 1445641991 0.501160 -0.359070 0.656555 0.434509 1445641991 0.501160 -0.359070 0.656555 0.434509 1445641991 0.495422 -0.382019 0.648010 0.434326 1445641991 0.495422 -0.382019 0.648010 0.434326 1445641991 0.495422 -0.382019 0.648010 0.434326 1445641991 0.495422 -0.382019 0.648010 0.434326 1445641991 0.495422 -0.382019 0.648010 0.434326 1445641991 0.495422 -0.382019 0.648010 0.434326 1445641991 0.505310 -0.380371 0.650940 0.419800 1445641991 0.505310 -0.380371 0.650940 0.419800 1445641991 0.505310 -0.380371 0.650940 0.419800 1445641991 0.505310 -0.380371 0.650940 0.419800 1445641991 0.505310 -0.380371 0.650940 0.419800 1445641991 0.505310 -0.380371 0.650940 0.419800 1445641991 0.529907 -0.353821 0.665833 0.388123 1445641991 0.529907 -0.353821 0.665833 0.388123 1445641991 0.529907 -0.353821 0.665833 0.388123 1445641991 0.529907 -0.353821 0.665833 0.388123 1445641991 0.529907 -0.353821 0.665833 0.388123 1445641991 0.529907 -0.353821 0.665833 0.388123 1445641991 0.562195 -0.306580 0.688354 0.340637 1445641991 0.562195 -0.306580 0.688354 0.340637 1445641991 0.562195 -0.306580 0.688354 0.340637 1445641991 0.562195 -0.306580 0.688354 0.340637 1445641991 0.562195 -0.306580 0.688354 0.340637 1445641991 0.562195 -0.306580 0.688354 0.340637 1445641991 0.597412 -0.233337 0.714539 0.279358 1445641991 0.597412 -0.233337 0.714539 0.279358 1445641991 0.597412 -0.233337 0.714539 0.279358 1445641991 0.597412 -0.233337 0.714539 0.279358 1445641991 0.597412 -0.233337 0.714539 0.279358 1445641991 0.624512 -0.140991 0.737854 0.213501 1445641991 0.624512 -0.140991 0.737854 0.213501 1445641991 0.624512 -0.140991 0.737854 0.213501 1445641991 0.624512 -0.140991 0.737854 0.213501 1445641991 0.624512 -0.140991 0.737854 0.213501 1445641991 0.624512 -0.140991 0.737854 0.213501 1445641991 0.624512 -0.140991 0.737854 0.213501 1445641991 0.645386 -0.040283 0.748291 0.147522 1445641991 0.645386 -0.040283 0.748291 0.147522 1445641991 0.645386 -0.040283 0.748291 0.147522 1445641991 0.645386 -0.040283 0.748291 0.147522 1445641991 0.645386 -0.040283 0.748291 0.147522 1445641991 0.645386 -0.040283 0.748291 0.147522 1445641991 0.657654 0.062500 0.746216 0.081421 1445641991 0.657654 0.062500 0.746216 0.081421 1445641991 0.657654 0.062500 0.746216 0.081421 1445641991 0.657654 0.062500 0.746216 0.081421 1445641991 0.657654 0.062500 0.746216 0.081421 1445641991 0.657654 0.062500 0.746216 0.081421 1445641991 0.657654 0.062500 0.746216 0.081421 1445641991 0.662903 0.159058 0.731079 0.026611 1445641991 0.662903 0.159058 0.731079 0.026611 1445641991 0.662903 0.159058 0.731079 0.026611 1445641991 0.662903 0.159058 0.731079 0.026611 1445641991 0.662903 0.159058 0.731079 0.026611 1445641991 0.665222 0.229065 0.710571 -0.007385 1445641991 0.665222 0.229065 0.710571 -0.007385 1445641991 0.665222 0.229065 0.710571 -0.007385 1445641991 0.665222 0.229065 0.710571 -0.007385 1445641991 0.665222 0.229065 0.710571 -0.007385 1445641991 0.665222 0.229065 0.710571 -0.007385 1445641991 0.665222 0.229065 0.710571 -0.007385 1445641991 0.665588 0.264343 0.697754 -0.013184 1445641991 0.665588 0.264343 0.697754 -0.013184 1445641991 0.665588 0.264343 0.697754 -0.013184 1445641991 0.665588 0.264343 0.697754 -0.013184 1445641991 0.665588 0.264343 0.697754 -0.013184 1445641991 0.665588 0.264343 0.697754 -0.013184 1445641991 0.666992 0.261108 0.697693 0.006836 1445641991 0.666992 0.261108 0.697693 0.006836 1445641991 0.666992 0.261108 0.697693 0.006836 1445641991 0.666992 0.261108 0.697693 0.006836 1445641991 0.666992 0.261108 0.697693 0.006836 1445641991 0.666992 0.261108 0.697693 0.006836 1445641991 0.666748 0.218628 0.710693 0.049622 1445641991 0.666748 0.218628 0.710693 0.049622 1445641991 0.666748 0.218628 0.710693 0.049622 1445641991 0.666748 0.218628 0.710693 0.049622 1445641991 0.666748 0.218628 0.710693 0.049622 1445641991 0.666748 0.218628 0.710693 0.049622 1445641991 0.659973 0.146973 0.728760 0.107727 1445641991 0.659973 0.146973 0.728760 0.107727 1445641991 0.659973 0.146973 0.728760 0.107727 1445641991 0.659973 0.146973 0.728760 0.107727 1445641991 0.659973 0.146973 0.728760 0.107727 1445641991 0.659973 0.146973 0.728760 0.107727 1445641991 0.659973 0.146973 0.728760 0.107727 1445641991 0.644775 0.063293 0.742371 0.170349 1445641991 0.644775 0.063293 0.742371 0.170349 1445641991 0.644775 0.063293 0.742371 0.170349 1445641991 0.644775 0.063293 0.742371 0.170349 1445641991 0.644775 0.063293 0.742371 0.170349 1445641991 0.644775 0.063293 0.742371 0.170349 1445641991 0.623108 -0.021484 0.746887 0.231018 1445641991 0.623108 -0.021484 0.746887 0.231018 1445641992 0.623108 -0.021484 0.746887 0.231018 1445641992 0.623108 -0.021484 0.746887 0.231018 1445641992 0.623108 -0.021484 0.746887 0.231018 1445641992 0.623108 -0.021484 0.746887 0.231018 1445641992 0.598755 -0.101990 0.738770 0.291870 1445641992 0.598755 -0.101990 0.738770 0.291870 1445641992 0.598755 -0.101990 0.738770 0.291870 1445641992 0.598755 -0.101990 0.738770 0.291870 1445641992 0.598755 -0.101990 0.738770 0.291870 1445641992 0.598755 -0.101990 0.738770 0.291870 1445641992 0.566833 -0.181030 0.725159 0.346375 1445641992 0.566833 -0.181030 0.725159 0.346375 1445641992 0.566833 -0.181030 0.725159 0.346375 1445641992 0.566833 -0.181030 0.725159 0.346375 1445641992 0.566833 -0.181030 0.725159 0.346375 1445641992 0.566833 -0.181030 0.725159 0.346375 1445641992 0.531738 -0.264526 0.700500 0.395569 1445641992 0.531738 -0.264526 0.700500 0.395569 1445641992 0.531738 -0.264526 0.700500 0.395569 1445641992 0.531738 -0.264526 0.700500 0.395569 1445641992 0.531738 -0.264526 0.700500 0.395569 1445641992 0.531738 -0.264526 0.700500 0.395569 1445641992 0.499878 -0.348145 0.663696 0.433960 1445641992 0.499878 -0.348145 0.663696 0.433960 1445641992 0.499878 -0.348145 0.663696 0.433960 1445641992 0.499878 -0.348145 0.663696 0.433960 1445641992 0.499878 -0.348145 0.663696 0.433960 1445641992 0.499878 -0.348145 0.663696 0.433960 1445641992 0.486450 -0.402039 0.633545 0.447510 1445641992 0.486450 -0.402039 0.633545 0.447510 1445641992 0.486450 -0.402039 0.633545 0.447510 1445641992 0.486450 -0.402039 0.633545 0.447510 1445641992 0.486450 -0.402039 0.633545 0.447510 1445641992 0.486450 -0.402039 0.633545 0.447510 1445641992 0.494934 -0.418579 0.619751 0.442383 1445641992 0.494934 -0.418579 0.619751 0.442383 1445641992 0.494934 -0.418579 0.619751 0.442383 1445641992 0.494934 -0.418579 0.619751 0.442383 1445641992 0.494934 -0.418579 0.619751 0.442383 1445641992 0.494934 -0.418579 0.619751 0.442383 1445641992 0.518738 -0.409485 0.622742 0.418762 1445641992 0.518738 -0.409485 0.622742 0.418762 1445641992 0.518738 -0.409485 0.622742 0.418762 1445641992 0.518738 -0.409485 0.622742 0.418762 1445641992 0.518738 -0.409485 0.622742 0.418762 1445641992 0.518738 -0.409485 0.622742 0.418762 1445641992 0.549561 -0.377258 0.640930 0.380554 1445641992 0.549561 -0.377258 0.640930 0.380554 1445641992 0.549561 -0.377258 0.640930 0.380554 1445641992 0.549561 -0.377258 0.640930 0.380554 1445641992 0.549561 -0.377258 0.640930 0.380554 1445641992 0.549561 -0.377258 0.640930 0.380554 1445641992 0.549561 -0.377258 0.640930 0.380554 1445641992 0.582703 -0.321228 0.668762 0.331543 1445641992 0.582703 -0.321228 0.668762 0.331543 1445641992 0.582703 -0.321228 0.668762 0.331543 1445641992 0.582703 -0.321228 0.668762 0.331543 1445641992 0.582703 -0.321228 0.668762 0.331543 1445641992 0.582703 -0.321228 0.668762 0.331543 1445641992 0.613770 -0.240295 0.700439 0.273682 1445641992 0.613770 -0.240295 0.700439 0.273682 1445641992 0.613770 -0.240295 0.700439 0.273682 1445641992 0.613770 -0.240295 0.700439 0.273682 1445641992 0.613770 -0.240295 0.700439 0.273682 1445641992 0.613770 -0.240295 0.700439 0.273682 1445641992 0.639221 -0.140808 0.725830 0.211426 1445641992 0.639221 -0.140808 0.725830 0.211426 1445641992 0.639221 -0.140808 0.725830 0.211426 1445641992 0.639221 -0.140808 0.725830 0.211426 1445641992 0.639221 -0.140808 0.725830 0.211426 1445641992 0.639221 -0.140808 0.725830 0.211426 1445641992 0.655823 -0.033569 0.738708 0.151550 1445641992 0.655823 -0.033569 0.738708 0.151550 1445641992 0.655823 -0.033569 0.738708 0.151550 1445641992 0.655823 -0.033569 0.738708 0.151550 1445641992 0.655823 -0.033569 0.738708 0.151550 1445641992 0.655823 -0.033569 0.738708 0.151550 1445641992 0.655823 -0.033569 0.738708 0.151550 1445641992 0.662537 0.068726 0.739990 0.093018 1445641992 0.662537 0.068726 0.739990 0.093018 1445641992 0.662537 0.068726 0.739990 0.093018 1445641992 0.662537 0.068726 0.739990 0.093018 1445641992 0.662537 0.068726 0.739990 0.093018 1445641992 0.662537 0.068726 0.739990 0.093018 1445641992 0.667236 0.167480 0.724915 0.033081 1445641992 0.667236 0.167480 0.724915 0.033081 1445641992 0.667236 0.167480 0.724915 0.033081 1445641992 0.667236 0.167480 0.724915 0.033081 1445641992 0.667236 0.167480 0.724915 0.033081 1445641992 0.667236 0.167480 0.724915 0.033081 1445641992 0.667236 0.167480 0.724915 0.033081 1445641992 0.667419 0.244385 0.703186 -0.014099 1445641992 0.667419 0.244385 0.703186 -0.014099 1445641992 0.667419 0.244385 0.703186 -0.014099 1445641992 0.667419 0.244385 0.703186 -0.014099 1445641992 0.667419 0.244385 0.703186 -0.014099 1445641992 0.667419 0.244385 0.703186 -0.014099 1445641992 0.666138 0.297913 0.682373 -0.041260 1445641992 0.666138 0.297913 0.682373 -0.041260 1445641992 0.666138 0.297913 0.682373 -0.041260 1445641992 0.666138 0.297913 0.682373 -0.041260 1445641992 0.666138 0.297913 0.682373 -0.041260 1445641992 0.666138 0.297913 0.682373 -0.041260 1445641992 0.666565 0.318298 0.672852 -0.039795 1445641992 0.666565 0.318298 0.672852 -0.039795 1445641992 0.666565 0.318298 0.672852 -0.039795 1445641992 0.666565 0.318298 0.672852 -0.039795 1445641992 0.666565 0.318298 0.672852 -0.039795 1445641992 0.666565 0.318298 0.672852 -0.039795 1445641992 0.668701 0.303040 0.678772 -0.014526 1445641992 0.668701 0.303040 0.678772 -0.014526 1445641992 0.668701 0.303040 0.678772 -0.014526 1445641993 0.668701 0.303040 0.678772 -0.014526 1445641993 0.668701 0.303040 0.678772 -0.014526 1445641993 0.668701 0.303040 0.678772 -0.014526 1445641993 0.669556 0.263123 0.694153 0.021790 1445641993 0.669556 0.263123 0.694153 0.021790 1445641993 0.669556 0.263123 0.694153 0.021790 1445641993 0.669556 0.263123 0.694153 0.021790 1445641993 0.669556 0.263123 0.694153 0.021790 1445641993 0.669556 0.263123 0.694153 0.021790 1445641993 0.666260 0.204346 0.713989 0.067078 1445641993 0.666260 0.204346 0.713989 0.067078 1445641993 0.666260 0.204346 0.713989 0.067078 1445641993 0.666260 0.204346 0.713989 0.067078 1445641993 0.666260 0.204346 0.713989 0.067078 1445641993 0.666260 0.204346 0.713989 0.067078 1445641993 0.666260 0.204346 0.713989 0.067078 1445641993 0.658997 0.136658 0.729980 0.118347 1445641993 0.658997 0.136658 0.729980 0.118347 1445641993 0.658997 0.136658 0.729980 0.118347 1445641993 0.658997 0.136658 0.729980 0.118347 1445641993 0.658997 0.136658 0.729980 0.118347 1445641993 0.658997 0.136658 0.729980 0.118347 1445641993 0.647522 0.063232 0.740234 0.169495 1445641993 0.647522 0.063232 0.740234 0.169495 1445641993 0.647522 0.063232 0.740234 0.169495 1445641993 0.647522 0.063232 0.740234 0.169495 1445641993 0.647522 0.063232 0.740234 0.169495 1445641993 0.647522 0.063232 0.740234 0.169495 1445641993 0.632935 -0.019836 0.739380 0.228516 1445641993 0.632935 -0.019836 0.739380 0.228516 1445641993 0.632935 -0.019836 0.739380 0.228516 1445641993 0.632935 -0.019836 0.739380 0.228516 1445641993 0.632935 -0.019836 0.739380 0.228516 1445641993 0.632935 -0.019836 0.739380 0.228516 1445641993 0.609070 -0.117615 0.726440 0.295715 1445641993 0.609070 -0.117615 0.726440 0.295715 1445641993 0.609070 -0.117615 0.726440 0.295715 1445641993 0.609070 -0.117615 0.726440 0.295715 1445641993 0.609070 -0.117615 0.726440 0.295715 1445641993 0.609070 -0.117615 0.726440 0.295715 1445641993 0.609070 -0.117615 0.726440 0.295715 1445641993 0.582520 -0.207458 0.702148 0.352905 1445641993 0.582520 -0.207458 0.702148 0.352905 1445641993 0.582520 -0.207458 0.702148 0.352905 1445641993 0.582520 -0.207458 0.702148 0.352905 1445641993 0.582520 -0.207458 0.702148 0.352905 1445641993 0.582520 -0.207458 0.702148 0.352905 1445641993 0.558044 -0.280151 0.674622 0.393616 1445641993 0.558044 -0.280151 0.674622 0.393616 1445641993 0.558044 -0.280151 0.674622 0.393616 1445641993 0.558044 -0.280151 0.674622 0.393616 1445641993 0.558044 -0.280151 0.674622 0.393616 1445641993 0.558044 -0.280151 0.674622 0.393616 1445641993 0.536194 -0.342407 0.645325 0.422791 1445641993 0.536194 -0.342407 0.645325 0.422791 1445641993 0.536194 -0.342407 0.645325 0.422791 1445641993 0.536194 -0.342407 0.645325 0.422791 1445641993 0.536194 -0.342407 0.645325 0.422791 1445641993 0.536194 -0.342407 0.645325 0.422791 1445641993 0.522400 -0.388367 0.619385 0.438843 1445641993 0.522400 -0.388367 0.619385 0.438843 1445641993 0.522400 -0.388367 0.619385 0.438843 1445641993 0.522400 -0.388367 0.619385 0.438843 1445641993 0.522400 -0.388367 0.619385 0.438843 1445641993 0.522400 -0.388367 0.619385 0.438843 1445641993 0.522766 -0.405029 0.609558 0.437073 1445641993 0.522766 -0.405029 0.609558 0.437073 1445641993 0.522766 -0.405029 0.609558 0.437073 1445641993 0.522766 -0.405029 0.609558 0.437073 1445641993 0.522766 -0.405029 0.609558 0.437073 1445641993 0.522766 -0.405029 0.609558 0.437073 1445641993 0.522766 -0.405029 0.609558 0.437073 1445641993 0.535828 -0.394592 0.617676 0.418945 1445641993 0.535828 -0.394592 0.617676 0.418945 1445641993 0.535828 -0.394592 0.617676 0.418945 1445641993 0.535828 -0.394592 0.617676 0.418945 1445641993 0.535828 -0.394592 0.617676 0.418945 1445641993 0.535828 -0.394592 0.617676 0.418945 1445641993 0.557983 -0.362793 0.637634 0.387817 1445641993 0.557983 -0.362793 0.637634 0.387817 1445641993 0.557983 -0.362793 0.637634 0.387817 1445641993 0.557983 -0.362793 0.637634 0.387817 1445641993 0.557983 -0.362793 0.637634 0.387817 1445641993 0.557983 -0.362793 0.637634 0.387817 1445641993 0.584839 -0.311768 0.665771 0.342712 1445641993 0.584839 -0.311768 0.665771 0.342712 1445641993 0.584839 -0.311768 0.665771 0.342712 1445641993 0.584839 -0.311768 0.665771 0.342712 1445641993 0.584839 -0.311768 0.665771 0.342712 1445641993 0.584839 -0.311768 0.665771 0.342712 1445641993 0.612671 -0.239929 0.696289 0.286682 1445641993 0.612671 -0.239929 0.696289 0.286682 1445641993 0.612671 -0.239929 0.696289 0.286682 1445641993 0.612671 -0.239929 0.696289 0.286682 1445641993 0.612671 -0.239929 0.696289 0.286682 1445641993 0.612671 -0.239929 0.696289 0.286682 1445641993 0.636169 -0.151123 0.723755 0.220398 1445641993 0.636169 -0.151123 0.723755 0.220398 1445641993 0.636169 -0.151123 0.723755 0.220398 1445641993 0.636169 -0.151123 0.723755 0.220398 1445641993 0.636169 -0.151123 0.723755 0.220398 1445641993 0.636169 -0.151123 0.723755 0.220398 1445641993 0.636169 -0.151123 0.723755 0.220398 1445641993 0.652039 -0.050781 0.740723 0.153442 1445641993 0.652039 -0.050781 0.740723 0.153442 1445641993 0.652039 -0.050781 0.740723 0.153442 1445641993 0.652039 -0.050781 0.740723 0.153442 1445641993 0.652039 -0.050781 0.740723 0.153442 1445641993 0.652039 -0.050781 0.740723 0.153442 1445641993 0.659729 0.044495 0.744385 0.092590 1445641993 0.659729 0.044495 0.744385 0.092590 1445641993 0.659729 0.044495 0.744385 0.092590 1445641993 0.659729 0.044495 0.744385 0.092590 1445641993 0.659729 0.044495 0.744385 0.092590 1445641994 0.659729 0.044495 0.744385 0.092590 1445641994 0.661560 0.135315 0.736755 0.033386 1445641994 0.661560 0.135315 0.736755 0.033386 1445641994 0.661560 0.135315 0.736755 0.033386 1445641994 0.661560 0.135315 0.736755 0.033386 1445641994 0.661560 0.135315 0.736755 0.033386 1445641994 0.661560 0.135315 0.736755 0.033386 1445641994 0.661560 0.135315 0.736755 0.033386 1445641994 0.660217 0.226624 0.715576 -0.025940 1445641994 0.660217 0.226624 0.715576 -0.025940 1445641994 0.660217 0.226624 0.715576 -0.025940 1445641994 0.660217 0.226624 0.715576 -0.025940 1445641994 0.660217 0.226624 0.715576 -0.025940 1445641994 0.660217 0.226624 0.715576 -0.025940 1445641994 0.660217 0.226624 0.715576 -0.025940 1445641994 0.657288 0.301208 0.686829 -0.073730 1445641994 0.657288 0.301208 0.686829 -0.073730 1445641994 0.657288 0.301208 0.686829 -0.073730 1445641994 0.657288 0.301208 0.686829 -0.073730 1445641994 0.657288 0.301208 0.686829 -0.073730 1445641994 0.657288 0.301208 0.686829 -0.073730 1445641994 0.656738 0.342041 0.665222 -0.095764 1445641994 0.656738 0.342041 0.665222 -0.095764 1445641994 0.656738 0.342041 0.665222 -0.095764 1445641994 0.656738 0.342041 0.665222 -0.095764 1445641994 0.656738 0.342041 0.665222 -0.095764 1445641994 0.656738 0.342041 0.665222 -0.095764 1445641994 0.661499 0.356628 0.652893 -0.093933 1445641994 0.661499 0.356628 0.652893 -0.093933 1445641994 0.661499 0.356628 0.652893 -0.093933 1445641994 0.661499 0.356628 0.652893 -0.093933 1445641994 0.661499 0.356628 0.652893 -0.093933 1445641994 0.661499 0.356628 0.652893 -0.093933 1445641994 0.670959 0.342407 0.653748 -0.071411 1445641994 0.670959 0.342407 0.653748 -0.071411 1445641994 0.670959 0.342407 0.653748 -0.071411 1445641994 0.670959 0.342407 0.653748 -0.071411 1445641994 0.670959 0.342407 0.653748 -0.071411 1445641994 0.679932 0.305237 0.665771 -0.034607 1445641994 0.679932 0.305237 0.665771 -0.034607 1445641994 0.679932 0.305237 0.665771 -0.034607 1445641994 0.679932 0.305237 0.665771 -0.034607 1445641994 0.679932 0.305237 0.665771 -0.034607 1445641994 0.679932 0.305237 0.665771 -0.034607 1445641994 0.679932 0.305237 0.665771 -0.034607 1445641994 0.683838 0.246216 0.686462 0.019897 1445641994 0.683838 0.246216 0.686462 0.019897 1445641994 0.683838 0.246216 0.686462 0.019897 1445641994 0.683838 0.246216 0.686462 0.019897 1445641994 0.683838 0.246216 0.686462 0.019897 1445641994 0.683838 0.246216 0.686462 0.019897 1445641994 0.678772 0.167725 0.709351 0.088623 1445641994 0.678772 0.167725 0.709351 0.088623 1445641994 0.678772 0.167725 0.709351 0.088623 1445641994 0.678772 0.167725 0.709351 0.088623 1445641994 0.678772 0.167725 0.709351 0.088623 1445641994 0.662659 0.075195 0.726685 0.164429 1445641994 0.662659 0.075195 0.726685 0.164429 1445641994 0.662659 0.075195 0.726685 0.164429 1445641994 0.662659 0.075195 0.726685 0.164429 1445641994 0.662659 0.075195 0.726685 0.164429 1445641994 0.662659 0.075195 0.726685 0.164429 1445641994 0.634888 -0.021545 0.734375 0.238892 1445641994 0.634888 -0.021545 0.734375 0.238892 1445641994 0.634888 -0.021545 0.734375 0.238892 1445641994 0.634888 -0.021545 0.734375 0.238892 1445641994 0.634888 -0.021545 0.734375 0.238892 1445641994 0.634888 -0.021545 0.734375 0.238892 1445641994 0.602478 -0.115723 0.728088 0.305664 1445641994 0.602478 -0.115723 0.728088 0.305664 1445641994 0.602478 -0.115723 0.728088 0.305664 1445641994 0.602478 -0.115723 0.728088 0.305664 1445641994 0.602478 -0.115723 0.728088 0.305664 1445641994 0.602478 -0.115723 0.728088 0.305664 1445641994 0.602478 -0.115723 0.728088 0.305664 1445641994 0.571045 -0.203552 0.712830 0.352539 1445641994 0.571045 -0.203552 0.712830 0.352539 1445641994 0.571045 -0.203552 0.712830 0.352539 1445641994 0.571045 -0.203552 0.712830 0.352539 1445641994 0.571045 -0.203552 0.712830 0.352539 1445641994 0.571045 -0.203552 0.712830 0.352539 1445641994 0.548340 -0.280273 0.687195 0.385254 1445641994 0.548340 -0.280273 0.687195 0.385254 1445641994 0.548340 -0.280273 0.687195 0.385254 1445641994 0.548340 -0.280273 0.687195 0.385254 1445641994 0.548340 -0.280273 0.687195 0.385254 1445641994 0.548340 -0.280273 0.687195 0.385254 1445641994 0.548340 -0.280273 0.687195 0.385254 1445641994 0.535828 -0.332397 0.665710 0.398926 1445641994 0.535828 -0.332397 0.665710 0.398926 1445641994 0.535828 -0.332397 0.665710 0.398926 1445641994 0.535828 -0.332397 0.665710 0.398926 1445641994 0.535828 -0.332397 0.665710 0.398926 1445641994 0.537720 -0.349365 0.660217 0.390991 1445641994 0.537720 -0.349365 0.660217 0.390991 1445641994 0.537720 -0.349365 0.660217 0.390991 1445641994 0.537720 -0.349365 0.660217 0.390991 1445641994 0.537720 -0.349365 0.660217 0.390991 1445641994 0.537720 -0.349365 0.660217 0.390991 1445641994 0.537720 -0.349365 0.660217 0.390991 1445641994 0.555542 -0.330872 0.670837 0.363098 1445641994 0.555542 -0.330872 0.670837 0.363098 1445641994 0.555542 -0.330872 0.670837 0.363098 1445641994 0.555542 -0.330872 0.670837 0.363098 1445641994 0.555542 -0.330872 0.670837 0.363098 1445641994 0.555542 -0.330872 0.670837 0.363098 1445641994 0.579468 -0.283508 0.693970 0.319702 1445641994 0.579468 -0.283508 0.693970 0.319702 1445641994 0.579468 -0.283508 0.693970 0.319702 1445641994 0.579468 -0.283508 0.693970 0.319702 1445641994 0.579468 -0.283508 0.693970 0.319702 1445641994 0.579468 -0.283508 0.693970 0.319702 1445641995 0.579468 -0.283508 0.693970 0.319702 1445641995 0.602661 -0.217224 0.720764 0.264587 1445641995 0.602661 -0.217224 0.720764 0.264587 1445641995 0.602661 -0.217224 0.720764 0.264587 1445641995 0.602661 -0.217224 0.720764 0.264587 1445641995 0.602661 -0.217224 0.720764 0.264587 1445641995 0.602661 -0.217224 0.720764 0.264587 1445641995 0.621460 -0.131287 0.745911 0.200134 1445641995 0.621460 -0.131287 0.745911 0.200134 1445641995 0.621460 -0.131287 0.745911 0.200134 1445641995 0.621460 -0.131287 0.745911 0.200134 1445641995 0.621460 -0.131287 0.745911 0.200134 1445641995 0.621460 -0.131287 0.745911 0.200134 1445641995 0.621460 -0.131287 0.745911 0.200134 1445641995 0.633911 -0.030090 0.761658 0.130371 1445641995 0.633911 -0.030090 0.761658 0.130371 1445641995 0.633911 -0.030090 0.761658 0.130371 1445641995 0.633911 -0.030090 0.761658 0.130371 1445641995 0.633911 -0.030090 0.761658 0.130371 1445641995 0.633911 -0.030090 0.761658 0.130371 1445641995 0.640015 0.074707 0.762207 0.061523 1445641995 0.640015 0.074707 0.762207 0.061523 1445641995 0.640015 0.074707 0.762207 0.061523 1445641995 0.640015 0.074707 0.762207 0.061523 1445641995 0.640015 0.074707 0.762207 0.061523 1445641995 0.640015 0.074707 0.762207 0.061523 1445641995 0.639526 0.176758 0.748108 -0.001648 1445641995 0.639526 0.176758 0.748108 -0.001648 1445641995 0.639526 0.176758 0.748108 -0.001648 1445641995 0.639526 0.176758 0.748108 -0.001648 1445641995 0.639526 0.176758 0.748108 -0.001648 1445641995 0.639526 0.176758 0.748108 -0.001648 1445641995 0.639526 0.176758 0.748108 -0.001648 1445641995 0.636963 0.262878 0.722595 -0.054321 1445641995 0.636963 0.262878 0.722595 -0.054321 1445641995 0.636963 0.262878 0.722595 -0.054321 1445641995 0.636963 0.262878 0.722595 -0.054321 1445641995 0.636963 0.262878 0.722595 -0.054321 1445641995 0.636963 0.262878 0.722595 -0.054321 1445641995 0.634644 0.326843 0.694397 -0.090027 1445641995 0.634644 0.326843 0.694397 -0.090027 1445641995 0.634644 0.326843 0.694397 -0.090027 1445641995 0.634644 0.326843 0.694397 -0.090027 1445641995 0.634644 0.326843 0.694397 -0.090027 1445641995 0.634644 0.326843 0.694397 -0.090027 1445641995 0.633911 0.367920 0.671082 -0.110962 1445641995 0.633911 0.367920 0.671082 -0.110962 1445641995 0.633911 0.367920 0.671082 -0.110962 1445641995 0.633911 0.367920 0.671082 -0.110962 1445641995 0.633911 0.367920 0.671082 -0.110962 1445641995 0.633911 0.367920 0.671082 -0.110962 1445641995 0.647339 0.368103 0.659546 -0.101990 1445641995 0.647339 0.368103 0.659546 -0.101990 1445641995 0.647339 0.368103 0.659546 -0.101990 1445641995 0.647339 0.368103 0.659546 -0.101990 1445641995 0.647339 0.368103 0.659546 -0.101990 1445641995 0.647339 0.368103 0.659546 -0.101990 1445641995 0.661926 0.321289 0.674377 -0.060852 1445641995 0.661926 0.321289 0.674377 -0.060852 1445641995 0.661926 0.321289 0.674377 -0.060852 1445641995 0.661926 0.321289 0.674377 -0.060852 1445641995 0.661926 0.321289 0.674377 -0.060852 1445641995 0.661926 0.321289 0.674377 -0.060852 1445641995 0.670593 0.256958 0.695801 0.001282 1445641995 0.670593 0.256958 0.695801 0.001282 1445641995 0.670593 0.256958 0.695801 0.001282 1445641995 0.670593 0.256958 0.695801 0.001282 1445641995 0.670593 0.256958 0.695801 0.001282 1445641995 0.670593 0.256958 0.695801 0.001282 1445641995 0.670105 0.156982 0.720703 0.082581 1445641995 0.670105 0.156982 0.720703 0.082581 1445641995 0.670105 0.156982 0.720703 0.082581 1445641995 0.670105 0.156982 0.720703 0.082581 1445641995 0.670105 0.156982 0.720703 0.082581 1445641995 0.670105 0.156982 0.720703 0.082581 1445641995 0.652771 0.040466 0.738525 0.163452 1445641995 0.652771 0.040466 0.738525 0.163452 1445641995 0.652771 0.040466 0.738525 0.163452 1445641995 0.652771 0.040466 0.738525 0.163452 1445641995 0.652771 0.040466 0.738525 0.163452 1445641995 0.652771 0.040466 0.738525 0.163452 1445641995 0.652771 0.040466 0.738525 0.163452 1445641995 0.630371 -0.068359 0.735718 0.237854 1445641995 0.630371 -0.068359 0.735718 0.237854 1445641995 0.630371 -0.068359 0.735718 0.237854 1445641995 0.630371 -0.068359 0.735718 0.237854 1445641995 0.630371 -0.068359 0.735718 0.237854 1445641995 0.630371 -0.068359 0.735718 0.237854 1445641995 0.602112 -0.161865 0.721558 0.300903 1445641995 0.602112 -0.161865 0.721558 0.300903 1445641995 0.602112 -0.161865 0.721558 0.300903 1445641995 0.602112 -0.161865 0.721558 0.300903 1445641995 0.602112 -0.161865 0.721558 0.300903 1445641995 0.602112 -0.161865 0.721558 0.300903 1445641995 0.602112 -0.161865 0.721558 0.300903 1445641995 0.570801 -0.243835 0.701660 0.349792 1445641995 0.570801 -0.243835 0.701660 0.349792 1445641995 0.570801 -0.243835 0.701660 0.349792 1445641995 0.570801 -0.243835 0.701660 0.349792 1445641995 0.570801 -0.243835 0.701660 0.349792 1445641995 0.539551 -0.323181 0.672668 0.389648 1445641995 0.539551 -0.323181 0.672668 0.389648 1445641995 0.539551 -0.323181 0.672668 0.389648 1445641995 0.539551 -0.323181 0.672668 0.389648 1445641995 0.539551 -0.323181 0.672668 0.389648 1445641995 0.539551 -0.323181 0.672668 0.389648 1445641995 0.517639 -0.386902 0.641846 0.412720 1445641995 0.517639 -0.386902 0.641846 0.412720 1445641995 0.517639 -0.386902 0.641846 0.412720 1445641995 0.517639 -0.386902 0.641846 0.412720 1445641995 0.517639 -0.386902 0.641846 0.412720 1445641995 
0.648743 0.009094 0.738647 0.182800 1445641998 0.648743 0.009094 0.738647 0.182800 1445641998 0.648743 0.009094 0.738647 0.182800 1445641998 0.641602 -0.011841 0.739258 0.204163 1445641998 0.641602 -0.011841 0.739258 0.204163 1445641998 0.641602 -0.011841 0.739258 0.204163 1445641998 0.641602 -0.011841 0.739258 0.204163 1445641998 0.641602 -0.011841 0.739258 0.204163 1445641998 0.641602 -0.011841 0.739258 0.204163 1445641998 0.641602 -0.011841 0.739258 0.204163 1445641998 0.628784 -0.045349 0.739685 0.235107 1445641998 0.628784 -0.045349 0.739685 0.235107 1445641998 0.628784 -0.045349 0.739685 0.235107 1445641998 0.628784 -0.045349 0.739685 0.235107 1445641998 0.628784 -0.045349 0.739685 0.235107 1445641998 0.628784 -0.045349 0.739685 0.235107 1445641998 0.628784 -0.045349 0.739685 0.235107 1445641998 0.610901 -0.091309 0.737305 0.273376 1445641998 0.610901 -0.091309 0.737305 0.273376 1445641998 0.610901 -0.091309 0.737305 0.273376 1445641998 0.610901 -0.091309 0.737305 0.273376 1445641998 0.610901 -0.091309 0.737305 0.273376 1445641998 0.588440 -0.142822 0.731201 0.314026 1445641998 0.588440 -0.142822 0.731201 0.314026 1445641998 0.588440 -0.142822 0.731201 0.314026 1445641998 0.588440 -0.142822 0.731201 0.314026 1445641998 0.588440 -0.142822 0.731201 0.314026 1445641998 0.588440 -0.142822 0.731201 0.314026 1445641998 0.563721 -0.200623 0.719421 0.352600 1445641998 0.563721 -0.200623 0.719421 0.352600 1445641998 0.563721 -0.200623 0.719421 0.352600 1445641998 0.563721 -0.200623 0.719421 0.352600 1445641999 0.563721 -0.200623 0.719421 0.352600 1445641999 0.563721 -0.200623 0.719421 0.352600 1445641999 0.563721 -0.200623 0.719421 0.352600 1445641999 0.543335 -0.256775 0.701904 0.382263 1445641999 0.543335 -0.256775 0.701904 0.382263 1445641999 0.543335 -0.256775 0.701904 0.382263 1445641999 0.543335 -0.256775 0.701904 0.382263 1445641999 0.543335 -0.256775 0.701904 0.382263 1445641999 0.543335 -0.256775 0.701904 0.382263 1445641999 0.531067 -0.298706 0.686646 0.396484 1445641999 0.531067 -0.298706 0.686646 0.396484 1445641999 0.531067 -0.298706 0.686646 0.396484 1445641999 0.531067 -0.298706 0.686646 0.396484 1445641999 0.531067 -0.298706 0.686646 0.396484 1445641999 0.531067 -0.298706 0.686646 0.396484 1445641999 0.531067 -0.298706 0.686646 0.396484 1445641999 0.529297 -0.322083 0.676208 0.398438 1445641999 0.529297 -0.322083 0.676208 0.398438 1445641999 0.529297 -0.322083 0.676208 0.398438 1445641999 0.529297 -0.322083 0.676208 0.398438 1445641999 0.529297 -0.322083 0.676208 0.398438 1445641999 0.529297 -0.322083 0.676208 0.398438 1445641999 0.537598 -0.328674 0.672363 0.388428 1445641999 0.537598 -0.328674 0.672363 0.388428 1445641999 0.537598 -0.328674 0.672363 0.388428 1445641999 0.537598 -0.328674 0.672363 0.388428 1445641999 0.537598 -0.328674 0.672363 0.388428 1445641999 0.537598 -0.328674 0.672363 0.388428 1445641999 0.554565 -0.312073 0.679993 0.364075 1445641999 0.554565 -0.312073 0.679993 0.364075 1445641999 0.554565 -0.312073 0.679993 0.364075 1445641999 0.554565 -0.312073 0.679993 0.364075 1445641999 0.554565 -0.312073 0.679993 0.364075 1445641999 0.554565 -0.312073 0.679993 0.364075 1445641999 0.554565 -0.312073 0.679993 0.364075 1445641999 0.576477 -0.276428 0.694946 0.329041 1445641999 0.576477 -0.276428 0.694946 0.329041 1445641999 0.576477 -0.276428 0.694946 0.329041 1445641999 0.576477 -0.276428 0.694946 0.329041 1445641999 0.576477 -0.276428 0.694946 0.329041 1445641999 0.576477 -0.276428 0.694946 0.329041 1445641999 0.600342 -0.224121 0.712891 0.284729 1445641999 0.600342 -0.224121 0.712891 0.284729 1445641999 0.600342 -0.224121 0.712891 0.284729 1445641999 0.600342 -0.224121 0.712891 0.284729 1445641999 0.600342 -0.224121 0.712891 0.284729 1445641999 0.622864 -0.151001 0.731934 0.231201 1445641999 0.622864 -0.151001 0.731934 0.231201 1445641999 0.622864 -0.151001 0.731934 0.231201 1445641999 0.622864 -0.151001 0.731934 0.231201 1445641999 0.622864 -0.151001 0.731934 0.231201 1445641999 0.622864 -0.151001 0.731934 0.231201 1445641999 0.639832 -0.066956 0.745422 0.174377 1445641999 0.639832 -0.066956 0.745422 0.174377 1445641999 0.639832 -0.066956 0.745422 0.174377 1445641999 0.639832 -0.066956 0.745422 0.174377 1445641999 0.639832 -0.066956 0.745422 0.174377 1445641999 0.639832 -0.066956 0.745422 0.174377 1445641999 0.639832 -0.066956 0.745422 0.174377 1445641999 0.650085 0.017639 0.750488 0.117493 1445641999 0.650085 0.017639 0.750488 0.117493 1445641999 0.650085 0.017639 0.750488 0.117493 1445641999 0.650085 0.017639 0.750488 0.117493 1445641999 0.650085 0.017639 0.750488 0.117493 1445641999 0.650085 0.017639 0.750488 0.117493 1445641999 0.655090 0.098755 0.746460 0.061646 1445641999 0.655090 0.098755 0.746460 0.061646 1445641999 0.655090 0.098755 0.746460 0.061646 1445641999 0.655090 0.098755 0.746460 0.061646 1445641999 0.655090 0.098755 0.746460 0.061646 1445641999 0.655090 0.098755 0.746460 0.061646 1445641999 0.657471 0.179688 0.731628 0.006958 1445641999 0.657471 0.179688 0.731628 0.006958 1445641999 0.657471 0.179688 0.731628 0.006958 1445641999 0.657471 0.179688 0.731628 0.006958 1445641999 0.657471 0.179688 0.731628 0.006958 1445641999 0.657471 0.179688 0.731628 0.006958 1445641999 0.657715 0.246399 0.710876 -0.036133 1445641999 0.657715 0.246399 0.710876 -0.036133 1445641999 0.657715 0.246399 0.710876 -0.036133 1445641999 0.657715 0.246399 0.710876 -0.036133 1445641999 0.657715 0.246399 0.710876 -0.036133 1445641999 0.657715 0.246399 0.710876 -0.036133 1445641999 0.657166 0.291565 0.691956 -0.064819 1445641999 0.657166 0.291565 0.691956 -0.064819 1445641999 0.657166 0.291565 0.691956 -0.064819 1445641999 0.657166 0.291565 0.691956 -0.064819 1445641999 0.657166 0.291565 0.691956 -0.064819 1445641999 0.658020 0.308655 0.683411 -0.067505 1445641999 0.658020 0.308655 0.683411 -0.067505 1445641999 0.658020 0.308655 0.683411 -0.067505 1445641999 0.658020 0.308655 0.683411 -0.067505 1445641999 0.658020 0.308655 0.683411 -0.067505 1445641999 0.658020 0.308655 0.683411 -0.067505 1445641999 0.661621 0.300171 0.685303 -0.048889 1445641999 0.661621 0.300171 0.685303 -0.048889 1445641999 0.661621 0.300171 0.685303 -0.048889 1445641999 0.661621 0.300171 0.685303 -0.048889 1445641999 0.661621 0.300171 0.685303 -0.048889 1445641999 0.661621 0.300171 0.685303 -0.048889 1445641999 0.661621 0.300171 0.685303 -0.048889 1445641999 0.664978 0.265381 0.697937 -0.010620 1445641999 0.664978 0.265381 0.697937 -0.010620 1445641999 0.664978 0.265381 0.697937 -0.010620 1445641999 0.664978 0.265381 0.697937 -0.010620 1445641999 0.664978 0.265381 0.697937 -0.010620 1445641999 0.664978 0.265381 0.697937 -0.010620 1445641999 0.663513 0.208313 0.717224 0.043274 1445641999 0.663513 0.208313 0.717224 0.043274 1445641999 0.663513 0.208313 0.717224 0.043274 1445641999 0.663513 0.208313 0.717224 0.043274 1445641999 0.663513 0.208313 0.717224 0.043274 1445642000 0.663513 0.208313 0.717224 0.043274 1445642000 0.655518 0.139038 0.734619 0.105896 1445642000 0.655518 0.139038 0.734619 0.105896 1445642000 0.655518 0.139038 0.734619 0.105896 1445642000 0.655518 0.139038 0.734619 0.105896 1445642000 0.655518 0.139038 0.734619 0.105896 1445642000 0.655518 0.139038 0.734619 0.105896 1445642000 0.655518 0.139038 0.734619 0.105896 1445642000 0.640442 0.063538 0.745422 0.173462 1445642000 0.640442 0.063538 0.745422 0.173462 1445642000 0.640442 0.063538 0.745422 0.173462 1445642000 0.640442 0.063538 0.745422 0.173462 1445642000 0.640442 0.063538 0.745422 0.173462 1445642000 0.640442 0.063538 0.745422 0.173462 1445642000 0.640442 0.063538 0.745422 0.173462 1445642000 0.616150 -0.024597 0.747681 0.246338 1445642000 0.616150 -0.024597 0.747681 0.246338 1445642000 0.616150 -0.024597 0.747681 0.246338 1445642000 0.616150 -0.024597 0.747681 0.246338 1445642000 0.616150 -0.024597 0.747681 0.246338 1445642000 0.616150 -0.024597 0.747681 0.246338 1445642000 0.581177 -0.123474 0.739075 0.317200 1445642000 0.581177 -0.123474 0.739075 0.317200 1445642000 0.581177 -0.123474 0.739075 0.317200 1445642000 0.581177 -0.123474 0.739075 0.317200 1445642000 0.581177 -0.123474 0.739075 0.317200 1445642000 0.581177 -0.123474 0.739075 0.317200 1445642000 0.543823 -0.217773 0.717834 0.376160 1445642000 0.543823 -0.217773 0.717834 0.376160 1445642000 0.543823 -0.217773 0.717834 0.376160 1445642000 0.543823 -0.217773 0.717834 0.376160 1445642000 0.543823 -0.217773 0.717834 0.376160 1445642000 0.543823 -0.217773 0.717834 0.376160 1445642000 0.505066 -0.301025 0.690308 0.421448 1445642000 0.505066 -0.301025 0.690308 0.421448 1445642000 0.505066 -0.301025 0.690308 0.421448 1445642000 0.505066 -0.301025 0.690308 0.421448 1445642000 0.505066 -0.301025 0.690308 0.421448 1445642000 0.505066 -0.301025 0.690308 0.421448 1445642000 0.465393 -0.380310 0.654358 0.458801 1445642000 0.465393 -0.380310 0.654358 0.458801 1445642000 0.465393 -0.380310 0.654358 0.458801 1445642000 0.465393 -0.380310 0.654358 0.458801 1445642000 0.465393 -0.380310 0.654358 0.458801 1445642000 0.465393 -0.380310 0.654358 0.458801 1445642000 0.465393 -0.380310 0.654358 0.458801 1445642000 0.431274 -0.446472 0.615540 0.485535 1445642000 0.431274 -0.446472 0.615540 0.485535 1445642000 0.431274 -0.446472 0.615540 0.485535 1445642000 0.431274 -0.446472 0.615540 0.485535 1445642000 0.431274 -0.446472 0.615540 0.485535 1445642000 0.409729 -0.493164 0.582642 0.499390 1445642000 0.409729 -0.493164 0.582642 0.499390 1445642000 0.409729 -0.493164 0.582642 0.499390 1445642000 0.409729 -0.493164 0.582642 0.499390 1445642000 0.409729 -0.493164 0.582642 0.499390 1445642000 0.409729 -0.493164 0.582642 0.499390 1445642000 0.407227 -0.517517 0.564026 0.498230 1445642000 0.407227 -0.517517 0.564026 0.498230 1445642000 0.407227 -0.517517 0.564026 0.498230 1445642000 0.407227 -0.517517 0.564026 0.498230 1445642000 0.407227 -0.517517 0.564026 0.498230 1445642000 0.407227 -0.517517 0.564026 0.498230 1445642000 0.407227 -0.517517 0.564026 0.498230 1445642000 0.423523 -0.518494 0.563965 0.483398 1445642000 0.423523 -0.518494 0.563965 0.483398 1445642000 0.423523 -0.518494 0.563965 0.483398 1445642000 0.423523 -0.518494 0.563965 0.483398 1445642000 0.423523 -0.518494 0.563965 0.483398 1445642000 0.423523 -0.518494 0.563965 0.483398 1445642000 0.455444 -0.494202 0.585571 0.453247 1445642000 0.455444 -0.494202 0.585571 0.453247 1445642000 0.455444 -0.494202 0.585571 0.453247 1445642000 0.455444 -0.494202 0.585571 0.453247 1445642000 0.455444 -0.494202 0.585571 0.453247 1445642000 0.455444 -0.494202 0.585571 0.453247 1445642000 0.494202 -0.444824 0.622986 0.411987 1445642000 0.494202 -0.444824 0.622986 0.411987 1445642000 0.494202 -0.444824 0.622986 0.411987 1445642000 0.494202 -0.444824 0.622986 0.411987 1445642000 0.494202 -0.444824 0.622986 0.411987 1445642000 0.494202 -0.444824 0.622986 0.411987 1445642000 0.494202 -0.444824 0.622986 0.411987 1445642000 0.532898 -0.377563 0.664612 0.362854 1445642000 0.532898 -0.377563 0.664612 0.362854 1445642000 0.532898 -0.377563 0.664612 0.362854 1445642000 0.532898 -0.377563 0.664612 0.362854 1445642000 0.532898 -0.377563 0.664612 0.362854 1445642000 0.532898 -0.377563 0.664612 0.362854 1445642000 0.569519 -0.298462 0.702637 0.304626 1445642000 0.569519 -0.298462 0.702637 0.304626 1445642000 0.569519 -0.298462 0.702637 0.304626 1445642000 0.569519 -0.298462 0.702637 0.304626 1445642000 0.569519 -0.298462 0.702637 0.304626 1445642000 0.569519 -0.298462 0.702637 0.304626 1445642000 0.569519 -0.298462 0.702637 0.304626 1445642000 0.601074 -0.205017 0.735657 0.235352 1445642000 0.601074 -0.205017 0.735657 0.235352 1445642000 0.601074 -0.205017 0.735657 0.235352 1445642000 0.601074 -0.205017 0.735657 0.235352 1445642000 0.601074 -0.205017 0.735657 0.235352 1445642000 0.624023 -0.096375 0.758606 0.160461 1445642000 0.624023 -0.096375 0.758606 0.160461 1445642000 0.624023 -0.096375 0.758606 0.160461 1445642000 0.624023 -0.096375 0.758606 0.160461 1445642000 0.624023 -0.096375 0.758606 0.160461 1445642000 0.624023 -0.096375 0.758606 0.160461 1445642000 0.635437 0.017334 0.767090 0.085754 1445642000 0.635437 0.017334 0.767090 0.085754 1445642000 0.635437 0.017334 0.767090 0.085754 1445642000 0.635437 0.017334 0.767090 0.085754 1445642000 0.635437 0.017334 0.767090 0.085754 1445642000 0.635437 0.017334 0.767090 0.085754 1445642001 0.635437 0.017334 0.767090 0.085754 1445642001 0.634583 0.132568 0.761292 0.009705 1445642001 0.634583 0.132568 0.761292 0.009705 1445642001 0.634583 0.132568 0.761292 0.009705 1445642001 0.634583 0.132568 0.761292 0.009705 1445642001 0.634583 0.132568 0.761292 0.009705 1445642001 0.634583 0.132568 0.761292 0.009705 1445642001 0.626709 0.255249 0.733398 -0.064270 1445642001 0.626709 0.255249 0.733398 -0.064270 1445642001 0.626709 0.255249 0.733398 -0.064270 1445642001 0.626709 0.255249 0.733398 -0.064270 1445642001 0.626709 0.255249 0.733398 -0.064270 1445642001 0.626709 0.255249 0.733398 -0.064270 1445642001 0.616150 0.361572 0.689880 -0.116882 1445642001 0.616150 0.361572 0.689880 -0.116882 1445642001 0.616150 0.361572 0.689880 -0.116882 1445642001 0.616150 0.361572 0.689880 -0.116882 1445642001 0.616150 0.361572 0.689880 -0.116882 1445642001 0.616150 0.361572 0.689880 -0.116882 1445642001 0.607422 0.440002 0.643433 -0.152771 1445642001 0.607422 0.440002 0.643433 -0.152771 1445642001 0.607422 0.440002 0.643433 -0.152771 1445642001 0.607422 0.440002 0.643433 -0.152771 1445642001 0.607422 0.440002 0.643433 -0.152771 1445642001 0.607422 0.440002 0.643433 -0.152771 1445642001 0.607422 0.440002 0.643433 -0.152771 1445642001 0.604004 0.494263 0.600952 -0.172363 1445642001 0.604004 0.494263 0.600952 -0.172363 1445642001 0.604004 0.494263 0.600952 -0.172363 1445642001 0.604004 0.494263 0.600952 -0.172363 1445642001 0.604004 0.494263 0.600952 -0.172363 1445642001 0.604004 0.494263 0.600952 -0.172363 1445642001 0.606445 0.522583 0.573425 -0.173889 1445642001 0.606445 0.522583 0.573425 -0.173889 1445642001 0.606445 0.522583 0.573425 -0.173889 1445642001 0.606445 0.522583 0.573425 -0.173889 1445642001 0.606445 0.522583 0.573425 -0.173889 1445642001 0.606445 0.522583 0.573425 -0.173889 1445642001 0.606445 0.522583 0.573425 -0.173889 1445642001 0.613525 0.525269 0.567017 -0.161438 1445642001 0.613525 0.525269 0.567017 -0.161438 1445642001 0.613525 0.525269 0.567017 -0.161438 1445642001 0.613525 0.525269 0.567017 -0.161438 1445642001 0.613525 0.525269 0.567017 -0.161438 1445642001 0.613525 0.525269 0.567017 -0.161438 1445642001 0.626892 0.500183 0.582275 -0.132813 1445642001 0.626892 0.500183 0.582275 -0.132813 1445642001 0.626892 0.500183 0.582275 -0.132813 1445642001 0.626892 0.500183 0.582275 -0.132813 1445642001 0.626892 0.500183 0.582275 -0.132813 1445642001 0.626892 0.500183 0.582275 -0.132813 1445642001 0.642639 0.452515 0.611816 -0.088501 1445642001 0.642639 0.452515 0.611816 -0.088501 1445642001 0.642639 0.452515 0.611816 -0.088501 1445642001 0.642639 0.452515 0.611816 -0.088501 1445642001 0.642639 0.452515 0.611816 -0.088501 1445642001 0.642639 0.452515 0.611816 -0.088501 1445642001 0.654968 0.387573 0.647827 -0.031555 1445642001 0.654968 0.387573 0.647827 -0.031555 1445642001 0.654968 0.387573 0.647827 -0.031555 1445642001 0.654968 0.387573 0.647827 -0.031555 1445642001 0.654968 0.387573 0.647827 -0.031555 1445642001 0.654968 0.387573 0.647827 -0.031555 1445642001 0.661072 0.306885 0.683777 0.034363 1445642001 0.661072 0.306885 0.683777 0.034363 1445642001 0.661072 0.306885 0.683777 0.034363 1445642001 0.661072 0.306885 0.683777 0.034363 1445642001 0.661072 0.306885 0.683777 0.034363 1445642001 0.661072 0.306885 0.683777 0.034363 1445642001 0.661072 0.306885 0.683777 0.034363 1445642001 0.656738 0.211182 0.716064 0.106018 1445642001 0.656738 0.211182 0.716064 0.106018 1445642001 0.656738 0.211182 0.716064 0.106018 1445642001 0.656738 0.211182 0.716064 0.106018 1445642001 0.656738 0.211182 0.716064 0.106018 1445642001 0.656738 0.211182 0.716064 0.106018 1445642001 0.642578 0.107788 0.736206 0.182617 1445642001 0.642578 0.107788 0.736206 0.182617 1445642001 0.642578 0.107788 0.736206 0.182617 1445642001 0.642578 0.107788 0.736206 0.182617 1445642001 0.642578 0.107788 0.736206 0.182617 1445642001 0.642578 0.107788 0.736206 0.182617 1445642001 0.642578 0.107788 0.736206 0.182617 1445642001 0.617554 0.005981 0.743286 0.256958 1445642001 0.617554 0.005981 0.743286 0.256958 1445642001 0.617554 0.005981 0.743286 0.256958 1445642001 0.617554 0.005981 0.743286 0.256958 1445642001 0.617554 0.005981 0.743286 0.256958 1445642001 0.617554 0.005981 0.743286 0.256958 1445642001 0.584900 -0.089844 0.738708 0.322449 1445642001 0.584900 -0.089844 0.738708 0.322449 1445642001 0.584900 -0.089844 0.738708 0.322449 1445642001 0.584900 -0.089844 0.738708 0.322449 1445642001 0.584900 -0.089844 0.738708 0.322449 1445642001 0.584900 -0.089844 0.738708 0.322449 1445642001 0.584900 -0.089844 0.738708 0.322449 1445642001 0.547424 -0.181396 0.724121 0.378052 1445642001 0.547424 -0.181396 0.724121 0.378052 1445642001 0.547424 -0.181396 0.724121 0.378052 1445642001 0.547424 -0.181396 0.724121 0.378052 1445642001 0.547424 -0.181396 0.724121 0.378052 1445642001 0.547424 -0.181396 0.724121 0.378052 1445642001 0.508362 -0.264893 0.701355 0.423584 1445642001 0.508362 -0.264893 0.701355 0.423584 1445642001 0.508362 -0.264893 0.701355 0.423584 1445642001 0.508362 -0.264893 0.701355 0.423584 1445642001 0.508362 -0.264893 0.701355 0.423584 1445642001 0.508362 -0.264893 0.701355 0.423584 1445642001 0.467407 -0.343018 0.672668 0.459656 1445642001 0.467407 -0.343018 0.672668 0.459656 1445642001 0.467407 -0.343018 0.672668 0.459656 1445642001 0.467407 -0.343018 0.672668 0.459656 1445642001 0.467407 -0.343018 0.672668 0.459656 1445642001 0.467407 -0.343018 0.672668 0.459656 1445642001 0.467407 -0.343018 0.672668 0.459656 1445642002 0.428711 -0.418457 0.638245 0.483459 1445642002 0.428711 -0.418457 0.638245 0.483459 1445642002 0.428711 -0.418457 0.638245 0.483459 1445642002 0.428711 -0.418457 0.638245 0.483459 1445642002 0.428711 -0.418457 0.638245 0.483459 1445642002 0.428711 -0.418457 0.638245 0.483459 1445642002 0.404724 -0.474121 0.609497 0.489807 1445642002 0.404724 -0.474121 0.609497 0.489807 1445642002 0.404724 -0.474121 0.609497 0.489807 1445642002 0.404724 -0.474121 0.609497 0.489807 1445642002 0.404724 -0.474121 0.609497 0.489807 1445642002 0.404724 -0.474121 0.609497 0.489807 1445642002 0.403015 -0.500305 0.596558 0.480957 1445642002 0.403015 -0.500305 0.596558 0.480957 1445642002 0.403015 -0.500305 0.596558 0.480957 1445642002 0.403015 -0.500305 0.596558 0.480957 1445642002 0.403015 -0.500305 0.596558 0.480957 1445642002 0.403015 -0.500305 0.596558 0.480957 1445642002 0.403015 -0.500305 0.596558 0.480957 1445642002 0.429871 -0.485107 0.615051 0.448975 1445642002 0.429871 -0.485107 0.615051 0.448975 1445642002 0.429871 -0.485107 0.615051 0.448975 1445642002 0.429871 -0.485107 0.615051 0.448975 1445642002 0.429871 -0.485107 0.615051 0.448975 1445642002 0.429871 -0.485107 0.615051 0.448975 1445642002 0.466370 -0.440002 0.651367 0.405640 1445642002 0.466370 -0.440002 0.651367 0.405640 1445642002 0.466370 -0.440002 0.651367 0.405640 1445642002 0.466370 -0.440002 0.651367 0.405640 1445642002 0.466370 -0.440002 0.651367 0.405640 1445642002 0.466370 -0.440002 0.651367 0.405640 1445642002 0.466370 -0.440002 0.651367 0.405640 1445642002 0.503296 -0.379211 0.689697 0.356628 1445642002 0.503296 -0.379211 0.689697 0.356628 1445642002 0.503296 -0.379211 0.689697 0.356628 1445642002 0.503296 -0.379211 0.689697 0.356628 1445642002 0.503296 -0.379211 0.689697 0.356628 1445642002 0.503296 -0.379211 0.689697 0.356628 1445642002 0.538940 -0.304199 0.726196 0.299377 1445642002 0.538940 -0.304199 0.726196 0.299377 1445642002 0.538940 -0.304199 0.726196 0.299377 1445642002 0.538940 -0.304199 0.726196 0.299377 1445642002 0.538940 -0.304199 0.726196 0.299377 1445642002 0.538940 -0.304199 0.726196 0.299377 1445642002 0.571533 -0.209961 0.758911 0.230896 1445642002 0.571533 -0.209961 0.758911 0.230896 1445642002 0.571533 -0.209961 0.758911 0.230896 1445642002 0.571533 -0.209961 0.758911 0.230896 1445642002 0.571533 -0.209961 0.758911 0.230896 1445642002 0.571533 -0.209961 0.758911 0.230896 1445642002 0.595947 -0.104614 0.780151 0.158875 1445642002 0.595947 -0.104614 0.780151 0.158875 1445642002 0.595947 -0.104614 0.780151 0.158875 1445642002 0.595947 -0.104614 0.780151 0.158875 1445642002 0.595947 -0.104614 0.780151 0.158875 1445642002 0.595947 -0.104614 0.780151 0.158875 1445642002 0.610107 -0.001160 0.787170 0.089783 1445642002 0.610107 -0.001160 0.787170 0.089783 1445642002 0.610107 -0.001160 0.787170 0.089783 1445642002 0.610107 -0.001160 0.787170 0.089783 1445642002 0.610107 -0.001160 0.787170 0.089783 1445642002 0.610107 -0.001160 0.787170 0.089783 1445642002 0.616577 0.096863 0.780945 0.022217 1445642002 0.616577 0.096863 0.780945 0.022217 1445642002 0.616577 0.096863 0.780945 0.022217 1445642002 0.616577 0.096863 0.780945 0.022217 1445642002 0.616577 0.096863 0.780945 0.022217 1445642002 0.616577 0.096863 0.780945 0.022217 1445642002 0.618591 0.197449 0.759277 -0.041321 1445642002 0.618591 0.197449 0.759277 -0.041321 1445642002 0.618591 0.197449 0.759277 -0.041321 1445642002 0.618591 0.197449 0.759277 -0.041321 1445642002 0.618591 0.197449 0.759277 -0.041321 1445642002 0.618591 0.197449 0.759277 -0.041321 1445642002 0.617493 0.293396 0.723145 -0.097778 1445642002 0.617493 0.293396 0.723145 -0.097778 1445642002 0.617493 0.293396 0.723145 -0.097778 1445642002 0.617493 0.293396 0.723145 -0.097778 1445642002 0.617493 0.293396 0.723145 -0.097778 1445642002 0.617493 0.293396 0.723145 -0.097778 1445642002 0.617493 0.293396 0.723145 -0.097778 1445642002 0.618774 0.370483 0.678162 -0.140808 1445642002 0.618774 0.370483 0.678162 -0.140808 1445642002 0.618774 0.370483 0.678162 -0.140808 1445642002 0.618774 0.370483 0.678162 -0.140808 1445642002 0.618774 0.370483 0.678162 -0.140808 1445642002 0.618774 0.370483 0.678162 -0.140808 1445642002 0.623413 0.407532 0.648499 -0.156921 1445642002 0.623413 0.407532 0.648499 -0.156921 1445642002 0.623413 0.407532 0.648499 -0.156921 1445642002 0.623413 0.407532 0.648499 -0.156921 1445642002 0.623413 0.407532 0.648499 -0.156921 1445642002 0.623413 0.407532 0.648499 -0.156921 1445642002 0.635254 0.402222 0.645020 -0.136230 1445642002 0.635254 0.402222 0.645020 -0.136230 1445642002 0.635254 0.402222 0.645020 -0.136230 1445642002 0.635254 0.402222 0.645020 -0.136230 1445642002 0.635254 0.402222 0.645020 -0.136230 1445642002 0.635254 0.402222 0.645020 -0.136230 1445642002 0.649841 0.354248 0.666931 -0.085266 1445642002 0.649841 0.354248 0.666931 -0.085266 1445642002 0.649841 0.354248 0.666931 -0.085266 1445642002 0.649841 0.354248 0.666931 -0.085266 1445642002 0.649841 0.354248 0.666931 -0.085266 1445642002 0.649841 0.354248 0.666931 -0.085266 1445642002 0.649841 0.354248 0.666931 -0.085266 1445642002 0.659607 0.276001 0.698853 -0.014221 1445642002 0.659607 0.276001 0.698853 -0.014221 1445642002 0.659607 0.276001 0.698853 -0.014221 1445642002 0.659607 0.276001 0.698853 -0.014221 1445642002 0.659607 0.276001 0.698853 -0.014221 1445642002 0.659607 0.276001 0.698853 -0.014221 1445642002 0.656921 0.177979 0.729248 0.069580 1445642003 0.656921 0.177979 0.729248 0.069580 1445642003 0.656921 0.177979 0.729248 0.069580 1445642003 0.656921 0.177979 0.729248 0.069580 1445642003 0.656921 0.177979 0.729248 0.069580 1445642003 0.656921 0.177979 0.729248 0.069580 1445642003 0.656921 0.177979 0.729248 0.069580 1445642003 0.645203 0.080261 0.744751 0.149841 1445642003 0.645203 0.080261 0.744751 0.149841 1445642003 0.645203 0.080261 0.744751 0.149841 1445642003 0.645203 0.080261 0.744751 0.149841 1445642003 0.645203 0.080261 0.744751 0.149841 1445642003 0.645203 0.080261 0.744751 0.149841 1445642003 0.628723 0.000488 0.744934 0.222961 1445642003 0.628723 0.000488 0.744934 0.222961 1445642003 0.628723 0.000488 0.744934 0.222961 1445642003 0.628723 0.000488 0.744934 0.222961 1445642003 0.628723 0.000488 0.744934 0.222961 1445642003 0.628723 0.000488 0.744934 0.222961 1445642003 0.604370 -0.076416 0.739197 0.287048 1445642003 0.604370 -0.076416 0.739197 0.287048 1445642003 0.604370 -0.076416 0.739197 0.287048 1445642003 0.604370 -0.076416 0.739197 0.287048 1445642003 0.604370 -0.076416 0.739197 0.287048 1445642003 0.604370 -0.076416 0.739197 0.287048 1445642003 0.604370 -0.076416 0.739197 0.287048 1445642003 0.577820 -0.159241 0.721863 0.345825 1445642003 0.577820 -0.159241 0.721863 0.345825 1445642003 0.577820 -0.159241 0.721863 0.345825 1445642003 0.577820 -0.159241 0.721863 0.345825 1445642003 0.577820 -0.159241 0.721863 0.345825 1445642003 0.577820 -0.159241 0.721863 0.345825 1445642003 0.549316 -0.235840 0.701782 0.387329 1445642003 0.549316 -0.235840 0.701782 0.387329 1445642003 0.549316 -0.235840 0.701782 0.387329 1445642003 0.549316 -0.235840 0.701782 0.387329 1445642003 0.549316 -0.235840 0.701782 0.387329 1445642003 0.549316 -0.235840 0.701782 0.387329 1445642003 0.520142 -0.310303 0.675415 0.420532 1445642003 0.520142 -0.310303 0.675415 0.420532 1445642003 0.520142 -0.310303 0.675415 0.420532 1445642003 0.520142 -0.310303 0.675415 0.420532 1445642003 0.520142 -0.310303 0.675415 0.420532 1445642003 0.520142 -0.310303 0.675415 0.420532 1445642003 0.488770 -0.386963 0.639648 0.449585 1445642003 0.488770 -0.386963 0.639648 0.449585 1445642003 0.488770 -0.386963 0.639648 0.449585 1445642003 0.488770 -0.386963 0.639648 0.449585 1445642003 0.488770 -0.386963 0.639648 0.449585 1445642003 0.488770 -0.386963 0.639648 0.449585 1445642003 0.488770 -0.386963 0.639648 0.449585 1445642003 0.466736 -0.443665 0.607910 0.464417 1445642003 0.466736 -0.443665 0.607910 0.464417 1445642003 0.466736 -0.443665 0.607910 0.464417 1445642003 0.466736 -0.443665 0.607910 0.464417 1445642003 0.466736 -0.443665 0.607910 0.464417 1445642003 0.466736 -0.443665 0.607910 0.464417 1445642003 0.466492 -0.462585 0.599121 0.457642 1445642003 0.466492 -0.462585 0.599121 0.457642 1445642003 0.466492 -0.462585 0.599121 0.457642 1445642003 0.466492 -0.462585 0.599121 0.457642 1445642003 0.466492 -0.462585 0.599121 0.457642 1445642003 0.488708 -0.449341 0.608521 0.434692 1445642003 0.488708 -0.449341 0.608521 0.434692 1445642003 0.488708 -0.449341 0.608521 0.434692 1445642003 0.488708 -0.449341 0.608521 0.434692 1445642003 0.488708 -0.449341 0.608521 0.434692 1445642003 0.488708 -0.449341 0.608521 0.434692 1445642003 0.521423 -0.413696 0.630371 0.399353 1445642003 0.521423 -0.413696 0.630371 0.399353 1445642003 0.521423 -0.413696 0.630371 0.399353 1445642003 0.521423 -0.413696 0.630371 0.399353 1445642003 0.521423 -0.413696 0.630371 0.399353 1445642003 0.521423 -0.413696 0.630371 0.399353 1445642003 0.557312 -0.355774 0.662170 0.352600 1445642003 0.557312 -0.355774 0.662170 0.352600 1445642003 0.557312 -0.355774 0.662170 0.352600 1445642003 0.557312 -0.355774 0.662170 0.352600 1445642003 0.557312 -0.355774 0.662170 0.352600 1445642003 0.557312 -0.355774 0.662170 0.352600 1445642003 0.557312 -0.355774 0.662170 0.352600 1445642003 0.588989 -0.279297 0.697754 0.296936 1445642003 0.588989 -0.279297 0.697754 0.296936 1445642003 0.588989 -0.279297 0.697754 0.296936 1445642003 0.588989 -0.279297 0.697754 0.296936 1445642003 0.588989 -0.279297 0.697754 0.296936 1445642003 0.588989 -0.279297 0.697754 0.296936 1445642003 0.615173 -0.188293 0.728699 0.234619 1445642003 0.615173 -0.188293 0.728699 0.234619 1445642003 0.615173 -0.188293 0.728699 0.234619 1445642003 0.615173 -0.188293 0.728699 0.234619 1445642003 0.615173 -0.188293 0.728699 0.234619 1445642003 0.615173 -0.188293 0.728699 0.234619 1445642003 0.633911 -0.086060 0.750183 0.167053 1445642003 
0.644653 -0.010376 0.734741 0.210693 1445642006 0.627319 -0.045898 0.740295 0.237183 1445642006 0.627319 -0.045898 0.740295 0.237183 1445642006 0.627319 -0.045898 0.740295 0.237183 1445642006 0.627319 -0.045898 0.740295 0.237183 1445642006 0.627319 -0.045898 0.740295 0.237183 1445642006 0.627319 -0.045898 0.740295 0.237183 1445642006 0.609497 -0.085876 0.742126 0.265198 1445642006 0.609497 -0.085876 0.742126 0.265198 1445642006 0.609497 -0.085876 0.742126 0.265198 1445642006 0.609497 -0.085876 0.742126 0.265198 1445642006 0.609497 -0.085876 0.742126 0.265198 1445642006 0.609497 -0.085876 0.742126 0.265198 1445642006 0.589600 -0.127686 0.741455 0.293640 1445642006 0.589600 -0.127686 0.741455 0.293640 1445642006 0.589600 -0.127686 0.741455 0.293640 1445642006 0.589600 -0.127686 0.741455 0.293640 1445642006 0.589600 -0.127686 0.741455 0.293640 1445642006 0.589600 -0.127686 0.741455 0.293640 1445642006 0.589600 -0.127686 0.741455 0.293640 1445642006 0.568604 -0.171631 0.736450 0.323730 1445642006 0.568604 -0.171631 0.736450 0.323730 1445642006 0.568604 -0.171631 0.736450 0.323730 1445642006 0.568604 -0.171631 0.736450 0.323730 1445642006 0.568604 -0.171631 0.736450 0.323730 1445642006 0.568604 -0.171631 0.736450 0.323730 1445642006 0.546021 -0.215942 0.727478 0.354858 1445642006 0.546021 -0.215942 0.727478 0.354858 1445642006 0.546021 -0.215942 0.727478 0.354858 1445642006 0.546021 -0.215942 0.727478 0.354858 1445642006 0.546021 -0.215942 0.727478 0.354858 1445642006 0.546021 -0.215942 0.727478 0.354858 1445642006 0.521118 -0.262268 0.714966 0.385254 1445642006 0.521118 -0.262268 0.714966 0.385254 1445642006 0.521118 -0.262268 0.714966 0.385254 1445642006 0.521118 -0.262268 0.714966 0.385254 1445642006 0.521118 -0.262268 0.714966 0.385254 1445642006 0.497498 -0.307556 0.698975 0.411438 1445642006 0.497498 -0.307556 0.698975 0.411438 1445642006 0.497498 -0.307556 0.698975 0.411438 1445642006 0.497498 -0.307556 0.698975 0.411438 1445642006 0.497498 -0.307556 0.698975 0.411438 1445642006 0.497498 -0.307556 0.698975 0.411438 1445642006 0.474426 -0.353943 0.680420 0.432068 1445642006 0.474426 -0.353943 0.680420 0.432068 1445642006 0.474426 -0.353943 0.680420 0.432068 1445642006 0.474426 -0.353943 0.680420 0.432068 1445642006 0.474426 -0.353943 0.680420 0.432068 1445642006 0.474426 -0.353943 0.680420 0.432068 1445642006 0.474426 -0.353943 0.680420 0.432068 1445642006 0.458435 -0.395447 0.660583 0.443848 1445642006 0.458435 -0.395447 0.660583 0.443848 1445642006 0.458435 -0.395447 0.660583 0.443848 1445642006 0.458435 -0.395447 0.660583 0.443848 1445642006 0.458435 -0.395447 0.660583 0.443848 1445642006 0.458435 -0.395447 0.660583 0.443848 1445642006 0.458130 -0.418579 0.647156 0.442810 1445642006 0.458130 -0.418579 0.647156 0.442810 1445642006 0.458130 -0.418579 0.647156 0.442810 1445642006 0.458130 -0.418579 0.647156 0.442810 1445642006 0.458130 -0.418579 0.647156 0.442810 1445642006 0.458130 -0.418579 0.647156 0.442810 1445642006 0.472290 -0.420288 0.644409 0.430115 1445642006 0.472290 -0.420288 0.644409 0.430115 1445642006 0.472290 -0.420288 0.644409 0.430115 1445642006 0.472290 -0.420288 0.644409 0.430115 1445642006 0.472290 -0.420288 0.644409 0.430115 1445642006 0.472290 -0.420288 0.644409 0.430115 1445642006 0.472290 -0.420288 0.644409 0.430115 1445642006 0.495972 -0.400757 0.655029 0.405396 1445642006 0.495972 -0.400757 0.655029 0.405396 1445642006 0.495972 -0.400757 0.655029 0.405396 1445642006 0.495972 -0.400757 0.655029 0.405396 1445642006 0.495972 -0.400757 0.655029 0.405396 1445642006 0.495972 -0.400757 0.655029 0.405396 1445642006 0.525879 -0.363953 0.672913 0.371582 1445642006 0.525879 -0.363953 0.672913 0.371582 1445642006 0.525879 -0.363953 0.672913 0.371582 1445642006 0.525879 -0.363953 0.672913 0.371582 1445642006 0.525879 -0.363953 0.672913 0.371582 1445642006 0.525879 -0.363953 0.672913 0.371582 1445642007 0.560059 -0.312805 0.693481 0.327820 1445642007 0.560059 -0.312805 0.693481 0.327820 1445642007 0.560059 -0.312805 0.693481 0.327820 1445642007 0.560059 -0.312805 0.693481 0.327820 1445642007 0.560059 -0.312805 0.693481 0.327820 1445642007 0.560059 -0.312805 0.693481 0.327820 1445642007 0.560059 -0.312805 0.693481 0.327820 1445642007 0.594788 -0.243713 0.715576 0.273254 1445642007 0.594788 -0.243713 0.715576 0.273254 1445642007 0.594788 -0.243713 0.715576 0.273254 1445642007 0.594788 -0.243713 0.715576 0.273254 1445642007 0.594788 -0.243713 0.715576 0.273254 1445642007 0.626282 -0.158997 0.733276 0.211365 1445642007 0.626282 -0.158997 0.733276 0.211365 1445642007 0.626282 -0.158997 0.733276 0.211365 1445642007 0.626282 -0.158997 0.733276 0.211365 1445642007 0.626282 -0.158997 0.733276 0.211365 1445642007 0.626282 -0.158997 0.733276 0.211365 1445642007 0.649231 -0.068115 0.743225 0.146240 1445642007 0.649231 -0.068115 0.743225 0.146240 1445642007 0.649231 -0.068115 0.743225 0.146240 1445642007 0.649231 -0.068115 0.743225 0.146240 1445642007 0.649231 -0.068115 0.743225 0.146240 1445642007 0.649231 -0.068115 0.743225 0.146240 1445642007 0.663086 0.025208 0.743774 0.079773 1445642007 0.663086 0.025208 0.743774 0.079773 1445642007 0.663086 0.025208 0.743774 0.079773 1445642007 0.663086 0.025208 0.743774 0.079773 1445642007 0.663086 0.025208 0.743774 0.079773 1445642007 0.663086 0.025208 0.743774 0.079773 1445642007 0.669312 0.124756 0.732178 0.014709 1445642007 0.669312 0.124756 0.732178 0.014709 1445642007 0.669312 0.124756 0.732178 0.014709 1445642007 0.669312 0.124756 0.732178 0.014709 1445642007 0.669312 0.124756 0.732178 0.014709 1445642007 0.669312 0.124756 0.732178 0.014709 1445642007 0.671936 0.222473 0.705200 -0.039795 1445642007 0.671936 0.222473 0.705200 -0.039795 1445642007 0.671936 0.222473 0.705200 -0.039795 1445642007 0.671936 0.222473 0.705200 -0.039795 1445642007 0.671936 0.222473 0.705200 -0.039795 1445642007 0.671936 0.222473 0.705200 -0.039795 1445642007 0.669434 0.294922 0.677429 -0.076233 1445642007 0.669434 0.294922 0.677429 -0.076233 1445642007 0.669434 0.294922 0.677429 -0.076233 1445642007 0.669434 0.294922 0.677429 -0.076233 1445642007 0.669434 0.294922 0.677429 -0.076233 1445642007 0.669434 0.294922 0.677429 -0.076233 1445642007 0.669434 0.294922 0.677429 -0.076233 1445642007 0.667480 0.351379 0.648743 -0.100220 1445642007 0.667480 0.351379 0.648743 -0.100220 1445642007 0.667480 0.351379 0.648743 -0.100220 1445642007 0.667480 0.351379 0.648743 -0.100220 1445642007 0.667480 0.351379 0.648743 -0.100220 1445642007 0.667480 0.351379 0.648743 -0.100220 1445642007 0.669006 0.373352 0.635010 -0.098267 1445642007 0.669006 0.373352 0.635010 -0.098267 1445642007 0.669006 0.373352 0.635010 -0.098267 1445642007 0.669006 0.373352 0.635010 -0.098267 1445642007 0.669006 0.373352 0.635010 -0.098267 1445642007 0.669006 0.373352 0.635010 -0.098267 1445642007 0.669006 0.373352 0.635010 -0.098267 1445642007 0.676453 0.334839 0.653320 -0.057617 1445642007 0.676453 0.334839 0.653320 -0.057617 1445642007 0.676453 0.334839 0.653320 -0.057617 1445642007 0.676453 0.334839 0.653320 -0.057617 1445642007 0.676453 0.334839 0.653320 -0.057617 1445642007 0.676453 0.334839 0.653320 -0.057617 1445642007 0.677917 0.260864 0.687256 -0.000854 1445642007 0.677917 0.260864 0.687256 -0.000854 1445642007 0.677917 0.260864 0.687256 -0.000854 1445642007 0.677917 0.260864 0.687256 -0.000854 1445642007 0.677917 0.260864 0.687256 -0.000854 1445642007 0.677917 0.260864 0.687256 -0.000854 1445642007 0.669495 0.182800 0.717590 0.057495 1445642007 0.669495 0.182800 0.717590 0.057495 1445642007 0.669495 0.182800 0.717590 0.057495 1445642007 0.669495 0.182800 0.717590 0.057495 1445642007 0.669495 0.182800 0.717590 0.057495 1445642007 0.669495 0.182800 0.717590 0.057495 1445642007 0.669495 0.182800 0.717590 0.057495 1445642007 0.657104 0.105835 0.736389 0.120789 1445642007 0.657104 0.105835 0.736389 0.120789 1445642007 0.657104 0.105835 0.736389 0.120789 1445642007 0.657104 0.105835 0.736389 0.120789 1445642007 0.657104 0.105835 0.736389 0.120789 1445642007 0.657104 0.105835 0.736389 0.120789 1445642007 0.638000 0.026733 0.746521 0.186646 1445642007 0.638000 0.026733 0.746521 0.186646 1445642007 0.638000 0.026733 0.746521 0.186646 1445642007 0.638000 0.026733 0.746521 0.186646 1445642007 0.638000 0.026733 0.746521 0.186646 1445642007 0.638000 0.026733 0.746521 0.186646 1445642007 0.612061 -0.061951 0.747009 0.251770 1445642007 0.612061 -0.061951 0.747009 0.251770 1445642007 0.612061 -0.061951 0.747009 0.251770 1445642007 0.612061 -0.061951 0.747009 0.251770 1445642007 0.612061 -0.061951 0.747009 0.251770 1445642007 0.612061 -0.061951 0.747009 0.251770 1445642007 0.612061 -0.061951 0.747009 0.251770 1445642007 0.579712 -0.157104 0.734619 0.315308 1445642007 0.579712 -0.157104 0.734619 0.315308 1445642007 0.579712 -0.157104 0.734619 0.315308 1445642007 0.579712 -0.157104 0.734619 0.315308 1445642007 0.579712 -0.157104 0.734619 0.315308 1445642007 0.579712 -0.157104 0.734619 0.315308 1445642007 0.544189 -0.247192 0.711914 0.368469 1445642007 0.544189 -0.247192 0.711914 0.368469 1445642007 0.544189 -0.247192 0.711914 0.368469 1445642007 0.544189 -0.247192 0.711914 0.368469 1445642007 0.544189 -0.247192 0.711914 0.368469 1445642007 0.544189 -0.247192 0.711914 0.368469 1445642007 0.509827 -0.324341 0.682800 0.410583 1445642008 0.509827 -0.324341 0.682800 0.410583 1445642008 0.509827 -0.324341 0.682800 0.410583 1445642008 0.509827 -0.324341 0.682800 0.410583 1445642008 0.509827 -0.324341 0.682800 0.410583 1445642008 0.509827 -0.324341 0.682800 0.410583 1445642008 0.509827 -0.324341 0.682800 0.410583 1445642008 0.478271 -0.391113 0.648499 0.444641 1445642008 0.478271 -0.391113 0.648499 0.444641 1445642008 0.478271 -0.391113 0.648499 0.444641 1445642008 0.478271 -0.391113 0.648499 0.444641 1445642008 0.478271 -0.391113 0.648499 0.444641 1445642008 0.478271 -0.391113 0.648499 0.444641 1445642008 0.455078 -0.449402 0.608032 0.470276 1445642008 0.455078 -0.449402 0.608032 0.470276 1445642008 0.455078 -0.449402 0.608032 0.470276 1445642008 0.455078 -0.449402 0.608032 0.470276 1445642008 0.455078 -0.449402 0.608032 0.470276 1445642008 0.455078 -0.449402 0.608032 0.470276 1445642008 0.444397 -0.489807 0.573608 0.483276 1445642008 0.444397 -0.489807 0.573608 0.483276 1445642008 0.444397 -0.489807 0.573608 0.483276 1445642008 0.444397 -0.489807 0.573608 0.483276 1445642008 0.444397 -0.489807 0.573608 0.483276 1445642008 0.444397 -0.489807 0.573608 0.483276 1445642008 0.452271 -0.497253 0.566467 0.476685 1445642008 0.452271 -0.497253 0.566467 0.476685 1445642008 0.452271 -0.497253 0.566467 0.476685 1445642008 0.452271 -0.497253 0.566467 0.476685 1445642008 0.452271 -0.497253 0.566467 0.476685 1445642008 0.452271 -0.497253 0.566467 0.476685 1445642008 0.452271 -0.497253 0.566467 0.476685 1445642008 0.472290 -0.477905 0.582275 0.457642 1445642008 0.472290 -0.477905 0.582275 0.457642 1445642008 0.472290 -0.477905 0.582275 0.457642 1445642008 0.472290 -0.477905 0.582275 0.457642 1445642008 0.472290 -0.477905 0.582275 0.457642 1445642008 0.472290 -0.477905 0.582275 0.457642 1445642008 0.499939 -0.438171 0.611816 0.428589 1445642008 0.499939 -0.438171 0.611816 0.428589 1445642008 0.499939 -0.438171 0.611816 0.428589 1445642008 0.499939 -0.438171 0.611816 0.428589 1445642008 0.499939 -0.438171 0.611816 0.428589 1445642008 0.499939 -0.438171 0.611816 0.428589 1445642008 0.531250 -0.385864 0.646362 0.388733 1445642008 0.531250 -0.385864 0.646362 0.388733 1445642008 0.531250 -0.385864 0.646362 0.388733 1445642008 0.531250 -0.385864 0.646362 0.388733 1445642008 0.531250 -0.385864 0.646362 0.388733 1445642008 0.531250 -0.385864 0.646362 0.388733 1445642008 0.531250 -0.385864 0.646362 0.388733 1445642008 0.566345 -0.317566 0.682800 0.334778 1445642008 0.566345 -0.317566 0.682800 0.334778 1445642008 0.566345 -0.317566 0.682800 0.334778 1445642008 0.566345 -0.317566 0.682800 0.334778 1445642008 0.566345 -0.317566 0.682800 0.334778 1445642008 0.566345 -0.317566 0.682800 0.334778 1445642008 0.599609 -0.228943 0.718079 0.269043 1445642008 0.599609 -0.228943 0.718079 0.269043 1445642008 0.599609 -0.228943 0.718079 0.269043 1445642008 0.599609 -0.228943 0.718079 0.269043 1445642008 0.599609 -0.228943 0.718079 0.269043 1445642008 0.599609 -0.228943 0.718079 0.269043 1445642008 0.624146 -0.125732 0.744873 0.199341 1445642008 0.624146 -0.125732 0.744873 0.199341 1445642008 0.624146 -0.125732 0.744873 0.199341 1445642008 0.624146 -0.125732 0.744873 0.199341 1445642008 0.624146 -0.125732 0.744873 0.199341 1445642008 0.624146 -0.125732 0.744873 0.199341 1445642008 0.638733 -0.019714 0.758118 0.129333 1445642008 0.638733 -0.019714 0.758118 0.129333 1445642008 0.638733 -0.019714 0.758118 0.129333 1445642008 0.638733 -0.019714 0.758118 0.129333 1445642008 0.638733 -0.019714 0.758118 0.129333 1445642008 0.638733 -0.019714 0.758118 0.129333 1445642008 0.644104 0.081238 0.757874 0.063293 1445642008 0.644104 0.081238 0.757874 0.063293 1445642008 0.644104 0.081238 0.757874 0.063293 1445642008 0.644104 0.081238 0.757874 0.063293 1445642008 0.644104 0.081238 0.757874 0.063293 1445642008 0.644104 0.081238 0.757874 0.063293 1445642008 0.644104 0.081238 0.757874 0.063293 1445642008 0.644348 0.179810 0.743225 -0.002319 1445642008 0.644348 0.179810 0.743225 -0.002319 1445642008 0.644348 0.179810 0.743225 -0.002319 1445642008 0.644348 0.179810 0.743225 -0.002319 1445642008 0.644348 0.179810 0.743225 -0.002319 1445642008 0.644348 0.179810 0.743225 -0.002319 1445642008 0.639893 0.274719 0.714722 -0.064331 1445642008 0.639893 0.274719 0.714722 -0.064331 1445642008 0.639893 0.274719 0.714722 -0.064331 1445642008 0.639893 0.274719 0.714722 -0.064331 1445642008 0.639893 0.274719 0.714722 -0.064331 1445642008 0.639893 0.274719 0.714722 -0.064331 1445642008 0.639893 0.274719 0.714722 -0.064331 1445642008 0.633484 0.356506 0.677246 -0.113342 1445642008 0.633484 0.356506 0.677246 -0.113342 1445642008 0.633484 0.356506 0.677246 -0.113342 1445642008 0.633484 0.356506 0.677246 -0.113342 1445642008 0.633484 0.356506 0.677246 -0.113342 1445642008 0.633484 0.356506 0.677246 -0.113342 1445642008 0.628540 0.420776 0.638733 -0.140930 1445642008 0.628540 0.420776 0.638733 -0.140930 1445642008 0.628540 0.420776 0.638733 -0.140930 1445642008 0.628540 0.420776 0.638733 -0.140930 1445642008 0.628540 0.420776 0.638733 -0.140930 1445642008 0.628540 0.420776 0.638733 -0.140930 1445642008 0.624756 0.466858 0.607361 -0.150818 1445642008 0.624756 0.466858 0.607361 -0.150818 1445642008 0.624756 0.466858 0.607361 -0.150818 1445642008 0.624756 0.466858 0.607361 -0.150818 1445642008 0.624756 0.466858 0.607361 -0.150818 1445642008 0.624756 0.466858 0.607361 -0.150818 1445642008 0.624756 0.466858 0.607361 -0.150818 1445642008 0.631287 0.477783 0.595642 -0.135498 1445642009 0.631287 0.477783 0.595642 -0.135498 1445642009 0.631287 0.477783 0.595642 -0.135498 1445642009 0.631287 0.477783 0.595642 -0.135498 1445642009 0.631287 0.477783 0.595642 -0.135498 1445642009 0.645508 0.447815 0.610840 -0.097839 1445642009 0.645508 0.447815 0.610840 -0.097839 1445642009 0.645508 0.447815 0.610840 -0.097839 1445642009 0.645508 0.447815 0.610840 -0.097839 1445642009 0.645508 0.447815 0.610840 -0.097839 1445642009 0.645508 0.447815 0.610840 -0.097839 1445642009 0.645508 0.447815 0.610840 -0.097839 1445642009 0.657288 0.398132 0.637695 -0.051758 1445642009 0.657288 0.398132 0.637695 -0.051758 1445642009 0.657288 0.398132 0.637695 -0.051758 1445642009 0.657288 0.398132 0.637695 -0.051758 1445642009 0.657288 0.398132 0.637695 -0.051758 1445642009 0.657288 0.398132 0.637695 -0.051758 1445642009 0.666321 0.337769 0.664673 0.004822 1445642009 0.666321 0.337769 0.664673 0.004822 1445642009 0.666321 0.337769 0.664673 0.004822 1445642009 0.666321 0.337769 0.664673 0.004822 1445642009 0.666321 0.337769 0.664673 0.004822 1445642009 0.666321 0.337769 0.664673 0.004822 1445642009 0.670044 0.255798 0.692749 0.074646 1445642009 0.670044 0.255798 0.692749 0.074646 1445642009 0.670044 0.255798 0.692749 0.074646 1445642009 0.670044 0.255798 0.692749 0.074646 1445642009 0.670044 0.255798 0.692749 0.074646 1445642009 0.670044 0.255798 0.692749 0.074646 1445642009 0.670044 0.255798 0.692749 0.074646 1445642009 0.663208 0.159241 0.715820 0.149536 1445642009 0.663208 0.159241 0.715820 0.149536 1445642009 0.663208 0.159241 0.715820 0.149536 1445642009 0.663208 0.159241 0.715820 0.149536 1445642009 0.663208 0.159241 0.715820 0.149536 1445642009 0.663208 0.159241 0.715820 0.149536 1445642009 0.645996 0.060425 0.727600 0.222595 1445642009 0.645996 0.060425 0.727600 0.222595 1445642009 0.645996 0.060425 0.727600 0.222595 1445642009 0.645996 0.060425 0.727600 0.222595 1445642009 0.645996 0.060425 0.727600 0.222595 1445642009 0.645996 0.060425 0.727600 0.222595 1445642009 0.621277 -0.037842 0.725403 0.293701 1445642009 0.621277 -0.037842 0.725403 0.293701 1445642009 0.621277 -0.037842 0.725403 0.293701 1445642009 0.621277 -0.037842 0.725403 0.293701 1445642009 0.621277 -0.037842 0.725403 0.293701 1445642009 0.621277 -0.037842 0.725403 0.293701 1445642009 0.586853 -0.146484 0.708557 0.363342 1445642009 0.586853 -0.146484 0.708557 0.363342 1445642009 0.586853 -0.146484 0.708557 0.363342 1445642009 0.586853 -0.146484 0.708557 0.363342 1445642009 0.586853 -0.146484 0.708557 0.363342 1445642009 0.541077 -0.256592 0.678589 0.425232 1445642009 0.541077 -0.256592 0.678589 0.425232 1445642009 0.541077 -0.256592 0.678589 0.425232 1445642009 0.541077 -0.256592 0.678589 0.425232 1445642009 0.541077 -0.256592 0.678589 0.425232 1445642009 0.541077 -0.256592 0.678589 0.425232 1445642009 0.541077 -0.256592 0.678589 0.425232 1445642009 0.491821 -0.351257 0.642151 0.471497 1445642009 0.491821 -0.351257 0.642151 0.471497 1445642009 0.491821 -0.351257 0.642151 0.471497 1445642009 0.491821 -0.351257 0.642151 0.471497 1445642009 0.491821 -0.351257 0.642151 0.471497 1445642009 0.491821 -0.351257 0.642151 0.471497 1445642009 0.491821 -0.351257 0.642151 0.471497 1445642009 0.448303 -0.423279 0.606201 0.502319 1445642009 0.448303 -0.423279 0.606201 0.502319 1445642009 0.448303 -0.423279 0.606201 0.502319 1445642009 0.448303 -0.423279 0.606201 0.502319 1445642009 0.448303 -0.423279 0.606201 0.502319 1445642009 0.448303 -0.423279 0.606201 0.502319 1445642009 0.423462 -0.470398 0.573792 0.519714 1445642009 0.423462 -0.470398 0.573792 0.519714 1445642009 0.423462 -0.470398 0.573792 0.519714 1445642009 0.423462 -0.470398 0.573792 0.519714 1445642009 0.423462 -0.470398 0.573792 0.519714 1445642009 0.423462 -0.470398 0.573792 0.519714 1445642009 0.415527 -0.492188 0.556458 0.524719 1445642009 0.415527 -0.492188 0.556458 0.524719 1445642009 0.415527 -0.492188 0.556458 0.524719 1445642009 0.415527 -0.492188 0.556458 0.524719 1445642009 0.415527 -0.492188 0.556458 0.524719 1445642009 0.415527 -0.492188 0.556458 0.524719 1445642009 0.418823 -0.495667 0.556213 0.519104 1445642009 0.418823 -0.495667 0.556213 0.519104 1445642009 0.418823 -0.495667 0.556213 0.519104 1445642009 0.418823 -0.495667 0.556213 0.519104 1445642009 0.418823 -0.495667 0.556213 0.519104 1445642009 0.418823 -0.495667 0.556213 0.519104 1445642009 0.418823 -0.495667 0.556213 0.519104 1445642009 0.438232 -0.479309 0.572449 0.500427 1445642009 0.438232 -0.479309 0.572449 0.500427 1445642009 0.438232 -0.479309 0.572449 0.500427 1445642009 0.438232 -0.479309 0.572449 0.500427 1445642009 0.438232 -0.479309 0.572449 0.500427 1445642009 0.438232 -0.479309 0.572449 0.500427 1445642009 0.471191 -0.440796 0.605164 0.466309 1445642009 0.471191 -0.440796 0.605164 0.466309 1445642009 0.471191 -0.440796 0.605164 0.466309 1445642009 0.471191 -0.440796 0.605164 0.466309 1445642009 0.471191 -0.440796 0.605164 0.466309 1445642009 0.471191 -0.440796 0.605164 0.466309 1445642009 0.471191 -0.440796 0.605164 0.466309 1445642009 0.510376 -0.382324 0.646667 0.418457 1445642009 0.510376 -0.382324 0.646667 0.418457 1445642009 0.510376 -0.382324 0.646667 0.418457 1445642009 0.510376 -0.382324 0.646667 0.418457 1445642009 0.510376 -0.382324 0.646667 0.418457 1445642009 0.510376 -0.382324 0.646667 0.418457 1445642009 0.548096 -0.309937 0.687439 0.361816 1445642009 0.548096 -0.309937 0.687439 0.361816 1445642010 0.548096 -0.309937 0.687439 0.361816 1445642010 0.548096 -0.309937 0.687439 0.361816 1445642010 0.548096 -0.309937 0.687439 0.361816 1445642010 0.548096 -0.309937 0.687439 0.361816 1445642010 0.548096 -0.309937 0.687439 0.361816 1445642010 0.579956 -0.229004 0.722412 0.298706 1445642010 0.579956 -0.229004 0.722412 0.298706 1445642010 0.579956 -0.229004 0.722412 0.298706 1445642010 0.579956 -0.229004 0.722412 0.298706 1445642010 0.579956 -0.229004 0.722412 0.298706 1445642010 0.579956 -0.229004 0.722412 0.298706 1445642010 0.602661 -0.142334 0.750427 0.230957 1445642010 0.602661 -0.142334 0.750427 0.230957 1445642010 0.602661 -0.142334 0.750427 0.230957 1445642010 0.602661 -0.142334 0.750427 0.230957 1445642010 0.602661 -0.142334 0.750427 0.230957 1445642010 0.602661 -0.142334 0.750427 0.230957 1445642010 0.617371 -0.050293 0.768433 0.160583 1445642010 0.617371 -0.050293 0.768433 0.160583 1445642010 0.617371 -0.050293 0.768433 0.160583 1445642010 0.617371 -0.050293 0.768433 0.160583 1445642010 0.617371 -0.050293 0.768433 0.160583 1445642010 0.617371 -0.050293 0.768433 0.160583 1445642010 0.628723 0.050842 0.770874 0.088196 1445642010 0.628723 0.050842 0.770874 0.088196 1445642010 0.628723 0.050842 0.770874 0.088196 1445642010 0.628723 0.050842 0.770874 0.088196 1445642010 0.628723 0.050842 0.770874 0.088196 1445642010 0.628723 0.050842 0.770874 0.088196 1445642010 0.628723 0.050842 0.770874 0.088196 1445642010 0.633362 0.154968 0.757935 0.015198 1445642010 0.633362 0.154968 0.757935 0.015198 1445642010 0.633362 0.154968 0.757935 0.015198 1445642010 0.633362 0.154968 0.757935 0.015198 1445642010 0.633362 0.154968 0.757935 0.015198 1445642010 0.633362 0.154968 0.757935 0.015198 1445642010 0.635315 0.250061 0.728699 -0.052002 1445642010 0.635315 0.250061 0.728699 -0.052002 1445642010 0.635315 0.250061 0.728699 -0.052002 1445642010 0.635315 0.250061 0.728699 -0.052002 1445642010 0.635315 0.250061 0.728699 -0.052002 1445642010 0.635315 0.250061 0.728699 -0.052002 1445642010 0.635315 0.250061 0.728699 -0.052002 1445642010 0.635132 0.332397 0.688660 -0.108276 1445642010 0.635132 0.332397 0.688660 -0.108276 1445642010 0.635132 0.332397 0.688660 -0.108276 1445642010 0.635132 0.332397 0.688660 -0.108276 1445642010 0.635132 0.332397 0.688660 -0.108276 1445642010 0.635132 0.332397 0.688660 -0.108276 1445642010 0.632019 0.398010 0.648071 -0.148376 1445642010 0.632019 0.398010 0.648071 -0.148376 1445642010 0.632019 0.398010 0.648071 -0.148376 1445642010 0.632019 0.398010 0.648071 -0.148376 1445642010 0.632019 0.398010 0.648071 -0.148376 1445642010 0.632019 0.398010 0.648071 -0.148376 1445642010 0.632568 0.437927 0.616821 -0.165894 1445642010 0.632568 0.437927 0.616821 -0.165894 1445642010 0.632568 0.437927 0.616821 -0.165894 1445642010 0.632568 0.437927 0.616821 -0.165894 1445642010 0.632568 0.437927 0.616821 -0.165894 1445642010 0.632568 0.437927 0.616821 -0.165894 1445642010 0.640076 0.438843 0.612183 -0.151184 1445642010 0.640076 0.438843 0.612183 -0.151184 1445642010 0.640076 0.438843 0.612183 -0.151184 1445642010 0.640076 0.438843 0.612183 -0.151184 1445642010 0.640076 0.438843 0.612183 -0.151184 1445642010 0.640076 0.438843 0.612183 -0.151184 1445642010 0.653015 0.407043 0.628296 -0.114380 1445642010 0.653015 0.407043 0.628296 -0.114380 1445642010 0.653015 0.407043 0.628296 -0.114380 1445642010 0.653015 0.407043 0.628296 -0.114380 1445642010 0.653015 0.407043 0.628296 -0.114380 1445642010 0.653015 0.407043 0.628296 -0.114380 1445642010 0.653015 0.407043 0.628296 -0.114380 1445642010 0.663208 0.355957 0.655090 -0.065002 1445642010 0.663208 0.355957 0.655090 -0.065002 1445642010 0.663208 0.355957 0.655090 -0.065002 1445642010 0.663208 0.355957 0.655090 -0.065002 1445642010 0.663208 0.355957 0.655090 -0.065002 1445642010 0.663208 0.355957 0.655090 -0.065002 1445642010 0.668579 0.292542 0.683533 -0.006775 1445642010 0.668579 0.292542 0.683533 -0.006775 1445642010 0.668579 0.292542 0.683533 -0.006775 1445642010 0.668579 0.292542 0.683533 -0.006775 1445642010 0.668579 0.292542 0.683533 -0.006775 1445642010 0.668579 0.292542 0.683533 -0.006775 1445642010 0.668579 0.292542 0.683533 -0.006775 1445642010 0.667480 0.216980 0.709595 0.061218 1445642010 0.667480 0.216980 0.709595 0.061218 1445642010 0.667480 0.216980 0.709595 0.061218 1445642010 0.667480 0.216980 0.709595 0.061218 1445642010 0.667480 0.216980 0.709595 0.061218 1445642010 0.667480 0.216980 0.709595 0.061218 1445642010 0.660889 0.134155 0.726318 0.132507 1445642010 0.660889 0.134155 0.726318 0.132507 1445642010 0.660889 0.134155 0.726318 0.132507 1445642010 0.660889 0.134155 0.726318 0.132507 1445642010 0.660889 0.134155 0.726318 0.132507 1445642010 0.660889 0.134155 0.726318 0.132507 1445642010 0.646240 0.050049 0.734192 0.201843 1445642010 0.646240 0.050049 0.734192 0.201843 1445642010 0.646240 0.050049 0.734192 0.201843 1445642010 0.646240 0.050049 0.734192 0.201843 1445642010 0.646240 0.050049 0.734192 0.201843 1445642010 0.646240 0.050049 0.734192 0.201843 1445642010 0.624268 -0.038147 0.731689 0.270813 1445642010 0.624268 -0.038147 0.731689 0.270813 1445642010 0.624268 -0.038147 0.731689 0.270813 1445642010 0.624268 -0.038147 0.731689 0.270813 1445642010 0.624268 -0.038147 0.731689 0.270813 1445642010 0.624268 -0.038147 0.731689 0.270813 1445642010 0.594177 -0.133423 0.716980 0.339050 1445642010 0.594177 -0.133423 0.716980 0.339050 1445642010 0.594177 -0.133423 0.716980 0.339050 1445642011 0.594177 -0.133423 0.716980 0.339050 1445642011 0.594177 -0.133423 0.716980 0.339050 1445642011 0.594177 -0.133423 0.716980 0.339050 1445642011 0.555969 -0.236023 0.688660 0.401062 1445642011 0.555969 -0.236023 0.688660 0.401062 1445642011 0.555969 -0.236023 0.688660 0.401062 1445642011 0.555969 -0.236023 0.688660 0.401062 1445642011 0.555969 -0.236023 0.688660 0.401062 1445642011 0.516418 -0.330139 0.650818 0.447937 1445642011 0.516418 -0.330139 0.650818 0.447937 1445642011 0.516418 -0.330139 0.650818 0.447937 1445642011 0.516418 -0.330139 0.650818 0.447937 1445642011 0.516418 -0.330139 0.650818 0.447937 1445642011 0.516418 -0.330139 0.650818 0.447937 1445642011 0.487793 -0.404236 0.613220 0.471741 1445642011 0.487793 -0.404236 0.613220 0.471741 1445642011 0.487793 -0.404236 0.613220 0.471741 1445642011 0.487793 -0.404236 0.613220 0.471741 1445642011 0.487793 -0.404236 0.613220 0.471741 1445642011 0.487793 -0.404236 0.613220 0.471741 1445642011 0.470947 -0.456421 0.579712 0.483521 1445642011 0.470947 -0.456421 0.579712 0.483521 1445642011 0.470947 -0.456421 0.579712 0.483521 1445642011 0.470947 -0.456421 0.579712 0.483521 1445642011 0.470947 -0.456421 0.579712 0.483521 1445642011 0.470947 -0.456421 0.579712 0.483521 1445642011 0.459534 -0.495361 0.551941 0.488647 1445642011 0.459534 -0.495361 0.551941 0.488647 1445642011 0.459534 -0.495361 0.551941 0.488647 1445642011 0.459534 -0.495361 0.551941 0.488647 1445642011 0.459534 -0.495361 0.551941 0.488647 1445642011 0.459534 -0.495361 0.551941 0.488647 1445642011 0.459534 -0.495361 0.551941 0.488647 1445642011 0.463196 -0.504761 0.546753 0.481262 1445642011 0.463196 -0.504761 0.546753 0.481262 1445642011 0.463196 -0.504761 0.546753 0.481262 1445642011 0.463196 -0.504761 0.546753 0.481262 1445642011 0.463196 -0.504761 0.546753 0.481262 1445642011 0.463196 -0.504761 0.546753 0.481262 1445642011 0.483826 -0.484924 0.563416 0.461792 1445642011 0.483826 -0.484924 0.563416 0.461792 1445642011 0.483826 -0.484924 0.563416 0.461792 1445642011 0.483826 -0.484924 0.563416 0.461792 1445642011 0.483826 -0.484924 0.563416 0.461792 1445642011 0.514038 -0.445251 0.593933 0.429749 1445642011 0.514038 -0.445251 0.593933 0.429749 1445642011 0.514038 -0.445251 0.593933 0.429749 1445642011 0.514038 -0.445251 0.593933 0.429749 1445642011 0.514038 -0.445251 0.593933 0.429749 1445642011 0.514038 -0.445251 0.593933 0.429749 1445642011 0.547119 -0.388000 0.632568 0.387207 1445642011 0.547119 -0.388000 0.632568 0.387207 1445642011 0.547119 -0.388000 0.632568 0.387207 1445642011 0.547119 -0.388000 0.632568 0.387207 1445642011 0.547119 -0.388000 0.632568 0.387207 1445642011 0.547119 -0.388000 0.632568 0.387207 1445642011 0.547119 -0.388000 0.632568 0.387207 1445642011 0.579285 -0.317139 0.671204 0.336487 1445642011 0.579285 -0.317139 0.671204 0.336487 1445642011 0.579285 -0.317139 0.671204 0.336487 1445642011 0.579285 -0.317139 0.671204 0.336487 1445642011 0.579285 -0.317139 0.671204 0.336487 1445642011 0.579285 -0.317139 0.671204 0.336487 1445642011 0.579285 -0.317139 0.671204 0.336487 1445642011 0.607483 -0.234741 0.706177 0.277649 1445642011 0.607483 -0.234741 0.706177 0.277649 1445642011 0.607483 -0.234741 0.706177 0.277649 1445642011 0.607483 -0.234741 0.706177 0.277649 1445642011 0.607483 -0.234741 0.706177 0.277649 1445642011 0.631165 -0.141479 0.733154 0.209900 1445642011 0.631165 -0.141479 0.733154 0.209900 1445642011 
0.657471 0.024902 0.732178 0.176025 1445642013 0.657471 0.024902 0.732178 0.176025 1445642013 0.657471 0.024902 0.732178 0.176025 1445642013 0.656677 0.024475 0.732300 0.178345 1445642013 0.656677 0.024475 0.732300 0.178345 1445642013 0.656677 0.024475 0.732300 0.178345 1445642013 0.656677 0.024475 0.732300 0.178345 1445642013 0.656677 0.024475 0.732300 0.178345 1445642013 0.656677 0.024475 0.732300 0.178345 1445642013 0.653442 0.017151 0.733154 0.187378 1445642014 0.653442 0.017151 0.733154 0.187378 1445642014 0.653442 0.017151 0.733154 0.187378 1445642014 0.653442 0.017151 0.733154 0.187378 1445642014 0.653442 0.017151 0.733154 0.187378 1445642014 0.653442 0.017151 0.733154 0.187378 1445642014 0.653442 0.017151 0.733154 0.187378 1445642014 0.648315 0.000427 0.733337 0.204468 1445642014 0.648315 0.000427 0.733337 0.204468 1445642014 0.648315 0.000427 0.733337 0.204468 1445642014 0.648315 0.000427 0.733337 0.204468 1445642014 0.648315 0.000427 0.733337 0.204468 1445642014 0.648315 0.000427 0.733337 0.204468 1445642014 0.640259 -0.025208 0.732910 0.228516 1445642014 0.640259 -0.025208 0.732910 0.228516 1445642014 0.640259 -0.025208 0.732910 0.228516 1445642014 0.640259 -0.025208 0.732910 0.228516 1445642014 0.640259 -0.025208 0.732910 0.228516 1445642014 0.640259 -0.025208 0.732910 0.228516 1445642014 0.640259 -0.025208 0.732910 0.228516 1445642014 0.628540 -0.059204 0.731323 0.257874 1445642014 0.628540 -0.059204 0.731323 0.257874 1445642014 0.628540 -0.059204 0.731323 0.257874 1445642014 0.628540 -0.059204 0.731323 0.257874 1445642014 0.628540 -0.059204 0.731323 0.257874 1445642014 0.628540 -0.059204 0.731323 0.257874 1445642014 0.612793 -0.101318 0.727051 0.292419 1445642014 0.612793 -0.101318 0.727051 0.292419 1445642014 0.612793 -0.101318 0.727051 0.292419 1445642014 0.612793 -0.101318 0.727051 0.292419 1445642014 0.612793 -0.101318 0.727051 0.292419 1445642014 0.612793 -0.101318 0.727051 0.292419 1445642014 0.591187 -0.152832 0.719482 0.330811 1445642014 0.591187 -0.152832 0.719482 0.330811 1445642014 0.591187 -0.152832 0.719482 0.330811 1445642014 0.591187 -0.152832 0.719482 0.330811 1445642014 0.591187 -0.152832 0.719482 0.330811 1445642014 0.591187 -0.152832 0.719482 0.330811 1445642014 0.591187 -0.152832 0.719482 0.330811 1445642014 0.565247 -0.208313 0.706421 0.371399 1445642014 0.565247 -0.208313 0.706421 0.371399 1445642014 0.565247 -0.208313 0.706421 0.371399 1445642014 0.565247 -0.208313 0.706421 0.371399 1445642014 0.565247 -0.208313 0.706421 0.371399 1445642014 0.565247 -0.208313 0.706421 0.371399 1445642014 0.536682 -0.269348 0.686218 0.410400 1445642014 0.536682 -0.269348 0.686218 0.410400 1445642014 0.536682 -0.269348 0.686218 0.410400 1445642014 0.536682 -0.269348 0.686218 0.410400 1445642014 0.536682 -0.269348 0.686218 0.410400 1445642014 0.509888 -0.330688 0.659058 0.442993 1445642014 0.509888 -0.330688 0.659058 0.442993 1445642014 0.509888 -0.330688 0.659058 0.442993 1445642014 0.509888 -0.330688 0.659058 0.442993 1445642014 0.509888 -0.330688 0.659058 0.442993 1445642014 0.509888 -0.330688 0.659058 0.442993 1445642014 0.509888 -0.330688 0.659058 0.442993 1445642014 0.487305 -0.382263 0.632263 0.465332 1445642014 0.487305 -0.382263 0.632263 0.465332 1445642014 0.487305 -0.382263 0.632263 0.465332 1445642014 0.487305 -0.382263 0.632263 0.465332 1445642014 0.487305 -0.382263 0.632263 0.465332 1445642014 0.487305 -0.382263 0.632263 0.465332 1445642014 0.487305 -0.382263 0.632263 0.465332 1445642014 0.474426 -0.416382 0.612183 0.476074 1445642014 0.474426 -0.416382 0.612183 0.476074 1445642014 0.474426 -0.416382 0.612183 0.476074 1445642014 0.474426 -0.416382 0.612183 0.476074 1445642014 0.474426 -0.416382 0.612183 0.476074 1445642014 0.474426 -0.416382 0.612183 0.476074 1445642014 0.474060 -0.432129 0.602051 0.475403 1445642014 0.474060 -0.432129 0.602051 0.475403 1445642014 0.474060 -0.432129 0.602051 0.475403 1445642014 0.474060 -0.432129 0.602051 0.475403 1445642014 0.474060 -0.432129 0.602051 0.475403 1445642014 0.474060 -0.432129 0.602051 0.475403 1445642014 0.474060 -0.432129 0.602051 0.475403 1445642014 0.485474 -0.429077 0.604797 0.463013 1445642014 0.485474 -0.429077 0.604797 0.463013 1445642014 0.485474 -0.429077 0.604797 0.463013 1445642014 0.485474 -0.429077 0.604797 0.463013 1445642014 0.485474 -0.429077 0.604797 0.463013 1445642014 0.485474 -0.429077 0.604797 0.463013 1445642014 0.507751 -0.402710 0.622925 0.438110 1445642014 0.507751 -0.402710 0.622925 0.438110 1445642014 0.507751 -0.402710 0.622925 0.438110 1445642014 0.507751 -0.402710 0.622925 0.438110 1445642014 0.507751 -0.402710 0.622925 0.438110 1445642014 0.507751 -0.402710 0.622925 0.438110 1445642014 0.534302 -0.362427 0.646057 0.407043 1445642014 0.534302 -0.362427 0.646057 0.407043 1445642014 0.534302 -0.362427 0.646057 0.407043 1445642014 0.534302 -0.362427 0.646057 0.407043 1445642014 0.534302 -0.362427 0.646057 0.407043 1445642014 0.534302 -0.362427 0.646057 0.407043 1445642014 0.561401 -0.315369 0.668945 0.371277 1445642014 0.561401 -0.315369 0.668945 0.371277 1445642014 0.561401 -0.315369 0.668945 0.371277 1445642014 0.561401 -0.315369 0.668945 0.371277 1445642014 0.561401 -0.315369 0.668945 0.371277 1445642014 0.561401 -0.315369 0.668945 0.371277 1445642014 0.592590 -0.247620 0.696777 0.319214 1445642014 0.592590 -0.247620 0.696777 0.319214 1445642014 0.592590 -0.247620 0.696777 0.319214 1445642014 0.592590 -0.247620 0.696777 0.319214 1445642014 0.592590 -0.247620 0.696777 0.319214 1445642014 0.620361 -0.159485 0.724731 0.253723 1445642014 0.620361 -0.159485 0.724731 0.253723 1445642014 0.620361 -0.159485 0.724731 0.253723 1445642014 0.620361 -0.159485 0.724731 0.253723 1445642014 0.620361 -0.159485 0.724731 0.253723 1445642014 0.620361 -0.159485 0.724731 0.253723 1445642014 0.641235 -0.057861 0.743408 0.180908 1445642014 0.641235 -0.057861 0.743408 0.180908 1445642015 0.641235 -0.057861 0.743408 0.180908 1445642015 0.641235 -0.057861 0.743408 0.180908 1445642015 0.641235 -0.057861 0.743408 0.180908 1445642015 0.641235 -0.057861 0.743408 0.180908 1445642015 0.641235 -0.057861 0.743408 0.180908 1445642015 0.651550 0.048523 0.749084 0.109314 1445642015 0.651550 0.048523 0.749084 0.109314 1445642015 0.651550 0.048523 0.749084 0.109314 1445642015 0.651550 0.048523 0.749084 0.109314 1445642015 0.651550 0.048523 0.749084 0.109314 1445642015 0.651550 0.048523 0.749084 0.109314 1445642015 0.651917 0.148804 0.742249 0.042297 1445642015 0.651917 0.148804 0.742249 0.042297 1445642015 0.651917 0.148804 0.742249 0.042297 1445642015 0.651917 0.148804 0.742249 0.042297 1445642015 0.651917 0.148804 0.742249 0.042297 1445642015 0.647583 0.244385 0.721375 -0.020081 1445642015 0.647583 0.244385 0.721375 -0.020081 1445642015 0.647583 0.244385 0.721375 -0.020081 1445642015 0.647583 0.244385 0.721375 -0.020081 1445642015 0.647583 0.244385 0.721375 -0.020081 1445642015 0.647583 0.244385 0.721375 -0.020081 1445642015 0.647583 0.244385 0.721375 -0.020081 1445642015 0.641418 0.330444 0.688477 -0.073059 1445642015 0.641418 0.330444 0.688477 -0.073059 1445642015 0.641418 0.330444 0.688477 -0.073059 1445642015 0.641418 0.330444 0.688477 -0.073059 1445642015 0.641418 0.330444 0.688477 -0.073059 1445642015 0.641418 0.330444 0.688477 -0.073059 1445642015 0.637329 0.398376 0.650085 -0.111328 1445642015 0.637329 0.398376 0.650085 -0.111328 1445642015 0.637329 0.398376 0.650085 -0.111328 1445642015 0.637329 0.398376 0.650085 -0.111328 1445642015 0.637329 0.398376 0.650085 -0.111328 1445642015 0.637329 0.398376 0.650085 -0.111328 1445642015 0.637329 0.398376 0.650085 -0.111328 1445642015 0.634949 0.442749 0.619751 -0.128906 1445642015 0.634949 0.442749 0.619751 -0.128906 1445642015 0.634949 0.442749 0.619751 -0.128906 1445642015 0.634949 0.442749 0.619751 -0.128906 1445642015 0.634949 0.442749 0.619751 -0.128906 1445642015 0.638489 0.460632 0.603149 -0.127686 1445642015 0.638489 0.460632 0.603149 -0.127686 1445642015 0.638489 0.460632 0.603149 -0.127686 1445642015 0.638489 0.460632 0.603149 -0.127686 1445642015 0.638489 0.460632 0.603149 -0.127686 1445642015 0.638489 0.460632 0.603149 -0.127686 1445642015 0.648132 0.446838 0.607239 -0.106934 1445642015 0.648132 0.446838 0.607239 -0.106934 1445642015 0.648132 0.446838 0.607239 -0.106934 1445642015 0.648132 0.446838 0.607239 -0.106934 1445642015 0.648132 0.446838 0.607239 -0.106934 1445642015 0.648132 0.446838 0.607239 -0.106934 1445642015 0.648132 0.446838 0.607239 -0.106934 1445642015 0.660278 0.404236 0.629639 -0.064270 1445642015 0.660278 0.404236 0.629639 -0.064270 1445642015 0.660278 0.404236 0.629639 -0.064270 1445642015 0.660278 0.404236 0.629639 -0.064270 1445642015 0.660278 0.404236 0.629639 -0.064270 1445642015 0.660278 0.404236 0.629639 -0.064270 1445642015 0.668762 0.342590 0.659729 -0.007813 1445642015 0.668762 0.342590 0.659729 -0.007813 1445642015 0.668762 0.342590 0.659729 -0.007813 1445642015 0.668762 0.342590 0.659729 -0.007813 1445642015 0.668762 0.342590 0.659729 -0.007813 1445642015 0.668762 0.342590 0.659729 -0.007813 1445642015 0.668762 0.342590 0.659729 -0.007813 1445642015 0.669983 0.267700 0.689941 0.057800 1445642015 0.669983 0.267700 0.689941 0.057800 1445642015 0.669983 0.267700 0.689941 0.057800 1445642015 0.669983 0.267700 0.689941 0.057800 1445642015 0.669983 0.267700 0.689941 0.057800 1445642015 0.663513 0.187317 0.713379 0.125061 1445642015 0.663513 0.187317 0.713379 0.125061 1445642015 0.663513 0.187317 0.713379 0.125061 1445642015 0.663513 0.187317 0.713379 0.125061 1445642015 0.663513 0.187317 0.713379 0.125061 1445642015 0.663513 0.187317 0.713379 0.125061 1445642015 0.648682 0.097473 0.728943 0.195618 1445642015 0.648682 0.097473 0.728943 0.195618 1445642015 0.648682 0.097473 0.728943 0.195618 1445642015 0.648682 0.097473 0.728943 0.195618 1445642015 0.648682 0.097473 0.728943 0.195618 1445642015 0.648682 0.097473 0.728943 0.195618 1445642015 0.627380 -0.001953 0.732910 0.262939 1445642015 0.627380 -0.001953 0.732910 0.262939 1445642015 0.627380 -0.001953 0.732910 0.262939 1445642015 0.627380 -0.001953 0.732910 0.262939 1445642015 0.627380 -0.001953 0.732910 0.262939 1445642015 0.627380 -0.001953 0.732910 0.262939 1445642015 0.627380 -0.001953 0.732910 0.262939 1445642015 0.600830 -0.093201 0.725952 0.321228 1445642015 0.600830 -0.093201 0.725952 0.321228 1445642015 0.600830 -0.093201 0.725952 0.321228 1445642015 0.600830 -0.093201 0.725952 0.321228 1445642015 0.600830 -0.093201 0.725952 0.321228 1445642015 0.600830 -0.093201 0.725952 0.321228 1445642015 0.568420 -0.182800 0.707825 0.377319 1445642015 0.568420 -0.182800 0.707825 0.377319 1445642015 0.568420 -0.182800 0.707825 0.377319 1445642015 0.568420 -0.182800 0.707825 0.377319 1445642015 0.568420 -0.182800 0.707825 0.377319 1445642015 0.531799 -0.268738 0.681458 0.424805 1445642015 0.531799 -0.268738 0.681458 0.424805 1445642015 0.531799 -0.268738 0.681458 0.424805 1445642015 0.531799 -0.268738 0.681458 0.424805 1445642015 0.531799 -0.268738 0.681458 0.424805 1445642015 0.531799 -0.268738 0.681458 0.424805 1445642015 0.493835 -0.346985 0.648743 0.463440 1445642015 0.493835 -0.346985 0.648743 0.463440 1445642015 0.493835 -0.346985 0.648743 0.463440 1445642016 0.493835 -0.346985 0.648743 0.463440 1445642016 0.493835 -0.346985 0.648743 0.463440 1445642016 0.493835 -0.346985 0.648743 0.463440 1445642016 0.466064 -0.409912 0.617188 0.483521 1445642016 0.466064 -0.409912 0.617188 0.483521 1445642016 0.466064 -0.409912 0.617188 0.483521 1445642016 0.466064 -0.409912 0.617188 0.483521 1445642016 0.466064 -0.409912 0.617188 0.483521 1445642016 0.466064 -0.409912 0.617188 0.483521 1445642016 0.449951 -0.451050 0.592224 0.493286 1445642016 0.449951 -0.451050 0.592224 0.493286 1445642016 0.449951 -0.451050 0.592224 0.493286 1445642016 0.449951 -0.451050 0.592224 0.493286 1445642016 0.449951 -0.451050 0.592224 0.493286 1445642016 0.449951 -0.451050 0.592224 0.493286 1445642016 0.449951 -0.451050 0.592224 0.493286 1445642016 0.451233 -0.468872 0.582703 0.486755 1445642016 0.451233 -0.468872 0.582703 0.486755 1445642016 0.451233 -0.468872 0.582703 0.486755 1445642016 0.451233 -0.468872 0.582703 0.486755 1445642016 0.451233 -0.468872 0.582703 0.486755 1445642016 0.451233 -0.468872 0.582703 0.486755 1445642016 0.470581 -0.456543 0.595276 0.464417 1445642016 0.470581 -0.456543 0.595276 0.464417 1445642016 0.470581 -0.456543 0.595276 0.464417 1445642016 0.470581 -0.456543 0.595276 0.464417 1445642016 0.498901 -0.420593 0.624329 0.429443 1445642016 0.498901 -0.420593 0.624329 0.429443 1445642016 0.498901 -0.420593 0.624329 0.429443 1445642016 0.498901 -0.420593 0.624329 0.429443 1445642016 0.498901 -0.420593 0.624329 0.429443 1445642016 0.498901 -0.420593 0.624329 0.429443 1445642016 0.532898 -0.361694 0.661865 0.383362 1445642016 0.532898 -0.361694 0.661865 0.383362 1445642016 0.532898 -0.361694 0.661865 0.383362 1445642016 0.532898 -0.361694 0.661865 0.383362 1445642016 0.532898 -0.361694 0.661865 0.383362 1445642016 0.532898 -0.361694 0.661865 0.383362 1445642016 0.565491 -0.291077 0.698059 0.328796 1445642016 0.565491 -0.291077 0.698059 0.328796 1445642016 0.565491 -0.291077 0.698059 0.328796 1445642016 0.565491 -0.291077 0.698059 0.328796 1445642016 0.565491 -0.291077 0.698059 0.328796 1445642016 0.565491 -0.291077 0.698059 0.328796 1445642016 0.595703 -0.207458 0.728760 0.266418 1445642016 0.595703 -0.207458 0.728760 0.266418 1445642016 0.595703 -0.207458 0.728760 0.266418 1445642016 0.595703 -0.207458 0.728760 0.266418 1445642016 0.595703 -0.207458 0.728760 0.266418 1445642016 0.595703 -0.207458 0.728760 0.266418 1445642016 0.619019 -0.114868 0.751343 0.197449 1445642016 0.619019 -0.114868 0.751343 0.197449 1445642016 0.619019 -0.114868 0.751343 0.197449 1445642016 0.619019 -0.114868 0.751343 0.197449 1445642016 0.619019 -0.114868 0.751343 0.197449 1445642016 0.633057 -0.014160 0.763733 0.125061 1445642016 0.633057 -0.014160 0.763733 0.125061 1445642016 0.633057 -0.014160 0.763733 0.125061 1445642016 0.633057 -0.014160 0.763733 0.125061 1445642016 0.633057 -0.014160 0.763733 0.125061 1445642016 0.633057 -0.014160 0.763733 0.125061 1445642016 0.633057 -0.014160 0.763733 0.125061 1445642016 0.638184 0.086731 0.762939 0.054871 1445642016 0.638184 0.086731 0.762939 0.054871 1445642016 0.638184 0.086731 0.762939 0.054871 1445642016 0.638184 0.086731 0.762939 0.054871 1445642016 0.638184 0.086731 0.762939 0.054871 1445642016 0.638855 0.183044 0.747070 -0.011108 1445642016 0.638855 0.183044 0.747070 -0.011108 1445642016 0.638855 0.183044 0.747070 -0.011108 1445642016 0.638855 0.183044 0.747070 -0.011108 1445642016 0.638855 0.183044 0.747070 -0.011108 1445642016 0.638855 0.183044 0.747070 -0.011108 1445642016 0.635193 0.276428 0.717529 -0.071960 1445642016 0.635193 0.276428 0.717529 -0.071960 1445642016 0.635193 0.276428 0.717529 -0.071960 1445642016 0.635193 0.276428 0.717529 -0.071960 1445642016 0.635193 0.276428 0.717529 -0.071960 1445642016 0.635193 0.276428 0.717529 -0.071960 1445642016 0.629333 0.357544 0.679382 -0.120361 1445642016 0.629333 0.357544 0.679382 -0.120361 1445642016 0.629333 0.357544 0.679382 -0.120361 1445642016 0.629333 0.357544 0.679382 -0.120361 1445642016 0.629333 0.357544 0.679382 -0.120361 1445642016 0.629333 0.357544 0.679382 -0.120361 1445642016 0.629333 0.357544 0.679382 -0.120361 1445642016 0.625549 0.421387 0.638184 -0.154358 1445642016 0.625549 0.421387 0.638184 -0.154358 1445642016 0.625549 0.421387 0.638184 -0.154358 1445642016 0.625549 0.421387 0.638184 -0.154358 1445642016 0.625549 0.421387 0.638184 -0.154358 1445642016 0.627380 0.461853 0.603699 -0.169067 1445642016 0.627380 0.461853 0.603699 -0.169067 1445642016 0.627380 0.461853 0.603699 -0.169067 1445642016 0.627380 0.461853 0.603699 -0.169067 1445642016 0.627380 0.461853 0.603699 -0.169067 1445642016 0.627380 0.461853 0.603699 -0.169067 1445642016 0.637390 0.471252 0.588013 -0.160828 1445642016 0.637390 0.471252 0.588013 -0.160828 1445642016 0.637390 0.471252 0.588013 -0.160828 1445642016 0.637390 0.471252 0.588013 -0.160828 1445642016 0.637390 0.471252 0.588013 -0.160828 1445642016 0.637390 0.471252 0.588013 -0.160828 1445642016 0.651123 0.454224 0.593079 -0.133789 1445642016 0.651123 0.454224 0.593079 -0.133789 1445642016 0.651123 0.454224 0.593079 -0.133789 1445642017 0.651123 0.454224 0.593079 -0.133789 1445642017 0.651123 0.454224 0.593079 -0.133789 1445642017 0.651123 0.454224 0.593079 -0.133789 1445642017 0.666016 0.411682 0.615723 -0.087830 1445642017 0.666016 0.411682 0.615723 -0.087830 1445642017 0.666016 0.411682 0.615723 -0.087830 1445642017 0.666016 0.411682 0.615723 -0.087830 1445642017 0.666016 0.411682 0.615723 -0.087830 1445642017 0.666016 0.411682 0.615723 -0.087830 1445642017 0.677856 0.346924 0.647522 -0.028564 1445642017 0.677856 0.346924 0.647522 -0.028564 1445642017 0.677856 0.346924 0.647522 -0.028564 1445642017 0.677856 0.346924 0.647522 -0.028564 1445642017 0.677856 0.346924 0.647522 -0.028564 1445642017 0.677856 0.346924 0.647522 -0.028564 1445642017 0.677856 0.346924 0.647522 -0.028564 1445642017 0.681152 0.269958 0.679443 0.037842 1445642017 0.681152 0.269958 0.679443 0.037842 1445642017 0.681152 0.269958 0.679443 0.037842 1445642017 0.681152 0.269958 0.679443 0.037842 1445642017 0.681152 0.269958 0.679443 0.037842 1445642017 0.681152 0.269958 0.679443 0.037842 1445642017 0.674988 0.190369 0.704712 0.106873 1445642017 0.674988 0.190369 0.704712 0.106873 1445642017 0.674988 0.190369 0.704712 0.106873 1445642017 0.674988 0.190369 0.704712 0.106873 1445642017 0.674988 0.190369 0.704712 0.106873 1445642017 0.674988 0.190369 0.704712 0.106873 1445642017 0.660522 0.107788 0.722168 0.174744 1445642017 0.660522 0.107788 0.722168 0.174744 1445642017 0.660522 0.107788 0.722168 0.174744 1445642017 0.660522 0.107788 0.722168 0.174744 1445642017 0.660522 0.107788 0.722168 0.174744 1445642017 0.660522 0.107788 0.722168 0.174744 1445642017 0.639282 0.022339 0.730225 0.239807 1445642017 0.639282 0.022339 0.730225 0.239807 1445642017 0.639282 0.022339 0.730225 0.239807 1445642017 0.639282 0.022339 0.730225 0.239807 1445642017 0.639282 0.022339 0.730225 0.239807 1445642017 0.639282 0.022339 0.730225 0.239807 1445642017 0.613342 -0.065002 0.727234 0.301086 1445642017 0.613342 -0.065002 0.727234 0.301086 1445642017 0.613342 -0.065002 0.727234 0.301086 1445642017 0.613342 -0.065002 0.727234 0.301086 1445642017 0.613342 -0.065002 0.727234 0.301086 1445642017 0.613342 -0.065002 0.727234 0.301086 1445642017 0.613342 -0.065002 0.727234 0.301086 1445642017 0.583435 -0.148560 0.716003 0.353149 1445642017 0.583435 -0.148560 0.716003 0.353149 1445642017 0.583435 -0.148560 0.716003 0.353149 1445642017 0.583435 -0.148560 0.716003 0.353149 1445642017 0.583435 -0.148560 0.716003 0.353149 1445642017 0.583435 -0.148560 0.716003 0.353149 1445642017 0.552429 -0.224487 0.697815 0.396667 1445642017 0.552429 -0.224487 0.697815 0.396667 1445642017 0.552429 -0.224487 0.697815 0.396667 1445642017 0.552429 -0.224487 0.697815 0.396667 1445642017 0.552429 -0.224487 0.697815 0.396667 1445642017 0.552429 -0.224487 0.697815 0.396667 1445642017 0.552429 -0.224487 0.697815 0.396667 1445642017 0.521851 -0.292419 0.674805 0.432068 1445642017 0.521851 -0.292419 0.674805 0.432068 1445642017 0.521851 -0.292419 0.674805 0.432068 1445642017 0.521851 -0.292419 0.674805 0.432068 1445642017 0.521851 -0.292419 0.674805 0.432068 1445642017 0.521851 -0.292419 0.674805 0.432068 1445642017 0.494629 -0.352905 0.648010 0.459106 1445642017 0.494629 -0.352905 0.648010 0.459106 1445642017 0.494629 -0.352905 0.648010 0.459106 1445642017 0.494629 -0.352905 0.648010 0.459106 1445642017 0.494629 -0.352905 0.648010 0.459106 1445642017 0.494629 -0.352905 0.648010 0.459106 1445642017 0.478394 -0.400269 0.624451 0.470032 1445642017 0.478394 -0.400269 0.624451 0.470032 1445642017 0.478394 -0.400269 0.624451 0.470032 1445642017 0.478394 -0.400269 0.624451 0.470032 1445642017 0.478394 -0.400269 0.624451 0.470032 1445642017 0.478394 -0.400269 0.624451 0.470032 1445642017 0.477051 -0.425598 0.612000 0.465454 1445642017 0.477051 -0.425598 0.612000 0.465454 1445642017 0.477051 -0.425598 0.612000 0.465454 1445642017 0.477051 -0.425598 0.612000 0.465454 1445642017 0.477051 -0.425598 0.612000 0.465454 1445642017 0.477051 -0.425598 0.612000 0.465454 1445642017 0.488464 -0.427429 0.613892 0.449280 1445642017 0.488464 -0.427429 0.613892 0.449280 1445642017 0.488464 -0.427429 0.613892 0.449280 1445642017 0.488464 -0.427429 0.613892 0.449280 1445642017 0.488464 -0.427429 0.613892 0.449280 1445642017 0.488464 -0.427429 0.613892 0.449280 1445642017 0.510193 -0.405762 0.629578 0.422607 1445642017 0.510193 -0.405762 0.629578 0.422607 1445642017 0.510193 -0.405762 0.629578 0.422607 1445642017 0.510193 -0.405762 0.629578 0.422607 1445642017 0.510193 -0.405762 0.629578 0.422607 1445642017 0.510193 -0.405762 0.629578 0.422607 1445642017 0.538208 -0.364624 0.654907 0.385193 1445642017 0.538208 -0.364624 0.654907 0.385193 1445642017 0.538208 -0.364624 0.654907 0.385193 1445642017 0.538208 -0.364624 0.654907 0.385193 1445642017 0.538208 -0.364624 0.654907 0.385193 1445642017 0.538208 -0.364624 0.654907 0.385193 1445642017 0.567566 -0.308533 0.684143 0.338501 1445642017 0.567566 -0.308533 0.684143 0.338501 1445642017 0.567566 -0.308533 0.684143 0.338501 1445642017 0.567566 -0.308533 0.684143 0.338501 1445642017 0.567566 -0.308533 0.684143 0.338501 1445642017 0.567566 -0.308533 0.684143 0.338501 1445642017 0.567566 -0.308533 0.684143 0.338501 1445642017 0.594604 -0.235779 0.714905 0.282166 1445642017 0.594604 -0.235779 0.714905 0.282166 1445642017 0.594604 -0.235779 0.714905 0.282166 1445642017 0.594604 -0.235779 0.714905 0.282166 1445642018 0.594604 -0.235779 0.714905 0.282166 1445642018 0.594604 -0.235779 0.714905 0.282166 1445642018 0.617188 -0.149170 0.741516 0.216492 1445642018 0.617188 -0.149170 0.741516 0.216492 1445642018 0.617188 -0.149170 0.741516 0.216492 1445642018 0.617188 -0.149170 0.741516 0.216492 1445642018 0.617188 -0.149170 0.741516 0.216492 1445642018 0.617188 -0.149170 0.741516 0.216492 1445642018 0.617188 -0.149170 0.741516 0.216492 1445642018 0.630676 -0.052307 0.760864 0.143127 1445642018 0.630676 -0.052307 0.760864 0.143127 1445642018 0.630676 -0.052307 0.760864 0.143127 1445642018 0.630676 -0.052307 0.760864 0.143127 1445642018 0.630676 -0.052307 0.760864 0.143127 1445642018 0.635559 0.054382 0.767395 0.064148 1445642018 0.635559 0.054382 0.767395 0.064148 1445642018 0.635559 0.054382 0.767395 0.064148 1445642018 0.635559 0.054382 0.767395 0.064148 1445642018 0.635559 0.054382 0.767395 0.064148 1445642018 0.635559 0.054382 0.767395 0.064148 1445642018 0.635559 0.054382 0.767395 0.064148 1445642018 0.631958 0.164490 0.757202 -0.012817 1445642018 0.631958 0.164490 0.757202 -0.012817 1445642018 0.631958 0.164490 0.757202 -0.012817 1445642018 0.631958 0.164490 0.757202 -0.012817 1445642018 0.631958 0.164490 0.757202 -0.012817 1445642018 0.631958 0.164490 0.757202 -0.012817 1445642018 0.624390 0.268127 0.728760 -0.084351 1445642018 0.624390 0.268127 0.728760 -0.084351 1445642018 0.624390 0.268127 0.728760 -0.084351 1445642018 0.624390 0.268127 0.728760 -0.084351 1445642018 0.624390 0.268127 0.728760 -0.084351 1445642018 0.624390 0.268127 0.728760 -0.084351 1445642018 0.624390 0.268127 0.728760 -0.084351 1445642018 0.615356 0.359070 0.686279 -0.146057 1445642018 0.615356 0.359070 0.686279 -0.146057 1445642018 0.615356 0.359070 0.686279 -0.146057 1445642018 0.615356 0.359070 0.686279 -0.146057 1445642018 0.615356 0.359070 0.686279 -0.146057 1445642018 0.615356 0.359070 0.686279 -0.146057 1445642018 0.605591 0.434998 0.636841 -0.195984 1445642018 0.605591 0.434998 0.636841 -0.195984 1445642018 0.605591 0.434998 0.636841 -0.195984 1445642018 0.605591 0.434998 0.636841 -0.195984 1445642018 0.605591 0.434998 0.636841 -0.195984 1445642018 0.605591 0.434998 0.636841 -0.195984 1445642018 0.595886 0.495117 0.588440 -0.231079 1445642018 0.595886 0.495117 0.588440 -0.231079 1445642018 0.595886 0.495117 0.588440 -0.231079 1445642018 0.595886 0.495117 0.588440 -0.231079 1445642018 0.595886 0.495117 0.588440 -0.231079 1445642018 0.595886 0.495117 0.588440 -0.231079 1445642018 0.599487 0.522583 0.557251 -0.238647 1445642018 0.599487 0.522583 0.557251 -0.238647 1445642018 0.599487 0.522583 0.557251 -0.238647 1445642018 0.599487 0.522583 0.557251 -0.238647 1445642018 0.599487 0.522583 0.557251 -0.238647 1445642018 0.599487 0.522583 0.557251 -0.238647 1445642018 0.616394 0.510132 0.557983 -0.219910 1445642018 0.616394 0.510132 0.557983 -0.219910 1445642018 0.616394 0.510132 0.557983 -0.219910 1445642018 0.616394 0.510132 0.557983 -0.219910 1445642018 0.616394 0.510132 0.557983 -0.219910 1445642018 0.616394 0.510132 0.557983 -0.219910 1445642018 0.616394 0.510132 0.557983 -0.219910 1445642018 0.631775 0.481079 0.577148 -0.190308 1445642018 0.631775 0.481079 0.577148 -0.190308 1445642018 0.631775 0.481079 0.577148 -0.190308 1445642018 0.631775 0.481079 0.577148 -0.190308 1445642018 0.631775 0.481079 0.577148 -0.190308 1445642018 0.631775 0.481079 0.577148 -0.190308 1445642018 0.648254 0.433716 0.609314 -0.142395 1445642018 0.648254 0.433716 0.609314 -0.142395 1445642018 0.648254 0.433716 0.609314 -0.142395 1445642018 0.648254 0.433716 0.609314 -0.142395 1445642018 0.648254 0.433716 0.609314 -0.142395 1445642018 0.648254 0.433716 0.609314 -0.142395 1445642018 0.648254 0.433716 0.609314 -0.142395 1445642018 0.662109 0.368530 0.647583 -0.079834 1445642018 0.662109 0.368530 0.647583 -0.079834 1445642018 0.662109 0.368530 0.647583 -0.079834 1445642018 0.662109 0.368530 0.647583 -0.079834 1445642018 0.662109 0.368530 0.647583 -0.079834 1445642018 0.662109 0.368530 0.647583 -0.079834 1445642018 0.662109 0.368530 0.647583 -0.079834 1445642018 0.668091 0.287903 0.685974 -0.007202 1445642018 0.668091 0.287903 0.685974 -0.007202 1445642018 0.668091 0.287903 0.685974 -0.007202 1445642018 0.668091 0.287903 0.685974 -0.007202 1445642018 0.668091 0.287903 0.685974 -0.007202 1445642018 0.668091 0.287903 0.685974 -0.007202 1445642018 0.665833 0.195313 0.716797 0.068542 1445642018 0.665833 0.195313 0.716797 0.068542 1445642018 0.665833 0.195313 0.716797 0.068542 1445642018 0.665833 0.195313 0.716797 0.068542 1445642018 0.665833 0.195313 0.716797 0.068542 1445642018 0.665833 0.195313 0.716797 0.068542 1445642018 0.655151 0.097961 0.734802 0.145447 1445642018 0.655151 0.097961 0.734802 0.145447 1445642018 0.655151 0.097961 0.734802 0.145447 1445642018 0.655151 0.097961 0.734802 0.145447 1445642018 0.655151 0.097961 0.734802 0.145447 1445642018 0.655151 0.097961 0.734802 0.145447 1445642018 0.655151 0.097961 0.734802 0.145447 1445642018 0.635620 0.005127 0.740967 0.216309 1445642018 0.635620 0.005127 0.740967 0.216309 1445642018 0.635620 0.005127 0.740967 0.216309 1445642018 0.635620 0.005127 0.740967 0.216309 1445642018 0.635620 0.005127 0.740967 0.216309 1445642018 0.635620 0.005127 0.740967 0.216309 1445642018 0.608704 -0.085022 0.736755 0.281738 1445642018 0.608704 -0.085022 0.736755 0.281738 1445642018 0.608704 -0.085022 0.736755 0.281738 1445642018 0.608704 -0.085022 0.736755 0.281738 1445642018 0.608704 -0.085022 0.736755 0.281738 1445642018 0.608704 -0.085022 0.736755 0.281738 1445642019 0.575806 -0.175110 0.722229 0.340759 1445642019 0.575806 -0.175110 0.722229 0.340759 1445642019 0.575806 -0.175110 0.722229 0.340759 1445642019 0.575806 -0.175110 0.722229 0.340759 1445642019 0.575806 -0.175110 0.722229 0.340759 1445642019 0.575806 -0.175110 0.722229 0.340759 1445642019 0.575806 -0.175110 0.722229 0.340759 1445642019 0.540710 -0.258728 0.699341 0.389282 1445642019 0.540710 -0.258728 0.699341 0.389282 1445642019 0.540710 -0.258728 0.699341 0.389282 1445642019 0.540710 -0.258728 0.699341 0.389282 1445642019 0.540710 -0.258728 0.699341 0.389282 1445642019 0.540710 -0.258728 0.699341 0.389282 1445642019 0.506409 -0.334229 0.669922 0.427734 1445642019 0.506409 -0.334229 0.669922 0.427734 1445642019 0.506409 -0.334229 0.669922 0.427734 1445642019 0.506409 -0.334229 0.669922 0.427734 1445642019 0.506409 -0.334229 0.669922 0.427734 1445642019 0.506409 -0.334229 0.669922 0.427734 1445642019 0.475220 -0.402954 0.634338 0.457581 1445642019 0.475220 -0.402954 0.634338 0.457581 1445642019 0.475220 -0.402954 0.634338 0.457581 1445642019 0.475220 -0.402954 0.634338 0.457581 1445642019 0.475220 -0.402954 0.634338 0.457581 1445642019 0.455750 -0.455322 0.601563 0.472229 1445642019 0.455750 -0.455322 0.601563 0.472229 1445642019 0.455750 -0.455322 0.601563 0.472229 1445642019 0.455750 -0.455322 0.601563 0.472229 1445642019 0.455750 -0.455322 0.601563 0.472229 1445642019 0.455750 -0.455322 0.601563 0.472229 1445642019 0.455750 -0.455322 0.601563 0.472229 1445642019 0.452393 -0.480286 0.584045 0.472778 1445642019 0.452393 -0.480286 0.584045 0.472778 1445642019 0.452393 -0.480286 0.584045 0.472778 1445642019 0.452393 -0.480286 0.584045 0.472778 1445642019 0.452393 -0.480286 0.584045 0.472778 1445642019 0.452393 -0.480286 0.584045 0.472778 1445642019 0.465820 -0.478455 0.584961 0.460266 1445642019 0.465820 -0.478455 0.584961 0.460266 1445642019 0.465820 -0.478455 0.584961 0.460266 1445642019 0.465820 -0.478455 0.584961 0.460266 1445642019 0.465820 -0.478455 0.584961 0.460266 1445642019 0.465820 -0.478455 0.584961 0.460266 1445642019 0.491821 -0.455200 0.602234 0.433777 1445642019 0.491821 -0.455200 0.602234 0.433777 1445642019 0.491821 -0.455200 0.602234 0.433777 1445642019 0.491821 -0.455200 0.602234 0.433777 1445642019 0.491821 -0.455200 0.602234 0.433777 1445642019 
0.671448 0.083801 0.725830 0.123535 1445642021 0.671448 0.083801 0.725830 0.123535 1445642021 0.671448 0.083801 0.725830 0.123535 1445642021 0.671448 0.083801 0.725830 0.123535 1445642021 0.671448 0.083801 0.725830 0.123535 1445642021 0.669495 0.076172 0.726929 0.132202 1445642021 0.669495 0.076172 0.726929 0.132202 1445642021 0.669495 0.076172 0.726929 0.132202 1445642021 0.669495 0.076172 0.726929 0.132202 1445642021 0.669495 0.076172 0.726929 0.132202 1445642021 0.669495 0.076172 0.726929 0.132202 1445642021 0.669495 0.076172 0.726929 0.132202 1445642021 0.665955 0.063538 0.729004 0.144531 1445642021 0.665955 0.063538 0.729004 0.144531 1445642021 0.665955 0.063538 0.729004 0.144531 1445642021 0.665955 0.063538 0.729004 0.144531 1445642021 0.665955 0.063538 0.729004 0.144531 1445642021 0.665955 0.063538 0.729004 0.144531 1445642021 0.658752 0.037292 0.732971 0.165222 1445642021 0.658752 0.037292 0.732971 0.165222 1445642021 0.658752 0.037292 0.732971 0.165222 1445642021 0.658752 0.037292 0.732971 0.165222 1445642021 0.658752 0.037292 0.732971 0.165222 1445642021 0.658752 0.037292 0.732971 0.165222 1445642021 0.646606 0.003845 0.738953 0.189270 1445642021 0.646606 0.003845 0.738953 0.189270 1445642021 0.646606 0.003845 0.738953 0.189270 1445642021 0.646606 0.003845 0.738953 0.189270 1445642021 0.646606 0.003845 0.738953 0.189270 1445642021 0.646606 0.003845 0.738953 0.189270 1445642021 0.646606 0.003845 0.738953 0.189270 1445642021 0.629700 -0.040588 0.741821 0.226624 1445642021 0.629700 -0.040588 0.741821 0.226624 1445642022 0.629700 -0.040588 0.741821 0.226624 1445642022 0.629700 -0.040588 0.741821 0.226624 1445642022 0.629700 -0.040588 0.741821 0.226624 1445642022 0.629700 -0.040588 0.741821 0.226624 1445642022 0.609741 -0.093872 0.740051 0.267700 1445642022 0.609741 -0.093872 0.740051 0.267700 1445642022 0.609741 -0.093872 0.740051 0.267700 1445642022 0.609741 -0.093872 0.740051 0.267700 1445642022 0.609741 -0.093872 0.740051 0.267700 1445642022 0.609741 -0.093872 0.740051 0.267700 1445642022 0.609741 -0.093872 0.740051 0.267700 1445642022 0.586060 -0.151062 0.733337 0.309631 1445642022 0.586060 -0.151062 0.733337 0.309631 1445642022 0.586060 -0.151062 0.733337 0.309631 1445642022 0.586060 -0.151062 0.733337 0.309631 1445642022 0.586060 -0.151062 0.733337 0.309631 1445642022 0.586060 -0.151062 0.733337 0.309631 1445642022 0.557861 -0.214478 0.719910 0.352783 1445642022 0.557861 -0.214478 0.719910 0.352783 1445642022 0.557861 -0.214478 0.719910 0.352783 1445642022 0.557861 -0.214478 0.719910 0.352783 1445642022 0.557861 -0.214478 0.719910 0.352783 1445642022 0.557861 -0.214478 0.719910 0.352783 1445642022 0.527710 -0.279724 0.698486 0.394043 1445642022 0.527710 -0.279724 0.698486 0.394043 1445642022 0.527710 -0.279724 0.698486 0.394043 1445642022 0.527710 -0.279724 0.698486 0.394043 1445642022 0.527710 -0.279724 0.698486 0.394043 1445642022 0.527710 -0.279724 0.698486 0.394043 1445642022 0.496338 -0.341980 0.671997 0.430176 1445642022 0.496338 -0.341980 0.671997 0.430176 1445642022 0.496338 -0.341980 0.671997 0.430176 1445642022 0.496338 -0.341980 0.671997 0.430176 1445642022 0.496338 -0.341980 0.671997 0.430176 1445642022 0.496338 -0.341980 0.671997 0.430176 1445642022 0.470215 -0.399902 0.642517 0.453979 1445642022 0.470215 -0.399902 0.642517 0.453979 1445642022 0.470215 -0.399902 0.642517 0.453979 1445642022 0.470215 -0.399902 0.642517 0.453979 1445642022 0.470215 -0.399902 0.642517 0.453979 1445642022 0.457092 -0.441589 0.616272 0.464966 1445642022 0.457092 -0.441589 0.616272 0.464966 1445642022 0.457092 -0.441589 0.616272 0.464966 1445642022 0.457092 -0.441589 0.616272 0.464966 1445642022 0.457092 -0.441589 0.616272 0.464966 1445642022 0.457092 -0.441589 0.616272 0.464966 1445642022 0.457092 -0.441589 0.616272 0.464966 1445642022 0.462036 -0.460938 0.599548 0.463135 1445642022 0.462036 -0.460938 0.599548 0.463135 1445642022 0.462036 -0.460938 0.599548 0.463135 1445642022 0.462036 -0.460938 0.599548 0.463135 1445642022 0.462036 -0.460938 0.599548 0.463135 1445642022 0.462036 -0.460938 0.599548 0.463135 1445642022 0.481934 -0.455933 0.599792 0.447266 1445642022 0.481934 -0.455933 0.599792 0.447266 1445642022 0.481934 -0.455933 0.599792 0.447266 1445642022 0.481934 -0.455933 0.599792 0.447266 1445642022 0.481934 -0.455933 0.599792 0.447266 1445642022 0.481934 -0.455933 0.599792 0.447266 1445642022 0.511902 -0.430420 0.614746 0.418030 1445642022 0.511902 -0.430420 0.614746 0.418030 1445642022 0.511902 -0.430420 0.614746 0.418030 1445642022 0.511902 -0.430420 0.614746 0.418030 1445642022 0.511902 -0.430420 0.614746 0.418030 1445642022 0.511902 -0.430420 0.614746 0.418030 1445642022 0.549744 -0.378601 0.644348 0.373047 1445642022 0.549744 -0.378601 0.644348 0.373047 1445642022 0.549744 -0.378601 0.644348 0.373047 1445642022 0.549744 -0.378601 0.644348 0.373047 1445642022 0.549744 -0.378601 0.644348 0.373047 1445642022 0.549744 -0.378601 0.644348 0.373047 1445642022 0.586121 -0.306702 0.679749 0.316711 1445642022 0.586121 -0.306702 0.679749 0.316711 1445642022 0.586121 -0.306702 0.679749 0.316711 1445642022 0.586121 -0.306702 0.679749 0.316711 1445642022 0.586121 -0.306702 0.679749 0.316711 1445642022 0.586121 -0.306702 0.679749 0.316711 1445642022 0.617615 -0.221680 0.711060 0.252502 1445642022 0.617615 -0.221680 0.711060 0.252502 1445642022 0.617615 -0.221680 0.711060 0.252502 1445642022 0.617615 -0.221680 0.711060 0.252502 1445642022 0.617615 -0.221680 0.711060 0.252502 1445642022 0.641541 -0.124084 0.735657 0.178345 1445642022 0.641541 -0.124084 0.735657 0.178345 1445642022 0.641541 -0.124084 0.735657 0.178345 1445642022 0.641541 -0.124084 0.735657 0.178345 1445642022 0.641541 -0.124084 0.735657 0.178345 1445642022 0.641541 -0.124084 0.735657 0.178345 1445642022 0.641541 -0.124084 0.735657 0.178345 1445642022 0.654114 -0.015320 0.749695 0.098633 1445642022 0.654114 -0.015320 0.749695 0.098633 1445642022 0.654114 -0.015320 0.749695 0.098633 1445642022 0.654114 -0.015320 0.749695 0.098633 1445642022 0.654114 -0.015320 0.749695 0.098633 1445642022 0.654114 -0.015320 0.749695 0.098633 1445642022 0.653748 0.096924 0.750183 0.020020 1445642022 0.653748 0.096924 0.750183 0.020020 1445642022 0.653748 0.096924 0.750183 0.020020 1445642022 0.653748 0.096924 0.750183 0.020020 1445642022 0.653748 0.096924 0.750183 0.020020 1445642022 0.653748 0.096924 0.750183 0.020020 1445642022 0.648132 0.208679 0.730469 -0.051819 1445642022 0.648132 0.208679 0.730469 -0.051819 1445642022 0.648132 0.208679 0.730469 -0.051819 1445642022 0.648132 0.208679 0.730469 -0.051819 1445642022 0.648132 0.208679 0.730469 -0.051819 1445642022 0.648132 0.208679 0.730469 -0.051819 1445642022 0.639221 0.319641 0.690308 -0.112549 1445642022 0.639221 0.319641 0.690308 -0.112549 1445642022 0.639221 0.319641 0.690308 -0.112549 1445642022 0.639221 0.319641 0.690308 -0.112549 1445642023 0.639221 0.319641 0.690308 -0.112549 1445642023 0.639221 0.319641 0.690308 -0.112549 1445642023 0.639221 0.319641 0.690308 -0.112549 1445642023 0.632874 0.410034 0.638489 -0.153564 1445642023 0.632874 0.410034 0.638489 -0.153564 1445642023 0.632874 0.410034 0.638489 -0.153564 1445642023 0.632874 0.410034 0.638489 -0.153564 1445642023 0.632874 0.410034 0.638489 -0.153564 1445642023 0.632874 0.410034 0.638489 -0.153564 1445642023 0.621643 0.469299 0.602966 -0.172119 1445642023 0.621643 0.469299 0.602966 -0.172119 1445642023 0.621643 0.469299 0.602966 -0.172119 1445642023 0.621643 0.469299 0.602966 -0.172119 1445642023 0.621643 0.469299 0.602966 -0.172119 1445642023 0.621643 0.469299 0.602966 -0.172119 1445642023 0.621643 0.469299 0.602966 -0.172119 1445642023 0.631287 0.480896 0.584839 -0.167664 1445642023 0.631287 0.480896 0.584839 -0.167664 1445642023 0.631287 0.480896 0.584839 -0.167664 1445642023 0.631287 0.480896 0.584839 -0.167664 1445642023 0.631287 0.480896 0.584839 -0.167664 1445642023 0.631287 0.480896 0.584839 -0.167664 1445642023 0.649719 0.451355 0.595215 -0.140503 1445642023 0.649719 0.451355 0.595215 -0.140503 1445642023 0.649719 0.451355 0.595215 -0.140503 1445642023 0.649719 0.451355 0.595215 -0.140503 1445642023 0.649719 0.451355 0.595215 -0.140503 1445642023 0.649719 0.451355 0.595215 -0.140503 1445642023 0.668213 0.394897 0.623474 -0.093506 1445642023 0.668213 0.394897 0.623474 -0.093506 1445642023 0.668213 0.394897 0.623474 -0.093506 1445642023 0.668213 0.394897 0.623474 -0.093506 1445642023 0.668213 0.394897 0.623474 -0.093506 1445642023 0.668213 0.394897 0.623474 -0.093506 1445642023 0.668213 0.394897 0.623474 -0.093506 1445642023 0.680481 0.319153 0.658875 -0.029236 1445642023 0.680481 0.319153 0.658875 -0.029236 1445642023 0.680481 0.319153 0.658875 -0.029236 1445642023 0.680481 0.319153 0.658875 -0.029236 1445642023 0.680481 0.319153 0.658875 -0.029236 1445642023 0.680481 0.319153 0.658875 -0.029236 1445642023 0.681152 0.233093 0.692810 0.040588 1445642023 0.681152 0.233093 0.692810 0.040588 1445642023 0.681152 0.233093 0.692810 0.040588 1445642023 0.681152 0.233093 0.692810 0.040588 1445642023 0.681152 0.233093 0.692810 0.040588 1445642023 0.681152 0.233093 0.692810 0.040588 1445642023 0.681152 0.233093 0.692810 0.040588 1445642023 0.672119 0.140198 0.717712 0.115845 1445642023 0.672119 0.140198 0.717712 0.115845 1445642023 0.672119 0.140198 0.717712 0.115845 1445642023 0.672119 0.140198 0.717712 0.115845 1445642023 0.672119 0.140198 0.717712 0.115845 1445642023 0.672119 0.140198 0.717712 0.115845 1445642023 0.654297 0.044006 0.730103 0.191833 1445642023 0.654297 0.044006 0.730103 0.191833 1445642023 0.654297 0.044006 0.730103 0.191833 1445642023 0.654297 0.044006 0.730103 0.191833 1445642023 0.654297 0.044006 0.730103 0.191833 1445642023 0.654297 0.044006 0.730103 0.191833 1445642023 0.654297 0.044006 0.730103 0.191833 1445642023 0.628052 -0.051270 0.729492 0.265930 1445642023 0.628052 -0.051270 0.729492 0.265930 1445642023 0.628052 -0.051270 0.729492 0.265930 1445642023 0.628052 -0.051270 0.729492 0.265930 1445642023 0.628052 -0.051270 0.729492 0.265930 1445642023 0.596130 -0.144470 0.716248 0.332703 1445642023 0.596130 -0.144470 0.716248 0.332703 1445642023 0.596130 -0.144470 0.716248 0.332703 1445642023 0.596130 -0.144470 0.716248 0.332703 1445642023 0.596130 -0.144470 0.716248 0.332703 1445642023 0.561707 -0.234375 0.690979 0.389893 1445642023 0.561707 -0.234375 0.690979 0.389893 1445642023 0.561707 -0.234375 0.690979 0.389893 1445642023 0.561707 -0.234375 0.690979 0.389893 1445642023 0.561707 -0.234375 0.690979 0.389893 1445642023 0.561707 -0.234375 0.690979 0.389893 1445642023 0.561707 -0.234375 0.690979 0.389893 1445642023 0.529846 -0.319153 0.654358 0.434875 1445642023 0.529846 -0.319153 0.654358 0.434875 1445642023 0.529846 -0.319153 0.654358 0.434875 1445642023 0.529846 -0.319153 0.654358 0.434875 1445642023 0.529846 -0.319153 0.654358 0.434875 1445642023 0.529846 -0.319153 0.654358 0.434875 1445642023 0.509216 -0.378845 0.622192 0.458252 1445642023 0.509216 -0.378845 0.622192 0.458252 1445642023 0.509216 -0.378845 0.622192 0.458252 1445642023 0.509216 -0.378845 0.622192 0.458252 1445642023 0.509216 -0.378845 0.622192 0.458252 1445642023 0.509216 -0.378845 0.622192 0.458252 1445642023 0.505188 -0.403076 0.612305 0.455322 1445642023 0.505188 -0.403076 0.612305 0.455322 1445642023 0.505188 -0.403076 0.612305 0.455322 1445642023 0.505188 -0.403076 0.612305 0.455322 1445642023 0.505188 -0.403076 0.612305 0.455322 1445642023 0.505188 -0.403076 0.612305 0.455322 1445642023 0.518555 -0.393860 0.623108 0.433167 1445642023 0.518555 -0.393860 0.623108 0.433167 1445642023 0.518555 -0.393860 0.623108 0.433167 1445642023 0.518555 -0.393860 0.623108 0.433167 1445642023 0.518555 -0.393860 0.623108 0.433167 1445642023 0.518555 -0.393860 0.623108 0.433167 1445642023 0.542358 -0.362366 0.646057 0.396301 1445642023 0.542358 -0.362366 0.646057 0.396301 1445642023 0.542358 -0.362366 0.646057 0.396301 1445642023 0.542358 -0.362366 0.646057 0.396301 1445642023 0.542358 -0.362366 0.646057 0.396301 1445642023 0.542358 -0.362366 0.646057 0.396301 1445642023 0.570618 -0.310486 0.677002 0.345764 1445642023 0.570618 -0.310486 0.677002 0.345764 1445642023 0.570618 -0.310486 0.677002 0.345764 1445642023 0.570618 -0.310486 0.677002 0.345764 1445642023 0.570618 -0.310486 0.677002 0.345764 1445642024 0.570618 -0.310486 0.677002 0.345764 1445642024 0.570618 -0.310486 0.677002 0.345764 1445642024 0.596130 -0.238647 0.711792 0.284546 1445642024 0.596130 -0.238647 0.711792 0.284546 1445642024 0.596130 -0.238647 0.711792 0.284546 1445642024 0.596130 -0.238647 0.711792 0.284546 1445642024 0.596130 -0.238647 0.711792 0.284546 1445642024 0.596130 -0.238647 0.711792 0.284546 1445642024 0.618591 -0.146545 0.742004 0.212585 1445642024 0.618591 -0.146545 0.742004 0.212585 1445642024 0.618591 -0.146545 0.742004 0.212585 1445642024 0.618591 -0.146545 0.742004 0.212585 1445642024 0.618591 -0.146545 0.742004 0.212585 1445642024 0.618591 -0.146545 0.742004 0.212585 1445642024 0.632813 -0.042603 0.760803 0.137085 1445642024 0.632813 -0.042603 0.760803 0.137085 1445642024 0.632813 -0.042603 0.760803 0.137085 1445642024 0.632813 -0.042603 0.760803 0.137085 1445642024 0.632813 -0.042603 0.760803 0.137085 1445642024 0.632813 -0.042603 0.760803 0.137085 1445642024 0.636536 0.062683 0.766113 0.061829 1445642024 0.636536 0.062683 0.766113 0.061829 1445642024 0.636536 0.062683 0.766113 0.061829 1445642024 0.636536 0.062683 0.766113 0.061829 1445642024 0.636536 0.062683 0.766113 0.061829 1445642024 0.636536 0.062683 0.766113 0.061829 1445642024 0.632202 0.165833 0.756714 -0.011169 1445642024 0.632202 0.165833 0.756714 -0.011169 1445642024 0.632202 0.165833 0.756714 -0.011169 1445642024 0.632202 0.165833 0.756714 -0.011169 1445642024 0.632202 0.165833 0.756714 -0.011169 1445642024 0.632202 0.165833 0.756714 -0.011169 1445642024 0.625183 0.259888 0.731995 -0.075562 1445642024 0.625183 0.259888 0.731995 -0.075562 1445642024 0.625183 0.259888 0.731995 -0.075562 1445642024 0.625183 0.259888 0.731995 -0.075562 1445642024 0.625183 0.259888 0.731995 -0.075562 1445642024 0.625183 0.259888 0.731995 -0.075562 1445642024 0.616943 0.335938 0.700378 -0.125977 1445642024 0.616943 0.335938 0.700378 -0.125977 1445642024 0.616943 0.335938 0.700378 -0.125977 1445642024 0.616943 0.335938 0.700378 -0.125977 1445642024 0.616943 0.335938 0.700378 -0.125977 1445642024 0.616943 0.335938 0.700378 -0.125977 1445642024 0.610718 0.395691 0.665771 -0.164734 1445642024 0.610718 0.395691 0.665771 -0.164734 1445642024 0.610718 0.395691 0.665771 -0.164734 1445642024 0.610718 0.395691 0.665771 -0.164734 1445642024 0.610718 0.395691 0.665771 -0.164734 1445642024 0.610718 0.395691 0.665771 -0.164734 1445642024 0.609619 0.442566 0.630310 -0.187500 1445642024 0.609619 0.442566 0.630310 -0.187500 1445642024 0.609619 0.442566 0.630310 -0.187500 1445642024 0.609619 0.442566 0.630310 -0.187500 1445642024 0.609619 0.442566 0.630310 -0.187500 1445642024 0.609619 0.442566 0.630310 -0.187500 1445642024 0.614807 0.469543 0.603394 -0.193298 1445642024 0.614807 0.469543 0.603394 -0.193298 1445642024 0.614807 0.469543 0.603394 -0.193298 1445642024 0.614807 0.469543 0.603394 -0.193298 1445642024 0.614807 0.469543 0.603394 -0.193298 1445642024 0.614807 0.469543 0.603394 -0.193298 1445642024 0.625427 0.469604 0.596191 -0.181091 1445642024 0.625427 0.469604 0.596191 -0.181091 1445642024 0.625427 0.469604 0.596191 -0.181091 1445642024 0.625427 0.469604 0.596191 -0.181091 1445642024 0.625427 0.469604 0.596191 -0.181091 1445642024 0.625427 0.469604 0.596191 -0.181091 1445642024 0.639526 0.438782 0.613525 -0.148010 1445642024 0.639526 0.438782 0.613525 -0.148010 1445642024 0.639526 0.438782 0.613525 -0.148010 1445642024 0.639526 0.438782 0.613525 -0.148010 1445642024 0.639526 0.438782 0.613525 -0.148010 1445642024 0.639526 0.438782 0.613525 -0.148010 1445642024 0.653564 0.384705 0.644104 -0.099182 1445642024 0.653564 0.384705 0.644104 -0.099182 1445642024 0.653564 0.384705 0.644104 -0.099182 1445642024 0.653564 0.384705 0.644104 -0.099182 1445642024 0.653564 0.384705 0.644104 -0.099182 1445642024 0.653564 0.384705 0.644104 -0.099182 1445642024 0.664001 0.318970 0.674988 -0.040222 1445642024 0.664001 0.318970 0.674988 -0.040222 1445642024 0.664001 0.318970 0.674988 -0.040222 1445642024 0.664001 0.318970 0.674988 -0.040222 1445642024 0.664001 0.318970 0.674988 -0.040222 1445642024 0.664001 0.318970 0.674988 -0.040222 1445642024 0.664001 0.318970 0.674988 -0.040222 1445642024 0.668396 0.246521 0.701233 0.025452 1445642024 0.668396 0.246521 0.701233 0.025452 1445642024 0.668396 0.246521 0.701233 0.025452 1445642024 0.668396 0.246521 0.701233 0.025452 1445642024 0.665405 0.170715 0.720459 0.094299 1445642024 0.665405 0.170715 0.720459 0.094299 1445642024 0.665405 0.170715 0.720459 0.094299 1445642024 0.665405 0.170715 0.720459 0.094299 1445642024 0.665405 0.170715 0.720459 0.094299 1445642024 0.665405 0.170715 0.720459 0.094299 1445642024 0.655334 0.089050 0.732117 0.162781 1445642024 0.655334 0.089050 0.732117 0.162781 1445642024 0.655334 0.089050 0.732117 0.162781 1445642024 0.655334 0.089050 0.732117 0.162781 1445642024 0.655334 0.089050 0.732117 0.162781 1445642024 0.655334 0.089050 0.732117 0.162781 1445642024 0.636780 0.001831 0.736145 0.229065 1445642024 0.636780 0.001831 0.736145 0.229065 1445642024 0.636780 0.001831 0.736145 0.229065 1445642024 0.636780 0.001831 0.736145 0.229065 1445642024 0.636780 0.001831 0.736145 0.229065 1445642024 0.636780 0.001831 0.736145 0.229065 1445642025 0.611755 -0.086365 0.729370 0.293579 1445642025 0.611755 -0.086365 0.729370 0.293579 1445642025 0.611755 -0.086365 0.729370 0.293579 1445642025 0.611755 -0.086365 0.729370 0.293579 1445642025 0.611755 -0.086365 0.729370 0.293579 1445642025 0.611755 -0.086365 0.729370 0.293579 1445642025 0.583374 -0.163025 0.715210 0.348572 1445642025 0.583374 -0.163025 0.715210 0.348572 1445642025 0.583374 -0.163025 0.715210 0.348572 1445642025 0.583374 -0.163025 0.715210 0.348572 1445642025 0.583374 -0.163025 0.715210 0.348572 1445642025 0.583374 -0.163025 0.715210 0.348572 1445642025 0.554443 -0.229736 0.699524 0.387756 1445642025 0.554443 -0.229736 0.699524 0.387756 1445642025 0.554443 -0.229736 0.699524 0.387756 1445642025 0.554443 -0.229736 0.699524 0.387756 1445642025 0.554443 -0.229736 0.699524 0.387756 1445642025 0.554443 -0.229736 0.699524 0.387756 1445642025 0.526367 -0.300293 0.673462 0.423218 1445642025 0.526367 -0.300293 0.673462 0.423218 1445642025 0.526367 -0.300293 0.673462 0.423218 1445642025 0.526367 -0.300293 0.673462 0.423218 1445642025 0.526367 -0.300293 0.673462 0.423218 1445642025 0.526367 -0.300293 0.673462 0.423218 1445642025 0.503906 -0.362427 0.644165 0.446899 1445642025 0.503906 -0.362427 0.644165 0.446899 1445642025 0.503906 -0.362427 0.644165 0.446899 1445642025 0.503906 -0.362427 0.644165 0.446899 1445642025 0.503906 -0.362427 0.644165 0.446899 1445642025 0.503906 -0.362427 0.644165 0.446899 1445642025 0.494690 -0.398438 0.623718 0.455444 1445642025 0.494690 -0.398438 0.623718 0.455444 1445642025 0.494690 -0.398438 0.623718 0.455444 1445642025 0.494690 -0.398438 0.623718 0.455444 1445642025 0.494690 -0.398438 0.623718 0.455444 1445642025 0.494690 -0.398438 0.623718 0.455444 1445642025 0.492554 -0.415222 0.614014 0.455933 1445642025 0.492554 -0.415222 0.614014 0.455933 1445642025 0.492554 -0.415222 0.614014 0.455933 1445642025 0.492554 -0.415222 0.614014 0.455933 1445642025 0.492554 -0.415222 0.614014 0.455933 1445642025 0.492554 -0.415222 0.614014 0.455933 1445642025 0.504822 -0.409363 0.618286 0.441895 1445642025 0.504822 -0.409363 0.618286 0.441895 1445642025 0.504822 -0.409363 0.618286 0.441895 1445642025 0.504822 -0.409363 0.618286 0.441895 1445642025 0.504822 -0.409363 0.618286 0.441895 1445642025 0.504822 -0.409363 0.618286 0.441895 1445642025 0.504822 -0.409363 0.618286 0.441895 1445642025 0.527771 -0.384094 0.635681 0.412048 1445642025 0.527771 -0.384094 0.635681 0.412048 1445642025 0.527771 -0.384094 0.635681 0.412048 1445642025 0.527771 -0.384094 0.635681 0.412048 1445642025 0.527771 -0.384094 0.635681 0.412048 1445642025 0.527771 -0.384094 0.635681 0.412048 1445642025 0.558716 -0.333679 0.664429 0.367371 1445642025 0.558716 -0.333679 0.664429 0.367371 1445642025 0.558716 -0.333679 0.664429 0.367371 1445642025 0.558716 -0.333679 0.664429 0.367371 1445642025 0.558716 -0.333679 0.664429 0.367371 1445642025 0.558716 -0.333679 0.664429 0.367371 1445642025 0.588501 -0.264160 0.696228 0.314758 1445642025 0.588501 -0.264160 0.696228 0.314758 1445642025 0.588501 -0.264160 0.696228 0.314758 1445642025 0.588501 -0.264160 0.696228 0.314758 1445642025 0.588501 -0.264160 0.696228 0.314758 1445642025 0.588501 -0.264160 0.696228 0.314758 1445642025 0.612244 -0.186035 0.723572 0.258667 1445642025 0.612244 -0.186035 0.723572 0.258667 1445642025 0.612244 -0.186035 0.723572 0.258667 1445642025 0.612244 -0.186035 0.723572 0.258667 1445642025 0.612244 -0.186035 0.723572 0.258667 1445642025 0.612244 -0.186035 0.723572 0.258667 1445642025 0.631226 -0.098022 0.744202 0.195068 1445642025 0.631226 -0.098022 0.744202 0.195068 1445642025 0.631226 -0.098022 0.744202 0.195068 1445642025 0.631226 -0.098022 0.744202 0.195068 1445642025 0.631226 -0.098022 0.744202 0.195068 1445642025 0.631226 -0.098022 0.744202 0.195068 1445642025 0.642883 -0.000671 0.755798 0.123901 1445642025 0.642883 -0.000671 0.755798 0.123901 1445642025 0.642883 -0.000671 0.755798 0.123901 1445642025 0.642883 -0.000671 0.755798 0.123901 1445642025 0.642883 -0.000671 0.755798 0.123901 1445642025 0.642883 -0.000671 0.755798 0.123901 1445642025 0.645752 0.098022 0.755310 0.052368 1445642025 0.645752 0.098022 0.755310 0.052368 1445642025 0.645752 0.098022 0.755310 0.052368 1445642025 0.645752 0.098022 0.755310 0.052368 1445642025 0.645752 0.098022 0.755310 0.052368 1445642025 0.637024 0.198425 0.744568 -0.017944 1445642025 0.637024 0.198425 0.744568 -0.017944 1445642025 0.637024 0.198425 0.744568 -0.017944 1445642025 0.637024 0.198425 0.744568 -0.017944 1445642025 0.637024 0.198425 0.744568 -0.017944 1445642025 0.637024 0.198425 0.744568 -0.017944 1445642025 0.637024 0.198425 0.744568 -0.017944 1445642025 0.621704 0.299500 0.718628 -0.084839 1445642025 0.621704 0.299500 0.718628 -0.084839 1445642025 0.621704 0.299500 0.718628 -0.084839 1445642025 0.621704 0.299500 0.718628 -0.084839 1445642025 0.621704 0.299500 0.718628 -0.084839 1445642025 0.621704 0.299500 0.718628 -0.084839 1445642025 0.606750 0.384399 0.682190 -0.136414 1445642025 0.606750 0.384399 0.682190 -0.136414 1445642025 0.606750 0.384399 0.682190 -0.136414 1445642025 0.606750 0.384399 0.682190 -0.136414 1445642025 0.606750 0.384399 0.682190 -0.136414 1445642025 0.606750 0.384399 0.682190 -0.136414 1445642026 0.598328 0.440186 0.649963 -0.160400 1445642026 0.598328 0.440186 0.649963 -0.160400 1445642026 0.598328 0.440186 0.649963 -0.160400 1445642026 0.598328 0.440186 0.649963 -0.160400 1445642026 0.598328 0.440186 0.649963 -0.160400 1445642026 0.598328 0.440186 0.649963 -0.160400 1445642026 0.596008 0.470154 0.629700 -0.164734 1445642026 0.596008 0.470154 0.629700 -0.164734 1445642026 0.596008 0.470154 0.629700 -0.164734 1445642026 0.596008 0.470154 0.629700 -0.164734 1445642026 0.596008 0.470154 0.629700 -0.164734 1445642026 0.596008 0.470154 0.629700 -0.164734 1445642026 0.603577 0.475342 0.622559 -0.148499 1445642026 0.603577 0.475342 0.622559 -0.148499 1445642026 0.603577 0.475342 0.622559 -0.148499 1445642026 0.603577 0.475342 0.622559 -0.148499 1445642026 0.603577 0.475342 0.622559 -0.148499 1445642026 0.618347 0.445435 0.637939 -0.110474 1445642026 0.618347 0.445435 0.637939 -0.110474 1445642026 0.618347 0.445435 0.637939 -0.110474 1445642026 0.618347 0.445435 0.637939 -0.110474 1445642026 0.618347 0.445435 0.637939 -0.110474 1445642026 0.618347 0.445435 0.637939 -0.110474 1445642026 0.618347 0.445435 0.637939 -0.110474 1445642026 0.634277 0.388733 0.665710 -0.057678 1445642026 0.634277 0.388733 0.665710 -0.057678 1445642026 0.634277 0.388733 0.665710 -0.057678 1445642026 0.634277 0.388733 0.665710 -0.057678 1445642026 0.634277 0.388733 0.665710 -0.057678 1445642026 0.634277 0.388733 0.665710 -0.057678 1445642026 0.645325 0.310547 0.697815 0.009155 1445642026 0.645325 0.310547 0.697815 0.009155 1445642026 0.645325 0.310547 0.697815 0.009155 1445642026 0.645325 0.310547 0.697815 0.009155 1445642026 0.645325 0.310547 0.697815 0.009155 1445642026 0.645325 0.310547 0.697815 0.009155 1445642026 0.645874 0.218872 0.726624 0.082581 1445642026 0.645874 0.218872 0.726624 0.082581 1445642026 0.645874 0.218872 0.726624 0.082581 1445642026 0.645874 0.218872 0.726624 0.082581 1445642026 0.645874 0.218872 0.726624 0.082581 1445642026 0.645874 0.218872 0.726624 0.082581 1445642026 0.638062 0.124878 0.743713 0.155090 1445642026 0.638062 0.124878 0.743713 0.155090 1445642026 0.638062 0.124878 0.743713 0.155090 1445642026 0.638062 0.124878 0.743713 0.155090 1445642026 0.638062 0.124878 0.743713 0.155090 1445642026 0.638062 0.124878 0.743713 0.155090 1445642026 0.638062 0.124878 0.743713 0.155090 1445642026 0.623047 0.034668 0.748230 0.225037 1445642026 0.623047 0.034668 0.748230 0.225037 1445642026 0.623047 0.034668 0.748230 0.225037 1445642026 0.623047 0.034668 0.748230 0.225037 1445642026 0.623047 0.034668 0.748230 0.225037 1445642026 0.623047 0.034668 0.748230 0.225037 1445642026 0.602722 -0.052246 0.742004 0.288696 1445642026 0.602722 -0.052246 0.742004 0.288696 1445642026 0.602722 -0.052246 0.742004 0.288696 1445642026 0.602722 -0.052246 0.742004 0.288696 1445642026 0.602722 -0.052246 0.742004 0.288696 1445642026 0.602722 -0.052246 0.742004 0.288696 1445642026 0.602722 -0.052246 0.742004 0.288696 1445642026 0.581299 -0.121216 0.729736 0.338806 1445642026 0.581299 -0.121216 0.729736 0.338806 1445642026 0.581299 -0.121216 0.729736 0.338806 1445642026 0.581299 -0.121216 0.729736 0.338806 1445642026 0.581299 -0.121216 0.729736 0.338806 1445642026 0.581299 -0.121216 0.729736 0.338806 1445642026 0.551697 -0.192322 0.714600 0.384583 1445642026 0.551697 -0.192322 0.714600 0.384583 1445642026 0.551697 -0.192322 0.714600 0.384583 1445642026 0.551697 -0.192322 0.714600 0.384583 1445642026 0.551697 -0.192322 0.714600 0.384583 1445642026 0.551697 -0.192322 0.714600 0.384583 1445642026 0.519958 -0.272095 0.691711 0.420837 1445642026 0.519958 -0.272095 0.691711 0.420837 1445642026 0.519958 -0.272095 0.691711 0.420837 1445642026 0.519958 -0.272095 0.691711 0.420837 1445642026 0.519958 -0.272095 0.691711 0.420837 1445642026 0.519958 -0.272095 0.691711 0.420837 1445642026 0.519958 -0.272095 0.691711 0.420837 1445642026 0.496033 -0.337952 0.665344 0.443787 1445642026 0.496033 -0.337952 0.665344 0.443787 1445642026 0.496033 -0.337952 0.665344 0.443787 1445642026 0.496033 -0.337952 0.665344 0.443787 1445642026 0.496033 -0.337952 0.665344 0.443787 1445642026 0.496033 -0.337952 0.665344 0.443787 1445642026 0.484009 -0.379639 0.645020 0.453369 1445642026 0.484009 -0.379639 0.645020 0.453369 1445642026 0.484009 -0.379639 0.645020 0.453369 1445642026 0.484009 -0.379639 0.645020 0.453369 1445642026 0.484009 -0.379639 0.645020 0.453369 1445642026 0.484009 -0.379639 0.645020 0.453369 1445642026 0.487366 -0.392944 0.638916 0.446960 1445642026 0.487366 -0.392944 0.638916 0.446960 1445642026 0.487366 -0.392944 0.638916 0.446960 1445642026 0.487366 -0.392944 0.638916 0.446960 1445642026 0.487366 -0.392944 0.638916 0.446960 1445642026 0.487366 -0.392944 0.638916 0.446960 1445642026 0.504211 -0.382507 0.646912 0.425354 1445642026 0.504211 -0.382507 0.646912 0.425354 1445642026 0.504211 -0.382507 0.646912 0.425354 1445642026 0.504211 -0.382507 0.646912 0.425354 1445642026 0.504211 -0.382507 0.646912 0.425354 1445642026 0.504211 -0.382507 0.646912 0.425354 1445642026 0.529663 -0.348694 0.667358 0.390442 1445642026 0.529663 -0.348694 0.667358 0.390442 1445642026 0.529663 -0.348694 0.667358 0.390442 1445642026 0.529663 -0.348694 0.667358 0.390442 1445642026 0.529663 -0.348694 0.667358 0.390442 1445642026 0.529663 -0.348694 0.667358 0.390442 1445642026 0.558838 -0.293945 0.694580 0.344543 1445642027 0.558838 -0.293945 0.694580 0.344543 1445642027 0.558838 -0.293945 0.694580 0.344543 1445642027 0.558838 -0.293945 0.694580 0.344543 1445642027 0.558838 -0.293945 0.694580 0.344543 1445642027 0.558838 -0.293945 0.694580 0.344543 1445642027 0.585449 -0.224182 0.723816 0.288147 1445642027 0.585449 -0.224182 0.723816 0.288147 1445642027 0.585449 -0.224182 0.723816 0.288147 1445642027 0.585449 -0.224182 0.723816 0.288147 1445642027 0.585449 -0.224182 0.723816 0.288147 1445642027 0.585449 -0.224182 0.723816 0.288147 1445642027 0.609741 -0.139099 0.747559 0.223572 1445642027 0.609741 -0.139099 0.747559 0.223572 1445642027 0.609741 -0.139099 0.747559 0.223572 1445642027 
0.653076 0.031006 0.740356 0.155945 1445642029 0.653076 0.031006 0.740356 0.155945 1445642029 0.653076 0.031006 0.740356 0.155945 1445642029 0.635864 -0.025024 0.742859 0.207642 1445642029 0.635864 -0.025024 0.742859 0.207642 1445642029 0.635864 -0.025024 0.742859 0.207642 1445642029 0.635864 -0.025024 0.742859 0.207642 1445642029 0.635864 -0.025024 0.742859 0.207642 1445642029 0.635864 -0.025024 0.742859 0.207642 1445642029 0.635864 -0.025024 0.742859 0.207642 1445642029 0.614502 -0.085693 0.740906 0.256836 1445642029 0.614502 -0.085693 0.740906 0.256836 1445642029 0.614502 -0.085693 0.740906 0.256836 1445642029 0.614502 -0.085693 0.740906 0.256836 1445642029 0.614502 -0.085693 0.740906 0.256836 1445642029 0.614502 -0.085693 0.740906 0.256836 1445642029 0.587585 -0.152283 0.735046 0.302002 1445642029 0.587585 -0.152283 0.735046 0.302002 1445642029 0.587585 -0.152283 0.735046 0.302002 1445642029 0.587585 -0.152283 0.735046 0.302002 1445642029 0.587585 -0.152283 0.735046 0.302002 1445642029 0.587585 -0.152283 0.735046 0.302002 1445642029 0.557312 -0.222107 0.721313 0.345947 1445642029 0.557312 -0.222107 0.721313 0.345947 1445642029 0.557312 -0.222107 0.721313 0.345947 1445642029 0.557312 -0.222107 0.721313 0.345947 1445642029 0.557312 -0.222107 0.721313 0.345947 1445642029 0.557312 -0.222107 0.721313 0.345947 1445642029 0.524475 -0.294800 0.698547 0.387268 1445642029 0.524475 -0.294800 0.698547 0.387268 1445642029 0.524475 -0.294800 0.698547 0.387268 1445642029 0.524475 -0.294800 0.698547 0.387268 1445642029 0.524475 -0.294800 0.698547 0.387268 1445642029 0.524475 -0.294800 0.698547 0.387268 1445642029 0.524475 -0.294800 0.698547 0.387268 1445642029 0.498108 -0.354309 0.673279 0.415894 1445642029 0.498108 -0.354309 0.673279 0.415894 1445642029 0.498108 -0.354309 0.673279 0.415894 1445642029 0.498108 -0.354309 0.673279 0.415894 1445642029 0.498108 -0.354309 0.673279 0.415894 1445642029 0.498108 -0.354309 0.673279 0.415894 1445642029 0.477417 -0.401733 0.648193 0.436401 1445642029 0.477417 -0.401733 0.648193 0.436401 1445642029 0.477417 -0.401733 0.648193 0.436401 1445642029 0.477417 -0.401733 0.648193 0.436401 1445642029 0.477417 -0.401733 0.648193 0.436401 1445642029 0.477417 -0.401733 0.648193 0.436401 1445642029 0.468811 -0.432556 0.630249 0.442566 1445642029 0.468811 -0.432556 0.630249 0.442566 1445642029 0.468811 -0.432556 0.630249 0.442566 1445642029 0.468811 -0.432556 0.630249 0.442566 1445642029 0.468811 -0.432556 0.630249 0.442566 1445642029 0.468811 -0.432556 0.630249 0.442566 1445642029 0.479309 -0.433777 0.629639 0.430786 1445642029 0.479309 -0.433777 0.629639 0.430786 1445642029 0.479309 -0.433777 0.629639 0.430786 1445642029 0.479309 -0.433777 0.629639 0.430786 1445642029 0.479309 -0.433777 0.629639 0.430786 1445642029 0.479309 -0.433777 0.629639 0.430786 1445642029 0.503784 -0.408813 0.644104 0.405151 1445642029 0.503784 -0.408813 0.644104 0.405151 1445642029 0.503784 -0.408813 0.644104 0.405151 1445642029 0.503784 -0.408813 0.644104 0.405151 1445642029 0.503784 -0.408813 0.644104 0.405151 1445642029 0.503784 -0.408813 0.644104 0.405151 1445642029 0.503784 -0.408813 0.644104 0.405151 1445642029 0.535217 -0.365234 0.666809 0.367920 1445642029 0.535217 -0.365234 0.666809 0.367920 1445642029 0.535217 -0.365234 0.666809 0.367920 1445642029 0.535217 -0.365234 0.666809 0.367920 1445642029 0.535217 -0.365234 0.666809 0.367920 1445642029 0.535217 -0.365234 0.666809 0.367920 1445642029 0.569885 -0.301086 0.695374 0.317688 1445642029 0.569885 -0.301086 0.695374 0.317688 1445642029 0.569885 -0.301086 0.695374 0.317688 1445642029 0.569885 -0.301086 0.695374 0.317688 1445642029 0.569885 -0.301086 0.695374 0.317688 1445642029 0.569885 -0.301086 0.695374 0.317688 1445642029 0.601929 -0.221130 0.722534 0.258179 1445642029 0.601929 -0.221130 0.722534 0.258179 1445642029 0.601929 -0.221130 0.722534 0.258179 1445642029 0.601929 -0.221130 0.722534 0.258179 1445642029 0.601929 -0.221130 0.722534 0.258179 1445642029 0.601929 -0.221130 0.722534 0.258179 1445642029 0.626465 -0.129822 0.744934 0.188843 1445642029 0.626465 -0.129822 0.744934 0.188843 1445642029 0.626465 -0.129822 0.744934 0.188843 1445642029 0.626465 -0.129822 0.744934 0.188843 1445642029 0.626465 -0.129822 0.744934 0.188843 1445642029 0.626465 -0.129822 0.744934 0.188843 1445642029 0.640015 -0.028992 0.759338 0.113525 1445642029 0.640015 -0.028992 0.759338 0.113525 1445642029 0.640015 -0.028992 0.759338 0.113525 1445642029 0.640015 -0.028992 0.759338 0.113525 1445642030 0.640015 -0.028992 0.759338 0.113525 1445642030 0.640015 -0.028992 0.759338 0.113525 1445642030 0.641479 0.072327 0.762573 0.041138 1445642030 0.641479 0.072327 0.762573 0.041138 1445642030 0.641479 0.072327 0.762573 0.041138 1445642030 0.641479 0.072327 0.762573 0.041138 1445642030 0.641479 0.072327 0.762573 0.041138 1445642030 0.641479 0.072327 0.762573 0.041138 1445642030 0.641479 0.072327 0.762573 0.041138 1445642030 0.633606 0.168640 0.754578 -0.025757 1445642030 0.633606 0.168640 0.754578 -0.025757 1445642030 0.633606 0.168640 0.754578 -0.025757 1445642030 0.633606 0.168640 0.754578 -0.025757 1445642030 0.633606 0.168640 0.754578 -0.025757 1445642030 0.633606 0.168640 0.754578 -0.025757 1445642030 0.622070 0.256531 0.734802 -0.085144 1445642030 0.622070 0.256531 0.734802 -0.085144 1445642030 0.622070 0.256531 0.734802 -0.085144 1445642030 0.622070 0.256531 0.734802 -0.085144 1445642030 0.622070 0.256531 0.734802 -0.085144 1445642030 0.622070 0.256531 0.734802 -0.085144 1445642030 0.607666 0.338989 0.704163 -0.140930 1445642030 0.607666 0.338989 0.704163 -0.140930 1445642030 0.607666 0.338989 0.704163 -0.140930 1445642030 0.607666 0.338989 0.704163 -0.140930 1445642030 0.607666 0.338989 0.704163 -0.140930 1445642030 0.607666 0.338989 0.704163 -0.140930 1445642030 0.592285 0.410400 0.668518 -0.183594 1445642030 0.592285 0.410400 0.668518 -0.183594 1445642030 0.592285 0.410400 0.668518 -0.183594 1445642030 0.592285 0.410400 0.668518 -0.183594 1445642030 0.592285 0.410400 0.668518 -0.183594 1445642030 0.592285 0.410400 0.668518 -0.183594 1445642030 0.580322 0.463074 0.636719 -0.208008 1445642030 0.580322 0.463074 0.636719 -0.208008 1445642030 0.580322 0.463074 0.636719 -0.208008 1445642030 0.580322 0.463074 0.636719 -0.208008 1445642030 0.580322 0.463074 0.636719 -0.208008 1445642030 0.580322 0.463074 0.636719 -0.208008 1445642030 0.580322 0.463074 0.636719 -0.208008 1445642030 0.582458 0.479553 0.625244 -0.199341 1445642030 0.582458 0.479553 0.625244 -0.199341 1445642030 0.582458 0.479553 0.625244 -0.199341 1445642030 0.582458 0.479553 0.625244 -0.199341 1445642030 0.582458 0.479553 0.625244 -0.199341 1445642030 0.582458 0.479553 0.625244 -0.199341 1445642030 0.595764 0.455566 0.640625 -0.164368 1445642030 0.595764 0.455566 0.640625 -0.164368 1445642030 0.595764 0.455566 0.640625 -0.164368 1445642030 0.595764 0.455566 0.640625 -0.164368 1445642030 0.595764 0.455566 0.640625 -0.164368 1445642030 0.595764 0.455566 0.640625 -0.164368 1445642030 0.609436 0.410522 0.667786 -0.118469 1445642030 0.609436 0.410522 0.667786 -0.118469 1445642030 0.609436 0.410522 0.667786 -0.118469 1445642030 0.609436 0.410522 0.667786 -0.118469 1445642030 0.609436 0.410522 0.667786 -0.118469 1445642030 0.609436 0.410522 0.667786 -0.118469 1445642030 0.622192 0.348328 0.698303 -0.061523 1445642030 0.622192 0.348328 0.698303 -0.061523 1445642030 0.622192 0.348328 0.698303 -0.061523 1445642030 0.622192 0.348328 0.698303 -0.061523 1445642030 0.622192 0.348328 0.698303 -0.061523 1445642030 0.622192 0.348328 0.698303 -0.061523 1445642030 0.622192 0.348328 0.698303 -0.061523 1445642030 0.628357 0.270874 0.729126 0.006165 1445642030 0.628357 0.270874 0.729126 0.006165 1445642030 0.628357 0.270874 0.729126 0.006165 1445642030 0.628357 0.270874 0.729126 0.006165 1445642030 0.628357 0.270874 0.729126 0.006165 1445642030 0.628357 0.270874 0.729126 0.006165 1445642030 0.627869 0.180420 0.752869 0.079651 1445642030 0.627869 0.180420 0.752869 0.079651 1445642030 0.627869 0.180420 0.752869 0.079651 1445642030 0.627869 0.180420 0.752869 0.079651 1445642030 0.627869 0.180420 0.752869 0.079651 1445642030 0.627869 0.180420 0.752869 0.079651 1445642030 0.618652 0.079468 0.765625 0.157043 1445642030 0.618652 0.079468 0.765625 0.157043 1445642030 0.618652 0.079468 0.765625 0.157043 1445642030 0.618652 0.079468 0.765625 0.157043 1445642030 0.618652 0.079468 0.765625 0.157043 1445642030 0.618652 0.079468 0.765625 0.157043 1445642030 0.600708 -0.022156 0.764709 0.231873 1445642030 0.600708 -0.022156 0.764709 0.231873 1445642030 0.600708 -0.022156 0.764709 0.231873 1445642030 0.600708 -0.022156 0.764709 0.231873 1445642030 0.600708 -0.022156 0.764709 0.231873 1445642030 0.600708 -0.022156 0.764709 0.231873 1445642030 0.600708 -0.022156 0.764709 0.231873 1445642030 0.575684 -0.118408 0.752563 0.296936 1445642030 0.575684 -0.118408 0.752563 0.296936 1445642030 0.575684 -0.118408 0.752563 0.296936 1445642030 0.575684 -0.118408 0.752563 0.296936 1445642030 0.575684 -0.118408 0.752563 0.296936 1445642030 0.575684 -0.118408 0.752563 0.296936 1445642030 0.547363 -0.205872 0.731506 0.350464 1445642030 0.547363 -0.205872 0.731506 0.350464 1445642030 0.547363 -0.205872 0.731506 0.350464 1445642030 0.547363 -0.205872 0.731506 0.350464 1445642030 0.547363 -0.205872 0.731506 0.350464 1445642030 0.547363 -0.205872 0.731506 0.350464 1445642030 0.515015 -0.288879 0.703308 0.395691 1445642030 0.515015 -0.288879 0.703308 0.395691 1445642030 0.515015 -0.288879 0.703308 0.395691 1445642030 0.515015 -0.288879 0.703308 0.395691 1445642030 0.515015 -0.288879 0.703308 0.395691 1445642030 0.515015 -0.288879 0.703308 0.395691 1445642030 0.483276 -0.366882 0.667053 0.432251 1445642030 0.483276 -0.366882 0.667053 0.432251 1445642030 0.483276 -0.366882 0.667053 0.432251 1445642030 0.483276 -0.366882 0.667053 0.432251 1445642030 0.483276 -0.366882 0.667053 0.432251 1445642030 0.483276 -0.366882 0.667053 0.432251 1445642031 0.483276 -0.366882 0.667053 0.432251 1445642031 0.463501 -0.423462 0.632751 0.453186 1445642031 0.463501 -0.423462 0.632751 0.453186 1445642031 0.463501 -0.423462 0.632751 0.453186 1445642031 0.463501 -0.423462 0.632751 0.453186 1445642031 0.463501 -0.423462 0.632751 0.453186 1445642031 0.463501 -0.423462 0.632751 0.453186 1445642031 0.458313 -0.453491 0.612061 0.457825 1445642031 0.458313 -0.453491 0.612061 0.457825 1445642031 0.458313 -0.453491 0.612061 0.457825 1445642031 0.458313 -0.453491 0.612061 0.457825 1445642031 0.458313 -0.453491 0.612061 0.457825 1445642031 0.458313 -0.453491 0.612061 0.457825 1445642031 0.458313 -0.453491 0.612061 0.457825 1445642031 0.470581 -0.453247 0.612122 0.445435 1445642031 0.470581 -0.453247 0.612122 0.445435 1445642031 0.470581 -0.453247 0.612122 0.445435 1445642031 0.470581 -0.453247 0.612122 0.445435 1445642031 0.470581 -0.453247 0.612122 0.445435 1445642031 0.470581 -0.453247 0.612122 0.445435 1445642031 0.495056 -0.428955 0.629211 0.418274 1445642031 0.495056 -0.428955 0.629211 0.418274 1445642031 0.495056 -0.428955 0.629211 0.418274 1445642031 0.495056 -0.428955 0.629211 0.418274 1445642031 0.495056 -0.428955 0.629211 0.418274 1445642031 0.527405 -0.381836 0.658997 0.376404 1445642031 0.527405 -0.381836 0.658997 0.376404 1445642031 0.527405 -0.381836 0.658997 0.376404 1445642031 0.527405 -0.381836 0.658997 0.376404 1445642031 0.527405 -0.381836 0.658997 0.376404 1445642031 0.527405 -0.381836 0.658997 0.376404 1445642031 0.527405 -0.381836 0.658997 0.376404 1445642031 0.560120 -0.316162 0.694031 0.323242 1445642031 0.560120 -0.316162 0.694031 0.323242 1445642031 0.560120 -0.316162 0.694031 0.323242 1445642031 0.560120 -0.316162 0.694031 0.323242 1445642031 0.560120 -0.316162 0.694031 0.323242 1445642031 0.589600 -0.235168 0.727112 0.261292 1445642031 0.589600 -0.235168 0.727112 0.261292 1445642031 0.589600 -0.235168 0.727112 0.261292 1445642031 0.589600 -0.235168 0.727112 0.261292 1445642031 0.589600 -0.235168 0.727112 0.261292 1445642031 0.589600 -0.235168 0.727112 0.261292 1445642031 0.611694 -0.142700 0.753906 0.192505 1445642031 0.611694 -0.142700 0.753906 0.192505 1445642031 0.611694 -0.142700 0.753906 0.192505 1445642031 0.611694 -0.142700 0.753906 0.192505 1445642031 0.611694 -0.142700 0.753906 0.192505 1445642031 0.611694 -0.142700 0.753906 0.192505 1445642031 0.611694 -0.142700 0.753906 0.192505 1445642031 0.624695 -0.043152 0.770569 0.118408 1445642031 0.624695 -0.043152 0.770569 0.118408 1445642031 0.624695 -0.043152 0.770569 0.118408 1445642031 0.624695 -0.043152 0.770569 0.118408 1445642031 0.624695 -0.043152 0.770569 0.118408 1445642031 0.624695 -0.043152 0.770569 0.118408 1445642031 0.627380 0.055542 0.775330 0.045593 1445642031 0.627380 0.055542 0.775330 0.045593 1445642031 0.627380 0.055542 0.775330 0.045593 1445642031 0.627380 0.055542 0.775330 0.045593 1445642031 0.627380 0.055542 0.775330 0.045593 1445642031 0.627380 0.055542 0.775330 0.045593 1445642031 0.623291 0.153564 0.766357 -0.022705 1445642031 0.623291 0.153564 0.766357 -0.022705 1445642031 0.623291 0.153564 0.766357 -0.022705 1445642031 0.623291 0.153564 0.766357 -0.022705 1445642031 0.623291 0.153564 0.766357 -0.022705 1445642031 0.623291 0.153564 0.766357 -0.022705 1445642031 0.616821 0.254456 0.740234 -0.081848 1445642031 0.616821 0.254456 0.740234 -0.081848 1445642031 0.616821 0.254456 0.740234 -0.081848 1445642031 0.616821 0.254456 0.740234 -0.081848 1445642031 0.616821 0.254456 0.740234 -0.081848 1445642031 0.616821 0.254456 0.740234 -0.081848 1445642031 0.612488 0.345032 0.699829 -0.126404 1445642031 0.612488 0.345032 0.699829 -0.126404 1445642031 0.612488 0.345032 0.699829 -0.126404 1445642031 0.612488 0.345032 0.699829 -0.126404 1445642031 0.612488 0.345032 0.699829 -0.126404 1445642031 0.612488 0.345032 0.699829 -0.126404 1445642031 0.606567 0.415405 0.659302 -0.157166 1445642031 0.606567 0.415405 0.659302 -0.157166 1445642031 0.606567 0.415405 0.659302 -0.157166 1445642031 0.606567 0.415405 0.659302 -0.157166 1445642031 0.606567 0.415405 0.659302 -0.157166 1445642031 0.606567 0.415405 0.659302 -0.157166 1445642031 0.606567 0.415405 0.659302 -0.157166 1445642031 0.605896 0.464417 0.621094 -0.177063 1445642031 0.605896 0.464417 0.621094 -0.177063 1445642031 0.605896 0.464417 0.621094 -0.177063 1445642031 0.605896 0.464417 0.621094 -0.177063 1445642031 0.605896 0.464417 0.621094 -0.177063 1445642031 0.605896 0.464417 0.621094 -0.177063 1445642031 0.611450 0.476379 0.608093 -0.171143 1445642031 0.611450 0.476379 0.608093 -0.171143 1445642031 0.611450 0.476379 0.608093 -0.171143 1445642031 0.611450 0.476379 0.608093 -0.171143 1445642031 0.611450 0.476379 0.608093 -0.171143 1445642031 0.626221 0.445435 0.624634 -0.138428 1445642031 0.626221 0.445435 0.624634 -0.138428 1445642031 0.626221 0.445435 0.624634 -0.138428 1445642031 0.626221 0.445435 0.624634 -0.138428 1445642031 0.626221 0.445435 0.624634 -0.138428 1445642031 0.626221 0.445435 0.624634 -0.138428 1445642031 0.626221 0.445435 0.624634 -0.138428 1445642031 0.639160 0.385498 0.659424 -0.088928 1445642031 0.639160 0.385498 0.659424 -0.088928 1445642031 0.639160 0.385498 0.659424 -0.088928 1445642031 0.639160 0.385498 0.659424 -0.088928 1445642031 0.639160 0.385498 0.659424 -0.088928 1445642031 0.639160 0.385498 0.659424 -0.088928 1445642032 0.645203 0.318665 0.693604 -0.031189 1445642032 0.645203 0.318665 0.693604 -0.031189 1445642032 0.645203 0.318665 0.693604 -0.031189 1445642032 0.645203 0.318665 0.693604 -0.031189 1445642032 0.645203 0.318665 0.693604 -0.031189 1445642032 0.645203 0.318665 0.693604 -0.031189 1445642032 0.644531 0.245850 0.723083 0.034546 1445642032 0.644531 0.245850 0.723083 0.034546 1445642032 0.644531 0.245850 0.723083 0.034546 1445642032 0.644531 0.245850 0.723083 0.034546 1445642032 0.644531 0.245850 0.723083 0.034546 1445642032 0.644531 0.245850 0.723083 0.034546 1445642032 0.644531 0.245850 0.723083 0.034546 1445642032 0.637512 0.165039 0.745239 0.104431 1445642032 0.637512 0.165039 0.745239 0.104431 1445642032 0.637512 0.165039 0.745239 0.104431 1445642032 0.637512 0.165039 0.745239 0.104431 1445642032 0.637512 0.165039 0.745239 0.104431 1445642032 0.637512 0.165039 0.745239 0.104431 1445642032 0.626038 0.077332 0.756531 0.172363 1445642032 0.626038 0.077332 0.756531 0.172363 1445642032 0.626038 0.077332 0.756531 0.172363 1445642032 0.626038 0.077332 0.756531 0.172363 1445642032 0.626038 0.077332 0.756531 0.172363 1445642032 0.626038 0.077332 0.756531 0.172363 1445642032 0.626038 0.077332 0.756531 0.172363 1445642032 0.607239 -0.014832 0.757019 0.240662 1445642032 0.607239 -0.014832 0.757019 0.240662 1445642032 0.607239 -0.014832 0.757019 0.240662 1445642032 0.607239 -0.014832 0.757019 0.240662 1445642032 0.607239 -0.014832 0.757019 0.240662 1445642032 0.607239 -0.014832 0.757019 0.240662 1445642032 0.582642 -0.113464 0.744019 0.306641 1445642032 0.582642 -0.113464 0.744019 0.306641 1445642032 0.582642 -0.113464 0.744019 0.306641 1445642032 0.582642 -0.113464 0.744019 0.306641 1445642032 0.582642 -0.113464 0.744019 0.306641 1445642032 0.582642 -0.113464 0.744019 0.306641 1445642032 0.556396 -0.213379 0.714905 0.365662 1445642032 0.556396 -0.213379 0.714905 0.365662 1445642032 0.556396 -0.213379 0.714905 0.365662 1445642032 0.556396 -0.213379 0.714905 0.365662 1445642032 0.556396 -0.213379 0.714905 0.365662 1445642032 0.556396 -0.213379 0.714905 0.365662 1445642032 0.526001 -0.301941 0.678528 0.414368 1445642032 0.526001 -0.301941 0.678528 0.414368 1445642032 0.526001 -0.301941 0.678528 0.414368 1445642032 0.526001 -0.301941 0.678528 0.414368 1445642032 0.526001 -0.301941 0.678528 0.414368 1445642032 0.526001 -0.301941 0.678528 0.414368 1445642032 0.497681 -0.375061 0.639465 0.450134 1445642032 0.497681 -0.375061 0.639465 0.450134 1445642032 0.497681 -0.375061 0.639465 0.450134 1445642032 0.497681 -0.375061 0.639465 0.450134 1445642032 0.497681 -0.375061 0.639465 0.450134 1445642032 0.497681 -0.375061 0.639465 0.450134 1445642032 0.497681 -0.375061 0.639465 0.450134 1445642032 0.483459 -0.424072 0.608704 0.464539 1445642032 0.483459 -0.424072 0.608704 0.464539 1445642032 0.483459 -0.424072 0.608704 0.464539 1445642032 0.483459 -0.424072 0.608704 0.464539 1445642032 0.483459 -0.424072 0.608704 0.464539 1445642032 0.483459 -0.424072 0.608704 0.464539 1445642032 0.487793 -0.442810 0.594727 0.460632 1445642032 0.487793 -0.442810 0.594727 0.460632 1445642032 0.487793 -0.442810 0.594727 0.460632 1445642032 0.487793 -0.442810 0.594727 0.460632 1445642032 0.487793 -0.442810 0.594727 0.460632 1445642032 0.487793 -0.442810 0.594727 0.460632 1445642032 0.487793 -0.442810 0.594727 0.460632 1445642032 0.506470 -0.433105 0.602112 0.439636 1445642032 0.506470 -0.433105 0.602112 0.439636 1445642032 0.506470 -0.433105 0.602112 0.439636 1445642032 0.506470 -0.433105 0.602112 0.439636 1445642032 0.506470 -0.433105 0.602112 0.439636 1445642032 0.506470 -0.433105 0.602112 0.439636 1445642032 0.532898 -0.400574 0.625061 0.405945 1445642032 0.532898 -0.400574 0.625061 0.405945 1445642032 0.532898 -0.400574 0.625061 0.405945 1445642032 0.532898 -0.400574 0.625061 0.405945 1445642032 0.532898 -0.400574 0.625061 0.405945 1445642032 0.532898 -0.400574 0.625061 0.405945 1445642032 0.563354 -0.347839 0.657471 0.359497 1445642032 0.563354 -0.347839 0.657471 0.359497 1445642032 0.563354 -0.347839 0.657471 0.359497 1445642032 0.563354 -0.347839 0.657471 0.359497 1445642032 0.563354 -0.347839 0.657471 0.359497 1445642032 0.563354 -0.347839 0.657471 0.359497 1445642032 0.563354 -0.347839 0.657471 0.359497 1445642032 0.593750 -0.276550 0.693115 0.300903 1445642032 0.593750 -0.276550 0.693115 0.300903 1445642032 0.593750 -0.276550 0.693115 0.300903 1445642032 0.593750 -0.276550 0.693115 0.300903 1445642032 0.593750 -0.276550 0.693115 0.300903 1445642032 0.593750 -0.276550 0.693115 0.300903 1445642032 0.619019 -0.189026 0.725647 0.233459 1445642032 0.619019 -0.189026 0.725647 0.233459 1445642032 0.619019 -0.189026 0.725647 0.233459 1445642032 0.619019 -0.189026 0.725647 0.233459 1445642032 0.619019 -0.189026 0.725647 0.233459 1445642032 0.619019 -0.189026 0.725647 0.233459 1445642032 0.636169 -0.089905 0.749146 0.160889 1445642032 0.636169 -0.089905 0.749146 0.160889 1445642032 0.636169 -0.089905 0.749146 0.160889 1445642032 0.636169 -0.089905 0.749146 0.160889 1445642032 0.636169 -0.089905 0.749146 0.160889 1445642032 0.636169 -0.089905 0.749146 0.160889 1445642032 0.644165 0.011902 0.759583 0.088623 1445642032 0.644165 0.011902 0.759583 0.088623 1445642032 0.644165 0.011902 0.759583 0.088623 1445642032 0.644165 0.011902 0.759583 0.088623 1445642032 0.644165 0.011902 0.759583 0.088623 1445642032 0.644165 0.011902 0.759583 0.088623 1445642032 0.644165 0.011902 0.759583 0.088623 1445642032 0.645142 0.110901 0.755737 0.016357 1445642033 0.645142 0.110901 0.755737 0.016357 1445642033 0.645142 0.110901 0.755737 0.016357 1445642033 0.645142 0.110901 0.755737 0.016357 1445642033 0.645142 0.110901 0.755737 0.016357 1445642033 0.645142 0.110901 0.755737 0.016357 1445642033 0.639282 0.207581 0.738586 -0.050903 1445642033 0.639282 0.207581 0.738586 -0.050903 1445642033 0.639282 0.207581 0.738586 -0.050903 1445642033 0.639282 0.207581 0.738586 -0.050903 1445642033 0.639282 0.207581 0.738586 -0.050903 1445642033 0.639282 0.207581 0.738586 -0.050903 1445642033 0.631897 0.299561 0.707153 -0.103760 1445642033 0.631897 0.299561 0.707153 -0.103760 1445642033 0.631897 0.299561 0.707153 -0.103760 1445642033 0.631897 0.299561 0.707153 -0.103760 1445642033 0.631897 0.299561 0.707153 -0.103760 1445642033 0.631897 0.299561 0.707153 -0.103760 1445642033 0.631897 0.299561 0.707153 -0.103760 1445642033 0.624390 0.368530 0.673828 -0.142090 1445642033 0.624390 0.368530 0.673828 -0.142090 1445642033 0.624390 0.368530 0.673828 -0.142090 1445642033 0.624390 0.368530 0.673828 -0.142090 1445642033 0.624390 0.368530 0.673828 -0.142090 1445642033 0.620483 0.416077 0.644287 -0.163330 1445642033 0.620483 0.416077 0.644287 -0.163330 1445642033 0.620483 0.416077 0.644287 -0.163330 1445642033 0.620483 0.416077 0.644287 -0.163330 1445642033 0.620483 0.416077 0.644287 -0.163330 1445642033 0.620483 0.416077 0.644287 -0.163330 1445642033 0.620056 0.434937 0.632385 -0.162415 1445642033 0.620056 0.434937 0.632385 -0.162415 1445642033 0.620056 0.434937 0.632385 -0.162415 1445642033 0.620056 0.434937 0.632385 -0.162415 1445642033 0.620056 0.434937 0.632385 -0.162415 1445642033 0.620056 0.434937 0.632385 -0.162415 1445642033 0.621155 0.432861 0.635071 -0.152893 1445642033 0.621155 0.432861 0.635071 -0.152893 1445642033 0.621155 0.432861 0.635071 -0.152893 1445642033 0.621155 0.432861 0.635071 -0.152893 1445642033 0.621155 0.432861 0.635071 -0.152893 1445642033 0.621155 0.432861 0.635071 -0.152893 1445642033 0.628296 0.408447 0.650757 -0.121765 1445642033 0.628296 0.408447 0.650757 -0.121765 1445642033 0.628296 0.408447 0.650757 -0.121765 1445642033 0.628296 0.408447 0.650757 -0.121765 1445642033 0.628296 0.408447 0.650757 -0.121765 1445642033 0.628296 0.408447 0.650757 -0.121765 1445642033 0.628296 0.408447 0.650757 -0.121765 1445642033 0.637573 0.357971 0.678528 -0.069946 1445642033 0.637573 0.357971 0.678528 -0.069946 1445642033 0.637573 0.357971 0.678528 -0.069946 1445642033 0.637573 0.357971 0.678528 -0.069946 1445642033 0.637573 0.357971 0.678528 -0.069946 1445642033 0.637573 0.357971 0.678528 -0.069946 1445642033 0.643860 0.285706 0.709717 -0.001465 1445642033 0.643860 0.285706 0.709717 -0.001465 1445642033 0.643860 0.285706 0.709717 -0.001465 1445642033 0.643860 0.285706 0.709717 -0.001465 1445642033 0.643860 0.285706 0.709717 -0.001465 1445642033 0.643860 0.285706 0.709717 -0.001465 1445642033 0.643372 0.194397 0.736877 0.072449 1445642033 0.643372 0.194397 0.736877 0.072449 1445642033 0.643372 0.194397 0.736877 0.072449 1445642033 0.643372 0.194397 0.736877 0.072449 1445642033 0.643372 0.194397 0.736877 0.072449 1445642033 0.643372 0.194397 0.736877 0.072449 1445642033 0.636719 0.095642 0.751465 0.143738 1445642033 0.636719 0.095642 0.751465 0.143738 1445642033 0.636719 0.095642 0.751465 0.143738 1445642033 0.636719 0.095642 0.751465 0.143738 1445642033 0.636719 0.095642 0.751465 0.143738 1445642033 0.636719 0.095642 0.751465 0.143738 1445642033 0.623108 -0.002747 0.752136 0.214294 1445642033 0.623108 -0.002747 0.752136 0.214294 1445642033 0.623108 -0.002747 0.752136 0.214294 1445642033 0.623108 -0.002747 0.752136 0.214294 1445642033 0.623108 -0.002747 0.752136 0.214294 1445642033 0.623108 -0.002747 0.752136 0.214294 1445642033 0.602783 -0.093262 0.739563 0.284485 1445642033 0.602783 -0.093262 0.739563 0.284485 1445642033 0.602783 -0.093262 0.739563 0.284485 1445642033 0.602783 -0.093262 0.739563 0.284485 1445642033 0.602783 -0.093262 0.739563 0.284485 1445642033 0.602783 -0.093262 0.739563 0.284485 1445642033 0.575134 -0.174438 0.718323 0.350281 1445642033 0.575134 -0.174438 0.718323 0.350281 1445642033 0.575134 -0.174438 0.718323 0.350281 1445642033 0.575134 -0.174438 0.718323 0.350281 1445642033 0.575134 -0.174438 0.718323 0.350281 1445642033 0.575134 -0.174438 0.718323 0.350281 1445642033 0.575134 -0.174438 0.718323 0.350281 1445642033 0.540039 -0.258118 0.689148 0.408325 1445642033 0.540039 -0.258118 0.689148 0.408325 1445642033 0.540039 -0.258118 0.689148 0.408325 1445642033 0.540039 -0.258118 0.689148 0.408325 1445642033 0.540039 -0.258118 0.689148 0.408325 1445642033 0.503113 -0.342712 0.650024 0.454834 1445642033 0.503113 -0.342712 0.650024 0.454834 1445642033 0.503113 -0.342712 0.650024 0.454834 1445642033 0.503113 -0.342712 0.650024 0.454834 1445642033 0.503113 -0.342712 0.650024 0.454834 1445642033 0.503113 -0.342712 0.650024 0.454834 1445642033 0.476257 -0.411316 0.611511 0.479553 1445642033 0.476257 -0.411316 0.611511 0.479553 1445642033 0.476257 -0.411316 0.611511 0.479553 1445642033 0.476257 -0.411316 0.611511 0.479553 1445642033 0.476257 -0.411316 0.611511 0.479553 1445642033 0.476257 -0.411316 0.611511 0.479553 1445642033 0.468201 -0.446411 0.589050 0.484192 1445642033 0.468201 -0.446411 0.589050 0.484192 1445642033 0.468201 -0.446411 0.589050 0.484192 1445642034 0.468201 -0.446411 0.589050 0.484192 1445642034 0.468201 -0.446411 0.589050 0.484192 1445642034 0.468201 -0.446411 0.589050 0.484192 1445642034 0.478638 -0.449158 0.588501 0.472046 1445642034 0.478638 -0.449158 0.588501 0.472046 1445642034 0.478638 -0.449158 0.588501 0.472046 1445642034 0.478638 -0.449158 0.588501 0.472046 1445642034 0.478638 -0.449158 0.588501 0.472046 1445642034 0.478638 -0.449158 0.588501 0.472046 1445642034 0.478638 -0.449158 0.588501 0.472046 1445642034 0.502014 -0.423889 0.607544 0.446289 1445642034 0.502014 -0.423889 0.607544 0.446289 1445642034 0.502014 -0.423889 0.607544 0.446289 1445642034 0.502014 -0.423889 0.607544 0.446289 1445642034 0.502014 -0.423889 0.607544 0.446289 1445642034 0.530701 -0.377625 0.639832 0.407776 1445642034 0.530701 -0.377625 0.639832 0.407776 1445642034 0.530701 -0.377625 0.639832 0.407776 1445642034 0.530701 -0.377625 0.639832 0.407776 1445642034 0.530701 -0.377625 0.639832 0.407776 1445642034 0.530701 -0.377625 0.639832 0.407776 1445642034 0.560608 -0.317017 0.675720 0.358521 1445642034 0.560608 -0.317017 0.675720 0.358521 1445642034 0.560608 -0.317017 0.675720 0.358521 1445642034 0.560608 -0.317017 0.675720 0.358521 1445642034 0.560608 -0.317017 0.675720 0.358521 1445642034 0.560608 -0.317017 0.675720 0.358521 1445642034 0.589783 -0.240295 0.710205 0.299866 1445642034 0.589783 -0.240295 0.710205 0.299866 1445642034 0.589783 -0.240295 0.710205 0.299866 1445642034 0.589783 -0.240295 0.710205 0.299866 1445642034 0.589783 -0.240295 0.710205 0.299866 1445642034 0.589783 -0.240295 0.710205 0.299866 1445642034 0.612976 -0.151917 0.739624 0.232483 1445642034 0.612976 -0.151917 0.739624 0.232483 1445642034 0.612976 -0.151917 0.739624 0.232483 1445642034 0.612976 -0.151917 0.739624 0.232483 1445642034 0.612976 -0.151917 0.739624 0.232483 1445642034 
0.650635 0.015991 0.735474 0.188232 1445642036 0.650635 0.015991 0.735474 0.188232 1445642036 0.650635 0.015991 0.735474 0.188232 1445642036 0.638000 -0.027039 0.735291 0.226929 1445642036 0.638000 -0.027039 0.735291 0.226929 1445642036 0.638000 -0.027039 0.735291 0.226929 1445642036 0.638000 -0.027039 0.735291 0.226929 1445642036 0.638000 -0.027039 0.735291 0.226929 1445642036 0.638000 -0.027039 0.735291 0.226929 1445642036 0.638000 -0.027039 0.735291 0.226929 1445642036 0.619324 -0.084961 0.730957 0.273499 1445642036 0.619324 -0.084961 0.730957 0.273499 1445642036 0.619324 -0.084961 0.730957 0.273499 1445642036 0.619324 -0.084961 0.730957 0.273499 1445642036 0.619324 -0.084961 0.730957 0.273499 1445642036 0.619324 -0.084961 0.730957 0.273499 1445642036 0.594727 -0.150879 0.721619 0.320496 1445642036 0.594727 -0.150879 0.721619 0.320496 1445642036 0.594727 -0.150879 0.721619 0.320496 1445642036 0.594727 -0.150879 0.721619 0.320496 1445642036 0.594727 -0.150879 0.721619 0.320496 1445642036 0.594727 -0.150879 0.721619 0.320496 1445642037 0.566162 -0.220337 0.707092 0.361633 1445642037 0.566162 -0.220337 0.707092 0.361633 1445642037 0.566162 -0.220337 0.707092 0.361633 1445642037 0.566162 -0.220337 0.707092 0.361633 1445642037 0.566162 -0.220337 0.707092 0.361633 1445642037 0.566162 -0.220337 0.707092 0.361633 1445642037 0.536255 -0.289551 0.686035 0.397339 1445642037 0.536255 -0.289551 0.686035 0.397339 1445642037 0.536255 -0.289551 0.686035 0.397339 1445642037 0.536255 -0.289551 0.686035 0.397339 1445642037 0.536255 -0.289551 0.686035 0.397339 1445642037 0.536255 -0.289551 0.686035 0.397339 1445642037 0.508423 -0.351624 0.659668 0.427368 1445642037 0.508423 -0.351624 0.659668 0.427368 1445642037 0.508423 -0.351624 0.659668 0.427368 1445642037 0.508423 -0.351624 0.659668 0.427368 1445642037 0.508423 -0.351624 0.659668 0.427368 1445642037 0.508423 -0.351624 0.659668 0.427368 1445642037 0.492554 -0.395752 0.636169 0.442749 1445642037 0.492554 -0.395752 0.636169 0.442749 1445642037 0.492554 -0.395752 0.636169 0.442749 1445642037 0.492554 -0.395752 0.636169 0.442749 1445642037 0.492554 -0.395752 0.636169 0.442749 1445642037 0.492554 -0.395752 0.636169 0.442749 1445642037 0.494324 -0.412048 0.626648 0.439453 1445642037 0.494324 -0.412048 0.626648 0.439453 1445642037 0.494324 -0.412048 0.626648 0.439453 1445642037 0.494324 -0.412048 0.626648 0.439453 1445642037 0.494324 -0.412048 0.626648 0.439453 1445642037 0.494324 -0.412048 0.626648 0.439453 1445642037 0.508850 -0.403931 0.632507 0.421631 1445642037 0.508850 -0.403931 0.632507 0.421631 1445642037 0.508850 -0.403931 0.632507 0.421631 1445642037 0.508850 -0.403931 0.632507 0.421631 1445642037 0.508850 -0.403931 0.632507 0.421631 1445642037 0.508850 -0.403931 0.632507 0.421631 1445642037 0.508850 -0.403931 0.632507 0.421631 1445642037 0.531921 -0.374695 0.650696 0.391357 1445642037 0.531921 -0.374695 0.650696 0.391357 1445642037 0.531921 -0.374695 0.650696 0.391357 1445642037 0.531921 -0.374695 0.650696 0.391357 1445642037 0.531921 -0.374695 0.650696 0.391357 1445642037 0.531921 -0.374695 0.650696 0.391357 1445642037 0.559998 -0.325500 0.677246 0.348816 1445642037 0.559998 -0.325500 0.677246 0.348816 1445642037 0.559998 -0.325500 0.677246 0.348816 1445642037 0.559998 -0.325500 0.677246 0.348816 1445642037 0.559998 -0.325500 0.677246 0.348816 1445642037 0.559998 -0.325500 0.677246 0.348816 1445642037 0.586975 -0.260559 0.706909 0.296265 1445642037 0.586975 -0.260559 0.706909 0.296265 1445642037 0.586975 -0.260559 0.706909 0.296265 1445642037 0.586975 -0.260559 0.706909 0.296265 1445642037 0.586975 -0.260559 0.706909 0.296265 1445642037 0.586975 -0.260559 0.706909 0.296265 1445642037 0.610474 -0.180359 0.734497 0.235107 1445642037 0.610474 -0.180359 0.734497 0.235107 1445642037 0.610474 -0.180359 0.734497 0.235107 1445642037 0.610474 -0.180359 0.734497 0.235107 1445642037 0.610474 -0.180359 0.734497 0.235107 1445642037 0.610474 -0.180359 0.734497 0.235107 1445642037 0.628113 -0.088379 0.754700 0.167419 1445642037 0.628113 -0.088379 0.754700 0.167419 1445642037 0.628113 -0.088379 0.754700 0.167419 1445642037 0.628113 -0.088379 0.754700 0.167419 1445642037 0.628113 -0.088379 0.754700 0.167419 1445642037 0.628113 -0.088379 0.754700 0.167419 1445642037 0.628113 -0.088379 0.754700 0.167419 1445642037 0.636658 0.006165 0.764648 0.099182 1445642037 0.636658 0.006165 0.764648 0.099182 1445642037 0.636658 0.006165 0.764648 0.099182 1445642037 0.636658 0.006165 0.764648 0.099182 1445642037 0.636658 0.006165 0.764648 0.099182 1445642037 0.634521 0.098694 0.765869 0.031921 1445642037 0.634521 0.098694 0.765869 0.031921 1445642037 0.634521 0.098694 0.765869 0.031921 1445642037 0.634521 0.098694 0.765869 0.031921 1445642037 0.634521 0.098694 0.765869 0.031921 1445642037 0.634521 0.098694 0.765869 0.031921 1445642037 0.628723 0.194031 0.752319 -0.031494 1445642037 0.628723 0.194031 0.752319 -0.031494 1445642037 0.628723 0.194031 0.752319 -0.031494 1445642037 0.628723 0.194031 0.752319 -0.031494 1445642037 0.628723 0.194031 0.752319 -0.031494 1445642037 0.628723 0.194031 0.752319 -0.031494 1445642037 0.618774 0.284241 0.727966 -0.079407 1445642037 0.618774 0.284241 0.727966 -0.079407 1445642037 0.618774 0.284241 0.727966 -0.079407 1445642037 0.618774 0.284241 0.727966 -0.079407 1445642037 0.618774 0.284241 0.727966 -0.079407 1445642037 0.618774 0.284241 0.727966 -0.079407 1445642037 0.610657 0.360291 0.695679 -0.115234 1445642037 0.610657 0.360291 0.695679 -0.115234 1445642037 0.610657 0.360291 0.695679 -0.115234 1445642037 0.610657 0.360291 0.695679 -0.115234 1445642037 0.610657 0.360291 0.695679 -0.115234 1445642037 0.610657 0.360291 0.695679 -0.115234 1445642037 0.610657 0.360291 0.695679 -0.115234 1445642037 0.605042 0.415039 0.666748 -0.130432 1445642037 0.605042 0.415039 0.666748 -0.130432 1445642037 0.605042 0.415039 0.666748 -0.130432 1445642037 0.605042 0.415039 0.666748 -0.130432 1445642037 0.605042 0.415039 0.666748 -0.130432 1445642037 0.605042 0.415039 0.666748 -0.130432 1445642037 0.604736 0.441895 0.649353 -0.131531 1445642037 0.604736 0.441895 0.649353 -0.131531 1445642037 0.604736 0.441895 0.649353 -0.131531 1445642037 0.604736 0.441895 0.649353 -0.131531 1445642037 0.604736 0.441895 0.649353 -0.131531 1445642037 0.604736 0.441895 0.649353 -0.131531 1445642037 0.609009 0.439636 0.650330 -0.113037 1445642038 0.609009 0.439636 0.650330 -0.113037 1445642038 0.609009 0.439636 0.650330 -0.113037 1445642038 0.609009 0.439636 0.650330 -0.113037 1445642038 0.609009 0.439636 0.650330 -0.113037 1445642038 0.609009 0.439636 0.650330 -0.113037 1445642038 0.615906 0.412415 0.666443 -0.079773 1445642038 0.615906 0.412415 0.666443 -0.079773 1445642038 0.615906 0.412415 0.666443 -0.079773 1445642038 0.615906 0.412415 0.666443 -0.079773 1445642038 0.615906 0.412415 0.666443 -0.079773 1445642038 0.615906 0.412415 0.666443 -0.079773 1445642038 0.615906 0.412415 0.666443 -0.079773 1445642038 0.625000 0.359924 0.692017 -0.029663 1445642038 0.625000 0.359924 0.692017 -0.029663 1445642038 0.625000 0.359924 0.692017 -0.029663 1445642038 0.625000 0.359924 0.692017 -0.029663 1445642038 0.625000 0.359924 0.692017 -0.029663 1445642038 0.625000 0.359924 0.692017 -0.029663 1445642038 0.631287 0.287415 0.719482 0.033142 1445642038 0.631287 0.287415 0.719482 0.033142 1445642038 0.631287 0.287415 0.719482 0.033142 1445642038 0.631287 0.287415 0.719482 0.033142 1445642038 0.631287 0.287415 0.719482 0.033142 1445642038 0.631287 0.287415 0.719482 0.033142 1445642038 0.631653 0.201538 0.741638 0.101501 1445642038 0.631653 0.201538 0.741638 0.101501 1445642038 0.631653 0.201538 0.741638 0.101501 1445642038 0.631653 0.201538 0.741638 0.101501 1445642038 0.631653 0.201538 0.741638 0.101501 1445642038 0.631653 0.201538 0.741638 0.101501 1445642038 0.624084 0.109680 0.754639 0.169983 1445642038 0.624084 0.109680 0.754639 0.169983 1445642038 0.624084 0.109680 0.754639 0.169983 1445642038 0.624084 0.109680 0.754639 0.169983 1445642038 0.624084 0.109680 0.754639 0.169983 1445642038 0.624084 0.109680 0.754639 0.169983 1445642038 0.624084 0.109680 0.754639 0.169983 1445642038 0.609436 0.017273 0.756836 0.235413 1445642038 0.609436 0.017273 0.756836 0.235413 1445642038 0.609436 0.017273 0.756836 0.235413 1445642038 0.609436 0.017273 0.756836 0.235413 1445642038 0.609436 0.017273 0.756836 0.235413 1445642038 0.586609 -0.071960 0.750427 0.295776 1445642038 0.586609 -0.071960 0.750427 0.295776 1445642038 0.586609 -0.071960 0.750427 0.295776 1445642038 0.586609 -0.071960 0.750427 0.295776 1445642038 0.586609 -0.071960 0.750427 0.295776 1445642038 0.586609 -0.071960 0.750427 0.295776 1445642038 0.586609 -0.071960 0.750427 0.295776 1445642038 0.558716 -0.156006 0.736328 0.348206 1445642038 0.558716 -0.156006 0.736328 0.348206 1445642038 0.558716 -0.156006 0.736328 0.348206 1445642038 0.558716 -0.156006 0.736328 0.348206 1445642038 0.558716 -0.156006 0.736328 0.348206 1445642038 0.558716 -0.156006 0.736328 0.348206 1445642038 0.530701 -0.231873 0.717346 0.387146 1445642038 0.530701 -0.231873 0.717346 0.387146 1445642038 0.530701 -0.231873 0.717346 0.387146 1445642038 0.530701 -0.231873 0.717346 0.387146 1445642038 0.530701 -0.231873 0.717346 0.387146 1445642038 0.530701 -0.231873 0.717346 0.387146 1445642038 0.507080 -0.294006 0.695374 0.415710 1445642038 0.507080 -0.294006 0.695374 0.415710 1445642038 0.507080 -0.294006 0.695374 0.415710 1445642038 0.507080 -0.294006 0.695374 0.415710 1445642038 0.507080 -0.294006 0.695374 0.415710 1445642038 0.507080 -0.294006 0.695374 0.415710 1445642038 0.493530 -0.340210 0.674683 0.430603 1445642038 0.493530 -0.340210 0.674683 0.430603 1445642038 0.493530 -0.340210 0.674683 0.430603 1445642038 0.493530 -0.340210 0.674683 0.430603 1445642038 0.493530 -0.340210 0.674683 0.430603 1445642038 0.493347 -0.364685 0.662842 0.429199 1445642038 0.493347 -0.364685 0.662842 0.429199 1445642038 0.493347 -0.364685 0.662842 0.429199 1445642038 0.493347 -0.364685 0.662842 0.429199 1445642038 0.493347 -0.364685 0.662842 0.429199 1445642038 0.503967 -0.366089 0.663147 0.414978 1445642038 0.503967 -0.366089 0.663147 0.414978 1445642038 0.503967 -0.366089 0.663147 0.414978 1445642038 0.503967 -0.366089 0.663147 0.414978 1445642038 0.503967 -0.366089 0.663147 0.414978 1445642038 0.503967 -0.366089 0.663147 0.414978 1445642038 0.523987 -0.345825 0.675354 0.386780 1445642038 0.523987 -0.345825 0.675354 0.386780 1445642038 0.523987 -0.345825 0.675354 0.386780 1445642038 0.523987 -0.345825 0.675354 0.386780 1445642038 0.523987 -0.345825 0.675354 0.386780 1445642038 0.523987 -0.345825 0.675354 0.386780 1445642038 0.552063 -0.303040 0.696350 0.344177 1445642038 0.552063 -0.303040 0.696350 0.344177 1445642038 0.552063 -0.303040 0.696350 0.344177 1445642038 0.552063 -0.303040 0.696350 0.344177 1445642038 0.552063 -0.303040 0.696350 0.344177 1445642038 0.552063 -0.303040 0.696350 0.344177 1445642038 0.581299 -0.239624 0.721619 0.289673 1445642038 0.581299 -0.239624 0.721619 0.289673 1445642038 0.581299 -0.239624 0.721619 0.289673 1445642038 0.581299 -0.239624 0.721619 0.289673 1445642038 0.581299 -0.239624 0.721619 0.289673 1445642038 0.581299 -0.239624 0.721619 0.289673 1445642038 0.581299 -0.239624 0.721619 0.289673 1445642038 0.607117 -0.161804 0.743591 0.228577 1445642038 0.607117 -0.161804 0.743591 0.228577 1445642038 0.607117 -0.161804 0.743591 0.228577 1445642038 0.607117 -0.161804 0.743591 0.228577 1445642038 0.607117 -0.161804 0.743591 0.228577 1445642038 0.607117 -0.161804 0.743591 0.228577 1445642038 0.626526 -0.074951 0.757996 0.165100 1445642039 0.626526 -0.074951 0.757996 0.165100 1445642039 0.626526 -0.074951 0.757996 0.165100 1445642039 0.626526 -0.074951 0.757996 0.165100 1445642039 0.626526 -0.074951 0.757996 0.165100 1445642039 0.626526 -0.074951 0.757996 0.165100 1445642039 0.637512 0.016052 0.763489 0.101379 1445642039 0.637512 0.016052 0.763489 0.101379 1445642039 0.637512 0.016052 0.763489 0.101379 1445642039 0.637512 0.016052 0.763489 0.101379 1445642039 0.637512 0.016052 0.763489 0.101379 1445642039 0.637512 0.016052 0.763489 0.101379 1445642039 0.640686 0.107300 0.759338 0.035583 1445642039 0.640686 0.107300 0.759338 0.035583 1445642039 0.640686 0.107300 0.759338 0.035583 1445642039 0.640686 0.107300 0.759338 0.035583 1445642039 0.640686 0.107300 0.759338 0.035583 1445642039 0.640686 0.107300 0.759338 0.035583 1445642039 0.637878 0.200989 0.742798 -0.029663 1445642039 0.637878 0.200989 0.742798 -0.029663 1445642039 0.637878 0.200989 0.742798 -0.029663 1445642039 0.637878 0.200989 0.742798 -0.029663 1445642039 0.637878 0.200989 0.742798 -0.029663 1445642039 0.637878 0.200989 0.742798 -0.029663 1445642039 0.629700 0.289246 0.716125 -0.083191 1445642039 0.629700 0.289246 0.716125 -0.083191 1445642039 0.629700 0.289246 0.716125 -0.083191 1445642039 0.629700 0.289246 0.716125 -0.083191 1445642039 0.629700 0.289246 0.716125 -0.083191 1445642039 0.629700 0.289246 0.716125 -0.083191 1445642039 0.622009 0.363098 0.683105 -0.120544 1445642039 0.622009 0.363098 0.683105 -0.120544 1445642039 0.622009 0.363098 0.683105 -0.120544 1445642039 0.622009 0.363098 0.683105 -0.120544 1445642039 0.622009 0.363098 0.683105 -0.120544 1445642039 0.622009 0.363098 0.683105 -0.120544 1445642039 0.622009 0.363098 0.683105 -0.120544 1445642039 0.615662 0.418518 0.651978 -0.143616 1445642039 0.615662 0.418518 0.651978 -0.143616 1445642039 0.615662 0.418518 0.651978 -0.143616 1445642039 0.615662 0.418518 0.651978 -0.143616 1445642039 0.615662 0.418518 0.651978 -0.143616 1445642039 0.615662 0.418518 0.651978 -0.143616 1445642039 0.615845 0.448303 0.629822 -0.151855 1445642039 0.615845 0.448303 0.629822 -0.151855 1445642039 0.615845 0.448303 0.629822 -0.151855 1445642039 0.615845 0.448303 0.629822 -0.151855 1445642039 0.615845 0.448303 0.629822 -0.151855 1445642039 0.615845 0.448303 0.629822 -0.151855 1445642039 0.623779 0.441833 0.630554 -0.134094 1445642039 0.623779 0.441833 0.630554 -0.134094 1445642039 0.623779 0.441833 0.630554 -0.134094 1445642039 0.623779 0.441833 0.630554 -0.134094 1445642039 0.623779 0.441833 0.630554 -0.134094 1445642039 0.623779 0.441833 0.630554 -0.134094 1445642039 0.635376 0.402588 0.652161 -0.093750 1445642039 0.635376 0.402588 0.652161 -0.093750 1445642039 0.635376 0.402588 0.652161 -0.093750 1445642039 0.635376 0.402588 0.652161 -0.093750 1445642039 0.635376 0.402588 0.652161 -0.093750 1445642039 0.635376 0.402588 0.652161 -0.093750 1445642039 0.635376 0.402588 0.652161 -0.093750 1445642039 0.645935 0.344727 0.679810 -0.041138 1445642039 0.645935 0.344727 0.679810 -0.041138 1445642039 0.645935 0.344727 0.679810 -0.041138 1445642039 0.645935 0.344727 0.679810 -0.041138 1445642039 0.645935 0.344727 0.679810 -0.041138 1445642039 0.645935 0.344727 0.679810 -0.041138 1445642039 0.652832 0.276611 0.704834 0.019531 1445642039 0.652832 0.276611 0.704834 0.019531 1445642039 0.652832 0.276611 0.704834 0.019531 1445642039 0.652832 0.276611 0.704834 0.019531 1445642039 0.652832 0.276611 0.704834 0.019531 1445642039 0.652832 0.276611 0.704834 0.019531 1445642039 0.653748 0.199402 0.724854 0.085571 1445642039 0.653748 0.199402 0.724854 0.085571 1445642039 0.653748 0.199402 0.724854 0.085571 1445642039 0.653748 0.199402 0.724854 0.085571 1445642039 0.653748 0.199402 0.724854 0.085571 1445642039 0.653748 0.199402 0.724854 0.085571 1445642039 0.646301 0.111023 0.738647 0.155701 1445642039 0.646301 0.111023 0.738647 0.155701 1445642039 0.646301 0.111023 0.738647 0.155701 1445642039 0.646301 0.111023 0.738647 0.155701 1445642039 0.646301 0.111023 0.738647 0.155701 1445642039 0.646301 0.111023 0.738647 0.155701 1445642039 0.646301 0.111023 0.738647 0.155701 1445642039 0.630981 0.014282 0.742065 0.225586 1445642039 0.630981 0.014282 0.742065 0.225586 1445642039 0.630981 0.014282 0.742065 0.225586 1445642039 0.630981 0.014282 0.742065 0.225586 1445642039 0.630981 0.014282 0.742065 0.225586 1445642039 0.630981 0.014282 0.742065 0.225586 1445642039 0.608765 -0.080811 0.734131 0.289490 1445642039 0.608765 -0.080811 0.734131 0.289490 1445642039 0.608765 -0.080811 0.734131 0.289490 1445642039 0.608765 -0.080811 0.734131 0.289490 1445642039 0.608765 -0.080811 0.734131 0.289490 1445642039 0.608765 -0.080811 0.734131 0.289490 1445642039 0.580444 -0.169617 0.717102 0.346375 1445642039 0.580444 -0.169617 0.717102 0.346375 1445642039 0.580444 -0.169617 0.717102 0.346375 1445642039 0.580444 -0.169617 0.717102 0.346375 1445642039 0.580444 -0.169617 0.717102 0.346375 1445642039 0.580444 -0.169617 0.717102 0.346375 1445642039 0.551025 -0.245972 0.694885 0.390991 1445642039 0.551025 -0.245972 0.694885 0.390991 1445642039 0.551025 -0.245972 0.694885 0.390991 1445642039 0.551025 -0.245972 0.694885 0.390991 1445642039 0.551025 -0.245972 0.694885 0.390991 1445642039 0.551025 -0.245972 0.694885 0.390991 1445642039 0.521729 -0.313538 0.667053 0.429504 1445642039 0.521729 -0.313538 0.667053 0.429504 1445642039 0.521729 -0.313538 0.667053 0.429504 1445642040 0.521729 -0.313538 0.667053 0.429504 1445642040 0.521729 -0.313538 0.667053 0.429504 1445642040 0.521729 -0.313538 0.667053 0.429504 1445642040 0.521729 -0.313538 0.667053 0.429504 1445642040 0.497742 -0.376282 0.633972 0.456787 1445642040 0.497742 -0.376282 0.633972 0.456787 1445642040 0.497742 -0.376282 0.633972 0.456787 1445642040 0.497742 -0.376282 0.633972 0.456787 1445642040 0.497742 -0.376282 0.633972 0.456787 1445642040 0.497742 -0.376282 0.633972 0.456787 1445642040 0.489685 -0.415039 0.607971 0.467163 1445642040 0.489685 -0.415039 0.607971 0.467163 1445642040 0.489685 -0.415039 0.607971 0.467163 1445642040 0.489685 -0.415039 0.607971 0.467163 1445642040 0.489685 -0.415039 0.607971 0.467163 1445642040 0.489685 -0.415039 0.607971 0.467163 1445642040 0.499695 -0.417603 0.606567 0.455994 1445642040 0.499695 -0.417603 0.606567 0.455994 1445642040 0.499695 -0.417603 0.606567 0.455994 1445642040 0.499695 -0.417603 0.606567 0.455994 1445642040 0.520569 -0.390381 0.624756 0.431519 1445642040 0.520569 -0.390381 0.624756 0.431519 1445642040 0.520569 -0.390381 0.624756 0.431519 1445642040 0.520569 -0.390381 0.624756 0.431519 1445642040 0.520569 -0.390381 0.624756 0.431519 1445642040 0.520569 -0.390381 0.624756 0.431519 1445642040 0.520569 -0.390381 0.624756 0.431519 1445642040 0.546509 -0.343628 0.652466 0.396912 1445642040 0.546509 -0.343628 0.652466 0.396912 1445642040 0.546509 -0.343628 0.652466 0.396912 1445642040 0.546509 -0.343628 0.652466 0.396912 1445642040 0.546509 -0.343628 0.652466 0.396912 1445642040 0.546509 -0.343628 0.652466 0.396912 1445642040 0.573486 -0.284912 0.682678 0.351868 1445642040 0.573486 -0.284912 0.682678 0.351868 1445642040 0.573486 -0.284912 0.682678 0.351868 1445642040 0.573486 -0.284912 0.682678 0.351868 1445642040 0.573486 -0.284912 0.682678 0.351868 1445642040 0.573486 -0.284912 0.682678 0.351868 1445642040 0.573486 -0.284912 0.682678 0.351868 1445642040 0.600037 -0.211670 0.713013 0.294434 1445642040 0.600037 -0.211670 0.713013 0.294434 1445642040 0.600037 -0.211670 0.713013 0.294434 1445642040 0.600037 -0.211670 0.713013 0.294434 1445642040 0.600037 -0.211670 0.713013 0.294434 1445642040 0.600037 -0.211670 0.713013 0.294434 1445642040 0.621277 -0.124878 0.739868 0.225769 1445642040 0.621277 -0.124878 0.739868 0.225769 1445642040 0.621277 -0.124878 0.739868 0.225769 1445642040 0.621277 -0.124878 0.739868 0.225769 1445642040 0.621277 -0.124878 0.739868 0.225769 1445642040 0.621277 -0.124878 0.739868 0.225769 1445642040 0.634888 -0.032593 0.756653 0.152466 1445642040 0.634888 -0.032593 0.756653 0.152466 1445642040 0.634888 -0.032593 0.756653 0.152466 1445642040 0.634888 -0.032593 0.756653 0.152466 1445642040 0.634888 -0.032593 0.756653 0.152466 1445642040 0.634888 -0.032593 0.756653 0.152466 1445642040 0.638733 0.062317 0.763000 0.076538 1445642040 0.638733 0.062317 0.763000 0.076538 1445642040 0.638733 0.062317 0.763000 0.076538 1445642040 0.638733 0.062317 0.763000 0.076538 1445642040 0.638733 0.062317 0.763000 0.076538 1445642040 0.638733 0.062317 0.763000 0.076538 1445642040 0.633789 0.161255 0.756470 -0.000122 1445642040 0.633789 0.161255 0.756470 -0.000122 1445642040 0.633789 0.161255 0.756470 -0.000122 1445642040 0.633789 0.161255 0.756470 -0.000122 1445642040 0.633789 0.161255 0.756470 -0.000122 1445642040 0.633789 0.161255 0.756470 -0.000122 1445642040 0.633789 0.161255 0.756470 -0.000122 1445642040 0.623352 0.259094 0.734253 -0.071228 1445642040 0.623352 0.259094 0.734253 -0.071228 1445642040 0.623352 0.259094 0.734253 -0.071228 1445642040 0.623352 0.259094 0.734253 -0.071228 1445642040 0.623352 0.259094 0.734253 -0.071228 1445642040 0.623352 0.259094 0.734253 -0.071228 1445642040 0.611572 0.349121 0.698120 -0.129089 1445642040 0.611572 0.349121 0.698120 -0.129089 1445642040 0.611572 0.349121 0.698120 -0.129089 1445642040 0.611572 0.349121 0.698120 -0.129089 1445642040 0.611572 0.349121 0.698120 -0.129089 1445642040 0.611572 0.349121 0.698120 -0.129089 1445642040 0.604187 0.416016 0.659180 -0.165100 1445642040 0.604187 0.416016 0.659180 -0.165100 1445642040 0.604187 0.416016 0.659180 -0.165100 1445642040 0.604187 0.416016 0.659180 -0.165100 1445642040 0.604187 0.416016 0.659180 -0.165100 1445642040 0.604187 0.416016 0.659180 -0.165100 1445642040 0.601990 0.459839 0.627075 -0.181091 1445642040 0.601990 0.459839 0.627075 -0.181091 1445642040 0.601990 0.459839 0.627075 -0.181091 1445642040 0.601990 0.459839 0.627075 -0.181091 1445642040 0.601990 0.459839 0.627075 -0.181091 1445642040 0.601990 0.459839 0.627075 -0.181091 1445642040 0.606567 0.474792 0.612244 -0.178040 1445642040 0.606567 0.474792 0.612244 -0.178040 1445642040 0.606567 0.474792 0.612244 -0.178040 1445642040 0.606567 0.474792 0.612244 -0.178040 1445642040 0.606567 0.474792 0.612244 -0.178040 1445642040 0.606567 0.474792 0.612244 -0.178040 1445642040 0.616821 0.463318 0.616516 -0.157227 1445642040 0.616821 0.463318 0.616516 -0.157227 1445642040 0.616821 0.463318 0.616516 -0.157227 1445642040 0.616821 0.463318 0.616516 -0.157227 1445642040 0.616821 0.463318 0.616516 -0.157227 1445642040 0.616821 0.463318 0.616516 -0.157227 1445642040 0.630310 0.428101 0.636536 -0.118835 1445642040 0.630310 0.428101 0.636536 -0.118835 1445642040 0.630310 0.428101 0.636536 -0.118835 1445642040 0.630310 0.428101 0.636536 -0.118835 1445642041 0.630310 0.428101 0.636536 -0.118835 1445642041 0.630310 0.428101 0.636536 -0.118835 1445642041 0.644409 0.371338 0.665405 -0.063232 1445642041 0.644409 0.371338 0.665405 -0.063232 1445642041 0.644409 0.371338 0.665405 -0.063232 1445642041 0.644409 0.371338 0.665405 -0.063232 1445642041 0.644409 0.371338 0.665405 -0.063232 1445642041 0.644409 0.371338 0.665405 -0.063232 1445642041 0.644409 0.371338 0.665405 -0.063232 1445642041 0.653015 0.294800 0.697510 0.006226 1445642041 0.653015 0.294800 0.697510 0.006226 1445642041 0.653015 0.294800 0.697510 0.006226 1445642041 0.653015 0.294800 0.697510 0.006226 1445642041 0.653015 0.294800 0.697510 0.006226 1445642041 0.653015 0.294800 0.697510 0.006226 1445642041 0.654297 0.203613 0.723267 0.084717 1445642041 0.654297 0.203613 0.723267 0.084717 1445642041 0.654297 0.203613 0.723267 0.084717 1445642041 0.654297 0.203613 0.723267 0.084717 1445642041 0.654297 0.203613 0.723267 0.084717 1445642041 0.643616 0.103882 0.740356 0.163635 1445642041 0.643616 0.103882 0.740356 0.163635 1445642041 0.643616 0.103882 0.740356 0.163635 1445642041 0.643616 0.103882 0.740356 0.163635 1445642041 0.643616 0.103882 0.740356 0.163635 1445642041 0.643616 0.103882 0.740356 0.163635 1445642041 0.643616 0.103882 0.740356 0.163635 1445642041 0.623169 0.005188 0.745483 0.236206 1445642041 0.623169 0.005188 0.745483 0.236206 1445642041 0.623169 0.005188 0.745483 0.236206 1445642041 0.623169 0.005188 0.745483 0.236206 1445642041 0.623169 0.005188 0.745483 0.236206 1445642041 0.623169 0.005188 0.745483 0.236206 1445642041 0.597229 -0.089722 0.738342 0.300110 1445642041 0.597229 -0.089722 0.738342 0.300110 1445642041 0.597229 -0.089722 0.738342 0.300110 1445642041 0.597229 -0.089722 0.738342 0.300110 1445642041 0.597229 -0.089722 0.738342 0.300110 1445642041 0.597229 -0.089722 0.738342 0.300110 1445642041 0.566467 -0.180054 0.720398 0.357178 1445642041 0.566467 -0.180054 0.720398 0.357178 1445642041 0.566467 -0.180054 0.720398 0.357178 1445642041 0.566467 -0.180054 0.720398 0.357178 1445642041 0.566467 -0.180054 0.720398 0.357178 1445642041 0.566467 -0.180054 0.720398 0.357178 1445642041 0.531494 -0.265930 0.694092 0.406067 1445642041 0.531494 -0.265930 0.694092 0.406067 1445642041 0.531494 -0.265930 0.694092 0.406067 1445642041 0.531494 -0.265930 0.694092 0.406067 1445642041 0.531494 -0.265930 0.694092 0.406067 1445642041 0.531494 -0.265930 0.694092 0.406067 1445642041 0.499084 -0.341003 0.661743 0.443481 1445642041 0.499084 -0.341003 0.661743 0.443481 1445642041 0.499084 -0.341003 0.661743 0.443481 1445642041 0.499084 -0.341003 0.661743 0.443481 1445642041 0.499084 -0.341003 0.661743 0.443481 1445642041 0.499084 -0.341003 0.661743 0.443481 1445642041 0.478455 -0.395752 0.632751 0.462646 1445642041 0.478455 -0.395752 0.632751 0.462646 1445642041 0.478455 -0.395752 0.632751 0.462646 1445642041 0.478455 -0.395752 0.632751 0.462646 1445642041 0.478455 -0.395752 0.632751 0.462646 1445642041 0.478455 -0.395752 0.632751 0.462646 1445642041 0.478699 -0.418823 0.620544 0.458557 1445642041 0.478699 -0.418823 0.620544 0.458557 1445642041 0.478699 -0.418823 0.620544 0.458557 1445642041 0.478699 -0.418823 0.620544 0.458557 1445642041 0.478699 -0.418823 0.620544 0.458557 1445642041 0.478699 -0.418823 0.620544 0.458557 1445642041 0.495361 -0.411072 0.628784 0.436096 1445642041 0.495361 -0.411072 0.628784 0.436096 1445642041 0.495361 -0.411072 0.628784 0.436096 1445642041 0.495361 -0.411072 0.628784 0.436096 1445642041 0.495361 -0.411072 0.628784 0.436096 1445642041 0.495361 -0.411072 0.628784 0.436096 1445642041 0.495361 -0.411072 0.628784 0.436096 1445642041 0.519470 -0.379211 0.650696 0.403625 1445642041 0.519470 -0.379211 0.650696 0.403625 1445642041 0.519470 -0.379211 0.650696 0.403625 1445642041 0.519470 -0.379211 0.650696 0.403625 1445642041 0.519470 -0.379211 0.650696 0.403625 1445642041 0.519470 -0.379211 0.650696 0.403625 1445642041 0.548157 -0.326721 0.680847 0.359436 1445642041 0.548157 -0.326721 0.680847 0.359436 1445642041 0.548157 -0.326721 0.680847 0.359436 1445642041 0.548157 -0.326721 0.680847 0.359436 1445642041 0.548157 -0.326721 0.680847 0.359436 1445642041 0.548157 -0.326721 0.680847 0.359436 1445642041 0.578247 -0.253174 0.714539 0.301514 1445642041 0.578247 -0.253174 0.714539 0.301514 1445642041 0.578247 -0.253174 0.714539 0.301514 1445642041 0.578247 -0.253174 0.714539 0.301514 1445642041 0.578247 -0.253174 0.714539 0.301514 1445642041 0.578247 -0.253174 0.714539 0.301514 1445642041 0.578247 -0.253174 0.714539 0.301514 1445642041 0.605103 -0.162964 0.742859 0.235352 1445642041 0.605103 -0.162964 0.742859 0.235352 1445642041 0.605103 -0.162964 0.742859 0.235352 1445642041 0.605103 -0.162964 0.742859 0.235352 1445642041 0.605103 -0.162964 0.742859 0.235352 1445642041 0.623962 -0.060791 0.761169 0.165771 1445642041 0.623962 -0.060791 0.761169 0.165771 1445642041 0.623962 -0.060791 0.761169 0.165771 1445642041 0.623962 -0.060791 0.761169 0.165771 1445642041 0.623962 -0.060791 0.761169 0.165771 1445642041 0.623962 -0.060791 0.761169 0.165771 1445642041 0.623962 -0.060791 0.761169 0.165771 1445642041 0.634155 0.043701 0.765686 0.097534 1445642041 0.634155 0.043701 0.765686 0.097534 1445642041 0.634155 0.043701 0.765686 0.097534 1445642041 
0.674316 0.188721 0.713806 0.006775 1445642045 0.674316 0.188721 0.713806 0.006775 1445642045 0.675415 0.219910 0.703308 -0.026672 1445642045 0.675415 0.219910 0.703308 -0.026672 1445642045 0.675415 0.219910 0.703308 -0.026672 1445642045 0.675415 0.219910 0.703308 -0.026672 1445642045 0.675415 0.219910 0.703308 -0.026672 1445642045 0.675415 0.219910 0.703308 -0.026672 1445642045 0.675903 0.256287 0.688354 -0.059814 1445642045 0.675903 0.256287 0.688354 -0.059814 1445642045 0.675903 0.256287 0.688354 -0.059814 1445642046 0.675903 0.256287 0.688354 -0.059814 1445642046 0.675903 0.256287 0.688354 -0.059814 1445642046 0.675903 0.256287 0.688354 -0.059814 1445642046 0.674377 0.295471 0.670715 -0.089050 1445642046 0.674377 0.295471 0.670715 -0.089050 1445642046 0.674377 0.295471 0.670715 -0.089050 1445642046 0.674377 0.295471 0.670715 -0.089050 1445642046 0.674377 0.295471 0.670715 -0.089050 1445642046 0.674377 0.295471 0.670715 -0.089050 1445642046 0.674377 0.295471 0.670715 -0.089050 1445642046 0.673950 0.325928 0.653992 -0.108459 1445642046 0.673950 0.325928 0.653992 -0.108459 1445642046 0.673950 0.325928 0.653992 -0.108459 1445642046 0.673950 0.325928 0.653992 -0.108459 1445642046 0.673950 0.325928 0.653992 -0.108459 1445642046 0.673950 0.325928 0.653992 -0.108459 1445642046 0.674622 0.348145 0.640869 -0.113647 1445642046 0.674622 0.348145 0.640869 -0.113647 1445642046 0.674622 0.348145 0.640869 -0.113647 1445642046 0.674622 0.348145 0.640869 -0.113647 1445642046 0.674622 0.348145 0.640869 -0.113647 1445642046 0.674622 0.348145 0.640869 -0.113647 1445642046 0.676758 0.354248 0.637146 -0.102417 1445642046 0.676758 0.354248 0.637146 -0.102417 1445642046 0.676758 0.354248 0.637146 -0.102417 1445642046 0.676758 0.354248 0.637146 -0.102417 1445642046 0.676758 0.354248 0.637146 -0.102417 1445642046 0.676758 0.354248 0.637146 -0.102417 1445642046 0.680054 0.331360 0.650330 -0.068176 1445642046 0.680054 0.331360 0.650330 -0.068176 1445642046 0.680054 0.331360 0.650330 -0.068176 1445642046 0.680054 0.331360 0.650330 -0.068176 1445642046 0.680054 0.331360 0.650330 -0.068176 1445642046 0.680054 0.331360 0.650330 -0.068176 1445642046 0.680054 0.331360 0.650330 -0.068176 1445642046 0.680237 0.284729 0.675171 -0.015869 1445642046 0.680237 0.284729 0.675171 -0.015869 1445642046 0.680237 0.284729 0.675171 -0.015869 1445642046 0.680237 0.284729 0.675171 -0.015869 1445642046 0.680237 0.284729 0.675171 -0.015869 1445642046 0.680237 0.284729 0.675171 -0.015869 1445642046 0.673218 0.219482 0.704407 0.048767 1445642046 0.673218 0.219482 0.704407 0.048767 1445642046 0.673218 0.219482 0.704407 0.048767 1445642046 0.673218 0.219482 0.704407 0.048767 1445642046 0.673218 0.219482 0.704407 0.048767 1445642046 0.673218 0.219482 0.704407 0.048767 1445642046 0.657837 0.139343 0.730103 0.120972 1445642046 0.657837 0.139343 0.730103 0.120972 1445642046 0.657837 0.139343 0.730103 0.120972 1445642046 0.657837 0.139343 0.730103 0.120972 1445642046 0.657837 0.139343 0.730103 0.120972 1445642046 0.657837 0.139343 0.730103 0.120972 1445642046 0.635193 0.045410 0.746094 0.194336 1445642046 0.635193 0.045410 0.746094 0.194336 1445642046 0.635193 0.045410 0.746094 0.194336 1445642046 0.635193 0.045410 0.746094 0.194336 1445642046 0.635193 0.045410 0.746094 0.194336 1445642046 0.635193 0.045410 0.746094 0.194336 1445642046 0.635193 0.045410 0.746094 0.194336 1445642046 0.605774 -0.048157 0.750122 0.260681 1445642046 0.605774 -0.048157 0.750122 0.260681 1445642046 0.605774 -0.048157 0.750122 0.260681 1445642046 0.605774 -0.048157 0.750122 0.260681 1445642046 0.605774 -0.048157 0.750122 0.260681 1445642046 0.605774 -0.048157 0.750122 0.260681 1445642046 0.605774 -0.048157 0.750122 0.260681 1445642046 0.569458 -0.141785 0.741516 0.325012 1445642046 0.569458 -0.141785 0.741516 0.325012 1445642046 0.569458 -0.141785 0.741516 0.325012 1445642046 0.569458 -0.141785 0.741516 0.325012 1445642046 0.569458 -0.141785 0.741516 0.325012 1445642046 0.569458 -0.141785 0.741516 0.325012 1445642046 0.537598 -0.227661 0.719238 0.376587 1445642046 0.537598 -0.227661 0.719238 0.376587 1445642046 0.537598 -0.227661 0.719238 0.376587 1445642046 0.537598 -0.227661 0.719238 0.376587 1445642046 0.537598 -0.227661 0.719238 0.376587 1445642046 0.537598 -0.227661 0.719238 0.376587 1445642046 0.520569 -0.288696 0.696045 0.401367 1445642046 0.520569 -0.288696 0.696045 0.401367 1445642046 0.520569 -0.288696 0.696045 0.401367 1445642046 0.520569 -0.288696 0.696045 0.401367 1445642046 0.520569 -0.288696 0.696045 0.401367 1445642046 0.520569 -0.288696 0.696045 0.401367 1445642046 0.520569 -0.288696 0.696045 0.401367 1445642046 0.518738 -0.322388 0.681824 0.402527 1445642046 0.518738 -0.322388 0.681824 0.402527 1445642046 0.518738 -0.322388 0.681824 0.402527 1445642046 0.518738 -0.322388 0.681824 0.402527 1445642046 0.518738 -0.322388 0.681824 0.402527 1445642046 0.518738 -0.322388 0.681824 0.402527 1445642046 0.535583 -0.325256 0.679504 0.381592 1445642046 0.535583 -0.325256 0.679504 0.381592 1445642046 0.535583 -0.325256 0.679504 0.381592 1445642046 0.535583 -0.325256 0.679504 0.381592 1445642046 0.535583 -0.325256 0.679504 0.381592 1445642046 0.535583 -0.325256 0.679504 0.381592 1445642046 0.561768 -0.297363 0.690063 0.346008 1445642046 0.561768 -0.297363 0.690063 0.346008 1445642046 0.561768 -0.297363 0.690063 0.346008 1445642046 0.561768 -0.297363 0.690063 0.346008 1445642046 0.561768 -0.297363 0.690063 0.346008 1445642046 0.561768 -0.297363 0.690063 0.346008 1445642046 0.591492 -0.244080 0.708435 0.297607 1445642046 0.591492 -0.244080 0.708435 0.297607 1445642046 0.591492 -0.244080 0.708435 0.297607 1445642046 0.591492 -0.244080 0.708435 0.297607 1445642046 0.591492 -0.244080 0.708435 0.297607 1445642046 0.591492 -0.244080 0.708435 0.297607 1445642046 0.619141 -0.171509 0.727295 0.241333 1445642046 0.619141 -0.171509 0.727295 0.241333 1445642046 0.619141 -0.171509 0.727295 0.241333 1445642046 0.619141 -0.171509 0.727295 0.241333 1445642047 0.619141 -0.171509 0.727295 0.241333 1445642047 0.619141 -0.171509 0.727295 0.241333 1445642047 0.642883 -0.086853 0.739380 0.179993 1445642047 0.642883 -0.086853 0.739380 0.179993 1445642047 0.642883 -0.086853 0.739380 0.179993 1445642047 0.642883 -0.086853 0.739380 0.179993 1445642047 0.642883 -0.086853 0.739380 0.179993 1445642047 0.642883 -0.086853 0.739380 0.179993 1445642047 0.642883 -0.086853 0.739380 0.179993 1445642047 0.657166 0.004761 0.745056 0.113770 1445642047 0.657166 0.004761 0.745056 0.113770 1445642047 0.657166 0.004761 0.745056 0.113770 1445642047 0.657166 0.004761 0.745056 0.113770 1445642047 0.657166 0.004761 0.745056 0.113770 1445642047 0.662170 0.095764 0.741638 0.047729 1445642047 0.662170 0.095764 0.741638 0.047729 1445642047 0.662170 0.095764 0.741638 0.047729 1445642047 0.662170 0.095764 0.741638 0.047729 1445642047 0.662170 0.095764 0.741638 0.047729 1445642047 0.662170 0.095764 0.741638 0.047729 1445642047 0.662170 0.095764 0.741638 0.047729 1445642047 0.660095 0.188232 0.726929 -0.018066 1445642047 0.660095 0.188232 0.726929 -0.018066 1445642047 0.660095 0.188232 0.726929 -0.018066 1445642047 0.660095 0.188232 0.726929 -0.018066 1445642047 0.660095 0.188232 0.726929 -0.018066 1445642047 0.660095 0.188232 0.726929 -0.018066 1445642047 0.652039 0.282593 0.698730 -0.081604 1445642047 0.652039 0.282593 0.698730 -0.081604 1445642047 0.652039 0.282593 0.698730 -0.081604 1445642047 0.652039 0.282593 0.698730 -0.081604 1445642047 0.652039 0.282593 0.698730 -0.081604 1445642047 0.652039 0.282593 0.698730 -0.081604 1445642047 0.642212 0.367310 0.659363 -0.133362 1445642047 0.642212 0.367310 0.659363 -0.133362 1445642047 0.642212 0.367310 0.659363 -0.133362 1445642047 0.642212 0.367310 0.659363 -0.133362 1445642047 0.642212 0.367310 0.659363 -0.133362 1445642047 0.642212 0.367310 0.659363 -0.133362 1445642047 0.630981 0.441650 0.614258 -0.171448 1445642047 0.630981 0.441650 0.614258 -0.171448 1445642047 0.630981 0.441650 0.614258 -0.171448 1445642047 0.630981 0.441650 0.614258 -0.171448 1445642047 0.630981 0.441650 0.614258 -0.171448 1445642047 0.630981 0.441650 0.614258 -0.171448 1445642047 0.622925 0.497498 0.571838 -0.193298 1445642047 0.622925 0.497498 0.571838 -0.193298 1445642047 0.622925 0.497498 0.571838 -0.193298 1445642047 0.622925 0.497498 0.571838 -0.193298 1445642047 0.622925 0.497498 0.571838 -0.193298 1445642047 0.622925 0.497498 0.571838 -0.193298 1445642047 0.622803 0.519775 0.551453 -0.194214 1445642047 0.622803 0.519775 0.551453 -0.194214 1445642047 0.622803 0.519775 0.551453 -0.194214 1445642047 0.622803 0.519775 0.551453 -0.194214 1445642047 0.622803 0.519775 0.551453 -0.194214 1445642047 0.622803 0.519775 0.551453 -0.194214 1445642047 0.622803 0.519775 0.551453 -0.194214 1445642047 0.636108 0.500000 0.563599 -0.166077 1445642047 0.636108 0.500000 0.563599 -0.166077 1445642047 0.636108 0.500000 0.563599 -0.166077 1445642047 0.636108 0.500000 0.563599 -0.166077 1445642047 0.636108 0.500000 0.563599 -0.166077 1445642047 0.636108 0.500000 0.563599 -0.166077 1445642047 0.636108 0.500000 0.563599 -0.166077 1445642047 0.648560 0.456482 0.595825 -0.126282 1445642047 0.648560 0.456482 0.595825 -0.126282 1445642047 0.648560 0.456482 0.595825 -0.126282 1445642047 0.648560 0.456482 0.595825 -0.126282 1445642047 0.648560 0.456482 0.595825 -0.126282 1445642047 0.648560 0.456482 0.595825 -0.126282 1445642047 0.657776 0.401001 0.633240 -0.074219 1445642047 0.657776 0.401001 0.633240 -0.074219 1445642047 0.657776 0.401001 0.633240 -0.074219 1445642047 0.657776 0.401001 0.633240 -0.074219 1445642047 0.657776 0.401001 0.633240 -0.074219 1445642047 0.657776 0.401001 0.633240 -0.074219 1445642047 0.657776 0.401001 0.633240 -0.074219 1445642047 0.661438 0.328857 0.673950 -0.009827 1445642047 0.661438 0.328857 0.673950 -0.009827 1445642047 0.661438 0.328857 0.673950 -0.009827 1445642047 0.661438 0.328857 0.673950 -0.009827 1445642047 0.661438 0.328857 0.673950 -0.009827 1445642047 0.661438 0.328857 0.673950 -0.009827 1445642047 0.657898 0.245789 0.709473 0.057129 1445642047 0.657898 0.245789 0.709473 0.057129 1445642047 0.657898 0.245789 0.709473 0.057129 1445642047 0.657898 0.245789 0.709473 0.057129 1445642047 0.657898 0.245789 0.709473 0.057129 1445642047 0.657898 0.245789 0.709473 0.057129 1445642047 0.647827 0.155945 0.734924 0.125854 1445642047 0.647827 0.155945 0.734924 0.125854 1445642047 0.647827 0.155945 0.734924 0.125854 1445642047 0.647827 0.155945 0.734924 0.125854 1445642047 0.647827 0.155945 0.734924 0.125854 1445642047 0.647827 0.155945 0.734924 0.125854 1445642047 0.631958 0.066101 0.748169 0.190857 1445642047 0.631958 0.066101 0.748169 0.190857 1445642047 0.631958 0.066101 0.748169 0.190857 1445642047 0.631958 0.066101 0.748169 0.190857 1445642047 0.631958 0.066101 0.748169 0.190857 1445642047 0.631958 0.066101 0.748169 0.190857 1445642047 0.610779 -0.018494 0.752197 0.246399 1445642047 0.610779 -0.018494 0.752197 0.246399 1445642047 0.610779 -0.018494 0.752197 0.246399 1445642047 0.610779 -0.018494 0.752197 0.246399 1445642047 0.610779 -0.018494 0.752197 0.246399 1445642047 0.610779 -0.018494 0.752197 0.246399 1445642047 0.586182 -0.095886 0.748352 0.295105 1445642047 0.586182 -0.095886 0.748352 0.295105 1445642047 0.586182 -0.095886 0.748352 0.295105 1445642047 0.586182 -0.095886 0.748352 0.295105 1445642047 0.586182 -0.095886 0.748352 0.295105 1445642048 0.586182 -0.095886 0.748352 0.295105 1445642048 0.586182 -0.095886 0.748352 0.295105 1445642048 0.558472 -0.169189 0.738220 0.338318 1445642048 0.558472 -0.169189 0.738220 0.338318 1445642048 0.558472 -0.169189 0.738220 0.338318 1445642048 0.558472 -0.169189 0.738220 0.338318 1445642048 0.558472 -0.169189 0.738220 0.338318 1445642048 0.558472 -0.169189 0.738220 0.338318 1445642048 0.532288 -0.235718 0.722961 0.371948 1445642048 0.532288 -0.235718 0.722961 0.371948 1445642048 0.532288 -0.235718 0.722961 0.371948 1445642048 0.532288 -0.235718 0.722961 0.371948 1445642048 0.532288 -0.235718 0.722961 0.371948 1445642048 0.532288 -0.235718 0.722961 0.371948 1445642048 0.513062 -0.290710 0.705750 0.392578 1445642048 0.513062 -0.290710 0.705750 0.392578 1445642048 0.513062 -0.290710 0.705750 0.392578 1445642048 0.513062 -0.290710 0.705750 0.392578 1445642048 0.513062 -0.290710 0.705750 0.392578 1445642048 0.513062 -0.290710 0.705750 0.392578 1445642048 0.505310 -0.325989 0.692444 0.398499 1445642048 0.505310 -0.325989 0.692444 0.398499 1445642048 0.505310 -0.325989 0.692444 0.398499 1445642048 0.505310 -0.325989 0.692444 0.398499 1445642048 0.505310 -0.325989 0.692444 0.398499 1445642048 0.505310 -0.325989 0.692444 0.398499 1445642048 0.513245 -0.335144 0.689331 0.386047 1445642048 0.513245 -0.335144 0.689331 0.386047 1445642048 0.513245 -0.335144 0.689331 0.386047 1445642048 0.513245 -0.335144 0.689331 0.386047 1445642048 0.513245 -0.335144 0.689331 0.386047 1445642048 0.513245 -0.335144 0.689331 0.386047 1445642048 0.513245 -0.335144 0.689331 0.386047 1445642048 0.535034 -0.314697 0.698914 0.355164 1445642048 0.535034 -0.314697 0.698914 0.355164 1445642048 0.535034 -0.314697 0.698914 0.355164 1445642048 0.535034 -0.314697 0.698914 0.355164 1445642048 0.535034 -0.314697 0.698914 0.355164 1445642048 0.535034 -0.314697 0.698914 0.355164 1445642048 0.562500 -0.269592 0.716675 0.311829 1445642048 0.562500 -0.269592 0.716675 0.311829 1445642048 0.562500 -0.269592 0.716675 0.311829 1445642048 0.562500 -0.269592 0.716675 0.311829 1445642048 0.562500 -0.269592 0.716675 0.311829 1445642048 0.562500 -0.269592 0.716675 0.311829 1445642048 0.562500 -0.269592 0.716675 0.311829 1445642048 0.590149 -0.205322 0.736206 0.259705 1445642048 0.590149 -0.205322 0.736206 0.259705 1445642048 0.590149 -0.205322 0.736206 0.259705 1445642048 0.590149 -0.205322 0.736206 0.259705 1445642048 0.590149 -0.205322 0.736206 0.259705 1445642048 0.614868 -0.126343 0.752136 0.200439 1445642048 0.614868 -0.126343 0.752136 0.200439 1445642048 0.614868 -0.126343 0.752136 0.200439 1445642048 0.614868 -0.126343 0.752136 0.200439 1445642048 0.614868 -0.126343 0.752136 0.200439 1445642048 0.614868 -0.126343 0.752136 0.200439 1445642048 0.633118 -0.040405 0.760864 0.135925 1445642048 0.633118 -0.040405 0.760864 0.135925 1445642048 0.633118 -0.040405 0.760864 0.135925 1445642048 0.633118 -0.040405 0.760864 0.135925 1445642048 0.633118 -0.040405 0.760864 0.135925 1445642048 0.633118 -0.040405 0.760864 0.135925 1445642048 0.644043 0.049744 0.760010 0.070984 1445642048 0.644043 0.049744 0.760010 0.070984 1445642048 0.644043 0.049744 0.760010 0.070984 1445642048 0.644043 0.049744 0.760010 0.070984 1445642048 0.644043 0.049744 0.760010 0.070984 1445642048 0.644043 0.049744 0.760010 0.070984 1445642048 0.648804 0.136780 0.748474 0.010437 1445642048 0.648804 0.136780 0.748474 0.010437 1445642048 0.648804 0.136780 0.748474 0.010437 1445642048 0.648804 0.136780 0.748474 0.010437 1445642048 0.648804 0.136780 0.748474 0.010437 1445642048 0.648804 0.136780 0.748474 0.010437 1445642048 0.649658 0.217773 0.726685 -0.048035 1445642048 0.649658 0.217773 0.726685 -0.048035 1445642048 0.649658 0.217773 0.726685 -0.048035 1445642048 0.649658 0.217773 0.726685 -0.048035 1445642048 0.649658 0.217773 0.726685 -0.048035 1445642048 0.649658 0.217773 0.726685 -0.048035 1445642048 0.646606 0.292114 0.697266 -0.101135 1445642048 0.646606 0.292114 0.697266 -0.101135 1445642048 0.646606 0.292114 0.697266 -0.101135 1445642048 0.646606 0.292114 0.697266 -0.101135 1445642048 0.646606 0.292114 0.697266 -0.101135 1445642048 0.646606 0.292114 0.697266 -0.101135 1445642048 0.643555 0.356018 0.662598 -0.141418 1445642048 0.643555 0.356018 0.662598 -0.141418 1445642048 0.643555 0.356018 0.662598 -0.141418 1445642048 0.643555 0.356018 0.662598 -0.141418 1445642048 0.643555 0.356018 0.662598 -0.141418 1445642048 0.643555 0.356018 0.662598 -0.141418 1445642048 0.640564 0.407288 0.629211 -0.166565 1445642048 0.640564 0.407288 0.629211 -0.166565 1445642048 0.640564 0.407288 0.629211 -0.166565 1445642048 0.640564 0.407288 0.629211 -0.166565 1445642048 0.640564 0.407288 0.629211 -0.166565 1445642048 0.640564 0.407288 0.629211 -0.166565 1445642048 0.643250 0.436829 0.605103 -0.170837 1445642048 0.643250 0.436829 0.605103 -0.170837 1445642048 0.643250 0.436829 0.605103 -0.170837 1445642048 0.643250 0.436829 0.605103 -0.170837 1445642048 0.643250 0.436829 0.605103 -0.170837 1445642048 0.643250 0.436829 0.605103 -0.170837 1445642048 0.643250 0.436829 0.605103 -0.170837 1445642048 0.655151 0.429077 0.603577 -0.149231 1445642048 0.655151 0.429077 0.603577 -0.149231 1445642048 0.655151 0.429077 0.603577 -0.149231 1445642048 0.655151 0.429077 0.603577 -0.149231 1445642048 0.655151 0.429077 0.603577 -0.149231 1445642049 0.666626 0.398743 0.618469 -0.118286 1445642049 0.666626 0.398743 0.618469 -0.118286 1445642049 0.666626 0.398743 0.618469 -0.118286 1445642049 0.666626 0.398743 0.618469 -0.118286 1445642049 0.666626 0.398743 0.618469 -0.118286 1445642049 0.666626 0.398743 0.618469 -0.118286 1445642049 0.666626 0.398743 0.618469 -0.118286 1445642049 0.677063 0.354187 0.640869 -0.073364 1445642049 0.677063 0.354187 0.640869 -0.073364 1445642049 0.677063 0.354187 0.640869 -0.073364 1445642049 0.677063 0.354187 0.640869 -0.073364 1445642049 0.677063 0.354187 0.640869 -0.073364 1445642049 0.677063 0.354187 0.640869 -0.073364 1445642049 0.683655 0.292419 0.668335 -0.017639 1445642049 0.683655 0.292419 0.668335 -0.017639 1445642049 0.683655 0.292419 0.668335 -0.017639 1445642049 0.683655 0.292419 0.668335 -0.017639 1445642049 0.683655 0.292419 0.668335 -0.017639 1445642049 0.683655 0.292419 0.668335 -0.017639 1445642049 0.683899 0.216675 0.695068 0.046082 1445642049 0.683899 0.216675 0.695068 0.046082 1445642049 0.683899 0.216675 0.695068 0.046082 1445642049 0.683899 0.216675 0.695068 0.046082 1445642049 0.683899 0.216675 0.695068 0.046082 1445642049 0.683899 0.216675 0.695068 0.046082 1445642049 0.683899 0.216675 0.695068 0.046082 1445642049 0.674744 0.133789 0.717041 0.111938 1445642049 0.674744 0.133789 0.717041 0.111938 1445642049 0.674744 0.133789 0.717041 0.111938 1445642049 0.674744 0.133789 0.717041 0.111938 1445642049 0.674744 0.133789 0.717041 0.111938 1445642049 0.674744 0.133789 0.717041 0.111938 1445642049 0.659119 0.050903 0.729187 0.176636 1445642049 0.659119 0.050903 0.729187 0.176636 1445642049 0.659119 0.050903 0.729187 0.176636 1445642049 0.659119 0.050903 0.729187 0.176636 1445642049 0.659119 0.050903 0.729187 0.176636 1445642049 0.659119 0.050903 0.729187 0.176636 1445642049 0.635010 -0.032349 0.734314 0.237549 1445642049 0.635010 -0.032349 0.734314 0.237549 1445642049 0.635010 -0.032349 0.734314 0.237549 1445642049 0.635010 -0.032349 0.734314 0.237549 1445642049 0.635010 -0.032349 0.734314 0.237549 1445642049 0.635010 -0.032349 0.734314 0.237549 1445642049 0.603943 -0.117676 0.731079 0.294617 1445642049 0.603943 -0.117676 0.731079 0.294617 1445642049 0.603943 -0.117676 0.731079 0.294617 1445642049 0.603943 -0.117676 0.731079 0.294617 1445642049 0.603943 -0.117676 0.731079 0.294617 1445642049 0.603943 -0.117676 0.731079 0.294617 1445642049 0.603943 -0.117676 0.731079 0.294617 1445642049 0.567627 -0.200867 0.720398 0.344055 1445642049 0.567627 -0.200867 0.720398 0.344055 1445642049 0.567627 -0.200867 0.720398 0.344055 1445642049 0.567627 -0.200867 0.720398 0.344055 1445642049 0.567627 -0.200867 0.720398 0.344055 1445642049 0.567627 -0.200867 0.720398 0.344055 1445642049 0.531372 -0.277344 0.702148 0.384155 1445642049 0.531372 -0.277344 0.702148 0.384155 1445642049 0.531372 -0.277344 0.702148 0.384155 1445642049 0.531372 -0.277344 0.702148 0.384155 1445642049 0.531372 -0.277344 0.702148 0.384155 1445642049 0.531372 -0.277344 0.702148 0.384155 1445642049 0.503418 -0.338928 0.681519 0.408813 1445642049 0.503418 -0.338928 0.681519 0.408813 1445642049 0.503418 -0.338928 0.681519 0.408813 1445642049 0.503418 -0.338928 0.681519 0.408813 1445642049 0.503418 -0.338928 0.681519 0.408813 1445642049 0.503418 -0.338928 0.681519 0.408813 1445642049 0.503418 -0.338928 0.681519 0.408813 1445642049 0.485474 -0.385742 0.662292 0.420471 1445642049 0.485474 -0.385742 0.662292 0.420471 1445642049 0.485474 -0.385742 0.662292 0.420471 1445642049 0.485474 -0.385742 0.662292 0.420471 1445642049 0.485474 -0.385742 0.662292 0.420471 1445642049 0.485474 -0.385742 0.662292 0.420471 1445642049 0.485107 -0.406250 0.654297 0.414063 1445642049 0.485107 -0.406250 0.654297 0.414063 1445642049 0.485107 -0.406250 0.654297 0.414063 1445642049 0.485107 -0.406250 0.654297 0.414063 1445642049 0.485107 -0.406250 0.654297 0.414063 1445642049 0.485107 -0.406250 0.654297 0.414063 1445642049 0.502136 -0.394226 0.663147 0.390625 1445642049 0.502136 -0.394226 0.663147 0.390625 1445642049 0.502136 -0.394226 0.663147 0.390625 1445642049 0.502136 -0.394226 0.663147 0.390625 1445642049 0.502136 -0.394226 0.663147 0.390625 1445642049 0.527039 -0.361206 0.681763 0.356262 1445642049 0.527039 -0.361206 0.681763 0.356262 1445642049 0.527039 -0.361206 0.681763 0.356262 1445642049 0.527039 -0.361206 0.681763 0.356262 1445642049 0.527039 -0.361206 0.681763 0.356262 1445642049 0.527039 -0.361206 0.681763 0.356262 1445642049 0.527039 -0.361206 0.681763 0.356262 1445642049 0.553772 -0.313354 0.704651 0.313843 1445642049 0.553772 -0.313354 0.704651 0.313843 1445642049 0.553772 -0.313354 0.704651 0.313843 1445642049 0.553772 -0.313354 0.704651 0.313843 1445642049 0.553772 -0.313354 0.704651 0.313843 1445642049 0.553772 -0.313354 0.704651 0.313843 1445642049 0.582031 -0.251160 0.727478 0.262329 1445642049 0.582031 -0.251160 0.727478 0.262329 1445642049 0.582031 -0.251160 0.727478 0.262329 1445642049 0.582031 -0.251160 0.727478 0.262329 1445642049 0.582031 -0.251160 0.727478 0.262329 1445642049 0.582031 -0.251160 0.727478 0.262329 1445642049 0.608887 -0.172119 0.747559 0.201721 1445642049 0.608887 -0.172119 0.747559 0.201721 1445642049 0.608887 -0.172119 0.747559 0.201721 1445642049 0.608887 -0.172119 0.747559 0.201721 1445642049 0.608887 -0.172119 0.747559 0.201721 1445642049 0.608887 -0.172119 0.747559 0.201721 1445642049 0.628357 -0.083923 0.761047 0.137329 1445642050 0.628357 -0.083923 0.761047 0.137329 1445642050 0.628357 -0.083923 0.761047 0.137329 1445642050 0.628357 -0.083923 0.761047 0.137329 1445642050 0.628357 -0.083923 0.761047 0.137329 1445642050 0.628357 -0.083923 0.761047 0.137329 1445642050 0.628357 -0.083923 0.761047 0.137329 1445642050 0.641541 0.007996 0.763550 0.072449 1445642050 0.641541 0.007996 0.763550 0.072449 1445642050 0.641541 0.007996 0.763550 0.072449 1445642050 0.641541 0.007996 0.763550 0.072449 1445642050 0.641541 0.007996 0.763550 0.072449 1445642050 0.649170 0.096252 0.754395 0.009460 1445642050 0.649170 0.096252 0.754395 0.009460 1445642050 0.649170 0.096252 0.754395 0.009460 1445642050 0.649170 0.096252 0.754395 0.009460 1445642050 0.649170 0.096252 0.754395 0.009460 1445642050 0.649170 0.096252 0.754395 0.009460 1445642050 0.649170 0.096252 0.754395 0.009460 1445642050 0.651062 0.182373 0.734924 -0.052124 1445642050 0.651062 0.182373 0.734924 -0.052124 1445642050 0.651062 0.182373 0.734924 -0.052124 1445642050 0.651062 0.182373 0.734924 -0.052124 1445642050 0.651062 0.182373 0.734924 -0.052124 1445642050 0.651062 0.182373 0.734924 -0.052124 1445642050 0.648254 0.265137 0.705383 -0.108459 1445642050 0.648254 0.265137 0.705383 -0.108459 1445642050 0.648254 0.265137 0.705383 -0.108459 1445642050 0.648254 0.265137 0.705383 -0.108459 1445642050 0.648254 0.265137 0.705383 -0.108459 1445642050 0.648254 0.265137 0.705383 -0.108459 1445642050 0.646240 0.332581 0.669250 -0.154175 1445642050 0.646240 0.332581 0.669250 -0.154175 1445642050 0.646240 0.332581 0.669250 -0.154175 1445642050 0.646240 0.332581 0.669250 -0.154175 1445642050 0.646240 0.332581 0.669250 -0.154175 1445642050 0.646240 0.332581 0.669250 -0.154175 1445642050 0.648193 0.371460 0.641602 -0.173645 1445642050 0.648193 0.371460 0.641602 -0.173645 1445642050 0.648193 0.371460 0.641602 -0.173645 1445642050 0.648193 0.371460 0.641602 -0.173645 1445642050 0.648193 0.371460 0.641602 -0.173645 1445642050 0.648193 0.371460 0.641602 -0.173645 1445642050 0.652527 0.378601 0.634277 -0.168701 1445642050 0.652527 0.378601 0.634277 -0.168701 1445642050 0.652527 0.378601 0.634277 -0.168701 1445642050 0.652527 0.378601 0.634277 -0.168701 1445642050 0.652527 0.378601 0.634277 -0.168701 1445642050 0.652527 0.378601 0.634277 -0.168701 1445642050 0.659668 0.367676 0.638550 -0.147888 1445642050 0.659668 0.367676 0.638550 -0.147888 1445642050 0.659668 0.367676 0.638550 -0.147888 1445642050 0.659668 0.367676 0.638550 -0.147888 1445642050 0.659668 0.367676 0.638550 -0.147888 1445642050 0.659668 0.367676 0.638550 -0.147888 1445642050 0.667969 0.332520 0.656799 -0.108826 1445642050 0.667969 0.332520 0.656799 -0.108826 1445642050 0.667969 0.332520 0.656799 -0.108826 1445642050 0.667969 0.332520 0.656799 -0.108826 1445642050 0.667969 0.332520 0.656799 -0.108826 1445642050 0.667969 0.332520 0.656799 -0.108826 1445642050 0.672852 0.274963 0.684509 -0.055115 1445642050 0.672852 0.274963 0.684509 -0.055115 1445642050 0.672852 0.274963 0.684509 -0.055115 1445642050 0.672852 0.274963 0.684509 -0.055115 1445642050 0.672852 0.274963 0.684509 -0.055115 1445642050 0.672852 0.274963 0.684509 -0.055115 1445642050 0.671875 0.206665 0.711121 0.006409 1445642050 0.671875 0.206665 0.711121 0.006409 1445642050 0.671875 0.206665 0.711121 0.006409 1445642050 0.671875 0.206665 0.711121 0.006409 1445642050 0.671875 0.206665 0.711121 0.006409 1445642050 0.671875 0.206665 0.711121 0.006409 1445642050 0.671875 0.206665 0.711121 0.006409 1445642050 0.665955 0.134949 0.730347 0.069641 1445642050 0.665955 0.134949 0.730347 0.069641 1445642050 0.665955 0.134949 0.730347 0.069641 1445642050 0.665955 0.134949 0.730347 0.069641 1445642050 0.665955 0.134949 0.730347 0.069641 1445642050 0.665955 0.134949 0.730347 0.069641 1445642050 0.665955 0.134949 0.730347 0.069641 1445642050 0.653870 0.062927 0.742188 0.132568 1445642050 0.653870 0.062927 0.742188 0.132568 1445642050 0.653870 0.062927 0.742188 0.132568 1445642050 0.653870 0.062927 0.742188 0.132568 1445642050 0.653870 0.062927 0.742188 0.132568 1445642050 0.633789 -0.010376 0.747864 0.196899 1445642050 0.633789 -0.010376 0.747864 0.196899 1445642050 0.633789 -0.010376 0.747864 0.196899 1445642050 0.633789 -0.010376 0.747864 0.196899 1445642050 0.633789 -0.010376 0.747864 0.196899 1445642050 0.633789 -0.010376 0.747864 0.196899 1445642050 0.605652 -0.093018 0.745911 0.260803 1445642050 0.605652 -0.093018 0.745911 0.260803 1445642050 0.605652 -0.093018 0.745911 0.260803 1445642050 0.605652 -0.093018 0.745911 0.260803 1445642050 0.605652 -0.093018 0.745911 0.260803 1445642050 0.605652 -0.093018 0.745911 0.260803 1445642050 0.605652 -0.093018 0.745911 0.260803 1445642050 0.572449 -0.179260 0.734131 0.318054 1445642050 0.572449 -0.179260 0.734131 0.318054 1445642050 0.572449 -0.179260 0.734131 0.318054 1445642050 0.572449 -0.179260 0.734131 0.318054 1445642050 0.572449 -0.179260 0.734131 0.318054 1445642050 0.572449 -0.179260 0.734131 0.318054 1445642050 0.536316 -0.262390 0.714355 0.364929 1445642050 0.536316 -0.262390 0.714355 0.364929 1445642050 0.536316 -0.262390 0.714355 0.364929 1445642050 0.536316 -0.262390 0.714355 0.364929 1445642050 0.536316 -0.262390 0.714355 0.364929 1445642050 0.536316 -0.262390 0.714355 0.364929 1445642050 0.506226 -0.332397 0.689636 0.396851 1445642050 0.506226 -0.332397 0.689636 0.396851 1445642051 0.506226 -0.332397 0.689636 0.396851 1445642051 0.506226 -0.332397 0.689636 0.396851 1445642051 0.506226 -0.332397 0.689636 0.396851 1445642051 0.506226 -0.332397 0.689636 0.396851 1445642051 0.488647 -0.385620 0.665405 0.411865 1445642051 0.488647 -0.385620 0.665405 0.411865 1445642051 0.488647 -0.385620 0.665405 0.411865 1445642051 0.488647 -0.385620 0.665405 0.411865 1445642051 0.488647 -0.385620 0.665405 0.411865 1445642051 0.488647 -0.385620 0.665405 0.411865 1445642051 0.488647 -0.385620 0.665405 0.411865 1445642051 0.488647 -0.416992 0.648926 0.407593 1445642051 0.488647 -0.416992 0.648926 0.407593 1445642051 0.488647 -0.416992 0.648926 0.407593 1445642051 0.488647 -0.416992 0.648926 0.407593 1445642051 0.505371 -0.419006 0.648193 0.385803 1445642051 0.505371 -0.419006 0.648193 0.385803 1445642051 0.505371 -0.419006 0.648193 0.385803 1445642051 0.505371 -0.419006 0.648193 0.385803 1445642051 0.505371 -0.419006 0.648193 0.385803 1445642051 0.505371 -0.419006 0.648193 0.385803 1445642051 0.533325 -0.389099 0.664917 0.349182 1445642051 0.533325 -0.389099 0.664917 0.349182 1445642051 0.533325 -0.389099 0.664917 0.349182 1445642051 0.533325 -0.389099 0.664917 0.349182 1445642051 0.533325 -0.389099 0.664917 0.349182 1445642051 0.533325 -0.389099 0.664917 0.349182 1445642051 0.564697 -0.333069 0.691772 0.302673 1445642051 0.564697 -0.333069 0.691772 0.302673 1445642051 0.564697 -0.333069 0.691772 0.302673 1445642051 0.564697 -0.333069 0.691772 0.302673 1445642051 0.564697 -0.333069 0.691772 0.302673 1445642051 0.564697 -0.333069 0.691772 0.302673 1445642051 
0.630188 -0.072754 0.734314 0.241272 1445642053 0.630188 -0.072754 0.734314 0.241272 1445642053 0.630188 -0.072754 0.734314 0.241272 1445642053 0.630188 -0.072754 0.734314 0.241272 1445642053 0.630188 -0.072754 0.734314 0.241272 1445642053 0.602173 -0.140625 0.732849 0.283752 1445642053 0.602173 -0.140625 0.732849 0.283752 1445642053 0.602173 -0.140625 0.732849 0.283752 1445642053 0.602173 -0.140625 0.732849 0.283752 1445642053 0.602173 -0.140625 0.732849 0.283752 1445642053 0.602173 -0.140625 0.732849 0.283752 1445642053 0.573669 -0.206482 0.724976 0.320251 1445642053 0.573669 -0.206482 0.724976 0.320251 1445642053 0.573669 -0.206482 0.724976 0.320251 1445642053 0.573669 -0.206482 0.724976 0.320251 1445642053 0.573669 -0.206482 0.724976 0.320251 1445642053 0.573669 -0.206482 0.724976 0.320251 1445642053 0.548279 -0.263428 0.712952 0.348694 1445642053 0.548279 -0.263428 0.712952 0.348694 1445642053 0.548279 -0.263428 0.712952 0.348694 1445642053 0.548279 -0.263428 0.712952 0.348694 1445642053 0.548279 -0.263428 0.712952 0.348694 1445642053 0.548279 -0.263428 0.712952 0.348694 1445642053 0.548279 -0.263428 0.712952 0.348694 1445642053 0.527771 -0.306641 0.701233 0.368164 1445642053 0.527771 -0.306641 0.701233 0.368164 1445642053 0.527771 -0.306641 0.701233 0.368164 1445642053 0.527771 -0.306641 0.701233 0.368164 1445642053 0.527771 -0.306641 0.701233 0.368164 1445642053 0.527771 -0.306641 0.701233 0.368164 1445642053 0.516357 -0.331726 0.693970 0.376404 1445642053 0.516357 -0.331726 0.693970 0.376404 1445642053 0.516357 -0.331726 0.693970 0.376404 1445642053 0.516357 -0.331726 0.693970 0.376404 1445642053 0.516357 -0.331726 0.693970 0.376404 1445642053 0.516357 -0.331726 0.693970 0.376404 1445642053 0.516113 -0.339172 0.692200 0.373291 1445642053 0.516113 -0.339172 0.692200 0.373291 1445642053 0.516113 -0.339172 0.692200 0.373291 1445642053 0.516113 -0.339172 0.692200 0.373291 1445642053 0.516113 -0.339172 0.692200 0.373291 1445642053 0.516113 -0.339172 0.692200 0.373291 1445642053 0.516113 -0.339172 0.692200 0.373291 1445642053 0.529236 -0.328003 0.696533 0.356506 1445642053 0.529236 -0.328003 0.696533 0.356506 1445642053 0.529236 -0.328003 0.696533 0.356506 1445642053 0.529236 -0.328003 0.696533 0.356506 1445642053 0.529236 -0.328003 0.696533 0.356506 1445642053 0.529236 -0.328003 0.696533 0.356506 1445642053 0.552185 -0.295593 0.707947 0.326355 1445642053 0.552185 -0.295593 0.707947 0.326355 1445642053 0.552185 -0.295593 0.707947 0.326355 1445642053 0.552185 -0.295593 0.707947 0.326355 1445642053 0.552185 -0.295593 0.707947 0.326355 1445642053 0.552185 -0.295593 0.707947 0.326355 1445642053 0.552185 -0.295593 0.707947 0.326355 1445642053 0.579590 -0.244507 0.722778 0.286011 1445642053 0.579590 -0.244507 0.722778 0.286011 1445642053 0.579590 -0.244507 0.722778 0.286011 1445642053 0.579590 -0.244507 0.722778 0.286011 1445642053 0.579590 -0.244507 0.722778 0.286011 1445642054 0.579590 -0.244507 0.722778 0.286011 1445642054 0.605713 -0.180664 0.737427 0.237854 1445642054 0.605713 -0.180664 0.737427 0.237854 1445642054 0.605713 -0.180664 0.737427 0.237854 1445642054 0.605713 -0.180664 0.737427 0.237854 1445642054 0.605713 -0.180664 0.737427 0.237854 1445642054 0.605713 -0.180664 0.737427 0.237854 1445642054 0.629211 -0.103638 0.748352 0.182129 1445642054 0.629211 -0.103638 0.748352 0.182129 1445642054 0.629211 -0.103638 0.748352 0.182129 1445642054 0.629211 -0.103638 0.748352 0.182129 1445642054 0.629211 -0.103638 0.748352 0.182129 1445642054 0.629211 -0.103638 0.748352 0.182129 1445642054 0.647278 -0.021790 0.751709 0.124146 1445642054 0.647278 -0.021790 0.751709 0.124146 1445642054 0.647278 -0.021790 0.751709 0.124146 1445642054 0.647278 -0.021790 0.751709 0.124146 1445642054 0.647278 -0.021790 0.751709 0.124146 1445642054 0.647278 -0.021790 0.751709 0.124146 1445642054 0.647278 -0.021790 0.751709 0.124146 1445642054 0.660889 0.058838 0.745117 0.066772 1445642054 0.660889 0.058838 0.745117 0.066772 1445642054 0.660889 0.058838 0.745117 0.066772 1445642054 0.660889 0.058838 0.745117 0.066772 1445642054 0.660889 0.058838 0.745117 0.066772 1445642054 0.660889 0.058838 0.745117 0.066772 1445642054 0.669495 0.134644 0.730347 0.010193 1445642054 0.669495 0.134644 0.730347 0.010193 1445642054 0.669495 0.134644 0.730347 0.010193 1445642054 0.669495 0.134644 0.730347 0.010193 1445642054 0.669495 0.134644 0.730347 0.010193 1445642054 0.669495 0.134644 0.730347 0.010193 1445642054 0.669495 0.134644 0.730347 0.010193 1445642054 0.674316 0.209961 0.706543 -0.043823 1445642054 0.674316 0.209961 0.706543 -0.043823 1445642054 0.674316 0.209961 0.706543 -0.043823 1445642054 0.674316 0.209961 0.706543 -0.043823 1445642054 0.674316 0.209961 0.706543 -0.043823 1445642054 0.674316 0.209961 0.706543 -0.043823 1445642054 0.674377 0.278076 0.677917 -0.090637 1445642054 0.674377 0.278076 0.677917 -0.090637 1445642054 0.674377 0.278076 0.677917 -0.090637 1445642054 0.674377 0.278076 0.677917 -0.090637 1445642054 0.674377 0.278076 0.677917 -0.090637 1445642054 0.674377 0.278076 0.677917 -0.090637 1445642054 0.674072 0.329529 0.650269 -0.118835 1445642054 0.674072 0.329529 0.650269 -0.118835 1445642054 0.674072 0.329529 0.650269 -0.118835 1445642054 0.674072 0.329529 0.650269 -0.118835 1445642054 0.674072 0.329529 0.650269 -0.118835 1445642054 0.674072 0.329529 0.650269 -0.118835 1445642054 0.674500 0.355469 0.634949 -0.124390 1445642054 0.674500 0.355469 0.634949 -0.124390 1445642054 0.674500 0.355469 0.634949 -0.124390 1445642054 0.674500 0.355469 0.634949 -0.124390 1445642054 0.674500 0.355469 0.634949 -0.124390 1445642054 0.674500 0.355469 0.634949 -0.124390 1445642054 0.678528 0.360718 0.630676 -0.108032 1445642054 0.678528 0.360718 0.630676 -0.108032 1445642054 0.678528 0.360718 0.630676 -0.108032 1445642054 0.678528 0.360718 0.630676 -0.108032 1445642054 0.678528 0.360718 0.630676 -0.108032 1445642054 0.678528 0.360718 0.630676 -0.108032 1445642054 0.687134 0.336914 0.639954 -0.068848 1445642054 0.687134 0.336914 0.639954 -0.068848 1445642054 0.687134 0.336914 0.639954 -0.068848 1445642054 0.687134 0.336914 0.639954 -0.068848 1445642054 0.687134 0.336914 0.639954 -0.068848 1445642054 0.687134 0.336914 0.639954 -0.068848 1445642054 0.693848 0.287781 0.659851 -0.015747 1445642054 0.693848 0.287781 0.659851 -0.015747 1445642054 0.693848 0.287781 0.659851 -0.015747 1445642054 0.693848 0.287781 0.659851 -0.015747 1445642054 0.693848 0.287781 0.659851 -0.015747 1445642054 0.694946 0.226379 0.681274 0.039551 1445642054 0.694946 0.226379 0.681274 0.039551 1445642054 0.694946 0.226379 0.681274 0.039551 1445642054 0.694946 0.226379 0.681274 0.039551 1445642054 0.694946 0.226379 0.681274 0.039551 1445642054 0.694946 0.226379 0.681274 0.039551 1445642054 0.694946 0.226379 0.681274 0.039551 1445642054 0.691528 0.159790 0.697571 0.097961 1445642054 0.691528 0.159790 0.697571 0.097961 1445642054 0.691528 0.159790 0.697571 0.097961 1445642054 0.691528 0.159790 0.697571 0.097961 1445642054 0.691528 0.159790 0.697571 0.097961 1445642054 0.691528 0.159790 0.697571 0.097961 1445642054 0.691528 0.159790 0.697571 0.097961 1445642054 0.680603 0.085388 0.709534 0.161011 1445642054 0.680603 0.085388 0.709534 0.161011 1445642054 0.680603 0.085388 0.709534 0.161011 1445642054 0.680603 0.085388 0.709534 0.161011 1445642054 0.680603 0.085388 0.709534 0.161011 1445642054 0.680603 0.085388 0.709534 0.161011 1445642054 0.661987 0.007629 0.716003 0.221130 1445642054 0.661987 0.007629 0.716003 0.221130 1445642054 0.661987 0.007629 0.716003 0.221130 1445642054 0.661987 0.007629 0.716003 0.221130 1445642054 0.661987 0.007629 0.716003 0.221130 1445642054 0.661987 0.007629 0.716003 0.221130 1445642054 0.636292 -0.071045 0.717224 0.274963 1445642054 0.636292 -0.071045 0.717224 0.274963 1445642054 0.636292 -0.071045 0.717224 0.274963 1445642054 0.636292 -0.071045 0.717224 0.274963 1445642054 0.636292 -0.071045 0.717224 0.274963 1445642054 0.636292 -0.071045 0.717224 0.274963 1445642054 0.636292 -0.071045 0.717224 0.274963 1445642054 0.606323 -0.146851 0.712158 0.321777 1445642054 0.606323 -0.146851 0.712158 0.321777 1445642054 0.606323 -0.146851 0.712158 0.321777 1445642054 0.606323 -0.146851 0.712158 0.321777 1445642054 0.606323 -0.146851 0.712158 0.321777 1445642054 0.606323 -0.146851 0.712158 0.321777 1445642055 0.573669 -0.221985 0.701599 0.359619 1445642055 0.573669 -0.221985 0.701599 0.359619 1445642055 0.573669 -0.221985 0.701599 0.359619 1445642055 0.573669 -0.221985 0.701599 0.359619 1445642055 0.573669 -0.221985 0.701599 0.359619 1445642055 0.573669 -0.221985 0.701599 0.359619 1445642055 0.573669 -0.221985 0.701599 0.359619 1445642055 0.545837 -0.286194 0.686340 0.386047 1445642055 0.545837 -0.286194 0.686340 0.386047 1445642055 0.545837 -0.286194 0.686340 0.386047 1445642055 0.545837 -0.286194 0.686340 0.386047 1445642055 0.545837 -0.286194 0.686340 0.386047 1445642055 0.545837 -0.286194 0.686340 0.386047 1445642055 0.529907 -0.329407 0.673767 0.395752 1445642055 0.529907 -0.329407 0.673767 0.395752 1445642055 0.529907 -0.329407 0.673767 0.395752 1445642055 0.529907 -0.329407 0.673767 0.395752 1445642055 0.529907 -0.329407 0.673767 0.395752 1445642055 0.529907 -0.329407 0.673767 0.395752 1445642055 0.527527 -0.348511 0.669128 0.390503 1445642055 0.527527 -0.348511 0.669128 0.390503 1445642055 0.527527 -0.348511 0.669128 0.390503 1445642055 0.527527 -0.348511 0.669128 0.390503 1445642055 0.527527 -0.348511 0.669128 0.390503 1445642055 0.527527 -0.348511 0.669128 0.390503 1445642055 0.539001 -0.341125 0.674805 0.370972 1445642055 0.539001 -0.341125 0.674805 0.370972 1445642055 0.539001 -0.341125 0.674805 0.370972 1445642055 0.539001 -0.341125 0.674805 0.370972 1445642055 0.539001 -0.341125 0.674805 0.370972 1445642055 0.539001 -0.341125 0.674805 0.370972 1445642055 0.559631 -0.310303 0.689697 0.338684 1445642055 0.559631 -0.310303 0.689697 0.338684 1445642055 0.559631 -0.310303 0.689697 0.338684 1445642055 0.559631 -0.310303 0.689697 0.338684 1445642055 0.559631 -0.310303 0.689697 0.338684 1445642055 0.559631 -0.310303 0.689697 0.338684 1445642055 0.584595 -0.262268 0.709229 0.293823 1445642055 0.584595 -0.262268 0.709229 0.293823 1445642055 0.584595 -0.262268 0.709229 0.293823 1445642055 0.584595 -0.262268 0.709229 0.293823 1445642055 0.584595 -0.262268 0.709229 0.293823 1445642055 0.584595 -0.262268 0.709229 0.293823 1445642055 0.610657 -0.195984 0.728516 0.240479 1445642055 0.610657 -0.195984 0.728516 0.240479 1445642055 0.610657 -0.195984 0.728516 0.240479 1445642055 0.610657 -0.195984 0.728516 0.240479 1445642055 0.610657 -0.195984 0.728516 0.240479 1445642055 0.610657 -0.195984 0.728516 0.240479 1445642055 0.632935 -0.119141 0.742493 0.183960 1445642055 0.632935 -0.119141 0.742493 0.183960 1445642055 0.632935 -0.119141 0.742493 0.183960 1445642055 0.632935 -0.119141 0.742493 0.183960 1445642055 0.632935 -0.119141 0.742493 0.183960 1445642055 0.632935 -0.119141 0.742493 0.183960 1445642055 0.649414 -0.036804 0.749207 0.124451 1445642055 0.649414 -0.036804 0.749207 0.124451 1445642055 0.649414 -0.036804 0.749207 0.124451 1445642055 0.649414 -0.036804 0.749207 0.124451 1445642055 0.649414 -0.036804 0.749207 0.124451 1445642055 0.649414 -0.036804 0.749207 0.124451 1445642055 0.649414 -0.036804 0.749207 0.124451 1445642055 0.660400 0.047058 0.746765 0.062805 1445642055 0.660400 0.047058 0.746765 0.062805 1445642055 0.660400 0.047058 0.746765 0.062805 1445642055 0.660400 0.047058 0.746765 0.062805 1445642055 0.660400 0.047058 0.746765 0.062805 1445642055 0.660400 0.047058 0.746765 0.062805 1445642055 0.665527 0.134460 0.734070 -0.000244 1445642055 0.665527 0.134460 0.734070 -0.000244 1445642055 0.665527 0.134460 0.734070 -0.000244 1445642055 0.665527 0.134460 0.734070 -0.000244 1445642055 0.665527 0.134460 0.734070 -0.000244 1445642055 0.665527 0.134460 0.734070 -0.000244 1445642055 0.665527 0.134460 0.734070 -0.000244 1445642055 0.664917 0.220276 0.711121 -0.059998 1445642055 0.664917 0.220276 0.711121 -0.059998 1445642055 0.664917 0.220276 0.711121 -0.059998 1445642055 0.664917 0.220276 0.711121 -0.059998 1445642055 0.664917 0.220276 0.711121 -0.059998 1445642055 0.664917 0.220276 0.711121 -0.059998 1445642055 0.664917 0.220276 0.711121 -0.059998 1445642055 0.661621 0.299316 0.678528 -0.109985 1445642055 0.661621 0.299316 0.678528 -0.109985 1445642055 0.661621 0.299316 0.678528 -0.109985 1445642055 0.661621 0.299316 0.678528 -0.109985 1445642055 0.661621 0.299316 0.678528 -0.109985 1445642055 0.661621 0.299316 0.678528 -0.109985 1445642055 0.658630 0.365479 0.641663 -0.144104 1445642055 0.658630 0.365479 0.641663 -0.144104 1445642055 0.658630 0.365479 0.641663 -0.144104 1445642055 0.658630 0.365479 0.641663 -0.144104 1445642055 0.658630 0.365479 0.641663 -0.144104 1445642055 0.658630 0.365479 0.641663 -0.144104 1445642055 0.657532 0.404602 0.616089 -0.155823 1445642055 0.657532 0.404602 0.616089 -0.155823 1445642055 0.657532 0.404602 0.616089 -0.155823 1445642055 0.657532 0.404602 0.616089 -0.155823 1445642055 0.657532 0.404602 0.616089 -0.155823 1445642055 0.663086 0.411621 0.608582 -0.143066 1445642055 0.663086 0.411621 0.608582 -0.143066 1445642055 0.663086 0.411621 0.608582 -0.143066 1445642055 0.663086 0.411621 0.608582 -0.143066 1445642055 0.663086 0.411621 0.608582 -0.143066 1445642055 0.663086 0.411621 0.608582 -0.143066 1445642055 0.672974 0.386841 0.621033 -0.108032 1445642055 0.672974 0.386841 0.621033 -0.108032 1445642055 0.672974 0.386841 0.621033 -0.108032 1445642055 0.672974 0.386841 0.621033 -0.108032 1445642055 0.672974 0.386841 0.621033 -0.108032 1445642055 0.672974 0.386841 0.621033 -0.108032 1445642055 0.680603 0.338989 0.646790 -0.058655 1445642056 0.680603 0.338989 0.646790 -0.058655 1445642056 0.680603 0.338989 0.646790 -0.058655 1445642056 0.680603 0.338989 0.646790 -0.058655 1445642056 0.680603 0.338989 0.646790 -0.058655 1445642056 0.680603 0.338989 0.646790 -0.058655 1445642056 0.680603 0.338989 0.646790 -0.058655 1445642056 0.683777 0.276062 0.675415 0.000061 1445642056 0.683777 0.276062 0.675415 0.000061 1445642056 0.683777 0.276062 0.675415 0.000061 1445642056 0.683777 0.276062 0.675415 0.000061 1445642056 0.683777 0.276062 0.675415 0.000061 1445642056 0.683777 0.276062 0.675415 0.000061 1445642056 0.681763 0.207031 0.698608 0.064392 1445642056 0.681763 0.207031 0.698608 0.064392 1445642056 0.681763 0.207031 0.698608 0.064392 1445642056 0.681763 0.207031 0.698608 0.064392 1445642056 0.681763 0.207031 0.698608 0.064392 1445642056 0.681763 0.207031 0.698608 0.064392 1445642056 0.673889 0.134277 0.714417 0.131836 1445642056 0.673889 0.134277 0.714417 0.131836 1445642056 0.673889 0.134277 0.714417 0.131836 1445642056 0.673889 0.134277 0.714417 0.131836 1445642056 0.673889 0.134277 0.714417 0.131836 1445642056 0.673889 0.134277 0.714417 0.131836 1445642056 0.673889 0.134277 0.714417 0.131836 1445642056 0.659973 0.057556 0.722168 0.198792 1445642056 0.659973 0.057556 0.722168 0.198792 1445642056 0.659973 0.057556 0.722168 0.198792 1445642056 0.659973 0.057556 0.722168 0.198792 1445642056 0.659973 0.057556 0.722168 0.198792 1445642056 0.659973 0.057556 0.722168 0.198792 1445642056 0.639465 -0.020996 0.721436 0.264771 1445642056 0.639465 -0.020996 0.721436 0.264771 1445642056 0.639465 -0.020996 0.721436 0.264771 1445642056 0.639465 -0.020996 0.721436 0.264771 1445642056 0.639465 -0.020996 0.721436 0.264771 1445642056 0.639465 -0.020996 0.721436 0.264771 1445642056 0.614441 -0.097778 0.711975 0.325317 1445642056 0.614441 -0.097778 0.711975 0.325317 1445642056 0.614441 -0.097778 0.711975 0.325317 1445642056 0.614441 -0.097778 0.711975 0.325317 1445642056 0.614441 -0.097778 0.711975 0.325317 1445642056 0.614441 -0.097778 0.711975 0.325317 1445642056 0.583862 -0.170532 0.698853 0.376160 1445642056 0.583862 -0.170532 0.698853 0.376160 1445642056 0.583862 -0.170532 0.698853 0.376160 1445642056 0.583862 -0.170532 0.698853 0.376160 1445642056 0.583862 -0.170532 0.698853 0.376160 1445642056 0.583862 -0.170532 0.698853 0.376160 1445642056 0.550964 -0.238403 0.683044 0.415894 1445642056 0.550964 -0.238403 0.683044 0.415894 1445642056 0.550964 -0.238403 0.683044 0.415894 1445642056 0.550964 -0.238403 0.683044 0.415894 1445642056 0.550964 -0.238403 0.683044 0.415894 1445642056 0.550964 -0.238403 0.683044 0.415894 1445642056 0.550964 -0.238403 0.683044 0.415894 1445642056 0.524475 -0.297974 0.664795 0.440552 1445642056 0.524475 -0.297974 0.664795 0.440552 1445642056 0.524475 -0.297974 0.664795 0.440552 1445642056 0.524475 -0.297974 0.664795 0.440552 1445642056 0.524475 -0.297974 0.664795 0.440552 1445642056 0.524475 -0.297974 0.664795 0.440552 1445642056 0.524475 -0.297974 0.664795 0.440552 1445642056 0.515137 -0.334290 0.653564 0.442322 1445642056 0.515137 -0.334290 0.653564 0.442322 1445642056 0.515137 -0.334290 0.653564 0.442322 1445642056 0.515137 -0.334290 0.653564 0.442322 1445642056 0.515137 -0.334290 0.653564 0.442322 1445642056 0.515137 -0.334290 0.653564 0.442322 1445642056 0.523743 -0.340271 0.656128 0.423523 1445642056 0.523743 -0.340271 0.656128 0.423523 1445642056 0.523743 -0.340271 0.656128 0.423523 1445642056 0.523743 -0.340271 0.656128 0.423523 1445642056 0.523743 -0.340271 0.656128 0.423523 1445642056 0.523743 -0.340271 0.656128 0.423523 1445642056 0.543457 -0.321777 0.669250 0.391357 1445642056 0.543457 -0.321777 0.669250 0.391357 1445642056 0.543457 -0.321777 0.669250 0.391357 1445642056 0.543457 -0.321777 0.669250 0.391357 1445642056 0.543457 -0.321777 0.669250 0.391357 1445642056 0.543457 -0.321777 0.669250 0.391357 1445642056 0.569397 -0.280273 0.688721 0.350403 1445642056 0.569397 -0.280273 0.688721 0.350403 1445642056 0.569397 -0.280273 0.688721 0.350403 1445642056 0.569397 -0.280273 0.688721 0.350403 1445642056 0.569397 -0.280273 0.688721 0.350403 1445642056 0.569397 -0.280273 0.688721 0.350403 1445642056 0.569397 -0.280273 0.688721 0.350403 1445642056 0.596924 -0.217712 0.711243 0.300537 1445642056 0.596924 -0.217712 0.711243 0.300537 1445642056 0.596924 -0.217712 0.711243 0.300537 1445642056 0.596924 -0.217712 0.711243 0.300537 1445642056 0.596924 -0.217712 0.711243 0.300537 1445642056 0.596924 -0.217712 0.711243 0.300537 1445642056 0.620605 -0.148193 0.729736 0.245605 1445642056 0.620605 -0.148193 0.729736 0.245605 1445642056 0.620605 -0.148193 0.729736 0.245605 1445642056 0.620605 -0.148193 0.729736 0.245605 1445642056 0.620605 -0.148193 0.729736 0.245605 1445642056 0.620605 -0.148193 0.729736 0.245605 1445642056 0.620605 -0.148193 0.729736 0.245605 1445642056 0.640503 -0.077026 0.740601 0.187927 1445642056 0.640503 -0.077026 0.740601 0.187927 1445642056 0.640503 -0.077026 0.740601 0.187927 1445642056 0.640503 -0.077026 0.740601 0.187927 1445642056 0.640503 -0.077026 0.740601 0.187927 1445642056 0.640503 -0.077026 0.740601 0.187927 1445642056 0.654358 -0.000916 0.745239 0.127869 1445642056 0.654358 -0.000916 0.745239 0.127869 1445642056 0.654358 -0.000916 0.745239 0.127869 1445642056 0.654358 -0.000916 0.745239 0.127869 1445642056 0.654358 -0.000916 0.745239 0.127869 1445642056 0.654358 -0.000916 0.745239 0.127869 1445642056 0.660950 0.080383 0.742981 0.067444 1445642056 0.660950 0.080383 0.742981 0.067444 1445642057 0.660950 0.080383 0.742981 0.067444 1445642057 0.660950 0.080383 0.742981 0.067444 1445642057 0.660950 0.080383 0.742981 0.067444 1445642057 0.660950 0.080383 0.742981 0.067444 1445642057 0.662292 0.159790 0.731873 0.012756 1445642057 0.662292 0.159790 0.731873 0.012756 1445642057 0.662292 0.159790 0.731873 0.012756 1445642057 0.662292 0.159790 0.731873 0.012756 1445642057 0.662292 0.159790 0.731873 0.012756 1445642057 0.662292 0.159790 0.731873 0.012756 1445642057 0.662292 0.159790 0.731873 0.012756 1445642057 0.659302 0.239990 0.711426 -0.038696 1445642057 0.659302 0.239990 0.711426 -0.038696 1445642057 0.659302 0.239990 0.711426 -0.038696 1445642057 0.659302 0.239990 0.711426 -0.038696 1445642057 0.659302 0.239990 0.711426 -0.038696 1445642057 0.659302 0.239990 0.711426 -0.038696 1445642057 0.655212 0.312866 0.683105 -0.078125 1445642057 0.655212 0.312866 0.683105 -0.078125 1445642057 0.655212 0.312866 0.683105 -0.078125 1445642057 0.655212 0.312866 0.683105 -0.078125 1445642057 0.655212 0.312866 0.683105 -0.078125 1445642057 0.655212 0.312866 0.683105 -0.078125 1445642057 0.655212 0.312866 0.683105 -0.078125 1445642057 0.652710 0.358276 0.660339 -0.097412 1445642057 0.652710 0.358276 0.660339 -0.097412 1445642057 0.652710 0.358276 0.660339 -0.097412 1445642057 0.652710 0.358276 0.660339 -0.097412 1445642057 0.652710 0.358276 0.660339 -0.097412 1445642057 0.652710 0.358276 0.660339 -0.097412 1445642057 0.656006 0.371399 0.650696 -0.090515 1445642057 0.656006 0.371399 0.650696 -0.090515 1445642057 0.656006 0.371399 0.650696 -0.090515 1445642057 0.656006 0.371399 0.650696 -0.090515 1445642057 0.656006 0.371399 0.650696 -0.090515 1445642057 0.656006 0.371399 0.650696 -0.090515 1445642057 0.656006 0.371399 0.650696 -0.090515 1445642057 0.661011 0.357727 0.656250 -0.065125 1445642057 0.661011 0.357727 0.656250 -0.065125 1445642057 0.661011 0.357727 0.656250 -0.065125 1445642057 0.661011 0.357727 0.656250 -0.065125 1445642057 0.661011 0.357727 0.656250 -0.065125 1445642057 0.661011 0.357727 0.656250 -0.065125 1445642057 0.665161 0.326355 0.671082 -0.024597 1445642057 0.665161 0.326355 0.671082 -0.024597 1445642057 0.665161 0.326355 0.671082 -0.024597 1445642057 0.665161 0.326355 0.671082 -0.024597 1445642057 0.665161 0.326355 0.671082 -0.024597 1445642057 0.665161 0.326355 0.671082 -0.024597 1445642057 0.665161 0.326355 0.671082 -0.024597 1445642057 0.665466 0.278259 0.692017 0.026733 1445642057 0.665466 0.278259 0.692017 0.026733 1445642057 0.665466 0.278259 0.692017 0.026733 1445642057 0.665466 0.278259 0.692017 0.026733 1445642057 0.665466 0.278259 0.692017 0.026733 1445642057 0.665466 0.278259 0.692017 0.026733 1445642057 0.665466 0.278259 0.692017 0.026733 1445642057 0.661865 0.213745 0.712769 0.090210 1445642057 0.661865 0.213745 0.712769 0.090210 1445642057 0.661865 0.213745 0.712769 0.090210 1445642057 0.661865 0.213745 0.712769 0.090210 1445642057 0.661865 0.213745 0.712769 0.090210 1445642057 0.651001 0.134155 0.730347 0.157166 1445642057 0.651001 0.134155 0.730347 0.157166 1445642057 0.651001 0.134155 0.730347 0.157166 1445642057 0.651001 0.134155 0.730347 0.157166 1445642057 0.651001 0.134155 0.730347 0.157166 1445642057 0.651001 0.134155 0.730347 0.157166 1445642057 0.651001 0.134155 0.730347 0.157166 1445642057 0.634949 0.051514 0.738098 0.222168 1445642057 0.634949 0.051514 0.738098 0.222168 1445642057 0.634949 0.051514 0.738098 0.222168 1445642057 0.634949 0.051514 0.738098 0.222168 1445642057 0.634949 0.051514 0.738098 0.222168 1445642057 0.614868 -0.030273 0.735840 0.281921 1445642057 0.614868 -0.030273 0.735840 0.281921 1445642057 0.614868 -0.030273 0.735840 0.281921 1445642057 0.614868 -0.030273 0.735840 0.281921 1445642057 0.614868 -0.030273 0.735840 0.281921 1445642057 0.614868 -0.030273 0.735840 0.281921 1445642057 0.590088 -0.105347 0.726074 0.336731 1445642057 0.590088 -0.105347 0.726074 0.336731 1445642057 0.590088 -0.105347 0.726074 0.336731 1445642057 0.590088 -0.105347 0.726074 0.336731 1445642057 0.590088 -0.105347 0.726074 0.336731 1445642057 0.590088 -0.105347 0.726074 0.336731 1445642057 0.590088 -0.105347 0.726074 0.336731 1445642057 0.562561 -0.175903 0.710449 0.384338 1445642057 0.562561 -0.175903 0.710449 0.384338 1445642057 0.562561 -0.175903 0.710449 0.384338 1445642057 0.562561 -0.175903 0.710449 0.384338 1445642057 0.562561 -0.175903 0.710449 0.384338 1445642057 0.535095 -0.243835 0.689270 0.423096 1445642057 0.535095 -0.243835 0.689270 0.423096 1445642057 0.535095 -0.243835 0.689270 0.423096 1445642057 0.535095 -0.243835 0.689270 0.423096 1445642057 0.535095 -0.243835 0.689270 0.423096 1445642057 0.535095 -0.243835 0.689270 0.423096 1445642057 0.514893 -0.302917 0.666077 0.446533 1445642057 0.514893 -0.302917 0.666077 0.446533 1445642057 0.514893 -0.302917 0.666077 0.446533 1445642057 0.514893 -0.302917 0.666077 0.446533 1445642057 0.514893 -0.302917 0.666077 0.446533 1445642057 0.514893 -0.302917 0.666077 0.446533 1445642057 0.506531 -0.341858 0.649475 0.452393 1445642057 0.506531 -0.341858 0.649475 0.452393 1445642057 0.506531 -0.341858 0.649475 0.452393 1445642057 0.506531 -0.341858 0.649475 0.452393 1445642057 0.506531 -0.341858 0.649475 0.452393 1445642057 0.506531 -0.341858 0.649475 0.452393 1445642057 0.506531 -0.341858 0.649475 0.452393 1445642057 0.515259 -0.354919 0.644653 0.439209 1445642057 0.515259 -0.354919 0.644653 0.439209 1445642058 0.515259 -0.354919 0.644653 0.439209 1445642058 0.515259 -0.354919 0.644653 0.439209 1445642058 0.515259 -0.354919 0.644653 0.439209 1445642058 0.515259 -0.354919 0.644653 0.439209 1445642058 0.539734 -0.335327 0.657593 0.404663 1445642058 0.539734 -0.335327 0.657593 0.404663 1445642058 0.539734 -0.335327 0.657593 0.404663 1445642058 0.539734 -0.335327 0.657593 0.404663 1445642058 0.539734 -0.335327 0.657593 0.404663 1445642058 0.539734 -0.335327 0.657593 0.404663 1445642058 0.568604 -0.285828 0.684448 0.355591 1445642058 0.568604 -0.285828 0.684448 0.355591 1445642058 0.568604 -0.285828 0.684448 0.355591 1445642058 0.568604 -0.285828 0.684448 0.355591 1445642058 0.568604 -0.285828 0.684448 0.355591 1445642058 0.568604 -0.285828 0.684448 0.355591 1445642058 0.568604 -0.285828 0.684448 0.355591 1445642058 0.598328 -0.210266 0.715210 0.293579 1445642058 0.598328 -0.210266 0.715210 0.293579 1445642058 0.598328 -0.210266 0.715210 0.293579 1445642058 0.598328 -0.210266 0.715210 0.293579 1445642058 0.598328 -0.210266 0.715210 0.293579 1445642058 0.598328 -0.210266 0.715210 0.293579 1445642058 0.621399 -0.127991 0.737549 0.231079 1445642058 0.621399 -0.127991 0.737549 0.231079 1445642058 0.621399 -0.127991 0.737549 0.231079 1445642058 0.621399 -0.127991 0.737549 0.231079 1445642058 0.621399 -0.127991 0.737549 0.231079 1445642058 0.621399 -0.127991 0.737549 0.231079 1445642058 0.637573 -0.042725 0.751282 0.164795 1445642058 0.637573 -0.042725 0.751282 0.164795 1445642058 0.637573 -0.042725 0.751282 0.164795 1445642058 0.637573 -0.042725 0.751282 0.164795 1445642058 0.637573 -0.042725 0.751282 0.164795 1445642058 0.637573 -0.042725 0.751282 0.164795 1445642058 0.637573 -0.042725 0.751282 0.164795 1445642058 0.644958 0.045227 0.756592 0.096985 1445642058 0.644958 0.045227 0.756592 0.096985 1445642058 0.644958 0.045227 0.756592 0.096985 1445642058 0.644958 0.045227 0.756592 0.096985 1445642058 0.644958 0.045227 0.756592 0.096985 1445642058 0.644958 0.045227 0.756592 0.096985 1445642058 0.644409 0.134277 0.752075 0.030273 1445642058 0.644409 0.134277 0.752075 0.030273 1445642058 0.644409 0.134277 0.752075 0.030273 1445642058 0.644409 0.134277 0.752075 0.030273 1445642058 0.644409 0.134277 0.752075 0.030273 1445642058 0.644409 0.134277 0.752075 0.030273 1445642058 0.636353 0.220215 0.738525 -0.033203 1445642058 0.636353 0.220215 0.738525 -0.033203 1445642058 0.636353 0.220215 0.738525 -0.033203 1445642058 0.636353 0.220215 0.738525 -0.033203 1445642058 0.636353 0.220215 0.738525 -0.033203 1445642058 0.636353 0.220215 0.738525 -0.033203 1445642058 
0.615112 -0.057495 0.742249 0.259521 1445642060 0.615112 -0.057495 0.742249 0.259521 1445642060 0.615112 -0.057495 0.742249 0.259521 1445642060 0.615112 -0.057495 0.742249 0.259521 1445642060 0.615112 -0.057495 0.742249 0.259521 1445642060 0.615112 -0.057495 0.742249 0.259521 1445642060 0.591492 -0.120605 0.737244 0.303223 1445642060 0.591492 -0.120605 0.737244 0.303223 1445642060 0.591492 -0.120605 0.737244 0.303223 1445642060 0.591492 -0.120605 0.737244 0.303223 1445642060 0.591492 -0.120605 0.737244 0.303223 1445642060 0.591492 -0.120605 0.737244 0.303223 1445642060 0.565735 -0.189148 0.725525 0.343140 1445642060 0.565735 -0.189148 0.725525 0.343140 1445642060 0.565735 -0.189148 0.725525 0.343140 1445642060 0.565735 -0.189148 0.725525 0.343140 1445642060 0.565735 -0.189148 0.725525 0.343140 1445642060 0.565735 -0.189148 0.725525 0.343140 1445642061 0.540039 -0.259338 0.705139 0.379211 1445642061 0.540039 -0.259338 0.705139 0.379211 1445642061 0.540039 -0.259338 0.705139 0.379211 1445642061 0.540039 -0.259338 0.705139 0.379211 1445642061 0.540039 -0.259338 0.705139 0.379211 1445642061 0.540039 -0.259338 0.705139 0.379211 1445642061 0.540039 -0.259338 0.705139 0.379211 1445642061 0.519470 -0.320251 0.679321 0.407471 1445642061 0.519470 -0.320251 0.679321 0.407471 1445642061 0.519470 -0.320251 0.679321 0.407471 1445642061 0.519470 -0.320251 0.679321 0.407471 1445642061 0.519470 -0.320251 0.679321 0.407471 1445642061 0.519470 -0.320251 0.679321 0.407471 1445642061 0.507996 -0.354736 0.663269 0.419617 1445642061 0.507996 -0.354736 0.663269 0.419617 1445642061 0.507996 -0.354736 0.663269 0.419617 1445642061 0.507996 -0.354736 0.663269 0.419617 1445642061 0.507996 -0.354736 0.663269 0.419617 1445642061 0.507996 -0.354736 0.663269 0.419617 1445642061 0.505371 -0.374329 0.651306 0.424561 1445642061 0.505371 -0.374329 0.651306 0.424561 1445642061 0.505371 -0.374329 0.651306 0.424561 1445642061 0.505371 -0.374329 0.651306 0.424561 1445642061 0.505371 -0.374329 0.651306 0.424561 1445642061 0.505371 -0.374329 0.651306 0.424561 1445642061 0.513977 -0.384399 0.643250 0.417419 1445642061 0.513977 -0.384399 0.643250 0.417419 1445642061 0.513977 -0.384399 0.643250 0.417419 1445642061 0.513977 -0.384399 0.643250 0.417419 1445642061 0.513977 -0.384399 0.643250 0.417419 1445642061 0.513977 -0.384399 0.643250 0.417419 1445642061 0.538391 -0.362122 0.653870 0.389038 1445642061 0.538391 -0.362122 0.653870 0.389038 1445642061 0.538391 -0.362122 0.653870 0.389038 1445642061 0.538391 -0.362122 0.653870 0.389038 1445642061 0.538391 -0.362122 0.653870 0.389038 1445642061 0.538391 -0.362122 0.653870 0.389038 1445642061 0.570190 -0.310303 0.677551 0.345642 1445642061 0.570190 -0.310303 0.677551 0.345642 1445642061 0.570190 -0.310303 0.677551 0.345642 1445642061 0.570190 -0.310303 0.677551 0.345642 1445642061 0.570190 -0.310303 0.677551 0.345642 1445642061 0.570190 -0.310303 0.677551 0.345642 1445642061 0.600403 -0.239685 0.703247 0.295654 1445642061 0.600403 -0.239685 0.703247 0.295654 1445642061 0.600403 -0.239685 0.703247 0.295654 1445642061 0.600403 -0.239685 0.703247 0.295654 1445642061 0.600403 -0.239685 0.703247 0.295654 1445642061 0.600403 -0.239685 0.703247 0.295654 1445642061 0.600403 -0.239685 0.703247 0.295654 1445642061 0.624939 -0.157104 0.726013 0.239929 1445642061 0.624939 -0.157104 0.726013 0.239929 1445642061 0.624939 -0.157104 0.726013 0.239929 1445642061 0.624939 -0.157104 0.726013 0.239929 1445642061 0.624939 -0.157104 0.726013 0.239929 1445642061 0.624939 -0.157104 0.726013 0.239929 1445642061 0.644287 -0.068542 0.740295 0.178894 1445642061 0.644287 -0.068542 0.740295 0.178894 1445642061 0.644287 -0.068542 0.740295 0.178894 1445642061 0.644287 -0.068542 0.740295 0.178894 1445642061 0.644287 -0.068542 0.740295 0.178894 1445642061 0.644287 -0.068542 0.740295 0.178894 1445642061 0.644287 -0.068542 0.740295 0.178894 1445642061 0.657043 0.029297 0.744263 0.115845 1445642061 0.657043 0.029297 0.744263 0.115845 1445642061 0.657043 0.029297 0.744263 0.115845 1445642061 0.657043 0.029297 0.744263 0.115845 1445642061 0.657043 0.029297 0.744263 0.115845 1445642061 0.657043 0.029297 0.744263 0.115845 1445642061 0.663147 0.122681 0.736145 0.056702 1445642061 0.663147 0.122681 0.736145 0.056702 1445642061 0.663147 0.122681 0.736145 0.056702 1445642061 0.663147 0.122681 0.736145 0.056702 1445642061 0.663147 0.122681 0.736145 0.056702 1445642061 0.663147 0.122681 0.736145 0.056702 1445642061 0.664612 0.197998 0.720398 0.004211 1445642061 0.664612 0.197998 0.720398 0.004211 1445642061 0.664612 0.197998 0.720398 0.004211 1445642061 0.664612 0.197998 0.720398 0.004211 1445642061 0.664612 0.197998 0.720398 0.004211 1445642061 0.663879 0.259094 0.700439 -0.037476 1445642061 0.663879 0.259094 0.700439 -0.037476 1445642061 0.663879 0.259094 0.700439 -0.037476 1445642061 0.663879 0.259094 0.700439 -0.037476 1445642061 0.663879 0.259094 0.700439 -0.037476 1445642061 0.663879 0.259094 0.700439 -0.037476 1445642061 0.663879 0.259094 0.700439 -0.037476 1445642061 0.663330 0.311035 0.678040 -0.059021 1445642061 0.663330 0.311035 0.678040 -0.059021 1445642061 0.663330 0.311035 0.678040 -0.059021 1445642061 0.663330 0.311035 0.678040 -0.059021 1445642061 0.663330 0.311035 0.678040 -0.059021 1445642061 0.663330 0.311035 0.678040 -0.059021 1445642061 0.665710 0.328918 0.667847 -0.050110 1445642061 0.665710 0.328918 0.667847 -0.050110 1445642061 0.665710 0.328918 0.667847 -0.050110 1445642061 0.665710 0.328918 0.667847 -0.050110 1445642061 0.665710 0.328918 0.667847 -0.050110 1445642061 0.665710 0.328918 0.667847 -0.050110 1445642061 0.665710 0.328918 0.667847 -0.050110 1445642061 0.672913 0.297791 0.677002 -0.008789 1445642061 0.672913 0.297791 0.677002 -0.008789 1445642061 0.672913 0.297791 0.677002 -0.008789 1445642061 0.672913 0.297791 0.677002 -0.008789 1445642061 0.674072 0.230225 0.699890 0.051208 1445642061 0.674072 0.230225 0.699890 0.051208 1445642061 0.674072 0.230225 0.699890 0.051208 1445642061 0.674072 0.230225 0.699890 0.051208 1445642061 0.674072 0.230225 0.699890 0.051208 1445642061 0.674072 0.230225 0.699890 0.051208 1445642061 0.665100 0.146667 0.722229 0.120056 1445642062 0.665100 0.146667 0.722229 0.120056 1445642062 0.665100 0.146667 0.722229 0.120056 1445642062 0.665100 0.146667 0.722229 0.120056 1445642062 0.665100 0.146667 0.722229 0.120056 1445642062 0.665100 0.146667 0.722229 0.120056 1445642062 0.665100 0.146667 0.722229 0.120056 1445642062 0.648560 0.060974 0.734985 0.187866 1445642062 0.648560 0.060974 0.734985 0.187866 1445642062 0.648560 0.060974 0.734985 0.187866 1445642062 0.648560 0.060974 0.734985 0.187866 1445642062 0.648560 0.060974 0.734985 0.187866 1445642062 0.648560 0.060974 0.734985 0.187866 1445642062 0.627014 -0.015381 0.737366 0.250610 1445642062 0.627014 -0.015381 0.737366 0.250610 1445642062 0.627014 -0.015381 0.737366 0.250610 1445642062 0.627014 -0.015381 0.737366 0.250610 1445642062 0.627014 -0.015381 0.737366 0.250610 1445642062 0.627014 -0.015381 0.737366 0.250610 1445642062 0.627014 -0.015381 0.737366 0.250610 1445642062 0.598755 -0.093872 0.731689 0.311829 1445642062 0.598755 -0.093872 0.731689 0.311829 1445642062 0.598755 -0.093872 0.731689 0.311829 1445642062 0.598755 -0.093872 0.731689 0.311829 1445642062 0.598755 -0.093872 0.731689 0.311829 1445642062 0.565125 -0.179810 0.716553 0.367126 1445642062 0.565125 -0.179810 0.716553 0.367126 1445642062 0.565125 -0.179810 0.716553 0.367126 1445642062 0.565125 -0.179810 0.716553 0.367126 1445642062 0.565125 -0.179810 0.716553 0.367126 1445642062 0.565125 -0.179810 0.716553 0.367126 1445642062 0.534607 -0.257446 0.694946 0.406128 1445642062 0.534607 -0.257446 0.694946 0.406128 1445642062 0.534607 -0.257446 0.694946 0.406128 1445642062 0.534607 -0.257446 0.694946 0.406128 1445642062 0.534607 -0.257446 0.694946 0.406128 1445642062 0.534607 -0.257446 0.694946 0.406128 1445642062 0.515930 -0.316467 0.671509 0.427368 1445642062 0.515930 -0.316467 0.671509 0.427368 1445642062 0.515930 -0.316467 0.671509 0.427368 1445642062 0.515930 -0.316467 0.671509 0.427368 1445642062 0.515930 -0.316467 0.671509 0.427368 1445642062 0.515930 -0.316467 0.671509 0.427368 1445642062 0.514832 -0.347046 0.659058 0.424377 1445642062 0.514832 -0.347046 0.659058 0.424377 1445642062 0.514832 -0.347046 0.659058 0.424377 1445642062 0.514832 -0.347046 0.659058 0.424377 1445642062 0.514832 -0.347046 0.659058 0.424377 1445642062 0.514832 -0.347046 0.659058 0.424377 1445642062 0.532654 -0.342896 0.663025 0.398804 1445642062 0.532654 -0.342896 0.663025 0.398804 1445642062 0.532654 -0.342896 0.663025 0.398804 1445642062 0.532654 -0.342896 0.663025 0.398804 1445642062 0.532654 -0.342896 0.663025 0.398804 1445642062 0.532654 -0.342896 0.663025 0.398804 1445642062 0.532654 -0.342896 0.663025 0.398804 1445642062 0.560303 -0.311096 0.679688 0.356628 1445642062 0.560303 -0.311096 0.679688 0.356628 1445642062 0.560303 -0.311096 0.679688 0.356628 1445642062 0.560303 -0.311096 0.679688 0.356628 1445642062 0.560303 -0.311096 0.679688 0.356628 1445642062 0.560303 -0.311096 0.679688 0.356628 1445642062 0.560303 -0.311096 0.679688 0.356628 1445642062 0.590210 -0.259521 0.701416 0.303589 1445642062 0.590210 -0.259521 0.701416 0.303589 1445642062 0.590210 -0.259521 0.701416 0.303589 1445642062 0.590210 -0.259521 0.701416 0.303589 1445642062 0.590210 -0.259521 0.701416 0.303589 1445642062 0.617615 -0.189392 0.723633 0.242920 1445642062 0.617615 -0.189392 0.723633 0.242920 1445642062 0.617615 -0.189392 0.723633 0.242920 1445642062 0.617615 -0.189392 0.723633 0.242920 1445642062 0.617615 -0.189392 0.723633 0.242920 1445642062 0.617615 -0.189392 0.723633 0.242920 1445642062 0.617615 -0.189392 0.723633 0.242920 1445642062 0.637329 -0.103821 0.742310 0.178650 1445642062 0.637329 -0.103821 0.742310 0.178650 1445642062 0.637329 -0.103821 0.742310 0.178650 1445642062 0.637329 -0.103821 0.742310 0.178650 1445642062 0.637329 -0.103821 0.742310 0.178650 1445642062 0.637329 -0.103821 0.742310 0.178650 1445642062 0.649902 -0.009216 0.751404 0.113403 1445642062 0.649902 -0.009216 0.751404 0.113403 1445642062 0.649902 -0.009216 0.751404 0.113403 1445642062 0.649902 -0.009216 0.751404 0.113403 1445642062 0.649902 -0.009216 0.751404 0.113403 1445642062 0.649902 -0.009216 0.751404 0.113403 1445642062 0.655396 0.082764 0.748840 0.052002 1445642062 0.655396 0.082764 0.748840 0.052002 1445642062 0.655396 0.082764 0.748840 0.052002 1445642062 0.655396 0.082764 0.748840 0.052002 1445642062 0.655396 0.082764 0.748840 0.052002 1445642062 0.655396 0.082764 0.748840 0.052002 1445642062 0.655396 0.082764 0.748840 0.052002 1445642062 0.655212 0.166870 0.736694 -0.005005 1445642062 0.655212 0.166870 0.736694 -0.005005 1445642062 0.655212 0.166870 0.736694 -0.005005 1445642062 0.655212 0.166870 0.736694 -0.005005 1445642062 0.655212 0.166870 0.736694 -0.005005 1445642062 0.655212 0.166870 0.736694 -0.005005 1445642062 0.652954 0.244263 0.714539 -0.057373 1445642062 0.652954 0.244263 0.714539 -0.057373 1445642062 0.652954 0.244263 0.714539 -0.057373 1445642062 0.652954 0.244263 0.714539 -0.057373 1445642062 0.652954 0.244263 0.714539 -0.057373 1445642062 0.652954 0.244263 0.714539 -0.057373 1445642062 0.648865 0.310181 0.687805 -0.098145 1445642062 0.648865 0.310181 0.687805 -0.098145 1445642062 0.648865 0.310181 0.687805 -0.098145 1445642062 0.648865 0.310181 0.687805 -0.098145 1445642062 0.648865 0.310181 0.687805 -0.098145 1445642062 0.648865 0.310181 0.687805 -0.098145 1445642062 0.648865 0.310181 0.687805 -0.098145 1445642062 0.646545 0.360352 0.661255 -0.121765 1445642062 0.646545 0.360352 0.661255 -0.121765 1445642063 0.646545 0.360352 0.661255 -0.121765 1445642063 0.646545 0.360352 0.661255 -0.121765 1445642063 0.646545 0.360352 0.661255 -0.121765 1445642063 0.646545 0.360352 0.661255 -0.121765 1445642063 0.646545 0.360352 0.661255 -0.121765 1445642063 0.648499 0.382141 0.646606 -0.123291 1445642063 0.648499 0.382141 0.646606 -0.123291 1445642063 0.648499 0.382141 0.646606 -0.123291 1445642063 0.648499 0.382141 0.646606 -0.123291 1445642063 0.648499 0.382141 0.646606 -0.123291 1445642063 0.648499 0.382141 0.646606 -0.123291 1445642063 0.656921 0.360962 0.654419 -0.099304 1445642063 0.656921 0.360962 0.654419 -0.099304 1445642063 0.656921 0.360962 0.654419 -0.099304 1445642063 0.656921 0.360962 0.654419 -0.099304 1445642063 0.656921 0.360962 0.654419 -0.099304 1445642063 0.656921 0.360962 0.654419 -0.099304 1445642063 0.664246 0.302551 0.681458 -0.051941 1445642063 0.664246 0.302551 0.681458 -0.051941 1445642063 0.664246 0.302551 0.681458 -0.051941 1445642063 0.664246 0.302551 0.681458 -0.051941 1445642063 0.664246 0.302551 0.681458 -0.051941 1445642063 0.664246 0.302551 0.681458 -0.051941 1445642063 0.664856 0.229980 0.710632 0.005737 1445642063 0.664856 0.229980 0.710632 0.005737 1445642063 0.664856 0.229980 0.710632 0.005737 1445642063 0.664856 0.229980 0.710632 0.005737 1445642063 0.664856 0.229980 0.710632 0.005737 1445642063 0.658325 0.153809 0.733826 0.065674 1445642063 0.658325 0.153809 0.733826 0.065674 1445642063 0.658325 0.153809 0.733826 0.065674 1445642063 0.658325 0.153809 0.733826 0.065674 1445642063 0.658325 0.153809 0.733826 0.065674 1445642063 0.658325 0.153809 0.733826 0.065674 1445642063 0.647522 0.079651 0.746948 0.127625 1445642063 0.647522 0.079651 0.746948 0.127625 1445642063 0.647522 0.079651 0.746948 0.127625 1445642063 0.647522 0.079651 0.746948 0.127625 1445642063 0.647522 0.079651 0.746948 0.127625 1445642063 0.647522 0.079651 0.746948 0.127625 1445642063 0.630981 -0.001099 0.751648 0.191833 1445642063 0.630981 -0.001099 0.751648 0.191833 1445642063 0.630981 -0.001099 0.751648 0.191833 1445642063 0.630981 -0.001099 0.751648 0.191833 1445642063 0.630981 -0.001099 0.751648 0.191833 1445642063 0.630981 -0.001099 0.751648 0.191833 1445642063 0.630981 -0.001099 0.751648 0.191833 1445642063 0.606201 -0.089478 0.747375 0.256531 1445642063 0.606201 -0.089478 0.747375 0.256531 1445642063 0.606201 -0.089478 0.747375 0.256531 1445642063 0.606201 -0.089478 0.747375 0.256531 1445642063 0.606201 -0.089478 0.747375 0.256531 1445642063 0.606201 -0.089478 0.747375 0.256531 1445642063 0.577698 -0.172363 0.734985 0.310242 1445642063 0.577698 -0.172363 0.734985 0.310242 1445642063 0.577698 -0.172363 0.734985 0.310242 1445642063 0.577698 -0.172363 0.734985 0.310242 1445642063 0.577698 -0.172363 0.734985 0.310242 1445642063 0.577698 -0.172363 0.734985 0.310242 1445642063 0.549988 -0.242554 0.717957 0.350952 1445642063 0.549988 -0.242554 0.717957 0.350952 1445642063 0.549988 -0.242554 0.717957 0.350952 1445642063 0.549988 -0.242554 0.717957 0.350952 1445642063 0.549988 -0.242554 0.717957 0.350952 1445642063 0.549988 -0.242554 0.717957 0.350952 1445642063 0.549988 -0.242554 0.717957 0.350952 1445642063 0.531250 -0.296692 0.701172 0.371582 1445642063 0.531250 -0.296692 0.701172 0.371582 1445642063 0.531250 -0.296692 0.701172 0.371582 1445642063 0.531250 -0.296692 0.701172 0.371582 1445642063 0.531250 -0.296692 0.701172 0.371582 1445642063 0.531250 -0.296692 0.701172 0.371582 1445642063 0.524292 -0.328857 0.689331 0.376465 1445642063 0.524292 -0.328857 0.689331 0.376465 1445642063 0.524292 -0.328857 0.689331 0.376465 1445642063 0.524292 -0.328857 0.689331 0.376465 1445642063 0.524292 -0.328857 0.689331 0.376465 1445642063 0.524292 -0.328857 0.689331 0.376465 1445642063 0.529114 -0.338867 0.685791 0.367188 1445642063 0.529114 -0.338867 0.685791 0.367188 1445642063 0.529114 -0.338867 0.685791 0.367188 1445642063 0.529114 -0.338867 0.685791 0.367188 1445642063 0.529114 -0.338867 0.685791 0.367188 1445642063 0.529114 -0.338867 0.685791 0.367188 1445642063 0.548706 -0.318115 0.695374 0.337769 1445642063 0.548706 -0.318115 0.695374 0.337769 1445642063 0.548706 -0.318115 0.695374 0.337769 1445642063 0.548706 -0.318115 0.695374 0.337769 1445642063 0.548706 -0.318115 0.695374 0.337769 1445642063 0.548706 -0.318115 0.695374 0.337769 1445642063 0.548706 -0.318115 0.695374 0.337769 1445642063 0.575134 -0.269287 0.713928 0.294922 1445642063 0.575134 -0.269287 0.713928 0.294922 1445642063 0.575134 -0.269287 0.713928 0.294922 1445642063 0.575134 -0.269287 0.713928 0.294922 1445642063 0.575134 -0.269287 0.713928 0.294922 1445642063 0.575134 -0.269287 0.713928 0.294922 1445642063 0.600891 -0.204041 0.733215 0.244202 1445642063 0.600891 -0.204041 0.733215 0.244202 1445642063 0.600891 -0.204041 0.733215 0.244202 1445642063 0.600891 -0.204041 0.733215 0.244202 1445642063 0.600891 -0.204041 0.733215 0.244202 1445642063 0.622742 -0.129822 0.748108 0.188538 1445642063 0.622742 -0.129822 0.748108 0.188538 1445642063 0.622742 -0.129822 0.748108 0.188538 1445642063 0.622742 -0.129822 0.748108 0.188538 1445642063 0.622742 -0.129822 0.748108 0.188538 1445642063 0.622742 -0.129822 0.748108 0.188538 1445642063 0.638977 -0.048462 0.756714 0.129150 1445642063 0.638977 -0.048462 0.756714 0.129150 1445642063 0.638977 -0.048462 0.756714 0.129150 1445642064 0.638977 -0.048462 0.756714 0.129150 1445642064 0.638977 -0.048462 0.756714 0.129150 1445642064 0.647888 0.035278 0.757629 0.069946 1445642064 0.647888 0.035278 0.757629 0.069946 1445642064 0.647888 0.035278 0.757629 0.069946 1445642064 0.647888 0.035278 0.757629 0.069946 1445642064 0.647888 0.035278 0.757629 0.069946 1445642064 0.647888 0.035278 0.757629 0.069946 1445642064 0.647888 0.035278 0.757629 0.069946 1445642064 0.650818 0.117004 0.750000 0.012634 1445642064 0.650818 0.117004 0.750000 0.012634 1445642064 0.650818 0.117004 0.750000 0.012634 1445642064 0.650818 0.117004 0.750000 0.012634 1445642064 0.650818 0.117004 0.750000 0.012634 1445642064 0.648804 0.196594 0.733765 -0.043396 1445642064 0.648804 0.196594 0.733765 -0.043396 1445642064 0.648804 0.196594 0.733765 -0.043396 1445642064 0.648804 0.196594 0.733765 -0.043396 1445642064 0.648804 0.196594 0.733765 -0.043396 1445642064 0.648804 0.196594 0.733765 -0.043396 1445642064 0.648804 0.196594 0.733765 -0.043396 1445642064 0.645447 0.268494 0.709473 -0.088989 1445642064 0.645447 0.268494 0.709473 -0.088989 1445642064 0.645447 0.268494 0.709473 -0.088989 1445642064 0.645447 0.268494 0.709473 -0.088989 1445642064 0.645447 0.268494 0.709473 -0.088989 1445642064 0.645447 0.268494 0.709473 -0.088989 1445642064 0.645447 0.268494 0.709473 -0.088989 1445642064 0.639893 0.322266 0.687988 -0.114929 1445642064 0.639893 0.322266 0.687988 -0.114929 1445642064 0.639893 0.322266 0.687988 -0.114929 1445642064 0.639893 0.322266 0.687988 -0.114929 1445642064 0.639893 0.322266 0.687988 -0.114929 1445642064 0.639893 0.322266 0.687988 -0.114929 1445642064 0.636414 0.349365 0.676697 -0.121765 1445642064 0.636414 0.349365 0.676697 -0.121765 1445642064 0.636414 0.349365 0.676697 -0.121765 1445642064 0.636414 0.349365 0.676697 -0.121765 1445642064 0.636414 0.349365 0.676697 -0.121765 1445642064 0.636414 0.349365 0.676697 -0.121765 1445642064 0.636230 0.352722 0.677185 -0.110291 1445642064 0.636230 0.352722 0.677185 -0.110291 1445642064 0.636230 0.352722 0.677185 -0.110291 1445642064 0.636230 0.352722 0.677185 -0.110291 1445642064 0.636230 0.352722 0.677185 -0.110291 1445642064 0.636230 0.352722 0.677185 -0.110291 1445642064 0.636230 0.352722 0.677185 -0.110291 1445642064 0.640076 0.333435 0.687439 -0.080139 1445642064 0.640076 0.333435 0.687439 -0.080139 1445642064 0.640076 0.333435 0.687439 -0.080139 1445642064 0.640076 0.333435 0.687439 -0.080139 1445642064 0.640076 0.333435 0.687439 -0.080139 1445642064 0.640076 0.333435 0.687439 -0.080139 1445642064 0.646179 0.291565 0.704407 -0.034180 1445642064 0.646179 0.291565 0.704407 -0.034180 1445642064 0.646179 0.291565 0.704407 -0.034180 1445642064 0.646179 0.291565 0.704407 -0.034180 1445642064 0.646179 0.291565 0.704407 -0.034180 1445642064 0.646179 0.291565 0.704407 -0.034180 1445642064 0.646179 0.291565 0.704407 -0.034180 1445642064 0.648682 0.230713 0.724854 0.021484 1445642064 0.648682 0.230713 0.724854 0.021484 1445642064 0.648682 0.230713 0.724854 0.021484 1445642064 0.648682 0.230713 0.724854 0.021484 1445642064 0.648682 0.230713 0.724854 0.021484 1445642064 0.648682 0.230713 0.724854 0.021484 1445642064 0.646240 0.157043 0.742065 0.083435 1445642064 0.646240 0.157043 0.742065 0.083435 1445642064 0.646240 0.157043 0.742065 0.083435 1445642064 0.646240 0.157043 0.742065 0.083435 1445642064 0.646240 0.157043 0.742065 0.083435 1445642064 0.646240 0.157043 0.742065 0.083435 1445642064 0.646240 0.157043 0.742065 0.083435 1445642064 0.635986 0.073730 0.753662 0.148438 1445642064 0.635986 0.073730 0.753662 0.148438 1445642064 0.635986 0.073730 0.753662 0.148438 1445642064 0.635986 0.073730 0.753662 0.148438 1445642064 0.635986 0.073730 0.753662 0.148438 1445642064 0.635986 0.073730 0.753662 0.148438 1445642064 0.620239 -0.008667 0.755554 0.210388 1445642064 0.620239 -0.008667 0.755554 0.210388 1445642064 0.620239 -0.008667 0.755554 0.210388 1445642064 0.620239 -0.008667 0.755554 0.210388 1445642064 0.620239 -0.008667 0.755554 0.210388 1445642064 0.620239 -0.008667 0.755554 0.210388 1445642064 0.600037 -0.087708 0.748901 0.267029 1445642064 0.600037 -0.087708 0.748901 0.267029 1445642064 0.600037 -0.087708 0.748901 0.267029 1445642064 0.600037 -0.087708 0.748901 0.267029 1445642064 0.600037 -0.087708 0.748901 0.267029 1445642064 0.600037 -0.087708 0.748901 0.267029 1445642064 0.577759 -0.160645 0.735168 0.315857 1445642064 0.577759 -0.160645 0.735168 0.315857 1445642064 0.577759 -0.160645 0.735168 0.315857 1445642064 0.577759 -0.160645 0.735168 0.315857 1445642064 0.577759 -0.160645 0.735168 0.315857 1445642064 0.553101 -0.230713 0.715637 0.358704 1445642064 0.553101 -0.230713 0.715637 0.358704 1445642064 0.553101 -0.230713 0.715637 0.358704 1445642064 0.553101 -0.230713 0.715637 0.358704 1445642064 0.553101 -0.230713 0.715637 0.358704 1445642064 0.553101 -0.230713 0.715637 0.358704 1445642064 0.533447 -0.288452 0.695740 0.384827 1445642064 0.533447 -0.288452 0.695740 0.384827 1445642064 0.533447 -0.288452 0.695740 0.384827 1445642064 0.533447 -0.288452 0.695740 0.384827 1445642064 0.533447 -0.288452 0.695740 0.384827 1445642064 0.533447 -0.288452 0.695740 0.384827 1445642064 0.524414 -0.327515 0.680908 0.392395 1445642064 0.524414 -0.327515 0.680908 0.392395 1445642064 0.524414 -0.327515 0.680908 0.392395 1445642065 0.524414 -0.327515 0.680908 0.392395 1445642065 0.524414 -0.327515 0.680908 0.392395 1445642065 0.524414 -0.327515 0.680908 0.392395 1445642065 0.534851 -0.330811 0.680542 0.375854 1445642065 0.534851 -0.330811 0.680542 0.375854 1445642065 0.534851 -0.330811 0.680542 0.375854 1445642065 0.534851 -0.330811 0.680542 0.375854 1445642065 0.534851 -0.330811 0.680542 0.375854 1445642065 0.534851 -0.330811 0.680542 0.375854 1445642065 0.554260 -0.301025 0.694763 0.345520 1445642065 0.554260 -0.301025 0.694763 0.345520 1445642065 0.554260 -0.301025 0.694763 0.345520 1445642065 0.554260 -0.301025 0.694763 0.345520 1445642065 0.554260 -0.301025 0.694763 0.345520 1445642065 0.554260 -0.301025 0.694763 0.345520 1445642065 0.574341 -0.265320 0.707825 0.314026 1445642065 0.574341 -0.265320 0.707825 0.314026 1445642065 0.574341 -0.265320 0.707825 0.314026 1445642065 0.574341 -0.265320 0.707825 0.314026 1445642065 0.574341 -0.265320 0.707825 0.314026 1445642065 0.574341 -0.265320 0.707825 0.314026 1445642065 0.574341 -0.265320 0.707825 0.314026 1445642065 0.594421 -0.219788 0.724121 0.271912 1445642065 0.594421 -0.219788 0.724121 0.271912 1445642065 0.594421 -0.219788 0.724121 0.271912 1445642065 0.594421 -0.219788 0.724121 0.271912 1445642065 0.594421 -0.219788 0.724121 0.271912 1445642065 0.613525 -0.156067 0.742371 0.219299 1445642065 0.613525 -0.156067 0.742371 0.219299 1445642065 0.613525 -0.156067 0.742371 0.219299 1445642065 0.613525 -0.156067 0.742371 0.219299 1445642065 0.613525 -0.156067 0.742371 0.219299 1445642065 0.613525 -0.156067 0.742371 0.219299 1445642065 0.613525 -0.156067 0.742371 0.219299 1445642065 0.628296 -0.077087 0.757568 0.159119 1445642065 0.628296 -0.077087 0.757568 0.159119 1445642065 0.628296 -0.077087 0.757568 0.159119 1445642065 0.628296 -0.077087 0.757568 0.159119 1445642065 0.628296 -0.077087 0.757568 0.159119 1445642065 0.628296 -0.077087 0.757568 0.159119 1445642065 0.637146 0.007263 0.764221 0.099304 1445642065 0.637146 0.007263 0.764221 0.099304 1445642065 0.637146 0.007263 0.764221 0.099304 1445642065 0.637146 0.007263 0.764221 0.099304 1445642065 0.637146 0.007263 0.764221 0.099304 1445642065 0.637146 0.007263 0.764221 0.099304 1445642065 0.639893 0.087097 0.762390 0.040405 1445642065 0.639893 0.087097 0.762390 0.040405 1445642065 0.639893 0.087097 0.762390 0.040405 1445642065 0.639893 0.087097 0.762390 0.040405 1445642065 0.639893 0.087097 0.762390 0.040405 1445642065 0.639893 0.087097 0.762390 0.040405 1445642065 0.639282 0.166504 0.750488 -0.015808 1445642065 0.639282 0.166504 0.750488 -0.015808 1445642065 0.639282 0.166504 0.750488 -0.015808 1445642065 0.639282 0.166504 0.750488 -0.015808 1445642065 0.639282 0.166504 0.750488 -0.015808 1445642065 0.639282 0.166504 0.750488 -0.015808 1445642065 0.636536 0.240723 0.729919 -0.063416 1445642065 0.636536 0.240723 0.729919 -0.063416 1445642065 0.636536 0.240723 0.729919 -0.063416 1445642065 0.636536 0.240723 0.729919 -0.063416 1445642065 0.636536 0.240723 0.729919 -0.063416 1445642065 0.636536 0.240723 0.729919 -0.063416 1445642065 0.636414 0.296509 0.705444 -0.096558 1445642065 0.636414 0.296509 0.705444 -0.096558 1445642065 0.636414 0.296509 0.705444 -0.096558 1445642065 0.636414 0.296509 0.705444 -0.096558 1445642065 0.636414 0.296509 0.705444 -0.096558 1445642065 0.636414 0.296509 0.705444 -0.096558 1445642065 0.636414 0.296509 0.705444 -0.096558 1445642065 0.636780 0.327271 0.689636 -0.108276 1445642065 0.636780 0.327271 0.689636 -0.108276 1445642065 0.636780 0.327271 0.689636 -0.108276 1445642065 0.636780 0.327271 0.689636 -0.108276 1445642065 0.636780 0.327271 0.689636 -0.108276 1445642065 0.636780 0.327271 0.689636 -0.108276 1445642065 0.636780 0.327271 0.689636 -0.108276 1445642065 0.640991 0.332214 0.684692 -0.099243 1445642065 0.640991 0.332214 0.684692 -0.099243 1445642065 0.640991 0.332214 0.684692 -0.099243 1445642065 0.640991 0.332214 0.684692 -0.099243 1445642065 0.640991 0.332214 0.684692 -0.099243 1445642065 0.640991 0.332214 0.684692 -0.099243 1445642065 0.647156 0.312561 0.691467 -0.072327 1445642065 0.647156 0.312561 0.691467 -0.072327 1445642065 0.647156 0.312561 0.691467 -0.072327 1445642065 0.647156 0.312561 0.691467 -0.072327 1445642065 0.647156 0.312561 0.691467 -0.072327 1445642065 0.647156 0.312561 0.691467 -0.072327 1445642065 0.654053 0.271606 0.705261 -0.030212 1445642065 0.654053 0.271606 0.705261 -0.030212 1445642065 0.654053 0.271606 0.705261 -0.030212 1445642065 0.654053 0.271606 0.705261 -0.030212 1445642065 0.654053 0.271606 0.705261 -0.030212 1445642065 0.654053 0.271606 0.705261 -0.030212 1445642065 0.657410 0.213623 0.722168 0.024109 1445642065 0.657410 0.213623 0.722168 0.024109 1445642065 0.657410 0.213623 0.722168 0.024109 1445642065 0.657410 0.213623 0.722168 0.024109 1445642065 0.657410 0.213623 0.722168 0.024109 1445642065 0.657410 0.213623 0.722168 0.024109 1445642065 0.657410 0.213623 0.722168 0.024109 1445642065 0.655884 0.144958 0.735779 0.085266 1445642065 0.655884 0.144958 0.735779 0.085266 1445642065 0.655884 0.144958 0.735779 0.085266 1445642065 0.655884 0.144958 0.735779 0.085266 1445642065 0.655884 0.144958 0.735779 0.085266 1445642065 0.655884 0.144958 0.735779 0.085266 1445642065 0.647766 0.066467 0.743835 0.150269 1445642065 0.647766 0.066467 0.743835 0.150269 1445642065 0.647766 0.066467 0.743835 0.150269 1445642065 0.647766 0.066467 0.743835 0.150269 1445642065 0.647766 0.066467 0.743835 0.150269 1445642066 0.647766 0.066467 0.743835 0.150269 1445642066 0.632935 -0.012085 0.743530 0.215271 1445642066 0.632935 -0.012085 0.743530 0.215271 1445642066 0.632935 -0.012085 0.743530 0.215271 1445642066 0.632935 -0.012085 0.743530 0.215271 1445642066 0.632935 -0.012085 0.743530 0.215271 1445642066 0.632935 -0.012085 0.743530 0.215271 1445642066 0.632935 -0.012085 0.743530 0.215271 1445642066 0.609985 -0.093445 0.736084 0.278015 1445642066 0.609985 -0.093445 0.736084 0.278015 1445642066 0.609985 -0.093445 0.736084 0.278015 1445642066 0.609985 -0.093445 0.736084 0.278015 1445642066 0.609985 -0.093445 0.736084 0.278015 1445642066 
0.642639 -0.069092 0.742554 0.175354 1445642068 0.642639 -0.069092 0.742554 0.175354 1445642068 0.642639 -0.069092 0.742554 0.175354 1445642068 0.642639 -0.069092 0.742554 0.175354 1445642068 0.651367 -0.003296 0.748108 0.126282 1445642068 0.651367 -0.003296 0.748108 0.126282 1445642068 0.651367 -0.003296 0.748108 0.126282 1445642068 0.651367 -0.003296 0.748108 0.126282 1445642068 0.651367 -0.003296 0.748108 0.126282 1445642068 0.651367 -0.003296 0.748108 0.126282 1445642068 0.652466 0.072205 0.751221 0.067993 1445642068 0.652466 0.072205 0.751221 0.067993 1445642068 0.652466 0.072205 0.751221 0.067993 1445642068 0.652466 0.072205 0.751221 0.067993 1445642068 0.652466 0.072205 0.751221 0.067993 1445642068 0.652466 0.072205 0.751221 0.067993 1445642068 0.652466 0.072205 0.751221 0.067993 1445642068 0.650269 0.154541 0.743713 0.007874 1445642068 0.650269 0.154541 0.743713 0.007874 1445642068 0.650269 0.154541 0.743713 0.007874 1445642068 0.650269 0.154541 0.743713 0.007874 1445642068 0.650269 0.154541 0.743713 0.007874 1445642068 0.650269 0.154541 0.743713 0.007874 1445642068 0.646362 0.233398 0.724976 -0.045349 1445642068 0.646362 0.233398 0.724976 -0.045349 1445642068 0.646362 0.233398 0.724976 -0.045349 1445642068 0.646362 0.233398 0.724976 -0.045349 1445642068 0.646362 0.233398 0.724976 -0.045349 1445642068 0.646362 0.233398 0.724976 -0.045349 1445642068 0.646362 0.233398 0.724976 -0.045349 1445642068 0.641907 0.297974 0.701233 -0.085327 1445642068 0.641907 0.297974 0.701233 -0.085327 1445642068 0.641907 0.297974 0.701233 -0.085327 1445642068 0.641907 0.297974 0.701233 -0.085327 1445642068 0.641907 0.297974 0.701233 -0.085327 1445642068 0.641907 0.297974 0.701233 -0.085327 1445642068 0.638733 0.343811 0.679382 -0.110229 1445642068 0.638733 0.343811 0.679382 -0.110229 1445642068 0.638733 0.343811 0.679382 -0.110229 1445642068 0.638733 0.343811 0.679382 -0.110229 1445642068 0.638733 0.343811 0.679382 -0.110229 1445642068 0.638733 0.343811 0.679382 -0.110229 1445642068 0.638184 0.373108 0.662231 -0.121887 1445642068 0.638184 0.373108 0.662231 -0.121887 1445642068 0.638184 0.373108 0.662231 -0.121887 1445642068 0.638184 0.373108 0.662231 -0.121887 1445642068 0.638184 0.373108 0.662231 -0.121887 1445642068 0.638184 0.373108 0.662231 -0.121887 1445642068 0.641602 0.382080 0.655151 -0.114014 1445642068 0.641602 0.382080 0.655151 -0.114014 1445642068 0.641602 0.382080 0.655151 -0.114014 1445642068 0.641602 0.382080 0.655151 -0.114014 1445642068 0.641602 0.382080 0.655151 -0.114014 1445642068 0.641602 0.382080 0.655151 -0.114014 1445642068 0.649292 0.367004 0.660339 -0.086792 1445642068 0.649292 0.367004 0.660339 -0.086792 1445642068 0.649292 0.367004 0.660339 -0.086792 1445642068 0.649292 0.367004 0.660339 -0.086792 1445642068 0.649292 0.367004 0.660339 -0.086792 1445642068 0.649292 0.367004 0.660339 -0.086792 1445642068 0.649292 0.367004 0.660339 -0.086792 1445642068 0.657349 0.325928 0.678101 -0.041626 1445642068 0.657349 0.325928 0.678101 -0.041626 1445642068 0.657349 0.325928 0.678101 -0.041626 1445642068 0.657349 0.325928 0.678101 -0.041626 1445642068 0.657349 0.325928 0.678101 -0.041626 1445642068 0.662903 0.262695 0.700867 0.017029 1445642068 0.662903 0.262695 0.700867 0.017029 1445642069 0.662903 0.262695 0.700867 0.017029 1445642069 0.662903 0.262695 0.700867 0.017029 1445642069 0.662903 0.262695 0.700867 0.017029 1445642069 0.662903 0.262695 0.700867 0.017029 1445642069 0.662903 0.262695 0.700867 0.017029 1445642069 0.660156 0.182739 0.723633 0.083496 1445642069 0.660156 0.182739 0.723633 0.083496 1445642069 0.660156 0.182739 0.723633 0.083496 1445642069 0.660156 0.182739 0.723633 0.083496 1445642069 0.660156 0.182739 0.723633 0.083496 1445642069 0.660156 0.182739 0.723633 0.083496 1445642069 0.649719 0.098022 0.738586 0.150269 1445642069 0.649719 0.098022 0.738586 0.150269 1445642069 0.649719 0.098022 0.738586 0.150269 1445642069 0.649719 0.098022 0.738586 0.150269 1445642069 0.649719 0.098022 0.738586 0.150269 1445642069 0.649719 0.098022 0.738586 0.150269 1445642069 0.632019 0.014221 0.743835 0.216797 1445642069 0.632019 0.014221 0.743835 0.216797 1445642069 0.632019 0.014221 0.743835 0.216797 1445642069 0.632019 0.014221 0.743835 0.216797 1445642069 0.632019 0.014221 0.743835 0.216797 1445642069 0.632019 0.014221 0.743835 0.216797 1445642069 0.607788 -0.067383 0.740967 0.277344 1445642069 0.607788 -0.067383 0.740967 0.277344 1445642069 0.607788 -0.067383 0.740967 0.277344 1445642069 0.607788 -0.067383 0.740967 0.277344 1445642069 0.607788 -0.067383 0.740967 0.277344 1445642069 0.607788 -0.067383 0.740967 0.277344 1445642069 0.579102 -0.151367 0.729309 0.331299 1445642069 0.579102 -0.151367 0.729309 0.331299 1445642069 0.579102 -0.151367 0.729309 0.331299 1445642069 0.579102 -0.151367 0.729309 0.331299 1445642069 0.579102 -0.151367 0.729309 0.331299 1445642069 0.579102 -0.151367 0.729309 0.331299 1445642069 0.549255 -0.232544 0.711121 0.372192 1445642069 0.549255 -0.232544 0.711121 0.372192 1445642069 0.549255 -0.232544 0.711121 0.372192 1445642069 0.549255 -0.232544 0.711121 0.372192 1445642069 0.549255 -0.232544 0.711121 0.372192 1445642069 0.549255 -0.232544 0.711121 0.372192 1445642069 0.525574 -0.303772 0.686157 0.400757 1445642069 0.525574 -0.303772 0.686157 0.400757 1445642069 0.525574 -0.303772 0.686157 0.400757 1445642069 0.525574 -0.303772 0.686157 0.400757 1445642069 0.525574 -0.303772 0.686157 0.400757 1445642069 0.525574 -0.303772 0.686157 0.400757 1445642069 0.515198 -0.346130 0.669312 0.408325 1445642069 0.515198 -0.346130 0.669312 0.408325 1445642069 0.515198 -0.346130 0.669312 0.408325 1445642069 0.515198 -0.346130 0.669312 0.408325 1445642069 0.515198 -0.346130 0.669312 0.408325 1445642069 0.518311 -0.359802 0.665039 0.399353 1445642069 0.518311 -0.359802 0.665039 0.399353 1445642069 0.518311 -0.359802 0.665039 0.399353 1445642069 0.518311 -0.359802 0.665039 0.399353 1445642069 0.518311 -0.359802 0.665039 0.399353 1445642069 0.518311 -0.359802 0.665039 0.399353 1445642069 0.532593 -0.348389 0.672485 0.377625 1445642069 0.532593 -0.348389 0.672485 0.377625 1445642069 0.532593 -0.348389 0.672485 0.377625 1445642069 0.532593 -0.348389 0.672485 0.377625 1445642069 0.532593 -0.348389 0.672485 0.377625 1445642069 0.532593 -0.348389 0.672485 0.377625 1445642069 0.553833 -0.318787 0.687256 0.345398 1445642069 0.553833 -0.318787 0.687256 0.345398 1445642069 0.553833 -0.318787 0.687256 0.345398 1445642069 0.553833 -0.318787 0.687256 0.345398 1445642069 0.553833 -0.318787 0.687256 0.345398 1445642069 0.553833 -0.318787 0.687256 0.345398 1445642069 0.579773 -0.273743 0.705688 0.301453 1445642069 0.579773 -0.273743 0.705688 0.301453 1445642069 0.579773 -0.273743 0.705688 0.301453 1445642069 0.579773 -0.273743 0.705688 0.301453 1445642069 0.579773 -0.273743 0.705688 0.301453 1445642069 0.579773 -0.273743 0.705688 0.301453 1445642069 0.579773 -0.273743 0.705688 0.301453 1445642069 0.605164 -0.209839 0.726807 0.247803 1445642069 0.605164 -0.209839 0.726807 0.247803 1445642069 0.605164 -0.209839 0.726807 0.247803 1445642069 0.605164 -0.209839 0.726807 0.247803 1445642069 0.605164 -0.209839 0.726807 0.247803 1445642069 0.605164 -0.209839 0.726807 0.247803 1445642069 0.626404 -0.131348 0.744446 0.189758 1445642069 0.626404 -0.131348 0.744446 0.189758 1445642069 0.626404 -0.131348 0.744446 0.189758 1445642069 0.626404 -0.131348 0.744446 0.189758 1445642069 0.626404 -0.131348 0.744446 0.189758 1445642069 0.626404 -0.131348 0.744446 0.189758 1445642069 0.640198 -0.049133 0.755066 0.132263 1445642069 0.640198 -0.049133 0.755066 0.132263 1445642069 0.640198 -0.049133 0.755066 0.132263 1445642069 0.640198 -0.049133 0.755066 0.132263 1445642069 0.640198 -0.049133 0.755066 0.132263 1445642069 0.640198 -0.049133 0.755066 0.132263 1445642069 0.640198 -0.049133 0.755066 0.132263 1445642069 0.647766 0.027771 0.757446 0.076538 1445642069 0.647766 0.027771 0.757446 0.076538 1445642069 0.647766 0.027771 0.757446 0.076538 1445642069 0.650024 0.102356 0.752686 0.018982 1445642069 0.650024 0.102356 0.752686 0.018982 1445642069 0.650024 0.102356 0.752686 0.018982 1445642069 0.650024 0.102356 0.752686 0.018982 1445642069 0.650024 0.102356 0.752686 0.018982 1445642069 0.650024 0.102356 0.752686 0.018982 1445642069 0.646484 0.170593 0.742737 -0.034363 1445642069 0.646484 0.170593 0.742737 -0.034363 1445642070 0.646484 0.170593 0.742737 -0.034363 1445642070 0.646484 0.170593 0.742737 -0.034363 1445642070 0.646484 0.170593 0.742737 -0.034363 1445642070 0.639099 0.229858 0.729858 -0.077026 1445642070 0.639099 0.229858 0.729858 -0.077026 1445642070 0.639099 0.229858 0.729858 -0.077026 1445642070 0.639099 0.229858 0.729858 -0.077026 1445642070 0.639099 0.229858 0.729858 -0.077026 1445642070 0.639099 0.229858 0.729858 -0.077026 1445642070 0.629639 0.284119 0.714905 -0.107727 1445642070 0.629639 0.284119 0.714905 -0.107727 1445642070 0.629639 0.284119 0.714905 -0.107727 1445642070 0.629639 0.284119 0.714905 -0.107727 1445642070 0.629639 0.284119 0.714905 -0.107727 1445642070 0.629639 0.284119 0.714905 -0.107727 1445642070 0.624146 0.320313 0.702820 -0.117188 1445642070 0.624146 0.320313 0.702820 -0.117188 1445642070 0.624146 0.320313 0.702820 -0.117188 1445642070 0.624146 0.320313 0.702820 -0.117188 1445642070 0.624146 0.320313 0.702820 -0.117188 1445642070 0.624146 0.320313 0.702820 -0.117188 1445642070 0.626770 0.320496 0.703186 -0.099548 1445642070 0.626770 0.320496 0.703186 -0.099548 1445642070 0.626770 0.320496 0.703186 -0.099548 1445642070 0.626770 0.320496 0.703186 -0.099548 1445642070 0.626770 0.320496 0.703186 -0.099548 1445642070 0.626770 0.320496 0.703186 -0.099548 1445642070 0.630188 0.285950 0.719360 -0.059875 1445642070 0.630188 0.285950 0.719360 -0.059875 1445642070 0.630188 0.285950 0.719360 -0.059875 1445642070 0.630188 0.285950 0.719360 -0.059875 1445642070 0.630188 0.285950 0.719360 -0.059875 1445642070 0.630188 0.285950 0.719360 -0.059875 1445642070 0.630554 0.233337 0.740112 -0.008057 1445642070 0.630554 0.233337 0.740112 -0.008057 1445642070 0.630554 0.233337 0.740112 -0.008057 1445642070 0.630554 0.233337 0.740112 -0.008057 1445642070 0.630554 0.233337 0.740112 -0.008057 1445642070 0.630554 0.233337 0.740112 -0.008057 1445642070 0.628418 0.170837 0.757080 0.051208 1445642070 0.628418 0.170837 0.757080 0.051208 1445642070 0.628418 0.170837 0.757080 0.051208 1445642070 0.628418 0.170837 0.757080 0.051208 1445642070 0.628418 0.170837 0.757080 0.051208 1445642070 0.628418 0.170837 0.757080 0.051208 1445642070 0.620422 0.102234 0.769043 0.114380 1445642070 0.620422 0.102234 0.769043 0.114380 1445642070 0.620422 0.102234 0.769043 0.114380 1445642070 0.620422 0.102234 0.769043 0.114380 1445642070 0.620422 0.102234 0.769043 0.114380 1445642070 0.620422 0.102234 0.769043 0.114380 1445642070 0.605591 0.024658 0.774109 0.182617 1445642070 0.605591 0.024658 0.774109 0.182617 1445642070 0.605591 0.024658 0.774109 0.182617 1445642070 0.605591 0.024658 0.774109 0.182617 1445642070 0.605591 0.024658 0.774109 0.182617 1445642070 0.605591 0.024658 0.774109 0.182617 1445642070 0.582764 -0.063171 0.769226 0.254150 1445642070 0.582764 -0.063171 0.769226 0.254150 1445642070 0.582764 -0.063171 0.769226 0.254150 1445642070 0.582764 -0.063171 0.769226 0.254150 1445642070 0.582764 -0.063171 0.769226 0.254150 1445642070 0.582764 -0.063171 0.769226 0.254150 1445642070 0.554260 -0.150513 0.754028 0.318542 1445642070 0.554260 -0.150513 0.754028 0.318542 1445642070 0.554260 -0.150513 0.754028 0.318542 1445642070 0.554260 -0.150513 0.754028 0.318542 1445642070 0.554260 -0.150513 0.754028 0.318542 1445642070 0.554260 -0.150513 0.754028 0.318542 1445642070 0.554260 -0.150513 0.754028 0.318542 1445642070 0.524048 -0.235046 0.728577 0.373047 1445642070 0.524048 -0.235046 0.728577 0.373047 1445642070 0.524048 -0.235046 0.728577 0.373047 1445642070 0.524048 -0.235046 0.728577 0.373047 1445642070 0.524048 -0.235046 0.728577 0.373047 1445642070 0.524048 -0.235046 0.728577 0.373047 1445642070 0.498230 -0.313782 0.695496 0.411743 1445642070 0.498230 -0.313782 0.695496 0.411743 1445642070 0.498230 -0.313782 0.695496 0.411743 1445642070 0.498230 -0.313782 0.695496 0.411743 1445642070 0.484070 -0.372925 0.663147 0.432129 1445642070 0.484070 -0.372925 0.663147 0.432129 1445642070 0.484070 -0.372925 0.663147 0.432129 1445642070 0.484070 -0.372925 0.663147 0.432129 1445642070 0.484070 -0.372925 0.663147 0.432129 1445642070 0.484070 -0.372925 0.663147 0.432129 1445642070 0.484070 -0.372925 0.663147 0.432129 1445642070 0.489990 -0.395874 0.648438 0.427368 1445642070 0.489990 -0.395874 0.648438 0.427368 1445642070 0.489990 -0.395874 0.648438 0.427368 1445642070 0.489990 -0.395874 0.648438 0.427368 1445642070 0.489990 -0.395874 0.648438 0.427368 1445642070 0.489990 -0.395874 0.648438 0.427368 1445642070 0.508240 -0.386292 0.654541 0.404907 1445642070 0.508240 -0.386292 0.654541 0.404907 1445642070 0.508240 -0.386292 0.654541 0.404907 1445642070 0.508240 -0.386292 0.654541 0.404907 1445642070 0.508240 -0.386292 0.654541 0.404907 1445642070 0.508240 -0.386292 0.654541 0.404907 1445642070 0.533752 -0.357239 0.670044 0.372131 1445642070 0.533752 -0.357239 0.670044 0.372131 1445642070 0.533752 -0.357239 0.670044 0.372131 1445642070 0.533752 -0.357239 0.670044 0.372131 1445642070 0.533752 -0.357239 0.670044 0.372131 1445642070 0.533752 -0.357239 0.670044 0.372131 1445642070 0.533752 -0.357239 0.670044 0.372131 1445642070 0.563354 -0.312988 0.690430 0.328491 1445642070 0.563354 -0.312988 0.690430 0.328491 1445642070 0.563354 -0.312988 0.690430 0.328491 1445642071 0.563354 -0.312988 0.690430 0.328491 1445642071 0.563354 -0.312988 0.690430 0.328491 1445642071 0.593384 -0.250122 0.714478 0.273438 1445642071 0.593384 -0.250122 0.714478 0.273438 1445642071 0.593384 -0.250122 0.714478 0.273438 1445642071 0.593384 -0.250122 0.714478 0.273438 1445642071 0.593384 -0.250122 0.714478 0.273438 1445642071 0.593384 -0.250122 0.714478 0.273438 1445642071 0.593384 -0.250122 0.714478 0.273438 1445642071 0.618164 -0.166321 0.738892 0.210022 1445642071 0.618164 -0.166321 0.738892 0.210022 1445642071 0.618164 -0.166321 0.738892 0.210022 1445642071 0.618164 -0.166321 0.738892 0.210022 1445642071 0.618164 -0.166321 0.738892 0.210022 1445642071 0.618164 -0.166321 0.738892 0.210022 1445642071 0.635071 -0.072388 0.754822 0.146912 1445642071 0.635071 -0.072388 0.754822 0.146912 1445642071 0.635071 -0.072388 0.754822 0.146912 1445642071 0.635071 -0.072388 0.754822 0.146912 1445642071 0.635071 -0.072388 0.754822 0.146912 1445642071 0.635071 -0.072388 0.754822 0.146912 1445642071 0.642883 0.018616 0.760742 0.086792 1445642071 0.642883 0.018616 0.760742 0.086792 1445642071 0.642883 0.018616 0.760742 0.086792 1445642071 0.642883 0.018616 0.760742 0.086792 1445642071 0.642883 0.018616 0.760742 0.086792 1445642071 0.642883 0.018616 0.760742 0.086792 1445642071 0.642883 0.018616 0.760742 0.086792 1445642071 0.644836 0.106384 0.756348 0.026794 1445642071 0.644836 0.106384 0.756348 0.026794 1445642071 0.644836 0.106384 0.756348 0.026794 1445642071 0.644836 0.106384 0.756348 0.026794 1445642071 0.644836 0.106384 0.756348 0.026794 1445642071 0.644836 0.106384 0.756348 0.026794 1445642071 0.643677 0.195435 0.739197 -0.031677 1445642071 0.643677 0.195435 0.739197 -0.031677 1445642071 0.643677 0.195435 0.739197 -0.031677 1445642071 0.643677 0.195435 0.739197 -0.031677 1445642071 0.643677 0.195435 0.739197 -0.031677 1445642071 0.643677 0.195435 0.739197 -0.031677 1445642071 0.641174 0.272095 0.713379 -0.076416 1445642071 0.641174 0.272095 0.713379 -0.076416 1445642071 0.641174 0.272095 0.713379 -0.076416 1445642071 0.641174 0.272095 0.713379 -0.076416 1445642071 0.641174 0.272095 0.713379 -0.076416 1445642071 0.641174 0.272095 0.713379 -0.076416 1445642071 0.641174 0.272095 0.713379 -0.076416 1445642071 0.639343 0.323792 0.689209 -0.106018 1445642071 0.639343 0.323792 0.689209 -0.106018 1445642071 0.639343 0.323792 0.689209 -0.106018 1445642071 0.639343 0.323792 0.689209 -0.106018 1445642071 0.639343 0.323792 0.689209 -0.106018 1445642071 0.639343 0.323792 0.689209 -0.106018 1445642071 0.639343 0.323792 0.689209 -0.106018 1445642071 0.638977 0.357300 0.670227 -0.121216 1445642071 0.638977 0.357300 0.670227 -0.121216 1445642071 0.638977 0.357300 0.670227 -0.121216 1445642071 0.638977 0.357300 0.670227 -0.121216 1445642071 0.638977 0.357300 0.670227 -0.121216 1445642071 0.638977 0.357300 0.670227 -0.121216 1445642071 0.641663 0.371704 0.660889 -0.115173 1445642071 0.641663 0.371704 0.660889 -0.115173 1445642071 0.641663 0.371704 0.660889 -0.115173 1445642071 0.641663 0.371704 0.660889 -0.115173 1445642071 0.641663 0.371704 0.660889 -0.115173 1445642071 0.649902 0.354980 0.666321 -0.086792 1445642071 0.649902 0.354980 0.666321 -0.086792 1445642071 0.649902 0.354980 0.666321 -0.086792 1445642071 0.649902 0.354980 0.666321 -0.086792 1445642071 0.649902 0.354980 0.666321 -0.086792 1445642071 0.649902 0.354980 0.666321 -0.086792 1445642071 0.649902 0.354980 0.666321 -0.086792 1445642071 0.658569 0.308350 0.685181 -0.039734 1445642071 0.658569 0.308350 0.685181 -0.039734 1445642071 0.658569 0.308350 0.685181 -0.039734 1445642071 0.658569 0.308350 0.685181 -0.039734 1445642071 0.658569 0.308350 0.685181 -0.039734 1445642071 0.658569 0.308350 0.685181 -0.039734 1445642071 0.662415 0.245117 0.707581 0.019104 1445642071 0.662415 0.245117 0.707581 0.019104 1445642071 0.662415 0.245117 0.707581 0.019104 1445642071 0.662415 0.245117 0.707581 0.019104 1445642071 0.662415 0.245117 0.707581 0.019104 1445642071 0.662415 0.245117 0.707581 0.019104 1445642071 0.662415 0.245117 0.707581 0.019104 1445642071 0.659546 0.169128 0.727234 0.086365 1445642071 0.659546 0.169128 0.727234 0.086365 1445642071 0.659546 0.169128 0.727234 0.086365 1445642071 0.659546 0.169128 0.727234 0.086365 1445642071 0.659546 0.169128 0.727234 0.086365 1445642071 0.659546 0.169128 0.727234 0.086365 1445642071 0.648804 0.086060 0.739868 0.155151 1445642071 0.648804 0.086060 0.739868 0.155151 1445642071 0.648804 0.086060 0.739868 0.155151 1445642071 0.648804 0.086060 0.739868 0.155151 1445642071 0.648804 0.086060 0.739868 0.155151 1445642071 0.648804 0.086060 0.739868 0.155151 1445642071 0.631226 0.001099 0.743164 0.221558 1445642071 0.631226 0.001099 0.743164 0.221558 1445642071 0.631226 0.001099 0.743164 0.221558 1445642071 0.631226 0.001099 0.743164 0.221558 1445642071 0.631226 0.001099 0.743164 0.221558 1445642071 0.631226 0.001099 0.743164 0.221558 1445642071 0.610718 -0.078613 0.735291 0.283081 1445642071 0.610718 -0.078613 0.735291 0.283081 1445642071 0.610718 -0.078613 0.735291 0.283081 1445642071 0.610718 -0.078613 0.735291 0.283081 1445642071 0.610718 -0.078613 0.735291 0.283081 1445642071 0.610718 -0.078613 0.735291 0.283081 1445642071 0.585266 -0.159546 0.719543 0.337891 1445642071 0.585266 -0.159546 0.719543 0.337891 1445642071 0.585266 -0.159546 0.719543 0.337891 1445642071 0.585266 -0.159546 0.719543 0.337891 1445642071 0.585266 -0.159546 0.719543 0.337891 1445642072 0.585266 -0.159546 0.719543 0.337891 1445642072 0.564026 -0.231995 0.698059 0.375000 1445642072 0.564026 -0.231995 0.698059 0.375000 1445642072 0.564026 -0.231995 0.698059 0.375000 1445642072 0.564026 -0.231995 0.698059 0.375000 1445642072 0.564026 -0.231995 0.698059 0.375000 1445642072 0.564026 -0.231995 0.698059 0.375000 1445642072 0.550110 -0.288025 0.676636 0.395508 1445642072 0.550110 -0.288025 0.676636 0.395508 1445642072 0.550110 -0.288025 0.676636 0.395508 1445642072 0.550110 -0.288025 0.676636 0.395508 1445642072 0.550110 -0.288025 0.676636 0.395508 1445642072 0.550110 -0.288025 0.676636 0.395508 1445642072 0.546814 -0.322510 0.661621 0.398987 1445642072 0.546814 -0.322510 0.661621 0.398987 1445642072 0.546814 -0.322510 0.661621 0.398987 1445642072 0.546814 -0.322510 0.661621 0.398987 1445642072 0.546814 -0.322510 0.661621 0.398987 1445642072 0.546814 -0.322510 0.661621 0.398987 1445642072 0.556458 -0.329102 0.657166 0.387390 1445642072 0.556458 -0.329102 0.657166 0.387390 1445642072 0.556458 -0.329102 0.657166 0.387390 1445642072 0.556458 -0.329102 0.657166 0.387390 1445642072 0.556458 -0.329102 0.657166 0.387390 1445642072 0.556458 -0.329102 0.657166 0.387390 1445642072 0.575867 -0.310059 0.665344 0.359863 1445642072 0.575867 -0.310059 0.665344 0.359863 1445642072 0.575867 -0.310059 0.665344 0.359863 1445642072 0.575867 -0.310059 0.665344 0.359863 1445642072 0.575867 -0.310059 0.665344 0.359863 1445642072 0.575867 -0.310059 0.665344 0.359863 1445642072 0.600586 -0.269470 0.681091 0.320496 1445642072 0.600586 -0.269470 0.681091 0.320496 1445642072 0.600586 -0.269470 0.681091 0.320496 1445642072 0.600586 -0.269470 0.681091 0.320496 1445642072 0.600586 -0.269470 0.681091 0.320496 1445642072 0.600586 -0.269470 0.681091 0.320496 1445642072 0.625305 -0.213806 0.699768 0.271118 1445642072 0.625305 -0.213806 0.699768 0.271118 1445642072 0.625305 -0.213806 0.699768 0.271118 1445642072 0.625305 -0.213806 0.699768 0.271118 1445642072 0.625305 -0.213806 0.699768 0.271118 1445642072 0.625305 -0.213806 0.699768 0.271118 1445642072 0.647156 -0.142883 0.717957 0.212769 1445642072 0.647156 -0.142883 0.717957 0.212769 1445642072 0.647156 -0.142883 0.717957 0.212769 1445642072 0.647156 -0.142883 0.717957 0.212769 1445642072 0.647156 -0.142883 0.717957 0.212769 1445642072 0.647156 -0.142883 0.717957 0.212769 1445642072 0.661255 -0.062317 0.732056 0.151062 1445642072 0.661255 -0.062317 0.732056 0.151062 1445642072 0.661255 -0.062317 0.732056 0.151062 1445642072 0.661255 -0.062317 0.732056 0.151062 1445642072 0.661255 -0.062317 0.732056 0.151062 1445642072 0.667358 0.022949 0.738953 0.088928 1445642072 0.667358 0.022949 0.738953 0.088928 1445642072 0.667358 0.022949 0.738953 0.088928 1445642072 0.667358 0.022949 0.738953 0.088928 1445642072 0.667358 0.022949 0.738953 0.088928 1445642072 0.667542 0.106750 0.736267 0.028809 1445642072 0.667542 0.106750 0.736267 0.028809 1445642072 0.667542 0.106750 0.736267 0.028809 1445642072 0.667542 0.106750 0.736267 0.028809 1445642072 0.667542 0.106750 0.736267 0.028809 1445642072 0.667542 0.106750 0.736267 0.028809 1445642072 0.667542 0.106750 0.736267 0.028809 1445642072 0.663818 0.185913 0.723816 -0.027588 1445642072 0.663818 0.185913 0.723816 -0.027588 1445642072 0.663818 0.185913 0.723816 -0.027588 1445642072 0.663818 0.185913 0.723816 -0.027588 1445642072 0.663818 0.185913 0.723816 -0.027588 1445642072 0.663818 0.185913 0.723816 -0.027588 1445642072 0.657715 0.262390 0.701660 -0.077942 1445642072 0.657715 0.262390 0.701660 -0.077942 1445642072 0.657715 0.262390 0.701660 -0.077942 1445642072 0.657715 0.262390 0.701660 -0.077942 1445642072 0.657715 0.262390 0.701660 -0.077942 1445642072 0.657715 0.262390 0.701660 -0.077942 1445642072 0.659607 0.319519 0.671875 -0.106140 1445642072 0.659607 0.319519 0.671875 -0.106140 1445642072 0.659607 0.319519 0.671875 -0.106140 1445642072 0.659607 0.319519 0.671875 -0.106140 1445642072 0.659607 0.319519 0.671875 -0.106140 1445642072 0.659607 0.319519 0.671875 -0.106140 1445642072 0.659607 0.319519 0.671875 -0.106140 1445642072 0.664185 0.346863 0.651367 -0.118896 1445642072 0.664185 0.346863 0.651367 -0.118896 1445642072 0.664185 0.346863 0.651367 -0.118896 1445642072 0.664185 0.346863 0.651367 -0.118896 1445642072 0.664185 0.346863 0.651367 -0.118896 1445642072 0.664185 0.346863 0.651367 -0.118896 1445642072 0.667969 0.364197 0.637024 -0.123657 1445642072 0.667969 0.364197 0.637024 -0.123657 1445642072 0.667969 0.364197 0.637024 -0.123657 1445642072 0.667969 0.364197 0.637024 -0.123657 1445642072 0.667969 0.364197 0.637024 -0.123657 1445642072 0.667969 0.364197 0.637024 -0.123657 1445642072 0.675110 0.355774 0.637512 -0.105774 1445642072 0.675110 0.355774 0.637512 -0.105774 1445642072 0.675110 0.355774 0.637512 -0.105774 1445642072 0.675110 0.355774 0.637512 -0.105774 1445642072 0.675110 0.355774 0.637512 -0.105774 1445642072 0.675110 0.355774 0.637512 -0.105774 1445642072 0.675110 0.355774 0.637512 -0.105774 1445642072 0.682312 0.324951 0.650940 -0.071106 1445642072 0.682312 0.324951 0.650940 -0.071106 1445642072 0.682312 0.324951 0.650940 -0.071106 1445642072 0.682312 0.324951 0.650940 -0.071106 1445642072 0.682312 0.324951 0.650940 -0.071106 1445642072 0.682312 0.324951 0.650940 -0.071106 1445642073 0.686096 0.278809 0.671448 -0.023132 1445642073 0.686096 0.278809 0.671448 -0.023132 1445642073 0.686096 0.278809 0.671448 -0.023132 1445642073 0.686096 0.278809 0.671448 -0.023132 1445642073 0.686096 0.278809 0.671448 -0.023132 1445642073 0.686096 0.278809 0.671448 -0.023132 1445642073 0.686096 0.278809 0.671448 -0.023132 1445642073 0.686218 0.221863 0.691833 0.033508 1445642073 0.686218 0.221863 0.691833 0.033508 1445642073 0.686218 0.221863 0.691833 0.033508 1445642073 0.686218 0.221863 0.691833 0.033508 1445642073 0.686218 0.221863 0.691833 0.033508 1445642073 0.686218 0.221863 0.691833 0.033508 1445642073 0.679504 0.151428 0.711121 0.097778 1445642073 0.679504 0.151428 0.711121 0.097778 1445642073 0.679504 0.151428 0.711121 0.097778 1445642073 0.679504 0.151428 0.711121 0.097778 1445642073 0.679504 0.151428 0.711121 0.097778 1445642073 0.679504 0.151428 0.711121 0.097778 1445642073 0.665955 0.072327 0.723694 0.165649 1445642073 0.665955 0.072327 0.723694 0.165649 1445642073 0.665955 0.072327 0.723694 0.165649 1445642073 0.665955 0.072327 0.723694 0.165649 1445642073 0.665955 0.072327 0.723694 0.165649 1445642073 0.665955 0.072327 0.723694 0.165649 1445642073 0.665955 0.072327 0.723694 0.165649 1445642073 0.644226 -0.015442 0.728027 0.233765 1445642073 0.644226 -0.015442 0.728027 0.233765 1445642073 0.644226 -0.015442 0.728027 0.233765 1445642073 0.644226 -0.015442 0.728027 0.233765 1445642073 0.644226 -0.015442 0.728027 0.233765 1445642073 0.616028 -0.099976 0.723572 0.294739 1445642073 0.616028 -0.099976 0.723572 0.294739 1445642073 0.616028 -0.099976 0.723572 0.294739 1445642073 0.616028 -0.099976 0.723572 0.294739 1445642073 0.616028 -0.099976 0.723572 0.294739 1445642073 0.616028 -0.099976 0.723572 0.294739 1445642073 0.586060 -0.171326 0.712708 0.345215 1445642073 0.586060 -0.171326 0.712708 0.345215 1445642073 0.586060 -0.171326 0.712708 0.345215 1445642073 
0.624390 -0.080078 0.728516 0.270020 1445642075 0.624390 -0.080078 0.728516 0.270020 1445642075 0.601074 -0.132080 0.724609 0.309998 1445642075 0.601074 -0.132080 0.724609 0.309998 1445642076 0.601074 -0.132080 0.724609 0.309998 1445642076 0.601074 -0.132080 0.724609 0.309998 1445642076 0.601074 -0.132080 0.724609 0.309998 1445642076 0.576721 -0.182129 0.717102 0.346252 1445642076 0.576721 -0.182129 0.717102 0.346252 1445642076 0.576721 -0.182129 0.717102 0.346252 1445642076 0.576721 -0.182129 0.717102 0.346252 1445642076 0.576721 -0.182129 0.717102 0.346252 1445642076 0.576721 -0.182129 0.717102 0.346252 1445642076 0.576721 -0.182129 0.717102 0.346252 1445642076 0.551575 -0.233154 0.707764 0.374695 1445642076 0.551575 -0.233154 0.707764 0.374695 1445642076 0.551575 -0.233154 0.707764 0.374695 1445642076 0.551575 -0.233154 0.707764 0.374695 1445642076 0.551575 -0.233154 0.707764 0.374695 1445642076 0.532959 -0.282898 0.693054 0.394348 1445642076 0.532959 -0.282898 0.693054 0.394348 1445642076 0.532959 -0.282898 0.693054 0.394348 1445642076 0.532959 -0.282898 0.693054 0.394348 1445642076 0.532959 -0.282898 0.693054 0.394348 1445642076 0.532959 -0.282898 0.693054 0.394348 1445642076 0.532959 -0.282898 0.693054 0.394348 1445642076 0.523560 -0.323364 0.677795 0.402283 1445642076 0.523560 -0.323364 0.677795 0.402283 1445642076 0.523560 -0.323364 0.677795 0.402283 1445642076 0.523560 -0.323364 0.677795 0.402283 1445642076 0.523560 -0.323364 0.677795 0.402283 1445642076 0.523560 -0.323364 0.677795 0.402283 1445642076 0.526611 -0.342834 0.670105 0.394958 1445642076 0.526611 -0.342834 0.670105 0.394958 1445642076 0.526611 -0.342834 0.670105 0.394958 1445642076 0.526611 -0.342834 0.670105 0.394958 1445642076 0.526611 -0.342834 0.670105 0.394958 1445642076 0.542114 -0.337219 0.675049 0.369629 1445642076 0.542114 -0.337219 0.675049 0.369629 1445642076 0.542114 -0.337219 0.675049 0.369629 1445642076 0.542114 -0.337219 0.675049 0.369629 1445642076 0.542114 -0.337219 0.675049 0.369629 1445642076 0.542114 -0.337219 0.675049 0.369629 1445642076 0.567566 -0.303650 0.691040 0.328735 1445642076 0.567566 -0.303650 0.691040 0.328735 1445642076 0.567566 -0.303650 0.691040 0.328735 1445642076 0.567566 -0.303650 0.691040 0.328735 1445642076 0.567566 -0.303650 0.691040 0.328735 1445642076 0.567566 -0.303650 0.691040 0.328735 1445642076 0.596252 -0.246704 0.712219 0.276062 1445642076 0.596252 -0.246704 0.712219 0.276062 1445642076 0.596252 -0.246704 0.712219 0.276062 1445642076 0.596252 -0.246704 0.712219 0.276062 1445642076 0.596252 -0.246704 0.712219 0.276062 1445642076 0.596252 -0.246704 0.712219 0.276062 1445642076 0.596252 -0.246704 0.712219 0.276062 1445642076 0.621948 -0.172241 0.731750 0.218994 1445642076 0.621948 -0.172241 0.731750 0.218994 1445642076 0.621948 -0.172241 0.731750 0.218994 1445642076 0.621948 -0.172241 0.731750 0.218994 1445642076 0.621948 -0.172241 0.731750 0.218994 1445642076 0.621948 -0.172241 0.731750 0.218994 1445642076 0.641357 -0.089111 0.744995 0.160095 1445642076 0.641357 -0.089111 0.744995 0.160095 1445642076 0.641357 -0.089111 0.744995 0.160095 1445642076 0.641357 -0.089111 0.744995 0.160095 1445642076 0.641357 -0.089111 0.744995 0.160095 1445642076 0.641357 -0.089111 0.744995 0.160095 1445642076 0.653870 -0.005920 0.749512 0.102661 1445642076 0.653870 -0.005920 0.749512 0.102661 1445642076 0.653870 -0.005920 0.749512 0.102661 1445642076 0.653870 -0.005920 0.749512 0.102661 1445642076 0.653870 -0.005920 0.749512 0.102661 1445642076 0.653870 -0.005920 0.749512 0.102661 1445642076 0.653870 -0.005920 0.749512 0.102661 1445642076 0.661560 0.073486 0.744629 0.049194 1445642076 0.661560 0.073486 0.744629 0.049194 1445642076 0.661560 0.073486 0.744629 0.049194 1445642076 0.661560 0.073486 0.744629 0.049194 1445642076 0.661560 0.073486 0.744629 0.049194 1445642076 0.661560 0.073486 0.744629 0.049194 1445642076 0.665161 0.143799 0.732666 0.000183 1445642076 0.665161 0.143799 0.732666 0.000183 1445642076 0.665161 0.143799 0.732666 0.000183 1445642076 0.665161 0.143799 0.732666 0.000183 1445642076 0.665161 0.143799 0.732666 0.000183 1445642076 0.665161 0.143799 0.732666 0.000183 1445642076 0.663147 0.206482 0.717896 -0.046448 1445642076 0.663147 0.206482 0.717896 -0.046448 1445642076 0.663147 0.206482 0.717896 -0.046448 1445642076 0.663147 0.206482 0.717896 -0.046448 1445642076 0.663147 0.206482 0.717896 -0.046448 1445642076 0.663147 0.206482 0.717896 -0.046448 1445642076 0.663147 0.206482 0.717896 -0.046448 1445642076 0.659058 0.262695 0.700195 -0.079163 1445642076 0.659058 0.262695 0.700195 -0.079163 1445642076 0.659058 0.262695 0.700195 -0.079163 1445642076 0.659058 0.262695 0.700195 -0.079163 1445642076 0.659058 0.262695 0.700195 -0.079163 1445642076 0.659058 0.262695 0.700195 -0.079163 1445642076 0.655334 0.304993 0.684814 -0.091797 1445642076 0.655334 0.304993 0.684814 -0.091797 1445642076 0.655334 0.304993 0.684814 -0.091797 1445642076 0.655334 0.304993 0.684814 -0.091797 1445642076 0.655334 0.304993 0.684814 -0.091797 1445642076 0.655334 0.304993 0.684814 -0.091797 1445642076 0.659180 0.307251 0.682190 -0.074829 1445642076 0.659180 0.307251 0.682190 -0.074829 1445642076 0.659180 0.307251 0.682190 -0.074829 1445642076 0.659180 0.307251 0.682190 -0.074829 1445642076 0.659180 0.307251 0.682190 -0.074829 1445642076 0.659180 0.307251 0.682190 -0.074829 1445642076 0.664001 0.271912 0.695679 -0.033936 1445642076 0.664001 0.271912 0.695679 -0.033936 1445642076 0.664001 0.271912 0.695679 -0.033936 1445642076 0.664001 0.271912 0.695679 -0.033936 1445642077 0.664001 0.271912 0.695679 -0.033936 1445642077 0.664001 0.271912 0.695679 -0.033936 1445642077 0.664001 0.271912 0.695679 -0.033936 1445642077 0.664124 0.219727 0.714355 0.016724 1445642077 0.664124 0.219727 0.714355 0.016724 1445642077 0.664124 0.219727 0.714355 0.016724 1445642077 0.664124 0.219727 0.714355 0.016724 1445642077 0.664124 0.219727 0.714355 0.016724 1445642077 0.664124 0.219727 0.714355 0.016724 1445642077 0.659546 0.160522 0.730591 0.072815 1445642077 0.659546 0.160522 0.730591 0.072815 1445642077 0.659546 0.160522 0.730591 0.072815 1445642077 0.659546 0.160522 0.730591 0.072815 1445642077 0.659546 0.160522 0.730591 0.072815 1445642077 0.659546 0.160522 0.730591 0.072815 1445642077 0.650818 0.091858 0.741821 0.132935 1445642077 0.650818 0.091858 0.741821 0.132935 1445642077 0.650818 0.091858 0.741821 0.132935 1445642077 0.650818 0.091858 0.741821 0.132935 1445642077 0.650818 0.091858 0.741821 0.132935 1445642077 0.650818 0.091858 0.741821 0.132935 1445642077 0.636963 0.017456 0.746277 0.192383 1445642077 0.636963 0.017456 0.746277 0.192383 1445642077 0.636963 0.017456 0.746277 0.192383 1445642077 0.636963 0.017456 0.746277 0.192383 1445642077 0.636963 0.017456 0.746277 0.192383 1445642077 0.636963 0.017456 0.746277 0.192383 1445642077 0.636963 0.017456 0.746277 0.192383 1445642077 0.617188 -0.057190 0.744690 0.247192 1445642077 0.617188 -0.057190 0.744690 0.247192 1445642077 0.617188 -0.057190 0.744690 0.247192 1445642077 0.617188 -0.057190 0.744690 0.247192 1445642077 0.617188 -0.057190 0.744690 0.247192 1445642077 0.617188 -0.057190 0.744690 0.247192 1445642077 0.596008 -0.121826 0.738220 0.291382 1445642077 0.596008 -0.121826 0.738220 0.291382 1445642077 0.596008 -0.121826 0.738220 0.291382 1445642077 0.596008 -0.121826 0.738220 0.291382 1445642077 0.596008 -0.121826 0.738220 0.291382 1445642077 0.596008 -0.121826 0.738220 0.291382 1445642077 0.575562 -0.186035 0.725159 0.328918 1445642077 0.575562 -0.186035 0.725159 0.328918 1445642077 0.575562 -0.186035 0.725159 0.328918 1445642077 0.575562 -0.186035 0.725159 0.328918 1445642077 0.575562 -0.186035 0.725159 0.328918 1445642077 0.575562 -0.186035 0.725159 0.328918 1445642077 0.575562 -0.186035 0.725159 0.328918 1445642077 0.557861 -0.250000 0.705811 0.357849 1445642077 0.557861 -0.250000 0.705811 0.357849 1445642077 0.557861 -0.250000 0.705811 0.357849 1445642077 0.557861 -0.250000 0.705811 0.357849 1445642077 0.557861 -0.250000 0.705811 0.357849 1445642077 0.557861 -0.250000 0.705811 0.357849 1445642077 0.547363 -0.297913 0.687195 0.373230 1445642077 0.547363 -0.297913 0.687195 0.373230 1445642077 0.547363 -0.297913 0.687195 0.373230 1445642077 0.547363 -0.297913 0.687195 0.373230 1445642077 0.547363 -0.297913 0.687195 0.373230 1445642077 0.547363 -0.297913 0.687195 0.373230 1445642077 0.547607 -0.320313 0.677734 0.371704 1445642077 0.547607 -0.320313 0.677734 0.371704 1445642077 0.547607 -0.320313 0.677734 0.371704 1445642077 0.547607 -0.320313 0.677734 0.371704 1445642077 0.547607 -0.320313 0.677734 0.371704 1445642077 0.547607 -0.320313 0.677734 0.371704 1445642077 0.559998 -0.315369 0.680725 0.351501 1445642077 0.559998 -0.315369 0.680725 0.351501 1445642077 0.559998 -0.315369 0.680725 0.351501 1445642077 0.559998 -0.315369 0.680725 0.351501 1445642077 0.559998 -0.315369 0.680725 0.351501 1445642077 0.559998 -0.315369 0.680725 0.351501 1445642077 0.581177 -0.283447 0.694336 0.315735 1445642077 0.581177 -0.283447 0.694336 0.315735 1445642077 0.581177 -0.283447 0.694336 0.315735 1445642077 0.581177 -0.283447 0.694336 0.315735 1445642077 0.581177 -0.283447 0.694336 0.315735 1445642077 0.603271 -0.231567 0.713257 0.271240 1445642077 0.603271 -0.231567 0.713257 0.271240 1445642077 0.603271 -0.231567 0.713257 0.271240 1445642077 0.603271 -0.231567 0.713257 0.271240 1445642077 0.603271 -0.231567 0.713257 0.271240 1445642077 0.603271 -0.231567 0.713257 0.271240 1445642077 0.622314 -0.165283 0.732483 0.220703 1445642077 0.622314 -0.165283 0.732483 0.220703 1445642077 0.622314 -0.165283 0.732483 0.220703 1445642077 0.622314 -0.165283 0.732483 0.220703 1445642077 0.622314 -0.165283 0.732483 0.220703 1445642077 0.622314 -0.165283 0.732483 0.220703 1445642077 0.636902 -0.086426 0.747986 0.165283 1445642077 0.636902 -0.086426 0.747986 0.165283 1445642077 0.636902 -0.086426 0.747986 0.165283 1445642077 0.636902 -0.086426 0.747986 0.165283 1445642077 0.636902 -0.086426 0.747986 0.165283 1445642077 0.636902 -0.086426 0.747986 0.165283 1445642077 0.636902 -0.086426 0.747986 0.165283 1445642077 0.645325 -0.004822 0.755920 0.109680 1445642077 0.645325 -0.004822 0.755920 0.109680 1445642077 0.645325 -0.004822 0.755920 0.109680 1445642077 0.645325 -0.004822 0.755920 0.109680 1445642077 0.645325 -0.004822 0.755920 0.109680 1445642077 0.645325 -0.004822 0.755920 0.109680 1445642077 0.648499 0.070435 0.755737 0.056946 1445642077 0.648499 0.070435 0.755737 0.056946 1445642077 0.648499 0.070435 0.755737 0.056946 1445642077 0.648499 0.070435 0.755737 0.056946 1445642077 0.648499 0.070435 0.755737 0.056946 1445642077 0.648499 0.070435 0.755737 0.056946 1445642077 0.648499 0.070435 0.755737 0.056946 1445642077 0.649231 0.141968 0.747131 0.006165 1445642077 0.649231 0.141968 0.747131 0.006165 1445642077 0.649231 0.141968 0.747131 0.006165 1445642077 0.649231 0.141968 0.747131 0.006165 1445642077 0.649231 0.141968 0.747131 0.006165 1445642078 0.649231 0.141968 0.747131 0.006165 1445642078 0.648193 0.205688 0.732178 -0.036865 1445642078 0.648193 0.205688 0.732178 -0.036865 1445642078 0.648193 0.205688 0.732178 -0.036865 1445642078 0.648193 0.205688 0.732178 -0.036865 1445642078 0.648193 0.205688 0.732178 -0.036865 1445642078 0.648193 0.205688 0.732178 -0.036865 1445642078 0.648193 0.205688 0.732178 -0.036865 1445642078 0.646912 0.254700 0.715759 -0.065186 1445642078 0.646912 0.254700 0.715759 -0.065186 1445642078 0.646912 0.254700 0.715759 -0.065186 1445642078 0.646912 0.254700 0.715759 -0.065186 1445642078 0.646912 0.254700 0.715759 -0.065186 1445642078 0.646790 0.288086 0.701477 -0.080322 1445642078 0.646790 0.288086 0.701477 -0.080322 1445642078 0.646790 0.288086 0.701477 -0.080322 1445642078 0.646790 0.288086 0.701477 -0.080322 1445642078 0.646790 0.288086 0.701477 -0.080322 1445642078 0.646790 0.288086 0.701477 -0.080322 1445642078 0.649780 0.300598 0.693909 -0.076538 1445642078 0.649780 0.300598 0.693909 -0.076538 1445642078 0.649780 0.300598 0.693909 -0.076538 1445642078 0.649780 0.300598 0.693909 -0.076538 1445642078 0.649780 0.300598 0.693909 -0.076538 1445642078 0.649780 0.300598 0.693909 -0.076538 1445642078 0.649780 0.300598 0.693909 -0.076538 1445642078 0.655334 0.279114 0.700134 -0.048401 1445642078 0.655334 0.279114 0.700134 -0.048401 1445642078 0.655334 0.279114 0.700134 -0.048401 1445642078 0.655334 0.279114 0.700134 -0.048401 1445642078 0.655334 0.279114 0.700134 -0.048401 1445642078 0.655334 0.279114 0.700134 -0.048401 1445642078 0.659363 0.232422 0.714905 -0.002869 1445642078 0.659363 0.232422 0.714905 -0.002869 1445642078 0.659363 0.232422 0.714905 -0.002869 1445642078 0.659363 0.232422 0.714905 -0.002869 1445642078 0.659363 0.232422 0.714905 -0.002869 1445642078 0.659363 0.232422 0.714905 -0.002869 1445642078 0.658691 0.171326 0.730652 0.052612 1445642078 0.658691 0.171326 0.730652 0.052612 1445642078 0.658691 0.171326 0.730652 0.052612 1445642078 0.658691 0.171326 0.730652 0.052612 1445642078 0.658691 0.171326 0.730652 0.052612 1445642078 0.658691 0.171326 0.730652 0.052612 1445642078 0.652710 0.103333 0.741882 0.113281 1445642078 0.652710 0.103333 0.741882 0.113281 1445642078 0.652710 0.103333 0.741882 0.113281 1445642078 0.652710 0.103333 0.741882 0.113281 1445642078 0.652710 0.103333 0.741882 0.113281 1445642078 0.652710 0.103333 0.741882 0.113281 1445642078 0.652710 0.103333 0.741882 0.113281 1445642078 0.641418 0.031982 0.746155 0.175110 1445642078 0.641418 0.031982 0.746155 0.175110 1445642078 0.641418 0.031982 0.746155 0.175110 1445642078 0.641418 0.031982 0.746155 0.175110 1445642078 0.641418 0.031982 0.746155 0.175110 1445642078 0.623779 -0.043945 0.743835 0.235718 1445642078 0.623779 -0.043945 0.743835 0.235718 1445642078 0.623779 -0.043945 0.743835 0.235718 1445642078 0.623779 -0.043945 0.743835 0.235718 1445642078 0.623779 -0.043945 0.743835 0.235718 1445642078 0.623779 -0.043945 0.743835 0.235718 1445642078 0.601501 -0.119812 0.734680 0.289856 1445642078 0.601501 -0.119812 0.734680 0.289856 1445642078 0.601501 -0.119812 0.734680 0.289856 1445642078 0.601501 -0.119812 0.734680 0.289856 1445642078 0.601501 -0.119812 0.734680 0.289856 1445642078 0.601501 -0.119812 0.734680 0.289856 1445642078 0.579224 -0.187012 0.721680 0.329590 1445642078 0.579224 -0.187012 0.721680 0.329590 1445642078 0.579224 -0.187012 0.721680 0.329590 1445642078 0.579224 -0.187012 0.721680 0.329590 1445642078 0.579224 -0.187012 0.721680 0.329590 1445642078 0.579224 -0.187012 0.721680 0.329590 1445642078 0.556885 -0.248291 0.704224 0.363647 1445642078 0.556885 -0.248291 0.704224 0.363647 1445642078 0.556885 -0.248291 0.704224 0.363647 1445642078 0.556885 -0.248291 0.704224 0.363647 1445642078 0.556885 -0.248291 0.704224 0.363647 1445642078 0.556885 -0.248291 0.704224 0.363647 1445642078 0.540100 -0.301025 0.684875 0.385376 1445642078 0.540100 -0.301025 0.684875 0.385376 1445642078 0.540100 -0.301025 0.684875 0.385376 1445642078 0.540100 -0.301025 0.684875 0.385376 1445642078 0.540100 -0.301025 0.684875 0.385376 1445642078 0.540100 -0.301025 0.684875 0.385376 1445642078 0.538208 -0.330505 0.673096 0.384644 1445642078 0.538208 -0.330505 0.673096 0.384644 1445642078 0.538208 -0.330505 0.673096 0.384644 1445642078 0.538208 -0.330505 0.673096 0.384644 1445642078 0.538208 -0.330505 0.673096 0.384644 1445642078 0.538208 -0.330505 0.673096 0.384644 1445642078 0.538208 -0.330505 0.673096 0.384644 1445642078 0.552551 -0.326416 0.677002 0.360229 1445642078 0.552551 -0.326416 0.677002 0.360229 1445642078 0.552551 -0.326416 0.677002 0.360229 1445642078 0.552551 -0.326416 0.677002 0.360229 1445642078 0.552551 -0.326416 0.677002 0.360229 1445642078 0.552551 -0.326416 0.677002 0.360229 1445642078 0.575684 -0.290039 0.694824 0.318726 1445642078 0.575684 -0.290039 0.694824 0.318726 1445642078 0.575684 -0.290039 0.694824 0.318726 1445642078 0.575684 -0.290039 0.694824 0.318726 1445642078 0.575684 -0.290039 0.694824 0.318726 1445642078 0.575684 -0.290039 0.694824 0.318726 1445642078 0.600342 -0.230896 0.717102 0.268311 1445642078 0.600342 -0.230896 0.717102 0.268311 1445642078 0.600342 -0.230896 0.717102 0.268311 1445642078 0.600342 -0.230896 0.717102 0.268311 1445642078 0.600342 -0.230896 0.717102 0.268311 1445642078 0.600342 -0.230896 0.717102 0.268311 1445642079 0.600342 -0.230896 0.717102 0.268311 1445642079 0.621033 -0.158508 0.737793 0.211670 1445642079 0.621033 -0.158508 0.737793 0.211670 1445642079 0.621033 -0.158508 0.737793 0.211670 1445642079 0.621033 -0.158508 0.737793 0.211670 1445642079 0.621033 -0.158508 0.737793 0.211670 1445642079 0.621033 -0.158508 0.737793 0.211670 1445642079 0.636536 -0.076355 0.752502 0.150513 1445642079 0.636536 -0.076355 0.752502 0.150513 1445642079 0.636536 -0.076355 0.752502 0.150513 1445642079 0.636536 -0.076355 0.752502 0.150513 1445642079 0.636536 -0.076355 0.752502 0.150513 1445642079 0.636536 -0.076355 0.752502 0.150513 1445642079 0.645508 0.010803 0.758362 0.089600 1445642079 0.645508 0.010803 0.758362 0.089600 1445642079 0.645508 0.010803 0.758362 0.089600 1445642079 0.645508 0.010803 0.758362 0.089600 1445642079 0.645508 0.010803 0.758362 0.089600 1445642079 0.645508 0.010803 0.758362 0.089600 1445642079 0.649170 0.089478 0.754517 0.034546 1445642079 0.649170 0.089478 0.754517 0.034546 1445642079 0.649170 0.089478 0.754517 0.034546 1445642079 0.649170 0.089478 0.754517 0.034546 1445642079 0.649170 0.089478 0.754517 0.034546 1445642079 0.649170 0.089478 0.754517 0.034546 1445642079 0.649170 0.089478 0.754517 0.034546 1445642079 0.650818 0.158691 0.742249 -0.015625 1445642079 0.650818 0.158691 0.742249 -0.015625 1445642079 0.650818 0.158691 0.742249 -0.015625 1445642079 0.650818 0.158691 0.742249 -0.015625 1445642079 0.650818 0.158691 0.742249 -0.015625 1445642079 0.650818 0.158691 0.742249 -0.015625 1445642079 0.650818 0.158691 0.742249 -0.015625 1445642079 0.647827 0.221619 0.726074 -0.062805 1445642079 0.647827 0.221619 0.726074 -0.062805 1445642079 0.647827 0.221619 0.726074 -0.062805 1445642079 0.647827 0.221619 0.726074 -0.062805 1445642079 0.647827 0.221619 0.726074 -0.062805 1445642079 0.647827 0.221619 0.726074 -0.062805 1445642079 0.647827 0.221619 0.726074 -0.062805 1445642079 0.644714 0.275085 0.705933 -0.101318 1445642079 0.644714 0.275085 0.705933 -0.101318 1445642079 0.644714 0.275085 0.705933 -0.101318 1445642079 0.644714 0.275085 0.705933 -0.101318 1445642079 0.644714 0.275085 0.705933 -0.101318 1445642079 0.644714 0.275085 0.705933 -0.101318 1445642079 0.644104 0.312866 0.687866 -0.118164 1445642079 0.644104 0.312866 0.687866 -0.118164 1445642079 0.644104 0.312866 0.687866 -0.118164 1445642079 0.644104 0.312866 0.687866 -0.118164 1445642079 0.644104 0.312866 0.687866 -0.118164 1445642079 0.644104 0.312866 0.687866 -0.118164 1445642079 0.644104 0.312866 0.687866 -0.118164 1445642079 0.647583 0.325378 0.679626 -0.113281 1445642079 0.647583 0.325378 0.679626 -0.113281 1445642079 0.647583 0.325378 0.679626 -0.113281 1445642079 0.647583 0.325378 0.679626 -0.113281 1445642079 0.647583 0.325378 0.679626 -0.113281 1445642079 0.647583 0.325378 0.679626 -0.113281 1445642079 0.655273 0.310608 0.682800 -0.088379 1445642079 0.655273 0.310608 0.682800 -0.088379 1445642079 0.655273 0.310608 0.682800 -0.088379 1445642079 0.655273 0.310608 0.682800 -0.088379 1445642079 0.655273 0.310608 0.682800 -0.088379 1445642079 0.655273 0.310608 0.682800 -0.088379 1445642079 0.661499 0.269958 0.697998 -0.047424 1445642079 0.661499 0.269958 0.697998 -0.047424 1445642079 0.661499 0.269958 0.697998 -0.047424 1445642079 0.661499 0.269958 0.697998 -0.047424 1445642079 0.661499 0.269958 0.697998 -0.047424 1445642079 0.661499 0.269958 0.697998 -0.047424 1445642079 0.661499 0.269958 0.697998 -0.047424 1445642079 0.662964 0.213928 0.717346 0.003418 1445642079 0.662964 0.213928 0.717346 0.003418 1445642079 0.662964 0.213928 0.717346 0.003418 1445642079 0.662964 0.213928 0.717346 0.003418 1445642079 0.662964 0.213928 0.717346 0.003418 1445642079 0.662964 0.213928 0.717346 0.003418 1445642079 0.657104 0.146973 0.736877 0.059204 1445642079 0.657104 0.146973 0.736877 0.059204 1445642079 0.657104 0.146973 0.736877 0.059204 1445642079 0.657104 0.146973 0.736877 0.059204 1445642079 0.657104 0.146973 0.736877 0.059204 1445642079 0.657104 0.146973 0.736877 0.059204 1445642079 0.657104 0.146973 0.736877 0.059204 1445642079 0.646057 0.079041 0.750244 0.115601 1445642079 0.646057 0.079041 0.750244 0.115601 1445642079 0.646057 0.079041 0.750244 0.115601 1445642079 0.646057 0.079041 0.750244 0.115601 1445642079 0.646057 0.079041 0.750244 0.115601 1445642079 0.630066 0.009888 0.756775 0.173645 1445642079 0.630066 0.009888 0.756775 0.173645 1445642079 0.630066 0.009888 0.756775 0.173645 1445642079 0.630066 0.009888 0.756775 0.173645 1445642079 0.630066 0.009888 0.756775 0.173645 1445642079 0.630066 0.009888 0.756775 0.173645 1445642079 0.607544 -0.062622 0.757813 0.229431 1445642079 0.607544 -0.062622 0.757813 0.229431 1445642079 0.607544 -0.062622 0.757813 0.229431 1445642079 0.607544 -0.062622 0.757813 0.229431 1445642079 0.607544 -0.062622 0.757813 0.229431 1445642079 0.607544 -0.062622 0.757813 0.229431 1445642079 0.582153 -0.131531 0.753296 0.276062 1445642079 0.582153 -0.131531 0.753296 0.276062 1445642079 0.582153 -0.131531 0.753296 0.276062 1445642079 0.582153 -0.131531 0.753296 0.276062 1445642079 0.582153 -0.131531 0.753296 0.276062 1445642079 0.582153 -0.131531 0.753296 0.276062 1445642079 0.560242 -0.192322 0.743286 0.310852 1445642079 0.560242 -0.192322 0.743286 0.310852 1445642079 0.560242 -0.192322 0.743286 0.310852 1445642079 0.560242 -0.192322 0.743286 0.310852 1445642079 0.560242 -0.192322 0.743286 0.310852 1445642079 0.560242 -0.192322 0.743286 0.310852 1445642079 0.546326 -0.244141 0.727600 0.335266 1445642080 0.546326 -0.244141 0.727600 0.335266 1445642080 0.546326 -0.244141 0.727600 0.335266 1445642080 0.546326 -0.244141 0.727600 0.335266 1445642080 0.546326 -0.244141 0.727600 0.335266 1445642080 0.546326 -0.244141 0.727600 0.335266 1445642080 0.542603 -0.279724 0.713867 0.343018 1445642080 0.542603 -0.279724 0.713867 0.343018 1445642080 0.542603 -0.279724 0.713867 0.343018 1445642080 0.542603 -0.279724 0.713867 0.343018 1445642080 0.542603 -0.279724 0.713867 0.343018 1445642080 0.542603 -0.279724 0.713867 0.343018 1445642080 0.551514 -0.290527 0.707764 0.332336 1445642080 0.551514 -0.290527 0.707764 0.332336 1445642080 0.551514 -0.290527 0.707764 0.332336 1445642080 0.551514 -0.290527 0.707764 0.332336 1445642080 0.551514 -0.290527 0.707764 0.332336 1445642080 0.551514 -0.290527 0.707764 0.332336 1445642080 0.551514 -0.290527 0.707764 0.332336 1445642080 0.566956 -0.276428 0.712280 0.307739 1445642080 0.566956 -0.276428 0.712280 0.307739 1445642080 0.566956 -0.276428 0.712280 0.307739 1445642080 0.566956 -0.276428 0.712280 0.307739 1445642080 0.566956 -0.276428 0.712280 0.307739 1445642080 0.566956 -0.276428 0.712280 0.307739 1445642080 0.587219 -0.238342 0.724182 0.271729 1445642080 0.587219 -0.238342 0.724182 0.271729 1445642080 0.587219 -0.238342 0.724182 0.271729 1445642080 0.587219 -0.238342 0.724182 0.271729 1445642080 0.587219 -0.238342 0.724182 0.271729 1445642080 0.587219 -0.238342 0.724182 0.271729 1445642080 0.607788 -0.184631 0.737549 0.228821 1445642080 0.607788 -0.184631 0.737549 0.228821 1445642080 0.607788 -0.184631 0.737549 0.228821 1445642080 0.607788 -0.184631 0.737549 0.228821 1445642080 0.607788 -0.184631 0.737549 0.228821 1445642080 0.607788 -0.184631 0.737549 0.228821 1445642080 0.625000 -0.121216 0.749878 0.179810 1445642080 0.625000 -0.121216 0.749878 0.179810 1445642080 0.625000 -0.121216 0.749878 0.179810 1445642080 0.625000 -0.121216 0.749878 0.179810 1445642080 0.625000 -0.121216 0.749878 0.179810 1445642080 0.625000 -0.121216 0.749878 0.179810 1445642080 0.625000 -0.121216 0.749878 0.179810 1445642080 0.637695 -0.049011 0.758240 0.126404 1445642080 0.637695 -0.049011 0.758240 0.126404 1445642080 0.637695 -0.049011 0.758240 0.126404 1445642080 0.637695 -0.049011 0.758240 0.126404 1445642080 0.637695 -0.049011 0.758240 0.126404 1445642080 0.637695 -0.049011 0.758240 0.126404 1445642080 0.644043 0.026733 0.761047 0.072205 1445642080 0.644043 0.026733 0.761047 0.072205 1445642080 0.644043 0.026733 0.761047 0.072205 1445642080 0.644043 0.026733 0.761047 0.072205 1445642080 0.644043 0.026733 0.761047 0.072205 1445642080 0.644043 0.026733 0.761047 0.072205 1445642080 0.646240 0.099487 0.756287 0.020630 1445642080 0.646240 0.099487 0.756287 0.020630 1445642080 0.646240 0.099487 0.756287 0.020630 1445642080 0.646240 0.099487 0.756287 0.020630 1445642080 0.646240 0.099487 0.756287 0.020630 1445642080 0.646240 0.099487 0.756287 0.020630 1445642080 0.644775 0.165771 0.745605 -0.027283 1445642080 0.644775 0.165771 0.745605 -0.027283 1445642080 0.644775 0.165771 0.745605 -0.027283 1445642080 0.644775 0.165771 0.745605 -0.027283 1445642080 0.644775 0.165771 0.745605 -0.027283 1445642080 0.644775 0.165771 0.745605 -0.027283 1445642080 0.638367 0.231262 0.730591 -0.071655 1445642080 0.638367 0.231262 0.730591 -0.071655 1445642080 0.638367 0.231262 0.730591 -0.071655 1445642080 0.638367 0.231262 0.730591 -0.071655 1445642080 0.638367 0.231262 0.730591 -0.071655 1445642080 0.638367 0.231262 0.730591 -0.071655 1445642080 0.630676 0.293640 0.710205 -0.107239 1445642080 0.630676 0.293640 0.710205 -0.107239 1445642080 0.630676 0.293640 0.710205 -0.107239 1445642080 0.630676 0.293640 0.710205 -0.107239 1445642080 0.630676 0.293640 0.710205 -0.107239 1445642080 0.630676 0.293640 0.710205 -0.107239 1445642080 0.630676 0.293640 0.710205 -0.107239 1445642080 0.627319 0.339783 0.689148 -0.126282 1445642080 0.627319 0.339783 0.689148 -0.126282 1445642080 0.627319 0.339783 0.689148 -0.126282 1445642080 0.627319 0.339783 0.689148 -0.126282 1445642080 0.627319 0.339783 0.689148 -0.126282 1445642080 0.627319 0.339783 0.689148 -0.126282 1445642080 0.630737 0.351685 0.681030 -0.120728 1445642080 0.630737 0.351685 0.681030 -0.120728 1445642080 0.630737 0.351685 0.681030 -0.120728 1445642080 0.630737 0.351685 0.681030 -0.120728 1445642080 0.630737 0.351685 0.681030 -0.120728 1445642080 0.630737 0.351685 0.681030 -0.120728 1445642080 0.637756 0.338867 0.684143 -0.101074 1445642080 0.637756 0.338867 0.684143 -0.101074 1445642080 0.637756 0.338867 0.684143 -0.101074 1445642080 0.637756 0.338867 0.684143 -0.101074 1445642080 0.637756 0.338867 0.684143 -0.101074 1445642080 0.637756 0.338867 0.684143 -0.101074 1445642080 0.644836 0.309326 0.695313 -0.070313 1445642080 0.644836 0.309326 0.695313 -0.070313 1445642080 0.644836 0.309326 0.695313 -0.070313 1445642080 0.644836 0.309326 0.695313 -0.070313 1445642080 0.644836 0.309326 0.695313 -0.070313 1445642080 0.644836 0.309326 0.695313 -0.070313 1445642080 0.644836 0.309326 0.695313 -0.070313 1445642080 0.650940 0.266479 0.710144 -0.029663 1445642080 0.650940 0.266479 0.710144 -0.029663 1445642080 0.650940 0.266479 0.710144 -0.029663 1445642080 0.650940 0.266479 0.710144 -0.029663 1445642080 0.650940 0.266479 0.710144 -0.029663 1445642080 0.650940 0.266479 0.710144 -0.029663 1445642080 0.654358 0.211304 0.725708 0.020691 1445642080 0.654358 0.211304 0.725708 0.020691 1445642081 0.654358 0.211304 0.725708 0.020691 1445642081 0.654358 0.211304 0.725708 0.020691 1445642081 0.654358 0.211304 0.725708 0.020691 1445642081 0.654358 0.211304 0.725708 0.020691 1445642081 0.653198 0.145996 0.739136 0.074890 1445642081 0.653198 0.145996 0.739136 0.074890 1445642081 0.653198 0.145996 0.739136 0.074890 1445642081 0.653198 0.145996 0.739136 0.074890 1445642081 0.653198 0.145996 0.739136 0.074890 1445642081 0.653198 0.145996 0.739136 0.074890 1445642081 0.646973 0.077271 0.747681 0.127930 1445642081 0.646973 0.077271 0.747681 0.127930 1445642081 0.646973 0.077271 0.747681 0.127930 1445642081 0.646973 0.077271 0.747681 0.127930 1445642081 0.646973 0.077271 0.747681 0.127930 1445642081 0.637756 0.012207 0.749573 0.176453 1445642081 0.637756 0.012207 0.749573 0.176453 1445642081 0.637756 0.012207 0.749573 0.176453 1445642081 0.637756 0.012207 0.749573 0.176453 1445642081 0.637756 0.012207 0.749573 0.176453 1445642081 0.637756 0.012207 0.749573 0.176453 1445642081
[truncated: 165,277 more chars]
