# Supplementary material for: Quaternion-Based Gesture Recognition Using Wireless Wearable Motion Capture Sensors
Source: Sensors (Basel). 2016 Apr 28;16(5):605. doi: 10.3390/s16050605 (PMC4883296; doi:10.3390/s16050605)
Supplement: Supplementary file 1 [file sensors-16-00605-s001.zip › MultiSensorGestureData/P11/6. Sway/Training17.txt]

-0.597290 0.228088 -0.683472 0.352295 1445641961 -0.597290 0.228088 -0.683472 0.352295 1445641961 -0.597290 0.228088 -0.683472 0.352295 1445641961 -0.597290 0.228088 -0.683472 0.352295 1445641961 -0.597290 0.228088 -0.683472 0.352295 1445641961 -0.613647 0.267090 -0.670776 0.319702 1445641961 -0.613647 0.267090 -0.670776 0.319702 1445641961 -0.613647 0.267090 -0.670776 0.319702 1445641961 -0.613647 0.267090 -0.670776 0.319702 1445641961 -0.613647 0.267090 -0.670776 0.319702 1445641961 -0.613647 0.267090 -0.670776 0.319702 1445641961 -0.630859 0.313293 -0.651917 0.281006 1445641961 -0.630859 0.313293 -0.651917 0.281006 1445641961 -0.630859 0.313293 -0.651917 0.281006 1445641961 -0.630859 0.313293 -0.651917 0.281006 1445641961 -0.630859 0.313293 -0.651917 0.281006 1445641961 -0.630859 0.313293 -0.651917 0.281006 1445641961 -0.630859 0.313293 -0.651917 0.281006 1445641961 -0.645691 0.361328 -0.628906 0.238831 1445641961 -0.645691 0.361328 -0.628906 0.238831 1445641961 -0.645691 0.361328 -0.628906 0.238831 1445641961 -0.645691 0.361328 -0.628906 0.238831 1445641961 -0.645691 0.361328 -0.628906 0.238831 1445641961 -0.645691 0.361328 -0.628906 0.238831 1445641961 -0.645691 0.361328 -0.628906 0.238831 1445641961 -0.658081 0.405273 -0.602905 0.198059 1445641961 -0.658081 0.405273 -0.602905 0.198059 1445641961 -0.658081 0.405273 -0.602905 0.198059 1445641961 -0.658081 0.405273 -0.602905 0.198059 1445641961 -0.658081 0.405273 -0.602905 0.198059 1445641961 -0.658081 0.405273 -0.602905 0.198059 1445641961 -0.666199 0.443298 -0.577637 0.161377 1445641961 -0.666199 0.443298 -0.577637 0.161377 1445641961 -0.666199 0.443298 -0.577637 0.161377 1445641961 -0.666199 0.443298 -0.577637 0.161377 1445641961 -0.666199 0.443298 -0.577637 0.161377 1445641961 -0.666199 0.443298 -0.577637 0.161377 1445641961 -0.670532 0.472717 -0.556519 0.131226 1445641961 -0.670532 0.472717 -0.556519 0.131226 1445641961 -0.670532 0.472717 -0.556519 0.131226 1445641961 -0.670532 0.472717 -0.556519 0.131226 1445641961 -0.670532 0.472717 -0.556519 0.131226 1445641961 -0.670532 0.472717 -0.556519 0.131226 1445641961 -0.675537 0.485596 -0.542847 0.114685 1445641961 -0.675537 0.485596 -0.542847 0.114685 1445641961 -0.675537 0.485596 -0.542847 0.114685 1445641961 -0.675537 0.485596 -0.542847 0.114685 1445641961 -0.675537 0.485596 -0.542847 0.114685 1445641961 -0.675537 0.485596 -0.542847 0.114685 1445641961 -0.675537 0.485596 -0.542847 0.114685 1445641961 -0.677979 0.488647 -0.538574 0.107605 1445641961 -0.677979 0.488647 -0.538574 0.107605 1445641961 -0.677979 0.488647 -0.538574 0.107605 1445641961 -0.677979 0.488647 -0.538574 0.107605 1445641961 -0.677979 0.488647 -0.538574 0.107605 1445641961 -0.677979 0.488647 -0.538574 0.107605 1445641961 -0.677124 0.481506 -0.544006 0.117310 1445641961 -0.677124 0.481506 -0.544006 0.117310 1445641961 -0.677124 0.481506 -0.544006 0.117310 1445641961 -0.677124 0.481506 -0.544006 0.117310 1445641961 -0.677124 0.481506 -0.544006 0.117310 1445641961 -0.677124 0.481506 -0.544006 0.117310 1445641961 -0.677124 0.481506 -0.544006 0.117310 1445641961 -0.673462 0.461609 -0.558960 0.144897 1445641961 -0.673462 0.461609 -0.558960 0.144897 1445641961 -0.673462 0.461609 -0.558960 0.144897 1445641961 -0.673462 0.461609 -0.558960 0.144897 1445641961 -0.673462 0.461609 -0.558960 0.144897 1445641961 -0.673462 0.461609 -0.558960 0.144897 1445641961 -0.665527 0.428101 -0.581848 0.187927 1445641961 -0.665527 0.428101 -0.581848 0.187927 1445641961 -0.665527 0.428101 -0.581848 0.187927 1445641961 -0.665527 0.428101 -0.581848 0.187927 1445641961 -0.665527 0.428101 -0.581848 0.187927 1445641961 -0.665527 0.428101 -0.581848 0.187927 1445641961 -0.651550 0.376526 -0.610840 0.246277 1445641961 -0.651550 0.376526 -0.610840 0.246277 1445641961 -0.651550 0.376526 -0.610840 0.246277 1445641961 -0.651550 0.376526 -0.610840 0.246277 1445641961 -0.651550 0.376526 -0.610840 0.246277 1445641961 -0.651550 0.376526 -0.610840 0.246277 1445641961 -0.629089 0.303833 -0.640625 0.318726 1445641961 -0.629089 0.303833 -0.640625 0.318726 1445641961 -0.629089 0.303833 -0.640625 0.318726 1445641961 -0.629089 0.303833 -0.640625 0.318726 1445641961 -0.629089 0.303833 -0.640625 0.318726 1445641961 -0.629089 0.303833 -0.640625 0.318726 1445641961 -0.629089 0.303833 -0.640625 0.318726 1445641961 -0.594666 0.220154 -0.666931 0.391357 1445641961 -0.594666 0.220154 -0.666931 0.391357 1445641961 -0.594666 0.220154 -0.666931 0.391357 1445641961 -0.594666 0.220154 -0.666931 0.391357 1445641961 -0.594666 0.220154 -0.666931 0.391357 1445641961 -0.594666 0.220154 -0.666931 0.391357 1445641961 -0.551758 0.129272 -0.682617 0.461487 1445641961 -0.551758 0.129272 -0.682617 0.461487 1445641961 -0.551758 0.129272 -0.682617 0.461487 1445641961 -0.551758 0.129272 -0.682617 0.461487 1445641961 -0.551758 0.129272 -0.682617 0.461487 1445641961 -0.551758 0.129272 -0.682617 0.461487 1445641961 -0.504272 0.035583 -0.685242 0.524353 1445641961 -0.504272 0.035583 -0.685242 0.524353 1445641961 -0.504272 0.035583 -0.685242 0.524353 1445641961 -0.504272 0.035583 -0.685242 0.524353 1445641962 -0.504272 0.035583 -0.685242 0.524353 1445641962 -0.504272 0.035583 -0.685242 0.524353 1445641962 -0.457581 -0.046021 -0.678040 0.573425 1445641962 -0.457581 -0.046021 -0.678040 0.573425 1445641962 -0.457581 -0.046021 -0.678040 0.573425 1445641962 -0.457581 -0.046021 -0.678040 0.573425 1445641962 -0.457581 -0.046021 -0.678040 0.573425 1445641962 -0.457581 -0.046021 -0.678040 0.573425 1445641962 -0.421570 -0.112427 -0.667664 0.603210 1445641962 -0.421570 -0.112427 -0.667664 0.603210 1445641962 -0.421570 -0.112427 -0.667664 0.603210 1445641962 -0.421570 -0.112427 -0.667664 0.603210 1445641962 -0.421570 -0.112427 -0.667664 0.603210 1445641962 -0.421570 -0.112427 -0.667664 0.603210 1445641962 -0.398376 -0.156494 -0.661072 0.616272 1445641962 -0.398376 -0.156494 -0.661072 0.616272 1445641962 -0.398376 -0.156494 -0.661072 0.616272 1445641962 -0.398376 -0.156494 -0.661072 0.616272 1445641962 -0.398376 -0.156494 -0.661072 0.616272 1445641962 -0.398376 -0.156494 -0.661072 0.616272 1445641962 -0.398376 -0.156494 -0.661072 0.616272 1445641962 -0.390259 -0.177307 -0.658508 0.618652 1445641962 -0.390259 -0.177307 -0.658508 0.618652 1445641962 -0.390259 -0.177307 -0.658508 0.618652 1445641962 -0.390259 -0.177307 -0.658508 0.618652 1445641962 -0.390259 -0.177307 -0.658508 0.618652 1445641962 -0.390259 -0.177307 -0.658508 0.618652 1445641962 -0.403442 -0.168579 -0.667603 0.602661 1445641962 -0.403442 -0.168579 -0.667603 0.602661 1445641962 -0.403442 -0.168579 -0.667603 0.602661 1445641962 -0.403442 -0.168579 -0.667603 0.602661 1445641962 -0.403442 -0.168579 -0.667603 0.602661 1445641962 -0.403442 -0.168579 -0.667603 0.602661 1445641962 -0.432983 -0.130676 -0.686340 0.569580 1445641962 -0.432983 -0.130676 -0.686340 0.569580 1445641962 -0.432983 -0.130676 -0.686340 0.569580 1445641962 -0.432983 -0.130676 -0.686340 0.569580 1445641962 -0.432983 -0.130676 -0.686340 0.569580 1445641962 -0.432983 -0.130676 -0.686340 0.569580 1445641962 -0.432983 -0.130676 -0.686340 0.569580 1445641962 -0.471069 -0.068481 -0.706604 0.523560 1445641962 -0.471069 -0.068481 -0.706604 0.523560 1445641962 -0.471069 -0.068481 -0.706604 0.523560 1445641962 -0.471069 -0.068481 -0.706604 0.523560 1445641962 -0.471069 -0.068481 -0.706604 0.523560 1445641962 -0.471069 -0.068481 -0.706604 0.523560 1445641962 -0.512024 0.008850 -0.715210 0.475708 1445641962 -0.512024 0.008850 -0.715210 0.475708 1445641962 -0.512024 0.008850 -0.715210 0.475708 1445641962 -0.512024 0.008850 -0.715210 0.475708 1445641962 -0.512024 0.008850 -0.715210 0.475708 1445641962 -0.512024 0.008850 -0.715210 0.475708 1445641962 -0.554993 0.092834 -0.710205 0.423035 1445641962 -0.554993 0.092834 -0.710205 0.423035 1445641962 -0.554993 0.092834 -0.710205 0.423035 1445641962 -0.554993 0.092834 -0.710205 0.423035 1445641962 -0.554993 0.092834 -0.710205 0.423035 1445641962 -0.554993 0.092834 -0.710205 0.423035 1445641962 -0.591125 0.184631 -0.699036 0.357544 1445641962 -0.591125 0.184631 -0.699036 0.357544 1445641962 -0.591125 0.184631 -0.699036 0.357544 1445641962 -0.591125 0.184631 -0.699036 0.357544 1445641962 -0.591125 0.184631 -0.699036 0.357544 1445641962 -0.591125 0.184631 -0.699036 0.357544 1445641962 -0.619690 0.276550 -0.675415 0.288757 1445641962 -0.619690 0.276550 -0.675415 0.288757 1445641962 -0.619690 0.276550 -0.675415 0.288757 1445641962 -0.619690 0.276550 -0.675415 0.288757 1445641962 -0.619690 0.276550 -0.675415 0.288757 1445641962 -0.619690 0.276550 -0.675415 0.288757 1445641962 -0.619690 0.276550 -0.675415 0.288757 1445641962 -0.641479 0.361389 -0.640991 0.217041 1445641962 -0.641479 0.361389 -0.640991 0.217041 1445641962 -0.641479 0.361389 -0.640991 0.217041 1445641962 -0.641479 0.361389 -0.640991 0.217041 1445641962 -0.641479 0.361389 -0.640991 0.217041 1445641962 -0.641479 0.361389 -0.640991 0.217041 1445641962 -0.641479 0.361389 -0.640991 0.217041 1445641962 -0.657471 0.434998 -0.597717 0.145935 1445641962 -0.657471 0.434998 -0.597717 0.145935 1445641962 -0.657471 0.434998 -0.597717 0.145935 1445641962 -0.657471 0.434998 -0.597717 0.145935 1445641962 -0.657471 0.434998 -0.597717 0.145935 1445641962 -0.657471 0.434998 -0.597717 0.145935 1445641962 -0.671692 0.488831 -0.550842 0.080444 1445641962 -0.671692 0.488831 -0.550842 0.080444 1445641962 -0.671692 0.488831 -0.550842 0.080444 1445641962 -0.671692 0.488831 -0.550842 0.080444 1445641962 -0.671692 0.488831 -0.550842 0.080444 1445641962 -0.671692 0.488831 -0.550842 0.080444 1445641962 -0.671692 0.488831 -0.550842 0.080444 1445641962 -0.677979 0.533386 -0.505371 0.021851 1445641962 -0.677979 0.533386 -0.505371 0.021851 1445641962 -0.677979 0.533386 -0.505371 0.021851 1445641962 -0.677979 0.533386 -0.505371 0.021851 1445641962 -0.677979 0.533386 -0.505371 0.021851 1445641962 -0.677979 0.533386 -0.505371 0.021851 1445641962 -0.681702 0.561096 -0.469360 -0.014893 1445641962 -0.681702 0.561096 -0.469360 -0.014893 1445641962 -0.681702 0.561096 -0.469360 -0.014893 1445641962 -0.681702 0.561096 -0.469360 -0.014893 1445641962 -0.681702 0.561096 -0.469360 -0.014893 1445641962 -0.681702 0.561096 -0.469360 -0.014893 1445641962 -0.679810 0.576111 -0.452759 -0.031616 1445641962 -0.679810 0.576111 -0.452759 -0.031616 1445641962 -0.679810 0.576111 -0.452759 -0.031616 1445641962 -0.679810 0.576111 -0.452759 -0.031616 1445641962 -0.679810 0.576111 -0.452759 -0.031616 1445641962 -0.679810 0.576111 -0.452759 -0.031616 1445641962 -0.680481 0.571106 -0.458740 -0.020142 1445641962 -0.680481 0.571106 -0.458740 -0.020142 1445641962 -0.680481 0.571106 -0.458740 -0.020142 1445641962 -0.680481 0.571106 -0.458740 -0.020142 1445641962 -0.680481 0.571106 -0.458740 -0.020142 1445641962 -0.680481 0.571106 -0.458740 -0.020142 1445641963 -0.688721 0.541748 -0.481323 0.023621 1445641963 -0.688721 0.541748 -0.481323 0.023621 1445641963 -0.688721 0.541748 -0.481323 0.023621 1445641963 -0.688721 0.541748 -0.481323 0.023621 1445641963 -0.688721 0.541748 -0.481323 0.023621 1445641963 -0.688721 0.541748 -0.481323 0.023621 1445641963 -0.688721 0.541748 -0.481323 0.023621 1445641963 -0.689514 0.502441 -0.514709 0.085266 1445641963 -0.689514 0.502441 -0.514709 0.085266 1445641963 -0.689514 0.502441 -0.514709 0.085266 1445641963 -0.689514 0.502441 -0.514709 0.085266 1445641963 -0.689514 0.502441 -0.514709 0.085266 1445641963 -0.689514 0.502441 -0.514709 0.085266 1445641963 -0.679993 0.450500 -0.555176 0.162598 1445641963 -0.679993 0.450500 -0.555176 0.162598 1445641963 -0.679993 0.450500 -0.555176 0.162598 1445641963 -0.679993 0.450500 -0.555176 0.162598 1445641963 -0.679993 0.450500 -0.555176 0.162598 1445641963 -0.659851 0.380066 -0.598328 0.249329 1445641963 -0.659851 0.380066 -0.598328 0.249329 1445641963 -0.659851 0.380066 -0.598328 0.249329 1445641963 -0.659851 0.380066 -0.598328 0.249329 1445641963 -0.659851 0.380066 -0.598328 0.249329 1445641963 -0.659851 0.380066 -0.598328 0.249329 1445641963 -0.626221 0.300781 -0.637634 0.332886 1445641963 -0.626221 0.300781 -0.637634 0.332886 1445641963 -0.626221 0.300781 -0.637634 0.332886 1445641963 -0.626221 0.300781 -0.637634 0.332886 1445641963 -0.626221 0.300781 -0.637634 0.332886 1445641963 -0.626221 0.300781 -0.637634 0.332886 1445641963 -0.626221 0.300781 -0.637634 0.332886 1445641963 -0.583313 0.212402 -0.666077 0.413513 1445641963 -0.583313 0.212402 -0.666077 0.413513 1445641963 -0.583313 0.212402 -0.666077 0.413513 1445641963 -0.583313 0.212402 -0.666077 0.413513 1445641963 -0.583313 0.212402 -0.666077 0.413513 1445641963 -0.583313 0.212402 -0.666077 0.413513 1445641963 -0.530823 0.120728 -0.684814 0.484497 1445641963 -0.530823 0.120728 -0.684814 0.484497 1445641963 -0.530823 0.120728 -0.684814 0.484497 1445641963 -0.530823 0.120728 -0.684814 0.484497 1445641963 -0.530823 0.120728 -0.684814 0.484497 1445641963 -0.530823 0.120728 -0.684814 0.484497 1445641963 -0.530823 0.120728 -0.684814 0.484497 1445641963 -0.471069 0.032104 -0.698975 0.537109 1445641963 -0.471069 0.032104 -0.698975 0.537109 1445641963 -0.471069 0.032104 -0.698975 0.537109 1445641963 -0.471069 0.032104 -0.698975 0.537109 1445641963 -0.471069 0.032104 -0.698975 0.537109 1445641963 -0.471069 0.032104 -0.698975 0.537109 1445641963 -0.408081 -0.051880 -0.705872 0.576721 1445641963 -0.408081 -0.051880 -0.705872 0.576721 1445641963 -0.408081 -0.051880 -0.705872 0.576721 1445641963 -0.408081 -0.051880 -0.705872 0.576721 1445641963 -0.408081 -0.051880 -0.705872 0.576721 1445641963 -0.408081 -0.051880 -0.705872 0.576721 1445641963 -0.347534 -0.135193 -0.688477 0.622009 1445641963 -0.347534 -0.135193 -0.688477 0.622009 1445641963 -0.347534 -0.135193 -0.688477 0.622009 1445641963 -0.347534 -0.135193 -0.688477 0.622009 1445641963 -0.347534 -0.135193 -0.688477 0.622009 1445641963 -0.347534 -0.135193 -0.688477 0.622009 1445641963 -0.347534 -0.135193 -0.688477 0.622009 1445641963 -0.299377 -0.192749 -0.680664 0.640259 1445641963 -0.299377 -0.192749 -0.680664 0.640259 1445641963 -0.299377 -0.192749 -0.680664 0.640259 1445641963 -0.299377 -0.192749 -0.680664 0.640259 1445641963 -0.299377 -0.192749 -0.680664 0.640259 1445641963 -0.299377 -0.192749 -0.680664 0.640259 1445641963 -0.274719 -0.218933 -0.681580 0.641907 1445641963 -0.274719 -0.218933 -0.681580 0.641907 1445641963 -0.274719 -0.218933 -0.681580 0.641907 1445641963 -0.274719 -0.218933 -0.681580 0.641907 1445641963 -0.274719 -0.218933 -0.681580 0.641907 1445641963 -0.274719 -0.218933 -0.681580 0.641907 1445641963 -0.274719 -0.219849 -0.687927 0.634827 1445641963 -0.274719 -0.219849 -0.687927 0.634827 1445641963 -0.274719 -0.219849 -0.687927 0.634827 1445641963 -0.274719 -0.219849 -0.687927 0.634827 1445641963 -0.274719 -0.219849 -0.687927 0.634827 1445641963 -0.274719 -0.219849 -0.687927 0.634827 1445641963 -0.301880 -0.197266 -0.710022 0.604858 1445641963 -0.301880 -0.197266 -0.710022 0.604858 1445641963 -0.301880 -0.197266 -0.710022 0.604858 1445641963 -0.301880 -0.197266 -0.710022 0.604858 1445641963 -0.301880 -0.197266 -0.710022 0.604858 1445641963 -0.301880 -0.197266 -0.710022 0.604858 1445641963 -0.345947 -0.144531 -0.740967 0.557190 1445641963 -0.345947 -0.144531 -0.740967 0.557190 1445641963 -0.345947 -0.144531 -0.740967 0.557190 1445641963 -0.345947 -0.144531 -0.740967 0.557190 1445641963 -0.345947 -0.144531 -0.740967 0.557190 1445641963 -0.345947 -0.144531 -0.740967 0.557190 1445641963 -0.398193 -0.069336 -0.755859 0.515198 1445641963 -0.398193 -0.069336 -0.755859 0.515198 1445641963 -0.398193 -0.069336 -0.755859 0.515198 1445641963 -0.398193 -0.069336 -0.755859 0.515198 1445641963 -0.398193 -0.069336 -0.755859 0.515198 1445641963 -0.398193 -0.069336 -0.755859 0.515198 1445641963 -0.398193 -0.069336 -0.755859 0.515198 1445641963 -0.452271 0.015930 -0.755859 0.473206 1445641963 -0.452271 0.015930 -0.755859 0.473206 1445641963 -0.452271 0.015930 -0.755859 0.473206 1445641963 -0.452271 0.015930 -0.755859 0.473206 1445641963 -0.452271 0.015930 -0.755859 0.473206 1445641963 -0.452271 0.015930 -0.755859 0.473206 1445641963 -0.505310 0.110474 -0.745361 0.420654 1445641963 -0.505310 0.110474 -0.745361 0.420654 1445641963 -0.505310 0.110474 -0.745361 0.420654 1445641963 -0.505310 0.110474 -0.745361 0.420654 1445641963 -0.505310 0.110474 -0.745361 0.420654 1445641963 -0.505310 0.110474 -0.745361 0.420654 1445641963 -0.550659 0.211060 -0.726379 0.353027 1445641964 -0.550659 0.211060 -0.726379 0.353027 1445641964 -0.550659 0.211060 -0.726379 0.353027 1445641964 -0.550659 0.211060 -0.726379 0.353027 1445641964 -0.550659 0.211060 -0.726379 0.353027 1445641964 -0.550659 0.211060 -0.726379 0.353027 1445641964 -0.550659 0.211060 -0.726379 0.353027 1445641964 -0.585876 0.308289 -0.697144 0.275208 1445641964 -0.585876 0.308289 -0.697144 0.275208 1445641964 -0.585876 0.308289 -0.697144 0.275208 1445641964 -0.585876 0.308289 -0.697144 0.275208 1445641964 -0.585876 0.308289 -0.697144 0.275208 1445641964 -0.585876 0.308289 -0.697144 0.275208 1445641964 -0.610596 0.398865 -0.656738 0.191956 1445641964 -0.610596 0.398865 -0.656738 0.191956 1445641964 -0.610596 0.398865 -0.656738 0.191956 1445641964 -0.610596 0.398865 -0.656738 0.191956 1445641964 -0.610596 0.398865 -0.656738 0.191956 1445641964 -0.610596 0.398865 -0.656738 0.191956 1445641964 -0.610596 0.398865 -0.656738 0.191956 1445641964 -0.632935 0.469971 -0.602844 0.122986 1445641964 -0.632935 0.469971 -0.602844 0.122986 1445641964 -0.632935 0.469971 -0.602844 0.122986 1445641964 -0.632935 0.469971 -0.602844 0.122986 1445641964 -0.632935 0.469971 -0.602844 0.122986 1445641964 -0.632935 0.469971 -0.602844 0.122986 1445641964 -0.650146 0.516418 -0.553650 0.064697 1445641964 -0.650146 0.516418 -0.553650 0.064697 1445641964 -0.650146 0.516418 -0.553650 0.064697 1445641964 -0.650146 0.516418 -0.553650 0.064697 1445641964 -0.650146 0.516418 -0.553650 0.064697 1445641964 -0.650146 0.516418 -0.553650 0.064697 1445641964 -0.655273 0.549438 -0.518311 0.008606 1445641964 -0.655273 0.549438 -0.518311 0.008606 1445641964 -0.655273 0.549438 -0.518311 0.008606 1445641964 -0.655273 0.549438 -0.518311 0.008606 1445641964 -0.655273 0.549438 -0.518311 0.008606 1445641964 -0.655273 0.549438 -0.518311 0.008606 1445641964 -0.651733 0.572266 -0.496948 -0.029663 1445641964 -0.651733 0.572266 -0.496948 -0.029663 1445641964 -0.651733 0.572266 -0.496948 -0.029663 1445641964 -0.651733 0.572266 -0.496948 -0.029663 1445641964 -0.651733 0.572266 -0.496948 -0.029663 1445641964 -0.651733 0.572266 -0.496948 -0.029663 1445641964 -0.651733 0.572266 -0.496948 -0.029663 1445641964 -0.655457 0.571228 -0.493042 -0.031189 1445641964 -0.655457 0.571228 -0.493042 -0.031189 1445641964 -0.655457 0.571228 -0.493042 -0.031189 1445641964 -0.655457 0.571228 -0.493042 -0.031189 1445641964 -0.655457 0.571228 -0.493042 -0.031189 1445641964 -0.655457 0.571228 -0.493042 -0.031189 1445641964 -0.664917 0.545044 -0.510681 0.003662 1445641964 -0.664917 0.545044 -0.510681 0.003662 1445641964 -0.664917 0.545044 -0.510681 0.003662 1445641964 -0.664917 0.545044 -0.510681 0.003662 1445641964 -0.664917 0.545044 -0.510681 0.003662 1445641964 -0.669250 0.506042 -0.540771 0.060364 1445641964 -0.669250 0.506042 -0.540771 0.060364 1445641964 -0.669250 0.506042 -0.540771 0.060364 1445641964 -0.669250 0.506042 -0.540771 0.060364 1445641964 -0.669250 0.506042 -0.540771 0.060364 1445641964 -0.669250 0.506042 -0.540771 0.060364 1445641964 -0.662354 0.458191 -0.577820 0.132568 1445641964 -0.662354 0.458191 -0.577820 0.132568 1445641964 -0.662354 0.458191 -0.577820 0.132568 1445641964 -0.662354 0.458191 -0.577820 0.132568 1445641964 -0.662354 0.458191 -0.577820 0.132568 1445641964 -0.662354 0.458191 -0.577820 0.132568 1445641964 -0.642700 0.397644 -0.618774 0.214355 1445641964 -0.642700 0.397644 -0.618774 0.214355 1445641964 -0.642700 0.397644 -0.618774 0.214355 1445641964 -0.642700 0.397644 -0.618774 0.214355 1445641964 -0.642700 0.397644 -0.618774 0.214355 1445641964 -0.642700 0.397644 -0.618774 0.214355 1445641964 -0.642700 0.397644 -0.618774 0.214355 1445641964 -0.608948 0.328186 -0.660217 0.292603 1445641964 -0.608948 0.328186 -0.660217 0.292603 1445641964 -0.608948 0.328186 -0.660217 0.292603 1445641964 -0.608948 0.328186 -0.660217 0.292603 1445641964 -0.608948 0.328186 -0.660217 0.292603 1445641964 -0.567139 0.239014 -0.692505 0.376526 1445641964 -0.567139 0.239014 -0.692505 0.376526 1445641964 -0.567139 0.239014 -0.692505 0.376526 1445641964 -0.567139 0.239014 -0.692505 0.376526 1445641964 -0.567139 0.239014 -0.692505 0.376526 1445641964 -0.567139 0.239014 -0.692505 0.376526 1445641964 -0.567139 0.239014 -0.692505 0.376526 1445641964 -0.517944 0.143005 -0.711060 0.453552 1445641964 -0.517944 0.143005 -0.711060 0.453552 1445641964 -0.517944 0.143005 -0.711060 0.453552 1445641964 -0.517944 0.143005 -0.711060 0.453552 1445641964 -0.517944 0.143005 -0.711060 0.453552 1445641964 -0.517944 0.143005 -0.711060 0.453552 1445641964 -0.463989 0.051147 -0.719055 0.514893 1445641964 -0.463989 0.051147 -0.719055 0.514893 1445641964 -0.463989 0.051147 -0.719055 0.514893 1445641964 -0.463989 0.051147 -0.719055 0.514893 1445641964 -0.463989 0.051147 -0.719055 0.514893 1445641964 -0.463989 0.051147 -0.719055 0.514893 1445641964 -0.407104 -0.034607 -0.721130 0.559509 1445641964 -0.407104 -0.034607 -0.721130 0.559509 1445641964 -0.407104 -0.034607 -0.721130 0.559509 1445641964 -0.407104 -0.034607 -0.721130 0.559509 1445641964 -0.353577 -0.108643 -0.718262 0.589355 1445641964 -0.353577 -0.108643 -0.718262 0.589355 1445641964 -0.353577 -0.108643 -0.718262 0.589355 1445641964 -0.353577 -0.108643 -0.718262 0.589355 1445641964 -0.353577 -0.108643 -0.718262 0.589355 1445641964 -0.353577 -0.108643 -0.718262 0.589355 1445641964 -0.353577 -0.108643 -0.718262 0.589355 1445641964 -0.312317 -0.166687 -0.702332 0.617615 1445641965 -0.312317 -0.166687 -0.702332 0.617615 1445641965 -0.312317 -0.166687 -0.702332 0.617615 1445641965 -0.312317 -0.166687 -0.702332 0.617615 1445641965 -0.312317 -0.166687 -0.702332 0.617615 1445641965 -0.312317 -0.166687 -0.702332 0.617615 1445641965 -0.289185 -0.196350 -0.694885 0.628479 1445641965 -0.289185 -0.196350 -0.694885 0.628479 1445641965 -0.289185 -0.196350 -0.694885 0.628479 1445641965 -0.289185 -0.196350 -0.694885 0.628479 1445641965 -0.289185 -0.196350 -0.694885 0.628479 1445641965 -0.289185 -0.196350 -0.694885 0.628479 1445641965 -0.305176 -0.187073 -0.714600 0.601013 1445641965 -0.305176 -0.187073 -0.714600 0.601013 1445641965 -0.305176 -0.187073 -0.714600 0.601013 1445641965 -0.305176 -0.187073 -0.714600 0.601013 1445641965 -0.305176 -0.187073 -0.714600 0.601013 1445641965 -0.305176 -0.187073 -0.714600 0.601013 1445641965 -0.338257 -0.143921 -0.740051 0.563232 1445641965 -0.338257 -0.143921 -0.740051 0.563232 1445641965 -0.338257 -0.143921 -0.740051 0.563232 1445641965 -0.338257 -0.143921 -0.740051 0.563232 1445641965 -0.338257 -0.143921 -0.740051 0.563232 1445641965 -0.338257 -0.143921 -0.740051 0.563232 1445641965 -0.383118 -0.082764 -0.755554 0.524902 1445641965 -0.383118 -0.082764 -0.755554 0.524902 1445641965 -0.383118 -0.082764 -0.755554 0.524902 1445641965 -0.383118 -0.082764 -0.755554 0.524902 1445641965 -0.383118 -0.082764 -0.755554 0.524902 1445641965 -0.383118 -0.082764 -0.755554 0.524902 1445641965 -0.433899 -0.001282 -0.766052 0.474304 1445641965 -0.433899 -0.001282 -0.766052 0.474304 1445641965 -0.433899 -0.001282 -0.766052 0.474304 1445641965 -0.433899 -0.001282 -0.766052 0.474304 1445641965 -0.433899 -0.001282 -0.766052 0.474304 1445641965 -0.433899 -0.001282 -0.766052 0.474304 1445641965 -0.433899 -0.001282 -0.766052 0.474304 1445641965 -0.481140 0.094971 -0.763977 0.419373 1445641965 -0.481140 0.094971 -0.763977 0.419373 1445641965 -0.481140 0.094971 -0.763977 0.419373 1445641965 -0.481140 0.094971 -0.763977 0.419373 1445641965 -0.481140 0.094971 -0.763977 0.419373 1445641965 -0.481140 0.094971 -0.763977 0.419373 1445641965 -0.481140 0.094971 -0.763977 0.419373 1445641965 -0.524048 0.190430 -0.745239 0.365662 1445641965 -0.524048 0.190430 -0.745239 0.365662 1445641965 -0.524048 0.190430 -0.745239 0.365662 1445641965 -0.524048 0.190430 -0.745239 0.365662 1445641965 -0.524048 0.190430 -0.745239 0.365662 1445641965 -0.524048 0.190430 -0.745239 0.365662 1445641965 -0.560059 0.284607 -0.717651 0.300598 1445641965 -0.560059 0.284607 -0.717651 0.300598 1445641965 -0.560059 0.284607 -0.717651 0.300598 1445641965 -0.560059 0.284607 -0.717651 0.300598 1445641965 -0.560059 0.284607 -0.717651 0.300598 1445641965 -0.560059 0.284607 -0.717651 0.300598 1445641965 -0.583801 0.377197 -0.683533 0.222900 1445641965 -0.583801 0.377197 -0.683533 0.222900 1445641965 -0.583801 0.377197 -0.683533 0.222900 1445641965 -0.583801 0.377197 -0.683533 0.222900 1445641965 -0.583801 0.377197 -0.683533 0.222900 1445641965 -0.583801 0.377197 -0.683533 0.222900 1445641965 -0.583801 0.377197 -0.683533 0.222900 1445641965 -0.603577 0.452576 -0.637695 0.155701 1445641965 -0.603577 0.452576 -0.637695 0.155701 1445641965 -0.603577 0.452576 -0.637695 0.155701 1445641965 -0.603577 0.452576 -0.637695 0.155701 1445641965 -0.603577 0.452576 -0.637695 0.155701 1445641965 -0.603577 0.452576 -0.637695 0.155701 1445641965 -0.616089 0.514343 -0.589661 0.090759 1445641965 -0.616089 0.514343 -0.589661 0.090759 1445641965 -0.616089 0.514343 -0.589661 0.090759 1445641965 -0.616089 0.514343 -0.589661 0.090759 1445641965 -0.616089 0.514343 -0.589661 0.090759 1445641965 -0.616089 0.514343 -0.589661 0.090759 1445641965 -0.621338 0.566101 -0.540649 0.035095 1445641965 -0.621338 0.566101 -0.540649 0.035095 1445641965 -0.621338 0.566101 -0.540649 0.035095 1445641965 -0.621338 0.566101 -0.540649 0.035095 1445641965 -0.621338 0.566101 -0.540649 0.035095 1445641965 -0.621338 0.566101 -0.540649 0.035095 1445641965 -0.622559 0.601685 -0.500366 -0.006348 1445641965 -0.622559 0.601685 -0.500366 -0.006348 1445641965 -0.622559 0.601685 -0.500366 -0.006348 1445641965 -0.622559 0.601685 -0.500366 -0.006348 1445641965 -0.622559 0.601685 -0.500366 -0.006348 1445641965 -0.622559 0.601685 -0.500366 -0.006348 1445641965 -0.622559 0.601685 -0.500366 -0.006348 1445641965 -0.615784 0.627441 -0.475281 -0.035583 1445641965 -0.615784 0.627441 -0.475281 -0.035583 1445641965 -0.615784 0.627441 -0.475281 -0.035583 1445641965 -0.615784 0.627441 -0.475281 -0.035583 1445641965 -0.615784 0.627441 -0.475281 -0.035583 1445641965 -0.615784 0.627441 -0.475281 -0.035583 1445641965 -0.613220 0.631958 -0.472778 -0.033447 1445641965 -0.613220 0.631958 -0.472778 -0.033447 1445641965 -0.613220 0.631958 -0.472778 -0.033447 1445641965 -0.613220 0.631958 -0.472778 -0.033447 1445641965 -0.613220 0.631958 -0.472778 -0.033447 1445641965 -0.613220 0.631958 -0.472778 -0.033447 1445641965 -0.626404 0.602539 -0.494507 0.008728 1445641965 -0.626404 0.602539 -0.494507 0.008728 1445641965 -0.626404 0.602539 -0.494507 0.008728 1445641965 -0.626404 0.602539 -0.494507 0.008728 1445641965 -0.626404 0.602539 -0.494507 0.008728 1445641965 -0.626404 0.602539 -0.494507 0.008728 1445641965 -0.634460 0.553406 -0.535034 0.070801 1445641965 -0.634460 0.553406 -0.535034 0.070801 1445641965 -0.634460 0.553406 -0.535034 0.070801 1445641965 -0.634460 0.553406 -0.535034 0.070801 1445641965 -0.634460 0.553406 -0.535034 0.070801 1445641965 -0.634460 0.553406 -0.535034 0.070801 1445641965 -0.633118 0.485291 -0.585388 0.144897 1445641965 -0.633118 0.485291 -0.585388 0.144897 1445641966 -0.633118 0.485291 -0.585388 0.144897 1445641966 -0.633118 0.485291 -0.585388 0.144897 1445641966 -0.633118 0.485291 -0.585388 0.144897 1445641966 -0.633118 0.485291 -0.585388 0.144897 1445641966 -0.620483 0.401245 -0.635376 0.224487 1445641966 -0.620483 0.401245 -0.635376 0.224487 1445641966 -0.620483 0.401245 -0.635376 0.224487 1445641966 -0.620483 0.401245 -0.635376 0.224487 1445641966 -0.620483 0.401245 -0.635376 0.224487 1445641966 -0.597534 0.306702 -0.673706 0.308289 1445641966 -0.597534 0.306702 -0.673706 0.308289 1445641966 -0.597534 0.306702 -0.673706 0.308289 1445641966 -0.597534 0.306702 -0.673706 0.308289 1445641966 -0.597534 0.306702 -0.673706 0.308289 1445641966 -0.597534 0.306702 -0.673706 0.308289 1445641966 -0.560791 0.211182 -0.702576 0.383850 1445641966 -0.560791 0.211182 -0.702576 0.383850 1445641966 -0.560791 0.211182 -0.702576 0.383850 1445641966 -0.560791 0.211182 -0.702576 0.383850 1445641966 -0.560791 0.211182 -0.702576 0.383850 1445641966 
-0.551208 0.155945 -0.723755 0.384766 1445641968 -0.551208 0.155945 -0.723755 0.384766 1445641968 -0.551208 0.155945 -0.723755 0.384766 1445641968 -0.576233 0.206665 -0.714722 0.338257 1445641968 -0.576233 0.206665 -0.714722 0.338257 1445641968 -0.576233 0.206665 -0.714722 0.338257 1445641968 -0.576233 0.206665 -0.714722 0.338257 1445641968 -0.576233 0.206665 -0.714722 0.338257 1445641968 -0.576233 0.206665 -0.714722 0.338257 1445641968 -0.600952 0.268982 -0.696594 0.285156 1445641968 -0.600952 0.268982 -0.696594 0.285156 1445641968 -0.600952 0.268982 -0.696594 0.285156 1445641968 -0.600952 0.268982 -0.696594 0.285156 1445641968 -0.600952 0.268982 -0.696594 0.285156 1445641968 -0.600952 0.268982 -0.696594 0.285156 1445641968 -0.600952 0.268982 -0.696594 0.285156 1445641968 -0.621399 0.338013 -0.669312 0.227295 1445641968 -0.621399 0.338013 -0.669312 0.227295 1445641968 -0.621399 0.338013 -0.669312 0.227295 1445641968 -0.621399 0.338013 -0.669312 0.227295 1445641968 -0.621399 0.338013 -0.669312 0.227295 1445641968 -0.621399 0.338013 -0.669312 0.227295 1445641968 -0.637695 0.403625 -0.634277 0.167725 1445641968 -0.637695 0.403625 -0.634277 0.167725 1445641968 -0.637695 0.403625 -0.634277 0.167725 1445641968 -0.637695 0.403625 -0.634277 0.167725 1445641968 -0.637695 0.403625 -0.634277 0.167725 1445641968 -0.637695 0.403625 -0.634277 0.167725 1445641968 -0.649109 0.463074 -0.594360 0.105103 1445641968 -0.649109 0.463074 -0.594360 0.105103 1445641968 -0.649109 0.463074 -0.594360 0.105103 1445641968 -0.649109 0.463074 -0.594360 0.105103 1445641968 -0.649109 0.463074 -0.594360 0.105103 1445641968 -0.649109 0.463074 -0.594360 0.105103 1445641968 -0.649109 0.463074 -0.594360 0.105103 1445641968 -0.658447 0.511292 -0.550293 0.047302 1445641968 -0.658447 0.511292 -0.550293 0.047302 1445641968 -0.658447 0.511292 -0.550293 0.047302 1445641968 -0.658447 0.511292 -0.550293 0.047302 1445641968 -0.658447 0.511292 -0.550293 0.047302 1445641968 -0.662231 0.549194 -0.509766 -0.002563 1445641968 -0.662231 0.549194 -0.509766 -0.002563 1445641968 -0.662231 0.549194 -0.509766 -0.002563 1445641968 -0.662231 0.549194 -0.509766 -0.002563 1445641968 -0.662231 0.549194 -0.509766 -0.002563 1445641968 -0.662231 0.549194 -0.509766 -0.002563 1445641968 -0.662292 0.578430 -0.474915 -0.036255 1445641968 -0.662292 0.578430 -0.474915 -0.036255 1445641968 -0.662292 0.578430 -0.474915 -0.036255 1445641968 -0.662292 0.578430 -0.474915 -0.036255 1445641968 -0.662292 0.578430 -0.474915 -0.036255 1445641968 -0.662292 0.578430 -0.474915 -0.036255 1445641968 -0.660583 0.589905 -0.462524 -0.041260 1445641968 -0.660583 0.589905 -0.462524 -0.041260 1445641968 -0.660583 0.589905 -0.462524 -0.041260 1445641968 -0.660583 0.589905 -0.462524 -0.041260 1445641968 -0.660583 0.589905 -0.462524 -0.041260 1445641968 -0.660583 0.589905 -0.462524 -0.041260 1445641968 -0.662292 0.578369 -0.476013 -0.017151 1445641968 -0.662292 0.578369 -0.476013 -0.017151 1445641968 -0.662292 0.578369 -0.476013 -0.017151 1445641968 -0.662292 0.578369 -0.476013 -0.017151 1445641968 -0.662292 0.578369 -0.476013 -0.017151 1445641968 -0.662292 0.578369 -0.476013 -0.017151 1445641968 -0.662292 0.578369 -0.476013 -0.017151 1445641968 -0.663391 0.551331 -0.505005 0.031128 1445641968 -0.663391 0.551331 -0.505005 0.031128 1445641968 -0.663391 0.551331 -0.505005 0.031128 1445641968 -0.663391 0.551331 -0.505005 0.031128 1445641968 -0.663391 0.551331 -0.505005 0.031128 1445641968 -0.663391 0.551331 -0.505005 0.031128 1445641968 -0.657776 0.512268 -0.543884 0.095520 1445641968 -0.657776 0.512268 -0.543884 0.095520 1445641968 -0.657776 0.512268 -0.543884 0.095520 1445641968 -0.657776 0.512268 -0.543884 0.095520 1445641968 -0.657776 0.512268 -0.543884 0.095520 1445641968 -0.657776 0.512268 -0.543884 0.095520 1445641968 -0.657776 0.512268 -0.543884 0.095520 1445641968 -0.643433 0.455383 -0.590637 0.172729 1445641968 -0.643433 0.455383 -0.590637 0.172729 1445641968 -0.643433 0.455383 -0.590637 0.172729 1445641968 -0.643433 0.455383 -0.590637 0.172729 1445641968 -0.643433 0.455383 -0.590637 0.172729 1445641968 -0.643433 0.455383 -0.590637 0.172729 1445641968 -0.616699 0.381592 -0.638855 0.256836 1445641968 -0.616699 0.381592 -0.638855 0.256836 1445641968 -0.616699 0.381592 -0.638855 0.256836 1445641968 -0.616699 0.381592 -0.638855 0.256836 1445641968 -0.616699 0.381592 -0.638855 0.256836 1445641968 -0.616699 0.381592 -0.638855 0.256836 1445641968 -0.576599 0.295532 -0.680725 0.341919 1445641968 -0.576599 0.295532 -0.680725 0.341919 1445641968 -0.576599 0.295532 -0.680725 0.341919 1445641968 -0.576599 0.295532 -0.680725 0.341919 1445641968 -0.576599 0.295532 -0.680725 0.341919 1445641968 -0.576599 0.295532 -0.680725 0.341919 1445641969 -0.576599 0.295532 -0.680725 0.341919 1445641969 -0.527344 0.203064 -0.708679 0.422485 1445641969 -0.527344 0.203064 -0.708679 0.422485 1445641969 -0.527344 0.203064 -0.708679 0.422485 1445641969 -0.527344 0.203064 -0.708679 0.422485 1445641969 -0.527344 0.203064 -0.708679 0.422485 1445641969 -0.527344 0.203064 -0.708679 0.422485 1445641969 -0.471436 0.105591 -0.720642 0.497253 1445641969 -0.471436 0.105591 -0.720642 0.497253 1445641969 -0.471436 0.105591 -0.720642 0.497253 1445641969 -0.471436 0.105591 -0.720642 0.497253 1445641969 -0.471436 0.105591 -0.720642 0.497253 1445641969 -0.471436 0.105591 -0.720642 0.497253 1445641969 -0.415161 0.004639 -0.719116 0.557251 1445641969 -0.415161 0.004639 -0.719116 0.557251 1445641969 -0.415161 0.004639 -0.719116 0.557251 1445641969 -0.415161 0.004639 -0.719116 0.557251 1445641969 -0.415161 0.004639 -0.719116 0.557251 1445641969 -0.415161 0.004639 -0.719116 0.557251 1445641969 -0.364136 -0.088196 -0.707581 0.599182 1445641969 -0.364136 -0.088196 -0.707581 0.599182 1445641969 -0.364136 -0.088196 -0.707581 0.599182 1445641969 -0.364136 -0.088196 -0.707581 0.599182 1445641969 -0.364136 -0.088196 -0.707581 0.599182 1445641969 -0.364136 -0.088196 -0.707581 0.599182 1445641969 -0.328857 -0.157715 -0.685669 0.630005 1445641969 -0.328857 -0.157715 -0.685669 0.630005 1445641969 -0.328857 -0.157715 -0.685669 0.630005 1445641969 -0.328857 -0.157715 -0.685669 0.630005 1445641969 -0.328857 -0.157715 -0.685669 0.630005 1445641969 -0.328857 -0.157715 -0.685669 0.630005 1445641969 -0.319275 -0.189270 -0.679993 0.632385 1445641969 -0.319275 -0.189270 -0.679993 0.632385 1445641969 -0.319275 -0.189270 -0.679993 0.632385 1445641969 -0.319275 -0.189270 -0.679993 0.632385 1445641969 -0.319275 -0.189270 -0.679993 0.632385 1445641969 -0.319275 -0.189270 -0.679993 0.632385 1445641969 -0.319275 -0.189270 -0.679993 0.632385 1445641969 -0.336487 -0.180664 -0.693848 0.610535 1445641969 -0.336487 -0.180664 -0.693848 0.610535 1445641969 -0.336487 -0.180664 -0.693848 0.610535 1445641969 -0.336487 -0.180664 -0.693848 0.610535 1445641969 -0.336487 -0.180664 -0.693848 0.610535 1445641969 -0.336487 -0.180664 -0.693848 0.610535 1445641969 -0.376770 -0.136353 -0.727600 0.556885 1445641969 -0.376770 -0.136353 -0.727600 0.556885 1445641969 -0.376770 -0.136353 -0.727600 0.556885 1445641969 -0.376770 -0.136353 -0.727600 0.556885 1445641969 -0.376770 -0.136353 -0.727600 0.556885 1445641969 -0.376770 -0.136353 -0.727600 0.556885 1445641969 -0.425415 -0.060242 -0.754517 0.496094 1445641969 -0.425415 -0.060242 -0.754517 0.496094 1445641969 -0.425415 -0.060242 -0.754517 0.496094 1445641969 -0.425415 -0.060242 -0.754517 0.496094 1445641969 -0.425415 -0.060242 -0.754517 0.496094 1445641969 -0.425415 -0.060242 -0.754517 0.496094 1445641969 -0.477661 0.030640 -0.758301 0.442627 1445641969 -0.477661 0.030640 -0.758301 0.442627 1445641969 -0.477661 0.030640 -0.758301 0.442627 1445641969 -0.477661 0.030640 -0.758301 0.442627 1445641969 -0.477661 0.030640 -0.758301 0.442627 1445641969 -0.477661 0.030640 -0.758301 0.442627 1445641969 -0.477661 0.030640 -0.758301 0.442627 1445641969 -0.526917 0.130859 -0.746643 0.384399 1445641969 -0.526917 0.130859 -0.746643 0.384399 1445641969 -0.526917 0.130859 -0.746643 0.384399 1445641969 -0.526917 0.130859 -0.746643 0.384399 1445641969 -0.526917 0.130859 -0.746643 0.384399 1445641969 -0.526917 0.130859 -0.746643 0.384399 1445641969 -0.566895 0.238037 -0.721313 0.319031 1445641969 -0.566895 0.238037 -0.721313 0.319031 1445641969 -0.566895 0.238037 -0.721313 0.319031 1445641969 -0.566895 0.238037 -0.721313 0.319031 1445641969 -0.566895 0.238037 -0.721313 0.319031 1445641969 -0.566895 0.238037 -0.721313 0.319031 1445641969 -0.599731 0.340027 -0.680176 0.249268 1445641969 -0.599731 0.340027 -0.680176 0.249268 1445641969 -0.599731 0.340027 -0.680176 0.249268 1445641969 -0.599731 0.340027 -0.680176 0.249268 1445641969 -0.599731 0.340027 -0.680176 0.249268 1445641969 -0.599731 0.340027 -0.680176 0.249268 1445641969 -0.599731 0.340027 -0.680176 0.249268 1445641969 -0.622070 0.434998 -0.628296 0.170410 1445641969 -0.622070 0.434998 -0.628296 0.170410 1445641969 -0.622070 0.434998 -0.628296 0.170410 1445641969 -0.622070 0.434998 -0.628296 0.170410 1445641969 -0.622070 0.434998 -0.628296 0.170410 1445641969 -0.622070 0.434998 -0.628296 0.170410 1445641969 -0.635559 0.515198 -0.567139 0.094788 1445641969 -0.635559 0.515198 -0.567139 0.094788 1445641969 -0.635559 0.515198 -0.567139 0.094788 1445641969 -0.635559 0.515198 -0.567139 0.094788 1445641969 -0.635559 0.515198 -0.567139 0.094788 1445641969 -0.635559 0.515198 -0.567139 0.094788 1445641969 -0.638184 0.576233 -0.509766 0.029358 1445641969 -0.638184 0.576233 -0.509766 0.029358 1445641969 -0.638184 0.576233 -0.509766 0.029358 1445641969 -0.638184 0.576233 -0.509766 0.029358 1445641969 -0.638184 0.576233 -0.509766 0.029358 1445641969 -0.638184 0.576233 -0.509766 0.029358 1445641969 -0.638184 0.576233 -0.509766 0.029358 1445641969 -0.636353 0.614563 -0.465881 -0.019348 1445641969 -0.636353 0.614563 -0.465881 -0.019348 1445641969 -0.636353 0.614563 -0.465881 -0.019348 1445641969 -0.636353 0.614563 -0.465881 -0.019348 1445641969 -0.636353 0.614563 -0.465881 -0.019348 1445641969 -0.636353 0.614563 -0.465881 -0.019348 1445641969 -0.627258 0.638062 -0.444153 -0.047607 1445641969 -0.627258 0.638062 -0.444153 -0.047607 1445641969 -0.627258 0.638062 -0.444153 -0.047607 1445641969 -0.627258 0.638062 -0.444153 -0.047607 1445641969 -0.627258 0.638062 -0.444153 -0.047607 1445641969 -0.627258 0.638062 -0.444153 -0.047607 1445641969 -0.627258 0.638062 -0.444153 -0.047607 1445641970 -0.628174 0.632019 -0.452759 -0.031799 1445641970 -0.628174 0.632019 -0.452759 -0.031799 1445641970 -0.628174 0.632019 -0.452759 -0.031799 1445641970 -0.628174 0.632019 -0.452759 -0.031799 1445641970 -0.628174 0.632019 -0.452759 -0.031799 1445641970 -0.628174 0.632019 -0.452759 -0.031799 1445641970 -0.639160 0.594055 -0.487976 0.021240 1445641970 -0.639160 0.594055 -0.487976 0.021240 1445641970 -0.639160 0.594055 -0.487976 0.021240 1445641970 -0.639160 0.594055 -0.487976 0.021240 1445641970 -0.639160 0.594055 -0.487976 0.021240 1445641970 -0.639160 0.594055 -0.487976 0.021240 1445641970 -0.641785 0.540588 -0.536072 0.092712 1445641970 -0.641785 0.540588 -0.536072 0.092712 1445641970 -0.641785 0.540588 -0.536072 0.092712 1445641970 -0.641785 0.540588 -0.536072 0.092712 1445641970 -0.641785 0.540588 -0.536072 0.092712 1445641970 -0.641785 0.540588 -0.536072 0.092712 1445641970 -0.631836 0.474060 -0.587952 0.174561 1445641970 -0.631836 0.474060 -0.587952 0.174561 1445641970 -0.631836 0.474060 -0.587952 0.174561 1445641970 -0.631836 0.474060 -0.587952 0.174561 1445641970 -0.631836 0.474060 -0.587952 0.174561 1445641970 -0.631836 0.474060 -0.587952 0.174561 1445641970 -0.611084 0.391907 -0.635254 0.263672 1445641970 -0.611084 0.391907 -0.635254 0.263672 1445641970 -0.611084 0.391907 -0.635254 0.263672 1445641970 -0.611084 0.391907 -0.635254 0.263672 1445641970 -0.611084 0.391907 -0.635254 0.263672 1445641970 -0.611084 0.391907 -0.635254 0.263672 1445641970 -0.611084 0.391907 -0.635254 0.263672 1445641970 -0.578369 0.296631 -0.671753 0.355408 1445641970 -0.578369 0.296631 -0.671753 0.355408 1445641970 -0.578369 0.296631 -0.671753 0.355408 1445641970 -0.578369 0.296631 -0.671753 0.355408 1445641970 -0.578369 0.296631 -0.671753 0.355408 1445641970 -0.578369 0.296631 -0.671753 0.355408 1445641970 -0.531738 0.193420 -0.696960 0.440491 1445641970 -0.531738 0.193420 -0.696960 0.440491 1445641970 -0.531738 0.193420 -0.696960 0.440491 1445641970 -0.531738 0.193420 -0.696960 0.440491 1445641970 -0.531738 0.193420 -0.696960 0.440491 1445641970 -0.531738 0.193420 -0.696960 0.440491 1445641970 -0.479309 0.091309 -0.709473 0.508545 1445641970 -0.479309 0.091309 -0.709473 0.508545 1445641970 -0.479309 0.091309 -0.709473 0.508545 1445641970 -0.479309 0.091309 -0.709473 0.508545 1445641970 -0.479309 0.091309 -0.709473 0.508545 1445641970 -0.479309 0.091309 -0.709473 0.508545 1445641970 -0.422485 -0.003601 -0.711975 0.560913 1445641970 -0.422485 -0.003601 -0.711975 0.560913 1445641970 -0.422485 -0.003601 -0.711975 0.560913 1445641970 -0.422485 -0.003601 -0.711975 0.560913 1445641970 -0.422485 -0.003601 -0.711975 0.560913 1445641970 -0.422485 -0.003601 -0.711975 0.560913 1445641970 -0.422485 -0.003601 -0.711975 0.560913 1445641970 -0.368225 -0.088196 -0.701843 0.603394 1445641970 -0.368225 -0.088196 -0.701843 0.603394 1445641970 -0.368225 -0.088196 -0.701843 0.603394 1445641970 -0.368225 -0.088196 -0.701843 0.603394 1445641970 -0.368225 -0.088196 -0.701843 0.603394 1445641970 -0.368225 -0.088196 -0.701843 0.603394 1445641970 -0.322876 -0.158081 -0.685608 0.633057 1445641970 -0.322876 -0.158081 -0.685608 0.633057 1445641970 -0.322876 -0.158081 -0.685608 0.633057 1445641970 -0.322876 -0.158081 -0.685608 0.633057 1445641970 -0.322876 -0.158081 -0.685608 0.633057 1445641970 -0.322876 -0.158081 -0.685608 0.633057 1445641970 -0.322876 -0.158081 -0.685608 0.633057 1445641970 -0.301575 -0.203857 -0.670593 0.646362 1445641970 -0.301575 -0.203857 -0.670593 0.646362 1445641970 -0.301575 -0.203857 -0.670593 0.646362 1445641970 -0.301575 -0.203857 -0.670593 0.646362 1445641970 -0.301575 -0.203857 -0.670593 0.646362 1445641970 -0.301575 -0.203857 -0.670593 0.646362 1445641970 -0.309631 -0.221436 -0.665039 0.642578 1445641970 -0.309631 -0.221436 -0.665039 0.642578 1445641970 -0.309631 -0.221436 -0.665039 0.642578 1445641970 -0.309631 -0.221436 -0.665039 0.642578 1445641970 -0.309631 -0.221436 -0.665039 0.642578 1445641970 -0.309631 -0.221436 -0.665039 0.642578 1445641970 -0.343079 -0.205688 -0.683777 0.610291 1445641970 -0.343079 -0.205688 -0.683777 0.610291 1445641970 -0.343079 -0.205688 -0.683777 0.610291 1445641970 -0.343079 -0.205688 -0.683777 0.610291 1445641970 -0.343079 -0.205688 -0.683777 0.610291 1445641970 -0.343079 -0.205688 -0.683777 0.610291 1445641970 -0.389526 -0.159180 -0.708130 0.566956 1445641970 -0.389526 -0.159180 -0.708130 0.566956 1445641970 -0.389526 -0.159180 -0.708130 0.566956 1445641970 -0.389526 -0.159180 -0.708130 0.566956 1445641970 -0.389526 -0.159180 -0.708130 0.566956 1445641970 -0.389526 -0.159180 -0.708130 0.566956 1445641970 -0.443115 -0.089539 -0.725098 0.519531 1445641970 -0.443115 -0.089539 -0.725098 0.519531 1445641970 -0.443115 -0.089539 -0.725098 0.519531 1445641970 -0.443115 -0.089539 -0.725098 0.519531 1445641970 -0.443115 -0.089539 -0.725098 0.519531 1445641970 -0.443115 -0.089539 -0.725098 0.519531 1445641970 -0.497314 -0.001648 -0.734863 0.461182 1445641970 -0.497314 -0.001648 -0.734863 0.461182 1445641970 -0.497314 -0.001648 -0.734863 0.461182 1445641970 -0.497314 -0.001648 -0.734863 0.461182 1445641970 -0.497314 -0.001648 -0.734863 0.461182 1445641970 -0.497314 -0.001648 -0.734863 0.461182 1445641970 -0.497314 -0.001648 -0.734863 0.461182 1445641970 -0.545471 0.096313 -0.731567 0.397522 1445641970 -0.545471 0.096313 -0.731567 0.397522 1445641970 -0.545471 0.096313 -0.731567 0.397522 1445641970 -0.545471 0.096313 -0.731567 0.397522 1445641970 -0.545471 0.096313 -0.731567 0.397522 1445641970 -0.545471 0.096313 -0.731567 0.397522 1445641970 -0.587891 0.193298 -0.711853 0.332214 1445641971 -0.587891 0.193298 -0.711853 0.332214 1445641971 -0.587891 0.193298 -0.711853 0.332214 1445641971 -0.587891 0.193298 -0.711853 0.332214 1445641971 -0.587891 0.193298 -0.711853 0.332214 1445641971 -0.587891 0.193298 -0.711853 0.332214 1445641971 -0.587891 0.193298 -0.711853 0.332214 1445641971 -0.620850 0.288757 -0.680176 0.261902 1445641971 -0.620850 0.288757 -0.680176 0.261902 1445641971 -0.620850 0.288757 -0.680176 0.261902 1445641971 -0.620850 0.288757 -0.680176 0.261902 1445641971 -0.620850 0.288757 -0.680176 0.261902 1445641971 -0.620850 0.288757 -0.680176 0.261902 1445641971 -0.645325 0.373718 -0.638123 0.191711 1445641971 -0.645325 0.373718 -0.638123 0.191711 1445641971 -0.645325 0.373718 -0.638123 0.191711 1445641971 -0.645325 0.373718 -0.638123 0.191711 1445641971 -0.645325 0.373718 -0.638123 0.191711 1445641971 -0.645325 0.373718 -0.638123 0.191711 1445641971 -0.661072 0.444458 -0.591736 0.123474 1445641971 -0.661072 0.444458 -0.591736 0.123474 1445641971 -0.661072 0.444458 -0.591736 0.123474 1445641971 -0.661072 0.444458 -0.591736 0.123474 1445641971 -0.661072 0.444458 -0.591736 0.123474 1445641971 -0.661072 0.444458 -0.591736 0.123474 1445641971 -0.661072 0.444458 -0.591736 0.123474 1445641971 -0.666992 0.500305 -0.548584 0.062561 1445641971 -0.666992 0.500305 -0.548584 0.062561 1445641971 -0.666992 0.500305 -0.548584 0.062561 1445641971 -0.666992 0.500305 -0.548584 0.062561 1445641971 -0.666992 0.500305 -0.548584 0.062561 1445641971 -0.669128 0.536438 -0.513916 0.018982 1445641971 -0.669128 0.536438 -0.513916 0.018982 1445641971 -0.669128 0.536438 -0.513916 0.018982 1445641971 -0.669128 0.536438 -0.513916 0.018982 1445641971 -0.669128 0.536438 -0.513916 0.018982 1445641971 -0.669128 0.536438 -0.513916 0.018982 1445641971 -0.669128 0.536438 -0.513916 0.018982 1445641971 -0.668335 0.557007 -0.493042 -0.000854 1445641971 -0.668335 0.557007 -0.493042 -0.000854 1445641971 -0.668335 0.557007 -0.493042 -0.000854 1445641971 -0.668335 0.557007 -0.493042 -0.000854 1445641971 -0.668335 0.557007 -0.493042 -0.000854 1445641971 -0.668335 0.557007 -0.493042 -0.000854 1445641971 -0.669556 0.554321 -0.494324 0.011963 1445641971 -0.669556 0.554321 -0.494324 0.011963 1445641971 -0.669556 0.554321 -0.494324 0.011963 1445641971 -0.669556 0.554321 -0.494324 0.011963 1445641971 -0.669556 0.554321 -0.494324 0.011963 1445641971 -0.669556 0.554321 -0.494324 0.011963 1445641971 -0.669250 0.531372 -0.516968 0.050415 1445641971 -0.669250 0.531372 -0.516968 0.050415 1445641971 -0.669250 0.531372 -0.516968 0.050415 1445641971 -0.669250 0.531372 -0.516968 0.050415 1445641971 -0.669250 0.531372 -0.516968 0.050415 1445641971 -0.669250 0.531372 -0.516968 0.050415 1445641971 -0.663391 0.492432 -0.553467 0.105408 1445641971 -0.663391 0.492432 -0.553467 0.105408 1445641971 -0.663391 0.492432 -0.553467 0.105408 1445641971 -0.663391 0.492432 -0.553467 0.105408 1445641971 -0.663391 0.492432 -0.553467 0.105408 1445641971 -0.663391 0.492432 -0.553467 0.105408 1445641971 -0.663391 0.492432 -0.553467 0.105408 1445641971 -0.649719 0.442749 -0.594177 0.169739 1445641971 -0.649719 0.442749 -0.594177 0.169739 1445641971 -0.649719 0.442749 -0.594177 0.169739 1445641971 -0.649719 0.442749 -0.594177 0.169739 1445641971 -0.649719 0.442749 -0.594177 0.169739 1445641971 -0.626831 0.381042 -0.634827 0.242798 1445641971 -0.626831 0.381042 -0.634827 0.242798 1445641971 -0.626831 0.381042 -0.634827 0.242798 1445641971 -0.626831 0.381042 -0.634827 0.242798 1445641971 -0.626831 0.381042 -0.634827 0.242798 1445641971 -0.626831 0.381042 -0.634827 0.242798 1445641971 -0.626831 0.381042 -0.634827 0.242798 1445641971 -0.593628 0.307739 -0.670654 0.321106 1445641971 -0.593628 0.307739 -0.670654 0.321106 1445641971 -0.593628 0.307739 -0.670654 0.321106 1445641971 -0.593628 0.307739 -0.670654 0.321106 1445641971 -0.593628 0.307739 -0.670654 0.321106 1445641971 -0.593628 0.307739 -0.670654 0.321106 1445641971 -0.551392 0.226501 -0.696472 0.399475 1445641971 -0.551392 0.226501 -0.696472 0.399475 1445641971 -0.551392 0.226501 -0.696472 0.399475 1445641971 -0.551392 0.226501 -0.696472 0.399475 1445641971 -0.551392 0.226501 -0.696472 0.399475 1445641971 -0.551392 0.226501 -0.696472 0.399475 1445641971 -0.551392 0.226501 -0.696472 0.399475 1445641971 -0.502136 0.141907 -0.711731 0.470276 1445641971 -0.502136 0.141907 -0.711731 0.470276 1445641971 -0.502136 0.141907 -0.711731 0.470276 1445641971 -0.502136 0.141907 -0.711731 0.470276 1445641971 -0.502136 0.141907 -0.711731 0.470276 1445641971 -0.502136 0.141907 -0.711731 0.470276 1445641971 -0.445984 0.059387 -0.723145 0.524048 1445641971 -0.445984 0.059387 -0.723145 0.524048 1445641971 -0.445984 0.059387 -0.723145 0.524048 1445641971 -0.445984 0.059387 -0.723145 0.524048 1445641971 -0.445984 0.059387 -0.723145 0.524048 1445641971 -0.445984 0.059387 -0.723145 0.524048 1445641971 -0.445984 0.059387 -0.723145 0.524048 1445641971 -0.389221 -0.021240 -0.726929 0.565369 1445641971 -0.389221 -0.021240 -0.726929 0.565369 1445641971 -0.389221 -0.021240 -0.726929 0.565369 1445641971 -0.389221 -0.021240 -0.726929 0.565369 1445641971 -0.389221 -0.021240 -0.726929 0.565369 1445641971 -0.389221 -0.021240 -0.726929 0.565369 1445641971 -0.338867 -0.096497 -0.720886 0.596863 1445641971 -0.338867 -0.096497 -0.720886 0.596863 1445641971 -0.338867 -0.096497 -0.720886 0.596863 1445641971 -0.338867 -0.096497 -0.720886 0.596863 1445641971 -0.338867 -0.096497 -0.720886 0.596863 1445641971 -0.338867 -0.096497 -0.720886 0.596863 1445641971 -0.307129 -0.156738 -0.709961 0.614075 1445641972 -0.307129 -0.156738 -0.709961 0.614075 1445641972 -0.307129 -0.156738 -0.709961 0.614075 1445641972 -0.307129 -0.156738 -0.709961 0.614075 1445641972 -0.307129 -0.156738 -0.709961 0.614075 1445641972 -0.307129 -0.156738 -0.709961 0.614075 1445641972 -0.298584 -0.188049 -0.692139 0.629639 1445641972 -0.298584 -0.188049 -0.692139 0.629639 1445641972 -0.298584 -0.188049 -0.692139 0.629639 1445641972 -0.298584 -0.188049 -0.692139 0.629639 1445641972 -0.298584 -0.188049 -0.692139 0.629639 1445641972 -0.298584 -0.188049 -0.692139 0.629639 1445641972 -0.313721 -0.191650 -0.689758 0.623779 1445641972 -0.313721 -0.191650 -0.689758 0.623779 1445641972 -0.313721 -0.191650 -0.689758 0.623779 1445641972 -0.313721 -0.191650 -0.689758 0.623779 1445641972 -0.313721 -0.191650 -0.689758 0.623779 1445641972 -0.313721 -0.191650 -0.689758 0.623779 1445641972 -0.313721 -0.191650 -0.689758 0.623779 1445641972 -0.353149 -0.161011 -0.707153 0.591064 1445641972 -0.353149 -0.161011 -0.707153 0.591064 1445641972 -0.353149 -0.161011 -0.707153 0.591064 1445641972 -0.353149 -0.161011 -0.707153 0.591064 1445641972 -0.353149 -0.161011 -0.707153 0.591064 1445641972 -0.353149 -0.161011 -0.707153 0.591064 1445641972 -0.403198 -0.097229 -0.731628 0.541077 1445641972 -0.403198 -0.097229 -0.731628 0.541077 1445641972 -0.403198 -0.097229 -0.731628 0.541077 1445641972 -0.403198 -0.097229 -0.731628 0.541077 1445641972 -0.403198 -0.097229 -0.731628 0.541077 1445641972 -0.453918 -0.015381 -0.744568 0.489319 1445641972 -0.453918 -0.015381 -0.744568 0.489319 1445641972 -0.453918 -0.015381 -0.744568 0.489319 1445641972 -0.453918 -0.015381 -0.744568 0.489319 1445641972 -0.453918 -0.015381 -0.744568 0.489319 1445641972 -0.453918 -0.015381 -0.744568 0.489319 1445641972 -0.453918 -0.015381 -0.744568 0.489319 1445641972 -0.501953 0.076904 -0.744141 0.434082 1445641972 -0.501953 0.076904 -0.744141 0.434082 1445641972 -0.501953 0.076904 -0.744141 0.434082 1445641972 -0.501953 0.076904 -0.744141 0.434082 1445641972 -0.501953 0.076904 -0.744141 0.434082 1445641972 -0.501953 0.076904 -0.744141 0.434082 1445641972 -0.543335 0.171265 -0.730835 0.375977 1445641972 -0.543335 0.171265 -0.730835 0.375977 1445641972 -0.543335 0.171265 -0.730835 0.375977 1445641972 -0.543335 0.171265 -0.730835 0.375977 1445641972 -0.543335 0.171265 -0.730835 0.375977 1445641972 -0.543335 0.171265 -0.730835 0.375977 1445641972 -0.575317 0.262207 -0.709106 0.312256 1445641972 -0.575317 0.262207 -0.709106 0.312256 1445641972 -0.575317 0.262207 -0.709106 0.312256 1445641972 -0.575317 0.262207 -0.709106 0.312256 1445641972 -0.575317 0.262207 -0.709106 0.312256 1445641972 -0.575317 0.262207 -0.709106 0.312256 1445641972 -0.575317 0.262207 -0.709106 0.312256 1445641972 -0.601624 0.343628 -0.676941 0.248535 1445641972 -0.601624 0.343628 -0.676941 0.248535 1445641972 -0.601624 0.343628 -0.676941 0.248535 1445641972 -0.601624 0.343628 -0.676941 0.248535 1445641972 -0.601624 0.343628 -0.676941 0.248535 1445641972 -0.601624 0.343628 -0.676941 0.248535 1445641972 -0.623779 0.412292 -0.637329 0.186340 1445641972 -0.623779 0.412292 -0.637329 0.186340 1445641972 -0.623779 0.412292 -0.637329 0.186340 1445641972 -0.623779 0.412292 -0.637329 0.186340 1445641972 -0.623779 0.412292 -0.637329 0.186340 1445641972 -0.623779 0.412292 -0.637329 0.186340 1445641972 -0.638000 0.471863 -0.595520 0.125305 1445641972 -0.638000 0.471863 -0.595520 0.125305 1445641972 -0.638000 0.471863 -0.595520 0.125305 1445641972 -0.638000 0.471863 -0.595520 0.125305 1445641972 -0.638000 0.471863 -0.595520 0.125305 1445641972 -0.638000 0.471863 -0.595520 0.125305 1445641972 -0.638000 0.471863 -0.595520 0.125305 1445641972 -0.649719 0.513489 -0.555298 0.076599 1445641972 -0.649719 0.513489 -0.555298 0.076599 1445641972 -0.649719 0.513489 -0.555298 0.076599 1445641972 -0.649719 0.513489 -0.555298 0.076599 1445641972 -0.649719 0.513489 -0.555298 0.076599 1445641972 -0.649719 0.513489 -0.555298 0.076599 1445641972 -0.653320 0.544922 -0.524414 0.035767 1445641972 -0.653320 0.544922 -0.524414 0.035767 1445641972 -0.653320 0.544922 -0.524414 0.035767 1445641972 -0.653320 0.544922 -0.524414 0.035767 1445641972 -0.653320 0.544922 -0.524414 0.035767 1445641972 -0.653320 0.544922 -0.524414 0.035767 1445641972 -0.646179 0.565796 -0.512146 0.010376 1445641972 -0.646179 0.565796 -0.512146 0.010376 1445641972 -0.646179 0.565796 -0.512146 0.010376 1445641972 -0.646179 0.565796 -0.512146 0.010376 1445641972 -0.646179 0.565796 -0.512146 0.010376 1445641972 -0.646179 0.565796 -0.512146 0.010376 1445641972 -0.633423 0.572266 -0.520691 0.011536 1445641972 -0.633423 0.572266 -0.520691 0.011536 1445641972 -0.633423 0.572266 -0.520691 0.011536 1445641972 -0.633423 0.572266 -0.520691 0.011536 1445641972 -0.633423 0.572266 -0.520691 0.011536 1445641972 -0.633423 0.572266 -0.520691 0.011536 1445641972 -0.633423 0.572266 -0.520691 0.011536 1445641972 -0.639160 0.538513 -0.546143 0.057068 1445641972 -0.639160 0.538513 -0.546143 0.057068 1445641972 -0.639160 0.538513 -0.546143 0.057068 1445641972 -0.639160 0.538513 -0.546143 0.057068 1445641972 -0.639160 0.538513 -0.546143 0.057068 1445641972 -0.639160 0.538513 -0.546143 0.057068 1445641972 -0.639465 0.486267 -0.584045 0.116394 1445641972 -0.639465 0.486267 -0.584045 0.116394 1445641972 -0.639465 0.486267 -0.584045 0.116394 1445641972 -0.639465 0.486267 -0.584045 0.116394 1445641972 -0.639465 0.486267 -0.584045 0.116394 1445641972 -0.639465 0.486267 -0.584045 0.116394 1445641972 -0.639465 0.486267 -0.584045 0.116394 1445641972 -0.626831 0.422607 -0.628357 0.183716 1445641972 -0.626831 0.422607 -0.628357 0.183716 1445641972 -0.626831 0.422607 -0.628357 0.183716 1445641973 -0.626831 0.422607 -0.628357 0.183716 1445641973 -0.626831 0.422607 -0.628357 0.183716 1445641973 -0.626831 0.422607 -0.628357 0.183716 1445641973 -0.605774 0.340759 -0.670105 0.260620 1445641973 -0.605774 0.340759 -0.670105 0.260620 1445641973 -0.605774 0.340759 -0.670105 0.260620 1445641973 -0.605774 0.340759 -0.670105 0.260620 1445641973 -0.605774 0.340759 -0.670105 0.260620 1445641973 -0.605774 0.340759 -0.670105 0.260620 1445641973 -0.605774 0.340759 -0.670105 0.260620 1445641973 -0.572937 0.248230 -0.704041 0.338440 1445641973 -0.572937 0.248230 -0.704041 0.338440 1445641973 -0.572937 0.248230 -0.704041 0.338440 1445641973 -0.572937 0.248230 -0.704041 0.338440 1445641973 -0.572937 0.248230 -0.704041 0.338440 1445641973 -0.572937 0.248230 -0.704041 0.338440 1445641973 -0.528137 0.153564 -0.726440 0.412109 1445641973 -0.528137 0.153564 -0.726440 0.412109 1445641973 -0.528137 0.153564 -0.726440 0.412109 1445641973 -0.528137 0.153564 -0.726440 0.412109 1445641973 -0.528137 0.153564 -0.726440 0.412109 1445641973 -0.528137 0.153564 -0.726440 0.412109 1445641973 -0.474365 0.063416 -0.736572 0.477966 1445641973 -0.474365 0.063416 -0.736572 0.477966 1445641973 -0.474365 0.063416 -0.736572 0.477966 1445641973 -0.474365 0.063416 -0.736572 0.477966 1445641973 -0.474365 0.063416 -0.736572 0.477966 1445641973 -0.474365 0.063416 -0.736572 0.477966 1445641973 -0.415222 -0.018555 -0.739319 0.529785 1445641973 -0.415222 -0.018555 -0.739319 0.529785 1445641973 -0.415222 -0.018555 -0.739319 0.529785 1445641973 -0.415222 -0.018555 -0.739319 0.529785 1445641973 -0.415222 -0.018555 -0.739319 0.529785 1445641973 -0.415222 -0.018555 -0.739319 0.529785 1445641973 -0.360718 -0.094055 -0.731750 0.570679 1445641973 -0.360718 -0.094055 -0.731750 0.570679 1445641973 -0.360718 -0.094055 -0.731750 0.570679 1445641973 -0.360718 -0.094055 -0.731750 0.570679 1445641973 -0.360718 -0.094055 -0.731750 0.570679 1445641973 -0.360718 -0.094055 -0.731750 0.570679 1445641973 -0.318054 -0.158569 -0.716431 0.600403 1445641973 -0.318054 -0.158569 -0.716431 0.600403 1445641973 -0.318054 -0.158569 -0.716431 0.600403 1445641973 -0.318054 -0.158569 -0.716431 0.600403 1445641973 -0.318054 -0.158569 -0.716431 0.600403 1445641973 -0.318054 -0.158569 -0.716431 0.600403 1445641973 -0.293701 -0.201111 -0.701050 0.617920 1445641973 -0.293701 -0.201111 -0.701050 0.617920 1445641973 
-0.535400 0.130798 -0.707153 0.442932 1445641990 -0.535400 0.130798 -0.707153 0.442932 1445641990 -0.535400 0.130798 -0.707153 0.442932 1445641990 -0.535400 0.130798 -0.707153 0.442932 1445641990 -0.535400 0.130798 -0.707153 0.442932 1445641990 -0.534912 0.128906 -0.711182 0.437683 1445641990 -0.534912 0.128906 -0.711182 0.437683 1445641990 -0.534912 0.128906 -0.711182 0.437683 1445641990 -0.534912 0.128906 -0.711182 0.437683 1445641990 -0.534912 0.128906 -0.711182 0.437683 1445641990 -0.534912 0.128906 -0.711182 0.437683 1445641990 -0.536194 0.131531 -0.714722 0.429504 1445641990 -0.536194 0.131531 -0.714722 0.429504 1445641990 -0.536194 0.131531 -0.714722 0.429504 1445641990 -0.536194 0.131531 -0.714722 0.429504 1445641990 -0.536194 0.131531 -0.714722 0.429504 1445641990 -0.536194 0.131531 -0.714722 0.429504 1445641990 -0.536194 0.131531 -0.714722 0.429504 1445641990 -0.543823 0.136536 -0.713013 0.421021 1445641990 -0.543823 0.136536 -0.713013 0.421021 1445641990 -0.543823 0.136536 -0.713013 0.421021 1445641990 -0.543823 0.136536 -0.713013 0.421021 1445641990 -0.543823 0.136536 -0.713013 0.421021 1445641990 -0.543823 0.136536 -0.713013 0.421021 1445641990 -0.556091 0.152283 -0.710815 0.403015 1445641990 -0.556091 0.152283 -0.710815 0.403015 1445641990 -0.556091 0.152283 -0.710815 0.403015 1445641990 -0.556091 0.152283 -0.710815 0.403015 1445641990 -0.556091 0.152283 -0.710815 0.403015 1445641990 -0.556091 0.152283 -0.710815 0.403015 1445641990 -0.573242 0.178345 -0.705200 0.377258 1445641990 -0.573242 0.178345 -0.705200 0.377258 1445641990 -0.573242 0.178345 -0.705200 0.377258 1445641990 -0.573242 0.178345 -0.705200 0.377258 1445641990 -0.573242 0.178345 -0.705200 0.377258 1445641990 -0.573242 0.178345 -0.705200 0.377258 1445641990 -0.592407 0.218201 -0.696228 0.341736 1445641990 -0.592407 0.218201 -0.696228 0.341736 1445641990 -0.592407 0.218201 -0.696228 0.341736 1445641990 -0.592407 0.218201 -0.696228 0.341736 1445641990 -0.592407 0.218201 -0.696228 0.341736 1445641990 -0.592407 0.218201 -0.696228 0.341736 1445641990 -0.611511 0.268494 -0.680664 0.301147 1445641990 -0.611511 0.268494 -0.680664 0.301147 1445641990 -0.611511 0.268494 -0.680664 0.301147 1445641990 -0.611511 0.268494 -0.680664 0.301147 1445641990 -0.611511 0.268494 -0.680664 0.301147 1445641990 -0.611511 0.268494 -0.680664 0.301147 1445641990 -0.611511 0.268494 -0.680664 0.301147 1445641990 -0.629517 0.320801 -0.658936 0.258301 1445641990 -0.629517 0.320801 -0.658936 0.258301 1445641990 -0.629517 0.320801 -0.658936 0.258301 1445641990 -0.629517 0.320801 -0.658936 0.258301 1445641990 -0.629517 0.320801 -0.658936 0.258301 1445641990 -0.629517 0.320801 -0.658936 0.258301 1445641990 -0.646973 0.368896 -0.631592 0.215637 1445641990 -0.646973 0.368896 -0.631592 0.215637 1445641990 -0.646973 0.368896 -0.631592 0.215637 1445641990 -0.646973 0.368896 -0.631592 0.215637 1445641990 -0.646973 0.368896 -0.631592 0.215637 1445641990 -0.646973 0.368896 -0.631592 0.215637 1445641990 -0.662354 0.408997 -0.602661 0.175842 1445641990 -0.662354 0.408997 -0.602661 0.175842 1445641991 -0.662354 0.408997 -0.602661 0.175842 1445641991 -0.662354 0.408997 -0.602661 0.175842 1445641991 -0.662354 0.408997 -0.602661 0.175842 1445641991 -0.662354 0.408997 -0.602661 0.175842 1445641991 -0.674011 0.441101 -0.575439 0.141724 1445641991 -0.674011 0.441101 -0.575439 0.141724 1445641991 -0.674011 0.441101 -0.575439 0.141724 1445641991 -0.674011 0.441101 -0.575439 0.141724 1445641991 -0.674011 0.441101 -0.575439 0.141724 1445641991 -0.674011 0.441101 -0.575439 0.141724 1445641991 -0.679077 0.466248 -0.555359 0.114258 1445641991 -0.679077 0.466248 -0.555359 0.114258 1445641991 -0.679077 0.466248 -0.555359 0.114258 1445641991 -0.679077 0.466248 -0.555359 0.114258 1445641991 -0.679077 0.466248 -0.555359 0.114258 1445641991 -0.679077 0.466248 -0.555359 0.114258 1445641991 -0.681580 0.478394 -0.544495 0.101013 1445641991 -0.681580 0.478394 -0.544495 0.101013 1445641991 -0.681580 0.478394 -0.544495 0.101013 1445641991 -0.681580 0.478394 -0.544495 0.101013 1445641991 -0.681580 0.478394 -0.544495 0.101013 1445641991 -0.681580 0.478394 -0.544495 0.101013 1445641991 -0.676331 0.480957 -0.548035 0.104797 1445641991 -0.676331 0.480957 -0.548035 0.104797 1445641991 -0.676331 0.480957 -0.548035 0.104797 1445641991 -0.676331 0.480957 -0.548035 0.104797 1445641991 -0.676331 0.480957 -0.548035 0.104797 1445641991 -0.676331 0.480957 -0.548035 0.104797 1445641991 -0.676331 0.480957 -0.548035 0.104797 1445641991 -0.667114 0.467773 -0.563721 0.135620 1445641991 -0.667114 0.467773 -0.563721 0.135620 1445641991 -0.667114 0.467773 -0.563721 0.135620 1445641991 -0.667114 0.467773 -0.563721 0.135620 1445641991 -0.667114 0.467773 -0.563721 0.135620 1445641991 -0.667114 0.467773 -0.563721 0.135620 1445641991 -0.653015 0.431946 -0.592468 0.189636 1445641991 -0.653015 0.431946 -0.592468 0.189636 1445641991 -0.653015 0.431946 -0.592468 0.189636 1445641991 -0.653015 0.431946 -0.592468 0.189636 1445641991 -0.653015 0.431946 -0.592468 0.189636 1445641991 -0.653015 0.431946 -0.592468 0.189636 1445641991 -0.631653 0.373230 -0.627563 0.260559 1445641991 -0.631653 0.373230 -0.627563 0.260559 1445641991 -0.631653 0.373230 -0.627563 0.260559 1445641991 -0.631653 0.373230 -0.627563 0.260559 1445641991 -0.631653 0.373230 -0.627563 0.260559 1445641991 -0.631653 0.373230 -0.627563 0.260559 1445641991 -0.631653 0.373230 -0.627563 0.260559 1445641991 -0.598450 0.302368 -0.662537 0.333923 1445641991 -0.598450 0.302368 -0.662537 0.333923 1445641991 -0.598450 0.302368 -0.662537 0.333923 1445641991 -0.598450 0.302368 -0.662537 0.333923 1445641991 -0.598450 0.302368 -0.662537 0.333923 1445641991 -0.598450 0.302368 -0.662537 0.333923 1445641991 -0.556396 0.226624 -0.691406 0.401367 1445641991 -0.556396 0.226624 -0.691406 0.401367 1445641991 -0.556396 0.226624 -0.691406 0.401367 1445641991 -0.556396 0.226624 -0.691406 0.401367 1445641991 -0.556396 0.226624 -0.691406 0.401367 1445641991 -0.556396 0.226624 -0.691406 0.401367 1445641991 -0.556396 0.226624 -0.691406 0.401367 1445641991 -0.513611 0.143860 -0.706665 0.464966 1445641991 -0.513611 0.143860 -0.706665 0.464966 1445641991 -0.513611 0.143860 -0.706665 0.464966 1445641991 -0.513611 0.143860 -0.706665 0.464966 1445641991 -0.513611 0.143860 -0.706665 0.464966 1445641991 -0.513611 0.143860 -0.706665 0.464966 1445641991 -0.475647 0.060364 -0.707275 0.519470 1445641991 -0.475647 0.060364 -0.707275 0.519470 1445641991 -0.475647 0.060364 -0.707275 0.519470 1445641991 -0.475647 0.060364 -0.707275 0.519470 1445641991 -0.475647 0.060364 -0.707275 0.519470 1445641991 -0.475647 0.060364 -0.707275 0.519470 1445641991 -0.475647 0.060364 -0.707275 0.519470 1445641991 -0.449707 -0.007080 -0.702942 0.550964 1445641991 -0.449707 -0.007080 -0.702942 0.550964 1445641991 -0.449707 -0.007080 -0.702942 0.550964 1445641991 -0.449707 -0.007080 -0.702942 0.550964 1445641991 -0.449707 -0.007080 -0.702942 0.550964 1445641991 -0.449707 -0.007080 -0.702942 0.550964 1445641991 -0.443359 -0.043640 -0.700500 0.557556 1445641991 -0.443359 -0.043640 -0.700500 0.557556 1445641991 -0.443359 -0.043640 -0.700500 0.557556 1445641991 -0.443359 -0.043640 -0.700500 0.557556 1445641991 -0.443359 -0.043640 -0.700500 0.557556 1445641991 -0.443359 -0.043640 -0.700500 0.557556 1445641991 -0.457092 -0.045044 -0.707458 0.537231 1445641991 -0.457092 -0.045044 -0.707458 0.537231 1445641991 -0.457092 -0.045044 -0.707458 0.537231 1445641991 -0.457092 -0.045044 -0.707458 0.537231 1445641991 -0.457092 -0.045044 -0.707458 0.537231 1445641991 -0.457092 -0.045044 -0.707458 0.537231 1445641991 -0.457092 -0.045044 -0.707458 0.537231 1445641991 -0.486450 -0.010559 -0.721741 0.492310 1445641991 -0.486450 -0.010559 -0.721741 0.492310 1445641991 -0.486450 -0.010559 -0.721741 0.492310 1445641991 -0.486450 -0.010559 -0.721741 0.492310 1445641991 -0.486450 -0.010559 -0.721741 0.492310 1445641991 -0.486450 -0.010559 -0.721741 0.492310 1445641991 -0.522095 0.052917 -0.731384 0.435547 1445641991 -0.522095 0.052917 -0.731384 0.435547 1445641991 -0.522095 0.052917 -0.731384 0.435547 1445641991 -0.522095 0.052917 -0.731384 0.435547 1445641991 -0.522095 0.052917 -0.731384 0.435547 1445641991 -0.522095 0.052917 -0.731384 0.435547 1445641991 -0.558777 0.129272 -0.723755 0.383728 1445641991 -0.558777 0.129272 -0.723755 0.383728 1445641991 -0.558777 0.129272 -0.723755 0.383728 1445641991 -0.558777 0.129272 -0.723755 0.383728 1445641991 -0.558777 0.129272 -0.723755 0.383728 1445641991 -0.558777 0.129272 -0.723755 0.383728 1445641991 -0.594299 0.209290 -0.703613 0.328552 1445641991 -0.594299 0.209290 -0.703613 0.328552 1445641991 -0.594299 0.209290 -0.703613 0.328552 1445641992 -0.594299 0.209290 -0.703613 0.328552 1445641992 -0.594299 0.209290 -0.703613 0.328552 1445641992 -0.594299 0.209290 -0.703613 0.328552 1445641992 -0.623047 0.292725 -0.674500 0.266785 1445641992 -0.623047 0.292725 -0.674500 0.266785 1445641992 -0.623047 0.292725 -0.674500 0.266785 1445641992 -0.623047 0.292725 -0.674500 0.266785 1445641992 -0.623047 0.292725 -0.674500 0.266785 1445641992 -0.643188 0.370789 -0.638306 0.203430 1445641992 -0.643188 0.370789 -0.638306 0.203430 1445641992 -0.643188 0.370789 -0.638306 0.203430 1445641992 -0.643188 0.370789 -0.638306 0.203430 1445641992 -0.643188 0.370789 -0.638306 0.203430 1445641992 -0.643188 0.370789 -0.638306 0.203430 1445641992 -0.643188 0.370789 -0.638306 0.203430 1445641992 -0.654175 0.437744 -0.600281 0.141724 1445641992 -0.654175 0.437744 -0.600281 0.141724 1445641992 -0.654175 0.437744 -0.600281 0.141724 1445641992 -0.654175 0.437744 -0.600281 0.141724 1445641992 -0.654175 0.437744 -0.600281 0.141724 1445641992 -0.654175 0.437744 -0.600281 0.141724 1445641992 -0.656250 0.492615 -0.564819 0.087891 1445641992 -0.656250 0.492615 -0.564819 0.087891 1445641992 -0.656250 0.492615 -0.564819 0.087891 1445641992 -0.656250 0.492615 -0.564819 0.087891 1445641992 -0.656250 0.492615 -0.564819 0.087891 1445641992 -0.656250 0.492615 -0.564819 0.087891 1445641992 -0.653687 0.533081 -0.534607 0.051819 1445641992 -0.653687 0.533081 -0.534607 0.051819 1445641992 -0.653687 0.533081 -0.534607 0.051819 1445641992 -0.653687 0.533081 -0.534607 0.051819 1445641992 -0.653687 0.533081 -0.534607 0.051819 1445641992 -0.653687 0.533081 -0.534607 0.051819 1445641992 -0.653687 0.533081 -0.534607 0.051819 1445641992 -0.654724 0.542908 -0.523438 0.051575 1445641992 -0.654724 0.542908 -0.523438 0.051575 1445641992 -0.654724 0.542908 -0.523438 0.051575 1445641992 -0.654724 0.542908 -0.523438 0.051575 1445641992 -0.654724 0.542908 -0.523438 0.051575 1445641992 -0.654724 0.542908 -0.523438 0.051575 1445641992 -0.660645 0.516602 -0.538086 0.084351 1445641992 -0.660645 0.516602 -0.538086 0.084351 1445641992 -0.660645 0.516602 -0.538086 0.084351 1445641992 -0.660645 0.516602 -0.538086 0.084351 1445641992 -0.660645 0.516602 -0.538086 0.084351 1445641992 -0.660645 0.516602 -0.538086 0.084351 1445641992 -0.660645 0.516602 -0.538086 0.084351 1445641992 -0.651489 0.488037 -0.567383 0.124512 1445641992 -0.651489 0.488037 -0.567383 0.124512 1445641992 -0.651489 0.488037 -0.567383 0.124512 1445641992 -0.651489 0.488037 -0.567383 0.124512 1445641992 -0.651489 0.488037 -0.567383 0.124512 1445641992 -0.651489 0.488037 -0.567383 0.124512 1445641992 -0.636292 0.447327 -0.601929 0.181030 1445641992 -0.636292 0.447327 -0.601929 0.181030 1445641992 -0.636292 0.447327 -0.601929 0.181030 1445641992 -0.636292 0.447327 -0.601929 0.181030 1445641992 -0.636292 0.447327 -0.601929 0.181030 1445641992 -0.636292 0.447327 -0.601929 0.181030 1445641992 -0.615295 0.393311 -0.635742 0.250244 1445641992 -0.615295 0.393311 -0.635742 0.250244 1445641992 -0.615295 0.393311 -0.635742 0.250244 1445641992 -0.615295 0.393311 -0.635742 0.250244 1445641992 -0.615295 0.393311 -0.635742 0.250244 1445641992 -0.615295 0.393311 -0.635742 0.250244 1445641992 -0.586060 0.326721 -0.667725 0.322449 1445641992 -0.586060 0.326721 -0.667725 0.322449 1445641992 -0.586060 0.326721 -0.667725 0.322449 1445641992 -0.586060 0.326721 -0.667725 0.322449 1445641992 -0.586060 0.326721 -0.667725 0.322449 1445641992 -0.586060 0.326721 -0.667725 0.322449 1445641992 -0.586060 0.326721 -0.667725 0.322449 1445641992 -0.552490 0.243225 -0.692993 0.394165 1445641992 -0.552490 0.243225 -0.692993 0.394165 1445641992 -0.552490 0.243225 -0.692993 0.394165 1445641992 -0.552490 0.243225 -0.692993 0.394165 1445641992 -0.552490 0.243225 -0.692993 0.394165 1445641992 -0.552490 0.243225 -0.692993 0.394165 1445641992 -0.513123 0.151123 -0.713684 0.452271 1445641992 -0.513123 0.151123 -0.713684 0.452271 1445641992 -0.513123 0.151123 -0.713684 0.452271 1445641992 -0.513123 0.151123 -0.713684 0.452271 1445641992 -0.513123 0.151123 -0.713684 0.452271 1445641992 -0.513123 0.151123 -0.713684 0.452271 1445641992 -0.473633 0.061096 -0.723755 0.498169 1445641992 -0.473633 0.061096 -0.723755 0.498169 1445641992 -0.473633 0.061096 -0.723755 0.498169 1445641992 -0.473633 0.061096 -0.723755 0.498169 1445641992 -0.473633 0.061096 -0.723755 0.498169 1445641992 -0.473633 0.061096 -0.723755 0.498169 1445641992 -0.442078 -0.016174 -0.718811 0.536377 1445641992 -0.442078 -0.016174 -0.718811 0.536377 1445641992 -0.442078 -0.016174 -0.718811 0.536377 1445641992 -0.442078 -0.016174 -0.718811 0.536377 1445641992 -0.442078 -0.016174 -0.718811 0.536377 1445641992 -0.442078 -0.016174 -0.718811 0.536377 1445641992 -0.442078 -0.016174 -0.718811 0.536377 1445641992 -0.425049 -0.069824 -0.710388 0.556641 1445641992 -0.425049 -0.069824 -0.710388 0.556641 1445641992 -0.425049 -0.069824 -0.710388 0.556641 1445641992 -0.425049 -0.069824 -0.710388 0.556641 1445641992 -0.425049 -0.069824 -0.710388 0.556641 1445641992 -0.425049 -0.069824 -0.710388 0.556641 1445641992 -0.425659 -0.090332 -0.716064 0.545898 1445641992 -0.425659 -0.090332 -0.716064 0.545898 1445641992 -0.425659 -0.090332 -0.716064 0.545898 1445641992 -0.425659 -0.090332 -0.716064 0.545898 1445641992 -0.425659 -0.090332 -0.716064 0.545898 1445641992 -0.425659 -0.090332 -0.716064 0.545898 1445641992 -0.441345 -0.076782 -0.731689 0.513855 1445641992 -0.441345 -0.076782 -0.731689 0.513855 1445641992 -0.441345 -0.076782 -0.731689 0.513855 1445641992 -0.441345 -0.076782 -0.731689 0.513855 1445641992 -0.441345 -0.076782 -0.731689 0.513855 1445641993 -0.441345 -0.076782 -0.731689 0.513855 1445641993 -0.441345 -0.076782 -0.731689 0.513855 1445641993 -0.465393 -0.041870 -0.741089 0.482178 1445641993 -0.465393 -0.041870 -0.741089 0.482178 1445641993 -0.465393 -0.041870 -0.741089 0.482178 1445641993 -0.465393 -0.041870 -0.741089 0.482178 1445641993 -0.465393 -0.041870 -0.741089 0.482178 1445641993 -0.494141 0.011902 -0.746216 0.445923 1445641993 -0.494141 0.011902 -0.746216 0.445923 1445641993 -0.494141 0.011902 -0.746216 0.445923 1445641993 -0.494141 0.011902 -0.746216 0.445923 1445641993 -0.494141 0.011902 -0.746216 0.445923 1445641993 -0.525208 0.078552 -0.744324 0.405090 1445641993 -0.525208 0.078552 -0.744324 0.405090 1445641993 -0.525208 0.078552 -0.744324 0.405090 1445641993 -0.525208 0.078552 -0.744324 0.405090 1445641993 -0.525208 0.078552 -0.744324 0.405090 1445641993 -0.525208 0.078552 -0.744324 0.405090 1445641993 -0.525208 0.078552 -0.744324 0.405090 1445641993 -0.555115 0.155212 -0.733704 0.359741 1445641993 -0.555115 0.155212 -0.733704 0.359741 1445641993 -0.555115 0.155212 -0.733704 0.359741 1445641993 -0.555115 0.155212 -0.733704 0.359741 1445641993 -0.555115 0.155212 -0.733704 0.359741 1445641993 -0.555115 0.155212 -0.733704 0.359741 1445641993 -0.581055 0.237976 -0.714417 0.308777 1445641993 -0.581055 0.237976 -0.714417 0.308777 1445641993 -0.581055 0.237976 -0.714417 0.308777 1445641993 -0.581055 0.237976 -0.714417 0.308777 1445641993 -0.581055 0.237976 -0.714417 0.308777 1445641993 -0.581055 0.237976 -0.714417 0.308777 1445641993 -0.581055 0.237976 -0.714417 0.308777 1445641993 -0.602173 0.320007 -0.685913 0.254150 1445641993 -0.602173 0.320007 -0.685913 0.254150 1445641993 -0.602173 0.320007 -0.685913 0.254150 1445641993 -0.602173 0.320007 -0.685913 0.254150 1445641993 -0.602173 0.320007 -0.685913 0.254150 1445641993 -0.617493 0.394287 -0.652283 0.194458 1445641993 -0.617493 0.394287 -0.652283 0.194458 1445641993 -0.617493 0.394287 -0.652283 0.194458 1445641993 -0.617493 0.394287 -0.652283 0.194458 1445641993 -0.623962 0.460205 -0.616516 0.137207 1445641993 -0.623962 0.460205 -0.616516 0.137207 1445641993 -0.623962 0.460205 -0.616516 0.137207 1445641993 -0.623962 0.460205 -0.616516 0.137207 1445641993 -0.623962 0.460205 -0.616516 0.137207 1445641993 -0.623962 0.460205 -0.616516 0.137207 1445641993 -0.628113 0.508972 -0.580933 0.094482 1445641993 -0.628113 0.508972 -0.580933 0.094482 1445641993 -0.628113 0.508972 -0.580933 0.094482 1445641993 -0.628113 0.508972 -0.580933 0.094482 1445641993 -0.628113 0.508972 -0.580933 0.094482 1445641993 -0.628113 0.508972 -0.580933 0.094482 1445641993 -0.627747 0.541870 -0.554932 0.065979 1445641993 -0.627747 0.541870 -0.554932 0.065979 1445641993 -0.627747 0.541870 -0.554932 0.065979 1445641993 -0.627747 0.541870 -0.554932 0.065979 1445641993 -0.627747 0.541870 -0.554932 0.065979 1445641993 -0.627747 0.541870 -0.554932 0.065979 1445641993 -0.627747 0.541870 -0.554932 0.065979 1445641993 -0.626282 0.556274 -0.543030 0.058655 1445641993 -0.626282 0.556274 -0.543030 0.058655 1445641993 -0.626282 0.556274 -0.543030 0.058655 1445641993 -0.626282 0.556274 -0.543030 0.058655 1445641993 -0.626282 0.556274 -0.543030 0.058655 1445641993 -0.626282 0.556274 -0.543030 0.058655 1445641993 -0.624023 0.551697 -0.548584 0.072449 1445641993 -0.624023 0.551697 -0.548584 0.072449 1445641993 -0.624023 0.551697 -0.548584 0.072449 1445641993 -0.624023 0.551697 -0.548584 0.072449 1445641993 -0.624023 0.551697 -0.548584 0.072449 1445641993 -0.624023 0.551697 -0.548584 0.072449 1445641993 -0.621216 0.526794 -0.569946 0.108582 1445641993 -0.621216 0.526794 -0.569946 0.108582 1445641993 -0.621216 0.526794 -0.569946 0.108582 1445641993 -0.621216 0.526794 -0.569946 0.108582 1445641993 -0.621216 0.526794 -0.569946 0.108582 1445641993 -0.621216 0.526794 -0.569946 0.108582 1445641993 -0.621216 0.526794 -0.569946 0.108582 1445641993 -0.616638 0.482117 -0.601135 0.161011 1445641993 -0.616638 0.482117 -0.601135 0.161011 1445641993 -0.616638 0.482117 -0.601135 0.161011 1445641993 -0.616638 0.482117 -0.601135 0.161011 1445641993 -0.616638 0.482117 -0.601135 0.161011 1445641993 -0.616638 0.482117 -0.601135 0.161011 1445641993 -0.603455 0.424377 -0.637268 0.222778 1445641993 -0.603455 0.424377 -0.637268 0.222778 1445641993 -0.603455 0.424377 -0.637268 0.222778 1445641993 -0.603455 0.424377 -0.637268 0.222778 1445641993 -0.603455 0.424377 -0.637268 0.222778 1445641993 -0.581482 0.353882 -0.672546 0.290344 1445641993 -0.581482 0.353882 -0.672546 0.290344 1445641993 -0.581482 0.353882 -0.672546 0.290344 1445641993 -0.581482 0.353882 -0.672546 0.290344 1445641993 -0.581482 0.353882 -0.672546 0.290344 1445641993 -0.552917 0.272949 -0.699707 0.360840 1445641993 -0.552917 0.272949 -0.699707 0.360840 1445641993 -0.552917 0.272949 -0.699707 0.360840 1445641993 -0.552917 0.272949 -0.699707 0.360840 1445641993 -0.552917 0.272949 -0.699707 0.360840 1445641993 -0.552917 0.272949 -0.699707 0.360840 1445641993 -0.552917 0.272949 -0.699707 0.360840 1445641993 -0.516846 0.186890 -0.719910 0.423950 1445641993 -0.516846 0.186890 -0.719910 0.423950 1445641993 -0.516846 0.186890 -0.719910 0.423950 1445641993 -0.516846 0.186890 -0.719910 0.423950 1445641993 -0.516846 0.186890 -0.719910 0.423950 1445641994 -0.516846 0.186890 -0.719910 0.423950 1445641994 -0.475220 0.102539 -0.734131 0.474121 1445641994 -0.475220 0.102539 -0.734131 0.474121 1445641994 -0.475220 0.102539 -0.734131 0.474121 1445641994 -0.475220 0.102539 -0.734131 0.474121 1445641994 -0.475220 0.102539 -0.734131 0.474121 1445641994 -0.475220 0.102539 -0.734131 0.474121 1445641994 -0.432983 0.025085 -0.736694 0.518860 1445641994 -0.432983 0.025085 -0.736694 0.518860 1445641994 -0.432983 0.025085 -0.736694 0.518860 1445641994 -0.432983 0.025085 -0.736694 0.518860 1445641994 -0.432983 0.025085 -0.736694 0.518860 1445641994 -0.432983 0.025085 -0.736694 0.518860 1445641994 -0.399414 -0.042480 -0.720886 0.564819 1445641994 -0.399414 -0.042480 -0.720886 0.564819 1445641994 -0.399414 -0.042480 -0.720886 0.564819 1445641994 -0.399414 -0.042480 -0.720886 0.564819 1445641994 -0.399414 -0.042480 -0.720886 0.564819 1445641994 -0.399414 -0.042480 -0.720886 0.564819 1445641994 -0.378967 -0.087585 -0.711487 0.585266 1445641994 -0.378967 -0.087585 -0.711487 0.585266 1445641994 -0.378967 -0.087585 -0.711487 0.585266 1445641994 -0.378967 -0.087585 -0.711487 0.585266 1445641994 -0.378967 -0.087585 -0.711487 0.585266 1445641994 -0.378967 -0.087585 -0.711487 0.585266 1445641994 -0.374878 -0.101074 -0.719727 0.575562 1445641994 -0.374878 -0.101074 -0.719727 0.575562 1445641994 -0.374878 -0.101074 -0.719727 0.575562 1445641994 -0.374878 -0.101074 -0.719727 0.575562 1445641994 -0.374878 -0.101074 -0.719727 0.575562 1445641994 -0.374878 -0.101074 -0.719727 0.575562 1445641994 -0.385620 -0.091248 -0.729614 0.557373 1445641994 -0.385620 -0.091248 -0.729614 0.557373 1445641994 -0.385620 -0.091248 -0.729614 0.557373 1445641994 -0.385620 -0.091248 -0.729614 0.557373 1445641994 -0.385620 -0.091248 -0.729614 0.557373 1445641994 -0.385620 -0.091248 -0.729614 0.557373 1445641994 -0.411133 -0.057617 -0.740967 0.527832 1445641994 -0.411133 -0.057617 -0.740967 0.527832 1445641994 -0.411133 -0.057617 -0.740967 0.527832 1445641994 -0.411133 -0.057617 -0.740967 0.527832 1445641994 -0.411133 -0.057617 -0.740967 0.527832 1445641994 -0.411133 -0.057617 -0.740967 0.527832 1445641994 -0.447998 0.002441 -0.751404 0.484497 1445641994 -0.447998 0.002441 -0.751404 0.484497 1445641994 -0.447998 0.002441 -0.751404 0.484497 1445641994 -0.447998 0.002441 -0.751404 0.484497 1445641994 -0.447998 0.002441 -0.751404 0.484497 1445641994 -0.447998 0.002441 -0.751404 0.484497 1445641994 -0.489807 0.083862 -0.754883 0.428040 1445641994 -0.489807 0.083862 -0.754883 0.428040 1445641994 -0.489807 0.083862 -0.754883 0.428040 1445641994 -0.489807 0.083862 -0.754883 0.428040 1445641994 -0.489807 0.083862 -0.754883 0.428040 1445641994 -0.489807 0.083862 -0.754883 0.428040 1445641994 -0.489807 0.083862 -0.754883 0.428040 1445641994 -0.530701 0.176086 -0.743286 0.367371 1445641994 -0.530701 0.176086 -0.743286 0.367371 1445641994 -0.530701 0.176086 -0.743286 0.367371 1445641994 -0.530701 0.176086 -0.743286 0.367371 1445641994 -0.530701 0.176086 -0.743286 0.367371 1445641994 -0.530701 0.176086 -0.743286 0.367371 1445641994 -0.567322 0.268005 -0.715759 0.306763 1445641994 -0.567322 0.268005 -0.715759 0.306763 1445641994 -0.567322 0.268005 -0.715759 0.306763 1445641994 -0.567322 0.268005 -0.715759 0.306763 1445641994 -0.567322 0.268005 -0.715759 0.306763 1445641994 -0.567322 0.268005 -0.715759 0.306763 1445641994 -0.595459 0.350830 -0.679810 0.245544 1445641994 -0.595459 0.350830 -0.679810 0.245544 1445641994 -0.595459 0.350830 -0.679810 0.245544 1445641994 -0.595459 0.350830 -0.679810 0.245544 1445641994 -0.595459 0.350830 -0.679810 0.245544 1445641994 -0.595459 0.350830 -0.679810 0.245544 1445641994 -0.595459 0.350830 -0.679810 0.245544 1445641994 -0.611572 0.421814 -0.643188 0.185425 1445641994 -0.611572 0.421814 -0.643188 0.185425 1445641994 -0.611572 0.421814 -0.643188 0.185425 1445641994 -0.611572 0.421814 -0.643188 0.185425 1445641994 -0.611572 0.421814 -0.643188 0.185425 1445641994 -0.611572 0.421814 -0.643188 0.185425 1445641994 -0.619629 0.475647 -0.610046 0.133057 1445641994 -0.619629 0.475647 -0.610046 0.133057 1445641994 -0.619629 0.475647 -0.610046 0.133057 1445641994 -0.619629 0.475647 -0.610046 0.133057 1445641994 -0.619629 0.475647 -0.610046 0.133057 1445641994 -0.619629 0.475647 -0.610046 0.133057 1445641994 -0.622925 0.510925 -0.583496 0.102539 1445641994 -0.622925 0.510925 -0.583496 0.102539 1445641994 -0.622925 0.510925 -0.583496 0.102539 1445641994 -0.622925 0.510925 -0.583496 0.102539 1445641994 -0.622925 0.510925 -0.583496 0.102539 1445641994 -0.622925 0.510925 -0.583496 0.102539 1445641994 -0.622925 0.510925 -0.583496 0.102539 1445641994 -0.623169 0.522827 -0.572754 0.101685 1445641994 -0.623169 0.522827 -0.572754 0.101685 1445641994 -0.623169 0.522827 -0.572754 0.101685 1445641994 -0.623169 0.522827 -0.572754 0.101685 1445641994 -0.623169 0.522827 -0.572754 0.101685 1445641994 -0.623169 0.522827 -0.572754 0.101685 1445641994 -0.622437 0.505920 -0.583435 0.127563 1445641994 -0.622437 0.505920 -0.583435 0.127563 1445641994 -0.622437 0.505920 -0.583435 0.127563 1445641994 -0.622437 0.505920 -0.583435 0.127563 1445641994 -0.622437 0.505920 -0.583435 0.127563 1445641994 -0.622437 0.505920 -0.583435 0.127563 1445641994 -0.618530 0.464783 -0.608948 0.175049 1445641994 -0.618530 0.464783 -0.608948 0.175049 1445641994 -0.618530 0.464783 -0.608948 0.175049 1445641994 -0.618530 0.464783 -0.608948 0.175049 1445641994 -0.618530 0.464783 -0.608948 0.175049 1445641994 -0.618530 0.464783 -0.608948 0.175049 1445641995 -0.618530 0.464783 -0.608948 0.175049 1445641995 -0.607422 0.405701 -0.640503 0.237183 1445641995 -0.607422 0.405701 -0.640503 0.237183 1445641995 -0.607422 0.405701 -0.640503 0.237183 1445641995 -0.607422 0.405701 -0.640503 0.237183 1445641995 -0.607422 0.405701 -0.640503 0.237183 1445641995 -0.607422 0.405701 -0.640503 0.237183 1445641995 -0.585999 0.334229 -0.673035 0.303284 1445641995 -0.585999 0.334229 -0.673035 0.303284 1445641995 -0.585999 0.334229 -0.673035 0.303284 1445641995 -0.585999 0.334229 -0.673035 0.303284 1445641995 -0.585999 0.334229 -0.673035 0.303284 1445641995 -0.585999 0.334229 -0.673035 0.303284 1445641995 -0.556580 0.253235 -0.698914 0.371033 1445641995 -0.556580 0.253235 -0.698914 0.371033 1445641995 -0.556580 0.253235 -0.698914 0.371033 1445641995 -0.556580 0.253235 -0.698914 0.371033 1445641995 -0.556580 0.253235 -0.698914 0.371033 1445641995 -0.556580 0.253235 -0.698914 0.371033 1445641995 -0.556580 0.253235 -0.698914 0.371033 1445641995 -0.521057 0.169922 -0.715820 0.432800 1445641995 -0.521057 0.169922 -0.715820 0.432800 1445641995 -0.521057 0.169922 -0.715820 0.432800 1445641995 -0.521057 0.169922 -0.715820 0.432800 1445641995 -0.521057 0.169922 -0.715820 0.432800 1445641995 -0.521057 0.169922 -0.715820 0.432800 1445641995 -0.481079 0.088379 -0.724304 0.485962 1445641995 -0.481079 0.088379 -0.724304 0.485962 1445641995 -0.481079 0.088379 -0.724304 0.485962 1445641995 -0.481079 0.088379 -0.724304 0.485962 1445641995 -0.481079 0.088379 -0.724304 0.485962 1445641995 -0.481079 0.088379 -0.724304 0.485962 1445641995 -0.442627 0.012146 -0.722168 0.531433 1445641995 -0.442627 0.012146 -0.722168 0.531433 1445641995 -0.442627 0.012146 -0.722168 0.531433 1445641995 -0.442627 0.012146 -0.722168 0.531433 1445641995 -0.442627 0.012146 -0.722168 0.531433 1445641995 -0.442627 0.012146 -0.722168 0.531433 1445641995 -0.442627 0.012146 -0.722168 0.531433 1445641995 -0.411316 -0.051697 -0.717041 0.560364 1445641995 -0.411316 -0.051697 -0.717041 0.560364 1445641995 -0.411316 -0.051697 -0.717041 0.560364 1445641995 -0.411316 -0.051697 -0.717041 0.560364 1445641995 -0.411316 -0.051697 -0.717041 0.560364 1445641995 -0.411316 -0.051697 -0.717041 0.560364 1445641995 -0.393677 -0.091003 -0.714600 0.571106 1445641995 -0.393677 -0.091003 -0.714600 0.571106 1445641995 -0.393677 -0.091003 -0.714600 0.571106 1445641995 -0.393677 -0.091003 -0.714600 0.571106 1445641995 -0.393677 -0.091003 -0.714600 0.571106 1445641995 -0.393677 -0.091003 -0.714600 0.571106 1445641995 -0.394836 -0.101379 -0.714905 0.568054 1445641995 -0.394836 -0.101379 -0.714905 0.568054 1445641995 -0.394836 -0.101379 -0.714905 0.568054 1445641995 -0.394836 -0.101379 -0.714905 0.568054 1445641995 -0.394836 -0.101379 -0.714905 0.568054 1445641995 -0.394836 -0.101379 -0.714905 0.568054 1445641995 -0.394836 -0.101379 -0.714905 0.568054 1445641995 -0.421997 -0.065735 -0.738770 0.521423 1445641995 -0.421997 -0.065735 -0.738770 0.521423 1445641995 -0.421997 -0.065735 -0.738770 0.521423 1445641995 -0.421997 -0.065735 -0.738770 0.521423 1445641995 -0.421997 -0.065735 -0.738770 0.521423 1445641995 -0.421997 -0.065735 -0.738770 0.521423 1445641995 -0.456543 0.010071 -0.763550 0.456665 1445641995 -0.456543 0.010071 -0.763550 0.456665 1445641995 -0.456543 0.010071 -0.763550 0.456665 1445641995 -0.456543 0.010071 -0.763550 0.456665 1445641995 -0.456543 0.010071 -0.763550 0.456665 1445641995 -0.456543 0.010071 -0.763550 0.456665 1445641995 -0.498535 0.101257 -0.764221 0.396545 1445641995 -0.498535 0.101257 -0.764221 0.396545 1445641995 -0.498535 0.101257 -0.764221 0.396545 1445641995 -0.498535 0.101257 -0.764221 0.396545 1445641995 -0.498535 0.101257 -0.764221 0.396545 1445641995 -0.498535 0.101257 -0.764221 0.396545 1445641995 -0.498535 0.101257 -0.764221 0.396545 1445641995 -0.540710 0.200745 -0.745361 0.334351 1445641995 -0.540710 0.200745 -0.745361 0.334351 1445641995 -0.540710 0.200745 -0.745361 0.334351 1445641995 -0.540710 0.200745 -0.745361 0.334351 1445641995 -0.540710 0.200745 -0.745361 0.334351 1445641995 -0.540710 0.200745 -0.745361 0.334351 1445641995 -0.573364 0.299377 -0.713806 0.268616 1445641995 -0.573364 0.299377 -0.713806 0.268616 1445641995 -0.573364 0.299377 -0.713806 0.268616 1445641995 -0.573364 0.299377 -0.713806 0.268616 1445641995 -0.573364 0.299377 -0.713806 0.268616 1445641995 -0.573364 0.299377 -0.713806 0.268616 1445641995 -0.598938 0.383972 -0.672546 0.203857 1445641995 -0.598938 0.383972 -0.672546 0.203857 1445641995 -0.598938 0.383972 -0.672546 0.203857 1445641995 -0.598938 0.383972 -0.672546 0.203857 1445641995 -0.598938 0.383972 -0.672546 0.203857 1445641995 -0.598938 0.383972 -0.672546 0.203857 1445641995 -0.598938 0.383972 -0.672546 0.203857 1445641995 -0.616638 0.453308 -0.628113 0.140625 1445641995 -0.616638 0.453308 -0.628113 0.140625 1445641995 -0.616638 0.453308 -0.628113 0.140625 1445641995 -0.616638 0.453308 -0.628113 0.140625 1445641995 -0.616638 0.453308 -0.628113 0.140625 1445641995 -0.622620 0.510986 -0.586914 0.082581 1445641995 -0.622620 0.510986 -0.586914 0.082581 1445641995 -0.622620 0.510986 -0.586914 0.082581 1445641995 -0.622620 0.510986 -0.586914 0.082581 1445641995 -0.622620 0.510986 -0.586914 0.082581 1445641995 -0.622620 0.510986 -0.586914 0.082581 1445641995 -0.622620 0.510986 -0.586914 0.082581 1445641995 -0.624878 0.551392 -0.550964 0.044678 1445641995 -0.624878 0.551392 -0.550964 0.044678 1445641995 -0.624878 0.551392 -0.550964 0.044678 1445641995 -0.624878 0.551392 -0.550964 0.044678 1445641995 -0.624878 0.551392 -0.550964 0.044678 1445641995 
-0.570435 0.215454 -0.708618 0.355103 1445641998 -0.570435 0.215454 -0.708618 0.355103 1445641998 -0.583008 0.237488 -0.702026 0.333008 1445641998 -0.583008 0.237488 -0.702026 0.333008 1445641998 -0.583008 0.237488 -0.702026 0.333008 1445641998 -0.583008 0.237488 -0.702026 0.333008 1445641998 -0.583008 0.237488 -0.702026 0.333008 1445641998 -0.583008 0.237488 -0.702026 0.333008 1445641998 -0.599792 0.269836 -0.689087 0.304321 1445641998 -0.599792 0.269836 -0.689087 0.304321 1445641998 -0.599792 0.269836 -0.689087 0.304321 1445641998 -0.599792 0.269836 -0.689087 0.304321 1445641998 -0.599792 0.269836 -0.689087 0.304321 1445641998 -0.599792 0.269836 -0.689087 0.304321 1445641998 -0.616882 0.311829 -0.671875 0.266235 1445641998 -0.616882 0.311829 -0.671875 0.266235 1445641998 -0.616882 0.311829 -0.671875 0.266235 1445641998 -0.616882 0.311829 -0.671875 0.266235 1445641998 -0.616882 0.311829 -0.671875 0.266235 1445641998 -0.616882 0.311829 -0.671875 0.266235 1445641998 -0.616882 0.311829 -0.671875 0.266235 1445641998 -0.631958 0.358582 -0.649414 0.224365 1445641998 -0.631958 0.358582 -0.649414 0.224365 1445641998 -0.631958 0.358582 -0.649414 0.224365 1445641998 -0.631958 0.358582 -0.649414 0.224365 1445641998 -0.631958 0.358582 -0.649414 0.224365 1445641998 -0.631958 0.358582 -0.649414 0.224365 1445641998 -0.643738 0.405579 -0.623047 0.181641 1445641998 -0.643738 0.405579 -0.623047 0.181641 1445641998 -0.643738 0.405579 -0.623047 0.181641 1445641998 -0.643738 0.405579 -0.623047 0.181641 1445641998 -0.643738 0.405579 -0.623047 0.181641 1445641999 -0.643738 0.405579 -0.623047 0.181641 1445641999 -0.643738 0.405579 -0.623047 0.181641 1445641999 -0.651550 0.446594 -0.595520 0.146545 1445641999 -0.651550 0.446594 -0.595520 0.146545 1445641999 -0.651550 0.446594 -0.595520 0.146545 1445641999 -0.651550 0.446594 -0.595520 0.146545 1445641999 -0.651550 0.446594 -0.595520 0.146545 1445641999 -0.651550 0.446594 -0.595520 0.146545 1445641999 -0.651550 0.446594 -0.595520 0.146545 1445641999 -0.656433 0.473511 -0.574036 0.124329 1445641999 -0.656433 0.473511 -0.574036 0.124329 1445641999 -0.656433 0.473511 -0.574036 0.124329 1445641999 -0.656433 0.473511 -0.574036 0.124329 1445641999 -0.656433 0.473511 -0.574036 0.124329 1445641999 -0.656433 0.473511 -0.574036 0.124329 1445641999 -0.656189 0.489075 -0.563232 0.114319 1445641999 -0.656189 0.489075 -0.563232 0.114319 1445641999 -0.656189 0.489075 -0.563232 0.114319 1445641999 -0.656189 0.489075 -0.563232 0.114319 1445641999 -0.656189 0.489075 -0.563232 0.114319 1445641999 -0.656189 0.489075 -0.563232 0.114319 1445641999 -0.656189 0.489075 -0.563232 0.114319 1445641999 -0.653442 0.490051 -0.564148 0.121033 1445641999 -0.653442 0.490051 -0.564148 0.121033 1445641999 -0.653442 0.490051 -0.564148 0.121033 1445641999 -0.653442 0.490051 -0.564148 0.121033 1445641999 -0.653442 0.490051 -0.564148 0.121033 1445641999 -0.653442 0.490051 -0.564148 0.121033 1445641999 -0.647888 0.476074 -0.576782 0.144592 1445641999 -0.647888 0.476074 -0.576782 0.144592 1445641999 -0.647888 0.476074 -0.576782 0.144592 1445641999 -0.647888 0.476074 -0.576782 0.144592 1445641999 -0.647888 0.476074 -0.576782 0.144592 1445641999 -0.647888 0.476074 -0.576782 0.144592 1445641999 -0.638184 0.448242 -0.598755 0.182617 1445641999 -0.638184 0.448242 -0.598755 0.182617 1445641999 -0.638184 0.448242 -0.598755 0.182617 1445641999 -0.638184 0.448242 -0.598755 0.182617 1445641999 -0.638184 0.448242 -0.598755 0.182617 1445641999 -0.638184 0.448242 -0.598755 0.182617 1445641999 -0.638184 0.448242 -0.598755 0.182617 1445641999 -0.624023 0.405701 -0.625854 0.233154 1445641999 -0.624023 0.405701 -0.625854 0.233154 1445641999 -0.624023 0.405701 -0.625854 0.233154 1445641999 -0.624023 0.405701 -0.625854 0.233154 1445641999 -0.624023 0.405701 -0.625854 0.233154 1445641999 -0.624023 0.405701 -0.625854 0.233154 1445641999 -0.603271 0.350220 -0.654602 0.291504 1445641999 -0.603271 0.350220 -0.654602 0.291504 1445641999 -0.603271 0.350220 -0.654602 0.291504 1445641999 -0.603271 0.350220 -0.654602 0.291504 1445641999 -0.603271 0.350220 -0.654602 0.291504 1445641999 -0.603271 0.350220 -0.654602 0.291504 1445641999 -0.603271 0.350220 -0.654602 0.291504 1445641999 -0.575867 0.284058 -0.680725 0.352600 1445641999 -0.575867 0.284058 -0.680725 0.352600 1445641999 -0.575867 0.284058 -0.680725 0.352600 1445641999 -0.575867 0.284058 -0.680725 0.352600 1445641999 -0.575867 0.284058 -0.680725 0.352600 1445641999 -0.575867 0.284058 -0.680725 0.352600 1445641999 -0.544373 0.209717 -0.700684 0.410767 1445641999 -0.544373 0.209717 -0.700684 0.410767 1445641999 -0.544373 0.209717 -0.700684 0.410767 1445641999 -0.544373 0.209717 -0.700684 0.410767 1445641999 -0.544373 0.209717 -0.700684 0.410767 1445641999 -0.544373 0.209717 -0.700684 0.410767 1445641999 -0.508423 0.134338 -0.715332 0.460205 1445641999 -0.508423 0.134338 -0.715332 0.460205 1445641999 -0.508423 0.134338 -0.715332 0.460205 1445641999 -0.508423 0.134338 -0.715332 0.460205 1445641999 -0.508423 0.134338 -0.715332 0.460205 1445641999 -0.508423 0.134338 -0.715332 0.460205 1445641999 -0.471985 0.062378 -0.721252 0.503174 1445641999 -0.471985 0.062378 -0.721252 0.503174 1445641999 -0.471985 0.062378 -0.721252 0.503174 1445641999 -0.471985 0.062378 -0.721252 0.503174 1445641999 -0.471985 0.062378 -0.721252 0.503174 1445641999 -0.440430 -0.003113 -0.718994 0.537720 1445641999 -0.440430 -0.003113 -0.718994 0.537720 1445641999 -0.440430 -0.003113 -0.718994 0.537720 1445641999 -0.440430 -0.003113 -0.718994 0.537720 1445641999 -0.440430 -0.003113 -0.718994 0.537720 1445641999 -0.420105 -0.052124 -0.714600 0.556946 1445641999 -0.420105 -0.052124 -0.714600 0.556946 1445641999 -0.420105 -0.052124 -0.714600 0.556946 1445641999 -0.420105 -0.052124 -0.714600 0.556946 1445641999 -0.420105 -0.052124 -0.714600 0.556946 1445641999 -0.418274 -0.074402 -0.713318 0.557373 1445641999 -0.418274 -0.074402 -0.713318 0.557373 1445641999 -0.418274 -0.074402 -0.713318 0.557373 1445641999 -0.418274 -0.074402 -0.713318 0.557373 1445641999 -0.418274 -0.074402 -0.713318 0.557373 1445641999 -0.418274 -0.074402 -0.713318 0.557373 1445641999 -0.432800 -0.066711 -0.721985 0.535706 1445641999 -0.432800 -0.066711 -0.721985 0.535706 1445641999 -0.432800 -0.066711 -0.721985 0.535706 1445641999 -0.432800 -0.066711 -0.721985 0.535706 1445641999 -0.432800 -0.066711 -0.721985 0.535706 1445641999 -0.432800 -0.066711 -0.721985 0.535706 1445641999 -0.432800 -0.066711 -0.721985 0.535706 1445641999 -0.459473 -0.031250 -0.732483 0.501404 1445641999 -0.459473 -0.031250 -0.732483 0.501404 1445641999 -0.459473 -0.031250 -0.732483 0.501404 1445641999 -0.459473 -0.031250 -0.732483 0.501404 1445641999 -0.459473 -0.031250 -0.732483 0.501404 1445641999 -0.459473 -0.031250 -0.732483 0.501404 1445641999 -0.494568 0.025085 -0.736389 0.461060 1445641999 -0.494568 0.025085 -0.736389 0.461060 1445641999 -0.494568 0.025085 -0.736389 0.461060 1445641999 -0.494568 0.025085 -0.736389 0.461060 1445641999 -0.494568 0.025085 -0.736389 0.461060 1445642000 -0.494568 0.025085 -0.736389 0.461060 1445642000 -0.494568 0.025085 -0.736389 0.461060 1445642000 -0.533081 0.096130 -0.731445 0.414307 1445642000 -0.533081 0.096130 -0.731445 0.414307 1445642000 -0.533081 0.096130 -0.731445 0.414307 1445642000 -0.533081 0.096130 -0.731445 0.414307 1445642000 -0.533081 0.096130 -0.731445 0.414307 1445642000 -0.533081 0.096130 -0.731445 0.414307 1445642000 -0.570435 0.177368 -0.716125 0.361084 1445642000 -0.570435 0.177368 -0.716125 0.361084 1445642000 -0.570435 0.177368 -0.716125 0.361084 1445642000 -0.570435 0.177368 -0.716125 0.361084 1445642000 -0.570435 0.177368 -0.716125 0.361084 1445642000 -0.570435 0.177368 -0.716125 0.361084 1445642000 -0.604248 0.262451 -0.689453 0.301208 1445642000 -0.604248 0.262451 -0.689453 0.301208 1445642000 -0.604248 0.262451 -0.689453 0.301208 1445642000 -0.604248 0.262451 -0.689453 0.301208 1445642000 -0.604248 0.262451 -0.689453 0.301208 1445642000 -0.604248 0.262451 -0.689453 0.301208 1445642000 -0.630615 0.345642 -0.654419 0.233643 1445642000 -0.630615 0.345642 -0.654419 0.233643 1445642000 -0.630615 0.345642 -0.654419 0.233643 1445642000 -0.630615 0.345642 -0.654419 0.233643 1445642000 -0.630615 0.345642 -0.654419 0.233643 1445642000 -0.630615 0.345642 -0.654419 0.233643 1445642000 -0.630615 0.345642 -0.654419 0.233643 1445642000 -0.648743 0.421936 -0.612061 0.162781 1445642000 -0.648743 0.421936 -0.612061 0.162781 1445642000 -0.648743 0.421936 -0.612061 0.162781 1445642000 -0.648743 0.421936 -0.612061 0.162781 1445642000 -0.648743 0.421936 -0.612061 0.162781 1445642000 -0.648743 0.421936 -0.612061 0.162781 1445642000 -0.661682 0.485840 -0.563171 0.094910 1445642000 -0.661682 0.485840 -0.563171 0.094910 1445642000 -0.661682 0.485840 -0.563171 0.094910 1445642000 -0.661682 0.485840 -0.563171 0.094910 1445642000 -0.661682 0.485840 -0.563171 0.094910 1445642000 -0.661682 0.485840 -0.563171 0.094910 1445642000 -0.669617 0.536255 -0.512756 0.034302 1445642000 -0.669617 0.536255 -0.512756 0.034302 1445642000 -0.669617 0.536255 -0.512756 0.034302 1445642000 -0.669617 0.536255 -0.512756 0.034302 1445642000 -0.669617 0.536255 -0.512756 0.034302 1445642000 -0.669617 0.536255 -0.512756 0.034302 1445642000 -0.669617 0.536255 -0.512756 0.034302 1445642000 -0.671265 0.574219 -0.468445 -0.017212 1445642000 -0.671265 0.574219 -0.468445 -0.017212 1445642000 -0.671265 0.574219 -0.468445 -0.017212 1445642000 -0.671265 0.574219 -0.468445 -0.017212 1445642000 -0.671265 0.574219 -0.468445 -0.017212 1445642000 -0.671265 0.574219 -0.468445 -0.017212 1445642000 -0.667297 0.601624 -0.435852 -0.053284 1445642000 -0.667297 0.601624 -0.435852 -0.053284 1445642000 -0.667297 0.601624 -0.435852 -0.053284 1445642000 -0.667297 0.601624 -0.435852 -0.053284 1445642000 -0.667297 0.601624 -0.435852 -0.053284 1445642000 -0.667297 0.601624 -0.435852 -0.053284 1445642000 -0.666382 0.611450 -0.421875 -0.063843 1445642000 -0.666382 0.611450 -0.421875 -0.063843 1445642000 -0.666382 0.611450 -0.421875 -0.063843 1445642000 -0.666382 0.611450 -0.421875 -0.063843 1445642000 -0.666382 0.611450 -0.421875 -0.063843 1445642000 -0.666382 0.611450 -0.421875 -0.063843 1445642000 -0.666382 0.611450 -0.421875 -0.063843 1445642000 -0.667236 0.607239 -0.428528 -0.049744 1445642000 -0.667236 0.607239 -0.428528 -0.049744 1445642000 -0.667236 0.607239 -0.428528 -0.049744 1445642000 -0.667236 0.607239 -0.428528 -0.049744 1445642000 -0.667236 0.607239 -0.428528 -0.049744 1445642000 -0.670898 0.586975 -0.453064 -0.011902 1445642000 -0.670898 0.586975 -0.453064 -0.011902 1445642000 -0.670898 0.586975 -0.453064 -0.011902 1445642000 -0.670898 0.586975 -0.453064 -0.011902 1445642000 -0.670898 0.586975 -0.453064 -0.011902 1445642000 -0.670898 0.586975 -0.453064 -0.011902 1445642000 -0.670593 0.554626 -0.490845 0.042297 1445642000 -0.670593 0.554626 -0.490845 0.042297 1445642000 -0.670593 0.554626 -0.490845 0.042297 1445642000 -0.670593 0.554626 -0.490845 0.042297 1445642000 -0.670593 0.554626 -0.490845 0.042297 1445642000 -0.670593 0.554626 -0.490845 0.042297 1445642000 -0.664795 0.507690 -0.536865 0.110291 1445642000 -0.664795 0.507690 -0.536865 0.110291 1445642000 -0.664795 0.507690 -0.536865 0.110291 1445642000 -0.664795 0.507690 -0.536865 0.110291 1445642000 -0.664795 0.507690 -0.536865 0.110291 1445642000 -0.664795 0.507690 -0.536865 0.110291 1445642000 -0.649902 0.446838 -0.585693 0.186951 1445642000 -0.649902 0.446838 -0.585693 0.186951 1445642000 -0.649902 0.446838 -0.585693 0.186951 1445642000 -0.649902 0.446838 -0.585693 0.186951 1445642000 -0.649902 0.446838 -0.585693 0.186951 1445642000 -0.649902 0.446838 -0.585693 0.186951 1445642000 -0.624084 0.373840 -0.631592 0.268188 1445642000 -0.624084 0.373840 -0.631592 0.268188 1445642000 -0.624084 0.373840 -0.631592 0.268188 1445642000 -0.624084 0.373840 -0.631592 0.268188 1445642000 -0.624084 0.373840 -0.631592 0.268188 1445642000 -0.587463 0.290466 -0.670166 0.348511 1445642000 -0.587463 0.290466 -0.670166 0.348511 1445642000 -0.587463 0.290466 -0.670166 0.348511 1445642000 -0.587463 0.290466 -0.670166 0.348511 1445642000 -0.587463 0.290466 -0.670166 0.348511 1445642000 -0.587463 0.290466 -0.670166 0.348511 1445642000 -0.541260 0.198303 -0.697632 0.425476 1445642000 -0.541260 0.198303 -0.697632 0.425476 1445642000 -0.541260 0.198303 -0.697632 0.425476 1445642000 -0.541260 0.198303 -0.697632 0.425476 1445642000 -0.541260 0.198303 -0.697632 0.425476 1445642000 -0.541260 0.198303 -0.697632 0.425476 1445642001 -0.488953 0.100464 -0.713135 0.492249 1445642001 -0.488953 0.100464 -0.713135 0.492249 1445642001 -0.488953 0.100464 -0.713135 0.492249 1445642001 -0.488953 0.100464 -0.713135 0.492249 1445642001 -0.488953 0.100464 -0.713135 0.492249 1445642001 -0.488953 0.100464 -0.713135 0.492249 1445642001 -0.488953 0.100464 -0.713135 0.492249 1445642001 -0.436218 0.002380 -0.717224 0.543457 1445642001 -0.436218 0.002380 -0.717224 0.543457 1445642001 -0.436218 0.002380 -0.717224 0.543457 1445642001 -0.436218 0.002380 -0.717224 0.543457 1445642001 -0.436218 0.002380 -0.717224 0.543457 1445642001 -0.436218 0.002380 -0.717224 0.543457 1445642001 -0.387512 -0.085022 -0.710632 0.581055 1445642001 -0.387512 -0.085022 -0.710632 0.581055 1445642001 -0.387512 -0.085022 -0.710632 0.581055 1445642001 -0.387512 -0.085022 -0.710632 0.581055 1445642001 -0.387512 -0.085022 -0.710632 0.581055 1445642001 -0.387512 -0.085022 -0.710632 0.581055 1445642001 -0.387512 -0.085022 -0.710632 0.581055 1445642001 -0.346802 -0.158081 -0.695740 0.608887 1445642001 -0.346802 -0.158081 -0.695740 0.608887 1445642001 -0.346802 -0.158081 -0.695740 0.608887 1445642001 -0.346802 -0.158081 -0.695740 0.608887 1445642001 -0.346802 -0.158081 -0.695740 0.608887 1445642001 -0.346802 -0.158081 -0.695740 0.608887 1445642001 -0.318481 -0.210083 -0.680786 0.625305 1445642001 -0.318481 -0.210083 -0.680786 0.625305 1445642001 -0.318481 -0.210083 -0.680786 0.625305 1445642001 -0.318481 -0.210083 -0.680786 0.625305 1445642001 -0.318481 -0.210083 -0.680786 0.625305 1445642001 -0.318481 -0.210083 -0.680786 0.625305 1445642001 -0.305664 -0.238098 -0.672974 0.630127 1445642001 -0.305664 -0.238098 -0.672974 0.630127 1445642001 -0.305664 -0.238098 -0.672974 0.630127 1445642001 -0.305664 -0.238098 -0.672974 0.630127 1445642001 -0.305664 -0.238098 -0.672974 0.630127 1445642001 -0.305664 -0.238098 -0.672974 0.630127 1445642001 -0.312073 -0.242920 -0.671753 0.626404 1445642001 -0.312073 -0.242920 -0.671753 0.626404 1445642001 -0.312073 -0.242920 -0.671753 0.626404 1445642001 -0.312073 -0.242920 -0.671753 0.626404 1445642001 -0.312073 -0.242920 -0.671753 0.626404 1445642001 -0.312073 -0.242920 -0.671753 0.626404 1445642001 -0.312073 -0.242920 -0.671753 0.626404 1445642001 -0.337036 -0.222229 -0.681458 0.610474 1445642001 -0.337036 -0.222229 -0.681458 0.610474 1445642001 -0.337036 -0.222229 -0.681458 0.610474 1445642001 -0.337036 -0.222229 -0.681458 0.610474 1445642001 -0.337036 -0.222229 -0.681458 0.610474 1445642001 -0.337036 -0.222229 -0.681458 0.610474 1445642001 -0.376587 -0.175293 -0.702942 0.577332 1445642001 -0.376587 -0.175293 -0.702942 0.577332 1445642001 -0.376587 -0.175293 -0.702942 0.577332 1445642001 -0.376587 -0.175293 -0.702942 0.577332 1445642001 -0.376587 -0.175293 -0.702942 0.577332 1445642001 -0.376587 -0.175293 -0.702942 0.577332 1445642001 -0.422852 -0.106445 -0.728577 0.528259 1445642001 -0.422852 -0.106445 -0.728577 0.528259 1445642001 -0.422852 -0.106445 -0.728577 0.528259 1445642001 -0.422852 -0.106445 -0.728577 0.528259 1445642001 -0.422852 -0.106445 -0.728577 0.528259 1445642001 -0.422852 -0.106445 -0.728577 0.528259 1445642001 -0.422852 -0.106445 -0.728577 0.528259 1445642001 -0.467590 -0.021912 -0.745972 0.473755 1445642001 -0.467590 -0.021912 -0.745972 0.473755 1445642001 -0.467590 -0.021912 -0.745972 0.473755 1445642001 -0.467590 -0.021912 -0.745972 0.473755 1445642001 -0.467590 -0.021912 -0.745972 0.473755 1445642001 -0.467590 -0.021912 -0.745972 0.473755 1445642001 -0.511047 0.069824 -0.746216 0.420959 1445642001 -0.511047 0.069824 -0.746216 0.420959 1445642001 -0.511047 0.069824 -0.746216 0.420959 1445642001 -0.511047 0.069824 -0.746216 0.420959 1445642001 -0.511047 0.069824 -0.746216 0.420959 1445642001 -0.511047 0.069824 -0.746216 0.420959 1445642001 -0.553223 0.164673 -0.731689 0.362549 1445642001 -0.553223 0.164673 -0.731689 0.362549 1445642001 -0.553223 0.164673 -0.731689 0.362549 1445642001 -0.553223 0.164673 -0.731689 0.362549 1445642001 -0.553223 0.164673 -0.731689 0.362549 1445642001 -0.553223 0.164673 -0.731689 0.362549 1445642001 -0.589722 0.261108 -0.704224 0.296875 1445642001 -0.589722 0.261108 -0.704224 0.296875 1445642001 -0.589722 0.261108 -0.704224 0.296875 1445642001 -0.589722 0.261108 -0.704224 0.296875 1445642001 -0.589722 0.261108 -0.704224 0.296875 1445642001 -0.589722 0.261108 -0.704224 0.296875 1445642001 -0.589722 0.261108 -0.704224 0.296875 1445642001 -0.619019 0.350403 -0.664673 0.228699 1445642001 -0.619019 0.350403 -0.664673 0.228699 1445642001 -0.619019 0.350403 -0.664673 0.228699 1445642001 -0.619019 0.350403 -0.664673 0.228699 1445642001 -0.619019 0.350403 -0.664673 0.228699 1445642001 -0.619019 0.350403 -0.664673 0.228699 1445642001 -0.639404 0.428101 -0.618286 0.160339 1445642001 -0.639404 0.428101 -0.618286 0.160339 1445642001 -0.639404 0.428101 -0.618286 0.160339 1445642001 -0.639404 0.428101 -0.618286 0.160339 1445642001 -0.639404 0.428101 -0.618286 0.160339 1445642001 -0.639404 0.428101 -0.618286 0.160339 1445642001 -0.654907 0.489624 -0.567627 0.096130 1445642001 -0.654907 0.489624 -0.567627 0.096130 1445642001 -0.654907 0.489624 -0.567627 0.096130 1445642001 -0.654907 0.489624 -0.567627 0.096130 1445642001 -0.654907 0.489624 -0.567627 0.096130 1445642001 -0.654907 0.489624 -0.567627 0.096130 1445642001 -0.668396 0.530579 -0.519775 0.039490 1445642001 -0.668396 0.530579 -0.519775 0.039490 1445642001 -0.668396 0.530579 -0.519775 0.039490 1445642001 -0.668396 0.530579 -0.519775 0.039490 1445642001 -0.668396 0.530579 -0.519775 0.039490 1445642001 -0.668396 0.530579 -0.519775 0.039490 1445642001 -0.676514 0.557007 -0.481628 -0.014221 1445642002 -0.676514 0.557007 -0.481628 -0.014221 1445642002 -0.676514 0.557007 -0.481628 -0.014221 1445642002 -0.676514 0.557007 -0.481628 -0.014221 1445642002 -0.676514 0.557007 -0.481628 -0.014221 1445642002 -0.676514 0.557007 -0.481628 -0.014221 1445642002 -0.676514 0.557007 -0.481628 -0.014221 1445642002 -0.677002 0.577087 -0.453613 -0.054077 1445642002 -0.677002 0.577087 -0.453613 -0.054077 1445642002 -0.677002 0.577087 -0.453613 -0.054077 1445642002 -0.677002 0.577087 -0.453613 -0.054077 1445642002 -0.677002 0.577087 -0.453613 -0.054077 1445642002 -0.677002 0.577087 -0.453613 -0.054077 1445642002 -0.678589 0.582458 -0.443481 -0.060059 1445642002 -0.678589 0.582458 -0.443481 -0.060059 1445642002 -0.678589 0.582458 -0.443481 -0.060059 1445642002 -0.678589 0.582458 -0.443481 -0.060059 1445642002 -0.678589 0.582458 -0.443481 -0.060059 1445642002 -0.678589 0.582458 -0.443481 -0.060059 1445642002 -0.678589 0.582458 -0.443481 -0.060059 1445642002 -0.685425 0.563843 -0.459595 -0.032166 1445642002 -0.685425 0.563843 -0.459595 -0.032166 1445642002 -0.685425 0.563843 -0.459595 -0.032166 1445642002 -0.685425 0.563843 -0.459595 -0.032166 1445642002 -0.685425 0.563843 -0.459595 -0.032166 1445642002 -0.685425 0.563843 -0.459595 -0.032166 1445642002 -0.689087 0.530701 -0.493164 0.018433 1445642002 -0.689087 0.530701 -0.493164 0.018433 1445642002 -0.689087 0.530701 -0.493164 0.018433 1445642002 -0.689087 0.530701 -0.493164 0.018433 1445642002 -0.689087 0.530701 -0.493164 0.018433 1445642002 -0.689087 0.530701 -0.493164 0.018433 1445642002 -0.689087 0.530701 -0.493164 0.018433 1445642002 -0.684082 0.489868 -0.534241 0.081726 1445642002 -0.684082 0.489868 -0.534241 0.081726 1445642002 -0.684082 0.489868 -0.534241 0.081726 1445642002 -0.684082 0.489868 -0.534241 0.081726 1445642002 -0.684082 0.489868 -0.534241 0.081726 1445642002 -0.684082 0.489868 -0.534241 0.081726 1445642002 -0.670898 0.436646 -0.578369 0.157532 1445642002 -0.670898 0.436646 -0.578369 0.157532 1445642002 -0.670898 0.436646 -0.578369 0.157532 1445642002 -0.670898 0.436646 -0.578369 0.157532 1445642002 -0.670898 0.436646 -0.578369 0.157532 1445642002 -0.670898 0.436646 -0.578369 0.157532 1445642002 -0.648499 0.368225 -0.620850 0.241760 1445642002 -0.648499 0.368225 -0.620850 0.241760 1445642002 -0.648499 0.368225 -0.620850 0.241760 1445642002 -0.648499 0.368225 -0.620850 0.241760 1445642002 -0.648499 0.368225 -0.620850 0.241760 1445642002 -0.648499 0.368225 -0.620850 0.241760 1445642002 -0.614624 0.289368 -0.659180 0.322510 1445642002 -0.614624 0.289368 -0.659180 0.322510 1445642002 -0.614624 0.289368 -0.659180 0.322510 1445642002 -0.614624 0.289368 -0.659180 0.322510 1445642002 -0.614624 0.289368 -0.659180 0.322510 1445642002 -0.614624 0.289368 -0.659180 0.322510 1445642002 -0.614624 0.289368 -0.659180 0.322510 1445642002 -0.572144 0.203125 -0.688171 0.397278 1445642002 -0.572144 0.203125 -0.688171 0.397278 1445642002 -0.572144 0.203125 -0.688171 0.397278 1445642002 -0.572144 0.203125 -0.688171 0.397278 1445642002 -0.572144 0.203125 -0.688171 0.397278 1445642002 -0.572144 0.203125 -0.688171 0.397278 1445642002 -0.522217 0.116943 -0.707886 0.461060 1445642002 -0.522217 0.116943 -0.707886 0.461060 1445642002 -0.522217 0.116943 -0.707886 0.461060 1445642002 -0.522217 0.116943 -0.707886 0.461060 1445642002 -0.522217 0.116943 -0.707886 0.461060 1445642002 -0.522217 0.116943 -0.707886 0.461060 1445642002 -0.522217 0.116943 -0.707886 0.461060 1445642002 -0.469055 0.035217 -0.715881 0.516052 1445642002 -0.469055 0.035217 -0.715881 0.516052 1445642002 -0.469055 0.035217 -0.715881 0.516052 1445642002 -0.469055 0.035217 -0.715881 0.516052 1445642002 -0.469055 0.035217 -0.715881 0.516052 1445642002 -0.469055 0.035217 -0.715881 0.516052 1445642002 -0.420532 -0.038269 -0.712708 0.560181 1445642002 -0.420532 -0.038269 -0.712708 0.560181 1445642002 -0.420532 -0.038269 -0.712708 0.560181 1445642002 -0.420532 -0.038269 -0.712708 0.560181 1445642002 -0.420532 -0.038269 -0.712708 0.560181 1445642002 -0.420532 -0.038269 -0.712708 0.560181 1445642002 -0.420532 -0.038269 -0.712708 0.560181 1445642002 -0.385315 -0.103210 -0.701294 0.590820 1445642002 -0.385315 -0.103210 -0.701294 0.590820 1445642002 -0.385315 -0.103210 -0.701294 0.590820 1445642002 -0.385315 -0.103210 -0.701294 0.590820 1445642002 -0.385315 -0.103210 -0.701294 0.590820 1445642002 -0.385315 -0.103210 -0.701294 0.590820 1445642002 -0.373108 -0.145691 -0.684326 0.609314 1445642002 -0.373108 -0.145691 -0.684326 0.609314 1445642002 -0.373108 -0.145691 -0.684326 0.609314 1445642002 -0.373108 -0.145691 -0.684326 0.609314 1445642002 -0.373108 -0.145691 -0.684326 0.609314 1445642002 -0.373108 -0.145691 -0.684326 0.609314 1445642002 -0.387085 -0.151367 -0.680847 0.603088 1445642002 -0.387085 -0.151367 -0.680847 0.603088 1445642002 -0.387085 -0.151367 -0.680847 0.603088 1445642002 -0.387085 -0.151367 -0.680847 0.603088 1445642002 -0.387085 -0.151367 -0.680847 0.603088 1445642002 -0.387085 -0.151367 -0.680847 0.603088 1445642002 -0.387085 -0.151367 -0.680847 0.603088 1445642002 -0.427124 -0.115784 -0.700623 0.559814 1445642002 -0.427124 -0.115784 -0.700623 0.559814 1445642002 -0.427124 -0.115784 -0.700623 0.559814 1445642002 -0.427124 -0.115784 -0.700623 0.559814 1445642002 -0.427124 -0.115784 -0.700623 0.559814 1445642002 -0.427124 -0.115784 -0.700623 0.559814 1445642002 -0.471924 -0.033081 -0.744202 0.471619 1445642002 -0.471924 -0.033081 -0.744202 0.471619 1445642002 -0.471924 -0.033081 -0.744202 0.471619 1445642002 -0.471924 -0.033081 -0.744202 0.471619 1445642002 -0.471924 -0.033081 -0.744202 0.471619 1445642002 -0.471924 -0.033081 -0.744202 0.471619 1445642002 -0.471924 -0.033081 -0.744202 0.471619 1445642002 -0.511475 0.064819 -0.751221 0.412170 1445642003 -0.511475 0.064819 -0.751221 0.412170 1445642003 -0.511475 0.064819 -0.751221 0.412170 1445642003 -0.511475 0.064819 -0.751221 0.412170 1445642003 -0.511475 0.064819 -0.751221 0.412170 1445642003 -0.511475 0.064819 -0.751221 0.412170 1445642003 -0.547119 0.164246 -0.737610 0.360046 1445642003 -0.547119 0.164246 -0.737610 0.360046 1445642003 -0.547119 0.164246 -0.737610 0.360046 1445642003 -0.547119 0.164246 -0.737610 0.360046 1445642003 -0.547119 0.164246 -0.737610 0.360046 1445642003 -0.547119 0.164246 -0.737610 0.360046 1445642003 -0.572754 0.267395 -0.714478 0.299988 1445642003 -0.572754 0.267395 -0.714478 0.299988 1445642003 -0.572754 0.267395 -0.714478 0.299988 1445642003 -0.572754 0.267395 -0.714478 0.299988 1445642003 -0.572754 0.267395 -0.714478 0.299988 1445642003 -0.572754 0.267395 -0.714478 0.299988 1445642003 -0.588745 0.363220 -0.682190 0.237000 1445642003 -0.588745 0.363220 -0.682190 0.237000 1445642003 -0.588745 0.363220 -0.682190 0.237000 1445642003 -0.588745 0.363220 -0.682190 0.237000 1445642003 -0.588745 0.363220 -0.682190 0.237000 1445642003 -0.588745 0.363220 -0.682190 0.237000 1445642003 -0.588745 0.363220 -0.682190 0.237000 1445642003 -0.605408 0.435852 -0.640808 0.181396 1445642003 -0.605408 0.435852 -0.640808 0.181396 1445642003 -0.605408 0.435852 -0.640808 0.181396 1445642003 -0.605408 0.435852 -0.640808 0.181396 1445642003 -0.605408 0.435852 -0.640808 0.181396 1445642003 -0.605408 0.435852 -0.640808 0.181396 1445642003 -0.619568 0.491638 -0.599182 0.124512 1445642003 -0.619568 0.491638 -0.599182 0.124512 1445642003 -0.619568 0.491638 -0.599182 0.124512 1445642003 -0.619568 0.491638 -0.599182 0.124512 1445642003 -0.619568 0.491638 -0.599182 0.124512 1445642003 -0.619568 0.491638 -0.599182 0.124512 1445642003 -0.627869 0.533630 -0.562073 0.071472 1445642003 -0.627869 0.533630 -0.562073 0.071472 1445642003 -0.627869 0.533630 -0.562073 0.071472 1445642003 -0.627869 0.533630 -0.562073 0.071472 1445642003 -0.627869 0.533630 -0.562073 0.071472 1445642003 -0.627869 0.533630 -0.562073 0.071472 1445642003 -0.627869 0.533630 -0.562073 0.071472 1445642003 -0.631836 0.567017 -0.528076 0.021851 1445642003 -0.631836 0.567017 -0.528076 0.021851 1445642003 -0.631836 0.567017 -0.528076 0.021851 1445642003 -0.631836 0.567017 -0.528076 0.021851 1445642003 -0.631836 0.567017 -0.528076 0.021851 1445642003 -0.631836 0.567017 -0.528076 0.021851 1445642003 -0.626465 0.599426 -0.498108 -0.015137 1445642003 -0.626465 0.599426 -0.498108 -0.015137 1445642003 -0.626465 0.599426 -0.498108 -0.015137 1445642003 -0.626465 0.599426 -0.498108 -0.015137 1445642003 -0.626465 0.599426 -0.498108 -0.015137 1445642003 -0.626465 0.599426 -0.498108 -0.015137 1445642003 -0.620239 0.614197 -0.487488 -0.020447 1445642003 -0.620239 0.614197 -0.487488 -0.020447 1445642003 -0.620239 0.614197 -0.487488 -0.020447 1445642003 -0.620239 0.614197 -0.487488 -0.020447 1445642003 -0.620239 0.614197 -0.487488 -0.020447 1445642003 -0.620239 0.614197 -0.487488 -0.020447 1445642003 -0.620239 0.614197 -0.487488 -0.020447 1445642003 -0.620850 0.599731 -0.504883 0.005188 1445642003 -0.620850 0.599731 -0.504883 0.005188 1445642003 -0.620850 0.599731 -0.504883 0.005188 1445642003 -0.620850 0.599731 -0.504883 0.005188 1445642003 -0.620850 0.599731 -0.504883 0.005188 1445642003 -0.620850 0.599731 -0.504883 0.005188 1445642003 -0.620850 0.599731 -0.504883 0.005188 1445642003 -0.624207 0.562927 -0.539246 0.052612 1445642003 -0.624207 0.562927 -0.539246 0.052612 1445642003 -0.624207 0.562927 -0.539246 0.052612 1445642003 -0.624207 0.562927 -0.539246 0.052612 1445642003 -0.624207 0.562927 -0.539246 0.052612 1445642003 -0.624207 0.562927 -0.539246 0.052612 1445642003 -0.624207 0.512329 -0.578552 0.115051 1445642003 -0.624207 0.512329 -0.578552 0.115051 1445642003 -0.624207 0.512329 -0.578552 0.115051 1445642003 -0.624207 0.512329 -0.578552 0.115051 1445642003 -0.624207 0.512329 -0.578552 0.115051 1445642003 -0.615112 0.453308 -0.618774 0.182495 1445642003 -0.615112 0.453308 -0.618774 0.182495 1445642003 -0.615112 0.453308 -0.618774 0.182495 1445642003 -0.615112 0.453308 -0.618774 0.182495 1445642003 -0.615112 0.453308 -0.618774 0.182495 1445642003 -0.615112 0.453308 -0.618774 0.182495 1445642003 -0.615112 0.453308 -0.618774 0.182495 1445642003 -0.598328 0.385132 -0.655273 0.253662 1445642003 -0.598328 0.385132 -0.655273 0.253662 1445642003 -0.598328 0.385132 -0.655273 0.253662 1445642003 -0.598328 0.385132 -0.655273 0.253662 1445642003 -0.598328 0.385132 -0.655273 0.253662 1445642003 -0.598328 0.385132 -0.655273 0.253662 1445642003 -0.572021 0.308228 -0.687195 0.325012 1445642003 
-0.580261 0.232727 -0.712219 0.319336 1445642006 -0.580261 0.232727 -0.712219 0.319336 1445642006 -0.597961 0.261536 -0.700134 0.289734 1445642006 -0.597961 0.261536 -0.700134 0.289734 1445642006 -0.597961 0.261536 -0.700134 0.289734 1445642006 -0.597961 0.261536 -0.700134 0.289734 1445642006 -0.597961 0.261536 -0.700134 0.289734 1445642006 -0.597961 0.261536 -0.700134 0.289734 1445642006 -0.615295 0.294739 -0.684753 0.256287 1445642006 -0.615295 0.294739 -0.684753 0.256287 1445642006 -0.615295 0.294739 -0.684753 0.256287 1445642006 -0.615295 0.294739 -0.684753 0.256287 1445642006 -0.615295 0.294739 -0.684753 0.256287 1445642006 -0.615295 0.294739 -0.684753 0.256287 1445642006 -0.615295 0.294739 -0.684753 0.256287 1445642006 -0.629761 0.331299 -0.667542 0.219360 1445642006 -0.629761 0.331299 -0.667542 0.219360 1445642006 -0.629761 0.331299 -0.667542 0.219360 1445642006 -0.629761 0.331299 -0.667542 0.219360 1445642006 -0.629761 0.331299 -0.667542 0.219360 1445642006 -0.641846 0.370056 -0.647034 0.180420 1445642006 -0.641846 0.370056 -0.647034 0.180420 1445642006 -0.641846 0.370056 -0.647034 0.180420 1445642006 -0.641846 0.370056 -0.647034 0.180420 1445642006 -0.641846 0.370056 -0.647034 0.180420 1445642006 -0.641846 0.370056 -0.647034 0.180420 1445642006 -0.641846 0.370056 -0.647034 0.180420 1445642006 -0.651794 0.411560 -0.621277 0.140869 1445642006 -0.651794 0.411560 -0.621277 0.140869 1445642006 -0.651794 0.411560 -0.621277 0.140869 1445642006 -0.651794 0.411560 -0.621277 0.140869 1445642006 -0.651794 0.411560 -0.621277 0.140869 1445642006 -0.651794 0.411560 -0.621277 0.140869 1445642006 -0.658325 0.454346 -0.591431 0.101807 1445642006 -0.658325 0.454346 -0.591431 0.101807 1445642006 -0.658325 0.454346 -0.591431 0.101807 1445642006 -0.658325 0.454346 -0.591431 0.101807 1445642006 -0.658325 0.454346 -0.591431 0.101807 1445642006 -0.658325 0.454346 -0.591431 0.101807 1445642006 -0.658325 0.454346 -0.591431 0.101807 1445642006 -0.664429 0.492432 -0.558228 0.067383 1445642006 -0.664429 0.492432 -0.558228 0.067383 1445642006 -0.664429 0.492432 -0.558228 0.067383 1445642006 -0.664429 0.492432 -0.558228 0.067383 1445642006 -0.664429 0.492432 -0.558228 0.067383 1445642006 -0.664429 0.492432 -0.558228 0.067383 1445642006 -0.666504 0.525513 -0.527649 0.034729 1445642006 -0.666504 0.525513 -0.527649 0.034729 1445642006 -0.666504 0.525513 -0.527649 0.034729 1445642006 -0.666504 0.525513 -0.527649 0.034729 1445642006 -0.666504 0.525513 -0.527649 0.034729 1445642006 -0.666504 0.525513 -0.527649 0.034729 1445642006 -0.666504 0.525513 -0.527649 0.034729 1445642006 -0.666138 0.547852 -0.505981 0.011597 1445642006 -0.666138 0.547852 -0.505981 0.011597 1445642006 -0.666138 0.547852 -0.505981 0.011597 1445642006 -0.666138 0.547852 -0.505981 0.011597 1445642006 -0.666138 0.547852 -0.505981 0.011597 1445642006 -0.666138 0.547852 -0.505981 0.011597 1445642006 -0.662659 0.560974 -0.496216 0.002319 1445642006 -0.662659 0.560974 -0.496216 0.002319 1445642006 -0.662659 0.560974 -0.496216 0.002319 1445642006 -0.662659 0.560974 -0.496216 0.002319 1445642006 -0.662659 0.560974 -0.496216 0.002319 1445642006 -0.662659 0.560974 -0.496216 0.002319 1445642006 -0.662659 0.560974 -0.496216 0.002319 1445642006 -0.658936 0.560791 -0.501160 0.012207 1445642006 -0.658936 0.560791 -0.501160 0.012207 1445642006 -0.658936 0.560791 -0.501160 0.012207 1445642006 -0.658936 0.560791 -0.501160 0.012207 1445642006 -0.658936 0.560791 -0.501160 0.012207 1445642006 -0.658936 0.560791 -0.501160 0.012207 1445642006 -0.656799 0.544983 -0.519653 0.040344 1445642006 -0.656799 0.544983 -0.519653 0.040344 1445642006 -0.656799 0.544983 -0.519653 0.040344 1445642006 -0.656799 0.544983 -0.519653 0.040344 1445642006 -0.656799 0.544983 -0.519653 0.040344 1445642006 -0.656799 0.544983 -0.519653 0.040344 1445642006 -0.656799 0.544983 -0.519653 0.040344 1445642006 -0.648193 0.520325 -0.550171 0.080200 1445642006 -0.648193 0.520325 -0.550171 0.080200 1445642006 -0.648193 0.520325 -0.550171 0.080200 1445642006 -0.648193 0.520325 -0.550171 0.080200 1445642006 -0.648193 0.520325 -0.550171 0.080200 1445642007 -0.648193 0.520325 -0.550171 0.080200 1445642007 -0.636108 0.484619 -0.585571 0.132813 1445642007 -0.636108 0.484619 -0.585571 0.132813 1445642007 -0.636108 0.484619 -0.585571 0.132813 1445642007 -0.636108 0.484619 -0.585571 0.132813 1445642007 -0.636108 0.484619 -0.585571 0.132813 1445642007 -0.636108 0.484619 -0.585571 0.132813 1445642007 -0.615356 0.437073 -0.625732 0.196960 1445642007 -0.615356 0.437073 -0.625732 0.196960 1445642007 -0.615356 0.437073 -0.625732 0.196960 1445642007 -0.615356 0.437073 -0.625732 0.196960 1445642007 -0.615356 0.437073 -0.625732 0.196960 1445642007 -0.615356 0.437073 -0.625732 0.196960 1445642007 -0.615356 0.437073 -0.625732 0.196960 1445642007 -0.587646 0.373962 -0.665161 0.269104 1445642007 -0.587646 0.373962 -0.665161 0.269104 1445642007 -0.587646 0.373962 -0.665161 0.269104 1445642007 -0.587646 0.373962 -0.665161 0.269104 1445642007 -0.587646 0.373962 -0.665161 0.269104 1445642007 -0.587646 0.373962 -0.665161 0.269104 1445642007 -0.551208 0.300354 -0.699890 0.340759 1445642007 -0.551208 0.300354 -0.699890 0.340759 1445642007 -0.551208 0.300354 -0.699890 0.340759 1445642007 -0.551208 0.300354 -0.699890 0.340759 1445642007 -0.551208 0.300354 -0.699890 0.340759 1445642007 -0.551208 0.300354 -0.699890 0.340759 1445642007 -0.508850 0.217163 -0.726257 0.408081 1445642007 -0.508850 0.217163 -0.726257 0.408081 1445642007 -0.508850 0.217163 -0.726257 0.408081 1445642007 -0.508850 0.217163 -0.726257 0.408081 1445642007 -0.508850 0.217163 -0.726257 0.408081 1445642007 -0.508850 0.217163 -0.726257 0.408081 1445642007 -0.465027 0.125366 -0.739197 0.470825 1445642007 -0.465027 0.125366 -0.739197 0.470825 1445642007 -0.465027 0.125366 -0.739197 0.470825 1445642007 -0.465027 0.125366 -0.739197 0.470825 1445642007 -0.465027 0.125366 -0.739197 0.470825 1445642007 -0.465027 0.125366 -0.739197 0.470825 1445642007 -0.422852 0.037659 -0.737488 0.525208 1445642007 -0.422852 0.037659 -0.737488 0.525208 1445642007 -0.422852 0.037659 -0.737488 0.525208 1445642007 -0.422852 0.037659 -0.737488 0.525208 1445642007 -0.422852 0.037659 -0.737488 0.525208 1445642007 -0.422852 0.037659 -0.737488 0.525208 1445642007 -0.422852 0.037659 -0.737488 0.525208 1445642007 -0.389893 -0.028564 -0.733215 0.556458 1445642007 -0.389893 -0.028564 -0.733215 0.556458 1445642007 -0.389893 -0.028564 -0.733215 0.556458 1445642007 -0.389893 -0.028564 -0.733215 0.556458 1445642007 -0.389893 -0.028564 -0.733215 0.556458 1445642007 -0.389893 -0.028564 -0.733215 0.556458 1445642007 -0.376404 -0.067749 -0.725281 0.572449 1445642007 -0.376404 -0.067749 -0.725281 0.572449 1445642007 -0.376404 -0.067749 -0.725281 0.572449 1445642007 -0.376404 -0.067749 -0.725281 0.572449 1445642007 -0.376404 -0.067749 -0.725281 0.572449 1445642007 -0.376404 -0.067749 -0.725281 0.572449 1445642007 -0.387817 -0.080566 -0.721313 0.568176 1445642007 -0.387817 -0.080566 -0.721313 0.568176 1445642007 -0.387817 -0.080566 -0.721313 0.568176 1445642007 -0.387817 -0.080566 -0.721313 0.568176 1445642007 -0.387817 -0.080566 -0.721313 0.568176 1445642007 -0.387817 -0.080566 -0.721313 0.568176 1445642007 -0.419800 -0.062622 -0.735840 0.527710 1445642007 -0.419800 -0.062622 -0.735840 0.527710 1445642007 -0.419800 -0.062622 -0.735840 0.527710 1445642007 -0.419800 -0.062622 -0.735840 0.527710 1445642007 -0.419800 -0.062622 -0.735840 0.527710 1445642007 -0.419800 -0.062622 -0.735840 0.527710 1445642007 -0.460388 -0.014160 -0.752197 0.471191 1445642007 -0.460388 -0.014160 -0.752197 0.471191 1445642007 -0.460388 -0.014160 -0.752197 0.471191 1445642007 -0.460388 -0.014160 -0.752197 0.471191 1445642007 -0.460388 -0.014160 -0.752197 0.471191 1445642007 -0.460388 -0.014160 -0.752197 0.471191 1445642007 -0.460388 -0.014160 -0.752197 0.471191 1445642007 -0.503662 0.052856 -0.751770 0.422424 1445642007 -0.503662 0.052856 -0.751770 0.422424 1445642007 -0.503662 0.052856 -0.751770 0.422424 1445642007 -0.503662 0.052856 -0.751770 0.422424 1445642007 -0.503662 0.052856 -0.751770 0.422424 1445642007 -0.503662 0.052856 -0.751770 0.422424 1445642007 -0.503662 0.052856 -0.751770 0.422424 1445642007 -0.546021 0.128662 -0.740051 0.371033 1445642007 -0.546021 0.128662 -0.740051 0.371033 1445642007 -0.546021 0.128662 -0.740051 0.371033 1445642007 -0.546021 0.128662 -0.740051 0.371033 1445642007 -0.546021 0.128662 -0.740051 0.371033 1445642007 -0.546021 0.128662 -0.740051 0.371033 1445642007 -0.581360 0.213379 -0.720764 0.311462 1445642007 -0.581360 0.213379 -0.720764 0.311462 1445642007 -0.581360 0.213379 -0.720764 0.311462 1445642007 -0.581360 0.213379 -0.720764 0.311462 1445642007 -0.581360 0.213379 -0.720764 0.311462 1445642007 -0.581360 0.213379 -0.720764 0.311462 1445642007 -0.581360 0.213379 -0.720764 0.311462 1445642007 -0.610046 0.297424 -0.691162 0.248413 1445642007 -0.610046 0.297424 -0.691162 0.248413 1445642007 -0.610046 0.297424 -0.691162 0.248413 1445642007 -0.610046 0.297424 -0.691162 0.248413 1445642007 -0.610046 0.297424 -0.691162 0.248413 1445642007 -0.610046 0.297424 -0.691162 0.248413 1445642007 -0.632507 0.376343 -0.652344 0.181030 1445642007 -0.632507 0.376343 -0.652344 0.181030 1445642007 -0.632507 0.376343 -0.652344 0.181030 1445642007 -0.632507 0.376343 -0.652344 0.181030 1445642007 -0.632507 0.376343 -0.652344 0.181030 1445642007 -0.646179 0.449158 -0.606567 0.113342 1445642007 -0.646179 0.449158 -0.606567 0.113342 1445642007 -0.646179 0.449158 -0.606567 0.113342 1445642007 -0.646179 0.449158 -0.606567 0.113342 1445642007 -0.646179 0.449158 -0.606567 0.113342 1445642007 -0.646179 0.449158 -0.606567 0.113342 1445642007 -0.646179 0.449158 -0.606567 0.113342 1445642007 -0.653564 0.510559 -0.556213 0.053284 1445642008 -0.653564 0.510559 -0.556213 0.053284 1445642008 -0.653564 0.510559 -0.556213 0.053284 1445642008 -0.653564 0.510559 -0.556213 0.053284 1445642008 -0.653564 0.510559 -0.556213 0.053284 1445642008 -0.653564 0.510559 -0.556213 0.053284 1445642008 -0.655823 0.558289 -0.508118 0.000122 1445642008 -0.655823 0.558289 -0.508118 0.000122 1445642008 -0.655823 0.558289 -0.508118 0.000122 1445642008 -0.655823 0.558289 -0.508118 0.000122 1445642008 -0.655823 0.558289 -0.508118 0.000122 1445642008 -0.655823 0.558289 -0.508118 0.000122 1445642008 -0.655823 0.558289 -0.508118 0.000122 1445642008 -0.649841 0.594788 -0.471558 -0.040283 1445642008 -0.649841 0.594788 -0.471558 -0.040283 1445642008 -0.649841 0.594788 -0.471558 -0.040283 1445642008 -0.649841 0.594788 -0.471558 -0.040283 1445642008 -0.649841 0.594788 -0.471558 -0.040283 1445642008 -0.652710 0.606079 -0.452148 -0.048157 1445642008 -0.652710 0.606079 -0.452148 -0.048157 1445642008 -0.652710 0.606079 -0.452148 -0.048157 1445642008 -0.652710 0.606079 -0.452148 -0.048157 1445642008 -0.652710 0.606079 -0.452148 -0.048157 1445642008 -0.652710 0.606079 -0.452148 -0.048157 1445642008 -0.658142 0.602966 -0.449463 -0.036377 1445642008 -0.658142 0.602966 -0.449463 -0.036377 1445642008 -0.658142 0.602966 -0.449463 -0.036377 1445642008 -0.658142 0.602966 -0.449463 -0.036377 1445642008 -0.658142 0.602966 -0.449463 -0.036377 1445642008 -0.658142 0.602966 -0.449463 -0.036377 1445642008 -0.658142 0.602966 -0.449463 -0.036377 1445642008 -0.661072 0.592957 -0.459717 -0.010559 1445642008 -0.661072 0.592957 -0.459717 -0.010559 1445642008 -0.661072 0.592957 -0.459717 -0.010559 1445642008 -0.661072 0.592957 -0.459717 -0.010559 1445642008 -0.661072 0.592957 -0.459717 -0.010559 1445642008 -0.660217 0.571777 -0.486023 0.030823 1445642008 -0.660217 0.571777 -0.486023 0.030823 1445642008 -0.660217 0.571777 -0.486023 0.030823 1445642008 -0.660217 0.571777 -0.486023 0.030823 1445642008 -0.660217 0.571777 -0.486023 0.030823 1445642008 -0.655151 0.534546 -0.526978 0.085754 1445642008 -0.655151 0.534546 -0.526978 0.085754 1445642008 -0.655151 0.534546 -0.526978 0.085754 1445642008 -0.655151 0.534546 -0.526978 0.085754 1445642008 -0.655151 0.534546 -0.526978 0.085754 1445642008 -0.655151 0.534546 -0.526978 0.085754 1445642008 -0.655151 0.534546 -0.526978 0.085754 1445642008 -0.645996 0.477966 -0.575195 0.152893 1445642008 -0.645996 0.477966 -0.575195 0.152893 1445642008 -0.645996 0.477966 -0.575195 0.152893 1445642008 -0.645996 0.477966 -0.575195 0.152893 1445642008 -0.645996 0.477966 -0.575195 0.152893 1445642008 -0.645996 0.477966 -0.575195 0.152893 1445642008 -0.628418 0.408752 -0.622375 0.225281 1445642008 -0.628418 0.408752 -0.622375 0.225281 1445642008 -0.628418 0.408752 -0.622375 0.225281 1445642008 -0.628418 0.408752 -0.622375 0.225281 1445642008 -0.628418 0.408752 -0.622375 0.225281 1445642008 -0.628418 0.408752 -0.622375 0.225281 1445642008 -0.628418 0.408752 -0.622375 0.225281 1445642008 -0.601563 0.333008 -0.662659 0.296814 1445642008 -0.601563 0.333008 -0.662659 0.296814 1445642008 -0.601563 0.333008 -0.662659 0.296814 1445642008 -0.601563 0.333008 -0.662659 0.296814 1445642008 -0.601563 0.333008 -0.662659 0.296814 1445642008 -0.601563 0.333008 -0.662659 0.296814 1445642008 -0.568115 0.253967 -0.692261 0.365479 1445642008 -0.568115 0.253967 -0.692261 0.365479 1445642008 -0.568115 0.253967 -0.692261 0.365479 1445642008 -0.568115 0.253967 -0.692261 0.365479 1445642008 -0.568115 0.253967 -0.692261 0.365479 1445642008 -0.528015 0.172180 -0.714294 0.425842 1445642008 -0.528015 0.172180 -0.714294 0.425842 1445642008 -0.528015 0.172180 -0.714294 0.425842 1445642008 -0.528015 0.172180 -0.714294 0.425842 1445642008 -0.528015 0.172180 -0.714294 0.425842 1445642008 -0.528015 0.172180 -0.714294 0.425842 1445642008 -0.482910 0.085876 -0.728943 0.477539 1445642008 -0.482910 0.085876 -0.728943 0.477539 1445642008 -0.482910 0.085876 -0.728943 0.477539 1445642008 -0.482910 0.085876 -0.728943 0.477539 1445642008 -0.482910 0.085876 -0.728943 0.477539 1445642008 -0.482910 0.085876 -0.728943 0.477539 1445642008 -0.482910 0.085876 -0.728943 0.477539 1445642008 -0.437317 -0.001465 -0.731812 0.522705 1445642008 -0.437317 -0.001465 -0.731812 0.522705 1445642008 -0.437317 -0.001465 -0.731812 0.522705 1445642008 -0.437317 -0.001465 -0.731812 0.522705 1445642008 -0.437317 -0.001465 -0.731812 0.522705 1445642008 -0.437317 -0.001465 -0.731812 0.522705 1445642008 -0.397156 -0.074707 -0.727661 0.554321 1445642008 -0.397156 -0.074707 -0.727661 0.554321 1445642008 -0.397156 -0.074707 -0.727661 0.554321 1445642008 -0.397156 -0.074707 -0.727661 0.554321 1445642008 -0.397156 -0.074707 -0.727661 0.554321 1445642008 -0.397156 -0.074707 -0.727661 0.554321 1445642008 -0.369873 -0.123718 -0.719482 0.574707 1445642008 -0.369873 -0.123718 -0.719482 0.574707 1445642008 -0.369873 -0.123718 -0.719482 0.574707 1445642008 -0.369873 -0.123718 -0.719482 0.574707 1445642008 -0.369873 -0.123718 -0.719482 0.574707 1445642008 -0.369873 -0.123718 -0.719482 0.574707 1445642008 -0.356934 -0.151733 -0.701355 0.598083 1445642008 -0.356934 -0.151733 -0.701355 0.598083 1445642008 -0.356934 -0.151733 -0.701355 0.598083 1445642008 -0.356934 -0.151733 -0.701355 0.598083 1445642008 -0.356934 -0.151733 -0.701355 0.598083 1445642008 -0.356934 -0.151733 -0.701355 0.598083 1445642008 -0.356934 -0.151733 -0.701355 0.598083 1445642008 -0.363342 -0.156250 -0.698608 0.596252 1445642009 -0.363342 -0.156250 -0.698608 0.596252 1445642009 -0.363342 -0.156250 -0.698608 0.596252 1445642009 -0.363342 -0.156250 -0.698608 0.596252 1445642009 -0.363342 -0.156250 -0.698608 0.596252 1445642009 -0.363342 -0.156250 -0.698608 0.596252 1445642009 -0.387573 -0.131775 -0.714844 0.566956 1445642009 -0.387573 -0.131775 -0.714844 0.566956 1445642009 -0.387573 -0.131775 -0.714844 0.566956 1445642009 -0.387573 -0.131775 -0.714844 0.566956 1445642009 -0.387573 -0.131775 -0.714844 0.566956 1445642009 -0.387573 -0.131775 -0.714844 0.566956 1445642009 -0.421143 -0.085327 -0.729248 0.532593 1445642009 -0.421143 -0.085327 -0.729248 0.532593 1445642009 -0.421143 -0.085327 -0.729248 0.532593 1445642009 -0.421143 -0.085327 -0.729248 0.532593 1445642009 -0.421143 -0.085327 -0.729248 0.532593 1445642009 -0.421143 -0.085327 -0.729248 0.532593 1445642009 -0.421143 -0.085327 -0.729248 0.532593 1445642009 -0.459717 -0.021301 -0.738342 0.493042 1445642009 -0.459717 -0.021301 -0.738342 0.493042 1445642009 -0.459717 -0.021301 -0.738342 0.493042 1445642009 -0.459717 -0.021301 -0.738342 0.493042 1445642009 -0.459717 -0.021301 -0.738342 0.493042 1445642009 -0.459717 -0.021301 -0.738342 0.493042 1445642009 -0.498718 0.058044 -0.743774 0.441284 1445642009 -0.498718 0.058044 -0.743774 0.441284 1445642009 -0.498718 0.058044 -0.743774 0.441284 1445642009 -0.498718 0.058044 -0.743774 0.441284 1445642009 -0.498718 0.058044 -0.743774 0.441284 1445642009 -0.498718 0.058044 -0.743774 0.441284 1445642009 -0.537720 0.146545 -0.736267 0.383911 1445642009 -0.537720 0.146545 -0.736267 0.383911 1445642009 -0.537720 0.146545 -0.736267 0.383911 1445642009 -0.537720 0.146545 -0.736267 0.383911 1445642009 -0.537720 0.146545 -0.736267 0.383911 1445642009 -0.537720 0.146545 -0.736267 0.383911 1445642009 -0.537720 0.146545 -0.736267 0.383911 1445642009 -0.572876 0.238831 -0.716736 0.317871 1445642009 -0.572876 0.238831 -0.716736 0.317871 1445642009 -0.572876 0.238831 -0.716736 0.317871 1445642009 -0.572876 0.238831 -0.716736 0.317871 1445642009 -0.572876 0.238831 -0.716736 0.317871 1445642009 -0.572876 0.238831 -0.716736 0.317871 1445642009 -0.605652 0.324768 -0.680420 0.254517 1445642009 -0.605652 0.324768 -0.680420 0.254517 1445642009 -0.605652 0.324768 -0.680420 0.254517 1445642009 -0.605652 0.324768 -0.680420 0.254517 1445642009 -0.605652 0.324768 -0.680420 0.254517 1445642009 -0.605652 0.324768 -0.680420 0.254517 1445642009 -0.605652 0.324768 -0.680420 0.254517 1445642009 -0.636719 0.397400 -0.632568 0.191162 1445642009 -0.636719 0.397400 -0.632568 0.191162 1445642009 -0.636719 0.397400 -0.632568 0.191162 1445642009 -0.636719 0.397400 -0.632568 0.191162 1445642009 -0.636719 0.397400 -0.632568 0.191162 1445642009 -0.636719 0.397400 -0.632568 0.191162 1445642009 -0.658081 0.461853 -0.582031 0.121948 1445642009 -0.658081 0.461853 -0.582031 0.121948 1445642009 -0.658081 0.461853 -0.582031 0.121948 1445642009 -0.658081 0.461853 -0.582031 0.121948 1445642009 -0.658081 0.461853 -0.582031 0.121948 1445642009 -0.658081 0.461853 -0.582031 0.121948 1445642009 -0.658081 0.461853 -0.582031 0.121948 1445642009 -0.674255 0.510986 -0.530090 0.058044 1445642009 -0.674255 0.510986 -0.530090 0.058044 1445642009 -0.674255 0.510986 -0.530090 0.058044 1445642009 -0.674255 0.510986 -0.530090 0.058044 1445642009 -0.674255 0.510986 -0.530090 0.058044 1445642009 -0.674255 0.510986 -0.530090 0.058044 1445642009 -0.680481 0.550781 -0.483337 -0.000305 1445642009 -0.680481 0.550781 -0.483337 -0.000305 1445642009 -0.680481 0.550781 -0.483337 -0.000305 1445642009 -0.680481 0.550781 -0.483337 -0.000305 1445642009 -0.680481 0.550781 -0.483337 -0.000305 1445642009 -0.680481 0.550781 -0.483337 -0.000305 1445642009 -0.680481 0.550781 -0.483337 -0.000305 1445642009 -0.677124 0.586426 -0.442627 -0.041443 1445642009 -0.677124 0.586426 -0.442627 -0.041443 1445642009 -0.677124 0.586426 -0.442627 -0.041443 1445642009 -0.677124 0.586426 -0.442627 -0.041443 1445642009 -0.677124 0.586426 -0.442627 -0.041443 1445642009 -0.677124 0.586426 -0.442627 -0.041443 1445642009 -0.684143 0.597168 -0.415955 -0.048035 1445642009 -0.684143 0.597168 -0.415955 -0.048035 1445642009 -0.684143 0.597168 -0.415955 -0.048035 1445642009 -0.684143 0.597168 -0.415955 -0.048035 1445642009 -0.684143 0.597168 -0.415955 -0.048035 1445642009 -0.684143 0.597168 -0.415955 -0.048035 1445642009 -0.690613 0.594604 -0.410034 -0.037720 1445642009 -0.690613 0.594604 -0.410034 -0.037720 1445642009 -0.690613 0.594604 -0.410034 -0.037720 1445642009 -0.690613 0.594604 -0.410034 -0.037720 1445642009 -0.690613 0.594604 -0.410034 -0.037720 1445642009 -0.690613 0.594604 -0.410034 -0.037720 1445642009 -0.690613 0.594604 -0.410034 -0.037720 1445642009 -0.693298 0.581848 -0.425171 -0.009644 1445642009 -0.693298 0.581848 -0.425171 -0.009644 1445642009 -0.693298 0.581848 -0.425171 -0.009644 1445642009 -0.693298 0.581848 -0.425171 -0.009644 1445642009 -0.693298 0.581848 -0.425171 -0.009644 1445642009 -0.693298 0.581848 -0.425171 -0.009644 1445642009 -0.693420 0.555481 -0.457458 0.036926 1445642009 -0.693420 0.555481 -0.457458 0.036926 1445642009 -0.693420 0.555481 -0.457458 0.036926 1445642009 -0.693420 0.555481 -0.457458 0.036926 1445642009 -0.693420 0.555481 -0.457458 0.036926 1445642009 -0.693420 0.555481 -0.457458 0.036926 1445642009 -0.693420 0.555481 -0.457458 0.036926 1445642009 -0.688904 0.516052 -0.499817 0.096497 1445642009 -0.688904 0.516052 -0.499817 0.096497 1445642009 -0.688904 0.516052 -0.499817 0.096497 1445642009 -0.688904 0.516052 -0.499817 0.096497 1445642009 -0.688904 0.516052 -0.499817 0.096497 1445642009 -0.688904 0.516052 -0.499817 0.096497 1445642009 -0.676514 0.465576 -0.547424 0.160950 1445642009 -0.676514 0.465576 -0.547424 0.160950 1445642010 -0.676514 0.465576 -0.547424 0.160950 1445642010 -0.676514 0.465576 -0.547424 0.160950 1445642010 -0.676514 0.465576 -0.547424 0.160950 1445642010 -0.676514 0.465576 -0.547424 0.160950 1445642010 -0.676514 0.465576 -0.547424 0.160950 1445642010 -0.656067 0.402832 -0.596008 0.228394 1445642010 -0.656067 0.402832 -0.596008 0.228394 1445642010 -0.656067 0.402832 -0.596008 0.228394 1445642010 -0.656067 0.402832 -0.596008 0.228394 1445642010 -0.656067 0.402832 -0.596008 0.228394 1445642010 -0.656067 0.402832 -0.596008 0.228394 1445642010 -0.656067 0.402832 -0.596008 0.228394 1445642010 -0.627441 0.329834 -0.640747 0.294922 1445642010 -0.627441 0.329834 -0.640747 0.294922 1445642010 -0.627441 0.329834 -0.640747 0.294922 1445642010 -0.627441 0.329834 -0.640747 0.294922 1445642010 -0.627441 0.329834 -0.640747 0.294922 1445642010 -0.627441 0.329834 -0.640747 0.294922 1445642010 -0.591797 0.251282 -0.678162 0.356018 1445642010 -0.591797 0.251282 -0.678162 0.356018 1445642010 -0.591797 0.251282 -0.678162 0.356018 1445642010 -0.591797 0.251282 -0.678162 0.356018 1445642010 -0.591797 0.251282 -0.678162 0.356018 1445642010 -0.591797 0.251282 -0.678162 0.356018 1445642010 -0.547546 0.172302 -0.708069 0.411316 1445642010 -0.547546 0.172302 -0.708069 0.411316 1445642010 -0.547546 0.172302 -0.708069 0.411316 1445642010 -0.547546 0.172302 -0.708069 0.411316 1445642010 -0.547546 0.172302 -0.708069 0.411316 1445642010 -0.547546 0.172302 -0.708069 0.411316 1445642010 -0.547546 0.172302 -0.708069 0.411316 1445642010 -0.496155 0.087341 -0.726379 0.467590 1445642010 -0.496155 0.087341 -0.726379 0.467590 1445642010 -0.496155 0.087341 -0.726379 0.467590 1445642010 -0.496155 0.087341 -0.726379 0.467590 1445642010 -0.496155 0.087341 -0.726379 0.467590 1445642010 -0.496155 0.087341 -0.726379 0.467590 1445642010 -0.441284 0.000793 -0.732605 0.518250 1445642010 -0.441284 0.000793 -0.732605 0.518250 1445642010 -0.441284 0.000793 -0.732605 0.518250 1445642010 -0.441284 0.000793 -0.732605 0.518250 1445642010 -0.441284 0.000793 -0.732605 0.518250 1445642010 -0.441284 0.000793 -0.732605 0.518250 1445642010 -0.441284 0.000793 -0.732605 0.518250 1445642010 -0.391052 -0.076660 -0.730103 0.555115 1445642010 -0.391052 -0.076660 -0.730103 0.555115 1445642010 -0.391052 -0.076660 -0.730103 0.555115 1445642010 -0.391052 -0.076660 -0.730103 0.555115 1445642010 -0.391052 -0.076660 -0.730103 0.555115 1445642010 -0.391052 -0.076660 -0.730103 0.555115 1445642010 -0.355164 -0.137024 -0.718567 0.582092 1445642010 -0.355164 -0.137024 -0.718567 0.582092 1445642010 -0.355164 -0.137024 -0.718567 0.582092 1445642010 -0.355164 -0.137024 -0.718567 0.582092 1445642010 -0.355164 -0.137024 -0.718567 0.582092 1445642010 -0.355164 -0.137024 -0.718567 0.582092 1445642010 -0.341309 -0.174316 -0.703430 0.598633 1445642010 -0.341309 -0.174316 -0.703430 0.598633 1445642010 -0.341309 -0.174316 -0.703430 0.598633 1445642010 -0.341309 -0.174316 -0.703430 0.598633 1445642010 -0.341309 -0.174316 -0.703430 0.598633 1445642010 -0.341309 -0.174316 -0.703430 0.598633 1445642010 -0.353699 -0.177429 -0.711243 0.581055 1445642010 -0.353699 -0.177429 -0.711243 0.581055 1445642010 -0.353699 -0.177429 -0.711243 0.581055 1445642010 -0.353699 -0.177429 -0.711243 0.581055 1445642010 -0.353699 -0.177429 -0.711243 0.581055 1445642010 -0.353699 -0.177429 -0.711243 0.581055 1445642010 -0.381104 -0.145874 -0.734619 0.542053 1445642010 -0.381104 -0.145874 -0.734619 0.542053 1445642010 -0.381104 -0.145874 -0.734619 0.542053 1445642010 -0.381104 -0.145874 -0.734619 0.542053 1445642010 -0.381104 -0.145874 -0.734619 0.542053 1445642010 -0.381104 -0.145874 -0.734619 0.542053 1445642010 -0.416748 -0.092468 -0.748413 0.507690 1445642010 -0.416748 -0.092468 -0.748413 0.507690 1445642010 -0.416748 -0.092468 -0.748413 0.507690 1445642010 -0.416748 -0.092468 -0.748413 0.507690 1445642010 -0.416748 -0.092468 -0.748413 0.507690 1445642010 -0.416748 -0.092468 -0.748413 0.507690 1445642010 -0.458740 -0.024536 -0.755066 0.467834 1445642010 -0.458740 -0.024536 -0.755066 0.467834 1445642010 -0.458740 -0.024536 -0.755066 0.467834 1445642010 -0.458740 -0.024536 -0.755066 0.467834 1445642010 -0.458740 -0.024536 -0.755066 0.467834 1445642010 -0.458740 -0.024536 -0.755066 0.467834 1445642010 -0.500854 0.054077 -0.753052 0.423401 1445642010 -0.500854 0.054077 -0.753052 0.423401 1445642010 -0.500854 0.054077 -0.753052 0.423401 1445642010 -0.500854 0.054077 -0.753052 0.423401 1445642010 -0.500854 0.054077 -0.753052 0.423401 1445642010 -0.500854 0.054077 -0.753052 0.423401 1445642010 -0.500854 0.054077 -0.753052 0.423401 1445642010 -0.539246 0.140381 -0.742798 0.371155 1445642010 -0.539246 0.140381 -0.742798 0.371155 1445642010 -0.539246 0.140381 -0.742798 0.371155 1445642010 -0.539246 0.140381 -0.742798 0.371155 1445642010 -0.539246 0.140381 -0.742798 0.371155 1445642010 -0.539246 0.140381 -0.742798 0.371155 1445642010 -0.571472 0.234863 -0.722168 0.311157 1445642010 -0.571472 0.234863 -0.722168 0.311157 1445642010 -0.571472 0.234863 -0.722168 0.311157 1445642010 -0.571472 0.234863 -0.722168 0.311157 1445642010 -0.571472 0.234863 -0.722168 0.311157 1445642010 -0.571472 0.234863 -0.722168 0.311157 1445642010 -0.596619 0.333557 -0.687744 0.244629 1445642010 -0.596619 0.333557 -0.687744 0.244629 1445642010 -0.596619 0.333557 -0.687744 0.244629 1445642010 -0.596619 0.333557 -0.687744 0.244629 1445642010 -0.596619 0.333557 -0.687744 0.244629 1445642010 -0.596619 0.333557 -0.687744 0.244629 1445642010 -0.610779 0.429565 -0.643616 0.168091 1445642010 -0.610779 0.429565 -0.643616 0.168091 1445642010 -0.610779 0.429565 -0.643616 0.168091 1445642011 -0.610779 0.429565 -0.643616 0.168091 1445642011 -0.610779 0.429565 -0.643616 0.168091 1445642011 -0.610779 0.429565 -0.643616 0.168091 1445642011 -0.610779 0.429565 -0.643616 0.168091 1445642011 -0.618164 0.509399 -0.591248 0.093994 1445642011 -0.618164 0.509399 -0.591248 0.093994 1445642011 -0.618164 0.509399 -0.591248 0.093994 1445642011 -0.618164 0.509399 -0.591248 0.093994 1445642011 -0.618164 0.509399 -0.591248 0.093994 1445642011 -0.618164 0.509399 -0.591248 0.093994 1445642011 -0.620972 0.568176 -0.539307 0.028259 1445642011 -0.620972 0.568176 -0.539307 0.028259 1445642011 -0.620972 0.568176 -0.539307 0.028259 1445642011 -0.620972 0.568176 -0.539307 0.028259 1445642011 -0.620972 0.568176 -0.539307 0.028259 1445642011 -0.617798 0.613831 -0.490723 -0.028198 1445642011 -0.617798 0.613831 -0.490723 -0.028198 1445642011 -0.617798 0.613831 -0.490723 -0.028198 1445642011 -0.617798 0.613831 -0.490723 -0.028198 1445642011 -0.617798 0.613831 -0.490723 -0.028198 1445642011 -0.617798 0.613831 -0.490723 -0.028198 1445642011 -0.614075 0.643921 -0.451660 -0.065430 1445642011 -0.614075 0.643921 -0.451660 -0.065430 1445642011 -0.614075 0.643921 -0.451660 -0.065430 1445642011 -0.614075 0.643921 -0.451660 -0.065430 1445642011 -0.614075 0.643921 -0.451660 -0.065430 1445642011 -0.614075 0.643921 -0.451660 -0.065430 1445642011 -0.614075 0.643921 -0.451660 -0.065430 1445642011 -0.614441 0.658752 -0.427002 -0.078796 1445642011 -0.614441 0.658752 -0.427002 -0.078796 1445642011 -0.614441 0.658752 -0.427002 -0.078796 1445642011 -0.614441 0.658752 -0.427002 -0.078796 1445642011 -0.614441 0.658752 -0.427002 -0.078796 1445642011 -0.614441 0.658752 -0.427002 -0.078796 1445642011 -0.616272 0.658936 -0.425049 -0.072815 1445642011 -0.616272 0.658936 -0.425049 -0.072815 1445642011 -0.616272 0.658936 -0.425049 -0.072815 1445642011 -0.616272 0.658936 -0.425049 -0.072815 1445642011 -0.616272 0.658936 -0.425049 -0.072815 1445642011 -0.616272 0.658936 -0.425049 -0.072815 1445642011 -0.617920 0.648071 -0.442871 -0.045715 1445642011 -0.617920 0.648071 -0.442871 -0.045715 1445642011 -0.617920 0.648071 -0.442871 -0.045715 1445642011 -0.617920 0.648071 -0.442871 -0.045715 1445642011 -0.617920 0.648071 -0.442871 -0.045715 1445642011 -0.617920 0.648071 -0.442871 -0.045715 1445642011 -0.623718 0.619873 -0.476196 0.002014 1445642011 -0.623718 0.619873 -0.476196 0.002014 1445642011 -0.623718 0.619873 -0.476196 0.002014 1445642011 -0.623718 0.619873 -0.476196 0.002014 1445642011 -0.623718 0.619873 -0.476196 0.002014 1445642011 -0.623718 0.619873 -0.476196 0.002014 1445642011 -0.627625 0.577087 -0.518860 0.062256 1445642011 -0.627625 0.577087 -0.518860 0.062256 1445642011 -0.627625 0.577087 -0.518860 0.062256 1445642011 -0.627625 0.577087 -0.518860 0.062256 1445642011 -0.627625 0.577087 -0.518860 0.062256 1445642011 -0.627625 0.577087 -0.518860 0.062256 1445642011 -0.627625 0.577087 -0.518860 0.062256 1445642011 -0.624817 0.520630 -0.567078 0.130310 1445642011 -0.624817 0.520630 -0.567078 0.130310 1445642011 -0.624817 0.520630 -0.567078 0.130310 1445642011 -0.624817 0.520630 -0.567078 0.130310 1445642011 -0.624817 0.520630 -0.567078 0.130310 1445642011 -0.624817 0.520630 -0.567078 0.130310 1445642011 -0.612976 0.452820 -0.614868 0.203003 1445642011 -0.612976 0.452820 -0.614868 0.203003 1445642011 -0.612976 0.452820 -0.614868 0.203003 1445642011 -0.612976 0.452820 -0.614868 0.203003 1445642011 -0.612976 0.452820 -0.614868 0.203003 1445642011 -0.612976 0.452820 -0.614868 0.203003 1445642011 -0.612976 0.452820 -0.614868 0.203003 1445642011 -0.591125 0.375366 -0.658020 0.276978 1445642011 
-0.572388 0.236755 -0.701294 0.352905 1445642013 -0.572388 0.236755 -0.701294 0.352905 1445642013 -0.572388 0.236755 -0.701294 0.352905 1445642013 -0.576111 0.238159 -0.699402 0.349548 1445642013 -0.576111 0.238159 -0.699402 0.349548 1445642013 -0.576111 0.238159 -0.699402 0.349548 1445642013 -0.576111 0.238159 -0.699402 0.349548 1445642013 -0.576111 0.238159 -0.699402 0.349548 1445642014 -0.582581 0.243713 -0.696045 0.341675 1445642014 -0.582581 0.243713 -0.696045 0.341675 1445642014 -0.582581 0.243713 -0.696045 0.341675 1445642014 -0.582581 0.243713 -0.696045 0.341675 1445642014 -0.582581 0.243713 -0.696045 0.341675 1445642014 -0.582581 0.243713 -0.696045 0.341675 1445642014 -0.582581 0.243713 -0.696045 0.341675 1445642014 -0.591980 0.256653 -0.691528 0.324829 1445642014 -0.591980 0.256653 -0.691528 0.324829 1445642014 -0.591980 0.256653 -0.691528 0.324829 1445642014 -0.591980 0.256653 -0.691528 0.324829 1445642014 -0.591980 0.256653 -0.691528 0.324829 1445642014 -0.591980 0.256653 -0.691528 0.324829 1445642014 -0.603516 0.279236 -0.683533 0.301086 1445642014 -0.603516 0.279236 -0.683533 0.301086 1445642014 -0.603516 0.279236 -0.683533 0.301086 1445642014 -0.603516 0.279236 -0.683533 0.301086 1445642014 -0.603516 0.279236 -0.683533 0.301086 1445642014 -0.603516 0.279236 -0.683533 0.301086 1445642014 -0.617310 0.310913 -0.670166 0.270569 1445642014 -0.617310 0.310913 -0.670166 0.270569 1445642014 -0.617310 0.310913 -0.670166 0.270569 1445642014 -0.617310 0.310913 -0.670166 0.270569 1445642014 -0.617310 0.310913 -0.670166 0.270569 1445642014 -0.617310 0.310913 -0.670166 0.270569 1445642014 -0.630798 0.353699 -0.650696 0.231506 1445642014 -0.630798 0.353699 -0.650696 0.231506 1445642014 -0.630798 0.353699 -0.650696 0.231506 1445642014 -0.630798 0.353699 -0.650696 0.231506 1445642014 -0.630798 0.353699 -0.650696 0.231506 1445642014 -0.630798 0.353699 -0.650696 0.231506 1445642014 -0.630798 0.353699 -0.650696 0.231506 1445642014 -0.643188 0.403442 -0.623108 0.188110 1445642014 -0.643188 0.403442 -0.623108 0.188110 1445642014 -0.643188 0.403442 -0.623108 0.188110 1445642014 -0.643188 0.403442 -0.623108 0.188110 1445642014 -0.643188 0.403442 -0.623108 0.188110 1445642014 -0.643188 0.403442 -0.623108 0.188110 1445642014 -0.652893 0.454468 -0.589233 0.141663 1445642014 -0.652893 0.454468 -0.589233 0.141663 1445642014 -0.652893 0.454468 -0.589233 0.141663 1445642014 -0.652893 0.454468 -0.589233 0.141663 1445642014 -0.652893 0.454468 -0.589233 0.141663 1445642014 -0.652893 0.454468 -0.589233 0.141663 1445642014 -0.652893 0.454468 -0.589233 0.141663 1445642014 -0.658691 0.502136 -0.552673 0.092712 1445642014 -0.658691 0.502136 -0.552673 0.092712 1445642014 -0.658691 0.502136 -0.552673 0.092712 1445642014 -0.658691 0.502136 -0.552673 0.092712 1445642014 -0.658691 0.502136 -0.552673 0.092712 1445642014 -0.658691 0.502136 -0.552673 0.092712 1445642014 -0.660706 0.542847 -0.516357 0.047302 1445642014 -0.660706 0.542847 -0.516357 0.047302 1445642014 -0.660706 0.542847 -0.516357 0.047302 1445642014 -0.660706 0.542847 -0.516357 0.047302 1445642014 -0.660706 0.542847 -0.516357 0.047302 1445642014 -0.660706 0.542847 -0.516357 0.047302 1445642014 -0.660950 0.573669 -0.483765 0.010071 1445642014 -0.660950 0.573669 -0.483765 0.010071 1445642014 -0.660950 0.573669 -0.483765 0.010071 1445642014 -0.660950 0.573669 -0.483765 0.010071 1445642014 -0.660950 0.573669 -0.483765 0.010071 1445642014 -0.660950 0.573669 -0.483765 0.010071 1445642014 -0.661072 0.593201 -0.459290 -0.011902 1445642014 -0.661072 0.593201 -0.459290 -0.011902 1445642014 -0.661072 0.593201 -0.459290 -0.011902 1445642014 -0.661072 0.593201 -0.459290 -0.011902 1445642014 -0.661072 0.593201 -0.459290 -0.011902 1445642014 -0.661072 0.593201 -0.459290 -0.011902 1445642014 -0.661072 0.593201 -0.459290 -0.011902 1445642014 -0.662354 0.599670 -0.448914 -0.013428 1445642014 -0.662354 0.599670 -0.448914 -0.013428 1445642014 -0.662354 0.599670 -0.448914 -0.013428 1445642014 -0.662354 0.599670 -0.448914 -0.013428 1445642014 -0.662354 0.599670 -0.448914 -0.013428 1445642014 -0.662354 0.599670 -0.448914 -0.013428 1445642014 -0.662354 0.599670 -0.448914 -0.013428 1445642014 -0.665405 0.591370 -0.455566 0.005676 1445642014 -0.665405 0.591370 -0.455566 0.005676 1445642014 -0.665405 0.591370 -0.455566 0.005676 1445642014 -0.665405 0.591370 -0.455566 0.005676 1445642014 -0.665405 0.591370 -0.455566 0.005676 1445642014 -0.665405 0.591370 -0.455566 0.005676 1445642014 -0.666077 0.572449 -0.476624 0.038574 1445642014 -0.666077 0.572449 -0.476624 0.038574 1445642014 -0.666077 0.572449 -0.476624 0.038574 1445642014 -0.666077 0.572449 -0.476624 0.038574 1445642014 -0.666077 0.572449 -0.476624 0.038574 1445642014 -0.666077 0.572449 -0.476624 0.038574 1445642014 -0.661255 0.544678 -0.509216 0.082397 1445642014 -0.661255 0.544678 -0.509216 0.082397 1445642014 -0.661255 0.544678 -0.509216 0.082397 1445642014 -0.661255 0.544678 -0.509216 0.082397 1445642014 -0.661255 0.544678 -0.509216 0.082397 1445642014 -0.661255 0.544678 -0.509216 0.082397 1445642014 -0.650330 0.504395 -0.551514 0.136169 1445642014 -0.650330 0.504395 -0.551514 0.136169 1445642014 -0.650330 0.504395 -0.551514 0.136169 1445642014 -0.650330 0.504395 -0.551514 0.136169 1445642014 -0.650330 0.504395 -0.551514 0.136169 1445642014 -0.650330 0.504395 -0.551514 0.136169 1445642014 -0.633240 0.449219 -0.597839 0.199646 1445642014 -0.633240 0.449219 -0.597839 0.199646 1445642014 -0.633240 0.449219 -0.597839 0.199646 1445642014 -0.633240 0.449219 -0.597839 0.199646 1445642014 -0.633240 0.449219 -0.597839 0.199646 1445642014 -0.633240 0.449219 -0.597839 0.199646 1445642014 -0.633240 0.449219 -0.597839 0.199646 1445642014 -0.610718 0.378967 -0.640564 0.270508 1445642014 -0.610718 0.378967 -0.640564 0.270508 1445642014 -0.610718 0.378967 -0.640564 0.270508 1445642014 -0.610718 0.378967 -0.640564 0.270508 1445642014 -0.610718 0.378967 -0.640564 0.270508 1445642014 -0.610718 0.378967 -0.640564 0.270508 1445642014 -0.581055 0.299683 -0.673706 0.344543 1445642015 -0.581055 0.299683 -0.673706 0.344543 1445642015 -0.581055 0.299683 -0.673706 0.344543 1445642015 -0.581055 0.299683 -0.673706 0.344543 1445642015 -0.581055 0.299683 -0.673706 0.344543 1445642015 -0.581055 0.299683 -0.673706 0.344543 1445642015 -0.581055 0.299683 -0.673706 0.344543 1445642015 -0.546082 0.214661 -0.695007 0.415649 1445642015 -0.546082 0.214661 -0.695007 0.415649 1445642015 -0.546082 0.214661 -0.695007 0.415649 1445642015 -0.546082 0.214661 -0.695007 0.415649 1445642015 -0.546082 0.214661 -0.695007 0.415649 1445642015 -0.546082 0.214661 -0.695007 0.415649 1445642015 -0.505493 0.131958 -0.708984 0.473755 1445642015 -0.505493 0.131958 -0.708984 0.473755 1445642015 -0.505493 0.131958 -0.708984 0.473755 1445642015 -0.505493 0.131958 -0.708984 0.473755 1445642015 -0.505493 0.131958 -0.708984 0.473755 1445642015 -0.462402 0.052185 -0.716919 0.519226 1445642015 -0.462402 0.052185 -0.716919 0.519226 1445642015 -0.462402 0.052185 -0.716919 0.519226 1445642015 -0.462402 0.052185 -0.716919 0.519226 1445642015 -0.462402 0.052185 -0.716919 0.519226 1445642015 -0.462402 0.052185 -0.716919 0.519226 1445642015 -0.462402 0.052185 -0.716919 0.519226 1445642015 -0.418823 -0.020996 -0.719238 0.554016 1445642015 -0.418823 -0.020996 -0.719238 0.554016 1445642015 -0.418823 -0.020996 -0.719238 0.554016 1445642015 -0.418823 -0.020996 -0.719238 0.554016 1445642015 -0.418823 -0.020996 -0.719238 0.554016 1445642015 -0.418823 -0.020996 -0.719238 0.554016 1445642015 -0.378662 -0.082214 -0.716370 0.580261 1445642015 -0.378662 -0.082214 -0.716370 0.580261 1445642015 -0.378662 -0.082214 -0.716370 0.580261 1445642015 -0.378662 -0.082214 -0.716370 0.580261 1445642015 -0.378662 -0.082214 -0.716370 0.580261 1445642015 -0.378662 -0.082214 -0.716370 0.580261 1445642015 -0.356262 -0.118591 -0.713074 0.592102 1445642015 -0.356262 -0.118591 -0.713074 0.592102 1445642015 -0.356262 -0.118591 -0.713074 0.592102 1445642015 -0.356262 -0.118591 -0.713074 0.592102 1445642015 -0.356262 -0.118591 -0.713074 0.592102 1445642015 -0.356262 -0.118591 -0.713074 0.592102 1445642015 -0.354126 -0.129272 -0.714966 0.588806 1445642015 -0.354126 -0.129272 -0.714966 0.588806 1445642015 -0.354126 -0.129272 -0.714966 0.588806 1445642015 -0.354126 -0.129272 -0.714966 0.588806 1445642015 -0.354126 -0.129272 -0.714966 0.588806 1445642015 -0.354126 -0.129272 -0.714966 0.588806 1445642015 -0.372131 -0.113892 -0.725098 0.568115 1445642015 -0.372131 -0.113892 -0.725098 0.568115 1445642015 -0.372131 -0.113892 -0.725098 0.568115 1445642015 -0.372131 -0.113892 -0.725098 0.568115 1445642015 -0.372131 -0.113892 -0.725098 0.568115 1445642015 -0.372131 -0.113892 -0.725098 0.568115 1445642015 -0.403259 -0.071655 -0.742554 0.529968 1445642015 -0.403259 -0.071655 -0.742554 0.529968 1445642015 -0.403259 -0.071655 -0.742554 0.529968 1445642015 -0.403259 -0.071655 -0.742554 0.529968 1445642015 -0.403259 -0.071655 -0.742554 0.529968 1445642015 -0.403259 -0.071655 -0.742554 0.529968 1445642015 -0.442200 -0.009766 -0.750488 0.491089 1445642015 -0.442200 -0.009766 -0.750488 0.491089 1445642015 -0.442200 -0.009766 -0.750488 0.491089 1445642015 -0.442200 -0.009766 -0.750488 0.491089 1445642015 -0.442200 -0.009766 -0.750488 0.491089 1445642015 -0.442200 -0.009766 -0.750488 0.491089 1445642015 -0.442200 -0.009766 -0.750488 0.491089 1445642015 -0.484741 0.064087 -0.748108 0.448730 1445642015 -0.484741 0.064087 -0.748108 0.448730 1445642015 -0.484741 0.064087 -0.748108 0.448730 1445642015 -0.484741 0.064087 -0.748108 0.448730 1445642015 -0.484741 0.064087 -0.748108 0.448730 1445642015 -0.484741 0.064087 -0.748108 0.448730 1445642015 -0.526733 0.148254 -0.736206 0.398254 1445642015 -0.526733 0.148254 -0.736206 0.398254 1445642015 -0.526733 0.148254 -0.736206 0.398254 1445642015 -0.526733 0.148254 -0.736206 0.398254 1445642015 -0.526733 0.148254 -0.736206 0.398254 1445642015 -0.526733 0.148254 -0.736206 0.398254 1445642015 -0.564270 0.237549 -0.713928 0.339905 1445642015 -0.564270 0.237549 -0.713928 0.339905 1445642015 -0.564270 0.237549 -0.713928 0.339905 1445642015 -0.564270 0.237549 -0.713928 0.339905 1445642015 -0.564270 0.237549 -0.713928 0.339905 1445642015 -0.564270 0.237549 -0.713928 0.339905 1445642015 -0.594849 0.324036 -0.681091 0.278137 1445642015 -0.594849 0.324036 -0.681091 0.278137 1445642015 -0.594849 0.324036 -0.681091 0.278137 1445642015 -0.594849 0.324036 -0.681091 0.278137 1445642015 -0.594849 0.324036 -0.681091 0.278137 1445642015 -0.594849 0.324036 -0.681091 0.278137 1445642015 -0.617493 0.402405 -0.641785 0.211975 1445642015 -0.617493 0.402405 -0.641785 0.211975 1445642015 -0.617493 0.402405 -0.641785 0.211975 1445642015 -0.617493 0.402405 -0.641785 0.211975 1445642015 -0.617493 0.402405 -0.641785 0.211975 1445642015 -0.617493 0.402405 -0.641785 0.211975 1445642015 -0.617493 0.402405 -0.641785 0.211975 1445642015 -0.631714 0.470825 -0.599243 0.142090 1445642015 -0.631714 0.470825 -0.599243 0.142090 1445642015 -0.631714 0.470825 -0.599243 0.142090 1445642015 -0.631714 0.470825 -0.599243 0.142090 1445642015 -0.631714 0.470825 -0.599243 0.142090 1445642015 -0.631714 0.470825 -0.599243 0.142090 1445642015 -0.639832 0.526917 -0.554504 0.074463 1445642015 -0.639832 0.526917 -0.554504 0.074463 1445642015 -0.639832 0.526917 -0.554504 0.074463 1445642015 -0.639832 0.526917 -0.554504 0.074463 1445642015 -0.639832 0.526917 -0.554504 0.074463 1445642015 -0.639832 0.526917 -0.554504 0.074463 1445642015 -0.646240 0.565674 -0.511963 0.016724 1445642016 -0.646240 0.565674 -0.511963 0.016724 1445642016 -0.646240 0.565674 -0.511963 0.016724 1445642016 -0.646240 0.565674 -0.511963 0.016724 1445642016 -0.646240 0.565674 -0.511963 0.016724 1445642016 -0.646240 0.565674 -0.511963 0.016724 1445642016 -0.646973 0.594788 -0.476379 -0.027344 1445642016 -0.646973 0.594788 -0.476379 -0.027344 1445642016 -0.646973 0.594788 -0.476379 -0.027344 1445642016 -0.646973 0.594788 -0.476379 -0.027344 1445642016 -0.646973 0.594788 -0.476379 -0.027344 1445642016 -0.646973 0.594788 -0.476379 -0.027344 1445642016 -0.646973 0.594788 -0.476379 -0.027344 1445642016 -0.646851 0.612915 -0.451050 -0.049500 1445642016 -0.646851 0.612915 -0.451050 -0.049500 1445642016 -0.646851 0.612915 -0.451050 -0.049500 1445642016 -0.646851 0.612915 -0.451050 -0.049500 1445642016 -0.646851 0.612915 -0.451050 -0.049500 1445642016 -0.646851 0.612915 -0.451050 -0.049500 1445642016 -0.653442 0.611084 -0.444641 -0.043152 1445642016 -0.653442 0.611084 -0.444641 -0.043152 1445642016 -0.653442 0.611084 -0.444641 -0.043152 1445642016 -0.653442 0.611084 -0.444641 -0.043152 1445642016 -0.653442 0.611084 -0.444641 -0.043152 1445642016 -0.653442 0.611084 -0.444641 -0.043152 1445642016 -0.653442 0.611084 -0.444641 -0.043152 1445642016 -0.662842 0.591248 -0.459229 -0.014099 1445642016 -0.662842 0.591248 -0.459229 -0.014099 1445642016 -0.662842 0.591248 -0.459229 -0.014099 1445642016 -0.662842 0.591248 -0.459229 -0.014099 1445642016 -0.662842 0.591248 -0.459229 -0.014099 1445642016 -0.662842 0.591248 -0.459229 -0.014099 1445642016 -0.666809 0.561401 -0.489197 0.030884 1445642016 -0.666809 0.561401 -0.489197 0.030884 1445642016 -0.666809 0.561401 -0.489197 0.030884 1445642016 -0.666809 0.561401 -0.489197 0.030884 1445642016 -0.666809 0.561401 -0.489197 0.030884 1445642016 -0.666809 0.561401 -0.489197 0.030884 1445642016 -0.664795 0.520020 -0.528625 0.090454 1445642016 -0.664795 0.520020 -0.528625 0.090454 1445642016 -0.664795 0.520020 -0.528625 0.090454 1445642016 -0.664795 0.520020 -0.528625 0.090454 1445642016 -0.664795 0.520020 -0.528625 0.090454 1445642016 -0.664795 0.520020 -0.528625 0.090454 1445642016 -0.655273 0.466125 -0.572632 0.159546 1445642016 -0.655273 0.466125 -0.572632 0.159546 1445642016 -0.655273 0.466125 -0.572632 0.159546 1445642016 -0.655273 0.466125 -0.572632 0.159546 1445642016 -0.655273 0.466125 -0.572632 0.159546 1445642016 -0.655273 0.466125 -0.572632 0.159546 1445642016 -0.636292 0.401245 -0.616699 0.232178 1445642016 -0.636292 0.401245 -0.616699 0.232178 1445642016 -0.636292 0.401245 -0.616699 0.232178 1445642016 -0.636292 0.401245 -0.616699 0.232178 1445642016 -0.636292 0.401245 -0.616699 0.232178 1445642016 -0.608643 0.328247 -0.655334 0.303955 1445642016 -0.608643 0.328247 -0.655334 0.303955 1445642016 -0.608643 0.328247 -0.655334 0.303955 1445642016 -0.608643 0.328247 -0.655334 0.303955 1445642016 -0.608643 0.328247 -0.655334 0.303955 1445642016 -0.608643 0.328247 -0.655334 0.303955 1445642016 -0.572998 0.251709 -0.685547 0.371948 1445642016 -0.572998 0.251709 -0.685547 0.371948 1445642016 -0.572998 0.251709 -0.685547 0.371948 1445642016 -0.572998 0.251709 -0.685547 0.371948 1445642016 -0.572998 0.251709 -0.685547 0.371948 1445642016 -0.572998 0.251709 -0.685547 0.371948 1445642016 -0.530090 0.172485 -0.708679 0.432495 1445642016 -0.530090 0.172485 -0.708679 0.432495 1445642016 -0.530090 0.172485 -0.708679 0.432495 1445642016 -0.530090 0.172485 -0.708679 0.432495 1445642016 -0.530090 0.172485 -0.708679 0.432495 1445642016 -0.530090 0.172485 -0.708679 0.432495 1445642016 -0.482544 0.092285 -0.723083 0.485657 1445642016 -0.482544 0.092285 -0.723083 0.485657 1445642016 -0.482544 0.092285 -0.723083 0.485657 1445642016 -0.482544 0.092285 -0.723083 0.485657 1445642016 -0.482544 0.092285 -0.723083 0.485657 1445642016 -0.482544 0.092285 -0.723083 0.485657 1445642016 -0.432373 0.015625 -0.727417 0.532654 1445642016 -0.432373 0.015625 -0.727417 0.532654 1445642016 -0.432373 0.015625 -0.727417 0.532654 1445642016 -0.432373 0.015625 -0.727417 0.532654 1445642016 -0.432373 0.015625 -0.727417 0.532654 1445642016 -0.432373 0.015625 -0.727417 0.532654 1445642016 -0.387085 -0.052673 -0.724243 0.568237 1445642016 -0.387085 -0.052673 -0.724243 0.568237 1445642016 -0.387085 -0.052673 -0.724243 0.568237 1445642016 -0.387085 -0.052673 -0.724243 0.568237 1445642016 -0.387085 -0.052673 -0.724243 0.568237 1445642016 -0.387085 -0.052673 -0.724243 0.568237 1445642016 -0.387085 -0.052673 -0.724243 0.568237 1445642016 -0.352234 -0.108337 -0.717529 0.591125 1445642016 -0.352234 -0.108337 -0.717529 0.591125 1445642016 -0.352234 -0.108337 -0.717529 0.591125 1445642016 -0.352234 -0.108337 -0.717529 0.591125 1445642016 -0.352234 -0.108337 -0.717529 0.591125 1445642016 -0.352234 -0.108337 -0.717529 0.591125 1445642016 -0.332397 -0.139709 -0.713867 0.600342 1445642016 -0.332397 -0.139709 -0.713867 0.600342 1445642016 -0.332397 -0.139709 -0.713867 0.600342 1445642016 -0.332397 -0.139709 -0.713867 0.600342 1445642016 -0.332397 -0.139709 -0.713867 0.600342 1445642016 -0.332397 -0.139709 -0.713867 0.600342 1445642016 -0.331055 -0.143005 -0.715698 0.598083 1445642016 -0.331055 -0.143005 -0.715698 0.598083 1445642016 -0.331055 -0.143005 -0.715698 0.598083 1445642016 -0.331055 -0.143005 -0.715698 0.598083 1445642016 -0.331055 -0.143005 -0.715698 0.598083 1445642016 -0.331055 -0.143005 -0.715698 0.598083 1445642016 -0.349365 -0.123657 -0.721680 0.584717 1445642016 -0.349365 -0.123657 -0.721680 0.584717 1445642016 -0.349365 -0.123657 -0.721680 0.584717 1445642017 -0.349365 -0.123657 -0.721680 0.584717 1445642017 -0.349365 -0.123657 -0.721680 0.584717 1445642017 -0.349365 -0.123657 -0.721680 0.584717 1445642017 -0.383789 -0.081848 -0.737183 0.550110 1445642017 -0.383789 -0.081848 -0.737183 0.550110 1445642017 -0.383789 -0.081848 -0.737183 0.550110 1445642017 -0.383789 -0.081848 -0.737183 0.550110 1445642017 -0.383789 -0.081848 -0.737183 0.550110 1445642017 -0.383789 -0.081848 -0.737183 0.550110 1445642017 -0.426331 -0.020142 -0.749084 0.506714 1445642017 -0.426331 -0.020142 -0.749084 0.506714 1445642017 -0.426331 -0.020142 -0.749084 0.506714 1445642017 -0.426331 -0.020142 -0.749084 0.506714 1445642017 -0.426331 -0.020142 -0.749084 0.506714 1445642017 -0.426331 -0.020142 -0.749084 0.506714 1445642017 -0.469788 0.055054 -0.751038 0.460693 1445642017 -0.469788 0.055054 -0.751038 0.460693 1445642017 -0.469788 0.055054 -0.751038 0.460693 1445642017 -0.469788 0.055054 -0.751038 0.460693 1445642017 -0.469788 0.055054 -0.751038 0.460693 1445642017 -0.469788 0.055054 -0.751038 0.460693 1445642017 -0.512146 0.137207 -0.741333 0.411438 1445642017 -0.512146 0.137207 -0.741333 0.411438 1445642017 -0.512146 0.137207 -0.741333 0.411438 1445642017 -0.512146 0.137207 -0.741333 0.411438 1445642017 -0.512146 0.137207 -0.741333 0.411438 1445642017 -0.512146 0.137207 -0.741333 0.411438 1445642017 -0.551758 0.220886 -0.720459 0.357483 1445642017 -0.551758 0.220886 -0.720459 0.357483 1445642017 -0.551758 0.220886 -0.720459 0.357483 1445642017 -0.551758 0.220886 -0.720459 0.357483 1445642017 -0.551758 0.220886 -0.720459 0.357483 1445642017 -0.551758 0.220886 -0.720459 0.357483 1445642017 -0.551758 0.220886 -0.720459 0.357483 1445642017 -0.584473 0.300720 -0.692200 0.298218 1445642017 -0.584473 0.300720 -0.692200 0.298218 1445642017 -0.584473 0.300720 -0.692200 0.298218 1445642017 -0.584473 0.300720 -0.692200 0.298218 1445642017 -0.584473 0.300720 -0.692200 0.298218 1445642017 -0.584473 0.300720 -0.692200 0.298218 1445642017 -0.610107 0.372681 -0.657410 0.238159 1445642017 -0.610107 0.372681 -0.657410 0.238159 1445642017 -0.610107 0.372681 -0.657410 0.238159 1445642017 -0.610107 0.372681 -0.657410 0.238159 1445642017 -0.610107 0.372681 -0.657410 0.238159 1445642017 -0.610107 0.372681 -0.657410 0.238159 1445642017 -0.629272 0.438293 -0.616516 0.178467 1445642017 -0.629272 0.438293 -0.616516 0.178467 1445642017 -0.629272 0.438293 -0.616516 0.178467 1445642017 -0.629272 0.438293 -0.616516 0.178467 1445642017 -0.629272 0.438293 -0.616516 0.178467 1445642017 -0.629272 0.438293 -0.616516 0.178467 1445642017 -0.642761 0.495300 -0.571350 0.123230 1445642017 -0.642761 0.495300 -0.571350 0.123230 1445642017 -0.642761 0.495300 -0.571350 0.123230 1445642017 -0.642761 0.495300 -0.571350 0.123230 1445642017 -0.642761 0.495300 -0.571350 0.123230 1445642017 -0.642761 0.495300 -0.571350 0.123230 1445642017 -0.651001 0.540955 -0.527527 0.073364 1445642017 -0.651001 0.540955 -0.527527 0.073364 1445642017 -0.651001 0.540955 -0.527527 0.073364 1445642017 -0.651001 0.540955 -0.527527 0.073364 1445642017 -0.651001 0.540955 -0.527527 0.073364 1445642017 -0.651001 0.540955 -0.527527 0.073364 1445642017 -0.653259 0.575623 -0.490906 0.030090 1445642017 -0.653259 0.575623 -0.490906 0.030090 1445642017 -0.653259 0.575623 -0.490906 0.030090 1445642017 -0.653259 0.575623 -0.490906 0.030090 1445642017 -0.653259 0.575623 -0.490906 0.030090 1445642017 -0.653259 0.575623 -0.490906 0.030090 1445642017 -0.653259 0.575623 -0.490906 0.030090 1445642017 -0.652771 0.598083 -0.464966 0.001587 1445642017 -0.652771 0.598083 -0.464966 0.001587 1445642017 -0.652771 0.598083 -0.464966 0.001587 1445642017 -0.652771 0.598083 -0.464966 0.001587 1445642017 -0.652771 0.598083 -0.464966 0.001587 1445642017 -0.652771 0.598083 -0.464966 0.001587 1445642017 -0.653625 0.605530 -0.453979 -0.005920 1445642017 -0.653625 0.605530 -0.453979 -0.005920 1445642017 -0.653625 0.605530 -0.453979 -0.005920 1445642017 -0.653625 0.605530 -0.453979 -0.005920 1445642017 -0.653625 0.605530 -0.453979 -0.005920 1445642017 -0.653625 0.605530 -0.453979 -0.005920 1445642017 -0.653625 0.605530 -0.453979 -0.005920 1445642017 -0.655884 0.598083 -0.460510 0.007751 1445642017 -0.655884 0.598083 -0.460510 0.007751 1445642017 -0.655884 0.598083 -0.460510 0.007751 1445642017 -0.655884 0.598083 -0.460510 0.007751 1445642017 -0.655884 0.598083 -0.460510 0.007751 1445642017 -0.655884 0.598083 -0.460510 0.007751 1445642017 -0.656799 0.578613 -0.481934 0.039551 1445642017 -0.656799 0.578613 -0.481934 0.039551 1445642017 -0.656799 0.578613 -0.481934 0.039551 1445642017 -0.656799 0.578613 -0.481934 0.039551 1445642017 -0.656799 0.578613 -0.481934 0.039551 1445642017 -0.656799 0.578613 -0.481934 0.039551 1445642017 -0.654541 0.547791 -0.513855 0.086670 1445642017 -0.654541 0.547791 -0.513855 0.086670 1445642017 -0.654541 0.547791 -0.513855 0.086670 1445642017 -0.654541 0.547791 -0.513855 0.086670 1445642017 -0.654541 0.547791 -0.513855 0.086670 1445642017 -0.654541 0.547791 -0.513855 0.086670 1445642017 -0.647461 0.504150 -0.552612 0.145996 1445642017 -0.647461 0.504150 -0.552612 0.145996 1445642017 -0.647461 0.504150 -0.552612 0.145996 1445642017 -0.647461 0.504150 -0.552612 0.145996 1445642017 -0.647461 0.504150 -0.552612 0.145996 1445642017 -0.647461 0.504150 -0.552612 0.145996 1445642017 -0.647461 0.504150 -0.552612 0.145996 1445642017 -0.633728 0.446045 -0.594971 0.213440 1445642017 -0.633728 0.446045 -0.594971 0.213440 1445642017 -0.633728 0.446045 -0.594971 0.213440 1445642018 -0.633728 0.446045 -0.594971 0.213440 1445642018 -0.633728 0.446045 -0.594971 0.213440 1445642018 -0.633728 0.446045 -0.594971 0.213440 1445642018 -0.609985 0.375061 -0.637756 0.283813 1445642018 -0.609985 0.375061 -0.637756 0.283813 1445642018 -0.609985 0.375061 -0.637756 0.283813 1445642018 -0.609985 0.375061 -0.637756 0.283813 1445642018 -0.609985 0.375061 -0.637756 0.283813 1445642018 -0.609985 0.375061 -0.637756 0.283813 1445642018 -0.577271 0.291992 -0.674927 0.354980 1445642018 -0.577271 0.291992 -0.674927 0.354980 1445642018 -0.577271 0.291992 -0.674927 0.354980 1445642018 -0.577271 0.291992 -0.674927 0.354980 1445642018 -0.577271 0.291992 -0.674927 0.354980 1445642018 -0.577271 0.291992 -0.674927 0.354980 1445642018 -0.577271 0.291992 -0.674927 0.354980 1445642018 -0.535828 0.202698 -0.703369 0.420837 1445642018 -0.535828 0.202698 -0.703369 0.420837 1445642018 -0.535828 0.202698 -0.703369 0.420837 1445642018 -0.535828 0.202698 -0.703369 0.420837 1445642018 -0.535828 0.202698 -0.703369 0.420837 1445642018 -0.535828 0.202698 -0.703369 0.420837 1445642018 -0.486328 0.112793 -0.722961 0.477600 1445642018 -0.486328 0.112793 -0.722961 0.477600 1445642018 -0.486328 0.112793 -0.722961 0.477600 1445642018 -0.486328 0.112793 -0.722961 0.477600 1445642018 -0.486328 0.112793 -0.722961 0.477600 1445642018 -0.486328 0.112793 -0.722961 0.477600 1445642018 -0.431519 0.023926 -0.733459 0.524658 1445642018 -0.431519 0.023926 -0.733459 0.524658 1445642018 -0.431519 0.023926 -0.733459 0.524658 1445642018 -0.431519 0.023926 -0.733459 0.524658 1445642018 -0.431519 0.023926 -0.733459 0.524658 1445642018 -0.431519 0.023926 -0.733459 0.524658 1445642018 -0.375977 -0.058411 -0.731445 0.565918 1445642018 -0.375977 -0.058411 -0.731445 0.565918 1445642018 -0.375977 -0.058411 -0.731445 0.565918 1445642018 -0.375977 -0.058411 -0.731445 0.565918 1445642018 -0.375977 -0.058411 -0.731445 0.565918 1445642018 -0.375977 -0.058411 -0.731445 0.565918 1445642018 -0.375977 -0.058411 -0.731445 0.565918 1445642018 -0.327454 -0.127502 -0.721863 0.596191 1445642018 -0.327454 -0.127502 -0.721863 0.596191 1445642018 -0.327454 -0.127502 -0.721863 0.596191 1445642018 -0.327454 -0.127502 -0.721863 0.596191 1445642018 -0.327454 -0.127502 -0.721863 0.596191 1445642018 -0.327454 -0.127502 -0.721863 0.596191 1445642018 -0.297729 -0.175842 -0.714172 0.608643 1445642018 -0.297729 -0.175842 -0.714172 0.608643 1445642018 -0.297729 -0.175842 -0.714172 0.608643 1445642018 -0.297729 -0.175842 -0.714172 0.608643 1445642018 -0.297729 -0.175842 -0.714172 0.608643 1445642018 -0.297729 -0.175842 -0.714172 0.608643 1445642018 -0.297729 -0.175842 -0.714172 0.608643 1445642018 -0.289368 -0.196838 -0.713135 0.607483 1445642018 -0.289368 -0.196838 -0.713135 0.607483 1445642018 -0.289368 -0.196838 -0.713135 0.607483 1445642018 -0.289368 -0.196838 -0.713135 0.607483 1445642018 -0.289368 -0.196838 -0.713135 0.607483 1445642018 -0.289368 -0.196838 -0.713135 0.607483 1445642018 -0.300781 -0.195862 -0.715759 0.599060 1445642018 -0.300781 -0.195862 -0.715759 0.599060 1445642018 -0.300781 -0.195862 -0.715759 0.599060 1445642018 -0.300781 -0.195862 -0.715759 0.599060 1445642018 -0.300781 -0.195862 -0.715759 0.599060 1445642018 -0.300781 -0.195862 -0.715759 0.599060 1445642018 -0.331238 -0.170898 -0.728455 0.574890 1445642018 -0.331238 -0.170898 -0.728455 0.574890 1445642018 -0.331238 -0.170898 -0.728455 0.574890 1445642018 -0.331238 -0.170898 -0.728455 0.574890 1445642018 -0.331238 -0.170898 -0.728455 0.574890 1445642018 -0.374756 -0.116150 -0.752563 0.528870 1445642018 -0.374756 -0.116150 -0.752563 0.528870 1445642018 -0.374756 -0.116150 -0.752563 0.528870 1445642018 -0.374756 -0.116150 -0.752563 0.528870 1445642018 -0.374756 -0.116150 -0.752563 0.528870 1445642018 -0.374756 -0.116150 -0.752563 0.528870 1445642018 -0.421814 -0.045227 -0.763184 0.487488 1445642018 -0.421814 -0.045227 -0.763184 0.487488 1445642018 -0.421814 -0.045227 -0.763184 0.487488 1445642018 -0.421814 -0.045227 -0.763184 0.487488 1445642018 -0.421814 -0.045227 -0.763184 0.487488 1445642018 -0.421814 -0.045227 -0.763184 0.487488 1445642018 -0.469055 0.031921 -0.760132 0.448608 1445642018 -0.469055 0.031921 -0.760132 0.448608 1445642018 -0.469055 0.031921 -0.760132 0.448608 1445642018 -0.469055 0.031921 -0.760132 0.448608 1445642018 -0.469055 0.031921 -0.760132 0.448608 1445642018 -0.469055 0.031921 -0.760132 0.448608 1445642018 -0.512451 0.114319 -0.749939 0.402405 1445642018 -0.512451 0.114319 -0.749939 0.402405 1445642018 -0.512451 0.114319 -0.749939 0.402405 1445642018 -0.512451 0.114319 -0.749939 0.402405 1445642018 -0.512451 0.114319 -0.749939 0.402405 1445642018 -0.512451 0.114319 -0.749939 0.402405 1445642018 -0.512451 0.114319 -0.749939 0.402405 1445642018 -0.549500 0.202454 -0.734741 0.342468 1445642018 -0.549500 0.202454 -0.734741 0.342468 1445642018 -0.549500 0.202454 -0.734741 0.342468 1445642018 -0.549500 0.202454 -0.734741 0.342468 1445642018 -0.549500 0.202454 -0.734741 0.342468 1445642018 -0.549500 0.202454 -0.734741 0.342468 1445642018 -0.578369 0.294495 -0.708374 0.277344 1445642018 -0.578369 0.294495 -0.708374 0.277344 1445642018 -0.578369 0.294495 -0.708374 0.277344 1445642018 -0.578369 0.294495 -0.708374 0.277344 1445642018 -0.578369 0.294495 -0.708374 0.277344 1445642018 -0.578369 0.294495 -0.708374 0.277344 1445642018 -0.578369 0.294495 -0.708374 0.277344 1445642018 -0.605652 0.378113 -0.665466 0.217651 1445642018 -0.605652 0.378113 -0.665466 0.217651 1445642018 -0.605652 0.378113 -0.665466 0.217651 1445642019 -0.605652 0.378113 -0.665466 0.217651 1445642019 -0.627930 0.450562 -0.615234 0.155640 1445642019 -0.627930 0.450562 -0.615234 0.155640 1445642019 -0.627930 0.450562 -0.615234 0.155640 1445642019 -0.627930 0.450562 -0.615234 0.155640 1445642019 -0.627930 0.450562 -0.615234 0.155640 1445642019 -0.627930 0.450562 -0.615234 0.155640 1445642019 -0.640076 0.513916 -0.563660 0.092590 1445642019 -0.640076 0.513916 -0.563660 0.092590 1445642019 -0.640076 0.513916 -0.563660 0.092590 1445642019 -0.640076 0.513916 -0.563660 0.092590 1445642019 -0.640076 0.513916 -0.563660 0.092590 1445642019 -0.640076 0.513916 -0.563660 0.092590 1445642019 -0.640076 0.513916 -0.563660 0.092590 1445642019 -0.646790 0.563049 -0.513123 0.036926 1445642019 -0.646790 0.563049 -0.513123 0.036926 1445642019 -0.646790 0.563049 -0.513123 0.036926 1445642019 -0.646790 0.563049 -0.513123 0.036926 1445642019 -0.646790 0.563049 -0.513123 0.036926 1445642019 -0.646790 0.563049 -0.513123 0.036926 1445642019 -0.648254 0.600159 -0.468445 -0.011230 1445642019 -0.648254 0.600159 -0.468445 -0.011230 1445642019 -0.648254 0.600159 -0.468445 -0.011230 1445642019 -0.648254 0.600159 -0.468445 -0.011230 1445642019 -0.648254 0.600159 -0.468445 -0.011230 1445642019 -0.648254 0.600159 -0.468445 -0.011230 1445642019 -0.648254 0.600159 -0.468445 -0.011230 1445642019 -0.645142 0.627625 -0.433655 -0.042725 1445642019 -0.645142 0.627625 -0.433655 -0.042725 1445642019 -0.645142 0.627625 -0.433655 -0.042725 1445642019 -0.645142 0.627625 -0.433655 -0.042725 1445642019 -0.645142 0.627625 -0.433655 -0.042725 1445642019 -0.645142 0.627625 -0.433655 -0.042725 1445642019 -0.644531 0.637024 -0.420044 -0.048828 1445642019 -0.644531 0.637024 -0.420044 -0.048828 1445642019 -0.644531 0.637024 -0.420044 -0.048828 1445642019 -0.644531 0.637024 -0.420044 -0.048828 1445642019 -0.644531 0.637024 -0.420044 -0.048828 1445642019 -0.644531 0.637024 -0.420044 -0.048828 1445642019 -0.644043 0.631775 -0.430298 -0.031555 1445642019 -0.644043 0.631775 -0.430298 -0.031555 1445642019 -0.644043 0.631775 -0.430298 -0.031555 1445642019 -0.644043 0.631775 -0.430298 -0.031555 1445642019 -0.644043 0.631775 -0.430298 -0.031555 1445642019 -0.644043 0.631775 -0.430298 -0.031555 1445642019 -0.644043 0.631775 -0.430298 -0.031555 1445642019 -0.645813 0.611267 -0.457458 0.006165 1445642019 -0.645813 0.611267 -0.457458 0.006165 1445642019 -0.645813 0.611267 -0.457458 0.006165 1445642019 -0.645813 0.611267 -0.457458 0.006165 1445642019 
-0.545166 0.209778 -0.715332 0.383667 1445642021 -0.545166 0.209778 -0.715332 0.383667 1445642021 -0.545166 0.209778 -0.715332 0.383667 1445642021 -0.545166 0.209778 -0.715332 0.383667 1445642021 -0.545166 0.209778 -0.715332 0.383667 1445642021 -0.551575 0.212585 -0.712158 0.378662 1445642021 -0.551575 0.212585 -0.712158 0.378662 1445642021 -0.551575 0.212585 -0.712158 0.378662 1445642021 -0.551575 0.212585 -0.712158 0.378662 1445642021 -0.551575 0.212585 -0.712158 0.378662 1445642021 -0.551575 0.212585 -0.712158 0.378662 1445642021 -0.551575 0.212585 -0.712158 0.378662 1445642021 -0.563538 0.218018 -0.706665 0.368225 1445642021 -0.563538 0.218018 -0.706665 0.368225 1445642021 -0.563538 0.218018 -0.706665 0.368225 1445642021 -0.563538 0.218018 -0.706665 0.368225 1445642021 -0.563538 0.218018 -0.706665 0.368225 1445642021 -0.563538 0.218018 -0.706665 0.368225 1445642021 -0.580566 0.230164 -0.698547 0.349304 1445642021 -0.580566 0.230164 -0.698547 0.349304 1445642021 -0.580566 0.230164 -0.698547 0.349304 1445642021 -0.580566 0.230164 -0.698547 0.349304 1445642021 -0.580566 0.230164 -0.698547 0.349304 1445642021 -0.580566 0.230164 -0.698547 0.349304 1445642021 -0.599976 0.257874 -0.687561 0.317505 1445642021 -0.599976 0.257874 -0.687561 0.317505 1445642021 -0.599976 0.257874 -0.687561 0.317505 1445642021 -0.599976 0.257874 -0.687561 0.317505 1445642021 -0.599976 0.257874 -0.687561 0.317505 1445642021 -0.599976 0.257874 -0.687561 0.317505 1445642021 -0.619202 0.299194 -0.671692 0.275635 1445642021 -0.619202 0.299194 -0.671692 0.275635 1445642022 -0.619202 0.299194 -0.671692 0.275635 1445642022 -0.619202 0.299194 -0.671692 0.275635 1445642022 -0.619202 0.299194 -0.671692 0.275635 1445642022 -0.619202 0.299194 -0.671692 0.275635 1445642022 -0.619202 0.299194 -0.671692 0.275635 1445642022 -0.635376 0.350220 -0.649536 0.227600 1445642022 -0.635376 0.350220 -0.649536 0.227600 1445642022 -0.635376 0.350220 -0.649536 0.227600 1445642022 -0.635376 0.350220 -0.649536 0.227600 1445642022 -0.635376 0.350220 -0.649536 0.227600 1445642022 -0.635376 0.350220 -0.649536 0.227600 1445642022 -0.648926 0.405334 -0.619141 0.176819 1445642022 -0.648926 0.405334 -0.619141 0.176819 1445642022 -0.648926 0.405334 -0.619141 0.176819 1445642022 -0.648926 0.405334 -0.619141 0.176819 1445642022 -0.648926 0.405334 -0.619141 0.176819 1445642022 -0.648926 0.405334 -0.619141 0.176819 1445642022 -0.656860 0.462097 -0.583069 0.122803 1445642022 -0.656860 0.462097 -0.583069 0.122803 1445642022 -0.656860 0.462097 -0.583069 0.122803 1445642022 -0.656860 0.462097 -0.583069 0.122803 1445642022 -0.656860 0.462097 -0.583069 0.122803 1445642022 -0.656860 0.462097 -0.583069 0.122803 1445642022 -0.660522 0.514343 -0.542358 0.070435 1445642022 -0.660522 0.514343 -0.542358 0.070435 1445642022 -0.660522 0.514343 -0.542358 0.070435 1445642022 -0.660522 0.514343 -0.542358 0.070435 1445642022 -0.660522 0.514343 -0.542358 0.070435 1445642022 -0.660522 0.514343 -0.542358 0.070435 1445642022 -0.661438 0.558472 -0.500366 0.019470 1445642022 -0.661438 0.558472 -0.500366 0.019470 1445642022 -0.661438 0.558472 -0.500366 0.019470 1445642022 -0.661438 0.558472 -0.500366 0.019470 1445642022 -0.661438 0.558472 -0.500366 0.019470 1445642022 -0.661438 0.558472 -0.500366 0.019470 1445642022 -0.661438 0.558472 -0.500366 0.019470 1445642022 -0.659180 0.593201 -0.461670 -0.020752 1445642022 -0.659180 0.593201 -0.461670 -0.020752 1445642022 -0.659180 0.593201 -0.461670 -0.020752 1445642022 -0.659180 0.593201 -0.461670 -0.020752 1445642022 -0.659180 0.593201 -0.461670 -0.020752 1445642022 -0.659180 0.593201 -0.461670 -0.020752 1445642022 -0.657166 0.614197 -0.435181 -0.039063 1445642022 -0.657166 0.614197 -0.435181 -0.039063 1445642022 -0.657166 0.614197 -0.435181 -0.039063 1445642022 -0.657166 0.614197 -0.435181 -0.039063 1445642022 -0.657166 0.614197 -0.435181 -0.039063 1445642022 -0.656250 0.620178 -0.428345 -0.035828 1445642022 -0.656250 0.620178 -0.428345 -0.035828 1445642022 -0.656250 0.620178 -0.428345 -0.035828 1445642022 -0.656250 0.620178 -0.428345 -0.035828 1445642022 -0.656250 0.620178 -0.428345 -0.035828 1445642022 -0.656250 0.620178 -0.428345 -0.035828 1445642022 -0.656250 0.620178 -0.428345 -0.035828 1445642022 -0.654541 0.614014 -0.440979 -0.012695 1445642022 -0.654541 0.614014 -0.440979 -0.012695 1445642022 -0.654541 0.614014 -0.440979 -0.012695 1445642022 -0.654541 0.614014 -0.440979 -0.012695 1445642022 -0.654541 0.614014 -0.440979 -0.012695 1445642022 -0.654541 0.614014 -0.440979 -0.012695 1445642022 -0.654541 0.614014 -0.440979 -0.012695 1445642022 -0.651917 0.594421 -0.469910 0.029846 1445642022 -0.651917 0.594421 -0.469910 0.029846 1445642022 -0.651917 0.594421 -0.469910 0.029846 1445642022 -0.651917 0.594421 -0.469910 0.029846 1445642022 -0.651917 0.594421 -0.469910 0.029846 1445642022 -0.651917 0.594421 -0.469910 0.029846 1445642022 -0.646179 0.558228 -0.512695 0.089539 1445642022 -0.646179 0.558228 -0.512695 0.089539 1445642022 -0.646179 0.558228 -0.512695 0.089539 1445642022 -0.646179 0.558228 -0.512695 0.089539 1445642022 -0.646179 0.558228 -0.512695 0.089539 1445642022 -0.646179 0.558228 -0.512695 0.089539 1445642022 -0.634827 0.502563 -0.564331 0.161133 1445642022 -0.634827 0.502563 -0.564331 0.161133 1445642022 -0.634827 0.502563 -0.564331 0.161133 1445642022 -0.634827 0.502563 -0.564331 0.161133 1445642022 -0.634827 0.502563 -0.564331 0.161133 1445642022 -0.634827 0.502563 -0.564331 0.161133 1445642022 -0.614563 0.430542 -0.616699 0.238037 1445642022 -0.614563 0.430542 -0.616699 0.238037 1445642022 -0.614563 0.430542 -0.616699 0.238037 1445642022 -0.614563 0.430542 -0.616699 0.238037 1445642022 -0.614563 0.430542 -0.616699 0.238037 1445642022 -0.614563 0.430542 -0.616699 0.238037 1445642022 -0.614563 0.430542 -0.616699 0.238037 1445642022 -0.584167 0.346497 -0.662170 0.316711 1445642022 -0.584167 0.346497 -0.662170 0.316711 1445642022 -0.584167 0.346497 -0.662170 0.316711 1445642022 -0.584167 0.346497 -0.662170 0.316711 1445642022 -0.584167 0.346497 -0.662170 0.316711 1445642022 -0.584167 0.346497 -0.662170 0.316711 1445642022 -0.544006 0.256470 -0.696411 0.391541 1445642022 -0.544006 0.256470 -0.696411 0.391541 1445642022 -0.544006 0.256470 -0.696411 0.391541 1445642022 -0.544006 0.256470 -0.696411 0.391541 1445642022 -0.544006 0.256470 -0.696411 0.391541 1445642022 -0.544006 0.256470 -0.696411 0.391541 1445642022 -0.544006 0.256470 -0.696411 0.391541 1445642022 -0.494934 0.164124 -0.719910 0.458130 1445642022 -0.494934 0.164124 -0.719910 0.458130 1445642022 -0.494934 0.164124 -0.719910 0.458130 1445642022 -0.494934 0.164124 -0.719910 0.458130 1445642022 -0.494934 0.164124 -0.719910 0.458130 1445642022 -0.494934 0.164124 -0.719910 0.458130 1445642022 -0.440918 0.071106 -0.731995 0.514587 1445642022 -0.440918 0.071106 -0.731995 0.514587 1445642022 -0.440918 0.071106 -0.731995 0.514587 1445642022 -0.440918 0.071106 -0.731995 0.514587 1445642022 -0.440918 0.071106 -0.731995 0.514587 1445642022 -0.440918 0.071106 -0.731995 0.514587 1445642022 -0.388428 -0.015930 -0.731934 0.559631 1445642022 -0.388428 -0.015930 -0.731934 0.559631 1445642023 -0.388428 -0.015930 -0.731934 0.559631 1445642023 -0.388428 -0.015930 -0.731934 0.559631 1445642023 -0.388428 -0.015930 -0.731934 0.559631 1445642023 -0.388428 -0.015930 -0.731934 0.559631 1445642023 -0.347534 -0.086670 -0.718811 0.595825 1445642023 -0.347534 -0.086670 -0.718811 0.595825 1445642023 -0.347534 -0.086670 -0.718811 0.595825 1445642023 -0.347534 -0.086670 -0.718811 0.595825 1445642023 -0.347534 -0.086670 -0.718811 0.595825 1445642023 -0.347534 -0.086670 -0.718811 0.595825 1445642023 -0.347534 -0.086670 -0.718811 0.595825 1445642023 -0.324707 -0.126160 -0.711182 0.610657 1445642023 -0.324707 -0.126160 -0.711182 0.610657 1445642023 -0.324707 -0.126160 -0.711182 0.610657 1445642023 -0.324707 -0.126160 -0.711182 0.610657 1445642023 -0.324707 -0.126160 -0.711182 0.610657 1445642023 -0.325073 -0.139282 -0.707703 0.611694 1445642023 -0.325073 -0.139282 -0.707703 0.611694 1445642023 -0.325073 -0.139282 -0.707703 0.611694 1445642023 -0.325073 -0.139282 -0.707703 0.611694 1445642023 -0.325073 -0.139282 -0.707703 0.611694 1445642023 -0.325073 -0.139282 -0.707703 0.611694 1445642023 -0.349060 -0.121277 -0.726807 0.578979 1445642023 -0.349060 -0.121277 -0.726807 0.578979 1445642023 -0.349060 -0.121277 -0.726807 0.578979 1445642023 -0.349060 -0.121277 -0.726807 0.578979 1445642023 -0.349060 -0.121277 -0.726807 0.578979 1445642023 -0.349060 -0.121277 -0.726807 0.578979 1445642023 -0.387024 -0.072571 -0.750061 0.531433 1445642023 -0.387024 -0.072571 -0.750061 0.531433 1445642023 -0.387024 -0.072571 -0.750061 0.531433 1445642023 -0.387024 -0.072571 -0.750061 0.531433 1445642023 -0.387024 -0.072571 -0.750061 0.531433 1445642023 -0.387024 -0.072571 -0.750061 0.531433 1445642023 -0.387024 -0.072571 -0.750061 0.531433 1445642023 -0.435303 0.000793 -0.766541 0.472229 1445642023 -0.435303 0.000793 -0.766541 0.472229 1445642023 -0.435303 0.000793 -0.766541 0.472229 1445642023 -0.435303 0.000793 -0.766541 0.472229 1445642023 -0.435303 0.000793 -0.766541 0.472229 1445642023 -0.435303 0.000793 -0.766541 0.472229 1445642023 -0.484070 0.091187 -0.765625 0.413818 1445642023 -0.484070 0.091187 -0.765625 0.413818 1445642023 -0.484070 0.091187 -0.765625 0.413818 1445642023 -0.484070 0.091187 -0.765625 0.413818 1445642023 -0.484070 0.091187 -0.765625 0.413818 1445642023 -0.484070 0.091187 -0.765625 0.413818 1445642023 -0.528748 0.187256 -0.746216 0.358582 1445642023 -0.528748 0.187256 -0.746216 0.358582 1445642023 -0.528748 0.187256 -0.746216 0.358582 1445642023 -0.528748 0.187256 -0.746216 0.358582 1445642023 -0.528748 0.187256 -0.746216 0.358582 1445642023 -0.566650 0.284790 -0.713562 0.297791 1445642023 -0.566650 0.284790 -0.713562 0.297791 1445642023 -0.566650 0.284790 -0.713562 0.297791 1445642023 -0.566650 0.284790 -0.713562 0.297791 1445642023 -0.566650 0.284790 -0.713562 0.297791 1445642023 -0.566650 0.284790 -0.713562 0.297791 1445642023 -0.595764 0.374878 -0.671326 0.232117 1445642023 -0.595764 0.374878 -0.671326 0.232117 1445642023 -0.595764 0.374878 -0.671326 0.232117 1445642023 -0.595764 0.374878 -0.671326 0.232117 1445642023 -0.595764 0.374878 -0.671326 0.232117 1445642023 -0.595764 0.374878 -0.671326 0.232117 1445642023 -0.615295 0.454468 -0.622437 0.165894 1445642023 -0.615295 0.454468 -0.622437 0.165894 1445642023 -0.615295 0.454468 -0.622437 0.165894 1445642023 -0.615295 0.454468 -0.622437 0.165894 1445642023 -0.615295 0.454468 -0.622437 0.165894 1445642023 -0.615295 0.454468 -0.622437 0.165894 1445642023 -0.629211 0.517151 -0.570740 0.104858 1445642023 -0.629211 0.517151 -0.570740 0.104858 1445642023 -0.629211 0.517151 -0.570740 0.104858 1445642023 -0.629211 0.517151 -0.570740 0.104858 1445642023 -0.629211 0.517151 -0.570740 0.104858 1445642023 -0.629211 0.517151 -0.570740 0.104858 1445642023 -0.629211 0.517151 -0.570740 0.104858 1445642023 -0.634216 0.563477 -0.526855 0.052063 1445642023 -0.634216 0.563477 -0.526855 0.052063 1445642023 -0.634216 0.563477 -0.526855 0.052063 1445642023 -0.634216 0.563477 -0.526855 0.052063 1445642023 -0.634216 0.563477 -0.526855 0.052063 1445642023 -0.633972 0.590820 -0.498657 0.019836 1445642023 -0.633972 0.590820 -0.498657 0.019836 1445642023 -0.633972 0.590820 -0.498657 0.019836 1445642023 -0.633972 0.590820 -0.498657 0.019836 1445642023 -0.633972 0.590820 -0.498657 0.019836 1445642023 -0.633972 0.590820 -0.498657 0.019836 1445642023 -0.639526 0.592468 -0.489563 0.018433 1445642023 -0.639526 0.592468 -0.489563 0.018433 1445642023 -0.639526 0.592468 -0.489563 0.018433 1445642023 -0.639526 0.592468 -0.489563 0.018433 1445642023 -0.639526 0.592468 -0.489563 0.018433 1445642023 -0.639526 0.592468 -0.489563 0.018433 1445642023 -0.641479 0.580017 -0.500732 0.037537 1445642023 -0.641479 0.580017 -0.500732 0.037537 1445642023 -0.641479 0.580017 -0.500732 0.037537 1445642023 -0.641479 0.580017 -0.500732 0.037537 1445642023 -0.641479 0.580017 -0.500732 0.037537 1445642023 -0.641479 0.580017 -0.500732 0.037537 1445642023 -0.643799 0.550049 -0.526367 0.076843 1445642023 -0.643799 0.550049 -0.526367 0.076843 1445642023 -0.643799 0.550049 -0.526367 0.076843 1445642023 -0.643799 0.550049 -0.526367 0.076843 1445642023 -0.643799 0.550049 -0.526367 0.076843 1445642023 -0.643799 0.550049 -0.526367 0.076843 1445642023 -0.642456 0.505127 -0.560913 0.132263 1445642023 -0.642456 0.505127 -0.560913 0.132263 1445642023 -0.642456 0.505127 -0.560913 0.132263 1445642023 -0.642456 0.505127 -0.560913 0.132263 1445642024 -0.642456 0.505127 -0.560913 0.132263 1445642024 -0.642456 0.505127 -0.560913 0.132263 1445642024 -0.634155 0.445862 -0.599243 0.200012 1445642024 -0.634155 0.445862 -0.599243 0.200012 1445642024 -0.634155 0.445862 -0.599243 0.200012 1445642024 -0.634155 0.445862 -0.599243 0.200012 1445642024 -0.634155 0.445862 -0.599243 0.200012 1445642024 -0.634155 0.445862 -0.599243 0.200012 1445642024 -0.616028 0.372498 -0.638000 0.273438 1445642024 -0.616028 0.372498 -0.638000 0.273438 1445642024 -0.616028 0.372498 -0.638000 0.273438 1445642024 -0.616028 0.372498 -0.638000 0.273438 1445642024 -0.616028 0.372498 -0.638000 0.273438 1445642024 -0.616028 0.372498 -0.638000 0.273438 1445642024 -0.616028 0.372498 -0.638000 0.273438 1445642024 -0.587708 0.289490 -0.670654 0.347961 1445642024 -0.587708 0.289490 -0.670654 0.347961 1445642024 -0.587708 0.289490 -0.670654 0.347961 1445642024 -0.587708 0.289490 -0.670654 0.347961 1445642024 -0.587708 0.289490 -0.670654 0.347961 1445642024 -0.587708 0.289490 -0.670654 0.347961 1445642024 -0.550476 0.201111 -0.693604 0.418884 1445642024 -0.550476 0.201111 -0.693604 0.418884 1445642024 -0.550476 0.201111 -0.693604 0.418884 1445642024 -0.550476 0.201111 -0.693604 0.418884 1445642024 -0.506897 0.113342 -0.705994 0.481445 1445642024 -0.506897 0.113342 -0.705994 0.481445 1445642024 -0.506897 0.113342 -0.705994 0.481445 1445642024 -0.506897 0.113342 -0.705994 0.481445 1445642024 -0.506897 0.113342 -0.705994 0.481445 1445642024 -0.506897 0.113342 -0.705994 0.481445 1445642024 -0.460205 0.038696 -0.711060 0.530212 1445642024 -0.460205 0.038696 -0.711060 0.530212 1445642024 -0.460205 0.038696 -0.711060 0.530212 1445642024 -0.460205 0.038696 -0.711060 0.530212 1445642024 -0.460205 0.038696 -0.711060 0.530212 1445642024 -0.460205 0.038696 -0.711060 0.530212 1445642024 -0.460205 0.038696 -0.711060 0.530212 1445642024 -0.414001 -0.024353 -0.710999 0.567932 1445642024 -0.414001 -0.024353 -0.710999 0.567932 1445642024 -0.414001 -0.024353 -0.710999 0.567932 1445642024 -0.414001 -0.024353 -0.710999 0.567932 1445642024 -0.414001 -0.024353 -0.710999 0.567932 1445642024 -0.375000 -0.076721 -0.707275 0.594360 1445642024 -0.375000 -0.076721 -0.707275 0.594360 1445642024 -0.375000 -0.076721 -0.707275 0.594360 1445642024 -0.375000 -0.076721 -0.707275 0.594360 1445642024 -0.375000 -0.076721 -0.707275 0.594360 1445642024 -0.375000 -0.076721 -0.707275 0.594360 1445642024 -0.349426 -0.113098 -0.705566 0.606079 1445642024 -0.349426 -0.113098 -0.705566 0.606079 1445642024 -0.349426 -0.113098 -0.705566 0.606079 1445642024 -0.349426 -0.113098 -0.705566 0.606079 1445642024 -0.349426 -0.113098 -0.705566 0.606079 1445642024 -0.349426 -0.113098 -0.705566 0.606079 1445642024 -0.341553 -0.130981 -0.704102 0.608643 1445642024 -0.341553 -0.130981 -0.704102 0.608643 1445642024 -0.341553 -0.130981 -0.704102 0.608643 1445642024 -0.341553 -0.130981 -0.704102 0.608643 1445642024 -0.341553 -0.130981 -0.704102 0.608643 1445642024 -0.341553 -0.130981 -0.704102 0.608643 1445642024 -0.341553 -0.130981 -0.704102 0.608643 1445642024 -0.351990 -0.126587 -0.707336 0.599792 1445642024 -0.351990 -0.126587 -0.707336 0.599792 1445642024 -0.351990 -0.126587 -0.707336 0.599792 1445642024 -0.351990 -0.126587 -0.707336 0.599792 1445642024 -0.351990 -0.126587 -0.707336 0.599792 1445642024 -0.351990 -0.126587 -0.707336 0.599792 1445642024 -0.378906 -0.097107 -0.720276 0.572998 1445642024 -0.378906 -0.097107 -0.720276 0.572998 1445642024 -0.378906 -0.097107 -0.720276 0.572998 1445642024 -0.378906 -0.097107 -0.720276 0.572998 1445642024 -0.378906 -0.097107 -0.720276 0.572998 1445642024 -0.378906 -0.097107 -0.720276 0.572998 1445642024 -0.414795 -0.043945 -0.739136 0.528870 1445642024 -0.414795 -0.043945 -0.739136 0.528870 1445642024 -0.414795 -0.043945 -0.739136 0.528870 1445642024 -0.414795 -0.043945 -0.739136 0.528870 1445642024 -0.414795 -0.043945 -0.739136 0.528870 1445642024 -0.414795 -0.043945 -0.739136 0.528870 1445642024 -0.454224 0.021240 -0.746948 0.485107 1445642024 -0.454224 0.021240 -0.746948 0.485107 1445642024 -0.454224 0.021240 -0.746948 0.485107 1445642024 -0.454224 0.021240 -0.746948 0.485107 1445642024 -0.454224 0.021240 -0.746948 0.485107 1445642024 -0.454224 0.021240 -0.746948 0.485107 1445642024 -0.454224 0.021240 -0.746948 0.485107 1445642024 -0.493713 0.088928 -0.740662 0.447021 1445642024 -0.493713 0.088928 -0.740662 0.447021 1445642024 -0.493713 0.088928 -0.740662 0.447021 1445642024 -0.493713 0.088928 -0.740662 0.447021 1445642024 -0.493713 0.088928 -0.740662 0.447021 1445642024 -0.493713 0.088928 -0.740662 0.447021 1445642024 -0.531372 0.159485 -0.726868 0.404846 1445642024 -0.531372 0.159485 -0.726868 0.404846 1445642024 -0.531372 0.159485 -0.726868 0.404846 1445642024 -0.531372 0.159485 -0.726868 0.404846 1445642024 -0.531372 0.159485 -0.726868 0.404846 1445642024 -0.531372 0.159485 -0.726868 0.404846 1445642024 -0.531372 0.159485 -0.726868 0.404846 1445642024 -0.560730 0.224182 -0.711304 0.359680 1445642024 -0.560730 0.224182 -0.711304 0.359680 1445642024 -0.560730 0.224182 -0.711304 0.359680 1445642024 -0.560730 0.224182 -0.711304 0.359680 1445642024 -0.560730 0.224182 -0.711304 0.359680 1445642024 -0.560730 0.224182 -0.711304 0.359680 1445642024 -0.588074 0.288635 -0.688782 0.310608 1445642024 -0.588074 0.288635 -0.688782 0.310608 1445642024 -0.588074 0.288635 -0.688782 0.310608 1445642024 -0.588074 0.288635 -0.688782 0.310608 1445642025 -0.588074 0.288635 -0.688782 0.310608 1445642025 -0.588074 0.288635 -0.688782 0.310608 1445642025 -0.610474 0.358582 -0.659851 0.251709 1445642025 -0.610474 0.358582 -0.659851 0.251709 1445642025 -0.610474 0.358582 -0.659851 0.251709 1445642025 -0.610474 0.358582 -0.659851 0.251709 1445642025 -0.610474 0.358582 -0.659851 0.251709 1445642025 -0.610474 0.358582 -0.659851 0.251709 1445642025 -0.625610 0.431152 -0.622070 0.189209 1445642025 -0.625610 0.431152 -0.622070 0.189209 1445642025 -0.625610 0.431152 -0.622070 0.189209 1445642025 -0.625610 0.431152 -0.622070 0.189209 1445642025 -0.625610 0.431152 -0.622070 0.189209 1445642025 -0.625610 0.431152 -0.622070 0.189209 1445642025 -0.637390 0.493225 -0.577271 0.131348 1445642025 -0.637390 0.493225 -0.577271 0.131348 1445642025 -0.637390 0.493225 -0.577271 0.131348 1445642025 -0.637390 0.493225 -0.577271 0.131348 1445642025 -0.637390 0.493225 -0.577271 0.131348 1445642025 -0.637390 0.493225 -0.577271 0.131348 1445642025 -0.645325 0.537598 -0.536804 0.080261 1445642025 -0.645325 0.537598 -0.536804 0.080261 1445642025 -0.645325 0.537598 -0.536804 0.080261 1445642025 -0.645325 0.537598 -0.536804 0.080261 1445642025 -0.645325 0.537598 -0.536804 0.080261 1445642025 -0.645325 0.537598 -0.536804 0.080261 1445642025 -0.645325 0.537598 -0.536804 0.080261 1445642025 -0.645020 0.572998 -0.504089 0.039612 1445642025 -0.645020 0.572998 -0.504089 0.039612 1445642025 -0.645020 0.572998 -0.504089 0.039612 1445642025 -0.645020 0.572998 -0.504089 0.039612 1445642025 -0.645020 0.572998 -0.504089 0.039612 1445642025 -0.645020 0.572998 -0.504089 0.039612 1445642025 -0.642944 0.594849 -0.482056 0.019409 1445642025 -0.642944 0.594849 -0.482056 0.019409 1445642025 -0.642944 0.594849 -0.482056 0.019409 1445642025 -0.642944 0.594849 -0.482056 0.019409 1445642025 -0.642944 0.594849 -0.482056 0.019409 1445642025 -0.642944 0.594849 -0.482056 0.019409 1445642025 -0.642456 0.600342 -0.475830 0.020264 1445642025 -0.642456 0.600342 -0.475830 0.020264 1445642025 -0.642456 0.600342 -0.475830 0.020264 1445642025 -0.642456 0.600342 -0.475830 0.020264 1445642025 -0.642456 0.600342 -0.475830 0.020264 1445642025 -0.642456 0.600342 -0.475830 0.020264 1445642025 -0.642456 0.600342 -0.475830 0.020264 1445642025 -0.643982 0.588074 -0.487610 0.040894 1445642025 -0.643982 0.588074 -0.487610 0.040894 1445642025 -0.643982 0.588074 -0.487610 0.040894 1445642025 -0.643982 0.588074 -0.487610 0.040894 1445642025 -0.643982 0.588074 -0.487610 0.040894 1445642025 -0.643982 0.588074 -0.487610 0.040894 1445642025 -0.644531 0.561340 -0.513000 0.079651 1445642025 -0.644531 0.561340 -0.513000 0.079651 1445642025 -0.644531 0.561340 -0.513000 0.079651 1445642025 -0.644531 0.561340 -0.513000 0.079651 1445642025 -0.644531 0.561340 -0.513000 0.079651 1445642025 -0.644531 0.561340 -0.513000 0.079651 1445642025 -0.644226 0.519653 -0.544800 0.134827 1445642025 -0.644226 0.519653 -0.544800 0.134827 1445642025 -0.644226 0.519653 -0.544800 0.134827 1445642025 -0.644226 0.519653 -0.544800 0.134827 1445642025 -0.644226 0.519653 -0.544800 0.134827 1445642025 -0.644226 0.519653 -0.544800 0.134827 1445642025 -0.636841 0.468567 -0.579346 0.198242 1445642025 -0.636841 0.468567 -0.579346 0.198242 1445642025 -0.636841 0.468567 -0.579346 0.198242 1445642025 -0.636841 0.468567 -0.579346 0.198242 1445642025 -0.636841 0.468567 -0.579346 0.198242 1445642025 -0.636841 0.468567 -0.579346 0.198242 1445642025 -0.619934 0.407227 -0.616089 0.265259 1445642025 -0.619934 0.407227 -0.616089 0.265259 1445642025 -0.619934 0.407227 -0.616089 0.265259 1445642025 -0.619934 0.407227 -0.616089 0.265259 1445642025 -0.619934 0.407227 -0.616089 0.265259 1445642025 -0.619934 0.407227 -0.616089 0.265259 1445642025 -0.595764 0.332886 -0.650330 0.333679 1445642025 -0.595764 0.332886 -0.650330 0.333679 1445642025 -0.595764 0.332886 -0.650330 0.333679 1445642025 -0.595764 0.332886 -0.650330 0.333679 1445642025 -0.595764 0.332886 -0.650330 0.333679 1445642025 -0.565125 0.252441 -0.676575 0.399048 1445642025 -0.565125 0.252441 -0.676575 0.399048 1445642025 -0.565125 0.252441 -0.676575 0.399048 1445642025 -0.565125 0.252441 -0.676575 0.399048 1445642025 -0.565125 0.252441 -0.676575 0.399048 1445642025 -0.565125 0.252441 -0.676575 0.399048 1445642025 -0.529785 0.171326 -0.690186 0.462219 1445642025 -0.529785 0.171326 -0.690186 0.462219 1445642025 -0.529785 0.171326 -0.690186 0.462219 1445642025 -0.529785 0.171326 -0.690186 0.462219 1445642025 -0.529785 0.171326 -0.690186 0.462219 1445642025 -0.529785 0.171326 -0.690186 0.462219 1445642025 -0.529785 0.171326 -0.690186 0.462219 1445642025 -0.489746 0.093628 -0.695251 0.517761 1445642025 -0.489746 0.093628 -0.695251 0.517761 1445642025 -0.489746 0.093628 -0.695251 0.517761 1445642025 -0.489746 0.093628 -0.695251 0.517761 1445642025 -0.489746 0.093628 -0.695251 0.517761 1445642025 -0.450012 0.019653 -0.690857 0.565552 1445642025 -0.450012 0.019653 -0.690857 0.565552 1445642025 -0.450012 0.019653 -0.690857 0.565552 1445642025 -0.450012 0.019653 -0.690857 0.565552 1445642025 -0.450012 0.019653 -0.690857 0.565552 1445642025 -0.450012 0.019653 -0.690857 0.565552 1445642025 -0.450012 0.019653 -0.690857 0.565552 1445642025 -0.416931 -0.045959 -0.683472 0.597412 1445642025 -0.416931 -0.045959 -0.683472 0.597412 1445642025 -0.416931 -0.045959 -0.683472 0.597412 1445642025 -0.416931 -0.045959 -0.683472 0.597412 1445642025 -0.416931 -0.045959 -0.683472 0.597412 1445642026 -0.416931 -0.045959 -0.683472 0.597412 1445642026 -0.397095 -0.096436 -0.681152 0.607544 1445642026 -0.397095 -0.096436 -0.681152 0.607544 1445642026 -0.397095 -0.096436 -0.681152 0.607544 1445642026 -0.397095 -0.096436 -0.681152 0.607544 1445642026 -0.397095 -0.096436 -0.681152 0.607544 1445642026 -0.397095 -0.096436 -0.681152 0.607544 1445642026 -0.397095 -0.096436 -0.681152 0.607544 1445642026 -0.392944 -0.124023 -0.681458 0.604858 1445642026 -0.392944 -0.124023 -0.681458 0.604858 1445642026 -0.392944 -0.124023 -0.681458 0.604858 1445642026 -0.392944 -0.124023 -0.681458 0.604858 1445642026 -0.392944 -0.124023 -0.681458 0.604858 1445642026 -0.392944 -0.124023 -0.681458 0.604858 1445642026 -0.404541 -0.121155 -0.687012 0.591370 1445642026 -0.404541 -0.121155 -0.687012 0.591370 1445642026 -0.404541 -0.121155 -0.687012 0.591370 1445642026 -0.404541 -0.121155 -0.687012 0.591370 1445642026 -0.404541 -0.121155 -0.687012 0.591370 1445642026 -0.404541 -0.121155 -0.687012 0.591370 1445642026 -0.404541 -0.121155 -0.687012 0.591370 1445642026 -0.432007 -0.092163 -0.697327 0.564514 1445642026 -0.432007 -0.092163 -0.697327 0.564514 1445642026 -0.432007 -0.092163 -0.697327 0.564514 1445642026 -0.432007 -0.092163 -0.697327 0.564514 1445642026 -0.432007 -0.092163 -0.697327 0.564514 1445642026 -0.432007 -0.092163 -0.697327 0.564514 1445642026 -0.470276 -0.035583 -0.713989 0.517517 1445642026 -0.470276 -0.035583 -0.713989 0.517517 1445642026 -0.470276 -0.035583 -0.713989 0.517517 1445642026 -0.470276 -0.035583 -0.713989 0.517517 1445642026 -0.470276 -0.035583 -0.713989 0.517517 1445642026 -0.470276 -0.035583 -0.713989 0.517517 1445642026 -0.470276 -0.035583 -0.713989 0.517517 1445642026 -0.510803 0.039429 -0.724670 0.460938 1445642026 -0.510803 0.039429 -0.724670 0.460938 1445642026 -0.510803 0.039429 -0.724670 0.460938 1445642026 -0.510803 0.039429 -0.724670 0.460938 1445642026 -0.510803 0.039429 -0.724670 0.460938 1445642026 -0.510803 0.039429 -0.724670 0.460938 1445642026 -0.548767 0.125427 -0.721680 0.402954 1445642026 -0.548767 0.125427 -0.721680 0.402954 1445642026 -0.548767 0.125427 -0.721680 0.402954 1445642026 -0.548767 0.125427 -0.721680 0.402954 1445642026 -0.548767 0.125427 -0.721680 0.402954 1445642026 -0.548767 0.125427 -0.721680 0.402954 1445642026 -0.582642 0.213806 -0.703491 0.346375 1445642026 -0.582642 0.213806 -0.703491 0.346375 1445642026 -0.582642 0.213806 -0.703491 0.346375 1445642026 -0.582642 0.213806 -0.703491 0.346375 1445642026 -0.582642 0.213806 -0.703491 0.346375 1445642026 -0.582642 0.213806 -0.703491 0.346375 1445642026 -0.582642 0.213806 -0.703491 0.346375 1445642026 -0.609314 0.301331 -0.675171 0.286621 1445642026 -0.609314 0.301331 -0.675171 0.286621 1445642026 -0.609314 0.301331 -0.675171 0.286621 1445642026 -0.609314 0.301331 -0.675171 0.286621 1445642026 -0.609314 0.301331 -0.675171 0.286621 1445642026 -0.609314 0.301331 -0.675171 0.286621 1445642026 -0.627014 0.384216 -0.640747 0.220764 1445642026 -0.627014 0.384216 -0.640747 0.220764 1445642026 -0.627014 0.384216 -0.640747 0.220764 1445642026 -0.627014 0.384216 -0.640747 0.220764 1445642026 -0.627014 0.384216 -0.640747 0.220764 1445642026 -0.627014 0.384216 -0.640747 0.220764 1445642026 -0.636475 0.458496 -0.600952 0.153687 1445642026 -0.636475 0.458496 -0.600952 0.153687 1445642026 -0.636475 0.458496 -0.600952 0.153687 1445642026 -0.636475 0.458496 -0.600952 0.153687 1445642026 -0.636475 0.458496 -0.600952 0.153687 1445642026 -0.636475 0.458496 -0.600952 0.153687 1445642026 -0.636475 0.458496 -0.600952 0.153687 1445642026 -0.638977 0.521179 -0.558411 0.091003 1445642026 -0.638977 0.521179 -0.558411 0.091003 1445642026 -0.638977 0.521179 -0.558411 0.091003 1445642026 -0.638977 0.521179 -0.558411 0.091003 1445642026 -0.638977 0.521179 -0.558411 0.091003 1445642026 -0.638977 0.521179 -0.558411 0.091003 1445642026 -0.643127 0.563660 -0.516724 0.040710 1445642026 -0.643127 0.563660 -0.516724 0.040710 1445642026 -0.643127 0.563660 -0.516724 0.040710 1445642026 -0.643127 0.563660 -0.516724 0.040710 1445642026 -0.643127 0.563660 -0.516724 0.040710 1445642026 -0.643127 0.563660 -0.516724 0.040710 1445642026 -0.643127 0.563660 -0.516724 0.040710 1445642026 -0.639648 0.597412 -0.483765 -0.002136 1445642026 -0.639648 0.597412 -0.483765 -0.002136 1445642026 -0.639648 0.597412 -0.483765 -0.002136 1445642026 -0.639648 0.597412 -0.483765 -0.002136 1445642026 -0.639648 0.597412 -0.483765 -0.002136 1445642026 -0.631348 0.620850 -0.463989 -0.026489 1445642026 -0.631348 0.620850 -0.463989 -0.026489 1445642026 -0.631348 0.620850 -0.463989 -0.026489 1445642026 -0.631348 0.620850 -0.463989 -0.026489 1445642026 -0.631348 0.620850 -0.463989 -0.026489 1445642026 -0.631348 0.620850 -0.463989 -0.026489 1445642026 -0.631348 0.620850 -0.463989 -0.026489 1445642026 -0.633484 0.622131 -0.459595 -0.021545 1445642026 -0.633484 0.622131 -0.459595 -0.021545 1445642026 -0.633484 0.622131 -0.459595 -0.021545 1445642026 -0.633484 0.622131 -0.459595 -0.021545 1445642026 -0.633484 0.622131 -0.459595 -0.021545 1445642026 -0.633484 0.622131 -0.459595 -0.021545 1445642026 -0.638062 0.605530 -0.475586 0.002625 1445642026 -0.638062 0.605530 -0.475586 0.002625 1445642026 -0.638062 0.605530 -0.475586 0.002625 1445642026 -0.638062 0.605530 -0.475586 0.002625 1445642026 -0.638062 0.605530 -0.475586 0.002625 1445642026 -0.638062 0.605530 -0.475586 0.002625 1445642026 -0.640137 0.576294 -0.506165 0.043884 1445642026 -0.640137 0.576294 -0.506165 0.043884 1445642026 -0.640137 0.576294 -0.506165 0.043884 1445642026 -0.640137 0.576294 -0.506165 0.043884 1445642026 -0.640137 0.576294 -0.506165 0.043884 1445642026 -0.640137 0.576294 -0.506165 0.043884 1445642026 -0.640137 0.576294 -0.506165 0.043884 1445642027 -0.639954 0.530762 -0.546509 0.100281 1445642027 -0.639954 0.530762 -0.546509 0.100281 1445642027 -0.639954 0.530762 -0.546509 0.100281 1445642027 -0.639954 0.530762 -0.546509 0.100281 1445642027 -0.639954 0.530762 -0.546509 0.100281 1445642027 -0.639954 0.530762 -0.546509 0.100281 1445642027 -0.632202 0.471741 -0.591675 0.166443 1445642027 -0.632202 0.471741 -0.591675 0.166443 1445642027 -0.632202 0.471741 -0.591675 0.166443 1445642027 -0.632202 0.471741 -0.591675 0.166443 1445642027 -0.632202 0.471741 -0.591675 0.166443 1445642027 -0.632202 0.471741 -0.591675 0.166443 1445642027 -0.616150 0.399353 -0.635986 0.237671 1445642027 -0.616150 0.399353 -0.635986 0.237671 1445642027 -0.616150 0.399353 -0.635986 0.237671 1445642027 
-0.597961 0.289307 -0.688354 0.291504 1445642029 -0.597961 0.289307 -0.688354 0.291504 1445642029 -0.597961 0.289307 -0.688354 0.291504 1445642029 -0.597961 0.289307 -0.688354 0.291504 1445642029 -0.597961 0.289307 -0.688354 0.291504 1445642029 -0.597961 0.289307 -0.688354 0.291504 1445642029 -0.615723 0.340759 -0.667053 0.244751 1445642029 -0.615723 0.340759 -0.667053 0.244751 1445642029 -0.615723 0.340759 -0.667053 0.244751 1445642029 -0.615723 0.340759 -0.667053 0.244751 1445642029 -0.615723 0.340759 -0.667053 0.244751 1445642029 -0.615723 0.340759 -0.667053 0.244751 1445642029 -0.631897 0.398438 -0.637085 0.190002 1445642029 -0.631897 0.398438 -0.637085 0.190002 1445642029 -0.631897 0.398438 -0.637085 0.190002 1445642029 -0.631897 0.398438 -0.637085 0.190002 1445642029 -0.631897 0.398438 -0.637085 0.190002 1445642029 -0.631897 0.398438 -0.637085 0.190002 1445642029 -0.631897 0.398438 -0.637085 0.190002 1445642029 -0.644653 0.458374 -0.597046 0.133911 1445642029 -0.644653 0.458374 -0.597046 0.133911 1445642029 -0.644653 0.458374 -0.597046 0.133911 1445642029 -0.644653 0.458374 -0.597046 0.133911 1445642029 -0.644653 0.458374 -0.597046 0.133911 1445642029 -0.657410 0.509644 -0.548767 0.083130 1445642029 -0.657410 0.509644 -0.548767 0.083130 1445642029 -0.657410 0.509644 -0.548767 0.083130 1445642029 -0.657410 0.509644 -0.548767 0.083130 1445642029 -0.657410 0.509644 -0.548767 0.083130 1445642029 -0.657410 0.509644 -0.548767 0.083130 1445642029 -0.657410 0.509644 -0.548767 0.083130 1445642029 -0.665283 0.551697 -0.501953 0.033752 1445642029 -0.665283 0.551697 -0.501953 0.033752 1445642029 -0.665283 0.551697 -0.501953 0.033752 1445642029 -0.665283 0.551697 -0.501953 0.033752 1445642029 -0.665283 0.551697 -0.501953 0.033752 1445642029 -0.665283 0.551697 -0.501953 0.033752 1445642029 -0.665649 0.587097 -0.460632 -0.010620 1445642029 -0.665649 0.587097 -0.460632 -0.010620 1445642029 -0.665649 0.587097 -0.460632 -0.010620 1445642029 -0.665649 0.587097 -0.460632 -0.010620 1445642029 -0.665649 0.587097 -0.460632 -0.010620 1445642029 -0.665649 0.587097 -0.460632 -0.010620 1445642029 -0.665222 0.608582 -0.430969 -0.038025 1445642029 -0.665222 0.608582 -0.430969 -0.038025 1445642029 -0.665222 0.608582 -0.430969 -0.038025 1445642029 -0.665222 0.608582 -0.430969 -0.038025 1445642029 -0.665222 0.608582 -0.430969 -0.038025 1445642029 -0.665222 0.608582 -0.430969 -0.038025 1445642029 -0.663147 0.618591 -0.418762 -0.046753 1445642029 -0.663147 0.618591 -0.418762 -0.046753 1445642029 -0.663147 0.618591 -0.418762 -0.046753 1445642029 -0.663147 0.618591 -0.418762 -0.046753 1445642029 -0.663147 0.618591 -0.418762 -0.046753 1445642029 -0.663147 0.618591 -0.418762 -0.046753 1445642029 -0.661560 0.616760 -0.425354 -0.032715 1445642029 -0.661560 0.616760 -0.425354 -0.032715 1445642029 -0.661560 0.616760 -0.425354 -0.032715 1445642029 -0.661560 0.616760 -0.425354 -0.032715 1445642029 -0.661560 0.616760 -0.425354 -0.032715 1445642029 -0.661560 0.616760 -0.425354 -0.032715 1445642029 -0.661560 0.616760 -0.425354 -0.032715 1445642029 -0.661804 0.599976 -0.449524 0.004211 1445642029 -0.661804 0.599976 -0.449524 0.004211 1445642029 -0.661804 0.599976 -0.449524 0.004211 1445642029 -0.661804 0.599976 -0.449524 0.004211 1445642029 -0.661804 0.599976 -0.449524 0.004211 1445642029 -0.661804 0.599976 -0.449524 0.004211 1445642029 -0.658752 0.569092 -0.488647 0.058594 1445642029 -0.658752 0.569092 -0.488647 0.058594 1445642029 -0.658752 0.569092 -0.488647 0.058594 1445642029 -0.658752 0.569092 -0.488647 0.058594 1445642029 -0.658752 0.569092 -0.488647 0.058594 1445642029 -0.658752 0.569092 -0.488647 0.058594 1445642029 -0.650208 0.522583 -0.536743 0.126892 1445642029 -0.650208 0.522583 -0.536743 0.126892 1445642029 -0.650208 0.522583 -0.536743 0.126892 1445642029 -0.650208 0.522583 -0.536743 0.126892 1445642029 -0.650208 0.522583 -0.536743 0.126892 1445642029 -0.650208 0.522583 -0.536743 0.126892 1445642029 -0.634888 0.460938 -0.586487 0.201294 1445642029 -0.634888 0.460938 -0.586487 0.201294 1445642029 -0.634888 0.460938 -0.586487 0.201294 1445642029 -0.634888 0.460938 -0.586487 0.201294 1445642029 -0.634888 0.460938 -0.586487 0.201294 1445642029 -0.634888 0.460938 -0.586487 0.201294 1445642029 -0.634888 0.460938 -0.586487 0.201294 1445642029 -0.612915 0.388550 -0.630249 0.276062 1445642029 -0.612915 0.388550 -0.630249 0.276062 1445642029 -0.612915 0.388550 -0.630249 0.276062 1445642029 -0.612915 0.388550 -0.630249 0.276062 1445642029 -0.612915 0.388550 -0.630249 0.276062 1445642029 -0.612915 0.388550 -0.630249 0.276062 1445642029 -0.583008 0.311096 -0.665833 0.346436 1445642029 -0.583008 0.311096 -0.665833 0.346436 1445642029 -0.583008 0.311096 -0.665833 0.346436 1445642030 -0.583008 0.311096 -0.665833 0.346436 1445642030 -0.583008 0.311096 -0.665833 0.346436 1445642030 -0.583008 0.311096 -0.665833 0.346436 1445642030 -0.547852 0.230835 -0.691528 0.410400 1445642030 -0.547852 0.230835 -0.691528 0.410400 1445642030 -0.547852 0.230835 -0.691528 0.410400 1445642030 -0.547852 0.230835 -0.691528 0.410400 1445642030 -0.547852 0.230835 -0.691528 0.410400 1445642030 -0.547852 0.230835 -0.691528 0.410400 1445642030 -0.547852 0.230835 -0.691528 0.410400 1445642030 -0.507507 0.147339 -0.708801 0.467346 1445642030 -0.507507 0.147339 -0.708801 0.467346 1445642030 -0.507507 0.147339 -0.708801 0.467346 1445642030 -0.507507 0.147339 -0.708801 0.467346 1445642030 -0.507507 0.147339 -0.708801 0.467346 1445642030 -0.507507 0.147339 -0.708801 0.467346 1445642030 -0.464966 0.062134 -0.715332 0.517944 1445642030 -0.464966 0.062134 -0.715332 0.517944 1445642030 -0.464966 0.062134 -0.715332 0.517944 1445642030 -0.464966 0.062134 -0.715332 0.517944 1445642030 -0.464966 0.062134 -0.715332 0.517944 1445642030 -0.464966 0.062134 -0.715332 0.517944 1445642030 -0.426514 -0.015686 -0.714111 0.554932 1445642030 -0.426514 -0.015686 -0.714111 0.554932 1445642030 -0.426514 -0.015686 -0.714111 0.554932 1445642030 -0.426514 -0.015686 -0.714111 0.554932 1445642030 -0.426514 -0.015686 -0.714111 0.554932 1445642030 -0.426514 -0.015686 -0.714111 0.554932 1445642030 -0.397339 -0.072693 -0.707336 0.580139 1445642030 -0.397339 -0.072693 -0.707336 0.580139 1445642030 -0.397339 -0.072693 -0.707336 0.580139 1445642030 -0.397339 -0.072693 -0.707336 0.580139 1445642030 -0.397339 -0.072693 -0.707336 0.580139 1445642030 -0.397339 -0.072693 -0.707336 0.580139 1445642030 -0.387329 -0.107788 -0.691711 0.599915 1445642030 -0.387329 -0.107788 -0.691711 0.599915 1445642030 -0.387329 -0.107788 -0.691711 0.599915 1445642030 -0.387329 -0.107788 -0.691711 0.599915 1445642030 -0.387329 -0.107788 -0.691711 0.599915 1445642030 -0.387329 -0.107788 -0.691711 0.599915 1445642030 -0.398071 -0.114746 -0.691101 0.592285 1445642030 -0.398071 -0.114746 -0.691101 0.592285 1445642030 -0.398071 -0.114746 -0.691101 0.592285 1445642030 -0.398071 -0.114746 -0.691101 0.592285 1445642030 -0.398071 -0.114746 -0.691101 0.592285 1445642030 -0.398071 -0.114746 -0.691101 0.592285 1445642030 -0.424194 -0.093750 -0.703003 0.563110 1445642030 -0.424194 -0.093750 -0.703003 0.563110 1445642030 -0.424194 -0.093750 -0.703003 0.563110 1445642030 -0.424194 -0.093750 -0.703003 0.563110 1445642030 -0.424194 -0.093750 -0.703003 0.563110 1445642030 -0.424194 -0.093750 -0.703003 0.563110 1445642030 -0.460510 -0.049011 -0.714050 0.525024 1445642030 -0.460510 -0.049011 -0.714050 0.525024 1445642030 -0.460510 -0.049011 -0.714050 0.525024 1445642030 -0.460510 -0.049011 -0.714050 0.525024 1445642030 -0.460510 -0.049011 -0.714050 0.525024 1445642030 -0.460510 -0.049011 -0.714050 0.525024 1445642030 -0.460510 -0.049011 -0.714050 0.525024 1445642030 -0.501343 0.018005 -0.723572 0.474182 1445642030 -0.501343 0.018005 -0.723572 0.474182 1445642030 -0.501343 0.018005 -0.723572 0.474182 1445642030 -0.501343 0.018005 -0.723572 0.474182 1445642030 -0.501343 0.018005 -0.723572 0.474182 1445642030 -0.501343 0.018005 -0.723572 0.474182 1445642030 -0.541199 0.098511 -0.722412 0.419067 1445642030 -0.541199 0.098511 -0.722412 0.419067 1445642030 -0.541199 0.098511 -0.722412 0.419067 1445642030 -0.541199 0.098511 -0.722412 0.419067 1445642030 -0.541199 0.098511 -0.722412 0.419067 1445642030 -0.541199 0.098511 -0.722412 0.419067 1445642030 -0.579773 0.180603 -0.706543 0.363403 1445642030 -0.579773 0.180603 -0.706543 0.363403 1445642030 -0.579773 0.180603 -0.706543 0.363403 1445642030 -0.579773 0.180603 -0.706543 0.363403 1445642030 -0.579773 0.180603 -0.706543 0.363403 1445642030 -0.579773 0.180603 -0.706543 0.363403 1445642030 -0.579773 0.180603 -0.706543 0.363403 1445642030 -0.612183 0.265869 -0.682434 0.298096 1445642030 -0.612183 0.265869 -0.682434 0.298096 1445642030 -0.612183 0.265869 -0.682434 0.298096 1445642030 -0.612183 0.265869 -0.682434 0.298096 1445642030 -0.612183 0.265869 -0.682434 0.298096 1445642030 -0.612183 0.265869 -0.682434 0.298096 1445642030 -0.635803 0.348633 -0.650024 0.227539 1445642030 -0.635803 0.348633 -0.650024 0.227539 1445642030 -0.635803 0.348633 -0.650024 0.227539 1445642030 -0.635803 0.348633 -0.650024 0.227539 1445642030 -0.635803 0.348633 -0.650024 0.227539 1445642030 -0.635803 0.348633 -0.650024 0.227539 1445642030 -0.651306 0.424011 -0.608887 0.158875 1445642030 -0.651306 0.424011 -0.608887 0.158875 1445642030 -0.651306 0.424011 -0.608887 0.158875 1445642030 -0.651306 0.424011 -0.608887 0.158875 1445642030 -0.651306 0.424011 -0.608887 0.158875 1445642030 -0.651306 0.424011 -0.608887 0.158875 1445642030 -0.651306 0.424011 -0.608887 0.158875 1445642030 -0.660400 0.491272 -0.560181 0.093750 1445642030 -0.660400 0.491272 -0.560181 0.093750 1445642030 -0.660400 0.491272 -0.560181 0.093750 1445642030 -0.660400 0.491272 -0.560181 0.093750 1445642030 -0.660400 0.491272 -0.560181 0.093750 1445642030 -0.660400 0.491272 -0.560181 0.093750 1445642030 -0.665100 0.544067 -0.510315 0.035156 1445642030 -0.665100 0.544067 -0.510315 0.035156 1445642030 -0.665100 0.544067 -0.510315 0.035156 1445642030 -0.665100 0.544067 -0.510315 0.035156 1445642030 -0.665100 0.544067 -0.510315 0.035156 1445642030 -0.665100 0.544067 -0.510315 0.035156 1445642030 -0.662354 0.585327 -0.467285 -0.017456 1445642030 -0.662354 0.585327 -0.467285 -0.017456 1445642030 -0.662354 0.585327 -0.467285 -0.017456 1445642030 -0.662354 0.585327 -0.467285 -0.017456 1445642031 -0.662354 0.585327 -0.467285 -0.017456 1445642031 -0.662354 0.585327 -0.467285 -0.017456 1445642031 -0.656494 0.615051 -0.433655 -0.051575 1445642031 -0.656494 0.615051 -0.433655 -0.051575 1445642031 -0.656494 0.615051 -0.433655 -0.051575 1445642031 -0.656494 0.615051 -0.433655 -0.051575 1445642031 -0.656494 0.615051 -0.433655 -0.051575 1445642031 -0.656494 0.615051 -0.433655 -0.051575 1445642031 -0.657288 0.626099 -0.415833 -0.055908 1445642031 -0.657288 0.626099 -0.415833 -0.055908 1445642031 -0.657288 0.626099 -0.415833 -0.055908 1445642031 -0.657288 0.626099 -0.415833 -0.055908 1445642031 -0.657288 0.626099 -0.415833 -0.055908 1445642031 -0.657288 0.626099 -0.415833 -0.055908 1445642031 -0.662598 0.620728 -0.417664 -0.035217 1445642031 -0.662598 0.620728 -0.417664 -0.035217 1445642031 -0.662598 0.620728 -0.417664 -0.035217 1445642031 -0.662598 0.620728 -0.417664 -0.035217 1445642031 -0.662598 0.620728 -0.417664 -0.035217 1445642031 -0.662598 0.620728 -0.417664 -0.035217 1445642031 -0.666748 0.602356 -0.438904 0.004883 1445642031 -0.666748 0.602356 -0.438904 0.004883 1445642031 -0.666748 0.602356 -0.438904 0.004883 1445642031 -0.666748 0.602356 -0.438904 0.004883 1445642031 -0.666748 0.602356 -0.438904 0.004883 1445642031 -0.666748 0.602356 -0.438904 0.004883 1445642031 -0.667236 0.569153 -0.476685 0.060425 1445642031 -0.667236 0.569153 -0.476685 0.060425 1445642031 -0.667236 0.569153 -0.476685 0.060425 1445642031 -0.667236 0.569153 -0.476685 0.060425 1445642031 -0.667236 0.569153 -0.476685 0.060425 1445642031 -0.667236 0.569153 -0.476685 0.060425 1445642031 -0.667236 0.569153 -0.476685 0.060425 1445642031 -0.661804 0.520569 -0.524475 0.126282 1445642031 -0.661804 0.520569 -0.524475 0.126282 1445642031 -0.661804 0.520569 -0.524475 0.126282 1445642031 -0.661804 0.520569 -0.524475 0.126282 1445642031 -0.661804 0.520569 -0.524475 0.126282 1445642031 -0.661804 0.520569 -0.524475 0.126282 1445642031 -0.647705 0.459045 -0.575073 0.197571 1445642031 -0.647705 0.459045 -0.575073 0.197571 1445642031 -0.647705 0.459045 -0.575073 0.197571 1445642031 -0.647705 0.459045 -0.575073 0.197571 1445642031 -0.647705 0.459045 -0.575073 0.197571 1445642031 -0.647705 0.459045 -0.575073 0.197571 1445642031 -0.624390 0.387024 -0.622253 0.270386 1445642031 -0.624390 0.387024 -0.622253 0.270386 1445642031 -0.624390 0.387024 -0.622253 0.270386 1445642031 -0.624390 0.387024 -0.622253 0.270386 1445642031 -0.624390 0.387024 -0.622253 0.270386 1445642031 -0.624390 0.387024 -0.622253 0.270386 1445642031 -0.593384 0.306274 -0.660889 0.342590 1445642031 -0.593384 0.306274 -0.660889 0.342590 1445642031 -0.593384 0.306274 -0.660889 0.342590 1445642031 -0.593384 0.306274 -0.660889 0.342590 1445642031 -0.593384 0.306274 -0.660889 0.342590 1445642031 -0.593384 0.306274 -0.660889 0.342590 1445642031 -0.593384 0.306274 -0.660889 0.342590 1445642031 -0.554688 0.221008 -0.690430 0.408386 1445642031 -0.554688 0.221008 -0.690430 0.408386 1445642031 -0.554688 0.221008 -0.690430 0.408386 1445642031 -0.554688 0.221008 -0.690430 0.408386 1445642031 -0.554688 0.221008 -0.690430 0.408386 1445642031 -0.554688 0.221008 -0.690430 0.408386 1445642031 -0.509705 0.134094 -0.710754 0.465881 1445642031 -0.509705 0.134094 -0.710754 0.465881 1445642031 -0.509705 0.134094 -0.710754 0.465881 1445642031 -0.509705 0.134094 -0.710754 0.465881 1445642031 -0.509705 0.134094 -0.710754 0.465881 1445642031 -0.509705 0.134094 -0.710754 0.465881 1445642031 -0.464905 0.049011 -0.716309 0.518066 1445642031 -0.464905 0.049011 -0.716309 0.518066 1445642031 -0.464905 0.049011 -0.716309 0.518066 1445642031 -0.464905 0.049011 -0.716309 0.518066 1445642031 -0.464905 0.049011 -0.716309 0.518066 1445642031 -0.464905 0.049011 -0.716309 0.518066 1445642031 -0.464905 0.049011 -0.716309 0.518066 1445642031 -0.423950 -0.023865 -0.710754 0.560852 1445642031 -0.423950 -0.023865 -0.710754 0.560852 1445642031 -0.423950 -0.023865 -0.710754 0.560852 1445642031 -0.423950 -0.023865 -0.710754 0.560852 1445642031 -0.423950 -0.023865 -0.710754 0.560852 1445642031 -0.423950 -0.023865 -0.710754 0.560852 1445642031 -0.394409 -0.074463 -0.703796 0.586243 1445642031 -0.394409 -0.074463 -0.703796 0.586243 1445642031 -0.394409 -0.074463 -0.703796 0.586243 1445642031 -0.394409 -0.074463 -0.703796 0.586243 1445642031 -0.394409 -0.074463 -0.703796 0.586243 1445642031 -0.394409 -0.074463 -0.703796 0.586243 1445642031 -0.382568 -0.099426 -0.703613 0.590576 1445642031 -0.382568 -0.099426 -0.703613 0.590576 1445642031 -0.382568 -0.099426 -0.703613 0.590576 1445642031 -0.382568 -0.099426 -0.703613 0.590576 1445642031 -0.382568 -0.099426 -0.703613 0.590576 1445642031 -0.382568 -0.099426 -0.703613 0.590576 1445642031 -0.390686 -0.100952 -0.704041 0.584412 1445642031 -0.390686 -0.100952 -0.704041 0.584412 1445642031 -0.390686 -0.100952 -0.704041 0.584412 1445642031 -0.390686 -0.100952 -0.704041 0.584412 1445642031 -0.390686 -0.100952 -0.704041 0.584412 1445642031 -0.390686 -0.100952 -0.704041 0.584412 1445642031 -0.390686 -0.100952 -0.704041 0.584412 1445642031 -0.416931 -0.077393 -0.713440 0.557861 1445642031 -0.416931 -0.077393 -0.713440 0.557861 1445642031 -0.416931 -0.077393 -0.713440 0.557861 1445642031 -0.416931 -0.077393 -0.713440 0.557861 1445642031 -0.416931 -0.077393 -0.713440 0.557861 1445642031 -0.416931 -0.077393 -0.713440 0.557861 1445642031 -0.455627 -0.028564 -0.723999 0.517151 1445642031 -0.455627 -0.028564 -0.723999 0.517151 1445642031 -0.455627 -0.028564 -0.723999 0.517151 1445642031 -0.455627 -0.028564 -0.723999 0.517151 1445642031 -0.455627 -0.028564 -0.723999 0.517151 1445642031 -0.455627 -0.028564 -0.723999 0.517151 1445642032 -0.499634 0.039856 -0.726135 0.470642 1445642032 -0.499634 0.039856 -0.726135 0.470642 1445642032 -0.499634 0.039856 -0.726135 0.470642 1445642032 -0.499634 0.039856 -0.726135 0.470642 1445642032 -0.499634 0.039856 -0.726135 0.470642 1445642032 -0.499634 0.039856 -0.726135 0.470642 1445642032 -0.499634 0.039856 -0.726135 0.470642 1445642032 -0.542603 0.117981 -0.716614 0.422119 1445642032 -0.542603 0.117981 -0.716614 0.422119 1445642032 -0.542603 0.117981 -0.716614 0.422119 1445642032 -0.542603 0.117981 -0.716614 0.422119 1445642032 -0.542603 0.117981 -0.716614 0.422119 1445642032 -0.542603 0.117981 -0.716614 0.422119 1445642032 -0.542603 0.117981 -0.716614 0.422119 1445642032 -0.582153 0.199890 -0.697144 0.367615 1445642032 -0.582153 0.199890 -0.697144 0.367615 1445642032 -0.582153 0.199890 -0.697144 0.367615 1445642032 -0.582153 0.199890 -0.697144 0.367615 1445642032 -0.582153 0.199890 -0.697144 0.367615 1445642032 -0.582153 0.199890 -0.697144 0.367615 1445642032 -0.614746 0.282776 -0.670532 0.304199 1445642032 -0.614746 0.282776 -0.670532 0.304199 1445642032 -0.614746 0.282776 -0.670532 0.304199 1445642032 -0.614746 0.282776 -0.670532 0.304199 1445642032 -0.614746 0.282776 -0.670532 0.304199 1445642032 -0.614746 0.282776 -0.670532 0.304199 1445642032 -0.640015 0.360718 -0.636047 0.236084 1445642032 -0.640015 0.360718 -0.636047 0.236084 1445642032 -0.640015 0.360718 -0.636047 0.236084 1445642032 -0.640015 0.360718 -0.636047 0.236084 1445642032 -0.640015 0.360718 -0.636047 0.236084 1445642032 -0.640015 0.360718 -0.636047 0.236084 1445642032 -0.640015 0.360718 -0.636047 0.236084 1445642032 -0.658447 0.427429 -0.596619 0.166870 1445642032 -0.658447 0.427429 -0.596619 0.166870 1445642032 -0.658447 0.427429 -0.596619 0.166870 1445642032 -0.658447 0.427429 -0.596619 0.166870 1445642032 -0.658447 0.427429 -0.596619 0.166870 1445642032 -0.658447 0.427429 -0.596619 0.166870 1445642032 -0.674072 0.480591 -0.550903 0.105408 1445642032 -0.674072 0.480591 -0.550903 0.105408 1445642032 -0.674072 0.480591 -0.550903 0.105408 1445642032 -0.674072 0.480591 -0.550903 0.105408 1445642032 -0.674072 0.480591 -0.550903 0.105408 1445642032 -0.674072 0.480591 -0.550903 0.105408 1445642032 -0.674072 0.480591 -0.550903 0.105408 1445642032 -0.677307 0.533386 -0.504822 0.043945 1445642032 -0.677307 0.533386 -0.504822 0.043945 1445642032 -0.677307 0.533386 -0.504822 0.043945 1445642032 -0.677307 0.533386 -0.504822 0.043945 1445642032 -0.677307 0.533386 -0.504822 0.043945 1445642032 -0.672241 0.576477 -0.464478 -0.006470 1445642032 -0.672241 0.576477 -0.464478 -0.006470 1445642032 -0.672241 0.576477 -0.464478 -0.006470 1445642032 -0.672241 0.576477 -0.464478 -0.006470 1445642032 -0.672241 0.576477 -0.464478 -0.006470 1445642032 -0.672241 0.576477 -0.464478 -0.006470 1445642032 -0.672241 0.576477 -0.464478 -0.006470 1445642032 -0.660400 0.608643 -0.438293 -0.036499 1445642032 -0.660400 0.608643 -0.438293 -0.036499 1445642032 -0.660400 0.608643 -0.438293 -0.036499 1445642032 -0.660400 0.608643 -0.438293 -0.036499 1445642032 -0.660400 0.608643 -0.438293 -0.036499 1445642032 -0.660400 0.608643 -0.438293 -0.036499 1445642032 -0.657349 0.617615 -0.430542 -0.033081 1445642032 -0.657349 0.617615 -0.430542 -0.033081 1445642032 -0.657349 0.617615 -0.430542 -0.033081 1445642032 -0.657349 0.617615 -0.430542 -0.033081 1445642032 -0.657349 0.617615 -0.430542 -0.033081 1445642032 -0.657349 0.617615 -0.430542 -0.033081 1445642032 -0.662659 0.605408 -0.440918 -0.004822 1445642032 -0.662659 0.605408 -0.440918 -0.004822 1445642032 -0.662659 0.605408 -0.440918 -0.004822 1445642032 -0.662659 0.605408 -0.440918 -0.004822 1445642032 -0.662659 0.605408 -0.440918 -0.004822 1445642032 -0.662659 0.605408 -0.440918 -0.004822 1445642032 -0.663391 0.582703 -0.467773 0.039856 1445642032 -0.663391 0.582703 -0.467773 0.039856 1445642032 -0.663391 0.582703 -0.467773 0.039856 1445642032 -0.663391 0.582703 -0.467773 0.039856 1445642032 -0.663391 0.582703 -0.467773 0.039856 1445642032 -0.663391 0.582703 -0.467773 0.039856 1445642032 -0.663391 0.582703 -0.467773 0.039856 1445642032 -0.659302 0.545837 -0.507690 0.098572 1445642032 -0.659302 0.545837 -0.507690 0.098572 1445642032 -0.659302 0.545837 -0.507690 0.098572 1445642032 -0.659302 0.545837 -0.507690 0.098572 1445642032 -0.659302 0.545837 -0.507690 0.098572 1445642032 -0.659302 0.545837 -0.507690 0.098572 1445642032 -0.659302 0.545837 -0.507690 0.098572 1445642032 -0.648621 0.492432 -0.555725 0.167480 1445642032 -0.648621 0.492432 -0.555725 0.167480 1445642032 -0.648621 0.492432 -0.555725 0.167480 1445642032 -0.648621 0.492432 -0.555725 0.167480 1445642032 -0.648621 0.492432 -0.555725 0.167480 1445642032 -0.648621 0.492432 -0.555725 0.167480 1445642032 -0.630554 0.421997 -0.604736 0.242004 1445642032 -0.630554 0.421997 -0.604736 0.242004 1445642032 -0.630554 0.421997 -0.604736 0.242004 1445642032 -0.630554 0.421997 -0.604736 0.242004 1445642032 -0.630554 0.421997 -0.604736 0.242004 1445642032 -0.602600 0.341797 -0.648926 0.314575 1445642032 -0.602600 0.341797 -0.648926 0.314575 1445642032 -0.602600 0.341797 -0.648926 0.314575 1445642032 -0.602600 0.341797 -0.648926 0.314575 1445642032 -0.602600 0.341797 -0.648926 0.314575 1445642032 -0.602600 0.341797 -0.648926 0.314575 1445642032 -0.566528 0.257568 -0.683838 0.380920 1445642032 -0.566528 0.257568 -0.683838 0.380920 1445642032 -0.566528 0.257568 -0.683838 0.380920 1445642032 -0.566528 0.257568 -0.683838 0.380920 1445642032 -0.566528 0.257568 -0.683838 0.380920 1445642032 -0.566528 0.257568 -0.683838 0.380920 1445642032 -0.566528 0.257568 -0.683838 0.380920 1445642033 -0.525208 0.174927 -0.707703 0.439026 1445642033 -0.525208 0.174927 -0.707703 0.439026 1445642033 -0.525208 0.174927 -0.707703 0.439026 1445642033 -0.525208 0.174927 -0.707703 0.439026 1445642033 -0.525208 0.174927 -0.707703 0.439026 1445642033 -0.525208 0.174927 -0.707703 0.439026 1445642033 -0.481262 0.093323 -0.719360 0.492126 1445642033 -0.481262 0.093323 -0.719360 0.492126 1445642033 -0.481262 0.093323 -0.719360 0.492126 1445642033 -0.481262 0.093323 -0.719360 0.492126 1445642033 -0.481262 0.093323 -0.719360 0.492126 1445642033 -0.481262 0.093323 -0.719360 0.492126 1445642033 -0.437195 0.010559 -0.721008 0.537537 1445642033 -0.437195 0.010559 -0.721008 0.537537 1445642033 -0.437195 0.010559 -0.721008 0.537537 1445642033 -0.437195 0.010559 -0.721008 0.537537 1445642033 -0.437195 0.010559 -0.721008 0.537537 1445642033 -0.437195 0.010559 -0.721008 0.537537 1445642033 -0.402283 -0.071472 -0.707153 0.577087 1445642033 -0.402283 -0.071472 -0.707153 0.577087 1445642033 -0.402283 -0.071472 -0.707153 0.577087 1445642033 -0.402283 -0.071472 -0.707153 0.577087 1445642033 -0.402283 -0.071472 -0.707153 0.577087 1445642033 -0.402283 -0.071472 -0.707153 0.577087 1445642033 -0.386780 -0.119995 -0.703918 0.583557 1445642033 -0.386780 -0.119995 -0.703918 0.583557 1445642033 -0.386780 -0.119995 -0.703918 0.583557 1445642033 -0.386780 -0.119995 -0.703918 0.583557 1445642033 -0.386780 -0.119995 -0.703918 0.583557 1445642033 -0.387939 -0.139709 -0.703613 0.578796 1445642033 -0.387939 -0.139709 -0.703613 0.578796 1445642033 -0.387939 -0.139709 -0.703613 0.578796 1445642033 -0.387939 -0.139709 -0.703613 0.578796 1445642033 -0.387939 -0.139709 -0.703613 0.578796 1445642033 -0.387939 -0.139709 -0.703613 0.578796 1445642033 -0.407715 -0.136047 -0.705383 0.563721 1445642033 -0.407715 -0.136047 -0.705383 0.563721 1445642033 -0.407715 -0.136047 -0.705383 0.563721 1445642033 -0.407715 -0.136047 -0.705383 0.563721 1445642033 -0.407715 -0.136047 -0.705383 0.563721 1445642033 -0.407715 -0.136047 -0.705383 0.563721 1445642033 -0.407715 -0.136047 -0.705383 0.563721 1445642033 -0.440369 -0.097839 -0.722656 0.523682 1445642033 -0.440369 -0.097839 -0.722656 0.523682 1445642033 -0.440369 -0.097839 -0.722656 0.523682 1445642033 -0.440369 -0.097839 -0.722656 0.523682 1445642033 -0.440369 -0.097839 -0.722656 0.523682 1445642033 -0.478577 -0.032043 -0.735779 0.478149 1445642033 -0.478577 -0.032043 -0.735779 0.478149 1445642033 -0.478577 -0.032043 -0.735779 0.478149 1445642033 -0.478577 -0.032043 -0.735779 0.478149 1445642033 -0.478577 -0.032043 -0.735779 0.478149 1445642033 -0.478577 -0.032043 -0.735779 0.478149 1445642033 -0.478577 -0.032043 -0.735779 0.478149 1445642033 -0.517395 0.045044 -0.735107 0.435852 1445642033 -0.517395 0.045044 -0.735107 0.435852 1445642033 -0.517395 0.045044 -0.735107 0.435852 1445642033 -0.517395 0.045044 -0.735107 0.435852 1445642033 -0.517395 0.045044 -0.735107 0.435852 1445642033 -0.517395 0.045044 -0.735107 0.435852 1445642033 -0.552490 0.123230 -0.723816 0.394653 1445642033 -0.552490 0.123230 -0.723816 0.394653 1445642033 -0.552490 0.123230 -0.723816 0.394653 1445642033 -0.552490 0.123230 -0.723816 0.394653 1445642033 -0.552490 0.123230 -0.723816 0.394653 1445642033 -0.552490 0.123230 -0.723816 0.394653 1445642033 -0.583740 0.199646 -0.705566 0.348755 1445642033 -0.583740 0.199646 -0.705566 0.348755 1445642033 -0.583740 0.199646 -0.705566 0.348755 1445642033 -0.583740 0.199646 -0.705566 0.348755 1445642033 -0.583740 0.199646 -0.705566 0.348755 1445642033 -0.583740 0.199646 -0.705566 0.348755 1445642033 -0.610229 0.282227 -0.680786 0.290833 1445642033 -0.610229 0.282227 -0.680786 0.290833 1445642033 -0.610229 0.282227 -0.680786 0.290833 1445642033 -0.610229 0.282227 -0.680786 0.290833 1445642033 -0.610229 0.282227 -0.680786 0.290833 1445642033 -0.610229 0.282227 -0.680786 0.290833 1445642033 -0.610229 0.282227 -0.680786 0.290833 1445642033 -0.627258 0.371582 -0.648376 0.219299 1445642033 -0.627258 0.371582 -0.648376 0.219299 1445642033 -0.627258 0.371582 -0.648376 0.219299 1445642033 -0.627258 0.371582 -0.648376 0.219299 1445642033 -0.627258 0.371582 -0.648376 0.219299 1445642033 -0.627258 0.371582 -0.648376 0.219299 1445642033 -0.636108 0.453003 -0.607117 0.146912 1445642033 -0.636108 0.453003 -0.607117 0.146912 1445642033 -0.636108 0.453003 -0.607117 0.146912 1445642033 -0.636108 0.453003 -0.607117 0.146912 1445642033 -0.636108 0.453003 -0.607117 0.146912 1445642033 -0.636108 0.453003 -0.607117 0.146912 1445642033 -0.638855 0.518188 -0.562683 0.082153 1445642033 -0.638855 0.518188 -0.562683 0.082153 1445642033 -0.638855 0.518188 -0.562683 0.082153 1445642033 -0.638855 0.518188 -0.562683 0.082153 1445642033 -0.638855 0.518188 -0.562683 0.082153 1445642033 -0.638855 0.518188 -0.562683 0.082153 1445642033 -0.635986 0.567566 -0.522095 0.028748 1445642033 -0.635986 0.567566 -0.522095 0.028748 1445642033 -0.635986 0.567566 -0.522095 0.028748 1445642033 -0.635986 0.567566 -0.522095 0.028748 1445642033 -0.635986 0.567566 -0.522095 0.028748 1445642033 -0.635986 0.567566 -0.522095 0.028748 1445642033 -0.630737 0.604797 -0.486145 -0.009094 1445642033 -0.630737 0.604797 -0.486145 -0.009094 1445642033 -0.630737 0.604797 -0.486145 -0.009094 1445642033 -0.630737 0.604797 -0.486145 -0.009094 1445642033 -0.630737 0.604797 -0.486145 -0.009094 1445642033 -0.630737 0.604797 -0.486145 -0.009094 1445642033 -0.630737 0.604797 -0.486145 -0.009094 1445642033 -0.626038 0.629456 -0.459839 -0.021179 1445642034 -0.626038 0.629456 -0.459839 -0.021179 1445642034 -0.626038 0.629456 -0.459839 -0.021179 1445642034 -0.626038 0.629456 -0.459839 -0.021179 1445642034 -0.626038 0.629456 -0.459839 -0.021179 1445642034 -0.626038 0.629456 -0.459839 -0.021179 1445642034 -0.626038 0.629456 -0.459839 -0.021179 1445642034 -0.631775 0.623718 -0.460327 -0.002563 1445642034 -0.631775 0.623718 -0.460327 -0.002563 1445642034 -0.631775 0.623718 -0.460327 -0.002563 1445642034 -0.631775 0.623718 -0.460327 -0.002563 1445642034 -0.631775 0.623718 -0.460327 -0.002563 1445642034 -0.631775 0.623718 -0.460327 -0.002563 1445642034 -0.640991 0.594116 -0.484436 0.039246 1445642034 -0.640991 0.594116 -0.484436 0.039246 1445642034 -0.640991 0.594116 -0.484436 0.039246 1445642034 -0.640991 0.594116 -0.484436 0.039246 1445642034 -0.640991 0.594116 -0.484436 0.039246 1445642034 -0.640991 0.594116 -0.484436 0.039246 1445642034 -0.645813 0.550720 -0.520691 0.092590 1445642034 -0.645813 0.550720 -0.520691 0.092590 1445642034 -0.645813 0.550720 -0.520691 0.092590 1445642034 -0.645813 0.550720 -0.520691 0.092590 1445642034 -0.645813 0.550720 -0.520691 0.092590 1445642034 -0.645813 0.550720 -0.520691 0.092590 1445642034 -0.641357 0.498413 -0.563660 0.150146 1445642034 -0.641357 0.498413 -0.563660 0.150146 1445642034 -0.641357 0.498413 -0.563660 0.150146 1445642034 -0.641357 0.498413 -0.563660 0.150146 1445642034 -0.641357 0.498413 -0.563660 0.150146 1445642034 -0.641357 0.498413 -0.563660 0.150146 1445642034 -0.629211 0.436951 -0.607178 0.210938 1445642034 -0.629211 0.436951 -0.607178 0.210938 1445642034 -0.629211 0.436951 -0.607178 0.210938 1445642034 -0.629211 0.436951 -0.607178 0.210938 1445642034 -0.629211 0.436951 -0.607178 0.210938 1445642034 -0.629211 0.436951 -0.607178 0.210938 1445642034 -0.629211 0.436951 -0.607178 0.210938 1445642034 -0.609436 0.367920 -0.646118 0.275330 1445642034 -0.609436 0.367920 -0.646118 0.275330 1445642034 
-0.605530 0.297180 -0.679016 0.289795 1445642036 -0.605530 0.297180 -0.679016 0.289795 1445642036 -0.605530 0.297180 -0.679016 0.289795 1445642036 -0.605530 0.297180 -0.679016 0.289795 1445642036 -0.605530 0.297180 -0.679016 0.289795 1445642036 -0.621033 0.343811 -0.658752 0.249451 1445642036 -0.621033 0.343811 -0.658752 0.249451 1445642036 -0.621033 0.343811 -0.658752 0.249451 1445642036 -0.621033 0.343811 -0.658752 0.249451 1445642036 -0.621033 0.343811 -0.658752 0.249451 1445642036 -0.635925 0.395386 -0.631409 0.201721 1445642036 -0.635925 0.395386 -0.631409 0.201721 1445642036 -0.635925 0.395386 -0.631409 0.201721 1445642036 -0.635925 0.395386 -0.631409 0.201721 1445642036 -0.635925 0.395386 -0.631409 0.201721 1445642036 -0.635925 0.395386 -0.631409 0.201721 1445642036 -0.646484 0.450073 -0.598633 0.145508 1445642036 -0.646484 0.450073 -0.598633 0.145508 1445642036 -0.646484 0.450073 -0.598633 0.145508 1445642036 -0.646484 0.450073 -0.598633 0.145508 1445642037 -0.652039 0.505798 -0.558044 0.087280 1445642037 -0.652039 0.505798 -0.558044 0.087280 1445642037 -0.652039 0.505798 -0.558044 0.087280 1445642037 -0.652039 0.505798 -0.558044 0.087280 1445642037 -0.652039 0.505798 -0.558044 0.087280 1445642037 -0.652039 0.505798 -0.558044 0.087280 1445642037 -0.653809 0.554565 -0.513489 0.036804 1445642037 -0.653809 0.554565 -0.513489 0.036804 1445642037 -0.653809 0.554565 -0.513489 0.036804 1445642037 -0.653809 0.554565 -0.513489 0.036804 1445642037 -0.653809 0.554565 -0.513489 0.036804 1445642037 -0.653809 0.554565 -0.513489 0.036804 1445642037 -0.653809 0.554565 -0.513489 0.036804 1445642037 -0.653259 0.590820 -0.473511 -0.001404 1445642037 -0.653259 0.590820 -0.473511 -0.001404 1445642037 -0.653259 0.590820 -0.473511 -0.001404 1445642037 -0.653259 0.590820 -0.473511 -0.001404 1445642037 -0.653259 0.590820 -0.473511 -0.001404 1445642037 -0.653259 0.590820 -0.473511 -0.001404 1445642037 -0.650269 0.614258 -0.446411 -0.024170 1445642037 -0.650269 0.614258 -0.446411 -0.024170 1445642037 -0.650269 0.614258 -0.446411 -0.024170 1445642037 -0.650269 0.614258 -0.446411 -0.024170 1445642037 -0.650269 0.614258 -0.446411 -0.024170 1445642037 -0.650269 0.614258 -0.446411 -0.024170 1445642037 -0.650269 0.614258 -0.446411 -0.024170 1445642037 -0.650452 0.618713 -0.440063 -0.021362 1445642037 -0.650452 0.618713 -0.440063 -0.021362 1445642037 -0.650452 0.618713 -0.440063 -0.021362 1445642037 -0.650452 0.618713 -0.440063 -0.021362 1445642037 -0.650452 0.618713 -0.440063 -0.021362 1445642037 -0.650452 0.618713 -0.440063 -0.021362 1445642037 -0.654053 0.605347 -0.453674 0.003540 1445642037 -0.654053 0.605347 -0.453674 0.003540 1445642037 -0.654053 0.605347 -0.453674 0.003540 1445642037 -0.654053 0.605347 -0.453674 0.003540 1445642037 -0.654053 0.605347 -0.453674 0.003540 1445642037 -0.654053 0.605347 -0.453674 0.003540 1445642037 -0.656555 0.578186 -0.482239 0.045471 1445642037 -0.656555 0.578186 -0.482239 0.045471 1445642037 -0.656555 0.578186 -0.482239 0.045471 1445642037 -0.656555 0.578186 -0.482239 0.045471 1445642037 -0.656555 0.578186 -0.482239 0.045471 1445642037 -0.656555 0.578186 -0.482239 0.045471 1445642037 -0.656555 0.578186 -0.482239 0.045471 1445642037 -0.657227 0.535889 -0.519836 0.103210 1445642037 -0.657227 0.535889 -0.519836 0.103210 1445642037 -0.657227 0.535889 -0.519836 0.103210 1445642037 -0.657227 0.535889 -0.519836 0.103210 1445642037 -0.657227 0.535889 -0.519836 0.103210 1445642037 -0.657227 0.535889 -0.519836 0.103210 1445642037 -0.650146 0.481018 -0.563416 0.168884 1445642037 -0.650146 0.481018 -0.563416 0.168884 1445642037 -0.650146 0.481018 -0.563416 0.168884 1445642037 -0.650146 0.481018 -0.563416 0.168884 1445642037 -0.650146 0.481018 -0.563416 0.168884 1445642037 -0.650146 0.481018 -0.563416 0.168884 1445642037 -0.634094 0.415405 -0.607422 0.237549 1445642037 -0.634094 0.415405 -0.607422 0.237549 1445642037 -0.634094 0.415405 -0.607422 0.237549 1445642037 -0.634094 0.415405 -0.607422 0.237549 1445642037 -0.634094 0.415405 -0.607422 0.237549 1445642037 -0.634094 0.415405 -0.607422 0.237549 1445642037 -0.609253 0.342468 -0.646667 0.305481 1445642037 -0.609253 0.342468 -0.646667 0.305481 1445642037 -0.609253 0.342468 -0.646667 0.305481 1445642037 -0.609253 0.342468 -0.646667 0.305481 1445642037 -0.609253 0.342468 -0.646667 0.305481 1445642037 -0.609253 0.342468 -0.646667 0.305481 1445642037 -0.577637 0.265442 -0.677795 0.369446 1445642037 -0.577637 0.265442 -0.677795 0.369446 1445642037 -0.577637 0.265442 -0.677795 0.369446 1445642037 -0.577637 0.265442 -0.677795 0.369446 1445642037 -0.577637 0.265442 -0.677795 0.369446 1445642037 -0.577637 0.265442 -0.677795 0.369446 1445642037 -0.577637 0.265442 -0.677795 0.369446 1445642037 -0.541260 0.188293 -0.700439 0.425537 1445642037 -0.541260 0.188293 -0.700439 0.425537 1445642037 -0.541260 0.188293 -0.700439 0.425537 1445642037 -0.541260 0.188293 -0.700439 0.425537 1445642037 -0.541260 0.188293 -0.700439 0.425537 1445642037 -0.541260 0.188293 -0.700439 0.425537 1445642037 -0.504517 0.115051 -0.713074 0.473083 1445642037 -0.504517 0.115051 -0.713074 0.473083 1445642037 -0.504517 0.115051 -0.713074 0.473083 1445642037 -0.504517 0.115051 -0.713074 0.473083 1445642037 -0.504517 0.115051 -0.713074 0.473083 1445642037 -0.504517 0.115051 -0.713074 0.473083 1445642037 -0.469971 0.048523 -0.717590 0.511719 1445642037 -0.469971 0.048523 -0.717590 0.511719 1445642037 -0.469971 0.048523 -0.717590 0.511719 1445642037 -0.469971 0.048523 -0.717590 0.511719 1445642037 -0.469971 0.048523 -0.717590 0.511719 1445642037 -0.469971 0.048523 -0.717590 0.511719 1445642037 -0.469971 0.048523 -0.717590 0.511719 1445642037 -0.444397 -0.006226 -0.713623 0.541565 1445642037 -0.444397 -0.006226 -0.713623 0.541565 1445642037 -0.444397 -0.006226 -0.713623 0.541565 1445642037 -0.444397 -0.006226 -0.713623 0.541565 1445642037 -0.444397 -0.006226 -0.713623 0.541565 1445642037 -0.444397 -0.006226 -0.713623 0.541565 1445642037 -0.431396 -0.045105 -0.704773 0.561462 1445642037 -0.431396 -0.045105 -0.704773 0.561462 1445642037 -0.431396 -0.045105 -0.704773 0.561462 1445642037 -0.431396 -0.045105 -0.704773 0.561462 1445642037 -0.431396 -0.045105 -0.704773 0.561462 1445642037 -0.431396 -0.045105 -0.704773 0.561462 1445642037 -0.433838 -0.063293 -0.698608 0.565430 1445642037 -0.433838 -0.063293 -0.698608 0.565430 1445642037 -0.433838 -0.063293 -0.698608 0.565430 1445642037 -0.433838 -0.063293 -0.698608 0.565430 1445642037 -0.433838 -0.063293 -0.698608 0.565430 1445642038 -0.433838 -0.063293 -0.698608 0.565430 1445642038 -0.433838 -0.063293 -0.698608 0.565430 1445642038 -0.450562 -0.054932 -0.698669 0.553040 1445642038 -0.450562 -0.054932 -0.698669 0.553040 1445642038 -0.450562 -0.054932 -0.698669 0.553040 1445642038 -0.450562 -0.054932 -0.698669 0.553040 1445642038 -0.450562 -0.054932 -0.698669 0.553040 1445642038 -0.450562 -0.054932 -0.698669 0.553040 1445642038 -0.479187 -0.021179 -0.703979 0.523865 1445642038 -0.479187 -0.021179 -0.703979 0.523865 1445642038 -0.479187 -0.021179 -0.703979 0.523865 1445642038 -0.479187 -0.021179 -0.703979 0.523865 1445642038 -0.479187 -0.021179 -0.703979 0.523865 1445642038 -0.479187 -0.021179 -0.703979 0.523865 1445642038 -0.513916 0.036804 -0.713135 0.475403 1445642038 -0.513916 0.036804 -0.713135 0.475403 1445642038 -0.513916 0.036804 -0.713135 0.475403 1445642038 -0.513916 0.036804 -0.713135 0.475403 1445642038 -0.513916 0.036804 -0.713135 0.475403 1445642038 -0.513916 0.036804 -0.713135 0.475403 1445642038 -0.547424 0.111572 -0.714478 0.421204 1445642038 -0.547424 0.111572 -0.714478 0.421204 1445642038 -0.547424 0.111572 -0.714478 0.421204 1445642038 -0.547424 0.111572 -0.714478 0.421204 1445642038 -0.547424 0.111572 -0.714478 0.421204 1445642038 -0.547424 0.111572 -0.714478 0.421204 1445642038 -0.547424 0.111572 -0.714478 0.421204 1445642038 -0.580322 0.188904 -0.699524 0.371765 1445642038 -0.580322 0.188904 -0.699524 0.371765 1445642038 -0.580322 0.188904 -0.699524 0.371765 1445642038 -0.580322 0.188904 -0.699524 0.371765 1445642038 -0.580322 0.188904 -0.699524 0.371765 1445642038 -0.580322 0.188904 -0.699524 0.371765 1445642038 -0.608948 0.268982 -0.676025 0.316101 1445642038 -0.608948 0.268982 -0.676025 0.316101 1445642038 -0.608948 0.268982 -0.676025 0.316101 1445642038 -0.608948 0.268982 -0.676025 0.316101 1445642038 -0.608948 0.268982 -0.676025 0.316101 1445642038 -0.608948 0.268982 -0.676025 0.316101 1445642038 -0.631897 0.345581 -0.645020 0.255371 1445642038 -0.631897 0.345581 -0.645020 0.255371 1445642038 -0.631897 0.345581 -0.645020 0.255371 1445642038 -0.631897 0.345581 -0.645020 0.255371 1445642038 -0.631897 0.345581 -0.645020 0.255371 1445642038 -0.631897 0.345581 -0.645020 0.255371 1445642038 -0.649658 0.414001 -0.608337 0.191223 1445642038 -0.649658 0.414001 -0.608337 0.191223 1445642038 -0.649658 0.414001 -0.608337 0.191223 1445642038 -0.649658 0.414001 -0.608337 0.191223 1445642038 -0.649658 0.414001 -0.608337 0.191223 1445642038 -0.649658 0.414001 -0.608337 0.191223 1445642038 -0.660400 0.476868 -0.565552 0.128906 1445642038 -0.660400 0.476868 -0.565552 0.128906 1445642038 -0.660400 0.476868 -0.565552 0.128906 1445642038 -0.660400 0.476868 -0.565552 0.128906 1445642038 -0.660400 0.476868 -0.565552 0.128906 1445642038 -0.660400 0.476868 -0.565552 0.128906 1445642038 -0.665222 0.531738 -0.518555 0.076050 1445642038 -0.665222 0.531738 -0.518555 0.076050 1445642038 -0.665222 0.531738 -0.518555 0.076050 1445642038 -0.665222 0.531738 -0.518555 0.076050 1445642038 -0.665222 0.531738 -0.518555 0.076050 1445642038 -0.665222 0.531738 -0.518555 0.076050 1445642038 -0.665222 0.531738 -0.518555 0.076050 1445642038 -0.665771 0.571289 -0.478760 0.035278 1445642038 -0.665771 0.571289 -0.478760 0.035278 1445642038 -0.665771 0.571289 -0.478760 0.035278 1445642038 -0.665771 0.571289 -0.478760 0.035278 1445642038 -0.665771 0.571289 -0.478760 0.035278 1445642038 -0.663940 0.592041 -0.456665 0.012573 1445642038 -0.663940 0.592041 -0.456665 0.012573 1445642038 -0.663940 0.592041 -0.456665 0.012573 1445642038 -0.663940 0.592041 -0.456665 0.012573 1445642038 -0.663940 0.592041 -0.456665 0.012573 1445642038 -0.663940 0.592041 -0.456665 0.012573 1445642038 -0.663940 0.592041 -0.456665 0.012573 1445642038 -0.664917 0.593506 -0.453308 0.011108 1445642038 -0.664917 0.593506 -0.453308 0.011108 1445642038 -0.664917 0.593506 -0.453308 0.011108 1445642038 -0.664917 0.593506 -0.453308 0.011108 1445642038 -0.664917 0.593506 -0.453308 0.011108 1445642038 -0.664917 0.593506 -0.453308 0.011108 1445642038 -0.662354 0.587097 -0.464783 0.024841 1445642038 -0.662354 0.587097 -0.464783 0.024841 1445642038 -0.662354 0.587097 -0.464783 0.024841 1445642038 -0.662354 0.587097 -0.464783 0.024841 1445642038 -0.662354 0.587097 -0.464783 0.024841 1445642038 -0.662354 0.587097 -0.464783 0.024841 1445642038 -0.658569 0.570129 -0.487915 0.056641 1445642038 -0.658569 0.570129 -0.487915 0.056641 1445642038 -0.658569 0.570129 -0.487915 0.056641 1445642038 -0.658569 0.570129 -0.487915 0.056641 1445642038 -0.658569 0.570129 -0.487915 0.056641 1445642038 -0.658569 0.570129 -0.487915 0.056641 1445642038 -0.658569 0.570129 -0.487915 0.056641 1445642038 -0.653320 0.537109 -0.522949 0.105896 1445642038 -0.653320 0.537109 -0.522949 0.105896 1445642038 -0.653320 0.537109 -0.522949 0.105896 1445642038 -0.653320 0.537109 -0.522949 0.105896 1445642038 -0.653320 0.537109 -0.522949 0.105896 1445642038 -0.653320 0.537109 -0.522949 0.105896 1445642038 -0.653320 0.537109 -0.522949 0.105896 1445642038 -0.643127 0.486816 -0.566833 0.167786 1445642038 -0.643127 0.486816 -0.566833 0.167786 1445642038 -0.643127 0.486816 -0.566833 0.167786 1445642038 -0.643127 0.486816 -0.566833 0.167786 1445642038 -0.643127 0.486816 -0.566833 0.167786 1445642038 -0.643127 0.486816 -0.566833 0.167786 1445642038 -0.625183 0.424622 -0.612061 0.232849 1445642038 -0.625183 0.424622 -0.612061 0.232849 1445642038 -0.625183 0.424622 -0.612061 0.232849 1445642038 -0.625183 0.424622 -0.612061 0.232849 1445642038 -0.625183 0.424622 -0.612061 0.232849 1445642038 -0.625183 0.424622 -0.612061 0.232849 1445642039 -0.600037 0.355652 -0.651855 0.297607 1445642039 -0.600037 0.355652 -0.651855 0.297607 1445642039 -0.600037 0.355652 -0.651855 0.297607 1445642039 -0.600037 0.355652 -0.651855 0.297607 1445642039 -0.600037 0.355652 -0.651855 0.297607 1445642039 -0.600037 0.355652 -0.651855 0.297607 1445642039 -0.570496 0.282898 -0.682556 0.358643 1445642039 -0.570496 0.282898 -0.682556 0.358643 1445642039 -0.570496 0.282898 -0.682556 0.358643 1445642039 -0.570496 0.282898 -0.682556 0.358643 1445642039 -0.570496 0.282898 -0.682556 0.358643 1445642039 -0.570496 0.282898 -0.682556 0.358643 1445642039 -0.570496 0.282898 -0.682556 0.358643 1445642039 -0.536621 0.208557 -0.706238 0.412109 1445642039 -0.536621 0.208557 -0.706238 0.412109 1445642039 -0.536621 0.208557 -0.706238 0.412109 1445642039 -0.536621 0.208557 -0.706238 0.412109 1445642039 -0.536621 0.208557 -0.706238 0.412109 1445642039 -0.536621 0.208557 -0.706238 0.412109 1445642039 -0.501404 0.135132 -0.719604 0.461121 1445642039 -0.501404 0.135132 -0.719604 0.461121 1445642039 -0.501404 0.135132 -0.719604 0.461121 1445642039 -0.501404 0.135132 -0.719604 0.461121 1445642039 -0.501404 0.135132 -0.719604 0.461121 1445642039 -0.501404 0.135132 -0.719604 0.461121 1445642039 -0.501404 0.135132 -0.719604 0.461121 1445642039 -0.468750 0.067383 -0.723022 0.502991 1445642039 -0.468750 0.067383 -0.723022 0.502991 1445642039 -0.468750 0.067383 -0.723022 0.502991 1445642039 -0.468750 0.067383 -0.723022 0.502991 1445642039 -0.468750 0.067383 -0.723022 0.502991 1445642039 -0.442932 0.011658 -0.720642 0.533264 1445642039 -0.442932 0.011658 -0.720642 0.533264 1445642039 -0.442932 0.011658 -0.720642 0.533264 1445642039 -0.442932 0.011658 -0.720642 0.533264 1445642039 -0.442932 0.011658 -0.720642 0.533264 1445642039 -0.442932 0.011658 -0.720642 0.533264 1445642039 -0.442932 0.011658 -0.720642 0.533264 1445642039 -0.428650 -0.020813 -0.715942 0.550720 1445642039 -0.428650 -0.020813 -0.715942 0.550720 1445642039 -0.428650 -0.020813 -0.715942 0.550720 1445642039 -0.428650 -0.020813 -0.715942 0.550720 1445642039 -0.428650 -0.020813 -0.715942 0.550720 1445642039 -0.428650 -0.020813 -0.715942 0.550720 1445642039 -0.431641 -0.030273 -0.708923 0.557007 1445642039 -0.431641 -0.030273 -0.708923 0.557007 1445642039 -0.431641 -0.030273 -0.708923 0.557007 1445642039 -0.431641 -0.030273 -0.708923 0.557007 1445642039 -0.431641 -0.030273 -0.708923 0.557007 1445642039 -0.431641 -0.030273 -0.708923 0.557007 1445642039 -0.447571 -0.015747 -0.712830 0.539734 1445642039 -0.447571 -0.015747 -0.712830 0.539734 1445642039 -0.447571 -0.015747 -0.712830 0.539734 1445642039 -0.447571 -0.015747 -0.712830 0.539734 1445642039 -0.447571 -0.015747 -0.712830 0.539734 1445642039 -0.447571 -0.015747 -0.712830 0.539734 1445642039 -0.473267 0.018311 -0.718201 0.509827 1445642039 -0.473267 0.018311 -0.718201 0.509827 1445642039 -0.473267 0.018311 -0.718201 0.509827 1445642039 -0.473267 0.018311 -0.718201 0.509827 1445642039 -0.473267 0.018311 -0.718201 0.509827 1445642039 -0.473267 0.018311 -0.718201 0.509827 1445642039 -0.473267 0.018311 -0.718201 0.509827 1445642039 -0.505615 0.067749 -0.719910 0.470703 1445642039 -0.505615 0.067749 -0.719910 0.470703 1445642039 -0.505615 0.067749 -0.719910 0.470703 1445642039 -0.505615 0.067749 -0.719910 0.470703 1445642039 -0.505615 0.067749 -0.719910 0.470703 1445642039 -0.505615 0.067749 -0.719910 0.470703 1445642039 -0.540222 0.131714 -0.715576 0.422852 1445642039 -0.540222 0.131714 -0.715576 0.422852 1445642039 -0.540222 0.131714 -0.715576 0.422852 1445642039 -0.540222 0.131714 -0.715576 0.422852 1445642039 -0.540222 0.131714 -0.715576 0.422852 1445642039 -0.540222 0.131714 -0.715576 0.422852 1445642039 -0.540222 0.131714 -0.715576 0.422852 1445642039 -0.569458 0.208313 -0.704712 0.368408 1445642039 -0.569458 0.208313 -0.704712 0.368408 1445642039 -0.569458 0.208313 -0.704712 0.368408 1445642039 -0.569458 0.208313 -0.704712 0.368408 1445642039 -0.569458 0.208313 -0.704712 0.368408 1445642039 -0.569458 0.208313 -0.704712 0.368408 1445642039 -0.595093 0.287720 -0.682800 0.311340 1445642039 -0.595093 0.287720 -0.682800 0.311340 1445642039 -0.595093 0.287720 -0.682800 0.311340 1445642039 -0.595093 0.287720 -0.682800 0.311340 1445642039 -0.595093 0.287720 -0.682800 0.311340 1445642039 -0.595093 0.287720 -0.682800 0.311340 1445642039 -0.595093 0.287720 -0.682800 0.311340 1445642039 -0.617737 0.363953 -0.650757 0.250061 1445642039 -0.617737 0.363953 -0.650757 0.250061 1445642039 -0.617737 0.363953 -0.650757 0.250061 1445642039 -0.617737 0.363953 -0.650757 0.250061 1445642039 -0.617737 0.363953 -0.650757 0.250061 1445642039 -0.617737 0.363953 -0.650757 0.250061 1445642039 -0.634155 0.435547 -0.612000 0.183472 1445642039 -0.634155 0.435547 -0.612000 0.183472 1445642039 -0.634155 0.435547 -0.612000 0.183472 1445642039 -0.634155 0.435547 -0.612000 0.183472 1445642039 -0.634155 0.435547 -0.612000 0.183472 1445642039 -0.634155 0.435547 -0.612000 0.183472 1445642039 -0.642761 0.499084 -0.569214 0.117310 1445642039 -0.642761 0.499084 -0.569214 0.117310 1445642039 -0.642761 0.499084 -0.569214 0.117310 1445642039 -0.642761 0.499084 -0.569214 0.117310 1445642039 -0.642761 0.499084 -0.569214 0.117310 1445642039 -0.642761 0.499084 -0.569214 0.117310 1445642039 -0.642761 0.499084 -0.569214 0.117310 1445642039 -0.645752 0.549988 -0.526428 0.058716 1445642039 -0.645752 0.549988 -0.526428 0.058716 1445642039 -0.645752 0.549988 -0.526428 0.058716 1445642039 -0.645752 0.549988 -0.526428 0.058716 1445642039 -0.645752 0.549988 -0.526428 0.058716 1445642039 -0.645752 0.549988 -0.526428 0.058716 1445642039 -0.640869 0.591980 -0.488708 0.007019 1445642040 -0.640869 0.591980 -0.488708 0.007019 1445642040 -0.640869 0.591980 -0.488708 0.007019 1445642040 -0.640869 0.591980 -0.488708 0.007019 1445642040 -0.640869 0.591980 -0.488708 0.007019 1445642040 -0.640869 0.591980 -0.488708 0.007019 1445642040 -0.631592 0.625244 -0.457520 -0.029053 1445642040 -0.631592 0.625244 -0.457520 -0.029053 1445642040 -0.631592 0.625244 -0.457520 -0.029053 1445642040 -0.631592 0.625244 -0.457520 -0.029053 1445642040 -0.631592 0.625244 -0.457520 -0.029053 1445642040 -0.631592 0.625244 -0.457520 -0.029053 1445642040 -0.633118 0.638855 -0.435852 -0.032959 1445642040 -0.633118 0.638855 -0.435852 -0.032959 1445642040 -0.633118 0.638855 -0.435852 -0.032959 1445642040 -0.633118 0.638855 -0.435852 -0.032959 1445642040 -0.633118 0.638855 -0.435852 -0.032959 1445642040 -0.633118 0.638855 -0.435852 -0.032959 1445642040 -0.633118 0.638855 -0.435852 -0.032959 1445642040 -0.644043 0.629395 -0.434753 -0.010315 1445642040 -0.644043 0.629395 -0.434753 -0.010315 1445642040 -0.644043 0.629395 -0.434753 -0.010315 1445642040 -0.644043 0.629395 -0.434753 -0.010315 1445642040 -0.644043 0.629395 -0.434753 -0.010315 1445642040 -0.650635 0.605896 -0.456848 0.029358 1445642040 -0.650635 0.605896 -0.456848 0.029358 1445642040 -0.650635 0.605896 -0.456848 0.029358 1445642040 -0.650635 0.605896 -0.456848 0.029358 1445642040 -0.650635 0.605896 -0.456848 0.029358 1445642040 -0.650635 0.605896 -0.456848 0.029358 1445642040 -0.652283 0.570435 -0.492432 0.081482 1445642040 -0.652283 0.570435 -0.492432 0.081482 1445642040 -0.652283 0.570435 -0.492432 0.081482 1445642040 -0.652283 0.570435 -0.492432 0.081482 1445642040 -0.652283 0.570435 -0.492432 0.081482 1445642040 -0.652283 0.570435 -0.492432 0.081482 1445642040 -0.652283 0.570435 -0.492432 0.081482 1445642040 -0.649292 0.521179 -0.535583 0.141296 1445642040 -0.649292 0.521179 -0.535583 0.141296 1445642040 -0.649292 0.521179 -0.535583 0.141296 1445642040 -0.649292 0.521179 -0.535583 0.141296 1445642040 -0.649292 0.521179 -0.535583 0.141296 1445642040 -0.649292 0.521179 -0.535583 0.141296 1445642040 -0.640869 0.458618 -0.579468 0.207764 1445642040 -0.640869 0.458618 -0.579468 0.207764 1445642040 -0.640869 0.458618 -0.579468 0.207764 1445642040 -0.640869 0.458618 -0.579468 0.207764 1445642040 -0.640869 0.458618 -0.579468 0.207764 1445642040 -0.640869 0.458618 -0.579468 0.207764 1445642040 -0.640869 0.458618 -0.579468 0.207764 1445642040 -0.624390 0.385498 -0.620422 0.276855 1445642040 -0.624390 0.385498 -0.620422 0.276855 1445642040 -0.624390 0.385498 -0.620422 0.276855 1445642040 -0.624390 0.385498 -0.620422 0.276855 1445642040 -0.624390 0.385498 -0.620422 0.276855 1445642040 -0.624390 0.385498 -0.620422 0.276855 1445642040 -0.598816 0.303711 -0.656067 0.344666 1445642040 -0.598816 0.303711 -0.656067 0.344666 1445642040 -0.598816 0.303711 -0.656067 0.344666 1445642040 -0.598816 0.303711 -0.656067 0.344666 1445642040 -0.598816 0.303711 -0.656067 0.344666 1445642040 -0.598816 0.303711 -0.656067 0.344666 1445642040 -0.598816 0.303711 -0.656067 0.344666 1445642040 -0.564575 0.216797 -0.684631 0.406860 1445642040 -0.564575 0.216797 -0.684631 0.406860 1445642040 -0.564575 0.216797 -0.684631 0.406860 1445642040 -0.564575 0.216797 -0.684631 0.406860 1445642040 -0.564575 0.216797 -0.684631 0.406860 1445642040 -0.564575 0.216797 -0.684631 0.406860 1445642040 -0.524475 0.128845 -0.702332 0.463867 1445642040 -0.524475 0.128845 -0.702332 0.463867 1445642040 -0.524475 0.128845 -0.702332 0.463867 1445642040 -0.524475 0.128845 -0.702332 0.463867 1445642040 -0.524475 0.128845 -0.702332 0.463867 1445642040 -0.524475 0.128845 -0.702332 0.463867 1445642040 -0.481689 0.049622 -0.710327 0.510925 1445642040 -0.481689 0.049622 -0.710327 0.510925 1445642040 -0.481689 0.049622 -0.710327 0.510925 1445642040 -0.481689 0.049622 -0.710327 0.510925 1445642040 -0.481689 0.049622 -0.710327 0.510925 1445642040 -0.481689 0.049622 -0.710327 0.510925 1445642040 -0.441345 -0.013062 -0.713196 0.544434 1445642040 -0.441345 -0.013062 -0.713196 0.544434 1445642040 -0.441345 -0.013062 -0.713196 0.544434 1445642040 -0.441345 -0.013062 -0.713196 0.544434 1445642040 -0.441345 -0.013062 -0.713196 0.544434 1445642040 -0.441345 -0.013062 -0.713196 0.544434 1445642040 -0.411316 -0.059631 -0.715332 0.561768 1445642040 -0.411316 -0.059631 -0.715332 0.561768 1445642040 -0.411316 -0.059631 -0.715332 0.561768 1445642040 -0.411316 -0.059631 -0.715332 0.561768 1445642040 -0.411316 -0.059631 -0.715332 0.561768 1445642040 -0.411316 -0.059631 -0.715332 0.561768 1445642040 -0.395813 -0.090149 -0.716675 0.567139 1445642040 -0.395813 -0.090149 -0.716675 0.567139 1445642040 -0.395813 -0.090149 -0.716675 0.567139 1445642040 -0.395813 -0.090149 -0.716675 0.567139 1445642040 -0.395813 -0.090149 -0.716675 0.567139 1445642040 -0.395813 -0.090149 -0.716675 0.567139 1445642040 -0.396912 -0.102905 -0.715881 0.565186 1445642040 -0.396912 -0.102905 -0.715881 0.565186 1445642040 -0.396912 -0.102905 -0.715881 0.565186 1445642040 -0.396912 -0.102905 -0.715881 0.565186 1445642040 -0.396912 -0.102905 -0.715881 0.565186 1445642040 -0.396912 -0.102905 -0.715881 0.565186 1445642040 -0.396912 -0.102905 -0.715881 0.565186 1445642040 -0.414734 -0.090149 -0.721130 0.547668 1445642040 -0.414734 -0.090149 -0.721130 0.547668 1445642040 -0.414734 -0.090149 -0.721130 0.547668 1445642040 -0.414734 -0.090149 -0.721130 0.547668 1445642040 -0.414734 -0.090149 -0.721130 0.547668 1445642040 -0.414734 -0.090149 -0.721130 0.547668 1445642040 -0.445435 -0.051697 -0.729553 0.516479 1445642040 -0.445435 -0.051697 -0.729553 0.516479 1445642041 -0.445435 -0.051697 -0.729553 0.516479 1445642041 -0.445435 -0.051697 -0.729553 0.516479 1445642041 -0.445435 -0.051697 -0.729553 0.516479 1445642041 -0.445435 -0.051697 -0.729553 0.516479 1445642041 -0.484131 0.007446 -0.736206 0.472900 1445642041 -0.484131 0.007446 -0.736206 0.472900 1445642041 -0.484131 0.007446 -0.736206 0.472900 1445642041 -0.484131 0.007446 -0.736206 0.472900 1445642041 -0.484131 0.007446 -0.736206 0.472900 1445642041 -0.484131 0.007446 -0.736206 0.472900 1445642041 -0.484131 0.007446 -0.736206 0.472900 1445642041 -0.523499 0.081726 -0.734985 0.423279 1445642041 -0.523499 0.081726 -0.734985 0.423279 1445642041 -0.523499 0.081726 -0.734985 0.423279 1445642041 -0.523499 0.081726 -0.734985 0.423279 1445642041 -0.523499 0.081726 -0.734985 0.423279 1445642041 -0.523499 0.081726 -0.734985 0.423279 1445642041 -0.562073 0.165771 -0.721619 0.368713 1445642041 -0.562073 0.165771 -0.721619 0.368713 1445642041 -0.562073 0.165771 -0.721619 0.368713 1445642041 -0.562073 0.165771 -0.721619 0.368713 1445642041 -0.562073 0.165771 -0.721619 0.368713 1445642041 -0.562073 0.165771 -0.721619 0.368713 1445642041 -0.595520 0.254883 -0.697449 0.306580 1445642041 -0.595520 0.254883 -0.697449 0.306580 1445642041 -0.595520 0.254883 -0.697449 0.306580 1445642041 -0.595520 0.254883 -0.697449 0.306580 1445642041 -0.595520 0.254883 -0.697449 0.306580 1445642041 -0.595520 0.254883 -0.697449 0.306580 1445642041 -0.623230 0.340881 -0.660889 0.242188 1445642041 -0.623230 0.340881 -0.660889 0.242188 1445642041 -0.623230 0.340881 -0.660889 0.242188 1445642041 -0.623230 0.340881 -0.660889 0.242188 1445642041 -0.623230 0.340881 -0.660889 0.242188 1445642041 -0.623230 0.340881 -0.660889 0.242188 1445642041 -0.623230 0.340881 -0.660889 0.242188 1445642041 -0.643982 0.421204 -0.614807 0.172913 1445642041 -0.643982 0.421204 -0.614807 0.172913 1445642041 -0.643982 0.421204 -0.614807 0.172913 1445642041 -0.643982 0.421204 -0.614807 0.172913 1445642041 -0.643982 0.421204 -0.614807 0.172913 1445642041 -0.643982 0.421204 -0.614807 0.172913 1445642041 -0.657776 0.491272 -0.561157 0.105530 1445642041 -0.657776 0.491272 -0.561157 0.105530 1445642041 -0.657776 0.491272 -0.561157 0.105530 1445642041 -0.657776 0.491272 -0.561157 0.105530 1445642041 -0.657776 0.491272 -0.561157 0.105530 1445642041 -0.657776 0.491272 -0.561157 0.105530 1445642041 -0.665405 0.546387 -0.506592 0.046021 1445642041 -0.665405 0.546387 -0.506592 0.046021 1445642041 -0.665405 0.546387 -0.506592 0.046021 1445642041 -0.665405 0.546387 -0.506592 0.046021 1445642041 -0.665405 0.546387 -0.506592 0.046021 1445642041 -0.665405 0.546387 -0.506592 0.046021 1445642041 -0.665405 0.546387 -0.506592 0.046021 1445642041 -0.663696 0.588440 -0.461731 -0.002625 1445642041 -0.663696 0.588440 -0.461731 -0.002625 1445642041 -0.663696 0.588440 -0.461731 -0.002625 1445642041 -0.663696 0.588440 -0.461731 -0.002625 1445642041 -0.663696 0.588440 -0.461731 -0.002625 1445642041 -0.663696 0.588440 -0.461731 -0.002625 1445642041 -0.656006 0.618774 -0.431030 -0.031921 1445642041 -0.656006 0.618774 -0.431030 -0.031921 1445642041 -0.656006 0.618774 -0.431030 -0.031921 1445642041 -0.656006 0.618774 -0.431030 -0.031921 1445642041 -0.656006 0.618774 -0.431030 -0.031921 1445642041 -0.656006 0.618774 -0.431030 -0.031921 1445642041 -0.658752 0.622253 -0.421814 -0.029968 1445642041 -0.658752 0.622253 -0.421814 -0.029968 1445642041 -0.658752 0.622253 -0.421814 -0.029968 1445642041 -0.658752 0.622253 -0.421814 -0.029968 1445642041 -0.658752 0.622253 -0.421814 -0.029968 1445642041 -0.658752 0.622253 -0.421814 -0.029968 1445642041 -0.658752 0.622253 -0.421814 -0.029968 1445642041 -0.661133 0.611267 -0.434998 -0.008179 1445642041 -0.661133 0.611267 -0.434998 -0.008179 1445642041 -0.661133 0.611267 -0.434998 -0.008179 1445642041 -0.661133 0.611267 -0.434998 -0.008179 1445642041 -0.661133 0.611267 -0.434998 -0.008179 1445642041 -0.661133 0.611267 -0.434998 -0.008179 1445642041 -0.661377 0.587952 -0.464661 0.032288 1445642041 -0.661377 0.587952 -0.464661 0.032288 1445642041 -0.661377 0.587952 -0.464661 0.032288 1445642041 -0.661377 0.587952 -0.464661 0.032288 1445642041 -0.661377 0.587952 -0.464661 0.032288 1445642041 -0.657654 0.548218 -0.509460 0.086121 1445642041 -0.657654 0.548218 -0.509460 0.086121 1445642041 -0.657654 0.548218 -0.509460 0.086121 1445642041 -0.657654 0.548218 -0.509460 0.086121 1445642041 -0.657654 0.548218 -0.509460 0.086121 1445642041 -0.657654 0.548218 -0.509460 0.086121 1445642041 -0.657654 0.548218 -0.509460 0.086121 1445642041 -0.647278 0.491699 -0.563232 0.148499 1445642041 -0.647278 0.491699 -0.563232 0.148499 1445642041 -0.647278 0.491699 -0.563232 0.148499 1445642041 -0.647278 0.491699 -0.563232 0.148499 1445642041 -0.647278 0.491699 -0.563232 0.148499 1445642041 -0.647278 0.491699 -0.563232 0.148499 1445642041 -0.630432 0.419739 -0.616577 0.215210 1445642041 -0.630432 0.419739 -0.616577 0.215210 1445642041 -0.630432 0.419739 -0.616577 0.215210 1445642041 -0.630432 0.419739 -0.616577 0.215210 1445642041 -0.630432 0.419739 -0.616577 0.215210 1445642041 -0.630432 0.419739 -0.616577 0.215210 1445642041 -0.630432 0.419739 -0.616577 0.215210 1445642041 -0.606201 0.337891 -0.662231 0.282532 1445642041 -0.606201 0.337891 -0.662231 0.282532 1445642041 -0.606201 0.337891 -0.662231 0.282532 1445642041 -0.606201 0.337891 -0.662231 0.282532 1445642041 -0.606201 0.337891 -0.662231 0.282532 1445642041 -0.606201 0.337891 -0.662231 0.282532 1445642041 -0.575317 0.249268 -0.696289 0.349426 1445642041 -0.575317 0.249268 -0.696289 0.349426 1445642041 
-0.479126 0.092957 -0.742493 0.458862 1445642045 -0.479126 0.092957 -0.742493 0.458862 1445642045 -0.479126 0.092957 -0.742493 0.458862 1445642045 -0.479126 0.092957 -0.742493 0.458862 1445642045 -0.456421 0.063904 -0.747375 0.478577 1445642045 -0.456421 0.063904 -0.747375 0.478577 1445642045 -0.456421 0.063904 -0.747375 0.478577 1445642045 -0.456421 0.063904 -0.747375 0.478577 1445642045 -0.456421 0.063904 -0.747375 0.478577 1445642045 -0.456421 0.063904 -0.747375 0.478577 1445642045 -0.432373 0.035828 -0.749084 0.500732 1445642046 -0.432373 0.035828 -0.749084 0.500732 1445642046 -0.432373 0.035828 -0.749084 0.500732 1445642046 -0.432373 0.035828 -0.749084 0.500732 1445642046 -0.432373 0.035828 -0.749084 0.500732 1445642046 -0.432373 0.035828 -0.749084 0.500732 1445642046 -0.410706 0.009888 -0.747192 0.522461 1445642046 -0.410706 0.009888 -0.747192 0.522461 1445642046 -0.410706 0.009888 -0.747192 0.522461 1445642046 -0.410706 0.009888 -0.747192 0.522461 1445642046 -0.410706 0.009888 -0.747192 0.522461 1445642046 -0.410706 0.009888 -0.747192 0.522461 1445642046 -0.410706 0.009888 -0.747192 0.522461 1445642046 -0.396545 -0.011292 -0.744080 0.537598 1445642046 -0.396545 -0.011292 -0.744080 0.537598 1445642046 -0.396545 -0.011292 -0.744080 0.537598 1445642046 -0.396545 -0.011292 -0.744080 0.537598 1445642046 -0.396545 -0.011292 -0.744080 0.537598 1445642046 -0.396545 -0.011292 -0.744080 0.537598 1445642046 -0.396057 -0.023010 -0.743408 0.538513 1445642046 -0.396057 -0.023010 -0.743408 0.538513 1445642046 -0.396057 -0.023010 -0.743408 0.538513 1445642046 -0.396057 -0.023010 -0.743408 0.538513 1445642046 -0.396057 -0.023010 -0.743408 0.538513 1445642046 -0.396057 -0.023010 -0.743408 0.538513 1445642046 -0.396057 -0.023010 -0.743408 0.538513 1445642046 -0.412292 -0.017883 -0.742554 0.527588 1445642046 -0.412292 -0.017883 -0.742554 0.527588 1445642046 -0.412292 -0.017883 -0.742554 0.527588 1445642046 -0.412292 -0.017883 -0.742554 0.527588 1445642046 -0.412292 -0.017883 -0.742554 0.527588 1445642046 -0.412292 -0.017883 -0.742554 0.527588 1445642046 -0.444275 0.013367 -0.743713 0.499329 1445642046 -0.444275 0.013367 -0.743713 0.499329 1445642046 -0.444275 0.013367 -0.743713 0.499329 1445642046 -0.444275 0.013367 -0.743713 0.499329 1445642046 -0.444275 0.013367 -0.743713 0.499329 1445642046 -0.444275 0.013367 -0.743713 0.499329 1445642046 -0.486328 0.071533 -0.743042 0.454224 1445642046 -0.486328 0.071533 -0.743042 0.454224 1445642046 -0.486328 0.071533 -0.743042 0.454224 1445642046 -0.486328 0.071533 -0.743042 0.454224 1445642046 -0.486328 0.071533 -0.743042 0.454224 1445642046 -0.486328 0.071533 -0.743042 0.454224 1445642046 -0.486328 0.071533 -0.743042 0.454224 1445642046 -0.529724 0.151184 -0.735168 0.395142 1445642046 -0.529724 0.151184 -0.735168 0.395142 1445642046 -0.529724 0.151184 -0.735168 0.395142 1445642046 -0.529724 0.151184 -0.735168 0.395142 1445642046 -0.529724 0.151184 -0.735168 0.395142 1445642046 -0.529724 0.151184 -0.735168 0.395142 1445642046 -0.568542 0.239746 -0.714661 0.329529 1445642046 -0.568542 0.239746 -0.714661 0.329529 1445642046 -0.568542 0.239746 -0.714661 0.329529 1445642046 -0.568542 0.239746 -0.714661 0.329529 1445642046 -0.568542 0.239746 -0.714661 0.329529 1445642046 -0.568542 0.239746 -0.714661 0.329529 1445642046 -0.568542 0.239746 -0.714661 0.329529 1445642046 -0.599426 0.328308 -0.681213 0.262512 1445642046 -0.599426 0.328308 -0.681213 0.262512 1445642046 -0.599426 0.328308 -0.681213 0.262512 1445642046 -0.599426 0.328308 -0.681213 0.262512 1445642046 -0.599426 0.328308 -0.681213 0.262512 1445642046 -0.599426 0.328308 -0.681213 0.262512 1445642046 -0.622620 0.408081 -0.638184 0.196350 1445642046 -0.622620 0.408081 -0.638184 0.196350 1445642046 -0.622620 0.408081 -0.638184 0.196350 1445642046 -0.622620 0.408081 -0.638184 0.196350 1445642046 -0.622620 0.408081 -0.638184 0.196350 1445642046 -0.622620 0.408081 -0.638184 0.196350 1445642046 -0.622620 0.408081 -0.638184 0.196350 1445642046 -0.631592 0.479187 -0.595764 0.128601 1445642046 -0.631592 0.479187 -0.595764 0.128601 1445642046 -0.631592 0.479187 -0.595764 0.128601 1445642046 -0.631592 0.479187 -0.595764 0.128601 1445642046 -0.631592 0.479187 -0.595764 0.128601 1445642046 -0.631592 0.479187 -0.595764 0.128601 1445642046 -0.630676 0.538452 -0.553833 0.075317 1445642046 -0.630676 0.538452 -0.553833 0.075317 1445642046 -0.630676 0.538452 -0.553833 0.075317 1445642046 -0.630676 0.538452 -0.553833 0.075317 1445642046 -0.630676 0.538452 -0.553833 0.075317 1445642046 -0.630676 0.538452 -0.553833 0.075317 1445642046 -0.629456 0.571594 -0.523926 0.051086 1445642046 -0.629456 0.571594 -0.523926 0.051086 1445642046 -0.629456 0.571594 -0.523926 0.051086 1445642046 -0.629456 0.571594 -0.523926 0.051086 1445642046 -0.629456 0.571594 -0.523926 0.051086 1445642046 -0.629456 0.571594 -0.523926 0.051086 1445642046 -0.629456 0.571594 -0.523926 0.051086 1445642046 -0.628845 0.580017 -0.515320 0.051208 1445642046 -0.628845 0.580017 -0.515320 0.051208 1445642046 -0.628845 0.580017 -0.515320 0.051208 1445642046 -0.628845 0.580017 -0.515320 0.051208 1445642046 -0.628845 0.580017 -0.515320 0.051208 1445642046 -0.628845 0.580017 -0.515320 0.051208 1445642046 -0.629272 0.564087 -0.528992 0.077393 1445642046 -0.629272 0.564087 -0.528992 0.077393 1445642046 -0.629272 0.564087 -0.528992 0.077393 1445642046 -0.629272 0.564087 -0.528992 0.077393 1445642046 -0.629272 0.564087 -0.528992 0.077393 1445642046 -0.629272 0.564087 -0.528992 0.077393 1445642046 -0.626770 0.528381 -0.558777 0.125732 1445642046 -0.626770 0.528381 -0.558777 0.125732 1445642046 -0.626770 0.528381 -0.558777 0.125732 1445642046 -0.626770 0.528381 -0.558777 0.125732 1445642046 -0.626770 0.528381 -0.558777 0.125732 1445642046 -0.626770 0.528381 -0.558777 0.125732 1445642046 -0.615784 0.481812 -0.595703 0.183960 1445642046 -0.615784 0.481812 -0.595703 0.183960 1445642046 -0.615784 0.481812 -0.595703 0.183960 1445642046 -0.615784 0.481812 -0.595703 0.183960 1445642046 -0.615784 0.481812 -0.595703 0.183960 1445642046 -0.615784 0.481812 -0.595703 0.183960 1445642046 -0.615784 0.481812 -0.595703 0.183960 1445642046 -0.597168 0.422852 -0.634827 0.248352 1445642047 -0.597168 0.422852 -0.634827 0.248352 1445642047 -0.597168 0.422852 -0.634827 0.248352 1445642047 -0.597168 0.422852 -0.634827 0.248352 1445642047 -0.597168 0.422852 -0.634827 0.248352 1445642047 -0.597168 0.422852 -0.634827 0.248352 1445642047 -0.573364 0.350464 -0.669495 0.316589 1445642047 -0.573364 0.350464 -0.669495 0.316589 1445642047 -0.573364 0.350464 -0.669495 0.316589 1445642047 -0.573364 0.350464 -0.669495 0.316589 1445642047 -0.573364 0.350464 -0.669495 0.316589 1445642047 -0.573364 0.350464 -0.669495 0.316589 1445642047 -0.543823 0.270142 -0.696655 0.382080 1445642047 -0.543823 0.270142 -0.696655 0.382080 1445642047 -0.543823 0.270142 -0.696655 0.382080 1445642047 -0.543823 0.270142 -0.696655 0.382080 1445642047 -0.543823 0.270142 -0.696655 0.382080 1445642047 -0.543823 0.270142 -0.696655 0.382080 1445642047 -0.543823 0.270142 -0.696655 0.382080 1445642047 -0.505371 0.190002 -0.719177 0.437439 1445642047 -0.505371 0.190002 -0.719177 0.437439 1445642047 -0.505371 0.190002 -0.719177 0.437439 1445642047 -0.505371 0.190002 -0.719177 0.437439 1445642047 -0.505371 0.190002 -0.719177 0.437439 1445642047 -0.505371 0.190002 -0.719177 0.437439 1445642047 -0.462585 0.108337 -0.733337 0.486389 1445642047 -0.462585 0.108337 -0.733337 0.486389 1445642047 -0.462585 0.108337 -0.733337 0.486389 1445642047 -0.462585 0.108337 -0.733337 0.486389 1445642047 -0.462585 0.108337 -0.733337 0.486389 1445642047 -0.462585 0.108337 -0.733337 0.486389 1445642047 -0.462585 0.108337 -0.733337 0.486389 1445642047 -0.418884 0.021606 -0.735107 0.532654 1445642047 -0.418884 0.021606 -0.735107 0.532654 1445642047 -0.418884 0.021606 -0.735107 0.532654 1445642047 -0.418884 0.021606 -0.735107 0.532654 1445642047 -0.418884 0.021606 -0.735107 0.532654 1445642047 -0.418884 0.021606 -0.735107 0.532654 1445642047 -0.378967 -0.060730 -0.727966 0.568176 1445642047 -0.378967 -0.060730 -0.727966 0.568176 1445642047 -0.378967 -0.060730 -0.727966 0.568176 1445642047 -0.378967 -0.060730 -0.727966 0.568176 1445642047 -0.378967 -0.060730 -0.727966 0.568176 1445642047 -0.378967 -0.060730 -0.727966 0.568176 1445642047 -0.347717 -0.113708 -0.728027 0.579773 1445642047 -0.347717 -0.113708 -0.728027 0.579773 1445642047 -0.347717 -0.113708 -0.728027 0.579773 1445642047 -0.347717 -0.113708 -0.728027 0.579773 1445642047 -0.347717 -0.113708 -0.728027 0.579773 1445642047 -0.347717 -0.113708 -0.728027 0.579773 1445642047 -0.347717 -0.113708 -0.728027 0.579773 1445642047 -0.333435 -0.147217 -0.719482 0.591248 1445642047 -0.333435 -0.147217 -0.719482 0.591248 1445642047 -0.333435 -0.147217 -0.719482 0.591248 1445642047 -0.333435 -0.147217 -0.719482 0.591248 1445642047 -0.333435 -0.147217 -0.719482 0.591248 1445642047 -0.333435 -0.147217 -0.719482 0.591248 1445642047 -0.341919 -0.151489 -0.724548 0.578979 1445642047 -0.341919 -0.151489 -0.724548 0.578979 1445642047 -0.341919 -0.151489 -0.724548 0.578979 1445642047 -0.341919 -0.151489 -0.724548 0.578979 1445642047 -0.341919 -0.151489 -0.724548 0.578979 1445642047 -0.341919 -0.151489 -0.724548 0.578979 1445642047 -0.341919 -0.151489 -0.724548 0.578979 1445642047 -0.368469 -0.126282 -0.742493 0.544983 1445642047 -0.368469 -0.126282 -0.742493 0.544983 1445642047 -0.368469 -0.126282 -0.742493 0.544983 1445642047 -0.368469 -0.126282 -0.742493 0.544983 1445642047 -0.368469 -0.126282 -0.742493 0.544983 1445642047 -0.404907 -0.075928 -0.759277 0.503784 1445642047 -0.404907 -0.075928 -0.759277 0.503784 1445642047 -0.404907 -0.075928 -0.759277 0.503784 1445642047 -0.404907 -0.075928 -0.759277 0.503784 1445642047 -0.404907 -0.075928 -0.759277 0.503784 1445642047 -0.404907 -0.075928 -0.759277 0.503784 1445642047 -0.445679 -0.005371 -0.769043 0.458252 1445642047 -0.445679 -0.005371 -0.769043 0.458252 1445642047 -0.445679 -0.005371 -0.769043 0.458252 1445642047 -0.445679 -0.005371 -0.769043 0.458252 1445642047 -0.445679 -0.005371 -0.769043 0.458252 1445642047 -0.445679 -0.005371 -0.769043 0.458252 1445642047 -0.487732 0.074036 -0.766296 0.411682 1445642047 -0.487732 0.074036 -0.766296 0.411682 1445642047 -0.487732 0.074036 -0.766296 0.411682 1445642047 -0.487732 0.074036 -0.766296 0.411682 1445642047 -0.487732 0.074036 -0.766296 0.411682 1445642047 -0.487732 0.074036 -0.766296 0.411682 1445642047 -0.487732 0.074036 -0.766296 0.411682 1445642047 -0.527649 0.155212 -0.752441 0.362488 1445642047 -0.527649 0.155212 -0.752441 0.362488 1445642047 -0.527649 0.155212 -0.752441 0.362488 1445642047 -0.527649 0.155212 -0.752441 0.362488 1445642047 -0.527649 0.155212 -0.752441 0.362488 1445642047 -0.561401 0.238708 -0.730957 0.306030 1445642047 -0.561401 0.238708 -0.730957 0.306030 1445642047 -0.561401 0.238708 -0.730957 0.306030 1445642047 -0.561401 0.238708 -0.730957 0.306030 1445642047 -0.561401 0.238708 -0.730957 0.306030 1445642047 -0.561401 0.238708 -0.730957 0.306030 1445642047 -0.589783 0.318176 -0.699280 0.248901 1445642047 -0.589783 0.318176 -0.699280 0.248901 1445642047 -0.589783 0.318176 -0.699280 0.248901 1445642047 -0.589783 0.318176 -0.699280 0.248901 1445642047 -0.589783 0.318176 -0.699280 0.248901 1445642047 -0.589783 0.318176 -0.699280 0.248901 1445642047 -0.613220 0.387329 -0.660950 0.192749 1445642047 -0.613220 0.387329 -0.660950 0.192749 1445642047 -0.613220 0.387329 -0.660950 0.192749 1445642047 -0.613220 0.387329 -0.660950 0.192749 1445642047 -0.613220 0.387329 -0.660950 0.192749 1445642047 -0.613220 0.387329 -0.660950 0.192749 1445642047 -0.629089 0.447327 -0.620911 0.136536 1445642047 -0.629089 0.447327 -0.620911 0.136536 1445642048 -0.629089 0.447327 -0.620911 0.136536 1445642048 -0.629089 0.447327 -0.620911 0.136536 1445642048 -0.629089 0.447327 -0.620911 0.136536 1445642048 -0.629089 0.447327 -0.620911 0.136536 1445642048 -0.638123 0.499451 -0.579895 0.084167 1445642048 -0.638123 0.499451 -0.579895 0.084167 1445642048 -0.638123 0.499451 -0.579895 0.084167 1445642048 -0.638123 0.499451 -0.579895 0.084167 1445642048 -0.638123 0.499451 -0.579895 0.084167 1445642048 -0.638123 0.499451 -0.579895 0.084167 1445642048 -0.638123 0.499451 -0.579895 0.084167 1445642048 -0.642151 0.541321 -0.541382 0.039978 1445642048 -0.642151 0.541321 -0.541382 0.039978 1445642048 -0.642151 0.541321 -0.541382 0.039978 1445642048 -0.642151 0.541321 -0.541382 0.039978 1445642048 -0.642151 0.541321 -0.541382 0.039978 1445642048 -0.642151 0.541321 -0.541382 0.039978 1445642048 -0.642456 0.571167 -0.510864 0.010315 1445642048 -0.642456 0.571167 -0.510864 0.010315 1445642048 -0.642456 0.571167 -0.510864 0.010315 1445642048 -0.642456 0.571167 -0.510864 0.010315 1445642048 -0.642456 0.571167 -0.510864 0.010315 1445642048 -0.642456 0.571167 -0.510864 0.010315 1445642048 -0.641663 0.585144 -0.495911 0.001709 1445642048 -0.641663 0.585144 -0.495911 0.001709 1445642048 -0.641663 0.585144 -0.495911 0.001709 1445642048 -0.641663 0.585144 -0.495911 0.001709 1445642048 -0.641663 0.585144 -0.495911 0.001709 1445642048 -0.641663 0.585144 -0.495911 0.001709 1445642048 -0.641663 0.585144 -0.495911 0.001709 1445642048 -0.640015 0.581177 -0.502380 0.016602 1445642048 -0.640015 0.581177 -0.502380 0.016602 1445642048 -0.640015 0.581177 -0.502380 0.016602 1445642048 -0.640015 0.581177 -0.502380 0.016602 1445642048 -0.640015 0.581177 -0.502380 0.016602 1445642048 -0.640015 0.581177 -0.502380 0.016602 1445642048 -0.638855 0.557373 -0.527588 0.053650 1445642048 -0.638855 0.557373 -0.527588 0.053650 1445642048 -0.638855 0.557373 -0.527588 0.053650 1445642048 -0.638855 0.557373 -0.527588 0.053650 1445642048 -0.638855 0.557373 -0.527588 0.053650 1445642048 -0.638855 0.557373 -0.527588 0.053650 1445642048 -0.633118 0.518921 -0.564697 0.105225 1445642048 -0.633118 0.518921 -0.564697 0.105225 1445642048 -0.633118 0.518921 -0.564697 0.105225 1445642048 -0.633118 0.518921 -0.564697 0.105225 1445642048 -0.633118 0.518921 -0.564697 0.105225 1445642048 -0.633118 0.518921 -0.564697 0.105225 1445642048 -0.620117 0.468018 -0.607483 0.165771 1445642048 -0.620117 0.468018 -0.607483 0.165771 1445642048 -0.620117 0.468018 -0.607483 0.165771 1445642048 -0.620117 0.468018 -0.607483 0.165771 1445642048 -0.620117 0.468018 -0.607483 0.165771 1445642048 -0.620117 0.468018 -0.607483 0.165771 1445642048 -0.601074 0.404724 -0.648865 0.232117 1445642048 -0.601074 0.404724 -0.648865 0.232117 1445642048 -0.601074 0.404724 -0.648865 0.232117 1445642048 -0.601074 0.404724 -0.648865 0.232117 1445642048 -0.601074 0.404724 -0.648865 0.232117 1445642048 -0.601074 0.404724 -0.648865 0.232117 1445642048 -0.575134 0.333374 -0.685242 0.297607 1445642048 -0.575134 0.333374 -0.685242 0.297607 1445642048 -0.575134 0.333374 -0.685242 0.297607 1445642048 -0.575134 0.333374 -0.685242 0.297607 1445642048 -0.575134 0.333374 -0.685242 0.297607 1445642048 -0.541443 0.258301 -0.716187 0.356750 1445642048 -0.541443 0.258301 -0.716187 0.356750 1445642048 -0.541443 0.258301 -0.716187 0.356750 1445642048 -0.541443 0.258301 -0.716187 0.356750 1445642048 -0.541443 0.258301 -0.716187 0.356750 1445642048 -0.541443 0.258301 -0.716187 0.356750 1445642048 -0.501099 0.181458 -0.741333 0.407959 1445642048 -0.501099 0.181458 -0.741333 0.407959 1445642048 -0.501099 0.181458 -0.741333 0.407959 1445642048 -0.501099 0.181458 -0.741333 0.407959 1445642048 -0.501099 0.181458 -0.741333 0.407959 1445642048 -0.501099 0.181458 -0.741333 0.407959 1445642048 -0.457886 0.104736 -0.758118 0.452393 1445642048 -0.457886 0.104736 -0.758118 0.452393 1445642048 -0.457886 0.104736 -0.758118 0.452393 1445642048 -0.457886 0.104736 -0.758118 0.452393 1445642048 -0.457886 0.104736 -0.758118 0.452393 1445642048 -0.457886 0.104736 -0.758118 0.452393 1445642048 -0.457886 0.104736 -0.758118 0.452393 1445642048 -0.417480 0.034119 -0.764954 0.489319 1445642048 -0.417480 0.034119 -0.764954 0.489319 1445642048 -0.417480 0.034119 -0.764954 0.489319 1445642048 -0.417480 0.034119 -0.764954 0.489319 1445642048 -0.417480 0.034119 -0.764954 0.489319 1445642048 -0.417480 0.034119 -0.764954 0.489319 1445642048 -0.386719 -0.021301 -0.768433 0.509460 1445642048 -0.386719 -0.021301 -0.768433 0.509460 1445642048 -0.386719 -0.021301 -0.768433 0.509460 1445642048 -0.386719 -0.021301 -0.768433 0.509460 1445642048 -0.386719 -0.021301 -0.768433 0.509460 1445642048 -0.386719 -0.021301 -0.768433 0.509460 1445642048 -0.371033 -0.054077 -0.773804 0.510559 1445642048 -0.371033 -0.054077 -0.773804 0.510559 1445642048 -0.371033 -0.054077 -0.773804 0.510559 1445642048 -0.371033 -0.054077 -0.773804 0.510559 1445642048 -0.371033 -0.054077 -0.773804 0.510559 1445642048 -0.371033 -0.054077 -0.773804 0.510559 1445642048 -0.373230 -0.063293 -0.776917 0.503174 1445642048 -0.373230 -0.063293 -0.776917 0.503174 1445642048 -0.373230 -0.063293 -0.776917 0.503174 1445642048 -0.373230 -0.063293 -0.776917 0.503174 1445642048 -0.373230 -0.063293 -0.776917 0.503174 1445642048 -0.373230 -0.063293 -0.776917 0.503174 1445642048 -0.373230 -0.063293 -0.776917 0.503174 1445642048 -0.389099 -0.047729 -0.783142 0.482788 1445642048 -0.389099 -0.047729 -0.783142 0.482788 1445642048 -0.389099 -0.047729 -0.783142 0.482788 1445642049 -0.389099 -0.047729 -0.783142 0.482788 1445642049 -0.389099 -0.047729 -0.783142 0.482788 1445642049 -0.389099 -0.047729 -0.783142 0.482788 1445642049 -0.413147 -0.008728 -0.787842 0.456665 1445642049 -0.413147 -0.008728 -0.787842 0.456665 1445642049 -0.413147 -0.008728 -0.787842 0.456665 1445642049 -0.413147 -0.008728 -0.787842 0.456665 1445642049 -0.413147 -0.008728 -0.787842 0.456665 1445642049 -0.445129 0.049500 -0.790039 0.418640 1445642049 -0.445129 0.049500 -0.790039 0.418640 1445642049 -0.445129 0.049500 -0.790039 0.418640 1445642049 -0.445129 0.049500 -0.790039 0.418640 1445642049 -0.445129 0.049500 -0.790039 0.418640 1445642049 -0.445129 0.049500 -0.790039 0.418640 1445642049 -0.445129 0.049500 -0.790039 0.418640 1445642049 -0.480103 0.123901 -0.785706 0.369995 1445642049 -0.480103 0.123901 -0.785706 0.369995 1445642049 -0.480103 0.123901 -0.785706 0.369995 1445642049 -0.480103 0.123901 -0.785706 0.369995 1445642049 -0.480103 0.123901 -0.785706 0.369995 1445642049 -0.480103 0.123901 -0.785706 0.369995 1445642049 -0.513245 0.209534 -0.772156 0.310669 1445642049 -0.513245 0.209534 -0.772156 0.310669 1445642049 -0.513245 0.209534 -0.772156 0.310669 1445642049 -0.513245 0.209534 -0.772156 0.310669 1445642049 -0.513245 0.209534 -0.772156 0.310669 1445642049 -0.513245 0.209534 -0.772156 0.310669 1445642049 -0.513245 0.209534 -0.772156 0.310669 1445642049 -0.541626 0.293030 -0.745850 0.253967 1445642049 -0.541626 0.293030 -0.745850 0.253967 1445642049 -0.541626 0.293030 -0.745850 0.253967 1445642049 -0.541626 0.293030 -0.745850 0.253967 1445642049 -0.541626 0.293030 -0.745850 0.253967 1445642049 -0.541626 0.293030 -0.745850 0.253967 1445642049 -0.566040 0.369446 -0.710266 0.196655 1445642049 -0.566040 0.369446 -0.710266 0.196655 1445642049 -0.566040 0.369446 -0.710266 0.196655 1445642049 -0.566040 0.369446 -0.710266 0.196655 1445642049 -0.566040 0.369446 -0.710266 0.196655 1445642049 -0.566040 0.369446 -0.710266 0.196655 1445642049 -0.586487 0.439087 -0.666687 0.137146 1445642049 -0.586487 0.439087 -0.666687 0.137146 1445642049 -0.586487 0.439087 -0.666687 0.137146 1445642049 -0.586487 0.439087 -0.666687 0.137146 1445642049 -0.586487 0.439087 -0.666687 0.137146 1445642049 -0.586487 0.439087 -0.666687 0.137146 1445642049 -0.586487 0.439087 -0.666687 0.137146 1445642049 -0.603638 0.499268 -0.615967 0.083435 1445642049 -0.603638 0.499268 -0.615967 0.083435 1445642049 -0.603638 0.499268 -0.615967 0.083435 1445642049 -0.603638 0.499268 -0.615967 0.083435 1445642049 -0.603638 0.499268 -0.615967 0.083435 1445642049 -0.603638 0.499268 -0.615967 0.083435 1445642049 -0.621582 0.544250 -0.562134 0.038086 1445642049 -0.621582 0.544250 -0.562134 0.038086 1445642049 -0.621582 0.544250 -0.562134 0.038086 1445642049 -0.621582 0.544250 -0.562134 0.038086 1445642049 -0.621582 0.544250 -0.562134 0.038086 1445642049 -0.621582 0.544250 -0.562134 0.038086 1445642049 -0.621582 0.544250 -0.562134 0.038086 1445642049 -0.631592 0.580383 -0.514038 -0.003906 1445642049 -0.631592 0.580383 -0.514038 -0.003906 1445642049 -0.631592 0.580383 -0.514038 -0.003906 1445642049 -0.631592 0.580383 -0.514038 -0.003906 1445642049 -0.631592 0.580383 -0.514038 -0.003906 1445642049 -0.631592 0.580383 -0.514038 -0.003906 1445642049 -0.638428 0.602539 -0.477783 -0.032837 1445642049 -0.638428 0.602539 -0.477783 -0.032837 1445642049 -0.638428 0.602539 -0.477783 -0.032837 1445642049 -0.638428 0.602539 -0.477783 -0.032837 1445642049 -0.638428 0.602539 -0.477783 -0.032837 1445642049 -0.638428 0.602539 -0.477783 -0.032837 1445642049 -0.644653 0.609558 -0.459412 -0.043396 1445642049 -0.644653 0.609558 -0.459412 -0.043396 1445642049 -0.644653 0.609558 -0.459412 -0.043396 1445642049 -0.644653 0.609558 -0.459412 -0.043396 1445642049 -0.644653 0.609558 -0.459412 -0.043396 1445642049 -0.644653 0.609558 -0.459412 -0.043396 1445642049 -0.650574 0.602539 -0.461426 -0.029053 1445642049 -0.650574 0.602539 -0.461426 -0.029053 1445642049 -0.650574 0.602539 -0.461426 -0.029053 1445642049 -0.650574 0.602539 -0.461426 -0.029053 1445642049 -0.650574 0.602539 -0.461426 -0.029053 1445642049 -0.650574 0.602539 -0.461426 -0.029053 1445642049 -0.650574 0.602539 -0.461426 -0.029053 1445642049 -0.657288 0.579834 -0.481445 0.006470 1445642049 -0.657288 0.579834 -0.481445 0.006470 1445642049 -0.657288 0.579834 -0.481445 0.006470 1445642049 -0.657288 0.579834 -0.481445 0.006470 1445642049 -0.657288 0.579834 -0.481445 0.006470 1445642049 -0.657288 0.579834 -0.481445 0.006470 1445642049 -0.658997 0.547729 -0.512695 0.053650 1445642049 -0.658997 0.547729 -0.512695 0.053650 1445642049 -0.658997 0.547729 -0.512695 0.053650 1445642049 -0.658997 0.547729 -0.512695 0.053650 1445642049 -0.658997 0.547729 -0.512695 0.053650 1445642049 -0.658997 0.547729 -0.512695 0.053650 1445642049 -0.653442 0.504395 -0.553711 0.109497 1445642049 -0.653442 0.504395 -0.553711 0.109497 1445642049 -0.653442 0.504395 -0.553711 0.109497 1445642049 -0.653442 0.504395 -0.553711 0.109497 1445642049 -0.653442 0.504395 -0.553711 0.109497 1445642049 -0.653442 0.504395 -0.553711 0.109497 1445642049 -0.653442 0.504395 -0.553711 0.109497 1445642049 -0.639771 0.452454 -0.597290 0.171021 1445642049 -0.639771 0.452454 -0.597290 0.171021 1445642049 -0.639771 0.452454 -0.597290 0.171021 1445642049 -0.639771 0.452454 -0.597290 0.171021 1445642049 -0.639771 0.452454 -0.597290 0.171021 1445642049 -0.617920 0.391785 -0.639465 0.236084 1445642049 -0.617920 0.391785 -0.639465 0.236084 1445642049 -0.617920 0.391785 -0.639465 0.236084 1445642049 -0.617920 0.391785 -0.639465 0.236084 1445642049 -0.617920 0.391785 -0.639465 0.236084 1445642050 -0.617920 0.391785 -0.639465 0.236084 1445642050 -0.587769 0.324463 -0.677429 0.300659 1445642050 -0.587769 0.324463 -0.677429 0.300659 1445642050 -0.587769 0.324463 -0.677429 0.300659 1445642050 -0.587769 0.324463 -0.677429 0.300659 1445642050 -0.587769 0.324463 -0.677429 0.300659 1445642050 -0.587769 0.324463 -0.677429 0.300659 1445642050 -0.587769 0.324463 -0.677429 0.300659 1445642050 -0.550171 0.249512 -0.711243 0.359558 1445642050 -0.550171 0.249512 -0.711243 0.359558 1445642050 -0.550171 0.249512 -0.711243 0.359558 1445642050 -0.550171 0.249512 -0.711243 0.359558 1445642050 -0.550171 0.249512 -0.711243 0.359558 1445642050 -0.505859 0.171509 -0.739136 0.410339 1445642050 -0.505859 0.171509 -0.739136 0.410339 1445642050 -0.505859 0.171509 -0.739136 0.410339 1445642050 -0.505859 0.171509 -0.739136 0.410339 1445642050 -0.505859 0.171509 -0.739136 0.410339 1445642050 -0.505859 0.171509 -0.739136 0.410339 1445642050 -0.505859 0.171509 -0.739136 0.410339 1445642050 -0.459961 0.093872 -0.756287 0.455688 1445642050 -0.459961 0.093872 -0.756287 0.455688 1445642050 -0.459961 0.093872 -0.756287 0.455688 1445642050 -0.459961 0.093872 -0.756287 0.455688 1445642050 -0.459961 0.093872 -0.756287 0.455688 1445642050 -0.419556 0.020752 -0.763123 0.491150 1445642050 -0.419556 0.020752 -0.763123 0.491150 1445642050 -0.419556 0.020752 -0.763123 0.491150 1445642050 -0.419556 0.020752 -0.763123 0.491150 1445642050 -0.419556 0.020752 -0.763123 0.491150 1445642050 -0.419556 0.020752 -0.763123 0.491150 1445642050 -0.391724 -0.034302 -0.766541 0.507813 1445642050 -0.391724 -0.034302 -0.766541 0.507813 1445642050 -0.391724 -0.034302 -0.766541 0.507813 1445642050 -0.391724 -0.034302 -0.766541 0.507813 1445642050 -0.391724 -0.034302 -0.766541 0.507813 1445642050 -0.391724 -0.034302 -0.766541 0.507813 1445642050 -0.391724 -0.034302 -0.766541 0.507813 1445642050 -0.381531 -0.065918 -0.770142 0.506897 1445642050 -0.381531 -0.065918 -0.770142 0.506897 1445642050 -0.381531 -0.065918 -0.770142 0.506897 1445642050 -0.381531 -0.065918 -0.770142 0.506897 1445642050 -0.381531 -0.065918 -0.770142 0.506897 1445642050 -0.381531 -0.065918 -0.770142 0.506897 1445642050 -0.389282 -0.068054 -0.775269 0.492798 1445642050 -0.389282 -0.068054 -0.775269 0.492798 1445642050 -0.389282 -0.068054 -0.775269 0.492798 1445642050 -0.389282 -0.068054 -0.775269 0.492798 1445642050 -0.389282 -0.068054 -0.775269 0.492798 1445642050 -0.389282 -0.068054 -0.775269 0.492798 1445642050 -0.411621 -0.043518 -0.778748 0.471375 1445642050 -0.411621 -0.043518 -0.778748 0.471375 1445642050 -0.411621 -0.043518 -0.778748 0.471375 1445642050 -0.411621 -0.043518 -0.778748 0.471375 1445642050 -0.411621 -0.043518 -0.778748 0.471375 1445642050 -0.411621 -0.043518 -0.778748 0.471375 1445642050 -0.444702 0.004700 -0.781921 0.436890 1445642050 -0.444702 0.004700 -0.781921 0.436890 1445642050 -0.444702 0.004700 -0.781921 0.436890 1445642050 -0.444702 0.004700 -0.781921 0.436890 1445642050 -0.444702 0.004700 -0.781921 0.436890 1445642050 -0.444702 0.004700 -0.781921 0.436890 1445642050 -0.482605 0.071533 -0.780334 0.391357 1445642050 -0.482605 0.071533 -0.780334 0.391357 1445642050 -0.482605 0.071533 -0.780334 0.391357 1445642050 -0.482605 0.071533 -0.780334 0.391357 1445642050 -0.482605 0.071533 -0.780334 0.391357 1445642050 -0.482605 0.071533 -0.780334 0.391357 1445642050 -0.518921 0.146179 -0.767334 0.347290 1445642050 -0.518921 0.146179 -0.767334 0.347290 1445642050 -0.518921 0.146179 -0.767334 0.347290 1445642050 -0.518921 0.146179 -0.767334 0.347290 1445642050 -0.518921 0.146179 -0.767334 0.347290 1445642050 -0.518921 0.146179 -0.767334 0.347290 1445642050 -0.518921 0.146179 -0.767334 0.347290 1445642050 -0.552979 0.221313 -0.743225 0.304871 1445642050 -0.552979 0.221313 -0.743225 0.304871 1445642050 -0.552979 0.221313 -0.743225 0.304871 1445642050 -0.552979 0.221313 -0.743225 0.304871 1445642050 -0.552979 0.221313 -0.743225 0.304871 1445642050 -0.552979 0.221313 -0.743225 0.304871 1445642050 -0.583679 0.293396 -0.711609 0.258606 1445642050 -0.583679 0.293396 -0.711609 0.258606 1445642050 -0.583679 0.293396 -0.711609 0.258606 1445642050 -0.583679 0.293396 -0.711609 0.258606 1445642050 -0.583679 0.293396 -0.711609 0.258606 1445642050 -0.583679 0.293396 -0.711609 0.258606 1445642050 -0.610535 0.360291 -0.674683 0.205444 1445642050 -0.610535 0.360291 -0.674683 0.205444 1445642050 -0.610535 0.360291 -0.674683 0.205444 1445642050 -0.610535 0.360291 -0.674683 0.205444 1445642050 -0.610535 0.360291 -0.674683 0.205444 1445642050 -0.610535 0.360291 -0.674683 0.205444 1445642050 -0.631042 0.424988 -0.632751 0.144226 1445642050 -0.631042 0.424988 -0.632751 0.144226 1445642050 -0.631042 0.424988 -0.632751 0.144226 1445642050 -0.631042 0.424988 -0.632751 0.144226 1445642050 -0.631042 0.424988 -0.632751 0.144226 1445642050 -0.631042 0.424988 -0.632751 0.144226 1445642050 -0.631042 0.424988 -0.632751 0.144226 1445642050 -0.644592 0.482544 -0.586975 0.084412 1445642050 -0.644592 0.482544 -0.586975 0.084412 1445642050 -0.644592 0.482544 -0.586975 0.084412 1445642050 -0.644592 0.482544 -0.586975 0.084412 1445642050 -0.644592 0.482544 -0.586975 0.084412 1445642050 -0.651428 0.531616 -0.540466 0.030762 1445642050 -0.651428 0.531616 -0.540466 0.030762 1445642050 -0.651428 0.531616 -0.540466 0.030762 1445642050 -0.651428 0.531616 -0.540466 0.030762 1445642050 -0.651428 0.531616 -0.540466 0.030762 1445642050 -0.651428 0.531616 -0.540466 0.030762 1445642051 -0.651428 0.531616 -0.540466 0.030762 1445642051 -0.651489 0.567078 -0.503784 -0.014099 1445642051 -0.651489 0.567078 -0.503784 -0.014099 1445642051 -0.651489 0.567078 -0.503784 -0.014099 1445642051 -0.651489 0.567078 -0.503784 -0.014099 1445642051 -0.651489 0.567078 -0.503784 -0.014099 1445642051 -0.651489 0.567078 -0.503784 -0.014099 1445642051 -0.648132 0.588989 -0.481018 -0.041382 1445642051 -0.648132 0.588989 -0.481018 -0.041382 1445642051 -0.648132 0.588989 -0.481018 -0.041382 1445642051 -0.648132 0.588989 -0.481018 -0.041382 1445642051 -0.648132 0.588989 -0.481018 -0.041382 1445642051 -0.648132 0.588989 -0.481018 -0.041382 1445642051 -0.647522 0.592102 -0.478149 -0.039368 1445642051 -0.647522 0.592102 -0.478149 -0.039368 1445642051 -0.647522 0.592102 -0.478149 -0.039368 1445642051 -0.647522 0.592102 -0.478149 -0.039368 1445642051 -0.647522 0.592102 -0.478149 -0.039368 1445642051 -0.647522 0.592102 -0.478149 -0.039368 1445642051 -0.648071 0.578308 -0.495483 -0.012817 1445642051 -0.648071 0.578308 -0.495483 -0.012817 1445642051 -0.648071 0.578308 -0.495483 -0.012817 1445642051 -0.648071 0.578308 -0.495483 -0.012817 1445642051 -0.648071 0.578308 -0.495483 -0.012817 1445642051 -0.648071 0.578308 -0.495483 -0.012817 1445642051 -0.647095 0.548462 -0.528564 0.033142 1445642051 -0.647095 0.548462 -0.528564 0.033142 1445642051 -0.647095 0.548462 -0.528564 0.033142 1445642051 -0.647095 0.548462 -0.528564 0.033142 1445642051 -0.647095 0.548462 -0.528564 0.033142 1445642051 -0.647095 0.548462 -0.528564 0.033142 1445642051 -0.647095 0.548462 -0.528564 0.033142 1445642051 -0.639160 0.509705 -0.568726 0.091064 1445642051 -0.639160 0.509705 -0.568726 0.091064 1445642051 -0.639160 0.509705 -0.568726 0.091064 1445642051 
-0.591858 0.351563 -0.698059 0.197205 1445642053 -0.591858 0.351563 -0.698059 0.197205 1445642053 -0.611145 0.406128 -0.663330 0.146912 1445642053 -0.611145 0.406128 -0.663330 0.146912 1445642053 -0.611145 0.406128 -0.663330 0.146912 1445642053 -0.611145 0.406128 -0.663330 0.146912 1445642053 -0.611145 0.406128 -0.663330 0.146912 1445642053 -0.611145 0.406128 -0.663330 0.146912 1445642053 -0.625549 0.452698 -0.627869 0.097534 1445642053 -0.625549 0.452698 -0.627869 0.097534 1445642053 -0.625549 0.452698 -0.627869 0.097534 1445642053 -0.625549 0.452698 -0.627869 0.097534 1445642053 -0.625549 0.452698 -0.627869 0.097534 1445642053 -0.625549 0.452698 -0.627869 0.097534 1445642053 -0.635132 0.491699 -0.593506 0.052063 1445642053 -0.635132 0.491699 -0.593506 0.052063 1445642053 -0.635132 0.491699 -0.593506 0.052063 1445642053 -0.635132 0.491699 -0.593506 0.052063 1445642053 -0.635132 0.491699 -0.593506 0.052063 1445642053 -0.635132 0.491699 -0.593506 0.052063 1445642053 -0.635132 0.491699 -0.593506 0.052063 1445642053 -0.643677 0.519775 -0.561462 0.018066 1445642053 -0.643677 0.519775 -0.561462 0.018066 1445642053 -0.643677 0.519775 -0.561462 0.018066 1445642053 -0.643677 0.519775 -0.561462 0.018066 1445642053 -0.643677 0.519775 -0.561462 0.018066 1445642053 -0.643677 0.519775 -0.561462 0.018066 1445642053 -0.650513 0.539185 -0.534912 -0.005249 1445642053 -0.650513 0.539185 -0.534912 -0.005249 1445642053 -0.650513 0.539185 -0.534912 -0.005249 1445642053 -0.650513 0.539185 -0.534912 -0.005249 1445642053 -0.650513 0.539185 -0.534912 -0.005249 1445642053 -0.650513 0.539185 -0.534912 -0.005249 1445642053 -0.650513 0.539185 -0.534912 -0.005249 1445642053 -0.652161 0.550659 -0.520874 -0.013977 1445642053 -0.652161 0.550659 -0.520874 -0.013977 1445642053 -0.652161 0.550659 -0.520874 -0.013977 1445642053 -0.652161 0.550659 -0.520874 -0.013977 1445642053 -0.652161 0.550659 -0.520874 -0.013977 1445642053 -0.652161 0.550659 -0.520874 -0.013977 1445642053 -0.651733 0.549133 -0.523193 -0.004028 1445642053 -0.651733 0.549133 -0.523193 -0.004028 1445642053 -0.651733 0.549133 -0.523193 -0.004028 1445642053 -0.651733 0.549133 -0.523193 -0.004028 1445642053 -0.651733 0.549133 -0.523193 -0.004028 1445642053 -0.651733 0.549133 -0.523193 -0.004028 1445642053 -0.651855 0.532043 -0.539795 0.026184 1445642053 -0.651855 0.532043 -0.539795 0.026184 1445642053 -0.651855 0.532043 -0.539795 0.026184 1445642053 -0.651855 0.532043 -0.539795 0.026184 1445642053 -0.651855 0.532043 -0.539795 0.026184 1445642053 -0.651855 0.532043 -0.539795 0.026184 1445642053 -0.651855 0.532043 -0.539795 0.026184 1445642053 -0.647766 0.503357 -0.567566 0.070679 1445642053 -0.647766 0.503357 -0.567566 0.070679 1445642053 -0.647766 0.503357 -0.567566 0.070679 1445642053 -0.647766 0.503357 -0.567566 0.070679 1445642053 -0.647766 0.503357 -0.567566 0.070679 1445642053 -0.647766 0.503357 -0.567566 0.070679 1445642053 -0.637878 0.462585 -0.602661 0.126526 1445642053 -0.637878 0.462585 -0.602661 0.126526 1445642053 -0.637878 0.462585 -0.602661 0.126526 1445642054 -0.637878 0.462585 -0.602661 0.126526 1445642054 -0.637878 0.462585 -0.602661 0.126526 1445642054 -0.637878 0.462585 -0.602661 0.126526 1445642054 -0.621521 0.410034 -0.640381 0.188416 1445642054 -0.621521 0.410034 -0.640381 0.188416 1445642054 -0.621521 0.410034 -0.640381 0.188416 1445642054 -0.621521 0.410034 -0.640381 0.188416 1445642054 -0.621521 0.410034 -0.640381 0.188416 1445642054 -0.597168 0.349548 -0.677246 0.250122 1445642054 -0.597168 0.349548 -0.677246 0.250122 1445642054 -0.597168 0.349548 -0.677246 0.250122 1445642054 -0.597168 0.349548 -0.677246 0.250122 1445642054 -0.597168 0.349548 -0.677246 0.250122 1445642054 -0.597168 0.349548 -0.677246 0.250122 1445642054 -0.597168 0.349548 -0.677246 0.250122 1445642054 -0.566406 0.282532 -0.709229 0.310486 1445642054 -0.566406 0.282532 -0.709229 0.310486 1445642054 -0.566406 0.282532 -0.709229 0.310486 1445642054 -0.566406 0.282532 -0.709229 0.310486 1445642054 -0.566406 0.282532 -0.709229 0.310486 1445642054 -0.566406 0.282532 -0.709229 0.310486 1445642054 -0.528809 0.212463 -0.735779 0.365784 1445642054 -0.528809 0.212463 -0.735779 0.365784 1445642054 -0.528809 0.212463 -0.735779 0.365784 1445642054 -0.528809 0.212463 -0.735779 0.365784 1445642054 -0.528809 0.212463 -0.735779 0.365784 1445642054 -0.528809 0.212463 -0.735779 0.365784 1445642054 -0.528809 0.212463 -0.735779 0.365784 1445642054 -0.488281 0.139465 -0.754272 0.416199 1445642054 -0.488281 0.139465 -0.754272 0.416199 1445642054 -0.488281 0.139465 -0.754272 0.416199 1445642054 -0.488281 0.139465 -0.754272 0.416199 1445642054 -0.488281 0.139465 -0.754272 0.416199 1445642054 -0.488281 0.139465 -0.754272 0.416199 1445642054 -0.449951 0.066223 -0.764160 0.457458 1445642054 -0.449951 0.066223 -0.764160 0.457458 1445642054 -0.449951 0.066223 -0.764160 0.457458 1445642054 -0.449951 0.066223 -0.764160 0.457458 1445642054 -0.449951 0.066223 -0.764160 0.457458 1445642054 -0.449951 0.066223 -0.764160 0.457458 1445642054 -0.420654 0.006226 -0.769348 0.480835 1445642054 -0.420654 0.006226 -0.769348 0.480835 1445642054 -0.420654 0.006226 -0.769348 0.480835 1445642054 -0.420654 0.006226 -0.769348 0.480835 1445642054 -0.420654 0.006226 -0.769348 0.480835 1445642054 -0.420654 0.006226 -0.769348 0.480835 1445642054 -0.420654 0.006226 -0.769348 0.480835 1445642054 -0.405518 -0.033691 -0.768555 0.493713 1445642054 -0.405518 -0.033691 -0.768555 0.493713 1445642054 -0.405518 -0.033691 -0.768555 0.493713 1445642054 -0.405518 -0.033691 -0.768555 0.493713 1445642054 -0.405518 -0.033691 -0.768555 0.493713 1445642054 -0.405518 -0.033691 -0.768555 0.493713 1445642054 -0.406128 -0.047058 -0.769348 0.490906 1445642054 -0.406128 -0.047058 -0.769348 0.490906 1445642054 -0.406128 -0.047058 -0.769348 0.490906 1445642054 -0.406128 -0.047058 -0.769348 0.490906 1445642054 -0.406128 -0.047058 -0.769348 0.490906 1445642054 -0.406128 -0.047058 -0.769348 0.490906 1445642054 -0.421570 -0.032410 -0.773743 0.471802 1445642054 -0.421570 -0.032410 -0.773743 0.471802 1445642054 -0.421570 -0.032410 -0.773743 0.471802 1445642054 -0.421570 -0.032410 -0.773743 0.471802 1445642054 -0.421570 -0.032410 -0.773743 0.471802 1445642054 -0.446167 0.007202 -0.779297 0.440063 1445642054 -0.446167 0.007202 -0.779297 0.440063 1445642054 -0.446167 0.007202 -0.779297 0.440063 1445642054 -0.446167 0.007202 -0.779297 0.440063 1445642054 -0.446167 0.007202 -0.779297 0.440063 1445642054 -0.474426 0.063843 -0.779541 0.403992 1445642054 -0.474426 0.063843 -0.779541 0.403992 1445642054 -0.474426 0.063843 -0.779541 0.403992 1445642054 -0.474426 0.063843 -0.779541 0.403992 1445642054 -0.474426 0.063843 -0.779541 0.403992 1445642054 -0.474426 0.063843 -0.779541 0.403992 1445642054 -0.474426 0.063843 -0.779541 0.403992 1445642054 -0.502991 0.128967 -0.772095 0.366455 1445642054 -0.502991 0.128967 -0.772095 0.366455 1445642054 -0.502991 0.128967 -0.772095 0.366455 1445642054 -0.502991 0.128967 -0.772095 0.366455 1445642054 -0.502991 0.128967 -0.772095 0.366455 1445642054 -0.502991 0.128967 -0.772095 0.366455 1445642054 -0.502991 0.128967 -0.772095 0.366455 1445642054 -0.532776 0.202209 -0.755920 0.322266 1445642054 -0.532776 0.202209 -0.755920 0.322266 1445642054 -0.532776 0.202209 -0.755920 0.322266 1445642054 -0.532776 0.202209 -0.755920 0.322266 1445642054 -0.532776 0.202209 -0.755920 0.322266 1445642054 -0.532776 0.202209 -0.755920 0.322266 1445642054 -0.561157 0.277893 -0.730408 0.272827 1445642054 -0.561157 0.277893 -0.730408 0.272827 1445642054 -0.561157 0.277893 -0.730408 0.272827 1445642054 -0.561157 0.277893 -0.730408 0.272827 1445642054 -0.561157 0.277893 -0.730408 0.272827 1445642054 -0.561157 0.277893 -0.730408 0.272827 1445642054 -0.587036 0.346130 -0.697998 0.220093 1445642054 -0.587036 0.346130 -0.697998 0.220093 1445642054 -0.587036 0.346130 -0.697998 0.220093 1445642054 -0.587036 0.346130 -0.697998 0.220093 1445642054 -0.587036 0.346130 -0.697998 0.220093 1445642054 -0.587036 0.346130 -0.697998 0.220093 1445642054 -0.587036 0.346130 -0.697998 0.220093 1445642054 -0.610474 0.404175 -0.660950 0.164795 1445642054 -0.610474 0.404175 -0.660950 0.164795 1445642054 -0.610474 0.404175 -0.660950 0.164795 1445642054 -0.610474 0.404175 -0.660950 0.164795 1445642054 -0.610474 0.404175 -0.660950 0.164795 1445642054 -0.610474 0.404175 -0.660950 0.164795 1445642054 -0.629395 0.449341 -0.623840 0.113281 1445642054 -0.629395 0.449341 -0.623840 0.113281 1445642054 -0.629395 0.449341 -0.623840 0.113281 1445642055 -0.629395 0.449341 -0.623840 0.113281 1445642055 -0.629395 0.449341 -0.623840 0.113281 1445642055 -0.629395 0.449341 -0.623840 0.113281 1445642055 -0.641418 0.486023 -0.590027 0.065613 1445642055 -0.641418 0.486023 -0.590027 0.065613 1445642055 -0.641418 0.486023 -0.590027 0.065613 1445642055 -0.641418 0.486023 -0.590027 0.065613 1445642055 -0.641418 0.486023 -0.590027 0.065613 1445642055 -0.641418 0.486023 -0.590027 0.065613 1445642055 -0.647522 0.514587 -0.561340 0.028381 1445642055 -0.647522 0.514587 -0.561340 0.028381 1445642055 -0.647522 0.514587 -0.561340 0.028381 1445642055 -0.647522 0.514587 -0.561340 0.028381 1445642055 -0.647522 0.514587 -0.561340 0.028381 1445642055 -0.647522 0.514587 -0.561340 0.028381 1445642055 -0.647522 0.514587 -0.561340 0.028381 1445642055 -0.652832 0.529053 -0.542053 0.013855 1445642055 -0.652832 0.529053 -0.542053 0.013855 1445642055 -0.652832 0.529053 -0.542053 0.013855 1445642055 -0.652832 0.529053 -0.542053 0.013855 1445642055 -0.652832 0.529053 -0.542053 0.013855 1445642055 -0.652832 0.529053 -0.542053 0.013855 1445642055 -0.653748 0.529968 -0.539795 0.019775 1445642055 -0.653748 0.529968 -0.539795 0.019775 1445642055 -0.653748 0.529968 -0.539795 0.019775 1445642055 -0.653748 0.529968 -0.539795 0.019775 1445642055 -0.653748 0.529968 -0.539795 0.019775 1445642055 -0.653748 0.529968 -0.539795 0.019775 1445642055 -0.652649 0.515564 -0.553345 0.045654 1445642055 -0.652649 0.515564 -0.553345 0.045654 1445642055 -0.652649 0.515564 -0.553345 0.045654 1445642055 -0.652649 0.515564 -0.553345 0.045654 1445642055 -0.652649 0.515564 -0.553345 0.045654 1445642055 -0.652649 0.515564 -0.553345 0.045654 1445642055 -0.652649 0.515564 -0.553345 0.045654 1445642055 -0.646790 0.489136 -0.578857 0.085632 1445642055 -0.646790 0.489136 -0.578857 0.085632 1445642055 -0.646790 0.489136 -0.578857 0.085632 1445642055 -0.646790 0.489136 -0.578857 0.085632 1445642055 -0.646790 0.489136 -0.578857 0.085632 1445642055 -0.646790 0.489136 -0.578857 0.085632 1445642055 -0.636230 0.450256 -0.611145 0.137756 1445642055 -0.636230 0.450256 -0.611145 0.137756 1445642055 -0.636230 0.450256 -0.611145 0.137756 1445642055 -0.636230 0.450256 -0.611145 0.137756 1445642055 -0.636230 0.450256 -0.611145 0.137756 1445642055 -0.636230 0.450256 -0.611145 0.137756 1445642055 -0.618408 0.400391 -0.647339 0.195557 1445642055 -0.618408 0.400391 -0.647339 0.195557 1445642055 -0.618408 0.400391 -0.647339 0.195557 1445642055 -0.618408 0.400391 -0.647339 0.195557 1445642055 -0.618408 0.400391 -0.647339 0.195557 1445642055 -0.618408 0.400391 -0.647339 0.195557 1445642055 -0.618408 0.400391 -0.647339 0.195557 1445642055 -0.594910 0.341431 -0.680908 0.256775 1445642055 -0.594910 0.341431 -0.680908 0.256775 1445642055 -0.594910 0.341431 -0.680908 0.256775 1445642055 -0.594910 0.341431 -0.680908 0.256775 1445642055 -0.594910 0.341431 -0.680908 0.256775 1445642055 -0.594910 0.341431 -0.680908 0.256775 1445642055 -0.563965 0.276611 -0.710999 0.316162 1445642055 -0.563965 0.276611 -0.710999 0.316162 1445642055 -0.563965 0.276611 -0.710999 0.316162 1445642055 -0.563965 0.276611 -0.710999 0.316162 1445642055 -0.563965 0.276611 -0.710999 0.316162 1445642055 -0.563965 0.276611 -0.710999 0.316162 1445642055 -0.525452 0.209229 -0.736755 0.370667 1445642055 -0.525452 0.209229 -0.736755 0.370667 1445642055 -0.525452 0.209229 -0.736755 0.370667 1445642055 -0.525452 0.209229 -0.736755 0.370667 1445642055 -0.525452 0.209229 -0.736755 0.370667 1445642055 -0.525452 0.209229 -0.736755 0.370667 1445642055 -0.483643 0.136414 -0.754517 0.422180 1445642055 -0.483643 0.136414 -0.754517 0.422180 1445642055 -0.483643 0.136414 -0.754517 0.422180 1445642055 -0.483643 0.136414 -0.754517 0.422180 1445642055 -0.483643 0.136414 -0.754517 0.422180 1445642055 -0.483643 0.136414 -0.754517 0.422180 1445642055 -0.483643 0.136414 -0.754517 0.422180 1445642055 -0.442566 0.062256 -0.764282 0.464966 1445642055 -0.442566 0.062256 -0.764282 0.464966 1445642055 -0.442566 0.062256 -0.764282 0.464966 1445642055 -0.442566 0.062256 -0.764282 0.464966 1445642055 -0.442566 0.062256 -0.764282 0.464966 1445642055 -0.442566 0.062256 -0.764282 0.464966 1445642055 -0.408875 -0.005127 -0.765930 0.496155 1445642055 -0.408875 -0.005127 -0.765930 0.496155 1445642055 -0.408875 -0.005127 -0.765930 0.496155 1445642055 -0.408875 -0.005127 -0.765930 0.496155 1445642055 -0.408875 -0.005127 -0.765930 0.496155 1445642055 -0.408875 -0.005127 -0.765930 0.496155 1445642055 -0.408875 -0.005127 -0.765930 0.496155 1445642055 -0.390076 -0.056946 -0.764587 0.509949 1445642055 -0.390076 -0.056946 -0.764587 0.509949 1445642055 -0.390076 -0.056946 -0.764587 0.509949 1445642055 -0.390076 -0.056946 -0.764587 0.509949 1445642055 -0.390076 -0.056946 -0.764587 0.509949 1445642055 -0.390381 -0.080994 -0.766052 0.504211 1445642055 -0.390381 -0.080994 -0.766052 0.504211 1445642055 -0.390381 -0.080994 -0.766052 0.504211 1445642055 -0.390381 -0.080994 -0.766052 0.504211 1445642055 -0.390381 -0.080994 -0.766052 0.504211 1445642055 -0.390381 -0.080994 -0.766052 0.504211 1445642055 -0.390381 -0.080994 -0.766052 0.504211 1445642055 -0.407654 -0.070984 -0.774231 0.478943 1445642055 -0.407654 -0.070984 -0.774231 0.478943 1445642055 -0.407654 -0.070984 -0.774231 0.478943 1445642055 -0.407654 -0.070984 -0.774231 0.478943 1445642055 -0.407654 -0.070984 -0.774231 0.478943 1445642055 -0.407654 -0.070984 -0.774231 0.478943 1445642055 -0.434937 -0.032776 -0.782104 0.445068 1445642055 -0.434937 -0.032776 -0.782104 0.445068 1445642055 -0.434937 -0.032776 -0.782104 0.445068 1445642055 -0.434937 -0.032776 -0.782104 0.445068 1445642056 -0.434937 -0.032776 -0.782104 0.445068 1445642056 -0.434937 -0.032776 -0.782104 0.445068 1445642056 -0.467651 0.025940 -0.783813 0.407837 1445642056 -0.467651 0.025940 -0.783813 0.407837 1445642056 -0.467651 0.025940 -0.783813 0.407837 1445642056 -0.467651 0.025940 -0.783813 0.407837 1445642056 -0.467651 0.025940 -0.783813 0.407837 1445642056 -0.467651 0.025940 -0.783813 0.407837 1445642056 -0.467651 0.025940 -0.783813 0.407837 1445642056 -0.502625 0.095520 -0.773987 0.373169 1445642056 -0.502625 0.095520 -0.773987 0.373169 1445642056 -0.502625 0.095520 -0.773987 0.373169 1445642056 -0.502625 0.095520 -0.773987 0.373169 1445642056 -0.502625 0.095520 -0.773987 0.373169 1445642056 -0.502625 0.095520 -0.773987 0.373169 1445642056 -0.535706 0.172363 -0.756042 0.334229 1445642056 -0.535706 0.172363 -0.756042 0.334229 1445642056 -0.535706 0.172363 -0.756042 0.334229 1445642056 -0.535706 0.172363 -0.756042 0.334229 1445642056 -0.535706 0.172363 -0.756042 0.334229 1445642056 -0.535706 0.172363 -0.756042 0.334229 1445642056 -0.535706 0.172363 -0.756042 0.334229 1445642056 -0.563721 0.252563 -0.731506 0.288818 1445642056 -0.563721 0.252563 -0.731506 0.288818 1445642056 -0.563721 0.252563 -0.731506 0.288818 1445642056 -0.563721 0.252563 -0.731506 0.288818 1445642056 -0.563721 0.252563 -0.731506 0.288818 1445642056 -0.563721 0.252563 -0.731506 0.288818 1445642056 -0.587830 0.327881 -0.698608 0.242798 1445642056 -0.587830 0.327881 -0.698608 0.242798 1445642056 -0.587830 0.327881 -0.698608 0.242798 1445642056 -0.587830 0.327881 -0.698608 0.242798 1445642056 -0.587830 0.327881 -0.698608 0.242798 1445642056 -0.608093 0.395569 -0.660767 0.192932 1445642056 -0.608093 0.395569 -0.660767 0.192932 1445642056 -0.608093 0.395569 -0.660767 0.192932 1445642056 -0.608093 0.395569 -0.660767 0.192932 1445642056 -0.608093 0.395569 -0.660767 0.192932 1445642056 -0.608093 0.395569 -0.660767 0.192932 1445642056 -0.621948 0.458008 -0.619568 0.139954 1445642056 -0.621948 0.458008 -0.619568 0.139954 1445642056 -0.621948 0.458008 -0.619568 0.139954 1445642056 -0.621948 0.458008 -0.619568 0.139954 1445642056 -0.621948 0.458008 -0.619568 0.139954 1445642056 -0.621948 0.458008 -0.619568 0.139954 1445642056 -0.631714 0.512939 -0.574707 0.087036 1445642056 -0.631714 0.512939 -0.574707 0.087036 1445642056 -0.631714 0.512939 -0.574707 0.087036 1445642056 -0.631714 0.512939 -0.574707 0.087036 1445642056 -0.631714 0.512939 -0.574707 0.087036 1445642056 -0.631714 0.512939 -0.574707 0.087036 1445642056 -0.631714 0.512939 -0.574707 0.087036 1445642056 -0.632568 0.559570 -0.534119 0.038086 1445642056 -0.632568 0.559570 -0.534119 0.038086 1445642056 -0.632568 0.559570 -0.534119 0.038086 1445642056 -0.632568 0.559570 -0.534119 0.038086 1445642056 -0.632568 0.559570 -0.534119 0.038086 1445642056 -0.632568 0.559570 -0.534119 0.038086 1445642056 -0.629456 0.591980 -0.503418 0.003601 1445642056 -0.629456 0.591980 -0.503418 0.003601 1445642056 -0.629456 0.591980 -0.503418 0.003601 1445642056 -0.629456 0.591980 -0.503418 0.003601 1445642056 -0.629456 0.591980 -0.503418 0.003601 1445642056 -0.629456 0.591980 -0.503418 0.003601 1445642056 -0.629700 0.602417 -0.490479 -0.003662 1445642056 -0.629700 0.602417 -0.490479 -0.003662 1445642056 -0.629700 0.602417 -0.490479 -0.003662 1445642056 -0.629700 0.602417 -0.490479 -0.003662 1445642056 -0.629700 0.602417 -0.490479 -0.003662 1445642056 -0.629700 0.602417 -0.490479 -0.003662 1445642056 -0.633057 0.591370 -0.499329 0.015381 1445642056 -0.633057 0.591370 -0.499329 0.015381 1445642056 -0.633057 0.591370 -0.499329 0.015381 1445642056 -0.633057 0.591370 -0.499329 0.015381 1445642056 -0.633057 0.591370 -0.499329 0.015381 1445642056 -0.633057 0.591370 -0.499329 0.015381 1445642056 -0.635925 0.562378 -0.526001 0.051636 1445642056 -0.635925 0.562378 -0.526001 0.051636 1445642056 -0.635925 0.562378 -0.526001 0.051636 1445642056 -0.635925 0.562378 -0.526001 0.051636 1445642056 -0.635925 0.562378 -0.526001 0.051636 1445642056 -0.635925 0.562378 -0.526001 0.051636 1445642056 -0.632019 0.523010 -0.562988 0.100586 1445642056 -0.632019 0.523010 -0.562988 0.100586 1445642056 -0.632019 0.523010 -0.562988 0.100586 1445642056 -0.632019 0.523010 -0.562988 0.100586 1445642056 -0.632019 0.523010 -0.562988 0.100586 1445642056 -0.632019 0.523010 -0.562988 0.100586 1445642056 -0.623352 0.471191 -0.603333 0.159485 1445642056 -0.623352 0.471191 -0.603333 0.159485 1445642056 -0.623352 0.471191 -0.603333 0.159485 1445642056 -0.623352 0.471191 -0.603333 0.159485 1445642056 -0.623352 0.471191 -0.603333 0.159485 1445642056 -0.623352 0.471191 -0.603333 0.159485 1445642056 -0.607971 0.407959 -0.644409 0.220642 1445642056 -0.607971 0.407959 -0.644409 0.220642 1445642056 -0.607971 0.407959 -0.644409 0.220642 1445642056 -0.607971 0.407959 -0.644409 0.220642 1445642056 -0.607971 0.407959 -0.644409 0.220642 1445642056 -0.607971 0.407959 -0.644409 0.220642 1445642056 -0.585327 0.339355 -0.681580 0.278748 1445642056 -0.585327 0.339355 -0.681580 0.278748 1445642056 -0.585327 0.339355 -0.681580 0.278748 1445642056 -0.585327 0.339355 -0.681580 0.278748 1445642056 -0.585327 0.339355 -0.681580 0.278748 1445642056 -0.585327 0.339355 -0.681580 0.278748 1445642056 -0.557739 0.269531 -0.709717 0.335510 1445642056 -0.557739 0.269531 -0.709717 0.335510 1445642056 -0.557739 0.269531 -0.709717 0.335510 1445642056 -0.557739 0.269531 -0.709717 0.335510 1445642056 -0.557739 0.269531 -0.709717 0.335510 1445642057 -0.557739 0.269531 -0.709717 0.335510 1445642057 -0.526489 0.199158 -0.728577 0.390381 1445642057 -0.526489 0.199158 -0.728577 0.390381 1445642057 -0.526489 0.199158 -0.728577 0.390381 1445642057 -0.526489 0.199158 -0.728577 0.390381 1445642057 -0.526489 0.199158 -0.728577 0.390381 1445642057 -0.526489 0.199158 -0.728577 0.390381 1445642057 -0.493347 0.127869 -0.740417 0.438293 1445642057 -0.493347 0.127869 -0.740417 0.438293 1445642057 -0.493347 0.127869 -0.740417 0.438293 1445642057 -0.493347 0.127869 -0.740417 0.438293 1445642057 -0.493347 0.127869 -0.740417 0.438293 1445642057 -0.493347 0.127869 -0.740417 0.438293 1445642057 -0.465515 0.058960 -0.743835 0.476013 1445642057 -0.465515 0.058960 -0.743835 0.476013 1445642057 -0.465515 0.058960 -0.743835 0.476013 1445642057 -0.465515 0.058960 -0.743835 0.476013 1445642057 -0.465515 0.058960 -0.743835 0.476013 1445642057 -0.465515 0.058960 -0.743835 0.476013 1445642057 -0.448242 0.003723 -0.743225 0.496765 1445642057 -0.448242 0.003723 -0.743225 0.496765 1445642057 -0.448242 0.003723 -0.743225 0.496765 1445642057 -0.448242 0.003723 -0.743225 0.496765 1445642057 -0.448242 0.003723 -0.743225 0.496765 1445642057 -0.448242 0.003723 -0.743225 0.496765 1445642057 -0.443542 -0.027466 -0.743958 0.499146 1445642057 -0.443542 -0.027466 -0.743958 0.499146 1445642057 -0.443542 -0.027466 -0.743958 0.499146 1445642057 -0.443542 -0.027466 -0.743958 0.499146 1445642057 -0.443542 -0.027466 -0.743958 0.499146 1445642057 -0.451965 -0.027100 -0.751221 0.480347 1445642057 -0.451965 -0.027100 -0.751221 0.480347 1445642057 -0.451965 -0.027100 -0.751221 0.480347 1445642057 -0.451965 -0.027100 -0.751221 0.480347 1445642057 -0.451965 -0.027100 -0.751221 0.480347 1445642057 -0.451965 -0.027100 -0.751221 0.480347 1445642057 -0.451965 -0.027100 -0.751221 0.480347 1445642057 -0.470154 -0.000305 -0.758179 0.451782 1445642057 -0.470154 -0.000305 -0.758179 0.451782 1445642057 -0.470154 -0.000305 -0.758179 0.451782 1445642057 -0.470154 -0.000305 -0.758179 0.451782 1445642057 -0.470154 -0.000305 -0.758179 0.451782 1445642057 -0.470154 -0.000305 -0.758179 0.451782 1445642057 -0.497375 0.045532 -0.756470 0.422302 1445642057 -0.497375 0.045532 -0.756470 0.422302 1445642057 -0.497375 0.045532 -0.756470 0.422302 1445642057 -0.497375 0.045532 -0.756470 0.422302 1445642057 -0.497375 0.045532 -0.756470 0.422302 1445642057 -0.497375 0.045532 -0.756470 0.422302 1445642057 -0.528870 0.108032 -0.748840 0.384583 1445642057 -0.528870 0.108032 -0.748840 0.384583 1445642057 -0.528870 0.108032 -0.748840 0.384583 1445642057 -0.528870 0.108032 -0.748840 0.384583 1445642057 -0.528870 0.108032 -0.748840 0.384583 1445642057 -0.559021 0.184265 -0.735229 0.336121 1445642057 -0.559021 0.184265 -0.735229 0.336121 1445642057 -0.559021 0.184265 -0.735229 0.336121 1445642057 -0.559021 0.184265 -0.735229 0.336121 1445642057 -0.559021 0.184265 -0.735229 0.336121 1445642057 -0.559021 0.184265 -0.735229 0.336121 1445642057 -0.559021 0.184265 -0.735229 0.336121 1445642057 -0.585876 0.267090 -0.709839 0.285645 1445642057 -0.585876 0.267090 -0.709839 0.285645 1445642057 -0.585876 0.267090 -0.709839 0.285645 1445642057 -0.585876 0.267090 -0.709839 0.285645 1445642057 -0.585876 0.267090 -0.709839 0.285645 1445642057 -0.585876 0.267090 -0.709839 0.285645 1445642057 -0.611084 0.343384 -0.672363 0.238098 1445642057 -0.611084 0.343384 -0.672363 0.238098 1445642057 -0.611084 0.343384 -0.672363 0.238098 1445642057 -0.611084 0.343384 -0.672363 0.238098 1445642057 -0.611084 0.343384 -0.672363 0.238098 1445642057 -0.611084 0.343384 -0.672363 0.238098 1445642057 -0.627197 0.419128 -0.631165 0.180725 1445642057 -0.627197 0.419128 -0.631165 0.180725 1445642057 -0.627197 0.419128 -0.631165 0.180725 1445642057 -0.627197 0.419128 -0.631165 0.180725 1445642057 -0.627197 0.419128 -0.631165 0.180725 1445642057 -0.627197 0.419128 -0.631165 0.180725 1445642057 -0.627197 0.419128 -0.631165 0.180725 1445642057 -0.636169 0.485901 -0.586426 0.124084 1445642057 -0.636169 0.485901 -0.586426 0.124084 1445642057 -0.636169 0.485901 -0.586426 0.124084 1445642057 -0.636169 0.485901 -0.586426 0.124084 1445642057 -0.636169 0.485901 -0.586426 0.124084 1445642057 -0.636169 0.485901 -0.586426 0.124084 1445642057 -0.639771 0.538757 -0.543518 0.071472 1445642057 -0.639771 0.538757 -0.543518 0.071472 1445642057 -0.639771 0.538757 -0.543518 0.071472 1445642057 -0.639771 0.538757 -0.543518 0.071472 1445642057 -0.639771 0.538757 -0.543518 0.071472 1445642057 -0.639771 0.538757 -0.543518 0.071472 1445642057 -0.635803 0.581848 -0.506592 0.024902 1445642057 -0.635803 0.581848 -0.506592 0.024902 1445642057 -0.635803 0.581848 -0.506592 0.024902 1445642057 -0.635803 0.581848 -0.506592 0.024902 1445642057 -0.635803 0.581848 -0.506592 0.024902 1445642057 -0.635803 0.581848 -0.506592 0.024902 1445642057 -0.635803 0.581848 -0.506592 0.024902 1445642057 -0.628601 0.612854 -0.478760 -0.007507 1445642057 -0.628601 0.612854 -0.478760 -0.007507 1445642057 -0.628601 0.612854 -0.478760 -0.007507 1445642057 -0.628601 0.612854 -0.478760 -0.007507 1445642057 -0.628601 0.612854 -0.478760 -0.007507 1445642057 -0.628601 0.612854 -0.478760 -0.007507 1445642057 -0.624695 0.624756 -0.468262 -0.014587 1445642057 -0.624695 0.624756 -0.468262 -0.014587 1445642057 -0.624695 0.624756 -0.468262 -0.014587 1445642057 -0.624695 0.624756 -0.468262 -0.014587 1445642057 -0.624695 0.624756 -0.468262 -0.014587 1445642057 -0.624695 0.624756 -0.468262 -0.014587 1445642058 -0.624390 0.617126 -0.478821 0.004272 1445642058 -0.624390 0.617126 -0.478821 0.004272 1445642058 -0.624390 0.617126 -0.478821 0.004272 1445642058 -0.624390 0.617126 -0.478821 0.004272 1445642058 -0.624390 0.617126 -0.478821 0.004272 1445642058 -0.624390 0.617126 -0.478821 0.004272 1445642058 -0.627441 0.588806 -0.507629 0.044373 1445642058 -0.627441 0.588806 -0.507629 0.044373 1445642058 -0.627441 0.588806 -0.507629 0.044373 1445642058 -0.627441 0.588806 -0.507629 0.044373 1445642058 -0.627441 0.588806 -0.507629 0.044373 1445642058 -0.627441 0.588806 -0.507629 0.044373 1445642058 -0.627441 0.588806 -0.507629 0.044373 1445642058 -0.626709 0.546387 -0.546631 0.099426 1445642058 -0.626709 0.546387 -0.546631 0.099426 1445642058 -0.626709 0.546387 -0.546631 0.099426 1445642058 -0.626709 0.546387 -0.546631 0.099426 1445642058 -0.626709 0.546387 -0.546631 0.099426 1445642058 -0.626709 0.546387 -0.546631 0.099426 1445642058 -0.621948 0.491577 -0.587219 0.163635 1445642058 -0.621948 0.491577 -0.587219 0.163635 1445642058 -0.621948 0.491577 -0.587219 0.163635 1445642058 -0.621948 0.491577 -0.587219 0.163635 1445642058 -0.621948 0.491577 -0.587219 0.163635 1445642058 -0.621948 0.491577 -0.587219 0.163635 1445642058 -0.609619 0.425659 -0.627258 0.231873 1445642058 -0.609619 0.425659 -0.627258 0.231873 1445642058 -0.609619 0.425659 -0.627258 0.231873 1445642058 -0.609619 0.425659 -0.627258 0.231873 1445642058 -0.609619 0.425659 -0.627258 0.231873 1445642058 -0.609619 0.425659 -0.627258 0.231873 1445642058 -0.588745 0.351563 -0.663940 0.298218 1445642058 -0.588745 0.351563 -0.663940 0.298218 1445642058 -0.588745 0.351563 -0.663940 0.298218 1445642058 -0.588745 0.351563 -0.663940 0.298218 1445642058 -0.588745 0.351563 -0.663940 0.298218 1445642058 -0.588745 0.351563 -0.663940 0.298218 1445642058 -0.562012 0.270996 -0.693359 0.360474 1445642058 -0.562012 0.270996 -0.693359 0.360474 1445642058 -0.562012 0.270996 -0.693359 0.360474 1445642058 -0.562012 0.270996 -0.693359 0.360474 1445642058 -0.562012 0.270996 -0.693359 0.360474 1445642058 -0.562012 0.270996 -0.693359 0.360474 1445642058 -0.562012 0.270996 -0.693359 0.360474 1445642058 -0.529785 0.190063 -0.714478 0.415588 1445642058 -0.529785 0.190063 -0.714478 0.415588 1445642058 -0.529785 0.190063 -0.714478 0.415588 1445642058 -0.529785 0.190063 -0.714478 0.415588 1445642058 -0.529785 0.190063 -0.714478 0.415588 1445642058 -0.529785 0.190063 -0.714478 0.415588 1445642058 -0.495178 0.114563 -0.726685 0.462219 1445642058 -0.495178 0.114563 -0.726685 0.462219 1445642058 
-0.620056 0.367981 -0.666016 0.191284 1445642060 -0.620056 0.367981 -0.666016 0.191284 1445642060 -0.632263 0.424255 -0.632568 0.141663 1445642060 -0.632263 0.424255 -0.632568 0.141663 1445642060 -0.632263 0.424255 -0.632568 0.141663 1445642060 -0.632263 0.424255 -0.632568 0.141663 1445642060 -0.632263 0.424255 -0.632568 0.141663 1445642060 -0.632263 0.424255 -0.632568 0.141663 1445642060 -0.643250 0.476807 -0.591736 0.093201 1445642060 -0.643250 0.476807 -0.591736 0.093201 1445642060 -0.643250 0.476807 -0.591736 0.093201 1445642060 -0.643250 0.476807 -0.591736 0.093201 1445642060 -0.643250 0.476807 -0.591736 0.093201 1445642060 -0.643250 0.476807 -0.591736 0.093201 1445642060 -0.645935 0.525513 -0.552246 0.041321 1445642060 -0.645935 0.525513 -0.552246 0.041321 1445642061 -0.645935 0.525513 -0.552246 0.041321 1445642061 -0.645935 0.525513 -0.552246 0.041321 1445642061 -0.645935 0.525513 -0.552246 0.041321 1445642061 -0.645935 0.525513 -0.552246 0.041321 1445642061 -0.646118 0.560547 -0.518066 -0.003235 1445642061 -0.646118 0.560547 -0.518066 -0.003235 1445642061 -0.646118 0.560547 -0.518066 -0.003235 1445642061 -0.646118 0.560547 -0.518066 -0.003235 1445642061 -0.646118 0.560547 -0.518066 -0.003235 1445642061 -0.646118 0.560547 -0.518066 -0.003235 1445642061 -0.641724 0.588196 -0.490601 -0.039612 1445642061 -0.641724 0.588196 -0.490601 -0.039612 1445642061 -0.641724 0.588196 -0.490601 -0.039612 1445642061 -0.641724 0.588196 -0.490601 -0.039612 1445642061 -0.641724 0.588196 -0.490601 -0.039612 1445642061 -0.641724 0.588196 -0.490601 -0.039612 1445642061 -0.641724 0.588196 -0.490601 -0.039612 1445642061 -0.636963 0.607178 -0.471680 -0.056580 1445642061 -0.636963 0.607178 -0.471680 -0.056580 1445642061 -0.636963 0.607178 -0.471680 -0.056580 1445642061 -0.636963 0.607178 -0.471680 -0.056580 1445642061 -0.636963 0.607178 -0.471680 -0.056580 1445642061 -0.636963 0.607178 -0.471680 -0.056580 1445642061 -0.635803 0.611938 -0.467590 -0.051941 1445642061 -0.635803 0.611938 -0.467590 -0.051941 1445642061 -0.635803 0.611938 -0.467590 -0.051941 1445642061 -0.635803 0.611938 -0.467590 -0.051941 1445642061 -0.635803 0.611938 -0.467590 -0.051941 1445642061 -0.635803 0.611938 -0.467590 -0.051941 1445642061 -0.635803 0.611938 -0.467590 -0.051941 1445642061 -0.637085 0.602783 -0.479675 -0.026611 1445642061 -0.637085 0.602783 -0.479675 -0.026611 1445642061 -0.637085 0.602783 -0.479675 -0.026611 1445642061 -0.637085 0.602783 -0.479675 -0.026611 1445642061 -0.637085 0.602783 -0.479675 -0.026611 1445642061 -0.639099 0.577026 -0.508240 0.018921 1445642061 -0.639099 0.577026 -0.508240 0.018921 1445642061 -0.639099 0.577026 -0.508240 0.018921 1445642061 -0.639099 0.577026 -0.508240 0.018921 1445642061 -0.639099 0.577026 -0.508240 0.018921 1445642061 -0.636475 0.536499 -0.548645 0.078125 1445642061 -0.636475 0.536499 -0.548645 0.078125 1445642061 -0.636475 0.536499 -0.548645 0.078125 1445642061 -0.636475 0.536499 -0.548645 0.078125 1445642061 -0.636475 0.536499 -0.548645 0.078125 1445642061 -0.636475 0.536499 -0.548645 0.078125 1445642061 -0.626648 0.483154 -0.593933 0.145630 1445642061 -0.626648 0.483154 -0.593933 0.145630 1445642061 -0.626648 0.483154 -0.593933 0.145630 1445642061 -0.626648 0.483154 -0.593933 0.145630 1445642061 -0.626648 0.483154 -0.593933 0.145630 1445642061 -0.626648 0.483154 -0.593933 0.145630 1445642061 -0.609863 0.419617 -0.636902 0.215454 1445642061 -0.609863 0.419617 -0.636902 0.215454 1445642061 -0.609863 0.419617 -0.636902 0.215454 1445642061 -0.609863 0.419617 -0.636902 0.215454 1445642061 -0.609863 0.419617 -0.636902 0.215454 1445642061 -0.609863 0.419617 -0.636902 0.215454 1445642061 -0.609863 0.419617 -0.636902 0.215454 1445642061 -0.585327 0.352112 -0.674072 0.281067 1445642061 -0.585327 0.352112 -0.674072 0.281067 1445642061 -0.585327 0.352112 -0.674072 0.281067 1445642061 -0.585327 0.352112 -0.674072 0.281067 1445642061 -0.585327 0.352112 -0.674072 0.281067 1445642061 -0.585327 0.352112 -0.674072 0.281067 1445642061 -0.557251 0.277649 -0.700806 0.348267 1445642061 -0.557251 0.277649 -0.700806 0.348267 1445642061 -0.557251 0.277649 -0.700806 0.348267 1445642061 -0.557251 0.277649 -0.700806 0.348267 1445642061 -0.557251 0.277649 -0.700806 0.348267 1445642061 -0.557251 0.277649 -0.700806 0.348267 1445642061 -0.527649 0.197510 -0.717529 0.409607 1445642061 -0.527649 0.197510 -0.717529 0.409607 1445642061 -0.527649 0.197510 -0.717529 0.409607 1445642061 -0.527649 0.197510 -0.717529 0.409607 1445642061 -0.527649 0.197510 -0.717529 0.409607 1445642061 -0.527649 0.197510 -0.717529 0.409607 1445642061 -0.500366 0.122009 -0.727051 0.454041 1445642061 -0.500366 0.122009 -0.727051 0.454041 1445642061 -0.500366 0.122009 -0.727051 0.454041 1445642061 -0.500366 0.122009 -0.727051 0.454041 1445642061 -0.500366 0.122009 -0.727051 0.454041 1445642061 -0.500366 0.122009 -0.727051 0.454041 1445642061 -0.500366 0.122009 -0.727051 0.454041 1445642061 -0.483032 0.063110 -0.729248 0.480591 1445642061 -0.483032 0.063110 -0.729248 0.480591 1445642061 -0.483032 0.063110 -0.729248 0.480591 1445642061 -0.483032 0.063110 -0.729248 0.480591 1445642061 -0.483032 0.063110 -0.729248 0.480591 1445642061 -0.483032 0.063110 -0.729248 0.480591 1445642061 -0.483521 0.033569 -0.726807 0.486694 1445642061 -0.483521 0.033569 -0.726807 0.486694 1445642061 -0.483521 0.033569 -0.726807 0.486694 1445642061 -0.483521 0.033569 -0.726807 0.486694 1445642061 -0.483521 0.033569 -0.726807 0.486694 1445642061 -0.483521 0.033569 -0.726807 0.486694 1445642061 -0.483521 0.033569 -0.726807 0.486694 1445642061 -0.500061 0.041870 -0.732727 0.459656 1445642061 -0.500061 0.041870 -0.732727 0.459656 1445642061 -0.500061 0.041870 -0.732727 0.459656 1445642061 -0.500061 0.041870 -0.732727 0.459656 1445642061 -0.500061 0.041870 -0.732727 0.459656 1445642061 -0.523926 0.088013 -0.743408 0.406372 1445642061 -0.523926 0.088013 -0.743408 0.406372 1445642061 -0.523926 0.088013 -0.743408 0.406372 1445642061 -0.523926 0.088013 -0.743408 0.406372 1445642061 -0.523926 0.088013 -0.743408 0.406372 1445642061 -0.523926 0.088013 -0.743408 0.406372 1445642061 -0.523926 0.088013 -0.743408 0.406372 1445642061 -0.553406 0.157532 -0.738159 0.352356 1445642061 -0.553406 0.157532 -0.738159 0.352356 1445642061 -0.553406 0.157532 -0.738159 0.352356 1445642061 -0.553406 0.157532 -0.738159 0.352356 1445642062 -0.553406 0.157532 -0.738159 0.352356 1445642062 -0.553406 0.157532 -0.738159 0.352356 1445642062 -0.582764 0.241760 -0.718079 0.293884 1445642062 -0.582764 0.241760 -0.718079 0.293884 1445642062 -0.582764 0.241760 -0.718079 0.293884 1445642062 -0.582764 0.241760 -0.718079 0.293884 1445642062 -0.582764 0.241760 -0.718079 0.293884 1445642062 -0.582764 0.241760 -0.718079 0.293884 1445642062 -0.582764 0.241760 -0.718079 0.293884 1445642062 -0.609070 0.327026 -0.682800 0.236511 1445642062 -0.609070 0.327026 -0.682800 0.236511 1445642062 -0.609070 0.327026 -0.682800 0.236511 1445642062 -0.609070 0.327026 -0.682800 0.236511 1445642062 -0.609070 0.327026 -0.682800 0.236511 1445642062 -0.630798 0.403259 -0.638489 0.178528 1445642062 -0.630798 0.403259 -0.638489 0.178528 1445642062 -0.630798 0.403259 -0.638489 0.178528 1445642062 -0.630798 0.403259 -0.638489 0.178528 1445642062 -0.630798 0.403259 -0.638489 0.178528 1445642062 -0.630798 0.403259 -0.638489 0.178528 1445642062 -0.645203 0.467285 -0.592896 0.117981 1445642062 -0.645203 0.467285 -0.592896 0.117981 1445642062 -0.645203 0.467285 -0.592896 0.117981 1445642062 -0.645203 0.467285 -0.592896 0.117981 1445642062 -0.645203 0.467285 -0.592896 0.117981 1445642062 -0.650024 0.522278 -0.549011 0.057434 1445642062 -0.650024 0.522278 -0.549011 0.057434 1445642062 -0.650024 0.522278 -0.549011 0.057434 1445642062 -0.650024 0.522278 -0.549011 0.057434 1445642062 -0.650024 0.522278 -0.549011 0.057434 1445642062 -0.650024 0.522278 -0.549011 0.057434 1445642062 -0.650024 0.522278 -0.549011 0.057434 1445642062 -0.646301 0.571167 -0.505920 0.010681 1445642062 -0.646301 0.571167 -0.505920 0.010681 1445642062 -0.646301 0.571167 -0.505920 0.010681 1445642062 -0.646301 0.571167 -0.505920 0.010681 1445642062 -0.646301 0.571167 -0.505920 0.010681 1445642062 -0.646301 0.571167 -0.505920 0.010681 1445642062 -0.642273 0.602356 -0.473877 -0.011353 1445642062 -0.642273 0.602356 -0.473877 -0.011353 1445642062 -0.642273 0.602356 -0.473877 -0.011353 1445642062 -0.642273 0.602356 -0.473877 -0.011353 1445642062 -0.642273 0.602356 -0.473877 -0.011353 1445642062 -0.642273 0.602356 -0.473877 -0.011353 1445642062 -0.642273 0.602356 -0.473877 -0.011353 1445642062 -0.642273 0.606934 -0.468079 -0.003662 1445642062 -0.642273 0.606934 -0.468079 -0.003662 1445642062 -0.642273 0.606934 -0.468079 -0.003662 1445642062 -0.642273 0.606934 -0.468079 -0.003662 1445642062 -0.642273 0.606934 -0.468079 -0.003662 1445642062 -0.642273 0.606934 -0.468079 -0.003662 1445642062 -0.643677 0.586121 -0.491455 0.026733 1445642062 -0.643677 0.586121 -0.491455 0.026733 1445642062 -0.643677 0.586121 -0.491455 0.026733 1445642062 -0.643677 0.586121 -0.491455 0.026733 1445642062 -0.643677 0.586121 -0.491455 0.026733 1445642062 -0.643677 0.586121 -0.491455 0.026733 1445642062 -0.640259 0.551697 -0.529785 0.071228 1445642062 -0.640259 0.551697 -0.529785 0.071228 1445642062 -0.640259 0.551697 -0.529785 0.071228 1445642062 -0.640259 0.551697 -0.529785 0.071228 1445642062 -0.640259 0.551697 -0.529785 0.071228 1445642062 -0.640259 0.551697 -0.529785 0.071228 1445642062 -0.640259 0.551697 -0.529785 0.071228 1445642062 -0.631592 0.505554 -0.573608 0.128479 1445642062 -0.631592 0.505554 -0.573608 0.128479 1445642062 -0.631592 0.505554 -0.573608 0.128479 1445642062 -0.631592 0.505554 -0.573608 0.128479 1445642062 -0.631592 0.505554 -0.573608 0.128479 1445642062 -0.631592 0.505554 -0.573608 0.128479 1445642062 -0.617188 0.448120 -0.616821 0.194519 1445642062 -0.617188 0.448120 -0.616821 0.194519 1445642062 -0.617188 0.448120 -0.616821 0.194519 1445642062 -0.617188 0.448120 -0.616821 0.194519 1445642062 -0.617188 0.448120 -0.616821 0.194519 1445642062 -0.617188 0.448120 -0.616821 0.194519 1445642062 -0.595703 0.381592 -0.655762 0.263733 1445642062 -0.595703 0.381592 -0.655762 0.263733 1445642062 -0.595703 0.381592 -0.655762 0.263733 1445642062 -0.595703 0.381592 -0.655762 0.263733 1445642062 -0.595703 0.381592 -0.655762 0.263733 1445642062 -0.567566 0.309509 -0.687805 0.330200 1445642062 -0.567566 0.309509 -0.687805 0.330200 1445642062 -0.567566 0.309509 -0.687805 0.330200 1445642062 -0.567566 0.309509 -0.687805 0.330200 1445642062 -0.567566 0.309509 -0.687805 0.330200 1445642062 -0.567566 0.309509 -0.687805 0.330200 1445642062 -0.533508 0.233276 -0.714539 0.387878 1445642062 -0.533508 0.233276 -0.714539 0.387878 1445642062 -0.533508 0.233276 -0.714539 0.387878 1445642062 -0.533508 0.233276 -0.714539 0.387878 1445642062 -0.533508 0.233276 -0.714539 0.387878 1445642062 -0.533508 0.233276 -0.714539 0.387878 1445642062 -0.499451 0.153870 -0.732544 0.436279 1445642062 -0.499451 0.153870 -0.732544 0.436279 1445642062 -0.499451 0.153870 -0.732544 0.436279 1445642062 -0.499451 0.153870 -0.732544 0.436279 1445642062 -0.499451 0.153870 -0.732544 0.436279 1445642062 -0.499451 0.153870 -0.732544 0.436279 1445642062 -0.468750 0.079346 -0.740417 0.475098 1445642062 -0.468750 0.079346 -0.740417 0.475098 1445642062 -0.468750 0.079346 -0.740417 0.475098 1445642062 -0.468750 0.079346 -0.740417 0.475098 1445642062 -0.468750 0.079346 -0.740417 0.475098 1445642062 -0.468750 0.079346 -0.740417 0.475098 1445642062 -0.446106 0.022461 -0.741638 0.500488 1445642062 -0.446106 0.022461 -0.741638 0.500488 1445642062 -0.446106 0.022461 -0.741638 0.500488 1445642062 -0.446106 0.022461 -0.741638 0.500488 1445642062 -0.446106 0.022461 -0.741638 0.500488 1445642062 -0.446106 0.022461 -0.741638 0.500488 1445642063 -0.446106 0.022461 -0.741638 0.500488 1445642063 -0.438782 -0.010437 -0.741028 0.508179 1445642063 -0.438782 -0.010437 -0.741028 0.508179 1445642063 -0.438782 -0.010437 -0.741028 0.508179 1445642063 -0.438782 -0.010437 -0.741028 0.508179 1445642063 -0.438782 -0.010437 -0.741028 0.508179 1445642063 -0.438782 -0.010437 -0.741028 0.508179 1445642063 -0.451233 -0.015259 -0.740540 0.497803 1445642063 -0.451233 -0.015259 -0.740540 0.497803 1445642063 -0.451233 -0.015259 -0.740540 0.497803 1445642063 -0.451233 -0.015259 -0.740540 0.497803 1445642063 -0.451233 -0.015259 -0.740540 0.497803 1445642063 -0.451233 -0.015259 -0.740540 0.497803 1445642063 -0.476563 0.012756 -0.751770 0.455627 1445642063 -0.476563 0.012756 -0.751770 0.455627 1445642063 -0.476563 0.012756 -0.751770 0.455627 1445642063 -0.476563 0.012756 -0.751770 0.455627 1445642063 -0.476563 0.012756 -0.751770 0.455627 1445642063 -0.476563 0.012756 -0.751770 0.455627 1445642063 -0.506592 0.069458 -0.759644 0.401917 1445642063 -0.506592 0.069458 -0.759644 0.401917 1445642063 -0.506592 0.069458 -0.759644 0.401917 1445642063 -0.506592 0.069458 -0.759644 0.401917 1445642063 -0.506592 0.069458 -0.759644 0.401917 1445642063 -0.506592 0.069458 -0.759644 0.401917 1445642063 -0.506592 0.069458 -0.759644 0.401917 1445642063 -0.540344 0.141663 -0.750122 0.354004 1445642063 -0.540344 0.141663 -0.750122 0.354004 1445642063 -0.540344 0.141663 -0.750122 0.354004 1445642063 -0.540344 0.141663 -0.750122 0.354004 1445642063 -0.540344 0.141663 -0.750122 0.354004 1445642063 -0.540344 0.141663 -0.750122 0.354004 1445642063 -0.575623 0.216980 -0.726685 0.305908 1445642063 -0.575623 0.216980 -0.726685 0.305908 1445642063 -0.575623 0.216980 -0.726685 0.305908 1445642063 -0.575623 0.216980 -0.726685 0.305908 1445642063 -0.575623 0.216980 -0.726685 0.305908 1445642063 -0.575623 0.216980 -0.726685 0.305908 1445642063 -0.603882 0.297119 -0.697083 0.247314 1445642063 -0.603882 0.297119 -0.697083 0.247314 1445642063 -0.603882 0.297119 -0.697083 0.247314 1445642063 -0.603882 0.297119 -0.697083 0.247314 1445642063 -0.603882 0.297119 -0.697083 0.247314 1445642063 -0.603882 0.297119 -0.697083 0.247314 1445642063 -0.628723 0.365784 -0.657654 0.195923 1445642063 -0.628723 0.365784 -0.657654 0.195923 1445642063 -0.628723 0.365784 -0.657654 0.195923 1445642063 -0.628723 0.365784 -0.657654 0.195923 1445642063 -0.628723 0.365784 -0.657654 0.195923 1445642063 -0.628723 0.365784 -0.657654 0.195923 1445642063 -0.648132 0.424011 -0.617004 0.139709 1445642063 -0.648132 0.424011 -0.617004 0.139709 1445642063 -0.648132 0.424011 -0.617004 0.139709 1445642063 -0.648132 0.424011 -0.617004 0.139709 1445642063 -0.648132 0.424011 -0.617004 0.139709 1445642063 -0.648132 0.424011 -0.617004 0.139709 1445642063 -0.648132 0.424011 -0.617004 0.139709 1445642063 -0.654846 0.480286 -0.577881 0.081421 1445642063 -0.654846 0.480286 -0.577881 0.081421 1445642063 -0.654846 0.480286 -0.577881 0.081421 1445642063 -0.654846 0.480286 -0.577881 0.081421 1445642063 -0.654846 0.480286 -0.577881 0.081421 1445642063 -0.654846 0.480286 -0.577881 0.081421 1445642063 -0.656555 0.524292 -0.541077 0.035645 1445642063 -0.656555 0.524292 -0.541077 0.035645 1445642063 -0.656555 0.524292 -0.541077 0.035645 1445642063 -0.656555 0.524292 -0.541077 0.035645 1445642063 -0.656555 0.524292 -0.541077 0.035645 1445642063 -0.656555 0.524292 -0.541077 0.035645 1445642063 -0.655518 0.554138 -0.513000 0.008545 1445642063 -0.655518 0.554138 -0.513000 0.008545 1445642063 -0.655518 0.554138 -0.513000 0.008545 1445642063 -0.655518 0.554138 -0.513000 0.008545 1445642063 -0.655518 0.554138 -0.513000 0.008545 1445642063 -0.655518 0.554138 -0.513000 0.008545 1445642063 -0.652893 0.568115 -0.501038 0.002686 1445642063 -0.652893 0.568115 -0.501038 0.002686 1445642063 -0.652893 0.568115 -0.501038 0.002686 1445642063 -0.652893 0.568115 -0.501038 0.002686 1445642063 -0.652893 0.568115 -0.501038 0.002686 1445642063 -0.652893 0.568115 -0.501038 0.002686 1445642063 -0.652893 0.568115 -0.501038 0.002686 1445642063 -0.652527 0.561279 -0.508667 0.023010 1445642063 -0.652527 0.561279 -0.508667 0.023010 1445642063 -0.652527 0.561279 -0.508667 0.023010 1445642063 -0.652527 0.561279 -0.508667 0.023010 1445642063 -0.652527 0.561279 -0.508667 0.023010 1445642063 -0.652527 0.561279 -0.508667 0.023010 1445642063 -0.650940 0.536438 -0.533264 0.064270 1445642063 -0.650940 0.536438 -0.533264 0.064270 1445642063 -0.650940 0.536438 -0.533264 0.064270 1445642063 -0.650940 0.536438 -0.533264 0.064270 1445642063 -0.650940 0.536438 -0.533264 0.064270 1445642063 -0.650940 0.536438 -0.533264 0.064270 1445642063 -0.650940 0.536438 -0.533264 0.064270 1445642063 -0.643555 0.498352 -0.569031 0.117554 1445642063 -0.643555 0.498352 -0.569031 0.117554 1445642063 -0.643555 0.498352 -0.569031 0.117554 1445642063 -0.643555 0.498352 -0.569031 0.117554 1445642063 -0.643555 0.498352 -0.569031 0.117554 1445642063 -0.643555 0.498352 -0.569031 0.117554 1445642063 -0.630371 0.446106 -0.609619 0.178955 1445642063 -0.630371 0.446106 -0.609619 0.178955 1445642063 -0.630371 0.446106 -0.609619 0.178955 1445642063 -0.630371 0.446106 -0.609619 0.178955 1445642063 -0.630371 0.446106 -0.609619 0.178955 1445642063 -0.630371 0.446106 -0.609619 0.178955 1445642063 -0.610229 0.384094 -0.649109 0.242371 1445642063 -0.610229 0.384094 -0.649109 0.242371 1445642063 -0.610229 0.384094 -0.649109 0.242371 1445642063 -0.610229 0.384094 -0.649109 0.242371 1445642063 -0.610229 0.384094 -0.649109 0.242371 1445642063 -0.610229 0.384094 -0.649109 0.242371 1445642064 -0.583435 0.317749 -0.682983 0.303650 1445642064 -0.583435 0.317749 -0.682983 0.303650 1445642064 -0.583435 0.317749 -0.682983 0.303650 1445642064 -0.583435 0.317749 -0.682983 0.303650 1445642064 -0.583435 0.317749 -0.682983 0.303650 1445642064 -0.551758 0.249634 -0.709595 0.360291 1445642064 -0.551758 0.249634 -0.709595 0.360291 1445642064 -0.551758 0.249634 -0.709595 0.360291 1445642064 -0.551758 0.249634 -0.709595 0.360291 1445642064 -0.551758 0.249634 -0.709595 0.360291 1445642064 -0.551758 0.249634 -0.709595 0.360291 1445642064 -0.551758 0.249634 -0.709595 0.360291 1445642064 -0.518005 0.177856 -0.728577 0.411438 1445642064 -0.518005 0.177856 -0.728577 0.411438 1445642064 -0.518005 0.177856 -0.728577 0.411438 1445642064 -0.518005 0.177856 -0.728577 0.411438 1445642064 -0.518005 0.177856 -0.728577 0.411438 1445642064 -0.518005 0.177856 -0.728577 0.411438 1445642064 -0.518005 0.177856 -0.728577 0.411438 1445642064 -0.487488 0.103394 -0.736511 0.457520 1445642064 -0.487488 0.103394 -0.736511 0.457520 1445642064 -0.487488 0.103394 -0.736511 0.457520 1445642064 -0.487488 0.103394 -0.736511 0.457520 1445642064 -0.487488 0.103394 -0.736511 0.457520 1445642064 -0.466003 0.037964 -0.735474 0.490417 1445642064 -0.466003 0.037964 -0.735474 0.490417 1445642064 -0.466003 0.037964 -0.735474 0.490417 1445642064 -0.466003 0.037964 -0.735474 0.490417 1445642064 -0.466003 0.037964 -0.735474 0.490417 1445642064 -0.466003 0.037964 -0.735474 0.490417 1445642064 -0.457275 -0.007080 -0.729675 0.508423 1445642064 -0.457275 -0.007080 -0.729675 0.508423 1445642064 -0.457275 -0.007080 -0.729675 0.508423 1445642064 -0.457275 -0.007080 -0.729675 0.508423 1445642064 -0.457275 -0.007080 -0.729675 0.508423 1445642064 -0.457275 -0.007080 -0.729675 0.508423 1445642064 -0.462219 -0.025269 -0.727600 0.506409 1445642064 -0.462219 -0.025269 -0.727600 0.506409 1445642064 -0.462219 -0.025269 -0.727600 0.506409 1445642064 -0.462219 -0.025269 -0.727600 0.506409 1445642064 -0.462219 -0.025269 -0.727600 0.506409 1445642064 -0.462219 -0.025269 -0.727600 0.506409 1445642064 -0.477905 -0.012573 -0.735657 0.479919 1445642064 -0.477905 -0.012573 -0.735657 0.479919 1445642064 -0.477905 -0.012573 -0.735657 0.479919 1445642064 -0.477905 -0.012573 -0.735657 0.479919 1445642064 -0.477905 -0.012573 -0.735657 0.479919 1445642064 -0.477905 -0.012573 -0.735657 0.479919 1445642064 -0.500977 0.024353 -0.741272 0.446106 1445642064 -0.500977 0.024353 -0.741272 0.446106 1445642064 -0.500977 0.024353 -0.741272 0.446106 1445642064 -0.500977 0.024353 -0.741272 0.446106 1445642064 -0.500977 0.024353 -0.741272 0.446106 1445642064 -0.500977 0.024353 -0.741272 0.446106 1445642064 -0.529846 0.075989 -0.739746 0.407776 1445642064 -0.529846 0.075989 -0.739746 0.407776 1445642064 -0.529846 0.075989 -0.739746 0.407776 1445642064 -0.529846 0.075989 -0.739746 0.407776 1445642064 -0.529846 0.075989 -0.739746 0.407776 1445642064 -0.529846 0.075989 -0.739746 0.407776 1445642064 -0.529846 0.075989 -0.739746 0.407776 1445642064 -0.559021 0.143005 -0.733276 0.359741 1445642064 -0.559021 0.143005 -0.733276 0.359741 1445642064 -0.559021 0.143005 -0.733276 0.359741 1445642064 -0.559021 0.143005 -0.733276 0.359741 1445642064 -0.559021 0.143005 -0.733276 0.359741 1445642064 -0.559021 0.143005 -0.733276 0.359741 1445642064 -0.587036 0.219666 -0.716187 0.307007 1445642064 -0.587036 0.219666 -0.716187 0.307007 1445642064 -0.587036 0.219666 -0.716187 0.307007 1445642064 -0.587036 0.219666 -0.716187 0.307007 1445642064 -0.587036 0.219666 -0.716187 0.307007 1445642064 -0.612671 0.296997 -0.687134 0.253662 1445642064 -0.612671 0.296997 -0.687134 0.253662 1445642064 -0.612671 0.296997 -0.687134 0.253662 1445642064 -0.612671 0.296997 -0.687134 0.253662 1445642064 -0.612671 0.296997 -0.687134 0.253662 1445642064 -0.633057 0.368469 -0.651306 0.198242 1445642064 -0.633057 0.368469 -0.651306 0.198242 1445642064 -0.633057 0.368469 -0.651306 0.198242 1445642064 -0.633057 0.368469 -0.651306 0.198242 1445642064 -0.633057 0.368469 -0.651306 0.198242 1445642064 -0.633057 0.368469 -0.651306 0.198242 1445642064 -0.633057 0.368469 -0.651306 0.198242 1445642064 -0.646423 0.432007 -0.612366 0.143616 1445642064 -0.646423 0.432007 -0.612366 0.143616 1445642064 -0.646423 0.432007 -0.612366 0.143616 1445642064 -0.646423 0.432007 -0.612366 0.143616 1445642064 -0.646423 0.432007 -0.612366 0.143616 1445642064 -0.646423 0.432007 -0.612366 0.143616 1445642064 -0.654785 0.485474 -0.571716 0.093323 1445642064 -0.654785 0.485474 -0.571716 0.093323 1445642064 -0.654785 0.485474 -0.571716 0.093323 1445642064 -0.654785 0.485474 -0.571716 0.093323 1445642064 -0.654785 0.485474 -0.571716 0.093323 1445642064 -0.657043 0.531677 -0.532166 0.049377 1445642064 -0.657043 0.531677 -0.532166 0.049377 1445642064 -0.657043 0.531677 -0.532166 0.049377 1445642064 -0.657043 0.531677 -0.532166 0.049377 1445642064 -0.657043 0.531677 -0.532166 0.049377 1445642064 -0.657043 0.531677 -0.532166 0.049377 1445642064 -0.657043 0.531677 -0.532166 0.049377 1445642064 -0.657349 0.563721 -0.499756 0.021179 1445642064 -0.657349 0.563721 -0.499756 0.021179 1445642064 -0.657349 0.563721 -0.499756 0.021179 1445642064 -0.657349 0.563721 -0.499756 0.021179 1445642064 -0.657349 0.563721 -0.499756 0.021179 1445642064 -0.657349 0.563721 -0.499756 0.021179 1445642064 -0.656372 0.580627 -0.481445 0.015198 1445642065 -0.656372 0.580627 -0.481445 0.015198 1445642065 -0.656372 0.580627 -0.481445 0.015198 1445642065 -0.656372 0.580627 -0.481445 0.015198 1445642065 -0.656372 0.580627 -0.481445 0.015198 1445642065 -0.656372 0.580627 -0.481445 0.015198 1445642065 -0.656372 0.580627 -0.481445 0.015198 1445642065 -0.662170 0.572205 -0.482239 0.040283 1445642065 -0.662170 0.572205 -0.482239 0.040283 1445642065 -0.662170 0.572205 -0.482239 0.040283 1445642065 -0.662170 0.572205 -0.482239 0.040283 1445642065 -0.662170 0.572205 -0.482239 0.040283 1445642065 -0.662170 0.572205 -0.482239 0.040283 1445642065 -0.664246 0.544006 -0.506836 0.077698 1445642065 -0.664246 0.544006 -0.506836 0.077698 1445642065 -0.664246 0.544006 -0.506836 0.077698 1445642065 -0.664246 0.544006 -0.506836 0.077698 1445642065 -0.664246 0.544006 -0.506836 0.077698 1445642065 -0.664246 0.544006 -0.506836 0.077698 1445642065 -0.658508 0.508484 -0.541748 0.119995 1445642065 -0.658508 0.508484 -0.541748 0.119995 1445642065 -0.658508 0.508484 -0.541748 0.119995 1445642065 -0.658508 0.508484 -0.541748 0.119995 1445642065 -0.658508 0.508484 -0.541748 0.119995 1445642065 -0.658508 0.508484 -0.541748 0.119995 1445642065 -0.647400 0.463806 -0.580444 0.169983 1445642065 -0.647400 0.463806 -0.580444 0.169983 1445642065 -0.647400 0.463806 -0.580444 0.169983 1445642065 -0.647400 0.463806 -0.580444 0.169983 1445642065 -0.647400 0.463806 -0.580444 0.169983 1445642065 -0.647400 0.463806 -0.580444 0.169983 1445642065 -0.631226 0.409485 -0.618774 0.225769 1445642065 -0.631226 0.409485 -0.618774 0.225769 1445642065 -0.631226 0.409485 -0.618774 0.225769 1445642065 -0.631226 0.409485 -0.618774 0.225769 1445642065 -0.631226 0.409485 -0.618774 0.225769 1445642065 -0.631226 0.409485 -0.618774 0.225769 1445642065 -0.631226 0.409485 -0.618774 0.225769 1445642065 -0.610229 0.345764 -0.653442 0.284912 1445642065 -0.610229 0.345764 -0.653442 0.284912 1445642065 -0.610229 0.345764 -0.653442 0.284912 1445642065 -0.610229 0.345764 -0.653442 0.284912 1445642065 -0.610229 0.345764 -0.653442 0.284912 1445642065 -0.583618 0.277283 -0.682739 0.341187 1445642065 -0.583618 0.277283 -0.682739 0.341187 1445642065 -0.583618 0.277283 -0.682739 0.341187 1445642065 -0.583618 0.277283 -0.682739 0.341187 1445642065 -0.583618 0.277283 -0.682739 0.341187 1445642065 -0.583618 0.277283 -0.682739 0.341187 1445642065 -0.552795 0.207275 -0.706055 0.391174 1445642065 -0.552795 0.207275 -0.706055 0.391174 1445642065 -0.552795 0.207275 -0.706055 0.391174 1445642065 -0.552795 0.207275 -0.706055 0.391174 1445642065 -0.552795 0.207275 -0.706055 0.391174 1445642065 -0.552795 0.207275 -0.706055 0.391174 1445642065 -0.552795 0.207275 -0.706055 0.391174 1445642065 -0.522522 0.140015 -0.720337 0.434204 1445642065 -0.522522 0.140015 -0.720337 0.434204 1445642065 -0.522522 0.140015 -0.720337 0.434204 1445642065 -0.522522 0.140015 -0.720337 0.434204 1445642065 -0.522522 0.140015 -0.720337 0.434204 1445642065 -0.522522 0.140015 -0.720337 0.434204 1445642065 -0.497925 0.078552 -0.724854 0.469666 1445642065 -0.497925 0.078552 -0.724854 0.469666 1445642065 -0.497925 0.078552 -0.724854 0.469666 1445642065 -0.497925 0.078552 -0.724854 0.469666 1445642065 -0.497925 0.078552 -0.724854 0.469666 1445642065 -0.497925 0.078552 -0.724854 0.469666 1445642065 -0.483826 0.032166 -0.723083 0.492004 1445642065 -0.483826 0.032166 -0.723083 0.492004 1445642065 -0.483826 0.032166 -0.723083 0.492004 1445642065 -0.483826 0.032166 -0.723083 0.492004 1445642065 -0.483826 0.032166 -0.723083 0.492004 1445642065 -0.483826 0.032166 -0.723083 0.492004 1445642065 -0.483826 0.032166 -0.723083 0.492004 1445642065 -0.482178 0.011963 -0.723755 0.493530 1445642065 -0.482178 0.011963 -0.723755 0.493530 1445642065 -0.482178 0.011963 -0.723755 0.493530 1445642065 -0.482178 0.011963 -0.723755 0.493530 1445642065 -0.482178 0.011963 -0.723755 0.493530 1445642065 -0.482178 0.011963 -0.723755 0.493530 1445642065 -0.492859 0.017334 -0.727783 0.476624 1445642065 -0.492859 0.017334 -0.727783 0.476624 1445642065 -0.492859 0.017334 -0.727783 0.476624 1445642065 -0.492859 0.017334 -0.727783 0.476624 1445642065 -0.492859 0.017334 -0.727783 0.476624 1445642065 -0.492859 0.017334 -0.727783 0.476624 1445642065 -0.492859 0.017334 -0.727783 0.476624 1445642065 -0.512695 0.050903 -0.734436 0.441833 1445642065 -0.512695 0.050903 -0.734436 0.441833 1445642065 -0.512695 0.050903 -0.734436 0.441833 1445642065 -0.512695 0.050903 -0.734436 0.441833 1445642065 -0.512695 0.050903 -0.734436 0.441833 1445642065 -0.512695 0.050903 -0.734436 0.441833 1445642065 -0.536743 0.104858 -0.734863 0.401245 1445642065 -0.536743 0.104858 -0.734863 0.401245 1445642065 -0.536743 0.104858 -0.734863 0.401245 1445642065 -0.536743 0.104858 -0.734863 0.401245 1445642065 -0.536743 0.104858 -0.734863 0.401245 1445642065 -0.562866 0.170532 -0.725220 0.358093 1445642065 -0.562866 0.170532 -0.725220 0.358093 1445642065 -0.562866 0.170532 -0.725220 0.358093 1445642065 -0.562866 0.170532 -0.725220 0.358093 1445642065 -0.562866 0.170532 -0.725220 0.358093 1445642065 -0.562866 0.170532 -0.725220 0.358093 1445642065 -0.562866 0.170532 -0.725220 0.358093 1445642065 -0.588074 0.241394 -0.706970 0.309998 1445642065 -0.588074 0.241394 -0.706970 0.309998 1445642065 -0.588074 0.241394 -0.706970 0.309998 1445642065 -0.588074 0.241394 -0.706970 0.309998 1445642065 -0.588074 0.241394 -0.706970 0.309998 1445642065 -0.610779 0.313660 -0.680115 0.257019 1445642065 -0.610779 0.313660 -0.680115 0.257019 1445642066 -0.610779 0.313660 -0.680115 0.257019 1445642066 -0.610779 0.313660 -0.680115 0.257019 1445642066 -0.610779 0.313660 -0.680115 0.257019 1445642066 -0.610779 0.313660 -0.680115 0.257019 1445642066 -0.610779 0.313660 -0.680115 0.257019 1445642066 -0.628845 0.385803 -0.645447 0.197754 1445642066 -0.628845 0.385803 -0.645447 0.197754 1445642066 -0.628845 0.385803 -0.645447 0.197754 1445642066 -0.628845 0.385803 -0.645447 0.197754 1445642066 -0.628845 0.385803 -0.645447 0.197754 1445642066 -0.628845 0.385803 -0.645447 0.197754 1445642066 -0.641907 0.453003 -0.603577 0.135864 1445642066 
-0.605957 0.353027 -0.662537 0.263123 1445642068 -0.605957 0.353027 -0.662537 0.263123 1445642068 -0.605957 0.353027 -0.662537 0.263123 1445642068 -0.605957 0.353027 -0.662537 0.263123 1445642068 -0.605957 0.353027 -0.662537 0.263123 1445642068 -0.605957 0.353027 -0.662537 0.263123 1445642068 -0.605957 0.353027 -0.662537 0.263123 1445642068 -0.585083 0.289246 -0.689209 0.314636 1445642068 -0.585083 0.289246 -0.689209 0.314636 1445642068 -0.585083 0.289246 -0.689209 0.314636 1445642068 -0.585083 0.289246 -0.689209 0.314636 1445642068 -0.585083 0.289246 -0.689209 0.314636 1445642068 -0.585083 0.289246 -0.689209 0.314636 1445642068 -0.559387 0.218506 -0.711426 0.364990 1445642068 -0.559387 0.218506 -0.711426 0.364990 1445642068 -0.559387 0.218506 -0.711426 0.364990 1445642068 -0.559387 0.218506 -0.711426 0.364990 1445642068 -0.559387 0.218506 -0.711426 0.364990 1445642068 -0.559387 0.218506 -0.711426 0.364990 1445642068 -0.529419 0.146545 -0.728699 0.408997 1445642068 -0.529419 0.146545 -0.728699 0.408997 1445642068 -0.529419 0.146545 -0.728699 0.408997 1445642068 -0.529419 0.146545 -0.728699 0.408997 1445642068 -0.529419 0.146545 -0.728699 0.408997 1445642068 -0.529419 0.146545 -0.728699 0.408997 1445642068 -0.498779 0.083069 -0.739014 0.445190 1445642068 -0.498779 0.083069 -0.739014 0.445190 1445642068 -0.498779 0.083069 -0.739014 0.445190 1445642068 -0.498779 0.083069 -0.739014 0.445190 1445642068 -0.498779 0.083069 -0.739014 0.445190 1445642068 -0.498779 0.083069 -0.739014 0.445190 1445642068 -0.498779 0.083069 -0.739014 0.445190 1445642068 -0.474426 0.029297 -0.741943 0.472900 1445642068 -0.474426 0.029297 -0.741943 0.472900 1445642068 -0.474426 0.029297 -0.741943 0.472900 1445642068 -0.474426 0.029297 -0.741943 0.472900 1445642068 -0.474426 0.029297 -0.741943 0.472900 1445642068 -0.474426 0.029297 -0.741943 0.472900 1445642068 -0.474426 0.029297 -0.741943 0.472900 1445642068 -0.459656 -0.007996 -0.743164 0.486206 1445642068 -0.459656 -0.007996 -0.743164 0.486206 1445642068 -0.459656 -0.007996 -0.743164 0.486206 1445642068 -0.459656 -0.007996 -0.743164 0.486206 1445642068 -0.459656 -0.007996 -0.743164 0.486206 1445642068 -0.459656 -0.007996 -0.743164 0.486206 1445642068 -0.457458 -0.023254 -0.742737 0.488464 1445642068 -0.457458 -0.023254 -0.742737 0.488464 1445642068 -0.457458 -0.023254 -0.742737 0.488464 1445642068 -0.457458 -0.023254 -0.742737 0.488464 1445642068 -0.457458 -0.023254 -0.742737 0.488464 1445642068 -0.457458 -0.023254 -0.742737 0.488464 1445642068 -0.468872 -0.013855 -0.742432 0.478333 1445642068 -0.468872 -0.013855 -0.742432 0.478333 1445642068 -0.468872 -0.013855 -0.742432 0.478333 1445642068 -0.468872 -0.013855 -0.742432 0.478333 1445642068 -0.468872 -0.013855 -0.742432 0.478333 1445642068 -0.468872 -0.013855 -0.742432 0.478333 1445642068 -0.468872 -0.013855 -0.742432 0.478333 1445642068 -0.492188 0.022278 -0.744507 0.450562 1445642068 -0.492188 0.022278 -0.744507 0.450562 1445642068 -0.492188 0.022278 -0.744507 0.450562 1445642068 -0.492188 0.022278 -0.744507 0.450562 1445642068 -0.492188 0.022278 -0.744507 0.450562 1445642068 -0.492188 0.022278 -0.744507 0.450562 1445642068 -0.521484 0.079224 -0.744324 0.409668 1445642068 -0.521484 0.079224 -0.744324 0.409668 1445642068 -0.521484 0.079224 -0.744324 0.409668 1445642068 -0.521484 0.079224 -0.744324 0.409668 1445642069 -0.521484 0.079224 -0.744324 0.409668 1445642069 -0.521484 0.079224 -0.744324 0.409668 1445642069 -0.553772 0.148560 -0.734009 0.364075 1445642069 -0.553772 0.148560 -0.734009 0.364075 1445642069 -0.553772 0.148560 -0.734009 0.364075 1445642069 -0.553772 0.148560 -0.734009 0.364075 1445642069 -0.553772 0.148560 -0.734009 0.364075 1445642069 -0.553772 0.148560 -0.734009 0.364075 1445642069 -0.553772 0.148560 -0.734009 0.364075 1445642069 -0.585327 0.225220 -0.713013 0.313660 1445642069 -0.585327 0.225220 -0.713013 0.313660 1445642069 -0.585327 0.225220 -0.713013 0.313660 1445642069 -0.585327 0.225220 -0.713013 0.313660 1445642069 -0.585327 0.225220 -0.713013 0.313660 1445642069 -0.585327 0.225220 -0.713013 0.313660 1445642069 -0.612549 0.304138 -0.682800 0.257202 1445642069 -0.612549 0.304138 -0.682800 0.257202 1445642069 -0.612549 0.304138 -0.682800 0.257202 1445642069 -0.612549 0.304138 -0.682800 0.257202 1445642069 -0.612549 0.304138 -0.682800 0.257202 1445642069 -0.632263 0.381226 -0.645813 0.194519 1445642069 -0.632263 0.381226 -0.645813 0.194519 1445642069 -0.632263 0.381226 -0.645813 0.194519 1445642069 -0.632263 0.381226 -0.645813 0.194519 1445642069 -0.632263 0.381226 -0.645813 0.194519 1445642069 -0.632263 0.381226 -0.645813 0.194519 1445642069 -0.644226 0.451233 -0.603821 0.129517 1445642069 -0.644226 0.451233 -0.603821 0.129517 1445642069 -0.644226 0.451233 -0.603821 0.129517 1445642069 -0.644226 0.451233 -0.603821 0.129517 1445642069 -0.644226 0.451233 -0.603821 0.129517 1445642069 -0.644226 0.451233 -0.603821 0.129517 1445642069 -0.648804 0.512024 -0.558777 0.068176 1445642069 -0.648804 0.512024 -0.558777 0.068176 1445642069 -0.648804 0.512024 -0.558777 0.068176 1445642069 -0.648804 0.512024 -0.558777 0.068176 1445642069 -0.648804 0.512024 -0.558777 0.068176 1445642069 -0.648804 0.512024 -0.558777 0.068176 1445642069 -0.648804 0.512024 -0.558777 0.068176 1445642069 -0.650024 0.557922 -0.515625 0.018311 1445642069 -0.650024 0.557922 -0.515625 0.018311 1445642069 -0.650024 0.557922 -0.515625 0.018311 1445642069 -0.650024 0.557922 -0.515625 0.018311 1445642069 -0.650024 0.557922 -0.515625 0.018311 1445642069 -0.650024 0.557922 -0.515625 0.018311 1445642069 -0.650024 0.557922 -0.515625 0.018311 1445642069 -0.648560 0.590332 -0.480225 -0.016113 1445642069 -0.648560 0.590332 -0.480225 -0.016113 1445642069 -0.648560 0.590332 -0.480225 -0.016113 1445642069 -0.648560 0.590332 -0.480225 -0.016113 1445642069 -0.648560 0.590332 -0.480225 -0.016113 1445642069 -0.648560 0.590332 -0.480225 -0.016113 1445642069 -0.650696 0.602600 -0.461365 -0.024658 1445642069 -0.650696 0.602600 -0.461365 -0.024658 1445642069 -0.650696 0.602600 -0.461365 -0.024658 1445642069 -0.650696 0.602600 -0.461365 -0.024658 1445642069 -0.650696 0.602600 -0.461365 -0.024658 1445642069 -0.650696 0.602600 -0.461365 -0.024658 1445642069 -0.653687 0.597229 -0.464661 -0.013977 1445642069 -0.653687 0.597229 -0.464661 -0.013977 1445642069 -0.653687 0.597229 -0.464661 -0.013977 1445642069 -0.653687 0.597229 -0.464661 -0.013977 1445642069 -0.653687 0.597229 -0.464661 -0.013977 1445642069 -0.652405 0.582764 -0.484436 0.011353 1445642069 -0.652405 0.582764 -0.484436 0.011353 1445642069 -0.652405 0.582764 -0.484436 0.011353 1445642069 -0.652405 0.582764 -0.484436 0.011353 1445642069 -0.652405 0.582764 -0.484436 0.011353 1445642069 -0.652405 0.582764 -0.484436 0.011353 1445642069 -0.652405 0.582764 -0.484436 0.011353 1445642069 -0.650269 0.554871 -0.516235 0.053589 1445642069 -0.650269 0.554871 -0.516235 0.053589 1445642069 -0.650269 0.554871 -0.516235 0.053589 1445642069 -0.650269 0.554871 -0.516235 0.053589 1445642069 -0.650269 0.554871 -0.516235 0.053589 1445642069 -0.650269 0.554871 -0.516235 0.053589 1445642069 -0.645081 0.512146 -0.556763 0.107788 1445642069 -0.645081 0.512146 -0.556763 0.107788 1445642069 -0.645081 0.512146 -0.556763 0.107788 1445642069 -0.645081 0.512146 -0.556763 0.107788 1445642069 -0.645081 0.512146 -0.556763 0.107788 1445642069 -0.645081 0.512146 -0.556763 0.107788 1445642069 -0.645081 0.512146 -0.556763 0.107788 1445642069 -0.633667 0.457581 -0.600403 0.169067 1445642069 -0.633667 0.457581 -0.600403 0.169067 1445642069 -0.633667 0.457581 -0.600403 0.169067 1445642069 -0.633667 0.457581 -0.600403 0.169067 1445642069 -0.616882 0.395508 -0.639404 0.232849 1445642069 -0.616882 0.395508 -0.639404 0.232849 1445642069 -0.616882 0.395508 -0.639404 0.232849 1445642069 -0.616882 0.395508 -0.639404 0.232849 1445642069 -0.616882 0.395508 -0.639404 0.232849 1445642069 -0.616882 0.395508 -0.639404 0.232849 1445642069 -0.593933 0.329651 -0.672729 0.293335 1445642069 -0.593933 0.329651 -0.672729 0.293335 1445642069 -0.593933 0.329651 -0.672729 0.293335 1445642069 -0.593933 0.329651 -0.672729 0.293335 1445642069 -0.593933 0.329651 -0.672729 0.293335 1445642069 -0.593933 0.329651 -0.672729 0.293335 1445642069 -0.567993 0.257141 -0.699219 0.349915 1445642069 -0.567993 0.257141 -0.699219 0.349915 1445642069 -0.567993 0.257141 -0.699219 0.349915 1445642069 -0.567993 0.257141 -0.699219 0.349915 1445642069 -0.567993 0.257141 -0.699219 0.349915 1445642069 -0.567993 0.257141 -0.699219 0.349915 1445642069 -0.542236 0.180054 -0.716492 0.400330 1445642069 -0.542236 0.180054 -0.716492 0.400330 1445642069 -0.542236 0.180054 -0.716492 0.400330 1445642069 -0.542236 0.180054 -0.716492 0.400330 1445642069 -0.542236 0.180054 -0.716492 0.400330 1445642069 -0.542236 0.180054 -0.716492 0.400330 1445642070 -0.542236 0.180054 -0.716492 0.400330 1445642070 -0.519226 0.108765 -0.723450 0.441772 1445642070 -0.519226 0.108765 -0.723450 0.441772 1445642070 -0.519226 0.108765 -0.723450 0.441772 1445642070 -0.519226 0.108765 -0.723450 0.441772 1445642070 -0.519226 0.108765 -0.723450 0.441772 1445642070 -0.519226 0.108765 -0.723450 0.441772 1445642070 -0.501587 0.052612 -0.726440 0.466858 1445642070 -0.501587 0.052612 -0.726440 0.466858 1445642070 -0.501587 0.052612 -0.726440 0.466858 1445642070 -0.501587 0.052612 -0.726440 0.466858 1445642070 -0.501587 0.052612 -0.726440 0.466858 1445642070 -0.501587 0.052612 -0.726440 0.466858 1445642070 -0.501587 0.052612 -0.726440 0.466858 1445642070 -0.496155 0.017944 -0.726807 0.474670 1445642070 -0.496155 0.017944 -0.726807 0.474670 1445642070 -0.496155 0.017944 -0.726807 0.474670 1445642070 -0.496155 0.017944 -0.726807 0.474670 1445642070 -0.496155 0.017944 -0.726807 0.474670 1445642070 -0.496155 0.017944 -0.726807 0.474670 1445642070 -0.504517 0.008301 -0.726013 0.467285 1445642070 -0.504517 0.008301 -0.726013 0.467285 1445642070 -0.504517 0.008301 -0.726013 0.467285 1445642070 -0.504517 0.008301 -0.726013 0.467285 1445642070 -0.504517 0.008301 -0.726013 0.467285 1445642070 -0.504517 0.008301 -0.726013 0.467285 1445642070 -0.523804 0.026367 -0.727783 0.441956 1445642070 -0.523804 0.026367 -0.727783 0.441956 1445642070 -0.523804 0.026367 -0.727783 0.441956 1445642070 -0.523804 0.026367 -0.727783 0.441956 1445642070 -0.523804 0.026367 -0.727783 0.441956 1445642070 -0.523804 0.026367 -0.727783 0.441956 1445642070 -0.550598 0.066223 -0.725525 0.407654 1445642070 -0.550598 0.066223 -0.725525 0.407654 1445642070 -0.550598 0.066223 -0.725525 0.407654 1445642070 -0.550598 0.066223 -0.725525 0.407654 1445642070 -0.550598 0.066223 -0.725525 0.407654 1445642070 -0.550598 0.066223 -0.725525 0.407654 1445642070 -0.550598 0.066223 -0.725525 0.407654 1445642070 -0.581360 0.119141 -0.716003 0.367676 1445642070 -0.581360 0.119141 -0.716003 0.367676 1445642070 -0.581360 0.119141 -0.716003 0.367676 1445642070 -0.581360 0.119141 -0.716003 0.367676 1445642070 -0.581360 0.119141 -0.716003 0.367676 1445642070 -0.611694 0.185059 -0.700439 0.317749 1445642070 -0.611694 0.185059 -0.700439 0.317749 1445642070 -0.611694 0.185059 -0.700439 0.317749 1445642070 -0.611694 0.185059 -0.700439 0.317749 1445642070 -0.611694 0.185059 -0.700439 0.317749 1445642070 -0.611694 0.185059 -0.700439 0.317749 1445642070 -0.611694 0.185059 -0.700439 0.317749 1445642070 -0.637390 0.262390 -0.676270 0.260071 1445642070 -0.637390 0.262390 -0.676270 0.260071 1445642070 -0.637390 0.262390 -0.676270 0.260071 1445642070 -0.637390 0.262390 -0.676270 0.260071 1445642070 -0.637390 0.262390 -0.676270 0.260071 1445642070 -0.637390 0.262390 -0.676270 0.260071 1445642070 -0.656860 0.342407 -0.641846 0.198303 1445642070 -0.656860 0.342407 -0.641846 0.198303 1445642070 -0.656860 0.342407 -0.641846 0.198303 1445642070 -0.656860 0.342407 -0.641846 0.198303 1445642070 -0.656860 0.342407 -0.641846 0.198303 1445642070 -0.656860 0.342407 -0.641846 0.198303 1445642070 -0.669556 0.417542 -0.599060 0.136169 1445642070 -0.669556 0.417542 -0.599060 0.136169 1445642070 -0.669556 0.417542 -0.599060 0.136169 1445642070 -0.669556 0.417542 -0.599060 0.136169 1445642070 -0.675964 0.481201 -0.552673 0.077698 1445642070 -0.675964 0.481201 -0.552673 0.077698 1445642070 -0.675964 0.481201 -0.552673 0.077698 1445642070 -0.675964 0.481201 -0.552673 0.077698 1445642070 -0.675964 0.481201 -0.552673 0.077698 1445642070 -0.675964 0.481201 -0.552673 0.077698 1445642070 -0.675964 0.481201 -0.552673 0.077698 1445642070 -0.675293 0.535889 -0.506165 0.025085 1445642070 -0.675293 0.535889 -0.506165 0.025085 1445642070 -0.675293 0.535889 -0.506165 0.025085 1445642070 -0.675293 0.535889 -0.506165 0.025085 1445642070 -0.675293 0.535889 -0.506165 0.025085 1445642070 -0.675293 0.535889 -0.506165 0.025085 1445642070 -0.674988 0.571899 -0.466125 -0.007813 1445642070 -0.674988 0.571899 -0.466125 -0.007813 1445642070 -0.674988 0.571899 -0.466125 -0.007813 1445642070 -0.674988 0.571899 -0.466125 -0.007813 1445642070 -0.674988 0.571899 -0.466125 -0.007813 1445642070 -0.674988 0.571899 -0.466125 -0.007813 1445642070 -0.674988 0.571899 -0.466125 -0.007813 1445642070 -0.677490 0.586426 -0.443726 -0.016663 1445642070 -0.677490 0.586426 -0.443726 -0.016663 1445642070 -0.677490 0.586426 -0.443726 -0.016663 1445642070 -0.677490 0.586426 -0.443726 -0.016663 1445642070 -0.677490 0.586426 -0.443726 -0.016663 1445642070 -0.677490 0.586426 -0.443726 -0.016663 1445642070 -0.677307 0.585022 -0.446106 -0.006409 1445642070 -0.677307 0.585022 -0.446106 -0.006409 1445642070 -0.677307 0.585022 -0.446106 -0.006409 1445642070 -0.677307 0.585022 -0.446106 -0.006409 1445642070 -0.677307 0.585022 -0.446106 -0.006409 1445642070 -0.677307 0.585022 -0.446106 -0.006409 1445642070 -0.671082 0.575012 -0.467712 0.016235 1445642070 -0.671082 0.575012 -0.467712 0.016235 1445642070 -0.671082 0.575012 -0.467712 0.016235 1445642070 -0.671082 0.575012 -0.467712 0.016235 1445642070 -0.671082 0.575012 -0.467712 0.016235 1445642070 -0.671082 0.575012 -0.467712 0.016235 1445642070 -0.662964 0.553162 -0.501709 0.053650 1445642070 -0.662964 0.553162 -0.501709 0.053650 1445642070 -0.662964 0.553162 -0.501709 0.053650 1445642070 -0.662964 0.553162 -0.501709 0.053650 1445642070 -0.662964 0.553162 -0.501709 0.053650 1445642070 -0.662964 0.553162 -0.501709 0.053650 1445642070 -0.655579 0.514709 -0.541809 0.108459 1445642071 -0.655579 0.514709 -0.541809 0.108459 1445642071 -0.655579 0.514709 -0.541809 0.108459 1445642071 -0.655579 0.514709 -0.541809 0.108459 1445642071 -0.655579 0.514709 -0.541809 0.108459 1445642071 -0.645020 0.461853 -0.583130 0.174805 1445642071 -0.645020 0.461853 -0.583130 0.174805 1445642071 -0.645020 0.461853 -0.583130 0.174805 1445642071 -0.645020 0.461853 -0.583130 0.174805 1445642071 -0.645020 0.461853 -0.583130 0.174805 1445642071 -0.626831 0.400574 -0.622742 0.242554 1445642071 -0.626831 0.400574 -0.622742 0.242554 1445642071 -0.626831 0.400574 -0.622742 0.242554 1445642071 -0.626831 0.400574 -0.622742 0.242554 1445642071 -0.626831 0.400574 -0.622742 0.242554 1445642071 -0.626831 0.400574 -0.622742 0.242554 1445642071 -0.601868 0.332642 -0.657593 0.307678 1445642071 -0.601868 0.332642 -0.657593 0.307678 1445642071 -0.601868 0.332642 -0.657593 0.307678 1445642071 -0.601868 0.332642 -0.657593 0.307678 1445642071 -0.601868 0.332642 -0.657593 0.307678 1445642071 -0.601868 0.332642 -0.657593 0.307678 1445642071 -0.571289 0.258057 -0.687439 0.366760 1445642071 -0.571289 0.258057 -0.687439 0.366760 1445642071 -0.571289 0.258057 -0.687439 0.366760 1445642071 -0.571289 0.258057 -0.687439 0.366760 1445642071 -0.571289 0.258057 -0.687439 0.366760 1445642071 -0.571289 0.258057 -0.687439 0.366760 1445642071 -0.571289 0.258057 -0.687439 0.366760 1445642071 -0.537659 0.182312 -0.711426 0.414246 1445642071 -0.537659 0.182312 -0.711426 0.414246 1445642071 -0.537659 0.182312 -0.711426 0.414246 1445642071 -0.537659 0.182312 -0.711426 0.414246 1445642071 -0.537659 0.182312 -0.711426 0.414246 1445642071 -0.537659 0.182312 -0.711426 0.414246 1445642071 -0.505676 0.113098 -0.724915 0.453918 1445642071 -0.505676 0.113098 -0.724915 0.453918 1445642071 -0.505676 0.113098 -0.724915 0.453918 1445642071 -0.505676 0.113098 -0.724915 0.453918 1445642071 -0.505676 0.113098 -0.724915 0.453918 1445642071 -0.505676 0.113098 -0.724915 0.453918 1445642071 -0.477844 0.055603 -0.732483 0.481812 1445642071 -0.477844 0.055603 -0.732483 0.481812 1445642071 -0.477844 0.055603 -0.732483 0.481812 1445642071 -0.477844 0.055603 -0.732483 0.481812 1445642071 -0.477844 0.055603 -0.732483 0.481812 1445642071 -0.477844 0.055603 -0.732483 0.481812 1445642071 -0.459167 0.013916 -0.736084 0.497131 1445642071 -0.459167 0.013916 -0.736084 0.497131 1445642071 -0.459167 0.013916 -0.736084 0.497131 1445642071 -0.459167 0.013916 -0.736084 0.497131 1445642071 -0.459167 0.013916 -0.736084 0.497131 1445642071 -0.459167 0.013916 -0.736084 0.497131 1445642071 -0.456238 -0.005920 -0.735962 0.500244 1445642071 -0.456238 -0.005920 -0.735962 0.500244 1445642071 -0.456238 -0.005920 -0.735962 0.500244 1445642071 -0.456238 -0.005920 -0.735962 0.500244 1445642071 -0.456238 -0.005920 -0.735962 0.500244 1445642071 -0.456238 -0.005920 -0.735962 0.500244 1445642071 -0.468872 0.000549 -0.737305 0.486389 1445642071 -0.468872 0.000549 -0.737305 0.486389 1445642071 -0.468872 0.000549 -0.737305 0.486389 1445642071 -0.468872 0.000549 -0.737305 0.486389 1445642071 -0.468872 0.000549 -0.737305 0.486389 1445642071 -0.468872 0.000549 -0.737305 0.486389 1445642071 -0.491943 0.035339 -0.743958 0.450928 1445642071 -0.491943 0.035339 -0.743958 0.450928 1445642071 -0.491943 0.035339 -0.743958 0.450928 1445642071 -0.491943 0.035339 -0.743958 0.450928 1445642071 -0.491943 0.035339 -0.743958 0.450928 1445642071 -0.491943 0.035339 -0.743958 0.450928 1445642071 -0.520813 0.091797 -0.743652 0.409058 1445642071 -0.520813 0.091797 -0.743652 0.409058 1445642071 -0.520813 0.091797 -0.743652 0.409058 1445642071 -0.520813 0.091797 -0.743652 0.409058 1445642071 -0.520813 0.091797 -0.743652 0.409058 1445642071 -0.520813 0.091797 -0.743652 0.409058 1445642071 -0.520813 0.091797 -0.743652 0.409058 1445642071 -0.552917 0.159729 -0.731018 0.366638 1445642071 -0.552917 0.159729 -0.731018 0.366638 1445642071 -0.552917 0.159729 -0.731018 0.366638 1445642071 -0.552917 0.159729 -0.731018 0.366638 1445642071 -0.552917 0.159729 -0.731018 0.366638 1445642071 -0.552917 0.159729 -0.731018 0.366638 1445642071 -0.584473 0.234436 -0.708435 0.318787 1445642071 -0.584473 0.234436 -0.708435 0.318787 1445642071 -0.584473 0.234436 -0.708435 0.318787 1445642071 -0.584473 0.234436 -0.708435 0.318787 1445642071 -0.584473 0.234436 -0.708435 0.318787 1445642071 -0.584473 0.234436 -0.708435 0.318787 1445642071 -0.584473 0.234436 -0.708435 0.318787 1445642071 -0.609375 0.311890 -0.678955 0.265503 1445642071 -0.609375 0.311890 -0.678955 0.265503 1445642071 -0.609375 0.311890 -0.678955 0.265503 1445642071 -0.609375 0.311890 -0.678955 0.265503 1445642071 -0.609375 0.311890 -0.678955 0.265503 1445642071 -0.609375 0.311890 -0.678955 0.265503 1445642071 -0.626709 0.382202 -0.644714 0.213379 1445642071 -0.626709 0.382202 -0.644714 0.213379 1445642071 -0.626709 0.382202 -0.644714 0.213379 1445642071 -0.626709 0.382202 -0.644714 0.213379 1445642071 -0.626709 0.382202 -0.644714 0.213379 1445642071 -0.626709 0.382202 -0.644714 0.213379 1445642071 -0.638611 0.444946 -0.607300 0.159363 1445642071 -0.638611 0.444946 -0.607300 0.159363 1445642071 -0.638611 0.444946 -0.607300 0.159363 1445642071 -0.638611 0.444946 -0.607300 0.159363 1445642071 -0.638611 0.444946 -0.607300 0.159363 1445642071 -0.638611 0.444946 -0.607300 0.159363 1445642071 -0.643372 0.501709 -0.568420 0.106384 1445642071 -0.643372 0.501709 -0.568420 0.106384 1445642072 -0.643372 0.501709 -0.568420 0.106384 1445642072 -0.643372 0.501709 -0.568420 0.106384 1445642072 -0.643372 0.501709 -0.568420 0.106384 1445642072 -0.643372 0.501709 -0.568420 0.106384 1445642072 -0.643372 0.501709 -0.568420 0.106384 1445642072 -0.643311 0.547485 -0.531311 0.064575 1445642072 -0.643311 0.547485 -0.531311 0.064575 1445642072 -0.643311 0.547485 -0.531311 0.064575 1445642072 -0.643311 0.547485 -0.531311 0.064575 1445642072 -0.643311 0.547485 -0.531311 0.064575 1445642072 -0.643311 0.547485 -0.531311 0.064575 1445642072 -0.641357 0.578857 -0.501953 0.040344 1445642072 -0.641357 0.578857 -0.501953 0.040344 1445642072 -0.641357 0.578857 -0.501953 0.040344 1445642072 -0.641357 0.578857 -0.501953 0.040344 1445642072 -0.641357 0.578857 -0.501953 0.040344 1445642072 -0.638367 0.592651 -0.489746 0.038025 1445642072 -0.638367 0.592651 -0.489746 0.038025 1445642072 -0.638367 0.592651 -0.489746 0.038025 1445642072 -0.638367 0.592651 -0.489746 0.038025 1445642072 -0.638367 0.592651 -0.489746 0.038025 1445642072 -0.638367 0.592651 -0.489746 0.038025 1445642072 -0.638367 0.592651 -0.489746 0.038025 1445642072 -0.636047 0.584167 -0.500671 0.059570 1445642072 -0.636047 0.584167 -0.500671 0.059570 1445642072 -0.636047 0.584167 -0.500671 0.059570 1445642072 -0.636047 0.584167 -0.500671 0.059570 1445642072 -0.636047 0.584167 -0.500671 0.059570 1445642072 -0.636047 0.584167 -0.500671 0.059570 1445642072 -0.632202 0.559692 -0.526978 0.096619 1445642072 -0.632202 0.559692 -0.526978 0.096619 1445642072 -0.632202 0.559692 -0.526978 0.096619 1445642072 -0.632202 0.559692 -0.526978 0.096619 1445642072 -0.632202 0.559692 -0.526978 0.096619 1445642072 -0.632202 0.559692 -0.526978 0.096619 1445642072 -0.624268 0.523010 -0.562195 0.143921 1445642072 -0.624268 0.523010 -0.562195 0.143921 1445642072 -0.624268 0.523010 -0.562195 0.143921 1445642072 -0.624268 0.523010 -0.562195 0.143921 1445642072 -0.624268 0.523010 -0.562195 0.143921 1445642072 -0.624268 0.523010 -0.562195 0.143921 1445642072 -0.624268 0.523010 -0.562195 0.143921 1445642072 -0.612915 0.472168 -0.601135 0.200134 1445642072 -0.612915 0.472168 -0.601135 0.200134 1445642072 -0.612915 0.472168 -0.601135 0.200134 1445642072 -0.612915 0.472168 -0.601135 0.200134 1445642072 -0.612915 0.472168 -0.601135 0.200134 1445642072 -0.612915 0.472168 -0.601135 0.200134 1445642072 -0.596436 0.411072 -0.638672 0.259583 1445642072 -0.596436 0.411072 -0.638672 0.259583 1445642072 -0.596436 0.411072 -0.638672 0.259583 1445642072 -0.596436 0.411072 -0.638672 0.259583 1445642072 -0.596436 0.411072 -0.638672 0.259583 1445642072 -0.596436 0.411072 -0.638672 0.259583 1445642072 -0.574341 0.343262 -0.671997 0.317505 1445642072 -0.574341 0.343262 -0.671997 0.317505 1445642072 -0.574341 0.343262 -0.671997 0.317505 1445642072 -0.574341 0.343262 -0.671997 0.317505 1445642072 -0.574341 0.343262 -0.671997 0.317505 1445642072 -0.574341 0.343262 -0.671997 0.317505 1445642072 -0.547119 0.270752 -0.700256 0.370117 1445642072 -0.547119 0.270752 -0.700256 0.370117 1445642072 -0.547119 0.270752 -0.700256 0.370117 1445642072 -0.547119 0.270752 -0.700256 0.370117 1445642072 -0.547119 0.270752 -0.700256 0.370117 1445642072 -0.547119 0.270752 -0.700256 0.370117 1445642072 -0.515991 0.194702 -0.722778 0.416565 1445642072 -0.515991 0.194702 -0.722778 0.416565 1445642072 -0.515991 0.194702 -0.722778 0.416565 1445642072 -0.515991 0.194702 -0.722778 0.416565 1445642072 -0.515991 0.194702 -0.722778 0.416565 1445642072 -0.515991 0.194702 -0.722778 0.416565 1445642072 -0.515991 0.194702 -0.722778 0.416565 1445642072 -0.482117 0.122131 -0.737610 0.456726 1445642072 -0.482117 0.122131 -0.737610 0.456726 1445642072 -0.482117 0.122131 -0.737610 0.456726 1445642072 -0.482117 0.122131 -0.737610 0.456726 1445642072 -0.482117 0.122131 -0.737610 0.456726 1445642072 -0.482117 0.122131 -0.737610 0.456726 1445642072 -0.482117 0.122131 -0.737610 0.456726 1445642072 -0.450562 0.062012 -0.744263 0.489136 1445642072 -0.450562 0.062012 -0.744263 0.489136 1445642072 -0.450562 0.062012 -0.744263 0.489136 1445642072 -0.450562 0.062012 -0.744263 0.489136 1445642072 -0.450562 0.062012 -0.744263 0.489136 1445642072 -0.450562 0.062012 -0.744263 0.489136 1445642072 -0.426086 0.018250 -0.753113 0.500977 1445642072 -0.426086 0.018250 -0.753113 0.500977 1445642072 -0.426086 0.018250 -0.753113 0.500977 1445642072 -0.426086 0.018250 -0.753113 0.500977 1445642072 -0.426086 0.018250 -0.753113 0.500977 1445642072 -0.426086 0.018250 -0.753113 0.500977 1445642072 -0.417358 -0.006836 -0.760498 0.497437 1445642072 -0.417358 -0.006836 -0.760498 0.497437 1445642072 -0.417358 -0.006836 -0.760498 0.497437 1445642072 -0.417358 -0.006836 -0.760498 0.497437 1445642072 -0.417358 -0.006836 -0.760498 0.497437 1445642072 -0.417358 -0.006836 -0.760498 0.497437 1445642072 -0.417358 -0.006836 -0.760498 0.497437 1445642072 -0.423218 -0.011963 -0.764099 0.486694 1445642072 -0.423218 -0.011963 -0.764099 0.486694 1445642072 -0.423218 -0.011963 -0.764099 0.486694 1445642072 -0.423218 -0.011963 -0.764099 0.486694 1445642072 -0.423218 -0.011963 -0.764099 0.486694 1445642072 -0.423218 -0.011963 -0.764099 0.486694 1445642072 -0.441040 0.006592 -0.767883 0.464539 1445642072 -0.441040 0.006592 -0.767883 0.464539 1445642072 -0.441040 0.006592 -0.767883 0.464539 1445642072 -0.441040 0.006592 -0.767883 0.464539 1445642072 -0.441040 0.006592 -0.767883 0.464539 1445642072 -0.441040 0.006592 -0.767883 0.464539 1445642072 -0.466553 0.049622 -0.771423 0.429871 1445642072 -0.466553 0.049622 -0.771423 0.429871 1445642073 -0.466553 0.049622 -0.771423 0.429871 1445642073 -0.466553 0.049622 -0.771423 0.429871 1445642073 -0.466553 0.049622 -0.771423 0.429871 1445642073 -0.466553 0.049622 -0.771423 0.429871 1445642073 -0.497620 0.108765 -0.765076 0.394043 1445642073 -0.497620 0.108765 -0.765076 0.394043 1445642073 -0.497620 0.108765 -0.765076 0.394043 1445642073 -0.497620 0.108765 -0.765076 0.394043 1445642073 -0.497620 0.108765 -0.765076 0.394043 1445642073 -0.497620 0.108765 -0.765076 0.394043 1445642073 -0.497620 0.108765 -0.765076 0.394043 1445642073 -0.530029 0.176941 -0.750671 0.352539 1445642073 -0.530029 0.176941 -0.750671 0.352539 1445642073 -0.530029 0.176941 -0.750671 0.352539 1445642073 -0.530029 0.176941 -0.750671 0.352539 1445642073 -0.530029 0.176941 -0.750671 0.352539 1445642073 -0.530029 0.176941 -0.750671 0.352539 1445642073 -0.558716 0.250793 -0.730042 0.303284 1445642073 -0.558716 0.250793 -0.730042 0.303284 1445642073 -0.558716 0.250793 -0.730042 0.303284 1445642073 -0.558716 0.250793 -0.730042 0.303284 1445642073 -0.558716 0.250793 -0.730042 0.303284 1445642073 -0.558716 0.250793 -0.730042 0.303284 1445642073 -0.583740 0.325989 -0.700623 0.249268 1445642073 -0.583740 0.325989 -0.700623 0.249268 1445642073 -0.583740 0.325989 -0.700623 0.249268 1445642073 -0.583740 0.325989 -0.700623 0.249268 1445642073 -0.583740 0.325989 -0.700623 0.249268 1445642073 -0.583740 0.325989 -0.700623 0.249268 1445642073 -0.603455 0.401245 -0.662781 0.188599 1445642073 -0.603455 0.401245 -0.662781 0.188599 1445642073 -0.603455 0.401245 -0.662781 0.188599 1445642073 -0.603455 0.401245 -0.662781 0.188599 1445642073 -0.603455 0.401245 -0.662781 0.188599 1445642073 -0.603455 0.401245 -0.662781 0.188599 1445642073 -0.603455 0.401245 -0.662781 0.188599 1445642073 -0.614746 0.474304 -0.618042 0.123413 1445642073 -0.614746 0.474304 -0.618042 0.123413 1445642073 -0.614746 0.474304 -0.618042 0.123413 1445642073 -0.614746 0.474304 -0.618042 0.123413 1445642073 -0.614746 0.474304 -0.618042 0.123413 1445642073
[truncated: 199,413 more chars]
