# Supplementary material for: Quaternion-Based Gesture Recognition Using Wireless Wearable Motion Capture Sensors
Source: Sensors (Basel). 2016 Apr 28;16(5):605. doi: 10.3390/s16050605 (PMC4883296; doi:10.3390/s16050605)
Supplement: Supplementary file 1 [file sensors-16-00605-s001.zip › MultiSensorGestureData/P11/6. Sway/Training18.txt]

-0.492065 0.529907 -0.280701 -0.631104 1445641961 -0.461060 0.544495 -0.255249 -0.652588 1445641961 -0.461060 0.544495 -0.255249 -0.652588 1445641961 -0.461060 0.544495 -0.255249 -0.652588 1445641961 -0.461060 0.544495 -0.255249 -0.652588 1445641961 -0.461060 0.544495 -0.255249 -0.652588 1445641961 -0.461060 0.544495 -0.255249 -0.652588 1445641961 -0.421753 0.564087 -0.215759 -0.676331 1445641961 -0.421753 0.564087 -0.215759 -0.676331 1445641961 -0.421753 0.564087 -0.215759 -0.676331 1445641961 -0.421753 0.564087 -0.215759 -0.676331 1445641961 -0.421753 0.564087 -0.215759 -0.676331 1445641961 -0.421753 0.564087 -0.215759 -0.676331 1445641961 -0.421753 0.564087 -0.215759 -0.676331 1445641961 -0.378784 0.580750 -0.168701 -0.700562 1445641961 -0.378784 0.580750 -0.168701 -0.700562 1445641961 -0.378784 0.580750 -0.168701 -0.700562 1445641961 -0.378784 0.580750 -0.168701 -0.700562 1445641961 -0.378784 0.580750 -0.168701 -0.700562 1445641961 -0.378784 0.580750 -0.168701 -0.700562 1445641961 -0.333374 0.593872 -0.117554 -0.722778 1445641961 -0.333374 0.593872 -0.117554 -0.722778 1445641961 -0.333374 0.593872 -0.117554 -0.722778 1445641961 -0.333374 0.593872 -0.117554 -0.722778 1445641961 -0.333374 0.593872 -0.117554 -0.722778 1445641961 -0.333374 0.593872 -0.117554 -0.722778 1445641961 -0.291687 0.599548 -0.069092 -0.742065 1445641961 -0.291687 0.599548 -0.069092 -0.742065 1445641961 -0.291687 0.599548 -0.069092 -0.742065 1445641961 -0.291687 0.599548 -0.069092 -0.742065 1445641961 -0.291687 0.599548 -0.069092 -0.742065 1445641961 -0.291687 0.599548 -0.069092 -0.742065 1445641961 -0.256653 0.599182 -0.028259 -0.757813 1445641961 -0.256653 0.599182 -0.028259 -0.757813 1445641961 -0.256653 0.599182 -0.028259 -0.757813 1445641961 -0.256653 0.599182 -0.028259 -0.757813 1445641961 -0.256653 0.599182 -0.028259 -0.757813 1445641961 -0.256653 0.599182 -0.028259 -0.757813 1445641961 -0.236023 0.592773 0.002441 -0.770020 1445641961 -0.236023 0.592773 0.002441 -0.770020 1445641961 -0.236023 0.592773 0.002441 -0.770020 1445641961 -0.236023 0.592773 0.002441 -0.770020 1445641961 -0.236023 0.592773 0.002441 -0.770020 1445641961 -0.236023 0.592773 0.002441 -0.770020 1445641961 -0.231934 0.582947 0.009460 -0.778687 1445641961 -0.231934 0.582947 0.009460 -0.778687 1445641961 -0.231934 0.582947 0.009460 -0.778687 1445641961 -0.231934 0.582947 0.009460 -0.778687 1445641961 -0.231934 0.582947 0.009460 -0.778687 1445641961 -0.231934 0.582947 0.009460 -0.778687 1445641961 -0.231934 0.582947 0.009460 -0.778687 1445641961 -0.237305 0.575378 0.008911 -0.782654 1445641961 -0.237305 0.575378 0.008911 -0.782654 1445641961 -0.237305 0.575378 0.008911 -0.782654 1445641961 -0.237305 0.575378 0.008911 -0.782654 1445641961 -0.237305 0.575378 0.008911 -0.782654 1445641961 -0.237305 0.575378 0.008911 -0.782654 1445641961 -0.259460 0.569214 -0.004944 -0.780151 1445641961 -0.259460 0.569214 -0.004944 -0.780151 1445641961 -0.259460 0.569214 -0.004944 -0.780151 1445641961 -0.259460 0.569214 -0.004944 -0.780151 1445641961 -0.259460 0.569214 -0.004944 -0.780151 1445641961 -0.259460 0.569214 -0.004944 -0.780151 1445641961 -0.297180 0.563477 -0.032410 -0.770203 1445641961 -0.297180 0.563477 -0.032410 -0.770203 1445641961 -0.297180 0.563477 -0.032410 -0.770203 1445641961 -0.297180 0.563477 -0.032410 -0.770203 1445641961 -0.297180 0.563477 -0.032410 -0.770203 1445641961 -0.297180 0.563477 -0.032410 -0.770203 1445641961 -0.348450 0.555603 -0.071106 -0.751587 1445641961 -0.348450 0.555603 -0.071106 -0.751587 1445641961 -0.348450 0.555603 -0.071106 -0.751587 1445641961 -0.348450 0.555603 -0.071106 -0.751587 1445641961 -0.348450 0.555603 -0.071106 -0.751587 1445641961 -0.348450 0.555603 -0.071106 -0.751587 1445641961 -0.413269 0.540527 -0.121033 -0.722778 1445641961 -0.413269 0.540527 -0.121033 -0.722778 1445641961 -0.413269 0.540527 -0.121033 -0.722778 1445641961 -0.413269 0.540527 -0.121033 -0.722778 1445641961 -0.413269 0.540527 -0.121033 -0.722778 1445641961 -0.413269 0.540527 -0.121033 -0.722778 1445641961 -0.485779 0.518066 -0.183960 -0.679626 1445641961 -0.485779 0.518066 -0.183960 -0.679626 1445641961 -0.485779 0.518066 -0.183960 -0.679626 1445641961 -0.485779 0.518066 -0.183960 -0.679626 1445641961 -0.485779 0.518066 -0.183960 -0.679626 1445641961 -0.485779 0.518066 -0.183960 -0.679626 1445641961 -0.485779 0.518066 -0.183960 -0.679626 1445641961 -0.555969 0.486755 -0.256104 -0.623291 1445641961 -0.555969 0.486755 -0.256104 -0.623291 1445641961 -0.555969 0.486755 -0.256104 -0.623291 1445641961 -0.555969 0.486755 -0.256104 -0.623291 1445641961 -0.555969 0.486755 -0.256104 -0.623291 1445641961 -0.555969 0.486755 -0.256104 -0.623291 1445641961 -0.620300 0.442993 -0.329407 -0.557251 1445641961 -0.620300 0.442993 -0.329407 -0.557251 1445641961 -0.620300 0.442993 -0.329407 -0.557251 1445641961 -0.620300 0.442993 -0.329407 -0.557251 1445641961 -0.620300 0.442993 -0.329407 -0.557251 1445641961 -0.620300 0.442993 -0.329407 -0.557251 1445641961 -0.672363 0.389038 -0.401367 -0.485291 1445641961 -0.672363 0.389038 -0.401367 -0.485291 1445641962 -0.672363 0.389038 -0.401367 -0.485291 1445641962 -0.672363 0.389038 -0.401367 -0.485291 1445641962 -0.672363 0.389038 -0.401367 -0.485291 1445641962 -0.672363 0.389038 -0.401367 -0.485291 1445641962 -0.706970 0.341003 -0.453613 -0.422180 1445641962 -0.706970 0.341003 -0.453613 -0.422180 1445641962 -0.706970 0.341003 -0.453613 -0.422180 1445641962 -0.706970 0.341003 -0.453613 -0.422180 1445641962 -0.706970 0.341003 -0.453613 -0.422180 1445641962 -0.706970 0.341003 -0.453613 -0.422180 1445641962 -0.706970 0.341003 -0.453613 -0.422180 1445641962 -0.726135 0.306580 -0.489197 -0.373474 1445641962 -0.726135 0.306580 -0.489197 -0.373474 1445641962 -0.726135 0.306580 -0.489197 -0.373474 1445641962 -0.726135 0.306580 -0.489197 -0.373474 1445641962 -0.726135 0.306580 -0.489197 -0.373474 1445641962 -0.726135 0.306580 -0.489197 -0.373474 1445641962 -0.726135 0.306580 -0.489197 -0.373474 1445641962 -0.729370 0.286377 -0.514404 -0.348450 1445641962 -0.729370 0.286377 -0.514404 -0.348450 1445641962 -0.729370 0.286377 -0.514404 -0.348450 1445641962 -0.729370 0.286377 -0.514404 -0.348450 1445641962 -0.729370 0.286377 -0.514404 -0.348450 1445641962 -0.729370 0.286377 -0.514404 -0.348450 1445641962 -0.722473 0.276733 -0.531067 -0.345703 1445641962 -0.722473 0.276733 -0.531067 -0.345703 1445641962 -0.722473 0.276733 -0.531067 -0.345703 1445641962 -0.722473 0.276733 -0.531067 -0.345703 1445641962 -0.722473 0.276733 -0.531067 -0.345703 1445641962 -0.722473 0.276733 -0.531067 -0.345703 1445641962 -0.702820 0.290649 -0.533325 -0.370422 1445641962 -0.702820 0.290649 -0.533325 -0.370422 1445641962 -0.702820 0.290649 -0.533325 -0.370422 1445641962 -0.702820 0.290649 -0.533325 -0.370422 1445641962 -0.702820 0.290649 -0.533325 -0.370422 1445641962 -0.702820 0.290649 -0.533325 -0.370422 1445641962 -0.671631 0.328735 -0.518188 -0.415283 1445641962 -0.671631 0.328735 -0.518188 -0.415283 1445641962 -0.671631 0.328735 -0.518188 -0.415283 1445641962 -0.671631 0.328735 -0.518188 -0.415283 1445641962 -0.671631 0.328735 -0.518188 -0.415283 1445641962 -0.671631 0.328735 -0.518188 -0.415283 1445641962 -0.671631 0.328735 -0.518188 -0.415283 1445641962 -0.630920 0.381775 -0.486145 -0.468994 1445641962 -0.630920 0.381775 -0.486145 -0.468994 1445641962 -0.630920 0.381775 -0.486145 -0.468994 1445641962 -0.630920 0.381775 -0.486145 -0.468994 1445641962 -0.630920 0.381775 -0.486145 -0.468994 1445641962 -0.630920 0.381775 -0.486145 -0.468994 1445641962 -0.579163 0.442383 -0.438354 -0.526123 1445641962 -0.579163 0.442383 -0.438354 -0.526123 1445641962 -0.579163 0.442383 -0.438354 -0.526123 1445641962 -0.579163 0.442383 -0.438354 -0.526123 1445641962 -0.579163 0.442383 -0.438354 -0.526123 1445641962 -0.579163 0.442383 -0.438354 -0.526123 1445641962 -0.516479 0.501831 -0.375305 -0.583618 1445641962 -0.516479 0.501831 -0.375305 -0.583618 1445641962 -0.516479 0.501831 -0.375305 -0.583618 1445641962 -0.516479 0.501831 -0.375305 -0.583618 1445641962 -0.516479 0.501831 -0.375305 -0.583618 1445641962 -0.516479 0.501831 -0.375305 -0.583618 1445641962 -0.447388 0.551697 -0.307190 -0.633362 1445641962 -0.447388 0.551697 -0.307190 -0.633362 1445641962 -0.447388 0.551697 -0.307190 -0.633362 1445641962 -0.447388 0.551697 -0.307190 -0.633362 1445641962 -0.447388 0.551697 -0.307190 -0.633362 1445641962 -0.447388 0.551697 -0.307190 -0.633362 1445641962 -0.371887 0.593079 -0.233826 -0.674805 1445641962 -0.371887 0.593079 -0.233826 -0.674805 1445641962 -0.371887 0.593079 -0.233826 -0.674805 1445641962 -0.371887 0.593079 -0.233826 -0.674805 1445641962 -0.371887 0.593079 -0.233826 -0.674805 1445641962 -0.291870 0.623474 -0.150146 -0.709656 1445641962 -0.291870 0.623474 -0.150146 -0.709656 1445641962 -0.291870 0.623474 -0.150146 -0.709656 1445641962 -0.291870 0.623474 -0.150146 -0.709656 1445641962 -0.291870 0.623474 -0.150146 -0.709656 1445641962 -0.291870 0.623474 -0.150146 -0.709656 1445641962 -0.291870 0.623474 -0.150146 -0.709656 1445641962 -0.221985 0.639099 -0.070435 -0.733032 1445641962 -0.221985 0.639099 -0.070435 -0.733032 1445641962 -0.221985 0.639099 -0.070435 -0.733032 1445641962 -0.221985 0.639099 -0.070435 -0.733032 1445641962 -0.221985 0.639099 -0.070435 -0.733032 1445641962 -0.221985 0.639099 -0.070435 -0.733032 1445641962 -0.156860 0.638550 0.002258 -0.753479 1445641962 -0.156860 0.638550 0.002258 -0.753479 1445641962 -0.156860 0.638550 0.002258 -0.753479 1445641962 -0.156860 0.638550 0.002258 -0.753479 1445641962 -0.156860 0.638550 0.002258 -0.753479 1445641962 -0.156860 0.638550 0.002258 -0.753479 1445641962 -0.097412 0.627014 0.072327 -0.769470 1445641962 -0.097412 0.627014 0.072327 -0.769470 1445641962 -0.097412 0.627014 0.072327 -0.769470 1445641962 -0.097412 0.627014 0.072327 -0.769470 1445641962 -0.097412 0.627014 0.072327 -0.769470 1445641962 -0.097412 0.627014 0.072327 -0.769470 1445641962 -0.097412 0.627014 0.072327 -0.769470 1445641962 -0.067444 0.611877 0.115051 -0.779663 1445641962 -0.067444 0.611877 0.115051 -0.779663 1445641962 -0.067444 0.611877 0.115051 -0.779663 1445641962 -0.067444 0.611877 0.115051 -0.779663 1445641962 -0.067444 0.611877 0.115051 -0.779663 1445641962 -0.067444 0.611877 0.115051 -0.779663 1445641962 -0.072388 0.600220 0.119934 -0.787476 1445641962 -0.072388 0.600220 0.119934 -0.787476 1445641962 -0.072388 0.600220 0.119934 -0.787476 1445641962 -0.072388 0.600220 0.119934 -0.787476 1445641962 -0.113708 0.591980 0.090881 -0.792725 1445641962 -0.113708 0.591980 0.090881 -0.792725 1445641962 -0.113708 0.591980 0.090881 -0.792725 1445641963 -0.113708 0.591980 0.090881 -0.792725 1445641963 -0.113708 0.591980 0.090881 -0.792725 1445641963 -0.113708 0.591980 0.090881 -0.792725 1445641963 -0.178955 0.583374 0.042419 -0.791138 1445641963 -0.178955 0.583374 0.042419 -0.791138 1445641963 -0.178955 0.583374 0.042419 -0.791138 1445641963 -0.178955 0.583374 0.042419 -0.791138 1445641963 -0.178955 0.583374 0.042419 -0.791138 1445641963 -0.178955 0.583374 0.042419 -0.791138 1445641963 -0.247681 0.577942 -0.001221 -0.777588 1445641963 -0.247681 0.577942 -0.001221 -0.777588 1445641963 -0.247681 0.577942 -0.001221 -0.777588 1445641963 -0.247681 0.577942 -0.001221 -0.777588 1445641963 -0.247681 0.577942 -0.001221 -0.777588 1445641963 -0.247681 0.577942 -0.001221 -0.777588 1445641963 -0.332458 0.567444 -0.063110 -0.750671 1445641963 -0.332458 0.567444 -0.063110 -0.750671 1445641963 -0.332458 0.567444 -0.063110 -0.750671 1445641963 -0.332458 0.567444 -0.063110 -0.750671 1445641963 -0.332458 0.567444 -0.063110 -0.750671 1445641963 -0.332458 0.567444 -0.063110 -0.750671 1445641963 -0.422363 0.546936 -0.140808 -0.709045 1445641963 -0.422363 0.546936 -0.140808 -0.709045 1445641963 -0.422363 0.546936 -0.140808 -0.709045 1445641963 -0.422363 0.546936 -0.140808 -0.709045 1445641963 -0.422363 0.546936 -0.140808 -0.709045 1445641963 -0.422363 0.546936 -0.140808 -0.709045 1445641963 -0.507996 0.515747 -0.221252 -0.653503 1445641963 -0.507996 0.515747 -0.221252 -0.653503 1445641963 -0.507996 0.515747 -0.221252 -0.653503 1445641963 -0.507996 0.515747 -0.221252 -0.653503 1445641963 -0.507996 0.515747 -0.221252 -0.653503 1445641963 -0.507996 0.515747 -0.221252 -0.653503 1445641963 -0.582947 0.475708 -0.296143 -0.588440 1445641963 -0.582947 0.475708 -0.296143 -0.588440 1445641963 -0.582947 0.475708 -0.296143 -0.588440 1445641963 -0.582947 0.475708 -0.296143 -0.588440 1445641963 -0.582947 0.475708 -0.296143 -0.588440 1445641963 -0.582947 0.475708 -0.296143 -0.588440 1445641963 -0.582947 0.475708 -0.296143 -0.588440 1445641963 -0.642944 0.434143 -0.361023 -0.517578 1445641963 -0.642944 0.434143 -0.361023 -0.517578 1445641963 -0.642944 0.434143 -0.361023 -0.517578 1445641963 -0.642944 0.434143 -0.361023 -0.517578 1445641963 -0.642944 0.434143 -0.361023 -0.517578 1445641963 -0.642944 0.434143 -0.361023 -0.517578 1445641963 -0.688599 0.390320 -0.423340 -0.440857 1445641963 -0.688599 0.390320 -0.423340 -0.440857 1445641963 -0.688599 0.390320 -0.423340 -0.440857 1445641963 -0.688599 0.390320 -0.423340 -0.440857 1445641963 -0.688599 0.390320 -0.423340 -0.440857 1445641963 -0.688599 0.390320 -0.423340 -0.440857 1445641963 -0.725281 0.334839 -0.482971 -0.358704 1445641963 -0.725281 0.334839 -0.482971 -0.358704 1445641963 -0.725281 0.334839 -0.482971 -0.358704 1445641963 -0.725281 0.334839 -0.482971 -0.358704 1445641963 -0.725281 0.334839 -0.482971 -0.358704 1445641963 -0.725281 0.334839 -0.482971 -0.358704 1445641963 -0.750366 0.268127 -0.537354 -0.276306 1445641963 -0.750366 0.268127 -0.537354 -0.276306 1445641963 -0.750366 0.268127 -0.537354 -0.276306 1445641963 -0.750366 0.268127 -0.537354 -0.276306 1445641963 -0.750366 0.268127 -0.537354 -0.276306 1445641963 -0.750366 0.268127 -0.537354 -0.276306 1445641963 -0.748901 0.228760 -0.578186 -0.229370 1445641963 -0.748901 0.228760 -0.578186 -0.229370 1445641963 -0.748901 0.228760 -0.578186 -0.229370 1445641963 -0.748901 0.228760 -0.578186 -0.229370 1445641963 -0.748901 0.228760 -0.578186 -0.229370 1445641963 -0.748901 0.228760 -0.578186 -0.229370 1445641963 -0.748901 0.228760 -0.578186 -0.229370 1445641963 -0.742615 0.216431 -0.596863 -0.213440 1445641963 -0.742615 0.216431 -0.596863 -0.213440 1445641963 -0.742615 0.216431 -0.596863 -0.213440 1445641963 -0.742615 0.216431 -0.596863 -0.213440 1445641963 -0.742615 0.216431 -0.596863 -0.213440 1445641963 -0.742615 0.216431 -0.596863 -0.213440 1445641963 -0.729248 0.225342 -0.604919 -0.226990 1445641963 -0.729248 0.225342 -0.604919 -0.226990 1445641963 -0.729248 0.225342 -0.604919 -0.226990 1445641963 -0.729248 0.225342 -0.604919 -0.226990 1445641963 -0.729248 0.225342 -0.604919 -0.226990 1445641963 -0.729248 0.225342 -0.604919 -0.226990 1445641963 -0.729248 0.225342 -0.604919 -0.226990 1445641963 -0.704346 0.263184 -0.600403 -0.272400 1445641963 -0.704346 0.263184 -0.600403 -0.272400 1445641963 -0.704346 0.263184 -0.600403 -0.272400 1445641963 -0.704346 0.263184 -0.600403 -0.272400 1445641963 -0.704346 0.263184 -0.600403 -0.272400 1445641963 -0.704346 0.263184 -0.600403 -0.272400 1445641963 -0.671509 0.317749 -0.579895 -0.334473 1445641963 -0.671509 0.317749 -0.579895 -0.334473 1445641963 -0.671509 0.317749 -0.579895 -0.334473 1445641963 -0.671509 0.317749 -0.579895 -0.334473 1445641963 -0.671509 0.317749 -0.579895 -0.334473 1445641963 -0.671509 0.317749 -0.579895 -0.334473 1445641963 -0.629639 0.383240 -0.539612 -0.406982 1445641963 -0.629639 0.383240 -0.539612 -0.406982 1445641963 -0.629639 0.383240 -0.539612 -0.406982 1445641963 -0.629639 0.383240 -0.539612 -0.406982 1445641963 -0.629639 0.383240 -0.539612 -0.406982 1445641963 -0.629639 0.383240 -0.539612 -0.406982 1445641963 -0.573669 0.453796 -0.482178 -0.482178 1445641963 -0.573669 0.453796 -0.482178 -0.482178 1445641963 -0.573669 0.453796 -0.482178 -0.482178 1445641963 -0.573669 0.453796 -0.482178 -0.482178 1445641963 -0.573669 0.453796 -0.482178 -0.482178 1445641963 -0.573669 0.453796 -0.482178 -0.482178 1445641963 -0.502930 0.521851 -0.410583 -0.553406 1445641963 -0.502930 0.521851 -0.410583 -0.553406 1445641964 -0.502930 0.521851 -0.410583 -0.553406 1445641964 -0.502930 0.521851 -0.410583 -0.553406 1445641964 -0.424438 0.575134 -0.334167 -0.614380 1445641964 -0.424438 0.575134 -0.334167 -0.614380 1445641964 -0.424438 0.575134 -0.334167 -0.614380 1445641964 -0.424438 0.575134 -0.334167 -0.614380 1445641964 -0.424438 0.575134 -0.334167 -0.614380 1445641964 -0.424438 0.575134 -0.334167 -0.614380 1445641964 -0.346802 0.611816 -0.263123 -0.660461 1445641964 -0.346802 0.611816 -0.263123 -0.660461 1445641964 -0.346802 0.611816 -0.263123 -0.660461 1445641964 -0.346802 0.611816 -0.263123 -0.660461 1445641964 -0.346802 0.611816 -0.263123 -0.660461 1445641964 -0.346802 0.611816 -0.263123 -0.660461 1445641964 -0.264893 0.639771 -0.180664 -0.698547 1445641964 -0.264893 0.639771 -0.180664 -0.698547 1445641964 -0.264893 0.639771 -0.180664 -0.698547 1445641964 -0.264893 0.639771 -0.180664 -0.698547 1445641964 -0.264893 0.639771 -0.180664 -0.698547 1445641964 -0.264893 0.639771 -0.180664 -0.698547 1445641964 -0.192383 0.648193 -0.087341 -0.731628 1445641964 -0.192383 0.648193 -0.087341 -0.731628 1445641964 -0.192383 0.648193 -0.087341 -0.731628 1445641964 -0.192383 0.648193 -0.087341 -0.731628 1445641964 -0.192383 0.648193 -0.087341 -0.731628 1445641964 -0.192383 0.648193 -0.087341 -0.731628 1445641964 -0.138184 0.642395 -0.018127 -0.753601 1445641964 -0.138184 0.642395 -0.018127 -0.753601 1445641964 -0.138184 0.642395 -0.018127 -0.753601 1445641964 -0.138184 0.642395 -0.018127 -0.753601 1445641964 -0.138184 0.642395 -0.018127 -0.753601 1445641964 -0.111694 0.630249 0.016357 -0.768127 1445641964 -0.111694 0.630249 0.016357 -0.768127 1445641964 -0.111694 0.630249 0.016357 -0.768127 1445641964 -0.111694 0.630249 0.016357 -0.768127 1445641964 -0.111694 0.630249 0.016357 -0.768127 1445641964 -0.103333 0.618896 0.037048 -0.777771 1445641964 -0.103333 0.618896 0.037048 -0.777771 1445641964 -0.103333 0.618896 0.037048 -0.777771 1445641964 -0.103333 0.618896 0.037048 -0.777771 1445641964 -0.127502 0.607178 0.030029 -0.783752 1445641964 -0.127502 0.607178 0.030029 -0.783752 1445641964 -0.127502 0.607178 0.030029 -0.783752 1445641964 -0.127502 0.607178 0.030029 -0.783752 1445641964 -0.127502 0.607178 0.030029 -0.783752 1445641964 -0.127502 0.607178 0.030029 -0.783752 1445641964 -0.127502 0.607178 0.030029 -0.783752 1445641964 -0.177856 0.595825 -0.003540 -0.783203 1445641964 -0.177856 0.595825 -0.003540 -0.783203 1445641964 -0.177856 0.595825 -0.003540 -0.783203 1445641964 -0.177856 0.595825 -0.003540 -0.783203 1445641964 -0.177856 0.595825 -0.003540 -0.783203 1445641964 -0.177856 0.595825 -0.003540 -0.783203 1445641964 -0.239868 0.585510 -0.052734 -0.772583 1445641964 -0.239868 0.585510 -0.052734 -0.772583 1445641964 -0.239868 0.585510 -0.052734 -0.772583 1445641964 -0.239868 0.585510 -0.052734 -0.772583 1445641964 -0.239868 0.585510 -0.052734 -0.772583 1445641964 -0.239868 0.585510 -0.052734 -0.772583 1445641964 -0.307373 0.573669 -0.111938 -0.750916 1445641964 -0.307373 0.573669 -0.111938 -0.750916 1445641964 -0.307373 0.573669 -0.111938 -0.750916 1445641964 -0.307373 0.573669 -0.111938 -0.750916 1445641964 -0.307373 0.573669 -0.111938 -0.750916 1445641964 -0.307373 0.573669 -0.111938 -0.750916 1445641964 -0.307373 0.573669 -0.111938 -0.750916 1445641964 -0.378357 0.559753 -0.176819 -0.715759 1445641964 -0.378357 0.559753 -0.176819 -0.715759 1445641964 -0.378357 0.559753 -0.176819 -0.715759 1445641964 -0.378357 0.559753 -0.176819 -0.715759 1445641964 -0.378357 0.559753 -0.176819 -0.715759 1445641964 -0.378357 0.559753 -0.176819 -0.715759 1445641964 -0.458069 0.531799 -0.255676 -0.664917 1445641964 -0.458069 0.531799 -0.255676 -0.664917 1445641964 -0.458069 0.531799 -0.255676 -0.664917 1445641964 -0.458069 0.531799 -0.255676 -0.664917 1445641964 -0.458069 0.531799 -0.255676 -0.664917 1445641964 -0.458069 0.531799 -0.255676 -0.664917 1445641964 -0.458069 0.531799 -0.255676 -0.664917 1445641964 -0.537537 0.488586 -0.336914 -0.599060 1445641964 -0.537537 0.488586 -0.336914 -0.599060 1445641964 -0.537537 0.488586 -0.336914 -0.599060 1445641964 -0.537537 0.488586 -0.336914 -0.599060 1445641964 -0.537537 0.488586 -0.336914 -0.599060 1445641964 -0.537537 0.488586 -0.336914 -0.599060 1445641964 -0.601929 0.440857 -0.405457 -0.528259 1445641964 -0.601929 0.440857 -0.405457 -0.528259 1445641964 -0.601929 0.440857 -0.405457 -0.528259 1445641964 -0.601929 0.440857 -0.405457 -0.528259 1445641964 -0.601929 0.440857 -0.405457 -0.528259 1445641964 -0.601929 0.440857 -0.405457 -0.528259 1445641964 -0.648560 0.393372 -0.464844 -0.456726 1445641964 -0.648560 0.393372 -0.464844 -0.456726 1445641964 -0.648560 0.393372 -0.464844 -0.456726 1445641964 -0.648560 0.393372 -0.464844 -0.456726 1445641964 -0.648560 0.393372 -0.464844 -0.456726 1445641964 -0.648560 0.393372 -0.464844 -0.456726 1445641964 -0.648560 0.393372 -0.464844 -0.456726 1445641964 -0.683289 0.340637 -0.518127 -0.385681 1445641964 -0.683289 0.340637 -0.518127 -0.385681 1445641964 -0.683289 0.340637 -0.518127 -0.385681 1445641964 -0.683289 0.340637 -0.518127 -0.385681 1445641964 -0.683289 0.340637 -0.518127 -0.385681 1445641964 -0.683289 0.340637 -0.518127 -0.385681 1445641964 -0.705750 0.281555 -0.564392 -0.322693 1445641964 -0.705750 0.281555 -0.564392 -0.322693 1445641964 -0.705750 0.281555 -0.564392 -0.322693 1445641964 -0.705750 0.281555 -0.564392 -0.322693 1445641964 -0.705750 0.281555 -0.564392 -0.322693 1445641965 -0.705750 0.281555 -0.564392 -0.322693 1445641965 -0.705750 0.281555 -0.564392 -0.322693 1445641965 -0.714783 0.225769 -0.596985 -0.286011 1445641965 -0.714783 0.225769 -0.596985 -0.286011 1445641965 -0.714783 0.225769 -0.596985 -0.286011 1445641965 -0.714783 0.225769 -0.596985 -0.286011 1445641965 -0.714783 0.225769 -0.596985 -0.286011 1445641965 -0.704651 0.205505 -0.615845 -0.286560 1445641965 -0.704651 0.205505 -0.615845 -0.286560 1445641965 -0.704651 0.205505 -0.615845 -0.286560 1445641965 -0.704651 0.205505 -0.615845 -0.286560 1445641965 -0.704651 0.205505 -0.615845 -0.286560 1445641965 -0.704651 0.205505 -0.615845 -0.286560 1445641965 -0.684631 0.227356 -0.615845 -0.316895 1445641965 -0.684631 0.227356 -0.615845 -0.316895 1445641965 -0.684631 0.227356 -0.615845 -0.316895 1445641965 -0.684631 0.227356 -0.615845 -0.316895 1445641965 -0.684631 0.227356 -0.615845 -0.316895 1445641965 -0.684631 0.227356 -0.615845 -0.316895 1445641965 -0.654358 0.279175 -0.600037 -0.365967 1445641965 -0.654358 0.279175 -0.600037 -0.365967 1445641965 -0.654358 0.279175 -0.600037 -0.365967 1445641965 -0.654358 0.279175 -0.600037 -0.365967 1445641965 -0.654358 0.279175 -0.600037 -0.365967 1445641965 -0.654358 0.279175 -0.600037 -0.365967 1445641965 -0.654358 0.279175 -0.600037 -0.365967 1445641965 -0.621765 0.337952 -0.569763 -0.417908 1445641965 -0.621765 0.337952 -0.569763 -0.417908 1445641965 -0.621765 0.337952 -0.569763 -0.417908 1445641965 -0.621765 0.337952 -0.569763 -0.417908 1445641965 -0.621765 0.337952 -0.569763 -0.417908 1445641965 -0.621765 0.337952 -0.569763 -0.417908 1445641965 -0.577576 0.403015 -0.525146 -0.477722 1445641965 -0.577576 0.403015 -0.525146 -0.477722 1445641965 -0.577576 0.403015 -0.525146 -0.477722 1445641965 -0.577576 0.403015 -0.525146 -0.477722 1445641965 -0.577576 0.403015 -0.525146 -0.477722 1445641965 -0.577576 0.403015 -0.525146 -0.477722 1445641965 -0.577576 0.403015 -0.525146 -0.477722 1445641965 -0.518982 0.473145 -0.463196 -0.540588 1445641965 -0.518982 0.473145 -0.463196 -0.540588 1445641965 -0.518982 0.473145 -0.463196 -0.540588 1445641965 -0.518982 0.473145 -0.463196 -0.540588 1445641965 -0.518982 0.473145 -0.463196 -0.540588 1445641965 -0.451965 0.535706 -0.389221 -0.597778 1445641965 -0.451965 0.535706 -0.389221 -0.597778 1445641965 -0.451965 0.535706 -0.389221 -0.597778 1445641965 -0.451965 0.535706 -0.389221 -0.597778 1445641965 -0.451965 0.535706 -0.389221 -0.597778 1445641965 -0.451965 0.535706 -0.389221 -0.597778 1445641965 -0.378540 0.583557 -0.311279 -0.647522 1445641965 -0.378540 0.583557 -0.311279 -0.647522 1445641965 -0.378540 0.583557 -0.311279 -0.647522 1445641965 -0.378540 0.583557 -0.311279 -0.647522 1445641965 -0.378540 0.583557 -0.311279 -0.647522 1445641965 -0.311340 0.610107 -0.232788 -0.690430 1445641965 -0.311340 0.610107 -0.232788 -0.690430 1445641965 -0.311340 0.610107 -0.232788 -0.690430 1445641965 -0.311340 0.610107 -0.232788 -0.690430 1445641965 -0.311340 0.610107 -0.232788 -0.690430 1445641965 -0.311340 0.610107 -0.232788 -0.690430 1445641965 -0.245911 0.625183 -0.158325 -0.723633 1445641965 -0.245911 0.625183 -0.158325 -0.723633 1445641965 -0.245911 0.625183 -0.158325 -0.723633 1445641965 -0.245911 0.625183 -0.158325 -0.723633 1445641965 -0.245911 0.625183 -0.158325 -0.723633 1445641965 -0.245911 0.625183 -0.158325 -0.723633 1445641965 -0.183777 0.628052 -0.091064 -0.750671 1445641965 -0.183777 0.628052 -0.091064 -0.750671 1445641965 -0.183777 0.628052 -0.091064 -0.750671 1445641965 -0.183777 0.628052 -0.091064 -0.750671 1445641965 -0.183777 0.628052 -0.091064 -0.750671 1445641965 -0.183777 0.628052 -0.091064 -0.750671 1445641965 -0.128723 0.621521 -0.024475 -0.772339 1445641965 -0.128723 0.621521 -0.024475 -0.772339 1445641965 -0.128723 0.621521 -0.024475 -0.772339 1445641965 -0.128723 0.621521 -0.024475 -0.772339 1445641965 -0.128723 0.621521 -0.024475 -0.772339 1445641965 -0.128723 0.621521 -0.024475 -0.772339 1445641965 -0.128723 0.621521 -0.024475 -0.772339 1445641965 -0.091553 0.609131 0.026733 -0.787292 1445641965 -0.091553 0.609131 0.026733 -0.787292 1445641965 -0.091553 0.609131 0.026733 -0.787292 1445641965 -0.091553 0.609131 0.026733 -0.787292 1445641965 -0.091553 0.609131 0.026733 -0.787292 1445641965 -0.079956 0.598572 0.053833 -0.795227 1445641965 -0.079956 0.598572 0.053833 -0.795227 1445641965 -0.079956 0.598572 0.053833 -0.795227 1445641965 -0.079956 0.598572 0.053833 -0.795227 1445641965 -0.079956 0.598572 0.053833 -0.795227 1445641965 -0.079956 0.598572 0.053833 -0.795227 1445641965 -0.079956 0.598572 0.053833 -0.795227 1445641965 -0.105164 0.589905 0.046814 -0.799194 1445641965 -0.105164 0.589905 0.046814 -0.799194 1445641965 -0.105164 0.589905 0.046814 -0.799194 1445641965 -0.105164 0.589905 0.046814 -0.799194 1445641965 -0.105164 0.589905 0.046814 -0.799194 1445641965 -0.105164 0.589905 0.046814 -0.799194 1445641965 -0.158752 0.582153 0.014465 -0.797302 1445641965 -0.158752 0.582153 0.014465 -0.797302 1445641965 -0.158752 0.582153 0.014465 -0.797302 1445641965 -0.158752 0.582153 0.014465 -0.797302 1445641965 -0.158752 0.582153 0.014465 -0.797302 1445641965 -0.158752 0.582153 0.014465 -0.797302 1445641965 -0.236755 0.571838 -0.042297 -0.784363 1445641965 -0.236755 0.571838 -0.042297 -0.784363 1445641965 -0.236755 0.571838 -0.042297 -0.784363 1445641965 -0.236755 0.571838 -0.042297 -0.784363 1445641965 -0.236755 0.571838 -0.042297 -0.784363 1445641965 -0.236755 0.571838 -0.042297 -0.784363 1445641966 -0.323914 0.556580 -0.115662 -0.756287 1445641966 -0.323914 0.556580 -0.115662 -0.756287 1445641966 -0.323914 0.556580 -0.115662 -0.756287 1445641966 -0.323914 0.556580 -0.115662 -0.756287 1445641966 -0.323914 0.556580 -0.115662 -0.756287 1445641966 -0.412354 0.530212 -0.195557 -0.714539 1445641966 -0.412354 0.530212 -0.195557 -0.714539 1445641966 -0.412354 0.530212 -0.195557 -0.714539 1445641966 -0.412354 0.530212 -0.195557 -0.714539 1445641966 -0.412354 0.530212 -0.195557 -0.714539 1445641966 -0.412354 0.530212 -0.195557 -0.714539 1445641966 -0.412354 0.530212 -0.195557 -0.714539 1445641966 -0.494446 0.494019 -0.272949 -0.661072 1445641966 -0.494446 0.494019 -0.272949 -0.661072 1445641966 -0.494446 0.494019 -0.272949 -0.661072 1445641966 -0.494446 0.494019 -0.272949 -0.661072 1445641966 -0.494446 0.494019 -0.272949 -0.661072 1445641966 -0.567749 0.450806 -0.341187 -0.598389 1445641966 -0.567749 0.450806 -0.341187 -0.598389 1445641966 -0.567749 0.450806 -0.341187 -0.598389 1445641966 
-0.509338 0.502991 -0.354187 -0.601807 1445641968 -0.509338 0.502991 -0.354187 -0.601807 1445641968 -0.509338 0.502991 -0.354187 -0.601807 1445641968 -0.509338 0.502991 -0.354187 -0.601807 1445641968 -0.509338 0.502991 -0.354187 -0.601807 1445641968 -0.455688 0.533630 -0.315613 -0.638794 1445641968 -0.455688 0.533630 -0.315613 -0.638794 1445641968 -0.455688 0.533630 -0.315613 -0.638794 1445641968 -0.455688 0.533630 -0.315613 -0.638794 1445641968 -0.455688 0.533630 -0.315613 -0.638794 1445641968 -0.455688 0.533630 -0.315613 -0.638794 1445641968 -0.392578 0.564392 -0.265625 -0.675903 1445641968 -0.392578 0.564392 -0.265625 -0.675903 1445641968 -0.392578 0.564392 -0.265625 -0.675903 1445641968 -0.392578 0.564392 -0.265625 -0.675903 1445641968 -0.392578 0.564392 -0.265625 -0.675903 1445641968 -0.392578 0.564392 -0.265625 -0.675903 1445641968 -0.392578 0.564392 -0.265625 -0.675903 1445641968 -0.324829 0.591553 -0.205383 -0.708801 1445641968 -0.324829 0.591553 -0.205383 -0.708801 1445641968 -0.324829 0.591553 -0.205383 -0.708801 1445641968 -0.324829 0.591553 -0.205383 -0.708801 1445641968 -0.324829 0.591553 -0.205383 -0.708801 1445641968 -0.324829 0.591553 -0.205383 -0.708801 1445641968 -0.256348 0.610535 -0.140564 -0.736084 1445641968 -0.256348 0.610535 -0.140564 -0.736084 1445641968 -0.256348 0.610535 -0.140564 -0.736084 1445641968 -0.256348 0.610535 -0.140564 -0.736084 1445641968 -0.256348 0.610535 -0.140564 -0.736084 1445641968 -0.256348 0.610535 -0.140564 -0.736084 1445641968 -0.256348 0.610535 -0.140564 -0.736084 1445641968 -0.191772 0.617126 -0.080933 -0.758850 1445641968 -0.191772 0.617126 -0.080933 -0.758850 1445641968 -0.191772 0.617126 -0.080933 -0.758850 1445641968 -0.191772 0.617126 -0.080933 -0.758850 1445641968 -0.191772 0.617126 -0.080933 -0.758850 1445641968 -0.191772 0.617126 -0.080933 -0.758850 1445641968 -0.135254 0.612427 -0.022217 -0.778564 1445641968 -0.135254 0.612427 -0.022217 -0.778564 1445641968 -0.135254 0.612427 -0.022217 -0.778564 1445641968 -0.135254 0.612427 -0.022217 -0.778564 1445641968 -0.135254 0.612427 -0.022217 -0.778564 1445641968 -0.135254 0.612427 -0.022217 -0.778564 1445641968 -0.091187 0.602722 0.032898 -0.792053 1445641968 -0.091187 0.602722 0.032898 -0.792053 1445641968 -0.091187 0.602722 0.032898 -0.792053 1445641968 -0.091187 0.602722 0.032898 -0.792053 1445641968 -0.091187 0.602722 0.032898 -0.792053 1445641968 -0.091187 0.602722 0.032898 -0.792053 1445641968 -0.091187 0.602722 0.032898 -0.792053 1445641968 -0.061829 0.591980 0.078308 -0.799744 1445641968 -0.061829 0.591980 0.078308 -0.799744 1445641968 -0.061829 0.591980 0.078308 -0.799744 1445641968 -0.061829 0.591980 0.078308 -0.799744 1445641968 -0.061829 0.591980 0.078308 -0.799744 1445641968 -0.061829 0.591980 0.078308 -0.799744 1445641968 -0.072693 0.584045 0.088318 -0.803650 1445641968 -0.072693 0.584045 0.088318 -0.803650 1445641968 -0.072693 0.584045 0.088318 -0.803650 1445641968 -0.072693 0.584045 0.088318 -0.803650 1445641968 -0.072693 0.584045 0.088318 -0.803650 1445641968 -0.072693 0.584045 0.088318 -0.803650 1445641968 -0.116272 0.579712 0.055908 -0.804565 1445641968 -0.116272 0.579712 0.055908 -0.804565 1445641968 -0.116272 0.579712 0.055908 -0.804565 1445641968 -0.116272 0.579712 0.055908 -0.804565 1445641968 -0.116272 0.579712 0.055908 -0.804565 1445641968 -0.116272 0.579712 0.055908 -0.804565 1445641968 -0.171326 0.580933 0.015076 -0.795593 1445641968 -0.171326 0.580933 0.015076 -0.795593 1445641968 -0.171326 0.580933 0.015076 -0.795593 1445641968 -0.171326 0.580933 0.015076 -0.795593 1445641968 -0.171326 0.580933 0.015076 -0.795593 1445641968 -0.171326 0.580933 0.015076 -0.795593 1445641968 -0.241821 0.580872 -0.035156 -0.776489 1445641968 -0.241821 0.580872 -0.035156 -0.776489 1445641968 -0.241821 0.580872 -0.035156 -0.776489 1445641968 -0.241821 0.580872 -0.035156 -0.776489 1445641968 -0.241821 0.580872 -0.035156 -0.776489 1445641968 -0.241821 0.580872 -0.035156 -0.776489 1445641968 -0.241821 0.580872 -0.035156 -0.776489 1445641968 -0.328613 0.572083 -0.107666 -0.743774 1445641968 -0.328613 0.572083 -0.107666 -0.743774 1445641968 -0.328613 0.572083 -0.107666 -0.743774 1445641968 -0.328613 0.572083 -0.107666 -0.743774 1445641968 -0.328613 0.572083 -0.107666 -0.743774 1445641968 -0.328613 0.572083 -0.107666 -0.743774 1445641968 -0.419006 0.551270 -0.193420 -0.695129 1445641968 -0.419006 0.551270 -0.193420 -0.695129 1445641968 -0.419006 0.551270 -0.193420 -0.695129 1445641968 -0.419006 0.551270 -0.193420 -0.695129 1445641968 -0.419006 0.551270 -0.193420 -0.695129 1445641968 -0.419006 0.551270 -0.193420 -0.695129 1445641968 -0.419006 0.551270 -0.193420 -0.695129 1445641968 -0.503601 0.518738 -0.277771 -0.632568 1445641968 -0.503601 0.518738 -0.277771 -0.632568 1445641968 -0.503601 0.518738 -0.277771 -0.632568 1445641969 -0.503601 0.518738 -0.277771 -0.632568 1445641969 -0.503601 0.518738 -0.277771 -0.632568 1445641969 -0.503601 0.518738 -0.277771 -0.632568 1445641969 -0.576782 0.476685 -0.351318 -0.562744 1445641969 -0.576782 0.476685 -0.351318 -0.562744 1445641969 -0.576782 0.476685 -0.351318 -0.562744 1445641969 -0.576782 0.476685 -0.351318 -0.562744 1445641969 -0.576782 0.476685 -0.351318 -0.562744 1445641969 -0.576782 0.476685 -0.351318 -0.562744 1445641969 -0.640625 0.424011 -0.418701 -0.484314 1445641969 -0.640625 0.424011 -0.418701 -0.484314 1445641969 -0.640625 0.424011 -0.418701 -0.484314 1445641969 -0.640625 0.424011 -0.418701 -0.484314 1445641969 -0.692200 0.360291 -0.478394 -0.402893 1445641969 -0.692200 0.360291 -0.478394 -0.402893 1445641969 -0.692200 0.360291 -0.478394 -0.402893 1445641969 -0.692200 0.360291 -0.478394 -0.402893 1445641969 -0.692200 0.360291 -0.478394 -0.402893 1445641969 -0.692200 0.360291 -0.478394 -0.402893 1445641969 -0.692200 0.360291 -0.478394 -0.402893 1445641969 -0.721924 0.298767 -0.527832 -0.333252 1445641969 -0.721924 0.298767 -0.527832 -0.333252 1445641969 -0.721924 0.298767 -0.527832 -0.333252 1445641969 -0.721924 0.298767 -0.527832 -0.333252 1445641969 -0.721924 0.298767 -0.527832 -0.333252 1445641969 -0.721924 0.298767 -0.527832 -0.333252 1445641969 -0.731079 0.251526 -0.563354 -0.291504 1445641969 -0.731079 0.251526 -0.563354 -0.291504 1445641969 -0.731079 0.251526 -0.563354 -0.291504 1445641969 -0.731079 0.251526 -0.563354 -0.291504 1445641969 -0.731079 0.251526 -0.563354 -0.291504 1445641969 -0.731079 0.251526 -0.563354 -0.291504 1445641969 -0.731079 0.251526 -0.563354 -0.291504 1445641969 -0.719299 0.238586 -0.584412 -0.290283 1445641969 -0.719299 0.238586 -0.584412 -0.290283 1445641969 -0.719299 0.238586 -0.584412 -0.290283 1445641969 -0.719299 0.238586 -0.584412 -0.290283 1445641969 -0.719299 0.238586 -0.584412 -0.290283 1445641969 -0.693787 0.262695 -0.587036 -0.324219 1445641969 -0.693787 0.262695 -0.587036 -0.324219 1445641969 -0.693787 0.262695 -0.587036 -0.324219 1445641969 -0.693787 0.262695 -0.587036 -0.324219 1445641969 -0.693787 0.262695 -0.587036 -0.324219 1445641969 -0.693787 0.262695 -0.587036 -0.324219 1445641969 -0.654541 0.316284 -0.570496 -0.382324 1445641969 -0.654541 0.316284 -0.570496 -0.382324 1445641969 -0.654541 0.316284 -0.570496 -0.382324 1445641969 -0.654541 0.316284 -0.570496 -0.382324 1445641969 -0.654541 0.316284 -0.570496 -0.382324 1445641969 -0.654541 0.316284 -0.570496 -0.382324 1445641969 -0.654541 0.316284 -0.570496 -0.382324 1445641969 -0.603882 0.384155 -0.532959 -0.451416 1445641969 -0.603882 0.384155 -0.532959 -0.451416 1445641969 -0.603882 0.384155 -0.532959 -0.451416 1445641969 -0.603882 0.384155 -0.532959 -0.451416 1445641969 -0.603882 0.384155 -0.532959 -0.451416 1445641969 -0.603882 0.384155 -0.532959 -0.451416 1445641969 -0.545654 0.448608 -0.480286 -0.520020 1445641969 -0.545654 0.448608 -0.480286 -0.520020 1445641969 -0.545654 0.448608 -0.480286 -0.520020 1445641969 -0.545654 0.448608 -0.480286 -0.520020 1445641969 -0.545654 0.448608 -0.480286 -0.520020 1445641969 -0.476135 0.510803 -0.409119 -0.587463 1445641969 -0.476135 0.510803 -0.409119 -0.587463 1445641969 -0.476135 0.510803 -0.409119 -0.587463 1445641969 -0.476135 0.510803 -0.409119 -0.587463 1445641969 -0.476135 0.510803 -0.409119 -0.587463 1445641969 -0.404663 0.562744 -0.327087 -0.642395 1445641969 -0.404663 0.562744 -0.327087 -0.642395 1445641969 -0.404663 0.562744 -0.327087 -0.642395 1445641969 -0.404663 0.562744 -0.327087 -0.642395 1445641969 -0.404663 0.562744 -0.327087 -0.642395 1445641969 -0.404663 0.562744 -0.327087 -0.642395 1445641969 -0.404663 0.562744 -0.327087 -0.642395 1445641969 -0.325378 0.604492 -0.238892 -0.686829 1445641969 -0.325378 0.604492 -0.238892 -0.686829 1445641969 -0.325378 0.604492 -0.238892 -0.686829 1445641969 -0.325378 0.604492 -0.238892 -0.686829 1445641969 -0.325378 0.604492 -0.238892 -0.686829 1445641969 -0.325378 0.604492 -0.238892 -0.686829 1445641969 -0.237610 0.635437 -0.140991 -0.721069 1445641969 -0.237610 0.635437 -0.140991 -0.721069 1445641969 -0.237610 0.635437 -0.140991 -0.721069 1445641969 -0.237610 0.635437 -0.140991 -0.721069 1445641969 -0.237610 0.635437 -0.140991 -0.721069 1445641969 -0.237610 0.635437 -0.140991 -0.721069 1445641969 -0.150024 0.648071 -0.038818 -0.745667 1445641969 -0.150024 0.648071 -0.038818 -0.745667 1445641969 -0.150024 0.648071 -0.038818 -0.745667 1445641969 -0.150024 0.648071 -0.038818 -0.745667 1445641969 -0.150024 0.648071 -0.038818 -0.745667 1445641969 -0.150024 0.648071 -0.038818 -0.745667 1445641969 -0.090637 0.643311 0.035034 -0.759460 1445641969 -0.090637 0.643311 0.035034 -0.759460 1445641969 -0.090637 0.643311 0.035034 -0.759460 1445641969 -0.090637 0.643311 0.035034 -0.759460 1445641969 -0.090637 0.643311 0.035034 -0.759460 1445641969 -0.090637 0.643311 0.035034 -0.759460 1445641969 -0.055847 0.633057 0.081970 -0.767700 1445641969 -0.055847 0.633057 0.081970 -0.767700 1445641969 -0.055847 0.633057 0.081970 -0.767700 1445641969 -0.055847 0.633057 0.081970 -0.767700 1445641969 -0.055847 0.633057 0.081970 -0.767700 1445641969 -0.055847 0.633057 0.081970 -0.767700 1445641969 -0.045959 0.622253 0.111450 -0.773438 1445641969 -0.045959 0.622253 0.111450 -0.773438 1445641969 -0.045959 0.622253 0.111450 -0.773438 1445641969 -0.045959 0.622253 0.111450 -0.773438 1445641970 -0.045959 0.622253 0.111450 -0.773438 1445641970 -0.045959 0.622253 0.111450 -0.773438 1445641970 -0.087585 0.614929 0.090820 -0.778442 1445641970 -0.087585 0.614929 0.090820 -0.778442 1445641970 -0.087585 0.614929 0.090820 -0.778442 1445641970 -0.087585 0.614929 0.090820 -0.778442 1445641970 -0.087585 0.614929 0.090820 -0.778442 1445641970 -0.160217 0.609070 0.027527 -0.776245 1445641970 -0.160217 0.609070 0.027527 -0.776245 1445641970 -0.160217 0.609070 0.027527 -0.776245 1445641970 -0.160217 0.609070 0.027527 -0.776245 1445641970 -0.160217 0.609070 0.027527 -0.776245 1445641970 -0.160217 0.609070 0.027527 -0.776245 1445641970 -0.160217 0.609070 0.027527 -0.776245 1445641970 -0.242859 0.602234 -0.046265 -0.759094 1445641970 -0.242859 0.602234 -0.046265 -0.759094 1445641970 -0.242859 0.602234 -0.046265 -0.759094 1445641970 -0.242859 0.602234 -0.046265 -0.759094 1445641970 -0.242859 0.602234 -0.046265 -0.759094 1445641970 -0.242859 0.602234 -0.046265 -0.759094 1445641970 -0.332825 0.585938 -0.126770 -0.727905 1445641970 -0.332825 0.585938 -0.126770 -0.727905 1445641970 -0.332825 0.585938 -0.126770 -0.727905 1445641970 -0.332825 0.585938 -0.126770 -0.727905 1445641970 -0.332825 0.585938 -0.126770 -0.727905 1445641970 -0.332825 0.585938 -0.126770 -0.727905 1445641970 -0.423584 0.556030 -0.209717 -0.683716 1445641970 -0.423584 0.556030 -0.209717 -0.683716 1445641970 -0.423584 0.556030 -0.209717 -0.683716 1445641970 -0.423584 0.556030 -0.209717 -0.683716 1445641970 -0.423584 0.556030 -0.209717 -0.683716 1445641970 -0.423584 0.556030 -0.209717 -0.683716 1445641970 -0.423584 0.556030 -0.209717 -0.683716 1445641970 -0.508240 0.513306 -0.287476 -0.628967 1445641970 -0.508240 0.513306 -0.287476 -0.628967 1445641970 -0.508240 0.513306 -0.287476 -0.628967 1445641970 -0.508240 0.513306 -0.287476 -0.628967 1445641970 -0.508240 0.513306 -0.287476 -0.628967 1445641970 -0.508240 0.513306 -0.287476 -0.628967 1445641970 -0.587830 0.457092 -0.357910 -0.563477 1445641970 -0.587830 0.457092 -0.357910 -0.563477 1445641970 -0.587830 0.457092 -0.357910 -0.563477 1445641970 -0.587830 0.457092 -0.357910 -0.563477 1445641970 -0.587830 0.457092 -0.357910 -0.563477 1445641970 -0.587830 0.457092 -0.357910 -0.563477 1445641970 -0.651733 0.398560 -0.420349 -0.489685 1445641970 -0.651733 0.398560 -0.420349 -0.489685 1445641970 -0.651733 0.398560 -0.420349 -0.489685 1445641970 -0.651733 0.398560 -0.420349 -0.489685 1445641970 -0.651733 0.398560 -0.420349 -0.489685 1445641970 -0.651733 0.398560 -0.420349 -0.489685 1445641970 -0.694824 0.345764 -0.474243 -0.415771 1445641970 -0.694824 0.345764 -0.474243 -0.415771 1445641970 -0.694824 0.345764 -0.474243 -0.415771 1445641970 -0.694824 0.345764 -0.474243 -0.415771 1445641970 -0.694824 0.345764 -0.474243 -0.415771 1445641970 -0.694824 0.345764 -0.474243 -0.415771 1445641970 -0.720825 0.288818 -0.524780 -0.348755 1445641970 -0.720825 0.288818 -0.524780 -0.348755 1445641970 -0.720825 0.288818 -0.524780 -0.348755 1445641970 -0.720825 0.288818 -0.524780 -0.348755 1445641970 -0.720825 0.288818 -0.524780 -0.348755 1445641970 -0.720825 0.288818 -0.524780 -0.348755 1445641970 -0.728455 0.239075 -0.567200 -0.300903 1445641970 -0.728455 0.239075 -0.567200 -0.300903 1445641970 -0.728455 0.239075 -0.567200 -0.300903 1445641970 -0.728455 0.239075 -0.567200 -0.300903 1445641970 -0.728455 0.239075 -0.567200 -0.300903 1445641970 -0.728455 0.239075 -0.567200 -0.300903 1445641970 -0.725098 0.207886 -0.594299 -0.279114 1445641970 -0.725098 0.207886 -0.594299 -0.279114 1445641970 -0.725098 0.207886 -0.594299 -0.279114 1445641970 -0.725098 0.207886 -0.594299 -0.279114 1445641970 -0.725098 0.207886 -0.594299 -0.279114 1445641970 -0.725098 0.207886 -0.594299 -0.279114 1445641970 -0.725098 0.207886 -0.594299 -0.279114 1445641970 -0.712463 0.206177 -0.602173 -0.295593 1445641970 -0.712463 0.206177 -0.602173 -0.295593 1445641970 -0.712463 0.206177 -0.602173 -0.295593 1445641970 -0.712463 0.206177 -0.602173 -0.295593 1445641970 -0.712463 0.206177 -0.602173 -0.295593 1445641970 -0.712463 0.206177 -0.602173 -0.295593 1445641970 -0.690552 0.227844 -0.597900 -0.337402 1445641970 -0.690552 0.227844 -0.597900 -0.337402 1445641970 -0.690552 0.227844 -0.597900 -0.337402 1445641970 -0.690552 0.227844 -0.597900 -0.337402 1445641970 -0.690552 0.227844 -0.597900 -0.337402 1445641970 -0.657288 0.274414 -0.578308 -0.397949 1445641970 -0.657288 0.274414 -0.578308 -0.397949 1445641970 -0.657288 0.274414 -0.578308 -0.397949 1445641970 -0.657288 0.274414 -0.578308 -0.397949 1445641970 -0.657288 0.274414 -0.578308 -0.397949 1445641970 -0.657288 0.274414 -0.578308 -0.397949 1445641970 -0.612793 0.335205 -0.542542 -0.466736 1445641970 -0.612793 0.335205 -0.542542 -0.466736 1445641970 -0.612793 0.335205 -0.542542 -0.466736 1445641970 -0.612793 0.335205 -0.542542 -0.466736 1445641970 -0.612793 0.335205 -0.542542 -0.466736 1445641970 -0.612793 0.335205 -0.542542 -0.466736 1445641970 -0.556396 0.400208 -0.492371 -0.536621 1445641970 -0.556396 0.400208 -0.492371 -0.536621 1445641970 -0.556396 0.400208 -0.492371 -0.536621 1445641970 -0.556396 0.400208 -0.492371 -0.536621 1445641970 -0.556396 0.400208 -0.492371 -0.536621 1445641970 -0.556396 0.400208 -0.492371 -0.536621 1445641970 -0.556396 0.400208 -0.492371 -0.536621 1445641970 -0.489807 0.465698 -0.425598 -0.601746 1445641970 -0.489807 0.465698 -0.425598 -0.601746 1445641970 -0.489807 0.465698 -0.425598 -0.601746 1445641970 -0.489807 0.465698 -0.425598 -0.601746 1445641970 -0.489807 0.465698 -0.425598 -0.601746 1445641971 -0.489807 0.465698 -0.425598 -0.601746 1445641971 -0.416138 0.523865 -0.344666 -0.658508 1445641971 -0.416138 0.523865 -0.344666 -0.658508 1445641971 -0.416138 0.523865 -0.344666 -0.658508 1445641971 -0.416138 0.523865 -0.344666 -0.658508 1445641971 -0.416138 0.523865 -0.344666 -0.658508 1445641971 -0.416138 0.523865 -0.344666 -0.658508 1445641971 -0.341919 0.567566 -0.255188 -0.704224 1445641971 -0.341919 0.567566 -0.255188 -0.704224 1445641971 -0.341919 0.567566 -0.255188 -0.704224 1445641971 -0.341919 0.567566 -0.255188 -0.704224 1445641971 -0.341919 0.567566 -0.255188 -0.704224 1445641971 -0.341919 0.567566 -0.255188 -0.704224 1445641971 -0.341919 0.567566 -0.255188 -0.704224 1445641971 -0.272034 0.592102 -0.169495 -0.739380 1445641971 -0.272034 0.592102 -0.169495 -0.739380 1445641971 -0.272034 0.592102 -0.169495 -0.739380 1445641971 -0.272034 0.592102 -0.169495 -0.739380 1445641971 -0.272034 0.592102 -0.169495 -0.739380 1445641971 -0.272034 0.592102 -0.169495 -0.739380 1445641971 -0.209900 0.598633 -0.093079 -0.767456 1445641971 -0.209900 0.598633 -0.093079 -0.767456 1445641971 -0.209900 0.598633 -0.093079 -0.767456 1445641971 -0.209900 0.598633 -0.093079 -0.767456 1445641971 -0.209900 0.598633 -0.093079 -0.767456 1445641971 -0.209900 0.598633 -0.093079 -0.767456 1445641971 -0.159546 0.592102 -0.031555 -0.789307 1445641971 -0.159546 0.592102 -0.031555 -0.789307 1445641971 -0.159546 0.592102 -0.031555 -0.789307 1445641971 -0.159546 0.592102 -0.031555 -0.789307 1445641971 -0.159546 0.592102 -0.031555 -0.789307 1445641971 -0.159546 0.592102 -0.031555 -0.789307 1445641971 -0.159546 0.592102 -0.031555 -0.789307 1445641971 -0.124084 0.584900 0.012878 -0.801453 1445641971 -0.124084 0.584900 0.012878 -0.801453 1445641971 -0.124084 0.584900 0.012878 -0.801453 1445641971 -0.124084 0.584900 0.012878 -0.801453 1445641971 -0.124084 0.584900 0.012878 -0.801453 1445641971 -0.124084 0.584900 0.012878 -0.801453 1445641971 -0.110168 0.578308 0.040100 -0.807373 1445641971 -0.110168 0.578308 0.040100 -0.807373 1445641971 -0.110168 0.578308 0.040100 -0.807373 1445641971 -0.110168 0.578308 0.040100 -0.807373 1445641971 -0.110168 0.578308 0.040100 -0.807373 1445641971 -0.110168 0.578308 0.040100 -0.807373 1445641971 -0.136414 0.571716 0.027283 -0.808594 1445641971 -0.136414 0.571716 0.027283 -0.808594 1445641971 -0.136414 0.571716 0.027283 -0.808594 1445641971 -0.136414 0.571716 0.027283 -0.808594 1445641971 -0.136414 0.571716 0.027283 -0.808594 1445641971 -0.136414 0.571716 0.027283 -0.808594 1445641971 -0.188110 0.565613 -0.015137 -0.802795 1445641971 -0.188110 0.565613 -0.015137 -0.802795 1445641971 -0.188110 0.565613 -0.015137 -0.802795 1445641971 -0.188110 0.565613 -0.015137 -0.802795 1445641971 -0.188110 0.565613 -0.015137 -0.802795 1445641971 -0.188110 0.565613 -0.015137 -0.802795 1445641971 -0.188110 0.565613 -0.015137 -0.802795 1445641971 -0.252686 0.560486 -0.067688 -0.785767 1445641971 -0.252686 0.560486 -0.067688 -0.785767 1445641971 -0.252686 0.560486 -0.067688 -0.785767 1445641971 -0.252686 0.560486 -0.067688 -0.785767 1445641971 -0.252686 0.560486 -0.067688 -0.785767 1445641971 -0.252686 0.560486 -0.067688 -0.785767 1445641971 -0.325195 0.551086 -0.124512 -0.758362 1445641971 -0.325195 0.551086 -0.124512 -0.758362 1445641971 -0.325195 0.551086 -0.124512 -0.758362 1445641971 -0.325195 0.551086 -0.124512 -0.758362 1445641971 -0.325195 0.551086 -0.124512 -0.758362 1445641971 -0.325195 0.551086 -0.124512 -0.758362 1445641971 -0.404175 0.535461 -0.188721 -0.717224 1445641971 -0.404175 0.535461 -0.188721 -0.717224 1445641971 -0.404175 0.535461 -0.188721 -0.717224 1445641971 -0.404175 0.535461 -0.188721 -0.717224 1445641971 -0.404175 0.535461 -0.188721 -0.717224 1445641971 -0.404175 0.535461 -0.188721 -0.717224 1445641971 -0.404175 0.535461 -0.188721 -0.717224 1445641971 -0.483032 0.510376 -0.257996 -0.663147 1445641971 -0.483032 0.510376 -0.257996 -0.663147 1445641971 -0.483032 0.510376 -0.257996 -0.663147 1445641971 -0.483032 0.510376 -0.257996 -0.663147 1445641971 -0.483032 0.510376 -0.257996 -0.663147 1445641971 -0.483032 0.510376 -0.257996 -0.663147 1445641971 -0.551819 0.479736 -0.325684 -0.599426 1445641971 -0.551819 0.479736 -0.325684 -0.599426 1445641971 -0.551819 0.479736 -0.325684 -0.599426 1445641971 -0.551819 0.479736 -0.325684 -0.599426 1445641971 -0.551819 0.479736 -0.325684 -0.599426 1445641971 -0.551819 0.479736 -0.325684 -0.599426 1445641971 -0.551819 0.479736 -0.325684 -0.599426 1445641971 -0.608093 0.445007 -0.387695 -0.531006 1445641971 -0.608093 0.445007 -0.387695 -0.531006 1445641971 -0.608093 0.445007 -0.387695 -0.531006 1445641971 -0.608093 0.445007 -0.387695 -0.531006 1445641971 -0.608093 0.445007 -0.387695 -0.531006 1445641971 -0.608093 0.445007 -0.387695 -0.531006 1445641971 -0.655151 0.403809 -0.444702 -0.458313 1445641971 -0.655151 0.403809 -0.444702 -0.458313 1445641971 -0.655151 0.403809 -0.444702 -0.458313 1445641971 -0.655151 0.403809 -0.444702 -0.458313 1445641971 -0.655151 0.403809 -0.444702 -0.458313 1445641971 -0.655151 0.403809 -0.444702 -0.458313 1445641971 -0.689331 0.356995 -0.498413 -0.386108 1445641971 -0.689331 0.356995 -0.498413 -0.386108 1445641971 -0.689331 0.356995 -0.498413 -0.386108 1445641971 -0.689331 0.356995 -0.498413 -0.386108 1445641971 -0.689331 0.356995 -0.498413 -0.386108 1445641971 -0.689331 0.356995 -0.498413 -0.386108 1445641971 -0.709595 0.311768 -0.539978 -0.328308 1445641971 -0.709595 0.311768 -0.539978 -0.328308 1445641971 -0.709595 0.311768 -0.539978 -0.328308 1445641971 -0.709595 0.311768 -0.539978 -0.328308 1445641971 -0.709595 0.311768 -0.539978 -0.328308 1445641971 -0.709595 0.311768 -0.539978 -0.328308 1445641972 -0.718689 0.268982 -0.571228 -0.291443 1445641972 -0.718689 0.268982 -0.571228 -0.291443 1445641972 -0.718689 0.268982 -0.571228 -0.291443 1445641972 -0.718689 0.268982 -0.571228 -0.291443 1445641972 -0.718689 0.268982 -0.571228 -0.291443 1445641972 -0.718689 0.268982 -0.571228 -0.291443 1445641972 -0.718689 0.268982 -0.571228 -0.291443 1445641972 -0.714233 0.256348 -0.582825 -0.290710 1445641972 -0.714233 0.256348 -0.582825 -0.290710 1445641972 -0.714233 0.256348 -0.582825 -0.290710 1445641972 -0.714233 0.256348 -0.582825 -0.290710 1445641972 -0.714233 0.256348 -0.582825 -0.290710 1445641972 -0.697754 0.266479 -0.585144 -0.315979 1445641972 -0.697754 0.266479 -0.585144 -0.315979 1445641972 -0.697754 0.266479 -0.585144 -0.315979 1445641972 -0.697754 0.266479 -0.585144 -0.315979 1445641972 -0.697754 0.266479 -0.585144 -0.315979 1445641972 -0.697754 0.266479 -0.585144 -0.315979 1445641972 -0.697754 0.266479 -0.585144 -0.315979 1445641972 -0.666931 0.303528 -0.573730 -0.365967 1445641972 -0.666931 0.303528 -0.573730 -0.365967 1445641972 -0.666931 0.303528 -0.573730 -0.365967 1445641972 -0.666931 0.303528 -0.573730 -0.365967 1445641972 -0.666931 0.303528 -0.573730 -0.365967 1445641972 -0.626892 0.360779 -0.542297 -0.427612 1445641972 -0.626892 0.360779 -0.542297 -0.427612 1445641972 -0.626892 0.360779 -0.542297 -0.427612 1445641972 -0.626892 0.360779 -0.542297 -0.427612 1445641972 -0.626892 0.360779 -0.542297 -0.427612 1445641972 -0.575623 0.425781 -0.494812 -0.492493 1445641972 -0.575623 0.425781 -0.494812 -0.492493 1445641972 -0.575623 0.425781 -0.494812 -0.492493 1445641972 -0.575623 0.425781 -0.494812 -0.492493 1445641972 -0.575623 0.425781 -0.494812 -0.492493 1445641972 -0.575623 0.425781 -0.494812 -0.492493 1445641972 -0.575623 0.425781 -0.494812 -0.492493 1445641972 -0.514648 0.490784 -0.430176 -0.556152 1445641972 -0.514648 0.490784 -0.430176 -0.556152 1445641972 -0.514648 0.490784 -0.430176 -0.556152 1445641972 -0.514648 0.490784 -0.430176 -0.556152 1445641972 -0.514648 0.490784 -0.430176 -0.556152 1445641972 -0.514648 0.490784 -0.430176 -0.556152 1445641972 -0.447632 0.548035 -0.352905 -0.612244 1445641972 -0.447632 0.548035 -0.352905 -0.612244 1445641972 -0.447632 0.548035 -0.352905 -0.612244 1445641972 -0.447632 0.548035 -0.352905 -0.612244 1445641972 -0.447632 0.548035 -0.352905 -0.612244 1445641972 -0.447632 0.548035 -0.352905 -0.612244 1445641972 -0.381165 0.592834 -0.271240 -0.655579 1445641972 -0.381165 0.592834 -0.271240 -0.655579 1445641972 -0.381165 0.592834 -0.271240 -0.655579 1445641972 -0.381165 0.592834 -0.271240 -0.655579 1445641972 -0.381165 0.592834 -0.271240 -0.655579 1445641972 -0.381165 0.592834 -0.271240 -0.655579 1445641972 -0.314575 0.622803 -0.192993 -0.689880 1445641972 -0.314575 0.622803 -0.192993 -0.689880 1445641972 -0.314575 0.622803 -0.192993 -0.689880 1445641972 -0.314575 0.622803 -0.192993 -0.689880 1445641972 -0.314575 0.622803 -0.192993 -0.689880 1445641972 -0.314575 0.622803 -0.192993 -0.689880 1445641972 -0.314575 0.622803 -0.192993 -0.689880 1445641972 -0.249084 0.637512 -0.114807 -0.719971 1445641972 -0.249084 0.637512 -0.114807 -0.719971 1445641972 -0.249084 0.637512 -0.114807 -0.719971 1445641972 -0.249084 0.637512 -0.114807 -0.719971 1445641972 -0.249084 0.637512 -0.114807 -0.719971 1445641972 -0.249084 0.637512 -0.114807 -0.719971 1445641972 -0.193176 0.637756 -0.044678 -0.744324 1445641972 -0.193176 0.637756 -0.044678 -0.744324 1445641972 -0.193176 0.637756 -0.044678 -0.744324 1445641972 -0.193176 0.637756 -0.044678 -0.744324 1445641972 -0.193176 0.637756 -0.044678 -0.744324 1445641972 -0.193176 0.637756 -0.044678 -0.744324 1445641972 -0.193176 0.637756 -0.044678 -0.744324 1445641972 -0.147278 0.629883 0.008789 -0.762573 1445641972 -0.147278 0.629883 0.008789 -0.762573 1445641972 -0.147278 0.629883 0.008789 -0.762573 1445641972 -0.147278 0.629883 0.008789 -0.762573 1445641972 -0.147278 0.629883 0.008789 -0.762573 1445641972 -0.147278 0.629883 0.008789 -0.762573 1445641972 -0.113220 0.619995 0.048523 -0.774902 1445641972 -0.113220 0.619995 0.048523 -0.774902 1445641972 -0.113220 0.619995 0.048523 -0.774902 1445641972 -0.113220 0.619995 0.048523 -0.774902 1445641972 -0.113220 0.619995 0.048523 -0.774902 1445641972 -0.113220 0.619995 0.048523 -0.774902 1445641972 -0.107239 0.611328 0.064880 -0.781372 1445641972 -0.107239 0.611328 0.064880 -0.781372 1445641972 -0.107239 0.611328 0.064880 -0.781372 1445641972 -0.107239 0.611328 0.064880 -0.781372 1445641972 -0.107239 0.611328 0.064880 -0.781372 1445641972 -0.107239 0.611328 0.064880 -0.781372 1445641972 -0.141113 0.607483 0.042908 -0.780518 1445641972 -0.141113 0.607483 0.042908 -0.780518 1445641972 -0.141113 0.607483 0.042908 -0.780518 1445641972 -0.141113 0.607483 0.042908 -0.780518 1445641972 -0.141113 0.607483 0.042908 -0.780518 1445641972 -0.141113 0.607483 0.042908 -0.780518 1445641972 -0.199768 0.601990 -0.003723 -0.773132 1445641972 -0.199768 0.601990 -0.003723 -0.773132 1445641972 -0.199768 0.601990 -0.003723 -0.773132 1445641972 -0.199768 0.601990 -0.003723 -0.773132 1445641972 -0.199768 0.601990 -0.003723 -0.773132 1445641972 -0.199768 0.601990 -0.003723 -0.773132 1445641972 -0.199768 0.601990 -0.003723 -0.773132 1445641972 -0.270264 0.593140 -0.064026 -0.755737 1445641972 -0.270264 0.593140 -0.064026 -0.755737 1445641972 -0.270264 0.593140 -0.064026 -0.755737 1445641972 -0.270264 0.593140 -0.064026 -0.755737 1445641972 -0.350464 0.576233 -0.135376 -0.725830 1445641973 -0.350464 0.576233 -0.135376 -0.725830 1445641973 -0.350464 0.576233 -0.135376 -0.725830 1445641973 -0.350464 0.576233 -0.135376 -0.725830 1445641973 -0.350464 0.576233 -0.135376 -0.725830 1445641973 -0.350464 0.576233 -0.135376 -0.725830 1445641973 -0.350464 0.576233 -0.135376 -0.725830 1445641973 -0.433899 0.549683 -0.215088 -0.680725 1445641973 -0.433899 0.549683 -0.215088 -0.680725 1445641973 -0.433899 0.549683 -0.215088 -0.680725 1445641973 -0.433899 0.549683 -0.215088 -0.680725 1445641973 -0.433899 0.549683 -0.215088 -0.680725 1445641973 -0.433899 0.549683 -0.215088 -0.680725 1445641973 -0.512512 0.512146 -0.300598 -0.620300 1445641973 -0.512512 0.512146 -0.300598 -0.620300 1445641973 -0.512512 0.512146 -0.300598 -0.620300 1445641973 -0.512512 0.512146 -0.300598 -0.620300 1445641973 -0.512512 0.512146 -0.300598 -0.620300 1445641973 -0.512512 0.512146 -0.300598 -0.620300 1445641973 -0.578369 0.466125 -0.380310 -0.551025 1445641973 -0.578369 0.466125 -0.380310 -0.551025 1445641973 -0.578369 0.466125 -0.380310 -0.551025 1445641973 -0.578369 0.466125 -0.380310 -0.551025 1445641973 -0.578369 0.466125 -0.380310 -0.551025 1445641973 -0.578369 0.466125 -0.380310 -0.551025 1445641973 -0.578369 0.466125 -0.380310 -0.551025 1445641973 -0.630249 0.416992 -0.446594 -0.479065 1445641973 -0.630249 0.416992 -0.446594 -0.479065 1445641973 -0.630249 0.416992 -0.446594 -0.479065 1445641973 -0.630249 0.416992 -0.446594 -0.479065 1445641973 -0.630249 0.416992 -0.446594 -0.479065 1445641973 -0.630249 0.416992 -0.446594 -0.479065 1445641973 -0.670837 0.369507 -0.498535 -0.406189 1445641973 -0.670837 0.369507 -0.498535 -0.406189 1445641973 -0.670837 0.369507 -0.498535 -0.406189 1445641973 -0.670837 0.369507 -0.498535 -0.406189 1445641973 -0.670837 0.369507 -0.498535 -0.406189 1445641973 -0.670837 0.369507 -0.498535 -0.406189 1445641973 -0.698975 0.320251 -0.544983 -0.334534 1445641973 -0.698975 0.320251 -0.544983 -0.334534 1445641973 -0.698975 0.320251 -0.544983 -0.334534 1445641973 -0.698975 0.320251 -0.544983 -0.334534 1445641973 -0.698975 0.320251 -0.544983 -0.334534 1445641973 -0.698975 0.320251 -0.544983 -0.334534 1445641973 -0.698975 0.320251 -0.544983 -0.334534 1445641973 -0.712036 0.274109 -0.581909 -0.281555 1445641973 -0.712036 0.274109 -0.581909 -0.281555 1445641973 -0.712036 0.274109 -0.581909 -0.281555 1445641973 -0.712036 0.274109 -0.581909 -0.281555 1445641973 -0.712036 0.274109 -0.581909 -0.281555 1445641973 -0.712036 0.274109 -0.581909 -0.281555 1445641973 
-0.568909 0.466553 -0.340393 -0.585571 1445641990 -0.568909 0.466553 -0.340393 -0.585571 1445641990 -0.570374 0.465271 -0.346252 -0.581665 1445641990 -0.570374 0.465271 -0.346252 -0.581665 1445641990 -0.570374 0.465271 -0.346252 -0.581665 1445641990 -0.570374 0.465271 -0.346252 -0.581665 1445641990 -0.570374 0.465271 -0.346252 -0.581665 1445641990 -0.570374 0.465271 -0.346252 -0.581665 1445641990 -0.568359 0.464417 -0.350403 -0.581848 1445641990 -0.568359 0.464417 -0.350403 -0.581848 1445641990 -0.568359 0.464417 -0.350403 -0.581848 1445641990 -0.568359 0.464417 -0.350403 -0.581848 1445641990 -0.568359 0.464417 -0.350403 -0.581848 1445641990 -0.568359 0.464417 -0.350403 -0.581848 1445641990 -0.561096 0.467712 -0.351868 -0.585449 1445641990 -0.561096 0.467712 -0.351868 -0.585449 1445641990 -0.561096 0.467712 -0.351868 -0.585449 1445641990 -0.561096 0.467712 -0.351868 -0.585449 1445641990 -0.561096 0.467712 -0.351868 -0.585449 1445641990 -0.561096 0.467712 -0.351868 -0.585449 1445641990 -0.561096 0.467712 -0.351868 -0.585449 1445641990 -0.547668 0.473877 -0.349182 -0.594666 1445641990 -0.547668 0.473877 -0.349182 -0.594666 1445641990 -0.547668 0.473877 -0.349182 -0.594666 1445641990 -0.547668 0.473877 -0.349182 -0.594666 1445641990 -0.547668 0.473877 -0.349182 -0.594666 1445641990 -0.547668 0.473877 -0.349182 -0.594666 1445641990 -0.523743 0.487610 -0.336365 -0.612244 1445641990 -0.523743 0.487610 -0.336365 -0.612244 1445641990 -0.523743 0.487610 -0.336365 -0.612244 1445641990 -0.523743 0.487610 -0.336365 -0.612244 1445641990 -0.523743 0.487610 -0.336365 -0.612244 1445641990 -0.523743 0.487610 -0.336365 -0.612244 1445641990 -0.490051 0.506653 -0.315918 -0.635132 1445641990 -0.490051 0.506653 -0.315918 -0.635132 1445641990 -0.490051 0.506653 -0.315918 -0.635132 1445641990 -0.490051 0.506653 -0.315918 -0.635132 1445641990 -0.490051 0.506653 -0.315918 -0.635132 1445641990 -0.490051 0.506653 -0.315918 -0.635132 1445641990 -0.446350 0.529846 -0.283875 -0.662964 1445641990 -0.446350 0.529846 -0.283875 -0.662964 1445641990 -0.446350 0.529846 -0.283875 -0.662964 1445641990 -0.446350 0.529846 -0.283875 -0.662964 1445641990 -0.446350 0.529846 -0.283875 -0.662964 1445641990 -0.446350 0.529846 -0.283875 -0.662964 1445641990 -0.396057 0.555237 -0.238831 -0.691284 1445641990 -0.396057 0.555237 -0.238831 -0.691284 1445641990 -0.396057 0.555237 -0.238831 -0.691284 1445641990 -0.396057 0.555237 -0.238831 -0.691284 1445641990 -0.396057 0.555237 -0.238831 -0.691284 1445641990 -0.396057 0.555237 -0.238831 -0.691284 1445641990 -0.396057 0.555237 -0.238831 -0.691284 1445641990 -0.345337 0.576233 -0.186584 -0.716858 1445641990 -0.345337 0.576233 -0.186584 -0.716858 1445641990 -0.345337 0.576233 -0.186584 -0.716858 1445641990 -0.345337 0.576233 -0.186584 -0.716858 1445641990 -0.345337 0.576233 -0.186584 -0.716858 1445641990 -0.296997 0.588318 -0.135559 -0.739807 1445641990 -0.296997 0.588318 -0.135559 -0.739807 1445641990 -0.296997 0.588318 -0.135559 -0.739807 1445641990 -0.296997 0.588318 -0.135559 -0.739807 1445641990 -0.296997 0.588318 -0.135559 -0.739807 1445641990 -0.296997 0.588318 -0.135559 -0.739807 1445641990 -0.296997 0.588318 -0.135559 -0.739807 1445641991 -0.257507 0.590698 -0.091064 -0.759277 1445641991 -0.257507 0.590698 -0.091064 -0.759277 1445641991 -0.257507 0.590698 -0.091064 -0.759277 1445641991 -0.257507 0.590698 -0.091064 -0.759277 1445641991 -0.257507 0.590698 -0.091064 -0.759277 1445641991 -0.257507 0.590698 -0.091064 -0.759277 1445641991 -0.223145 0.587646 -0.047607 -0.776306 1445641991 -0.223145 0.587646 -0.047607 -0.776306 1445641991 -0.223145 0.587646 -0.047607 -0.776306 1445641991 -0.223145 0.587646 -0.047607 -0.776306 1445641991 -0.223145 0.587646 -0.047607 -0.776306 1445641991 -0.223145 0.587646 -0.047607 -0.776306 1445641991 -0.203857 0.580933 -0.017456 -0.787842 1445641991 -0.203857 0.580933 -0.017456 -0.787842 1445641991 -0.203857 0.580933 -0.017456 -0.787842 1445641991 -0.203857 0.580933 -0.017456 -0.787842 1445641991 -0.203857 0.580933 -0.017456 -0.787842 1445641991 -0.203857 0.580933 -0.017456 -0.787842 1445641991 -0.202942 0.574280 -0.006104 -0.793091 1445641991 -0.202942 0.574280 -0.006104 -0.793091 1445641991 -0.202942 0.574280 -0.006104 -0.793091 1445641991 -0.202942 0.574280 -0.006104 -0.793091 1445641991 -0.202942 0.574280 -0.006104 -0.793091 1445641991 -0.202942 0.574280 -0.006104 -0.793091 1445641991 -0.222473 0.570679 -0.014404 -0.790344 1445641991 -0.222473 0.570679 -0.014404 -0.790344 1445641991 -0.222473 0.570679 -0.014404 -0.790344 1445641991 -0.222473 0.570679 -0.014404 -0.790344 1445641991 -0.222473 0.570679 -0.014404 -0.790344 1445641991 -0.222473 0.570679 -0.014404 -0.790344 1445641991 -0.263977 0.567017 -0.041260 -0.779175 1445641991 -0.263977 0.567017 -0.041260 -0.779175 1445641991 -0.263977 0.567017 -0.041260 -0.779175 1445641991 -0.263977 0.567017 -0.041260 -0.779175 1445641991 -0.263977 0.567017 -0.041260 -0.779175 1445641991 -0.263977 0.567017 -0.041260 -0.779175 1445641991 -0.326172 0.561646 -0.086731 -0.755432 1445641991 -0.326172 0.561646 -0.086731 -0.755432 1445641991 -0.326172 0.561646 -0.086731 -0.755432 1445641991 -0.326172 0.561646 -0.086731 -0.755432 1445641991 -0.326172 0.561646 -0.086731 -0.755432 1445641991 -0.326172 0.561646 -0.086731 -0.755432 1445641991 -0.400879 0.549561 -0.150757 -0.717346 1445641991 -0.400879 0.549561 -0.150757 -0.717346 1445641991 -0.400879 0.549561 -0.150757 -0.717346 1445641991 -0.400879 0.549561 -0.150757 -0.717346 1445641991 -0.400879 0.549561 -0.150757 -0.717346 1445641991 -0.400879 0.549561 -0.150757 -0.717346 1445641991 -0.473511 0.531555 -0.222046 -0.666321 1445641991 -0.473511 0.531555 -0.222046 -0.666321 1445641991 -0.473511 0.531555 -0.222046 -0.666321 1445641991 -0.473511 0.531555 -0.222046 -0.666321 1445641991 -0.473511 0.531555 -0.222046 -0.666321 1445641991 -0.473511 0.531555 -0.222046 -0.666321 1445641991 -0.539978 0.504395 -0.291321 -0.607605 1445641991 -0.539978 0.504395 -0.291321 -0.607605 1445641991 -0.539978 0.504395 -0.291321 -0.607605 1445641991 -0.539978 0.504395 -0.291321 -0.607605 1445641991 -0.539978 0.504395 -0.291321 -0.607605 1445641991 -0.539978 0.504395 -0.291321 -0.607605 1445641991 -0.539978 0.504395 -0.291321 -0.607605 1445641991 -0.598877 0.467834 -0.355652 -0.544067 1445641991 -0.598877 0.467834 -0.355652 -0.544067 1445641991 -0.598877 0.467834 -0.355652 -0.544067 1445641991 -0.598877 0.467834 -0.355652 -0.544067 1445641991 -0.598877 0.467834 -0.355652 -0.544067 1445641991 -0.598877 0.467834 -0.355652 -0.544067 1445641991 -0.642639 0.424377 -0.414246 -0.485168 1445641991 -0.642639 0.424377 -0.414246 -0.485168 1445641991 -0.642639 0.424377 -0.414246 -0.485168 1445641991 -0.642639 0.424377 -0.414246 -0.485168 1445641991 -0.642639 0.424377 -0.414246 -0.485168 1445641991 -0.642639 0.424377 -0.414246 -0.485168 1445641991 -0.660950 0.388489 -0.458984 -0.448975 1445641991 -0.660950 0.388489 -0.458984 -0.448975 1445641991 -0.660950 0.388489 -0.458984 -0.448975 1445641991 -0.660950 0.388489 -0.458984 -0.448975 1445641991 -0.660950 0.388489 -0.458984 -0.448975 1445641991 -0.660950 0.388489 -0.458984 -0.448975 1445641991 -0.660950 0.388489 -0.458984 -0.448975 1445641991 -0.654907 0.373657 -0.483643 -0.444519 1445641991 -0.654907 0.373657 -0.483643 -0.444519 1445641991 -0.654907 0.373657 -0.483643 -0.444519 1445641991 -0.654907 0.373657 -0.483643 -0.444519 1445641991 -0.654907 0.373657 -0.483643 -0.444519 1445641991 -0.630066 0.382141 -0.488220 -0.467651 1445641991 -0.630066 0.382141 -0.488220 -0.467651 1445641991 -0.630066 0.382141 -0.488220 -0.467651 1445641991 -0.630066 0.382141 -0.488220 -0.467651 1445641991 -0.630066 0.382141 -0.488220 -0.467651 1445641991 -0.587097 0.414307 -0.470764 -0.511963 1445641991 -0.587097 0.414307 -0.470764 -0.511963 1445641991 -0.587097 0.414307 -0.470764 -0.511963 1445641991 -0.587097 0.414307 -0.470764 -0.511963 1445641991 -0.587097 0.414307 -0.470764 -0.511963 1445641991 -0.587097 0.414307 -0.470764 -0.511963 1445641991 -0.530457 0.462769 -0.428955 -0.566162 1445641991 -0.530457 0.462769 -0.428955 -0.566162 1445641991 -0.530457 0.462769 -0.428955 -0.566162 1445641991 -0.530457 0.462769 -0.428955 -0.566162 1445641991 -0.530457 0.462769 -0.428955 -0.566162 1445641991 -0.530457 0.462769 -0.428955 -0.566162 1445641991 -0.468628 0.510681 -0.372864 -0.616943 1445641991 -0.468628 0.510681 -0.372864 -0.616943 1445641991 -0.468628 0.510681 -0.372864 -0.616943 1445641991 -0.468628 0.510681 -0.372864 -0.616943 1445641991 -0.468628 0.510681 -0.372864 -0.616943 1445641991 -0.468628 0.510681 -0.372864 -0.616943 1445641991 -0.402832 0.552124 -0.307861 -0.661926 1445641992 -0.402832 0.552124 -0.307861 -0.661926 1445641992 -0.402832 0.552124 -0.307861 -0.661926 1445641992 -0.402832 0.552124 -0.307861 -0.661926 1445641992 -0.402832 0.552124 -0.307861 -0.661926 1445641992 -0.402832 0.552124 -0.307861 -0.661926 1445641992 -0.329590 0.588013 -0.228455 -0.702454 1445641992 -0.329590 0.588013 -0.228455 -0.702454 1445641992 -0.329590 0.588013 -0.228455 -0.702454 1445641992 -0.329590 0.588013 -0.228455 -0.702454 1445641992 -0.329590 0.588013 -0.228455 -0.702454 1445641992 -0.329590 0.588013 -0.228455 -0.702454 1445641992 -0.329590 0.588013 -0.228455 -0.702454 1445641992 -0.259216 0.609375 -0.144836 -0.735168 1445641992 -0.259216 0.609375 -0.144836 -0.735168 1445641992 -0.259216 0.609375 -0.144836 -0.735168 1445641992 -0.259216 0.609375 -0.144836 -0.735168 1445641992 -0.259216 0.609375 -0.144836 -0.735168 1445641992 -0.259216 0.609375 -0.144836 -0.735168 1445641992 -0.202271 0.616699 -0.081970 -0.756348 1445641992 -0.202271 0.616699 -0.081970 -0.756348 1445641992 -0.202271 0.616699 -0.081970 -0.756348 1445641992 -0.202271 0.616699 -0.081970 -0.756348 1445641992 -0.202271 0.616699 -0.081970 -0.756348 1445641992 -0.202271 0.616699 -0.081970 -0.756348 1445641992 -0.154236 0.617615 -0.031006 -0.770630 1445641992 -0.154236 0.617615 -0.031006 -0.770630 1445641992 -0.154236 0.617615 -0.031006 -0.770630 1445641992 -0.154236 0.617615 -0.031006 -0.770630 1445641992 -0.154236 0.617615 -0.031006 -0.770630 1445641992 -0.154236 0.617615 -0.031006 -0.770630 1445641992 -0.123413 0.615601 0.019043 -0.778137 1445641992 -0.123413 0.615601 0.019043 -0.778137 1445641992 -0.123413 0.615601 0.019043 -0.778137 1445641992 -0.123413 0.615601 0.019043 -0.778137 1445641992 -0.123413 0.615601 0.019043 -0.778137 1445641992 -0.123413 0.615601 0.019043 -0.778137 1445641992 -0.123413 0.615601 0.019043 -0.778137 1445641992 -0.138062 0.605408 0.038330 -0.782898 1445641992 -0.138062 0.605408 0.038330 -0.782898 1445641992 -0.138062 0.605408 0.038330 -0.782898 1445641992 -0.138062 0.605408 0.038330 -0.782898 1445641992 -0.138062 0.605408 0.038330 -0.782898 1445641992 -0.138062 0.605408 0.038330 -0.782898 1445641992 -0.187256 0.599792 0.004639 -0.777893 1445641992 -0.187256 0.599792 0.004639 -0.777893 1445641992 -0.187256 0.599792 0.004639 -0.777893 1445641992 -0.187256 0.599792 0.004639 -0.777893 1445641992 -0.187256 0.599792 0.004639 -0.777893 1445641992 -0.187256 0.599792 0.004639 -0.777893 1445641992 -0.247620 0.594299 -0.045593 -0.763855 1445641992 -0.247620 0.594299 -0.045593 -0.763855 1445641992 -0.247620 0.594299 -0.045593 -0.763855 1445641992 -0.247620 0.594299 -0.045593 -0.763855 1445641992 -0.247620 0.594299 -0.045593 -0.763855 1445641992 -0.247620 0.594299 -0.045593 -0.763855 1445641992 -0.247620 0.594299 -0.045593 -0.763855 1445641992 -0.315430 0.587891 -0.101074 -0.738037 1445641992 -0.315430 0.587891 -0.101074 -0.738037 1445641992 -0.315430 0.587891 -0.101074 -0.738037 1445641992 -0.315430 0.587891 -0.101074 -0.738037 1445641992 -0.315430 0.587891 -0.101074 -0.738037 1445641992 -0.315430 0.587891 -0.101074 -0.738037 1445641992 -0.386658 0.576782 -0.155029 -0.702698 1445641992 -0.386658 0.576782 -0.155029 -0.702698 1445641992 -0.386658 0.576782 -0.155029 -0.702698 1445641992 -0.386658 0.576782 -0.155029 -0.702698 1445641992 -0.386658 0.576782 -0.155029 -0.702698 1445641992 -0.460693 0.558655 -0.213745 -0.655762 1445641992 -0.460693 0.558655 -0.213745 -0.655762 1445641992 -0.460693 0.558655 -0.213745 -0.655762 1445641992 -0.460693 0.558655 -0.213745 -0.655762 1445641992 -0.460693 0.558655 -0.213745 -0.655762 1445641992 -0.460693 0.558655 -0.213745 -0.655762 1445641992 -0.532715 0.526917 -0.281799 -0.599304 1445641992 -0.532715 0.526917 -0.281799 -0.599304 1445641992 -0.532715 0.526917 -0.281799 -0.599304 1445641992 -0.532715 0.526917 -0.281799 -0.599304 1445641992 -0.532715 0.526917 -0.281799 -0.599304 1445641992 -0.532715 0.526917 -0.281799 -0.599304 1445641992 -0.593506 0.485229 -0.352051 -0.537048 1445641992 -0.593506 0.485229 -0.352051 -0.537048 1445641992 -0.593506 0.485229 -0.352051 -0.537048 1445641992 -0.593506 0.485229 -0.352051 -0.537048 1445641992 -0.593506 0.485229 -0.352051 -0.537048 1445641992 -0.640442 0.432434 -0.421936 -0.474243 1445641992 -0.640442 0.432434 -0.421936 -0.474243 1445641992 -0.640442 0.432434 -0.421936 -0.474243 1445641992 -0.640442 0.432434 -0.421936 -0.474243 1445641992 -0.640442 0.432434 -0.421936 -0.474243 1445641992 -0.640442 0.432434 -0.421936 -0.474243 1445641992 -0.640442 0.432434 -0.421936 -0.474243 1445641992 -0.666443 0.386108 -0.471130 -0.429993 1445641992 -0.666443 0.386108 -0.471130 -0.429993 1445641992 -0.666443 0.386108 -0.471130 -0.429993 1445641992 -0.666443 0.386108 -0.471130 -0.429993 1445641992 -0.666443 0.386108 -0.471130 -0.429993 1445641992 -0.666443 0.386108 -0.471130 -0.429993 1445641992 -0.672363 0.357727 -0.500793 -0.411316 1445641992 -0.672363 0.357727 -0.500793 -0.411316 1445641992 -0.672363 0.357727 -0.500793 -0.411316 1445641992 -0.672363 0.357727 -0.500793 -0.411316 1445641992 -0.672363 0.357727 -0.500793 -0.411316 1445641992 -0.672363 0.357727 -0.500793 -0.411316 1445641992 -0.672363 0.357727 -0.500793 -0.411316 1445641992 -0.661560 0.348206 -0.516479 -0.417603 1445641992 -0.661560 0.348206 -0.516479 -0.417603 1445641992 -0.661560 0.348206 -0.516479 -0.417603 1445641992 -0.661560 0.348206 -0.516479 -0.417603 1445641992 -0.661560 0.348206 -0.516479 -0.417603 1445641992 -0.661560 0.348206 -0.516479 -0.417603 1445641992 -0.638367 0.361389 -0.514465 -0.444214 1445641992 -0.638367 0.361389 -0.514465 -0.444214 1445641993 -0.638367 0.361389 -0.514465 -0.444214 1445641993 -0.638367 0.361389 -0.514465 -0.444214 1445641993 -0.638367 0.361389 -0.514465 -0.444214 1445641993 -0.638367 0.361389 -0.514465 -0.444214 1445641993 -0.638367 0.361389 -0.514465 -0.444214 1445641993 -0.604919 0.394043 -0.495056 -0.483582 1445641993 -0.604919 0.394043 -0.495056 -0.483582 1445641993 -0.604919 0.394043 -0.495056 -0.483582 1445641993 -0.604919 0.394043 -0.495056 -0.483582 1445641993 -0.604919 0.394043 -0.495056 -0.483582 1445641993 -0.604919 0.394043 -0.495056 -0.483582 1445641993 -0.561646 0.437622 -0.461365 -0.529419 1445641993 -0.561646 0.437622 -0.461365 -0.529419 1445641993 -0.561646 0.437622 -0.461365 -0.529419 1445641993 -0.561646 0.437622 -0.461365 -0.529419 1445641993 -0.561646 0.437622 -0.461365 -0.529419 1445641993 -0.561646 0.437622 -0.461365 -0.529419 1445641993 -0.561646 0.437622 -0.461365 -0.529419 1445641993 -0.510864 0.483643 -0.417542 -0.575195 1445641993 -0.510864 0.483643 -0.417542 -0.575195 1445641993 -0.510864 0.483643 -0.417542 -0.575195 1445641993 -0.510864 0.483643 -0.417542 -0.575195 1445641993 -0.510864 0.483643 -0.417542 -0.575195 1445641993 -0.510864 0.483643 -0.417542 -0.575195 1445641993 -0.451721 0.529846 -0.363464 -0.618958 1445641993 -0.451721 0.529846 -0.363464 -0.618958 1445641993 -0.451721 0.529846 -0.363464 -0.618958 1445641993 -0.451721 0.529846 -0.363464 -0.618958 1445641993 -0.451721 0.529846 -0.363464 -0.618958 1445641993 -0.451721 0.529846 -0.363464 -0.618958 1445641993 -0.383545 0.576965 -0.294067 -0.658508 1445641993 -0.383545 0.576965 -0.294067 -0.658508 1445641993 -0.383545 0.576965 -0.294067 -0.658508 1445641993 -0.383545 0.576965 -0.294067 -0.658508 1445641993 -0.383545 0.576965 -0.294067 -0.658508 1445641993 -0.383545 0.576965 -0.294067 -0.658508 1445641993 -0.315308 0.615417 -0.215393 -0.689514 1445641993 -0.315308 0.615417 -0.215393 -0.689514 1445641993 -0.315308 0.615417 -0.215393 -0.689514 1445641993 -0.315308 0.615417 -0.215393 -0.689514 1445641993 -0.315308 0.615417 -0.215393 -0.689514 1445641993 -0.315308 0.615417 -0.215393 -0.689514 1445641993 -0.315308 0.615417 -0.215393 -0.689514 1445641993 -0.252197 0.637634 -0.142517 -0.713806 1445641993 -0.252197 0.637634 -0.142517 -0.713806 1445641993 -0.252197 0.637634 -0.142517 -0.713806 1445641993 -0.252197 0.637634 -0.142517 -0.713806 1445641993 -0.252197 0.637634 -0.142517 -0.713806 1445641993 -0.252197 0.637634 -0.142517 -0.713806 1445641993 -0.199219 0.648132 -0.079285 -0.730774 1445641993 -0.199219 0.648132 -0.079285 -0.730774 1445641993 -0.199219 0.648132 -0.079285 -0.730774 1445641993 -0.199219 0.648132 -0.079285 -0.730774 1445641993 -0.199219 0.648132 -0.079285 -0.730774 1445641993 -0.199219 0.648132 -0.079285 -0.730774 1445641993 -0.160461 0.649353 -0.026184 -0.742920 1445641993 -0.160461 0.649353 -0.026184 -0.742920 1445641993 -0.160461 0.649353 -0.026184 -0.742920 1445641993 -0.160461 0.649353 -0.026184 -0.742920 1445641993 -0.160461 0.649353 -0.026184 -0.742920 1445641993 -0.160461 0.649353 -0.026184 -0.742920 1445641993 -0.140076 0.644714 0.010437 -0.751404 1445641993 -0.140076 0.644714 0.010437 -0.751404 1445641993 -0.140076 0.644714 0.010437 -0.751404 1445641993 -0.140076 0.644714 0.010437 -0.751404 1445641993 -0.140076 0.644714 0.010437 -0.751404 1445641993 -0.140076 0.644714 0.010437 -0.751404 1445641993 -0.141052 0.639587 0.022827 -0.755371 1445641993 -0.141052 0.639587 0.022827 -0.755371 1445641993 -0.141052 0.639587 0.022827 -0.755371 1445641993 -0.141052 0.639587 0.022827 -0.755371 1445641993 -0.141052 0.639587 0.022827 -0.755371 1445641993 -0.141052 0.639587 0.022827 -0.755371 1445641993 -0.141052 0.639587 0.022827 -0.755371 1445641993 -0.167175 0.634766 0.009888 -0.754333 1445641993 -0.167175 0.634766 0.009888 -0.754333 1445641993 -0.167175 0.634766 0.009888 -0.754333 1445641993 -0.167175 0.634766 0.009888 -0.754333 1445641993 -0.167175 0.634766 0.009888 -0.754333 1445641993 -0.167175 0.634766 0.009888 -0.754333 1445641993 -0.217468 0.627563 -0.028625 -0.747070 1445641993 -0.217468 0.627563 -0.028625 -0.747070 1445641993 -0.217468 0.627563 -0.028625 -0.747070 1445641993 -0.217468 0.627563 -0.028625 -0.747070 1445641993 -0.217468 0.627563 -0.028625 -0.747070 1445641993 -0.217468 0.627563 -0.028625 -0.747070 1445641993 -0.217468 0.627563 -0.028625 -0.747070 1445641993 -0.279236 0.618286 -0.079773 -0.730347 1445641993 -0.279236 0.618286 -0.079773 -0.730347 1445641993 -0.279236 0.618286 -0.079773 -0.730347 1445641993 -0.279236 0.618286 -0.079773 -0.730347 1445641993 -0.279236 0.618286 -0.079773 -0.730347 1445641993 -0.351685 0.602112 -0.140076 -0.703003 1445641993 -0.351685 0.602112 -0.140076 -0.703003 1445641993 -0.351685 0.602112 -0.140076 -0.703003 1445641993 -0.351685 0.602112 -0.140076 -0.703003 1445641993 -0.351685 0.602112 -0.140076 -0.703003 1445641993 -0.351685 0.602112 -0.140076 -0.703003 1445641993 -0.351685 0.602112 -0.140076 -0.703003 1445641993 -0.430115 0.575623 -0.211487 -0.662537 1445641993 -0.430115 0.575623 -0.211487 -0.662537 1445641993 -0.430115 0.575623 -0.211487 -0.662537 1445641993 -0.430115 0.575623 -0.211487 -0.662537 1445641993 -0.430115 0.575623 -0.211487 -0.662537 1445641993 -0.502197 0.540161 -0.283875 -0.612793 1445641993 -0.502197 0.540161 -0.283875 -0.612793 1445641993 -0.502197 0.540161 -0.283875 -0.612793 1445641993 -0.502197 0.540161 -0.283875 -0.612793 1445641993 -0.502197 0.540161 -0.283875 -0.612793 1445641993 -0.563477 0.498962 -0.348267 -0.558899 1445641993 -0.563477 0.498962 -0.348267 -0.558899 1445641993 -0.563477 0.498962 -0.348267 -0.558899 1445641994 -0.563477 0.498962 -0.348267 -0.558899 1445641994 -0.563477 0.498962 -0.348267 -0.558899 1445641994 -0.563477 0.498962 -0.348267 -0.558899 1445641994 -0.614807 0.453979 -0.407959 -0.499512 1445641994 -0.614807 0.453979 -0.407959 -0.499512 1445641994 -0.614807 0.453979 -0.407959 -0.499512 1445641994 -0.614807 0.453979 -0.407959 -0.499512 1445641994 -0.614807 0.453979 -0.407959 -0.499512 1445641994 -0.614807 0.453979 -0.407959 -0.499512 1445641994 -0.652405 0.406372 -0.464783 -0.439636 1445641994 -0.652405 0.406372 -0.464783 -0.439636 1445641994 -0.652405 0.406372 -0.464783 -0.439636 1445641994 -0.652405 0.406372 -0.464783 -0.439636 1445641994 -0.652405 0.406372 -0.464783 -0.439636 1445641994 -0.675659 0.360962 -0.510254 -0.391052 1445641994 -0.675659 0.360962 -0.510254 -0.391052 1445641994 -0.675659 0.360962 -0.510254 -0.391052 1445641994 -0.675659 0.360962 -0.510254 -0.391052 1445641994 -0.675659 0.360962 -0.510254 -0.391052 1445641994 -0.675659 0.360962 -0.510254 -0.391052 1445641994 -0.675659 0.360962 -0.510254 -0.391052 1445641994 -0.678833 0.338135 -0.535339 -0.371948 1445641994 -0.678833 0.338135 -0.535339 -0.371948 1445641994 -0.678833 0.338135 -0.535339 -0.371948 1445641994 -0.678833 0.338135 -0.535339 -0.371948 1445641994 -0.678833 0.338135 -0.535339 -0.371948 1445641994 -0.678833 0.338135 -0.535339 -0.371948 1445641994 -0.667908 0.338745 -0.545654 -0.376099 1445641994 -0.667908 0.338745 -0.545654 -0.376099 1445641994 -0.667908 0.338745 -0.545654 -0.376099 1445641994 -0.667908 0.338745 -0.545654 -0.376099 1445641994 -0.667908 0.338745 -0.545654 -0.376099 1445641994 -0.667908 0.338745 -0.545654 -0.376099 1445641994 -0.647461 0.355530 -0.545349 -0.396301 1445641994 -0.647461 0.355530 -0.545349 -0.396301 1445641994 -0.647461 0.355530 -0.545349 -0.396301 1445641994 -0.647461 0.355530 -0.545349 -0.396301 1445641994 -0.647461 0.355530 -0.545349 -0.396301 1445641994 -0.647461 0.355530 -0.545349 -0.396301 1445641994 -0.614319 0.388245 -0.531738 -0.434998 1445641994 -0.614319 0.388245 -0.531738 -0.434998 1445641994 -0.614319 0.388245 -0.531738 -0.434998 1445641994 -0.614319 0.388245 -0.531738 -0.434998 1445641994 -0.614319 0.388245 -0.531738 -0.434998 1445641994 -0.614319 0.388245 -0.531738 -0.434998 1445641994 -0.567749 0.434631 -0.499756 -0.488892 1445641994 -0.567749 0.434631 -0.499756 -0.488892 1445641994 -0.567749 0.434631 -0.499756 -0.488892 1445641994 -0.567749 0.434631 -0.499756 -0.488892 1445641994 -0.567749 0.434631 -0.499756 -0.488892 1445641994 -0.567749 0.434631 -0.499756 -0.488892 1445641994 -0.567749 0.434631 -0.499756 -0.488892 1445641994 -0.507751 0.490173 -0.446472 -0.550110 1445641994 -0.507751 0.490173 -0.446472 -0.550110 1445641994 -0.507751 0.490173 -0.446472 -0.550110 1445641994 -0.507751 0.490173 -0.446472 -0.550110 1445641994 -0.507751 0.490173 -0.446472 -0.550110 1445641994 -0.507751 0.490173 -0.446472 -0.550110 1445641994 -0.440063 0.544800 -0.373230 -0.608521 1445641994 -0.440063 0.544800 -0.373230 -0.608521 1445641994 -0.440063 0.544800 -0.373230 -0.608521 1445641994 -0.440063 0.544800 -0.373230 -0.608521 1445641994 -0.440063 0.544800 -0.373230 -0.608521 1445641994 -0.440063 0.544800 -0.373230 -0.608521 1445641994 -0.371582 0.586121 -0.288574 -0.659668 1445641994 -0.371582 0.586121 -0.288574 -0.659668 1445641994 -0.371582 0.586121 -0.288574 -0.659668 1445641994 -0.371582 0.586121 -0.288574 -0.659668 1445641994 -0.371582 0.586121 -0.288574 -0.659668 1445641994 -0.371582 0.586121 -0.288574 -0.659668 1445641994 -0.307068 0.610596 -0.208374 -0.699646 1445641994 -0.307068 0.610596 -0.208374 -0.699646 1445641994 -0.307068 0.610596 -0.208374 -0.699646 1445641994 -0.307068 0.610596 -0.208374 -0.699646 1445641994 -0.307068 0.610596 -0.208374 -0.699646 1445641994 -0.307068 0.610596 -0.208374 -0.699646 1445641994 -0.247192 0.625000 -0.136414 -0.727783 1445641994 -0.247192 0.625000 -0.136414 -0.727783 1445641994 -0.247192 0.625000 -0.136414 -0.727783 1445641994 -0.247192 0.625000 -0.136414 -0.727783 1445641994 -0.247192 0.625000 -0.136414 -0.727783 1445641994 -0.247192 0.625000 -0.136414 -0.727783 1445641994 -0.247192 0.625000 -0.136414 -0.727783 1445641994 -0.204407 0.626587 -0.077942 -0.748047 1445641994 -0.204407 0.626587 -0.077942 -0.748047 1445641994 -0.204407 0.626587 -0.077942 -0.748047 1445641994 -0.204407 0.626587 -0.077942 -0.748047 1445641994 -0.204407 0.626587 -0.077942 -0.748047 1445641994 -0.204407 0.626587 -0.077942 -0.748047 1445641994 -0.183899 0.622803 -0.040344 -0.759399 1445641994 -0.183899 0.622803 -0.040344 -0.759399 1445641994 -0.183899 0.622803 -0.040344 -0.759399 1445641994 -0.183899 0.622803 -0.040344 -0.759399 1445641994 -0.183899 0.622803 -0.040344 -0.759399 1445641994 -0.183899 0.622803 -0.040344 -0.759399 1445641994 -0.195251 0.616394 -0.029358 -0.762329 1445641994 -0.195251 0.616394 -0.029358 -0.762329 1445641994 -0.195251 0.616394 -0.029358 -0.762329 1445641994 -0.195251 0.616394 -0.029358 -0.762329 1445641994 -0.195251 0.616394 -0.029358 -0.762329 1445641994 -0.195251 0.616394 -0.029358 -0.762329 1445641994 -0.236755 0.606201 -0.052246 -0.757446 1445641994 -0.236755 0.606201 -0.052246 -0.757446 1445641994 -0.236755 0.606201 -0.052246 -0.757446 1445641994 -0.236755 0.606201 -0.052246 -0.757446 1445641994 -0.236755 0.606201 -0.052246 -0.757446 1445641994 -0.236755 0.606201 -0.052246 -0.757446 1445641994 -0.299194 0.591492 -0.099121 -0.742188 1445641994 -0.299194 0.591492 -0.099121 -0.742188 1445641994 -0.299194 0.591492 -0.099121 -0.742188 1445641994 -0.299194 0.591492 -0.099121 -0.742188 1445641995 -0.299194 0.591492 -0.099121 -0.742188 1445641995 -0.299194 0.591492 -0.099121 -0.742188 1445641995 -0.372070 0.572205 -0.159058 -0.713379 1445641995 -0.372070 0.572205 -0.159058 -0.713379 1445641995 -0.372070 0.572205 -0.159058 -0.713379 1445641995 -0.372070 0.572205 -0.159058 -0.713379 1445641995 -0.372070 0.572205 -0.159058 -0.713379 1445641995 -0.372070 0.572205 -0.159058 -0.713379 1445641995 -0.446289 0.545959 -0.227295 -0.671692 1445641995 -0.446289 0.545959 -0.227295 -0.671692 1445641995 -0.446289 0.545959 -0.227295 -0.671692 1445641995 -0.446289 0.545959 -0.227295 -0.671692 1445641995 -0.446289 0.545959 -0.227295 -0.671692 1445641995 -0.446289 0.545959 -0.227295 -0.671692 1445641995 -0.446289 0.545959 -0.227295 -0.671692 1445641995 -0.512207 0.513306 -0.301392 -0.619141 1445641995 -0.512207 0.513306 -0.301392 -0.619141 1445641995 -0.512207 0.513306 -0.301392 -0.619141 1445641995 -0.512207 0.513306 -0.301392 -0.619141 1445641995 -0.512207 0.513306 -0.301392 -0.619141 1445641995 -0.512207 0.513306 -0.301392 -0.619141 1445641995 -0.566528 0.473877 -0.369568 -0.563904 1445641995 -0.566528 0.473877 -0.369568 -0.563904 1445641995 -0.566528 0.473877 -0.369568 -0.563904 1445641995 -0.566528 0.473877 -0.369568 -0.563904 1445641995 -0.566528 0.473877 -0.369568 -0.563904 1445641995 -0.566528 0.473877 -0.369568 -0.563904 1445641995 -0.613525 0.430115 -0.427429 -0.505981 1445641995 -0.613525 0.430115 -0.427429 -0.505981 1445641995 -0.613525 0.430115 -0.427429 -0.505981 1445641995 -0.613525 0.430115 -0.427429 -0.505981 1445641995 -0.613525 0.430115 -0.427429 -0.505981 1445641995 -0.647583 0.386414 -0.477539 -0.450928 1445641995 -0.647583 0.386414 -0.477539 -0.450928 1445641995 -0.647583 0.386414 -0.477539 -0.450928 1445641995 -0.647583 0.386414 -0.477539 -0.450928 1445641995 -0.647583 0.386414 -0.477539 -0.450928 1445641995 -0.647583 0.386414 -0.477539 -0.450928 1445641995 -0.664551 0.352905 -0.513794 -0.412231 1445641995 -0.664551 0.352905 -0.513794 -0.412231 1445641995 -0.664551 0.352905 -0.513794 -0.412231 1445641995 -0.664551 0.352905 -0.513794 -0.412231 1445641995 -0.664551 0.352905 -0.513794 -0.412231 1445641995 -0.664551 0.352905 -0.513794 -0.412231 1445641995 -0.662598 0.332581 -0.543030 -0.394409 1445641995 -0.662598 0.332581 -0.543030 -0.394409 1445641995 -0.662598 0.332581 -0.543030 -0.394409 1445641995 -0.662598 0.332581 -0.543030 -0.394409 1445641995 -0.662598 0.332581 -0.543030 -0.394409 1445641995 -0.662598 0.332581 -0.543030 -0.394409 1445641995 -0.662598 0.332581 -0.543030 -0.394409 1445641995 -0.639587 0.330078 -0.564575 -0.404175 1445641995 -0.639587 0.330078 -0.564575 -0.404175 1445641995 -0.639587 0.330078 -0.564575 -0.404175 1445641995 -0.639587 0.330078 -0.564575 -0.404175 1445641995 -0.639587 0.330078 -0.564575 -0.404175 1445641995 -0.639587 0.330078 -0.564575 -0.404175 1445641995 -0.595581 0.367188 -0.555603 -0.449280 1445641995 -0.595581 0.367188 -0.555603 -0.449280 1445641995 -0.595581 0.367188 -0.555603 -0.449280 1445641995 -0.595581 0.367188 -0.555603 -0.449280 1445641995 -0.595581 0.367188 -0.555603 -0.449280 1445641995 -0.595581 0.367188 -0.555603 -0.449280 1445641995 -0.595581 0.367188 -0.555603 -0.449280 1445641995 -0.533630 0.434570 -0.516663 -0.509399 1445641995 -0.533630 0.434570 -0.516663 -0.509399 1445641995 -0.533630 0.434570 -0.516663 -0.509399 1445641995 -0.533630 0.434570 -0.516663 -0.509399 1445641995 -0.533630 0.434570 -0.516663 -0.509399 1445641995 -0.533630 0.434570 -0.516663 -0.509399 1445641995 -0.464783 0.504700 -0.455872 -0.567017 1445641995 -0.464783 0.504700 -0.455872 -0.567017 1445641995 -0.464783 0.504700 -0.455872 -0.567017 1445641995 -0.464783 0.504700 -0.455872 -0.567017 1445641995 -0.464783 0.504700 -0.455872 -0.567017 1445641995 -0.464783 0.504700 -0.455872 -0.567017 1445641995 -0.390198 0.567383 -0.370544 -0.623352 1445641995 -0.390198 0.567383 -0.370544 -0.623352 1445641995 -0.390198 0.567383 -0.370544 -0.623352 1445641995 -0.390198 0.567383 -0.370544 -0.623352 1445641995 -0.390198 0.567383 -0.370544 -0.623352 1445641995 -0.390198 0.567383 -0.370544 -0.623352 1445641995 -0.390198 0.567383 -0.370544 -0.623352 1445641995 -0.318542 0.613708 -0.278137 -0.666748 1445641995 -0.318542 0.613708 -0.278137 -0.666748 1445641995 -0.318542 0.613708 -0.278137 -0.666748 1445641995 -0.318542 0.613708 -0.278137 -0.666748 1445641995 -0.318542 0.613708 -0.278137 -0.666748 1445641995 -0.318542 0.613708 -0.278137 -0.666748 1445641995 -0.252563 0.640930 -0.195313 -0.698059 1445641995 -0.252563 0.640930 -0.195313 -0.698059 1445641995 -0.252563 0.640930 -0.195313 -0.698059 1445641995 -0.252563 0.640930 -0.195313 -0.698059 1445641995 -0.252563 0.640930 -0.195313 -0.698059 1445641995 -0.252563 0.640930 -0.195313 -0.698059 1445641995 -0.192444 0.649658 -0.118469 -0.725891 1445641995 -0.192444 0.649658 -0.118469 -0.725891 1445641995 -0.192444 0.649658 -0.118469 -0.725891 1445641995 -0.192444 0.649658 -0.118469 -0.725891 1445641995 -0.192444 0.649658 -0.118469 -0.725891 1445641995 -0.192444 0.649658 -0.118469 -0.725891 1445641995 -0.143066 0.649048 -0.053101 -0.745300 1445641995 -0.143066 0.649048 -0.053101 -0.745300 1445641995 -0.143066 0.649048 -0.053101 -0.745300 1445641995 -0.143066 0.649048 -0.053101 -0.745300 1445641995 -0.143066 0.649048 -0.053101 -0.745300 1445641995 -0.143066 0.649048 -0.053101 -0.745300 1445641995 -0.111816 0.643005 -0.004944 -0.757690 1445641995 -0.111816 0.643005 -0.004944 -0.757690 1445641995 -0.111816 0.643005 -0.004944 -0.757690 1445641995 
-0.470398 0.522034 -0.306213 -0.642273 1445641998 -0.470398 0.522034 -0.306213 -0.642273 1445641998 -0.470398 0.522034 -0.306213 -0.642273 1445641998 -0.470398 0.522034 -0.306213 -0.642273 1445641998 -0.470398 0.522034 -0.306213 -0.642273 1445641998 -0.440552 0.536316 -0.286743 -0.660400 1445641998 -0.440552 0.536316 -0.286743 -0.660400 1445641998 -0.440552 0.536316 -0.286743 -0.660400 1445641998 -0.440552 0.536316 -0.286743 -0.660400 1445641998 -0.440552 0.536316 -0.286743 -0.660400 1445641998 -0.440552 0.536316 -0.286743 -0.660400 1445641998 -0.403076 0.552490 -0.257080 -0.682800 1445641998 -0.403076 0.552490 -0.257080 -0.682800 1445641998 -0.403076 0.552490 -0.257080 -0.682800 1445641998 -0.403076 0.552490 -0.257080 -0.682800 1445641998 -0.403076 0.552490 -0.257080 -0.682800 1445641998 -0.403076 0.552490 -0.257080 -0.682800 1445641998 -0.360107 0.568298 -0.218018 -0.707031 1445641998 -0.360107 0.568298 -0.218018 -0.707031 1445641998 -0.360107 0.568298 -0.218018 -0.707031 1445641998 -0.314087 0.580750 -0.171692 -0.731140 1445641998 -0.314087 0.580750 -0.171692 -0.731140 1445641998 -0.314087 0.580750 -0.171692 -0.731140 1445641998 -0.314087 0.580750 -0.171692 -0.731140 1445641998 -0.314087 0.580750 -0.171692 -0.731140 1445641998 -0.314087 0.580750 -0.171692 -0.731140 1445641998 -0.314087 0.580750 -0.171692 -0.731140 1445641998 -0.269104 0.589111 -0.122192 -0.752075 1445641998 -0.269104 0.589111 -0.122192 -0.752075 1445641999 -0.269104 0.589111 -0.122192 -0.752075 1445641999 -0.269104 0.589111 -0.122192 -0.752075 1445641999 -0.269104 0.589111 -0.122192 -0.752075 1445641999 -0.269104 0.589111 -0.122192 -0.752075 1445641999 -0.269104 0.589111 -0.122192 -0.752075 1445641999 -0.232910 0.591248 -0.076538 -0.768372 1445641999 -0.232910 0.591248 -0.076538 -0.768372 1445641999 -0.232910 0.591248 -0.076538 -0.768372 1445641999 -0.232910 0.591248 -0.076538 -0.768372 1445641999 -0.232910 0.591248 -0.076538 -0.768372 1445641999 -0.232910 0.591248 -0.076538 -0.768372 1445641999 -0.212341 0.589722 -0.043884 -0.777954 1445641999 -0.212341 0.589722 -0.043884 -0.777954 1445641999 -0.212341 0.589722 -0.043884 -0.777954 1445641999 -0.212341 0.589722 -0.043884 -0.777954 1445641999 -0.212341 0.589722 -0.043884 -0.777954 1445641999 -0.212341 0.589722 -0.043884 -0.777954 1445641999 -0.209045 0.586243 -0.030457 -0.782104 1445641999 -0.209045 0.586243 -0.030457 -0.782104 1445641999 -0.209045 0.586243 -0.030457 -0.782104 1445641999 -0.209045 0.586243 -0.030457 -0.782104 1445641999 -0.209045 0.586243 -0.030457 -0.782104 1445641999 -0.209045 0.586243 -0.030457 -0.782104 1445641999 -0.224304 0.582703 -0.034607 -0.780396 1445641999 -0.224304 0.582703 -0.034607 -0.780396 1445641999 -0.224304 0.582703 -0.034607 -0.780396 1445641999 -0.224304 0.582703 -0.034607 -0.780396 1445641999 -0.224304 0.582703 -0.034607 -0.780396 1445641999 -0.224304 0.582703 -0.034607 -0.780396 1445641999 -0.259216 0.576721 -0.058716 -0.772522 1445641999 -0.259216 0.576721 -0.058716 -0.772522 1445641999 -0.259216 0.576721 -0.058716 -0.772522 1445641999 -0.259216 0.576721 -0.058716 -0.772522 1445641999 -0.259216 0.576721 -0.058716 -0.772522 1445641999 -0.259216 0.576721 -0.058716 -0.772522 1445641999 -0.308105 0.569580 -0.094177 -0.756165 1445641999 -0.308105 0.569580 -0.094177 -0.756165 1445641999 -0.308105 0.569580 -0.094177 -0.756165 1445641999 -0.308105 0.569580 -0.094177 -0.756165 1445641999 -0.308105 0.569580 -0.094177 -0.756165 1445641999 -0.308105 0.569580 -0.094177 -0.756165 1445641999 -0.366821 0.559265 -0.138550 -0.730408 1445641999 -0.366821 0.559265 -0.138550 -0.730408 1445641999 -0.366821 0.559265 -0.138550 -0.730408 1445641999 -0.366821 0.559265 -0.138550 -0.730408 1445641999 -0.366821 0.559265 -0.138550 -0.730408 1445641999 -0.366821 0.559265 -0.138550 -0.730408 1445641999 -0.432007 0.542114 -0.193481 -0.694336 1445641999 -0.432007 0.542114 -0.193481 -0.694336 1445641999 -0.432007 0.542114 -0.193481 -0.694336 1445641999 -0.432007 0.542114 -0.193481 -0.694336 1445641999 -0.432007 0.542114 -0.193481 -0.694336 1445641999 -0.432007 0.542114 -0.193481 -0.694336 1445641999 -0.432007 0.542114 -0.193481 -0.694336 1445641999 -0.497375 0.516602 -0.254395 -0.648865 1445641999 -0.497375 0.516602 -0.254395 -0.648865 1445641999 -0.497375 0.516602 -0.254395 -0.648865 1445641999 -0.497375 0.516602 -0.254395 -0.648865 1445641999 -0.497375 0.516602 -0.254395 -0.648865 1445641999 -0.497375 0.516602 -0.254395 -0.648865 1445641999 -0.556030 0.484680 -0.313843 -0.597900 1445641999 -0.556030 0.484680 -0.313843 -0.597900 1445641999 -0.556030 0.484680 -0.313843 -0.597900 1445641999 -0.556030 0.484680 -0.313843 -0.597900 1445641999 -0.556030 0.484680 -0.313843 -0.597900 1445641999 -0.556030 0.484680 -0.313843 -0.597900 1445641999 -0.603088 0.453918 -0.366211 -0.544250 1445641999 -0.603088 0.453918 -0.366211 -0.544250 1445641999 -0.603088 0.453918 -0.366211 -0.544250 1445641999 -0.603088 0.453918 -0.366211 -0.544250 1445641999 -0.640198 0.421448 -0.412537 -0.492371 1445641999 -0.640198 0.421448 -0.412537 -0.492371 1445641999 -0.640198 0.421448 -0.412537 -0.492371 1445641999 -0.640198 0.421448 -0.412537 -0.492371 1445641999 -0.640198 0.421448 -0.412537 -0.492371 1445641999 -0.664795 0.386658 -0.455933 -0.447998 1445641999 -0.664795 0.386658 -0.455933 -0.447998 1445641999 -0.664795 0.386658 -0.455933 -0.447998 1445641999 -0.664795 0.386658 -0.455933 -0.447998 1445641999 -0.664795 0.386658 -0.455933 -0.447998 1445641999 -0.664795 0.386658 -0.455933 -0.447998 1445641999 -0.664795 0.386658 -0.455933 -0.447998 1445641999 -0.672058 0.359314 -0.491211 -0.421875 1445641999 -0.672058 0.359314 -0.491211 -0.421875 1445641999 -0.672058 0.359314 -0.491211 -0.421875 1445641999 -0.672058 0.359314 -0.491211 -0.421875 1445641999 -0.672058 0.359314 -0.491211 -0.421875 1445641999 -0.672058 0.359314 -0.491211 -0.421875 1445641999 -0.664063 0.349426 -0.507446 -0.423584 1445641999 -0.664063 0.349426 -0.507446 -0.423584 1445641999 -0.664063 0.349426 -0.507446 -0.423584 1445641999 -0.664063 0.349426 -0.507446 -0.423584 1445641999 -0.664063 0.349426 -0.507446 -0.423584 1445641999 -0.664063 0.349426 -0.507446 -0.423584 1445641999 -0.640808 0.364136 -0.505371 -0.448853 1445641999 -0.640808 0.364136 -0.505371 -0.448853 1445641999 -0.640808 0.364136 -0.505371 -0.448853 1445641999 -0.640808 0.364136 -0.505371 -0.448853 1445641999 -0.640808 0.364136 -0.505371 -0.448853 1445641999 -0.640808 0.364136 -0.505371 -0.448853 1445641999 -0.606628 0.394836 -0.486633 -0.489197 1445641999 -0.606628 0.394836 -0.486633 -0.489197 1445641999 -0.606628 0.394836 -0.486633 -0.489197 1445641999 -0.606628 0.394836 -0.486633 -0.489197 1445641999 -0.562805 0.435242 -0.451172 -0.538818 1445641999 -0.562805 0.435242 -0.451172 -0.538818 1445642000 -0.562805 0.435242 -0.451172 -0.538818 1445642000 -0.562805 0.435242 -0.451172 -0.538818 1445642000 -0.562805 0.435242 -0.451172 -0.538818 1445642000 -0.562805 0.435242 -0.451172 -0.538818 1445642000 -0.508301 0.481689 -0.400085 -0.591248 1445642000 -0.508301 0.481689 -0.400085 -0.591248 1445642000 -0.508301 0.481689 -0.400085 -0.591248 1445642000 -0.508301 0.481689 -0.400085 -0.591248 1445642000 -0.508301 0.481689 -0.400085 -0.591248 1445642000 -0.508301 0.481689 -0.400085 -0.591248 1445642000 -0.442261 0.529724 -0.334229 -0.641968 1445642000 -0.442261 0.529724 -0.334229 -0.641968 1445642000 -0.442261 0.529724 -0.334229 -0.641968 1445642000 -0.442261 0.529724 -0.334229 -0.641968 1445642000 -0.442261 0.529724 -0.334229 -0.641968 1445642000 -0.442261 0.529724 -0.334229 -0.641968 1445642000 -0.442261 0.529724 -0.334229 -0.641968 1445642000 -0.369019 0.570923 -0.256836 -0.686951 1445642000 -0.369019 0.570923 -0.256836 -0.686951 1445642000 -0.369019 0.570923 -0.256836 -0.686951 1445642000 -0.369019 0.570923 -0.256836 -0.686951 1445642000 -0.369019 0.570923 -0.256836 -0.686951 1445642000 -0.369019 0.570923 -0.256836 -0.686951 1445642000 -0.293274 0.599854 -0.174805 -0.723633 1445642000 -0.293274 0.599854 -0.174805 -0.723633 1445642000 -0.293274 0.599854 -0.174805 -0.723633 1445642000 -0.293274 0.599854 -0.174805 -0.723633 1445642000 -0.293274 0.599854 -0.174805 -0.723633 1445642000 -0.217224 0.615662 -0.095581 -0.751404 1445642000 -0.217224 0.615662 -0.095581 -0.751404 1445642000 -0.217224 0.615662 -0.095581 -0.751404 1445642000 -0.217224 0.615662 -0.095581 -0.751404 1445642000 -0.217224 0.615662 -0.095581 -0.751404 1445642000 -0.217224 0.615662 -0.095581 -0.751404 1445642000 -0.217224 0.615662 -0.095581 -0.751404 1445642000 -0.144104 0.618958 -0.020386 -0.771851 1445642000 -0.144104 0.618958 -0.020386 -0.771851 1445642000 -0.144104 0.618958 -0.020386 -0.771851 1445642000 -0.144104 0.618958 -0.020386 -0.771851 1445642000 -0.144104 0.618958 -0.020386 -0.771851 1445642000 -0.144104 0.618958 -0.020386 -0.771851 1445642000 -0.079163 0.611694 0.047058 -0.785706 1445642000 -0.079163 0.611694 0.047058 -0.785706 1445642000 -0.079163 0.611694 0.047058 -0.785706 1445642000 -0.079163 0.611694 0.047058 -0.785706 1445642000 -0.079163 0.611694 0.047058 -0.785706 1445642000 -0.026672 0.599365 0.104309 -0.793213 1445642000 -0.026672 0.599365 0.104309 -0.793213 1445642000 -0.026672 0.599365 0.104309 -0.793213 1445642000 -0.026672 0.599365 0.104309 -0.793213 1445642000 -0.026672 0.599365 0.104309 -0.793213 1445642000 0.003235 0.584473 0.143311 -0.798645 1445642000 0.003235 0.584473 0.143311 -0.798645 1445642000 0.003235 0.584473 0.143311 -0.798645 1445642000 0.003235 0.584473 0.143311 -0.798645 1445642000 0.003235 0.584473 0.143311 -0.798645 1445642000 0.003235 0.584473 0.143311 -0.798645 1445642000 0.001770 0.574890 0.152161 -0.803955 1445642000 0.001770 0.574890 0.152161 -0.803955 1445642000 0.001770 0.574890 0.152161 -0.803955 1445642000 0.001770 0.574890 0.152161 -0.803955 1445642000 0.001770 0.574890 0.152161 -0.803955 1445642000 -0.025085 0.572205 0.135681 -0.808411 1445642000 -0.025085 0.572205 0.135681 -0.808411 1445642000 -0.025085 0.572205 0.135681 -0.808411 1445642000 -0.025085 0.572205 0.135681 -0.808411 1445642000 -0.025085 0.572205 0.135681 -0.808411 1445642000 -0.025085 0.572205 0.135681 -0.808411 1445642000 -0.025085 0.572205 0.135681 -0.808411 1445642000 -0.075684 0.574280 0.098816 -0.809143 1445642000 -0.075684 0.574280 0.098816 -0.809143 1445642000 -0.075684 0.574280 0.098816 -0.809143 1445642000 -0.075684 0.574280 0.098816 -0.809143 1445642000 -0.075684 0.574280 0.098816 -0.809143 1445642000 -0.145935 0.576172 0.044556 -0.802979 1445642000 -0.145935 0.576172 0.044556 -0.802979 1445642000 -0.145935 0.576172 0.044556 -0.802979 1445642000 -0.145935 0.576172 0.044556 -0.802979 1445642000 -0.145935 0.576172 0.044556 -0.802979 1445642000 -0.145935 0.576172 0.044556 -0.802979 1445642000 -0.145935 0.576172 0.044556 -0.802979 1445642000 -0.228638 0.573547 -0.019897 -0.786377 1445642000 -0.228638 0.573547 -0.019897 -0.786377 1445642000 -0.228638 0.573547 -0.019897 -0.786377 1445642000 -0.228638 0.573547 -0.019897 -0.786377 1445642000 -0.228638 0.573547 -0.019897 -0.786377 1445642000 -0.228638 0.573547 -0.019897 -0.786377 1445642000 -0.228638 0.573547 -0.019897 -0.786377 1445642000 -0.317810 0.564026 -0.091614 -0.756653 1445642000 -0.317810 0.564026 -0.091614 -0.756653 1445642000 -0.317810 0.564026 -0.091614 -0.756653 1445642000 -0.317810 0.564026 -0.091614 -0.756653 1445642000 -0.317810 0.564026 -0.091614 -0.756653 1445642000 -0.317810 0.564026 -0.091614 -0.756653 1445642000 -0.408142 0.546143 -0.166992 -0.712280 1445642000 -0.408142 0.546143 -0.166992 -0.712280 1445642000 -0.408142 0.546143 -0.166992 -0.712280 1445642000 -0.408142 0.546143 -0.166992 -0.712280 1445642000 -0.408142 0.546143 -0.166992 -0.712280 1445642000 -0.408142 0.546143 -0.166992 -0.712280 1445642000 -0.494873 0.517151 -0.242065 -0.655029 1445642000 -0.494873 0.517151 -0.242065 -0.655029 1445642000 -0.494873 0.517151 -0.242065 -0.655029 1445642000 -0.494873 0.517151 -0.242065 -0.655029 1445642000 -0.494873 0.517151 -0.242065 -0.655029 1445642000 -0.494873 0.517151 -0.242065 -0.655029 1445642000 -0.573669 0.477844 -0.315674 -0.585632 1445642000 -0.573669 0.477844 -0.315674 -0.585632 1445642000 -0.573669 0.477844 -0.315674 -0.585632 1445642000 -0.573669 0.477844 -0.315674 -0.585632 1445642001 -0.573669 0.477844 -0.315674 -0.585632 1445642001 -0.573669 0.477844 -0.315674 -0.585632 1445642001 -0.573669 0.477844 -0.315674 -0.585632 1445642001 -0.635071 0.431580 -0.388733 -0.509277 1445642001 -0.635071 0.431580 -0.388733 -0.509277 1445642001 -0.635071 0.431580 -0.388733 -0.509277 1445642001 -0.635071 0.431580 -0.388733 -0.509277 1445642001 -0.635071 0.431580 -0.388733 -0.509277 1445642001 -0.635071 0.431580 -0.388733 -0.509277 1445642001 -0.681213 0.377075 -0.454468 -0.432739 1445642001 -0.681213 0.377075 -0.454468 -0.432739 1445642001 -0.681213 0.377075 -0.454468 -0.432739 1445642001 -0.681213 0.377075 -0.454468 -0.432739 1445642001 -0.681213 0.377075 -0.454468 -0.432739 1445642001 -0.681213 0.377075 -0.454468 -0.432739 1445642001 -0.711548 0.319580 -0.510254 -0.362305 1445642001 -0.711548 0.319580 -0.510254 -0.362305 1445642001 -0.711548 0.319580 -0.510254 -0.362305 1445642001 -0.711548 0.319580 -0.510254 -0.362305 1445642001 -0.711548 0.319580 -0.510254 -0.362305 1445642001 -0.728394 0.273254 -0.546265 -0.310486 1445642001 -0.728394 0.273254 -0.546265 -0.310486 1445642001 -0.728394 0.273254 -0.546265 -0.310486 1445642001 -0.728394 0.273254 -0.546265 -0.310486 1445642001 -0.728394 0.273254 -0.546265 -0.310486 1445642001 -0.728394 0.273254 -0.546265 -0.310486 1445642001 -0.728394 0.273254 -0.546265 -0.310486 1445642001 -0.733765 0.242798 -0.569702 -0.279541 1445642001 -0.733765 0.242798 -0.569702 -0.279541 1445642001 -0.733765 0.242798 -0.569702 -0.279541 1445642001 -0.733765 0.242798 -0.569702 -0.279541 1445642001 -0.733765 0.242798 -0.569702 -0.279541 1445642001 -0.733765 0.242798 -0.569702 -0.279541 1445642001 -0.729797 0.228760 -0.584778 -0.270508 1445642001 -0.729797 0.228760 -0.584778 -0.270508 1445642001 -0.729797 0.228760 -0.584778 -0.270508 1445642001 -0.729797 0.228760 -0.584778 -0.270508 1445642001 -0.729797 0.228760 -0.584778 -0.270508 1445642001 -0.729797 0.228760 -0.584778 -0.270508 1445642001 -0.720886 0.230408 -0.589905 -0.281555 1445642001 -0.720886 0.230408 -0.589905 -0.281555 1445642001 -0.720886 0.230408 -0.589905 -0.281555 1445642001 -0.720886 0.230408 -0.589905 -0.281555 1445642001 -0.720886 0.230408 -0.589905 -0.281555 1445642001 -0.720886 0.230408 -0.589905 -0.281555 1445642001 -0.700317 0.259888 -0.583435 -0.318787 1445642001 -0.700317 0.259888 -0.583435 -0.318787 1445642001 -0.700317 0.259888 -0.583435 -0.318787 1445642001 -0.700317 0.259888 -0.583435 -0.318787 1445642001 -0.700317 0.259888 -0.583435 -0.318787 1445642001 -0.700317 0.259888 -0.583435 -0.318787 1445642001 -0.700317 0.259888 -0.583435 -0.318787 1445642001 -0.669739 0.310730 -0.562988 -0.371460 1445642001 -0.669739 0.310730 -0.562988 -0.371460 1445642001 -0.669739 0.310730 -0.562988 -0.371460 1445642001 -0.669739 0.310730 -0.562988 -0.371460 1445642001 -0.669739 0.310730 -0.562988 -0.371460 1445642001 -0.669739 0.310730 -0.562988 -0.371460 1445642001 -0.628906 0.371399 -0.526917 -0.434692 1445642001 -0.628906 0.371399 -0.526917 -0.434692 1445642001 -0.628906 0.371399 -0.526917 -0.434692 1445642001 -0.628906 0.371399 -0.526917 -0.434692 1445642001 -0.628906 0.371399 -0.526917 -0.434692 1445642001 -0.628906 0.371399 -0.526917 -0.434692 1445642001 -0.578979 0.433411 -0.477600 -0.498962 1445642001 -0.578979 0.433411 -0.477600 -0.498962 1445642001 -0.578979 0.433411 -0.477600 -0.498962 1445642001 -0.578979 0.433411 -0.477600 -0.498962 1445642001 -0.578979 0.433411 -0.477600 -0.498962 1445642001 -0.578979 0.433411 -0.477600 -0.498962 1445642001 -0.517944 0.492798 -0.417480 -0.560974 1445642001 -0.517944 0.492798 -0.417480 -0.560974 1445642001 -0.517944 0.492798 -0.417480 -0.560974 1445642001 -0.517944 0.492798 -0.417480 -0.560974 1445642001 -0.517944 0.492798 -0.417480 -0.560974 1445642001 -0.517944 0.492798 -0.417480 -0.560974 1445642001 -0.517944 0.492798 -0.417480 -0.560974 1445642001 -0.446228 0.548157 -0.342468 -0.619019 1445642001 -0.446228 0.548157 -0.342468 -0.619019 1445642001 -0.446228 0.548157 -0.342468 -0.619019 1445642001 -0.446228 0.548157 -0.342468 -0.619019 1445642001 -0.446228 0.548157 -0.342468 -0.619019 1445642001 -0.446228 0.548157 -0.342468 -0.619019 1445642001 -0.367004 0.593323 -0.257996 -0.668396 1445642001 -0.367004 0.593323 -0.257996 -0.668396 1445642001 -0.367004 0.593323 -0.257996 -0.668396 1445642001 -0.367004 0.593323 -0.257996 -0.668396 1445642001 -0.367004 0.593323 -0.257996 -0.668396 1445642001 -0.367004 0.593323 -0.257996 -0.668396 1445642001 -0.287842 0.622070 -0.170654 -0.707886 1445642001 -0.287842 0.622070 -0.170654 -0.707886 1445642001 -0.287842 0.622070 -0.170654 -0.707886 1445642001 -0.287842 0.622070 -0.170654 -0.707886 1445642001 -0.287842 0.622070 -0.170654 -0.707886 1445642001 -0.287842 0.622070 -0.170654 -0.707886 1445642001 -0.213867 0.633850 -0.087830 -0.738098 1445642001 -0.213867 0.633850 -0.087830 -0.738098 1445642001 -0.213867 0.633850 -0.087830 -0.738098 1445642001 -0.213867 0.633850 -0.087830 -0.738098 1445642001 -0.213867 0.633850 -0.087830 -0.738098 1445642001 -0.213867 0.633850 -0.087830 -0.738098 1445642001 -0.213867 0.633850 -0.087830 -0.738098 1445642001 -0.146851 0.630798 -0.012756 -0.761841 1445642001 -0.146851 0.630798 -0.012756 -0.761841 1445642001 -0.146851 0.630798 -0.012756 -0.761841 1445642001 -0.146851 0.630798 -0.012756 -0.761841 1445642001 -0.146851 0.630798 -0.012756 -0.761841 1445642001 -0.146851 0.630798 -0.012756 -0.761841 1445642001 -0.146851 0.630798 -0.012756 -0.761841 1445642001 -0.090210 0.616028 0.050171 -0.780945 1445642001 -0.090210 0.616028 0.050171 -0.780945 1445642001 -0.090210 0.616028 0.050171 -0.780945 1445642001 -0.090210 0.616028 0.050171 -0.780945 1445642002 -0.090210 0.616028 0.050171 -0.780945 1445642002 -0.090210 0.616028 0.050171 -0.780945 1445642002 -0.046326 0.595215 0.093933 -0.796753 1445642002 -0.046326 0.595215 0.093933 -0.796753 1445642002 -0.046326 0.595215 0.093933 -0.796753 1445642002 -0.046326 0.595215 0.093933 -0.796753 1445642002 -0.046326 0.595215 0.093933 -0.796753 1445642002 -0.046326 0.595215 0.093933 -0.796753 1445642002 -0.046326 0.595215 0.093933 -0.796753 1445642002 -0.018372 0.574524 0.127686 -0.808289 1445642002 -0.018372 0.574524 0.127686 -0.808289 1445642002 -0.018372 0.574524 0.127686 -0.808289 1445642002 -0.018372 0.574524 0.127686 -0.808289 1445642002 -0.018372 0.574524 0.127686 -0.808289 1445642002 -0.018372 0.574524 0.127686 -0.808289 1445642002 -0.023438 0.565369 0.133545 -0.813599 1445642002 -0.023438 0.565369 0.133545 -0.813599 1445642002 -0.023438 0.565369 0.133545 -0.813599 1445642002 -0.023438 0.565369 0.133545 -0.813599 1445642002 -0.023438 0.565369 0.133545 -0.813599 1445642002 -0.023438 0.565369 0.133545 -0.813599 1445642002 -0.068115 0.561951 0.094543 -0.818909 1445642002 -0.068115 0.561951 0.094543 -0.818909 1445642002 -0.068115 0.561951 0.094543 -0.818909 1445642002 -0.068115 0.561951 0.094543 -0.818909 1445642002 -0.068115 0.561951 0.094543 -0.818909 1445642002 -0.068115 0.561951 0.094543 -0.818909 1445642002 -0.130188 0.563232 0.038330 -0.815063 1445642002 -0.130188 0.563232 0.038330 -0.815063 1445642002 -0.130188 0.563232 0.038330 -0.815063 1445642002 -0.130188 0.563232 0.038330 -0.815063 1445642002 -0.203613 0.561340 -0.023071 -0.801819 1445642002 -0.203613 0.561340 -0.023071 -0.801819 1445642002 -0.203613 0.561340 -0.023071 -0.801819 1445642002 -0.203613 0.561340 -0.023071 -0.801819 1445642002 -0.203613 0.561340 -0.023071 -0.801819 1445642002 -0.203613 0.561340 -0.023071 -0.801819 1445642002 -0.203613 0.561340 -0.023071 -0.801819 1445642002 -0.286926 0.552795 -0.088257 -0.777405 1445642002 -0.286926 0.552795 -0.088257 -0.777405 1445642002 -0.286926 0.552795 -0.088257 -0.777405 1445642002 -0.286926 0.552795 -0.088257 -0.777405 1445642002 -0.373901 0.537781 -0.160706 -0.738342 1445642002 -0.373901 0.537781 -0.160706 -0.738342 1445642002 -0.373901 0.537781 -0.160706 -0.738342 1445642002 -0.373901 0.537781 -0.160706 -0.738342 1445642002 -0.373901 0.537781 -0.160706 -0.738342 1445642002 -0.373901 0.537781 -0.160706 -0.738342 1445642002 -0.458496 0.511475 -0.239258 -0.686279 1445642002 -0.458496 0.511475 -0.239258 -0.686279 1445642002 -0.458496 0.511475 -0.239258 -0.686279 1445642002 -0.458496 0.511475 -0.239258 -0.686279 1445642002 -0.458496 0.511475 -0.239258 -0.686279 1445642002 -0.458496 0.511475 -0.239258 -0.686279 1445642002 -0.533997 0.475647 -0.312927 -0.625122 1445642002 -0.533997 0.475647 -0.312927 -0.625122 1445642002 -0.533997 0.475647 -0.312927 -0.625122 1445642002 -0.533997 0.475647 -0.312927 -0.625122 1445642002 -0.533997 0.475647 -0.312927 -0.625122 1445642002 -0.533997 0.475647 -0.312927 -0.625122 1445642002 -0.596741 0.436401 -0.378296 -0.557129 1445642002 -0.596741 0.436401 -0.378296 -0.557129 1445642002 -0.596741 0.436401 -0.378296 -0.557129 1445642002 -0.596741 0.436401 -0.378296 -0.557129 1445642002 -0.596741 0.436401 -0.378296 -0.557129 1445642002 -0.596741 0.436401 -0.378296 -0.557129 1445642002 -0.645447 0.394836 -0.436462 -0.486938 1445642002 -0.645447 0.394836 -0.436462 -0.486938 1445642002 -0.645447 0.394836 -0.436462 -0.486938 1445642002 -0.645447 0.394836 -0.436462 -0.486938 1445642002 -0.645447 0.394836 -0.436462 -0.486938 1445642002 -0.645447 0.394836 -0.436462 -0.486938 1445642002 -0.681213 0.353149 -0.482422 -0.422607 1445642002 -0.681213 0.353149 -0.482422 -0.422607 1445642002 -0.681213 0.353149 -0.482422 -0.422607 1445642002 -0.681213 0.353149 -0.482422 -0.422607 1445642002 -0.681213 0.353149 -0.482422 -0.422607 1445642002 -0.681213 0.353149 -0.482422 -0.422607 1445642002 -0.700684 0.319092 -0.519775 -0.370239 1445642002 -0.700684 0.319092 -0.519775 -0.370239 1445642002 -0.700684 0.319092 -0.519775 -0.370239 1445642002 -0.700684 0.319092 -0.519775 -0.370239 1445642002 -0.700684 0.319092 -0.519775 -0.370239 1445642002 -0.700684 0.319092 -0.519775 -0.370239 1445642002 -0.700684 0.319092 -0.519775 -0.370239 1445642002 -0.702148 0.296265 -0.545471 -0.348999 1445642002 -0.702148 0.296265 -0.545471 -0.348999 1445642002 -0.702148 0.296265 -0.545471 -0.348999 1445642002 -0.702148 0.296265 -0.545471 -0.348999 1445642002 -0.702148 0.296265 -0.545471 -0.348999 1445642002 -0.702148 0.296265 -0.545471 -0.348999 1445642002 -0.702148 0.296265 -0.545471 -0.348999 1445642002 -0.683350 0.308044 -0.548157 -0.371155 1445642002 -0.683350 0.308044 -0.548157 -0.371155 1445642002 -0.683350 0.308044 -0.548157 -0.371155 1445642002 -0.683350 0.308044 -0.548157 -0.371155 1445642002 -0.683350 0.308044 -0.548157 -0.371155 1445642002 -0.683350 0.308044 -0.548157 -0.371155 1445642002 -0.644897 0.346802 -0.531250 -0.426208 1445642002 -0.644897 0.346802 -0.531250 -0.426208 1445642002 -0.644897 0.346802 -0.531250 -0.426208 1445642002 -0.644897 0.346802 -0.531250 -0.426208 1445642002 -0.644897 0.346802 -0.531250 -0.426208 1445642002 -0.644897 0.346802 -0.531250 -0.426208 1445642002 -0.588074 0.406860 -0.490173 -0.498413 1445642002 -0.588074 0.406860 -0.490173 -0.498413 1445642002 -0.588074 0.406860 -0.490173 -0.498413 1445642002 -0.588074 0.406860 -0.490173 -0.498413 1445642002 -0.588074 0.406860 -0.490173 -0.498413 1445642002 -0.588074 0.406860 -0.490173 -0.498413 1445642003 -0.588074 0.406860 -0.490173 -0.498413 1445642003 -0.520813 0.472717 -0.426941 -0.568420 1445642003 -0.520813 0.472717 -0.426941 -0.568420 1445642003 -0.520813 0.472717 -0.426941 -0.568420 1445642003 -0.520813 0.472717 -0.426941 -0.568420 1445642003 -0.520813 0.472717 -0.426941 -0.568420 1445642003 -0.451416 0.525635 -0.357422 -0.626282 1445642003 -0.451416 0.525635 -0.357422 -0.626282 1445642003 -0.451416 0.525635 -0.357422 -0.626282 1445642003 -0.451416 0.525635 -0.357422 -0.626282 1445642003 -0.451416 0.525635 -0.357422 -0.626282 1445642003 -0.451416 0.525635 -0.357422 -0.626282 1445642003 -0.451416 0.525635 -0.357422 -0.626282 1445642003 -0.378113 0.567261 -0.291077 -0.671265 1445642003 -0.378113 0.567261 -0.291077 -0.671265 1445642003 -0.378113 0.567261 -0.291077 -0.671265 1445642003 -0.378113 0.567261 -0.291077 -0.671265 1445642003 -0.378113 0.567261 -0.291077 -0.671265 1445642003 -0.307312 0.601196 -0.221130 -0.703796 1445642003 -0.307312 0.601196 -0.221130 -0.703796 1445642003 -0.307312 0.601196 -0.221130 -0.703796 1445642003 -0.307312 0.601196 -0.221130 -0.703796 1445642003 -0.307312 0.601196 -0.221130 -0.703796 1445642003 -0.307312 0.601196 -0.221130 -0.703796 1445642003 -0.241638 0.621948 -0.149231 -0.729736 1445642003 -0.241638 0.621948 -0.149231 -0.729736 1445642003 -0.241638 0.621948 -0.149231 -0.729736 1445642003 -0.241638 0.621948 -0.149231 -0.729736 1445642003 -0.241638 0.621948 -0.149231 -0.729736 1445642003 -0.241638 0.621948 -0.149231 -0.729736 1445642003 -0.186707 0.625488 -0.080688 -0.753296 1445642003 -0.186707 0.625488 -0.080688 -0.753296 1445642003 -0.186707 0.625488 -0.080688 -0.753296 1445642003 -0.186707 0.625488 -0.080688 -0.753296 1445642003 -0.140259 0.621887 -0.029541 -0.769897 1445642003 -0.140259 0.621887 -0.029541 -0.769897 1445642003 -0.140259 0.621887 -0.029541 -0.769897 1445642003 -0.140259 0.621887 -0.029541 -0.769897 1445642003 -0.140259 0.621887 -0.029541 -0.769897 1445642003 -0.140259 0.621887 -0.029541 -0.769897 1445642003 -0.096802 0.614807 0.010559 -0.782654 1445642003 -0.096802 0.614807 0.010559 -0.782654 1445642003 -0.096802 0.614807 0.010559 -0.782654 1445642003 -0.096802 0.614807 0.010559 -0.782654 1445642003 -0.096802 0.614807 0.010559 -0.782654 1445642003 -0.096802 0.614807 0.010559 -0.782654 1445642003 -0.060547 0.605896 0.046509 -0.791870 1445642003 -0.060547 0.605896 0.046509 -0.791870 1445642003 -0.060547 0.605896 0.046509 -0.791870 1445642003 -0.060547 0.605896 0.046509 -0.791870 1445642003 -0.060547 0.605896 0.046509 -0.791870 1445642003 -0.060547 0.605896 0.046509 -0.791870 1445642003 -0.064148 0.600159 0.063110 -0.794800 1445642003 -0.064148 0.600159 0.063110 -0.794800 1445642003 -0.064148 0.600159 0.063110 -0.794800 1445642003 -0.064148 0.600159 0.063110 -0.794800 1445642003 -0.064148 0.600159 0.063110 -0.794800 1445642003 -0.064148 0.600159 0.063110 -0.794800 1445642003 -0.064148 0.600159 0.063110 -0.794800 1445642003 -0.110962 0.595581 0.031067 -0.794983 1445642003 -0.110962 0.595581 0.031067 -0.794983 1445642003 -0.110962 0.595581 0.031067 -0.794983 1445642003 -0.110962 0.595581 0.031067 -0.794983 1445642003 -0.110962 0.595581 0.031067 -0.794983 1445642003 -0.110962 0.595581 0.031067 -0.794983 1445642003 -0.173279 0.592224 -0.017517 -0.786743 1445642003 -0.173279 0.592224 -0.017517 -0.786743 1445642003 -0.173279 0.592224 -0.017517 -0.786743 1445642003 -0.173279 0.592224 -0.017517 -0.786743 1445642003 -0.173279 0.592224 -0.017517 -0.786743 1445642003 -0.173279 0.592224 -0.017517 -0.786743 1445642003 -0.173279 0.592224 -0.017517 -0.786743 1445642003 -0.244019 0.586426 -0.071106 -0.769104 1445642003 -0.244019 0.586426 -0.071106 -0.769104 1445642003 -0.244019 0.586426 -0.071106 -0.769104 1445642003 -0.244019 0.586426 -0.071106 -0.769104 1445642003 -0.244019 0.586426 -0.071106 -0.769104 1445642003 -0.318848 0.575745 -0.130188 -0.741577 1445642003 -0.318848 0.575745 -0.130188 -0.741577 1445642003 -0.318848 0.575745 -0.130188 -0.741577 1445642003 -0.318848 0.575745 -0.130188 -0.741577 1445642003 -0.318848 0.575745 -0.130188 -0.741577 1445642003 -0.318848 0.575745 -0.130188 -0.741577 1445642003 -0.394897 0.557739 -0.192932 -0.704102 1445642003 -0.394897 0.557739 -0.192932 -0.704102 1445642003 -0.394897 0.557739 -0.192932 -0.704102 1445642003 -0.394897 0.557739 -0.192932 -0.704102 1445642003 -0.394897 0.557739 -0.192932 -0.704102 1445642003 
-0.430908 0.527588 -0.304626 -0.665771 1445642006 -0.430908 0.527588 -0.304626 -0.665771 1445642006 -0.430908 0.527588 -0.304626 -0.665771 1445642006 -0.398254 0.539429 -0.276611 -0.688416 1445642006 -0.398254 0.539429 -0.276611 -0.688416 1445642006 -0.398254 0.539429 -0.276611 -0.688416 1445642006 -0.398254 0.539429 -0.276611 -0.688416 1445642006 -0.398254 0.539429 -0.276611 -0.688416 1445642006 -0.359863 0.551392 -0.246765 -0.711060 1445642006 -0.359863 0.551392 -0.246765 -0.711060 1445642006 -0.359863 0.551392 -0.246765 -0.711060 1445642006 -0.359863 0.551392 -0.246765 -0.711060 1445642006 -0.359863 0.551392 -0.246765 -0.711060 1445642006 -0.359863 0.551392 -0.246765 -0.711060 1445642006 -0.359863 0.551392 -0.246765 -0.711060 1445642006 -0.316833 0.564026 -0.214417 -0.731812 1445642006 -0.316833 0.564026 -0.214417 -0.731812 1445642006 -0.316833 0.564026 -0.214417 -0.731812 1445642006 -0.316833 0.564026 -0.214417 -0.731812 1445642006 -0.316833 0.564026 -0.214417 -0.731812 1445642006 -0.316833 0.564026 -0.214417 -0.731812 1445642006 -0.273071 0.575928 -0.181580 -0.748840 1445642006 -0.273071 0.575928 -0.181580 -0.748840 1445642006 -0.273071 0.575928 -0.181580 -0.748840 1445642006 -0.273071 0.575928 -0.181580 -0.748840 1445642006 -0.273071 0.575928 -0.181580 -0.748840 1445642006 -0.273071 0.575928 -0.181580 -0.748840 1445642006 -0.227051 0.586365 -0.142944 -0.764343 1445642006 -0.227051 0.586365 -0.142944 -0.764343 1445642006 -0.227051 0.586365 -0.142944 -0.764343 1445642006 -0.227051 0.586365 -0.142944 -0.764343 1445642006 -0.227051 0.586365 -0.142944 -0.764343 1445642006 -0.227051 0.586365 -0.142944 -0.764343 1445642006 -0.178101 0.593628 -0.093872 -0.779175 1445642006 -0.178101 0.593628 -0.093872 -0.779175 1445642006 -0.178101 0.593628 -0.093872 -0.779175 1445642006 -0.178101 0.593628 -0.093872 -0.779175 1445642006 -0.178101 0.593628 -0.093872 -0.779175 1445642006 -0.178101 0.593628 -0.093872 -0.779175 1445642006 -0.131409 0.595947 -0.041626 -0.791077 1445642006 -0.131409 0.595947 -0.041626 -0.791077 1445642006 -0.131409 0.595947 -0.041626 -0.791077 1445642006 -0.131409 0.595947 -0.041626 -0.791077 1445642006 -0.131409 0.595947 -0.041626 -0.791077 1445642006 -0.098267 0.591736 0.002258 -0.800110 1445642006 -0.098267 0.591736 0.002258 -0.800110 1445642006 -0.098267 0.591736 0.002258 -0.800110 1445642006 -0.098267 0.591736 0.002258 -0.800110 1445642006 -0.098267 0.591736 0.002258 -0.800110 1445642006 -0.098267 0.591736 0.002258 -0.800110 1445642006 -0.080383 0.586975 0.026245 -0.805176 1445642006 -0.080383 0.586975 0.026245 -0.805176 1445642006 -0.080383 0.586975 0.026245 -0.805176 1445642006 -0.080383 0.586975 0.026245 -0.805176 1445642006 -0.080383 0.586975 0.026245 -0.805176 1445642006 -0.080383 0.586975 0.026245 -0.805176 1445642006 -0.079102 0.583557 0.039551 -0.807251 1445642006 -0.079102 0.583557 0.039551 -0.807251 1445642006 -0.079102 0.583557 0.039551 -0.807251 1445642006 -0.079102 0.583557 0.039551 -0.807251 1445642006 -0.079102 0.583557 0.039551 -0.807251 1445642006 -0.079102 0.583557 0.039551 -0.807251 1445642006 -0.098145 0.582886 0.032410 -0.805969 1445642006 -0.098145 0.582886 0.032410 -0.805969 1445642006 -0.098145 0.582886 0.032410 -0.805969 1445642006 -0.098145 0.582886 0.032410 -0.805969 1445642006 -0.098145 0.582886 0.032410 -0.805969 1445642006 -0.098145 0.582886 0.032410 -0.805969 1445642006 -0.098145 0.582886 0.032410 -0.805969 1445642006 -0.135071 0.583252 0.006470 -0.800964 1445642006 -0.135071 0.583252 0.006470 -0.800964 1445642006 -0.135071 0.583252 0.006470 -0.800964 1445642006 -0.135071 0.583252 0.006470 -0.800964 1445642006 -0.135071 0.583252 0.006470 -0.800964 1445642006 -0.135071 0.583252 0.006470 -0.800964 1445642006 -0.184143 0.587524 -0.032837 -0.787354 1445642006 -0.184143 0.587524 -0.032837 -0.787354 1445642006 -0.184143 0.587524 -0.032837 -0.787354 1445642007 -0.184143 0.587524 -0.032837 -0.787354 1445642007 -0.184143 0.587524 -0.032837 -0.787354 1445642007 -0.184143 0.587524 -0.032837 -0.787354 1445642007 -0.239441 0.592529 -0.079468 -0.765076 1445642007 -0.239441 0.592529 -0.079468 -0.765076 1445642007 -0.239441 0.592529 -0.079468 -0.765076 1445642007 -0.239441 0.592529 -0.079468 -0.765076 1445642007 -0.239441 0.592529 -0.079468 -0.765076 1445642007 -0.239441 0.592529 -0.079468 -0.765076 1445642007 -0.308960 0.589966 -0.137451 -0.733215 1445642007 -0.308960 0.589966 -0.137451 -0.733215 1445642007 -0.308960 0.589966 -0.137451 -0.733215 1445642007 -0.308960 0.589966 -0.137451 -0.733215 1445642007 -0.308960 0.589966 -0.137451 -0.733215 1445642007 -0.308960 0.589966 -0.137451 -0.733215 1445642007 -0.384766 0.576843 -0.204834 -0.690857 1445642007 -0.384766 0.576843 -0.204834 -0.690857 1445642007 -0.384766 0.576843 -0.204834 -0.690857 1445642007 -0.384766 0.576843 -0.204834 -0.690857 1445642007 -0.384766 0.576843 -0.204834 -0.690857 1445642007 -0.459778 0.553101 -0.270996 -0.639771 1445642007 -0.459778 0.553101 -0.270996 -0.639771 1445642007 -0.459778 0.553101 -0.270996 -0.639771 1445642007 -0.459778 0.553101 -0.270996 -0.639771 1445642007 -0.459778 0.553101 -0.270996 -0.639771 1445642007 -0.459778 0.553101 -0.270996 -0.639771 1445642007 -0.459778 0.553101 -0.270996 -0.639771 1445642007 -0.531189 0.518677 -0.337036 -0.579041 1445642007 -0.531189 0.518677 -0.337036 -0.579041 1445642007 -0.531189 0.518677 -0.337036 -0.579041 1445642007 -0.531189 0.518677 -0.337036 -0.579041 1445642007 -0.531189 0.518677 -0.337036 -0.579041 1445642007 -0.531189 0.518677 -0.337036 -0.579041 1445642007 -0.592590 0.472046 -0.400391 -0.515564 1445642007 -0.592590 0.472046 -0.400391 -0.515564 1445642007 -0.592590 0.472046 -0.400391 -0.515564 1445642007 -0.592590 0.472046 -0.400391 -0.515564 1445642007 -0.592590 0.472046 -0.400391 -0.515564 1445642007 -0.592590 0.472046 -0.400391 -0.515564 1445642007 -0.633972 0.420532 -0.458496 -0.459412 1445642007 -0.633972 0.420532 -0.458496 -0.459412 1445642007 -0.633972 0.420532 -0.458496 -0.459412 1445642007 -0.633972 0.420532 -0.458496 -0.459412 1445642007 -0.633972 0.420532 -0.458496 -0.459412 1445642007 -0.633972 0.420532 -0.458496 -0.459412 1445642007 -0.652222 0.375854 -0.507019 -0.419922 1445642007 -0.652222 0.375854 -0.507019 -0.419922 1445642007 -0.652222 0.375854 -0.507019 -0.419922 1445642007 -0.652222 0.375854 -0.507019 -0.419922 1445642007 -0.652222 0.375854 -0.507019 -0.419922 1445642007 -0.650391 0.352051 -0.534363 -0.409302 1445642007 -0.650391 0.352051 -0.534363 -0.409302 1445642007 -0.650391 0.352051 -0.534363 -0.409302 1445642007 -0.650391 0.352051 -0.534363 -0.409302 1445642007 -0.650391 0.352051 -0.534363 -0.409302 1445642007 -0.650391 0.352051 -0.534363 -0.409302 1445642007 -0.631897 0.353027 -0.542236 -0.426697 1445642007 -0.631897 0.353027 -0.542236 -0.426697 1445642007 -0.631897 0.353027 -0.542236 -0.426697 1445642007 -0.631897 0.353027 -0.542236 -0.426697 1445642007 -0.631897 0.353027 -0.542236 -0.426697 1445642007 -0.631897 0.353027 -0.542236 -0.426697 1445642007 -0.599426 0.377136 -0.531006 -0.465332 1445642007 -0.599426 0.377136 -0.531006 -0.465332 1445642007 -0.599426 0.377136 -0.531006 -0.465332 1445642007 -0.599426 0.377136 -0.531006 -0.465332 1445642007 -0.599426 0.377136 -0.531006 -0.465332 1445642007 -0.599426 0.377136 -0.531006 -0.465332 1445642007 -0.553040 0.418823 -0.499512 -0.518921 1445642007 -0.553040 0.418823 -0.499512 -0.518921 1445642007 -0.553040 0.418823 -0.499512 -0.518921 1445642007 -0.553040 0.418823 -0.499512 -0.518921 1445642007 -0.553040 0.418823 -0.499512 -0.518921 1445642007 -0.553040 0.418823 -0.499512 -0.518921 1445642007 -0.498230 0.464844 -0.454041 -0.574097 1445642007 -0.498230 0.464844 -0.454041 -0.574097 1445642007 -0.498230 0.464844 -0.454041 -0.574097 1445642007 -0.498230 0.464844 -0.454041 -0.574097 1445642007 -0.498230 0.464844 -0.454041 -0.574097 1445642007 -0.436584 0.508240 -0.399109 -0.625977 1445642007 -0.436584 0.508240 -0.399109 -0.625977 1445642007 -0.436584 0.508240 -0.399109 -0.625977 1445642007 -0.436584 0.508240 -0.399109 -0.625977 1445642007 -0.436584 0.508240 -0.399109 -0.625977 1445642007 -0.436584 0.508240 -0.399109 -0.625977 1445642007 -0.436584 0.508240 -0.399109 -0.625977 1445642007 -0.366760 0.550537 -0.334045 -0.671448 1445642007 -0.366760 0.550537 -0.334045 -0.671448 1445642007 -0.366760 0.550537 -0.334045 -0.671448 1445642007 -0.366760 0.550537 -0.334045 -0.671448 1445642007 -0.366760 0.550537 -0.334045 -0.671448 1445642007 -0.366760 0.550537 -0.334045 -0.671448 1445642007 -0.292480 0.588074 -0.260742 -0.707581 1445642007 -0.292480 0.588074 -0.260742 -0.707581 1445642007 -0.292480 0.588074 -0.260742 -0.707581 1445642007 -0.292480 0.588074 -0.260742 -0.707581 1445642007 -0.292480 0.588074 -0.260742 -0.707581 1445642007 -0.292480 0.588074 -0.260742 -0.707581 1445642007 -0.216797 0.614441 -0.182129 -0.736450 1445642007 -0.216797 0.614441 -0.182129 -0.736450 1445642007 -0.216797 0.614441 -0.182129 -0.736450 1445642007 -0.216797 0.614441 -0.182129 -0.736450 1445642007 -0.216797 0.614441 -0.182129 -0.736450 1445642007 -0.216797 0.614441 -0.182129 -0.736450 1445642007 -0.144409 0.628540 -0.101807 -0.757446 1445642007 -0.144409 0.628540 -0.101807 -0.757446 1445642007 -0.144409 0.628540 -0.101807 -0.757446 1445642007 -0.144409 0.628540 -0.101807 -0.757446 1445642008 -0.144409 0.628540 -0.101807 -0.757446 1445642008 -0.144409 0.628540 -0.101807 -0.757446 1445642008 -0.081543 0.630432 -0.024536 -0.771545 1445642008 -0.081543 0.630432 -0.024536 -0.771545 1445642008 -0.081543 0.630432 -0.024536 -0.771545 1445642008 -0.081543 0.630432 -0.024536 -0.771545 1445642008 -0.081543 0.630432 -0.024536 -0.771545 1445642008 -0.081543 0.630432 -0.024536 -0.771545 1445642008 -0.031372 0.621277 0.042053 -0.781860 1445642008 -0.031372 0.621277 0.042053 -0.781860 1445642008 -0.031372 0.621277 0.042053 -0.781860 1445642008 -0.031372 0.621277 0.042053 -0.781860 1445642008 -0.031372 0.621277 0.042053 -0.781860 1445642008 -0.031372 0.621277 0.042053 -0.781860 1445642008 -0.005127 0.608154 0.083923 -0.789368 1445642008 -0.005127 0.608154 0.083923 -0.789368 1445642008 -0.005127 0.608154 0.083923 -0.789368 1445642008 -0.005127 0.608154 0.083923 -0.789368 1445642008 -0.005127 0.608154 0.083923 -0.789368 1445642008 -0.005127 0.608154 0.083923 -0.789368 1445642008 -0.005127 0.608154 0.083923 -0.789368 1445642008 -0.009460 0.596863 0.099915 -0.796021 1445642008 -0.009460 0.596863 0.099915 -0.796021 1445642008 -0.009460 0.596863 0.099915 -0.796021 1445642008 -0.009460 0.596863 0.099915 -0.796021 1445642008 -0.009460 0.596863 0.099915 -0.796021 1445642008 -0.009460 0.596863 0.099915 -0.796021 1445642008 -0.028259 0.590454 0.103394 -0.799927 1445642008 -0.028259 0.590454 0.103394 -0.799927 1445642008 -0.028259 0.590454 0.103394 -0.799927 1445642008 -0.028259 0.590454 0.103394 -0.799927 1445642008 -0.028259 0.590454 0.103394 -0.799927 1445642008 -0.028259 0.590454 0.103394 -0.799927 1445642008 -0.062927 0.587158 0.089661 -0.802002 1445642008 -0.062927 0.587158 0.089661 -0.802002 1445642008 -0.062927 0.587158 0.089661 -0.802002 1445642008 -0.062927 0.587158 0.089661 -0.802002 1445642008 -0.062927 0.587158 0.089661 -0.802002 1445642008 -0.062927 0.587158 0.089661 -0.802002 1445642008 -0.062927 0.587158 0.089661 -0.802002 1445642008 -0.119995 0.586243 0.052368 -0.799500 1445642008 -0.119995 0.586243 0.052368 -0.799500 1445642008 -0.119995 0.586243 0.052368 -0.799500 1445642008 -0.119995 0.586243 0.052368 -0.799500 1445642008 -0.119995 0.586243 0.052368 -0.799500 1445642008 -0.119995 0.586243 0.052368 -0.799500 1445642008 -0.191956 0.584778 -0.001648 -0.788208 1445642008 -0.191956 0.584778 -0.001648 -0.788208 1445642008 -0.191956 0.584778 -0.001648 -0.788208 1445642008 -0.191956 0.584778 -0.001648 -0.788208 1445642008 -0.191956 0.584778 -0.001648 -0.788208 1445642008 -0.191956 0.584778 -0.001648 -0.788208 1445642008 -0.191956 0.584778 -0.001648 -0.788208 1445642008 -0.272156 0.579712 -0.069824 -0.764832 1445642008 -0.272156 0.579712 -0.069824 -0.764832 1445642008 -0.272156 0.579712 -0.069824 -0.764832 1445642008 -0.272156 0.579712 -0.069824 -0.764832 1445642008 -0.272156 0.579712 -0.069824 -0.764832 1445642008 -0.272156 0.579712 -0.069824 -0.764832 1445642008 -0.352966 0.567932 -0.144653 -0.729370 1445642008 -0.352966 0.567932 -0.144653 -0.729370 1445642008 -0.352966 0.567932 -0.144653 -0.729370 1445642008 -0.352966 0.567932 -0.144653 -0.729370 1445642008 -0.352966 0.567932 -0.144653 -0.729370 1445642008 -0.352966 0.567932 -0.144653 -0.729370 1445642008 -0.428223 0.546997 -0.219666 -0.684998 1445642008 -0.428223 0.546997 -0.219666 -0.684998 1445642008 -0.428223 0.546997 -0.219666 -0.684998 1445642008 -0.428223 0.546997 -0.219666 -0.684998 1445642008 -0.428223 0.546997 -0.219666 -0.684998 1445642008 -0.493408 0.521484 -0.283203 -0.635925 1445642008 -0.493408 0.521484 -0.283203 -0.635925 1445642008 -0.493408 0.521484 -0.283203 -0.635925 1445642008 -0.493408 0.521484 -0.283203 -0.635925 1445642008 -0.493408 0.521484 -0.283203 -0.635925 1445642008 -0.493408 0.521484 -0.283203 -0.635925 1445642008 -0.551270 0.491028 -0.342590 -0.581116 1445642008 -0.551270 0.491028 -0.342590 -0.581116 1445642008 -0.551270 0.491028 -0.342590 -0.581116 1445642008 -0.551270 0.491028 -0.342590 -0.581116 1445642008 -0.551270 0.491028 -0.342590 -0.581116 1445642008 -0.551270 0.491028 -0.342590 -0.581116 1445642008 -0.604675 0.452209 -0.401794 -0.518188 1445642008 -0.604675 0.452209 -0.401794 -0.518188 1445642008 -0.604675 0.452209 -0.401794 -0.518188 1445642008 -0.604675 0.452209 -0.401794 -0.518188 1445642008 -0.604675 0.452209 -0.401794 -0.518188 1445642008 -0.604675 0.452209 -0.401794 -0.518188 1445642008 -0.646057 0.404785 -0.461914 -0.453308 1445642008 -0.646057 0.404785 -0.461914 -0.453308 1445642008 -0.646057 0.404785 -0.461914 -0.453308 1445642008 -0.646057 0.404785 -0.461914 -0.453308 1445642008 -0.646057 0.404785 -0.461914 -0.453308 1445642008 -0.646057 0.404785 -0.461914 -0.453308 1445642008 -0.646057 0.404785 -0.461914 -0.453308 1445642008 -0.666260 0.363159 -0.510437 -0.404602 1445642008 -0.666260 0.363159 -0.510437 -0.404602 1445642008 -0.666260 0.363159 -0.510437 -0.404602 1445642008 -0.666260 0.363159 -0.510437 -0.404602 1445642008 -0.666260 0.363159 -0.510437 -0.404602 1445642008 -0.666260 0.363159 -0.510437 -0.404602 1445642008 -0.676880 0.330200 -0.541199 -0.374207 1445642008 -0.676880 0.330200 -0.541199 -0.374207 1445642008 -0.676880 0.330200 -0.541199 -0.374207 1445642008 -0.676880 0.330200 -0.541199 -0.374207 1445642008 -0.676880 0.330200 -0.541199 -0.374207 1445642008 -0.676880 0.330200 -0.541199 -0.374207 1445642008 -0.680603 0.308838 -0.555542 -0.364441 1445642008 -0.680603 0.308838 -0.555542 -0.364441 1445642008 -0.680603 0.308838 -0.555542 -0.364441 1445642008 -0.680603 0.308838 -0.555542 -0.364441 1445642008 -0.680603 0.308838 -0.555542 -0.364441 1445642008 -0.680603 0.308838 -0.555542 -0.364441 1445642009 -0.680603 0.308838 -0.555542 -0.364441 1445642009 -0.670532 0.312439 -0.557678 -0.376648 1445642009 -0.670532 0.312439 -0.557678 -0.376648 1445642009 -0.670532 0.312439 -0.557678 -0.376648 1445642009 -0.670532 0.312439 -0.557678 -0.376648 1445642009 -0.670532 0.312439 -0.557678 -0.376648 1445642009 -0.670532 0.312439 -0.557678 -0.376648 1445642009 -0.648071 0.340149 -0.546936 -0.406494 1445642009 -0.648071 0.340149 -0.546936 -0.406494 1445642009 -0.648071 0.340149 -0.546936 -0.406494 1445642009 -0.648071 0.340149 -0.546936 -0.406494 1445642009 -0.648071 0.340149 -0.546936 -0.406494 1445642009 -0.648071 0.340149 -0.546936 -0.406494 1445642009 -0.648071 0.340149 -0.546936 -0.406494 1445642009 -0.618042 0.382690 -0.519226 -0.449463 1445642009 -0.618042 0.382690 -0.519226 -0.449463 1445642009 -0.618042 0.382690 -0.519226 -0.449463 1445642009 -0.618042 0.382690 -0.519226 -0.449463 1445642009 -0.618042 0.382690 -0.519226 -0.449463 1445642009 -0.618042 0.382690 -0.519226 -0.449463 1445642009 -0.576965 0.435974 -0.475281 -0.501221 1445642009 -0.576965 0.435974 -0.475281 -0.501221 1445642009 -0.576965 0.435974 -0.475281 -0.501221 1445642009 -0.576965 0.435974 -0.475281 -0.501221 1445642009 -0.576965 0.435974 -0.475281 -0.501221 1445642009 -0.576965 0.435974 -0.475281 -0.501221 1445642009 -0.522644 0.492065 -0.419189 -0.555969 1445642009 -0.522644 0.492065 -0.419189 -0.555969 1445642009 -0.522644 0.492065 -0.419189 -0.555969 1445642009 -0.522644 0.492065 -0.419189 -0.555969 1445642009 -0.522644 0.492065 -0.419189 -0.555969 1445642009 -0.522644 0.492065 -0.419189 -0.555969 1445642009 -0.522644 0.492065 -0.419189 -0.555969 1445642009 -0.456421 0.543640 -0.354004 -0.609009 1445642009 -0.456421 0.543640 -0.354004 -0.609009 1445642009 -0.456421 0.543640 -0.354004 -0.609009 1445642009 -0.456421 0.543640 -0.354004 -0.609009 1445642009 -0.456421 0.543640 -0.354004 -0.609009 1445642009 -0.456421 0.543640 -0.354004 -0.609009 1445642009 -0.379517 0.588745 -0.280090 -0.656433 1445642009 -0.379517 0.588745 -0.280090 -0.656433 1445642009 -0.379517 0.588745 -0.280090 -0.656433 1445642009 -0.379517 0.588745 -0.280090 -0.656433 1445642009 -0.379517 0.588745 -0.280090 -0.656433 1445642009 -0.379517 0.588745 -0.280090 -0.656433 1445642009 -0.379517 0.588745 -0.280090 -0.656433 1445642009 -0.297546 0.625610 -0.201294 -0.692505 1445642009 -0.297546 0.625610 -0.201294 -0.692505 1445642009 -0.297546 0.625610 -0.201294 -0.692505 1445642009 -0.297546 0.625610 -0.201294 -0.692505 1445642009 -0.297546 0.625610 -0.201294 -0.692505 1445642009 -0.297546 0.625610 -0.201294 -0.692505 1445642009 -0.216614 0.647339 -0.119629 -0.720947 1445642009 -0.216614 0.647339 -0.119629 -0.720947 1445642009 -0.216614 0.647339 -0.119629 -0.720947 1445642009 -0.216614 0.647339 -0.119629 -0.720947 1445642009 -0.216614 0.647339 -0.119629 -0.720947 1445642009 -0.216614 0.647339 -0.119629 -0.720947 1445642009 -0.140503 0.651611 -0.037781 -0.744507 1445642009 -0.140503 0.651611 -0.037781 -0.744507 1445642009 -0.140503 0.651611 -0.037781 -0.744507 1445642009 -0.140503 0.651611 -0.037781 -0.744507 1445642009 -0.140503 0.651611 -0.037781 -0.744507 1445642009 -0.140503 0.651611 -0.037781 -0.744507 1445642009 -0.076111 0.643860 0.027771 -0.760864 1445642009 -0.076111 0.643860 0.027771 -0.760864 1445642009 -0.076111 0.643860 0.027771 -0.760864 1445642009 -0.076111 0.643860 0.027771 -0.760864 1445642009 -0.076111 0.643860 0.027771 -0.760864 1445642009 -0.076111 0.643860 0.027771 -0.760864 1445642009 -0.076111 0.643860 0.027771 -0.760864 1445642009 -0.018738 0.631592 0.085327 -0.770386 1445642009 -0.018738 0.631592 0.085327 -0.770386 1445642009 -0.018738 0.631592 0.085327 -0.770386 1445642009 -0.018738 0.631592 0.085327 -0.770386 1445642009 -0.018738 0.631592 0.085327 -0.770386 1445642009 -0.018738 0.631592 0.085327 -0.770386 1445642009 0.017212 0.612915 0.132751 -0.778748 1445642009 0.017212 0.612915 0.132751 -0.778748 1445642009 0.017212 0.612915 0.132751 -0.778748 1445642009 0.017212 0.612915 0.132751 -0.778748 1445642009 0.017212 0.612915 0.132751 -0.778748 1445642009 0.017212 0.612915 0.132751 -0.778748 1445642009 0.017212 0.612915 0.132751 -0.778748 1445642009 0.020996 0.596680 0.159546 -0.786194 1445642009 0.020996 0.596680 0.159546 -0.786194 1445642009 0.020996 0.596680 0.159546 -0.786194 1445642009 0.020996 0.596680 0.159546 -0.786194 1445642009 0.020996 0.596680 0.159546 -0.786194 1445642009 0.020996 0.596680 0.159546 -0.786194 1445642009 0.000671 0.585876 0.161560 -0.794128 1445642009 0.000671 0.585876 0.161560 -0.794128 1445642009 0.000671 0.585876 0.161560 -0.794128 1445642009 0.000671 0.585876 0.161560 -0.794128 1445642009 0.000671 0.585876 0.161560 -0.794128 1445642009 0.000671 0.585876 0.161560 -0.794128 1445642009 0.000671 0.585876 0.161560 -0.794128 1445642009 -0.043701 0.581787 0.138245 -0.800354 1445642009 -0.043701 0.581787 0.138245 -0.800354 1445642009 -0.043701 0.581787 0.138245 -0.800354 1445642009 -0.043701 0.581787 0.138245 -0.800354 1445642009 -0.043701 0.581787 0.138245 -0.800354 1445642009 -0.109009 0.581787 0.089233 -0.801025 1445642009 -0.109009 0.581787 0.089233 -0.801025 1445642009 -0.109009 0.581787 0.089233 -0.801025 1445642009 -0.109009 0.581787 0.089233 -0.801025 1445642009 -0.109009 0.581787 0.089233 -0.801025 1445642009 -0.109009 0.581787 0.089233 -0.801025 1445642009 -0.184570 0.580994 0.026855 -0.792297 1445642009 -0.184570 0.580994 0.026855 -0.792297 1445642009 -0.184570 0.580994 0.026855 -0.792297 1445642009 -0.184570 0.580994 0.026855 -0.792297 1445642009 -0.184570 0.580994 0.026855 -0.792297 1445642009 -0.263794 0.575073 -0.043762 -0.773193 1445642010 -0.263794 0.575073 -0.043762 -0.773193 1445642010 -0.263794 0.575073 -0.043762 -0.773193 1445642010 -0.263794 0.575073 -0.043762 -0.773193 1445642010 -0.263794 0.575073 -0.043762 -0.773193 1445642010 -0.263794 0.575073 -0.043762 -0.773193 1445642010 -0.263794 0.575073 -0.043762 -0.773193 1445642010 -0.343018 0.561707 -0.119873 -0.743286 1445642010 -0.343018 0.561707 -0.119873 -0.743286 1445642010 -0.343018 0.561707 -0.119873 -0.743286 1445642010 -0.343018 0.561707 -0.119873 -0.743286 1445642010 -0.343018 0.561707 -0.119873 -0.743286 1445642010 -0.343018 0.561707 -0.119873 -0.743286 1445642010 -0.416809 0.542114 -0.198608 -0.702148 1445642010 -0.416809 0.542114 -0.198608 -0.702148 1445642010 -0.416809 0.542114 -0.198608 -0.702148 1445642010 -0.416809 0.542114 -0.198608 -0.702148 1445642010 -0.416809 0.542114 -0.198608 -0.702148 1445642010 -0.416809 0.542114 -0.198608 -0.702148 1445642010 -0.416809 0.542114 -0.198608 -0.702148 1445642010 -0.477478 0.518799 -0.277710 -0.652527 1445642010 -0.477478 0.518799 -0.277710 -0.652527 1445642010 -0.477478 0.518799 -0.277710 -0.652527 1445642010 -0.477478 0.518799 -0.277710 -0.652527 1445642010 -0.477478 0.518799 -0.277710 -0.652527 1445642010 -0.477478 0.518799 -0.277710 -0.652527 1445642010 -0.532654 0.484985 -0.354004 -0.596497 1445642010 -0.532654 0.484985 -0.354004 -0.596497 1445642010 -0.532654 0.484985 -0.354004 -0.596497 1445642010 -0.532654 0.484985 -0.354004 -0.596497 1445642010 -0.532654 0.484985 -0.354004 -0.596497 1445642010 -0.532654 0.484985 -0.354004 -0.596497 1445642010 -0.586853 0.436951 -0.428101 -0.530518 1445642010 -0.586853 0.436951 -0.428101 -0.530518 1445642010 -0.586853 0.436951 -0.428101 -0.530518 1445642010 -0.586853 0.436951 -0.428101 -0.530518 1445642010 -0.586853 0.436951 -0.428101 -0.530518 1445642010 -0.586853 0.436951 -0.428101 -0.530518 1445642010 -0.629883 0.390686 -0.484070 -0.465088 1445642010 -0.629883 0.390686 -0.484070 -0.465088 1445642010 -0.629883 0.390686 -0.484070 -0.465088 1445642010 -0.629883 0.390686 -0.484070 -0.465088 1445642010 -0.629883 0.390686 -0.484070 -0.465088 1445642010 -0.629883 0.390686 -0.484070 -0.465088 1445642010 -0.629883 0.390686 -0.484070 -0.465088 1445642010 -0.660095 0.345581 -0.529053 -0.406250 1445642010 -0.660095 0.345581 -0.529053 -0.406250 1445642010 -0.660095 0.345581 -0.529053 -0.406250 1445642010 -0.660095 0.345581 -0.529053 -0.406250 1445642010 -0.660095 0.345581 -0.529053 -0.406250 1445642010 -0.660095 0.345581 -0.529053 -0.406250 1445642010 -0.676025 0.307251 -0.561951 -0.364502 1445642010 -0.676025 0.307251 -0.561951 -0.364502 1445642010 -0.676025 0.307251 -0.561951 -0.364502 1445642010 -0.676025 0.307251 -0.561951 -0.364502 1445642010 -0.676025 0.307251 -0.561951 -0.364502 1445642010 -0.676025 0.307251 -0.561951 -0.364502 1445642010 -0.676025 0.307251 -0.561951 -0.364502 1445642010 -0.674072 0.286194 -0.582458 -0.352905 1445642010 -0.674072 0.286194 -0.582458 -0.352905 1445642010 -0.674072 0.286194 -0.582458 -0.352905 1445642010 -0.674072 0.286194 -0.582458 -0.352905 1445642010 -0.674072 0.286194 -0.582458 -0.352905 1445642010 -0.657654 0.289612 -0.587708 -0.371826 1445642010 -0.657654 0.289612 -0.587708 -0.371826 1445642010 -0.657654 0.289612 -0.587708 -0.371826 1445642010 -0.657654 0.289612 -0.587708 -0.371826 1445642010 -0.657654 0.289612 -0.587708 -0.371826 1445642010 -0.657654 0.289612 -0.587708 -0.371826 1445642010 -0.628601 0.322144 -0.575500 -0.412292 1445642010 -0.628601 0.322144 -0.575500 -0.412292 1445642010 -0.628601 0.322144 -0.575500 -0.412292 1445642010 -0.628601 0.322144 -0.575500 -0.412292 1445642010 -0.628601 0.322144 -0.575500 -0.412292 1445642010 -0.628601 0.322144 -0.575500 -0.412292 1445642010 -0.628601 0.322144 -0.575500 -0.412292 1445642010 -0.589600 0.373474 -0.545410 -0.464172 1445642010 -0.589600 0.373474 -0.545410 -0.464172 1445642010 -0.589600 0.373474 -0.545410 -0.464172 1445642010 -0.589600 0.373474 -0.545410 -0.464172 1445642010 -0.589600 0.373474 -0.545410 -0.464172 1445642010 -0.589600 0.373474 -0.545410 -0.464172 1445642010 -0.545654 0.427795 -0.502319 -0.516724 1445642010 -0.545654 0.427795 -0.502319 -0.516724 1445642010 -0.545654 0.427795 -0.502319 -0.516724 1445642010 -0.545654 0.427795 -0.502319 -0.516724 1445642010 -0.545654 0.427795 -0.502319 -0.516724 1445642010 -0.545654 0.427795 -0.502319 -0.516724 1445642010 -0.494324 0.481445 -0.449402 -0.567383 1445642010 -0.494324 0.481445 -0.449402 -0.567383 1445642010 -0.494324 0.481445 -0.449402 -0.567383 1445642010 -0.494324 0.481445 -0.449402 -0.567383 1445642010 -0.494324 0.481445 -0.449402 -0.567383 1445642010 -0.494324 0.481445 -0.449402 -0.567383 1445642010 -0.431702 0.536133 -0.386963 -0.613647 1445642010 -0.431702 0.536133 -0.386963 -0.613647 1445642010 -0.431702 0.536133 -0.386963 -0.613647 1445642010 -0.431702 0.536133 -0.386963 -0.613647 1445642010 -0.431702 0.536133 -0.386963 -0.613647 1445642010 -0.431702 0.536133 -0.386963 -0.613647 1445642010 -0.431702 0.536133 -0.386963 -0.613647 1445642010 -0.354126 0.591492 -0.311646 -0.653992 1445642010 -0.354126 0.591492 -0.311646 -0.653992 1445642010 -0.354126 0.591492 -0.311646 -0.653992 1445642010 -0.354126 0.591492 -0.311646 -0.653992 1445642010 -0.354126 0.591492 -0.311646 -0.653992 1445642010 -0.354126 0.591492 -0.311646 -0.653992 1445642010 -0.265137 0.640137 -0.221924 -0.686096 1445642010 -0.265137 0.640137 -0.221924 -0.686096 1445642010 -0.265137 0.640137 -0.221924 -0.686096 1445642010 -0.265137 0.640137 -0.221924 -0.686096 1445642010 -0.265137 0.640137 -0.221924 -0.686096 1445642010 -0.265137 0.640137 -0.221924 -0.686096 1445642010 -0.179749 0.670044 -0.127930 -0.708801 1445642011 -0.179749 0.670044 -0.127930 -0.708801 1445642011 -0.179749 0.670044 -0.127930 -0.708801 1445642011 -0.179749 0.670044 -0.127930 -0.708801 1445642011 -0.179749 0.670044 -0.127930 -0.708801 1445642011 -0.179749 0.670044 -0.127930 -0.708801 1445642011 -0.104553 0.682800 -0.044922 -0.721680 1445642011 -0.104553 0.682800 -0.044922 -0.721680 1445642011 -0.104553 0.682800 -0.044922 -0.721680 1445642011 -0.104553 0.682800 -0.044922 -0.721680 1445642011 -0.104553 0.682800 -0.044922 -0.721680 1445642011 -0.104553 0.682800 -0.044922 -0.721680 1445642011 -0.104553 0.682800 -0.044922 -0.721680 1445642011 -0.040466 0.682312 0.027100 -0.729431 1445642011 -0.040466 0.682312 0.027100 -0.729431 1445642011 -0.040466 0.682312 0.027100 -0.729431 1445642011 -0.040466 0.682312 0.027100 -0.729431 1445642011 -0.040466 0.682312 0.027100 -0.729431 1445642011 -0.040466 0.682312 0.027100 -0.729431 1445642011 0.010132 0.671326 0.088989 -0.735718 1445642011 0.010132 0.671326 0.088989 -0.735718 1445642011 0.010132 0.671326 0.088989 -0.735718 1445642011 0.010132 0.671326 0.088989 -0.735718 1445642011 0.010132 0.671326 0.088989 -0.735718 1445642011 0.044434 0.656677 0.137146 -0.740295 1445642011 0.044434 0.656677 0.137146 -0.740295 1445642011 0.044434 0.656677 0.137146 -0.740295 1445642011 0.044434 0.656677 0.137146 -0.740295 1445642011 0.044434 0.656677 0.137146 -0.740295 1445642011 0.044434 0.656677 0.137146 -0.740295 1445642011 0.054443 0.642578 0.167175 -0.745789 1445642011 0.054443 0.642578 0.167175 -0.745789 1445642011 0.054443 0.642578 0.167175 -0.745789 1445642011 0.054443 0.642578 0.167175 -0.745789 1445642011 0.054443 0.642578 0.167175 -0.745789 1445642011 0.030457 0.637268 0.160217 -0.753174 1445642011 0.030457 0.637268 0.160217 -0.753174 1445642011 0.030457 0.637268 0.160217 -0.753174 1445642011 0.030457 0.637268 0.160217 -0.753174 1445642011 0.030457 0.637268 0.160217 -0.753174 1445642011 0.030457 0.637268 0.160217 -0.753174 1445642011 -0.012512 0.637756 0.130310 -0.759033 1445642011 -0.012512 0.637756 0.130310 -0.759033 1445642011 -0.012512 0.637756 0.130310 -0.759033 1445642011 -0.012512 0.637756 0.130310 -0.759033 1445642011 -0.012512 0.637756 0.130310 -0.759033 1445642011 -0.012512 0.637756 0.130310 -0.759033 1445642011 -0.074280 0.639954 0.084473 -0.760132 1445642011 -0.074280 0.639954 0.084473 -0.760132 1445642011 -0.074280 0.639954 0.084473 -0.760132 1445642011 -0.074280 0.639954 0.084473 -0.760132 1445642011 -0.074280 0.639954 0.084473 -0.760132 1445642011 -0.074280 0.639954 0.084473 -0.760132 1445642011 -0.148132 0.637878 0.025513 -0.755310 1445642011 -0.148132 0.637878 0.025513 -0.755310 1445642011 -0.148132 0.637878 0.025513 -0.755310 1445642011 -0.148132 0.637878 0.025513 -0.755310 1445642011 -0.148132 0.637878 0.025513 -0.755310 1445642011 -0.148132 0.637878 0.025513 -0.755310 1445642011 -0.230774 0.630066 -0.042236 -0.740234 1445642011 -0.230774 0.630066 -0.042236 -0.740234 1445642011 -0.230774 0.630066 -0.042236 -0.740234 1445642011 -0.230774 0.630066 -0.042236 -0.740234 1445642011 -0.230774 0.630066 -0.042236 -0.740234 1445642011 -0.230774 0.630066 -0.042236 -0.740234 1445642011 -0.230774 0.630066 -0.042236 -0.740234 1445642011 -0.316406 0.613525 -0.116272 -0.714172 1445642011 -0.316406 0.613525 -0.116272 -0.714172 1445642011 -0.316406 0.613525 -0.116272 -0.714172 1445642011 -0.316406 0.613525 -0.116272 -0.714172 1445642011 -0.316406 0.613525 -0.116272 -0.714172 1445642011 -0.316406 0.613525 -0.116272 -0.714172 1445642011 
-0.457581 0.541443 -0.278198 -0.648132 1445642013 -0.457581 0.541443 -0.278198 -0.648132 1445642013 -0.457581 0.541443 -0.278198 -0.648132 1445642013 -0.457581 0.541443 -0.278198 -0.648132 1445642013 -0.457581 0.541443 -0.278198 -0.648132 1445642013 -0.450134 0.543762 -0.276733 -0.652039 1445642013 -0.450134 0.543762 -0.276733 -0.652039 1445642013 -0.450134 0.543762 -0.276733 -0.652039 1445642014 -0.450134 0.543762 -0.276733 -0.652039 1445642014 -0.450134 0.543762 -0.276733 -0.652039 1445642014 -0.436279 0.548462 -0.271057 -0.659851 1445642014 -0.436279 0.548462 -0.271057 -0.659851 1445642014 -0.436279 0.548462 -0.271057 -0.659851 1445642014 -0.436279 0.548462 -0.271057 -0.659851 1445642014 -0.436279 0.548462 -0.271057 -0.659851 1445642014 -0.436279 0.548462 -0.271057 -0.659851 1445642014 -0.436279 0.548462 -0.271057 -0.659851 1445642014 -0.414429 0.555969 -0.258850 -0.672424 1445642014 -0.414429 0.555969 -0.258850 -0.672424 1445642014 -0.414429 0.555969 -0.258850 -0.672424 1445642014 -0.414429 0.555969 -0.258850 -0.672424 1445642014 -0.414429 0.555969 -0.258850 -0.672424 1445642014 -0.414429 0.555969 -0.258850 -0.672424 1445642014 -0.383118 0.568726 -0.237915 -0.687927 1445642014 -0.383118 0.568726 -0.237915 -0.687927 1445642014 -0.383118 0.568726 -0.237915 -0.687927 1445642014 -0.383118 0.568726 -0.237915 -0.687927 1445642014 -0.341370 0.585510 -0.205688 -0.705933 1445642014 -0.341370 0.585510 -0.205688 -0.705933 1445642014 -0.341370 0.585510 -0.205688 -0.705933 1445642014 -0.341370 0.585510 -0.205688 -0.705933 1445642014 -0.341370 0.585510 -0.205688 -0.705933 1445642014 -0.341370 0.585510 -0.205688 -0.705933 1445642014 -0.341370 0.585510 -0.205688 -0.705933 1445642014 -0.292908 0.602173 -0.164551 -0.724243 1445642014 -0.292908 0.602173 -0.164551 -0.724243 1445642014 -0.292908 0.602173 -0.164551 -0.724243 1445642014 -0.292908 0.602173 -0.164551 -0.724243 1445642014 -0.292908 0.602173 -0.164551 -0.724243 1445642014 -0.239868 0.616455 -0.113220 -0.741394 1445642014 -0.239868 0.616455 -0.113220 -0.741394 1445642014 -0.239868 0.616455 -0.113220 -0.741394 1445642014 -0.239868 0.616455 -0.113220 -0.741394 1445642014 -0.239868 0.616455 -0.113220 -0.741394 1445642014 -0.239868 0.616455 -0.113220 -0.741394 1445642014 -0.182617 0.627258 -0.052795 -0.755249 1445642014 -0.182617 0.627258 -0.052795 -0.755249 1445642014 -0.182617 0.627258 -0.052795 -0.755249 1445642014 -0.182617 0.627258 -0.052795 -0.755249 1445642014 -0.182617 0.627258 -0.052795 -0.755249 1445642014 -0.182617 0.627258 -0.052795 -0.755249 1445642014 -0.127869 0.629700 0.006897 -0.766235 1445642014 -0.127869 0.629700 0.006897 -0.766235 1445642014 -0.127869 0.629700 0.006897 -0.766235 1445642014 -0.127869 0.629700 0.006897 -0.766235 1445642014 -0.127869 0.629700 0.006897 -0.766235 1445642014 -0.127869 0.629700 0.006897 -0.766235 1445642014 -0.083435 0.625244 0.057190 -0.773865 1445642014 -0.083435 0.625244 0.057190 -0.773865 1445642014 -0.083435 0.625244 0.057190 -0.773865 1445642014 -0.083435 0.625244 0.057190 -0.773865 1445642014 -0.083435 0.625244 0.057190 -0.773865 1445642014 -0.083435 0.625244 0.057190 -0.773865 1445642014 -0.049255 0.617432 0.099060 -0.778809 1445642014 -0.049255 0.617432 0.099060 -0.778809 1445642014 -0.049255 0.617432 0.099060 -0.778809 1445642014 -0.049255 0.617432 0.099060 -0.778809 1445642014 -0.049255 0.617432 0.099060 -0.778809 1445642014 -0.049255 0.617432 0.099060 -0.778809 1445642014 -0.049255 0.617432 0.099060 -0.778809 1445642014 -0.031189 0.607788 0.130310 -0.782715 1445642014 -0.031189 0.607788 0.130310 -0.782715 1445642014 -0.031189 0.607788 0.130310 -0.782715 1445642014 -0.031189 0.607788 0.130310 -0.782715 1445642014 -0.031189 0.607788 0.130310 -0.782715 1445642014 -0.039551 0.599670 0.136169 -0.787598 1445642014 -0.039551 0.599670 0.136169 -0.787598 1445642014 -0.039551 0.599670 0.136169 -0.787598 1445642014 -0.039551 0.599670 0.136169 -0.787598 1445642014 -0.039551 0.599670 0.136169 -0.787598 1445642014 -0.039551 0.599670 0.136169 -0.787598 1445642014 -0.039551 0.599670 0.136169 -0.787598 1445642014 -0.070740 0.596252 0.118347 -0.790894 1445642014 -0.070740 0.596252 0.118347 -0.790894 1445642014 -0.070740 0.596252 0.118347 -0.790894 1445642014 -0.070740 0.596252 0.118347 -0.790894 1445642014 -0.070740 0.596252 0.118347 -0.790894 1445642014 -0.114624 0.595703 0.086548 -0.790283 1445642014 -0.114624 0.595703 0.086548 -0.790283 1445642014 -0.114624 0.595703 0.086548 -0.790283 1445642014 -0.114624 0.595703 0.086548 -0.790283 1445642014 -0.114624 0.595703 0.086548 -0.790283 1445642014 -0.114624 0.595703 0.086548 -0.790283 1445642014 -0.114624 0.595703 0.086548 -0.790283 1445642014 -0.170959 0.596924 0.041931 -0.782776 1445642014 -0.170959 0.596924 0.041931 -0.782776 1445642014 -0.170959 0.596924 0.041931 -0.782776 1445642014 -0.170959 0.596924 0.041931 -0.782776 1445642014 -0.170959 0.596924 0.041931 -0.782776 1445642014 -0.170959 0.596924 0.041931 -0.782776 1445642014 -0.239197 0.595703 -0.016785 -0.766602 1445642014 -0.239197 0.595703 -0.016785 -0.766602 1445642014 -0.239197 0.595703 -0.016785 -0.766602 1445642014 -0.239197 0.595703 -0.016785 -0.766602 1445642014 -0.239197 0.595703 -0.016785 -0.766602 1445642014 -0.239197 0.595703 -0.016785 -0.766602 1445642014 -0.318481 0.586426 -0.089661 -0.739319 1445642014 -0.318481 0.586426 -0.089661 -0.739319 1445642014 -0.318481 0.586426 -0.089661 -0.739319 1445642014 -0.318481 0.586426 -0.089661 -0.739319 1445642014 -0.318481 0.586426 -0.089661 -0.739319 1445642014 -0.318481 0.586426 -0.089661 -0.739319 1445642014 -0.401978 0.565002 -0.169800 -0.700317 1445642014 -0.401978 0.565002 -0.169800 -0.700317 1445642014 -0.401978 0.565002 -0.169800 -0.700317 1445642014 -0.401978 0.565002 -0.169800 -0.700317 1445642015 -0.401978 0.565002 -0.169800 -0.700317 1445642015 -0.478394 0.535095 -0.242920 -0.652527 1445642015 -0.478394 0.535095 -0.242920 -0.652527 1445642015 -0.478394 0.535095 -0.242920 -0.652527 1445642015 -0.478394 0.535095 -0.242920 -0.652527 1445642015 -0.478394 0.535095 -0.242920 -0.652527 1445642015 -0.478394 0.535095 -0.242920 -0.652527 1445642015 -0.544312 0.501526 -0.305481 -0.599121 1445642015 -0.544312 0.501526 -0.305481 -0.599121 1445642015 -0.544312 0.501526 -0.305481 -0.599121 1445642015 -0.544312 0.501526 -0.305481 -0.599121 1445642015 -0.544312 0.501526 -0.305481 -0.599121 1445642015 -0.544312 0.501526 -0.305481 -0.599121 1445642015 -0.599976 0.464111 -0.362244 -0.541748 1445642015 -0.599976 0.464111 -0.362244 -0.541748 1445642015 -0.599976 0.464111 -0.362244 -0.541748 1445642015 -0.599976 0.464111 -0.362244 -0.541748 1445642015 -0.599976 0.464111 -0.362244 -0.541748 1445642015 -0.599976 0.464111 -0.362244 -0.541748 1445642015 -0.599976 0.464111 -0.362244 -0.541748 1445642015 -0.645508 0.422668 -0.414246 -0.482788 1445642015 -0.645508 0.422668 -0.414246 -0.482788 1445642015 -0.645508 0.422668 -0.414246 -0.482788 1445642015 -0.645508 0.422668 -0.414246 -0.482788 1445642015 -0.645508 0.422668 -0.414246 -0.482788 1445642015 -0.645508 0.422668 -0.414246 -0.482788 1445642015 -0.677551 0.380249 -0.459045 -0.430847 1445642015 -0.677551 0.380249 -0.459045 -0.430847 1445642015 -0.677551 0.380249 -0.459045 -0.430847 1445642015 -0.677551 0.380249 -0.459045 -0.430847 1445642015 -0.677551 0.380249 -0.459045 -0.430847 1445642015 -0.697998 0.336426 -0.495605 -0.392456 1445642015 -0.697998 0.336426 -0.495605 -0.392456 1445642015 -0.697998 0.336426 -0.495605 -0.392456 1445642015 -0.697998 0.336426 -0.495605 -0.392456 1445642015 -0.697998 0.336426 -0.495605 -0.392456 1445642015 -0.697998 0.336426 -0.495605 -0.392456 1445642015 -0.700745 0.308411 -0.522522 -0.375305 1445642015 -0.700745 0.308411 -0.522522 -0.375305 1445642015 -0.700745 0.308411 -0.522522 -0.375305 1445642015 -0.700745 0.308411 -0.522522 -0.375305 1445642015 -0.700745 0.308411 -0.522522 -0.375305 1445642015 -0.700745 0.308411 -0.522522 -0.375305 1445642015 -0.700745 0.308411 -0.522522 -0.375305 1445642015 -0.688660 0.304138 -0.535034 -0.383484 1445642015 -0.688660 0.304138 -0.535034 -0.383484 1445642015 -0.688660 0.304138 -0.535034 -0.383484 1445642015 -0.688660 0.304138 -0.535034 -0.383484 1445642015 -0.688660 0.304138 -0.535034 -0.383484 1445642015 -0.662354 0.326965 -0.531738 -0.414368 1445642015 -0.662354 0.326965 -0.531738 -0.414368 1445642015 -0.662354 0.326965 -0.531738 -0.414368 1445642015 -0.662354 0.326965 -0.531738 -0.414368 1445642015 -0.662354 0.326965 -0.531738 -0.414368 1445642015 -0.662354 0.326965 -0.531738 -0.414368 1445642015 -0.662354 0.326965 -0.531738 -0.414368 1445642015 -0.625610 0.369751 -0.509949 -0.460388 1445642015 -0.625610 0.369751 -0.509949 -0.460388 1445642015 -0.625610 0.369751 -0.509949 -0.460388 1445642015 -0.625610 0.369751 -0.509949 -0.460388 1445642015 -0.625610 0.369751 -0.509949 -0.460388 1445642015 -0.625610 0.369751 -0.509949 -0.460388 1445642015 -0.582214 0.416565 -0.475891 -0.510986 1445642015 -0.582214 0.416565 -0.475891 -0.510986 1445642015 -0.582214 0.416565 -0.475891 -0.510986 1445642015 -0.582214 0.416565 -0.475891 -0.510986 1445642015 -0.582214 0.416565 -0.475891 -0.510986 1445642015 -0.582214 0.416565 -0.475891 -0.510986 1445642015 -0.530212 0.465088 -0.430115 -0.563599 1445642015 -0.530212 0.465088 -0.430115 -0.563599 1445642015 -0.530212 0.465088 -0.430115 -0.563599 1445642015 -0.530212 0.465088 -0.430115 -0.563599 1445642015 -0.530212 0.465088 -0.430115 -0.563599 1445642015 -0.530212 0.465088 -0.430115 -0.563599 1445642015 -0.465698 0.519043 -0.367432 -0.615417 1445642015 -0.465698 0.519043 -0.367432 -0.615417 1445642015 -0.465698 0.519043 -0.367432 -0.615417 1445642015 -0.465698 0.519043 -0.367432 -0.615417 1445642015 -0.465698 0.519043 -0.367432 -0.615417 1445642015 -0.465698 0.519043 -0.367432 -0.615417 1445642015 -0.391785 0.570496 -0.288147 -0.661865 1445642015 -0.391785 0.570496 -0.288147 -0.661865 1445642015 -0.391785 0.570496 -0.288147 -0.661865 1445642015 -0.391785 0.570496 -0.288147 -0.661865 1445642015 -0.391785 0.570496 -0.288147 -0.661865 1445642015 -0.391785 0.570496 -0.288147 -0.661865 1445642015 -0.391785 0.570496 -0.288147 -0.661865 1445642015 -0.316956 0.607849 -0.207703 -0.697815 1445642015 -0.316956 0.607849 -0.207703 -0.697815 1445642015 -0.316956 0.607849 -0.207703 -0.697815 1445642015 -0.316956 0.607849 -0.207703 -0.697815 1445642015 -0.316956 0.607849 -0.207703 -0.697815 1445642015 -0.316956 0.607849 -0.207703 -0.697815 1445642015 -0.316956 0.607849 -0.207703 -0.697815 1445642015 -0.242920 0.629761 -0.131470 -0.726074 1445642015 -0.242920 0.629761 -0.131470 -0.726074 1445642015 -0.242920 0.629761 -0.131470 -0.726074 1445642015 -0.242920 0.629761 -0.131470 -0.726074 1445642015 -0.242920 0.629761 -0.131470 -0.726074 1445642015 -0.242920 0.629761 -0.131470 -0.726074 1445642015 -0.167419 0.640320 -0.055115 -0.747620 1445642015 -0.167419 0.640320 -0.055115 -0.747620 1445642015 -0.167419 0.640320 -0.055115 -0.747620 1445642015 -0.167419 0.640320 -0.055115 -0.747620 1445642015 -0.167419 0.640320 -0.055115 -0.747620 1445642015 -0.167419 0.640320 -0.055115 -0.747620 1445642015 -0.167419 0.640320 -0.055115 -0.747620 1445642015 -0.107605 0.636719 0.010559 -0.763428 1445642015 -0.107605 0.636719 0.010559 -0.763428 1445642015 -0.107605 0.636719 0.010559 -0.763428 1445642015 -0.107605 0.636719 0.010559 -0.763428 1445642015 -0.107605 0.636719 0.010559 -0.763428 1445642015 -0.107605 0.636719 0.010559 -0.763428 1445642016 -0.058350 0.625488 0.054321 -0.776184 1445642016 -0.058350 0.625488 0.054321 -0.776184 1445642016 -0.058350 0.625488 0.054321 -0.776184 1445642016 -0.058350 0.625488 0.054321 -0.776184 1445642016 -0.058350 0.625488 0.054321 -0.776184 1445642016 -0.058350 0.625488 0.054321 -0.776184 1445642016 -0.058350 0.625488 0.054321 -0.776184 1445642016 -0.021240 0.614319 0.091980 -0.783386 1445642016 -0.021240 0.614319 0.091980 -0.783386 1445642016 -0.021240 0.614319 0.091980 -0.783386 1445642016 -0.021240 0.614319 0.091980 -0.783386 1445642016 -0.021240 0.614319 0.091980 -0.783386 1445642016 -0.007385 0.600342 0.119385 -0.790771 1445642016 -0.007385 0.600342 0.119385 -0.790771 1445642016 -0.007385 0.600342 0.119385 -0.790771 1445642016 -0.007385 0.600342 0.119385 -0.790771 1445642016 -0.007385 0.600342 0.119385 -0.790771 1445642016 -0.007385 0.600342 0.119385 -0.790771 1445642016 -0.023010 0.588928 0.124573 -0.798218 1445642016 -0.023010 0.588928 0.124573 -0.798218 1445642016 -0.023010 0.588928 0.124573 -0.798218 1445642016 -0.023010 0.588928 0.124573 -0.798218 1445642016 -0.023010 0.588928 0.124573 -0.798218 1445642016 -0.023010 0.588928 0.124573 -0.798218 1445642016 -0.023010 0.588928 0.124573 -0.798218 1445642016 -0.066101 0.582825 0.099243 -0.803833 1445642016 -0.066101 0.582825 0.099243 -0.803833 1445642016 -0.066101 0.582825 0.099243 -0.803833 1445642016 -0.066101 0.582825 0.099243 -0.803833 1445642016 -0.066101 0.582825 0.099243 -0.803833 1445642016 -0.126770 0.579285 0.053833 -0.803406 1445642016 -0.126770 0.579285 0.053833 -0.803406 1445642016 -0.126770 0.579285 0.053833 -0.803406 1445642016 -0.126770 0.579285 0.053833 -0.803406 1445642016 -0.126770 0.579285 0.053833 -0.803406 1445642016 -0.126770 0.579285 0.053833 -0.803406 1445642016 -0.199646 0.575073 -0.002075 -0.793396 1445642016 -0.199646 0.575073 -0.002075 -0.793396 1445642016 -0.199646 0.575073 -0.002075 -0.793396 1445642016 -0.199646 0.575073 -0.002075 -0.793396 1445642016 -0.199646 0.575073 -0.002075 -0.793396 1445642016 -0.199646 0.575073 -0.002075 -0.793396 1445642016 -0.199646 0.575073 -0.002075 -0.793396 1445642016 -0.280090 0.567139 -0.066345 -0.771729 1445642016 -0.280090 0.567139 -0.066345 -0.771729 1445642016 -0.280090 0.567139 -0.066345 -0.771729 1445642016 -0.280090 0.567139 -0.066345 -0.771729 1445642016 -0.280090 0.567139 -0.066345 -0.771729 1445642016 -0.280090 0.567139 -0.066345 -0.771729 1445642016 -0.362305 0.553345 -0.137085 -0.737427 1445642016 -0.362305 0.553345 -0.137085 -0.737427 1445642016 -0.362305 0.553345 -0.137085 -0.737427 1445642016 -0.362305 0.553345 -0.137085 -0.737427 1445642016 -0.362305 0.553345 -0.137085 -0.737427 1445642016 -0.362305 0.553345 -0.137085 -0.737427 1445642016 -0.438660 0.532288 -0.208557 -0.693420 1445642016 -0.438660 0.532288 -0.208557 -0.693420 1445642016 -0.438660 0.532288 -0.208557 -0.693420 1445642016 -0.438660 0.532288 -0.208557 -0.693420 1445642016 -0.438660 0.532288 -0.208557 -0.693420 1445642016 -0.438660 0.532288 -0.208557 -0.693420 1445642016 -0.505432 0.506958 -0.273254 -0.642578 1445642016 -0.505432 0.506958 -0.273254 -0.642578 1445642016 -0.505432 0.506958 -0.273254 -0.642578 1445642016 -0.505432 0.506958 -0.273254 -0.642578 1445642016 -0.505432 0.506958 -0.273254 -0.642578 1445642016 -0.505432 0.506958 -0.273254 -0.642578 1445642016 -0.564453 0.476868 -0.335083 -0.584595 1445642016 -0.564453 0.476868 -0.335083 -0.584595 1445642016 -0.564453 0.476868 -0.335083 -0.584595 1445642016 -0.564453 0.476868 -0.335083 -0.584595 1445642016 -0.564453 0.476868 -0.335083 -0.584595 1445642016 -0.564453 0.476868 -0.335083 -0.584595 1445642016 -0.564453 0.476868 -0.335083 -0.584595 1445642016 -0.616577 0.438354 -0.395935 -0.520569 1445642016 -0.616577 0.438354 -0.395935 -0.520569 1445642016 -0.616577 0.438354 -0.395935 -0.520569 1445642016 -0.616577 0.438354 -0.395935 -0.520569 1445642016 -0.616577 0.438354 -0.395935 -0.520569 1445642016 -0.616577 0.438354 -0.395935 -0.520569 1445642016 -0.658752 0.394287 -0.450073 -0.456238 1445642016 -0.658752 0.394287 -0.450073 -0.456238 1445642016 -0.658752 0.394287 -0.450073 -0.456238 1445642016 -0.658752 0.394287 -0.450073 -0.456238 1445642016 -0.658752 0.394287 -0.450073 -0.456238 1445642016 -0.658752 0.394287 -0.450073 -0.456238 1445642016 -0.687744 0.352783 -0.492371 -0.400208 1445642016 -0.687744 0.352783 -0.492371 -0.400208 1445642016 -0.687744 0.352783 -0.492371 -0.400208 1445642016 -0.687744 0.352783 -0.492371 -0.400208 1445642016 -0.687744 0.352783 -0.492371 -0.400208 1445642016 -0.687744 0.352783 -0.492371 -0.400208 1445642016 -0.701599 0.318481 -0.525818 -0.360535 1445642016 -0.701599 0.318481 -0.525818 -0.360535 1445642016 -0.701599 0.318481 -0.525818 -0.360535 1445642016 -0.701599 0.318481 -0.525818 -0.360535 1445642016 -0.701599 0.318481 -0.525818 -0.360535 1445642016 -0.701599 0.318481 -0.525818 -0.360535 1445642016 -0.699707 0.302490 -0.547302 -0.345581 1445642016 -0.699707 0.302490 -0.547302 -0.345581 1445642016 -0.699707 0.302490 -0.547302 -0.345581 1445642016 -0.699707 0.302490 -0.547302 -0.345581 1445642016 -0.699707 0.302490 -0.547302 -0.345581 1445642016 -0.699707 0.302490 -0.547302 -0.345581 1445642016 -0.689331 0.306335 -0.553345 -0.353333 1445642016 -0.689331 0.306335 -0.553345 -0.353333 1445642016 -0.689331 0.306335 -0.553345 -0.353333 1445642016 -0.689331 0.306335 -0.553345 -0.353333 1445642016 -0.689331 0.306335 -0.553345 -0.353333 1445642016 -0.689331 0.306335 -0.553345 -0.353333 1445642016 -0.668274 0.333862 -0.543091 -0.383545 1445642017 -0.668274 0.333862 -0.543091 -0.383545 1445642017 -0.668274 0.333862 -0.543091 -0.383545 1445642017 -0.668274 0.333862 -0.543091 -0.383545 1445642017 -0.668274 0.333862 -0.543091 -0.383545 1445642017 -0.668274 0.333862 -0.543091 -0.383545 1445642017 -0.635803 0.378723 -0.517273 -0.429871 1445642017 -0.635803 0.378723 -0.517273 -0.429871 1445642017 -0.635803 0.378723 -0.517273 -0.429871 1445642017 -0.635803 0.378723 -0.517273 -0.429871 1445642017 -0.635803 0.378723 -0.517273 -0.429871 1445642017 -0.635803 0.378723 -0.517273 -0.429871 1445642017 -0.635803 0.378723 -0.517273 -0.429871 1445642017 -0.595520 0.424438 -0.480957 -0.483704 1445642017 -0.595520 0.424438 -0.480957 -0.483704 1445642017 -0.595520 0.424438 -0.480957 -0.483704 1445642017 -0.595520 0.424438 -0.480957 -0.483704 1445642017 -0.595520 0.424438 -0.480957 -0.483704 1445642017 -0.595520 0.424438 -0.480957 -0.483704 1445642017 -0.545288 0.473511 -0.431458 -0.540649 1445642017 -0.545288 0.473511 -0.431458 -0.540649 1445642017 -0.545288 0.473511 -0.431458 -0.540649 1445642017 -0.545288 0.473511 -0.431458 -0.540649 1445642017 -0.545288 0.473511 -0.431458 -0.540649 1445642017 -0.545288 0.473511 -0.431458 -0.540649 1445642017 -0.484497 0.522095 -0.370911 -0.595947 1445642017 -0.484497 0.522095 -0.370911 -0.595947 1445642017 -0.484497 0.522095 -0.370911 -0.595947 1445642017 -0.484497 0.522095 -0.370911 -0.595947 1445642017 -0.484497 0.522095 -0.370911 -0.595947 1445642017 -0.484497 0.522095 -0.370911 -0.595947 1445642017 -0.418152 0.564331 -0.301208 -0.644958 1445642017 -0.418152 0.564331 -0.301208 -0.644958 1445642017 -0.418152 0.564331 -0.301208 -0.644958 1445642017 -0.418152 0.564331 -0.301208 -0.644958 1445642017 -0.418152 0.564331 -0.301208 -0.644958 1445642017 -0.418152 0.564331 -0.301208 -0.644958 1445642017 -0.418152 0.564331 -0.301208 -0.644958 1445642017 -0.352722 0.595337 -0.228821 -0.684753 1445642017 -0.352722 0.595337 -0.228821 -0.684753 1445642017 -0.352722 0.595337 -0.228821 -0.684753 1445642017 -0.352722 0.595337 -0.228821 -0.684753 1445642017 -0.352722 0.595337 -0.228821 -0.684753 1445642017 -0.352722 0.595337 -0.228821 -0.684753 1445642017 -0.286804 0.616760 -0.160461 -0.715332 1445642017 -0.286804 0.616760 -0.160461 -0.715332 1445642017 -0.286804 0.616760 -0.160461 -0.715332 1445642017 -0.286804 0.616760 -0.160461 -0.715332 1445642017 -0.286804 0.616760 -0.160461 -0.715332 1445642017 -0.286804 0.616760 -0.160461 -0.715332 1445642017 -0.220398 0.628906 -0.090942 -0.740051 1445642017 -0.220398 0.628906 -0.090942 -0.740051 1445642017 -0.220398 0.628906 -0.090942 -0.740051 1445642017 -0.220398 0.628906 -0.090942 -0.740051 1445642017 -0.220398 0.628906 -0.090942 -0.740051 1445642017 -0.220398 0.628906 -0.090942 -0.740051 1445642017 -0.156799 0.632263 -0.021057 -0.758423 1445642017 -0.156799 0.632263 -0.021057 -0.758423 1445642017 -0.156799 0.632263 -0.021057 -0.758423 1445642017 -0.156799 0.632263 -0.021057 -0.758423 1445642017 -0.156799 0.632263 -0.021057 -0.758423 1445642017 -0.156799 0.632263 -0.021057 -0.758423 1445642017 -0.102844 0.626221 0.038147 -0.771851 1445642017 -0.102844 0.626221 0.038147 -0.771851 1445642017 -0.102844 0.626221 0.038147 -0.771851 1445642017 -0.102844 0.626221 0.038147 -0.771851 1445642017 -0.102844 0.626221 0.038147 -0.771851 1445642017 -0.102844 0.626221 0.038147 -0.771851 1445642017 -0.058289 0.617126 0.083923 -0.780212 1445642017 -0.058289 0.617126 0.083923 -0.780212 1445642017 -0.058289 0.617126 0.083923 -0.780212 1445642017 -0.058289 0.617126 0.083923 -0.780212 1445642017 -0.034424 0.605957 0.112610 -0.786682 1445642017 -0.034424 0.605957 0.112610 -0.786682 1445642017 -0.034424 0.605957 0.112610 -0.786682 1445642017 -0.034424 0.605957 0.112610 -0.786682 1445642017 -0.034424 0.605957 0.112610 -0.786682 1445642017 -0.034424 0.605957 0.112610 -0.786682 1445642017 -0.035034 0.598083 0.119995 -0.791626 1445642017 -0.035034 0.598083 0.119995 -0.791626 1445642017 -0.035034 0.598083 0.119995 -0.791626 1445642017 -0.035034 0.598083 0.119995 -0.791626 1445642017 -0.035034 0.598083 0.119995 -0.791626 1445642017 -0.035034 0.598083 0.119995 -0.791626 1445642017 -0.060181 0.593872 0.105103 -0.795349 1445642017 -0.060181 0.593872 0.105103 -0.795349 1445642017 -0.060181 0.593872 0.105103 -0.795349 1445642017 -0.060181 0.593872 0.105103 -0.795349 1445642017 -0.060181 0.593872 0.105103 -0.795349 1445642017 -0.060181 0.593872 0.105103 -0.795349 1445642017 -0.060181 0.593872 0.105103 -0.795349 1445642017 -0.105103 0.592590 0.070862 -0.795471 1445642017 -0.105103 0.592590 0.070862 -0.795471 1445642017 -0.105103 0.592590 0.070862 -0.795471 1445642017 -0.105103 0.592590 0.070862 -0.795471 1445642017 -0.105103 0.592590 0.070862 -0.795471 1445642017 -0.105103 0.592590 0.070862 -0.795471 1445642017 -0.105103 0.592590 0.070862 -0.795471 1445642017 -0.164124 0.591064 0.027039 -0.789307 1445642017 -0.164124 0.591064 0.027039 -0.789307 1445642017 -0.164124 0.591064 0.027039 -0.789307 1445642017 -0.164124 0.591064 0.027039 -0.789307 1445642017 -0.164124 0.591064 0.027039 -0.789307 1445642017 -0.164124 0.591064 0.027039 -0.789307 1445642017 -0.236450 0.586121 -0.026062 -0.774536 1445642017 -0.236450 0.586121 -0.026062 -0.774536 1445642017 -0.236450 0.586121 -0.026062 -0.774536 1445642017 -0.236450 0.586121 -0.026062 -0.774536 1445642017 -0.236450 0.586121 -0.026062 -0.774536 1445642017 -0.236450 0.586121 -0.026062 -0.774536 1445642017 -0.317566 0.574646 -0.089722 -0.748962 1445642018 -0.317566 0.574646 -0.089722 -0.748962 1445642018 -0.317566 0.574646 -0.089722 -0.748962 1445642018 -0.317566 0.574646 -0.089722 -0.748962 1445642018 -0.317566 0.574646 -0.089722 -0.748962 1445642018 -0.317566 0.574646 -0.089722 -0.748962 1445642018 -0.401794 0.554443 -0.162415 -0.710510 1445642018 -0.401794 0.554443 -0.162415 -0.710510 1445642018 -0.401794 0.554443 -0.162415 -0.710510 1445642018 -0.401794 0.554443 -0.162415 -0.710510 1445642018 -0.401794 0.554443 -0.162415 -0.710510 1445642018 -0.401794 0.554443 -0.162415 -0.710510 1445642018 -0.481567 0.524902 -0.239258 -0.659851 1445642018 -0.481567 0.524902 -0.239258 -0.659851 1445642018 -0.481567 0.524902 -0.239258 -0.659851 1445642018 -0.481567 0.524902 -0.239258 -0.659851 1445642018 -0.481567 0.524902 -0.239258 -0.659851 1445642018 -0.481567 0.524902 -0.239258 -0.659851 1445642018 -0.481567 0.524902 -0.239258 -0.659851 1445642018 -0.550964 0.486328 -0.317383 -0.599365 1445642018 -0.550964 0.486328 -0.317383 -0.599365 1445642018 -0.550964 0.486328 -0.317383 -0.599365 1445642018 -0.550964 0.486328 -0.317383 -0.599365 1445642018 -0.550964 0.486328 -0.317383 -0.599365 1445642018 -0.550964 0.486328 -0.317383 -0.599365 1445642018 -0.609497 0.440918 -0.386902 -0.533386 1445642018 -0.609497 0.440918 -0.386902 -0.533386 1445642018 -0.609497 0.440918 -0.386902 -0.533386 1445642018 -0.609497 0.440918 -0.386902 -0.533386 1445642018 -0.609497 0.440918 -0.386902 -0.533386 1445642018 -0.609497 0.440918 -0.386902 -0.533386 1445642018 -0.657776 0.389282 -0.451965 -0.459961 1445642018 -0.657776 0.389282 -0.451965 -0.459961 1445642018 -0.657776 0.389282 -0.451965 -0.459961 1445642018 -0.657776 0.389282 -0.451965 -0.459961 1445642018 -0.657776 0.389282 -0.451965 -0.459961 1445642018 -0.657776 0.389282 -0.451965 -0.459961 1445642018 -0.657776 0.389282 -0.451965 -0.459961 1445642018 -0.692078 0.336304 -0.507141 -0.388306 1445642018 -0.692078 0.336304 -0.507141 -0.388306 1445642018 -0.692078 0.336304 -0.507141 -0.388306 1445642018 -0.692078 0.336304 -0.507141 -0.388306 1445642018 -0.692078 0.336304 -0.507141 -0.388306 1445642018 -0.692078 0.336304 -0.507141 -0.388306 1445642018 -0.711304 0.292175 -0.547485 -0.330139 1445642018 -0.711304 0.292175 -0.547485 -0.330139 1445642018 -0.711304 0.292175 -0.547485 -0.330139 1445642018 -0.711304 0.292175 -0.547485 -0.330139 1445642018 -0.711304 0.292175 -0.547485 -0.330139 1445642018 -0.711304 0.292175 -0.547485 -0.330139 1445642018 -0.716797 0.260071 -0.575745 -0.295166 1445642018 -0.716797 0.260071 -0.575745 -0.295166 1445642018 -0.716797 0.260071 -0.575745 -0.295166 1445642018 -0.716797 0.260071 -0.575745 -0.295166 1445642018 -0.716797 0.260071 -0.575745 -0.295166 1445642018 -0.716797 0.260071 -0.575745 -0.295166 1445642018 -0.716797 0.260071 -0.575745 -0.295166 1445642018 -0.711792 0.249512 -0.590576 -0.287048 1445642018 -0.711792 0.249512 -0.590576 -0.287048 1445642018 -0.711792 0.249512 -0.590576 -0.287048 1445642018 -0.711792 0.249512 -0.590576 -0.287048 1445642018 -0.711792 0.249512 -0.590576 -0.287048 1445642018 -0.711792 0.249512 -0.590576 -0.287048 1445642018 -0.698059 0.261780 -0.592285 -0.305725 1445642018 -0.698059 0.261780 -0.592285 -0.305725 1445642018 -0.698059 0.261780 -0.592285 -0.305725 1445642018 -0.698059 0.261780 -0.592285 -0.305725 1445642018 -0.698059 0.261780 -0.592285 -0.305725 1445642018 -0.698059 0.261780 -0.592285 -0.305725 1445642018 -0.698059 0.261780 -0.592285 -0.305725 1445642018 -0.671082 0.297424 -0.581116 -0.351563 1445642018 -0.671082 0.297424 -0.581116 -0.351563 1445642018 -0.671082 0.297424 -0.581116 -0.351563 1445642018 -0.671082 0.297424 -0.581116 -0.351563 1445642018 -0.671082 0.297424 -0.581116 -0.351563 1445642018 -0.671082 0.297424 -0.581116 -0.351563 1445642018 -0.634155 0.347656 -0.555359 -0.410645 1445642018 -0.634155 0.347656 -0.555359 -0.410645 1445642018 -0.634155 0.347656 -0.555359 -0.410645 1445642018 -0.634155 0.347656 -0.555359 -0.410645 1445642018 -0.634155 0.347656 -0.555359 -0.410645 1445642018 -0.634155 0.347656 -0.555359 -0.410645 1445642018 -0.589600 0.403076 -0.514648 -0.474487 1445642018 -0.589600 0.403076 -0.514648 -0.474487 1445642018 -0.589600 0.403076 -0.514648 -0.474487 1445642018 -0.589600 0.403076 -0.514648 -0.474487 1445642018 -0.589600 0.403076 -0.514648 -0.474487 1445642018 -0.589600 0.403076 -0.514648 -0.474487 1445642018 -0.536255 0.457397 -0.461853 -0.538452 1445642018 -0.536255 0.457397 -0.461853 -0.538452 1445642018 -0.536255 0.457397 -0.461853 -0.538452 1445642018 -0.536255 0.457397 -0.461853 -0.538452 1445642018 -0.536255 0.457397 -0.461853 -0.538452 1445642018 -0.536255 0.457397 -0.461853 -0.538452 1445642018 -0.478271 0.501953 -0.407043 -0.594727 1445642018 -0.478271 0.501953 -0.407043 -0.594727 1445642018 -0.478271 0.501953 -0.407043 -0.594727 1445642018 -0.478271 0.501953 -0.407043 -0.594727 1445642018 -0.478271 0.501953 -0.407043 -0.594727 1445642018 -0.478271 0.501953 -0.407043 -0.594727 1445642018 -0.410950 0.542419 -0.347656 -0.645081 1445642018 -0.410950 0.542419 -0.347656 -0.645081 1445642018 -0.410950 0.542419 -0.347656 -0.645081 1445642018 -0.410950 0.542419 -0.347656 -0.645081 1445642018 -0.410950 0.542419 -0.347656 -0.645081 1445642018 -0.410950 0.542419 -0.347656 -0.645081 1445642018 -0.333252 0.583679 -0.276001 -0.687134 1445642018 -0.333252 0.583679 -0.276001 -0.687134 1445642018 -0.333252 0.583679 -0.276001 -0.687134 1445642018 -0.333252 0.583679 -0.276001 -0.687134 1445642018 -0.333252 0.583679 -0.276001 -0.687134 1445642018 -0.253479 0.614563 -0.192871 -0.721741 1445642018 -0.253479 0.614563 -0.192871 -0.721741 1445642018 -0.253479 0.614563 -0.192871 -0.721741 1445642019 -0.253479 0.614563 -0.192871 -0.721741 1445642019 -0.253479 0.614563 -0.192871 -0.721741 1445642019 -0.253479 0.614563 -0.192871 -0.721741 1445642019 -0.253479 0.614563 -0.192871 -0.721741 1445642019 -0.173767 0.632568 -0.109863 -0.746765 1445642019 -0.173767 0.632568 -0.109863 -0.746765 1445642019 -0.173767 0.632568 -0.109863 -0.746765 1445642019 -0.173767 0.632568 -0.109863 -0.746765 1445642019 -0.173767 0.632568 -0.109863 -0.746765 1445642019 -0.173767 0.632568 -0.109863 -0.746765 1445642019 -0.098999 0.638428 -0.031433 -0.762695 1445642019 -0.098999 0.638428 -0.031433 -0.762695 1445642019 -0.098999 0.638428 -0.031433 -0.762695 1445642019 -0.098999 0.638428 -0.031433 -0.762695 1445642019 -0.098999 0.638428 -0.031433 -0.762695 1445642019 -0.098999 0.638428 -0.031433 -0.762695 1445642019 -0.035889 0.634094 0.036682 -0.771545 1445642019 -0.035889 0.634094 0.036682 -0.771545 1445642019 -0.035889 0.634094 0.036682 -0.771545 1445642019 -0.035889 0.634094 0.036682 -0.771545 1445642019 -0.035889 0.634094 0.036682 -0.771545 1445642019 -0.035889 0.634094 0.036682 -0.771545 1445642019 0.015381 0.623596 0.095276 -0.775757 1445642019 0.015381 0.623596 0.095276 -0.775757 1445642019 0.015381 0.623596 0.095276 -0.775757 1445642019 0.015381 0.623596 0.095276 -0.775757 1445642019 0.015381 0.623596 0.095276 -0.775757 1445642019 0.015381 0.623596 0.095276 -0.775757 1445642019 0.015381 0.623596 0.095276 -0.775757 1445642019 0.044128 0.612061 0.135193 -0.777954 1445642019 0.044128 0.612061 0.135193 -0.777954 1445642019 0.044128 0.612061 0.135193 -0.777954 1445642019 0.044128 0.612061 0.135193 -0.777954 1445642019 0.044128 0.612061 0.135193 -0.777954 1445642019 0.039368 0.604675 0.144592 -0.782227 1445642019 0.039368 0.604675 0.144592 -0.782227 1445642019 0.039368 0.604675 0.144592 -0.782227 1445642019 0.039368 0.604675 0.144592 -0.782227 1445642019 0.039368 0.604675 0.144592 -0.782227 1445642019 0.006104 0.602539 0.123596 -0.788391 1445642019 0.006104 0.602539 0.123596 -0.788391 1445642019 0.006104 0.602539 0.123596 -0.788391 1445642019 0.006104 0.602539 0.123596 -0.788391 1445642019 0.006104 0.602539 0.123596 -0.788391 1445642019 0.006104 0.602539 0.123596 -0.788391 1445642019 0.006104 0.602539 0.123596 -0.788391 1445642019 -0.046387 0.604431 0.085999 -0.790649 1445642019 -0.046387 0.604431 0.085999 -0.790649 1445642019 
-0.499451 0.513550 -0.310669 -0.624756 1445642021 -0.495056 0.515442 -0.307434 -0.628296 1445642021 -0.495056 0.515442 -0.307434 -0.628296 1445642021 -0.495056 0.515442 -0.307434 -0.628296 1445642021 -0.495056 0.515442 -0.307434 -0.628296 1445642021 -0.495056 0.515442 -0.307434 -0.628296 1445642021 -0.495056 0.515442 -0.307434 -0.628296 1445642021 -0.495056 0.515442 -0.307434 -0.628296 1445642021 -0.485535 0.519775 -0.301819 -0.634827 1445642021 -0.485535 0.519775 -0.301819 -0.634827 1445642021 -0.485535 0.519775 -0.301819 -0.634827 1445642021 -0.485535 0.519775 -0.301819 -0.634827 1445642021 -0.485535 0.519775 -0.301819 -0.634827 1445642021 -0.485535 0.519775 -0.301819 -0.634827 1445642021 -0.468323 0.525452 -0.291748 -0.647705 1445642021 -0.468323 0.525452 -0.291748 -0.647705 1445642021 -0.468323 0.525452 -0.291748 -0.647705 1445642021 -0.468323 0.525452 -0.291748 -0.647705 1445642021 -0.468323 0.525452 -0.291748 -0.647705 1445642021 -0.468323 0.525452 -0.291748 -0.647705 1445642021 -0.439941 0.534180 -0.277039 -0.666626 1445642021 -0.439941 0.534180 -0.277039 -0.666626 1445642021 -0.439941 0.534180 -0.277039 -0.666626 1445642021 -0.439941 0.534180 -0.277039 -0.666626 1445642021 -0.439941 0.534180 -0.277039 -0.666626 1445642021 -0.439941 0.534180 -0.277039 -0.666626 1445642021 -0.439941 0.534180 -0.277039 -0.666626 1445642021 -0.400024 0.546387 -0.254395 -0.690491 1445642021 -0.400024 0.546387 -0.254395 -0.690491 1445642021 -0.400024 0.546387 -0.254395 -0.690491 1445642021 -0.400024 0.546387 -0.254395 -0.690491 1445642021 -0.400024 0.546387 -0.254395 -0.690491 1445642021 -0.400024 0.546387 -0.254395 -0.690491 1445642022 -0.349365 0.563904 -0.216797 -0.716248 1445642022 -0.349365 0.563904 -0.216797 -0.716248 1445642022 -0.349365 0.563904 -0.216797 -0.716248 1445642022 -0.349365 0.563904 -0.216797 -0.716248 1445642022 -0.349365 0.563904 -0.216797 -0.716248 1445642022 -0.349365 0.563904 -0.216797 -0.716248 1445642022 -0.349365 0.563904 -0.216797 -0.716248 1445642022 -0.291565 0.583374 -0.169434 -0.738953 1445642022 -0.291565 0.583374 -0.169434 -0.738953 1445642022 -0.291565 0.583374 -0.169434 -0.738953 1445642022 -0.291565 0.583374 -0.169434 -0.738953 1445642022 -0.291565 0.583374 -0.169434 -0.738953 1445642022 -0.291565 0.583374 -0.169434 -0.738953 1445642022 -0.230103 0.598450 -0.115906 -0.758606 1445642022 -0.230103 0.598450 -0.115906 -0.758606 1445642022 -0.230103 0.598450 -0.115906 -0.758606 1445642022 -0.230103 0.598450 -0.115906 -0.758606 1445642022 -0.230103 0.598450 -0.115906 -0.758606 1445642022 -0.230103 0.598450 -0.115906 -0.758606 1445642022 -0.167053 0.608643 -0.056885 -0.773560 1445642022 -0.167053 0.608643 -0.056885 -0.773560 1445642022 -0.167053 0.608643 -0.056885 -0.773560 1445642022 -0.167053 0.608643 -0.056885 -0.773560 1445642022 -0.167053 0.608643 -0.056885 -0.773560 1445642022 -0.167053 0.608643 -0.056885 -0.773560 1445642022 -0.104797 0.613892 0.005066 -0.782410 1445642022 -0.104797 0.613892 0.005066 -0.782410 1445642022 -0.104797 0.613892 0.005066 -0.782410 1445642022 -0.104797 0.613892 0.005066 -0.782410 1445642022 -0.104797 0.613892 0.005066 -0.782410 1445642022 -0.104797 0.613892 0.005066 -0.782410 1445642022 -0.045898 0.611084 0.067627 -0.787354 1445642022 -0.045898 0.611084 0.067627 -0.787354 1445642022 -0.045898 0.611084 0.067627 -0.787354 1445642022 -0.045898 0.611084 0.067627 -0.787354 1445642022 -0.045898 0.611084 0.067627 -0.787354 1445642022 -0.045898 0.611084 0.067627 -0.787354 1445642022 -0.004944 0.597717 0.121704 -0.792419 1445642022 -0.004944 0.597717 0.121704 -0.792419 1445642022 -0.004944 0.597717 0.121704 -0.792419 1445642022 -0.004944 0.597717 0.121704 -0.792419 1445642022 -0.004944 0.597717 0.121704 -0.792419 1445642022 -0.004944 0.597717 0.121704 -0.792419 1445642022 -0.004944 0.597717 0.121704 -0.792419 1445642022 0.007813 0.587524 0.151123 -0.794922 1445642022 0.007813 0.587524 0.151123 -0.794922 1445642022 0.007813 0.587524 0.151123 -0.794922 1445642022 0.007813 0.587524 0.151123 -0.794922 1445642022 0.007813 0.587524 0.151123 -0.794922 1445642022 0.007813 0.587524 0.151123 -0.794922 1445642022 -0.005676 0.582458 0.153870 -0.798157 1445642022 -0.005676 0.582458 0.153870 -0.798157 1445642022 -0.005676 0.582458 0.153870 -0.798157 1445642022 -0.005676 0.582458 0.153870 -0.798157 1445642022 -0.005676 0.582458 0.153870 -0.798157 1445642022 -0.041199 0.584473 0.132935 -0.799438 1445642022 -0.041199 0.584473 0.132935 -0.799438 1445642022 -0.041199 0.584473 0.132935 -0.799438 1445642022 -0.041199 0.584473 0.132935 -0.799438 1445642022 -0.041199 0.584473 0.132935 -0.799438 1445642022 -0.041199 0.584473 0.132935 -0.799438 1445642022 -0.096619 0.589478 0.094971 -0.796326 1445642022 -0.096619 0.589478 0.094971 -0.796326 1445642022 -0.096619 0.589478 0.094971 -0.796326 1445642022 -0.096619 0.589478 0.094971 -0.796326 1445642022 -0.096619 0.589478 0.094971 -0.796326 1445642022 -0.096619 0.589478 0.094971 -0.796326 1445642022 -0.096619 0.589478 0.094971 -0.796326 1445642022 -0.169739 0.593933 0.041260 -0.785339 1445642022 -0.169739 0.593933 0.041260 -0.785339 1445642022 -0.169739 0.593933 0.041260 -0.785339 1445642022 -0.169739 0.593933 0.041260 -0.785339 1445642022 -0.169739 0.593933 0.041260 -0.785339 1445642022 -0.257202 0.592224 -0.031189 -0.763000 1445642022 -0.257202 0.592224 -0.031189 -0.763000 1445642022 -0.257202 0.592224 -0.031189 -0.763000 1445642022 -0.257202 0.592224 -0.031189 -0.763000 1445642022 -0.257202 0.592224 -0.031189 -0.763000 1445642022 -0.257202 0.592224 -0.031189 -0.763000 1445642022 -0.349304 0.578552 -0.115723 -0.727966 1445642022 -0.349304 0.578552 -0.115723 -0.727966 1445642022 -0.349304 0.578552 -0.115723 -0.727966 1445642022 -0.349304 0.578552 -0.115723 -0.727966 1445642022 -0.349304 0.578552 -0.115723 -0.727966 1445642022 -0.349304 0.578552 -0.115723 -0.727966 1445642022 -0.437134 0.553772 -0.201355 -0.679504 1445642022 -0.437134 0.553772 -0.201355 -0.679504 1445642022 -0.437134 0.553772 -0.201355 -0.679504 1445642022 -0.437134 0.553772 -0.201355 -0.679504 1445642022 -0.437134 0.553772 -0.201355 -0.679504 1445642022 -0.437134 0.553772 -0.201355 -0.679504 1445642022 -0.437134 0.553772 -0.201355 -0.679504 1445642022 -0.516052 0.519043 -0.278870 -0.621765 1445642022 -0.516052 0.519043 -0.278870 -0.621765 1445642022 -0.516052 0.519043 -0.278870 -0.621765 1445642022 -0.516052 0.519043 -0.278870 -0.621765 1445642022 -0.516052 0.519043 -0.278870 -0.621765 1445642022 -0.516052 0.519043 -0.278870 -0.621765 1445642022 -0.585693 0.476624 -0.349609 -0.554626 1445642022 -0.585693 0.476624 -0.349609 -0.554626 1445642022 -0.585693 0.476624 -0.349609 -0.554626 1445642022 -0.585693 0.476624 -0.349609 -0.554626 1445642022 -0.585693 0.476624 -0.349609 -0.554626 1445642022 -0.585693 0.476624 -0.349609 -0.554626 1445642022 -0.638977 0.431519 -0.416626 -0.481628 1445642022 -0.638977 0.431519 -0.416626 -0.481628 1445642022 -0.638977 0.431519 -0.416626 -0.481628 1445642022 -0.638977 0.431519 -0.416626 -0.481628 1445642022 -0.638977 0.431519 -0.416626 -0.481628 1445642022 -0.638977 0.431519 -0.416626 -0.481628 1445642022 -0.638977 0.431519 -0.416626 -0.481628 1445642023 -0.676941 0.381531 -0.476013 -0.411926 1445642023 -0.676941 0.381531 -0.476013 -0.411926 1445642023 -0.676941 0.381531 -0.476013 -0.411926 1445642023 -0.676941 0.381531 -0.476013 -0.411926 1445642023 -0.676941 0.381531 -0.476013 -0.411926 1445642023 -0.693787 0.340942 -0.521973 -0.360657 1445642023 -0.693787 0.340942 -0.521973 -0.360657 1445642023 -0.693787 0.340942 -0.521973 -0.360657 1445642023 -0.693787 0.340942 -0.521973 -0.360657 1445642023 -0.693787 0.340942 -0.521973 -0.360657 1445642023 -0.693787 0.340942 -0.521973 -0.360657 1445642023 -0.688599 0.320740 -0.551514 -0.344727 1445642023 -0.688599 0.320740 -0.551514 -0.344727 1445642023 -0.688599 0.320740 -0.551514 -0.344727 1445642023 -0.688599 0.320740 -0.551514 -0.344727 1445642023 -0.688599 0.320740 -0.551514 -0.344727 1445642023 -0.688599 0.320740 -0.551514 -0.344727 1445642023 -0.674072 0.323730 -0.564819 -0.348999 1445642023 -0.674072 0.323730 -0.564819 -0.348999 1445642023 -0.674072 0.323730 -0.564819 -0.348999 1445642023 -0.674072 0.323730 -0.564819 -0.348999 1445642023 -0.674072 0.323730 -0.564819 -0.348999 1445642023 -0.644775 0.348633 -0.561218 -0.384460 1445642023 -0.644775 0.348633 -0.561218 -0.384460 1445642023 -0.644775 0.348633 -0.561218 -0.384460 1445642023 -0.644775 0.348633 -0.561218 -0.384460 1445642023 -0.644775 0.348633 -0.561218 -0.384460 1445642023 -0.644775 0.348633 -0.561218 -0.384460 1445642023 -0.604614 0.392151 -0.539368 -0.435608 1445642023 -0.604614 0.392151 -0.539368 -0.435608 1445642023 -0.604614 0.392151 -0.539368 -0.435608 1445642023 -0.604614 0.392151 -0.539368 -0.435608 1445642023 -0.604614 0.392151 -0.539368 -0.435608 1445642023 -0.604614 0.392151 -0.539368 -0.435608 1445642023 -0.549683 0.445251 -0.497925 -0.501770 1445642023 -0.549683 0.445251 -0.497925 -0.501770 1445642023 -0.549683 0.445251 -0.497925 -0.501770 1445642023 -0.549683 0.445251 -0.497925 -0.501770 1445642023 -0.549683 0.445251 -0.497925 -0.501770 1445642023 -0.549683 0.445251 -0.497925 -0.501770 1445642023 -0.549683 0.445251 -0.497925 -0.501770 1445642023 -0.483521 0.503235 -0.436768 -0.567627 1445642023 -0.483521 0.503235 -0.436768 -0.567627 1445642023 -0.483521 0.503235 -0.436768 -0.567627 1445642023 -0.483521 0.503235 -0.436768 -0.567627 1445642023 -0.483521 0.503235 -0.436768 -0.567627 1445642023 -0.408875 0.558899 -0.359558 -0.625488 1445642023 -0.408875 0.558899 -0.359558 -0.625488 1445642023 -0.408875 0.558899 -0.359558 -0.625488 1445642023 -0.408875 0.558899 -0.359558 -0.625488 1445642023 -0.408875 0.558899 -0.359558 -0.625488 1445642023 -0.408875 0.558899 -0.359558 -0.625488 1445642023 -0.408875 0.558899 -0.359558 -0.625488 1445642023 -0.334961 0.602112 -0.276306 -0.669983 1445642023 -0.334961 0.602112 -0.276306 -0.669983 1445642023 -0.334961 0.602112 -0.276306 -0.669983 1445642023 -0.334961 0.602112 -0.276306 -0.669983 1445642023 -0.334961 0.602112 -0.276306 -0.669983 1445642023 -0.334961 0.602112 -0.276306 -0.669983 1445642023 -0.262268 0.631226 -0.189941 -0.704773 1445642023 -0.262268 0.631226 -0.189941 -0.704773 1445642023 -0.262268 0.631226 -0.189941 -0.704773 1445642023 -0.262268 0.631226 -0.189941 -0.704773 1445642023 -0.262268 0.631226 -0.189941 -0.704773 1445642023 -0.262268 0.631226 -0.189941 -0.704773 1445642023 -0.191223 0.647949 -0.096619 -0.730957 1445642023 -0.191223 0.647949 -0.096619 -0.730957 1445642023 -0.191223 0.647949 -0.096619 -0.730957 1445642023 -0.191223 0.647949 -0.096619 -0.730957 1445642023 -0.191223 0.647949 -0.096619 -0.730957 1445642023 -0.191223 0.647949 -0.096619 -0.730957 1445642023 -0.132507 0.647949 -0.012207 -0.749939 1445642023 -0.132507 0.647949 -0.012207 -0.749939 1445642023 -0.132507 0.647949 -0.012207 -0.749939 1445642023 -0.132507 0.647949 -0.012207 -0.749939 1445642023 -0.132507 0.647949 -0.012207 -0.749939 1445642023 -0.132507 0.647949 -0.012207 -0.749939 1445642023 -0.086182 0.639221 0.053894 -0.762329 1445642023 -0.086182 0.639221 0.053894 -0.762329 1445642023 -0.086182 0.639221 0.053894 -0.762329 1445642023 -0.086182 0.639221 0.053894 -0.762329 1445642023 -0.086182 0.639221 0.053894 -0.762329 1445642023 -0.086182 0.639221 0.053894 -0.762329 1445642023 -0.069031 0.626343 0.087219 -0.771606 1445642023 -0.069031 0.626343 0.087219 -0.771606 1445642023 -0.069031 0.626343 0.087219 -0.771606 1445642023 -0.069031 0.626343 0.087219 -0.771606 1445642023 -0.069031 0.626343 0.087219 -0.771606 1445642023 -0.069031 0.626343 0.087219 -0.771606 1445642023 -0.083557 0.616028 0.087036 -0.778442 1445642023 -0.083557 0.616028 0.087036 -0.778442 1445642023 -0.083557 0.616028 0.087036 -0.778442 1445642023 -0.083557 0.616028 0.087036 -0.778442 1445642023 -0.083557 0.616028 0.087036 -0.778442 1445642023 -0.083557 0.616028 0.087036 -0.778442 1445642023 -0.083557 0.616028 0.087036 -0.778442 1445642023 -0.118958 0.608704 0.061035 -0.782043 1445642023 -0.118958 0.608704 0.061035 -0.782043 1445642023 -0.118958 0.608704 0.061035 -0.782043 1445642023 -0.118958 0.608704 0.061035 -0.782043 1445642023 -0.118958 0.608704 0.061035 -0.782043 1445642023 -0.118958 0.608704 0.061035 -0.782043 1445642023 -0.171814 0.601746 0.017517 -0.779785 1445642023 -0.171814 0.601746 0.017517 -0.779785 1445642023 -0.171814 0.601746 0.017517 -0.779785 1445642023 -0.171814 0.601746 0.017517 -0.779785 1445642023 -0.171814 0.601746 0.017517 -0.779785 1445642023 -0.171814 0.601746 0.017517 -0.779785 1445642023 -0.171814 0.601746 0.017517 -0.779785 1445642023 -0.238770 0.592102 -0.038208 -0.768738 1445642024 -0.238770 0.592102 -0.038208 -0.768738 1445642024 -0.238770 0.592102 -0.038208 -0.768738 1445642024 -0.238770 0.592102 -0.038208 -0.768738 1445642024 -0.238770 0.592102 -0.038208 -0.768738 1445642024 -0.238770 0.592102 -0.038208 -0.768738 1445642024 -0.314453 0.577393 -0.101013 -0.746704 1445642024 -0.314453 0.577393 -0.101013 -0.746704 1445642024 -0.314453 0.577393 -0.101013 -0.746704 1445642024 -0.314453 0.577393 -0.101013 -0.746704 1445642024 -0.314453 0.577393 -0.101013 -0.746704 1445642024 -0.314453 0.577393 -0.101013 -0.746704 1445642024 -0.392883 0.555847 -0.172668 -0.711975 1445642024 -0.392883 0.555847 -0.172668 -0.711975 1445642024 -0.392883 0.555847 -0.172668 -0.711975 1445642024 -0.392883 0.555847 -0.172668 -0.711975 1445642024 -0.392883 0.555847 -0.172668 -0.711975 1445642024 -0.392883 0.555847 -0.172668 -0.711975 1445642024 -0.392883 0.555847 -0.172668 -0.711975 1445642024 -0.468445 0.523987 -0.250488 -0.665771 1445642024 -0.468445 0.523987 -0.250488 -0.665771 1445642024 -0.468445 0.523987 -0.250488 -0.665771 1445642024 -0.468445 0.523987 -0.250488 -0.665771 1445642024 -0.468445 0.523987 -0.250488 -0.665771 1445642024 -0.468445 0.523987 -0.250488 -0.665771 1445642024 -0.536133 0.484192 -0.326233 -0.609741 1445642024 -0.536133 0.484192 -0.326233 -0.609741 1445642024 -0.536133 0.484192 -0.326233 -0.609741 1445642024 -0.536133 0.484192 -0.326233 -0.609741 1445642024 -0.536133 0.484192 -0.326233 -0.609741 1445642024 -0.536133 0.484192 -0.326233 -0.609741 1445642024 -0.536133 0.484192 -0.326233 -0.609741 1445642024 -0.591370 0.442078 -0.383972 -0.554565 1445642024 -0.591370 0.442078 -0.383972 -0.554565 1445642024 -0.591370 0.442078 -0.383972 -0.554565 1445642024 -0.629578 0.408569 -0.431946 -0.500183 1445642024 -0.629578 0.408569 -0.431946 -0.500183 1445642024 -0.629578 0.408569 -0.431946 -0.500183 1445642024 -0.629578 0.408569 -0.431946 -0.500183 1445642024 -0.629578 0.408569 -0.431946 -0.500183 1445642024 -0.629578 0.408569 -0.431946 -0.500183 1445642024 -0.659668 0.371948 -0.475586 -0.447632 1445642024 -0.659668 0.371948 -0.475586 -0.447632 1445642024 -0.659668 0.371948 -0.475586 -0.447632 1445642024 -0.659668 0.371948 -0.475586 -0.447632 1445642024 -0.659668 0.371948 -0.475586 -0.447632 1445642024 -0.659668 0.371948 -0.475586 -0.447632 1445642024 -0.679077 0.338562 -0.510620 -0.404419 1445642024 -0.679077 0.338562 -0.510620 -0.404419 1445642024 -0.679077 0.338562 -0.510620 -0.404419 1445642024 -0.679077 0.338562 -0.510620 -0.404419 1445642024 -0.679077 0.338562 -0.510620 -0.404419 1445642024 -0.679077 0.338562 -0.510620 -0.404419 1445642024 -0.686218 0.314453 -0.537292 -0.376282 1445642024 -0.686218 0.314453 -0.537292 -0.376282 1445642024 -0.686218 0.314453 -0.537292 -0.376282 1445642024 -0.686218 0.314453 -0.537292 -0.376282 1445642024 -0.686218 0.314453 -0.537292 -0.376282 1445642024 -0.686218 0.314453 -0.537292 -0.376282 1445642024 -0.686218 0.314453 -0.537292 -0.376282 1445642024 -0.681641 0.309448 -0.549744 -0.370789 1445642024 -0.681641 0.309448 -0.549744 -0.370789 1445642024 -0.681641 0.309448 -0.549744 -0.370789 1445642024 -0.681641 0.309448 -0.549744 -0.370789 1445642024 -0.681641 0.309448 -0.549744 -0.370789 1445642024 -0.681641 0.309448 -0.549744 -0.370789 1445642024 -0.665771 0.322754 -0.550171 -0.387268 1445642024 -0.665771 0.322754 -0.550171 -0.387268 1445642024 -0.665771 0.322754 -0.550171 -0.387268 1445642024 -0.665771 0.322754 -0.550171 -0.387268 1445642024 -0.665771 0.322754 -0.550171 -0.387268 1445642024 -0.665771 0.322754 -0.550171 -0.387268 1445642024 -0.639709 0.352539 -0.536194 -0.423157 1445642024 -0.639709 0.352539 -0.536194 -0.423157 1445642024 -0.639709 0.352539 -0.536194 -0.423157 1445642024 -0.639709 0.352539 -0.536194 -0.423157 1445642024 -0.639709 0.352539 -0.536194 -0.423157 1445642024 -0.639709 0.352539 -0.536194 -0.423157 1445642024 -0.639709 0.352539 -0.536194 -0.423157 1445642024 -0.602966 0.398193 -0.505249 -0.471863 1445642024 -0.602966 0.398193 -0.505249 -0.471863 1445642024 -0.602966 0.398193 -0.505249 -0.471863 1445642024 -0.602966 0.398193 -0.505249 -0.471863 1445642024 -0.602966 0.398193 -0.505249 -0.471863 1445642024 -0.602966 0.398193 -0.505249 -0.471863 1445642024 -0.602966 0.398193 -0.505249 -0.471863 1445642024 -0.560303 0.448914 -0.457153 -0.524963 1445642024 -0.560303 0.448914 -0.457153 -0.524963 1445642024 -0.560303 0.448914 -0.457153 -0.524963 1445642024 -0.560303 0.448914 -0.457153 -0.524963 1445642024 -0.560303 0.448914 -0.457153 -0.524963 1445642024 -0.560303 0.448914 -0.457153 -0.524963 1445642024 -0.513977 0.494568 -0.401489 -0.574524 1445642024 -0.513977 0.494568 -0.401489 -0.574524 1445642024 -0.513977 0.494568 -0.401489 -0.574524 1445642024 -0.513977 0.494568 -0.401489 -0.574524 1445642024 -0.513977 0.494568 -0.401489 -0.574524 1445642024 -0.513977 0.494568 -0.401489 -0.574524 1445642024 -0.467163 0.528381 -0.338318 -0.623047 1445642024 -0.467163 0.528381 -0.338318 -0.623047 1445642024 -0.467163 0.528381 -0.338318 -0.623047 1445642024 -0.467163 0.528381 -0.338318 -0.623047 1445642024 -0.467163 0.528381 -0.338318 -0.623047 1445642024 -0.467163 0.528381 -0.338318 -0.623047 1445642024 -0.467163 0.528381 -0.338318 -0.623047 1445642024 -0.425415 0.547668 -0.285095 -0.661743 1445642024 -0.425415 0.547668 -0.285095 -0.661743 1445642024 -0.425415 0.547668 -0.285095 -0.661743 1445642024 -0.425415 0.547668 -0.285095 -0.661743 1445642024 -0.425415 0.547668 -0.285095 -0.661743 1445642024 -0.425415 0.547668 -0.285095 -0.661743 1445642024 -0.373169 0.564026 -0.242249 -0.695679 1445642024 -0.373169 0.564026 -0.242249 -0.695679 1445642024 -0.373169 0.564026 -0.242249 -0.695679 1445642025 -0.373169 0.564026 -0.242249 -0.695679 1445642025 -0.373169 0.564026 -0.242249 -0.695679 1445642025 -0.373169 0.564026 -0.242249 -0.695679 1445642025 -0.302917 0.587524 -0.181702 -0.728088 1445642025 -0.302917 0.587524 -0.181702 -0.728088 1445642025 -0.302917 0.587524 -0.181702 -0.728088 1445642025 -0.302917 0.587524 -0.181702 -0.728088 1445642025 -0.302917 0.587524 -0.181702 -0.728088 1445642025 -0.226440 0.609497 -0.105713 -0.752441 1445642025 -0.226440 0.609497 -0.105713 -0.752441 1445642025 -0.226440 0.609497 -0.105713 -0.752441 1445642025 -0.226440 0.609497 -0.105713 -0.752441 1445642025 -0.226440 0.609497 -0.105713 -0.752441 1445642025 -0.226440 0.609497 -0.105713 -0.752441 1445642025 -0.226440 0.609497 -0.105713 -0.752441 1445642025 -0.160706 0.616882 -0.038818 -0.769531 1445642025 -0.160706 0.616882 -0.038818 -0.769531 1445642025 -0.160706 0.616882 -0.038818 -0.769531 1445642025 -0.160706 0.616882 -0.038818 -0.769531 1445642025 -0.160706 0.616882 -0.038818 -0.769531 1445642025 -0.160706 0.616882 -0.038818 -0.769531 1445642025 -0.109314 0.613892 0.012085 -0.781677 1445642025 -0.109314 0.613892 0.012085 -0.781677 1445642025 -0.109314 0.613892 0.012085 -0.781677 1445642025 -0.109314 0.613892 0.012085 -0.781677 1445642025 -0.109314 0.613892 0.012085 -0.781677 1445642025 -0.109314 0.613892 0.012085 -0.781677 1445642025 -0.071655 0.606262 0.047302 -0.790588 1445642025 -0.071655 0.606262 0.047302 -0.790588 1445642025 -0.071655 0.606262 0.047302 -0.790588 1445642025 -0.071655 0.606262 0.047302 -0.790588 1445642025 -0.071655 0.606262 0.047302 -0.790588 1445642025 -0.071655 0.606262 0.047302 -0.790588 1445642025 -0.055542 0.598938 0.075012 -0.795349 1445642025 -0.055542 0.598938 0.075012 -0.795349 1445642025 -0.055542 0.598938 0.075012 -0.795349 1445642025 -0.055542 0.598938 0.075012 -0.795349 1445642025 -0.055542 0.598938 0.075012 -0.795349 1445642025 -0.055542 0.598938 0.075012 -0.795349 1445642025 -0.055542 0.598938 0.075012 -0.795349 1445642025 -0.066589 0.592529 0.080933 -0.798706 1445642025 -0.066589 0.592529 0.080933 -0.798706 1445642025 -0.066589 0.592529 0.080933 -0.798706 1445642025 -0.066589 0.592529 0.080933 -0.798706 1445642025 -0.066589 0.592529 0.080933 -0.798706 1445642025 -0.066589 0.592529 0.080933 -0.798706 1445642025 -0.102722 0.588013 0.062256 -0.799866 1445642025 -0.102722 0.588013 0.062256 -0.799866 1445642025 -0.102722 0.588013 0.062256 -0.799866 1445642025 -0.102722 0.588013 0.062256 -0.799866 1445642025 -0.102722 0.588013 0.062256 -0.799866 1445642025 -0.102722 0.588013 0.062256 -0.799866 1445642025 -0.157349 0.584351 0.026855 -0.795654 1445642025 -0.157349 0.584351 0.026855 -0.795654 1445642025 -0.157349 0.584351 0.026855 -0.795654 1445642025 -0.157349 0.584351 0.026855 -0.795654 1445642025 -0.157349 0.584351 0.026855 -0.795654 1445642025 -0.157349 0.584351 0.026855 -0.795654 1445642025 -0.221558 0.580994 -0.015991 -0.783020 1445642025 -0.221558 0.580994 -0.015991 -0.783020 1445642025 -0.221558 0.580994 -0.015991 -0.783020 1445642025 -0.221558 0.580994 -0.015991 -0.783020 1445642025 -0.221558 0.580994 -0.015991 -0.783020 1445642025 -0.221558 0.580994 -0.015991 -0.783020 1445642025 -0.292786 0.573792 -0.065430 -0.762085 1445642025 -0.292786 0.573792 -0.065430 -0.762085 1445642025 -0.292786 0.573792 -0.065430 -0.762085 1445642025 -0.292786 0.573792 -0.065430 -0.762085 1445642025 -0.292786 0.573792 -0.065430 -0.762085 1445642025 -0.370300 0.559326 -0.126160 -0.730896 1445642025 -0.370300 0.559326 -0.126160 -0.730896 1445642025 -0.370300 0.559326 -0.126160 -0.730896 1445642025 -0.370300 0.559326 -0.126160 -0.730896 1445642025 -0.370300 0.559326 -0.126160 -0.730896 1445642025 -0.370300 0.559326 -0.126160 -0.730896 1445642025 -0.445618 0.537231 -0.196655 -0.688599 1445642025 -0.445618 0.537231 -0.196655 -0.688599 1445642025 -0.445618 0.537231 -0.196655 -0.688599 1445642025 -0.445618 0.537231 -0.196655 -0.688599 1445642025 -0.445618 0.537231 -0.196655 -0.688599 1445642025 -0.445618 0.537231 -0.196655 -0.688599 1445642025 -0.512634 0.506714 -0.267517 -0.639465 1445642025 -0.512634 0.506714 -0.267517 -0.639465 1445642025 -0.512634 0.506714 -0.267517 -0.639465 1445642025 -0.512634 0.506714 -0.267517 -0.639465 1445642025 -0.512634 0.506714 -0.267517 -0.639465 1445642025 -0.512634 0.506714 -0.267517 -0.639465 1445642025 -0.570801 0.469238 -0.330750 -0.587097 1445642025 -0.570801 0.469238 -0.330750 -0.587097 1445642025 -0.570801 0.469238 -0.330750 -0.587097 1445642025 -0.570801 0.469238 -0.330750 -0.587097 1445642025 -0.570801 0.469238 -0.330750 -0.587097 1445642025 -0.570801 0.469238 -0.330750 -0.587097 1445642025 -0.619080 0.429993 -0.386047 -0.531860 1445642025 -0.619080 0.429993 -0.386047 -0.531860 1445642025 -0.619080 0.429993 -0.386047 -0.531860 1445642025 -0.619080 0.429993 -0.386047 -0.531860 1445642025 -0.619080 0.429993 -0.386047 -0.531860 1445642025 -0.619080 0.429993 -0.386047 -0.531860 1445642025 -0.655212 0.390991 -0.432861 -0.480103 1445642025 -0.655212 0.390991 -0.432861 -0.480103 1445642025 -0.655212 0.390991 -0.432861 -0.480103 1445642025 -0.655212 0.390991 -0.432861 -0.480103 1445642025 -0.655212 0.390991 -0.432861 -0.480103 1445642025 -0.655212 0.390991 -0.432861 -0.480103 1445642025 -0.655212 0.390991 -0.432861 -0.480103 1445642025 -0.675232 0.357361 -0.474609 -0.437195 1445642025 -0.675232 0.357361 -0.474609 -0.437195 1445642025 -0.675232 0.357361 -0.474609 -0.437195 1445642026 -0.675232 0.357361 -0.474609 -0.437195 1445642026 -0.675232 0.357361 -0.474609 -0.437195 1445642026 -0.680725 0.330505 -0.507690 -0.411926 1445642026 -0.680725 0.330505 -0.507690 -0.411926 1445642026 -0.680725 0.330505 -0.507690 -0.411926 1445642026 -0.680725 0.330505 -0.507690 -0.411926 1445642026 -0.680725 0.330505 -0.507690 -0.411926 1445642026 -0.680725 0.330505 -0.507690 -0.411926 1445642026 -0.670715 0.320374 -0.527405 -0.411621 1445642026 -0.670715 0.320374 -0.527405 -0.411621 1445642026 -0.670715 0.320374 -0.527405 -0.411621 1445642026 -0.670715 0.320374 -0.527405 -0.411621 1445642026 -0.670715 0.320374 -0.527405 -0.411621 1445642026 -0.670715 0.320374 -0.527405 -0.411621 1445642026 -0.670715 0.320374 -0.527405 -0.411621 1445642026 -0.653564 0.327942 -0.528931 -0.430786 1445642026 -0.653564 0.327942 -0.528931 -0.430786 1445642026 -0.653564 0.327942 -0.528931 -0.430786 1445642026 -0.653564 0.327942 -0.528931 -0.430786 1445642026 -0.653564 0.327942 -0.528931 -0.430786 1445642026 -0.653564 0.327942 -0.528931 -0.430786 1445642026 -0.623535 0.358521 -0.514526 -0.466919 1445642026 -0.623535 0.358521 -0.514526 -0.466919 1445642026 -0.623535 0.358521 -0.514526 -0.466919 1445642026 -0.623535 0.358521 -0.514526 -0.466919 1445642026 -0.623535 0.358521 -0.514526 -0.466919 1445642026 -0.623535 0.358521 -0.514526 -0.466919 1445642026 -0.577515 0.410767 -0.479309 -0.517761 1445642026 -0.577515 0.410767 -0.479309 -0.517761 1445642026 -0.577515 0.410767 -0.479309 -0.517761 1445642026 -0.577515 0.410767 -0.479309 -0.517761 1445642026 -0.577515 0.410767 -0.479309 -0.517761 1445642026 -0.577515 0.410767 -0.479309 -0.517761 1445642026 -0.522766 0.466492 -0.428711 -0.570496 1445642026 -0.522766 0.466492 -0.428711 -0.570496 1445642026 -0.522766 0.466492 -0.428711 -0.570496 1445642026 -0.522766 0.466492 -0.428711 -0.570496 1445642026 -0.522766 0.466492 -0.428711 -0.570496 1445642026 -0.522766 0.466492 -0.428711 -0.570496 1445642026 -0.459351 0.518005 -0.368103 -0.620667 1445642026 -0.459351 0.518005 -0.368103 -0.620667 1445642026 -0.459351 0.518005 -0.368103 -0.620667 1445642026 -0.459351 0.518005 -0.368103 -0.620667 1445642026 -0.459351 0.518005 -0.368103 -0.620667 1445642026 -0.459351 0.518005 -0.368103 -0.620667 1445642026 -0.390259 0.564636 -0.296387 -0.664124 1445642026 -0.390259 0.564636 -0.296387 -0.664124 1445642026 -0.390259 0.564636 -0.296387 -0.664124 1445642026 -0.390259 0.564636 -0.296387 -0.664124 1445642026 -0.390259 0.564636 -0.296387 -0.664124 1445642026 -0.390259 0.564636 -0.296387 -0.664124 1445642026 -0.315613 0.605835 -0.216614 -0.697510 1445642026 -0.315613 0.605835 -0.216614 -0.697510 1445642026 -0.315613 0.605835 -0.216614 -0.697510 1445642026 -0.315613 0.605835 -0.216614 -0.697510 1445642026 -0.315613 0.605835 -0.216614 -0.697510 1445642026 -0.315613 0.605835 -0.216614 -0.697510 1445642026 -0.240112 0.635620 -0.136780 -0.720886 1445642026 -0.240112 0.635620 -0.136780 -0.720886 1445642026 -0.240112 0.635620 -0.136780 -0.720886 1445642026 -0.240112 0.635620 -0.136780 -0.720886 1445642026 -0.240112 0.635620 -0.136780 -0.720886 1445642026 -0.240112 0.635620 -0.136780 -0.720886 1445642026 -0.168762 0.648499 -0.057495 -0.740051 1445642026 -0.168762 0.648499 -0.057495 -0.740051 1445642026 -0.168762 0.648499 -0.057495 -0.740051 1445642026 -0.168762 0.648499 -0.057495 -0.740051 1445642026 -0.168762 0.648499 -0.057495 -0.740051 1445642026 -0.168762 0.648499 -0.057495 -0.740051 1445642026 -0.109009 0.648315 0.006348 -0.753479 1445642026 -0.109009 0.648315 0.006348 -0.753479 1445642026 -0.109009 0.648315 0.006348 -0.753479 1445642026 -0.109009 0.648315 0.006348 -0.753479 1445642026 -0.109009 0.648315 0.006348 -0.753479 1445642026 -0.109009 0.648315 0.006348 -0.753479 1445642026 -0.058044 0.642395 0.057617 -0.762024 1445642026 -0.058044 0.642395 0.057617 -0.762024 1445642026 -0.058044 0.642395 0.057617 -0.762024 1445642026 -0.058044 0.642395 0.057617 -0.762024 1445642026 -0.058044 0.642395 0.057617 -0.762024 1445642026 -0.058044 0.642395 0.057617 -0.762024 1445642026 -0.058044 0.642395 0.057617 -0.762024 1445642026 -0.020691 0.632568 0.097778 -0.768066 1445642026 -0.020691 0.632568 0.097778 -0.768066 1445642026 -0.020691 0.632568 0.097778 -0.768066 1445642026 -0.020691 0.632568 0.097778 -0.768066 1445642026 -0.020691 0.632568 0.097778 -0.768066 1445642026 -0.020691 0.632568 0.097778 -0.768066 1445642026 -0.006165 0.625061 0.120422 -0.771179 1445642026 -0.006165 0.625061 0.120422 -0.771179 1445642026 -0.006165 0.625061 0.120422 -0.771179 1445642026 -0.006165 0.625061 0.120422 -0.771179 1445642026 -0.006165 0.625061 0.120422 -0.771179 1445642026 -0.006165 0.625061 0.120422 -0.771179 1445642026 -0.006165 0.625061 0.120422 -0.771179 1445642026 -0.018616 0.620117 0.122070 -0.774719 1445642026 -0.018616 0.620117 0.122070 -0.774719 1445642026 -0.018616 0.620117 0.122070 -0.774719 1445642026 -0.018616 0.620117 0.122070 -0.774719 1445642026 -0.018616 0.620117 0.122070 -0.774719 1445642026 -0.054260 0.618530 0.096252 -0.777954 1445642026 -0.054260 0.618530 0.096252 -0.777954 1445642026 -0.054260 0.618530 0.096252 -0.777954 1445642026 -0.054260 0.618530 0.096252 -0.777954 1445642026 -0.054260 0.618530 0.096252 -0.777954 1445642026 -0.054260 0.618530 0.096252 -0.777954 1445642026 -0.054260 0.618530 0.096252 -0.777954 1445642026 -0.108398 0.618408 0.054321 -0.776489 1445642026 -0.108398 0.618408 0.054321 -0.776489 1445642026 -0.108398 0.618408 0.054321 -0.776489 1445642026 -0.108398 0.618408 0.054321 -0.776489 1445642027 -0.108398 0.618408 0.054321 -0.776489 1445642027 -0.108398 0.618408 0.054321 -0.776489 1445642027 -0.177429 0.615479 -0.000916 -0.767944 1445642027 -0.177429 0.615479 -0.000916 -0.767944 1445642027 -0.177429 0.615479 -0.000916 -0.767944 1445642027 -0.177429 0.615479 -0.000916 -0.767944 1445642027 -0.177429 0.615479 -0.000916 -0.767944 1445642027 -0.177429 0.615479 -0.000916 -0.767944 1445642027 -0.255920 0.607239 -0.068787 -0.749023 1445642027 -0.255920 0.607239 -0.068787 -0.749023 1445642027 -0.255920 0.607239 -0.068787 -0.749023 1445642027 -0.255920 0.607239 -0.068787 -0.749023 1445642027 -0.255920 0.607239 -0.068787 -0.749023 1445642027 -0.255920 0.607239 -0.068787 -0.749023 1445642027 
-0.384949 0.573975 -0.272644 -0.669373 1445642029 -0.337219 0.592896 -0.237244 -0.691772 1445642029 -0.337219 0.592896 -0.237244 -0.691772 1445642029 -0.337219 0.592896 -0.237244 -0.691772 1445642029 -0.337219 0.592896 -0.237244 -0.691772 1445642029 -0.337219 0.592896 -0.237244 -0.691772 1445642029 -0.337219 0.592896 -0.237244 -0.691772 1445642029 -0.281494 0.612549 -0.188416 -0.714172 1445642029 -0.281494 0.612549 -0.188416 -0.714172 1445642029 -0.281494 0.612549 -0.188416 -0.714172 1445642029 -0.281494 0.612549 -0.188416 -0.714172 1445642029 -0.281494 0.612549 -0.188416 -0.714172 1445642029 -0.281494 0.612549 -0.188416 -0.714172 1445642029 -0.218445 0.628418 -0.131470 -0.734924 1445642029 -0.218445 0.628418 -0.131470 -0.734924 1445642029 -0.218445 0.628418 -0.131470 -0.734924 1445642029 -0.218445 0.628418 -0.131470 -0.734924 1445642029 -0.218445 0.628418 -0.131470 -0.734924 1445642029 -0.218445 0.628418 -0.131470 -0.734924 1445642029 -0.153076 0.637085 -0.066711 -0.752502 1445642029 -0.153076 0.637085 -0.066711 -0.752502 1445642029 -0.153076 0.637085 -0.066711 -0.752502 1445642029 -0.153076 0.637085 -0.066711 -0.752502 1445642029 -0.153076 0.637085 -0.066711 -0.752502 1445642029 -0.153076 0.637085 -0.066711 -0.752502 1445642029 -0.153076 0.637085 -0.066711 -0.752502 1445642029 -0.089050 0.638916 0.005066 -0.764099 1445642029 -0.089050 0.638916 0.005066 -0.764099 1445642029 -0.089050 0.638916 0.005066 -0.764099 1445642029 -0.089050 0.638916 0.005066 -0.764099 1445642029 -0.089050 0.638916 0.005066 -0.764099 1445642029 -0.089050 0.638916 0.005066 -0.764099 1445642029 -0.032715 0.629333 0.076050 -0.772705 1445642029 -0.032715 0.629333 0.076050 -0.772705 1445642029 -0.032715 0.629333 0.076050 -0.772705 1445642029 -0.032715 0.629333 0.076050 -0.772705 1445642029 -0.032715 0.629333 0.076050 -0.772705 1445642029 -0.032715 0.629333 0.076050 -0.772705 1445642029 0.010742 0.611694 0.133728 -0.779663 1445642029 0.010742 0.611694 0.133728 -0.779663 1445642029 0.010742 0.611694 0.133728 -0.779663 1445642029 0.010742 0.611694 0.133728 -0.779663 1445642029 0.010742 0.611694 0.133728 -0.779663 1445642029 0.010742 0.611694 0.133728 -0.779663 1445642029 0.028564 0.595276 0.163940 -0.786133 1445642029 0.028564 0.595276 0.163940 -0.786133 1445642029 0.028564 0.595276 0.163940 -0.786133 1445642029 0.028564 0.595276 0.163940 -0.786133 1445642029 0.028564 0.595276 0.163940 -0.786133 1445642029 0.028564 0.595276 0.163940 -0.786133 1445642029 0.028564 0.595276 0.163940 -0.786133 1445642029 0.023010 0.586731 0.168579 -0.791687 1445642029 0.023010 0.586731 0.168579 -0.791687 1445642029 0.023010 0.586731 0.168579 -0.791687 1445642029 0.023010 0.586731 0.168579 -0.791687 1445642029 0.023010 0.586731 0.168579 -0.791687 1445642029 0.023010 0.586731 0.168579 -0.791687 1445642029 -0.002991 0.585876 0.155884 -0.795227 1445642029 -0.002991 0.585876 0.155884 -0.795227 1445642029 -0.002991 0.585876 0.155884 -0.795227 1445642029 -0.002991 0.585876 0.155884 -0.795227 1445642029 -0.002991 0.585876 0.155884 -0.795227 1445642029 -0.002991 0.585876 0.155884 -0.795227 1445642029 -0.051147 0.590942 0.125061 -0.795349 1445642029 -0.051147 0.590942 0.125061 -0.795349 1445642029 -0.051147 0.590942 0.125061 -0.795349 1445642029 -0.051147 0.590942 0.125061 -0.795349 1445642029 -0.051147 0.590942 0.125061 -0.795349 1445642029 -0.051147 0.590942 0.125061 -0.795349 1445642029 -0.051147 0.590942 0.125061 -0.795349 1445642029 -0.120728 0.596619 0.072571 -0.790100 1445642029 -0.120728 0.596619 0.072571 -0.790100 1445642029 -0.120728 0.596619 0.072571 -0.790100 1445642029 -0.120728 0.596619 0.072571 -0.790100 1445642029 -0.120728 0.596619 0.072571 -0.790100 1445642029 -0.120728 0.596619 0.072571 -0.790100 1445642029 -0.204773 0.598633 0.002380 -0.774414 1445642029 -0.204773 0.598633 0.002380 -0.774414 1445642029 -0.204773 0.598633 0.002380 -0.774414 1445642029 -0.204773 0.598633 0.002380 -0.774414 1445642029 -0.292847 0.591614 -0.079224 -0.746948 1445642029 -0.292847 0.591614 -0.079224 -0.746948 1445642029 -0.292847 0.591614 -0.079224 -0.746948 1445642029 -0.292847 0.591614 -0.079224 -0.746948 1445642029 -0.292847 0.591614 -0.079224 -0.746948 1445642029 -0.292847 0.591614 -0.079224 -0.746948 1445642029 -0.374146 0.573914 -0.155457 -0.711731 1445642029 -0.374146 0.573914 -0.155457 -0.711731 1445642029 -0.374146 0.573914 -0.155457 -0.711731 1445642029 -0.374146 0.573914 -0.155457 -0.711731 1445642029 -0.374146 0.573914 -0.155457 -0.711731 1445642029 -0.374146 0.573914 -0.155457 -0.711731 1445642029 -0.374146 0.573914 -0.155457 -0.711731 1445642029 -0.447205 0.550049 -0.223755 -0.668884 1445642030 -0.447205 0.550049 -0.223755 -0.668884 1445642030 -0.447205 0.550049 -0.223755 -0.668884 1445642030 -0.447205 0.550049 -0.223755 -0.668884 1445642030 -0.447205 0.550049 -0.223755 -0.668884 1445642030 -0.515198 0.518188 -0.286072 -0.619934 1445642030 -0.515198 0.518188 -0.286072 -0.619934 1445642030 -0.515198 0.518188 -0.286072 -0.619934 1445642030 -0.515198 0.518188 -0.286072 -0.619934 1445642030 -0.515198 0.518188 -0.286072 -0.619934 1445642030 -0.575806 0.480957 -0.344849 -0.564148 1445642030 -0.575806 0.480957 -0.344849 -0.564148 1445642030 -0.575806 0.480957 -0.344849 -0.564148 1445642030 -0.575806 0.480957 -0.344849 -0.564148 1445642030 -0.575806 0.480957 -0.344849 -0.564148 1445642030 -0.575806 0.480957 -0.344849 -0.564148 1445642030 -0.625610 0.437134 -0.405518 -0.503113 1445642030 -0.625610 0.437134 -0.405518 -0.503113 1445642030 -0.625610 0.437134 -0.405518 -0.503113 1445642030 -0.625610 0.437134 -0.405518 -0.503113 1445642030 -0.625610 0.437134 -0.405518 -0.503113 1445642030 -0.625610 0.437134 -0.405518 -0.503113 1445642030 -0.625610 0.437134 -0.405518 -0.503113 1445642030 -0.658264 0.388855 -0.461975 -0.449585 1445642030 -0.658264 0.388855 -0.461975 -0.449585 1445642030 -0.658264 0.388855 -0.461975 -0.449585 1445642030 -0.658264 0.388855 -0.461975 -0.449585 1445642030 -0.658264 0.388855 -0.461975 -0.449585 1445642030 -0.658264 0.388855 -0.461975 -0.449585 1445642030 -0.673645 0.349792 -0.501831 -0.414795 1445642030 -0.673645 0.349792 -0.501831 -0.414795 1445642030 -0.673645 0.349792 -0.501831 -0.414795 1445642030 -0.673645 0.349792 -0.501831 -0.414795 1445642030 -0.673645 0.349792 -0.501831 -0.414795 1445642030 -0.673645 0.349792 -0.501831 -0.414795 1445642030 -0.673645 0.349792 -0.501831 -0.414795 1445642030 -0.675293 0.327393 -0.523254 -0.403870 1445642030 -0.675293 0.327393 -0.523254 -0.403870 1445642030 -0.675293 0.327393 -0.523254 -0.403870 1445642030 -0.675293 0.327393 -0.523254 -0.403870 1445642030 -0.675293 0.327393 -0.523254 -0.403870 1445642030 -0.675293 0.327393 -0.523254 -0.403870 1445642030 -0.660339 0.329956 -0.526306 -0.422058 1445642030 -0.660339 0.329956 -0.526306 -0.422058 1445642030 -0.660339 0.329956 -0.526306 -0.422058 1445642030 -0.660339 0.329956 -0.526306 -0.422058 1445642030 -0.660339 0.329956 -0.526306 -0.422058 1445642030 -0.660339 0.329956 -0.526306 -0.422058 1445642030 -0.632324 0.355469 -0.513794 -0.458191 1445642030 -0.632324 0.355469 -0.513794 -0.458191 1445642030 -0.632324 0.355469 -0.513794 -0.458191 1445642030 -0.632324 0.355469 -0.513794 -0.458191 1445642030 -0.591064 0.395020 -0.487366 -0.507080 1445642030 -0.591064 0.395020 -0.487366 -0.507080 1445642030 -0.591064 0.395020 -0.487366 -0.507080 1445642030 -0.591064 0.395020 -0.487366 -0.507080 1445642030 -0.591064 0.395020 -0.487366 -0.507080 1445642030 -0.591064 0.395020 -0.487366 -0.507080 1445642030 -0.591064 0.395020 -0.487366 -0.507080 1445642030 -0.536865 0.443909 -0.445251 -0.562561 1445642030 -0.536865 0.443909 -0.445251 -0.562561 1445642030 -0.536865 0.443909 -0.445251 -0.562561 1445642030 -0.536865 0.443909 -0.445251 -0.562561 1445642030 -0.536865 0.443909 -0.445251 -0.562561 1445642030 -0.536865 0.443909 -0.445251 -0.562561 1445642030 -0.474426 0.494934 -0.387634 -0.616272 1445642030 -0.474426 0.494934 -0.387634 -0.616272 1445642030 -0.474426 0.494934 -0.387634 -0.616272 1445642030 -0.474426 0.494934 -0.387634 -0.616272 1445642030 -0.474426 0.494934 -0.387634 -0.616272 1445642030 -0.474426 0.494934 -0.387634 -0.616272 1445642030 -0.403809 0.543274 -0.319153 -0.663269 1445642030 -0.403809 0.543274 -0.319153 -0.663269 1445642030 -0.403809 0.543274 -0.319153 -0.663269 1445642030 -0.403809 0.543274 -0.319153 -0.663269 1445642030 -0.403809 0.543274 -0.319153 -0.663269 1445642030 -0.403809 0.543274 -0.319153 -0.663269 1445642030 -0.326111 0.585205 -0.242310 -0.701782 1445642030 -0.326111 0.585205 -0.242310 -0.701782 1445642030 -0.326111 0.585205 -0.242310 -0.701782 1445642030 -0.326111 0.585205 -0.242310 -0.701782 1445642030 -0.326111 0.585205 -0.242310 -0.701782 1445642030 -0.326111 0.585205 -0.242310 -0.701782 1445642030 -0.246216 0.614868 -0.161438 -0.731689 1445642030 -0.246216 0.614868 -0.161438 -0.731689 1445642030 -0.246216 0.614868 -0.161438 -0.731689 1445642030 -0.246216 0.614868 -0.161438 -0.731689 1445642030 -0.246216 0.614868 -0.161438 -0.731689 1445642030 -0.246216 0.614868 -0.161438 -0.731689 1445642030 -0.167236 0.632446 -0.082520 -0.751831 1445642030 -0.167236 0.632446 -0.082520 -0.751831 1445642030 -0.167236 0.632446 -0.082520 -0.751831 1445642030 -0.167236 0.632446 -0.082520 -0.751831 1445642030 -0.167236 0.632446 -0.082520 -0.751831 1445642030 -0.167236 0.632446 -0.082520 -0.751831 1445642030 -0.094543 0.637756 -0.006592 -0.764404 1445642030 -0.094543 0.637756 -0.006592 -0.764404 1445642030 -0.094543 0.637756 -0.006592 -0.764404 1445642030 -0.094543 0.637756 -0.006592 -0.764404 1445642030 -0.094543 0.637756 -0.006592 -0.764404 1445642030 -0.094543 0.637756 -0.006592 -0.764404 1445642030 -0.030823 0.631653 0.065125 -0.771851 1445642030 -0.030823 0.631653 0.065125 -0.771851 1445642030 -0.030823 0.631653 0.065125 -0.771851 1445642030 -0.030823 0.631653 0.065125 -0.771851 1445642030 -0.030823 0.631653 0.065125 -0.771851 1445642030 -0.030823 0.631653 0.065125 -0.771851 1445642030 -0.030823 0.631653 0.065125 -0.771851 1445642030 0.018372 0.617859 0.122803 -0.776428 1445642030 0.018372 0.617859 0.122803 -0.776428 1445642031 0.018372 0.617859 0.122803 -0.776428 1445642031 0.018372 0.617859 0.122803 -0.776428 1445642031 0.018372 0.617859 0.122803 -0.776428 1445642031 0.018372 0.617859 0.122803 -0.776428 1445642031 0.044922 0.605225 0.160339 -0.778442 1445642031 0.044922 0.605225 0.160339 -0.778442 1445642031 0.044922 0.605225 0.160339 -0.778442 1445642031 0.044922 0.605225 0.160339 -0.778442 1445642031 0.044922 0.605225 0.160339 -0.778442 1445642031 0.044922 0.605225 0.160339 -0.778442 1445642031 0.042725 0.597046 0.174194 -0.781921 1445642031 0.042725 0.597046 0.174194 -0.781921 1445642031 0.042725 0.597046 0.174194 -0.781921 1445642031 0.042725 0.597046 0.174194 -0.781921 1445642031 0.042725 0.597046 0.174194 -0.781921 1445642031 0.042725 0.597046 0.174194 -0.781921 1445642031 0.017578 0.595459 0.166260 -0.785767 1445642031 0.017578 0.595459 0.166260 -0.785767 1445642031 0.017578 0.595459 0.166260 -0.785767 1445642031 0.017578 0.595459 0.166260 -0.785767 1445642031 0.017578 0.595459 0.166260 -0.785767 1445642031 0.017578 0.595459 0.166260 -0.785767 1445642031 -0.031250 0.598450 0.136475 -0.788818 1445642031 -0.031250 0.598450 0.136475 -0.788818 1445642031 -0.031250 0.598450 0.136475 -0.788818 1445642031 -0.031250 0.598450 0.136475 -0.788818 1445642031 -0.031250 0.598450 0.136475 -0.788818 1445642031 -0.031250 0.598450 0.136475 -0.788818 1445642031 -0.100525 0.602783 0.083130 -0.787170 1445642031 -0.100525 0.602783 0.083130 -0.787170 1445642031 -0.100525 0.602783 0.083130 -0.787170 1445642031 -0.100525 0.602783 0.083130 -0.787170 1445642031 -0.100525 0.602783 0.083130 -0.787170 1445642031 -0.100525 0.602783 0.083130 -0.787170 1445642031 -0.182495 0.602844 0.011353 -0.776611 1445642031 -0.182495 0.602844 0.011353 -0.776611 1445642031 -0.182495 0.602844 0.011353 -0.776611 1445642031 -0.182495 0.602844 0.011353 -0.776611 1445642031 -0.182495 0.602844 0.011353 -0.776611 1445642031 -0.182495 0.602844 0.011353 -0.776611 1445642031 -0.268799 0.594299 -0.068726 -0.754883 1445642031 -0.268799 0.594299 -0.068726 -0.754883 1445642031 -0.268799 0.594299 -0.068726 -0.754883 1445642031 -0.268799 0.594299 -0.068726 -0.754883 1445642031 -0.268799 0.594299 -0.068726 -0.754883 1445642031 -0.268799 0.594299 -0.068726 -0.754883 1445642031 -0.268799 0.594299 -0.068726 -0.754883 1445642031 -0.353394 0.575012 -0.148987 -0.722717 1445642031 -0.353394 0.575012 -0.148987 -0.722717 1445642031 -0.353394 0.575012 -0.148987 -0.722717 1445642031 -0.353394 0.575012 -0.148987 -0.722717 1445642031 -0.353394 0.575012 -0.148987 -0.722717 1445642031 -0.353394 0.575012 -0.148987 -0.722717 1445642031 -0.433228 0.547852 -0.225281 -0.679321 1445642031 -0.433228 0.547852 -0.225281 -0.679321 1445642031 -0.433228 0.547852 -0.225281 -0.679321 1445642031 -0.433228 0.547852 -0.225281 -0.679321 1445642031 -0.433228 0.547852 -0.225281 -0.679321 1445642031 -0.433228 0.547852 -0.225281 -0.679321 1445642031 -0.504822 0.513672 -0.297058 -0.626953 1445642031 -0.504822 0.513672 -0.297058 -0.626953 1445642031 -0.504822 0.513672 -0.297058 -0.626953 1445642031 -0.504822 0.513672 -0.297058 -0.626953 1445642031 -0.504822 0.513672 -0.297058 -0.626953 1445642031 -0.504822 0.513672 -0.297058 -0.626953 1445642031 -0.504822 0.513672 -0.297058 -0.626953 1445642031 -0.568787 0.472717 -0.365112 -0.565491 1445642031 -0.568787 0.472717 -0.365112 -0.565491 1445642031 -0.568787 0.472717 -0.365112 -0.565491 1445642031 -0.568787 0.472717 -0.365112 -0.565491 1445642031 -0.568787 0.472717 -0.365112 -0.565491 1445642031 -0.568787 0.472717 -0.365112 -0.565491 1445642031 -0.625610 0.421204 -0.422119 -0.503052 1445642031 -0.625610 0.421204 -0.422119 -0.503052 1445642031 -0.625610 0.421204 -0.422119 -0.503052 1445642031 -0.625610 0.421204 -0.422119 -0.503052 1445642031 -0.625610 0.421204 -0.422119 -0.503052 1445642031 -0.625610 0.421204 -0.422119 -0.503052 1445642031 -0.657410 0.383118 -0.466125 -0.451477 1445642031 -0.657410 0.383118 -0.466125 -0.451477 1445642031 -0.657410 0.383118 -0.466125 -0.451477 1445642031 -0.657410 0.383118 -0.466125 -0.451477 1445642031 -0.657410 0.383118 -0.466125 -0.451477 1445642031 -0.657410 0.383118 -0.466125 -0.451477 1445642031 -0.667725 0.362793 -0.494629 -0.421875 1445642031 -0.667725 0.362793 -0.494629 -0.421875 1445642031 -0.667725 0.362793 -0.494629 -0.421875 1445642031 -0.667725 0.362793 -0.494629 -0.421875 1445642031 -0.667725 0.362793 -0.494629 -0.421875 1445642031 -0.667725 0.362793 -0.494629 -0.421875 1445642031 -0.665588 0.349365 -0.515991 -0.410889 1445642031 -0.665588 0.349365 -0.515991 -0.410889 1445642031 -0.665588 0.349365 -0.515991 -0.410889 1445642031 -0.665588 0.349365 -0.515991 -0.410889 1445642031 -0.665588 0.349365 -0.515991 -0.410889 1445642031 -0.665588 0.349365 -0.515991 -0.410889 1445642031 -0.665588 0.349365 -0.515991 -0.410889 1445642031 -0.649963 0.357422 -0.518433 -0.425598 1445642031 -0.649963 0.357422 -0.518433 -0.425598 1445642031 -0.649963 0.357422 -0.518433 -0.425598 1445642031 -0.649963 0.357422 -0.518433 -0.425598 1445642031 -0.649963 0.357422 -0.518433 -0.425598 1445642031 -0.649963 0.357422 -0.518433 -0.425598 1445642031 -0.620544 0.386292 -0.503174 -0.461060 1445642031 -0.620544 0.386292 -0.503174 -0.461060 1445642031 -0.620544 0.386292 -0.503174 -0.461060 1445642031 -0.620544 0.386292 -0.503174 -0.461060 1445642031 -0.620544 0.386292 -0.503174 -0.461060 1445642031 -0.620544 0.386292 -0.503174 -0.461060 1445642031 -0.578369 0.426514 -0.471619 -0.511108 1445642031 -0.578369 0.426514 -0.471619 -0.511108 1445642031 -0.578369 0.426514 -0.471619 -0.511108 1445642032 -0.578369 0.426514 -0.471619 -0.511108 1445642032 -0.578369 0.426514 -0.471619 -0.511108 1445642032 -0.578369 0.426514 -0.471619 -0.511108 1445642032 -0.524292 0.473755 -0.422607 -0.567566 1445642032 -0.524292 0.473755 -0.422607 -0.567566 1445642032 -0.524292 0.473755 -0.422607 -0.567566 1445642032 -0.524292 0.473755 -0.422607 -0.567566 1445642032 -0.524292 0.473755 -0.422607 -0.567566 1445642032 -0.524292 0.473755 -0.422607 -0.567566 1445642032 -0.462524 0.519958 -0.362549 -0.619934 1445642032 -0.462524 0.519958 -0.362549 -0.619934 1445642032 -0.462524 0.519958 -0.362549 -0.619934 1445642032 -0.462524 0.519958 -0.362549 -0.619934 1445642032 -0.462524 0.519958 -0.362549 -0.619934 1445642032 -0.394958 0.562134 -0.294983 -0.664124 1445642032 -0.394958 0.562134 -0.294983 -0.664124 1445642032 -0.394958 0.562134 -0.294983 -0.664124 1445642032 -0.394958 0.562134 -0.294983 -0.664124 1445642032 -0.394958 0.562134 -0.294983 -0.664124 1445642032 -0.394958 0.562134 -0.294983 -0.664124 1445642032 -0.322449 0.597168 -0.218567 -0.701233 1445642032 -0.322449 0.597168 -0.218567 -0.701233 1445642032 -0.322449 0.597168 -0.218567 -0.701233 1445642032 -0.322449 0.597168 -0.218567 -0.701233 1445642032 -0.322449 0.597168 -0.218567 -0.701233 1445642032 -0.322449 0.597168 -0.218567 -0.701233 1445642032 -0.252319 0.620728 -0.131104 -0.730652 1445642032 -0.252319 0.620728 -0.131104 -0.730652 1445642032 -0.252319 0.620728 -0.131104 -0.730652 1445642032 -0.252319 0.620728 -0.131104 -0.730652 1445642032 -0.252319 0.620728 -0.131104 -0.730652 1445642032 -0.252319 0.620728 -0.131104 -0.730652 1445642032 -0.252319 0.620728 -0.131104 -0.730652 1445642032 -0.197754 0.623474 -0.057129 -0.754272 1445642032 -0.197754 0.623474 -0.057129 -0.754272 1445642032 -0.197754 0.623474 -0.057129 -0.754272 1445642032 -0.197754 0.623474 -0.057129 -0.754272 1445642032 -0.197754 0.623474 -0.057129 -0.754272 1445642032 -0.197754 0.623474 -0.057129 -0.754272 1445642032 -0.130981 0.624023 0.012939 -0.770264 1445642032 -0.130981 0.624023 0.012939 -0.770264 1445642032 -0.130981 0.624023 0.012939 -0.770264 1445642032 -0.130981 0.624023 0.012939 -0.770264 1445642032 -0.130981 0.624023 0.012939 -0.770264 1445642032 -0.130981 0.624023 0.012939 -0.770264 1445642032 -0.062439 0.617249 0.088013 -0.779358 1445642032 -0.062439 0.617249 0.088013 -0.779358 1445642032 -0.062439 0.617249 0.088013 -0.779358 1445642032 -0.062439 0.617249 0.088013 -0.779358 1445642032 -0.062439 0.617249 0.088013 -0.779358 1445642032 -0.011475 0.608948 0.141968 -0.780334 1445642032 -0.011475 0.608948 0.141968 -0.780334 1445642032 -0.011475 0.608948 0.141968 -0.780334 1445642032 -0.011475 0.608948 0.141968 -0.780334 1445642032 -0.011475 0.608948 0.141968 -0.780334 1445642032 -0.011475 0.608948 0.141968 -0.780334 1445642032 -0.011475 0.608948 0.141968 -0.780334 1445642032 0.009094 0.600647 0.169922 -0.781189 1445642032 0.009094 0.600647 0.169922 -0.781189 1445642032 0.009094 0.600647 0.169922 -0.781189 1445642032 0.009094 0.600647 0.169922 -0.781189 1445642032 0.009094 0.600647 0.169922 -0.781189 1445642032 0.009094 0.600647 0.169922 -0.781189 1445642032 -0.004211 0.596680 0.169373 -0.784363 1445642032 -0.004211 0.596680 0.169373 -0.784363 1445642032 -0.004211 0.596680 0.169373 -0.784363 1445642032 -0.004211 0.596680 0.169373 -0.784363 1445642032 -0.004211 0.596680 0.169373 -0.784363 1445642032 -0.004211 0.596680 0.169373 -0.784363 1445642032 -0.040466 0.595459 0.148193 -0.788574 1445642032 -0.040466 0.595459 0.148193 -0.788574 1445642032 -0.040466 0.595459 0.148193 -0.788574 1445642032 -0.040466 0.595459 0.148193 -0.788574 1445642032 -0.040466 0.595459 0.148193 -0.788574 1445642032 -0.040466 0.595459 0.148193 -0.788574 1445642032 -0.095825 0.596802 0.111206 -0.788879 1445642032 -0.095825 0.596802 0.111206 -0.788879 1445642032 -0.095825 0.596802 0.111206 -0.788879 1445642032 -0.095825 0.596802 0.111206 -0.788879 1445642032 -0.095825 0.596802 0.111206 -0.788879 1445642032 -0.095825 0.596802 0.111206 -0.788879 1445642032 -0.167175 0.597961 0.057007 -0.781860 1445642032 -0.167175 0.597961 0.057007 -0.781860 1445642032 -0.167175 0.597961 0.057007 -0.781860 1445642032 -0.167175 0.597961 0.057007 -0.781860 1445642032 -0.167175 0.597961 0.057007 -0.781860 1445642032 -0.167175 0.597961 0.057007 -0.781860 1445642032 -0.250488 0.594360 -0.011902 -0.764099 1445642032 -0.250488 0.594360 -0.011902 -0.764099 1445642032 -0.250488 0.594360 -0.011902 -0.764099 1445642032 -0.250488 0.594360 -0.011902 -0.764099 1445642032 -0.250488 0.594360 -0.011902 -0.764099 1445642032 -0.250488 0.594360 -0.011902 -0.764099 1445642032 -0.339233 0.581360 -0.092957 -0.733704 1445642032 -0.339233 0.581360 -0.092957 -0.733704 1445642032 -0.339233 0.581360 -0.092957 -0.733704 1445642032 -0.339233 0.581360 -0.092957 -0.733704 1445642032 -0.339233 0.581360 -0.092957 -0.733704 1445642032 -0.339233 0.581360 -0.092957 -0.733704 1445642032 -0.339233 0.581360 -0.092957 -0.733704 1445642032 -0.422241 0.559387 -0.175232 -0.691467 1445642032 -0.422241 0.559387 -0.175232 -0.691467 1445642032 -0.422241 0.559387 -0.175232 -0.691467 1445642032 -0.422241 0.559387 -0.175232 -0.691467 1445642032 -0.422241 0.559387 -0.175232 -0.691467 1445642032 -0.422241 0.559387 -0.175232 -0.691467 1445642032 -0.494324 0.531494 -0.251953 -0.640137 1445642032 -0.494324 0.531494 -0.251953 -0.640137 1445642032 -0.494324 0.531494 -0.251953 -0.640137 1445642032 -0.494324 0.531494 -0.251953 -0.640137 1445642032 -0.494324 0.531494 -0.251953 -0.640137 1445642033 -0.494324 0.531494 -0.251953 -0.640137 1445642033 -0.494324 0.531494 -0.251953 -0.640137 1445642033 -0.553162 0.498962 -0.322815 -0.583923 1445642033 -0.553162 0.498962 -0.322815 -0.583923 1445642033 -0.553162 0.498962 -0.322815 -0.583923 1445642033 -0.553162 0.498962 -0.322815 -0.583923 1445642033 -0.553162 0.498962 -0.322815 -0.583923 1445642033 -0.553162 0.498962 -0.322815 -0.583923 1445642033 -0.603394 0.461121 -0.383362 -0.525635 1445642033 -0.603394 0.461121 -0.383362 -0.525635 1445642033 -0.603394 0.461121 -0.383362 -0.525635 1445642033 -0.603394 0.461121 -0.383362 -0.525635 1445642033 -0.603394 0.461121 -0.383362 -0.525635 1445642033 -0.603394 0.461121 -0.383362 -0.525635 1445642033 -0.603394 0.461121 -0.383362 -0.525635 1445642033 -0.653503 0.408203 -0.433472 -0.467407 1445642033 -0.653503 0.408203 -0.433472 -0.467407 1445642033 -0.653503 0.408203 -0.433472 -0.467407 1445642033 -0.653503 0.408203 -0.433472 -0.467407 1445642033 -0.653503 0.408203 -0.433472 -0.467407 1445642033 -0.683655 0.360901 -0.478027 -0.416992 1445642033 -0.683655 0.360901 -0.478027 -0.416992 1445642033 -0.683655 0.360901 -0.478027 -0.416992 1445642033 -0.683655 0.360901 -0.478027 -0.416992 1445642033 -0.683655 0.360901 -0.478027 -0.416992 1445642033 -0.683655 0.360901 -0.478027 -0.416992 1445642033 -0.683655 0.360901 -0.478027 -0.416992 1445642033 -0.689697 0.333618 -0.506470 -0.395691 1445642033 -0.689697 0.333618 -0.506470 -0.395691 1445642033 -0.689697 0.333618 -0.506470 -0.395691 1445642033 -0.689697 0.333618 -0.506470 -0.395691 1445642033 -0.689697 0.333618 -0.506470 -0.395691 1445642033 -0.689697 0.333618 -0.506470 -0.395691 1445642033 -0.679932 0.327087 -0.520813 -0.399475 1445642033 -0.679932 0.327087 -0.520813 -0.399475 1445642033 -0.679932 0.327087 -0.520813 -0.399475 1445642033 -0.679932 0.327087 -0.520813 -0.399475 1445642033 -0.679932 0.327087 -0.520813 -0.399475 1445642033 -0.679932 0.327087 -0.520813 -0.399475 1445642033 -0.656982 0.337463 -0.522156 -0.426514 1445642033 -0.656982 0.337463 -0.522156 -0.426514 1445642033 -0.656982 0.337463 -0.522156 -0.426514 1445642033 -0.656982 0.337463 -0.522156 -0.426514 1445642033 -0.656982 0.337463 -0.522156 -0.426514 1445642033 -0.620483 0.368591 -0.505737 -0.472656 1445642033 -0.620483 0.368591 -0.505737 -0.472656 1445642033 -0.620483 0.368591 -0.505737 -0.472656 1445642033 -0.620483 0.368591 -0.505737 -0.472656 1445642033 -0.620483 0.368591 -0.505737 -0.472656 1445642033 -0.620483 0.368591 -0.505737 -0.472656 1445642033 -0.573914 0.416504 -0.466553 -0.528748 1445642033 -0.573914 0.416504 -0.466553 -0.528748 1445642033 -0.573914 0.416504 -0.466553 -0.528748 1445642033 -0.573914 0.416504 -0.466553 -0.528748 1445642033 -0.573914 0.416504 -0.466553 -0.528748 1445642033 -0.573914 0.416504 -0.466553 -0.528748 1445642033 -0.529358 0.459900 -0.407715 -0.584900 1445642033 -0.529358 0.459900 -0.407715 -0.584900 1445642033 -0.529358 0.459900 -0.407715 -0.584900 1445642033 -0.529358 0.459900 -0.407715 -0.584900 1445642033 -0.529358 0.459900 -0.407715 -0.584900 1445642033 -0.529358 0.459900 -0.407715 -0.584900 1445642033 -0.486633 0.492004 -0.347046 -0.632996 1445642033 -0.486633 0.492004 -0.347046 -0.632996 1445642033 -0.486633 0.492004 -0.347046 -0.632996 1445642033 -0.486633 0.492004 -0.347046 -0.632996 1445642033 -0.486633 0.492004 -0.347046 -0.632996 1445642033 -0.486633 0.492004 -0.347046 -0.632996 1445642033 -0.435913 0.519165 -0.291077 -0.675110 1445642033 -0.435913 0.519165 -0.291077 -0.675110 1445642033 -0.435913 0.519165 -0.291077 -0.675110 1445642033 -0.435913 0.519165 -0.291077 -0.675110 1445642033 -0.435913 0.519165 -0.291077 -0.675110 1445642033 -0.435913 0.519165 -0.291077 -0.675110 1445642033 -0.366516 0.553772 -0.223206 -0.713623 1445642033 -0.366516 0.553772 -0.223206 -0.713623 1445642033 -0.366516 0.553772 -0.223206 -0.713623 1445642033 -0.366516 0.553772 -0.223206 -0.713623 1445642033 -0.366516 0.553772 -0.223206 -0.713623 1445642033 -0.366516 0.553772 -0.223206 -0.713623 1445642033 -0.283386 0.585999 -0.141846 -0.745850 1445642033 -0.283386 0.585999 -0.141846 -0.745850 1445642033 -0.283386 0.585999 -0.141846 -0.745850 1445642033 -0.283386 0.585999 -0.141846 -0.745850 1445642033 -0.283386 0.585999 -0.141846 -0.745850 1445642033 -0.283386 0.585999 -0.141846 -0.745850 1445642033 -0.198608 0.605347 -0.057007 -0.768738 1445642033 -0.198608 0.605347 -0.057007 -0.768738 1445642033 -0.198608 0.605347 -0.057007 -0.768738 1445642033 -0.198608 0.605347 -0.057007 -0.768738 1445642033 -0.198608 0.605347 -0.057007 -0.768738 1445642033 -0.198608 0.605347 -0.057007 -0.768738 1445642033 -0.129822 0.609375 0.011963 -0.782104 1445642033 -0.129822 0.609375 0.011963 -0.782104 1445642033 -0.129822 0.609375 0.011963 -0.782104 1445642033 -0.129822 0.609375 0.011963 -0.782104 1445642033 -0.129822 0.609375 0.011963 -0.782104 1445642033 -0.129822 0.609375 0.011963 -0.782104 1445642033 -0.129822 0.609375 0.011963 -0.782104 1445642033 -0.078735 0.606506 0.061340 -0.788818 1445642033 -0.078735 0.606506 0.061340 -0.788818 1445642033 -0.078735 0.606506 0.061340 -0.788818 1445642033 -0.078735 0.606506 0.061340 -0.788818 1445642033 -0.078735 0.606506 0.061340 -0.788818 1445642033 -0.078735 0.606506 0.061340 -0.788818 1445642033 -0.041992 0.600830 0.101196 -0.791809 1445642033 -0.041992 0.600830 0.101196 -0.791809 1445642033 -0.041992 0.600830 0.101196 -0.791809 1445642033 -0.041992 0.600830 0.101196 -0.791809 1445642033 -0.041992 0.600830 0.101196 -0.791809 1445642033 -0.041992 0.600830 0.101196 -0.791809 1445642034 -0.041992 0.600830 0.101196 -0.791809 1445642034 -0.029236 0.593994 0.135803 -0.792358 1445642034 -0.029236 0.593994 0.135803 -0.792358 1445642034 -0.029236 0.593994 0.135803 -0.792358 1445642034 -0.029236 0.593994 0.135803 -0.792358 1445642034 -0.029236 0.593994 0.135803 -0.792358 1445642034 -0.029236 0.593994 0.135803 -0.792358 1445642034 -0.062195 0.584534 0.128296 -0.798767 1445642034 -0.062195 0.584534 0.128296 -0.798767 1445642034 -0.062195 0.584534 0.128296 -0.798767 1445642034 -0.062195 0.584534 0.128296 -0.798767 1445642034 -0.062195 0.584534 0.128296 -0.798767 1445642034 -0.062195 0.584534 0.128296 -0.798767 1445642034 -0.062195 0.584534 0.128296 -0.798767 1445642034 -0.122437 0.577881 0.087708 -0.802124 1445642034 -0.122437 0.577881 0.087708 -0.802124 1445642034 -0.122437 0.577881 0.087708 -0.802124 1445642034 -0.122437 0.577881 0.087708 -0.802124 1445642034 -0.122437 0.577881 0.087708 -0.802124 1445642034 -0.122437 0.577881 0.087708 -0.802124 1445642034 -0.191162 0.572693 0.035278 -0.796387 1445642034 -0.191162 0.572693 0.035278 -0.796387 1445642034 -0.191162 0.572693 0.035278 -0.796387 1445642034 -0.191162 0.572693 0.035278 -0.796387 1445642034 -0.191162 0.572693 0.035278 -0.796387 1445642034 -0.191162 0.572693 0.035278 -0.796387 1445642034 -0.191162 0.572693 0.035278 -0.796387 1445642034 -0.262512 0.567566 -0.023865 -0.780029 1445642034 -0.262512 0.567566 -0.023865 -0.780029 1445642034 -0.262512 0.567566 -0.023865 -0.780029 1445642034 -0.262512 0.567566 -0.023865 -0.780029 1445642034 -0.262512 0.567566 -0.023865 -0.780029 1445642034 -0.262512 0.567566 -0.023865 -0.780029 1445642034 -0.336121 0.557617 -0.091614 -0.753479 1445642034 -0.336121 0.557617 -0.091614 -0.753479 1445642034 -0.336121 0.557617 -0.091614 -0.753479 1445642034 -0.336121 0.557617 -0.091614 -0.753479 1445642034 -0.336121 0.557617 -0.091614 -0.753479 1445642034 -0.336121 0.557617 -0.091614 -0.753479 1445642034 -0.336121 0.557617 -0.091614 -0.753479 1445642034 -0.411865 0.538818 -0.163757 -0.716431 1445642034 
-0.390747 0.561829 -0.252197 -0.684204 1445642036 -0.345337 0.580933 -0.217712 -0.704224 1445642036 -0.345337 0.580933 -0.217712 -0.704224 1445642036 -0.345337 0.580933 -0.217712 -0.704224 1445642036 -0.345337 0.580933 -0.217712 -0.704224 1445642036 -0.345337 0.580933 -0.217712 -0.704224 1445642036 -0.345337 0.580933 -0.217712 -0.704224 1445642036 -0.345337 0.580933 -0.217712 -0.704224 1445642036 -0.291016 0.600952 -0.169312 -0.724915 1445642036 -0.291016 0.600952 -0.169312 -0.724915 1445642036 -0.291016 0.600952 -0.169312 -0.724915 1445642036 -0.291016 0.600952 -0.169312 -0.724915 1445642036 -0.291016 0.600952 -0.169312 -0.724915 1445642036 -0.291016 0.600952 -0.169312 -0.724915 1445642036 -0.230591 0.617493 -0.115051 -0.743164 1445642036 -0.230591 0.617493 -0.115051 -0.743164 1445642036 -0.230591 0.617493 -0.115051 -0.743164 1445642036 -0.230591 0.617493 -0.115051 -0.743164 1445642036 -0.230591 0.617493 -0.115051 -0.743164 1445642036 -0.230591 0.617493 -0.115051 -0.743164 1445642036 -0.165466 0.627991 -0.058899 -0.758179 1445642036 -0.165466 0.627991 -0.058899 -0.758179 1445642037 -0.165466 0.627991 -0.058899 -0.758179 1445642037 -0.165466 0.627991 -0.058899 -0.758179 1445642037 -0.165466 0.627991 -0.058899 -0.758179 1445642037 -0.165466 0.627991 -0.058899 -0.758179 1445642037 -0.165466 0.627991 -0.058899 -0.758179 1445642037 -0.098694 0.629944 0.003784 -0.770325 1445642037 -0.098694 0.629944 0.003784 -0.770325 1445642037 -0.098694 0.629944 0.003784 -0.770325 1445642037 -0.098694 0.629944 0.003784 -0.770325 1445642037 -0.098694 0.629944 0.003784 -0.770325 1445642037 -0.098694 0.629944 0.003784 -0.770325 1445642037 -0.046265 0.622070 0.063477 -0.778992 1445642037 -0.046265 0.622070 0.063477 -0.778992 1445642037 -0.046265 0.622070 0.063477 -0.778992 1445642037 -0.046265 0.622070 0.063477 -0.778992 1445642037 -0.046265 0.622070 0.063477 -0.778992 1445642037 -0.046265 0.622070 0.063477 -0.778992 1445642037 -0.005615 0.613037 0.112366 -0.782043 1445642037 -0.005615 0.613037 0.112366 -0.782043 1445642037 -0.005615 0.613037 0.112366 -0.782043 1445642037 -0.005615 0.613037 0.112366 -0.782043 1445642037 -0.005615 0.613037 0.112366 -0.782043 1445642037 -0.005615 0.613037 0.112366 -0.782043 1445642037 -0.005615 0.613037 0.112366 -0.782043 1445642037 0.012512 0.601196 0.145447 -0.785645 1445642037 0.012512 0.601196 0.145447 -0.785645 1445642037 0.012512 0.601196 0.145447 -0.785645 1445642037 0.012512 0.601196 0.145447 -0.785645 1445642037 0.012512 0.601196 0.145447 -0.785645 1445642037 0.012512 0.601196 0.145447 -0.785645 1445642037 -0.004517 0.593323 0.143372 -0.792053 1445642037 -0.004517 0.593323 0.143372 -0.792053 1445642037 -0.004517 0.593323 0.143372 -0.792053 1445642037 -0.004517 0.593323 0.143372 -0.792053 1445642037 -0.004517 0.593323 0.143372 -0.792053 1445642037 -0.043396 0.590759 0.119080 -0.796814 1445642037 -0.043396 0.590759 0.119080 -0.796814 1445642037 -0.043396 0.590759 0.119080 -0.796814 1445642037 -0.043396 0.590759 0.119080 -0.796814 1445642037 -0.043396 0.590759 0.119080 -0.796814 1445642037 -0.043396 0.590759 0.119080 -0.796814 1445642037 -0.043396 0.590759 0.119080 -0.796814 1445642037 -0.098938 0.590149 0.079407 -0.797302 1445642037 -0.098938 0.590149 0.079407 -0.797302 1445642037 -0.098938 0.590149 0.079407 -0.797302 1445642037 -0.098938 0.590149 0.079407 -0.797302 1445642037 -0.098938 0.590149 0.079407 -0.797302 1445642037 -0.098938 0.590149 0.079407 -0.797302 1445642037 -0.168518 0.588379 0.027161 -0.790344 1445642037 -0.168518 0.588379 0.027161 -0.790344 1445642037 -0.168518 0.588379 0.027161 -0.790344 1445642037 -0.168518 0.588379 0.027161 -0.790344 1445642037 -0.168518 0.588379 0.027161 -0.790344 1445642037 -0.168518 0.588379 0.027161 -0.790344 1445642037 -0.245544 0.584229 -0.034851 -0.772766 1445642037 -0.245544 0.584229 -0.034851 -0.772766 1445642037 -0.245544 0.584229 -0.034851 -0.772766 1445642037 -0.245544 0.584229 -0.034851 -0.772766 1445642037 -0.245544 0.584229 -0.034851 -0.772766 1445642037 -0.245544 0.584229 -0.034851 -0.772766 1445642037 -0.245544 0.584229 -0.034851 -0.772766 1445642037 -0.325378 0.573303 -0.104553 -0.744690 1445642037 -0.325378 0.573303 -0.104553 -0.744690 1445642037 -0.325378 0.573303 -0.104553 -0.744690 1445642037 -0.325378 0.573303 -0.104553 -0.744690 1445642037 -0.325378 0.573303 -0.104553 -0.744690 1445642037 -0.325378 0.573303 -0.104553 -0.744690 1445642037 -0.403015 0.553772 -0.179382 -0.706238 1445642037 -0.403015 0.553772 -0.179382 -0.706238 1445642037 -0.403015 0.553772 -0.179382 -0.706238 1445642037 -0.403015 0.553772 -0.179382 -0.706238 1445642037 -0.403015 0.553772 -0.179382 -0.706238 1445642037 -0.403015 0.553772 -0.179382 -0.706238 1445642037 -0.470886 0.528687 -0.249573 -0.660706 1445642037 -0.470886 0.528687 -0.249573 -0.660706 1445642037 -0.470886 0.528687 -0.249573 -0.660706 1445642037 -0.470886 0.528687 -0.249573 -0.660706 1445642037 -0.470886 0.528687 -0.249573 -0.660706 1445642037 -0.470886 0.528687 -0.249573 -0.660706 1445642037 -0.528992 0.498962 -0.313721 -0.610657 1445642037 -0.528992 0.498962 -0.313721 -0.610657 1445642037 -0.528992 0.498962 -0.313721 -0.610657 1445642037 -0.528992 0.498962 -0.313721 -0.610657 1445642037 -0.528992 0.498962 -0.313721 -0.610657 1445642037 -0.528992 0.498962 -0.313721 -0.610657 1445642037 -0.528992 0.498962 -0.313721 -0.610657 1445642037 -0.578247 0.462830 -0.370911 -0.560303 1445642037 -0.578247 0.462830 -0.370911 -0.560303 1445642037 -0.578247 0.462830 -0.370911 -0.560303 1445642037 -0.578247 0.462830 -0.370911 -0.560303 1445642037 -0.578247 0.462830 -0.370911 -0.560303 1445642037 -0.578247 0.462830 -0.370911 -0.560303 1445642037 -0.612488 0.429993 -0.417908 -0.515137 1445642037 -0.612488 0.429993 -0.417908 -0.515137 1445642037 -0.612488 0.429993 -0.417908 -0.515137 1445642037 -0.612488 0.429993 -0.417908 -0.515137 1445642037 -0.612488 0.429993 -0.417908 -0.515137 1445642037 -0.612488 0.429993 -0.417908 -0.515137 1445642037 -0.633301 0.398987 -0.456299 -0.481262 1445642037 -0.633301 0.398987 -0.456299 -0.481262 1445642037 -0.633301 0.398987 -0.456299 -0.481262 1445642037 -0.633301 0.398987 -0.456299 -0.481262 1445642037 -0.633301 0.398987 -0.456299 -0.481262 1445642037 -0.633301 0.398987 -0.456299 -0.481262 1445642037 -0.641418 0.376099 -0.482361 -0.463135 1445642037 -0.641418 0.376099 -0.482361 -0.463135 1445642037 -0.641418 0.376099 -0.482361 -0.463135 1445642037 -0.641418 0.376099 -0.482361 -0.463135 1445642037 -0.641418 0.376099 -0.482361 -0.463135 1445642037 -0.641418 0.376099 -0.482361 -0.463135 1445642037 -0.633850 0.371643 -0.491577 -0.467407 1445642037 -0.633850 0.371643 -0.491577 -0.467407 1445642037 -0.633850 0.371643 -0.491577 -0.467407 1445642038 -0.633850 0.371643 -0.491577 -0.467407 1445642038 -0.633850 0.371643 -0.491577 -0.467407 1445642038 -0.633850 0.371643 -0.491577 -0.467407 1445642038 -0.633850 0.371643 -0.491577 -0.467407 1445642038 -0.611816 0.388123 -0.483093 -0.491699 1445642038 -0.611816 0.388123 -0.483093 -0.491699 1445642038 -0.611816 0.388123 -0.483093 -0.491699 1445642038 -0.611816 0.388123 -0.483093 -0.491699 1445642038 -0.611816 0.388123 -0.483093 -0.491699 1445642038 -0.611816 0.388123 -0.483093 -0.491699 1445642038 -0.576294 0.418823 -0.460388 -0.529724 1445642038 -0.576294 0.418823 -0.460388 -0.529724 1445642038 -0.576294 0.418823 -0.460388 -0.529724 1445642038 -0.576294 0.418823 -0.460388 -0.529724 1445642038 -0.576294 0.418823 -0.460388 -0.529724 1445642038 -0.576294 0.418823 -0.460388 -0.529724 1445642038 -0.576294 0.418823 -0.460388 -0.529724 1445642038 -0.527283 0.460327 -0.421570 -0.576538 1445642038 -0.527283 0.460327 -0.421570 -0.576538 1445642038 -0.527283 0.460327 -0.421570 -0.576538 1445642038 -0.527283 0.460327 -0.421570 -0.576538 1445642038 -0.527283 0.460327 -0.421570 -0.576538 1445642038 -0.527283 0.460327 -0.421570 -0.576538 1445642038 -0.469116 0.505066 -0.367188 -0.624573 1445642038 -0.469116 0.505066 -0.367188 -0.624573 1445642038 -0.469116 0.505066 -0.367188 -0.624573 1445642038 -0.469116 0.505066 -0.367188 -0.624573 1445642038 -0.469116 0.505066 -0.367188 -0.624573 1445642038 -0.469116 0.505066 -0.367188 -0.624573 1445642038 -0.405273 0.548523 -0.300110 -0.666931 1445642038 -0.405273 0.548523 -0.300110 -0.666931 1445642038 -0.405273 0.548523 -0.300110 -0.666931 1445642038 -0.405273 0.548523 -0.300110 -0.666931 1445642038 -0.405273 0.548523 -0.300110 -0.666931 1445642038 -0.405273 0.548523 -0.300110 -0.666931 1445642038 -0.405273 0.548523 -0.300110 -0.666931 1445642038 -0.336914 0.585144 -0.226013 -0.702209 1445642038 -0.336914 0.585144 -0.226013 -0.702209 1445642038 -0.336914 0.585144 -0.226013 -0.702209 1445642038 -0.336914 0.585144 -0.226013 -0.702209 1445642038 -0.336914 0.585144 -0.226013 -0.702209 1445642038 -0.336914 0.585144 -0.226013 -0.702209 1445642038 -0.265930 0.611572 -0.149719 -0.729980 1445642038 -0.265930 0.611572 -0.149719 -0.729980 1445642038 -0.265930 0.611572 -0.149719 -0.729980 1445642038 -0.265930 0.611572 -0.149719 -0.729980 1445642038 -0.265930 0.611572 -0.149719 -0.729980 1445642038 -0.265930 0.611572 -0.149719 -0.729980 1445642038 -0.265930 0.611572 -0.149719 -0.729980 1445642038 -0.196350 0.625061 -0.075684 -0.751648 1445642038 -0.196350 0.625061 -0.075684 -0.751648 1445642038 -0.196350 0.625061 -0.075684 -0.751648 1445642038 -0.196350 0.625061 -0.075684 -0.751648 1445642038 -0.196350 0.625061 -0.075684 -0.751648 1445642038 -0.196350 0.625061 -0.075684 -0.751648 1445642038 -0.127930 0.628723 -0.004456 -0.767029 1445642038 -0.127930 0.628723 -0.004456 -0.767029 1445642038 -0.127930 0.628723 -0.004456 -0.767029 1445642038 -0.127930 0.628723 -0.004456 -0.767029 1445642038 -0.127930 0.628723 -0.004456 -0.767029 1445642038 -0.127930 0.628723 -0.004456 -0.767029 1445642038 -0.127930 0.628723 -0.004456 -0.767029 1445642038 -0.064941 0.624329 0.064270 -0.775818 1445642038 -0.064941 0.624329 0.064270 -0.775818 1445642038 -0.064941 0.624329 0.064270 -0.775818 1445642038 -0.064941 0.624329 0.064270 -0.775818 1445642038 -0.064941 0.624329 0.064270 -0.775818 1445642038 -0.064941 0.624329 0.064270 -0.775818 1445642038 -0.022888 0.612000 0.119751 -0.781372 1445642038 -0.022888 0.612000 0.119751 -0.781372 1445642038 -0.022888 0.612000 0.119751 -0.781372 1445642038 -0.022888 0.612000 0.119751 -0.781372 1445642038 -0.022888 0.612000 0.119751 -0.781372 1445642038 -0.022888 0.612000 0.119751 -0.781372 1445642038 -0.013306 0.600586 0.138428 -0.787354 1445642038 -0.013306 0.600586 0.138428 -0.787354 1445642038 -0.013306 0.600586 0.138428 -0.787354 1445642038 -0.013306 0.600586 0.138428 -0.787354 1445642038 -0.026123 0.594482 0.131470 -0.792908 1445642038 -0.026123 0.594482 0.131470 -0.792908 1445642038 -0.026123 0.594482 0.131470 -0.792908 1445642038 -0.026123 0.594482 0.131470 -0.792908 1445642038 -0.026123 0.594482 0.131470 -0.792908 1445642038 -0.026123 0.594482 0.131470 -0.792908 1445642038 -0.026123 0.594482 0.131470 -0.792908 1445642038 -0.050537 0.594055 0.112793 -0.794922 1445642038 -0.050537 0.594055 0.112793 -0.794922 1445642038 -0.050537 0.594055 0.112793 -0.794922 1445642038 -0.050537 0.594055 0.112793 -0.794922 1445642038 -0.050537 0.594055 0.112793 -0.794922 1445642038 -0.050537 0.594055 0.112793 -0.794922 1445642038 -0.092407 0.596436 0.081543 -0.793152 1445642038 -0.092407 0.596436 0.081543 -0.793152 1445642038 -0.092407 0.596436 0.081543 -0.793152 1445642038 -0.092407 0.596436 0.081543 -0.793152 1445642038 -0.092407 0.596436 0.081543 -0.793152 1445642038 -0.092407 0.596436 0.081543 -0.793152 1445642038 -0.154419 0.597900 0.031494 -0.785950 1445642038 -0.154419 0.597900 0.031494 -0.785950 1445642038 -0.154419 0.597900 0.031494 -0.785950 1445642038 -0.154419 0.597900 0.031494 -0.785950 1445642038 -0.154419 0.597900 0.031494 -0.785950 1445642038 -0.154419 0.597900 0.031494 -0.785950 1445642038 -0.229736 0.595947 -0.034790 -0.768677 1445642038 -0.229736 0.595947 -0.034790 -0.768677 1445642038 -0.229736 0.595947 -0.034790 -0.768677 1445642038 -0.229736 0.595947 -0.034790 -0.768677 1445642038 -0.229736 0.595947 -0.034790 -0.768677 1445642038 -0.308533 0.585510 -0.111877 -0.741272 1445642038 -0.308533 0.585510 -0.111877 -0.741272 1445642038 -0.308533 0.585510 -0.111877 -0.741272 1445642038 -0.308533 0.585510 -0.111877 -0.741272 1445642039 -0.308533 0.585510 -0.111877 -0.741272 1445642039 -0.308533 0.585510 -0.111877 -0.741272 1445642039 -0.381104 0.567810 -0.186768 -0.705383 1445642039 -0.381104 0.567810 -0.186768 -0.705383 1445642039 -0.381104 0.567810 -0.186768 -0.705383 1445642039 -0.381104 0.567810 -0.186768 -0.705383 1445642039 -0.381104 0.567810 -0.186768 -0.705383 1445642039 -0.381104 0.567810 -0.186768 -0.705383 1445642039 -0.443298 0.544800 -0.254517 -0.664795 1445642039 -0.443298 0.544800 -0.254517 -0.664795 1445642039 -0.443298 0.544800 -0.254517 -0.664795 1445642039 -0.443298 0.544800 -0.254517 -0.664795 1445642039 -0.443298 0.544800 -0.254517 -0.664795 1445642039 -0.443298 0.544800 -0.254517 -0.664795 1445642039 -0.499512 0.517761 -0.314636 -0.619263 1445642039 -0.499512 0.517761 -0.314636 -0.619263 1445642039 -0.499512 0.517761 -0.314636 -0.619263 1445642039 -0.499512 0.517761 -0.314636 -0.619263 1445642039 -0.499512 0.517761 -0.314636 -0.619263 1445642039 -0.499512 0.517761 -0.314636 -0.619263 1445642039 -0.499512 0.517761 -0.314636 -0.619263 1445642039 -0.549255 0.482605 -0.373413 -0.571045 1445642039 -0.549255 0.482605 -0.373413 -0.571045 1445642039 -0.549255 0.482605 -0.373413 -0.571045 1445642039 -0.549255 0.482605 -0.373413 -0.571045 1445642039 -0.549255 0.482605 -0.373413 -0.571045 1445642039 -0.549255 0.482605 -0.373413 -0.571045 1445642039 -0.587158 0.444397 -0.425171 -0.526367 1445642039 -0.587158 0.444397 -0.425171 -0.526367 1445642039 -0.587158 0.444397 -0.425171 -0.526367 1445642039 -0.587158 0.444397 -0.425171 -0.526367 1445642039 -0.611084 0.411621 -0.464478 -0.491394 1445642039 -0.611084 0.411621 -0.464478 -0.491394 1445642039 -0.611084 0.411621 -0.464478 -0.491394 1445642039 -0.611084 0.411621 -0.464478 -0.491394 1445642039 -0.611084 0.411621 -0.464478 -0.491394 1445642039 -0.611084 0.411621 -0.464478 -0.491394 1445642039 -0.610229 0.401611 -0.488647 -0.477112 1445642039 -0.610229 0.401611 -0.488647 -0.477112 1445642039 -0.610229 0.401611 -0.488647 -0.477112 1445642039 -0.610229 0.401611 -0.488647 -0.477112 1445642039 -0.610229 0.401611 -0.488647 -0.477112 1445642039 -0.610229 0.401611 -0.488647 -0.477112 1445642039 -0.610229 0.401611 -0.488647 -0.477112 1445642039 -0.594849 0.409912 -0.489868 -0.488098 1445642039 -0.594849 0.409912 -0.489868 -0.488098 1445642039 -0.594849 0.409912 -0.489868 -0.488098 1445642039 -0.594849 0.409912 -0.489868 -0.488098 1445642039 -0.594849 0.409912 -0.489868 -0.488098 1445642039 -0.594849 0.409912 -0.489868 -0.488098 1445642039 -0.571655 0.427734 -0.478149 -0.511597 1445642039 -0.571655 0.427734 -0.478149 -0.511597 1445642039 -0.571655 0.427734 -0.478149 -0.511597 1445642039 -0.571655 0.427734 -0.478149 -0.511597 1445642039 -0.571655 0.427734 -0.478149 -0.511597 1445642039 -0.571655 0.427734 -0.478149 -0.511597 1445642039 -0.539612 0.453613 -0.456665 -0.542725 1445642039 -0.539612 0.453613 -0.456665 -0.542725 1445642039 -0.539612 0.453613 -0.456665 -0.542725 1445642039 -0.539612 0.453613 -0.456665 -0.542725 1445642039 -0.539612 0.453613 -0.456665 -0.542725 1445642039 -0.539612 0.453613 -0.456665 -0.542725 1445642039 -0.494690 0.489563 -0.422119 -0.580933 1445642039 -0.494690 0.489563 -0.422119 -0.580933 1445642039 -0.494690 0.489563 -0.422119 -0.580933 1445642039 -0.494690 0.489563 -0.422119 -0.580933 1445642039 -0.494690 0.489563 -0.422119 -0.580933 1445642039 -0.494690 0.489563 -0.422119 -0.580933 1445642039 -0.494690 0.489563 -0.422119 -0.580933 1445642039 -0.437317 0.531250 -0.371155 -0.623535 1445642039 -0.437317 0.531250 -0.371155 -0.623535 1445642039 -0.437317 0.531250 -0.371155 -0.623535 1445642039 -0.437317 0.531250 -0.371155 -0.623535 1445642039 -0.437317 0.531250 -0.371155 -0.623535 1445642039 -0.371094 0.573547 -0.306946 -0.662659 1445642039 -0.371094 0.573547 -0.306946 -0.662659 1445642039 -0.371094 0.573547 -0.306946 -0.662659 1445642039 -0.371094 0.573547 -0.306946 -0.662659 1445642039 -0.371094 0.573547 -0.306946 -0.662659 1445642039 -0.371094 0.573547 -0.306946 -0.662659 1445642039 -0.371094 0.573547 -0.306946 -0.662659 1445642039 -0.302673 0.610229 -0.236023 -0.693054 1445642039 -0.302673 0.610229 -0.236023 -0.693054 1445642039 -0.302673 0.610229 -0.236023 -0.693054 1445642039 -0.302673 0.610229 -0.236023 -0.693054 1445642039 -0.302673 0.610229 -0.236023 -0.693054 1445642039 -0.302673 0.610229 -0.236023 -0.693054 1445642039 -0.230225 0.639099 -0.159607 -0.716309 1445642039 -0.230225 0.639099 -0.159607 -0.716309 1445642039 -0.230225 0.639099 -0.159607 -0.716309 1445642039 -0.230225 0.639099 -0.159607 -0.716309 1445642039 -0.230225 0.639099 -0.159607 -0.716309 1445642039 -0.230225 0.639099 -0.159607 -0.716309 1445642039 -0.230225 0.639099 -0.159607 -0.716309 1445642039 -0.155151 0.656677 -0.080444 -0.733643 1445642039 -0.155151 0.656677 -0.080444 -0.733643 1445642039 -0.155151 0.656677 -0.080444 -0.733643 1445642039 -0.155151 0.656677 -0.080444 -0.733643 1445642039 -0.155151 0.656677 -0.080444 -0.733643 1445642039 -0.082886 0.662659 -0.003723 -0.744324 1445642039 -0.082886 0.662659 -0.003723 -0.744324 1445642039 -0.082886 0.662659 -0.003723 -0.744324 1445642039 -0.082886 0.662659 -0.003723 -0.744324 1445642039 -0.082886 0.662659 -0.003723 -0.744324 1445642039 -0.082886 0.662659 -0.003723 -0.744324 1445642039 -0.082886 0.662659 -0.003723 -0.744324 1445642039 -0.020264 0.662476 0.059753 -0.746399 1445642039 -0.020264 0.662476 0.059753 -0.746399 1445642039 -0.020264 0.662476 0.059753 -0.746399 1445642039 -0.020264 0.662476 0.059753 -0.746399 1445642040 -0.020264 0.662476 0.059753 -0.746399 1445642040 0.026062 0.658264 0.108093 -0.744568 1445642040 0.026062 0.658264 0.108093 -0.744568 1445642040 0.026062 0.658264 0.108093 -0.744568 1445642040 0.026062 0.658264 0.108093 -0.744568 1445642040 0.026062 0.658264 0.108093 -0.744568 1445642040 0.026062 0.658264 0.108093 -0.744568 1445642040 0.051086 0.650269 0.141846 -0.744568 1445642040 0.051086 0.650269 0.141846 -0.744568 1445642040 0.051086 0.650269 0.141846 -0.744568 1445642040 0.051086 0.650269 0.141846 -0.744568 1445642040 0.051086 0.650269 0.141846 -0.744568 1445642040 0.051086 0.650269 0.141846 -0.744568 1445642040 0.052551 0.640869 0.168335 -0.747131 1445642040 0.052551 0.640869 0.168335 -0.747131 1445642040 0.052551 0.640869 0.168335 -0.747131 1445642040 0.052551 0.640869 0.168335 -0.747131 1445642040 0.052551 0.640869 0.168335 -0.747131 1445642040 0.052551 0.640869 0.168335 -0.747131 1445642040 0.019043 0.630676 0.165466 -0.757935 1445642040 0.019043 0.630676 0.165466 -0.757935 1445642040 0.019043 0.630676 0.165466 -0.757935 1445642040 0.019043 0.630676 0.165466 -0.757935 1445642040 0.019043 0.630676 0.165466 -0.757935 1445642040 0.019043 0.630676 0.165466 -0.757935 1445642040 0.019043 0.630676 0.165466 -0.757935 1445642040 -0.039917 0.627869 0.129150 -0.766479 1445642040 -0.039917 0.627869 0.129150 -0.766479 1445642040 -0.039917 0.627869 0.129150 -0.766479 1445642040 -0.039917 0.627869 0.129150 -0.766479 1445642040 -0.039917 0.627869 0.129150 -0.766479 1445642040 -0.112854 0.625916 0.074951 -0.768066 1445642040 -0.112854 0.625916 0.074951 -0.768066 1445642040 -0.112854 0.625916 0.074951 -0.768066 1445642040 -0.112854 0.625916 0.074951 -0.768066 1445642040 -0.112854 0.625916 0.074951 -0.768066 1445642040 -0.112854 0.625916 0.074951 -0.768066 1445642040 -0.193787 0.618408 0.009827 -0.761536 1445642040 -0.193787 0.618408 0.009827 -0.761536 1445642040 -0.193787 0.618408 0.009827 -0.761536 1445642040 -0.193787 0.618408 0.009827 -0.761536 1445642040 -0.193787 0.618408 0.009827 -0.761536 1445642040 -0.193787 0.618408 0.009827 -0.761536 1445642040 -0.276917 0.605164 -0.060059 -0.743958 1445642040 -0.276917 0.605164 -0.060059 -0.743958 1445642040 -0.276917 0.605164 -0.060059 -0.743958 1445642040 -0.276917 0.605164 -0.060059 -0.743958 1445642040 -0.276917 0.605164 -0.060059 -0.743958 1445642040 -0.276917 0.605164 -0.060059 -0.743958 1445642040 -0.358521 0.584229 -0.133362 -0.715820 1445642040 -0.358521 0.584229 -0.133362 -0.715820 1445642040 -0.358521 0.584229 -0.133362 -0.715820 1445642040 -0.358521 0.584229 -0.133362 -0.715820 1445642040 -0.358521 0.584229 -0.133362 -0.715820 1445642040 -0.358521 0.584229 -0.133362 -0.715820 1445642040 -0.358521 0.584229 -0.133362 -0.715820 1445642040 -0.435364 0.555786 -0.207520 -0.677185 1445642040 -0.435364 0.555786 -0.207520 -0.677185 1445642040 -0.435364 0.555786 -0.207520 -0.677185 1445642040 -0.435364 0.555786 -0.207520 -0.677185 1445642040 -0.435364 0.555786 -0.207520 -0.677185 1445642040 -0.435364 0.555786 -0.207520 -0.677185 1445642040 -0.506287 0.518250 -0.283264 -0.628418 1445642040 -0.506287 0.518250 -0.283264 -0.628418 1445642040 -0.506287 0.518250 -0.283264 -0.628418 1445642040 -0.506287 0.518250 -0.283264 -0.628418 1445642040 -0.506287 0.518250 -0.283264 -0.628418 1445642040 -0.565979 0.474548 -0.354858 -0.573242 1445642040 -0.565979 0.474548 -0.354858 -0.573242 1445642040 -0.565979 0.474548 -0.354858 -0.573242 1445642040 -0.565979 0.474548 -0.354858 -0.573242 1445642040 -0.565979 0.474548 -0.354858 -0.573242 1445642040 -0.565979 0.474548 -0.354858 -0.573242 1445642040 -0.565979 0.474548 -0.354858 -0.573242 1445642040 -0.609863 0.431030 -0.416687 -0.518311 1445642040 -0.609863 0.431030 -0.416687 -0.518311 1445642040 -0.609863 0.431030 -0.416687 -0.518311 1445642040 -0.609863 0.431030 -0.416687 -0.518311 1445642040 -0.609863 0.431030 -0.416687 -0.518311 1445642040 -0.609863 0.431030 -0.416687 -0.518311 1445642040 -0.636230 0.394531 -0.464539 -0.473145 1445642040 -0.636230 0.394531 -0.464539 -0.473145 1445642040 -0.636230 0.394531 -0.464539 -0.473145 1445642040 -0.636230 0.394531 -0.464539 -0.473145 1445642040 -0.636230 0.394531 -0.464539 -0.473145 1445642040 -0.636230 0.394531 -0.464539 -0.473145 1445642040 -0.646606 0.369690 -0.497803 -0.444397 1445642040 -0.646606 0.369690 -0.497803 -0.444397 1445642040 -0.646606 0.369690 -0.497803 -0.444397 1445642040 -0.646606 0.369690 -0.497803 -0.444397 1445642040 -0.646606 0.369690 -0.497803 -0.444397 1445642040 -0.646606 0.369690 -0.497803 -0.444397 1445642040 -0.646606 0.369690 -0.497803 -0.444397 1445642040 -0.645813 0.352661 -0.520813 -0.432922 1445642040 -0.645813 0.352661 -0.520813 -0.432922 1445642040 -0.645813 0.352661 -0.520813 -0.432922 1445642040 -0.645813 0.352661 -0.520813 -0.432922 1445642040 -0.645813 0.352661 -0.520813 -0.432922 1445642040 -0.645813 0.352661 -0.520813 -0.432922 1445642040 -0.635010 0.349976 -0.530396 -0.439392 1445642040 -0.635010 0.349976 -0.530396 -0.439392 1445642040 -0.635010 0.349976 -0.530396 -0.439392 1445642040 -0.635010 0.349976 -0.530396 -0.439392 1445642040 -0.635010 0.349976 -0.530396 -0.439392 1445642040 -0.635010 0.349976 -0.530396 -0.439392 1445642040 -0.608582 0.367371 -0.525269 -0.467773 1445642040 -0.608582 0.367371 -0.525269 -0.467773 1445642040 -0.608582 0.367371 -0.525269 -0.467773 1445642040 -0.608582 0.367371 -0.525269 -0.467773 1445642040 -0.608582 0.367371 -0.525269 -0.467773 1445642040 -0.608582 0.367371 -0.525269 -0.467773 1445642041 -0.567688 0.404663 -0.502502 -0.511414 1445642041 -0.567688 0.404663 -0.502502 -0.511414 1445642041 -0.567688 0.404663 -0.502502 -0.511414 1445642041 -0.567688 0.404663 -0.502502 -0.511414 1445642041 -0.567688 0.404663 -0.502502 -0.511414 1445642041 -0.567688 0.404663 -0.502502 -0.511414 1445642041 -0.517761 0.449768 -0.463684 -0.561035 1445642041 -0.517761 0.449768 -0.463684 -0.561035 1445642041 -0.517761 0.449768 -0.463684 -0.561035 1445642041 -0.517761 0.449768 -0.463684 -0.561035 1445642041 -0.517761 0.449768 -0.463684 -0.561035 1445642041 -0.517761 0.449768 -0.463684 -0.561035 1445642041 -0.458252 0.498901 -0.410522 -0.610413 1445642041 -0.458252 0.498901 -0.410522 -0.610413 1445642041 -0.458252 0.498901 -0.410522 -0.610413 1445642041 -0.458252 0.498901 -0.410522 -0.610413 1445642041 -0.458252 0.498901 -0.410522 -0.610413 1445642041 -0.458252 0.498901 -0.410522 -0.610413 1445642041 -0.387634 0.548340 -0.342896 -0.656921 1445642041 -0.387634 0.548340 -0.342896 -0.656921 1445642041 -0.387634 0.548340 -0.342896 -0.656921 1445642041 -0.387634 0.548340 -0.342896 -0.656921 1445642041 -0.387634 0.548340 -0.342896 -0.656921 1445642041 -0.387634 0.548340 -0.342896 -0.656921 1445642041 -0.311401 0.590576 -0.265991 -0.695374 1445642041 -0.311401 0.590576 -0.265991 -0.695374 1445642041 -0.311401 0.590576 -0.265991 -0.695374 1445642041 -0.311401 0.590576 -0.265991 -0.695374 1445642041 -0.311401 0.590576 -0.265991 -0.695374 1445642041 -0.311401 0.590576 -0.265991 -0.695374 1445642041 -0.311401 0.590576 -0.265991 -0.695374 1445642041 -0.229614 0.625122 -0.182068 -0.723450 1445642041 -0.229614 0.625122 -0.182068 -0.723450 1445642041 -0.229614 0.625122 -0.182068 -0.723450 1445642041 -0.229614 0.625122 -0.182068 -0.723450 1445642041 -0.229614 0.625122 -0.182068 -0.723450 1445642041 -0.229614 0.625122 -0.182068 -0.723450 1445642041 -0.145691 0.649597 -0.087952 -0.741028 1445642041 -0.145691 0.649597 -0.087952 -0.741028 1445642041 -0.145691 0.649597 -0.087952 -0.741028 1445642041 -0.145691 0.649597 -0.087952 -0.741028 1445642041 -0.145691 0.649597 -0.087952 -0.741028 1445642041 -0.145691 0.649597 -0.087952 -0.741028 1445642041 -0.145691 0.649597 -0.087952 -0.741028 1445642041 -0.065125 0.656982 0.008911 -0.751038 1445642041 -0.065125 0.656982 0.008911 -0.751038 1445642041 -0.065125 0.656982 0.008911 -0.751038 1445642041 -0.065125 0.656982 0.008911 -0.751038 1445642041 -0.065125 0.656982 0.008911 -0.751038 1445642041 -0.065125 0.656982 0.008911 -0.751038 1445642041 0.002686 0.648560 0.092529 -0.755493 1445642041 0.002686 0.648560 0.092529 -0.755493 1445642041 0.002686 0.648560 0.092529 -0.755493 1445642041 0.002686 0.648560 0.092529 -0.755493 1445642041 0.002686 0.648560 0.092529 -0.755493 1445642041 0.002686 0.648560 0.092529 -0.755493 1445642041 0.046814 0.632996 0.150574 -0.757935 1445642041 0.046814 0.632996 0.150574 -0.757935 1445642041 0.046814 0.632996 0.150574 -0.757935 1445642041 0.046814 0.632996 0.150574 -0.757935 1445642041 0.046814 0.632996 0.150574 -0.757935 1445642041 0.046814 0.632996 0.150574 -0.757935 1445642041 0.064209 0.618530 0.182800 -0.761536 1445642041 0.064209 0.618530 0.182800 -0.761536 1445642041 0.064209 0.618530 0.182800 -0.761536 1445642041 0.064209 0.618530 0.182800 -0.761536 1445642041 0.064209 0.618530 0.182800 -0.761536 1445642041 0.064209 0.618530 0.182800 -0.761536 1445642041 0.064209 0.618530 0.182800 -0.761536 1445642041 0.049866 0.608521 0.183472 -0.770447 1445642041 0.049866 0.608521 0.183472 -0.770447 1445642041 0.049866 0.608521 0.183472 -0.770447 1445642041 0.049866 0.608521 0.183472 -0.770447 1445642041 0.049866 0.608521 0.183472 -0.770447 1445642041 0.012390 0.609192 0.158386 -0.776917 1445642041 0.012390 0.609192 0.158386 -0.776917 1445642041 0.012390 0.609192 0.158386 -0.776917 1445642041 0.012390 0.609192 0.158386 -0.776917 1445642041 0.012390 0.609192 0.158386 -0.776917 1445642041 0.012390 0.609192 0.158386 -0.776917 1445642041 -0.043945 0.612061 0.116821 -0.780884 1445642041 -0.043945 0.612061 0.116821 -0.780884 1445642041 -0.043945 0.612061 0.116821 -0.780884 1445642041 -0.043945 0.612061 0.116821 -0.780884 1445642041 -0.043945 0.612061 0.116821 -0.780884 1445642041 -0.043945 0.612061 0.116821 -0.780884 1445642041 -0.043945 0.612061 0.116821 -0.780884 1445642041 -0.117676 0.615479 0.052734 -0.777527 1445642041 -0.117676 0.615479 0.052734 -0.777527 1445642041 -0.117676 0.615479 0.052734 -0.777527 1445642041 -0.117676 0.615479 0.052734 -0.777527 1445642041 -0.117676 0.615479 0.052734 -0.777527 1445642041 -0.117676 0.615479 0.052734 -0.777527 1445642041 -0.200623 0.613708 -0.031555 -0.762939 1445642041 -0.200623 0.613708 -0.031555 -0.762939 1445642041 -0.200623 0.613708 -0.031555 -0.762939 1445642041 -0.200623 0.613708 -0.031555 -0.762939 1445642041 -0.200623 0.613708 -0.031555 -0.762939 1445642041 -0.200623 0.613708 -0.031555 -0.762939 1445642041 -0.284668 0.600281 -0.126709 -0.736633 1445642041 -0.284668 0.600281 -0.126709 -0.736633 1445642041 -0.284668 0.600281 -0.126709 -0.736633 1445642041 -0.284668 0.600281 -0.126709 -0.736633 1445642041 -0.284668 0.600281 -0.126709 -0.736633 1445642041 -0.284668 0.600281 -0.126709 -0.736633 1445642041 -0.364624 0.572998 -0.219543 -0.700439 1445642041 -0.364624 0.572998 -0.219543 -0.700439 1445642041 -0.364624 0.572998 -0.219543 -0.700439 1445642041 -0.364624 0.572998 -0.219543 -0.700439 1445642041 -0.364624 0.572998 -0.219543 -0.700439 1445642041 -0.364624 0.572998 -0.219543 -0.700439 1445642041 -0.364624 0.572998 -0.219543 -0.700439 1445642041 
-0.559509 0.468079 -0.390381 -0.561768 1445642045 -0.559509 0.468079 -0.390381 -0.561768 1445642045 -0.559509 0.468079 -0.390381 -0.561768 1445642045 -0.559509 0.468079 -0.390381 -0.561768 1445642045 -0.559509 0.468079 -0.390381 -0.561768 1445642045 -0.559509 0.468079 -0.390381 -0.561768 1445642045 -0.573486 0.455627 -0.421326 -0.534912 1445642045 -0.573486 0.455627 -0.421326 -0.534912 1445642045 -0.573486 0.455627 -0.421326 -0.534912 1445642045 -0.573486 0.455627 -0.421326 -0.534912 1445642046 -0.573486 0.455627 -0.421326 -0.534912 1445642046 -0.582153 0.443665 -0.448914 -0.512634 1445642046 -0.582153 0.443665 -0.448914 -0.512634 1445642046 -0.582153 0.443665 -0.448914 -0.512634 1445642046 -0.582153 0.443665 -0.448914 -0.512634 1445642046 -0.582153 0.443665 -0.448914 -0.512634 1445642046 -0.582153 0.443665 -0.448914 -0.512634 1445642046 -0.582153 0.443665 -0.448914 -0.512634 1445642046 -0.587463 0.430237 -0.473511 -0.495605 1445642046 -0.587463 0.430237 -0.473511 -0.495605 1445642046 -0.587463 0.430237 -0.473511 -0.495605 1445642046 -0.587463 0.430237 -0.473511 -0.495605 1445642046 -0.587463 0.430237 -0.473511 -0.495605 1445642046 -0.587463 0.430237 -0.473511 -0.495605 1445642046 -0.587524 0.420776 -0.490662 -0.486877 1445642046 -0.587524 0.420776 -0.490662 -0.486877 1445642046 -0.587524 0.420776 -0.490662 -0.486877 1445642046 -0.587524 0.420776 -0.490662 -0.486877 1445642046 -0.587524 0.420776 -0.490662 -0.486877 1445642046 -0.587524 0.420776 -0.490662 -0.486877 1445642046 -0.587524 0.420776 -0.490662 -0.486877 1445642046 -0.580933 0.417297 -0.497864 -0.490479 1445642046 -0.580933 0.417297 -0.497864 -0.490479 1445642046 -0.580933 0.417297 -0.497864 -0.490479 1445642046 -0.580933 0.417297 -0.497864 -0.490479 1445642046 -0.580933 0.417297 -0.497864 -0.490479 1445642046 -0.580933 0.417297 -0.497864 -0.490479 1445642046 -0.559570 0.425598 -0.496277 -0.509460 1445642046 -0.559570 0.425598 -0.496277 -0.509460 1445642046 -0.559570 0.425598 -0.496277 -0.509460 1445642046 -0.559570 0.425598 -0.496277 -0.509460 1445642046 -0.559570 0.425598 -0.496277 -0.509460 1445642046 -0.559570 0.425598 -0.496277 -0.509460 1445642046 -0.520142 0.450500 -0.477417 -0.546448 1445642046 -0.520142 0.450500 -0.477417 -0.546448 1445642046 -0.520142 0.450500 -0.477417 -0.546448 1445642046 -0.520142 0.450500 -0.477417 -0.546448 1445642046 -0.520142 0.450500 -0.477417 -0.546448 1445642046 -0.464600 0.489868 -0.438354 -0.593323 1445642046 -0.464600 0.489868 -0.438354 -0.593323 1445642046 -0.464600 0.489868 -0.438354 -0.593323 1445642046 -0.464600 0.489868 -0.438354 -0.593323 1445642046 -0.464600 0.489868 -0.438354 -0.593323 1445642046 -0.464600 0.489868 -0.438354 -0.593323 1445642046 -0.398560 0.537292 -0.377747 -0.640198 1445642046 -0.398560 0.537292 -0.377747 -0.640198 1445642046 -0.398560 0.537292 -0.377747 -0.640198 1445642046 -0.398560 0.537292 -0.377747 -0.640198 1445642046 -0.398560 0.537292 -0.377747 -0.640198 1445642046 -0.398560 0.537292 -0.377747 -0.640198 1445642046 -0.327332 0.582947 -0.299194 -0.680847 1445642046 -0.327332 0.582947 -0.299194 -0.680847 1445642046 -0.327332 0.582947 -0.299194 -0.680847 1445642046 -0.327332 0.582947 -0.299194 -0.680847 1445642046 -0.327332 0.582947 -0.299194 -0.680847 1445642046 -0.327332 0.582947 -0.299194 -0.680847 1445642046 -0.327332 0.582947 -0.299194 -0.680847 1445642046 -0.255127 0.616394 -0.213623 -0.713684 1445642046 -0.255127 0.616394 -0.213623 -0.713684 1445642046 -0.255127 0.616394 -0.213623 -0.713684 1445642046 -0.255127 0.616394 -0.213623 -0.713684 1445642046 -0.255127 0.616394 -0.213623 -0.713684 1445642046 -0.255127 0.616394 -0.213623 -0.713684 1445642046 -0.181580 0.634644 -0.127197 -0.740356 1445642046 -0.181580 0.634644 -0.127197 -0.740356 1445642046 -0.181580 0.634644 -0.127197 -0.740356 1445642046 -0.181580 0.634644 -0.127197 -0.740356 1445642046 -0.181580 0.634644 -0.127197 -0.740356 1445642046 -0.181580 0.634644 -0.127197 -0.740356 1445642046 -0.109436 0.640442 -0.051575 -0.758423 1445642046 -0.109436 0.640442 -0.051575 -0.758423 1445642046 -0.109436 0.640442 -0.051575 -0.758423 1445642046 -0.109436 0.640442 -0.051575 -0.758423 1445642046 -0.109436 0.640442 -0.051575 -0.758423 1445642046 -0.109436 0.640442 -0.051575 -0.758423 1445642046 -0.064087 0.636597 -0.004272 -0.768494 1445642046 -0.064087 0.636597 -0.004272 -0.768494 1445642046 -0.064087 0.636597 -0.004272 -0.768494 1445642046 -0.064087 0.636597 -0.004272 -0.768494 1445642046 -0.064087 0.636597 -0.004272 -0.768494 1445642046 -0.064087 0.636597 -0.004272 -0.768494 1445642046 -0.064087 0.636597 -0.004272 -0.768494 1445642046 -0.044434 0.632141 0.029236 -0.773010 1445642046 -0.044434 0.632141 0.029236 -0.773010 1445642046 -0.044434 0.632141 0.029236 -0.773010 1445642046 -0.044434 0.632141 0.029236 -0.773010 1445642046 -0.044434 0.632141 0.029236 -0.773010 1445642046 -0.044434 0.632141 0.029236 -0.773010 1445642046 -0.051819 0.624329 0.046875 -0.778015 1445642046 -0.051819 0.624329 0.046875 -0.778015 1445642046 -0.051819 0.624329 0.046875 -0.778015 1445642046 -0.051819 0.624329 0.046875 -0.778015 1445642046 -0.051819 0.624329 0.046875 -0.778015 1445642046 -0.051819 0.624329 0.046875 -0.778015 1445642046 -0.094055 0.619690 0.023621 -0.778809 1445642046 -0.094055 0.619690 0.023621 -0.778809 1445642046 -0.094055 0.619690 0.023621 -0.778809 1445642046 -0.094055 0.619690 0.023621 -0.778809 1445642046 -0.094055 0.619690 0.023621 -0.778809 1445642046 -0.094055 0.619690 0.023621 -0.778809 1445642046 -0.094055 0.619690 0.023621 -0.778809 1445642046 -0.156006 0.617310 -0.028137 -0.770569 1445642046 -0.156006 0.617310 -0.028137 -0.770569 1445642046 -0.156006 0.617310 -0.028137 -0.770569 1445642046 -0.156006 0.617310 -0.028137 -0.770569 1445642046 -0.156006 0.617310 -0.028137 -0.770569 1445642046 -0.156006 0.617310 -0.028137 -0.770569 1445642046 -0.226563 0.610657 -0.087402 -0.753723 1445642046 -0.226563 0.610657 -0.087402 -0.753723 1445642046 -0.226563 0.610657 -0.087402 -0.753723 1445642046 -0.226563 0.610657 -0.087402 -0.753723 1445642046 -0.226563 0.610657 -0.087402 -0.753723 1445642046 -0.226563 0.610657 -0.087402 -0.753723 1445642047 -0.301758 0.598694 -0.152222 -0.726196 1445642047 -0.301758 0.598694 -0.152222 -0.726196 1445642047 -0.301758 0.598694 -0.152222 -0.726196 1445642047 -0.301758 0.598694 -0.152222 -0.726196 1445642047 -0.301758 0.598694 -0.152222 -0.726196 1445642047 -0.301758 0.598694 -0.152222 -0.726196 1445642047 -0.379150 0.575500 -0.222717 -0.689575 1445642047 -0.379150 0.575500 -0.222717 -0.689575 1445642047 -0.379150 0.575500 -0.222717 -0.689575 1445642047 -0.379150 0.575500 -0.222717 -0.689575 1445642047 -0.379150 0.575500 -0.222717 -0.689575 1445642047 -0.379150 0.575500 -0.222717 -0.689575 1445642047 -0.448853 0.543945 -0.289612 -0.647156 1445642047 -0.448853 0.543945 -0.289612 -0.647156 1445642047 -0.448853 0.543945 -0.289612 -0.647156 1445642047 -0.448853 0.543945 -0.289612 -0.647156 1445642047 -0.448853 0.543945 -0.289612 -0.647156 1445642047 -0.510315 0.508972 -0.348816 -0.599121 1445642047 -0.510315 0.508972 -0.348816 -0.599121 1445642047 -0.510315 0.508972 -0.348816 -0.599121 1445642047 -0.510315 0.508972 -0.348816 -0.599121 1445642047 -0.510315 0.508972 -0.348816 -0.599121 1445642047 -0.510315 0.508972 -0.348816 -0.599121 1445642047 -0.568298 0.468567 -0.402527 -0.543579 1445642047 -0.568298 0.468567 -0.402527 -0.543579 1445642047 -0.568298 0.468567 -0.402527 -0.543579 1445642047 -0.568298 0.468567 -0.402527 -0.543579 1445642047 -0.568298 0.468567 -0.402527 -0.543579 1445642047 -0.568298 0.468567 -0.402527 -0.543579 1445642047 -0.568298 0.468567 -0.402527 -0.543579 1445642047 -0.623779 0.414917 -0.459595 -0.477051 1445642047 -0.623779 0.414917 -0.459595 -0.477051 1445642047 -0.623779 0.414917 -0.459595 -0.477051 1445642047 -0.623779 0.414917 -0.459595 -0.477051 1445642047 -0.623779 0.414917 -0.459595 -0.477051 1445642047 -0.623779 0.414917 -0.459595 -0.477051 1445642047 -0.660278 0.354309 -0.514587 -0.416870 1445642047 -0.660278 0.354309 -0.514587 -0.416870 1445642047 -0.660278 0.354309 -0.514587 -0.416870 1445642047 -0.660278 0.354309 -0.514587 -0.416870 1445642047 -0.660278 0.354309 -0.514587 -0.416870 1445642047 -0.660278 0.354309 -0.514587 -0.416870 1445642047 -0.672180 0.313171 -0.549988 -0.384277 1445642047 -0.672180 0.313171 -0.549988 -0.384277 1445642047 -0.672180 0.313171 -0.549988 -0.384277 1445642047 -0.672180 0.313171 -0.549988 -0.384277 1445642047 -0.672180 0.313171 -0.549988 -0.384277 1445642047 -0.672180 0.313171 -0.549988 -0.384277 1445642047 -0.669373 0.296875 -0.567078 -0.377258 1445642047 -0.669373 0.296875 -0.567078 -0.377258 1445642047 -0.669373 0.296875 -0.567078 -0.377258 1445642047 -0.669373 0.296875 -0.567078 -0.377258 1445642047 -0.669373 0.296875 -0.567078 -0.377258 1445642047 -0.669373 0.296875 -0.567078 -0.377258 1445642047 -0.652039 0.300537 -0.574341 -0.393372 1445642047 -0.652039 0.300537 -0.574341 -0.393372 1445642047 -0.652039 0.300537 -0.574341 -0.393372 1445642047 -0.652039 0.300537 -0.574341 -0.393372 1445642047 -0.652039 0.300537 -0.574341 -0.393372 1445642047 -0.652039 0.300537 -0.574341 -0.393372 1445642047 -0.621765 0.327881 -0.566406 -0.430237 1445642047 -0.621765 0.327881 -0.566406 -0.430237 1445642047 -0.621765 0.327881 -0.566406 -0.430237 1445642047 -0.621765 0.327881 -0.566406 -0.430237 1445642047 -0.621765 0.327881 -0.566406 -0.430237 1445642047 -0.621765 0.327881 -0.566406 -0.430237 1445642047 -0.621765 0.327881 -0.566406 -0.430237 1445642047 -0.581238 0.372559 -0.540710 -0.480652 1445642047 -0.581238 0.372559 -0.540710 -0.480652 1445642047 -0.581238 0.372559 -0.540710 -0.480652 1445642047 -0.581238 0.372559 -0.540710 -0.480652 1445642047 -0.581238 0.372559 -0.540710 -0.480652 1445642047 -0.581238 0.372559 -0.540710 -0.480652 1445642047 -0.531982 0.424072 -0.499939 -0.536011 1445642047 -0.531982 0.424072 -0.499939 -0.536011 1445642047 -0.531982 0.424072 -0.499939 -0.536011 1445642047 -0.531982 0.424072 -0.499939 -0.536011 1445642047 -0.531982 0.424072 -0.499939 -0.536011 1445642047 -0.531982 0.424072 -0.499939 -0.536011 1445642047 -0.531982 0.424072 -0.499939 -0.536011 1445642047 -0.478027 0.474487 -0.446167 -0.589355 1445642047 -0.478027 0.474487 -0.446167 -0.589355 1445642047 -0.478027 0.474487 -0.446167 -0.589355 1445642047 -0.478027 0.474487 -0.446167 -0.589355 1445642047 -0.478027 0.474487 -0.446167 -0.589355 1445642047 -0.478027 0.474487 -0.446167 -0.589355 1445642047 -0.415283 0.523560 -0.381531 -0.638672 1445642047 -0.415283 0.523560 -0.381531 -0.638672 1445642047 -0.415283 0.523560 -0.381531 -0.638672 1445642047 -0.415283 0.523560 -0.381531 -0.638672 1445642047 -0.415283 0.523560 -0.381531 -0.638672 1445642047 -0.415283 0.523560 -0.381531 -0.638672 1445642047 -0.349121 0.567688 -0.309937 -0.678101 1445642047 -0.349121 0.567688 -0.309937 -0.678101 1445642047 -0.349121 0.567688 -0.309937 -0.678101 1445642047 -0.349121 0.567688 -0.309937 -0.678101 1445642047 -0.349121 0.567688 -0.309937 -0.678101 1445642047 -0.349121 0.567688 -0.309937 -0.678101 1445642047 -0.283508 0.600708 -0.236938 -0.708984 1445642047 -0.283508 0.600708 -0.236938 -0.708984 1445642047 -0.283508 0.600708 -0.236938 -0.708984 1445642047 -0.283508 0.600708 -0.236938 -0.708984 1445642047 -0.283508 0.600708 -0.236938 -0.708984 1445642047 -0.283508 0.600708 -0.236938 -0.708984 1445642047 -0.283508 0.600708 -0.236938 -0.708984 1445642047 -0.220520 0.620056 -0.164551 -0.734741 1445642047 -0.220520 0.620056 -0.164551 -0.734741 1445642047 -0.220520 0.620056 -0.164551 -0.734741 1445642047 -0.220520 0.620056 -0.164551 -0.734741 1445642047 -0.220520 0.620056 -0.164551 -0.734741 1445642047 -0.220520 0.620056 -0.164551 -0.734741 1445642047 -0.158691 0.631165 -0.097595 -0.752991 1445642048 -0.158691 0.631165 -0.097595 -0.752991 1445642048 -0.158691 0.631165 -0.097595 -0.752991 1445642048 -0.158691 0.631165 -0.097595 -0.752991 1445642048 -0.158691 0.631165 -0.097595 -0.752991 1445642048 -0.158691 0.631165 -0.097595 -0.752991 1445642048 -0.158691 0.631165 -0.097595 -0.752991 1445642048 -0.101257 0.633728 -0.037598 -0.765991 1445642048 -0.101257 0.633728 -0.037598 -0.765991 1445642048 -0.101257 0.633728 -0.037598 -0.765991 1445642048 -0.101257 0.633728 -0.037598 -0.765991 1445642048 -0.101257 0.633728 -0.037598 -0.765991 1445642048 -0.101257 0.633728 -0.037598 -0.765991 1445642048 -0.054199 0.629456 0.016113 -0.775024 1445642048 -0.054199 0.629456 0.016113 -0.775024 1445642048 -0.054199 0.629456 0.016113 -0.775024 1445642048 -0.054199 0.629456 0.016113 -0.775024 1445642048 -0.054199 0.629456 0.016113 -0.775024 1445642048 -0.054199 0.629456 0.016113 -0.775024 1445642048 -0.026733 0.621643 0.056213 -0.780823 1445642048 -0.026733 0.621643 0.056213 -0.780823 1445642048 -0.026733 0.621643 0.056213 -0.780823 1445642048 -0.026733 0.621643 0.056213 -0.780823 1445642048 -0.026733 0.621643 0.056213 -0.780823 1445642048 -0.024109 0.616333 0.072510 -0.783813 1445642048 -0.024109 0.616333 0.072510 -0.783813 1445642048 -0.024109 0.616333 0.072510 -0.783813 1445642048 -0.024109 0.616333 0.072510 -0.783813 1445642048 -0.024109 0.616333 0.072510 -0.783813 1445642048 -0.024109 0.616333 0.072510 -0.783813 1445642048 -0.024109 0.616333 0.072510 -0.783813 1445642048 -0.050659 0.613586 0.060974 -0.785645 1445642048 -0.050659 0.613586 0.060974 -0.785645 1445642048 -0.050659 0.613586 0.060974 -0.785645 1445642048 -0.050659 0.613586 0.060974 -0.785645 1445642048 -0.050659 0.613586 0.060974 -0.785645 1445642048 -0.050659 0.613586 0.060974 -0.785645 1445642048 -0.099365 0.614258 0.022400 -0.782532 1445642048 -0.099365 0.614258 0.022400 -0.782532 1445642048 -0.099365 0.614258 0.022400 -0.782532 1445642048 -0.099365 0.614258 0.022400 -0.782532 1445642048 -0.099365 0.614258 0.022400 -0.782532 1445642048 -0.099365 0.614258 0.022400 -0.782532 1445642048 -0.099365 0.614258 0.022400 -0.782532 1445642048 -0.163818 0.613464 -0.032471 -0.771851 1445642048 -0.163818 0.613464 -0.032471 -0.771851 1445642048 -0.163818 0.613464 -0.032471 -0.771851 1445642048 -0.163818 0.613464 -0.032471 -0.771851 1445642048 -0.163818 0.613464 -0.032471 -0.771851 1445642048 -0.163818 0.613464 -0.032471 -0.771851 1445642048 -0.236816 0.606812 -0.096619 -0.752563 1445642048 -0.236816 0.606812 -0.096619 -0.752563 1445642048 -0.236816 0.606812 -0.096619 -0.752563 1445642048 -0.236816 0.606812 -0.096619 -0.752563 1445642048 -0.236816 0.606812 -0.096619 -0.752563 1445642048 -0.236816 0.606812 -0.096619 -0.752563 1445642048 -0.236816 0.606812 -0.096619 -0.752563 1445642048 -0.310303 0.594666 -0.165955 -0.722900 1445642048 -0.310303 0.594666 -0.165955 -0.722900 1445642048 -0.310303 0.594666 -0.165955 -0.722900 1445642048 -0.310303 0.594666 -0.165955 -0.722900 1445642048 -0.310303 0.594666 -0.165955 -0.722900 1445642048 -0.310303 0.594666 -0.165955 -0.722900 1445642048 -0.381470 0.573608 -0.234314 -0.686035 1445642048 -0.381470 0.573608 -0.234314 -0.686035 1445642048 -0.381470 0.573608 -0.234314 -0.686035 1445642048 -0.381470 0.573608 -0.234314 -0.686035 1445642048 -0.381470 0.573608 -0.234314 -0.686035 1445642048 -0.381470 0.573608 -0.234314 -0.686035 1445642048 -0.446411 0.546387 -0.300110 -0.641968 1445642048 -0.446411 0.546387 -0.300110 -0.641968 1445642048 -0.446411 0.546387 -0.300110 -0.641968 1445642048 -0.446411 0.546387 -0.300110 -0.641968 1445642048 -0.446411 0.546387 -0.300110 -0.641968 1445642048 -0.446411 0.546387 -0.300110 -0.641968 1445642048 -0.503723 0.515015 -0.361023 -0.592224 1445642048 -0.503723 0.515015 -0.361023 -0.592224 1445642048 -0.503723 0.515015 -0.361023 -0.592224 1445642048 -0.503723 0.515015 -0.361023 -0.592224 1445642048 -0.503723 0.515015 -0.361023 -0.592224 1445642048 -0.503723 0.515015 -0.361023 -0.592224 1445642048 -0.551575 0.478882 -0.420837 -0.537964 1445642048 -0.551575 0.478882 -0.420837 -0.537964 1445642048 -0.551575 0.478882 -0.420837 -0.537964 1445642048 -0.551575 0.478882 -0.420837 -0.537964 1445642048 -0.551575 0.478882 -0.420837 -0.537964 1445642048 -0.551575 0.478882 -0.420837 -0.537964 1445642048 -0.551575 0.478882 -0.420837 -0.537964 1445642048 -0.587219 0.438416 -0.473755 -0.488464 1445642048 -0.587219 0.438416 -0.473755 -0.488464 1445642048 -0.587219 0.438416 -0.473755 -0.488464 1445642048 -0.587219 0.438416 -0.473755 -0.488464 1445642048 -0.587219 0.438416 -0.473755 -0.488464 1445642048 -0.607056 0.405029 -0.512817 -0.452271 1445642048 -0.607056 0.405029 -0.512817 -0.452271 1445642048 -0.607056 0.405029 -0.512817 -0.452271 1445642048 -0.607056 0.405029 -0.512817 -0.452271 1445642048 -0.607056 0.405029 -0.512817 -0.452271 1445642048 -0.607056 0.405029 -0.512817 -0.452271 1445642048 -0.607056 0.405029 -0.512817 -0.452271 1445642048 -0.613586 0.383789 -0.538086 -0.432129 1445642048 -0.613586 0.383789 -0.538086 -0.432129 1445642048 -0.613586 0.383789 -0.538086 -0.432129 1445642048 -0.613586 0.383789 -0.538086 -0.432129 1445642048 -0.613586 0.383789 -0.538086 -0.432129 1445642048 -0.613586 0.383789 -0.538086 -0.432129 1445642048 -0.603638 0.380798 -0.546936 -0.437683 1445642048 -0.603638 0.380798 -0.546936 -0.437683 1445642048 -0.603638 0.380798 -0.546936 -0.437683 1445642048 -0.603638 0.380798 -0.546936 -0.437683 1445642048 -0.603638 0.380798 -0.546936 -0.437683 1445642048 -0.603638 0.380798 -0.546936 -0.437683 1445642048 -0.579285 0.400208 -0.539063 -0.462341 1445642048 -0.579285 0.400208 -0.539063 -0.462341 1445642049 -0.579285 0.400208 -0.539063 -0.462341 1445642049 -0.579285 0.400208 -0.539063 -0.462341 1445642049 -0.579285 0.400208 -0.539063 -0.462341 1445642049 -0.579285 0.400208 -0.539063 -0.462341 1445642049 -0.579285 0.400208 -0.539063 -0.462341 1445642049 -0.542969 0.435120 -0.517517 -0.498108 1445642049 -0.542969 0.435120 -0.517517 -0.498108 1445642049 -0.542969 0.435120 -0.517517 -0.498108 1445642049 -0.542969 0.435120 -0.517517 -0.498108 1445642049 -0.542969 0.435120 -0.517517 -0.498108 1445642049 -0.542969 0.435120 -0.517517 -0.498108 1445642049 -0.495667 0.479492 -0.481079 -0.541321 1445642049 -0.495667 0.479492 -0.481079 -0.541321 1445642049 -0.495667 0.479492 -0.481079 -0.541321 1445642049 -0.495667 0.479492 -0.481079 -0.541321 1445642049 -0.495667 0.479492 -0.481079 -0.541321 1445642049 -0.495667 0.479492 -0.481079 -0.541321 1445642049 -0.438232 0.528748 -0.427429 -0.588013 1445642049 -0.438232 0.528748 -0.427429 -0.588013 1445642049 -0.438232 0.528748 -0.427429 -0.588013 1445642049 -0.438232 0.528748 -0.427429 -0.588013 1445642049 -0.438232 0.528748 -0.427429 -0.588013 1445642049 -0.438232 0.528748 -0.427429 -0.588013 1445642049 -0.373352 0.575317 -0.361633 -0.631592 1445642049 -0.373352 0.575317 -0.361633 -0.631592 1445642049 -0.373352 0.575317 -0.361633 -0.631592 1445642049 -0.373352 0.575317 -0.361633 -0.631592 1445642049 -0.373352 0.575317 -0.361633 -0.631592 1445642049 -0.373352 0.575317 -0.361633 -0.631592 1445642049 -0.307495 0.612976 -0.293518 -0.666016 1445642049 -0.307495 0.612976 -0.293518 -0.666016 1445642049 -0.307495 0.612976 -0.293518 -0.666016 1445642049 -0.307495 0.612976 -0.293518 -0.666016 1445642049 -0.307495 0.612976 -0.293518 -0.666016 1445642049 -0.307495 0.612976 -0.293518 -0.666016 1445642049 -0.239441 0.640564 -0.223816 -0.694519 1445642049 -0.239441 0.640564 -0.223816 -0.694519 1445642049 -0.239441 0.640564 -0.223816 -0.694519 1445642049 -0.239441 0.640564 -0.223816 -0.694519 1445642049 -0.239441 0.640564 -0.223816 -0.694519 1445642049 -0.239441 0.640564 -0.223816 -0.694519 1445642049 -0.168457 0.658936 -0.151367 -0.717285 1445642049 -0.168457 0.658936 -0.151367 -0.717285 1445642049 -0.168457 0.658936 -0.151367 -0.717285 1445642049 -0.168457 0.658936 -0.151367 -0.717285 1445642049 -0.101501 0.665649 -0.079895 -0.734985 1445642049 -0.101501 0.665649 -0.079895 -0.734985 1445642049 -0.101501 0.665649 -0.079895 -0.734985 1445642049 -0.101501 0.665649 -0.079895 -0.734985 1445642049 -0.101501 0.665649 -0.079895 -0.734985 1445642049 -0.101501 0.665649 -0.079895 -0.734985 1445642049 -0.101501 0.665649 -0.079895 -0.734985 1445642049 -0.043518 0.662415 -0.014893 -0.747742 1445642049 -0.043518 0.662415 -0.014893 -0.747742 1445642049 -0.043518 0.662415 -0.014893 -0.747742 1445642049 -0.043518 0.662415 -0.014893 -0.747742 1445642049 -0.043518 0.662415 -0.014893 -0.747742 1445642049 -0.043518 0.662415 -0.014893 -0.747742 1445642049 0.002014 0.651855 0.040588 -0.757263 1445642049 0.002014 0.651855 0.040588 -0.757263 1445642049 0.002014 0.651855 0.040588 -0.757263 1445642049 0.002014 0.651855 0.040588 -0.757263 1445642049 0.002014 0.651855 0.040588 -0.757263 1445642049 0.002014 0.651855 0.040588 -0.757263 1445642049 0.026184 0.637268 0.077271 -0.766357 1445642049 0.026184 0.637268 0.077271 -0.766357 1445642049 0.026184 0.637268 0.077271 -0.766357 1445642049 0.026184 0.637268 0.077271 -0.766357 1445642049 0.030396 0.624756 0.095215 -0.774414 1445642049 0.030396 0.624756 0.095215 -0.774414 1445642049 0.030396 0.624756 0.095215 -0.774414 1445642049 0.030396 0.624756 0.095215 -0.774414 1445642049 0.030396 0.624756 0.095215 -0.774414 1445642049 0.030396 0.624756 0.095215 -0.774414 1445642049 0.030396 0.624756 0.095215 -0.774414 1445642049 0.005981 0.614258 0.088684 -0.784058 1445642049 0.005981 0.614258 0.088684 -0.784058 1445642049 0.005981 0.614258 0.088684 -0.784058 1445642049 0.005981 0.614258 0.088684 -0.784058 1445642049 0.005981 0.614258 0.088684 -0.784058 1445642049 0.005981 0.614258 0.088684 -0.784058 1445642049 -0.036499 0.611206 0.058533 -0.788452 1445642049 -0.036499 0.611206 0.058533 -0.788452 1445642049 -0.036499 0.611206 0.058533 -0.788452 1445642049 -0.036499 0.611206 0.058533 -0.788452 1445642049 -0.090515 0.608154 0.017151 -0.788452 1445642049 -0.090515 0.608154 0.017151 -0.788452 1445642049 -0.090515 0.608154 0.017151 -0.788452 1445642049 -0.090515 0.608154 0.017151 -0.788452 1445642049 -0.090515 0.608154 0.017151 -0.788452 1445642049 -0.090515 0.608154 0.017151 -0.788452 1445642049 -0.158142 0.606262 -0.038940 -0.778381 1445642049 -0.158142 0.606262 -0.038940 -0.778381 1445642049 -0.158142 0.606262 -0.038940 -0.778381 1445642049 -0.158142 0.606262 -0.038940 -0.778381 1445642049 -0.230530 0.599976 -0.100464 -0.759521 1445642049 -0.230530 0.599976 -0.100464 -0.759521 1445642049 -0.230530 0.599976 -0.100464 -0.759521 1445642049 -0.230530 0.599976 -0.100464 -0.759521 1445642049 -0.230530 0.599976 -0.100464 -0.759521 1445642049 -0.230530 0.599976 -0.100464 -0.759521 1445642049 -0.305176 0.588196 -0.166443 -0.730225 1445642049 -0.305176 0.588196 -0.166443 -0.730225 1445642049 -0.305176 0.588196 -0.166443 -0.730225 1445642050 -0.305176 0.588196 -0.166443 -0.730225 1445642050 -0.305176 0.588196 -0.166443 -0.730225 1445642050 -0.305176 0.588196 -0.166443 -0.730225 1445642050 -0.305176 0.588196 -0.166443 -0.730225 1445642050 -0.377625 0.570129 -0.232666 -0.691589 1445642050 -0.377625 0.570129 -0.232666 -0.691589 1445642050 -0.377625 0.570129 -0.232666 -0.691589 1445642050 -0.377625 0.570129 -0.232666 -0.691589 1445642050 -0.377625 0.570129 -0.232666 -0.691589 1445642050 -0.377625 0.570129 -0.232666 -0.691589 1445642050 -0.444275 0.545288 -0.300049 -0.644470 1445642050 -0.444275 0.545288 -0.300049 -0.644470 1445642050 -0.444275 0.545288 -0.300049 -0.644470 1445642050 -0.444275 0.545288 -0.300049 -0.644470 1445642050 -0.444275 0.545288 -0.300049 -0.644470 1445642050 -0.444275 0.545288 -0.300049 -0.644470 1445642050 -0.444275 0.545288 -0.300049 -0.644470 1445642050 -0.501465 0.513733 -0.368225 -0.590820 1445642050 -0.501465 0.513733 -0.368225 -0.590820 1445642050 -0.501465 0.513733 -0.368225 -0.590820 1445642050 -0.501465 0.513733 -0.368225 -0.590820 1445642050 -0.501465 0.513733 -0.368225 -0.590820 1445642050 -0.501465 0.513733 -0.368225 -0.590820 1445642050 -0.548218 0.475769 -0.430237 -0.536682 1445642050 -0.548218 0.475769 -0.430237 -0.536682 1445642050 -0.548218 0.475769 -0.430237 -0.536682 1445642050 -0.548218 0.475769 -0.430237 -0.536682 1445642050 -0.548218 0.475769 -0.430237 -0.536682 1445642050 -0.548218 0.475769 -0.430237 -0.536682 1445642050 -0.580383 0.437195 -0.482117 -0.489563 1445642050 -0.580383 0.437195 -0.482117 -0.489563 1445642050 -0.580383 0.437195 -0.482117 -0.489563 1445642050 -0.580383 0.437195 -0.482117 -0.489563 1445642050 -0.580383 0.437195 -0.482117 -0.489563 1445642050 -0.592896 0.407593 -0.521179 -0.459106 1445642050 -0.592896 0.407593 -0.521179 -0.459106 1445642050 -0.592896 0.407593 -0.521179 -0.459106 1445642050 -0.592896 0.407593 -0.521179 -0.459106 1445642050 -0.592896 0.407593 -0.521179 -0.459106 1445642050 -0.592468 0.388306 -0.544250 -0.449585 1445642050 -0.592468 0.388306 -0.544250 -0.449585 1445642050 -0.592468 0.388306 -0.544250 -0.449585 1445642050 -0.592468 0.388306 -0.544250 -0.449585 1445642050 -0.592468 0.388306 -0.544250 -0.449585 1445642050 -0.592468 0.388306 -0.544250 -0.449585 1445642050 -0.575562 0.390259 -0.549438 -0.463257 1445642050 -0.575562 0.390259 -0.549438 -0.463257 1445642050 -0.575562 0.390259 -0.549438 -0.463257 1445642050 -0.575562 0.390259 -0.549438 -0.463257 1445642050 -0.575562 0.390259 -0.549438 -0.463257 1445642050 -0.575562 0.390259 -0.549438 -0.463257 1445642050 -0.543213 0.416687 -0.534546 -0.495667 1445642050 -0.543213 0.416687 -0.534546 -0.495667 1445642050 -0.543213 0.416687 -0.534546 -0.495667 1445642050 -0.543213 0.416687 -0.534546 -0.495667 1445642050 -0.543213 0.416687 -0.534546 -0.495667 1445642050 -0.543213 0.416687 -0.534546 -0.495667 1445642050 -0.499268 0.455688 -0.504089 -0.537659 1445642050 -0.499268 0.455688 -0.504089 -0.537659 1445642050 -0.499268 0.455688 -0.504089 -0.537659 1445642050 -0.499268 0.455688 -0.504089 -0.537659 1445642050 -0.499268 0.455688 -0.504089 -0.537659 1445642050 -0.499268 0.455688 -0.504089 -0.537659 1445642050 -0.449402 0.498779 -0.457825 -0.582825 1445642050 -0.449402 0.498779 -0.457825 -0.582825 1445642050 -0.449402 0.498779 -0.457825 -0.582825 1445642050 -0.449402 0.498779 -0.457825 -0.582825 1445642050 -0.449402 0.498779 -0.457825 -0.582825 1445642050 -0.396301 0.541565 -0.398499 -0.625244 1445642050 -0.396301 0.541565 -0.398499 -0.625244 1445642050 -0.396301 0.541565 -0.398499 -0.625244 1445642050 -0.396301 0.541565 -0.398499 -0.625244 1445642050 -0.396301 0.541565 -0.398499 -0.625244 1445642050 -0.396301 0.541565 -0.398499 -0.625244 1445642050 -0.396301 0.541565 -0.398499 -0.625244 1445642050 -0.340027 0.580017 -0.329468 -0.662964 1445642050 -0.340027 0.580017 -0.329468 -0.662964 1445642050 -0.340027 0.580017 -0.329468 -0.662964 1445642050 -0.340027 0.580017 -0.329468 -0.662964 1445642050 -0.340027 0.580017 -0.329468 -0.662964 1445642050 -0.340027 0.580017 -0.329468 -0.662964 1445642050 -0.280029 0.609924 -0.258789 -0.694702 1445642050 -0.280029 0.609924 -0.258789 -0.694702 1445642050 -0.280029 0.609924 -0.258789 -0.694702 1445642050 -0.280029 0.609924 -0.258789 -0.694702 1445642050 -0.280029 0.609924 -0.258789 -0.694702 1445642050 -0.280029 0.609924 -0.258789 -0.694702 1445642050 -0.213745 0.631042 -0.185547 -0.722290 1445642050 -0.213745 0.631042 -0.185547 -0.722290 1445642050 -0.213745 0.631042 -0.185547 -0.722290 1445642050 -0.213745 0.631042 -0.185547 -0.722290 1445642050 -0.213745 0.631042 -0.185547 -0.722290 1445642050 -0.213745 0.631042 -0.185547 -0.722290 1445642050 -0.144714 0.642883 -0.107727 -0.744446 1445642050 -0.144714 0.642883 -0.107727 -0.744446 1445642050 -0.144714 0.642883 -0.107727 -0.744446 1445642050 -0.144714 0.642883 -0.107727 -0.744446 1445642050 -0.144714 0.642883 -0.107727 -0.744446 1445642050 -0.144714 0.642883 -0.107727 -0.744446 1445642050 -0.080627 0.644409 -0.032898 -0.759705 1445642050 -0.080627 0.644409 -0.032898 -0.759705 1445642050 -0.080627 0.644409 -0.032898 -0.759705 1445642050 -0.080627 0.644409 -0.032898 -0.759705 1445642050 -0.080627 0.644409 -0.032898 -0.759705 1445642050 -0.027344 0.635376 0.036926 -0.770874 1445642050 -0.027344 0.635376 0.036926 -0.770874 1445642050 -0.027344 0.635376 0.036926 -0.770874 1445642051 -0.027344 0.635376 0.036926 -0.770874 1445642051 -0.027344 0.635376 0.036926 -0.770874 1445642051 -0.027344 0.635376 0.036926 -0.770874 1445642051 0.008057 0.622437 0.083923 -0.778137 1445642051 0.008057 0.622437 0.083923 -0.778137 1445642051 0.008057 0.622437 0.083923 -0.778137 1445642051 0.008057 0.622437 0.083923 -0.778137 1445642051 0.008057 0.622437 0.083923 -0.778137 1445642051 0.008057 0.622437 0.083923 -0.778137 1445642051 0.008057 0.622437 0.083923 -0.778137 1445642051 0.022827 0.610657 0.107910 -0.784180 1445642051 0.022827 0.610657 0.107910 -0.784180 1445642051 0.022827 0.610657 0.107910 -0.784180 1445642051 0.022827 0.610657 0.107910 -0.784180 1445642051 0.022827 0.610657 0.107910 -0.784180 1445642051 0.022827 0.610657 0.107910 -0.784180 1445642051 0.012268 0.608154 0.108459 -0.786255 1445642051 0.012268 0.608154 0.108459 -0.786255 1445642051 0.012268 0.608154 0.108459 -0.786255 1445642051 0.012268 0.608154 0.108459 -0.786255 1445642051 0.012268 0.608154 0.108459 -0.786255 1445642051 0.012268 0.608154 0.108459 -0.786255 1445642051 -0.025146 0.610046 0.081909 -0.787720 1445642051 -0.025146 0.610046 0.081909 -0.787720 1445642051 -0.025146 0.610046 0.081909 -0.787720 1445642051 -0.025146 0.610046 0.081909 -0.787720 1445642051 -0.025146 0.610046 0.081909 -0.787720 1445642051 -0.025146 0.610046 0.081909 -0.787720 1445642051 -0.025146 0.610046 0.081909 -0.787720 1445642051 -0.082581 0.614197 0.031372 -0.784180 1445642051 -0.082581 0.614197 0.031372 -0.784180 1445642051 -0.082581 0.614197 0.031372 -0.784180 1445642051 -0.082581 0.614197 0.031372 -0.784180 1445642051 -0.082581 0.614197 0.031372 -0.784180 1445642051 -0.082581 0.614197 0.031372 -0.784180 1445642051 -0.150574 0.616943 -0.031494 -0.771851 1445642051 
-0.243774 0.622253 -0.214294 -0.712341 1445642053 -0.243774 0.622253 -0.214294 -0.712341 1445642053 -0.243774 0.622253 -0.214294 -0.712341 1445642053 -0.243774 0.622253 -0.214294 -0.712341 1445642053 -0.189331 0.632080 -0.154724 -0.735352 1445642053 -0.189331 0.632080 -0.154724 -0.735352 1445642053 -0.189331 0.632080 -0.154724 -0.735352 1445642053 -0.189331 0.632080 -0.154724 -0.735352 1445642053 -0.189331 0.632080 -0.154724 -0.735352 1445642053 -0.141541 0.632935 -0.100342 -0.754517 1445642053 -0.141541 0.632935 -0.100342 -0.754517 1445642053 -0.141541 0.632935 -0.100342 -0.754517 1445642053 -0.141541 0.632935 -0.100342 -0.754517 1445642053 -0.141541 0.632935 -0.100342 -0.754517 1445642053 -0.141541 0.632935 -0.100342 -0.754517 1445642053 -0.100159 0.629150 -0.054199 -0.768860 1445642053 -0.100159 0.629150 -0.054199 -0.768860 1445642053 -0.100159 0.629150 -0.054199 -0.768860 1445642053 -0.100159 0.629150 -0.054199 -0.768860 1445642053 -0.100159 0.629150 -0.054199 -0.768860 1445642053 -0.100159 0.629150 -0.054199 -0.768860 1445642053 -0.068115 0.622864 -0.013123 -0.779236 1445642053 -0.068115 0.622864 -0.013123 -0.779236 1445642053 -0.068115 0.622864 -0.013123 -0.779236 1445642053 -0.068115 0.622864 -0.013123 -0.779236 1445642053 -0.068115 0.622864 -0.013123 -0.779236 1445642053 -0.045349 0.613770 0.022217 -0.787903 1445642053 -0.045349 0.613770 0.022217 -0.787903 1445642053 -0.045349 0.613770 0.022217 -0.787903 1445642053 -0.045349 0.613770 0.022217 -0.787903 1445642053 -0.045349 0.613770 0.022217 -0.787903 1445642053 -0.045349 0.613770 0.022217 -0.787903 1445642053 -0.043213 0.605652 0.041748 -0.793457 1445642053 -0.043213 0.605652 0.041748 -0.793457 1445642053 -0.043213 0.605652 0.041748 -0.793457 1445642053 -0.043213 0.605652 0.041748 -0.793457 1445642053 -0.043213 0.605652 0.041748 -0.793457 1445642053 -0.066345 0.599731 0.033325 -0.796753 1445642053 -0.066345 0.599731 0.033325 -0.796753 1445642053 -0.066345 0.599731 0.033325 -0.796753 1445642053 -0.066345 0.599731 0.033325 -0.796753 1445642053 -0.066345 0.599731 0.033325 -0.796753 1445642053 -0.066345 0.599731 0.033325 -0.796753 1445642053 -0.066345 0.599731 0.033325 -0.796753 1445642053 -0.106201 0.597290 0.007629 -0.794922 1445642053 -0.106201 0.597290 0.007629 -0.794922 1445642053 -0.106201 0.597290 0.007629 -0.794922 1445642053 -0.106201 0.597290 0.007629 -0.794922 1445642053 -0.106201 0.597290 0.007629 -0.794922 1445642053 -0.106201 0.597290 0.007629 -0.794922 1445642053 -0.158875 0.596436 -0.029968 -0.786255 1445642053 -0.158875 0.596436 -0.029968 -0.786255 1445642053 -0.158875 0.596436 -0.029968 -0.786255 1445642053 -0.158875 0.596436 -0.029968 -0.786255 1445642053 -0.158875 0.596436 -0.029968 -0.786255 1445642053 -0.158875 0.596436 -0.029968 -0.786255 1445642053 -0.158875 0.596436 -0.029968 -0.786255 1445642054 -0.221863 0.593872 -0.082092 -0.769043 1445642054 -0.221863 0.593872 -0.082092 -0.769043 1445642054 -0.221863 0.593872 -0.082092 -0.769043 1445642054 -0.221863 0.593872 -0.082092 -0.769043 1445642054 -0.221863 0.593872 -0.082092 -0.769043 1445642054 -0.289917 0.585876 -0.144531 -0.742859 1445642054 -0.289917 0.585876 -0.144531 -0.742859 1445642054 -0.289917 0.585876 -0.144531 -0.742859 1445642054 -0.289917 0.585876 -0.144531 -0.742859 1445642054 -0.289917 0.585876 -0.144531 -0.742859 1445642054 -0.289917 0.585876 -0.144531 -0.742859 1445642054 -0.358398 0.570679 -0.209961 -0.708374 1445642054 -0.358398 0.570679 -0.209961 -0.708374 1445642054 -0.358398 0.570679 -0.209961 -0.708374 1445642054 -0.358398 0.570679 -0.209961 -0.708374 1445642054 -0.358398 0.570679 -0.209961 -0.708374 1445642054 -0.358398 0.570679 -0.209961 -0.708374 1445642054 -0.424622 0.548767 -0.273743 -0.666077 1445642054 -0.424622 0.548767 -0.273743 -0.666077 1445642054 -0.424622 0.548767 -0.273743 -0.666077 1445642054 -0.424622 0.548767 -0.273743 -0.666077 1445642054 -0.424622 0.548767 -0.273743 -0.666077 1445642054 -0.424622 0.548767 -0.273743 -0.666077 1445642054 -0.483032 0.524414 -0.330200 -0.618591 1445642054 -0.483032 0.524414 -0.330200 -0.618591 1445642054 -0.483032 0.524414 -0.330200 -0.618591 1445642054 -0.483032 0.524414 -0.330200 -0.618591 1445642054 -0.483032 0.524414 -0.330200 -0.618591 1445642054 -0.483032 0.524414 -0.330200 -0.618591 1445642054 -0.533691 0.497009 -0.384705 -0.565857 1445642054 -0.533691 0.497009 -0.384705 -0.565857 1445642054 -0.533691 0.497009 -0.384705 -0.565857 1445642054 -0.533691 0.497009 -0.384705 -0.565857 1445642054 -0.533691 0.497009 -0.384705 -0.565857 1445642054 -0.533691 0.497009 -0.384705 -0.565857 1445642054 -0.573120 0.463379 -0.436218 -0.516296 1445642054 -0.573120 0.463379 -0.436218 -0.516296 1445642054 -0.573120 0.463379 -0.436218 -0.516296 1445642054 -0.573120 0.463379 -0.436218 -0.516296 1445642054 -0.573120 0.463379 -0.436218 -0.516296 1445642054 -0.573120 0.463379 -0.436218 -0.516296 1445642054 -0.573120 0.463379 -0.436218 -0.516296 1445642054 -0.596741 0.430908 -0.478760 -0.478638 1445642054 -0.596741 0.430908 -0.478760 -0.478638 1445642054 -0.596741 0.430908 -0.478760 -0.478638 1445642054 -0.596741 0.430908 -0.478760 -0.478638 1445642054 -0.596741 0.430908 -0.478760 -0.478638 1445642054 -0.596741 0.430908 -0.478760 -0.478638 1445642054 -0.604797 0.406982 -0.507813 -0.459106 1445642054 -0.604797 0.406982 -0.507813 -0.459106 1445642054 -0.604797 0.406982 -0.507813 -0.459106 1445642054 -0.604797 0.406982 -0.507813 -0.459106 1445642054 -0.604797 0.406982 -0.507813 -0.459106 1445642054 -0.604797 0.406982 -0.507813 -0.459106 1445642054 -0.597412 0.400024 -0.519287 -0.462097 1445642054 -0.597412 0.400024 -0.519287 -0.462097 1445642054 -0.597412 0.400024 -0.519287 -0.462097 1445642054 -0.597412 0.400024 -0.519287 -0.462097 1445642054 -0.597412 0.400024 -0.519287 -0.462097 1445642054 -0.597412 0.400024 -0.519287 -0.462097 1445642054 -0.597412 0.400024 -0.519287 -0.462097 1445642054 -0.574158 0.414612 -0.511841 -0.486328 1445642054 -0.574158 0.414612 -0.511841 -0.486328 1445642054 -0.574158 0.414612 -0.511841 -0.486328 1445642054 -0.574158 0.414612 -0.511841 -0.486328 1445642054 -0.574158 0.414612 -0.511841 -0.486328 1445642054 -0.574158 0.414612 -0.511841 -0.486328 1445642054 -0.538940 0.446838 -0.486450 -0.522766 1445642054 -0.538940 0.446838 -0.486450 -0.522766 1445642054 -0.538940 0.446838 -0.486450 -0.522766 1445642054 -0.538940 0.446838 -0.486450 -0.522766 1445642054 -0.538940 0.446838 -0.486450 -0.522766 1445642054 -0.538940 0.446838 -0.486450 -0.522766 1445642054 -0.496704 0.484070 -0.448792 -0.563538 1445642054 -0.496704 0.484070 -0.448792 -0.563538 1445642054 -0.496704 0.484070 -0.448792 -0.563538 1445642054 -0.496704 0.484070 -0.448792 -0.563538 1445642054 -0.496704 0.484070 -0.448792 -0.563538 1445642054 -0.445618 0.526062 -0.401367 -0.603027 1445642054 -0.445618 0.526062 -0.401367 -0.603027 1445642054 -0.445618 0.526062 -0.401367 -0.603027 1445642054 -0.445618 0.526062 -0.401367 -0.603027 1445642054 -0.445618 0.526062 -0.401367 -0.603027 1445642054 -0.445618 0.526062 -0.401367 -0.603027 1445642054 -0.387390 0.567017 -0.341797 -0.641602 1445642054 -0.387390 0.567017 -0.341797 -0.641602 1445642054 -0.387390 0.567017 -0.341797 -0.641602 1445642054 -0.387390 0.567017 -0.341797 -0.641602 1445642054 -0.387390 0.567017 -0.341797 -0.641602 1445642054 -0.387390 0.567017 -0.341797 -0.641602 1445642054 -0.327209 0.602234 -0.270813 -0.675964 1445642054 -0.327209 0.602234 -0.270813 -0.675964 1445642054 -0.327209 0.602234 -0.270813 -0.675964 1445642054 -0.327209 0.602234 -0.270813 -0.675964 1445642054 -0.327209 0.602234 -0.270813 -0.675964 1445642054 -0.327209 0.602234 -0.270813 -0.675964 1445642054 -0.273071 0.622864 -0.203064 -0.704468 1445642054 -0.273071 0.622864 -0.203064 -0.704468 1445642054 -0.273071 0.622864 -0.203064 -0.704468 1445642054 -0.273071 0.622864 -0.203064 -0.704468 1445642054 -0.273071 0.622864 -0.203064 -0.704468 1445642054 -0.273071 0.622864 -0.203064 -0.704468 1445642054 -0.221130 0.629211 -0.138733 -0.732117 1445642054 -0.221130 0.629211 -0.138733 -0.732117 1445642054 -0.221130 0.629211 -0.138733 -0.732117 1445642054 -0.221130 0.629211 -0.138733 -0.732117 1445642054 -0.221130 0.629211 -0.138733 -0.732117 1445642054 -0.221130 0.629211 -0.138733 -0.732117 1445642054 -0.173706 0.625183 -0.087769 -0.755859 1445642055 -0.173706 0.625183 -0.087769 -0.755859 1445642055 -0.173706 0.625183 -0.087769 -0.755859 1445642055 -0.173706 0.625183 -0.087769 -0.755859 1445642055 -0.173706 0.625183 -0.087769 -0.755859 1445642055 -0.173706 0.625183 -0.087769 -0.755859 1445642055 -0.173706 0.625183 -0.087769 -0.755859 1445642055 -0.131348 0.619141 -0.047913 -0.772766 1445642055 -0.131348 0.619141 -0.047913 -0.772766 1445642055 -0.131348 0.619141 -0.047913 -0.772766 1445642055 -0.131348 0.619141 -0.047913 -0.772766 1445642055 -0.131348 0.619141 -0.047913 -0.772766 1445642055 -0.131348 0.619141 -0.047913 -0.772766 1445642055 -0.094482 0.611450 -0.006226 -0.785583 1445642055 -0.094482 0.611450 -0.006226 -0.785583 1445642055 -0.094482 0.611450 -0.006226 -0.785583 1445642055 -0.094482 0.611450 -0.006226 -0.785583 1445642055 -0.094482 0.611450 -0.006226 -0.785583 1445642055 -0.094482 0.611450 -0.006226 -0.785583 1445642055 -0.081116 0.601807 0.019287 -0.794312 1445642055 -0.081116 0.601807 0.019287 -0.794312 1445642055 -0.081116 0.601807 0.019287 -0.794312 1445642055 -0.081116 0.601807 0.019287 -0.794312 1445642055 -0.081116 0.601807 0.019287 -0.794312 1445642055 -0.081116 0.601807 0.019287 -0.794312 1445642055 -0.096313 0.595581 0.014587 -0.797363 1445642055 -0.096313 0.595581 0.014587 -0.797363 1445642055 -0.096313 0.595581 0.014587 -0.797363 1445642055 -0.096313 0.595581 0.014587 -0.797363 1445642055 -0.096313 0.595581 0.014587 -0.797363 1445642055 -0.096313 0.595581 0.014587 -0.797363 1445642055 -0.096313 0.595581 0.014587 -0.797363 1445642055 -0.130005 0.592102 -0.010437 -0.795227 1445642055 -0.130005 0.592102 -0.010437 -0.795227 1445642055 -0.130005 0.592102 -0.010437 -0.795227 1445642055 -0.130005 0.592102 -0.010437 -0.795227 1445642055 -0.130005 0.592102 -0.010437 -0.795227 1445642055 -0.130005 0.592102 -0.010437 -0.795227 1445642055 -0.130005 0.592102 -0.010437 -0.795227 1445642055 -0.178223 0.589294 -0.049072 -0.786499 1445642055 -0.178223 0.589294 -0.049072 -0.786499 1445642055 -0.178223 0.589294 -0.049072 -0.786499 1445642055 -0.178223 0.589294 -0.049072 -0.786499 1445642055 -0.178223 0.589294 -0.049072 -0.786499 1445642055 -0.178223 0.589294 -0.049072 -0.786499 1445642055 -0.237000 0.585266 -0.099487 -0.769043 1445642055 -0.237000 0.585266 -0.099487 -0.769043 1445642055 -0.237000 0.585266 -0.099487 -0.769043 1445642055 -0.237000 0.585266 -0.099487 -0.769043 1445642055 -0.237000 0.585266 -0.099487 -0.769043 1445642055 -0.237000 0.585266 -0.099487 -0.769043 1445642055 -0.303650 0.576355 -0.158875 -0.741943 1445642055 -0.303650 0.576355 -0.158875 -0.741943 1445642055 -0.303650 0.576355 -0.158875 -0.741943 1445642055 -0.303650 0.576355 -0.158875 -0.741943 1445642055 -0.303650 0.576355 -0.158875 -0.741943 1445642055 -0.303650 0.576355 -0.158875 -0.741943 1445642055 -0.369446 0.560730 -0.221375 -0.707214 1445642055 -0.369446 0.560730 -0.221375 -0.707214 1445642055 -0.369446 0.560730 -0.221375 -0.707214 1445642055 -0.369446 0.560730 -0.221375 -0.707214 1445642055 -0.369446 0.560730 -0.221375 -0.707214 1445642055 -0.369446 0.560730 -0.221375 -0.707214 1445642055 -0.431030 0.540955 -0.279053 -0.666138 1445642055 -0.431030 0.540955 -0.279053 -0.666138 1445642055 -0.431030 0.540955 -0.279053 -0.666138 1445642055 -0.431030 0.540955 -0.279053 -0.666138 1445642055 -0.431030 0.540955 -0.279053 -0.666138 1445642055 -0.431030 0.540955 -0.279053 -0.666138 1445642055 -0.431030 0.540955 -0.279053 -0.666138 1445642055 -0.486023 0.519714 -0.332031 -0.619263 1445642055 -0.486023 0.519714 -0.332031 -0.619263 1445642055 -0.486023 0.519714 -0.332031 -0.619263 1445642055 -0.486023 0.519714 -0.332031 -0.619263 1445642055 -0.486023 0.519714 -0.332031 -0.619263 1445642055 -0.486023 0.519714 -0.332031 -0.619263 1445642055 -0.537415 0.490784 -0.387207 -0.566040 1445642055 -0.537415 0.490784 -0.387207 -0.566040 1445642055 -0.537415 0.490784 -0.387207 -0.566040 1445642055 -0.537415 0.490784 -0.387207 -0.566040 1445642055 -0.537415 0.490784 -0.387207 -0.566040 1445642055 -0.537415 0.490784 -0.387207 -0.566040 1445642055 -0.537415 0.490784 -0.387207 -0.566040 1445642055 -0.581604 0.451416 -0.443604 -0.511108 1445642055 -0.581604 0.451416 -0.443604 -0.511108 1445642055 -0.581604 0.451416 -0.443604 -0.511108 1445642055 -0.581604 0.451416 -0.443604 -0.511108 1445642055 -0.581604 0.451416 -0.443604 -0.511108 1445642055 -0.581604 0.451416 -0.443604 -0.511108 1445642055 -0.612976 0.413269 -0.485413 -0.466858 1445642055 -0.612976 0.413269 -0.485413 -0.466858 1445642055 -0.612976 0.413269 -0.485413 -0.466858 1445642055 -0.612976 0.413269 -0.485413 -0.466858 1445642055 -0.612976 0.413269 -0.485413 -0.466858 1445642055 -0.612976 0.413269 -0.485413 -0.466858 1445642055 -0.623535 0.388306 -0.514099 -0.442932 1445642055 -0.623535 0.388306 -0.514099 -0.442932 1445642055 -0.623535 0.388306 -0.514099 -0.442932 1445642055 -0.623535 0.388306 -0.514099 -0.442932 1445642055 -0.623535 0.388306 -0.514099 -0.442932 1445642055 -0.623535 0.388306 -0.514099 -0.442932 1445642055 -0.615479 0.380737 -0.529053 -0.443176 1445642055 -0.615479 0.380737 -0.529053 -0.443176 1445642055 -0.615479 0.380737 -0.529053 -0.443176 1445642055 -0.615479 0.380737 -0.529053 -0.443176 1445642055 -0.615479 0.380737 -0.529053 -0.443176 1445642055 -0.615479 0.380737 -0.529053 -0.443176 1445642055 -0.589600 0.395569 -0.524536 -0.469910 1445642055 -0.589600 0.395569 -0.524536 -0.469910 1445642055 -0.589600 0.395569 -0.524536 -0.469910 1445642055 -0.589600 0.395569 -0.524536 -0.469910 1445642055 -0.589600 0.395569 -0.524536 -0.469910 1445642055 -0.589600 0.395569 -0.524536 -0.469910 1445642055 -0.589600 0.395569 -0.524536 -0.469910 1445642055 -0.551392 0.430664 -0.500061 -0.510376 1445642055 -0.551392 0.430664 -0.500061 -0.510376 1445642056 -0.551392 0.430664 -0.500061 -0.510376 1445642056 -0.551392 0.430664 -0.500061 -0.510376 1445642056 -0.551392 0.430664 -0.500061 -0.510376 1445642056 -0.551392 0.430664 -0.500061 -0.510376 1445642056 -0.507324 0.472900 -0.459595 -0.554871 1445642056 -0.507324 0.472900 -0.459595 -0.554871 1445642056 -0.507324 0.472900 -0.459595 -0.554871 1445642056 -0.507324 0.472900 -0.459595 -0.554871 1445642056 -0.507324 0.472900 -0.459595 -0.554871 1445642056 -0.507324 0.472900 -0.459595 -0.554871 1445642056 -0.458435 0.516541 -0.405640 -0.598816 1445642056 -0.458435 0.516541 -0.405640 -0.598816 1445642056 -0.458435 0.516541 -0.405640 -0.598816 1445642056 -0.458435 0.516541 -0.405640 -0.598816 1445642056 -0.458435 0.516541 -0.405640 -0.598816 1445642056 -0.458435 0.516541 -0.405640 -0.598816 1445642056 -0.405151 0.558472 -0.339600 -0.639282 1445642056 -0.405151 0.558472 -0.339600 -0.639282 1445642056 -0.405151 0.558472 -0.339600 -0.639282 1445642056 -0.405151 0.558472 -0.339600 -0.639282 1445642056 -0.405151 0.558472 -0.339600 -0.639282 1445642056 -0.405151 0.558472 -0.339600 -0.639282 1445642056 -0.348877 0.594360 -0.267334 -0.673462 1445642056 -0.348877 0.594360 -0.267334 -0.673462 1445642056 -0.348877 0.594360 -0.267334 -0.673462 1445642056 -0.348877 0.594360 -0.267334 -0.673462 1445642056 -0.348877 0.594360 -0.267334 -0.673462 1445642056 -0.348877 0.594360 -0.267334 -0.673462 1445642056 -0.293335 0.619873 -0.197876 -0.700439 1445642056 -0.293335 0.619873 -0.197876 -0.700439 1445642056 -0.293335 0.619873 -0.197876 -0.700439 1445642056 -0.293335 0.619873 -0.197876 -0.700439 1445642056 -0.293335 0.619873 -0.197876 -0.700439 1445642056 -0.293335 0.619873 -0.197876 -0.700439 1445642056 -0.234924 0.636780 -0.131348 -0.722595 1445642056 -0.234924 0.636780 -0.131348 -0.722595 1445642056 -0.234924 0.636780 -0.131348 -0.722595 1445642056 -0.234924 0.636780 -0.131348 -0.722595 1445642056 -0.234924 0.636780 -0.131348 -0.722595 1445642056 -0.234924 0.636780 -0.131348 -0.722595 1445642056 -0.234924 0.636780 -0.131348 -0.722595 1445642056 -0.177124 0.643799 -0.067261 -0.741394 1445642056 -0.177124 0.643799 -0.067261 -0.741394 1445642056 -0.177124 0.643799 -0.067261 -0.741394 1445642056 -0.177124 0.643799 -0.067261 -0.741394 1445642056 -0.177124 0.643799 -0.067261 -0.741394 1445642056 -0.177124 0.643799 -0.067261 -0.741394 1445642056 -0.118408 0.644226 -0.006226 -0.755615 1445642056 -0.118408 0.644226 -0.006226 -0.755615 1445642056 -0.118408 0.644226 -0.006226 -0.755615 1445642056 -0.118408 0.644226 -0.006226 -0.755615 1445642056 -0.118408 0.644226 -0.006226 -0.755615 1445642056 -0.118408 0.644226 -0.006226 -0.755615 1445642056 -0.118408 0.644226 -0.006226 -0.755615 1445642056 -0.070129 0.635315 0.046875 -0.767639 1445642056 -0.070129 0.635315 0.046875 -0.767639 1445642056 -0.070129 0.635315 0.046875 -0.767639 1445642056 -0.070129 0.635315 0.046875 -0.767639 1445642056 -0.070129 0.635315 0.046875 -0.767639 1445642056 -0.070129 0.635315 0.046875 -0.767639 1445642056 -0.041504 0.623779 0.082397 -0.776123 1445642056 -0.041504 0.623779 0.082397 -0.776123 1445642056 -0.041504 0.623779 0.082397 -0.776123 1445642056 -0.040894 0.613098 0.094543 -0.783264 1445642056 -0.040894 0.613098 0.094543 -0.783264 1445642056 -0.040894 0.613098 0.094543 -0.783264 1445642056 -0.040894 0.613098 0.094543 -0.783264 1445642056 -0.040894 0.613098 0.094543 -0.783264 1445642056 -0.040894 0.613098 0.094543 -0.783264 1445642056 -0.072571 0.607910 0.075745 -0.787048 1445642056 -0.072571 0.607910 0.075745 -0.787048 1445642056 -0.072571 0.607910 0.075745 -0.787048 1445642056 -0.072571 0.607910 0.075745 -0.787048 1445642056 -0.072571 0.607910 0.075745 -0.787048 1445642056 -0.072571 0.607910 0.075745 -0.787048 1445642056 -0.121643 0.605347 0.034729 -0.785828 1445642056 -0.121643 0.605347 0.034729 -0.785828 1445642056 -0.121643 0.605347 0.034729 -0.785828 1445642056 -0.121643 0.605347 0.034729 -0.785828 1445642056 -0.121643 0.605347 0.034729 -0.785828 1445642056 -0.121643 0.605347 0.034729 -0.785828 1445642056 -0.183533 0.602783 -0.018494 -0.776306 1445642056 -0.183533 0.602783 -0.018494 -0.776306 1445642056 -0.183533 0.602783 -0.018494 -0.776306 1445642056 -0.183533 0.602783 -0.018494 -0.776306 1445642056 -0.183533 0.602783 -0.018494 -0.776306 1445642056 -0.183533 0.602783 -0.018494 -0.776306 1445642056 -0.183533 0.602783 -0.018494 -0.776306 1445642056 -0.253906 0.595154 -0.083740 -0.757874 1445642056 -0.253906 0.595154 -0.083740 -0.757874 1445642056 -0.253906 0.595154 -0.083740 -0.757874 1445642056 -0.253906 0.595154 -0.083740 -0.757874 1445642056 -0.253906 0.595154 -0.083740 -0.757874 1445642056 -0.253906 0.595154 -0.083740 -0.757874 1445642056 -0.324341 0.580994 -0.152588 -0.730774 1445642056 -0.324341 0.580994 -0.152588 -0.730774 1445642056 -0.324341 0.580994 -0.152588 -0.730774 1445642056 -0.324341 0.580994 -0.152588 -0.730774 1445642056 -0.324341 0.580994 -0.152588 -0.730774 1445642056 -0.324341 0.580994 -0.152588 -0.730774 1445642056 -0.389343 0.561707 -0.219788 -0.696167 1445642056 -0.389343 0.561707 -0.219788 -0.696167 1445642056 -0.389343 0.561707 -0.219788 -0.696167 1445642056 -0.389343 0.561707 -0.219788 -0.696167 1445642056 -0.389343 0.561707 -0.219788 -0.696167 1445642056 -0.389343 0.561707 -0.219788 -0.696167 1445642056 -0.389343 0.561707 -0.219788 -0.696167 1445642056 -0.447754 0.538025 -0.277222 -0.658203 1445642056 -0.447754 0.538025 -0.277222 -0.658203 1445642056 -0.447754 0.538025 -0.277222 -0.658203 1445642057 -0.447754 0.538025 -0.277222 -0.658203 1445642057 -0.447754 0.538025 -0.277222 -0.658203 1445642057 -0.447754 0.538025 -0.277222 -0.658203 1445642057 -0.501465 0.511047 -0.327576 -0.616577 1445642057 -0.501465 0.511047 -0.327576 -0.616577 1445642057 -0.501465 0.511047 -0.327576 -0.616577 1445642057 -0.501465 0.511047 -0.327576 -0.616577 1445642057 -0.501465 0.511047 -0.327576 -0.616577 1445642057 -0.501465 0.511047 -0.327576 -0.616577 1445642057 -0.549316 0.479126 -0.379883 -0.569580 1445642057 -0.549316 0.479126 -0.379883 -0.569580 1445642057 -0.549316 0.479126 -0.379883 -0.569580 1445642057 -0.549316 0.479126 -0.379883 -0.569580 1445642057 -0.549316 0.479126 -0.379883 -0.569580 1445642057 -0.549316 0.479126 -0.379883 -0.569580 1445642057 -0.585693 0.443054 -0.427673 -0.527100 1445642057 -0.585693 0.443054 -0.427673 -0.527100 1445642057 -0.585693 0.443054 -0.427673 -0.527100 1445642057 -0.585693 0.443054 -0.427673 -0.527100 1445642057 -0.585693 0.443054 -0.427673 -0.527100 1445642057 -0.585693 0.443054 -0.427673 -0.527100 1445642057 -0.585693 0.443054 -0.427673 -0.527100 1445642057 -0.604248 0.412598 -0.464417 -0.499023 1445642057 -0.604248 0.412598 -0.464417 -0.499023 1445642057 -0.604248 0.412598 -0.464417 -0.499023 1445642057 -0.604248 0.412598 -0.464417 -0.499023 1445642057 -0.604248 0.412598 -0.464417 -0.499023 1445642057 -0.603027 0.396667 -0.487122 -0.491638 1445642057 -0.603027 0.396667 -0.487122 -0.491638 1445642057 -0.603027 0.396667 -0.487122 -0.491638 1445642057 -0.603027 0.396667 -0.487122 -0.491638 1445642057 -0.603027 0.396667 -0.487122 -0.491638 1445642057 -0.603027 0.396667 -0.487122 -0.491638 1445642057 -0.583069 0.401367 -0.491211 -0.507629 1445642057 -0.583069 0.401367 -0.491211 -0.507629 1445642057 -0.583069 0.401367 -0.491211 -0.507629 1445642057 -0.583069 0.401367 -0.491211 -0.507629 1445642057 -0.583069 0.401367 -0.491211 -0.507629 1445642057 -0.583069 0.401367 -0.491211 -0.507629 1445642057 -0.551941 0.422302 -0.477661 -0.537537 1445642057 -0.551941 0.422302 -0.477661 -0.537537 1445642057 -0.551941 0.422302 -0.477661 -0.537537 1445642057 -0.551941 0.422302 -0.477661 -0.537537 1445642057 -0.551941 0.422302 -0.477661 -0.537537 1445642057 -0.551941 0.422302 -0.477661 -0.537537 1445642057 -0.510376 0.454773 -0.448669 -0.575745 1445642057 -0.510376 0.454773 -0.448669 -0.575745 1445642057 -0.510376 0.454773 -0.448669 -0.575745 1445642057 -0.510376 0.454773 -0.448669 -0.575745 1445642057 -0.510376 0.454773 -0.448669 -0.575745 1445642057 -0.510376 0.454773 -0.448669 -0.575745 1445642057 -0.458069 0.494873 -0.403809 -0.618286 1445642057 -0.458069 0.494873 -0.403809 -0.618286 1445642057 -0.458069 0.494873 -0.403809 -0.618286 1445642057 -0.458069 0.494873 -0.403809 -0.618286 1445642057 -0.458069 0.494873 -0.403809 -0.618286 1445642057 -0.458069 0.494873 -0.403809 -0.618286 1445642057 -0.458069 0.494873 -0.403809 -0.618286 1445642057 -0.397339 0.538635 -0.342957 -0.659058 1445642057 -0.397339 0.538635 -0.342957 -0.659058 1445642057 -0.397339 0.538635 -0.342957 -0.659058 1445642057 -0.397339 0.538635 -0.342957 -0.659058 1445642057 -0.397339 0.538635 -0.342957 -0.659058 1445642057 -0.397339 0.538635 -0.342957 -0.659058 1445642057 -0.334778 0.578979 -0.269775 -0.692810 1445642057 -0.334778 0.578979 -0.269775 -0.692810 1445642057 -0.334778 0.578979 -0.269775 -0.692810 1445642057 -0.334778 0.578979 -0.269775 -0.692810 1445642057 -0.334778 0.578979 -0.269775 -0.692810 1445642057 -0.334778 0.578979 -0.269775 -0.692810 1445642057 -0.334778 0.578979 -0.269775 -0.692810 1445642057 -0.266602 0.612427 -0.188599 -0.719971 1445642057 -0.266602 0.612427 -0.188599 -0.719971 1445642057 -0.266602 0.612427 -0.188599 -0.719971 1445642057 -0.266602 0.612427 -0.188599 -0.719971 1445642057 -0.266602 0.612427 -0.188599 -0.719971 1445642057 -0.200012 0.634033 -0.103210 -0.739868 1445642057 -0.200012 0.634033 -0.103210 -0.739868 1445642057 -0.200012 0.634033 -0.103210 -0.739868 1445642057 -0.200012 0.634033 -0.103210 -0.739868 1445642057 -0.200012 0.634033 -0.103210 -0.739868 1445642057 -0.200012 0.634033 -0.103210 -0.739868 1445642057 -0.138123 0.642761 -0.027344 -0.753052 1445642057 -0.138123 0.642761 -0.027344 -0.753052 1445642057 -0.138123 0.642761 -0.027344 -0.753052 1445642057 -0.138123 0.642761 -0.027344 -0.753052 1445642057 -0.138123 0.642761 -0.027344 -0.753052 1445642057 -0.138123 0.642761 -0.027344 -0.753052 1445642057 -0.138123 0.642761 -0.027344 -0.753052 1445642057 -0.083191 0.643250 0.036865 -0.760254 1445642057 -0.083191 0.643250 0.036865 -0.760254 1445642057 -0.083191 0.643250 0.036865 -0.760254 1445642057 -0.083191 0.643250 0.036865 -0.760254 1445642057 -0.083191 0.643250 0.036865 -0.760254 1445642057 -0.083191 0.643250 0.036865 -0.760254 1445642057 -0.034241 0.638428 0.090759 -0.763550 1445642057 -0.034241 0.638428 0.090759 -0.763550 1445642057 -0.034241 0.638428 0.090759 -0.763550 1445642057 -0.034241 0.638428 0.090759 -0.763550 1445642057 -0.034241 0.638428 0.090759 -0.763550 1445642057 -0.034241 0.638428 0.090759 -0.763550 1445642057 -0.010742 0.627441 0.124023 -0.768677 1445642057 -0.010742 0.627441 0.124023 -0.768677 1445642057 -0.010742 0.627441 0.124023 -0.768677 1445642057 -0.010742 0.627441 0.124023 -0.768677 1445642057 -0.012451 0.622314 0.134766 -0.770935 1445642057 -0.012451 0.622314 0.134766 -0.770935 1445642057 -0.012451 0.622314 0.134766 -0.770935 1445642057 -0.012451 0.622314 0.134766 -0.770935 1445642057 -0.012451 0.622314 0.134766 -0.770935 1445642058 -0.012451 0.622314 0.134766 -0.770935 1445642058 -0.012451 0.622314 0.134766 -0.770935 1445642058 -0.044312 0.620422 0.116821 -0.774292 1445642058 -0.044312 0.620422 0.116821 -0.774292 1445642058 -0.044312 0.620422 0.116821 -0.774292 1445642058 -0.044312 0.620422 0.116821 -0.774292 1445642058 -0.044312 0.620422 0.116821 -0.774292 1445642058 -0.044312 0.620422 0.116821 -0.774292 1445642058 -0.098572 0.621460 0.070496 -0.774048 1445642058 -0.098572 0.621460 0.070496 -0.774048 1445642058 -0.098572 0.621460 0.070496 -0.774048 1445642058 -0.098572 0.621460 0.070496 -0.774048 1445642058 -0.098572 0.621460 0.070496 -0.774048 1445642058 -0.098572 0.621460 0.070496 -0.774048 1445642058 -0.164978 0.619873 0.012024 -0.767090 1445642058 -0.164978 0.619873 0.012024 -0.767090 1445642058 -0.164978 0.619873 0.012024 -0.767090 1445642058 -0.164978 0.619873 0.012024 -0.767090 1445642058 -0.164978 0.619873 0.012024 -0.767090 1445642058 -0.164978 0.619873 0.012024 -0.767090 1445642058 -0.236633 0.612488 -0.051331 -0.752502 1445642058 -0.236633 0.612488 -0.051331 -0.752502 1445642058 -0.236633 0.612488 -0.051331 -0.752502 1445642058 -0.236633 0.612488 -0.051331 -0.752502 1445642058 -0.236633 0.612488 -0.051331 -0.752502 1445642058 -0.236633 0.612488 -0.051331 -0.752502 1445642058 -0.236633 0.612488 -0.051331 -0.752502 1445642058 -0.307312 0.600952 -0.113647 -0.729065 1445642058 -0.307312 0.600952 -0.113647 -0.729065 1445642058 -0.307312 0.600952 -0.113647 -0.729065 1445642058 -0.307312 0.600952 -0.113647 -0.729065 1445642058 -0.307312 0.600952 -0.113647 -0.729065 1445642058 -0.307312 0.600952 -0.113647 -0.729065 1445642058 -0.380188 0.581421 -0.181763 -0.695984 1445642058 -0.380188 0.581421 -0.181763 -0.695984 1445642058 -0.380188 0.581421 -0.181763 -0.695984 1445642058 -0.380188 0.581421 -0.181763 -0.695984 1445642058 -0.380188 0.581421 -0.181763 -0.695984 1445642058 -0.380188 0.581421 -0.181763 -0.695984 1445642058 -0.450562 0.551880 -0.254089 -0.654175 1445642058 -0.450562 0.551880 -0.254089 -0.654175 1445642058 -0.450562 0.551880 -0.254089 -0.654175 1445642058 -0.450562 0.551880 -0.254089 -0.654175 1445642058 -0.450562 0.551880 -0.254089 -0.654175 1445642058 -0.450562 0.551880 -0.254089 -0.654175 1445642058 -0.509888 0.516907 -0.320435 -0.608398 1445642058 -0.509888 0.516907 -0.320435 -0.608398 1445642058 -0.509888 0.516907 -0.320435 -0.608398 1445642058 -0.509888 0.516907 -0.320435 -0.608398 1445642058 -0.509888 0.516907 -0.320435 -0.608398 1445642058 -0.509888 0.516907 -0.320435 -0.608398 1445642058 -0.509888 0.516907 -0.320435 -0.608398 1445642058 -0.555786 0.480591 -0.378906 -0.562622 1445642058 
-0.233398 0.611572 -0.175598 -0.735291 1445642060 -0.233398 0.611572 -0.175598 -0.735291 1445642060 -0.233398 0.611572 -0.175598 -0.735291 1445642060 -0.233398 0.611572 -0.175598 -0.735291 1445642060 -0.233398 0.611572 -0.175598 -0.735291 1445642060 -0.168274 0.629150 -0.114014 -0.750244 1445642060 -0.168274 0.629150 -0.114014 -0.750244 1445642060 -0.168274 0.629150 -0.114014 -0.750244 1445642060 -0.168274 0.629150 -0.114014 -0.750244 1445642060 -0.168274 0.629150 -0.114014 -0.750244 1445642060 -0.168274 0.629150 -0.114014 -0.750244 1445642060 -0.168274 0.629150 -0.114014 -0.750244 1445642060 -0.105469 0.637573 -0.045166 -0.761841 1445642060 -0.105469 0.637573 -0.045166 -0.761841 1445642060 -0.105469 0.637573 -0.045166 -0.761841 1445642060 -0.105469 0.637573 -0.045166 -0.761841 1445642060 -0.105469 0.637573 -0.045166 -0.761841 1445642060 -0.105469 0.637573 -0.045166 -0.761841 1445642060 -0.059448 0.632996 0.014465 -0.771729 1445642061 -0.059448 0.632996 0.014465 -0.771729 1445642061 -0.059448 0.632996 0.014465 -0.771729 1445642061 -0.059448 0.632996 0.014465 -0.771729 1445642061 -0.059448 0.632996 0.014465 -0.771729 1445642061 -0.059448 0.632996 0.014465 -0.771729 1445642061 -0.024902 0.626160 0.049011 -0.777771 1445642061 -0.024902 0.626160 0.049011 -0.777771 1445642061 -0.024902 0.626160 0.049011 -0.777771 1445642061 -0.024902 0.626160 0.049011 -0.777771 1445642061 -0.024902 0.626160 0.049011 -0.777771 1445642061 -0.024902 0.626160 0.049011 -0.777771 1445642061 -0.024902 0.626160 0.049011 -0.777771 1445642061 0.003113 0.617798 0.078796 -0.782349 1445642061 0.003113 0.617798 0.078796 -0.782349 1445642061 0.003113 0.617798 0.078796 -0.782349 1445642061 0.003113 0.617798 0.078796 -0.782349 1445642061 0.003113 0.617798 0.078796 -0.782349 1445642061 0.011963 0.608215 0.098083 -0.787598 1445642061 0.011963 0.608215 0.098083 -0.787598 1445642061 0.011963 0.608215 0.098083 -0.787598 1445642061 0.011963 0.608215 0.098083 -0.787598 1445642061 0.011963 0.608215 0.098083 -0.787598 1445642061 0.011963 0.608215 0.098083 -0.787598 1445642061 -0.001221 0.604370 0.098694 -0.790588 1445642061 -0.001221 0.604370 0.098694 -0.790588 1445642061 -0.001221 0.604370 0.098694 -0.790588 1445642061 -0.001221 0.604370 0.098694 -0.790588 1445642061 -0.001221 0.604370 0.098694 -0.790588 1445642061 -0.001221 0.604370 0.098694 -0.790588 1445642061 -0.033875 0.602295 0.086670 -0.792847 1445642061 -0.033875 0.602295 0.086670 -0.792847 1445642061 -0.033875 0.602295 0.086670 -0.792847 1445642061 -0.033875 0.602295 0.086670 -0.792847 1445642061 -0.033875 0.602295 0.086670 -0.792847 1445642061 -0.033875 0.602295 0.086670 -0.792847 1445642061 -0.089966 0.603088 0.051453 -0.790894 1445642061 -0.089966 0.603088 0.051453 -0.790894 1445642061 -0.089966 0.603088 0.051453 -0.790894 1445642061 -0.089966 0.603088 0.051453 -0.790894 1445642061 -0.089966 0.603088 0.051453 -0.790894 1445642061 -0.089966 0.603088 0.051453 -0.790894 1445642061 -0.162109 0.602966 -0.003723 -0.781128 1445642061 -0.162109 0.602966 -0.003723 -0.781128 1445642061 -0.162109 0.602966 -0.003723 -0.781128 1445642061 -0.162109 0.602966 -0.003723 -0.781128 1445642061 -0.162109 0.602966 -0.003723 -0.781128 1445642061 -0.162109 0.602966 -0.003723 -0.781128 1445642061 -0.240723 0.598694 -0.070496 -0.760742 1445642061 -0.240723 0.598694 -0.070496 -0.760742 1445642061 -0.240723 0.598694 -0.070496 -0.760742 1445642061 -0.240723 0.598694 -0.070496 -0.760742 1445642061 -0.240723 0.598694 -0.070496 -0.760742 1445642061 -0.315796 0.589661 -0.137085 -0.730652 1445642061 -0.315796 0.589661 -0.137085 -0.730652 1445642061 -0.315796 0.589661 -0.137085 -0.730652 1445642061 -0.315796 0.589661 -0.137085 -0.730652 1445642061 -0.315796 0.589661 -0.137085 -0.730652 1445642061 -0.315796 0.589661 -0.137085 -0.730652 1445642061 -0.385071 0.572937 -0.197144 -0.696167 1445642061 -0.385071 0.572937 -0.197144 -0.696167 1445642061 -0.385071 0.572937 -0.197144 -0.696167 1445642061 -0.385071 0.572937 -0.197144 -0.696167 1445642061 -0.385071 0.572937 -0.197144 -0.696167 1445642061 -0.385071 0.572937 -0.197144 -0.696167 1445642061 -0.450989 0.550659 -0.254822 -0.654602 1445642061 -0.450989 0.550659 -0.254822 -0.654602 1445642061 -0.450989 0.550659 -0.254822 -0.654602 1445642061 -0.450989 0.550659 -0.254822 -0.654602 1445642061 -0.450989 0.550659 -0.254822 -0.654602 1445642061 -0.450989 0.550659 -0.254822 -0.654602 1445642061 -0.450989 0.550659 -0.254822 -0.654602 1445642061 -0.509155 0.522522 -0.311340 -0.608948 1445642061 -0.509155 0.522522 -0.311340 -0.608948 1445642061 -0.509155 0.522522 -0.311340 -0.608948 1445642061 -0.509155 0.522522 -0.311340 -0.608948 1445642061 -0.509155 0.522522 -0.311340 -0.608948 1445642061 -0.553589 0.488525 -0.368286 -0.565063 1445642061 -0.553589 0.488525 -0.368286 -0.565063 1445642061 -0.553589 0.488525 -0.368286 -0.565063 1445642061 -0.553589 0.488525 -0.368286 -0.565063 1445642061 -0.553589 0.488525 -0.368286 -0.565063 1445642061 -0.553589 0.488525 -0.368286 -0.565063 1445642061 -0.553589 0.488525 -0.368286 -0.565063 1445642061 -0.574280 0.457703 -0.415527 -0.536804 1445642061 -0.574280 0.457703 -0.415527 -0.536804 1445642061 -0.574280 0.457703 -0.415527 -0.536804 1445642061 -0.574280 0.457703 -0.415527 -0.536804 1445642061 -0.574280 0.457703 -0.415527 -0.536804 1445642061 -0.574280 0.457703 -0.415527 -0.536804 1445642061 -0.567932 0.445129 -0.440430 -0.534241 1445642061 -0.567932 0.445129 -0.440430 -0.534241 1445642061 -0.567932 0.445129 -0.440430 -0.534241 1445642061 -0.567932 0.445129 -0.440430 -0.534241 1445642061 -0.567932 0.445129 -0.440430 -0.534241 1445642061 -0.567932 0.445129 -0.440430 -0.534241 1445642061 -0.533630 0.460510 -0.437195 -0.558655 1445642061 -0.533630 0.460510 -0.437195 -0.558655 1445642061 -0.533630 0.460510 -0.437195 -0.558655 1445642061 -0.533630 0.460510 -0.437195 -0.558655 1445642061 -0.533630 0.460510 -0.437195 -0.558655 1445642061 -0.533630 0.460510 -0.437195 -0.558655 1445642061 -0.477295 0.496094 -0.407898 -0.599792 1445642061 -0.477295 0.496094 -0.407898 -0.599792 1445642061 -0.477295 0.496094 -0.407898 -0.599792 1445642061 -0.477295 0.496094 -0.407898 -0.599792 1445642061 -0.477295 0.496094 -0.407898 -0.599792 1445642061 -0.477295 0.496094 -0.407898 -0.599792 1445642061 -0.409302 0.539307 -0.354309 -0.645081 1445642061 -0.409302 0.539307 -0.354309 -0.645081 1445642062 -0.409302 0.539307 -0.354309 -0.645081 1445642062 -0.409302 0.539307 -0.354309 -0.645081 1445642062 -0.409302 0.539307 -0.354309 -0.645081 1445642062 -0.409302 0.539307 -0.354309 -0.645081 1445642062 -0.409302 0.539307 -0.354309 -0.645081 1445642062 -0.338867 0.580627 -0.280396 -0.685120 1445642062 -0.338867 0.580627 -0.280396 -0.685120 1445642062 -0.338867 0.580627 -0.280396 -0.685120 1445642062 -0.338867 0.580627 -0.280396 -0.685120 1445642062 -0.338867 0.580627 -0.280396 -0.685120 1445642062 -0.338867 0.580627 -0.280396 -0.685120 1445642062 -0.267883 0.612732 -0.198547 -0.716553 1445642062 -0.267883 0.612732 -0.198547 -0.716553 1445642062 -0.267883 0.612732 -0.198547 -0.716553 1445642062 -0.267883 0.612732 -0.198547 -0.716553 1445642062 -0.267883 0.612732 -0.198547 -0.716553 1445642062 -0.267883 0.612732 -0.198547 -0.716553 1445642062 -0.199402 0.631287 -0.113708 -0.740784 1445642062 -0.199402 0.631287 -0.113708 -0.740784 1445642062 -0.199402 0.631287 -0.113708 -0.740784 1445642062 -0.199402 0.631287 -0.113708 -0.740784 1445642062 -0.199402 0.631287 -0.113708 -0.740784 1445642062 -0.199402 0.631287 -0.113708 -0.740784 1445642062 -0.136047 0.636841 -0.040771 -0.757813 1445642062 -0.136047 0.636841 -0.040771 -0.757813 1445642062 -0.136047 0.636841 -0.040771 -0.757813 1445642062 -0.136047 0.636841 -0.040771 -0.757813 1445642062 -0.136047 0.636841 -0.040771 -0.757813 1445642062 -0.136047 0.636841 -0.040771 -0.757813 1445642062 -0.078552 0.633301 0.021729 -0.769592 1445642062 -0.078552 0.633301 0.021729 -0.769592 1445642062 -0.078552 0.633301 0.021729 -0.769592 1445642062 -0.078552 0.633301 0.021729 -0.769592 1445642062 -0.078552 0.633301 0.021729 -0.769592 1445642062 -0.028625 0.622864 0.083801 -0.777283 1445642062 -0.028625 0.622864 0.083801 -0.777283 1445642062 -0.028625 0.622864 0.083801 -0.777283 1445642062 -0.028625 0.622864 0.083801 -0.777283 1445642062 -0.004761 0.611328 0.127441 -0.781006 1445642062 -0.004761 0.611328 0.127441 -0.781006 1445642062 -0.004761 0.611328 0.127441 -0.781006 1445642062 -0.004761 0.611328 0.127441 -0.781006 1445642062 -0.004761 0.611328 0.127441 -0.781006 1445642062 -0.004761 0.611328 0.127441 -0.781006 1445642062 -0.019897 0.605347 0.130188 -0.784973 1445642062 -0.019897 0.605347 0.130188 -0.784973 1445642062 -0.019897 0.605347 0.130188 -0.784973 1445642062 -0.019897 0.605347 0.130188 -0.784973 1445642062 -0.019897 0.605347 0.130188 -0.784973 1445642062 -0.019897 0.605347 0.130188 -0.784973 1445642062 -0.066895 0.607788 0.089600 -0.786194 1445642062 -0.066895 0.607788 0.089600 -0.786194 1445642062 -0.066895 0.607788 0.089600 -0.786194 1445642062 -0.066895 0.607788 0.089600 -0.786194 1445642062 -0.066895 0.607788 0.089600 -0.786194 1445642062 -0.066895 0.607788 0.089600 -0.786194 1445642062 -0.126282 0.612122 0.028442 -0.780090 1445642062 -0.126282 0.612122 0.028442 -0.780090 1445642062 -0.126282 0.612122 0.028442 -0.780090 1445642062 -0.126282 0.612122 0.028442 -0.780090 1445642062 -0.126282 0.612122 0.028442 -0.780090 1445642062 -0.126282 0.612122 0.028442 -0.780090 1445642062 -0.193542 0.612488 -0.038757 -0.765503 1445642062 -0.193542 0.612488 -0.038757 -0.765503 1445642062 -0.193542 0.612488 -0.038757 -0.765503 1445642062 -0.193542 0.612488 -0.038757 -0.765503 1445642062 -0.193542 0.612488 -0.038757 -0.765503 1445642062 -0.193542 0.612488 -0.038757 -0.765503 1445642062 -0.267334 0.604431 -0.106812 -0.742859 1445642062 -0.267334 0.604431 -0.106812 -0.742859 1445642062 -0.267334 0.604431 -0.106812 -0.742859 1445642062 -0.267334 0.604431 -0.106812 -0.742859 1445642062 -0.267334 0.604431 -0.106812 -0.742859 1445642062 -0.267334 0.604431 -0.106812 -0.742859 1445642062 -0.342102 0.587524 -0.174622 -0.712219 1445642062 -0.342102 0.587524 -0.174622 -0.712219 1445642062 -0.342102 0.587524 -0.174622 -0.712219 1445642062 -0.342102 0.587524 -0.174622 -0.712219 1445642062 -0.342102 0.587524 -0.174622 -0.712219 1445642062 -0.342102 0.587524 -0.174622 -0.712219 1445642062 -0.410767 0.564453 -0.238281 -0.675232 1445642062 -0.410767 0.564453 -0.238281 -0.675232 1445642062 -0.410767 0.564453 -0.238281 -0.675232 1445642062 -0.410767 0.564453 -0.238281 -0.675232 1445642062 -0.410767 0.564453 -0.238281 -0.675232 1445642062 -0.410767 0.564453 -0.238281 -0.675232 1445642062 -0.473877 0.536743 -0.300842 -0.630005 1445642062 -0.473877 0.536743 -0.300842 -0.630005 1445642062 -0.473877 0.536743 -0.300842 -0.630005 1445642062 -0.473877 0.536743 -0.300842 -0.630005 1445642062 -0.473877 0.536743 -0.300842 -0.630005 1445642062 -0.528870 0.502075 -0.360046 -0.581970 1445642062 -0.528870 0.502075 -0.360046 -0.581970 1445642062 -0.528870 0.502075 -0.360046 -0.581970 1445642062 -0.528870 0.502075 -0.360046 -0.581970 1445642062 -0.528870 0.502075 -0.360046 -0.581970 1445642062 -0.528870 0.502075 -0.360046 -0.581970 1445642062 -0.528870 0.502075 -0.360046 -0.581970 1445642062 -0.567261 0.465027 -0.414978 -0.538330 1445642062 -0.567261 0.465027 -0.414978 -0.538330 1445642062 -0.567261 0.465027 -0.414978 -0.538330 1445642062 -0.567261 0.465027 -0.414978 -0.538330 1445642062 -0.567261 0.465027 -0.414978 -0.538330 1445642062 -0.567261 0.465027 -0.414978 -0.538330 1445642062 -0.587585 0.433105 -0.455933 -0.509216 1445642062 -0.587585 0.433105 -0.455933 -0.509216 1445642062 -0.587585 0.433105 -0.455933 -0.509216 1445642063 -0.587585 0.433105 -0.455933 -0.509216 1445642063 -0.587585 0.433105 -0.455933 -0.509216 1445642063 -0.587158 0.417786 -0.482178 -0.498291 1445642063 -0.587158 0.417786 -0.482178 -0.498291 1445642063 -0.587158 0.417786 -0.482178 -0.498291 1445642063 -0.587158 0.417786 -0.482178 -0.498291 1445642063 -0.587158 0.417786 -0.482178 -0.498291 1445642063 -0.587158 0.417786 -0.482178 -0.498291 1445642063 -0.587158 0.417786 -0.482178 -0.498291 1445642063 -0.566345 0.419128 -0.491455 -0.512024 1445642063 -0.566345 0.419128 -0.491455 -0.512024 1445642063 -0.566345 0.419128 -0.491455 -0.512024 1445642063 -0.566345 0.419128 -0.491455 -0.512024 1445642063 -0.566345 0.419128 -0.491455 -0.512024 1445642063 -0.524292 0.442871 -0.477112 -0.549011 1445642063 -0.524292 0.442871 -0.477112 -0.549011 1445642063 -0.524292 0.442871 -0.477112 -0.549011 1445642063 -0.524292 0.442871 -0.477112 -0.549011 1445642063 -0.524292 0.442871 -0.477112 -0.549011 1445642063 -0.524292 0.442871 -0.477112 -0.549011 1445642063 -0.468201 0.482056 -0.440002 -0.595703 1445642063 -0.468201 0.482056 -0.440002 -0.595703 1445642063 -0.468201 0.482056 -0.440002 -0.595703 1445642063 -0.468201 0.482056 -0.440002 -0.595703 1445642063 -0.468201 0.482056 -0.440002 -0.595703 1445642063 -0.406555 0.526428 -0.384644 -0.640076 1445642063 -0.406555 0.526428 -0.384644 -0.640076 1445642063 -0.406555 0.526428 -0.384644 -0.640076 1445642063 -0.406555 0.526428 -0.384644 -0.640076 1445642063 -0.406555 0.526428 -0.384644 -0.640076 1445642063 -0.406555 0.526428 -0.384644 -0.640076 1445642063 -0.406555 0.526428 -0.384644 -0.640076 1445642063 -0.344910 0.565369 -0.319885 -0.677612 1445642063 -0.344910 0.565369 -0.319885 -0.677612 1445642063 -0.344910 0.565369 -0.319885 -0.677612 1445642063 -0.344910 0.565369 -0.319885 -0.677612 1445642063 -0.344910 0.565369 -0.319885 -0.677612 1445642063 -0.286743 0.592102 -0.247742 -0.711243 1445642063 -0.286743 0.592102 -0.247742 -0.711243 1445642063 -0.286743 0.592102 -0.247742 -0.711243 1445642063 -0.286743 0.592102 -0.247742 -0.711243 1445642063 -0.286743 0.592102 -0.247742 -0.711243 1445642063 -0.286743 0.592102 -0.247742 -0.711243 1445642063 -0.286743 0.592102 -0.247742 -0.711243 1445642063 -0.230164 0.608154 -0.179993 -0.738098 1445642063 -0.230164 0.608154 -0.179993 -0.738098 1445642063 -0.230164 0.608154 -0.179993 -0.738098 1445642063 -0.230164 0.608154 -0.179993 -0.738098 1445642063 -0.230164 0.608154 -0.179993 -0.738098 1445642063 -0.230164 0.608154 -0.179993 -0.738098 1445642063 -0.230164 0.608154 -0.179993 -0.738098 1445642063 -0.173889 0.614746 -0.114990 -0.760681 1445642063 -0.173889 0.614746 -0.114990 -0.760681 1445642063 -0.173889 0.614746 -0.114990 -0.760681 1445642063 -0.173889 0.614746 -0.114990 -0.760681 1445642063 -0.173889 0.614746 -0.114990 -0.760681 1445642063 -0.173889 0.614746 -0.114990 -0.760681 1445642063 -0.118530 0.614563 -0.052124 -0.778198 1445642063 -0.118530 0.614563 -0.052124 -0.778198 1445642063 -0.118530 0.614563 -0.052124 -0.778198 1445642063 -0.118530 0.614563 -0.052124 -0.778198 1445642063 -0.118530 0.614563 -0.052124 -0.778198 1445642063 -0.118530 0.614563 -0.052124 -0.778198 1445642063 -0.074097 0.606445 0.002869 -0.791687 1445642063 -0.074097 0.606445 0.002869 -0.791687 1445642063 -0.074097 0.606445 0.002869 -0.791687 1445642063 -0.074097 0.606445 0.002869 -0.791687 1445642063 -0.074097 0.606445 0.002869 -0.791687 1445642063 -0.074097 0.606445 0.002869 -0.791687 1445642063 -0.048218 0.596985 0.040344 -0.799805 1445642063 -0.048218 0.596985 0.040344 -0.799805 1445642063 -0.048218 0.596985 0.040344 -0.799805 1445642063 -0.048218 0.596985 0.040344 -0.799805 1445642063 -0.048218 0.596985 0.040344 -0.799805 1445642063 -0.048218 0.596985 0.040344 -0.799805 1445642063 -0.049988 0.589294 0.052917 -0.804626 1445642063 -0.049988 0.589294 0.052917 -0.804626 1445642063 -0.049988 0.589294 0.052917 -0.804626 1445642063 -0.049988 0.589294 0.052917 -0.804626 1445642063 -0.049988 0.589294 0.052917 -0.804626 1445642063 -0.049988 0.589294 0.052917 -0.804626 1445642063 -0.081665 0.584900 0.038757 -0.806030 1445642063 -0.081665 0.584900 0.038757 -0.806030 1445642063 -0.081665 0.584900 0.038757 -0.806030 1445642063 -0.081665 0.584900 0.038757 -0.806030 1445642063 -0.081665 0.584900 0.038757 -0.806030 1445642063 -0.081665 0.584900 0.038757 -0.806030 1445642063 -0.133484 0.584412 0.003662 -0.800415 1445642063 -0.133484 0.584412 0.003662 -0.800415 1445642063 -0.133484 0.584412 0.003662 -0.800415 1445642063 -0.133484 0.584412 0.003662 -0.800415 1445642063 -0.133484 0.584412 0.003662 -0.800415 1445642063 -0.133484 0.584412 0.003662 -0.800415 1445642063 -0.133484 0.584412 0.003662 -0.800415 1445642063 -0.197510 0.583069 -0.046204 -0.786743 1445642063 -0.197510 0.583069 -0.046204 -0.786743 1445642063 -0.197510 0.583069 -0.046204 -0.786743 1445642063 -0.197510 0.583069 -0.046204 -0.786743 1445642063 -0.197510 0.583069 -0.046204 -0.786743 1445642063 -0.197510 0.583069 -0.046204 -0.786743 1445642063 -0.268799 0.576904 -0.107300 -0.763855 1445642063 -0.268799 0.576904 -0.107300 -0.763855 1445642063 -0.268799 0.576904 -0.107300 -0.763855 1445642063 -0.268799 0.576904 -0.107300 -0.763855 1445642063 -0.268799 0.576904 -0.107300 -0.763855 1445642063 -0.268799 0.576904 -0.107300 -0.763855 1445642063 -0.339661 0.564453 -0.173096 -0.732178 1445642063 -0.339661 0.564453 -0.173096 -0.732178 1445642063 -0.339661 0.564453 -0.173096 -0.732178 1445642063 -0.339661 0.564453 -0.173096 -0.732178 1445642064 -0.339661 0.564453 -0.173096 -0.732178 1445642064 -0.339661 0.564453 -0.173096 -0.732178 1445642064 -0.403992 0.546570 -0.232788 -0.695618 1445642064 -0.403992 0.546570 -0.232788 -0.695618 1445642064 -0.403992 0.546570 -0.232788 -0.695618 1445642064 -0.403992 0.546570 -0.232788 -0.695618 1445642064 -0.403992 0.546570 -0.232788 -0.695618 1445642064 -0.403992 0.546570 -0.232788 -0.695618 1445642064 -0.462219 0.526367 -0.284363 -0.654602 1445642064 -0.462219 0.526367 -0.284363 -0.654602 1445642064 -0.462219 0.526367 -0.284363 -0.654602 1445642064 -0.462219 0.526367 -0.284363 -0.654602 1445642064 -0.462219 0.526367 -0.284363 -0.654602 1445642064 -0.462219 0.526367 -0.284363 -0.654602 1445642064 -0.518127 0.497864 -0.336731 -0.608521 1445642064 -0.518127 0.497864 -0.336731 -0.608521 1445642064 -0.518127 0.497864 -0.336731 -0.608521 1445642064 -0.518127 0.497864 -0.336731 -0.608521 1445642064 -0.518127 0.497864 -0.336731 -0.608521 1445642064 -0.518127 0.497864 -0.336731 -0.608521 1445642064 -0.567078 0.460327 -0.387268 -0.562622 1445642064 -0.567078 0.460327 -0.387268 -0.562622 1445642064 -0.567078 0.460327 -0.387268 -0.562622 1445642064 -0.567078 0.460327 -0.387268 -0.562622 1445642064 -0.567078 0.460327 -0.387268 -0.562622 1445642064 -0.567078 0.460327 -0.387268 -0.562622 1445642064 -0.567078 0.460327 -0.387268 -0.562622 1445642064 -0.598022 0.426880 -0.424561 -0.529053 1445642064 -0.598022 0.426880 -0.424561 -0.529053 1445642064 -0.598022 0.426880 -0.424561 -0.529053 1445642064 -0.598022 0.426880 -0.424561 -0.529053 1445642064 -0.598022 0.426880 -0.424561 -0.529053 1445642064 -0.598022 0.426880 -0.424561 -0.529053 1445642064 -0.607056 0.403320 -0.452942 -0.513550 1445642064 -0.607056 0.403320 -0.452942 -0.513550 1445642064 -0.607056 0.403320 -0.452942 -0.513550 1445642064 -0.607056 0.403320 -0.452942 -0.513550 1445642064 -0.607056 0.403320 -0.452942 -0.513550 1445642064 -0.607056 0.403320 -0.452942 -0.513550 1445642064 -0.596924 0.394775 -0.466614 -0.519775 1445642064 -0.596924 0.394775 -0.466614 -0.519775 1445642064 -0.596924 0.394775 -0.466614 -0.519775 1445642064 -0.596924 0.394775 -0.466614 -0.519775 1445642064 -0.596924 0.394775 -0.466614 -0.519775 1445642064 -0.596924 0.394775 -0.466614 -0.519775 1445642064 -0.596924 0.394775 -0.466614 -0.519775 1445642064 -0.570923 0.405151 -0.463440 -0.543335 1445642064 -0.570923 0.405151 -0.463440 -0.543335 1445642064 -0.570923 0.405151 -0.463440 -0.543335 1445642064 -0.570923 0.405151 -0.463440 -0.543335 1445642064 -0.570923 0.405151 -0.463440 -0.543335 1445642064 -0.570923 0.405151 -0.463440 -0.543335 1445642064 -0.532166 0.433167 -0.441772 -0.578003 1445642064 -0.532166 0.433167 -0.441772 -0.578003 1445642064 -0.532166 0.433167 -0.441772 -0.578003 1445642064 -0.532166 0.433167 -0.441772 -0.578003 1445642064 -0.532166 0.433167 -0.441772 -0.578003 1445642064 -0.532166 0.433167 -0.441772 -0.578003 1445642064 -0.483643 0.468872 -0.406738 -0.617188 1445642064 -0.483643 0.468872 -0.406738 -0.617188 1445642064 -0.483643 0.468872 -0.406738 -0.617188 1445642064 -0.483643 0.468872 -0.406738 -0.617188 1445642064 -0.483643 0.468872 -0.406738 -0.617188 1445642064 -0.425232 0.508606 -0.359009 -0.657043 1445642064 -0.425232 0.508606 -0.359009 -0.657043 1445642064 -0.425232 0.508606 -0.359009 -0.657043 1445642064 -0.425232 0.508606 -0.359009 -0.657043 1445642064 -0.425232 0.508606 -0.359009 -0.657043 1445642064 -0.425232 0.508606 -0.359009 -0.657043 1445642064 -0.359314 0.548889 -0.294678 -0.694885 1445642064 -0.359314 0.548889 -0.294678 -0.694885 1445642064 -0.359314 0.548889 -0.294678 -0.694885 1445642064 -0.359314 0.548889 -0.294678 -0.694885 1445642064 -0.359314 0.548889 -0.294678 -0.694885 1445642064 -0.359314 0.548889 -0.294678 -0.694885 1445642064 -0.292725 0.581665 -0.217163 -0.727234 1445642064 -0.292725 0.581665 -0.217163 -0.727234 1445642064 -0.292725 0.581665 -0.217163 -0.727234 1445642064 -0.292725 0.581665 -0.217163 -0.727234 1445642064 -0.292725 0.581665 -0.217163 -0.727234 1445642064 -0.292725 0.581665 -0.217163 -0.727234 1445642064 -0.230957 0.601440 -0.140564 -0.751831 1445642064 -0.230957 0.601440 -0.140564 -0.751831 1445642064 -0.230957 0.601440 -0.140564 -0.751831 1445642064 -0.230957 0.601440 -0.140564 -0.751831 1445642064 -0.230957 0.601440 -0.140564 -0.751831 1445642064 -0.230957 0.601440 -0.140564 -0.751831 1445642064 -0.174805 0.609863 -0.074585 -0.769409 1445642064 -0.174805 0.609863 -0.074585 -0.769409 1445642064 -0.174805 0.609863 -0.074585 -0.769409 1445642064 -0.174805 0.609863 -0.074585 -0.769409 1445642064 -0.174805 0.609863 -0.074585 -0.769409 1445642064 -0.174805 0.609863 -0.074585 -0.769409 1445642064 -0.119141 0.612854 -0.014832 -0.781006 1445642064 -0.119141 0.612854 -0.014832 -0.781006 1445642064 -0.119141 0.612854 -0.014832 -0.781006 1445642064 -0.119141 0.612854 -0.014832 -0.781006 1445642064 -0.119141 0.612854 -0.014832 -0.781006 1445642064 -0.119141 0.612854 -0.014832 -0.781006 1445642064 -0.119141 0.612854 -0.014832 -0.781006 1445642064 -0.070007 0.609070 0.042542 -0.788879 1445642064 -0.070007 0.609070 0.042542 -0.788879 1445642064 -0.070007 0.609070 0.042542 -0.788879 1445642064 -0.070007 0.609070 0.042542 -0.788879 1445642064 -0.070007 0.609070 0.042542 -0.788879 1445642064 -0.070007 0.609070 0.042542 -0.788879 1445642064 -0.038696 0.600342 0.087708 -0.793945 1445642064 -0.038696 0.600342 0.087708 -0.793945 1445642064 -0.038696 0.600342 0.087708 -0.793945 1445642064 -0.038696 0.600342 0.087708 -0.793945 1445642064 -0.038696 0.600342 0.087708 -0.793945 1445642065 -0.038696 0.600342 0.087708 -0.793945 1445642065 -0.034973 0.592346 0.111938 -0.797119 1445642065 -0.034973 0.592346 0.111938 -0.797119 1445642065 -0.034973 0.592346 0.111938 -0.797119 1445642065 -0.034973 0.592346 0.111938 -0.797119 1445642065 -0.034973 0.592346 0.111938 -0.797119 1445642065 -0.034973 0.592346 0.111938 -0.797119 1445642065 -0.063660 0.587830 0.106812 -0.799377 1445642065 -0.063660 0.587830 0.106812 -0.799377 1445642065 -0.063660 0.587830 0.106812 -0.799377 1445642065 -0.063660 0.587830 0.106812 -0.799377 1445642065 -0.063660 0.587830 0.106812 -0.799377 1445642065 -0.063660 0.587830 0.106812 -0.799377 1445642065 -0.113525 0.588501 0.070374 -0.797363 1445642065 -0.113525 0.588501 0.070374 -0.797363 1445642065 -0.113525 0.588501 0.070374 -0.797363 1445642065 -0.113525 0.588501 0.070374 -0.797363 1445642065 -0.113525 0.588501 0.070374 -0.797363 1445642065 -0.113525 0.588501 0.070374 -0.797363 1445642065 -0.170166 0.589172 0.018799 -0.789673 1445642065 -0.170166 0.589172 0.018799 -0.789673 1445642065 -0.170166 0.589172 0.018799 -0.789673 1445642065 -0.170166 0.589172 0.018799 -0.789673 1445642065 -0.170166 0.589172 0.018799 -0.789673 1445642065 -0.170166 0.589172 0.018799 -0.789673 1445642065 -0.231445 0.586731 -0.036377 -0.775208 1445642065 -0.231445 0.586731 -0.036377 -0.775208 1445642065 -0.231445 0.586731 -0.036377 -0.775208 1445642065 -0.231445 0.586731 -0.036377 -0.775208 1445642065 -0.231445 0.586731 -0.036377 -0.775208 1445642065 -0.231445 0.586731 -0.036377 -0.775208 1445642065 -0.298157 0.578369 -0.097839 -0.753052 1445642065 -0.298157 0.578369 -0.097839 -0.753052 1445642065 -0.298157 0.578369 -0.097839 -0.753052 1445642065 -0.298157 0.578369 -0.097839 -0.753052 1445642065 -0.298157 0.578369 -0.097839 -0.753052 1445642065 -0.298157 0.578369 -0.097839 -0.753052 1445642065 -0.367554 0.562195 -0.166077 -0.722046 1445642065 -0.367554 0.562195 -0.166077 -0.722046 1445642065 -0.367554 0.562195 -0.166077 -0.722046 1445642065 -0.367554 0.562195 -0.166077 -0.722046 1445642065 -0.367554 0.562195 -0.166077 -0.722046 1445642065 -0.367554 0.562195 -0.166077 -0.722046 1445642065 -0.430054 0.540527 -0.232910 -0.684570 1445642065 -0.430054 0.540527 -0.232910 -0.684570 1445642065 -0.430054 0.540527 -0.232910 -0.684570 1445642065 -0.430054 0.540527 -0.232910 -0.684570 1445642065 -0.430054 0.540527 -0.232910 -0.684570 1445642065 -0.430054 0.540527 -0.232910 -0.684570 1445642065 -0.430054 0.540527 -0.232910 -0.684570 1445642065 -0.483521 0.516052 -0.294312 -0.642883 1445642065 -0.483521 0.516052 -0.294312 -0.642883 1445642065 -0.483521 0.516052 -0.294312 -0.642883 1445642065 -0.483521 0.516052 -0.294312 -0.642883 1445642065 -0.483521 0.516052 -0.294312 -0.642883 1445642065 -0.483521 0.516052 -0.294312 -0.642883 1445642065 -0.528076 0.486206 -0.351257 -0.601135 1445642065 -0.528076 0.486206 -0.351257 -0.601135 1445642065 -0.528076 0.486206 -0.351257 -0.601135 1445642065 -0.528076 0.486206 -0.351257 -0.601135 1445642065 -0.528076 0.486206 -0.351257 -0.601135 1445642065 -0.528076 0.486206 -0.351257 -0.601135 1445642065 -0.561584 0.458923 -0.392212 -0.565918 1445642065 -0.561584 0.458923 -0.392212 -0.565918 1445642065 -0.561584 0.458923 -0.392212 -0.565918 1445642065 -0.561584 0.458923 -0.392212 -0.565918 1445642065 -0.561584 0.458923 -0.392212 -0.565918 1445642065 -0.561584 0.458923 -0.392212 -0.565918 1445642065 -0.574585 0.444092 -0.418335 -0.545593 1445642065 -0.574585 0.444092 -0.418335 -0.545593 1445642065 -0.574585 0.444092 -0.418335 -0.545593 1445642065 -0.574585 0.444092 -0.418335 -0.545593 1445642065 -0.574585 0.444092 -0.418335 -0.545593 1445642065 -0.574585 0.444092 -0.418335 -0.545593 1445642065 -0.574585 0.444092 -0.418335 -0.545593 1445642065 -0.570007 0.438965 -0.432983 -0.543152 1445642065 -0.570007 0.438965 -0.432983 -0.543152 1445642065 -0.570007 0.438965 -0.432983 -0.543152 1445642065 -0.570007 0.438965 -0.432983 -0.543152 1445642065 -0.570007 0.438965 -0.432983 -0.543152 1445642065 -0.570007 0.438965 -0.432983 -0.543152 1445642065 -0.548767 0.446472 -0.433960 -0.557922 1445642065 -0.548767 0.446472 -0.433960 -0.557922 1445642065 -0.548767 0.446472 -0.433960 -0.557922 1445642065 -0.548767 0.446472 -0.433960 -0.557922 1445642065 -0.548767 0.446472 -0.433960 -0.557922 1445642065 -0.548767 0.446472 -0.433960 -0.557922 1445642065 -0.548767 0.446472 -0.433960 -0.557922 1445642065 -0.511536 0.469543 -0.415588 -0.587524 1445642065 -0.511536 0.469543 -0.415588 -0.587524 1445642065 -0.511536 0.469543 -0.415588 -0.587524 1445642065 -0.511536 0.469543 -0.415588 -0.587524 1445642065 -0.511536 0.469543 -0.415588 -0.587524 1445642065 -0.511536 0.469543 -0.415588 -0.587524 1445642065 -0.462769 0.504333 -0.377319 -0.623840 1445642065 -0.462769 0.504333 -0.377319 -0.623840 1445642065 -0.462769 0.504333 -0.377319 -0.623840 1445642065 -0.462769 0.504333 -0.377319 -0.623840 1445642065 -0.462769 0.504333 -0.377319 -0.623840 1445642065 -0.462769 0.504333 -0.377319 -0.623840 1445642065 -0.462769 0.504333 -0.377319 -0.623840 1445642065 -0.407715 0.541992 -0.323181 -0.659973 1445642065 -0.407715 0.541992 -0.323181 -0.659973 1445642065 -0.407715 0.541992 -0.323181 -0.659973 1445642065 -0.407715 0.541992 -0.323181 -0.659973 1445642065 -0.407715 0.541992 -0.323181 -0.659973 1445642065 -0.407715 0.541992 -0.323181 -0.659973 1445642065 -0.349731 0.575195 -0.259521 -0.692505 1445642065 -0.349731 0.575195 -0.259521 -0.692505 1445642065 -0.349731 0.575195 -0.259521 -0.692505 1445642065 -0.349731 0.575195 -0.259521 -0.692505 1445642065 -0.349731 0.575195 -0.259521 -0.692505 1445642065 -0.349731 0.575195 -0.259521 -0.692505 1445642066 -0.286011 0.602356 -0.191345 -0.720276 1445642066 -0.286011 0.602356 -0.191345 -0.720276 1445642066 -0.286011 0.602356 -0.191345 -0.720276 1445642066 -0.286011 0.602356 -0.191345 -0.720276 1445642066 -0.286011 0.602356 -0.191345 -0.720276 1445642066 -0.286011 0.602356 -0.191345 -0.720276 1445642066 -0.215515 0.623352 -0.115601 -0.742737 1445642066 -0.215515 0.623352 -0.115601 -0.742737 1445642066 -0.215515 0.623352 -0.115601 -0.742737 1445642066 -0.215515 0.623352 -0.115601 -0.742737 1445642066 -0.215515 0.623352 -0.115601 -0.742737 1445642066 -0.215515 0.623352 -0.115601 -0.742737 1445642066 -0.215515 0.623352 -0.115601 -0.742737 1445642066 
-0.281311 0.596619 -0.105835 -0.744141 1445642068 -0.281311 0.596619 -0.105835 -0.744141 1445642068 -0.337463 0.584534 -0.159241 -0.720520 1445642068 -0.337463 0.584534 -0.159241 -0.720520 1445642068 -0.337463 0.584534 -0.159241 -0.720520 1445642068 -0.337463 0.584534 -0.159241 -0.720520 1445642068 -0.337463 0.584534 -0.159241 -0.720520 1445642068 -0.393555 0.566895 -0.219360 -0.689697 1445642068 -0.393555 0.566895 -0.219360 -0.689697 1445642068 -0.393555 0.566895 -0.219360 -0.689697 1445642068 -0.393555 0.566895 -0.219360 -0.689697 1445642068 -0.393555 0.566895 -0.219360 -0.689697 1445642068 -0.393555 0.566895 -0.219360 -0.689697 1445642068 -0.393555 0.566895 -0.219360 -0.689697 1445642068 -0.448792 0.540894 -0.284241 -0.652161 1445642068 -0.448792 0.540894 -0.284241 -0.652161 1445642068 -0.448792 0.540894 -0.284241 -0.652161 1445642068 -0.448792 0.540894 -0.284241 -0.652161 1445642068 -0.448792 0.540894 -0.284241 -0.652161 1445642068 -0.497742 0.511108 -0.343323 -0.610901 1445642068 -0.497742 0.511108 -0.343323 -0.610901 1445642068 -0.497742 0.511108 -0.343323 -0.610901 1445642068 -0.497742 0.511108 -0.343323 -0.610901 1445642068 -0.497742 0.511108 -0.343323 -0.610901 1445642068 -0.497742 0.511108 -0.343323 -0.610901 1445642068 -0.534729 0.482971 -0.390930 -0.572754 1445642068 -0.534729 0.482971 -0.390930 -0.572754 1445642068 -0.534729 0.482971 -0.390930 -0.572754 1445642068 -0.534729 0.482971 -0.390930 -0.572754 1445642068 -0.534729 0.482971 -0.390930 -0.572754 1445642068 -0.534729 0.482971 -0.390930 -0.572754 1445642068 -0.534729 0.482971 -0.390930 -0.572754 1445642068 -0.561340 0.457336 -0.427612 -0.541260 1445642068 -0.561340 0.457336 -0.427612 -0.541260 1445642068 -0.561340 0.457336 -0.427612 -0.541260 1445642068 -0.561340 0.457336 -0.427612 -0.541260 1445642068 -0.561340 0.457336 -0.427612 -0.541260 1445642068 -0.561340 0.457336 -0.427612 -0.541260 1445642068 -0.574280 0.436584 -0.455627 -0.521606 1445642068 -0.574280 0.436584 -0.455627 -0.521606 1445642068 -0.574280 0.436584 -0.455627 -0.521606 1445642068 -0.574280 0.436584 -0.455627 -0.521606 1445642068 -0.574280 0.436584 -0.455627 -0.521606 1445642068 -0.574280 0.436584 -0.455627 -0.521606 1445642068 -0.571777 0.428711 -0.468872 -0.519104 1445642068 -0.571777 0.428711 -0.468872 -0.519104 1445642068 -0.571777 0.428711 -0.468872 -0.519104 1445642068 -0.571777 0.428711 -0.468872 -0.519104 1445642068 -0.571777 0.428711 -0.468872 -0.519104 1445642068 -0.571777 0.428711 -0.468872 -0.519104 1445642068 -0.551697 0.439026 -0.464722 -0.535767 1445642068 -0.551697 0.439026 -0.464722 -0.535767 1445642068 -0.551697 0.439026 -0.464722 -0.535767 1445642068 -0.551697 0.439026 -0.464722 -0.535767 1445642068 -0.551697 0.439026 -0.464722 -0.535767 1445642068 -0.551697 0.439026 -0.464722 -0.535767 1445642068 -0.514038 0.467834 -0.439331 -0.569153 1445642068 -0.514038 0.467834 -0.439331 -0.569153 1445642068 -0.514038 0.467834 -0.439331 -0.569153 1445642068 -0.514038 0.467834 -0.439331 -0.569153 1445642068 -0.514038 0.467834 -0.439331 -0.569153 1445642068 -0.514038 0.467834 -0.439331 -0.569153 1445642068 -0.464478 0.505920 -0.397766 -0.608398 1445642068 -0.464478 0.505920 -0.397766 -0.608398 1445642068 -0.464478 0.505920 -0.397766 -0.608398 1445642069 -0.464478 0.505920 -0.397766 -0.608398 1445642069 -0.464478 0.505920 -0.397766 -0.608398 1445642069 -0.464478 0.505920 -0.397766 -0.608398 1445642069 -0.406128 0.546082 -0.342041 -0.648010 1445642069 -0.406128 0.546082 -0.342041 -0.648010 1445642069 -0.406128 0.546082 -0.342041 -0.648010 1445642069 -0.406128 0.546082 -0.342041 -0.648010 1445642069 -0.406128 0.546082 -0.342041 -0.648010 1445642069 -0.406128 0.546082 -0.342041 -0.648010 1445642069 -0.339844 0.584106 -0.272156 -0.685059 1445642069 -0.339844 0.584106 -0.272156 -0.685059 1445642069 -0.339844 0.584106 -0.272156 -0.685059 1445642069 -0.339844 0.584106 -0.272156 -0.685059 1445642069 -0.339844 0.584106 -0.272156 -0.685059 1445642069 -0.339844 0.584106 -0.272156 -0.685059 1445642069 -0.339844 0.584106 -0.272156 -0.685059 1445642069 -0.269592 0.614990 -0.195435 -0.714783 1445642069 -0.269592 0.614990 -0.195435 -0.714783 1445642069 -0.269592 0.614990 -0.195435 -0.714783 1445642069 -0.269592 0.614990 -0.195435 -0.714783 1445642069 -0.269592 0.614990 -0.195435 -0.714783 1445642069 -0.269592 0.614990 -0.195435 -0.714783 1445642069 -0.197815 0.633911 -0.116089 -0.738586 1445642069 -0.197815 0.633911 -0.116089 -0.738586 1445642069 -0.197815 0.633911 -0.116089 -0.738586 1445642069 -0.197815 0.633911 -0.116089 -0.738586 1445642069 -0.197815 0.633911 -0.116089 -0.738586 1445642069 -0.197815 0.633911 -0.116089 -0.738586 1445642069 -0.125366 0.642761 -0.038513 -0.754761 1445642069 -0.125366 0.642761 -0.038513 -0.754761 1445642069 -0.125366 0.642761 -0.038513 -0.754761 1445642069 -0.125366 0.642761 -0.038513 -0.754761 1445642069 -0.125366 0.642761 -0.038513 -0.754761 1445642069 -0.125366 0.642761 -0.038513 -0.754761 1445642069 -0.065796 0.639221 0.026062 -0.765747 1445642069 -0.065796 0.639221 0.026062 -0.765747 1445642069 -0.065796 0.639221 0.026062 -0.765747 1445642069 -0.065796 0.639221 0.026062 -0.765747 1445642069 -0.065796 0.639221 0.026062 -0.765747 1445642069 -0.065796 0.639221 0.026062 -0.765747 1445642069 -0.015503 0.629944 0.081787 -0.772156 1445642069 -0.015503 0.629944 0.081787 -0.772156 1445642069 -0.015503 0.629944 0.081787 -0.772156 1445642069 -0.015503 0.629944 0.081787 -0.772156 1445642069 -0.015503 0.629944 0.081787 -0.772156 1445642069 -0.015503 0.629944 0.081787 -0.772156 1445642069 0.018616 0.617493 0.127686 -0.775940 1445642069 0.018616 0.617493 0.127686 -0.775940 1445642069 0.018616 0.617493 0.127686 -0.775940 1445642069 0.018616 0.617493 0.127686 -0.775940 1445642069 0.018616 0.617493 0.127686 -0.775940 1445642069 0.018616 0.617493 0.127686 -0.775940 1445642069 0.022339 0.605835 0.146973 -0.781616 1445642069 0.022339 0.605835 0.146973 -0.781616 1445642069 0.022339 0.605835 0.146973 -0.781616 1445642069 0.022339 0.605835 0.146973 -0.781616 1445642069 0.022339 0.605835 0.146973 -0.781616 1445642069 0.022339 0.605835 0.146973 -0.781616 1445642069 0.022339 0.605835 0.146973 -0.781616 1445642069 0.000977 0.602234 0.133057 -0.787170 1445642069 0.000977 0.602234 0.133057 -0.787170 1445642069 0.000977 0.602234 0.133057 -0.787170 1445642069 0.000977 0.602234 0.133057 -0.787170 1445642069 0.000977 0.602234 0.133057 -0.787170 1445642069 0.000977 0.602234 0.133057 -0.787170 1445642069 -0.035522 0.604187 0.102478 -0.789429 1445642069 -0.035522 0.604187 0.102478 -0.789429 1445642069 -0.035522 0.604187 0.102478 -0.789429 1445642069 -0.035522 0.604187 0.102478 -0.789429 1445642069 -0.035522 0.604187 0.102478 -0.789429 1445642069 -0.035522 0.604187 0.102478 -0.789429 1445642069 -0.088501 0.608276 0.058167 -0.786621 1445642069 -0.088501 0.608276 0.058167 -0.786621 1445642069 -0.088501 0.608276 0.058167 -0.786621 1445642069 -0.088501 0.608276 0.058167 -0.786621 1445642069 -0.088501 0.608276 0.058167 -0.786621 1445642069 -0.088501 0.608276 0.058167 -0.786621 1445642069 -0.088501 0.608276 0.058167 -0.786621 1445642069 -0.154968 0.610474 -0.001099 -0.776733 1445642069 -0.154968 0.610474 -0.001099 -0.776733 1445642069 -0.154968 0.610474 -0.001099 -0.776733 1445642069 -0.154968 0.610474 -0.001099 -0.776733 1445642069 -0.154968 0.610474 -0.001099 -0.776733 1445642069 -0.154968 0.610474 -0.001099 -0.776733 1445642069 -0.228577 0.605713 -0.070435 -0.758911 1445642069 -0.228577 0.605713 -0.070435 -0.758911 1445642069 -0.228577 0.605713 -0.070435 -0.758911 1445642069 -0.228577 0.605713 -0.070435 -0.758911 1445642069 -0.228577 0.605713 -0.070435 -0.758911 1445642069 -0.228577 0.605713 -0.070435 -0.758911 1445642069 -0.228577 0.605713 -0.070435 -0.758911 1445642069 -0.298950 0.594360 -0.141113 -0.733154 1445642069 -0.298950 0.594360 -0.141113 -0.733154 1445642069 -0.298950 0.594360 -0.141113 -0.733154 1445642069 -0.298950 0.594360 -0.141113 -0.733154 1445642069 -0.298950 0.594360 -0.141113 -0.733154 1445642069 -0.298950 0.594360 -0.141113 -0.733154 1445642069 -0.363342 0.576843 -0.202087 -0.703186 1445642069 -0.363342 0.576843 -0.202087 -0.703186 1445642069 -0.363342 0.576843 -0.202087 -0.703186 1445642069 -0.363342 0.576843 -0.202087 -0.703186 1445642069 -0.363342 0.576843 -0.202087 -0.703186 1445642069 -0.363342 0.576843 -0.202087 -0.703186 1445642069 -0.426453 0.553101 -0.260071 -0.666748 1445642069 -0.426453 0.553101 -0.260071 -0.666748 1445642069 -0.426453 0.553101 -0.260071 -0.666748 1445642069 -0.426453 0.553101 -0.260071 -0.666748 1445642069 -0.426453 0.553101 -0.260071 -0.666748 1445642069 -0.426453 0.553101 -0.260071 -0.666748 1445642069 -0.426453 0.553101 -0.260071 -0.666748 1445642069 -0.481201 0.523682 -0.317566 -0.627197 1445642069 -0.481201 0.523682 -0.317566 -0.627197 1445642069 -0.481201 0.523682 -0.317566 -0.627197 1445642070 -0.481201 0.523682 -0.317566 -0.627197 1445642070 -0.481201 0.523682 -0.317566 -0.627197 1445642070 -0.521484 0.489136 -0.370117 -0.593201 1445642070 -0.521484 0.489136 -0.370117 -0.593201 1445642070 -0.521484 0.489136 -0.370117 -0.593201 1445642070 -0.521484 0.489136 -0.370117 -0.593201 1445642070 -0.521484 0.489136 -0.370117 -0.593201 1445642070 -0.542969 0.458862 -0.412048 -0.569946 1445642070 -0.542969 0.458862 -0.412048 -0.569946 1445642070 -0.542969 0.458862 -0.412048 -0.569946 1445642070 -0.542969 0.458862 -0.412048 -0.569946 1445642070 -0.542969 0.458862 -0.412048 -0.569946 1445642070 -0.542969 0.458862 -0.412048 -0.569946 1445642070 -0.548401 0.436890 -0.440674 -0.560608 1445642070 -0.548401 0.436890 -0.440674 -0.560608 1445642070 -0.548401 0.436890 -0.440674 -0.560608 1445642070 -0.548401 0.436890 -0.440674 -0.560608 1445642070 -0.548401 0.436890 -0.440674 -0.560608 1445642070 -0.548401 0.436890 -0.440674 -0.560608 1445642070 -0.548401 0.436890 -0.440674 -0.560608 1445642070 -0.535034 0.432739 -0.448303 -0.570557 1445642070 -0.535034 0.432739 -0.448303 -0.570557 1445642070 -0.535034 0.432739 -0.448303 -0.570557 1445642070 -0.535034 0.432739 -0.448303 -0.570557 1445642070 -0.535034 0.432739 -0.448303 -0.570557 1445642070 -0.535034 0.432739 -0.448303 -0.570557 1445642070 -0.504272 0.449219 -0.432495 -0.597412 1445642070 -0.504272 0.449219 -0.432495 -0.597412 1445642070 -0.504272 0.449219 -0.432495 -0.597412 1445642070 -0.504272 0.449219 -0.432495 -0.597412 1445642070 -0.504272 0.449219 -0.432495 -0.597412 1445642070 -0.504272 0.449219 -0.432495 -0.597412 1445642070 -0.462036 0.477173 -0.397339 -0.633240 1445642070 -0.462036 0.477173 -0.397339 -0.633240 1445642070 -0.462036 0.477173 -0.397339 -0.633240 1445642070 -0.462036 0.477173 -0.397339 -0.633240 1445642070 -0.462036 0.477173 -0.397339 -0.633240 1445642070 -0.462036 0.477173 -0.397339 -0.633240 1445642070 -0.411255 0.508728 -0.352844 -0.669006 1445642070 -0.411255 0.508728 -0.352844 -0.669006 1445642070 -0.411255 0.508728 -0.352844 -0.669006 1445642070 -0.411255 0.508728 -0.352844 -0.669006 1445642070 -0.411255 0.508728 -0.352844 -0.669006 1445642070 -0.411255 0.508728 -0.352844 -0.669006 1445642070 -0.350708 0.540588 -0.298950 -0.703918 1445642070 -0.350708 0.540588 -0.298950 -0.703918 1445642070 -0.350708 0.540588 -0.298950 -0.703918 1445642070 -0.350708 0.540588 -0.298950 -0.703918 1445642070 -0.350708 0.540588 -0.298950 -0.703918 1445642070 -0.350708 0.540588 -0.298950 -0.703918 1445642070 -0.278687 0.573730 -0.228210 -0.735657 1445642070 -0.278687 0.573730 -0.228210 -0.735657 1445642070 -0.278687 0.573730 -0.228210 -0.735657 1445642070 -0.278687 0.573730 -0.228210 -0.735657 1445642070 -0.278687 0.573730 -0.228210 -0.735657 1445642070 -0.278687 0.573730 -0.228210 -0.735657 1445642070 -0.278687 0.573730 -0.228210 -0.735657 1445642070 -0.203186 0.600281 -0.143066 -0.760254 1445642070 -0.203186 0.600281 -0.143066 -0.760254 1445642070 -0.203186 0.600281 -0.143066 -0.760254 1445642070 -0.203186 0.600281 -0.143066 -0.760254 1445642070 -0.203186 0.600281 -0.143066 -0.760254 1445642070 -0.203186 0.600281 -0.143066 -0.760254 1445642070 -0.131348 0.614136 -0.057739 -0.776062 1445642070 -0.131348 0.614136 -0.057739 -0.776062 1445642070 -0.131348 0.614136 -0.057739 -0.776062 1445642070 -0.131348 0.614136 -0.057739 -0.776062 1445642070 -0.131348 0.614136 -0.057739 -0.776062 1445642070 -0.067871 0.611816 0.018372 -0.787842 1445642070 -0.067871 0.611816 0.018372 -0.787842 1445642070 -0.067871 0.611816 0.018372 -0.787842 1445642070 -0.067871 0.611816 0.018372 -0.787842 1445642070 -0.067871 0.611816 0.018372 -0.787842 1445642070 -0.067871 0.611816 0.018372 -0.787842 1445642070 -0.067871 0.611816 0.018372 -0.787842 1445642070 -0.016357 0.601990 0.088074 -0.793457 1445642070 -0.016357 0.601990 0.088074 -0.793457 1445642070 -0.016357 0.601990 0.088074 -0.793457 1445642070 -0.016357 0.601990 0.088074 -0.793457 1445642070 -0.016357 0.601990 0.088074 -0.793457 1445642070 -0.016357 0.601990 0.088074 -0.793457 1445642070 0.016602 0.587891 0.141724 -0.796265 1445642070 0.016602 0.587891 0.141724 -0.796265 1445642070 0.016602 0.587891 0.141724 -0.796265 1445642070 0.016602 0.587891 0.141724 -0.796265 1445642070 0.016602 0.587891 0.141724 -0.796265 1445642070 0.025146 0.575562 0.172363 -0.799011 1445642070 0.025146 0.575562 0.172363 -0.799011 1445642070 0.025146 0.575562 0.172363 -0.799011 1445642070 0.025146 0.575562 0.172363 -0.799011 1445642070 0.025146 0.575562 0.172363 -0.799011 1445642070 0.025146 0.575562 0.172363 -0.799011 1445642070 0.025146 0.575562 0.172363 -0.799011 1445642070 0.004822 0.574158 0.163391 -0.802246 1445642070 0.004822 0.574158 0.163391 -0.802246 1445642070 0.004822 0.574158 0.163391 -0.802246 1445642070 0.004822 0.574158 0.163391 -0.802246 1445642070 0.004822 0.574158 0.163391 -0.802246 1445642070 -0.034424 0.581177 0.126038 -0.803223 1445642070 -0.034424 0.581177 0.126038 -0.803223 1445642070 -0.034424 0.581177 0.126038 -0.803223 1445642070 -0.034424 0.581177 0.126038 -0.803223 1445642070 -0.034424 0.581177 0.126038 -0.803223 1445642070 -0.034424 0.581177 0.126038 -0.803223 1445642070 -0.087708 0.589783 0.074707 -0.799316 1445642070 -0.087708 0.589783 0.074707 -0.799316 1445642070 -0.087708 0.589783 0.074707 -0.799316 1445642070 -0.087708 0.589783 0.074707 -0.799316 1445642071 -0.087708 0.589783 0.074707 -0.799316 1445642071 -0.152649 0.594727 0.018311 -0.789124 1445642071 -0.152649 0.594727 0.018311 -0.789124 1445642071 -0.152649 0.594727 0.018311 -0.789124 1445642071 -0.152649 0.594727 0.018311 -0.789124 1445642071 -0.152649 0.594727 0.018311 -0.789124 1445642071 -0.152649 0.594727 0.018311 -0.789124 1445642071 -0.152649 0.594727 0.018311 -0.789124 1445642071 -0.226318 0.593445 -0.043518 -0.771179 1445642071 -0.226318 0.593445 -0.043518 -0.771179 1445642071 -0.226318 0.593445 -0.043518 -0.771179 1445642071 -0.226318 0.593445 -0.043518 -0.771179 1445642071 -0.226318 0.593445 -0.043518 -0.771179 1445642071 -0.226318 0.593445 -0.043518 -0.771179 1445642071 -0.300842 0.585938 -0.110596 -0.744263 1445642071 -0.300842 0.585938 -0.110596 -0.744263 1445642071 -0.300842 0.585938 -0.110596 -0.744263 1445642071 -0.300842 0.585938 -0.110596 -0.744263 1445642071 -0.300842 0.585938 -0.110596 -0.744263 1445642071 -0.300842 0.585938 -0.110596 -0.744263 1445642071 -0.300842 0.585938 -0.110596 -0.744263 1445642071 -0.372864 0.568848 -0.177490 -0.711243 1445642071 -0.372864 0.568848 -0.177490 -0.711243 1445642071 -0.372864 0.568848 -0.177490 -0.711243 1445642071 -0.372864 0.568848 -0.177490 -0.711243 1445642071 -0.372864 0.568848 -0.177490 -0.711243 1445642071 -0.439758 0.546021 -0.242615 -0.670532 1445642071 -0.439758 0.546021 -0.242615 -0.670532 1445642071 -0.439758 0.546021 -0.242615 -0.670532 1445642071 -0.439758 0.546021 -0.242615 -0.670532 1445642071 -0.439758 0.546021 -0.242615 -0.670532 1445642071 -0.439758 0.546021 -0.242615 -0.670532 1445642071 -0.498169 0.516907 -0.309082 -0.623779 1445642071 -0.498169 0.516907 -0.309082 -0.623779 1445642071 -0.498169 0.516907 -0.309082 -0.623779 1445642071 -0.498169 0.516907 -0.309082 -0.623779 1445642071 -0.498169 0.516907 -0.309082 -0.623779 1445642071 -0.498169 0.516907 -0.309082 -0.623779 1445642071 -0.539490 0.487488 -0.366394 -0.580627 1445642071 -0.539490 0.487488 -0.366394 -0.580627 1445642071 -0.539490 0.487488 -0.366394 -0.580627 1445642071 -0.539490 0.487488 -0.366394 -0.580627 1445642071 -0.539490 0.487488 -0.366394 -0.580627 1445642071 -0.539490 0.487488 -0.366394 -0.580627 1445642071 -0.564209 0.462097 -0.411377 -0.546814 1445642071 -0.564209 0.462097 -0.411377 -0.546814 1445642071 -0.564209 0.462097 -0.411377 -0.546814 1445642071 -0.564209 0.462097 -0.411377 -0.546814 1445642071 -0.564209 0.462097 -0.411377 -0.546814 1445642071 -0.564209 0.462097 -0.411377 -0.546814 1445642071 -0.576050 0.440796 -0.445129 -0.525085 1445642071 -0.576050 0.440796 -0.445129 -0.525085 1445642071 -0.576050 0.440796 -0.445129 -0.525085 1445642071 -0.576050 0.440796 -0.445129 -0.525085 1445642071 -0.576050 0.440796 -0.445129 -0.525085 1445642071 -0.576050 0.440796 -0.445129 -0.525085 1445642071 -0.572693 0.431213 -0.461609 -0.522583 1445642071 -0.572693 0.431213 -0.461609 -0.522583 1445642071 -0.572693 0.431213 -0.461609 -0.522583 1445642071 -0.572693 0.431213 -0.461609 -0.522583 1445642071 -0.572693 0.431213 -0.461609 -0.522583 1445642071 -0.572693 0.431213 -0.461609 -0.522583 1445642071 -0.549988 0.442627 -0.457703 -0.540527 1445642071 -0.549988 0.442627 -0.457703 -0.540527 1445642071 -0.549988 0.442627 -0.457703 -0.540527 1445642071 -0.549988 0.442627 -0.457703 -0.540527 1445642071 -0.549988 0.442627 -0.457703 -0.540527 1445642071 -0.510437 0.471130 -0.434509 -0.573364 1445642071 -0.510437 0.471130 -0.434509 -0.573364 1445642071 -0.510437 0.471130 -0.434509 -0.573364 1445642071 -0.510437 0.471130 -0.434509 -0.573364 1445642071 -0.510437 0.471130 -0.434509 -0.573364 1445642071 -0.510437 0.471130 -0.434509 -0.573364 1445642071 -0.460083 0.508118 -0.392578 -0.613281 1445642071 -0.460083 0.508118 -0.392578 -0.613281 1445642071 -0.460083 0.508118 -0.392578 -0.613281 1445642071 -0.460083 0.508118 -0.392578 -0.613281 1445642071 -0.460083 0.508118 -0.392578 -0.613281 1445642071 -0.460083 0.508118 -0.392578 -0.613281 1445642071 -0.402283 0.547119 -0.335632 -0.652893 1445642071 -0.402283 0.547119 -0.335632 -0.652893 1445642071 -0.402283 0.547119 -0.335632 -0.652893 1445642071 -0.402283 0.547119 -0.335632 -0.652893 1445642071 -0.402283 0.547119 -0.335632 -0.652893 1445642071 -0.402283 0.547119 -0.335632 -0.652893 1445642071 -0.338318 0.582397 -0.267334 -0.689148 1445642071 -0.338318 0.582397 -0.267334 -0.689148 1445642071 -0.338318 0.582397 -0.267334 -0.689148 1445642071 -0.338318 0.582397 -0.267334 -0.689148 1445642071 -0.338318 0.582397 -0.267334 -0.689148 1445642071 -0.338318 0.582397 -0.267334 -0.689148 1445642071 -0.271118 0.608887 -0.189392 -0.721069 1445642071 -0.271118 0.608887 -0.189392 -0.721069 1445642071 -0.271118 0.608887 -0.189392 -0.721069 1445642071 -0.271118 0.608887 -0.189392 -0.721069 1445642071 -0.271118 0.608887 -0.189392 -0.721069 1445642071 -0.271118 0.608887 -0.189392 -0.721069 1445642071 -0.271118 0.608887 -0.189392 -0.721069 1445642071 -0.209778 0.623718 -0.112976 -0.744507 1445642071 -0.209778 0.623718 -0.112976 -0.744507 1445642071 -0.209778 0.623718 -0.112976 -0.744507 1445642071 -0.209778 0.623718 -0.112976 -0.744507 1445642071 -0.209778 0.623718 -0.112976 -0.744507 1445642071 -0.155151 0.630920 -0.053345 -0.758362 1445642071 -0.155151 0.630920 -0.053345 -0.758362 1445642071 -0.155151 0.630920 -0.053345 -0.758362 1445642071 -0.155151 0.630920 -0.053345 -0.758362 1445642071 -0.155151 0.630920 -0.053345 -0.758362 1445642071 -0.155151 0.630920 -0.053345 -0.758362 1445642072 -0.099854 0.633423 0.005798 -0.767334 1445642072 -0.099854 0.633423 0.005798 -0.767334 1445642072 -0.099854 0.633423 0.005798 -0.767334 1445642072 -0.099854 0.633423 0.005798 -0.767334 1445642072 -0.099854 0.633423 0.005798 -0.767334 1445642072 -0.099854 0.633423 0.005798 -0.767334 1445642072 -0.055969 0.628784 0.059814 -0.773254 1445642072 -0.055969 0.628784 0.059814 -0.773254 1445642072 -0.055969 0.628784 0.059814 -0.773254 1445642072 -0.055969 0.628784 0.059814 -0.773254 1445642072 -0.055969 0.628784 0.059814 -0.773254 1445642072 -0.055969 0.628784 0.059814 -0.773254 1445642072 -0.055969 0.628784 0.059814 -0.773254 1445642072 -0.028809 0.622559 0.101929 -0.775391 1445642072 -0.028809 0.622559 0.101929 -0.775391 1445642072 -0.028809 0.622559 0.101929 -0.775391 1445642072 -0.028809 0.622559 0.101929 -0.775391 1445642072 -0.028809 0.622559 0.101929 -0.775391 1445642072 -0.028809 0.622559 0.101929 -0.775391 1445642072 -0.030884 0.616638 0.116638 -0.777954 1445642072 -0.030884 0.616638 0.116638 -0.777954 1445642072 -0.030884 0.616638 0.116638 -0.777954 1445642072 -0.030884 0.616638 0.116638 -0.777954 1445642072 -0.030884 0.616638 0.116638 -0.777954 1445642072 -0.030884 0.616638 0.116638 -0.777954 1445642072 -0.065186 0.616394 0.093811 -0.779114 1445642072 -0.065186 0.616394 0.093811 -0.779114 1445642072 -0.065186 0.616394 0.093811 -0.779114 1445642072 -0.065186 0.616394 0.093811 -0.779114 1445642072 -0.065186 0.616394 0.093811 -0.779114 1445642072 -0.065186 0.616394 0.093811 -0.779114 1445642072 -0.112671 0.620422 0.054199 -0.774292 1445642072 -0.112671 0.620422 0.054199 -0.774292 1445642072 -0.112671 0.620422 0.054199 -0.774292 1445642072 -0.112671 0.620422 0.054199 -0.774292 1445642072 -0.112671 0.620422 0.054199 -0.774292 1445642072 -0.112671 0.620422 0.054199 -0.774292 1445642072 -0.171692 0.622131 0.003723 -0.763855 1445642072 -0.171692 0.622131 0.003723 -0.763855 1445642072 -0.171692 0.622131 0.003723 -0.763855 1445642072 -0.171692 0.622131 0.003723 -0.763855 1445642072 -0.171692 0.622131 0.003723 -0.763855 1445642072 -0.171692 0.622131 0.003723 -0.763855 1445642072 -0.240479 0.617432 -0.059326 -0.746643 1445642072 -0.240479 0.617432 -0.059326 -0.746643 1445642072 -0.240479 0.617432 -0.059326 -0.746643 1445642072 -0.240479 0.617432 -0.059326 -0.746643 1445642072 -0.240479 0.617432 -0.059326 -0.746643 1445642072 -0.240479 0.617432 -0.059326 -0.746643 1445642072 -0.311401 0.604736 -0.127625 -0.721863 1445642072 -0.311401 0.604736 -0.127625 -0.721863 1445642072 -0.311401 0.604736 -0.127625 -0.721863 1445642072 -0.311401 0.604736 -0.127625 -0.721863 1445642072 -0.311401 0.604736 -0.127625 -0.721863 1445642072 -0.311401 0.604736 -0.127625 -0.721863 1445642072 -0.380737 0.582764 -0.195068 -0.690918 1445642072 -0.380737 0.582764 -0.195068 -0.690918 1445642072 -0.380737 0.582764 -0.195068 -0.690918 1445642072 -0.380737 0.582764 -0.195068 -0.690918 1445642072 -0.380737 0.582764 -0.195068 -0.690918 1445642072 -0.380737 0.582764 -0.195068 -0.690918 1445642072 -0.380737 0.582764 -0.195068 -0.690918 1445642072 -0.444580 0.554565 -0.260437 -0.653442 1445642072 -0.444580 0.554565 -0.260437 -0.653442 1445642072 -0.444580 0.554565 -0.260437 -0.653442 1445642072 -0.444580 0.554565 -0.260437 -0.653442 1445642072 -0.444580 0.554565 -0.260437 -0.653442 1445642072 -0.444580 0.554565 -0.260437 -0.653442 1445642072 -0.499146 0.522827 -0.321899 -0.611572 1445642072 -0.499146 0.522827 -0.321899 -0.611572 1445642072 -0.499146 0.522827 -0.321899 -0.611572 1445642072 -0.499146 0.522827 -0.321899 -0.611572 1445642072 -0.499146 0.522827 -0.321899 -0.611572 1445642072 -0.499146 0.522827 -0.321899 -0.611572 1445642072 -0.499146 0.522827 -0.321899 -0.611572 1445642072 -0.544617 0.487000 -0.380493 -0.567017 1445642072 -0.544617 0.487000 -0.380493 -0.567017 1445642072 -0.544617 0.487000 -0.380493 -0.567017 1445642072 -0.544617 0.487000 -0.380493 -0.567017 1445642072 -0.544617 0.487000 -0.380493 -0.567017 1445642072 -0.544617 0.487000 -0.380493 -0.567017 1445642072 -0.574890 0.456543 -0.424255 -0.530212 1445642072 -0.574890 0.456543 -0.424255 -0.530212 1445642072 -0.574890 0.456543 -0.424255 -0.530212 1445642072 -0.574890 0.456543 -0.424255 -0.530212 1445642072 -0.574890 0.456543 -0.424255 -0.530212 1445642072 -0.574890 0.456543 -0.424255 -0.530212 1445642072 -0.587524 0.437256 -0.460388 -0.501709 1445642072 -0.587524 0.437256 -0.460388 -0.501709 1445642072 -0.587524 0.437256 -0.460388 -0.501709 1445642072 -0.587524 0.437256 -0.460388 -0.501709 1445642072 -0.587524 0.437256 -0.460388 -0.501709 1445642072 -0.587524 0.437256 -0.460388 -0.501709 1445642072 -0.587708 0.420837 -0.488342 -0.489014 1445642072 -0.587708 0.420837 -0.488342 -0.489014 1445642072 -0.587708 0.420837 -0.488342 -0.489014 1445642072 -0.587708 0.420837 -0.488342 -0.489014 1445642072 -0.587708 0.420837 -0.488342 -0.489014 1445642072 -0.587708 0.420837 -0.488342 -0.489014 1445642072 -0.573975 0.420715 -0.496948 -0.496643 1445642072 -0.573975 0.420715 -0.496948 -0.496643 1445642072 -0.573975 0.420715 -0.496948 -0.496643 1445642072 -0.573975 0.420715 -0.496948 -0.496643 1445642072 -0.573975 0.420715 -0.496948 -0.496643 1445642072 -0.544922 0.441284 -0.485168 -0.522522 1445642072 -0.544922 0.441284 -0.485168 -0.522522 1445642072 -0.544922 0.441284 -0.485168 -0.522522 1445642072 -0.544922 0.441284 -0.485168 -0.522522 1445642072 -0.544922 0.441284 -0.485168 -0.522522 1445642072 -0.544922 0.441284 -0.485168 -0.522522 1445642072 -0.505249 0.472656 -0.457581 -0.558594 1445642073 -0.505249 0.472656 -0.457581 -0.558594 1445642073 -0.505249 0.472656 -0.457581 -0.558594 1445642073 -0.505249 0.472656 -0.457581 -0.558594 1445642073 -0.505249 0.472656 -0.457581 -0.558594 1445642073 -0.505249 0.472656 -0.457581 -0.558594 1445642073 -0.505249 0.472656 -0.457581 -0.558594 1445642073 -0.455933 0.510864 -0.411621 -0.601501 1445642073 -0.455933 0.510864 -0.411621 -0.601501 1445642073 -0.455933 0.510864 -0.411621 -0.601501 1445642073 -0.455933 0.510864 -0.411621 -0.601501 1445642073 -0.455933 0.510864 -0.411621 -0.601501 1445642073 -0.455933 0.510864 -0.411621 -0.601501 1445642073 -0.401001 0.548462 -0.353210 -0.643127 1445642073 -0.401001 0.548462 -0.353210 -0.643127 1445642073 -0.401001 0.548462 -0.353210 -0.643127 1445642073 -0.401001 0.548462 -0.353210 -0.643127 1445642073 -0.401001 0.548462 -0.353210 -0.643127 1445642073 -0.401001 0.548462 -0.353210 -0.643127 1445642073 -0.343506 0.580811 -0.290161 -0.678589 1445642073 -0.343506 0.580811 -0.290161 -0.678589 1445642073 -0.343506 0.580811 -0.290161 -0.678589 1445642073 -0.343506 0.580811 -0.290161 -0.678589 1445642073 -0.343506 0.580811 -0.290161 -0.678589 1445642073 -0.343506 0.580811 -0.290161 -0.678589 1445642073 -0.280457 0.608582 -0.221130 -0.708618 1445642073 -0.280457 0.608582 -0.221130 -0.708618 1445642073 -0.280457 0.608582 -0.221130 -0.708618 1445642073 -0.280457 0.608582 -0.221130 -0.708618 1445642073 -0.280457 0.608582 -0.221130 -0.708618 1445642073 -0.280457 0.608582 -0.221130 -0.708618 1445642073 -0.209167 0.629272 -0.146179 -0.734131 1445642073 -0.209167 0.629272 -0.146179 -0.734131 1445642073 -0.209167 0.629272 -0.146179 -0.734131 1445642073 -0.209167 0.629272 -0.146179 -0.734131 1445642073 -0.209167 0.629272 -0.146179 -0.734131 1445642073 -0.209167 0.629272 -0.146179 -0.734131 1445642073 -0.133057 0.640808 -0.066284 -0.753235 1445642073 -0.133057 0.640808 -0.066284 -0.753235 1445642073 -0.133057 0.640808 -0.066284 -0.753235 1445642073
[truncated: 198,056 more chars]
