# Supplementary material for: Quaternion-Based Gesture Recognition Using Wireless Wearable Motion Capture Sensors
Source: Sensors (Basel). 2016 Apr 28;16(5):605. doi: 10.3390/s16050605 (PMC4883296; doi:10.3390/s16050605)
Supplement: Supplementary file 1 [file sensors-16-00605-s001.zip › MultiSensorGestureData/P11/6. Sway/Training19.txt]

0.518127 0.479797 -0.518005 0.482666 1445641961 0.518127 0.479797 -0.518005 0.482666 1445641961 0.518127 0.479797 -0.518005 0.482666 1445641961 0.518127 0.479797 -0.518005 0.482666 1445641961 0.518127 0.479797 -0.518005 0.482666 1445641961 0.491089 0.500916 -0.493591 0.514038 1445641961 0.491089 0.500916 -0.493591 0.514038 1445641961 0.491089 0.500916 -0.493591 0.514038 1445641961 0.491089 0.500916 -0.493591 0.514038 1445641961 0.491089 0.500916 -0.493591 0.514038 1445641961 0.456482 0.526184 -0.463135 0.547913 1445641961 0.456482 0.526184 -0.463135 0.547913 1445641961 0.456482 0.526184 -0.463135 0.547913 1445641961 0.456482 0.526184 -0.463135 0.547913 1445641961 0.456482 0.526184 -0.463135 0.547913 1445641961 0.456482 0.526184 -0.463135 0.547913 1445641961 0.456482 0.526184 -0.463135 0.547913 1445641961 0.418579 0.553223 -0.428467 0.578857 1445641961 0.418579 0.553223 -0.428467 0.578857 1445641961 0.418579 0.553223 -0.428467 0.578857 1445641961 0.418579 0.553223 -0.428467 0.578857 1445641961 0.418579 0.553223 -0.428467 0.578857 1445641961 0.418579 0.553223 -0.428467 0.578857 1445641961 0.381409 0.578369 -0.393311 0.604309 1445641961 0.381409 0.578369 -0.393311 0.604309 1445641961 0.381409 0.578369 -0.393311 0.604309 1445641961 0.381409 0.578369 -0.393311 0.604309 1445641961 0.381409 0.578369 -0.393311 0.604309 1445641961 0.381409 0.578369 -0.393311 0.604309 1445641961 0.347900 0.598938 -0.359375 0.625305 1445641961 0.347900 0.598938 -0.359375 0.625305 1445641961 0.347900 0.598938 -0.359375 0.625305 1445641961 0.347900 0.598938 -0.359375 0.625305 1445641961 0.347900 0.598938 -0.359375 0.625305 1445641961 0.347900 0.598938 -0.359375 0.625305 1445641961 0.347900 0.598938 -0.359375 0.625305 1445641961 0.320618 0.616577 -0.333130 0.637146 1445641961 0.320618 0.616577 -0.333130 0.637146 1445641961 0.320618 0.616577 -0.333130 0.637146 1445641961 0.320618 0.616577 -0.333130 0.637146 1445641961 0.320618 0.616577 -0.333130 0.637146 1445641961 0.320618 0.616577 -0.333130 0.637146 1445641961 0.305420 0.629883 -0.317200 0.639709 1445641961 0.305420 0.629883 -0.317200 0.639709 1445641961 0.305420 0.629883 -0.317200 0.639709 1445641961 0.305420 0.629883 -0.317200 0.639709 1445641961 0.305420 0.629883 -0.317200 0.639709 1445641961 0.305420 0.629883 -0.317200 0.639709 1445641961 0.298950 0.638611 -0.311768 0.636780 1445641961 0.298950 0.638611 -0.311768 0.636780 1445641961 0.298950 0.638611 -0.311768 0.636780 1445641961 0.298950 0.638611 -0.311768 0.636780 1445641961 0.298950 0.638611 -0.311768 0.636780 1445641961 0.298950 0.638611 -0.311768 0.636780 1445641961 0.305298 0.640503 -0.317871 0.628845 1445641961 0.305298 0.640503 -0.317871 0.628845 1445641961 0.305298 0.640503 -0.317871 0.628845 1445641961 0.305298 0.640503 -0.317871 0.628845 1445641961 0.305298 0.640503 -0.317871 0.628845 1445641961 0.305298 0.640503 -0.317871 0.628845 1445641961 0.305298 0.640503 -0.317871 0.628845 1445641961 0.329102 0.632202 -0.338013 0.614563 1445641961 0.329102 0.632202 -0.338013 0.614563 1445641961 0.329102 0.632202 -0.338013 0.614563 1445641961 0.329102 0.632202 -0.338013 0.614563 1445641961 0.329102 0.632202 -0.338013 0.614563 1445641961 0.366821 0.613525 -0.374084 0.590759 1445641961 0.366821 0.613525 -0.374084 0.590759 1445641961 0.366821 0.613525 -0.374084 0.590759 1445641961 0.366821 0.613525 -0.374084 0.590759 1445641961 0.366821 0.613525 -0.374084 0.590759 1445641961 0.366821 0.613525 -0.374084 0.590759 1445641961 0.366821 0.613525 -0.374084 0.590759 1445641961 0.416260 0.579468 -0.424011 0.557739 1445641961 0.416260 0.579468 -0.424011 0.557739 1445641961 0.416260 0.579468 -0.424011 0.557739 1445641961 0.416260 0.579468 -0.424011 0.557739 1445641961 0.416260 0.579468 -0.424011 0.557739 1445641961 0.416260 0.579468 -0.424011 0.557739 1445641961 0.475281 0.529236 -0.476868 0.516357 1445641961 0.475281 0.529236 -0.476868 0.516357 1445641961 0.475281 0.529236 -0.476868 0.516357 1445641961 0.475281 0.529236 -0.476868 0.516357 1445641961 0.475281 0.529236 -0.476868 0.516357 1445641961 0.475281 0.529236 -0.476868 0.516357 1445641961 0.533691 0.470276 -0.529541 0.462036 1445641961 0.533691 0.470276 -0.529541 0.462036 1445641961 0.533691 0.470276 -0.529541 0.462036 1445641961 0.533691 0.470276 -0.529541 0.462036 1445641961 0.533691 0.470276 -0.529541 0.462036 1445641961 0.533691 0.470276 -0.529541 0.462036 1445641961 0.584839 0.407532 -0.577820 0.397461 1445641961 0.584839 0.407532 -0.577820 0.397461 1445641961 0.584839 0.407532 -0.577820 0.397461 1445641961 0.584839 0.407532 -0.577820 0.397461 1445641961 0.584839 0.407532 -0.577820 0.397461 1445641961 0.626343 0.349976 -0.613892 0.329163 1445641961 0.626343 0.349976 -0.613892 0.329163 1445641961 0.626343 0.349976 -0.613892 0.329163 1445641961 0.626343 0.349976 -0.613892 0.329163 1445641961 0.626343 0.349976 -0.613892 0.329163 1445641962 0.626343 0.349976 -0.613892 0.329163 1445641962 0.626343 0.349976 -0.613892 0.329163 1445641962 0.649353 0.298340 -0.645752 0.268982 1445641962 0.649353 0.298340 -0.645752 0.268982 1445641962 0.649353 0.298340 -0.645752 0.268982 1445641962 0.649353 0.298340 -0.645752 0.268982 1445641962 0.649353 0.298340 -0.645752 0.268982 1445641962 0.649353 0.298340 -0.645752 0.268982 1445641962 0.655884 0.253662 -0.675659 0.221313 1445641962 0.655884 0.253662 -0.675659 0.221313 1445641962 0.655884 0.253662 -0.675659 0.221313 1445641962 0.655884 0.253662 -0.675659 0.221313 1445641962 0.655884 0.253662 -0.675659 0.221313 1445641962 0.655884 0.253662 -0.675659 0.221313 1445641962 0.655884 0.253662 -0.675659 0.221313 1445641962 0.657898 0.218750 -0.695435 0.188843 1445641962 0.657898 0.218750 -0.695435 0.188843 1445641962 0.657898 0.218750 -0.695435 0.188843 1445641962 0.657898 0.218750 -0.695435 0.188843 1445641962 0.657898 0.218750 -0.695435 0.188843 1445641962 0.657898 0.218750 -0.695435 0.188843 1445641962 0.656433 0.204224 -0.704102 0.177734 1445641962 0.656433 0.204224 -0.704102 0.177734 1445641962 0.656433 0.204224 -0.704102 0.177734 1445641962 0.656433 0.204224 -0.704102 0.177734 1445641962 0.656433 0.204224 -0.704102 0.177734 1445641962 0.656433 0.204224 -0.704102 0.177734 1445641962 0.656433 0.204224 -0.704102 0.177734 1445641962 0.651245 0.213196 -0.703064 0.190002 1445641962 0.651245 0.213196 -0.703064 0.190002 1445641962 0.651245 0.213196 -0.703064 0.190002 1445641962 0.651245 0.213196 -0.703064 0.190002 1445641962 0.651245 0.213196 -0.703064 0.190002 1445641962 0.651245 0.213196 -0.703064 0.190002 1445641962 0.640808 0.240112 -0.694702 0.221558 1445641962 0.640808 0.240112 -0.694702 0.221558 1445641962 0.640808 0.240112 -0.694702 0.221558 1445641962 0.640808 0.240112 -0.694702 0.221558 1445641962 0.640808 0.240112 -0.694702 0.221558 1445641962 0.640808 0.240112 -0.694702 0.221558 1445641962 0.640808 0.240112 -0.694702 0.221558 1445641962 0.623962 0.280457 -0.678772 0.267029 1445641962 0.623962 0.280457 -0.678772 0.267029 1445641962 0.623962 0.280457 -0.678772 0.267029 1445641962 0.623962 0.280457 -0.678772 0.267029 1445641962 0.623962 0.280457 -0.678772 0.267029 1445641962 0.623962 0.280457 -0.678772 0.267029 1445641962 0.600647 0.330566 -0.653503 0.320801 1445641962 0.600647 0.330566 -0.653503 0.320801 1445641962 0.600647 0.330566 -0.653503 0.320801 1445641962 0.600647 0.330566 -0.653503 0.320801 1445641962 0.600647 0.330566 -0.653503 0.320801 1445641962 0.600647 0.330566 -0.653503 0.320801 1445641962 0.600647 0.330566 -0.653503 0.320801 1445641962 0.569397 0.386475 -0.616821 0.381958 1445641962 0.569397 0.386475 -0.616821 0.381958 1445641962 0.569397 0.386475 -0.616821 0.381958 1445641962 0.569397 0.386475 -0.616821 0.381958 1445641962 0.569397 0.386475 -0.616821 0.381958 1445641962 0.569397 0.386475 -0.616821 0.381958 1445641962 0.526489 0.446960 -0.570923 0.443848 1445641962 0.526489 0.446960 -0.570923 0.443848 1445641962 0.526489 0.446960 -0.570923 0.443848 1445641962 0.526489 0.446960 -0.570923 0.443848 1445641962 0.526489 0.446960 -0.570923 0.443848 1445641962 0.526489 0.446960 -0.570923 0.443848 1445641962 0.475403 0.506897 -0.517578 0.499146 1445641962 0.475403 0.506897 -0.517578 0.499146 1445641962 0.475403 0.506897 -0.517578 0.499146 1445641962 0.475403 0.506897 -0.517578 0.499146 1445641962 0.475403 0.506897 -0.517578 0.499146 1445641962 0.475403 0.506897 -0.517578 0.499146 1445641962 0.417969 0.560120 -0.457886 0.549438 1445641962 0.417969 0.560120 -0.457886 0.549438 1445641962 0.417969 0.560120 -0.457886 0.549438 1445641962 0.417969 0.560120 -0.457886 0.549438 1445641962 0.417969 0.560120 -0.457886 0.549438 1445641962 0.417969 0.560120 -0.457886 0.549438 1445641962 0.364990 0.598511 -0.398560 0.591309 1445641962 0.364990 0.598511 -0.398560 0.591309 1445641962 0.364990 0.598511 -0.398560 0.591309 1445641962 0.364990 0.598511 -0.398560 0.591309 1445641962 0.364990 0.598511 -0.398560 0.591309 1445641962 0.364990 0.598511 -0.398560 0.591309 1445641962 0.364990 0.598511 -0.398560 0.591309 1445641962 0.303650 0.635132 -0.338928 0.624084 1445641962 0.303650 0.635132 -0.338928 0.624084 1445641962 0.303650 0.635132 -0.338928 0.624084 1445641962 0.303650 0.635132 -0.338928 0.624084 1445641962 0.303650 0.635132 -0.338928 0.624084 1445641962 0.303650 0.635132 -0.338928 0.624084 1445641962 0.249268 0.661499 -0.290344 0.644897 1445641962 0.249268 0.661499 -0.290344 0.644897 1445641962 0.249268 0.661499 -0.290344 0.644897 1445641962 0.249268 0.661499 -0.290344 0.644897 1445641962 0.249268 0.661499 -0.290344 0.644897 1445641962 0.249268 0.661499 -0.290344 0.644897 1445641962 0.217590 0.675476 -0.255188 0.656677 1445641962 0.217590 0.675476 -0.255188 0.656677 1445641962 0.217590 0.675476 -0.255188 0.656677 1445641962 0.217590 0.675476 -0.255188 0.656677 1445641962 0.217590 0.675476 -0.255188 0.656677 1445641962 0.217590 0.675476 -0.255188 0.656677 1445641962 0.206970 0.687561 -0.240662 0.653015 1445641962 0.206970 0.687561 -0.240662 0.653015 1445641962 0.206970 0.687561 -0.240662 0.653015 1445641962 0.206970 0.687561 -0.240662 0.653015 1445641962 0.206970 0.687561 -0.240662 0.653015 1445641962 0.206970 0.687561 -0.240662 0.653015 1445641962 0.213867 0.688538 -0.242493 0.649048 1445641962 0.213867 0.688538 -0.242493 0.649048 1445641962 0.213867 0.688538 -0.242493 0.649048 1445641962 0.213867 0.688538 -0.242493 0.649048 1445641962 0.213867 0.688538 -0.242493 0.649048 1445641962 0.213867 0.688538 -0.242493 0.649048 1445641962 0.213867 0.688538 -0.242493 0.649048 1445641963 0.245911 0.678955 -0.261169 0.640564 1445641963 0.245911 0.678955 -0.261169 0.640564 1445641963 0.245911 0.678955 -0.261169 0.640564 1445641963 0.245911 0.678955 -0.261169 0.640564 1445641963 0.245911 0.678955 -0.261169 0.640564 1445641963 0.245911 0.678955 -0.261169 0.640564 1445641963 0.296448 0.659058 -0.297974 0.623657 1445641963 0.296448 0.659058 -0.297974 0.623657 1445641963 0.296448 0.659058 -0.297974 0.623657 1445641963 0.296448 0.659058 -0.297974 0.623657 1445641963 0.296448 0.659058 -0.297974 0.623657 1445641963 0.296448 0.659058 -0.297974 0.623657 1445641963 0.360107 0.628784 -0.352051 0.592407 1445641963 0.360107 0.628784 -0.352051 0.592407 1445641963 0.360107 0.628784 -0.352051 0.592407 1445641963 0.360107 0.628784 -0.352051 0.592407 1445641963 0.360107 0.628784 -0.352051 0.592407 1445641963 0.360107 0.628784 -0.352051 0.592407 1445641963 0.360107 0.628784 -0.352051 0.592407 1445641963 0.428284 0.584778 -0.412842 0.551453 1445641963 0.428284 0.584778 -0.412842 0.551453 1445641963 0.428284 0.584778 -0.412842 0.551453 1445641963 0.428284 0.584778 -0.412842 0.551453 1445641963 0.428284 0.584778 -0.412842 0.551453 1445641963 0.428284 0.584778 -0.412842 0.551453 1445641963 0.497864 0.526855 -0.471313 0.502380 1445641963 0.497864 0.526855 -0.471313 0.502380 1445641963 0.497864 0.526855 -0.471313 0.502380 1445641963 0.497864 0.526855 -0.471313 0.502380 1445641963 0.497864 0.526855 -0.471313 0.502380 1445641963 0.497864 0.526855 -0.471313 0.502380 1445641963 0.564026 0.461609 -0.522400 0.442566 1445641963 0.564026 0.461609 -0.522400 0.442566 1445641963 0.564026 0.461609 -0.522400 0.442566 1445641963 0.564026 0.461609 -0.522400 0.442566 1445641963 0.564026 0.461609 -0.522400 0.442566 1445641963 0.564026 0.461609 -0.522400 0.442566 1445641963 0.618347 0.394287 -0.570496 0.369751 1445641963 0.618347 0.394287 -0.570496 0.369751 1445641963 0.618347 0.394287 -0.570496 0.369751 1445641963 0.618347 0.394287 -0.570496 0.369751 1445641963 0.618347 0.394287 -0.570496 0.369751 1445641963 0.618347 0.394287 -0.570496 0.369751 1445641963 0.618347 0.394287 -0.570496 0.369751 1445641963 0.655090 0.328613 -0.614380 0.292053 1445641963 0.655090 0.328613 -0.614380 0.292053 1445641963 0.655090 0.328613 -0.614380 0.292053 1445641963 0.655090 0.328613 -0.614380 0.292053 1445641963 0.655090 0.328613 -0.614380 0.292053 1445641963 0.655090 0.328613 -0.614380 0.292053 1445641963 0.675598 0.269836 -0.651062 0.216492 1445641963 0.675598 0.269836 -0.651062 0.216492 1445641963 0.675598 0.269836 -0.651062 0.216492 1445641963 0.675598 0.269836 -0.651062 0.216492 1445641963 0.675598 0.269836 -0.651062 0.216492 1445641963 0.675598 0.269836 -0.651062 0.216492 1445641963 0.694031 0.219482 -0.666931 0.159058 1445641963 0.694031 0.219482 -0.666931 0.159058 1445641963 0.694031 0.219482 -0.666931 0.159058 1445641963 0.694031 0.219482 -0.666931 0.159058 1445641963 0.694031 0.219482 -0.666931 0.159058 1445641963 0.694031 0.219482 -0.666931 0.159058 1445641963 0.702148 0.183899 -0.676453 0.124695 1445641963 0.702148 0.183899 -0.676453 0.124695 1445641963 0.702148 0.183899 -0.676453 0.124695 1445641963 0.702148 0.183899 -0.676453 0.124695 1445641963 0.702148 0.183899 -0.676453 0.124695 1445641963 0.701355 0.169495 -0.684021 0.107239 1445641963 0.701355 0.169495 -0.684021 0.107239 1445641963 0.701355 0.169495 -0.684021 0.107239 1445641963 0.701355 0.169495 -0.684021 0.107239 1445641963 0.701355 0.169495 -0.684021 0.107239 1445641963 0.701355 0.169495 -0.684021 0.107239 1445641963 0.696045 0.174011 -0.687378 0.112976 1445641963 0.696045 0.174011 -0.687378 0.112976 1445641963 0.696045 0.174011 -0.687378 0.112976 1445641963 0.696045 0.174011 -0.687378 0.112976 1445641963 0.696045 0.174011 -0.687378 0.112976 1445641963 0.685852 0.191162 -0.688171 0.139526 1445641963 0.685852 0.191162 -0.688171 0.139526 1445641963 0.685852 0.191162 -0.688171 0.139526 1445641963 0.685852 0.191162 -0.688171 0.139526 1445641963 0.685852 0.191162 -0.688171 0.139526 1445641963 0.685852 0.191162 -0.688171 0.139526 1445641963 0.668274 0.225159 -0.684570 0.184509 1445641963 0.668274 0.225159 -0.684570 0.184509 1445641963 0.668274 0.225159 -0.684570 0.184509 1445641963 0.668274 0.225159 -0.684570 0.184509 1445641963 0.668274 0.225159 -0.684570 0.184509 1445641963 0.668274 0.225159 -0.684570 0.184509 1445641963 0.645081 0.276367 -0.669006 0.244751 1445641963 0.645081 0.276367 -0.669006 0.244751 1445641963 0.645081 0.276367 -0.669006 0.244751 1445641963 0.645081 0.276367 -0.669006 0.244751 1445641963 0.645081 0.276367 -0.669006 0.244751 1445641963 0.645081 0.276367 -0.669006 0.244751 1445641963 0.615479 0.335938 -0.636841 0.320496 1445641963 0.615479 0.335938 -0.636841 0.320496 1445641963 0.615479 0.335938 -0.636841 0.320496 1445641963 0.615479 0.335938 -0.636841 0.320496 1445641963 0.615479 0.335938 -0.636841 0.320496 1445641963 0.615479 0.335938 -0.636841 0.320496 1445641963 0.615479 0.335938 -0.636841 0.320496 1445641963 0.574402 0.399658 -0.591064 0.401184 1445641963 0.574402 0.399658 -0.591064 0.401184 1445641963 0.574402 0.399658 -0.591064 0.401184 1445641963 0.574402 0.399658 -0.591064 0.401184 1445641963 0.574402 0.399658 -0.591064 0.401184 1445641963 0.574402 0.399658 -0.591064 0.401184 1445641963 0.522400 0.461426 -0.535828 0.476440 1445641964 0.522400 0.461426 -0.535828 0.476440 1445641964 0.522400 0.461426 -0.535828 0.476440 1445641964 0.522400 0.461426 -0.535828 0.476440 1445641964 0.522400 0.461426 -0.535828 0.476440 1445641964 0.522400 0.461426 -0.535828 0.476440 1445641964 0.522400 0.461426 -0.535828 0.476440 1445641964 0.461304 0.518005 -0.480164 0.536865 1445641964 0.461304 0.518005 -0.480164 0.536865 1445641964 0.461304 0.518005 -0.480164 0.536865 1445641964 0.461304 0.518005 -0.480164 0.536865 1445641964 0.461304 0.518005 -0.480164 0.536865 1445641964 0.461304 0.518005 -0.480164 0.536865 1445641964 0.461304 0.518005 -0.480164 0.536865 1445641964 0.391602 0.572205 -0.424866 0.581909 1445641964 0.391602 0.572205 -0.424866 0.581909 1445641964 0.391602 0.572205 -0.424866 0.581909 1445641964 0.391602 0.572205 -0.424866 0.581909 1445641964 0.391602 0.572205 -0.424866 0.581909 1445641964 0.391602 0.572205 -0.424866 0.581909 1445641964 0.324280 0.614380 -0.368713 0.617493 1445641964 0.324280 0.614380 -0.368713 0.617493 1445641964 0.324280 0.614380 -0.368713 0.617493 1445641964 0.324280 0.614380 -0.368713 0.617493 1445641964 0.324280 0.614380 -0.368713 0.617493 1445641964 0.264221 0.643860 -0.319580 0.643005 1445641964 0.264221 0.643860 -0.319580 0.643005 1445641964 0.264221 0.643860 -0.319580 0.643005 1445641964 0.264221 0.643860 -0.319580 0.643005 1445641964 0.264221 0.643860 -0.319580 0.643005 1445641964 0.264221 0.643860 -0.319580 0.643005 1445641964 0.218628 0.670166 -0.283936 0.649963 1445641964 0.218628 0.670166 -0.283936 0.649963 1445641964 0.218628 0.670166 -0.283936 0.649963 1445641964 0.218628 0.670166 -0.283936 0.649963 1445641964 0.218628 0.670166 -0.283936 0.649963 1445641964 0.218628 0.670166 -0.283936 0.649963 1445641964 0.198669 0.679626 -0.261353 0.655945 1445641964 0.198669 0.679626 -0.261353 0.655945 1445641964 0.198669 0.679626 -0.261353 0.655945 1445641964 0.198669 0.679626 -0.261353 0.655945 1445641964 0.198669 0.679626 -0.261353 0.655945 1445641964 0.198669 0.679626 -0.261353 0.655945 1445641964 0.198669 0.679626 -0.261353 0.655945 1445641964 0.200256 0.682190 -0.257996 0.654114 1445641964 0.200256 0.682190 -0.257996 0.654114 1445641964 0.200256 0.682190 -0.257996 0.654114 1445641964 0.200256 0.682190 -0.257996 0.654114 1445641964 0.200256 0.682190 -0.257996 0.654114 1445641964 0.200256 0.682190 -0.257996 0.654114 1445641964 0.224976 0.677551 -0.273315 0.644592 1445641964 0.224976 0.677551 -0.273315 0.644592 1445641964 0.224976 0.677551 -0.273315 0.644592 1445641964 0.224976 0.677551 -0.273315 0.644592 1445641964 0.224976 0.677551 -0.273315 0.644592 1445641964 0.224976 0.677551 -0.273315 0.644592 1445641964 0.224976 0.677551 -0.273315 0.644592 1445641964 0.268921 0.662476 -0.304749 0.629211 1445641964 0.268921 0.662476 -0.304749 0.629211 1445641964 0.268921 0.662476 -0.304749 0.629211 1445641964 0.268921 0.662476 -0.304749 0.629211 1445641964 0.268921 0.662476 -0.304749 0.629211 1445641964 0.268921 0.662476 -0.304749 0.629211 1445641964 0.325256 0.636108 -0.351074 0.605164 1445641964 0.325256 0.636108 -0.351074 0.605164 1445641964 0.325256 0.636108 -0.351074 0.605164 1445641964 0.325256 0.636108 -0.351074 0.605164 1445641964 0.325256 0.636108 -0.351074 0.605164 1445641964 0.325256 0.636108 -0.351074 0.605164 1445641964 0.388550 0.596069 -0.405396 0.573914 1445641964 0.388550 0.596069 -0.405396 0.573914 1445641964 0.388550 0.596069 -0.405396 0.573914 1445641964 0.388550 0.596069 -0.405396 0.573914 1445641964 0.388550 0.596069 -0.405396 0.573914 1445641964 0.388550 0.596069 -0.405396 0.573914 1445641964 0.388550 0.596069 -0.405396 0.573914 1445641964 0.461365 0.539612 -0.456848 0.535950 1445641964 0.461365 0.539612 -0.456848 0.535950 1445641964 0.461365 0.539612 -0.456848 0.535950 1445641964 0.461365 0.539612 -0.456848 0.535950 1445641964 0.461365 0.539612 -0.456848 0.535950 1445641964 0.461365 0.539612 -0.456848 0.535950 1445641964 0.534668 0.479431 -0.511169 0.472229 1445641964 0.534668 0.479431 -0.511169 0.472229 1445641964 0.534668 0.479431 -0.511169 0.472229 1445641964 0.534668 0.479431 -0.511169 0.472229 1445641964 0.534668 0.479431 -0.511169 0.472229 1445641964 0.534668 0.479431 -0.511169 0.472229 1445641964 0.534668 0.479431 -0.511169 0.472229 1445641964 0.596191 0.413574 -0.558838 0.401489 1445641964 0.596191 0.413574 -0.558838 0.401489 1445641964 0.596191 0.413574 -0.558838 0.401489 1445641964 0.596191 0.413574 -0.558838 0.401489 1445641964 0.596191 0.413574 -0.558838 0.401489 1445641964 0.596191 0.413574 -0.558838 0.401489 1445641964 0.645691 0.344543 -0.599304 0.324219 1445641964 0.645691 0.344543 -0.599304 0.324219 1445641964 0.645691 0.344543 -0.599304 0.324219 1445641964 0.645691 0.344543 -0.599304 0.324219 1445641964 0.645691 0.344543 -0.599304 0.324219 1445641964 0.677490 0.280396 -0.635620 0.241577 1445641964 0.677490 0.280396 -0.635620 0.241577 1445641964 0.677490 0.280396 -0.635620 0.241577 1445641964 0.677490 0.280396 -0.635620 0.241577 1445641964 0.677490 0.280396 -0.635620 0.241577 1445641964 0.677490 0.280396 -0.635620 0.241577 1445641964 0.696838 0.224182 -0.659180 0.172058 1445641964 0.696838 0.224182 -0.659180 0.172058 1445641964 0.696838 0.224182 -0.659180 0.172058 1445641964 0.696838 0.224182 -0.659180 0.172058 1445641964 0.696838 0.224182 -0.659180 0.172058 1445641964 0.696838 0.224182 -0.659180 0.172058 1445641964 0.696838 0.224182 -0.659180 0.172058 1445641964 0.709229 0.189331 -0.668213 0.120789 1445641964 0.709229 0.189331 -0.668213 0.120789 1445641965 0.709229 0.189331 -0.668213 0.120789 1445641965 0.709229 0.189331 -0.668213 0.120789 1445641965 0.709229 0.189331 -0.668213 0.120789 1445641965 0.709229 0.189331 -0.668213 0.120789 1445641965 0.706360 0.189148 -0.670288 0.126404 1445641965 0.706360 0.189148 -0.670288 0.126404 1445641965 0.706360 0.189148 -0.670288 0.126404 1445641965 0.706360 0.189148 -0.670288 0.126404 1445641965 0.706360 0.189148 -0.670288 0.126404 1445641965 0.706360 0.189148 -0.670288 0.126404 1445641965 0.706360 0.189148 -0.670288 0.126404 1445641965 0.698120 0.198425 -0.671997 0.147156 1445641965 0.698120 0.198425 -0.671997 0.147156 1445641965 0.698120 0.198425 -0.671997 0.147156 1445641965 0.698120 0.198425 -0.671997 0.147156 1445641965 0.698120 0.198425 -0.671997 0.147156 1445641965 0.698120 0.198425 -0.671997 0.147156 1445641965 0.689636 0.215149 -0.665466 0.187927 1445641965 0.689636 0.215149 -0.665466 0.187927 1445641965 0.689636 0.215149 -0.665466 0.187927 1445641965 0.689636 0.215149 -0.665466 0.187927 1445641965 0.689636 0.215149 -0.665466 0.187927 1445641965 0.689636 0.215149 -0.665466 0.187927 1445641965 0.672424 0.247253 -0.654236 0.242188 1445641965 0.672424 0.247253 -0.654236 0.242188 1445641965 0.672424 0.247253 -0.654236 0.242188 1445641965 0.672424 0.247253 -0.654236 0.242188 1445641965 0.672424 0.247253 -0.654236 0.242188 1445641965 0.672424 0.247253 -0.654236 0.242188 1445641965 0.646606 0.294678 -0.634216 0.304504 1445641965 0.646606 0.294678 -0.634216 0.304504 1445641965 0.646606 0.294678 -0.634216 0.304504 1445641965 0.646606 0.294678 -0.634216 0.304504 1445641965 0.646606 0.294678 -0.634216 0.304504 1445641965 0.646606 0.294678 -0.634216 0.304504 1445641965 0.611877 0.352478 -0.602905 0.371277 1445641965 0.611877 0.352478 -0.602905 0.371277 1445641965 0.611877 0.352478 -0.602905 0.371277 1445641965 0.611877 0.352478 -0.602905 0.371277 1445641965 0.611877 0.352478 -0.602905 0.371277 1445641965 0.611877 0.352478 -0.602905 0.371277 1445641965 0.568665 0.410950 -0.559692 0.440918 1445641965 0.568665 0.410950 -0.559692 0.440918 1445641965 0.568665 0.410950 -0.559692 0.440918 1445641965 0.568665 0.410950 -0.559692 0.440918 1445641965 0.568665 0.410950 -0.559692 0.440918 1445641965 0.568665 0.410950 -0.559692 0.440918 1445641965 0.515564 0.465698 -0.511658 0.505371 1445641965 0.515564 0.465698 -0.511658 0.505371 1445641965 0.515564 0.465698 -0.511658 0.505371 1445641965 0.515564 0.465698 -0.511658 0.505371 1445641965 0.515564 0.465698 -0.511658 0.505371 1445641965 0.515564 0.465698 -0.511658 0.505371 1445641965 0.515564 0.465698 -0.511658 0.505371 1445641965 0.453491 0.516724 -0.460510 0.561462 1445641965 0.453491 0.516724 -0.460510 0.561462 1445641965 0.453491 0.516724 -0.460510 0.561462 1445641965 0.453491 0.516724 -0.460510 0.561462 1445641965 0.453491 0.516724 -0.460510 0.561462 1445641965 0.453491 0.516724 -0.460510 0.561462 1445641965 0.390381 0.557190 -0.405212 0.610657 1445641965 0.390381 0.557190 -0.405212 0.610657 1445641965 0.390381 0.557190 -0.405212 0.610657 1445641965 0.390381 0.557190 -0.405212 0.610657 1445641965 0.390381 0.557190 -0.405212 0.610657 1445641965 0.390381 0.557190 -0.405212 0.610657 1445641965 0.329163 0.591370 -0.351807 0.646606 1445641965 0.329163 0.591370 -0.351807 0.646606 1445641965 0.329163 0.591370 -0.351807 0.646606 1445641965 0.329163 0.591370 -0.351807 0.646606 1445641965 0.329163 0.591370 -0.351807 0.646606 1445641965 0.329163 0.591370 -0.351807 0.646606 1445641965 0.329163 0.591370 -0.351807 0.646606 1445641965 0.268982 0.617737 -0.302429 0.674133 1445641965 0.268982 0.617737 -0.302429 0.674133 1445641965 0.268982 0.617737 -0.302429 0.674133 1445641965 0.268982 0.617737 -0.302429 0.674133 1445641965 0.268982 0.617737 -0.302429 0.674133 1445641965 0.268982 0.617737 -0.302429 0.674133 1445641965 0.219177 0.637024 -0.261841 0.691040 1445641965 0.219177 0.637024 -0.261841 0.691040 1445641965 0.219177 0.637024 -0.261841 0.691040 1445641965 0.219177 0.637024 -0.261841 0.691040 1445641965 0.219177 0.637024 -0.261841 0.691040 1445641965 0.219177 0.637024 -0.261841 0.691040 1445641965 0.196045 0.656860 -0.242981 0.686279 1445641965 0.196045 0.656860 -0.242981 0.686279 1445641965 0.196045 0.656860 -0.242981 0.686279 1445641965 0.196045 0.656860 -0.242981 0.686279 1445641965 0.196045 0.656860 -0.242981 0.686279 1445641965 0.196045 0.656860 -0.242981 0.686279 1445641965 0.211487 0.665161 -0.248047 0.671753 1445641965 0.211487 0.665161 -0.248047 0.671753 1445641965 0.211487 0.665161 -0.248047 0.671753 1445641965 0.211487 0.665161 -0.248047 0.671753 1445641965 0.211487 0.665161 -0.248047 0.671753 1445641965 0.211487 0.665161 -0.248047 0.671753 1445641965 0.211487 0.665161 -0.248047 0.671753 1445641965 0.244995 0.651001 -0.265625 0.667480 1445641965 0.244995 0.651001 -0.265625 0.667480 1445641965 0.244995 0.651001 -0.265625 0.667480 1445641965 0.244995 0.651001 -0.265625 0.667480 1445641965 0.244995 0.651001 -0.265625 0.667480 1445641965 0.244995 0.651001 -0.265625 0.667480 1445641965 0.297241 0.629395 -0.302063 0.651245 1445641965 0.297241 0.629395 -0.302063 0.651245 1445641965 0.297241 0.629395 -0.302063 0.651245 1445641965 0.297241 0.629395 -0.302063 0.651245 1445641965 0.297241 0.629395 -0.302063 0.651245 1445641965 0.297241 0.629395 -0.302063 0.651245 1445641965 0.366455 0.599243 -0.354736 0.617065 1445641965 0.366455 0.599243 -0.354736 0.617065 1445641965 0.366455 0.599243 -0.354736 0.617065 1445641966 0.366455 0.599243 -0.354736 0.617065 1445641966 0.366455 0.599243 -0.354736 0.617065 1445641966 0.366455 0.599243 -0.354736 0.617065 1445641966 0.433289 0.560608 -0.416138 0.569885 1445641966 0.433289 0.560608 -0.416138 0.569885 1445641966 0.433289 0.560608 -0.416138 0.569885 1445641966 0.433289 0.560608 -0.416138 0.569885 1445641966 0.433289 0.560608 -0.416138 0.569885 1445641966 0.433289 0.560608 -0.416138 0.569885 1445641966 0.433289 0.560608 -0.416138 0.569885 1445641966 0.496826 0.509338 -0.474182 0.518494 1445641966 0.496826 0.509338 -0.474182 0.518494 1445641966 0.496826 0.509338 -0.474182 0.518494 1445641966 0.496826 0.509338 -0.474182 0.518494 1445641966 0.496826 0.509338 -0.474182 0.518494 1445641966 0.496826 0.509338 -0.474182 0.518494 1445641966 0.557556 0.448181 -0.528259 0.457336 1445641966 0.557556 0.448181 -0.528259 0.457336 1445641966 0.557556 0.448181 -0.528259 0.457336 1445641966 0.557556 0.448181 -0.528259 0.457336 1445641966 0.557556 0.448181 -0.528259 0.457336 1445641966 0.557556 0.448181 -0.528259 0.457336 1445641966 0.557556 0.448181 -0.528259 0.457336 1445641966 
0.556274 0.425171 -0.587158 0.406189 1445641968 0.525879 0.456055 -0.563599 0.444763 1445641968 0.525879 0.456055 -0.563599 0.444763 1445641968 0.525879 0.456055 -0.563599 0.444763 1445641968 0.525879 0.456055 -0.563599 0.444763 1445641968 0.525879 0.456055 -0.563599 0.444763 1445641968 0.525879 0.456055 -0.563599 0.444763 1445641968 0.525879 0.456055 -0.563599 0.444763 1445641968 0.485413 0.494873 -0.528198 0.490295 1445641968 0.485413 0.494873 -0.528198 0.490295 1445641968 0.485413 0.494873 -0.528198 0.490295 1445641968 0.485413 0.494873 -0.528198 0.490295 1445641968 0.485413 0.494873 -0.528198 0.490295 1445641968 0.485413 0.494873 -0.528198 0.490295 1445641968 0.438232 0.534729 -0.482666 0.537598 1445641968 0.438232 0.534729 -0.482666 0.537598 1445641968 0.438232 0.534729 -0.482666 0.537598 1445641968 0.438232 0.534729 -0.482666 0.537598 1445641968 0.438232 0.534729 -0.482666 0.537598 1445641968 0.438232 0.534729 -0.482666 0.537598 1445641968 0.385620 0.572205 -0.429993 0.582153 1445641968 0.385620 0.572205 -0.429993 0.582153 1445641968 0.385620 0.572205 -0.429993 0.582153 1445641968 0.385620 0.572205 -0.429993 0.582153 1445641968 0.385620 0.572205 -0.429993 0.582153 1445641968 0.385620 0.572205 -0.429993 0.582153 1445641968 0.385620 0.572205 -0.429993 0.582153 1445641968 0.328491 0.606873 -0.376404 0.618103 1445641968 0.328491 0.606873 -0.376404 0.618103 1445641968 0.328491 0.606873 -0.376404 0.618103 1445641968 0.328491 0.606873 -0.376404 0.618103 1445641968 0.328491 0.606873 -0.376404 0.618103 1445641968 0.328491 0.606873 -0.376404 0.618103 1445641968 0.269104 0.636658 -0.325195 0.645325 1445641968 0.269104 0.636658 -0.325195 0.645325 1445641968 0.269104 0.636658 -0.325195 0.645325 1445641968 0.269104 0.636658 -0.325195 0.645325 1445641968 0.269104 0.636658 -0.325195 0.645325 1445641968 0.269104 0.636658 -0.325195 0.645325 1445641968 0.219482 0.658020 -0.278259 0.664307 1445641968 0.219482 0.658020 -0.278259 0.664307 1445641968 0.219482 0.658020 -0.278259 0.664307 1445641968 0.219482 0.658020 -0.278259 0.664307 1445641968 0.219482 0.658020 -0.278259 0.664307 1445641968 0.219482 0.658020 -0.278259 0.664307 1445641968 0.185669 0.674988 -0.244385 0.670898 1445641968 0.185669 0.674988 -0.244385 0.670898 1445641968 0.185669 0.674988 -0.244385 0.670898 1445641968 0.185669 0.674988 -0.244385 0.670898 1445641968 0.185669 0.674988 -0.244385 0.670898 1445641968 0.185669 0.674988 -0.244385 0.670898 1445641968 0.179077 0.686890 -0.232300 0.664856 1445641968 0.179077 0.686890 -0.232300 0.664856 1445641968 0.179077 0.686890 -0.232300 0.664856 1445641968 0.179077 0.686890 -0.232300 0.664856 1445641968 0.179077 0.686890 -0.232300 0.664856 1445641968 0.179077 0.686890 -0.232300 0.664856 1445641968 0.179077 0.686890 -0.232300 0.664856 1445641968 0.196716 0.688293 -0.239624 0.655823 1445641968 0.196716 0.688293 -0.239624 0.655823 1445641968 0.196716 0.688293 -0.239624 0.655823 1445641968 0.196716 0.688293 -0.239624 0.655823 1445641968 0.196716 0.688293 -0.239624 0.655823 1445641968 0.196716 0.688293 -0.239624 0.655823 1445641968 0.235229 0.679443 -0.265869 0.642090 1445641968 0.235229 0.679443 -0.265869 0.642090 1445641968 0.235229 0.679443 -0.265869 0.642090 1445641968 0.235229 0.679443 -0.265869 0.642090 1445641968 0.235229 0.679443 -0.265869 0.642090 1445641968 0.235229 0.679443 -0.265869 0.642090 1445641968 0.290833 0.658447 -0.310181 0.620972 1445641968 0.290833 0.658447 -0.310181 0.620972 1445641968 0.290833 0.658447 -0.310181 0.620972 1445641968 0.290833 0.658447 -0.310181 0.620972 1445641968 0.290833 0.658447 -0.310181 0.620972 1445641968 0.290833 0.658447 -0.310181 0.620972 1445641968 0.360596 0.621887 -0.365540 0.591187 1445641968 0.360596 0.621887 -0.365540 0.591187 1445641968 0.360596 0.621887 -0.365540 0.591187 1445641968 0.360596 0.621887 -0.365540 0.591187 1445641968 0.360596 0.621887 -0.365540 0.591187 1445641968 0.360596 0.621887 -0.365540 0.591187 1445641968 0.360596 0.621887 -0.365540 0.591187 1445641968 0.436951 0.571045 -0.425293 0.549561 1445641968 0.436951 0.571045 -0.425293 0.549561 1445641968 0.436951 0.571045 -0.425293 0.549561 1445641968 0.436951 0.571045 -0.425293 0.549561 1445641968 0.436951 0.571045 -0.425293 0.549561 1445641968 0.436951 0.571045 -0.425293 0.549561 1445641968 0.513977 0.509460 -0.485352 0.490601 1445641968 0.513977 0.509460 -0.485352 0.490601 1445641968 0.513977 0.509460 -0.485352 0.490601 1445641968 0.513977 0.509460 -0.485352 0.490601 1445641968 0.513977 0.509460 -0.485352 0.490601 1445641968 0.513977 0.509460 -0.485352 0.490601 1445641969 0.583984 0.438293 -0.539551 0.419189 1445641969 0.583984 0.438293 -0.539551 0.419189 1445641969 0.583984 0.438293 -0.539551 0.419189 1445641969 0.583984 0.438293 -0.539551 0.419189 1445641969 0.583984 0.438293 -0.539551 0.419189 1445641969 0.583984 0.438293 -0.539551 0.419189 1445641969 0.645081 0.358948 -0.582458 0.340149 1445641969 0.645081 0.358948 -0.582458 0.340149 1445641969 0.645081 0.358948 -0.582458 0.340149 1445641969 0.645081 0.358948 -0.582458 0.340149 1445641969 0.645081 0.358948 -0.582458 0.340149 1445641969 0.645081 0.358948 -0.582458 0.340149 1445641969 0.689514 0.282227 -0.616516 0.254578 1445641969 0.689514 0.282227 -0.616516 0.254578 1445641969 0.689514 0.282227 -0.616516 0.254578 1445641969 0.689514 0.282227 -0.616516 0.254578 1445641969 0.689514 0.282227 -0.616516 0.254578 1445641969 0.689514 0.282227 -0.616516 0.254578 1445641969 0.713135 0.218872 -0.641785 0.177734 1445641969 0.713135 0.218872 -0.641785 0.177734 1445641969 0.713135 0.218872 -0.641785 0.177734 1445641969 0.713135 0.218872 -0.641785 0.177734 1445641969 0.713135 0.218872 -0.641785 0.177734 1445641969 0.721985 0.177795 -0.656555 0.126648 1445641969 0.721985 0.177795 -0.656555 0.126648 1445641969 0.721985 0.177795 -0.656555 0.126648 1445641969 0.721985 0.177795 -0.656555 0.126648 1445641969 0.721985 0.177795 -0.656555 0.126648 1445641969 0.721985 0.177795 -0.656555 0.126648 1445641969 0.718445 0.170837 -0.664063 0.116821 1445641969 0.718445 0.170837 -0.664063 0.116821 1445641969 0.718445 0.170837 -0.664063 0.116821 1445641969 0.718445 0.170837 -0.664063 0.116821 1445641969 0.718445 0.170837 -0.664063 0.116821 1445641969 0.709778 0.183167 -0.665527 0.140259 1445641969 0.709778 0.183167 -0.665527 0.140259 1445641969 0.709778 0.183167 -0.665527 0.140259 1445641969 0.709778 0.183167 -0.665527 0.140259 1445641969 0.709778 0.183167 -0.665527 0.140259 1445641969 0.695190 0.210022 -0.661621 0.186707 1445641969 0.695190 0.210022 -0.661621 0.186707 1445641969 0.695190 0.210022 -0.661621 0.186707 1445641969 0.695190 0.210022 -0.661621 0.186707 1445641969 0.695190 0.210022 -0.661621 0.186707 1445641969 0.695190 0.210022 -0.661621 0.186707 1445641969 0.670166 0.251892 -0.651855 0.250000 1445641969 0.670166 0.251892 -0.651855 0.250000 1445641969 0.670166 0.251892 -0.651855 0.250000 1445641969 0.670166 0.251892 -0.651855 0.250000 1445641969 0.670166 0.251892 -0.651855 0.250000 1445641969 0.670166 0.251892 -0.651855 0.250000 1445641969 0.635864 0.309143 -0.628784 0.323486 1445641969 0.635864 0.309143 -0.628784 0.323486 1445641969 0.635864 0.309143 -0.628784 0.323486 1445641969 0.635864 0.309143 -0.628784 0.323486 1445641969 0.635864 0.309143 -0.628784 0.323486 1445641969 0.635864 0.309143 -0.628784 0.323486 1445641969 0.635864 0.309143 -0.628784 0.323486 1445641969 0.592468 0.375122 -0.588501 0.402405 1445641969 0.592468 0.375122 -0.588501 0.402405 1445641969 0.592468 0.375122 -0.588501 0.402405 1445641969 0.592468 0.375122 -0.588501 0.402405 1445641969 0.592468 0.375122 -0.588501 0.402405 1445641969 0.592468 0.375122 -0.588501 0.402405 1445641969 0.540710 0.435852 -0.533813 0.482300 1445641969 0.540710 0.435852 -0.533813 0.482300 1445641969 0.540710 0.435852 -0.533813 0.482300 1445641969 0.540710 0.435852 -0.533813 0.482300 1445641969 0.540710 0.435852 -0.533813 0.482300 1445641969 0.540710 0.435852 -0.533813 0.482300 1445641969 0.540710 0.435852 -0.533813 0.482300 1445641969 0.478027 0.490051 -0.470825 0.556458 1445641969 0.478027 0.490051 -0.470825 0.556458 1445641969 0.478027 0.490051 -0.470825 0.556458 1445641969 0.478027 0.490051 -0.470825 0.556458 1445641969 0.478027 0.490051 -0.470825 0.556458 1445641969 0.478027 0.490051 -0.470825 0.556458 1445641969 0.405457 0.539063 -0.408691 0.614746 1445641969 0.405457 0.539063 -0.408691 0.614746 1445641969 0.405457 0.539063 -0.408691 0.614746 1445641969 0.405457 0.539063 -0.408691 0.614746 1445641969 0.405457 0.539063 -0.408691 0.614746 1445641969 0.405457 0.539063 -0.408691 0.614746 1445641969 0.331360 0.582581 -0.343445 0.657837 1445641969 0.331360 0.582581 -0.343445 0.657837 1445641969 0.331360 0.582581 -0.343445 0.657837 1445641969 0.331360 0.582581 -0.343445 0.657837 1445641969 0.331360 0.582581 -0.343445 0.657837 1445641969 0.331360 0.582581 -0.343445 0.657837 1445641969 0.331360 0.582581 -0.343445 0.657837 1445641969 0.266357 0.611938 -0.281433 0.689392 1445641969 0.266357 0.611938 -0.281433 0.689392 1445641969 0.266357 0.611938 -0.281433 0.689392 1445641969 0.266357 0.611938 -0.281433 0.689392 1445641969 0.266357 0.611938 -0.281433 0.689392 1445641969 0.266357 0.611938 -0.281433 0.689392 1445641969 0.212769 0.641724 -0.241760 0.695984 1445641969 0.212769 0.641724 -0.241760 0.695984 1445641969 0.212769 0.641724 -0.241760 0.695984 1445641969 0.212769 0.641724 -0.241760 0.695984 1445641969 0.212769 0.641724 -0.241760 0.695984 1445641969 0.212769 0.641724 -0.241760 0.695984 1445641969 0.193787 0.676941 -0.233093 0.670654 1445641969 0.193787 0.676941 -0.233093 0.670654 1445641969 0.193787 0.676941 -0.233093 0.670654 1445641969 0.193787 0.676941 -0.233093 0.670654 1445641969 0.193787 0.676941 -0.233093 0.670654 1445641969 0.193787 0.676941 -0.233093 0.670654 1445641969 0.207031 0.680481 -0.238831 0.661011 1445641970 0.207031 0.680481 -0.238831 0.661011 1445641970 0.207031 0.680481 -0.238831 0.661011 1445641970 0.207031 0.680481 -0.238831 0.661011 1445641970 0.207031 0.680481 -0.238831 0.661011 1445641970 0.207031 0.680481 -0.238831 0.661011 1445641970 0.242554 0.674011 -0.263550 0.646057 1445641970 0.242554 0.674011 -0.263550 0.646057 1445641970 0.242554 0.674011 -0.263550 0.646057 1445641970 0.242554 0.674011 -0.263550 0.646057 1445641970 0.242554 0.674011 -0.263550 0.646057 1445641970 0.242554 0.674011 -0.263550 0.646057 1445641970 0.242554 0.674011 -0.263550 0.646057 1445641970 0.301819 0.651245 -0.306091 0.625305 1445641970 0.301819 0.651245 -0.306091 0.625305 1445641970 0.301819 0.651245 -0.306091 0.625305 1445641970 0.301819 0.651245 -0.306091 0.625305 1445641970 0.301819 0.651245 -0.306091 0.625305 1445641970 0.301819 0.651245 -0.306091 0.625305 1445641970 0.372681 0.615601 -0.358643 0.594482 1445641970 0.372681 0.615601 -0.358643 0.594482 1445641970 0.372681 0.615601 -0.358643 0.594482 1445641970 0.372681 0.615601 -0.358643 0.594482 1445641970 0.372681 0.615601 -0.358643 0.594482 1445641970 0.372681 0.615601 -0.358643 0.594482 1445641970 0.449585 0.566284 -0.413086 0.553650 1445641970 0.449585 0.566284 -0.413086 0.553650 1445641970 0.449585 0.566284 -0.413086 0.553650 1445641970 0.449585 0.566284 -0.413086 0.553650 1445641970 0.449585 0.566284 -0.413086 0.553650 1445641970 0.449585 0.566284 -0.413086 0.553650 1445641970 0.524414 0.508179 -0.465332 0.500183 1445641970 0.524414 0.508179 -0.465332 0.500183 1445641970 0.524414 0.508179 -0.465332 0.500183 1445641970 0.524414 0.508179 -0.465332 0.500183 1445641970 0.524414 0.508179 -0.465332 0.500183 1445641970 0.524414 0.508179 -0.465332 0.500183 1445641970 0.589539 0.444641 -0.512878 0.437744 1445641970 0.589539 0.444641 -0.512878 0.437744 1445641970 0.589539 0.444641 -0.512878 0.437744 1445641970 0.589539 0.444641 -0.512878 0.437744 1445641970 0.589539 0.444641 -0.512878 0.437744 1445641970 0.589539 0.444641 -0.512878 0.437744 1445641970 0.589539 0.444641 -0.512878 0.437744 1445641970 0.641907 0.376526 -0.556824 0.368896 1445641970 0.641907 0.376526 -0.556824 0.368896 1445641970 0.641907 0.376526 -0.556824 0.368896 1445641970 0.641907 0.376526 -0.556824 0.368896 1445641970 0.641907 0.376526 -0.556824 0.368896 1445641970 0.641907 0.376526 -0.556824 0.368896 1445641970 0.680481 0.308899 -0.596252 0.293274 1445641970 0.680481 0.308899 -0.596252 0.293274 1445641970 0.680481 0.308899 -0.596252 0.293274 1445641970 0.680481 0.308899 -0.596252 0.293274 1445641970 0.680481 0.308899 -0.596252 0.293274 1445641970 0.680481 0.308899 -0.596252 0.293274 1445641970 0.706726 0.242249 -0.629150 0.214294 1445641970 0.706726 0.242249 -0.629150 0.214294 1445641970 0.706726 0.242249 -0.629150 0.214294 1445641970 0.706726 0.242249 -0.629150 0.214294 1445641970 0.706726 0.242249 -0.629150 0.214294 1445641970 0.706726 0.242249 -0.629150 0.214294 1445641970 0.718933 0.190369 -0.652466 0.145447 1445641970 0.718933 0.190369 -0.652466 0.145447 1445641970 0.713318 0.161499 -0.672363 0.113831 1445641970 0.713318 0.161499 -0.672363 0.113831 1445641970 0.713318 0.161499 -0.672363 0.113831 1445641970 0.713318 0.161499 -0.672363 0.113831 1445641970 0.713318 0.161499 -0.672363 0.113831 1445641970 0.698975 0.152710 -0.689636 0.111877 1445641970 0.698975 0.152710 -0.689636 0.111877 1445641970 0.698975 0.152710 -0.689636 0.111877 1445641970 0.698975 0.152710 -0.689636 0.111877 1445641970 0.698975 0.152710 -0.689636 0.111877 1445641970 0.688171 0.159424 -0.695129 0.133606 1445641970 0.688171 0.159424 -0.695129 0.133606 1445641970 0.688171 0.159424 -0.695129 0.133606 1445641970 0.688171 0.159424 -0.695129 0.133606 1445641970 0.688171 0.159424 -0.695129 0.133606 1445641970 0.688171 0.159424 -0.695129 0.133606 1445641970 0.675049 0.186035 -0.690552 0.180969 1445641970 0.675049 0.186035 -0.690552 0.180969 1445641970 0.675049 0.186035 -0.690552 0.180969 1445641970 0.675049 0.186035 -0.690552 0.180969 1445641970 0.675049 0.186035 -0.690552 0.180969 1445641970 0.675049 0.186035 -0.690552 0.180969 1445641970 0.675049 0.186035 -0.690552 0.180969 1445641970 0.656372 0.231995 -0.673462 0.248535 1445641970 0.656372 0.231995 -0.673462 0.248535 1445641970 0.656372 0.231995 -0.673462 0.248535 1445641970 0.656372 0.231995 -0.673462 0.248535 1445641970 0.656372 0.231995 -0.673462 0.248535 1445641970 0.656372 0.231995 -0.673462 0.248535 1445641970 0.626892 0.291077 -0.645264 0.325439 1445641970 0.626892 0.291077 -0.645264 0.325439 1445641970 0.626892 0.291077 -0.645264 0.325439 1445641970 0.626892 0.291077 -0.645264 0.325439 1445641970 0.626892 0.291077 -0.645264 0.325439 1445641970 0.626892 0.291077 -0.645264 0.325439 1445641970 0.587280 0.354065 -0.607605 0.400635 1445641970 0.587280 0.354065 -0.607605 0.400635 1445641970 0.587280 0.354065 -0.607605 0.400635 1445641970 0.587280 0.354065 -0.607605 0.400635 1445641970 0.587280 0.354065 -0.607605 0.400635 1445641970 0.587280 0.354065 -0.607605 0.400635 1445641970 0.587280 0.354065 -0.607605 0.400635 1445641970 0.537109 0.416077 -0.563293 0.470215 1445641970 0.537109 0.416077 -0.563293 0.470215 1445641971 0.537109 0.416077 -0.563293 0.470215 1445641971 0.537109 0.416077 -0.563293 0.470215 1445641971 0.537109 0.416077 -0.563293 0.470215 1445641971 0.537109 0.416077 -0.563293 0.470215 1445641971 0.479614 0.473572 -0.510071 0.534302 1445641971 0.479614 0.473572 -0.510071 0.534302 1445641971 0.479614 0.473572 -0.510071 0.534302 1445641971 0.479614 0.473572 -0.510071 0.534302 1445641971 0.479614 0.473572 -0.510071 0.534302 1445641971 0.479614 0.473572 -0.510071 0.534302 1445641971 0.417175 0.523315 -0.451355 0.590210 1445641971 0.417175 0.523315 -0.451355 0.590210 1445641971 0.417175 0.523315 -0.451355 0.590210 1445641971 0.417175 0.523315 -0.451355 0.590210 1445641971 0.417175 0.523315 -0.451355 0.590210 1445641971 0.417175 0.523315 -0.451355 0.590210 1445641971 0.417175 0.523315 -0.451355 0.590210 1445641971 0.352478 0.567688 -0.393921 0.631104 1445641971 0.352478 0.567688 -0.393921 0.631104 1445641971 0.352478 0.567688 -0.393921 0.631104 1445641971 0.352478 0.567688 -0.393921 0.631104 1445641971 0.352478 0.567688 -0.393921 0.631104 1445641971 0.352478 0.567688 -0.393921 0.631104 1445641971 0.290771 0.607178 -0.342224 0.655457 1445641971 0.290771 0.607178 -0.342224 0.655457 1445641971 0.290771 0.607178 -0.342224 0.655457 1445641971 0.290771 0.607178 -0.342224 0.655457 1445641971 0.290771 0.607178 -0.342224 0.655457 1445641971 0.290771 0.607178 -0.342224 0.655457 1445641971 0.250122 0.632324 -0.305420 0.666504 1445641971 0.250122 0.632324 -0.305420 0.666504 1445641971 0.250122 0.632324 -0.305420 0.666504 1445641971 0.250122 0.632324 -0.305420 0.666504 1445641971 0.250122 0.632324 -0.305420 0.666504 1445641971 0.250122 0.632324 -0.305420 0.666504 1445641971 0.232666 0.646362 -0.289734 0.666382 1445641971 0.232666 0.646362 -0.289734 0.666382 1445641971 0.232666 0.646362 -0.289734 0.666382 1445641971 0.232666 0.646362 -0.289734 0.666382 1445641971 0.232666 0.646362 -0.289734 0.666382 1445641971 0.232666 0.646362 -0.289734 0.666382 1445641971 0.235413 0.651672 -0.288879 0.660583 1445641971 0.235413 0.651672 -0.288879 0.660583 1445641971 0.235413 0.651672 -0.288879 0.660583 1445641971 0.235413 0.651672 -0.288879 0.660583 1445641971 0.235413 0.651672 -0.288879 0.660583 1445641971 0.235413 0.651672 -0.288879 0.660583 1445641971 0.235413 0.651672 -0.288879 0.660583 1445641971 0.259033 0.648560 -0.300476 0.649536 1445641971 0.259033 0.648560 -0.300476 0.649536 1445641971 0.259033 0.648560 -0.300476 0.649536 1445641971 0.259033 0.648560 -0.300476 0.649536 1445641971 0.259033 0.648560 -0.300476 0.649536 1445641971 0.259033 0.648560 -0.300476 0.649536 1445641971 0.301392 0.634033 -0.327332 0.632385 1445641971 0.301392 0.634033 -0.327332 0.632385 1445641971 0.301392 0.634033 -0.327332 0.632385 1445641971 0.301392 0.634033 -0.327332 0.632385 1445641971 0.301392 0.634033 -0.327332 0.632385 1445641971 0.301392 0.634033 -0.327332 0.632385 1445641971 0.357483 0.609009 -0.367920 0.604919 1445641971 0.357483 0.609009 -0.367920 0.604919 1445641971 0.357483 0.609009 -0.367920 0.604919 1445641971 0.357483 0.609009 -0.367920 0.604919 1445641971 0.357483 0.609009 -0.367920 0.604919 1445641971 0.357483 0.609009 -0.367920 0.604919 1445641971 0.422729 0.569641 -0.415100 0.569580 1445641971 0.422729 0.569641 -0.415100 0.569580 1445641971 0.422729 0.569641 -0.415100 0.569580 1445641971 0.422729 0.569641 -0.415100 0.569580 1445641971 0.422729 0.569641 -0.415100 0.569580 1445641971 0.494080 0.518127 -0.461609 0.523682 1445641971 0.494080 0.518127 -0.461609 0.523682 1445641971 0.494080 0.518127 -0.461609 0.523682 1445641971 0.494080 0.518127 -0.461609 0.523682 1445641971 0.494080 0.518127 -0.461609 0.523682 1445641971 0.494080 0.518127 -0.461609 0.523682 1445641971 0.494080 0.518127 -0.461609 0.523682 1445641971 0.564697 0.457397 -0.502563 0.468262 1445641971 0.564697 0.457397 -0.502563 0.468262 1445641971 0.564697 0.457397 -0.502563 0.468262 1445641971 0.564697 0.457397 -0.502563 0.468262 1445641971 0.564697 0.457397 -0.502563 0.468262 1445641971 0.564697 0.457397 -0.502563 0.468262 1445641971 0.626831 0.393738 -0.538269 0.402771 1445641971 0.626831 0.393738 -0.538269 0.402771 1445641971 0.626831 0.393738 -0.538269 0.402771 1445641971 0.626831 0.393738 -0.538269 0.402771 1445641971 0.626831 0.393738 -0.538269 0.402771 1445641971 0.626831 0.393738 -0.538269 0.402771 1445641971 0.673645 0.332642 -0.573120 0.327148 1445641971 0.673645 0.332642 -0.573120 0.327148 1445641971 0.673645 0.332642 -0.573120 0.327148 1445641971 0.673645 0.332642 -0.573120 0.327148 1445641971 0.673645 0.332642 -0.573120 0.327148 1445641971 0.673645 0.332642 -0.573120 0.327148 1445641971 0.706055 0.273804 -0.604126 0.247925 1445641971 0.706055 0.273804 -0.604126 0.247925 1445641971 0.706055 0.273804 -0.604126 0.247925 1445641971 0.706055 0.273804 -0.604126 0.247925 1445641971 0.706055 0.273804 -0.604126 0.247925 1445641971 0.706055 0.273804 -0.604126 0.247925 1445641971 0.720581 0.222900 -0.632751 0.175232 1445641971 0.720581 0.222900 -0.632751 0.175232 1445641971 0.720581 0.222900 -0.632751 0.175232 1445641971 0.720581 0.222900 -0.632751 0.175232 1445641971 0.720581 0.222900 -0.632751 0.175232 1445641971 0.716797 0.186035 -0.661255 0.119507 1445641971 0.716797 0.186035 -0.661255 0.119507 1445641971 0.716797 0.186035 -0.661255 0.119507 1445641972 0.716797 0.186035 -0.661255 0.119507 1445641972 0.716797 0.186035 -0.661255 0.119507 1445641972 0.716797 0.186035 -0.661255 0.119507 1445641972 0.711304 0.168152 -0.673828 0.108093 1445641972 0.711304 0.168152 -0.673828 0.108093 1445641972 0.711304 0.168152 -0.673828 0.108093 1445641972 0.711304 0.168152 -0.673828 0.108093 1445641972 0.711304 0.168152 -0.673828 0.108093 1445641972 0.711304 0.168152 -0.673828 0.108093 1445641972 0.708679 0.171265 -0.673096 0.123901 1445641972 0.708679 0.171265 -0.673096 0.123901 1445641972 0.708679 0.171265 -0.673096 0.123901 1445641972 0.708679 0.171265 -0.673096 0.123901 1445641972 0.708679 0.171265 -0.673096 0.123901 1445641972 0.708679 0.171265 -0.673096 0.123901 1445641972 0.698975 0.190796 -0.670044 0.161255 1445641972 0.698975 0.190796 -0.670044 0.161255 1445641972 0.698975 0.190796 -0.670044 0.161255 1445641972 0.698975 0.190796 -0.670044 0.161255 1445641972 0.698975 0.190796 -0.670044 0.161255 1445641972 0.698975 0.190796 -0.670044 0.161255 1445641972 0.681824 0.225586 -0.660156 0.219910 1445641972 0.681824 0.225586 -0.660156 0.219910 1445641972 0.681824 0.225586 -0.660156 0.219910 1445641972 0.681824 0.225586 -0.660156 0.219910 1445641972 0.681824 0.225586 -0.660156 0.219910 1445641972 0.656555 0.274414 -0.640198 0.289368 1445641972 0.656555 0.274414 -0.640198 0.289368 1445641972 0.656555 0.274414 -0.640198 0.289368 1445641972 0.656555 0.274414 -0.640198 0.289368 1445641972 0.656555 0.274414 -0.640198 0.289368 1445641972 0.656555 0.274414 -0.640198 0.289368 1445641972 0.624817 0.330688 -0.606873 0.363220 1445641972 0.624817 0.330688 -0.606873 0.363220 1445641972 0.624817 0.330688 -0.606873 0.363220 1445641972 0.624817 0.330688 -0.606873 0.363220 1445641972 0.624817 0.330688 -0.606873 0.363220 1445641972 0.624817 0.330688 -0.606873 0.363220 1445641972 0.581543 0.386292 -0.565796 0.438599 1445641972 0.581543 0.386292 -0.565796 0.438599 1445641972 0.581543 0.386292 -0.565796 0.438599 1445641972 0.581543 0.386292 -0.565796 0.438599 1445641972 0.581543 0.386292 -0.565796 0.438599 1445641972 0.581543 0.386292 -0.565796 0.438599 1445641972 0.581543 0.386292 -0.565796 0.438599 1445641972 0.532288 0.442810 -0.517029 0.503235 1445641972 0.532288 0.442810 -0.517029 0.503235 1445641972 0.532288 0.442810 -0.517029 0.503235 1445641972 0.532288 0.442810 -0.517029 0.503235 1445641972 0.532288 0.442810 -0.517029 0.503235 1445641972 0.532288 0.442810 -0.517029 0.503235 1445641972 0.471985 0.496765 -0.469788 0.556519 1445641972 0.471985 0.496765 -0.469788 0.556519 1445641972 0.471985 0.496765 -0.469788 0.556519 1445641972 0.471985 0.496765 -0.469788 0.556519 1445641972 0.471985 0.496765 -0.469788 0.556519 1445641972 0.471985 0.496765 -0.469788 0.556519 1445641972 0.413269 0.542725 -0.420471 0.598145 1445641972 0.413269 0.542725 -0.420471 0.598145 1445641972 0.413269 0.542725 -0.420471 0.598145 1445641972 0.413269 0.542725 -0.420471 0.598145 1445641972 0.413269 0.542725 -0.420471 0.598145 1445641972 0.413269 0.542725 -0.420471 0.598145 1445641972 0.413269 0.542725 -0.420471 0.598145 1445641972 0.350830 0.580933 -0.369080 0.634949 1445641972 0.350830 0.580933 -0.369080 0.634949 1445641972 0.350830 0.580933 -0.369080 0.634949 1445641972 0.350830 0.580933 -0.369080 0.634949 1445641972 0.350830 0.580933 -0.369080 0.634949 1445641972 0.350830 0.580933 -0.369080 0.634949 1445641972 0.294189 0.606934 -0.322998 0.663818 1445641972 0.294189 0.606934 -0.322998 0.663818 1445641972 0.294189 0.606934 -0.322998 0.663818 1445641972 0.294189 0.606934 -0.322998 0.663818 1445641972 0.294189 0.606934 -0.322998 0.663818 1445641972 0.294189 0.606934 -0.322998 0.663818 1445641972 0.260803 0.628784 -0.293762 0.670959 1445641972 0.260803 0.628784 -0.293762 0.670959 1445641972 0.260803 0.628784 -0.293762 0.670959 1445641972 0.260803 0.628784 -0.293762 0.670959 1445641972 0.260803 0.628784 -0.293762 0.670959 1445641972 0.260803 0.628784 -0.293762 0.670959 1445641972 0.255798 0.650818 -0.295715 0.650757 1445641972 0.255798 0.650818 -0.295715 0.650757 1445641972 0.255798 0.650818 -0.295715 0.650757 1445641972 0.255798 0.650818 -0.295715 0.650757 1445641972 0.255798 0.650818 -0.295715 0.650757 1445641972 0.255798 0.650818 -0.295715 0.650757 1445641972 0.255798 0.650818 -0.295715 0.650757 1445641972 0.262390 0.672607 -0.312805 0.617065 1445641972 0.262390 0.672607 -0.312805 0.617065 1445641972 0.262390 0.672607 -0.312805 0.617065 1445641972 0.262390 0.672607 -0.312805 0.617065 1445641972 0.262390 0.672607 -0.312805 0.617065 1445641972 0.262390 0.672607 -0.312805 0.617065 1445641972 0.288208 0.664429 -0.334045 0.603210 1445641972 0.288208 0.664429 -0.334045 0.603210 1445641972 0.288208 0.664429 -0.334045 0.603210 1445641972 0.288208 0.664429 -0.334045 0.603210 1445641972 0.288208 0.664429 -0.334045 0.603210 1445641972 0.288208 0.664429 -0.334045 0.603210 1445641972 0.288208 0.664429 -0.334045 0.603210 1445641972 0.334167 0.640198 -0.370850 0.583801 1445641972 0.334167 0.640198 -0.370850 0.583801 1445641972 0.334167 0.640198 -0.370850 0.583801 1445641972 0.334167 0.640198 -0.370850 0.583801 1445641972 0.334167 0.640198 -0.370850 0.583801 1445641972 0.389526 0.605408 -0.421692 0.551208 1445641972 0.389526 0.605408 -0.421692 0.551208 1445641972 0.389526 0.605408 -0.421692 0.551208 1445641972 0.389526 0.605408 -0.421692 0.551208 1445641972 0.389526 0.605408 -0.421692 0.551208 1445641973 0.389526 0.605408 -0.421692 0.551208 1445641973 0.447937 0.558411 -0.478088 0.508789 1445641973 0.447937 0.558411 -0.478088 0.508789 1445641973 0.447937 0.558411 -0.478088 0.508789 1445641973 0.447937 0.558411 -0.478088 0.508789 1445641973 0.447937 0.558411 -0.478088 0.508789 1445641973 0.447937 0.558411 -0.478088 0.508789 1445641973 0.447937 0.558411 -0.478088 0.508789 1445641973 0.511292 0.496887 -0.531189 0.457703 1445641973 0.511292 0.496887 -0.531189 0.457703 1445641973 0.511292 0.496887 -0.531189 0.457703 1445641973 0.511292 0.496887 -0.531189 0.457703 1445641973 0.511292 0.496887 -0.531189 0.457703 1445641973 0.511292 0.496887 -0.531189 0.457703 1445641973 0.573547 0.429199 -0.573975 0.396729 1445641973 0.573547 0.429199 -0.573975 0.396729 1445641973 0.573547 0.429199 -0.573975 0.396729 1445641973 0.573547 0.429199 -0.573975 0.396729 1445641973 0.573547 0.429199 -0.573975 0.396729 1445641973 0.573547 0.429199 -0.573975 0.396729 1445641973 0.624268 0.364441 -0.608765 0.326904 1445641973 0.624268 0.364441 -0.608765 0.326904 1445641973 0.624268 0.364441 -0.608765 0.326904 1445641973 0.624268 0.364441 -0.608765 0.326904 1445641973 0.624268 0.364441 -0.608765 0.326904 1445641973 0.624268 0.364441 -0.608765 0.326904 1445641973 0.662048 0.301392 -0.638428 0.251526 1445641973 0.662048 0.301392 -0.638428 0.251526 1445641973 0.662048 0.301392 -0.638428 0.251526 1445641973 0.662048 0.301392 -0.638428 0.251526 1445641973 0.662048 0.301392 -0.638428 0.251526 1445641973 0.662048 0.301392 -0.638428 0.251526 1445641973 0.662048 0.301392 -0.638428 0.251526 1445641973 0.685974 0.241089 -0.662537 0.179810 1445641973 0.685974 0.241089 -0.662537 0.179810 1445641973 0.685974 0.241089 -0.662537 0.179810 1445641973 0.685974 0.241089 -0.662537 0.179810 1445641973 0.685974 0.241089 -0.662537 0.179810 1445641973 0.685974 0.241089 -0.662537 0.179810 1445641973 0.691833 0.192322 -0.682739 0.134888 1445641973 0.691833 0.192322 -0.682739 0.134888 1445641973 0.691833 0.192322 -0.682739 0.134888 1445641973 0.691833 0.192322 -0.682739 0.134888 1445641973 0.691833 0.192322 -0.682739 0.134888 1445641973 0.691833 0.192322 -0.682739 0.134888 1445641973 0.688843 0.163391 -0.697632 0.109985 1445641973 0.688843 0.163391 -0.697632 0.109985 1445641973 0.688843 0.163391 -0.697632 0.109985 1445641973 0.688843 0.163391 -0.697632 0.109985 1445641973 
0.580750 0.403687 -0.587769 0.392761 1445641990 0.580750 0.403687 -0.587769 0.392761 1445641990 0.582092 0.399963 -0.591675 0.388672 1445641990 0.582092 0.399963 -0.591675 0.388672 1445641990 0.582092 0.399963 -0.591675 0.388672 1445641990 0.582092 0.399963 -0.591675 0.388672 1445641990 0.582092 0.399963 -0.591675 0.388672 1445641990 0.582092 0.399963 -0.591675 0.388672 1445641990 0.582092 0.399963 -0.591675 0.388672 1445641990 0.581726 0.398010 -0.593872 0.387939 1445641990 0.581726 0.398010 -0.593872 0.387939 1445641990 0.581726 0.398010 -0.593872 0.387939 1445641990 0.581726 0.398010 -0.593872 0.387939 1445641990 0.581726 0.398010 -0.593872 0.387939 1445641990 0.581726 0.398010 -0.593872 0.387939 1445641990 0.577515 0.398926 -0.593933 0.393127 1445641990 0.577515 0.398926 -0.593933 0.393127 1445641990 0.577515 0.398926 -0.593933 0.393127 1445641990 0.577515 0.398926 -0.593933 0.393127 1445641990 0.577515 0.398926 -0.593933 0.393127 1445641990 0.569336 0.405212 -0.590637 0.403442 1445641990 0.569336 0.405212 -0.590637 0.403442 1445641990 0.569336 0.405212 -0.590637 0.403442 1445641990 0.569336 0.405212 -0.590637 0.403442 1445641990 0.569336 0.405212 -0.590637 0.403442 1445641990 0.569336 0.405212 -0.590637 0.403442 1445641990 0.569336 0.405212 -0.590637 0.403442 1445641990 0.553101 0.420776 -0.582703 0.421204 1445641990 0.553101 0.420776 -0.582703 0.421204 1445641990 0.553101 0.420776 -0.582703 0.421204 1445641990 0.553101 0.420776 -0.582703 0.421204 1445641990 0.553101 0.420776 -0.582703 0.421204 1445641990 0.529602 0.445251 -0.566162 0.447876 1445641990 0.529602 0.445251 -0.566162 0.447876 1445641990 0.529602 0.445251 -0.566162 0.447876 1445641990 0.529602 0.445251 -0.566162 0.447876 1445641990 0.529602 0.445251 -0.566162 0.447876 1445641990 0.529602 0.445251 -0.566162 0.447876 1445641990 0.499817 0.476135 -0.541138 0.480225 1445641990 0.499817 0.476135 -0.541138 0.480225 1445641990 0.499817 0.476135 -0.541138 0.480225 1445641990 0.499817 0.476135 -0.541138 0.480225 1445641990 0.499817 0.476135 -0.541138 0.480225 1445641990 0.499817 0.476135 -0.541138 0.480225 1445641990 0.464050 0.510254 -0.508667 0.515259 1445641990 0.464050 0.510254 -0.508667 0.515259 1445641990 0.464050 0.510254 -0.508667 0.515259 1445641990 0.464050 0.510254 -0.508667 0.515259 1445641990 0.464050 0.510254 -0.508667 0.515259 1445641990 0.464050 0.510254 -0.508667 0.515259 1445641990 0.424622 0.543823 -0.471252 0.549316 1445641990 0.424622 0.543823 -0.471252 0.549316 1445641990 0.424622 0.543823 -0.471252 0.549316 1445641990 0.424622 0.543823 -0.471252 0.549316 1445641990 0.424622 0.543823 -0.471252 0.549316 1445641990 0.424622 0.543823 -0.471252 0.549316 1445641990 0.424622 0.543823 -0.471252 0.549316 1445641990 0.382446 0.575012 -0.433411 0.578979 1445641990 0.382446 0.575012 -0.433411 0.578979 1445641990 0.382446 0.575012 -0.433411 0.578979 1445641990 0.382446 0.575012 -0.433411 0.578979 1445641990 0.382446 0.575012 -0.433411 0.578979 1445641991 0.382446 0.575012 -0.433411 0.578979 1445641991 0.343384 0.603455 -0.398560 0.599182 1445641991 0.343384 0.603455 -0.398560 -0.635193 1445641991 0.343384 0.603455 -0.398560 0.599182 1445641991 0.343384 0.603455 -0.398560 0.599182 1445641991 0.343384 0.603455 -0.398560 0.599182 1445641991 0.343384 0.603455 -0.398560 0.599182 1445641991 0.312256 0.625427 -0.368958 0.612488 1445641991 0.312256 0.625427 -0.368958 0.612488 1445641991 0.312256 0.625427 -0.368958 0.612488 1445641991 0.312256 0.625427 -0.368958 0.612488 1445641991 0.312256 0.625427 -0.368958 0.612488 1445641991 0.312256 0.625427 -0.368958 0.612488 1445641991 0.312256 0.625427 -0.368958 0.612488 1445641991 0.292664 0.638489 -0.347961 0.620911 1445641991 0.292664 0.638489 -0.347961 0.620911 1445641991 0.292664 0.638489 -0.347961 0.620911 1445641991 0.292664 0.638489 -0.347961 0.620911 1445641991 0.292664 0.638489 -0.347961 0.620911 1445641991 0.292664 0.638489 -0.347961 0.620911 1445641991 0.290283 0.643372 -0.341125 0.620789 1445641991 0.290283 0.643372 -0.341125 0.620789 1445641991 0.290283 0.643372 -0.341125 0.620789 1445641991 0.290283 0.643372 -0.341125 0.620789 1445641991 0.290283 0.643372 -0.341125 0.620789 1445641991 0.290283 0.643372 -0.341125 0.620789 1445641991 0.290283 0.643372 -0.341125 0.620789 1445641991 0.305847 0.640015 -0.348633 0.612549 1445641991 0.305847 0.640015 -0.348633 0.612549 1445641991 0.305847 0.640015 -0.348633 0.612549 1445641991 0.305847 0.640015 -0.348633 0.612549 1445641991 0.305847 0.640015 -0.348633 0.612549 1445641991 0.342712 0.624756 -0.375000 0.592834 1445641991 0.342712 0.624756 -0.375000 0.592834 1445641991 0.342712 0.624756 -0.375000 0.592834 1445641991 0.342712 0.624756 -0.375000 0.592834 1445641991 0.342712 0.624756 -0.375000 0.592834 1445641991 0.342712 0.624756 -0.375000 0.592834 1445641991 0.394775 0.595520 -0.418518 0.560608 1445641991 0.394775 0.595520 -0.418518 0.560608 1445641991 0.394775 0.595520 -0.418518 0.560608 1445641991 0.394775 0.595520 -0.418518 0.560608 1445641991 0.394775 0.595520 -0.418518 0.560608 1445641991 0.394775 0.595520 -0.418518 0.560608 1445641991 0.454529 0.552246 -0.470459 0.516724 1445641991 0.454529 0.552246 -0.470459 0.516724 1445641991 0.454529 0.552246 -0.470459 0.516724 1445641991 0.454529 0.552246 -0.470459 0.516724 1445641991 0.454529 0.552246 -0.470459 0.516724 1445641991 0.454529 0.552246 -0.470459 0.516724 1445641991 0.512817 0.498413 -0.524048 0.462463 1445641991 0.512817 0.498413 -0.524048 0.462463 1445641991 0.512817 0.498413 -0.524048 0.462463 1445641991 0.512817 0.498413 -0.524048 0.462463 1445641991 0.512817 0.498413 -0.524048 0.462463 1445641991 0.512817 0.498413 -0.524048 0.462463 1445641991 0.512817 0.498413 -0.524048 0.462463 1445641991 0.566406 0.434753 -0.572449 0.403076 1445641991 0.566406 0.434753 -0.572449 0.403076 1445641991 0.566406 0.434753 -0.572449 0.403076 1445641991 0.566406 0.434753 -0.572449 0.403076 1445641991 0.566406 0.434753 -0.572449 0.403076 1445641991 0.566406 0.434753 -0.572449 0.403076 1445641991 0.610535 0.369080 -0.612244 0.340881 1445641991 0.610535 0.369080 -0.612244 0.340881 1445641991 0.610535 0.369080 -0.612244 0.340881 1445641991 0.610535 0.369080 -0.612244 0.340881 1445641991 0.610535 0.369080 -0.612244 0.340881 1445641991 0.610535 0.369080 -0.612244 0.340881 1445641991 0.610535 0.369080 -0.612244 0.340881 1445641991 0.637695 0.311584 -0.644043 0.285217 1445641991 0.637695 0.311584 -0.644043 0.285217 1445641991 0.637695 0.311584 -0.644043 0.285217 1445641991 0.637695 0.311584 -0.644043 0.285217 1445641991 0.637695 0.311584 -0.644043 0.285217 1445641991 0.637695 0.311584 -0.644043 0.285217 1445641991 0.649902 0.270630 -0.665283 0.248535 1445641991 0.649902 0.270630 -0.665283 0.248535 1445641991 0.649902 0.270630 -0.665283 0.248535 1445641991 0.649902 0.270630 -0.665283 0.248535 1445641991 0.649902 0.270630 -0.665283 0.248535 1445641991 0.649902 0.270630 -0.665283 0.248535 1445641991 0.649475 0.256653 -0.672668 0.244568 1445641991 0.649475 0.256653 -0.672668 0.244568 1445641991 0.649475 0.256653 -0.672668 0.244568 1445641991 0.649475 0.256653 -0.672668 0.244568 1445641991 0.649475 0.256653 -0.672668 0.244568 1445641991 0.649475 0.256653 -0.672668 0.244568 1445641991 0.649475 0.256653 -0.672668 0.244568 1445641991 0.637146 0.267578 -0.671814 0.266602 1445641991 0.637146 0.267578 -0.671814 0.266602 1445641991 0.637146 0.267578 -0.671814 0.266602 1445641991 0.637146 0.267578 -0.671814 0.266602 1445641991 0.637146 0.267578 -0.671814 0.266602 1445641991 0.615417 0.298645 -0.661560 0.307129 1445641991 0.615417 0.298645 -0.661560 0.307129 1445641991 0.615417 0.298645 -0.661560 0.307129 1445641991 0.615417 0.298645 -0.661560 0.307129 1445641991 0.615417 0.298645 -0.661560 0.307129 1445641991 0.615417 0.298645 -0.661560 0.307129 1445641991 0.615417 0.298645 -0.661560 0.307129 1445641991 0.585022 0.343323 -0.639465 0.361816 1445641991 0.585022 0.343323 -0.639465 0.361816 1445641991 0.585022 0.343323 -0.639465 0.361816 1445641991 0.585022 0.343323 -0.639465 0.361816 1445641991 0.585022 0.343323 -0.639465 0.361816 1445641991 0.585022 0.343323 -0.639465 0.361816 1445641991 0.546082 0.397461 -0.603882 0.423218 1445641991 0.546082 0.397461 -0.603882 0.423218 1445641991 0.546082 0.397461 -0.603882 0.423218 1445641991 0.546082 0.397461 -0.603882 0.423218 1445641991 0.546082 0.397461 -0.603882 0.423218 1445641991 0.546082 0.397461 -0.603882 0.423218 1445641991 0.498108 0.456909 -0.557556 0.481873 1445641992 0.498108 0.456909 -0.557556 0.481873 1445641992 0.498108 0.456909 -0.557556 0.481873 1445641992 0.498108 0.456909 -0.557556 0.481873 1445641992 0.498108 0.456909 -0.557556 0.481873 1445641992 0.440796 0.514648 -0.505005 0.534485 1445641992 0.440796 0.514648 -0.505005 0.534485 1445641992 0.440796 0.514648 -0.505005 0.534485 1445641992 0.440796 0.514648 -0.505005 0.534485 1445641992 0.440796 0.514648 -0.505005 0.534485 1445641992 0.440796 0.514648 -0.505005 0.534485 1445641992 0.440796 0.514648 -0.505005 0.534485 1445641992 0.382202 0.564880 -0.447632 0.578247 1445641992 0.382202 0.564880 -0.447632 0.578247 1445641992 0.382202 0.564880 -0.447632 0.578247 1445641992 0.382202 0.564880 -0.447632 0.578247 1445641992 0.382202 0.564880 -0.447632 0.578247 1445641992 0.382202 0.564880 -0.447632 0.578247 1445641992 0.327271 0.606506 -0.393127 0.608582 1445641992 0.327271 0.606506 -0.393127 0.608582 1445641992 0.327271 0.606506 -0.393127 0.608582 1445641992 0.327271 0.606506 -0.393127 0.608582 1445641992 0.327271 0.606506 -0.393127 0.608582 1445641992 0.327271 0.606506 -0.393127 0.608582 1445641992 0.327271 0.606506 -0.393127 0.608582 1445641992 0.284058 0.638916 -0.349731 0.623535 1445641992 0.284058 0.638916 -0.349731 0.623535 1445641992 0.284058 0.638916 -0.349731 0.623535 1445641992 0.284058 0.638916 -0.349731 0.623535 1445641992 0.284058 0.638916 -0.349731 0.623535 1445641992 0.284058 0.638916 -0.349731 0.623535 1445641992 0.261902 0.656738 -0.323975 0.628540 1445641992 0.261902 0.656738 -0.323975 0.628540 1445641992 0.261902 0.656738 -0.323975 0.628540 1445641992 0.261902 0.656738 -0.323975 0.628540 1445641992 0.261902 0.656738 -0.323975 0.628540 1445641992 0.261902 0.656738 -0.323975 0.628540 1445641992 0.267578 0.663696 -0.323181 0.619202 1445641992 0.267578 0.663696 -0.323181 0.619202 1445641992 0.267578 0.663696 -0.323181 0.619202 1445641992 0.267578 0.663696 -0.323181 0.619202 1445641992 0.267578 0.663696 -0.323181 0.619202 1445641992 0.267578 0.663696 -0.323181 0.619202 1445641992 0.267578 0.663696 -0.323181 0.619202 1445641992 0.296265 0.655884 -0.337708 0.606567 1445641992 0.296265 0.655884 -0.337708 0.606567 1445641992 0.296265 0.655884 -0.337708 0.606567 1445641992 0.296265 0.655884 -0.337708 0.606567 1445641992 0.296265 0.655884 -0.337708 0.606567 1445641992 0.296265 0.655884 -0.337708 0.606567 1445641992 0.337952 0.637695 -0.370361 0.584717 1445641992 0.337952 0.637695 -0.370361 0.584717 1445641992 0.337952 0.637695 -0.370361 0.584717 1445641992 0.337952 0.637695 -0.370361 0.584717 1445641992 0.337952 0.637695 -0.370361 0.584717 1445641992 0.337952 0.637695 -0.370361 0.584717 1445641992 0.337952 0.637695 -0.370361 0.584717 1445641992 0.394775 0.604797 -0.413696 0.554199 1445641992 0.394775 0.604797 -0.413696 0.554199 1445641992 0.394775 0.604797 -0.413696 0.554199 1445641992 0.394775 0.604797 -0.413696 0.554199 1445641992 0.394775 0.604797 -0.413696 0.554199 1445641992 0.394775 0.604797 -0.413696 0.554199 1445641992 0.458618 0.558167 -0.463257 0.513245 1445641992 0.458618 0.558167 -0.463257 0.513245 1445641992 0.458618 0.558167 -0.463257 0.513245 1445641992 0.458618 0.558167 -0.463257 0.513245 1445641992 0.458618 0.558167 -0.463257 0.513245 1445641992 0.458618 0.558167 -0.463257 0.513245 1445641992 0.521179 0.498413 -0.517517 0.460510 1445641992 0.521179 0.498413 -0.517517 0.460510 1445641992 0.521179 0.498413 -0.517517 0.460510 1445641992 0.521179 0.498413 -0.517517 0.460510 1445641992 0.521179 0.498413 -0.517517 0.460510 1445641992 0.521179 0.498413 -0.517517 0.460510 1445641992 0.521179 0.498413 -0.517517 0.460510 1445641992 0.574951 0.428833 -0.572021 0.397766 1445641992 0.574951 0.428833 -0.572021 0.397766 1445641992 0.574951 0.428833 -0.572021 0.397766 1445641992 0.574951 0.428833 -0.572021 0.397766 1445641992 0.574951 0.428833 -0.572021 0.397766 1445641992 0.574951 0.428833 -0.572021 0.397766 1445641992 0.615234 0.359924 -0.619263 0.329224 1445641992 0.615234 0.359924 -0.619263 0.329224 1445641992 0.615234 0.359924 -0.619263 0.329224 1445641992 0.615234 0.359924 -0.619263 0.329224 1445641992 0.615234 0.359924 -0.619263 0.329224 1445641992 0.615234 0.359924 -0.619263 0.329224 1445641992 0.639587 0.298889 -0.655823 0.267273 1445641992 0.639587 0.298889 -0.655823 0.267273 1445641992 0.639587 0.298889 -0.655823 0.267273 1445641992 0.639587 0.298889 -0.655823 0.267273 1445641992 0.639587 0.298889 -0.655823 0.267273 1445641992 0.639587 0.298889 -0.655823 0.267273 1445641992 0.655090 0.252014 -0.675415 0.226257 1445641992 0.655090 0.252014 -0.675415 0.226257 1445641992 0.655090 0.252014 -0.675415 0.226257 1445641992 0.655090 0.252014 -0.675415 0.226257 1445641992 0.655090 0.252014 -0.675415 0.226257 1445641992 0.655090 0.252014 -0.675415 0.226257 1445641992 0.656433 0.230469 -0.686462 0.211365 1445641992 0.656433 0.230469 -0.686462 0.211365 1445641992 0.656433 0.230469 -0.686462 0.211365 1445641992 0.656433 0.230469 -0.686462 0.211365 1445641992 0.656433 0.230469 -0.686462 0.211365 1445641992 0.656433 0.230469 -0.686462 0.211365 1445641992 0.656433 0.230469 -0.686462 0.211365 1445641992 0.651978 0.227844 -0.689087 0.219421 1445641992 0.651978 0.227844 -0.689087 0.219421 1445641992 0.651978 0.227844 -0.689087 0.219421 1445641992 0.651978 0.227844 -0.689087 0.219421 1445641992 0.651978 0.227844 -0.689087 0.219421 1445641992 0.651978 0.227844 -0.689087 0.219421 1445641992 0.642578 0.242432 -0.684998 0.243042 1445641992 0.642578 0.242432 -0.684998 0.243042 1445641993 0.642578 0.242432 -0.684998 0.243042 1445641993 0.642578 0.242432 -0.684998 0.243042 1445641993 0.642578 0.242432 -0.684998 0.243042 1445641993 0.642578 0.242432 -0.684998 0.243042 1445641993 0.642578 0.242432 -0.684998 0.243042 1445641993 0.626099 0.271362 -0.675171 0.280212 1445641993 0.626099 0.271362 -0.675171 0.280212 1445641993 0.626099 0.271362 -0.675171 0.280212 1445641993 0.626099 0.271362 -0.675171 0.280212 1445641993 0.626099 0.271362 -0.675171 0.280212 1445641993 0.626099 0.271362 -0.675171 0.280212 1445641993 0.603455 0.313416 -0.656494 0.326477 1445641993 0.603455 0.313416 -0.656494 0.326477 1445641993 0.603455 0.313416 -0.656494 0.326477 1445641993 0.603455 0.313416 -0.656494 0.326477 1445641993 0.603455 0.313416 -0.656494 0.326477 1445641993 0.603455 0.313416 -0.656494 0.326477 1445641993 0.572510 0.367004 -0.628845 0.376831 1445641993 0.572510 0.367004 -0.628845 0.376831 1445641993 0.572510 0.367004 -0.628845 0.376831 1445641993 0.572510 0.367004 -0.628845 0.376831 1445641993 0.572510 0.367004 -0.628845 0.376831 1445641993 0.572510 0.367004 -0.628845 0.376831 1445641993 0.536011 0.425964 -0.588318 0.430237 1445641993 0.536011 0.425964 -0.588318 0.430237 1445641993 0.536011 0.425964 -0.588318 0.430237 1445641993 0.536011 0.425964 -0.588318 0.430237 1445641993 0.536011 0.425964 -0.588318 0.430237 1445641993 0.536011 0.425964 -0.588318 0.430237 1445641993 0.492371 0.484985 -0.538635 0.481812 1445641993 0.492371 0.484985 -0.538635 0.481812 1445641993 0.492371 0.484985 -0.538635 0.481812 1445641993 0.492371 0.484985 -0.538635 0.481812 1445641993 0.492371 0.484985 -0.538635 0.481812 1445641993 0.492371 0.484985 -0.538635 0.481812 1445641993 0.442322 0.536072 -0.485840 0.529968 1445641993 0.442322 0.536072 -0.485840 0.529968 1445641993 0.442322 0.536072 -0.485840 0.529968 1445641993 0.442322 0.536072 -0.485840 0.529968 1445641993 0.442322 0.536072 -0.485840 0.529968 1445641993 0.442322 0.536072 -0.485840 0.529968 1445641993 0.442322 0.536072 -0.485840 0.529968 1445641993 0.388306 0.581726 -0.434631 0.567322 1445641993 0.388306 0.581726 -0.434631 0.567322 1445641993 0.388306 0.581726 -0.434631 0.567322 1445641993 0.388306 0.581726 -0.434631 0.567322 1445641993 0.388306 0.581726 -0.434631 0.567322 1445641993 0.388306 0.581726 -0.434631 0.567322 1445641993 0.339966 0.618164 -0.388000 0.593018 1445641993 0.339966 0.618164 -0.388000 0.593018 1445641993 0.339966 0.618164 -0.388000 0.593018 1445641993 0.339966 0.618164 -0.388000 0.593018 1445641993 0.339966 0.618164 -0.388000 0.593018 1445641993 0.339966 0.618164 -0.388000 0.593018 1445641993 0.306396 0.642395 -0.352234 0.607666 1445641993 0.306396 0.642395 -0.352234 0.607666 1445641993 0.306396 0.642395 -0.352234 0.607666 1445641993 0.306396 0.642395 -0.352234 0.607666 1445641993 0.306396 0.642395 -0.352234 0.607666 1445641993 0.306396 0.642395 -0.352234 0.607666 1445641993 0.291077 0.656372 -0.329346 0.613098 1445641993 0.291077 0.656372 -0.329346 0.613098 1445641993 0.291077 0.656372 -0.329346 0.613098 1445641993 0.291077 0.656372 -0.329346 0.613098 1445641993 0.291077 0.656372 -0.329346 0.613098 1445641993 0.291077 0.656372 -0.329346 0.613098 1445641993 0.287598 0.663269 -0.320984 0.611755 1445641993 0.287598 0.663269 -0.320984 0.611755 1445641993 0.287598 0.663269 -0.320984 0.611755 1445641993 0.287598 0.663269 -0.320984 0.611755 1445641993 0.287598 0.663269 -0.320984 0.611755 1445641993 0.287598 0.663269 -0.320984 0.611755 1445641993 0.287598 0.663269 -0.320984 0.611755 1445641993 0.304688 0.659119 -0.331787 0.602112 1445641993 0.304688 0.659119 -0.331787 0.602112 1445641993 0.304688 0.659119 -0.331787 0.602112 1445641993 0.304688 0.659119 -0.331787 0.602112 1445641993 0.304688 0.659119 -0.331787 0.602112 1445641993 0.304688 0.659119 -0.331787 0.602112 1445641993 0.304688 0.659119 -0.331787 0.602112 1445641993 0.339233 0.643433 -0.359253 0.584656 1445641993 0.339233 0.643433 -0.359253 0.584656 1445641993 0.339233 0.643433 -0.359253 0.584656 1445641993 0.339233 0.643433 -0.359253 0.584656 1445641993 0.339233 0.643433 -0.359253 0.584656 1445641993 0.339233 0.643433 -0.359253 0.584656 1445641993 0.388000 0.614563 -0.401306 0.557373 1445641993 0.388000 0.614563 -0.401306 0.557373 1445641993 0.388000 0.614563 -0.401306 0.557373 1445641993 0.388000 0.614563 -0.401306 0.557373 1445641993 0.388000 0.614563 -0.401306 0.557373 1445641993 0.388000 0.614563 -0.401306 0.557373 1445641993 0.442444 0.574768 -0.450806 0.520203 1445641993 0.442444 0.574768 -0.450806 0.520203 1445641993 0.442444 0.574768 -0.450806 0.520203 1445641993 0.442444 0.574768 -0.450806 0.520203 1445641993 0.442444 0.574768 -0.450806 0.520203 1445641993 0.442444 0.574768 -0.450806 0.520203 1445641993 0.500061 0.523926 -0.500000 0.474731 1445641993 0.500061 0.523926 -0.500000 0.474731 1445641993 0.500061 0.523926 -0.500000 0.474731 1445641993 0.500061 0.523926 -0.500000 0.474731 1445641993 0.500061 0.523926 -0.500000 0.474731 1445641993 0.500061 0.523926 -0.500000 0.474731 1445641993 0.500061 0.523926 -0.500000 0.474731 1445641993 0.552979 0.466553 -0.546753 0.421387 1445641993 0.552979 0.466553 -0.546753 0.421387 1445641993 0.552979 0.466553 -0.546753 0.421387 1445641993 0.552979 0.466553 -0.546753 0.421387 1445641993 0.552979 0.466553 -0.546753 0.421387 1445641993 0.552979 0.466553 -0.546753 0.421387 1445641993 0.595947 0.406677 -0.591309 0.360352 1445641993 0.595947 0.406677 -0.591309 0.360352 1445641993 0.595947 0.406677 -0.591309 0.360352 1445641994 0.595947 0.406677 -0.591309 0.360352 1445641994 0.595947 0.406677 -0.591309 0.360352 1445641994 0.595947 0.406677 -0.591309 0.360352 1445641994 0.595947 0.406677 -0.591309 0.360352 1445641994 0.622314 0.355408 -0.627014 0.305298 1445641994 0.622314 0.355408 -0.627014 0.305298 1445641994 0.622314 0.355408 -0.627014 0.305298 1445641994 0.622314 0.355408 -0.627014 0.305298 1445641994 0.622314 0.355408 -0.627014 0.305298 1445641994 0.622314 0.355408 -0.627014 0.305298 1445641994 0.643677 0.307312 -0.649902 0.262451 1445641994 0.643677 0.307312 -0.649902 0.262451 1445641994 0.643677 0.307312 -0.649902 0.262451 1445641994 0.643677 0.307312 -0.649902 0.262451 1445641994 0.643677 0.307312 -0.649902 0.262451 1445641994 0.643677 0.307312 -0.649902 0.262451 1445641994 0.657043 0.266846 -0.668640 0.223633 1445641994 0.657043 0.266846 -0.668640 0.223633 1445641994 0.657043 0.266846 -0.668640 0.223633 1445641994 0.657043 0.266846 -0.668640 0.223633 1445641994 0.657043 0.266846 -0.668640 0.223633 1445641994 0.657043 0.266846 -0.668640 0.223633 1445641994 0.659668 0.242676 -0.683777 0.195923 1445641994 0.659668 0.242676 -0.683777 0.195923 1445641994 0.659668 0.242676 -0.683777 0.195923 1445641994 0.659668 0.242676 -0.683777 0.195923 1445641994 0.659668 0.242676 -0.683777 0.195923 1445641994 0.659668 0.242676 -0.683777 0.195923 1445641994 0.659668 0.242676 -0.683777 0.195923 1445641994 0.657471 0.234070 -0.689514 0.193542 1445641994 0.657471 0.234070 -0.689514 0.193542 1445641994 0.657471 0.234070 -0.689514 0.193542 1445641994 0.657471 0.234070 -0.689514 0.193542 1445641994 0.657471 0.234070 -0.689514 0.193542 1445641994 0.657471 0.234070 -0.689514 0.193542 1445641994 0.649841 0.244812 -0.688416 0.209290 1445641994 0.649841 0.244812 -0.688416 0.209290 1445641994 0.649841 0.244812 -0.688416 0.209290 1445641994 0.649841 0.244812 -0.688416 0.209290 1445641994 0.649841 0.244812 -0.688416 0.209290 1445641994 0.636902 0.273743 -0.678894 0.241943 1445641994 0.636902 0.273743 -0.678894 0.241943 1445641994 0.636902 0.273743 -0.678894 0.241943 1445641994 0.636902 0.273743 -0.678894 0.241943 1445641994 0.636902 0.273743 -0.678894 0.241943 1445641994 0.636902 0.273743 -0.678894 0.241943 1445641994 0.616272 0.317871 -0.657349 0.295044 1445641994 0.616272 0.317871 -0.657349 0.295044 1445641994 0.616272 0.317871 -0.657349 0.295044 1445641994 0.616272 0.317871 -0.657349 0.295044 1445641994 0.616272 0.317871 -0.657349 0.295044 1445641994 0.616272 0.317871 -0.657349 0.295044 1445641994 0.616272 0.317871 -0.657349 0.295044 1445641994 0.584778 0.370728 -0.624512 0.361267 1445641994 0.584778 0.370728 -0.624512 0.361267 1445641994 0.584778 0.370728 -0.624512 0.361267 1445641994 0.584778 0.370728 -0.624512 0.361267 1445641994 0.584778 0.370728 -0.624512 0.361267 1445641994 0.584778 0.370728 -0.624512 0.361267 1445641994 0.541809 0.427368 -0.580811 0.431702 1445641994 0.541809 0.427368 -0.580811 0.431702 1445641994 0.541809 0.427368 -0.580811 0.431702 1445641994 0.541809 0.427368 -0.580811 0.431702 1445641994 0.541809 0.427368 -0.580811 0.431702 1445641994 0.541809 0.427368 -0.580811 0.431702 1445641994 0.487549 0.482666 -0.528137 0.500366 1445641994 0.487549 0.482666 -0.528137 0.500366 1445641994 0.487549 0.482666 -0.528137 0.500366 1445641994 0.487549 0.482666 -0.528137 0.500366 1445641994 0.487549 0.482666 -0.528137 0.500366 1445641994 0.487549 0.482666 -0.528137 0.500366 1445641994 0.487549 0.482666 -0.528137 0.500366 1445641994 0.429077 0.532837 -0.476624 0.552063 1445641994 0.429077 0.532837 -0.476624 0.552063 1445641994 0.429077 0.532837 -0.476624 0.552063 1445641994 0.429077 0.532837 -0.476624 0.552063 1445641994 0.429077 0.532837 -0.476624 0.552063 1445641994 0.429077 0.532837 -0.476624 0.552063 1445641994 0.375427 0.577148 -0.432800 0.581909 1445641994 0.375427 0.577148 -0.432800 0.581909 1445641994 0.375427 0.577148 -0.432800 0.581909 1445641994 0.375427 0.577148 -0.432800 0.581909 1445641994 0.375427 0.577148 -0.432800 0.581909 1445641994 0.375427 0.577148 -0.432800 0.581909 1445641994 0.337402 0.612000 -0.399597 0.593201 1445641994 0.337402 0.612000 -0.399597 0.593201 1445641994 0.337402 0.612000 -0.399597 0.593201 1445641994 0.337402 0.612000 -0.399597 0.593201 1445641994 0.337402 0.612000 -0.399597 0.593201 1445641994 0.337402 0.612000 -0.399597 0.593201 1445641994 0.322327 0.624512 -0.375793 0.603943 1445641994 0.322327 0.624512 -0.375793 0.603943 1445641994 0.322327 0.624512 -0.375793 0.603943 1445641994 0.322327 0.624512 -0.375793 0.603943 1445641994 0.322327 0.624512 -0.375793 0.603943 1445641994 0.322327 0.624512 -0.375793 0.603943 1445641994 0.322327 0.624512 -0.375793 0.603943 1445641994 0.327576 0.626038 -0.373718 0.600891 1445641994 0.327576 0.626038 -0.373718 0.600891 1445641994 0.327576 0.626038 -0.373718 0.600891 1445641994 0.327576 0.626038 -0.373718 0.600891 1445641994 0.327576 0.626038 -0.373718 0.600891 1445641994 0.353882 0.615540 -0.391724 0.585144 1445641994 0.353882 0.615540 -0.391724 0.585144 1445641994 0.353882 0.615540 -0.391724 0.585144 1445641994 0.353882 0.615540 -0.391724 0.585144 1445641994 0.353882 0.615540 -0.391724 0.585144 1445641994 0.353882 0.615540 -0.391724 0.585144 1445641994 0.353882 0.615540 -0.391724 0.585144 1445641994 0.396606 0.591003 -0.424194 0.559814 1445641994 0.396606 0.591003 -0.424194 0.559814 1445641994 0.396606 0.591003 -0.424194 0.559814 1445641994 0.396606 0.591003 -0.424194 0.559814 1445641995 0.396606 0.591003 -0.424194 0.559814 1445641995 0.396606 0.591003 -0.424194 0.559814 1445641995 0.448608 0.554504 -0.466614 0.522949 1445641995 0.448608 0.554504 -0.466614 0.522949 1445641995 0.448608 0.554504 -0.466614 0.522949 1445641995 0.448608 0.554504 -0.466614 0.522949 1445641995 0.448608 0.554504 -0.466614 0.522949 1445641995 0.448608 0.554504 -0.466614 0.522949 1445641995 0.501526 0.507996 -0.513733 0.475891 1445641995 0.501526 0.507996 -0.513733 0.475891 1445641995 0.501526 0.507996 -0.513733 0.475891 1445641995 0.501526 0.507996 -0.513733 0.475891 1445641995 0.501526 0.507996 -0.513733 0.475891 1445641995 0.501526 0.507996 -0.513733 0.475891 1445641995 0.551331 0.452820 -0.560547 0.420410 1445641995 0.551331 0.452820 -0.560547 0.420410 1445641995 0.551331 0.452820 -0.560547 0.420410 1445641995 0.551331 0.452820 -0.560547 0.420410 1445641995 0.551331 0.452820 -0.560547 0.420410 1445641995 0.551331 0.452820 -0.560547 0.420410 1445641995 0.596680 0.390625 -0.601868 0.359314 1445641995 0.596680 0.390625 -0.601868 0.359314 1445641995 0.596680 0.390625 -0.601868 0.359314 1445641995 0.596680 0.390625 -0.601868 0.359314 1445641995 0.596680 0.390625 -0.601868 0.359314 1445641995 0.596680 0.390625 -0.601868 0.359314 1445641995 0.630859 0.330811 -0.635010 0.298828 1445641995 0.630859 0.330811 -0.635010 0.298828 1445641995 0.630859 0.330811 -0.635010 0.298828 1445641995 0.630859 0.330811 -0.635010 0.298828 1445641995 0.630859 0.330811 -0.635010 0.298828 1445641995 0.630859 0.330811 -0.635010 0.298828 1445641995 0.652710 0.276978 -0.661194 0.245056 1445641995 0.652710 0.276978 -0.661194 0.245056 1445641995 0.652710 0.276978 -0.661194 0.245056 1445641995 0.652710 0.276978 -0.661194 0.245056 1445641995 0.652710 0.276978 -0.661194 0.245056 1445641995 0.652710 0.276978 -0.661194 0.245056 1445641995 0.652710 0.276978 -0.661194 0.245056 1445641995 0.662842 0.234436 -0.681946 0.201599 1445641995 0.662842 0.234436 -0.681946 0.201599 1445641995 0.662842 0.234436 -0.681946 0.201599 1445641995 0.662842 0.234436 -0.681946 0.201599 1445641995 0.662842 0.234436 -0.681946 0.201599 1445641995 0.662842 0.234436 -0.681946 0.201599 1445641995 0.672058 0.216248 -0.683960 0.183655 1445641995 0.672058 0.216248 -0.683960 0.183655 1445641995 0.672058 0.216248 -0.683960 0.183655 1445641995 0.672058 0.216248 -0.683960 0.183655 1445641995 0.672058 0.216248 -0.683960 0.183655 1445641995 0.672058 0.216248 -0.683960 0.183655 1445641995 0.664978 0.232239 -0.681152 0.199585 1445641995 0.664978 0.232239 -0.681152 0.199585 1445641995 0.664978 0.232239 -0.681152 0.199585 1445641995 0.664978 0.232239 -0.681152 0.199585 1445641995 0.664978 0.232239 -0.681152 0.199585 1445641995 0.664978 0.232239 -0.681152 0.199585 1445641995 0.646240 0.268799 -0.671692 0.242615 1445641995 0.646240 0.268799 -0.671692 0.242615 1445641995 0.646240 0.268799 -0.671692 0.242615 1445641995 0.646240 0.268799 -0.671692 0.242615 1445641995 0.646240 0.268799 -0.671692 0.242615 1445641995 0.646240 0.268799 -0.671692 0.242615 1445641995 0.646240 0.268799 -0.671692 0.242615 1445641995 0.615723 0.321899 -0.652588 0.302368 1445641995 0.615723 0.321899 -0.652588 0.302368 1445641995 0.615723 0.321899 -0.652588 0.302368 1445641995 0.615723 0.321899 -0.652588 0.302368 1445641995 0.615723 0.321899 -0.652588 0.302368 1445641995 0.615723 0.321899 -0.652588 0.302368 1445641995 0.575195 0.381348 -0.621216 0.371155 1445641995 0.575195 0.381348 -0.621216 0.371155 1445641995 0.575195 0.381348 -0.621216 0.371155 1445641995 0.575195 0.381348 -0.621216 0.371155 1445641995 0.575195 0.381348 -0.621216 0.371155 1445641995 0.528687 0.444275 -0.574890 0.438782 1445641995 0.528687 0.444275 -0.574890 0.438782 1445641995 0.528687 0.444275 -0.574890 0.438782 1445641995 0.528687 0.444275 -0.574890 0.438782 1445641995 0.528687 0.444275 -0.574890 0.438782 1445641995 0.528687 0.444275 -0.574890 0.438782 1445641995 0.528687 0.444275 -0.574890 0.438782 1445641995 0.470825 0.505615 -0.520569 0.501587 1445641995 0.470825 0.505615 -0.520569 0.501587 1445641995 0.470825 0.505615 -0.520569 0.501587 1445641995 0.470825 0.505615 -0.520569 0.501587 1445641995 0.470825 0.505615 -0.520569 0.501587 1445641995 0.470825 0.505615 -0.520569 0.501587 1445641995 0.409424 0.558899 -0.462524 0.553162 1445641995 0.409424 0.558899 -0.462524 0.553162 1445641995 0.409424 0.558899 -0.462524 0.553162 1445641995 0.409424 0.558899 -0.462524 0.553162 1445641995 0.409424 0.558899 -0.462524 0.553162 1445641995 0.409424 0.558899 -0.462524 0.553162 1445641995 0.409424 0.558899 -0.462524 0.553162 1445641995 0.349976 0.603699 -0.409668 0.587524 1445641995 0.349976 0.603699 -0.409668 0.587524 1445641995 0.349976 0.603699 -0.409668 0.587524 1445641995 0.349976 0.603699 -0.409668 0.587524 1445641995 0.349976 0.603699 -0.409668 0.587524 1445641995 0.349976 0.603699 -0.409668 0.587524 1445641995 0.303467 0.637146 -0.366455 0.606262 1445641995 0.303467 0.637146 -0.366455 0.606262 1445641995 0.303467 0.637146 -0.366455 0.606262 1445641995 0.303467 0.637146 -0.366455 0.606262 1445641995 0.303467 0.637146 -0.366455 0.606262 1445641995 0.303467 0.637146 -0.366455 0.606262 1445641995 0.281250 0.649536 -0.339539 0.619385 1445641995 0.281250 0.649536 -0.339539 0.619385 1445641995 0.281250 0.649536 -0.339539 0.619385 1445641995 0.281250 0.649536 -0.339539 0.619385 1445641995 
0.528076 0.450439 -0.567322 0.443054 1445641998 0.528076 0.450439 -0.567322 0.443054 1445641998 0.528076 0.450439 -0.567322 0.443054 1445641998 0.528076 0.450439 -0.567322 0.443054 1445641998 0.528076 0.450439 -0.567322 0.443054 1445641998 0.509644 0.467468 -0.553650 0.463867 1445641998 0.509644 0.467468 -0.553650 0.463867 1445641998 0.509644 0.467468 -0.553650 0.463867 1445641998 0.509644 0.467468 -0.553650 0.463867 1445641998 0.509644 0.467468 -0.553650 0.463867 1445641998 0.484314 0.490540 -0.531433 0.492249 1445641998 0.484314 0.490540 -0.531433 0.492249 1445641998 0.484314 0.490540 -0.531433 0.492249 1445641998 0.484314 0.490540 -0.531433 0.492249 1445641998 0.484314 0.490540 -0.531433 0.492249 1445641998 0.452209 0.517822 -0.501160 0.525513 1445641998 0.452209 0.517822 -0.501160 0.525513 1445641998 0.452209 0.517822 -0.501160 0.525513 1445641998 0.452209 0.517822 -0.501160 0.525513 1445641998 0.452209 0.517822 -0.501160 0.525513 1445641998 0.452209 0.517822 -0.501160 0.525513 1445641998 0.452209 0.517822 -0.501160 0.525513 1445641998 0.414185 0.546875 -0.465332 0.559265 1445641998 0.414185 0.546875 -0.465332 0.559265 1445641998 0.414185 0.546875 -0.465332 0.559265 1445641998 0.414185 0.546875 -0.465332 0.559265 1445641998 0.414185 0.546875 -0.465332 0.559265 1445641998 0.377136 0.572205 -0.427429 0.589539 1445641998 0.377136 0.572205 -0.427429 0.589539 1445641999 0.377136 0.572205 -0.427429 0.589539 1445641999 0.377136 0.572205 -0.427429 0.589539 1445641999 0.377136 0.572205 -0.427429 0.589539 1445641999 0.377136 0.572205 -0.427429 0.589539 1445641999 0.346924 0.592651 -0.395264 0.609985 1445641999 0.346924 0.592651 -0.395264 0.609985 1445641999 0.346924 0.592651 -0.395264 0.609985 1445641999 0.346924 0.592651 -0.395264 0.609985 1445641999 0.346924 0.592651 -0.395264 0.609985 1445641999 0.346924 0.592651 -0.395264 0.609985 1445641999 0.346924 0.592651 -0.395264 0.609985 1445641999 0.327087 0.607788 -0.372925 0.620056 1445641999 0.327087 0.607788 -0.372925 0.620056 1445641999 0.327087 0.607788 -0.372925 0.620056 1445641999 0.327087 0.607788 -0.372925 0.620056 1445641999 0.327087 0.607788 -0.372925 0.620056 1445641999 0.327087 0.607788 -0.372925 0.620056 1445641999 0.321716 0.616638 -0.363892 0.619507 1445641999 0.321716 0.616638 -0.363892 0.619507 1445641999 0.321716 0.616638 -0.363892 0.619507 1445641999 0.321716 0.616638 -0.363892 0.619507 1445641999 0.321716 0.616638 -0.363892 0.619507 1445641999 0.321716 0.616638 -0.363892 0.619507 1445641999 0.331360 0.616699 -0.367432 0.612183 1445641999 0.331360 0.616699 -0.367432 0.612183 1445641999 0.331360 0.616699 -0.367432 0.612183 1445641999 0.331360 0.616699 -0.367432 0.612183 1445641999 0.331360 0.616699 -0.367432 0.612183 1445641999 0.331360 0.616699 -0.367432 0.612183 1445641999 0.356628 0.606873 -0.382202 0.598572 1445641999 0.356628 0.606873 -0.382202 0.598572 1445641999 0.356628 0.606873 -0.382202 0.598572 1445641999 0.356628 0.606873 -0.382202 0.598572 1445641999 0.356628 0.606873 -0.382202 0.598572 1445641999 0.356628 0.606873 -0.382202 0.598572 1445641999 0.393860 0.587219 -0.409485 0.576477 1445641999 0.393860 0.587219 -0.409485 0.576477 1445641999 0.393860 0.587219 -0.409485 0.576477 1445641999 0.393860 0.587219 -0.409485 0.576477 1445641999 0.393860 0.587219 -0.409485 0.576477 1445641999 0.393860 0.587219 -0.409485 0.576477 1445641999 0.440796 0.556885 -0.446167 0.544495 1445641999 0.440796 0.556885 -0.446167 0.544495 1445641999 0.440796 0.556885 -0.446167 0.544495 1445641999 0.440796 0.556885 -0.446167 0.544495 1445641999 0.440796 0.556885 -0.446167 0.544495 1445641999 0.440796 0.556885 -0.446167 0.544495 1445641999 0.491455 0.516663 -0.487122 0.504150 1445641999 0.491455 0.516663 -0.487122 0.504150 1445641999 0.491455 0.516663 -0.487122 0.504150 1445641999 0.491455 0.516663 -0.487122 0.504150 1445641999 0.491455 0.516663 -0.487122 0.504150 1445641999 0.491455 0.516663 -0.487122 0.504150 1445641999 0.541260 0.467712 -0.529114 0.456360 1445641999 0.541260 0.467712 -0.529114 0.456360 1445641999 0.541260 0.467712 -0.529114 0.456360 1445641999 0.541260 0.467712 -0.529114 0.456360 1445641999 0.541260 0.467712 -0.529114 0.456360 1445641999 0.541260 0.467712 -0.529114 0.456360 1445641999 0.541260 0.467712 -0.529114 0.456360 1445641999 0.585938 0.412598 -0.569824 0.402039 1445641999 0.585938 0.412598 -0.569824 0.402039 1445641999 0.585938 0.412598 -0.569824 0.402039 1445641999 0.585938 0.412598 -0.569824 0.402039 1445641999 0.585938 0.412598 -0.569824 0.402039 1445641999 0.622620 0.355896 -0.607544 0.341431 1445641999 0.622620 0.355896 -0.607544 0.341431 1445641999 0.622620 0.355896 -0.607544 0.341431 1445641999 0.622620 0.355896 -0.607544 0.341431 1445641999 0.622620 0.355896 -0.607544 0.341431 1445641999 0.622620 0.355896 -0.607544 0.341431 1445641999 0.649109 0.301819 -0.638306 0.283020 1445641999 0.649109 0.301819 -0.638306 0.283020 1445641999 0.649109 0.301819 -0.638306 0.283020 1445641999 0.649109 0.301819 -0.638306 0.283020 1445641999 0.649109 0.301819 -0.638306 0.283020 1445641999 0.649109 0.301819 -0.638306 0.283020 1445641999 0.663818 0.257385 -0.660767 0.237671 1445641999 0.663818 0.257385 -0.660767 0.237671 1445641999 0.663818 0.257385 -0.660767 0.237671 1445641999 0.663818 0.257385 -0.660767 0.237671 1445641999 0.663818 0.257385 -0.660767 0.237671 1445641999 0.663818 0.257385 -0.660767 0.237671 1445641999 0.670654 0.228394 -0.673523 0.210754 1445641999 0.670654 0.228394 -0.673523 0.210754 1445641999 0.670654 0.228394 -0.673523 0.210754 1445641999 0.670654 0.228394 -0.673523 0.210754 1445641999 0.670654 0.228394 -0.673523 0.210754 1445641999 0.670654 0.228394 -0.673523 0.210754 1445641999 0.670532 0.219482 -0.677429 0.208069 1445641999 0.670532 0.219482 -0.677429 0.208069 1445641999 0.670532 0.219482 -0.677429 0.208069 1445641999 0.670532 0.219482 -0.677429 0.208069 1445641999 0.670532 0.219482 -0.677429 0.208069 1445641999 0.670532 0.219482 -0.677429 0.208069 1445641999 0.660889 0.229370 -0.677063 0.228333 1445641999 0.660889 0.229370 -0.677063 0.228333 1445641999 0.660889 0.229370 -0.677063 0.228333 1445641999 0.660889 0.229370 -0.677063 0.228333 1445641999 0.660889 0.229370 -0.677063 0.228333 1445641999 0.660889 0.229370 -0.677063 0.228333 1445641999 0.660889 0.229370 -0.677063 0.228333 1445641999 0.645935 0.255981 -0.667603 0.267334 1445641999 0.645935 0.255981 -0.667603 0.267334 1445641999 0.645935 0.255981 -0.667603 0.267334 1445641999 0.645935 0.255981 -0.667603 0.267334 1445641999 0.645935 0.255981 -0.667603 0.267334 1445641999 0.623047 0.296387 -0.648926 0.320618 1445641999 0.623047 0.296387 -0.648926 0.320618 1445641999 0.623047 0.296387 -0.648926 0.320618 1445642000 0.623047 0.296387 -0.648926 0.320618 1445642000 0.623047 0.296387 -0.648926 0.320618 1445642000 0.623047 0.296387 -0.648926 0.320618 1445642000 0.590088 0.348328 -0.619812 0.382446 1445642000 0.590088 0.348328 -0.619812 0.382446 1445642000 0.590088 0.348328 -0.619812 0.382446 1445642000 0.590088 0.348328 -0.619812 0.382446 1445642000 0.590088 0.348328 -0.619812 0.382446 1445642000 0.590088 0.348328 -0.619812 0.382446 1445642000 0.545898 0.406860 -0.580933 0.446045 1445642000 0.545898 0.406860 -0.580933 0.446045 1445642000 0.545898 0.406860 -0.580933 0.446045 1445642000 0.545898 0.406860 -0.580933 0.446045 1445642000 0.545898 0.406860 -0.580933 0.446045 1445642000 0.545898 0.406860 -0.580933 0.446045 1445642000 0.491882 0.465881 -0.532898 0.506897 1445642000 0.491882 0.465881 -0.532898 0.506897 1445642000 0.491882 0.465881 -0.532898 0.506897 1445642000 0.491882 0.465881 -0.532898 0.506897 1445642000 0.491882 0.465881 -0.532898 0.506897 1445642000 0.431030 0.519592 -0.476257 0.563354 1445642000 0.431030 0.519592 -0.476257 0.563354 1445642000 0.431030 0.519592 -0.476257 0.563354 1445642000 0.431030 0.519592 -0.476257 0.563354 1445642000 0.431030 0.519592 -0.476257 0.563354 1445642000 0.431030 0.519592 -0.476257 0.563354 1445642000 0.431030 0.519592 -0.476257 0.563354 1445642000 0.364136 0.568665 -0.418152 0.607544 1445642000 0.364136 0.568665 -0.418152 0.607544 1445642000 0.364136 0.568665 -0.418152 0.607544 1445642000 0.364136 0.568665 -0.418152 0.607544 1445642000 0.364136 0.568665 -0.418152 0.607544 1445642000 0.297729 0.609375 -0.360840 0.640137 1445642000 0.297729 0.609375 -0.360840 0.640137 1445642000 0.297729 0.609375 -0.360840 0.640137 1445642000 0.297729 0.609375 -0.360840 0.640137 1445642000 0.297729 0.609375 -0.360840 0.640137 1445642000 0.297729 0.609375 -0.360840 0.640137 1445642000 0.236450 0.640381 -0.309204 0.662109 1445642000 0.236450 0.640381 -0.309204 0.662109 1445642000 0.236450 0.640381 -0.309204 0.662109 1445642000 0.236450 0.640381 -0.309204 0.662109 1445642000 0.236450 0.640381 -0.309204 0.662109 1445642000 0.236450 0.640381 -0.309204 0.662109 1445642000 0.186340 0.664734 -0.265442 0.672974 1445642000 0.186340 0.664734 -0.265442 0.672974 1445642000 0.186340 0.664734 -0.265442 0.672974 1445642000 0.186340 0.664734 -0.265442 0.672974 1445642000 0.186340 0.664734 -0.265442 0.672974 1445642000 0.186340 0.664734 -0.265442 0.672974 1445642000 0.186340 0.664734 -0.265442 0.672974 1445642000 0.158264 0.682068 -0.235596 0.673889 1445642000 0.158264 0.682068 -0.235596 0.673889 1445642000 0.158264 0.682068 -0.235596 0.673889 1445642000 0.158264 0.682068 -0.235596 0.673889 1445642000 0.158264 0.682068 -0.235596 0.673889 1445642000 0.158264 0.682068 -0.235596 0.673889 1445642000 0.157349 0.692993 -0.224487 0.666748 1445642000 0.157349 0.692993 -0.224487 0.666748 1445642000 0.157349 0.692993 -0.224487 0.666748 1445642000 0.157349 0.692993 -0.224487 0.666748 1445642000 0.157349 0.692993 -0.224487 0.666748 1445642000 0.157349 0.692993 -0.224487 0.666748 1445642000 0.174500 0.694153 -0.232727 0.658386 1445642000 0.174500 0.694153 -0.232727 0.658386 1445642000 0.174500 0.694153 -0.232727 0.658386 1445642000 0.174500 0.694153 -0.232727 0.658386 1445642000 0.174500 0.694153 -0.232727 0.658386 1445642000 0.174500 0.694153 -0.232727 0.658386 1445642000 0.211426 0.684937 -0.259399 0.647156 1445642000 0.211426 0.684937 -0.259399 0.647156 1445642000 0.211426 0.684937 -0.259399 0.647156 1445642000 0.211426 0.684937 -0.259399 0.647156 1445642000 0.211426 0.684937 -0.259399 0.647156 1445642000 0.211426 0.684937 -0.259399 0.647156 1445642000 0.211426 0.684937 -0.259399 0.647156 1445642000 0.264404 0.666199 -0.300171 0.629333 1445642000 0.264404 0.666199 -0.300171 0.629333 1445642000 0.264404 0.666199 -0.300171 0.629333 1445642000 0.264404 0.666199 -0.300171 0.629333 1445642000 0.264404 0.666199 -0.300171 0.629333 1445642000 0.264404 0.666199 -0.300171 0.629333 1445642000 0.328064 0.636597 -0.351929 0.602661 1445642000 0.328064 0.636597 -0.351929 0.602661 1445642000 0.328064 0.636597 -0.351929 0.602661 1445642000 0.328064 0.636597 -0.351929 0.602661 1445642000 0.328064 0.636597 -0.351929 0.602661 1445642000 0.328064 0.636597 -0.351929 0.602661 1445642000 0.397217 0.595032 -0.410278 0.565430 1445642000 0.397217 0.595032 -0.410278 0.565430 1445642000 0.397217 0.595032 -0.410278 0.565430 1445642000 0.397217 0.595032 -0.410278 0.565430 1445642000 0.397217 0.595032 -0.410278 0.565430 1445642000 0.397217 0.595032 -0.410278 0.565430 1445642000 0.397217 0.595032 -0.410278 0.565430 1445642000 0.466370 0.543701 -0.470459 0.515259 1445642000 0.466370 0.543701 -0.470459 0.515259 1445642000 0.466370 0.543701 -0.470459 0.515259 1445642000 0.466370 0.543701 -0.470459 0.515259 1445642000 0.466370 0.543701 -0.470459 0.515259 1445642000 0.466370 0.543701 -0.470459 0.515259 1445642000 0.531128 0.482483 -0.526917 0.455444 1445642000 0.531128 0.482483 -0.526917 0.455444 1445642000 0.531128 0.482483 -0.526917 0.455444 1445642000 0.531128 0.482483 -0.526917 0.455444 1445642000 0.531128 0.482483 -0.526917 0.455444 1445642000 0.531128 0.482483 -0.526917 0.455444 1445642000 0.531128 0.482483 -0.526917 0.455444 1445642000 0.588257 0.413635 -0.576782 0.387512 1445642000 0.588257 0.413635 -0.576782 0.387512 1445642000 0.588257 0.413635 -0.576782 0.387512 1445642000 0.588257 0.413635 -0.576782 0.387512 1445642001 0.588257 0.413635 -0.576782 0.387512 1445642001 0.588257 0.413635 -0.576782 0.387512 1445642001 0.636475 0.340515 -0.618408 0.310547 1445642001 0.636475 0.340515 -0.618408 0.310547 1445642001 0.636475 0.340515 -0.618408 0.310547 1445642001 0.636475 0.340515 -0.618408 0.310547 1445642001 0.636475 0.340515 -0.618408 0.310547 1445642001 0.636475 0.340515 -0.618408 0.310547 1445642001 0.667114 0.272644 -0.652161 0.235168 1445642001 0.667114 0.272644 -0.652161 0.235168 1445642001 0.667114 0.272644 -0.652161 0.235168 1445642001 0.667114 0.272644 -0.652161 0.235168 1445642001 0.667114 0.272644 -0.652161 0.235168 1445642001 0.667114 0.272644 -0.652161 0.235168 1445642001 0.667114 0.272644 -0.652161 0.235168 1445642001 0.684204 0.209900 -0.677612 0.169373 1445642001 0.684204 0.209900 -0.677612 0.169373 1445642001 0.684204 0.209900 -0.677612 0.169373 1445642001 0.684204 0.209900 -0.677612 0.169373 1445642001 0.684204 0.209900 -0.677612 0.169373 1445642001 0.684204 0.209900 -0.677612 0.169373 1445642001 0.693542 0.160828 -0.691345 0.123230 1445642001 0.693542 0.160828 -0.691345 0.123230 1445642001 0.693542 0.160828 -0.691345 0.123230 1445642001 0.693542 0.160828 -0.691345 0.123230 1445642001 0.693542 0.160828 -0.691345 0.123230 1445642001 0.693542 0.160828 -0.691345 0.123230 1445642001 0.696899 0.130127 -0.698242 0.099182 1445642001 0.696899 0.130127 -0.698242 0.099182 1445642001 0.696899 0.130127 -0.698242 0.099182 1445642001 0.696899 0.130127 -0.698242 0.099182 1445642001 0.696899 0.130127 -0.698242 0.099182 1445642001 0.696899 0.130127 -0.698242 0.099182 1445642001 0.695007 0.119446 -0.701843 0.100403 1445642001 0.695007 0.119446 -0.701843 0.100403 1445642001 0.695007 0.119446 -0.701843 0.100403 1445642001 0.695007 0.119446 -0.701843 0.100403 1445642001 0.695007 0.119446 -0.701843 0.100403 1445642001 0.695007 0.119446 -0.701843 0.100403 1445642001 0.690979 0.122192 -0.703430 0.113342 1445642001 0.690979 0.122192 -0.703430 0.113342 1445642001 0.690979 0.122192 -0.703430 0.113342 1445642001 0.690979 0.122192 -0.703430 0.113342 1445642001 0.690979 0.122192 -0.703430 0.113342 1445642001 0.690979 0.122192 -0.703430 0.113342 1445642001 0.686035 0.139038 -0.700867 0.137024 1445642001 0.686035 0.139038 -0.700867 0.137024 1445642001 0.686035 0.139038 -0.700867 0.137024 1445642001 0.686035 0.139038 -0.700867 0.137024 1445642001 0.686035 0.139038 -0.700867 0.137024 1445642001 0.686035 0.139038 -0.700867 0.137024 1445642001 0.686035 0.139038 -0.700867 0.137024 1445642001 0.676086 0.171692 -0.693787 0.179016 1445642001 0.676086 0.171692 -0.693787 0.179016 1445642001 0.676086 0.171692 -0.693787 0.179016 1445642001 0.676086 0.171692 -0.693787 0.179016 1445642001 0.676086 0.171692 -0.693787 0.179016 1445642001 0.676086 0.171692 -0.693787 0.179016 1445642001 0.657104 0.220154 -0.682312 0.232605 1445642001 0.657104 0.220154 -0.682312 0.232605 1445642001 0.657104 0.220154 -0.682312 0.232605 1445642001 0.657104 0.220154 -0.682312 0.232605 1445642001 0.657104 0.220154 -0.682312 0.232605 1445642001 0.657104 0.220154 -0.682312 0.232605 1445642001 0.628601 0.279236 -0.663330 0.294678 1445642001 0.628601 0.279236 -0.663330 0.294678 1445642001 0.628601 0.279236 -0.663330 0.294678 1445642001 0.628601 0.279236 -0.663330 0.294678 1445642001 0.628601 0.279236 -0.663330 0.294678 1445642001 0.628601 0.279236 -0.663330 0.294678 1445642001 0.590942 0.344177 -0.632751 0.363220 1445642001 0.590942 0.344177 -0.632751 0.363220 1445642001 0.590942 0.344177 -0.632751 0.363220 1445642001 0.590942 0.344177 -0.632751 0.363220 1445642001 0.590942 0.344177 -0.632751 0.363220 1445642001 0.543945 0.410461 -0.590942 0.431702 1445642001 0.543945 0.410461 -0.590942 0.431702 1445642001 0.543945 0.410461 -0.590942 0.431702 1445642001 0.543945 0.410461 -0.590942 0.431702 1445642001 0.543945 0.410461 -0.590942 0.431702 1445642001 0.543945 0.410461 -0.590942 0.431702 1445642001 0.488159 0.472229 -0.538635 0.498474 1445642001 0.488159 0.472229 -0.538635 0.498474 1445642001 0.488159 0.472229 -0.538635 0.498474 1445642001 0.488159 0.472229 -0.538635 0.498474 1445642001 0.488159 0.472229 -0.538635 0.498474 1445642001 0.488159 0.472229 -0.538635 0.498474 1445642001 0.425964 0.527283 -0.479858 0.556946 1445642001 0.425964 0.527283 -0.479858 0.556946 1445642001 0.425964 0.527283 -0.479858 0.556946 1445642001 0.425964 0.527283 -0.479858 0.556946 1445642001 0.425964 0.527283 -0.479858 0.556946 1445642001 0.425964 0.527283 -0.479858 0.556946 1445642001 0.425964 0.527283 -0.479858 0.556946 1445642001 0.361389 0.575500 -0.420044 0.601379 1445642001 0.361389 0.575500 -0.420044 0.601379 1445642001 0.361389 0.575500 -0.420044 0.601379 1445642001 0.361389 0.575500 -0.420044 0.601379 1445642001 0.361389 0.575500 -0.420044 0.601379 1445642001 0.361389 0.575500 -0.420044 0.601379 1445642001 0.294739 0.616699 -0.363953 0.632690 1445642001 0.294739 0.616699 -0.363953 0.632690 1445642001 0.294739 0.616699 -0.363953 0.632690 1445642001 0.294739 0.616699 -0.363953 0.632690 1445642001 0.294739 0.616699 -0.363953 0.632690 1445642001 0.294739 0.616699 -0.363953 0.632690 1445642001 0.234741 0.647095 -0.316284 0.652710 1445642001 0.234741 0.647095 -0.316284 0.652710 1445642001 0.234741 0.647095 -0.316284 0.652710 1445642001 0.234741 0.647095 -0.316284 0.652710 1445642001 0.234741 0.647095 -0.316284 0.652710 1445642001 0.234741 0.647095 -0.316284 0.652710 1445642002 0.196655 0.668518 -0.280273 0.660156 1445642002 0.196655 0.668518 -0.280273 0.660156 1445642002 0.196655 0.668518 -0.280273 0.660156 1445642002 0.196655 0.668518 -0.280273 0.660156 1445642002 0.196655 0.668518 -0.280273 0.660156 1445642002 0.196655 0.668518 -0.280273 0.660156 1445642002 0.177185 0.684631 -0.257935 0.658264 1445642002 0.177185 0.684631 -0.257935 0.658264 1445642002 0.177185 0.684631 -0.257935 0.658264 1445642002 0.177185 0.684631 -0.257935 0.658264 1445642002 0.177185 0.684631 -0.257935 0.658264 1445642002 0.177185 0.684631 -0.257935 0.658264 1445642002 0.177185 0.684631 -0.257935 0.658264 1445642002 0.179626 0.686768 -0.257446 0.655518 1445642002 0.179626 0.686768 -0.257446 0.655518 1445642002 0.179626 0.686768 -0.257446 0.655518 1445642002 0.179626 0.686768 -0.257446 0.655518 1445642002 0.179626 0.686768 -0.257446 0.655518 1445642002 0.179626 0.686768 -0.257446 0.655518 1445642002 0.204163 0.682007 -0.273926 0.646606 1445642002 0.204163 0.682007 -0.273926 0.646606 1445642002 0.204163 0.682007 -0.273926 0.646606 1445642002 0.204163 0.682007 -0.273926 0.646606 1445642002 0.204163 0.682007 -0.273926 0.646606 1445642002 0.204163 0.682007 -0.273926 0.646606 1445642002 0.248047 0.667786 -0.307129 0.630981 1445642002 0.248047 0.667786 -0.307129 0.630981 1445642002 0.248047 0.667786 -0.307129 0.630981 1445642002 0.248047 0.667786 -0.307129 0.630981 1445642002 0.248047 0.667786 -0.307129 0.630981 1445642002 0.248047 0.667786 -0.307129 0.630981 1445642002 0.305786 0.640808 -0.354370 0.608459 1445642002 0.305786 0.640808 -0.354370 0.608459 1445642002 0.305786 0.640808 -0.354370 0.608459 1445642002 0.305786 0.640808 -0.354370 0.608459 1445642002 0.305786 0.640808 -0.354370 0.608459 1445642002 0.305786 0.640808 -0.354370 0.608459 1445642002 0.370667 0.601807 -0.410645 0.575989 1445642002 0.370667 0.601807 -0.410645 0.575989 1445642002 0.370667 0.601807 -0.410645 0.575989 1445642002 0.370667 0.601807 -0.410645 0.575989 1445642002 0.370667 0.601807 -0.410645 0.575989 1445642002 0.370667 0.601807 -0.410645 0.575989 1445642002 0.370667 0.601807 -0.410645 0.575989 1445642002 0.440857 0.550659 -0.468262 0.532043 1445642002 0.440857 0.550659 -0.468262 0.532043 1445642002 0.440857 0.550659 -0.468262 0.532043 1445642002 0.440857 0.550659 -0.468262 0.532043 1445642002 0.440857 0.550659 -0.468262 0.532043 1445642002 0.440857 0.550659 -0.468262 0.532043 1445642002 0.506592 0.492371 -0.524231 0.475464 1445642002 0.506592 0.492371 -0.524231 0.475464 1445642002 0.506592 0.492371 -0.524231 0.475464 1445642002 0.506592 0.492371 -0.524231 0.475464 1445642002 0.506592 0.492371 -0.524231 0.475464 1445642002 0.506592 0.492371 -0.524231 0.475464 1445642002 0.506592 0.492371 -0.524231 0.475464 1445642002 0.562988 0.428345 -0.574219 0.412048 1445642002 0.562988 0.428345 -0.574219 0.412048 1445642002 0.562988 0.428345 -0.574219 0.412048 1445642002 0.562988 0.428345 -0.574219 0.412048 1445642002 0.562988 0.428345 -0.574219 0.412048 1445642002 0.562988 0.428345 -0.574219 0.412048 1445642002 0.611206 0.360352 -0.616089 0.341980 1445642002 0.611206 0.360352 -0.616089 0.341980 1445642002 0.611206 0.360352 -0.616089 0.341980 1445642002 0.611206 0.360352 -0.616089 0.341980 1445642002 0.611206 0.360352 -0.616089 0.341980 1445642002 0.611206 0.360352 -0.616089 0.341980 1445642002 0.648865 0.294006 -0.648438 0.268250 1445642002 0.648865 0.294006 -0.648438 0.268250 1445642002 0.648865 0.294006 -0.648438 0.268250 1445642002 0.648865 0.294006 -0.648438 0.268250 1445642002 0.648865 0.294006 -0.648438 0.268250 1445642002 0.648865 0.294006 -0.648438 0.268250 1445642002 0.648865 0.294006 -0.648438 0.268250 1445642002 0.671204 0.239380 -0.670410 0.206543 1445642002 0.671204 0.239380 -0.670410 0.206543 1445642002 0.671204 0.239380 -0.670410 0.206543 1445642002 0.671204 0.239380 -0.670410 0.206543 1445642002 0.671204 0.239380 -0.670410 0.206543 1445642002 0.671204 0.239380 -0.670410 0.206543 1445642002 0.676880 0.201111 -0.688660 0.164795 1445642002 0.676880 0.201111 -0.688660 0.164795 1445642002 0.676880 0.201111 -0.688660 0.164795 1445642002 0.676880 0.201111 -0.688660 0.164795 1445642002 0.676880 0.201111 -0.688660 0.164795 1445642002 0.676880 0.201111 -0.688660 0.164795 1445642002 0.669434 0.188660 -0.700317 0.160583 1445642002 0.669434 0.188660 -0.700317 0.160583 1445642002 0.669434 0.188660 -0.700317 0.160583 1445642002 0.669434 0.188660 -0.700317 0.160583 1445642002 0.669434 0.188660 -0.700317 0.160583 1445642002 0.658997 0.208801 -0.698181 0.186279 1445642002 0.658997 0.208801 -0.698181 0.186279 1445642002 0.658997 0.208801 -0.698181 0.186279 1445642002 0.658997 0.208801 -0.698181 0.186279 1445642002 0.658997 0.208801 -0.698181 0.186279 1445642002 0.658997 0.208801 -0.698181 0.186279 1445642002 0.658997 0.208801 -0.698181 0.186279 1445642002 0.642578 0.246521 -0.688232 0.229370 1445642002 0.642578 0.246521 -0.688232 0.229370 1445642002 0.642578 0.246521 -0.688232 0.229370 1445642002 0.642578 0.246521 -0.688232 0.229370 1445642002 0.642578 0.246521 -0.688232 0.229370 1445642002 0.642578 0.246521 -0.688232 0.229370 1445642002 0.642578 0.246521 -0.688232 0.229370 1445642002 0.622559 0.294189 -0.665039 0.289063 1445642002 0.622559 0.294189 -0.665039 0.289063 1445642002 0.622559 0.294189 -0.665039 0.289063 1445642002 0.622559 0.294189 -0.665039 0.289063 1445642002 0.622559 0.294189 -0.665039 0.289063 1445642002 0.622559 0.294189 -0.665039 0.289063 1445642003 0.595215 0.348511 -0.629272 0.358093 1445642003 0.595215 0.348511 -0.629272 0.358093 1445642003 0.595215 0.348511 -0.629272 0.358093 1445642003 0.595215 0.348511 -0.629272 0.358093 1445642003 0.556030 0.408264 -0.585327 0.426086 1445642003 0.556030 0.408264 -0.585327 0.426086 1445642003 0.556030 0.408264 -0.585327 0.426086 1445642003 0.556030 0.408264 -0.585327 0.426086 1445642003 0.556030 0.408264 -0.585327 0.426086 1445642003 0.556030 0.408264 -0.585327 0.426086 1445642003 0.502930 0.465942 -0.533875 0.494812 1445642003 0.502930 0.465942 -0.533875 0.494812 1445642003 0.502930 0.465942 -0.533875 0.494812 1445642003 0.502930 0.465942 -0.533875 0.494812 1445642003 0.502930 0.465942 -0.533875 0.494812 1445642003 0.502930 0.465942 -0.533875 0.494812 1445642003 0.444824 0.521240 -0.481812 0.546143 1445642003 0.444824 0.521240 -0.481812 0.546143 1445642003 0.444824 0.521240 -0.481812 0.546143 1445642003 0.444824 0.521240 -0.481812 0.546143 1445642003 0.444824 0.521240 -0.481812 0.546143 1445642003 0.444824 0.521240 -0.481812 0.546143 1445642003 0.444824 0.521240 -0.481812 0.546143 1445642003 0.390320 0.568298 -0.431519 0.581726 1445642003 0.390320 0.568298 -0.431519 0.581726 1445642003 0.390320 0.568298 -0.431519 0.581726 1445642003 0.390320 0.568298 -0.431519 0.581726 1445642003 0.390320 0.568298 -0.431519 0.581726 1445642003 0.390320 0.568298 -0.431519 0.581726 1445642003 0.335510 0.608032 -0.386963 0.606567 1445642003 0.335510 0.608032 -0.386963 0.606567 1445642003 0.335510 0.608032 -0.386963 0.606567 1445642003 0.335510 0.608032 -0.386963 0.606567 1445642003 0.335510 0.608032 -0.386963 0.606567 1445642003 0.335510 0.608032 -0.386963 0.606567 1445642003 0.280762 0.642639 -0.349365 0.621277 1445642003 0.280762 0.642639 -0.349365 0.621277 1445642003 0.280762 0.642639 -0.349365 0.621277 1445642003 0.280762 0.642639 -0.349365 0.621277 1445642003 0.280762 0.642639 -0.349365 0.621277 1445642003 0.280762 0.642639 -0.349365 0.621277 1445642003 0.235413 0.668274 -0.311157 0.633362 1445642003 0.235413 0.668274 -0.311157 0.633362 1445642003 0.235413 0.668274 -0.311157 0.633362 1445642003 0.235413 0.668274 -0.311157 0.633362 1445642003 0.235413 0.668274 -0.311157 0.633362 1445642003 0.235413 0.668274 -0.311157 0.633362 1445642003 0.211609 0.686035 -0.283203 0.635803 1445642003 0.211609 0.686035 -0.283203 0.635803 1445642003 0.211609 0.686035 -0.283203 0.635803 1445642003 0.211609 0.686035 -0.283203 0.635803 1445642003 0.211609 0.686035 -0.283203 0.635803 1445642003 0.211609 0.686035 -0.283203 0.635803 1445642003 0.213989 0.690002 -0.275940 0.633972 1445642003 0.213989 0.690002 -0.275940 0.633972 1445642003 0.213989 0.690002 -0.275940 0.633972 1445642003 0.213989 0.690002 -0.275940 0.633972 1445642003 0.213989 0.690002 -0.275940 0.633972 1445642003 0.213989 0.690002 -0.275940 0.633972 1445642003 0.213989 0.690002 -0.275940 0.633972 1445642003 0.236267 0.689880 -0.288025 0.620667 1445642003 0.236267 0.689880 -0.288025 0.620667 1445642003 0.236267 0.689880 -0.288025 0.620667 1445642003 0.236267 0.689880 -0.288025 0.620667 1445642003 0.236267 0.689880 -0.288025 0.620667 1445642003 0.236267 0.689880 -0.288025 0.620667 1445642003 0.278076 0.675781 -0.319153 0.603394 1445642003 0.278076 0.675781 -0.319153 0.603394 1445642003 0.278076 0.675781 -0.319153 0.603394 1445642003 0.278076 0.675781 -0.319153 0.603394 1445642003 0.278076 0.675781 -0.319153 0.603394 1445642003 0.278076 0.675781 -0.319153 0.603394 1445642003 0.331177 0.649170 -0.362000 0.581238 1445642003 0.331177 0.649170 -0.362000 0.581238 1445642003 0.331177 0.649170 -0.362000 0.581238 1445642003 0.331177 0.649170 -0.362000 0.581238 1445642003 0.331177 0.649170 -0.362000 0.581238 1445642003 0.331177 0.649170 -0.362000 0.581238 1445642003 0.390320 0.612549 -0.413025 0.549377 1445642003 0.390320 0.612549 -0.413025 0.549377 1445642003 0.390320 0.612549 -0.413025 0.549377 1445642003 0.390320 0.612549 -0.413025 0.549377 1445642003 0.390320 0.612549 -0.413025 0.549377 1445642003 0.390320 0.612549 -0.413025 0.549377 1445642003 0.390320 0.612549 -0.413025 0.549377 1445642003 0.453369 0.563477 -0.465759 0.509888 1445642003 0.453369 0.563477 -0.465759 0.509888 1445642003 0.453369 0.563477 -0.465759 0.509888 1445642003 0.453369 0.563477 -0.465759 0.509888 1445642003 0.453369 0.563477 -0.465759 0.509888 1445642003 
0.517639 0.457031 -0.567810 0.447998 1445642006 0.517639 0.457031 -0.567810 0.447998 1445642006 0.493225 0.477844 -0.551941 0.473022 1445642006 0.493225 0.477844 -0.551941 0.473022 1445642006 0.493225 0.477844 -0.551941 0.473022 1445642006 0.493225 0.477844 -0.551941 0.473022 1445642006 0.493225 0.477844 -0.551941 0.473022 1445642006 0.464844 0.502258 -0.531860 0.498779 1445642006 0.464844 0.502258 -0.531860 0.498779 1445642006 0.464844 0.502258 -0.531860 0.498779 1445642006 0.464844 0.502258 -0.531860 0.498779 1445642006 0.464844 0.502258 -0.531860 0.498779 1445642006 0.464844 0.502258 -0.531860 0.498779 1445642006 0.434631 0.527588 -0.506165 0.525818 1445642006 0.434631 0.527588 -0.506165 0.525818 1445642006 0.434631 0.527588 -0.506165 0.525818 1445642006 0.434631 0.527588 -0.506165 0.525818 1445642006 0.434631 0.527588 -0.506165 0.525818 1445642006 0.434631 0.527588 -0.506165 0.525818 1445642006 0.434631 0.527588 -0.506165 0.525818 1445642006 0.401550 0.553345 -0.475037 0.553955 1445642006 0.401550 0.553345 -0.475037 0.553955 1445642006 0.401550 0.553345 -0.475037 0.553955 1445642006 0.401550 0.553345 -0.475037 0.553955 1445642006 0.401550 0.553345 -0.475037 0.553955 1445642006 0.401550 0.553345 -0.475037 0.553955 1445642006 0.366455 0.579041 -0.440063 0.580261 1445642006 0.366455 0.579041 -0.440063 0.580261 1445642006 0.366455 0.579041 -0.440063 0.580261 1445642006 0.366455 0.579041 -0.440063 0.580261 1445642006 0.366455 0.579041 -0.440063 0.580261 1445642006 0.366455 0.579041 -0.440063 0.580261 1445642006 0.324646 0.606262 -0.400757 0.605286 1445642006 0.324646 0.606262 -0.400757 0.605286 1445642006 0.324646 0.606262 -0.400757 0.605286 1445642006 0.324646 0.606262 -0.400757 0.605286 1445642006 0.324646 0.606262 -0.400757 0.605286 1445642006 0.324646 0.606262 -0.400757 0.605286 1445642006 0.278687 0.629700 -0.357910 0.630554 1445642006 0.278687 0.629700 -0.357910 0.630554 1445642006 0.278687 0.629700 -0.357910 0.630554 1445642006 0.278687 0.629700 -0.357910 0.630554 1445642006 0.278687 0.629700 -0.357910 0.630554 1445642006 0.278687 0.629700 -0.357910 0.630554 1445642006 0.246216 0.646057 -0.327942 0.643738 1445642006 0.246216 0.646057 -0.327942 0.643738 1445642006 0.246216 0.646057 -0.327942 0.643738 1445642006 0.246216 0.646057 -0.327942 0.643738 1445642006 0.246216 0.646057 -0.327942 0.643738 1445642006 0.246216 0.646057 -0.327942 0.643738 1445642006 0.246216 0.646057 -0.327942 0.643738 1445642006 0.228210 0.657654 -0.309204 0.647888 1445642006 0.228210 0.657654 -0.309204 0.647888 1445642006 0.228210 0.657654 -0.309204 0.647888 1445642006 0.228210 0.657654 -0.309204 0.647888 1445642006 0.228210 0.657654 -0.309204 0.647888 1445642006 0.228210 0.657654 -0.309204 0.647888 1445642006 0.227966 0.664551 -0.304260 0.643250 1445642006 0.227966 0.664551 -0.304260 0.643250 1445642006 0.227966 0.664551 -0.304260 0.643250 1445642006 0.227966 0.664551 -0.304260 0.643250 1445642006 0.227966 0.664551 -0.304260 0.643250 1445642006 0.227966 0.664551 -0.304260 0.643250 1445642006 0.242859 0.664673 -0.309875 0.634888 1445642006 0.242859 0.664673 -0.309875 0.634888 1445642006 0.242859 0.664673 -0.309875 0.634888 1445642006 0.242859 0.664673 -0.309875 0.634888 1445642006 0.242859 0.664673 -0.309875 0.634888 1445642006 0.242859 0.664673 -0.309875 0.634888 1445642006 0.270569 0.658813 -0.326477 0.621338 1445642006 0.270569 0.658813 -0.326477 0.621338 1445642006 0.270569 0.658813 -0.326477 0.621338 1445642006 0.270569 0.658813 -0.326477 0.621338 1445642006 0.270569 0.658813 -0.326477 0.621338 1445642006 0.270569 0.658813 -0.326477 0.621338 1445642006 0.312317 0.644531 -0.356384 0.599976 1445642006 0.312317 0.644531 -0.356384 0.599976 1445642006 0.312317 0.644531 -0.356384 0.599976 1445642006 0.312317 0.644531 -0.356384 0.599976 1445642006 0.312317 0.644531 -0.356384 0.599976 1445642007 0.363342 0.619385 -0.396667 0.571777 1445642007 0.363342 0.619385 -0.396667 0.571777 1445642007 0.363342 0.619385 -0.396667 0.571777 1445642007 0.363342 0.619385 -0.396667 0.571777 1445642007 0.363342 0.619385 -0.396667 0.571777 1445642007 0.363342 0.619385 -0.396667 0.571777 1445642007 0.421875 0.583374 -0.443481 0.533813 1445642007 0.421875 0.583374 -0.443481 0.533813 1445642007 0.421875 0.583374 -0.443481 0.533813 1445642007 0.421875 0.583374 -0.443481 0.533813 1445642007 0.421875 0.583374 -0.443481 0.533813 1445642007 0.421875 0.583374 -0.443481 0.533813 1445642007 0.421875 0.583374 -0.443481 0.533813 1445642007 0.482605 0.536987 -0.493347 0.485046 1445642007 0.482605 0.536987 -0.493347 0.485046 1445642007 0.482605 0.536987 -0.493347 0.485046 1445642007 0.482605 0.536987 -0.493347 0.485046 1445642007 0.482605 0.536987 -0.493347 0.485046 1445642007 0.482605 0.536987 -0.493347 0.485046 1445642007 0.482605 0.536987 -0.493347 0.485046 1445642007 0.540710 0.479980 -0.543213 0.426758 1445642007 0.540710 0.479980 -0.543213 0.426758 1445642007 0.540710 0.479980 -0.543213 0.426758 1445642007 0.540710 0.479980 -0.543213 0.426758 1445642007 0.592896 0.414612 -0.588928 0.360107 1445642007 0.592896 0.414612 -0.588928 0.360107 1445642007 0.592896 0.414612 -0.588928 0.360107 1445642007 0.592896 0.414612 -0.588928 0.360107 1445642007 0.592896 0.414612 -0.588928 0.360107 1445642007 0.592896 0.414612 -0.588928 0.360107 1445642007 0.633911 0.350525 -0.625122 0.290649 1445642007 0.633911 0.350525 -0.625122 0.290649 1445642007 0.633911 0.350525 -0.625122 0.290649 1445642007 0.633911 0.350525 -0.625122 0.290649 1445642007 0.633911 0.350525 -0.625122 0.290649 1445642007 0.633911 0.350525 -0.625122 0.290649 1445642007 0.661255 0.299622 -0.648010 0.230408 1445642007 0.661255 0.299622 -0.648010 0.230408 1445642007 0.661255 0.299622 -0.648010 0.230408 1445642007 0.661255 0.299622 -0.648010 0.230408 1445642007 0.661255 0.299622 -0.648010 0.230408 1445642007 0.661255 0.299622 -0.648010 0.230408 1445642007 0.679749 0.257202 -0.659363 0.192261 1445642007 0.679749 0.257202 -0.659363 0.192261 1445642007 0.679749 0.257202 -0.659363 0.192261 1445642007 0.679749 0.257202 -0.659363 0.192261 1445642007 0.679749 0.257202 -0.659363 0.192261 1445642007 0.679749 0.257202 -0.659363 0.192261 1445642007 0.681641 0.239990 -0.667480 0.179504 1445642007 0.681641 0.239990 -0.667480 0.179504 1445642007 0.681641 0.239990 -0.667480 0.179504 1445642007 0.681641 0.239990 -0.667480 0.179504 1445642007 0.681641 0.239990 -0.667480 0.179504 1445642007 0.681641 0.239990 -0.667480 0.179504 1445642007 0.669861 0.244934 -0.674072 0.192017 1445642007 0.669861 0.244934 -0.674072 0.192017 1445642007 0.669861 0.244934 -0.674072 0.192017 1445642007 0.669861 0.244934 -0.674072 0.192017 1445642007 0.669861 0.244934 -0.674072 0.192017 1445642007 0.669861 0.244934 -0.674072 0.192017 1445642007 0.650330 0.258423 -0.678955 0.221863 1445642007 0.650330 0.258423 -0.678955 0.221863 1445642007 0.650330 0.258423 -0.678955 0.221863 1445642007 0.650330 0.258423 -0.678955 0.221863 1445642007 0.650330 0.258423 -0.678955 0.221863 1445642007 0.650330 0.258423 -0.678955 0.221863 1445642007 0.623596 0.287109 -0.678406 0.261658 1445642007 0.623596 0.287109 -0.678406 0.261658 1445642007 0.623596 0.287109 -0.678406 0.261658 1445642007 0.623596 0.287109 -0.678406 0.261658 1445642007 0.623596 0.287109 -0.678406 0.261658 1445642007 0.596741 0.330994 -0.658386 0.317566 1445642007 0.596741 0.330994 -0.658386 0.317566 1445642007 0.596741 0.330994 -0.658386 0.317566 1445642007 0.596741 0.330994 -0.658386 0.317566 1445642007 0.596741 0.330994 -0.658386 0.317566 1445642007 0.596741 0.330994 -0.658386 0.317566 1445642007 0.559509 0.387756 -0.624268 0.383240 1445642007 0.559509 0.387756 -0.624268 0.383240 1445642007 0.559509 0.387756 -0.624268 0.383240 1445642007 0.559509 0.387756 -0.624268 0.383240 1445642007 0.559509 0.387756 -0.624268 0.383240 1445642007 0.559509 0.387756 -0.624268 0.383240 1445642007 0.514282 0.447693 -0.579834 0.445862 1445642007 0.514282 0.447693 -0.579834 0.445862 1445642007 0.514282 0.447693 -0.579834 0.445862 1445642007 0.514282 0.447693 -0.579834 0.445862 1445642007 0.514282 0.447693 -0.579834 0.445862 1445642007 0.514282 0.447693 -0.579834 0.445862 1445642007 0.460999 0.506226 -0.527405 0.503052 1445642007 0.460999 0.506226 -0.527405 0.503052 1445642007 0.460999 0.506226 -0.527405 0.503052 1445642007 0.460999 0.506226 -0.527405 0.503052 1445642007 0.460999 0.506226 -0.527405 0.503052 1445642007 0.460999 0.506226 -0.527405 0.503052 1445642007 0.400391 0.559082 -0.472229 0.551392 1445642007 0.400391 0.559082 -0.472229 0.551392 1445642007 0.400391 0.559082 -0.472229 0.551392 1445642007 0.400391 0.559082 -0.472229 0.551392 1445642007 0.400391 0.559082 -0.472229 0.551392 1445642007 0.400391 0.559082 -0.472229 0.551392 1445642007 0.338379 0.604736 -0.415527 0.589172 1445642007 0.338379 0.604736 -0.415527 0.589172 1445642007 0.338379 0.604736 -0.415527 0.589172 1445642007 0.338379 0.604736 -0.415527 0.589172 1445642007 0.338379 0.604736 -0.415527 0.589172 1445642007 0.338379 0.604736 -0.415527 0.589172 1445642007 0.338379 0.604736 -0.415527 0.589172 1445642008 0.282715 0.638855 -0.358826 0.618958 1445642008 0.282715 0.638855 -0.358826 0.618958 1445642008 0.282715 0.638855 -0.358826 0.618958 1445642008 0.282715 0.638855 -0.358826 0.618958 1445642008 0.282715 0.638855 -0.358826 0.618958 1445642008 0.282715 0.638855 -0.358826 0.618958 1445642008 0.238098 0.662964 -0.310547 0.638184 1445642008 0.238098 0.662964 -0.310547 0.638184 1445642008 0.238098 0.662964 -0.310547 0.638184 1445642008 0.238098 0.662964 -0.310547 0.638184 1445642008 0.238098 0.662964 -0.310547 0.638184 1445642008 0.238098 0.662964 -0.310547 0.638184 1445642008 0.210876 0.678467 -0.276917 0.646851 1445642008 0.210876 0.678467 -0.276917 0.646851 1445642008 0.210876 0.678467 -0.276917 0.646851 1445642008 0.210876 0.678467 -0.276917 0.646851 1445642008 0.210876 0.678467 -0.276917 0.646851 1445642008 0.210876 0.678467 -0.276917 0.646851 1445642008 0.210876 0.678467 -0.276917 0.646851 1445642008 0.202637 0.683899 -0.259216 0.651062 1445642008 0.202637 0.683899 -0.259216 0.651062 1445642008 0.202637 0.683899 -0.259216 0.651062 1445642008 0.202637 0.683899 -0.259216 0.651062 1445642008 0.202637 0.683899 -0.259216 0.651062 1445642008 0.202637 0.683899 -0.259216 0.651062 1445642008 0.208984 0.682922 -0.256775 0.651062 1445642008 0.208984 0.682922 -0.256775 0.651062 1445642008 0.208984 0.682922 -0.256775 0.651062 1445642008 0.208984 0.682922 -0.256775 0.651062 1445642008 0.208984 0.682922 -0.256775 0.651062 1445642008 0.208984 0.682922 -0.256775 0.651062 1445642008 0.232483 0.676392 -0.269775 0.644653 1445642008 0.232483 0.676392 -0.269775 0.644653 1445642008 0.232483 0.676392 -0.269775 0.644653 1445642008 0.232483 0.676392 -0.269775 0.644653 1445642008 0.232483 0.676392 -0.269775 0.644653 1445642008 0.232483 0.676392 -0.269775 0.644653 1445642008 0.270569 0.663391 -0.296631 0.631348 1445642008 0.270569 0.663391 -0.296631 0.631348 1445642008 0.270569 0.663391 -0.296631 0.631348 1445642008 0.270569 0.663391 -0.296631 0.631348 1445642008 0.270569 0.663391 -0.296631 0.631348 1445642008 0.270569 0.663391 -0.296631 0.631348 1445642008 0.320129 0.643250 -0.337952 0.607788 1445642008 0.320129 0.643250 -0.337952 0.607788 1445642008 0.320129 0.643250 -0.337952 0.607788 1445642008 0.320129 0.643250 -0.337952 0.607788 1445642008 0.320129 0.643250 -0.337952 0.607788 1445642008 0.320129 0.643250 -0.337952 0.607788 1445642008 0.379211 0.611450 -0.390686 0.574158 1445642008 0.379211 0.611450 -0.390686 0.574158 1445642008 0.379211 0.611450 -0.390686 0.574158 1445642008 0.379211 0.611450 -0.390686 0.574158 1445642008 0.379211 0.611450 -0.390686 0.574158 1445642008 0.379211 0.611450 -0.390686 0.574158 1445642008 0.379211 0.611450 -0.390686 0.574158 1445642008 0.441833 0.568481 -0.445740 0.531799 1445642008 0.441833 0.568481 -0.445740 0.531799 1445642008 0.441833 0.568481 -0.445740 0.531799 1445642008 0.441833 0.568481 -0.445740 0.531799 1445642008 0.441833 0.568481 -0.445740 0.531799 1445642008 0.441833 0.568481 -0.445740 0.531799 1445642008 0.502075 0.517090 -0.498474 0.481628 1445642008 0.502075 0.517090 -0.498474 0.481628 1445642008 0.502075 0.517090 -0.498474 0.481628 1445642008 0.502075 0.517090 -0.498474 0.481628 1445642008 0.502075 0.517090 -0.498474 0.481628 1445642008 0.502075 0.517090 -0.498474 0.481628 1445642008 0.556580 0.456909 -0.546692 0.427185 1445642008 0.556580 0.456909 -0.546692 0.427185 1445642008 0.556580 0.456909 -0.546692 0.427185 1445642008 0.556580 0.456909 -0.546692 0.427185 1445642008 0.556580 0.456909 -0.546692 0.427185 1445642008 0.556580 0.456909 -0.546692 0.427185 1445642008 0.556580 0.456909 -0.546692 0.427185 1445642008 0.601563 0.391357 -0.592712 0.365540 1445642008 0.601563 0.391357 -0.592712 0.365540 1445642008 0.601563 0.391357 -0.592712 0.365540 1445642008 0.601563 0.391357 -0.592712 0.365540 1445642008 0.601563 0.391357 -0.592712 0.365540 1445642008 0.601563 0.391357 -0.592712 0.365540 1445642008 0.636658 0.326477 -0.632080 0.297485 1445642008 0.636658 0.326477 -0.632080 0.297485 1445642008 0.636658 0.326477 -0.632080 0.297485 1445642008 0.636658 0.326477 -0.632080 0.297485 1445642008 0.636658 0.326477 -0.632080 0.297485 1445642008 0.636658 0.326477 -0.632080 0.297485 1445642008 0.660645 0.269104 -0.662903 0.227417 1445642008 0.660645 0.269104 -0.662903 0.227417 1445642008 0.660645 0.269104 -0.662903 0.227417 1445642008 0.660645 0.269104 -0.662903 0.227417 1445642008 0.660645 0.269104 -0.662903 0.227417 1445642008 0.660645 0.269104 -0.662903 0.227417 1445642008 0.660645 0.269104 -0.662903 0.227417 1445642008 0.676941 0.221375 -0.682007 0.165894 1445642008 0.676941 0.221375 -0.682007 0.165894 1445642008 0.676941 0.221375 -0.682007 0.165894 1445642008 0.676941 0.221375 -0.682007 0.165894 1445642008 0.676941 0.221375 -0.682007 0.165894 1445642008 0.676941 0.221375 -0.682007 0.165894 1445642008 0.688538 0.187195 -0.687500 0.135193 1445642008 0.688538 0.187195 -0.687500 0.135193 1445642008 0.688538 0.187195 -0.687500 0.135193 1445642008 0.688538 0.187195 -0.687500 0.135193 1445642008 0.688538 0.187195 -0.687500 0.135193 1445642008 0.688538 0.187195 -0.687500 0.135193 1445642008 0.695984 0.172058 -0.684692 0.131104 1445642008 0.695984 0.172058 -0.684692 0.131104 1445642008 0.695984 0.172058 -0.684692 0.131104 1445642008 0.695984 0.172058 -0.684692 0.131104 1445642008 0.695984 0.172058 -0.684692 0.131104 1445642008 0.695984 0.172058 -0.684692 0.131104 1445642008 0.694275 0.174438 -0.683167 0.144470 1445642009 0.694275 0.174438 -0.683167 0.144470 1445642009 0.694275 0.174438 -0.683167 0.144470 1445642009 0.694275 0.174438 -0.683167 0.144470 1445642009 0.694275 0.174438 -0.683167 0.144470 1445642009 0.694275 0.174438 -0.683167 0.144470 1445642009 0.683044 0.190369 -0.683350 0.173767 1445642009 0.683044 0.190369 -0.683350 0.173767 1445642009 0.683044 0.190369 -0.683350 0.173767 1445642009 0.683044 0.190369 -0.683350 0.173767 1445642009 0.683044 0.190369 -0.683350 0.173767 1445642009 0.683044 0.190369 -0.683350 0.173767 1445642009 0.667603 0.223022 -0.676453 0.216736 1445642009 0.667603 0.223022 -0.676453 0.216736 1445642009 0.667603 0.223022 -0.676453 0.216736 1445642009 0.667603 0.223022 -0.676453 0.216736 1445642009 0.667603 0.223022 -0.676453 0.216736 1445642009 0.645325 0.269592 -0.661133 0.271545 1445642009 0.645325 0.269592 -0.661133 0.271545 1445642009 0.645325 0.269592 -0.661133 0.271545 1445642009 0.645325 0.269592 -0.661133 0.271545 1445642009 0.645325 0.269592 -0.661133 0.271545 1445642009 0.645325 0.269592 -0.661133 0.271545 1445642009 0.610535 0.325256 -0.641113 0.332275 1445642009 0.610535 0.325256 -0.641113 0.332275 1445642009 0.610535 0.325256 -0.641113 0.332275 1445642009 0.610535 0.325256 -0.641113 0.332275 1445642009 0.610535 0.325256 -0.641113 0.332275 1445642009 0.610535 0.325256 -0.641113 0.332275 1445642009 0.566467 0.387451 -0.610962 0.394592 1445642009 0.566467 0.387451 -0.610962 0.394592 1445642009 0.566467 0.387451 -0.610962 0.394592 1445642009 0.566467 0.387451 -0.610962 0.394592 1445642009 0.566467 0.387451 -0.610962 0.394592 1445642009 0.566467 0.387451 -0.610962 0.394592 1445642009 0.515625 0.452576 -0.566467 0.456421 1445642009 0.515625 0.452576 -0.566467 0.456421 1445642009 0.515625 0.452576 -0.566467 0.456421 1445642009 0.515625 0.452576 -0.566467 0.456421 1445642009 0.515625 0.452576 -0.566467 0.456421 1445642009 0.515625 0.452576 -0.566467 0.456421 1445642009 0.459229 0.514832 -0.509277 0.514404 1445642009 0.459229 0.514832 -0.509277 0.514404 1445642009 0.459229 0.514832 -0.509277 0.514404 1445642009 0.459229 0.514832 -0.509277 0.514404 1445642009 0.459229 0.514832 -0.509277 0.514404 1445642009 0.398132 0.572449 -0.450500 0.557495 1445642009 0.398132 0.572449 -0.450500 0.557495 1445642009 0.398132 0.572449 -0.450500 0.557495 1445642009 0.398132 0.572449 -0.450500 0.557495 1445642009 0.398132 0.572449 -0.450500 0.557495 1445642009 0.398132 0.572449 -0.450500 0.557495 1445642009 0.398132 0.572449 -0.450500 0.557495 1445642009 0.331665 0.621155 -0.389893 0.593384 1445642009 0.331665 0.621155 -0.389893 0.593384 1445642009 0.331665 0.621155 -0.389893 0.593384 1445642009 0.331665 0.621155 -0.389893 0.593384 1445642009 0.331665 0.621155 -0.389893 0.593384 1445642009 0.331665 0.621155 -0.389893 0.593384 1445642009 0.263428 0.654053 -0.327698 0.628784 1445642009 0.263428 0.654053 -0.327698 0.628784 1445642009 0.263428 0.654053 -0.327698 0.628784 1445642009 0.263428 0.654053 -0.327698 0.628784 1445642009 0.263428 0.654053 -0.327698 0.628784 1445642009 0.263428 0.654053 -0.327698 0.628784 1445642009 0.210144 0.679993 -0.274597 0.646484 1445642009 0.210144 0.679993 -0.274597 0.646484 1445642009 0.210144 0.679993 -0.274597 0.646484 1445642009 0.210144 0.679993 -0.274597 0.646484 1445642009 0.210144 0.679993 -0.274597 0.646484 1445642009 0.210144 0.679993 -0.274597 0.646484 1445642009 0.210144 0.679993 -0.274597 0.646484 1445642009 0.179382 0.697266 -0.237793 0.651978 1445642009 0.179382 0.697266 -0.237793 0.651978 1445642009 0.179382 0.697266 -0.237793 0.651978 1445642009 0.179382 0.697266 -0.237793 0.651978 1445642009 0.179382 0.697266 -0.237793 0.651978 1445642009 0.179382 0.697266 -0.237793 0.651978 1445642009 0.169983 0.700134 -0.216309 0.658813 1445642009 0.169983 0.700134 -0.216309 0.658813 1445642009 0.169983 0.700134 -0.216309 0.658813 1445642009 0.169983 0.700134 -0.216309 0.658813 1445642009 0.169983 0.700134 -0.216309 0.658813 1445642009 0.169983 0.700134 -0.216309 0.658813 1445642009 0.178223 0.696167 -0.213135 0.661865 1445642009 0.178223 0.696167 -0.213135 0.661865 1445642009 0.178223 0.696167 -0.213135 0.661865 1445642009 0.178223 0.696167 -0.213135 0.661865 1445642009 0.178223 0.696167 -0.213135 0.661865 1445642009 0.178223 0.696167 -0.213135 0.661865 1445642009 0.203369 0.689331 -0.229492 0.656250 1445642009 0.203369 0.689331 -0.229492 0.656250 1445642009 0.203369 0.689331 -0.229492 0.656250 1445642009 0.203369 0.689331 -0.229492 0.656250 1445642009 0.203369 0.689331 -0.229492 0.656250 1445642009 0.203369 0.689331 -0.229492 0.656250 1445642009 0.244690 0.675476 -0.261902 0.644348 1445642009 0.244690 0.675476 -0.261902 0.644348 1445642009 0.244690 0.675476 -0.261902 0.644348 1445642009 0.244690 0.675476 -0.261902 0.644348 1445642009 0.244690 0.675476 -0.261902 0.644348 1445642009 0.244690 0.675476 -0.261902 0.644348 1445642009 0.298584 0.653564 -0.307373 0.623779 1445642009 0.298584 0.653564 -0.307373 0.623779 1445642009 0.298584 0.653564 -0.307373 0.623779 1445642009 0.298584 0.653564 -0.307373 0.623779 1445642009 0.298584 0.653564 -0.307373 0.623779 1445642009 0.298584 0.653564 -0.307373 0.623779 1445642009 0.359192 0.623535 -0.363647 0.591492 1445642009 0.359192 0.623535 -0.363647 0.591492 1445642009 0.359192 0.623535 -0.363647 0.591492 1445642010 0.359192 0.623535 -0.363647 0.591492 1445642010 0.359192 0.623535 -0.363647 0.591492 1445642010 0.359192 0.623535 -0.363647 0.591492 1445642010 0.359192 0.623535 -0.363647 0.591492 1445642010 0.418030 0.583801 -0.425415 0.550842 1445642010 0.418030 0.583801 -0.425415 0.550842 1445642010 0.418030 0.583801 -0.425415 0.550842 1445642010 0.418030 0.583801 -0.425415 0.550842 1445642010 0.418030 0.583801 -0.425415 0.550842 1445642010 0.418030 0.583801 -0.425415 0.550842 1445642010 0.472717 0.534424 -0.489441 0.501343 1445642010 0.472717 0.534424 -0.489441 0.501343 1445642010 0.472717 0.534424 -0.489441 0.501343 1445642010 0.472717 0.534424 -0.489441 0.501343 1445642010 0.472717 0.534424 -0.489441 0.501343 1445642010 0.472717 0.534424 -0.489441 0.501343 1445642010 0.472717 0.534424 -0.489441 0.501343 1445642010 0.527039 0.472961 -0.548767 0.444275 1445642010 0.527039 0.472961 -0.548767 0.444275 1445642010 0.527039 0.472961 -0.548767 0.444275 1445642010 0.527039 0.472961 -0.548767 0.444275 1445642010 0.527039 0.472961 -0.548767 0.444275 1445642010 0.527039 0.472961 -0.548767 0.444275 1445642010 0.576111 0.406799 -0.599854 0.377869 1445642010 0.576111 0.406799 -0.599854 0.377869 1445642010 0.576111 0.406799 -0.599854 0.377869 1445642010 0.576111 0.406799 -0.599854 0.377869 1445642010 0.576111 0.406799 -0.599854 0.377869 1445642010 0.576111 0.406799 -0.599854 0.377869 1445642010 0.576111 0.406799 -0.599854 0.377869 1445642010 0.620117 0.336731 -0.638489 0.307190 1445642010 0.620117 0.336731 -0.638489 0.307190 1445642010 0.620117 0.336731 -0.638489 0.307190 1445642010 0.620117 0.336731 -0.638489 0.307190 1445642010 0.620117 0.336731 -0.638489 0.307190 1445642010 0.620117 0.336731 -0.638489 0.307190 1445642010 0.653259 0.269775 -0.667786 0.233459 1445642010 0.653259 0.269775 -0.667786 0.233459 1445642010 0.653259 0.269775 -0.667786 0.233459 1445642010 0.653259 0.269775 -0.667786 0.233459 1445642010 0.653259 0.269775 -0.667786 0.233459 1445642010 0.653259 0.269775 -0.667786 0.233459 1445642010 0.673767 0.212219 -0.687927 0.166565 1445642010 0.673767 0.212219 -0.687927 0.166565 1445642010 0.673767 0.212219 -0.687927 0.166565 1445642010 0.673767 0.212219 -0.687927 0.166565 1445642010 0.673767 0.212219 -0.687927 0.166565 1445642010 0.673767 0.212219 -0.687927 0.166565 1445642010 0.685913 0.169373 -0.698059 0.116394 1445642010 0.685913 0.169373 -0.698059 0.116394 1445642010 0.685913 0.169373 -0.698059 0.116394 1445642010 0.685913 0.169373 -0.698059 0.116394 1445642010 0.685913 0.169373 -0.698059 0.116394 1445642010 0.684265 0.153992 -0.705566 0.101135 1445642010 0.684265 0.153992 -0.705566 0.101135 1445642010 0.684265 0.153992 -0.705566 0.101135 1445642010 0.684265 0.153992 -0.705566 0.101135 1445642010 0.684265 0.153992 -0.705566 0.101135 1445642010 0.684265 0.153992 -0.705566 0.101135 1445642010 0.677002 0.157532 -0.710388 0.110718 1445642010 0.677002 0.157532 -0.710388 0.110718 1445642010 0.677002 0.157532 -0.710388 0.110718 1445642010 0.677002 0.157532 -0.710388 0.110718 1445642010 0.677002 0.157532 -0.710388 0.110718 1445642010 0.677002 0.157532 -0.710388 0.110718 1445642010 0.667542 0.176086 -0.709656 0.140564 1445642010 0.667542 0.176086 -0.709656 0.140564 1445642010 0.667542 0.176086 -0.709656 0.140564 1445642010 0.667542 0.176086 -0.709656 0.140564 1445642010 0.667542 0.176086 -0.709656 0.140564 1445642010 0.667542 0.176086 -0.709656 0.140564 1445642010 0.653809 0.209473 -0.701965 0.189331 1445642010 0.653809 0.209473 -0.701965 0.189331 1445642010 0.653809 0.209473 -0.701965 0.189331 1445642010 0.653809 0.209473 -0.701965 0.189331 1445642010 0.653809 0.209473 -0.701965 0.189331 1445642010 0.653809 0.209473 -0.701965 0.189331 1445642010 0.653809 0.209473 -0.701965 0.189331 1445642010 0.632324 0.259277 -0.686157 0.249207 1445642010 0.632324 0.259277 -0.686157 0.249207 1445642010 0.632324 0.259277 -0.686157 0.249207 1445642010 0.632324 0.259277 -0.686157 0.249207 1445642010 0.632324 0.259277 -0.686157 0.249207 1445642010 0.632324 0.259277 -0.686157 0.249207 1445642010 0.603455 0.319153 -0.659790 0.314087 1445642010 0.603455 0.319153 -0.659790 0.314087 1445642010 0.603455 0.319153 -0.659790 0.314087 1445642010 0.603455 0.319153 -0.659790 0.314087 1445642010 0.603455 0.319153 -0.659790 0.314087 1445642010 0.603455 0.319153 -0.659790 0.314087 1445642010 0.566711 0.383667 -0.622253 0.379944 1445642010 0.566711 0.383667 -0.622253 0.379944 1445642010 0.566711 0.383667 -0.622253 0.379944 1445642010 0.566711 0.383667 -0.622253 0.379944 1445642010 0.566711 0.383667 -0.622253 0.379944 1445642010 0.566711 0.383667 -0.622253 0.379944 1445642010 0.566711 0.383667 -0.622253 0.379944 1445642010 0.522644 0.451355 -0.568970 0.446411 1445642010 0.522644 0.451355 -0.568970 0.446411 1445642010 0.522644 0.451355 -0.568970 0.446411 1445642010 0.522644 0.451355 -0.568970 0.446411 1445642010 0.522644 0.451355 -0.568970 0.446411 1445642010 0.522644 0.451355 -0.568970 0.446411 1445642010 0.468079 0.515442 -0.504578 0.510437 1445642010 0.468079 0.515442 -0.504578 0.510437 1445642010 0.468079 0.515442 -0.504578 0.510437 1445642010 0.468079 0.515442 -0.504578 0.510437 1445642010 0.468079 0.515442 -0.504578 0.510437 1445642010 0.468079 0.515442 -0.504578 0.510437 1445642010 0.399170 0.574219 -0.438660 0.564331 1445642010 0.399170 0.574219 -0.438660 0.564331 1445642010 0.399170 0.574219 -0.438660 0.564331 1445642011 0.399170 0.574219 -0.438660 0.564331 1445642011 0.399170 0.574219 -0.438660 0.564331 1445642011 0.399170 0.574219 -0.438660 0.564331 1445642011 0.323792 0.623047 -0.377563 0.603577 1445642011 0.323792 0.623047 -0.377563 0.603577 1445642011 0.323792 0.623047 -0.377563 0.603577 1445642011 0.323792 0.623047 -0.377563 0.603577 1445642011 0.323792 0.623047 -0.377563 0.603577 1445642011 0.323792 0.623047 -0.377563 0.603577 1445642011 0.256042 0.658386 -0.323242 0.629578 1445642011 0.256042 0.658386 -0.323242 0.629578 1445642011 0.256042 0.658386 -0.323242 0.629578 1445642011 0.256042 0.658386 -0.323242 0.629578 1445642011 0.256042 0.658386 -0.323242 0.629578 1445642011 0.256042 0.658386 -0.323242 0.629578 1445642011 0.256042 0.658386 -0.323242 0.629578 1445642011 0.211121 0.685120 -0.283936 0.636658 1445642011 0.211121 0.685120 -0.283936 0.636658 1445642011 0.211121 0.685120 -0.283936 0.636658 1445642011 0.211121 0.685120 -0.283936 0.636658 1445642011 0.211121 0.685120 -0.283936 0.636658 1445642011 0.211121 0.685120 -0.283936 0.636658 1445642011 0.190491 0.704468 -0.256226 0.633789 1445642011 0.190491 0.704468 -0.256226 0.633789 1445642011 0.190491 0.704468 -0.256226 0.633789 1445642011 0.190491 0.704468 -0.256226 0.633789 1445642011 0.190491 0.704468 -0.256226 0.633789 1445642011 0.190491 0.704468 -0.256226 0.633789 1445642011 0.185486 0.710205 -0.241089 0.634827 1445642011 0.185486 0.710205 -0.241089 0.634827 1445642011 0.185486 0.710205 -0.241089 0.634827 1445642011 0.185486 0.710205 -0.241089 0.634827 1445642011 0.185486 0.710205 -0.241089 0.634827 1445642011 0.185486 0.710205 -0.241089 0.634827 1445642011 0.185486 0.710205 -0.241089 0.634827 1445642011 0.195068 0.710083 -0.238281 0.633118 1445642011 0.195068 0.710083 -0.238281 0.633118 1445642011 0.195068 0.710083 -0.238281 0.633118 1445642011 0.195068 0.710083 -0.238281 0.633118 1445642011 0.195068 0.710083 -0.238281 0.633118 1445642011 0.195068 0.710083 -0.238281 0.633118 1445642011 0.219116 0.705750 -0.252625 0.624512 1445642011 0.219116 0.705750 -0.252625 0.624512 1445642011 0.219116 0.705750 -0.252625 0.624512 1445642011 0.219116 0.705750 -0.252625 0.624512 1445642011 0.219116 0.705750 -0.252625 0.624512 1445642011 0.219116 0.705750 -0.252625 0.624512 1445642011 0.258789 0.691833 -0.281799 0.612244 1445642011 0.258789 0.691833 -0.281799 0.612244 1445642011 0.258789 0.691833 -0.281799 0.612244 1445642011 0.258789 0.691833 -0.281799 0.612244 1445642011 0.258789 0.691833 -0.281799 0.612244 1445642011 0.258789 0.691833 -0.281799 0.612244 1445642011 0.311096 0.667725 -0.325684 0.592651 1445642011 0.311096 0.667725 -0.325684 0.592651 1445642011 0.311096 0.667725 -0.325684 0.592651 1445642011 0.311096 0.667725 -0.325684 0.592651 1445642011 0.311096 0.667725 -0.325684 0.592651 1445642011 0.311096 0.667725 -0.325684 0.592651 1445642011 0.311096 0.667725 -0.325684 0.592651 1445642011 0.368896 0.634766 -0.378662 0.563477 1445642011 0.368896 0.634766 -0.378662 0.563477 1445642011 0.368896 0.634766 -0.378662 0.563477 1445642011 0.368896 0.634766 -0.378662 0.563477 1445642011 0.368896 0.634766 -0.378662 0.563477 1445642011 0.429443 0.591187 -0.435242 0.525940 1445642011 0.429443 0.591187 -0.435242 0.525940 1445642011 0.429443 0.591187 -0.435242 0.525940 1445642011 0.429443 0.591187 -0.435242 0.525940 1445642011 0.429443 0.591187 -0.435242 0.525940 1445642011 0.429443 0.591187 -0.435242 0.525940 1445642011 0.429443 0.591187 -0.435242 0.525940 1445642011 0.488953 0.538757 -0.491394 0.478638 1445642011 0.488953 0.538757 -0.491394 0.478638 1445642011 
0.533508 0.461304 -0.562439 0.431396 1445642013 0.533508 0.461304 -0.562439 0.431396 1445642013 0.533508 0.461304 -0.562439 0.431396 1445642013 0.528992 0.464172 -0.561035 0.435730 1445642013 0.528992 0.464172 -0.561035 0.435730 1445642013 0.528992 0.464172 -0.561035 0.435730 1445642013 0.528992 0.464172 -0.561035 0.435730 1445642013 0.528992 0.464172 -0.561035 0.435730 1445642013 0.528992 0.464172 -0.561035 0.435730 1445642013 0.521057 0.470398 -0.557739 0.442871 1445642014 0.521057 0.470398 -0.557739 0.442871 1445642014 0.521057 0.470398 -0.557739 0.442871 1445642014 0.521057 0.470398 -0.557739 0.442871 1445642014 0.521057 0.470398 -0.557739 0.442871 1445642014 0.521057 0.470398 -0.557739 0.442871 1445642014 0.521057 0.470398 -0.557739 0.442871 1445642014 0.508423 0.480591 -0.551270 0.454468 1445642014 0.508423 0.480591 -0.551270 0.454468 1445642014 0.508423 0.480591 -0.551270 0.454468 1445642014 0.508423 0.480591 -0.551270 0.454468 1445642014 0.508423 0.480591 -0.551270 0.454468 1445642014 0.490662 0.496155 -0.538635 0.472168 1445642014 0.490662 0.496155 -0.538635 0.472168 1445642014 0.490662 0.496155 -0.538635 0.472168 1445642014 0.490662 0.496155 -0.538635 0.472168 1445642014 0.490662 0.496155 -0.538635 0.472168 1445642014 0.490662 0.496155 -0.538635 0.472168 1445642014 0.467224 0.516663 -0.518982 0.495300 1445642014 0.467224 0.516663 -0.518982 0.495300 1445642014 0.467224 0.516663 -0.518982 0.495300 1445642014 0.467224 0.516663 -0.518982 0.495300 1445642014 0.467224 0.516663 -0.518982 0.495300 1445642014 0.467224 0.516663 -0.518982 0.495300 1445642014 0.437317 0.542236 -0.490540 0.523499 1445642014 0.437317 0.542236 -0.490540 0.523499 1445642014 0.437317 0.542236 -0.490540 0.523499 1445642014 0.437317 0.542236 -0.490540 0.523499 1445642014 0.437317 0.542236 -0.490540 0.523499 1445642014 0.437317 0.542236 -0.490540 0.523499 1445642014 0.400940 0.570435 -0.452576 0.555847 1445642014 0.400940 0.570435 -0.452576 0.555847 1445642014 0.400940 0.570435 -0.452576 0.555847 1445642014 0.400940 0.570435 -0.452576 0.555847 1445642014 0.400940 0.570435 -0.452576 0.555847 1445642014 0.400940 0.570435 -0.452576 0.555847 1445642014 0.357849 0.598755 -0.409485 0.587952 1445642014 0.357849 0.598755 -0.409485 0.587952 1445642014 0.357849 0.598755 -0.409485 0.587952 1445642014 0.357849 0.598755 -0.409485 0.587952 1445642014 0.357849 0.598755 -0.409485 0.587952 1445642014 0.357849 0.598755 -0.409485 0.587952 1445642014 0.311462 0.626038 -0.365906 0.614136 1445642014 0.311462 0.626038 -0.365906 0.614136 1445642014 0.311462 0.626038 -0.365906 0.614136 1445642014 0.311462 0.626038 -0.365906 0.614136 1445642014 0.311462 0.626038 -0.365906 0.614136 1445642014 0.311462 0.626038 -0.365906 0.614136 1445642014 0.268494 0.651428 -0.326355 0.630005 1445642014 0.268494 0.651428 -0.326355 0.630005 1445642014 0.268494 0.651428 -0.326355 0.630005 1445642014 0.268494 0.651428 -0.326355 0.630005 1445642014 0.268494 0.651428 -0.326355 0.630005 1445642014 0.268494 0.651428 -0.326355 0.630005 1445642014 0.268494 0.651428 -0.326355 0.630005 1445642014 0.236755 0.671753 -0.294312 0.637207 1445642014 0.236755 0.671753 -0.294312 0.637207 1445642014 0.236755 0.671753 -0.294312 0.637207 1445642014 0.236755 0.671753 -0.294312 0.637207 1445642014 0.236755 0.671753 -0.294312 0.637207 1445642014 0.236755 0.671753 -0.294312 0.637207 1445642014 0.219543 0.683960 -0.272156 0.640198 1445642014 0.219543 0.683960 -0.272156 0.640198 1445642014 0.219543 0.683960 -0.272156 0.640198 1445642014 0.219543 0.683960 -0.272156 0.640198 1445642014 0.219543 0.683960 -0.272156 0.640198 1445642014 0.219543 0.683960 -0.272156 0.640198 1445642014 0.219543 0.683960 -0.272156 0.640198 1445642014 0.220215 0.686157 -0.263672 0.641174 1445642014 0.220215 0.686157 -0.263672 0.641174 1445642014 0.220215 0.686157 -0.263672 0.641174 1445642014 0.220215 0.686157 -0.263672 0.641174 1445642014 0.220215 0.686157 -0.263672 0.641174 1445642014 0.220215 0.686157 -0.263672 0.641174 1445642014 0.220215 0.686157 -0.263672 0.641174 1445642014 0.233887 0.682434 -0.268433 0.638306 1445642014 0.233887 0.682434 -0.268433 0.638306 1445642014 0.233887 0.682434 -0.268433 0.638306 1445642014 0.233887 0.682434 -0.268433 0.638306 1445642014 0.233887 0.682434 -0.268433 0.638306 1445642014 0.233887 0.682434 -0.268433 0.638306 1445642014 0.261902 0.672974 -0.287109 0.629272 1445642014 0.261902 0.672974 -0.287109 0.629272 1445642014 0.261902 0.672974 -0.287109 0.629272 1445642014 0.261902 0.672974 -0.287109 0.629272 1445642014 0.261902 0.672974 -0.287109 0.629272 1445642014 0.261902 0.672974 -0.287109 0.629272 1445642014 0.302795 0.656067 -0.320618 0.612366 1445642014 0.302795 0.656067 -0.320618 0.612366 1445642014 0.302795 0.656067 -0.320618 0.612366 1445642014 0.302795 0.656067 -0.320618 0.612366 1445642014 0.302795 0.656067 -0.320618 0.612366 1445642014 0.302795 0.656067 -0.320618 0.612366 1445642014 0.302795 0.656067 -0.320618 0.612366 1445642014 0.351318 0.631287 -0.365784 0.586670 1445642014 0.351318 0.631287 -0.365784 0.586670 1445642014 0.351318 0.631287 -0.365784 0.586670 1445642014 0.351318 0.631287 -0.365784 0.586670 1445642014 0.351318 0.631287 -0.365784 0.586670 1445642014 0.406799 0.596313 -0.416992 0.552185 1445642014 0.406799 0.596313 -0.416992 0.552185 1445642014 0.406799 0.596313 -0.416992 0.552185 1445642014 0.406799 0.596313 -0.416992 0.552185 1445642014 0.406799 0.596313 -0.416992 0.552185 1445642014 0.406799 0.596313 -0.416992 0.552185 1445642014 0.466797 0.550781 -0.469421 0.508240 1445642014 0.466797 0.550781 -0.469421 0.508240 1445642014 0.466797 0.550781 -0.469421 0.508240 1445642014 0.466797 0.550781 -0.469421 0.508240 1445642014 0.466797 0.550781 -0.469421 0.508240 1445642014 0.466797 0.550781 -0.469421 0.508240 1445642014 0.524170 0.497192 -0.518005 0.457886 1445642014 0.524170 0.497192 -0.518005 0.457886 1445642015 0.524170 0.497192 -0.518005 0.457886 1445642015 0.524170 0.497192 -0.518005 0.457886 1445642015 0.524170 0.497192 -0.518005 0.457886 1445642015 0.524170 0.497192 -0.518005 0.457886 1445642015 0.524170 0.497192 -0.518005 0.457886 1445642015 0.577881 0.435791 -0.561890 0.400452 1445642015 0.577881 0.435791 -0.561890 0.400452 1445642015 0.577881 0.435791 -0.561890 0.400452 1445642015 0.577881 0.435791 -0.561890 0.400452 1445642015 0.577881 0.435791 -0.561890 0.400452 1445642015 0.577881 0.435791 -0.561890 0.400452 1445642015 0.620239 0.373901 -0.601685 0.336792 1445642015 0.620239 0.373901 -0.601685 0.336792 1445642015 0.620239 0.373901 -0.601685 0.336792 1445642015 0.620239 0.373901 -0.601685 0.336792 1445642015 0.620239 0.373901 -0.601685 0.336792 1445642015 0.647888 0.316223 -0.636536 0.273987 1445642015 0.647888 0.316223 -0.636536 0.273987 1445642015 0.647888 0.316223 -0.636536 0.273987 1445642015 0.647888 0.316223 -0.636536 0.273987 1445642015 0.647888 0.316223 -0.636536 0.273987 1445642015 0.647888 0.316223 -0.636536 0.273987 1445642015 0.647888 0.316223 -0.636536 0.273987 1445642015 0.663208 0.273132 -0.658447 0.227966 1445642015 0.663208 0.273132 -0.658447 0.227966 1445642015 0.663208 0.273132 -0.658447 0.227966 1445642015 0.663208 0.273132 -0.658447 0.227966 1445642015 0.663208 0.273132 -0.658447 0.227966 1445642015 0.676392 0.236023 -0.671509 0.189453 1445642015 0.676392 0.236023 -0.671509 0.189453 1445642015 0.676392 0.236023 -0.671509 0.189453 1445642015 0.676392 0.236023 -0.671509 0.189453 1445642015 0.676392 0.236023 -0.671509 0.189453 1445642015 0.676392 0.236023 -0.671509 0.189453 1445642015 0.685303 0.213745 -0.676758 0.163208 1445642015 0.685303 0.213745 -0.676758 0.163208 1445642015 0.685303 0.213745 -0.676758 0.163208 1445642015 0.685303 0.213745 -0.676758 0.163208 1445642015 0.685303 0.213745 -0.676758 0.163208 1445642015 0.685730 0.209717 -0.678833 0.157837 1445642015 0.685730 0.209717 -0.678833 0.157837 1445642015 0.685730 0.209717 -0.678833 0.157837 1445642015 0.685730 0.209717 -0.678833 0.157837 1445642015 0.685730 0.209717 -0.678833 0.157837 1445642015 0.685730 0.209717 -0.678833 0.157837 1445642015 0.677490 0.217468 -0.680298 0.175781 1445642015 0.677490 0.217468 -0.680298 0.175781 1445642015 0.677490 0.217468 -0.680298 0.175781 1445642015 0.677490 0.217468 -0.680298 0.175781 1445642015 0.677490 0.217468 -0.680298 0.175781 1445642015 0.660889 0.238647 -0.679199 0.211853 1445642015 0.660889 0.238647 -0.679199 0.211853 1445642015 0.660889 0.238647 -0.679199 0.211853 1445642015 0.660889 0.238647 -0.679199 0.211853 1445642015 0.660889 0.238647 -0.679199 0.211853 1445642015 0.660889 0.238647 -0.679199 0.211853 1445642015 0.641602 0.274353 -0.666870 0.261292 1445642015 0.641602 0.274353 -0.666870 0.261292 1445642015 0.641602 0.274353 -0.666870 0.261292 1445642015 0.641602 0.274353 -0.666870 0.261292 1445642015 0.641602 0.274353 -0.666870 0.261292 1445642015 0.641602 0.274353 -0.666870 0.261292 1445642015 0.616394 0.321411 -0.642883 0.321716 1445642015 0.616394 0.321411 -0.642883 0.321716 1445642015 0.616394 0.321411 -0.642883 0.321716 1445642015 0.616394 0.321411 -0.642883 0.321716 1445642015 0.616394 0.321411 -0.642883 0.321716 1445642015 0.616394 0.321411 -0.642883 0.321716 1445642015 0.577026 0.375671 -0.612488 0.388184 1445642015 0.577026 0.375671 -0.612488 0.388184 1445642015 0.577026 0.375671 -0.612488 0.388184 1445642015 0.577026 0.375671 -0.612488 0.388184 1445642015 0.577026 0.375671 -0.612488 0.388184 1445642015 0.577026 0.375671 -0.612488 0.388184 1445642015 0.530701 0.433411 -0.573730 0.448669 1445642015 0.530701 0.433411 -0.573730 0.448669 1445642015 0.530701 0.433411 -0.573730 0.448669 1445642015 0.530701 0.433411 -0.573730 0.448669 1445642015 0.530701 0.433411 -0.573730 0.448669 1445642015 0.530701 0.433411 -0.573730 0.448669 1445642015 0.530701 0.433411 -0.573730 0.448669 1445642015 0.481934 0.488159 -0.524170 0.504578 1445642015 0.481934 0.488159 -0.524170 0.504578 1445642015 0.481934 0.488159 -0.524170 0.504578 1445642015 0.481934 0.488159 -0.524170 0.504578 1445642015 0.481934 0.488159 -0.524170 0.504578 1445642015 0.425354 0.541016 -0.469543 0.553040 1445642015 0.425354 0.541016 -0.469543 0.553040 1445642015 0.425354 0.541016 -0.469543 0.553040 1445642015 0.425354 0.541016 -0.469543 0.553040 1445642015 0.425354 0.541016 -0.469543 0.553040 1445642015 0.425354 0.541016 -0.469543 0.553040 1445642015 0.360291 0.591248 -0.413879 0.590942 1445642015 0.360291 0.591248 -0.413879 0.590942 1445642015 0.360291 0.591248 -0.413879 0.590942 1445642015 0.360291 0.591248 -0.413879 0.590942 1445642015 0.360291 0.591248 -0.413879 0.590942 1445642015 0.360291 0.591248 -0.413879 0.590942 1445642015 0.296204 0.633728 -0.359802 0.617371 1445642015 0.296204 0.633728 -0.359802 0.617371 1445642015 0.296204 0.633728 -0.359802 0.617371 1445642015 0.296204 0.633728 -0.359802 0.617371 1445642015 0.296204 0.633728 -0.359802 0.617371 1445642015 0.296204 0.633728 -0.359802 0.617371 1445642015 0.296204 0.633728 -0.359802 0.617371 1445642015 0.241516 0.661926 -0.308594 0.638916 1445642015 0.241516 0.661926 -0.308594 0.638916 1445642016 0.241516 0.661926 -0.308594 0.638916 1445642016 0.241516 0.661926 -0.308594 0.638916 1445642016 0.241516 0.661926 -0.308594 0.638916 1445642016 0.241516 0.661926 -0.308594 0.638916 1445642016 0.197632 0.682373 -0.266846 0.651123 1445642016 0.197632 0.682373 -0.266846 0.651123 1445642016 0.197632 0.682373 -0.266846 0.651123 1445642016 0.197632 0.682373 -0.266846 0.651123 1445642016 0.197632 0.682373 -0.266846 0.651123 1445642016 0.197632 0.682373 -0.266846 0.651123 1445642016 0.183716 0.692627 -0.242859 0.653809 1445642016 0.183716 0.692627 -0.242859 0.653809 1445642016 0.183716 0.692627 -0.242859 0.653809 1445642016 0.183716 0.692627 -0.242859 0.653809 1445642016 0.183716 0.692627 -0.242859 0.653809 1445642016 0.183716 0.692627 -0.242859 0.653809 1445642016 0.183716 0.692627 -0.242859 0.653809 1445642016 0.190125 0.694824 -0.239624 0.650879 1445642016 0.190125 0.694824 -0.239624 0.650879 1445642016 0.190125 0.694824 -0.239624 0.650879 1445642016 0.190125 0.694824 -0.239624 0.650879 1445642016 0.190125 0.694824 -0.239624 0.650879 1445642016 0.190125 0.694824 -0.239624 0.650879 1445642016 0.213989 0.688843 -0.255127 0.643799 1445642016 0.213989 0.688843 -0.255127 0.643799 1445642016 0.213989 0.688843 -0.255127 0.643799 1445642016 0.213989 0.688843 -0.255127 0.643799 1445642016 0.213989 0.688843 -0.255127 0.643799 1445642016 0.213989 0.688843 -0.255127 0.643799 1445642016 0.251099 0.674866 -0.283691 0.633240 1445642016 0.251099 0.674866 -0.283691 0.633240 1445642016 0.251099 0.674866 -0.283691 0.633240 1445642016 0.251099 0.674866 -0.283691 0.633240 1445642016 0.251099 0.674866 -0.283691 0.633240 1445642016 0.251099 0.674866 -0.283691 0.633240 1445642016 0.251099 0.674866 -0.283691 0.633240 1445642016 0.302856 0.651855 -0.324158 0.614990 1445642016 0.302856 0.651855 -0.324158 0.614990 1445642016 0.302856 0.651855 -0.324158 0.614990 1445642016 0.302856 0.651855 -0.324158 0.614990 1445642016 0.302856 0.651855 -0.324158 0.614990 1445642016 0.302856 0.651855 -0.324158 0.614990 1445642016 0.364502 0.619507 -0.373962 0.585999 1445642016 0.364502 0.619507 -0.373962 0.585999 1445642016 0.364502 0.619507 -0.373962 0.585999 1445642016 0.364502 0.619507 -0.373962 0.585999 1445642016 0.364502 0.619507 -0.373962 0.585999 1445642016 0.364502 0.619507 -0.373962 0.585999 1445642016 0.428711 0.578918 -0.428894 0.545044 1445642016 0.428711 0.578918 -0.428894 0.545044 1445642016 0.428711 0.578918 -0.428894 0.545044 1445642016 0.428711 0.578918 -0.428894 0.545044 1445642016 0.428711 0.578918 -0.428894 0.545044 1445642016 0.428711 0.578918 -0.428894 0.545044 1445642016 0.488098 0.530640 -0.484680 0.495117 1445642016 0.488098 0.530640 -0.484680 0.495117 1445642016 0.488098 0.530640 -0.484680 0.495117 1445642016 0.488098 0.530640 -0.484680 0.495117 1445642016 0.488098 0.530640 -0.484680 0.495117 1445642016 0.488098 0.530640 -0.484680 0.495117 1445642016 0.542603 0.473816 -0.536316 0.439819 1445642016 0.542603 0.473816 -0.536316 0.439819 1445642016 0.542603 0.473816 -0.536316 0.439819 1445642016 0.542603 0.473816 -0.536316 0.439819 1445642016 0.542603 0.473816 -0.536316 0.439819 1445642016 0.542603 0.473816 -0.536316 0.439819 1445642016 0.542603 0.473816 -0.536316 0.439819 1445642016 0.589905 0.411499 -0.582825 0.378113 1445642016 0.589905 0.411499 -0.582825 0.378113 1445642016 0.589905 0.411499 -0.582825 0.378113 1445642016 0.589905 0.411499 -0.582825 0.378113 1445642016 0.589905 0.411499 -0.582825 0.378113 1445642016 0.589905 0.411499 -0.582825 0.378113 1445642016 0.629761 0.347717 -0.621277 0.310608 1445642016 0.629761 0.347717 -0.621277 0.310608 1445642016 0.629761 0.347717 -0.621277 0.310608 1445642016 0.629761 0.347717 -0.621277 0.310608 1445642016 0.629761 0.347717 -0.621277 0.310608 1445642016 0.629761 0.347717 -0.621277 0.310608 1445642016 0.660889 0.289124 -0.648499 0.243042 1445642016 0.660889 0.289124 -0.648499 0.243042 1445642016 0.660889 0.289124 -0.648499 0.243042 1445642016 0.660889 0.289124 -0.648499 0.243042 1445642016 0.660889 0.289124 -0.648499 0.243042 1445642016 0.660889 0.289124 -0.648499 0.243042 1445642016 0.660889 0.289124 -0.648499 0.243042 1445642016 0.683960 0.238586 -0.664001 0.185303 1445642016 0.683960 0.238586 -0.664001 0.185303 1445642016 0.683960 0.238586 -0.664001 0.185303 1445642016 0.683960 0.238586 -0.664001 0.185303 1445642016 0.683960 0.238586 -0.664001 0.185303 1445642016 0.695190 0.202393 -0.674683 0.143311 1445642016 0.695190 0.202393 -0.674683 0.143311 1445642016 0.695190 0.202393 -0.674683 0.143311 1445642016 0.695190 0.202393 -0.674683 0.143311 1445642016 0.695190 0.202393 -0.674683 0.143311 1445642016 0.695190 0.202393 -0.674683 0.143311 1445642016 0.700256 0.182007 -0.679199 0.123291 1445642016 0.700256 0.182007 -0.679199 0.123291 1445642016 0.700256 0.182007 -0.679199 0.123291 1445642016 0.700256 0.182007 -0.679199 0.123291 1445642016 0.700256 0.182007 -0.679199 0.123291 1445642016 0.700256 0.182007 -0.679199 0.123291 1445642016 0.700256 0.182007 -0.679199 0.123291 1445642016 0.698547 0.178711 -0.680725 0.129089 1445642016 0.698547 0.178711 -0.680725 0.129089 1445642016 0.698547 0.178711 -0.680725 0.129089 1445642016 0.698547 0.178711 -0.680725 0.129089 1445642016 0.698547 0.178711 -0.680725 0.129089 1445642016 0.698547 0.178711 -0.680725 0.129089 1445642016 0.693481 0.191284 -0.677856 0.151550 1445642016 0.693481 0.191284 -0.677856 0.151550 1445642016 0.693481 0.191284 -0.677856 0.151550 1445642017 0.693481 0.191284 -0.677856 0.151550 1445642017 0.693481 0.191284 -0.677856 0.151550 1445642017 0.693481 0.191284 -0.677856 0.151550 1445642017 0.678894 0.218628 -0.673889 0.192627 1445642017 0.678894 0.218628 -0.673889 0.192627 1445642017 0.678894 0.218628 -0.673889 0.192627 1445642017 0.678894 0.218628 -0.673889 0.192627 1445642017 0.678894 0.218628 -0.673889 0.192627 1445642017 0.678894 0.218628 -0.673889 0.192627 1445642017 0.657593 0.258484 -0.663452 0.246094 1445642017 0.657593 0.258484 -0.663452 0.246094 1445642017 0.657593 0.258484 -0.663452 0.246094 1445642017 0.657593 0.258484 -0.663452 0.246094 1445642017 0.657593 0.258484 -0.663452 0.246094 1445642017 0.657593 0.258484 -0.663452 0.246094 1445642017 0.657593 0.258484 -0.663452 0.246094 1445642017 0.631104 0.307800 -0.642334 0.307129 1445642017 0.631104 0.307800 -0.642334 0.307129 1445642017 0.631104 0.307800 -0.642334 0.307129 1445642017 0.631104 0.307800 -0.642334 0.307129 1445642017 0.631104 0.307800 -0.642334 0.307129 1445642017 0.631104 0.307800 -0.642334 0.307129 1445642017 0.593994 0.363525 -0.613342 0.372437 1445642017 0.593994 0.363525 -0.613342 0.372437 1445642017 0.593994 0.363525 -0.613342 0.372437 1445642017 0.593994 0.363525 -0.613342 0.372437 1445642017 0.593994 0.363525 -0.613342 0.372437 1445642017 0.549927 0.421021 -0.575500 0.434753 1445642017 0.549927 0.421021 -0.575500 0.434753 1445642017 0.549927 0.421021 -0.575500 0.434753 1445642017 0.549927 0.421021 -0.575500 0.434753 1445642017 0.549927 0.421021 -0.575500 0.434753 1445642017 0.499573 0.477356 -0.530762 0.490723 1445642017 0.499573 0.477356 -0.530762 0.490723 1445642017 0.499573 0.477356 -0.530762 0.490723 1445642017 0.499573 0.477356 -0.530762 0.490723 1445642017 0.499573 0.477356 -0.530762 0.490723 1445642017 0.499573 0.477356 -0.530762 0.490723 1445642017 0.445923 0.528381 -0.482544 0.537659 1445642017 0.445923 0.528381 -0.482544 0.537659 1445642017 0.445923 0.528381 -0.482544 0.537659 1445642017 0.445923 0.528381 -0.482544 0.537659 1445642017 0.445923 0.528381 -0.482544 0.537659 1445642017 0.445923 0.528381 -0.482544 0.537659 1445642017 0.390686 0.572754 -0.432129 0.576599 1445642017 0.390686 0.572754 -0.432129 0.576599 1445642017 0.390686 0.572754 -0.432129 0.576599 1445642017 0.390686 0.572754 -0.432129 0.576599 1445642017 0.390686 0.572754 -0.432129 0.576599 1445642017 0.390686 0.572754 -0.432129 0.576599 1445642017 0.390686 0.572754 -0.432129 0.576599 1445642017 0.337402 0.607788 -0.380859 0.609619 1445642017 0.337402 0.607788 -0.380859 0.609619 1445642017 0.337402 0.607788 -0.380859 0.609619 1445642017 0.337402 0.607788 -0.380859 0.609619 1445642017 0.337402 0.607788 -0.380859 0.609619 1445642017 0.337402 0.607788 -0.380859 0.609619 1445642017 0.287598 0.633789 -0.333252 0.635986 1445642017 0.287598 0.633789 -0.333252 0.635986 1445642017 0.287598 0.633789 -0.333252 0.635986 1445642017 0.287598 0.633789 -0.333252 0.635986 1445642017 0.287598 0.633789 -0.333252 0.635986 1445642017 0.287598 0.633789 -0.333252 0.635986 1445642017 0.244446 0.654114 -0.294556 0.652344 1445642017 0.244446 0.654114 -0.294556 0.652344 1445642017 0.244446 0.654114 -0.294556 0.652344 1445642017 0.244446 0.654114 -0.294556 0.652344 1445642017 0.244446 0.654114 -0.294556 0.652344 1445642017 0.218567 0.669250 -0.269897 0.656799 1445642017 0.218567 0.669250 -0.269897 0.656799 1445642017 0.218567 0.669250 -0.269897 0.656799 1445642017 0.218567 0.669250 -0.269897 0.656799 1445642017 0.218567 0.669250 -0.269897 0.656799 1445642017 0.218567 0.669250 -0.269897 0.656799 1445642017 0.213135 0.676941 -0.260559 0.654480 1445642017 0.213135 0.676941 -0.260559 0.654480 1445642017 0.213135 0.676941 -0.260559 0.654480 1445642017 0.213135 0.676941 -0.260559 0.654480 1445642017 0.213135 0.676941 -0.260559 0.654480 1445642017 0.213135 0.676941 -0.260559 0.654480 1445642017 0.213135 0.676941 -0.260559 0.654480 1445642017 0.223999 0.677612 -0.265198 0.648315 1445642017 0.223999 0.677612 -0.265198 0.648315 1445642017 0.223999 0.677612 -0.265198 0.648315 1445642017 0.223999 0.677612 -0.265198 0.648315 1445642017 0.223999 0.677612 -0.265198 0.648315 1445642017 0.223999 0.677612 -0.265198 0.648315 1445642017 0.250244 0.670166 -0.282959 0.638855 1445642017 0.250244 0.670166 -0.282959 0.638855 1445642017 0.250244 0.670166 -0.282959 0.638855 1445642017 0.250244 0.670166 -0.282959 0.638855 1445642017 0.250244 0.670166 -0.282959 0.638855 1445642017 0.250244 0.670166 -0.282959 0.638855 1445642017 0.291809 0.653992 -0.314575 0.622986 1445642017 0.291809 0.653992 -0.314575 0.622986 1445642017 0.291809 0.653992 -0.314575 0.622986 1445642017 0.291809 0.653992 -0.314575 0.622986 1445642017 0.291809 0.653992 -0.314575 0.622986 1445642017 0.291809 0.653992 -0.314575 0.622986 1445642017 0.344543 0.627502 -0.357788 0.599487 1445642017 0.344543 0.627502 -0.357788 0.599487 1445642017 0.344543 0.627502 -0.357788 0.599487 1445642017 0.344543 0.627502 -0.357788 0.599487 1445642017 0.344543 0.627502 -0.357788 0.599487 1445642017 0.344543 0.627502 -0.357788 0.599487 1445642017 0.344543 0.627502 -0.357788 0.599487 1445642017 0.404114 0.590454 -0.408386 0.566772 1445642017 0.404114 0.590454 -0.408386 0.566772 1445642017 0.404114 0.590454 -0.408386 0.566772 1445642017 0.404114 0.590454 -0.408386 0.566772 1445642018 0.404114 0.590454 -0.408386 0.566772 1445642018 0.404114 0.590454 -0.408386 0.566772 1445642018 0.465332 0.544312 -0.462769 0.522522 1445642018 0.465332 0.544312 -0.462769 0.522522 1445642018 0.465332 0.544312 -0.462769 0.522522 1445642018 0.465332 0.544312 -0.462769 0.522522 1445642018 0.465332 0.544312 -0.462769 0.522522 1445642018 0.465332 0.544312 -0.462769 0.522522 1445642018 0.524658 0.489502 -0.515808 0.467957 1445642018 0.524658 0.489502 -0.515808 0.467957 1445642018 0.524658 0.489502 -0.515808 0.467957 1445642018 0.524658 0.489502 -0.515808 0.467957 1445642018 0.524658 0.489502 -0.515808 0.467957 1445642018 0.578674 0.428040 -0.564087 0.404602 1445642018 0.578674 0.428040 -0.564087 0.404602 1445642018 0.578674 0.428040 -0.564087 0.404602 1445642018 0.578674 0.428040 -0.564087 0.404602 1445642018 0.624817 0.364502 -0.604614 0.333435 1445642018 0.624817 0.364502 -0.604614 0.333435 1445642018 0.624817 0.364502 -0.604614 0.333435 1445642018 0.624817 0.364502 -0.604614 0.333435 1445642018 0.624817 0.364502 -0.604614 0.333435 1445642018 0.624817 0.364502 -0.604614 0.333435 1445642018 0.624817 0.364502 -0.604614 0.333435 1445642018 0.659058 0.302917 -0.638123 0.258118 1445642018 0.659058 0.302917 -0.638123 0.258118 1445642018 0.659058 0.302917 -0.638123 0.258118 1445642018 0.659058 0.302917 -0.638123 0.258118 1445642018 0.659058 0.302917 -0.638123 0.258118 1445642018 0.659058 0.302917 -0.638123 0.258118 1445642018 0.683533 0.245178 -0.660400 0.190979 1445642018 0.683533 0.245178 -0.660400 0.190979 1445642018 0.683533 0.245178 -0.660400 0.190979 1445642018 0.683533 0.245178 -0.660400 0.190979 1445642018 0.683533 0.245178 -0.660400 0.190979 1445642018 0.683533 0.245178 -0.660400 0.190979 1445642018 0.696228 0.196594 -0.675598 0.141907 1445642018 0.696228 0.196594 -0.675598 0.141907 1445642018 0.696228 0.196594 -0.675598 0.141907 1445642018 0.696228 0.196594 -0.675598 0.141907 1445642018 0.696228 0.196594 -0.675598 0.141907 1445642018 0.696228 0.196594 -0.675598 0.141907 1445642018 0.695740 0.169250 -0.687866 0.118713 1445642018 0.695740 0.169250 -0.687866 0.118713 1445642018 0.695740 0.169250 -0.687866 0.118713 1445642018 0.695740 0.169250 -0.687866 0.118713 1445642018 0.695740 0.169250 -0.687866 0.118713 1445642018 0.695740 0.169250 -0.687866 0.118713 1445642018 0.689148 0.158447 -0.697693 0.114685 1445642018 0.689148 0.158447 -0.697693 0.114685 1445642018 0.689148 0.158447 -0.697693 0.114685 1445642018 0.689148 0.158447 -0.697693 0.114685 1445642018 0.689148 0.158447 -0.697693 0.114685 1445642018 0.689148 0.158447 -0.697693 0.114685 1445642018 0.683716 0.161865 -0.700317 0.126038 1445642018 0.683716 0.161865 -0.700317 0.126038 1445642018 0.683716 0.161865 -0.700317 0.126038 1445642018 0.683716 0.161865 -0.700317 0.126038 1445642018 0.683716 0.161865 -0.700317 0.126038 1445642018 0.683716 0.161865 -0.700317 0.126038 1445642018 0.683716 0.161865 -0.700317 0.126038 1445642018 0.674011 0.180420 -0.699585 0.153992 1445642018 0.674011 0.180420 -0.699585 0.153992 1445642018 0.674011 0.180420 -0.699585 0.153992 1445642018 0.674011 0.180420 -0.699585 0.153992 1445642018 0.674011 0.180420 -0.699585 0.153992 1445642018 0.656677 0.215027 -0.695190 0.197998 1445642018 0.656677 0.215027 -0.695190 0.197998 1445642018 0.656677 0.215027 -0.695190 0.197998 1445642018 0.656677 0.215027 -0.695190 0.197998 1445642018 0.656677 0.215027 -0.695190 0.197998 1445642018 0.656677 0.215027 -0.695190 0.197998 1445642018 0.635315 0.262817 -0.681213 0.251587 1445642018 0.635315 0.262817 -0.681213 0.251587 1445642018 0.635315 0.262817 -0.681213 0.251587 1445642018 0.635315 0.262817 -0.681213 0.251587 1445642018 0.635315 0.262817 -0.681213 0.251587 1445642018 0.635315 0.262817 -0.681213 0.251587 1445642018 0.610352 0.317749 -0.653931 0.314392 1445642018 0.610352 0.317749 -0.653931 0.314392 1445642018 0.610352 0.317749 -0.653931 0.314392 1445642018 0.610352 0.317749 -0.653931 0.314392 1445642018 0.610352 0.317749 -0.653931 0.314392 1445642018 0.610352 0.317749 -0.653931 0.314392 1445642018 0.573608 0.374573 -0.622131 0.378845 1445642018 0.573608 0.374573 -0.622131 0.378845 1445642018 0.573608 0.374573 -0.622131 0.378845 1445642018 0.573608 0.374573 -0.622131 0.378845 1445642018 0.573608 0.374573 -0.622131 0.378845 1445642018 0.573608 0.374573 -0.622131 0.378845 1445642018 0.573608 0.374573 -0.622131 0.378845 1445642018 0.525879 0.433044 -0.587402 0.436829 1445642018 0.525879 0.433044 -0.587402 0.436829 1445642018 0.525879 0.433044 -0.587402 0.436829 1445642018 0.525879 0.433044 -0.587402 0.436829 1445642018 0.525879 0.433044 -0.587402 0.436829 1445642018 0.469421 0.493347 -0.543518 0.490662 1445642018 0.469421 0.493347 -0.543518 0.490662 1445642018 0.469421 0.493347 -0.543518 0.490662 1445642018 0.469421 0.493347 -0.543518 0.490662 1445642018 0.469421 0.493347 -0.543518 0.490662 1445642018 0.469421 0.493347 -0.543518 0.490662 1445642018 0.469421 0.493347 -0.543518 0.490662 1445642018 0.414307 0.546875 -0.487244 0.540161 1445642018 0.414307 0.546875 -0.487244 0.540161 1445642018 0.414307 0.546875 -0.487244 0.540161 1445642018 0.414307 0.546875 -0.487244 0.540161 1445642018 0.414307 0.546875 -0.487244 0.540161 1445642018 0.414307 0.546875 -0.487244 0.540161 1445642019 0.355774 0.589600 -0.428589 0.584839 1445642019 0.355774 0.589600 -0.428589 0.584839 1445642019 0.355774 0.589600 -0.428589 0.584839 1445642019 0.355774 0.589600 -0.428589 0.584839 1445642019 0.355774 0.589600 -0.428589 0.584839 1445642019 0.355774 0.589600 -0.428589 0.584839 1445642019 0.290283 0.627747 -0.372559 0.618652 1445642019 0.290283 0.627747 -0.372559 0.618652 1445642019 0.290283 0.627747 -0.372559 0.618652 1445642019 0.290283 0.627747 -0.372559 0.618652 1445642019 0.290283 0.627747 -0.372559 0.618652 1445642019 0.290283 0.627747 -0.372559 0.618652 1445642019 0.290283 0.627747 -0.372559 0.618652 1445642019 0.231323 0.656067 -0.322571 0.641785 1445642019 0.231323 0.656067 -0.322571 0.641785 1445642019 0.231323 0.656067 -0.322571 0.641785 1445642019 0.231323 0.656067 -0.322571 0.641785 1445642019 0.231323 0.656067 -0.322571 0.641785 1445642019 0.188232 0.675720 -0.284180 0.653564 1445642019 0.188232 0.675720 -0.284180 0.653564 1445642019 0.188232 0.675720 -0.284180 0.653564 1445642019 0.188232 0.675720 -0.284180 0.653564 1445642019 0.188232 0.675720 -0.284180 0.653564 1445642019 0.188232 0.675720 -0.284180 0.653564 1445642019 0.166931 0.687134 -0.259460 0.657715 1445642019 0.166931 0.687134 -0.259460 0.657715 1445642019 0.166931 0.687134 -0.259460 0.657715 1445642019 0.166931 0.687134 -0.259460 0.657715 1445642019 0.166931 0.687134 -0.259460 0.657715 1445642019 0.166931 0.687134 -0.259460 0.657715 1445642019 0.166931 0.687134 -0.259460 0.657715 1445642019 0.164307 0.692444 -0.249451 0.656677 1445642019 0.164307 0.692444 -0.249451 0.656677 1445642019 0.164307 0.692444 -0.249451 0.656677 1445642019 0.164307 0.692444 -0.249451 0.656677 1445642019 0.164307 0.692444 -0.249451 0.656677 1445642019 0.164307 0.692444 -0.249451 0.656677 1445642019 0.178833 0.692139 -0.252258 0.652100 1445642019 0.178833 0.692139 -0.252258 0.652100 1445642019 0.178833 0.692139 -0.252258 0.652100 1445642019 0.178833 0.692139 -0.252258 0.652100 1445642019 0.178833 0.692139 -0.252258 0.652100 1445642019 0.178833 0.692139 -0.252258 0.652100 1445642019 0.211426 0.684265 -0.272034 0.642639 1445642019 0.211426 0.684265 -0.272034 0.642639 1445642019 0.211426 0.684265 -0.272034 0.642639 1445642019 0.211426 0.684265 -0.272034 0.642639 1445642019 0.211426 0.684265 -0.272034 0.642639 1445642019 
0.559875 0.422546 -0.585266 0.406738 1445642021 0.559875 0.422546 -0.585266 0.406738 1445642021 0.559875 0.422546 -0.585266 0.406738 1445642021 0.559875 0.422546 -0.585266 0.406738 1445642021 0.554932 0.424622 -0.584961 0.411682 1445642021 0.554932 0.424622 -0.584961 0.411682 1445642021 0.554932 0.424622 -0.584961 0.411682 1445642021 0.554932 0.424622 -0.584961 0.411682 1445642021 0.554932 0.424622 -0.584961 0.411682 1445642021 0.544678 0.431213 -0.583496 0.420532 1445642021 0.544678 0.431213 -0.583496 0.420532 1445642021 0.544678 0.431213 -0.583496 0.420532 1445642021 0.544678 0.431213 -0.583496 0.420532 1445642021 0.544678 0.431213 -0.583496 0.420532 1445642021 0.544678 0.431213 -0.583496 0.420532 1445642021 0.527283 0.444458 -0.578186 0.436035 1445642021 0.527283 0.444458 -0.578186 0.436035 1445642021 0.527283 0.444458 -0.578186 0.436035 1445642021 0.527283 0.444458 -0.578186 0.436035 1445642021 0.527283 0.444458 -0.578186 0.436035 1445642021 0.527283 0.444458 -0.578186 0.436035 1445642021 0.504089 0.465759 -0.563477 0.459778 1445642021 0.504089 0.465759 -0.563477 0.459778 1445642021 0.504089 0.465759 -0.563477 0.459778 1445642021 0.504089 0.465759 -0.563477 0.459778 1445642021 0.504089 0.465759 -0.563477 0.459778 1445642021 0.471680 0.494385 -0.538696 0.492798 1445642021 0.471680 0.494385 -0.538696 0.492798 1445642021 0.471680 0.494385 -0.538696 0.492798 1445642022 0.471680 0.494385 -0.538696 0.492798 1445642022 0.471680 0.494385 -0.538696 0.492798 1445642022 0.471680 0.494385 -0.538696 0.492798 1445642022 0.433411 0.528137 -0.504822 0.527588 1445642022 0.433411 0.528137 -0.504822 0.527588 1445642022 0.433411 0.528137 -0.504822 0.527588 1445642022 0.433411 0.528137 -0.504822 0.527588 1445642022 0.433411 0.528137 -0.504822 0.527588 1445642022 0.433411 0.528137 -0.504822 0.527588 1445642022 0.390869 0.564575 -0.462646 0.560730 1445642022 0.390869 0.564575 -0.462646 0.560730 1445642022 0.390869 0.564575 -0.462646 0.560730 1445642022 0.390869 0.564575 -0.462646 0.560730 1445642022 0.390869 0.564575 -0.462646 0.560730 1445642022 0.390869 0.564575 -0.462646 0.560730 1445642022 0.390869 0.564575 -0.462646 0.560730 1445642022 0.342712 0.599182 -0.415161 0.592529 1445642022 0.342712 0.599182 -0.415161 0.592529 1445642022 0.342712 0.599182 -0.415161 0.592529 1445642022 0.342712 0.599182 -0.415161 0.592529 1445642022 0.342712 0.599182 -0.415161 0.592529 1445642022 0.342712 0.599182 -0.415161 0.592529 1445642022 0.291260 0.630371 -0.367432 0.618652 1445642022 0.291260 0.630371 -0.367432 0.618652 1445642022 0.291260 0.630371 -0.367432 0.618652 1445642022 0.291260 0.630371 -0.367432 0.618652 1445642022 0.291260 0.630371 -0.367432 0.618652 1445642022 0.291260 0.630371 -0.367432 0.618652 1445642022 0.239624 0.657532 -0.326721 0.635132 1445642022 0.239624 0.657532 -0.326721 0.635132 1445642022 0.239624 0.657532 -0.326721 0.635132 1445642022 0.239624 0.657532 -0.326721 0.635132 1445642022 0.239624 0.657532 -0.326721 0.635132 1445642022 0.239624 0.657532 -0.326721 0.635132 1445642022 0.201599 0.677856 -0.292969 0.643372 1445642022 0.201599 0.677856 -0.292969 0.643372 1445642022 0.201599 0.677856 -0.292969 0.643372 1445642022 0.201599 0.677856 -0.292969 0.643372 1445642022 0.201599 0.677856 -0.292969 0.643372 1445642022 0.201599 0.677856 -0.292969 0.643372 1445642022 0.182617 0.687317 -0.269043 0.649414 1445642022 0.182617 0.687317 -0.269043 0.649414 1445642022 0.182617 0.687317 -0.269043 0.649414 1445642022 0.182617 0.687317 -0.269043 0.649414 1445642022 0.182617 0.687317 -0.269043 0.649414 1445642022 0.182617 0.687317 -0.269043 0.649414 1445642022 0.182617 0.687317 -0.269043 0.649414 1445642022 0.181335 0.692139 -0.258484 0.648987 1445642022 0.181335 0.692139 -0.258484 0.648987 1445642022 0.181335 0.692139 -0.258484 0.648987 1445642022 0.181335 0.692139 -0.258484 0.648987 1445642022 0.181335 0.692139 -0.258484 0.648987 1445642022 0.181335 0.692139 -0.258484 0.648987 1445642022 0.201782 0.689636 -0.263306 0.643616 1445642022 0.201782 0.689636 -0.263306 0.643616 1445642022 0.201782 0.689636 -0.263306 0.643616 1445642022 0.201782 0.689636 -0.263306 0.643616 1445642022 0.201782 0.689636 -0.263306 0.643616 1445642022 0.201782 0.689636 -0.263306 0.643616 1445642022 0.239075 0.678955 -0.285950 0.632507 1445642022 0.239075 0.678955 -0.285950 0.632507 1445642022 0.239075 0.678955 -0.285950 0.632507 1445642022 0.239075 0.678955 -0.285950 0.632507 1445642022 0.239075 0.678955 -0.285950 0.632507 1445642022 0.239075 0.678955 -0.285950 0.632507 1445642022 0.290894 0.659058 -0.324585 0.612854 1445642022 0.290894 0.659058 -0.324585 0.612854 1445642022 0.290894 0.659058 -0.324585 0.612854 1445642022 0.290894 0.659058 -0.324585 0.612854 1445642022 0.290894 0.659058 -0.324585 0.612854 1445642022 0.290894 0.659058 -0.324585 0.612854 1445642022 0.353699 0.628967 -0.375610 0.581421 1445642022 0.353699 0.628967 -0.375610 0.581421 1445642022 0.353699 0.628967 -0.375610 0.581421 1445642022 0.353699 0.628967 -0.375610 0.581421 1445642022 0.353699 0.628967 -0.375610 0.581421 1445642022 0.353699 0.628967 -0.375610 0.581421 1445642022 0.420227 0.587524 -0.433411 0.538818 1445642022 0.420227 0.587524 -0.433411 0.538818 1445642022 0.420227 0.587524 -0.433411 0.538818 1445642022 0.420227 0.587524 -0.433411 0.538818 1445642022 0.420227 0.587524 -0.433411 0.538818 1445642022 0.420227 0.587524 -0.433411 0.538818 1445642022 0.484375 0.535889 -0.491699 0.486145 1445642022 0.484375 0.535889 -0.491699 0.486145 1445642022 0.484375 0.535889 -0.491699 0.486145 1445642022 0.484375 0.535889 -0.491699 0.486145 1445642022 0.484375 0.535889 -0.491699 0.486145 1445642022 0.484375 0.535889 -0.491699 0.486145 1445642022 0.543579 0.475220 -0.547546 0.422852 1445642022 0.543579 0.475220 -0.547546 0.422852 1445642022 0.543579 0.475220 -0.547546 0.422852 1445642022 0.543579 0.475220 -0.547546 0.422852 1445642022 0.543579 0.475220 -0.547546 0.422852 1445642022 0.543579 0.475220 -0.547546 0.422852 1445642022 0.594727 0.407532 -0.597229 0.351379 1445642022 0.594727 0.407532 -0.597229 0.351379 1445642022 0.594727 0.407532 -0.597229 0.351379 1445642022 0.594727 0.407532 -0.597229 0.351379 1445642022 0.594727 0.407532 -0.597229 0.351379 1445642022 0.594727 0.407532 -0.597229 0.351379 1445642022 0.635254 0.340576 -0.635315 0.277100 1445642022 0.635254 0.340576 -0.635315 0.277100 1445642022 0.635254 0.340576 -0.635315 0.277100 1445642022 0.635254 0.340576 -0.635315 0.277100 1445642022 0.635254 0.340576 -0.635315 0.277100 1445642022 0.635254 0.340576 -0.635315 0.277100 1445642022 0.663757 0.281555 -0.662476 0.203125 1445642022 0.663757 0.281555 -0.662476 0.203125 1445642022 0.663757 0.281555 -0.662476 0.203125 1445642022 0.663757 0.281555 -0.662476 0.203125 1445642023 0.663757 0.281555 -0.662476 0.203125 1445642023 0.681519 0.233948 -0.677734 0.146545 1445642023 0.681519 0.233948 -0.677734 0.146545 1445642023 0.681519 0.233948 -0.677734 0.146545 1445642023 0.681519 0.233948 -0.677734 0.146545 1445642023 0.681519 0.233948 -0.677734 0.146545 1445642023 0.692383 0.205627 -0.680359 0.124268 1445642023 0.692383 0.205627 -0.680359 0.124268 1445642023 0.692383 0.205627 -0.680359 0.124268 1445642023 0.692383 0.205627 -0.680359 0.124268 1445642023 0.692383 0.205627 -0.680359 0.124268 1445642023 0.692383 0.205627 -0.680359 0.124268 1445642023 0.694336 0.201721 -0.678833 0.127930 1445642023 0.694336 0.201721 -0.678833 0.127930 1445642023 0.694336 0.201721 -0.678833 0.127930 1445642023 0.694336 0.201721 -0.678833 0.127930 1445642023 0.694336 0.201721 -0.678833 0.127930 1445642023 0.694336 0.201721 -0.678833 0.127930 1445642023 0.685547 0.209351 -0.682068 0.144592 1445642023 0.685547 0.209351 -0.682068 0.144592 1445642023 0.685547 0.209351 -0.682068 0.144592 1445642023 0.685547 0.209351 -0.682068 0.144592 1445642023 0.685547 0.209351 -0.682068 0.144592 1445642023 0.685547 0.209351 -0.682068 0.144592 1445642023 0.666443 0.239929 -0.680237 0.188660 1445642023 0.666443 0.239929 -0.680237 0.188660 1445642023 0.666443 0.239929 -0.680237 0.188660 1445642023 0.666443 0.239929 -0.680237 0.188660 1445642023 0.666443 0.239929 -0.680237 0.188660 1445642023 0.643311 0.282349 -0.665833 0.251160 1445642023 0.643311 0.282349 -0.665833 0.251160 1445642023 0.643311 0.282349 -0.665833 0.251160 1445642023 0.643311 0.282349 -0.665833 0.251160 1445642023 0.643311 0.282349 -0.665833 0.251160 1445642023 0.643311 0.282349 -0.665833 0.251160 1445642023 0.607361 0.337524 -0.643433 0.321228 1445642023 0.607361 0.337524 -0.643433 0.321228 1445642023 0.607361 0.337524 -0.643433 0.321228 1445642023 0.607361 0.337524 -0.643433 0.321228 1445642023 0.607361 0.337524 -0.643433 0.321228 1445642023 0.607361 0.337524 -0.643433 0.321228 1445642023 0.563965 0.396912 -0.606812 0.395142 1445642023 0.563965 0.396912 -0.606812 0.395142 1445642023 0.563965 0.396912 -0.606812 0.395142 1445642023 0.563965 0.396912 -0.606812 0.395142 1445642023 0.563965 0.396912 -0.606812 0.395142 1445642023 0.511719 0.456299 -0.561035 0.463806 1445642023 0.511719 0.456299 -0.561035 0.463806 1445642023 0.511719 0.456299 -0.561035 0.463806 1445642023 0.511719 0.456299 -0.561035 0.463806 1445642023 0.511719 0.456299 -0.561035 0.463806 1445642023 0.453857 0.513367 -0.507446 0.522400 1445642023 0.453857 0.513367 -0.507446 0.522400 1445642023 0.453857 0.513367 -0.507446 0.522400 1445642023 0.453857 0.513367 -0.507446 0.522400 1445642023 0.453857 0.513367 -0.507446 0.522400 1445642023 0.392578 0.565186 -0.447998 0.570618 1445642023 0.392578 0.565186 -0.447998 0.570618 1445642023 0.392578 0.565186 -0.447998 0.570618 1445642023 0.392578 0.565186 -0.447998 0.570618 1445642023 0.392578 0.565186 -0.447998 0.570618 1445642023 0.335205 0.606934 -0.392029 0.604614 1445642023 0.335205 0.606934 -0.392029 0.604614 1445642023 0.335205 0.606934 -0.392029 0.604614 1445642023 0.335205 0.606934 -0.392029 0.604614 1445642023 0.335205 0.606934 -0.392029 0.604614 1445642023 0.293152 0.637207 -0.348083 0.621948 1445642023 0.293152 0.637207 -0.348083 0.621948 1445642023 0.293152 0.637207 -0.348083 0.621948 1445642023 0.293152 0.637207 -0.348083 0.621948 1445642023 0.293152 0.637207 -0.348083 0.621948 1445642023 0.293152 0.637207 -0.348083 0.621948 1445642023 0.264893 0.652771 -0.317749 0.634583 1445642023 0.264893 0.652771 -0.317749 0.634583 1445642023 0.264893 0.652771 -0.317749 0.634583 1445642023 0.264893 0.652771 -0.317749 0.634583 1445642023 0.264893 0.652771 -0.317749 0.634583 1445642023 0.264893 0.652771 -0.317749 0.634583 1445642023 0.256653 0.660034 -0.304688 0.636902 1445642023 0.256653 0.660034 -0.304688 0.636902 1445642023 0.256653 0.660034 -0.304688 0.636902 1445642023 0.256653 0.660034 -0.304688 0.636902 1445642023 0.256653 0.660034 -0.304688 0.636902 1445642023 0.268982 0.657959 -0.310364 0.631165 1445642023 0.268982 0.657959 -0.310364 0.631165 1445642023 0.268982 0.657959 -0.310364 0.631165 1445642023 0.268982 0.657959 -0.310364 0.631165 1445642023 0.268982 0.657959 -0.310364 0.631165 1445642023 0.298340 0.645752 -0.333679 0.618469 1445642023 0.298340 0.645752 -0.333679 0.618469 1445642023 0.298340 0.645752 -0.333679 0.618469 1445642023 0.298340 0.645752 -0.333679 0.618469 1445642023 0.298340 0.645752 -0.333679 0.618469 1445642023 0.298340 0.645752 -0.333679 0.618469 1445642023 0.342590 0.622437 -0.369751 0.598633 1445642023 0.342590 0.622437 -0.369751 0.598633 1445642023 0.342590 0.622437 -0.369751 0.598633 1445642023 0.342590 0.622437 -0.369751 0.598633 1445642023 0.342590 0.622437 -0.369751 0.598633 1445642023 0.342590 0.622437 -0.369751 0.598633 1445642024 0.396118 0.589050 -0.413940 0.569824 1445642024 0.396118 0.589050 -0.413940 0.569824 1445642024 0.396118 0.589050 -0.413940 0.569824 1445642024 0.396118 0.589050 -0.413940 0.569824 1445642024 0.396118 0.589050 -0.413940 0.569824 1445642024 0.396118 0.589050 -0.413940 0.569824 1445642024 0.396118 0.589050 -0.413940 0.569824 1445642024 0.452271 0.547546 -0.463318 0.530029 1445642024 0.452271 0.547546 -0.463318 0.530029 1445642024 0.452271 0.547546 -0.463318 0.530029 1445642024 0.452271 0.547546 -0.463318 0.530029 1445642024 0.452271 0.547546 -0.463318 0.530029 1445642024 0.452271 0.547546 -0.463318 0.530029 1445642024 0.506958 0.498169 -0.511902 0.482422 1445642024 0.506958 0.498169 -0.511902 0.482422 1445642024 0.506958 0.498169 -0.511902 0.482422 1445642024 0.506958 0.498169 -0.511902 0.482422 1445642024 0.506958 0.498169 -0.511902 0.482422 1445642024 0.559326 0.442627 -0.557373 0.424866 1445642024 0.559326 0.442627 -0.557373 0.424866 1445642024 0.559326 0.442627 -0.557373 0.424866 1445642024 0.559326 0.442627 -0.557373 0.424866 1445642024 0.604736 0.384705 -0.597168 0.359985 1445642024 0.604736 0.384705 -0.597168 0.359985 1445642024 0.604736 0.384705 -0.597168 0.359985 1445642024 0.604736 0.384705 -0.597168 0.359985 1445642024 0.604736 0.384705 -0.597168 0.359985 1445642024 0.638550 0.327942 -0.630005 0.296265 1445642024 0.638550 0.327942 -0.630005 0.296265 1445642024 0.638550 0.327942 -0.630005 0.296265 1445642024 0.638550 0.327942 -0.630005 0.296265 1445642024 0.638550 0.327942 -0.630005 0.296265 1445642024 0.638550 0.327942 -0.630005 0.296265 1445642024 0.665405 0.273438 -0.652527 0.238098 1445642024 0.665405 0.273438 -0.652527 0.238098 1445642024 0.665405 0.273438 -0.652527 0.238098 1445642024 0.665405 0.273438 -0.652527 0.238098 1445642024 0.665405 0.273438 -0.652527 0.238098 1445642024 0.665405 0.273438 -0.652527 0.238098 1445642024 0.679382 0.230103 -0.670471 0.189575 1445642024 0.679382 0.230103 -0.670471 0.189575 1445642024 0.679382 0.230103 -0.670471 0.189575 1445642024 0.679382 0.230103 -0.670471 0.189575 1445642024 0.679382 0.230103 -0.670471 0.189575 1445642024 0.679382 0.230103 -0.670471 0.189575 1445642024 0.687195 0.199402 -0.680725 0.156860 1445642024 0.687195 0.199402 -0.680725 0.156860 1445642024 0.687195 0.199402 -0.680725 0.156860 1445642024 0.687195 0.199402 -0.680725 0.156860 1445642024 0.687195 0.199402 -0.680725 0.156860 1445642024 0.687195 0.199402 -0.680725 0.156860 1445642024 0.687378 0.185608 -0.686646 0.146851 1445642024 0.687378 0.185608 -0.686646 0.146851 1445642024 0.687378 0.185608 -0.686646 0.146851 1445642024 0.687378 0.185608 -0.686646 0.146851 1445642024 0.687378 0.185608 -0.686646 0.146851 1445642024 0.687378 0.185608 -0.686646 0.146851 1445642024 0.681946 0.188599 -0.689148 0.156494 1445642024 0.681946 0.188599 -0.689148 0.156494 1445642024 0.681946 0.188599 -0.689148 0.156494 1445642024 0.681946 0.188599 -0.689148 0.156494 1445642024 0.681946 0.188599 -0.689148 0.156494 1445642024 0.681946 0.188599 -0.689148 0.156494 1445642024 0.675720 0.204041 -0.685486 0.178528 1445642024 0.675720 0.204041 -0.685486 0.178528 1445642024 0.675720 0.204041 -0.685486 0.178528 1445642024 0.675720 0.204041 -0.685486 0.178528 1445642024 0.675720 0.204041 -0.685486 0.178528 1445642024 0.675720 0.204041 -0.685486 0.178528 1445642024 0.663940 0.230286 -0.678101 0.215210 1445642024 0.663940 0.230286 -0.678101 0.215210 1445642024 0.663940 0.230286 -0.678101 0.215210 1445642024 0.663940 0.230286 -0.678101 0.215210 1445642024 0.663940 0.230286 -0.678101 0.215210 1445642024 0.642578 0.268616 -0.666809 0.265076 1445642024 0.642578 0.268616 -0.666809 0.265076 1445642024 0.642578 0.268616 -0.666809 0.265076 1445642024 0.642578 0.268616 -0.666809 0.265076 1445642024 0.642578 0.268616 -0.666809 0.265076 1445642024 0.642578 0.268616 -0.666809 0.265076 1445642024 0.642578 0.268616 -0.666809 0.265076 1445642024 0.615295 0.316406 -0.646851 0.320801 1445642024 0.615295 0.316406 -0.646851 0.320801 1445642024 0.615295 0.316406 -0.646851 0.320801 1445642024 0.615295 0.316406 -0.646851 0.320801 1445642024 0.615295 0.316406 -0.646851 0.320801 1445642024 0.615295 0.316406 -0.646851 0.320801 1445642024 0.581665 0.369507 -0.618469 0.377625 1445642024 0.581665 0.369507 -0.618469 0.377625 1445642024 0.581665 0.369507 -0.618469 0.377625 1445642024 0.581665 0.369507 -0.618469 0.377625 1445642024 0.581665 0.369507 -0.618469 0.377625 1445642024 0.581665 0.369507 -0.618469 0.377625 1445642024 0.542419 0.423889 -0.579163 0.436646 1445642024 0.542419 0.423889 -0.579163 0.436646 1445642024 0.542419 0.423889 -0.579163 0.436646 1445642024 0.542419 0.423889 -0.579163 0.436646 1445642024 0.542419 0.423889 -0.579163 0.436646 1445642024 0.542419 0.423889 -0.579163 0.436646 1445642024 0.542419 0.423889 -0.579163 0.436646 1445642024 0.493225 0.478516 -0.536926 0.489319 1445642024 0.493225 0.478516 -0.536926 0.489319 1445642024 0.493225 0.478516 -0.536926 0.489319 1445642024 0.493225 0.478516 -0.536926 0.489319 1445642024 0.493225 0.478516 -0.536926 0.489319 1445642025 0.439087 0.530090 -0.491028 0.533936 1445642025 0.439087 0.530090 -0.491028 0.533936 1445642025 0.439087 0.530090 -0.491028 0.533936 1445642025 0.439087 0.530090 -0.491028 0.533936 1445642025 0.379150 0.579102 -0.441528 0.570862 1445642025 0.379150 0.579102 -0.441528 0.570862 1445642025 0.379150 0.579102 -0.441528 0.570862 1445642025 0.379150 0.579102 -0.441528 0.570862 1445642025 0.379150 0.579102 -0.441528 0.570862 1445642025 0.379150 0.579102 -0.441528 0.570862 1445642025 0.379150 0.579102 -0.441528 0.570862 1445642025 0.324097 0.618103 -0.387878 0.601990 1445642025 0.324097 0.618103 -0.387878 0.601990 1445642025 0.324097 0.618103 -0.387878 0.601990 1445642025 0.324097 0.618103 -0.387878 0.601990 1445642025 0.324097 0.618103 -0.387878 0.601990 1445642025 0.324097 0.618103 -0.387878 0.601990 1445642025 0.275940 0.644897 -0.339844 0.626404 1445642025 0.275940 0.644897 -0.339844 0.626404 1445642025 0.275940 0.644897 -0.339844 0.626404 1445642025 0.275940 0.644897 -0.339844 0.626404 1445642025 0.275940 0.644897 -0.339844 0.626404 1445642025 0.275940 0.644897 -0.339844 0.626404 1445642025 0.238037 0.661865 -0.301147 0.643860 1445642025 0.238037 0.661865 -0.301147 0.643860 1445642025 0.238037 0.661865 -0.301147 0.643860 1445642025 0.238037 0.661865 -0.301147 0.643860 1445642025 0.238037 0.661865 -0.301147 0.643860 1445642025 0.238037 0.661865 -0.301147 0.643860 1445642025 0.216919 0.673523 -0.273499 0.651489 1445642025 0.216919 0.673523 -0.273499 0.651489 1445642025 0.216919 0.673523 -0.273499 0.651489 1445642025 0.216919 0.673523 -0.273499 0.651489 1445642025 0.216919 0.673523 -0.273499 0.651489 1445642025 0.216919 0.673523 -0.273499 0.651489 1445642025 0.212463 0.681763 -0.261658 0.649170 1445642025 0.212463 0.681763 -0.261658 0.649170 1445642025 0.212463 0.681763 -0.261658 0.649170 1445642025 0.212463 0.681763 -0.261658 0.649170 1445642025 0.212463 0.681763 -0.261658 0.649170 1445642025 0.212463 0.681763 -0.261658 0.649170 1445642025 0.228210 0.678101 -0.267578 0.645325 1445642025 0.228210 0.678101 -0.267578 0.645325 1445642025 0.228210 0.678101 -0.267578 0.645325 1445642025 0.228210 0.678101 -0.267578 0.645325 1445642025 0.228210 0.678101 -0.267578 0.645325 1445642025 0.260254 0.669189 -0.292480 0.631531 1445642025 0.260254 0.669189 -0.292480 0.631531 1445642025 0.260254 0.669189 -0.292480 0.631531 1445642025 0.260254 0.669189 -0.292480 0.631531 1445642025 0.260254 0.669189 -0.292480 0.631531 1445642025 0.260254 0.669189 -0.292480 0.631531 1445642025 0.260254 0.669189 -0.292480 0.631531 1445642025 0.305847 0.650696 -0.330811 0.611206 1445642025 0.305847 0.650696 -0.330811 0.611206 1445642025 0.305847 0.650696 -0.330811 0.611206 1445642025 0.305847 0.650696 -0.330811 0.611206 1445642025 0.305847 0.650696 -0.330811 0.611206 1445642025 0.361816 0.618896 -0.377686 0.585938 1445642025 0.361816 0.618896 -0.377686 0.585938 1445642025 0.361816 0.618896 -0.377686 0.585938 1445642025 0.361816 0.618896 -0.377686 0.585938 1445642025 0.361816 0.618896 -0.377686 0.585938 1445642025 0.361816 0.618896 -0.377686 0.585938 1445642025 0.422180 0.576416 -0.429199 0.552429 1445642025 0.422180 0.576416 -0.429199 0.552429 1445642025 0.422180 0.576416 -0.429199 0.552429 1445642025 0.422180 0.576416 -0.429199 0.552429 1445642025 0.422180 0.576416 -0.429199 0.552429 1445642025 0.482178 0.527222 -0.483154 0.505981 1445642025 0.482178 0.527222 -0.483154 0.505981 1445642025 0.482178 0.527222 -0.483154 0.505981 1445642025 0.482178 0.527222 -0.483154 0.505981 1445642025 0.482178 0.527222 -0.483154 0.505981 1445642025 0.482178 0.527222 -0.483154 0.505981 1445642025 0.534119 0.474915 -0.535217 0.450195 1445642025 0.534119 0.474915 -0.535217 0.450195 1445642025 0.534119 0.474915 -0.535217 0.450195 1445642025 0.534119 0.474915 -0.535217 0.450195 1445642025 0.534119 0.474915 -0.535217 0.450195 1445642025 0.578918 0.417358 -0.580688 0.391602 1445642025 0.578918 0.417358 -0.580688 0.391602 1445642025 0.578918 0.417358 -0.580688 0.391602 1445642025 0.578918 0.417358 -0.580688 0.391602 1445642025 0.578918 0.417358 -0.580688 0.391602 1445642025 0.578918 0.417358 -0.580688 0.391602 1445642025 0.620422 0.356201 -0.613647 0.334106 1445642025 0.620422 0.356201 -0.613647 0.334106 1445642025 0.620422 0.356201 -0.613647 0.334106 1445642025 0.620422 0.356201 -0.613647 0.334106 1445642025 0.620422 0.356201 -0.613647 0.334106 1445642025 0.620422 0.356201 -0.613647 0.334106 1445642025 0.620422 0.356201 -0.613647 0.334106 1445642025 0.653015 0.300171 -0.638000 0.276306 1445642025 0.653015 0.300171 -0.638000 0.276306 1445642025 0.653015 0.300171 -0.638000 0.276306 1445642025 0.653015 0.300171 -0.638000 0.276306 1445642025 0.653015 0.300171 -0.638000 0.276306 1445642025 0.671509 0.253174 -0.658752 0.225891 1445642025 0.671509 0.253174 -0.658752 0.225891 1445642025 0.671509 0.253174 -0.658752 0.225891 1445642025 0.671509 0.253174 -0.658752 0.225891 1445642025 0.671509 0.253174 -0.658752 0.225891 1445642025 0.677124 0.219543 -0.675049 0.194031 1445642026 0.677124 0.219543 -0.675049 0.194031 1445642026 0.677124 0.219543 -0.675049 0.194031 1445642026 0.677124 0.219543 -0.675049 0.194031 1445642026 0.677124 0.219543 -0.675049 0.194031 1445642026 0.677124 0.219543 -0.675049 0.194031 1445642026 0.676331 0.205872 -0.682556 0.185059 1445642026 0.676331 0.205872 -0.682556 0.185059 1445642026 0.676331 0.205872 -0.682556 0.185059 1445642026 0.676331 0.205872 -0.682556 0.185059 1445642026 0.676331 0.205872 -0.682556 0.185059 1445642026 0.676331 0.205872 -0.682556 0.185059 1445642026 0.673462 0.208923 -0.680969 0.197632 1445642026 0.673462 0.208923 -0.680969 0.197632 1445642026 0.673462 0.208923 -0.680969 0.197632 1445642026 0.673462 0.208923 -0.680969 0.197632 1445642026 0.673462 0.208923 -0.680969 0.197632 1445642026 0.664978 0.227417 -0.674805 0.225159 1445642026 0.664978 0.227417 -0.674805 0.225159 1445642026 0.664978 0.227417 -0.674805 0.225159 1445642026 0.664978 0.227417 -0.674805 0.225159 1445642026 0.664978 0.227417 -0.674805 0.225159 1445642026 0.664978 0.227417 -0.674805 0.225159 1445642026 0.664978 0.227417 -0.674805 0.225159 1445642026 0.646606 0.257996 -0.667114 0.265137 1445642026 0.646606 0.257996 -0.667114 0.265137 1445642026 0.646606 0.257996 -0.667114 0.265137 1445642026 0.646606 0.257996 -0.667114 0.265137 1445642026 0.646606 0.257996 -0.667114 0.265137 1445642026 0.646606 0.257996 -0.667114 0.265137 1445642026 0.620361 0.300110 -0.649841 0.320496 1445642026 0.620361 0.300110 -0.649841 0.320496 1445642026 0.620361 0.300110 -0.649841 0.320496 1445642026 0.620361 0.300110 -0.649841 0.320496 1445642026 0.620361 0.300110 -0.649841 0.320496 1445642026 0.620361 0.300110 -0.649841 0.320496 1445642026 0.584534 0.353699 -0.622192 0.382141 1445642026 0.584534 0.353699 -0.622192 0.382141 1445642026 0.584534 0.353699 -0.622192 0.382141 1445642026 0.584534 0.353699 -0.622192 0.382141 1445642026 0.584534 0.353699 -0.622192 0.382141 1445642026 0.546204 0.407959 -0.581909 0.443298 1445642026 0.546204 0.407959 -0.581909 0.443298 1445642026 0.546204 0.407959 -0.581909 0.443298 1445642026 0.546204 0.407959 -0.581909 0.443298 1445642026 0.546204 0.407959 -0.581909 0.443298 1445642026 0.546204 0.407959 -0.581909 0.443298 1445642026 0.546204 0.407959 -0.581909 0.443298 1445642026 0.499451 0.459717 -0.534973 0.502991 1445642026 0.499451 0.459717 -0.534973 0.502991 1445642026 0.499451 0.459717 -0.534973 0.502991 1445642026 0.499451 0.459717 -0.534973 0.502991 1445642026 0.499451 0.459717 -0.534973 0.502991 1445642026 0.499451 0.459717 -0.534973 0.502991 1445642026 0.444397 0.512268 -0.485657 0.551514 1445642026 0.444397 0.512268 -0.485657 0.551514 1445642026 0.444397 0.512268 -0.485657 0.551514 1445642026 0.444397 0.512268 -0.485657 0.551514 1445642026 0.444397 0.512268 -0.485657 0.551514 1445642026 0.444397 0.512268 -0.485657 0.551514 1445642026 0.384338 0.564026 -0.433411 0.588440 1445642026 0.384338 0.564026 -0.433411 0.588440 1445642026 0.384338 0.564026 -0.433411 0.588440 1445642026 0.384338 0.564026 -0.433411 0.588440 1445642026 0.384338 0.564026 -0.433411 0.588440 1445642026 0.384338 0.564026 -0.433411 0.588440 1445642026 0.326904 0.604553 -0.379822 0.619080 1445642026 0.326904 0.604553 -0.379822 0.619080 1445642026 0.326904 0.604553 -0.379822 0.619080 1445642026 0.326904 0.604553 -0.379822 0.619080 1445642026 0.326904 0.604553 -0.379822 0.619080 1445642026 0.326904 0.604553 -0.379822 0.619080 1445642026 0.270813 0.632141 -0.331726 0.645691 1445642026 0.270813 0.632141 -0.331726 0.645691 1445642026 0.270813 0.632141 -0.331726 0.645691 1445642026 0.270813 0.632141 -0.331726 0.645691 1445642026 0.270813 0.632141 -0.331726 0.645691 1445642026 0.270813 0.632141 -0.331726 0.645691 1445642026 0.222717 0.652222 -0.296875 0.660889 1445642026 0.222717 0.652222 -0.296875 0.660889 1445642026 0.222717 0.652222 -0.296875 0.660889 1445642026 0.222717 0.652222 -0.296875 0.660889 1445642026 0.222717 0.652222 -0.296875 0.660889 1445642026 0.222717 0.652222 -0.296875 0.660889 1445642026 0.222717 0.652222 -0.296875 0.660889 1445642026 0.199524 0.671448 -0.276062 0.658081 1445642026 0.199524 0.671448 -0.276062 0.658081 1445642026 0.199524 0.671448 -0.276062 0.658081 1445642026 0.199524 0.671448 -0.276062 0.658081 1445642026 0.199524 0.671448 -0.276062 0.658081 1445642026 0.199524 0.671448 -0.276062 0.658081 1445642026 0.199524 0.678223 -0.267273 0.654785 1445642026 0.199524 0.678223 -0.267273 0.654785 1445642026 0.199524 0.678223 -0.267273 0.654785 1445642026 0.199524 0.678223 -0.267273 0.654785 1445642026 0.199524 0.678223 -0.267273 0.654785 1445642026 0.199524 0.678223 -0.267273 0.654785 1445642026 0.220398 0.671936 -0.271973 0.652649 1445642026 0.220398 0.671936 -0.271973 0.652649 1445642026 0.220398 0.671936 -0.271973 0.652649 1445642026 0.220398 0.671936 -0.271973 0.652649 1445642026 0.220398 0.671936 -0.271973 0.652649 1445642026 0.220398 0.671936 -0.271973 0.652649 1445642026 0.253845 0.661316 -0.295044 0.641174 1445642026 0.253845 0.661316 -0.295044 0.641174 1445642026 0.253845 0.661316 -0.295044 0.641174 1445642026 0.253845 0.661316 -0.295044 0.641174 1445642026 0.253845 0.661316 -0.295044 0.641174 1445642026 0.253845 0.661316 -0.295044 0.641174 1445642026 0.302368 0.641785 -0.333801 0.620667 1445642026 0.302368 0.641785 -0.333801 0.620667 1445642026 0.302368 0.641785 -0.333801 0.620667 1445642027 0.302368 0.641785 -0.333801 0.620667 1445642027 0.302368 0.641785 -0.333801 0.620667 1445642027 0.302368 0.641785 -0.333801 0.620667 1445642027 0.302368 0.641785 -0.333801 0.620667 1445642027 0.361511 0.609619 -0.382385 0.592773 1445642027 0.361511 0.609619 -0.382385 0.592773 1445642027 0.361511 0.609619 -0.382385 0.592773 1445642027 0.361511 0.609619 -0.382385 0.592773 1445642027 0.361511 0.609619 -0.382385 0.592773 1445642027 0.361511 0.609619 -0.382385 0.592773 1445642027 0.426331 0.566833 -0.432739 0.556396 1445642027 0.426331 0.566833 -0.432739 0.556396 1445642027 0.426331 0.566833 -0.432739 0.556396 1445642027 
0.507080 0.489868 -0.537354 0.462708 1445642029 0.507080 0.489868 -0.537354 0.462708 1445642029 0.507080 0.489868 -0.537354 0.462708 1445642029 0.472595 0.519470 -0.504211 0.502441 1445642029 0.472595 0.519470 -0.504211 0.502441 1445642029 0.472595 0.519470 -0.504211 0.502441 1445642029 0.472595 0.519470 -0.504211 0.502441 1445642029 0.472595 0.519470 -0.504211 0.502441 1445642029 0.472595 0.519470 -0.504211 0.502441 1445642029 0.429016 0.554077 -0.463928 0.541870 1445642029 0.429016 0.554077 -0.463928 0.541870 1445642029 0.429016 0.554077 -0.463928 0.541870 1445642029 0.429016 0.554077 -0.463928 0.541870 1445642029 0.429016 0.554077 -0.463928 0.541870 1445642029 0.429016 0.554077 -0.463928 0.541870 1445642029 0.378723 0.588745 -0.419250 0.578003 1445642029 0.378723 0.588745 -0.419250 0.578003 1445642029 0.378723 0.588745 -0.419250 0.578003 1445642029 0.378723 0.588745 -0.419250 0.578003 1445642029 0.378723 0.588745 -0.419250 0.578003 1445642029 0.378723 0.588745 -0.419250 0.578003 1445642029 0.328125 0.614136 -0.372437 0.613525 1445642029 0.328125 0.614136 -0.372437 0.613525 1445642029 0.328125 0.614136 -0.372437 0.613525 1445642029 0.328125 0.614136 -0.372437 0.613525 1445642029 0.328125 0.614136 -0.372437 0.613525 1445642029 0.328125 0.614136 -0.372437 0.613525 1445642029 0.275085 0.635071 -0.328430 0.642700 1445642029 0.275085 0.635071 -0.328430 0.642700 1445642029 0.275085 0.635071 -0.328430 0.642700 1445642029 0.275085 0.635071 -0.328430 0.642700 1445642029 0.275085 0.635071 -0.328430 0.642700 1445642029 0.275085 0.635071 -0.328430 0.642700 1445642029 0.221130 0.655945 -0.291443 0.660217 1445642029 0.221130 0.655945 -0.291443 0.660217 1445642029 0.221130 0.655945 -0.291443 0.660217 1445642029 0.221130 0.655945 -0.291443 0.660217 1445642029 0.221130 0.655945 -0.291443 0.660217 1445642029 0.221130 0.655945 -0.291443 0.660217 1445642029 0.221130 0.655945 -0.291443 0.660217 1445642029 0.182129 0.670837 -0.261414 0.669617 1445642029 0.182129 0.670837 -0.261414 0.669617 1445642029 0.182129 0.670837 -0.261414 0.669617 1445642029 0.182129 0.670837 -0.261414 0.669617 1445642029 0.182129 0.670837 -0.261414 0.669617 1445642029 0.182129 0.670837 -0.261414 0.669617 1445642029 0.170837 0.679382 -0.243225 0.670837 1445642029 0.170837 0.679382 -0.243225 0.670837 1445642029 0.170837 0.679382 -0.243225 0.670837 1445642029 0.170837 0.679382 -0.243225 0.670837 1445642029 0.170837 0.679382 -0.243225 0.670837 1445642029 0.170837 0.679382 -0.243225 0.670837 1445642029 0.180725 0.680847 -0.240173 0.667847 1445642029 0.180725 0.680847 -0.240173 0.667847 1445642029 0.180725 0.680847 -0.240173 0.667847 1445642029 0.180725 0.680847 -0.240173 0.667847 1445642029 0.180725 0.680847 -0.240173 0.667847 1445642029 0.180725 0.680847 -0.240173 0.667847 1445642029 0.180725 0.680847 -0.240173 0.667847 1445642029 0.210205 0.675476 -0.254395 0.659424 1445642029 0.210205 0.675476 -0.254395 0.659424 1445642029 0.210205 0.675476 -0.254395 0.659424 1445642029 0.210205 0.675476 -0.254395 0.659424 1445642029 0.210205 0.675476 -0.254395 0.659424 1445642029 0.210205 0.675476 -0.254395 0.659424 1445642029 0.257935 0.661194 -0.284729 0.644287 1445642029 0.257935 0.661194 -0.284729 0.644287 1445642029 0.257935 0.661194 -0.284729 0.644287 1445642029 0.257935 0.661194 -0.284729 0.644287 1445642029 0.257935 0.661194 -0.284729 0.644287 1445642029 0.257935 0.661194 -0.284729 0.644287 1445642029 0.257935 0.661194 -0.284729 0.644287 1445642029 0.319153 0.638000 -0.326111 0.620239 1445642029 0.319153 0.638000 -0.326111 0.620239 1445642029 0.319153 0.638000 -0.326111 0.620239 1445642029 0.319153 0.638000 -0.326111 0.620239 1445642029 0.319153 0.638000 -0.326111 0.620239 1445642029 0.319153 0.638000 -0.326111 0.620239 1445642029 0.388733 0.605469 -0.373718 0.585266 1445642029 0.388733 0.605469 -0.373718 0.585266 1445642029 0.388733 0.605469 -0.373718 0.585266 1445642029 0.388733 0.605469 -0.373718 0.585266 1445642029 0.388733 0.605469 -0.373718 0.585266 1445642029 0.388733 0.605469 -0.373718 0.585266 1445642029 0.458862 0.564392 -0.427368 0.536865 1445642029 0.458862 0.564392 -0.427368 0.536865 1445642029 0.458862 0.564392 -0.427368 0.536865 1445642029 0.458862 0.564392 -0.427368 0.536865 1445642029 0.458862 0.564392 -0.427368 0.536865 1445642029 0.458862 0.564392 -0.427368 0.536865 1445642029 0.518799 0.515869 -0.483032 0.481018 1445642029 0.518799 0.515869 -0.483032 0.481018 1445642029 0.518799 0.515869 -0.483032 0.481018 1445642029 0.518799 0.515869 -0.483032 0.481018 1445642029 0.518799 0.515869 -0.483032 0.481018 1445642030 0.571289 0.456970 -0.537109 0.419800 1445642030 0.571289 0.456970 -0.537109 0.419800 1445642030 0.571289 0.456970 -0.537109 0.419800 1445642030 0.571289 0.456970 -0.537109 0.419800 1445642030 0.571289 0.456970 -0.537109 0.419800 1445642030 0.571289 0.456970 -0.537109 0.419800 1445642030 0.616394 0.390625 -0.583862 0.355652 1445642030 0.616394 0.390625 -0.583862 0.355652 1445642030 0.616394 0.390625 -0.583862 0.355652 1445642030 0.616394 0.390625 -0.583862 0.355652 1445642030 0.616394 0.390625 -0.583862 0.355652 1445642030 0.616394 0.390625 -0.583862 0.355652 1445642030 0.651306 0.325134 -0.620850 0.290894 1445642030 0.651306 0.325134 -0.620850 0.290894 1445642030 0.651306 0.325134 -0.620850 0.290894 1445642030 0.651306 0.325134 -0.620850 0.290894 1445642030 0.651306 0.325134 -0.620850 0.290894 1445642030 0.651306 0.325134 -0.620850 0.290894 1445642030 0.674377 0.271912 -0.648193 0.226074 1445642030 0.674377 0.271912 -0.648193 0.226074 1445642030 0.674377 0.271912 -0.648193 0.226074 1445642030 0.674377 0.271912 -0.648193 0.226074 1445642030 0.674377 0.271912 -0.648193 0.226074 1445642030 0.674377 0.271912 -0.648193 0.226074 1445642030 0.684814 0.234375 -0.665466 0.182251 1445642030 0.684814 0.234375 -0.665466 0.182251 1445642030 0.684814 0.234375 -0.665466 0.182251 1445642030 0.684814 0.234375 -0.665466 0.182251 1445642030 0.684814 0.234375 -0.665466 0.182251 1445642030 0.684814 0.234375 -0.665466 0.182251 1445642030 0.688660 0.214966 -0.672241 0.165955 1445642030 0.688660 0.214966 -0.672241 0.165955 1445642030 0.688660 0.214966 -0.672241 0.165955 1445642030 0.688660 0.214966 -0.672241 0.165955 1445642030 0.688660 0.214966 -0.672241 0.165955 1445642030 0.688660 0.214966 -0.672241 0.165955 1445642030 0.685364 0.208374 -0.676453 0.170959 1445642030 0.685364 0.208374 -0.676453 0.170959 1445642030 0.685364 0.208374 -0.676453 0.170959 1445642030 0.685364 0.208374 -0.676453 0.170959 1445642030 0.685364 0.208374 -0.676453 0.170959 1445642030 0.685364 0.208374 -0.676453 0.170959 1445642030 0.675537 0.216125 -0.677185 0.195740 1445642030 0.675537 0.216125 -0.677185 0.195740 1445642030 0.675537 0.216125 -0.677185 0.195740 1445642030 0.675537 0.216125 -0.677185 0.195740 1445642030 0.675537 0.216125 -0.677185 0.195740 1445642030 0.675537 0.216125 -0.677185 0.195740 1445642030 0.660034 0.241150 -0.670044 0.239075 1445642030 0.660034 0.241150 -0.670044 0.239075 1445642030 0.660034 0.241150 -0.670044 0.239075 1445642030 0.660034 0.241150 -0.670044 0.239075 1445642030 0.660034 0.241150 -0.670044 0.239075 1445642030 0.660034 0.241150 -0.670044 0.239075 1445642030 0.636475 0.282776 -0.654114 0.294983 1445642030 0.636475 0.282776 -0.654114 0.294983 1445642030 0.636475 0.282776 -0.654114 0.294983 1445642030 0.636475 0.282776 -0.654114 0.294983 1445642030 0.636475 0.282776 -0.654114 0.294983 1445642030 0.636475 0.282776 -0.654114 0.294983 1445642030 0.600281 0.333984 -0.632690 0.357483 1445642030 0.600281 0.333984 -0.632690 0.357483 1445642030 0.600281 0.333984 -0.632690 0.357483 1445642030 0.600281 0.333984 -0.632690 0.357483 1445642030 0.600281 0.333984 -0.632690 0.357483 1445642030 0.600281 0.333984 -0.632690 0.357483 1445642030 0.556335 0.391235 -0.600159 0.420898 1445642030 0.556335 0.391235 -0.600159 0.420898 1445642030 0.556335 0.391235 -0.600159 0.420898 1445642030 0.556335 0.391235 -0.600159 0.420898 1445642030 0.556335 0.391235 -0.600159 0.420898 1445642030 0.556335 0.391235 -0.600159 0.420898 1445642030 0.506104 0.449524 -0.558228 0.479675 1445642030 0.506104 0.449524 -0.558228 0.479675 1445642030 0.506104 0.449524 -0.558228 0.479675 1445642030 0.506104 0.449524 -0.558228 0.479675 1445642030 0.506104 0.449524 -0.558228 0.479675 1445642030 0.506104 0.449524 -0.558228 0.479675 1445642030 0.450195 0.506470 -0.509277 0.530457 1445642030 0.450195 0.506470 -0.509277 0.530457 1445642030 0.450195 0.506470 -0.509277 0.530457 1445642030 0.450195 0.506470 -0.509277 0.530457 1445642030 0.450195 0.506470 -0.509277 0.530457 1445642030 0.450195 0.506470 -0.509277 0.530457 1445642030 0.450195 0.506470 -0.509277 0.530457 1445642030 0.388184 0.561218 -0.452942 0.573669 1445642030 0.388184 0.561218 -0.452942 0.573669 1445642030 0.388184 0.561218 -0.452942 0.573669 1445642030 0.388184 0.561218 -0.452942 0.573669 1445642030 0.388184 0.561218 -0.452942 0.573669 1445642030 0.388184 0.561218 -0.452942 0.573669 1445642030 0.325928 0.605774 -0.392395 0.610596 1445642030 0.325928 0.605774 -0.392395 0.610596 1445642030 0.325928 0.605774 -0.392395 0.610596 1445642030 0.325928 0.605774 -0.392395 0.610596 1445642030 0.325928 0.605774 -0.392395 0.610596 1445642030 0.325928 0.605774 -0.392395 0.610596 1445642030 0.263977 0.638916 -0.335754 0.639771 1445642030 0.263977 0.638916 -0.335754 0.639771 1445642030 0.263977 0.638916 -0.335754 0.639771 1445642030 0.263977 0.638916 -0.335754 0.639771 1445642030 0.263977 0.638916 -0.335754 0.639771 1445642030 0.263977 0.638916 -0.335754 0.639771 1445642030 0.214111 0.665100 -0.288452 0.654602 1445642030 0.214111 0.665100 -0.288452 0.654602 1445642030 0.214111 0.665100 -0.288452 0.654602 1445642030 0.214111 0.665100 -0.288452 0.654602 1445642030 0.214111 0.665100 -0.288452 0.654602 1445642030 0.214111 0.665100 -0.288452 0.654602 1445642030 0.184631 0.685608 -0.254944 0.656372 1445642031 0.184631 0.685608 -0.254944 0.656372 1445642031 0.184631 0.685608 -0.254944 0.656372 1445642031 0.184631 0.685608 -0.254944 0.656372 1445642031 0.184631 0.685608 -0.254944 0.656372 1445642031 0.184631 0.685608 -0.254944 0.656372 1445642031 0.175781 0.694275 -0.235413 0.656982 1445642031 0.175781 0.694275 -0.235413 0.656982 1445642031 0.175781 0.694275 -0.235413 0.656982 1445642031 0.175781 0.694275 -0.235413 0.656982 1445642031 0.175781 0.694275 -0.235413 0.656982 1445642031 0.175781 0.694275 -0.235413 0.656982 1445642031 0.184998 0.691406 -0.232666 0.658447 1445642031 0.184998 0.691406 -0.232666 0.658447 1445642031 0.184998 0.691406 -0.232666 0.658447 1445642031 0.184998 0.691406 -0.232666 0.658447 1445642031 0.184998 0.691406 -0.232666 0.658447 1445642031 0.184998 0.691406 -0.232666 0.658447 1445642031 0.184998 0.691406 -0.232666 0.658447 1445642031 0.212830 0.682007 -0.249573 0.653564 1445642031 0.212830 0.682007 -0.249573 0.653564 1445642031 0.212830 0.682007 -0.249573 0.653564 1445642031 0.212830 0.682007 -0.249573 0.653564 1445642031 0.212830 0.682007 -0.249573 0.653564 1445642031 0.212830 0.682007 -0.249573 0.653564 1445642031 0.258423 0.665222 -0.283630 0.640442 1445642031 0.258423 0.665222 -0.283630 0.640442 1445642031 0.258423 0.665222 -0.283630 0.640442 1445642031 0.258423 0.665222 -0.283630 0.640442 1445642031 0.258423 0.665222 -0.283630 0.640442 1445642031 0.258423 0.665222 -0.283630 0.640442 1445642031 0.315308 0.641296 -0.328918 0.617310 1445642031 0.315308 0.641296 -0.328918 0.617310 1445642031 0.315308 0.641296 -0.328918 0.617310 1445642031 0.315308 0.641296 -0.328918 0.617310 1445642031 0.315308 0.641296 -0.328918 0.617310 1445642031 0.315308 0.641296 -0.328918 0.617310 1445642031 0.315308 0.641296 -0.328918 0.617310 1445642031 0.378784 0.608459 -0.381165 0.583923 1445642031 0.378784 0.608459 -0.381165 0.583923 1445642031 0.378784 0.608459 -0.381165 0.583923 1445642031 0.378784 0.608459 -0.381165 0.583923 1445642031 0.378784 0.608459 -0.381165 0.583923 1445642031 0.378784 0.608459 -0.381165 0.583923 1445642031 0.444092 0.565735 -0.436951 0.540161 1445642031 0.444092 0.565735 -0.436951 0.540161 1445642031 0.444092 0.565735 -0.436951 0.540161 1445642031 0.444092 0.565735 -0.436951 0.540161 1445642031 0.444092 0.565735 -0.436951 0.540161 1445642031 0.444092 0.565735 -0.436951 0.540161 1445642031 0.503723 0.514771 -0.492676 0.488403 1445642031 0.503723 0.514771 -0.492676 0.488403 1445642031 0.503723 0.514771 -0.492676 0.488403 1445642031 0.503723 0.514771 -0.492676 0.488403 1445642031 0.503723 0.514771 -0.492676 0.488403 1445642031 0.503723 0.514771 -0.492676 0.488403 1445642031 0.557983 0.455017 -0.545410 0.429138 1445642031 0.557983 0.455017 -0.545410 0.429138 1445642031 0.557983 0.455017 -0.545410 0.429138 1445642031 0.557983 0.455017 -0.545410 0.429138 1445642031 0.557983 0.455017 -0.545410 0.429138 1445642031 0.557983 0.455017 -0.545410 0.429138 1445642031 0.605530 0.391602 -0.590942 0.361572 1445642031 0.605530 0.391602 -0.590942 0.361572 1445642031 0.605530 0.391602 -0.590942 0.361572 1445642031 0.605530 0.391602 -0.590942 0.361572 1445642031 0.605530 0.391602 -0.590942 0.361572 1445642031 0.644165 0.331726 -0.623840 0.292847 1445642031 0.644165 0.331726 -0.623840 0.292847 1445642031 0.644165 0.331726 -0.623840 0.292847 1445642031 0.644165 0.331726 -0.623840 0.292847 1445642031 0.644165 0.331726 -0.623840 0.292847 1445642031 0.644165 0.331726 -0.623840 0.292847 1445642031 0.675476 0.279358 -0.641296 0.233276 1445642031 0.675476 0.279358 -0.641296 0.233276 1445642031 0.675476 0.279358 -0.641296 0.233276 1445642031 0.675476 0.279358 -0.641296 0.233276 1445642031 0.675476 0.279358 -0.641296 0.233276 1445642031 0.675476 0.279358 -0.641296 0.233276 1445642031 0.675476 0.279358 -0.641296 0.233276 1445642031 0.694824 0.242981 -0.649414 0.190918 1445642031 0.694824 0.242981 -0.649414 0.190918 1445642031 0.694824 0.242981 -0.649414 0.190918 1445642031 0.694824 0.242981 -0.649414 0.190918 1445642031 0.694824 0.242981 -0.649414 0.190918 1445642031 0.694824 0.242981 -0.649414 0.190918 1445642031 0.698364 0.227905 -0.658081 0.164978 1445642031 0.698364 0.227905 -0.658081 0.164978 1445642031 0.698364 0.227905 -0.658081 0.164978 1445642031 0.698364 0.227905 -0.658081 0.164978 1445642031 0.698364 0.227905 -0.658081 0.164978 1445642031 0.698364 0.227905 -0.658081 0.164978 1445642031 0.698364 0.227905 -0.658081 0.164978 1445642031 0.691284 0.228088 -0.664490 0.168945 1445642031 0.691284 0.228088 -0.664490 0.168945 1445642031 0.691284 0.228088 -0.664490 0.168945 1445642031 0.691284 0.228088 -0.664490 0.168945 1445642031 0.691284 0.228088 -0.664490 0.168945 1445642031 0.691284 0.228088 -0.664490 0.168945 1445642031 0.681580 0.236938 -0.664612 0.193665 1445642031 0.681580 0.236938 -0.664612 0.193665 1445642031 0.681580 0.236938 -0.664612 0.193665 1445642031 0.681580 0.236938 -0.664612 0.193665 1445642031 0.681580 0.236938 -0.664612 0.193665 1445642031 0.665344 0.256592 -0.660156 0.235779 1445642031 0.665344 0.256592 -0.660156 0.235779 1445642031 0.665344 0.256592 -0.660156 0.235779 1445642031 0.665344 0.256592 -0.660156 0.235779 1445642031 0.665344 0.256592 -0.660156 0.235779 1445642031 0.640991 0.291260 -0.647644 0.291260 1445642031 0.640991 0.291260 -0.647644 0.291260 1445642032 0.640991 0.291260 -0.647644 0.291260 1445642032 0.640991 0.291260 -0.647644 0.291260 1445642032 0.640991 0.291260 -0.647644 0.291260 1445642032 0.640991 0.291260 -0.647644 0.291260 1445642032 0.605713 0.338257 -0.624329 0.359009 1445642032 0.605713 0.338257 -0.624329 0.359009 1445642032 0.605713 0.338257 -0.624329 0.359009 1445642032 0.605713 0.338257 -0.624329 0.359009 1445642032 0.605713 0.338257 -0.624329 0.359009 1445642032 0.605713 0.338257 -0.624329 0.359009 1445642032 0.565125 0.390564 -0.589478 0.424927 1445642032 0.565125 0.390564 -0.589478 0.424927 1445642032 0.565125 0.390564 -0.589478 0.424927 1445642032 0.565125 0.390564 -0.589478 0.424927 1445642032 0.565125 0.390564 -0.589478 0.424927 1445642032 0.565125 0.390564 -0.589478 0.424927 1445642032 0.518188 0.446228 -0.544739 0.485291 1445642032 0.518188 0.446228 -0.544739 0.485291 1445642032 0.518188 0.446228 -0.544739 0.485291 1445642032 0.518188 0.446228 -0.544739 0.485291 1445642032 0.518188 0.446228 -0.544739 0.485291 1445642032 0.461853 0.502258 -0.494629 0.538208 1445642032 0.461853 0.502258 -0.494629 0.538208 1445642032 0.461853 0.502258 -0.494629 0.538208 1445642032 0.461853 0.502258 -0.494629 0.538208 1445642032 0.461853 0.502258 -0.494629 0.538208 1445642032 0.399902 0.554260 -0.440063 0.582397 1445642032 0.399902 0.554260 -0.440063 0.582397 1445642032 0.399902 0.554260 -0.440063 0.582397 1445642032 0.399902 0.554260 -0.440063 0.582397 1445642032 0.399902 0.554260 -0.440063 0.582397 1445642032 0.399902 0.554260 -0.440063 0.582397 1445642032 0.340332 0.599365 -0.382996 0.614990 1445642032 0.340332 0.599365 -0.382996 0.614990 1445642032 0.340332 0.599365 -0.382996 0.614990 1445642032 0.340332 0.599365 -0.382996 0.614990 1445642032 0.340332 0.599365 -0.382996 0.614990 1445642032 0.340332 0.599365 -0.382996 0.614990 1445642032 0.340332 0.599365 -0.382996 0.614990 1445642032 0.280029 0.633118 -0.327820 0.642761 1445642032 0.280029 0.633118 -0.327820 0.642761 1445642032 0.280029 0.633118 -0.327820 0.642761 1445642032 0.280029 0.633118 -0.327820 0.642761 1445642032 0.280029 0.633118 -0.327820 0.642761 1445642032 0.280029 0.633118 -0.327820 0.642761 1445642032 0.227417 0.656372 -0.282898 0.661316 1445642032 0.227417 0.656372 -0.282898 0.661316 1445642032 0.227417 0.656372 -0.282898 0.661316 1445642032 0.227417 0.656372 -0.282898 0.661316 1445642032 0.227417 0.656372 -0.282898 0.661316 1445642032 0.227417 0.656372 -0.282898 0.661316 1445642032 0.202942 0.673767 -0.249268 0.665344 1445642032 0.202942 0.673767 -0.249268 0.665344 1445642032 0.202942 0.673767 -0.249268 0.665344 1445642032 0.202942 0.673767 -0.249268 0.665344 1445642032 0.202942 0.673767 -0.249268 0.665344 1445642032 0.200562 0.682068 -0.235352 0.662659 1445642032 0.200562 0.682068 -0.235352 0.662659 1445642032 0.200562 0.682068 -0.235352 0.662659 1445642032 0.200562 0.682068 -0.235352 0.662659 1445642032 0.217834 0.678284 -0.237183 0.660400 1445642032 0.217834 0.678284 -0.237183 0.660400 1445642032 0.217834 0.678284 -0.237183 0.660400 1445642032 0.217834 0.678284 -0.237183 0.660400 1445642032 0.217834 0.678284 -0.237183 0.660400 1445642032 0.217834 0.678284 -0.237183 0.660400 1445642032 0.217834 0.678284 -0.237183 0.660400 1445642032 0.252686 0.665833 -0.257751 0.652954 1445642032 0.252686 0.665833 -0.257751 0.652954 1445642032 0.252686 0.665833 -0.257751 0.652954 1445642032 0.252686 0.665833 -0.257751 0.652954 1445642032 0.252686 0.665833 -0.257751 0.652954 1445642032 0.252686 0.665833 -0.257751 0.652954 1445642032 0.301819 0.646362 -0.294067 0.636108 1445642032 0.301819 0.646362 -0.294067 0.636108 1445642032 0.301819 0.646362 -0.294067 0.636108 1445642032 0.301819 0.646362 -0.294067 0.636108 1445642032 0.301819 0.646362 -0.294067 0.636108 1445642032 0.301819 0.646362 -0.294067 0.636108 1445642032 0.360779 0.618958 -0.341736 0.608215 1445642032 0.360779 0.618958 -0.341736 0.608215 1445642032 0.360779 0.618958 -0.341736 0.608215 1445642032 0.360779 0.618958 -0.341736 0.608215 1445642032 0.360779 0.618958 -0.341736 0.608215 1445642032 0.360779 0.618958 -0.341736 0.608215 1445642032 0.360779 0.618958 -0.341736 0.608215 1445642032 0.424561 0.584534 -0.395325 0.567200 1445642032 0.424561 0.584534 -0.395325 0.567200 1445642032 0.424561 0.584534 -0.395325 0.567200 1445642032 0.424561 0.584534 -0.395325 0.567200 1445642032 0.424561 0.584534 -0.395325 0.567200 1445642032 0.424561 0.584534 -0.395325 0.567200 1445642032 0.486084 0.543152 -0.452576 0.513611 1445642032 0.486084 0.543152 -0.452576 0.513611 1445642032 0.486084 0.543152 -0.452576 0.513611 1445642032 0.486084 0.543152 -0.452576 0.513611 1445642032 0.486084 0.543152 -0.452576 0.513611 1445642032 0.486084 0.543152 -0.452576 0.513611 1445642032 0.541199 0.492737 -0.508545 0.453491 1445642032 0.541199 0.492737 -0.508545 0.453491 1445642032 0.541199 0.492737 -0.508545 0.453491 1445642032 0.541199 0.492737 -0.508545 0.453491 1445642032 0.541199 0.492737 -0.508545 0.453491 1445642032 0.541199 0.492737 -0.508545 0.453491 1445642032 0.587708 0.435913 -0.559570 0.389099 1445642032 0.587708 0.435913 -0.559570 0.389099 1445642032 0.587708 0.435913 -0.559570 0.389099 1445642033 0.587708 0.435913 -0.559570 0.389099 1445642033 0.587708 0.435913 -0.559570 0.389099 1445642033 0.587708 0.435913 -0.559570 0.389099 1445642033 0.628174 0.375671 -0.600586 0.321716 1445642033 0.628174 0.375671 -0.600586 0.321716 1445642033 0.628174 0.375671 -0.600586 0.321716 1445642033 0.628174 0.375671 -0.600586 0.321716 1445642033 0.628174 0.375671 -0.600586 0.321716 1445642033 0.628174 0.375671 -0.600586 0.321716 1445642033 0.655457 0.319885 -0.632568 0.260498 1445642033 0.655457 0.319885 -0.632568 0.260498 1445642033 0.655457 0.319885 -0.632568 0.260498 1445642033 0.655457 0.319885 -0.632568 0.260498 1445642033 0.655457 0.319885 -0.632568 0.260498 1445642033 0.655457 0.319885 -0.632568 0.260498 1445642033 0.667053 0.274658 -0.656555 0.220215 1445642033 0.667053 0.274658 -0.656555 0.220215 1445642033 0.667053 0.274658 -0.656555 0.220215 1445642033 0.667053 0.274658 -0.656555 0.220215 1445642033 0.667053 0.274658 -0.656555 0.220215 1445642033 0.667053 0.274658 -0.656555 0.220215 1445642033 0.674927 0.242065 -0.669250 0.194885 1445642033 0.674927 0.242065 -0.669250 0.194885 1445642033 0.674927 0.242065 -0.669250 0.194885 1445642033 0.674927 0.242065 -0.669250 0.194885 1445642033 0.674927 0.242065 -0.669250 0.194885 1445642033 0.674927 0.242065 -0.669250 0.194885 1445642033 0.681580 0.223022 -0.669678 0.192932 1445642033 0.681580 0.223022 -0.669678 0.192932 1445642033 0.681580 0.223022 -0.669678 0.192932 1445642033 0.681580 0.223022 -0.669678 0.192932 1445642033 0.681580 0.223022 -0.669678 0.192932 1445642033 0.680054 0.227600 -0.666626 0.203247 1445642033 0.680054 0.227600 -0.666626 0.203247 1445642033 0.680054 0.227600 -0.666626 0.203247 1445642033 0.680054 0.227600 -0.666626 0.203247 1445642033 0.680054 0.227600 -0.666626 0.203247 1445642033 0.680054 0.227600 -0.666626 0.203247 1445642033 0.666138 0.247070 -0.663818 0.233582 1445642033 0.666138 0.247070 -0.663818 0.233582 1445642033 0.666138 0.247070 -0.663818 0.233582 1445642033 0.666138 0.247070 -0.663818 0.233582 1445642033 0.666138 0.247070 -0.663818 0.233582 1445642033 0.666138 0.247070 -0.663818 0.233582 1445642033 0.666138 0.247070 -0.663818 0.233582 1445642033 0.642761 0.279785 -0.655396 0.281006 1445642033 0.642761 0.279785 -0.655396 0.281006 1445642033 0.642761 0.279785 -0.655396 0.281006 1445642033 0.642761 0.279785 -0.655396 0.281006 1445642033 0.642761 0.279785 -0.655396 0.281006 1445642033 0.642761 0.279785 -0.655396 0.281006 1445642033 0.642761 0.279785 -0.655396 0.281006 1445642033 0.615417 0.322205 -0.636108 0.335754 1445642033 0.615417 0.322205 -0.636108 0.335754 1445642033 0.615417 0.322205 -0.636108 0.335754 1445642033 0.615417 0.322205 -0.636108 0.335754 1445642033 0.615417 0.322205 -0.636108 0.335754 1445642033 0.615417 0.322205 -0.636108 0.335754 1445642033 0.582092 0.368469 -0.606140 0.397400 1445642033 0.582092 0.368469 -0.606140 0.397400 1445642033 0.582092 0.368469 -0.606140 0.397400 1445642033 0.582092 0.368469 -0.606140 0.397400 1445642033 0.582092 0.368469 -0.606140 0.397400 1445642033 0.582092 0.368469 -0.606140 0.397400 1445642033 0.535217 0.415039 -0.573975 0.460266 1445642033 0.535217 0.415039 -0.573975 0.460266 1445642033 0.535217 0.415039 -0.573975 0.460266 1445642033 0.535217 0.415039 -0.573975 0.460266 1445642033 0.535217 0.415039 -0.573975 0.460266 1445642033 0.535217 0.415039 -0.573975 0.460266 1445642033 0.483215 0.464600 -0.531189 0.518066 1445642033 0.483215 0.464600 -0.531189 0.518066 1445642033 0.483215 0.464600 -0.531189 0.518066 1445642033 0.483215 0.464600 -0.531189 0.518066 1445642033 0.483215 0.464600 -0.531189 0.518066 1445642033 0.483215 0.464600 -0.531189 0.518066 1445642033 0.426025 0.517700 -0.481873 0.564148 1445642033 0.426025 0.517700 -0.481873 0.564148 1445642033 0.426025 0.517700 -0.481873 0.564148 1445642033 0.426025 0.517700 -0.481873 0.564148 1445642033 0.426025 0.517700 -0.481873 0.564148 1445642033 0.365906 0.569153 -0.430664 0.597229 1445642033 0.365906 0.569153 -0.430664 0.597229 1445642033 0.365906 0.569153 -0.430664 0.597229 1445642033 0.365906 0.569153 -0.430664 0.597229 1445642033 0.365906 0.569153 -0.430664 0.597229 1445642033 0.365906 0.569153 -0.430664 0.597229 1445642033 0.365906 0.569153 -0.430664 0.597229 1445642033 0.307617 0.612732 -0.379333 0.621277 1445642033 0.307617 0.612732 -0.379333 0.621277 1445642033 0.307617 0.612732 -0.379333 0.621277 1445642033 0.307617 0.612732 -0.379333 0.621277 1445642033 0.307617 0.612732 -0.379333 0.621277 1445642033 0.257568 0.644592 -0.327271 0.641052 1445642033 0.257568 0.644592 -0.327271 0.641052 1445642033 0.257568 0.644592 -0.327271 0.641052 1445642033 0.257568 0.644592 -0.327271 0.641052 1445642033 0.257568 0.644592 -0.327271 0.641052 1445642033 0.257568 0.644592 -0.327271 0.641052 1445642033 0.231995 0.666443 -0.289856 0.646484 1445642033 0.231995 0.666443 -0.289856 0.646484 1445642033 0.231995 0.666443 -0.289856 0.646484 1445642033 0.231995 0.666443 -0.289856 0.646484 1445642033 0.231995 0.666443 -0.289856 0.646484 1445642033 0.231995 0.666443 -0.289856 0.646484 1445642033 0.221863 0.678467 -0.273926 0.644470 1445642033 0.221863 0.678467 -0.273926 0.644470 1445642033 0.221863 0.678467 -0.273926 0.644470 1445642033 0.221863 0.678467 -0.273926 0.644470 1445642033 0.221863 0.678467 -0.273926 0.644470 1445642034 0.221863 0.678467 -0.273926 0.644470 1445642034 0.221863 0.678467 -0.273926 0.644470 1445642034 0.231750 0.676025 -0.275879 0.642700 1445642034 0.231750 0.676025 -0.275879 0.642700 1445642034 0.231750 0.676025 -0.275879 0.642700 1445642034 0.231750 0.676025 -0.275879 0.642700 1445642034 0.231750 0.676025 -0.275879 0.642700 1445642034 0.257629 0.666687 -0.291382 0.635681 1445642034 0.257629 0.666687 -0.291382 0.635681 1445642034 0.257629 0.666687 -0.291382 0.635681 1445642034 0.257629 0.666687 -0.291382 0.635681 1445642034 0.257629 0.666687 -0.291382 0.635681 1445642034 0.299255 0.648987 -0.321350 0.621155 1445642034 0.299255 0.648987 -0.321350 0.621155 1445642034 0.299255 0.648987 -0.321350 0.621155 1445642034 0.299255 0.648987 -0.321350 0.621155 1445642034 0.299255 0.648987 -0.321350 0.621155 1445642034 0.299255 0.648987 -0.321350 0.621155 1445642034 0.348694 0.624146 -0.362976 0.597534 1445642034 0.348694 0.624146 -0.362976 0.597534 1445642034 0.348694 0.624146 -0.362976 0.597534 1445642034 0.348694 0.624146 -0.362976 0.597534 1445642034 0.348694 0.624146 -0.362976 0.597534 1445642034 0.348694 0.624146 -0.362976 0.597534 1445642034 0.399780 0.594543 -0.414185 0.561340 1445642034 0.399780 0.594543 -0.414185 0.561340 1445642034 0.399780 0.594543 -0.414185 0.561340 1445642034 0.399780 0.594543 -0.414185 0.561340 1445642034 0.399780 0.594543 -0.414185 0.561340 1445642034 0.399780 0.594543 -0.414185 0.561340 1445642034 0.399780 0.594543 -0.414185 0.561340 1445642034 0.447815 0.557251 -0.467468 0.519897 1445642034 0.447815 0.557251 -0.467468 0.519897 1445642034 0.447815 0.557251 -0.467468 0.519897 1445642034 0.447815 0.557251 -0.467468 0.519897 1445642034 0.447815 0.557251 -0.467468 0.519897 1445642034 0.447815 0.557251 -0.467468 0.519897 1445642034 
0.515076 0.480530 -0.542603 0.457581 1445642036 0.515076 0.480530 -0.542603 0.457581 1445642036 0.485657 0.507751 -0.518005 0.487793 1445642036 0.485657 0.507751 -0.518005 0.487793 1445642036 0.485657 0.507751 -0.518005 0.487793 1445642036 0.485657 0.507751 -0.518005 0.487793 1445642036 0.485657 0.507751 -0.518005 0.487793 1445642036 0.485657 0.507751 -0.518005 0.487793 1445642036 0.447388 0.540527 -0.484314 0.522522 1445642036 0.447388 0.540527 -0.484314 0.522522 1445642036 0.447388 0.540527 -0.484314 0.522522 1445642036 0.447388 0.540527 -0.484314 0.522522 1445642036 0.447388 0.540527 -0.484314 0.522522 1445642036 0.447388 0.540527 -0.484314 0.522522 1445642036 0.401428 0.576599 -0.443054 0.556763 1445642036 0.401428 0.576599 -0.443054 0.556763 1445642036 0.401428 0.576599 -0.443054 0.556763 1445642036 0.401428 0.576599 -0.443054 0.556763 1445642036 0.401428 0.576599 -0.443054 0.556763 1445642036 0.401428 0.576599 -0.443054 0.556763 1445642036 0.349731 0.611938 -0.396912 0.587891 1445642037 0.349731 0.611938 -0.396912 0.587891 1445642037 0.349731 0.611938 -0.396912 0.587891 1445642037 0.349731 0.611938 -0.396912 0.587891 1445642037 0.349731 0.611938 -0.396912 0.587891 1445642037 0.349731 0.611938 -0.396912 0.587891 1445642037 0.349731 0.611938 -0.396912 0.587891 1445642037 0.297546 0.639465 -0.350159 0.616333 1445642037 0.297546 0.639465 -0.350159 0.616333 1445642037 0.297546 0.639465 -0.350159 0.616333 1445642037 0.297546 0.639465 -0.350159 0.616333 1445642037 0.297546 0.639465 -0.350159 0.616333 1445642037 0.249939 0.660461 -0.308716 0.637085 1445642037 0.249939 0.660461 -0.308716 0.637085 1445642037 0.249939 0.660461 -0.308716 0.637085 1445642037 0.249939 0.660461 -0.308716 0.637085 1445642037 0.249939 0.660461 -0.308716 0.637085 1445642037 0.249939 0.660461 -0.308716 0.637085 1445642037 0.219238 0.675598 -0.279785 0.645935 1445642037 0.219238 0.675598 -0.279785 0.645935 1445642037 0.219238 0.675598 -0.279785 0.645935 1445642037 0.219238 0.675598 -0.279785 0.645935 1445642037 0.219238 0.675598 -0.279785 0.645935 1445642037 0.219238 0.675598 -0.279785 0.645935 1445642037 0.214233 0.683716 -0.266235 0.644714 1445642037 0.214233 0.683716 -0.266235 0.644714 1445642037 0.214233 0.683716 -0.266235 0.644714 1445642037 0.214233 0.683716 -0.266235 0.644714 1445642037 0.214233 0.683716 -0.266235 0.644714 1445642037 0.214233 0.683716 -0.266235 0.644714 1445642037 0.228699 0.682739 -0.267395 0.640320 1445642037 0.228699 0.682739 -0.267395 0.640320 1445642037 0.228699 0.682739 -0.267395 0.640320 1445642037 0.228699 0.682739 -0.267395 0.640320 1445642037 0.228699 0.682739 -0.267395 0.640320 1445642037 0.228699 0.682739 -0.267395 0.640320 1445642037 0.228699 0.682739 -0.267395 0.640320 1445642037 0.258545 0.673950 -0.286438 0.629944 1445642037 0.258545 0.673950 -0.286438 0.629944 1445642037 0.258545 0.673950 -0.286438 0.629944 1445642037 0.258545 0.673950 -0.286438 0.629944 1445642037 0.258545 0.673950 -0.286438 0.629944 1445642037 0.258545 0.673950 -0.286438 0.629944 1445642037 0.301941 0.656067 -0.320557 0.612854 1445642037 0.301941 0.656067 -0.320557 0.612854 1445642037 0.301941 0.656067 -0.320557 0.612854 1445642037 0.301941 0.656067 -0.320557 0.612854 1445642037 0.301941 0.656067 -0.320557 0.612854 1445642037 0.355042 0.628418 -0.366516 0.587036 1445642037 0.355042 0.628418 -0.366516 0.587036 1445642037 0.355042 0.628418 -0.366516 0.587036 1445642037 0.355042 0.628418 -0.366516 0.587036 1445642037 0.355042 0.628418 -0.366516 0.587036 1445642037 0.355042 0.628418 -0.366516 0.587036 1445642037 0.412231 0.591614 -0.418518 0.552124 1445642037 0.412231 0.591614 -0.418518 0.552124 1445642037 0.412231 0.591614 -0.418518 0.552124 1445642037 0.412231 0.591614 -0.418518 0.552124 1445642037 0.412231 0.591614 -0.418518 0.552124 1445642037 0.412231 0.591614 -0.418518 0.552124 1445642037 0.469666 0.546570 -0.472717 0.507141 1445642037 0.469666 0.546570 -0.472717 0.507141 1445642037 0.469666 0.546570 -0.472717 0.507141 1445642037 0.469666 0.546570 -0.472717 0.507141 1445642037 0.469666 0.546570 -0.472717 0.507141 1445642037 0.469666 0.546570 -0.472717 0.507141 1445642037 0.524414 0.493042 -0.524841 0.454285 1445642037 0.524414 0.493042 -0.524841 0.454285 1445642037 0.524414 0.493042 -0.524841 0.454285 1445642037 0.524414 0.493042 -0.524841 0.454285 1445642037 0.524414 0.493042 -0.524841 0.454285 1445642037 0.524414 0.493042 -0.524841 0.454285 1445642037 0.572266 0.433838 -0.572266 0.395935 1445642037 0.572266 0.433838 -0.572266 0.395935 1445642037 0.572266 0.433838 -0.572266 0.395935 1445642037 0.572266 0.433838 -0.572266 0.395935 1445642037 0.572266 0.433838 -0.572266 0.395935 1445642037 0.572266 0.433838 -0.572266 0.395935 1445642037 0.572266 0.433838 -0.572266 0.395935 1445642037 0.614502 0.373169 -0.607483 0.337708 1445642037 0.614502 0.373169 -0.607483 0.337708 1445642037 0.614502 0.373169 -0.607483 0.337708 1445642037 0.614502 0.373169 -0.607483 0.337708 1445642037 0.614502 0.373169 -0.607483 0.337708 1445642037 0.614502 0.373169 -0.607483 0.337708 1445642037 0.646484 0.320862 -0.630798 0.284851 1445642037 0.646484 0.320862 -0.630798 0.284851 1445642037 0.646484 0.320862 -0.630798 0.284851 1445642037 0.646484 0.320862 -0.630798 0.284851 1445642037 0.646484 0.320862 -0.630798 0.284851 1445642037 0.646484 0.320862 -0.630798 0.284851 1445642037 0.667542 0.278015 -0.646057 0.244263 1445642037 0.667542 0.278015 -0.646057 0.244263 1445642037 0.667542 0.278015 -0.646057 0.244263 1445642037 0.667542 0.278015 -0.646057 0.244263 1445642037 0.667542 0.278015 -0.646057 0.244263 1445642037 0.667542 0.278015 -0.646057 0.244263 1445642037 0.677246 0.247925 -0.655945 0.222595 1445642037 0.677246 0.247925 -0.655945 0.222595 1445642037 0.677246 0.247925 -0.655945 0.222595 1445642037 0.677246 0.247925 -0.655945 0.222595 1445642037 0.677246 0.247925 -0.655945 0.222595 1445642037 0.677246 0.247925 -0.655945 0.222595 1445642037 0.676208 0.236877 -0.662964 0.216919 1445642037 0.676208 0.236877 -0.662964 0.216919 1445642037 0.676208 0.236877 -0.662964 0.216919 1445642037 0.676208 0.236877 -0.662964 0.216919 1445642037 0.676208 0.236877 -0.662964 0.216919 1445642037 0.676208 0.236877 -0.662964 0.216919 1445642037 0.672363 0.238464 -0.662903 0.227112 1445642037 0.672363 0.238464 -0.662903 0.227112 1445642038 0.672363 0.238464 -0.662903 0.227112 1445642038 0.672363 0.238464 -0.662903 0.227112 1445642038 0.672363 0.238464 -0.662903 0.227112 1445642038 0.672363 0.238464 -0.662903 0.227112 1445642038 0.663025 0.253723 -0.656006 0.256287 1445642038 0.663025 0.253723 -0.656006 0.256287 1445642038 0.663025 0.253723 -0.656006 0.256287 1445642038 0.663025 0.253723 -0.656006 0.256287 1445642038 0.663025 0.253723 -0.656006 0.256287 1445642038 0.663025 0.253723 -0.656006 0.256287 1445642038 0.644165 0.283447 -0.644348 0.299133 1445642038 0.644165 0.283447 -0.644348 0.299133 1445642038 0.644165 0.283447 -0.644348 0.299133 1445642038 0.644165 0.283447 -0.644348 0.299133 1445642038 0.644165 0.283447 -0.644348 0.299133 1445642038 0.644165 0.283447 -0.644348 0.299133 1445642038 0.613403 0.323853 -0.629028 0.350891 1445642038 0.613403 0.323853 -0.629028 0.350891 1445642038 0.613403 0.323853 -0.629028 0.350891 1445642038 0.613403 0.323853 -0.629028 0.350891 1445642038 0.613403 0.323853 -0.629028 0.350891 1445642038 0.613403 0.323853 -0.629028 0.350891 1445642038 0.613403 0.323853 -0.629028 0.350891 1445642038 0.573059 0.371521 -0.605591 0.408386 1445642038 0.573059 0.371521 -0.605591 0.408386 1445642038 0.573059 0.371521 -0.605591 0.408386 1445642038 0.573059 0.371521 -0.605591 0.408386 1445642038 0.573059 0.371521 -0.605591 0.408386 1445642038 0.573059 0.371521 -0.605591 0.408386 1445642038 0.531677 0.423523 -0.568726 0.463135 1445642038 0.531677 0.423523 -0.568726 0.463135 1445642038 0.531677 0.423523 -0.568726 0.463135 1445642038 0.531677 0.423523 -0.568726 0.463135 1445642038 0.531677 0.423523 -0.568726 0.463135 1445642038 0.531677 0.423523 -0.568726 0.463135 1445642038 0.483948 0.475037 -0.523987 0.515259 1445642038 0.483948 0.475037 -0.523987 0.515259 1445642038 0.483948 0.475037 -0.523987 0.515259 1445642038 0.483948 0.475037 -0.523987 0.515259 1445642038 0.483948 0.475037 -0.523987 0.515259 1445642038 0.430176 0.525146 -0.476074 0.558899 1445642038 0.430176 0.525146 -0.476074 0.558899 1445642038 0.430176 0.525146 -0.476074 0.558899 1445642038 0.430176 0.525146 -0.476074 0.558899 1445642038 0.430176 0.525146 -0.476074 0.558899 1445642038 0.430176 0.525146 -0.476074 0.558899 1445642038 0.370056 0.572510 -0.429749 0.592041 1445642038 0.370056 0.572510 -0.429749 0.592041 1445642038 0.370056 0.572510 -0.429749 0.592041 1445642038 0.370056 0.572510 -0.429749 0.592041 1445642038 0.370056 0.572510 -0.429749 0.592041 1445642038 0.370056 0.572510 -0.429749 0.592041 1445642038 0.315491 0.607544 -0.382690 0.620300 1445642038 0.315491 0.607544 -0.382690 0.620300 1445642038 0.315491 0.607544 -0.382690 0.620300 1445642038 0.315491 0.607544 -0.382690 0.620300 1445642038 0.315491 0.607544 -0.382690 0.620300 1445642038 0.315491 0.607544 -0.382690 0.620300 1445642038 0.275574 0.629456 -0.342773 0.640503 1445642038 0.275574 0.629456 -0.342773 0.640503 1445642038 0.275574 0.629456 -0.342773 0.640503 1445642038 0.275574 0.629456 -0.342773 0.640503 1445642038 0.275574 0.629456 -0.342773 0.640503 1445642038 0.275574 0.629456 -0.342773 0.640503 1445642038 0.248596 0.647339 -0.315857 0.647522 1445642038 0.248596 0.647339 -0.315857 0.647522 1445642038 0.248596 0.647339 -0.315857 0.647522 1445642038 0.248596 0.647339 -0.315857 0.647522 1445642038 0.248596 0.647339 -0.315857 0.647522 1445642038 0.248596 0.647339 -0.315857 0.647522 1445642038 0.241760 0.656006 -0.299622 0.649109 1445642038 0.241760 0.656006 -0.299622 0.649109 1445642038 0.241760 0.656006 -0.299622 0.649109 1445642038 0.241760 0.656006 -0.299622 0.649109 1445642038 0.241760 0.656006 -0.299622 0.649109 1445642038 0.241760 0.656006 -0.299622 0.649109 1445642038 0.250854 0.657532 -0.297119 0.645264 1445642038 0.250854 0.657532 -0.297119 0.645264 1445642038 0.250854 0.657532 -0.297119 0.645264 1445642038 0.250854 0.657532 -0.297119 0.645264 1445642038 0.250854 0.657532 -0.297119 0.645264 1445642038 0.250854 0.657532 -0.297119 0.645264 1445642038 0.250854 0.657532 -0.297119 0.645264 1445642038 0.272766 0.650574 -0.310547 0.637085 1445642038 0.272766 0.650574 -0.310547 0.637085 1445642038 0.272766 0.650574 -0.310547 0.637085 1445642038 0.272766 0.650574 -0.310547 0.637085 1445642038 0.272766 0.650574 -0.310547 0.637085 1445642038 0.272766 0.650574 -0.310547 0.637085 1445642038 0.310486 0.636108 -0.338867 0.619751 1445642038 0.310486 0.636108 -0.338867 0.619751 1445642038 0.310486 0.636108 -0.338867 0.619751 1445642038 0.310486 0.636108 -0.338867 0.619751 1445642038 0.310486 0.636108 -0.338867 0.619751 1445642038 0.310486 0.636108 -0.338867 0.619751 1445642038 0.360046 0.612366 -0.378418 0.593384 1445642038 0.360046 0.612366 -0.378418 0.593384 1445642038 0.360046 0.612366 -0.378418 0.593384 1445642038 0.360046 0.612366 -0.378418 0.593384 1445642038 0.360046 0.612366 -0.378418 0.593384 1445642038 0.416321 0.581177 -0.423279 0.556519 1445642038 0.416321 0.581177 -0.423279 0.556519 1445642038 0.416321 0.581177 -0.423279 0.556519 1445642038 0.416321 0.581177 -0.423279 0.556519 1445642038 0.416321 0.581177 -0.423279 0.556519 1445642038 0.416321 0.581177 -0.423279 0.556519 1445642038 0.416321 0.581177 -0.423279 0.556519 1445642038 0.474365 0.540161 -0.470825 0.511292 1445642038 0.474365 0.540161 -0.470825 0.511292 1445642038 0.474365 0.540161 -0.470825 0.511292 1445642039 0.474365 0.540161 -0.470825 0.511292 1445642039 0.474365 0.540161 -0.470825 0.511292 1445642039 0.474365 0.540161 -0.470825 0.511292 1445642039 0.528198 0.489929 -0.518127 0.460999 1445642039 0.528198 0.489929 -0.518127 0.460999 1445642039 0.528198 0.489929 -0.518127 0.460999 1445642039 0.528198 0.489929 -0.518127 0.460999 1445642039 0.528198 0.489929 -0.518127 0.460999 1445642039 0.528198 0.489929 -0.518127 0.460999 1445642039 0.576233 0.432983 -0.561707 0.406128 1445642039 0.576233 0.432983 -0.561707 0.406128 1445642039 0.576233 0.432983 -0.561707 0.406128 1445642039 0.576233 0.432983 -0.561707 0.406128 1445642039 0.576233 0.432983 -0.561707 0.406128 1445642039 0.576233 0.432983 -0.561707 0.406128 1445642039 0.616638 0.377808 -0.598022 0.345398 1445642039 0.616638 0.377808 -0.598022 0.345398 1445642039 0.616638 0.377808 -0.598022 0.345398 1445642039 0.616638 0.377808 -0.598022 0.345398 1445642039 0.616638 0.377808 -0.598022 0.345398 1445642039 0.648621 0.327881 -0.623840 0.287354 1445642039 0.648621 0.327881 -0.623840 0.287354 1445642039 0.648621 0.327881 -0.623840 0.287354 1445642039 0.648621 0.327881 -0.623840 0.287354 1445642039 0.648621 0.327881 -0.623840 0.287354 1445642039 0.648621 0.327881 -0.623840 0.287354 1445642039 0.648621 0.327881 -0.623840 0.287354 1445642039 0.674377 0.287354 -0.637634 0.236755 1445642039 0.674377 0.287354 -0.637634 0.236755 1445642039 0.674377 0.287354 -0.637634 0.236755 1445642039 0.674377 0.287354 -0.637634 0.236755 1445642039 0.674377 0.287354 -0.637634 0.236755 1445642039 0.691650 0.260193 -0.640320 0.209351 1445642039 0.691650 0.260193 -0.640320 0.209351 1445642039 0.691650 0.260193 -0.640320 0.209351 1445642039 0.691650 0.260193 -0.640320 0.209351 1445642039 0.691650 0.260193 -0.640320 0.209351 1445642039 0.691650 0.260193 -0.640320 0.209351 1445642039 0.696655 0.251343 -0.641418 0.200256 1445642039 0.696655 0.251343 -0.641418 0.200256 1445642039 0.696655 0.251343 -0.641418 0.200256 1445642039 0.696655 0.251343 -0.641418 0.200256 1445642039 0.696655 0.251343 -0.641418 0.200256 1445642039 0.696655 0.251343 -0.641418 0.200256 1445642039 0.688232 0.251770 -0.647583 0.208740 1445642039 0.688232 0.251770 -0.647583 0.208740 1445642039 0.688232 0.251770 -0.647583 0.208740 1445642039 0.688232 0.251770 -0.647583 0.208740 1445642039 0.688232 0.251770 -0.647583 0.208740 1445642039 0.688232 0.251770 -0.647583 0.208740 1445642039 0.688232 0.251770 -0.647583 0.208740 1445642039 0.675842 0.263000 -0.645569 0.239319 1445642039 0.675842 0.263000 -0.645569 0.239319 1445642039 0.675842 0.263000 -0.645569 0.239319 1445642039 0.675842 0.263000 -0.645569 0.239319 1445642039 0.675842 0.263000 -0.645569 0.239319 1445642039 0.675842 0.263000 -0.645569 0.239319 1445642039 0.659363 0.287292 -0.633728 0.284607 1445642039 0.659363 0.287292 -0.633728 0.284607 1445642039 0.659363 0.287292 -0.633728 0.284607 1445642039 0.659363 0.287292 -0.633728 0.284607 1445642039 0.659363 0.287292 -0.633728 0.284607 1445642039 0.659363 0.287292 -0.633728 0.284607 1445642039 0.631226 0.326538 -0.617798 0.336487 1445642039 0.631226 0.326538 -0.617798 0.336487 1445642039 0.631226 0.326538 -0.617798 0.336487 1445642039 0.631226 0.326538 -0.617798 0.336487 1445642039 0.590088 0.374573 -0.595520 0.396057 1445642039 0.590088 0.374573 -0.595520 0.396057 1445642039 0.590088 0.374573 -0.595520 0.396057 1445642039 0.590088 0.374573 -0.595520 0.396057 1445642039 0.590088 0.374573 -0.595520 0.396057 1445642039 0.590088 0.374573 -0.595520 0.396057 1445642039 0.543823 0.426758 -0.561584 0.454590 1445642039 0.543823 0.426758 -0.561584 0.454590 1445642039 0.543823 0.426758 -0.561584 0.454590 1445642039 0.543823 0.426758 -0.561584 0.454590 1445642039 0.543823 0.426758 -0.561584 0.454590 1445642039 0.491882 0.481140 -0.518372 0.507751 1445642039 0.491882 0.481140 -0.518372 0.507751 1445642039 0.491882 0.481140 -0.518372 0.507751 1445642039 0.491882 0.481140 -0.518372 0.507751 1445642039 0.434937 0.533936 -0.470398 0.551758 1445642039 0.434937 0.533936 -0.470398 0.551758 1445642039 0.434937 0.533936 -0.470398 0.551758 1445642039 0.434937 0.533936 -0.470398 0.551758 1445642039 0.434937 0.533936 -0.470398 0.551758 1445642039 0.434937 0.533936 -0.470398 0.551758 1445642039 0.373108 0.583069 -0.420410 0.586548 1445642039 0.373108 0.583069 -0.420410 0.586548 1445642039 0.373108 0.583069 -0.420410 0.586548 1445642039 0.373108 0.583069 -0.420410 0.586548 1445642039 0.373108 0.583069 -0.420410 0.586548 1445642039 0.373108 0.583069 -0.420410 0.586548 1445642039 0.312927 0.624268 -0.368286 0.613770 1445642039 0.312927 0.624268 -0.368286 0.613770 1445642039 0.312927 0.624268 -0.368286 0.613770 1445642039 0.312927 0.624268 -0.368286 0.613770 1445642039 0.312927 0.624268 -0.368286 0.613770 1445642039 0.312927 0.624268 -0.368286 0.613770 1445642039 0.262512 0.653931 -0.316650 0.634888 1445642039 0.262512 0.653931 -0.316650 0.634888 1445642039 0.262512 0.653931 -0.316650 0.634888 1445642039 0.262512 0.653931 -0.316650 0.634888 1445642040 0.262512 0.653931 -0.316650 0.634888 1445642040 0.262512 0.653931 -0.316650 0.634888 1445642040 0.231323 0.677307 -0.277222 0.640930 1445642040 0.231323 0.677307 -0.277222 0.640930 1445642040 0.231323 0.677307 -0.277222 0.640930 1445642040 0.231323 0.677307 -0.277222 0.640930 1445642040 0.231323 0.677307 -0.277222 0.640930 1445642040 0.231323 0.677307 -0.277222 0.640930 1445642040 0.223328 0.689331 -0.257141 0.639343 1445642040 0.223328 0.689331 -0.257141 0.639343 1445642040 0.223328 0.689331 -0.257141 0.639343 1445642040 0.223328 0.689331 -0.257141 0.639343 1445642040 0.223328 0.689331 -0.257141 0.639343 1445642040 0.223328 0.689331 -0.257141 0.639343 1445642040 0.231995 0.685059 -0.254150 0.642029 1445642040 0.231995 0.685059 -0.254150 0.642029 1445642040 0.231995 0.685059 -0.254150 0.642029 1445642040 0.231995 0.685059 -0.254150 0.642029 1445642040 0.231995 0.685059 -0.254150 0.642029 1445642040 0.231995 0.685059 -0.254150 0.642029 1445642040 0.231995 0.685059 -0.254150 0.642029 1445642040 0.255981 0.673767 -0.267273 0.639526 1445642040 0.255981 0.673767 -0.267273 0.639526 1445642040 0.255981 0.673767 -0.267273 0.639526 1445642040 0.255981 0.673767 -0.267273 0.639526 1445642040 0.255981 0.673767 -0.267273 0.639526 1445642040 0.255981 0.673767 -0.267273 0.639526 1445642040 0.292725 0.658569 -0.294800 0.627441 1445642040 0.292725 0.658569 -0.294800 0.627441 1445642040 0.292725 0.658569 -0.294800 0.627441 1445642040 0.292725 0.658569 -0.294800 0.627441 1445642040 0.292725 0.658569 -0.294800 0.627441 1445642040 0.292725 0.658569 -0.294800 0.627441 1445642040 0.292725 0.658569 -0.294800 0.627441 1445642040 0.343262 0.633728 -0.335938 0.606323 1445642040 0.343262 0.633728 -0.335938 0.606323 1445642040 0.343262 0.633728 -0.335938 0.606323 1445642040 0.343262 0.633728 -0.335938 0.606323 1445642040 0.343262 0.633728 -0.335938 0.606323 1445642040 0.343262 0.633728 -0.335938 0.606323 1445642040 0.400940 0.599243 -0.384338 0.576538 1445642040 0.400940 0.599243 -0.384338 0.576538 1445642040 0.400940 0.599243 -0.384338 0.576538 1445642040 0.400940 0.599243 -0.384338 0.576538 1445642040 0.400940 0.599243 -0.384338 0.576538 1445642040 0.400940 0.599243 -0.384338 0.576538 1445642040 0.458313 0.558472 -0.437317 0.535461 1445642040 0.458313 0.558472 -0.437317 0.535461 1445642040 0.458313 0.558472 -0.437317 0.535461 1445642040 0.458313 0.558472 -0.437317 0.535461 1445642040 0.458313 0.558472 -0.437317 0.535461 1445642040 0.458313 0.558472 -0.437317 0.535461 1445642040 0.512451 0.509949 -0.490479 0.486511 1445642040 0.512451 0.509949 -0.490479 0.486511 1445642040 0.512451 0.509949 -0.490479 0.486511 1445642040 0.512451 0.509949 -0.490479 0.486511 1445642040 0.512451 0.509949 -0.490479 0.486511 1445642040 0.512451 0.509949 -0.490479 0.486511 1445642040 0.512451 0.509949 -0.490479 0.486511 1445642040 0.562378 0.454651 -0.541504 0.428589 1445642040 0.562378 0.454651 -0.541504 0.428589 1445642040 0.562378 0.454651 -0.541504 0.428589 1445642040 0.562378 0.454651 -0.541504 0.428589 1445642040 0.562378 0.454651 -0.541504 0.428589 1445642040 0.562378 0.454651 -0.541504 0.428589 1445642040 0.604736 0.396851 -0.586731 0.364075 1445642040 0.604736 0.396851 -0.586731 0.364075 1445642040 0.604736 0.396851 -0.586731 0.364075 1445642040 0.604736 0.396851 -0.586731 0.364075 1445642040 0.604736 0.396851 -0.586731 0.364075 1445642040 0.639282 0.340332 -0.620972 0.299744 1445642040 0.639282 0.340332 -0.620972 0.299744 1445642040 0.639282 0.340332 -0.620972 0.299744 1445642040 0.639282 0.340332 -0.620972 0.299744 1445642040 0.639282 0.340332 -0.620972 0.299744 1445642040 0.639282 0.340332 -0.620972 0.299744 1445642040 0.668152 0.289612 -0.640442 0.243958 1445642040 0.668152 0.289612 -0.640442 0.243958 1445642040 0.668152 0.289612 -0.640442 0.243958 1445642040 0.668152 0.289612 -0.640442 0.243958 1445642040 0.668152 0.289612 -0.640442 0.243958 1445642040 0.668152 0.289612 -0.640442 0.243958 1445642040 0.689453 0.249695 -0.649841 0.200012 1445642040 0.689453 0.249695 -0.649841 0.200012 1445642040 0.689453 0.249695 -0.649841 0.200012 1445642040 0.689453 0.249695 -0.649841 0.200012 1445642040 0.689453 0.249695 -0.649841 0.200012 1445642040 0.689453 0.249695 -0.649841 0.200012 1445642040 0.689453 0.249695 -0.649841 0.200012 1445642040 0.701477 0.221375 -0.654663 0.173950 1445642040 0.701477 0.221375 -0.654663 0.173950 1445642040 0.701477 0.221375 -0.654663 0.173950 1445642040 0.701477 0.221375 -0.654663 0.173950 1445642040 0.701477 0.221375 -0.654663 0.173950 1445642040 0.701477 0.221375 -0.654663 0.173950 1445642040 0.702576 0.207947 -0.658997 0.169922 1445642040 0.702576 0.207947 -0.658997 0.169922 1445642040 0.702576 0.207947 -0.658997 0.169922 1445642040 0.702576 0.207947 -0.658997 0.169922 1445642040 0.702576 0.207947 -0.658997 0.169922 1445642040 0.702576 0.207947 -0.658997 0.169922 1445642040 0.698547 0.210754 -0.658936 0.182678 1445642040 0.698547 0.210754 -0.658936 0.182678 1445642040 0.698547 0.210754 -0.658936 0.182678 1445642040 0.698547 0.210754 -0.658936 0.182678 1445642040 0.698547 0.210754 -0.658936 0.182678 1445642040 0.698547 0.210754 -0.658936 0.182678 1445642040 0.684998 0.228088 -0.657593 0.215210 1445642040 0.684998 0.228088 -0.657593 0.215210 1445642040 0.684998 0.228088 -0.657593 0.215210 1445642040 0.684998 0.228088 -0.657593 0.215210 1445642040 0.684998 0.228088 -0.657593 0.215210 1445642040 0.684998 0.228088 -0.657593 0.215210 1445642041 0.662231 0.258972 -0.652771 0.261292 1445642041 0.662231 0.258972 -0.652771 0.261292 1445642041 0.662231 0.258972 -0.652771 0.261292 1445642041 0.662231 0.258972 -0.652771 0.261292 1445642041 0.662231 0.258972 -0.652771 0.261292 1445642041 0.662231 0.258972 -0.652771 0.261292 1445642041 0.632202 0.300598 -0.637634 0.321533 1445642041 0.632202 0.300598 -0.637634 0.321533 1445642041 0.632202 0.300598 -0.637634 0.321533 1445642041 0.632202 0.300598 -0.637634 0.321533 1445642041 0.632202 0.300598 -0.637634 0.321533 1445642041 0.632202 0.300598 -0.637634 0.321533 1445642041 0.592957 0.349243 -0.611877 0.389893 1445642041 0.592957 0.349243 -0.611877 0.389893 1445642041 0.592957 0.349243 -0.611877 0.389893 1445642041 0.592957 0.349243 -0.611877 0.389893 1445642041 0.592957 0.349243 -0.611877 0.389893 1445642041 0.592957 0.349243 -0.611877 0.389893 1445642041 0.592957 0.349243 -0.611877 0.389893 1445642041 0.546387 0.405640 -0.576233 0.452576 1445642041 0.546387 0.405640 -0.576233 0.452576 1445642041 0.546387 0.405640 -0.576233 0.452576 1445642041 0.546387 0.405640 -0.576233 0.452576 1445642041 0.546387 0.405640 -0.576233 0.452576 1445642041 0.546387 0.405640 -0.576233 0.452576 1445642041 0.489319 0.465088 -0.533875 0.509033 1445642041 0.489319 0.465088 -0.533875 0.509033 1445642041 0.489319 0.465088 -0.533875 0.509033 1445642041 0.489319 0.465088 -0.533875 0.509033 1445642041 0.489319 0.465088 -0.533875 0.509033 1445642041 0.489319 0.465088 -0.533875 0.509033 1445642041 0.423828 0.524841 -0.484192 0.557129 1445642041 0.423828 0.524841 -0.484192 0.557129 1445642041 0.423828 0.524841 -0.484192 0.557129 1445642041 0.423828 0.524841 -0.484192 0.557129 1445642041 0.423828 0.524841 -0.484192 0.557129 1445642041 0.423828 0.524841 -0.484192 0.557129 1445642041 0.356384 0.577148 -0.430054 0.595703 1445642041 0.356384 0.577148 -0.430054 0.595703 1445642041 0.356384 0.577148 -0.430054 0.595703 1445642041 0.356384 0.577148 -0.430054 0.595703 1445642041 0.356384 0.577148 -0.430054 0.595703 1445642041 0.356384 0.577148 -0.430054 0.595703 1445642041 0.292908 0.618591 -0.376221 0.624451 1445642041 0.292908 0.618591 -0.376221 0.624451 1445642041 0.292908 0.618591 -0.376221 0.624451 1445642041 0.292908 0.618591 -0.376221 0.624451 1445642041 0.292908 0.618591 -0.376221 0.624451 1445642041 0.292908 0.618591 -0.376221 0.624451 1445642041 0.243774 0.648865 -0.329041 0.641235 1445642041 0.243774 0.648865 -0.329041 0.641235 1445642041 0.243774 0.648865 -0.329041 0.641235 1445642041 0.243774 0.648865 -0.329041 0.641235 1445642041 0.243774 0.648865 -0.329041 0.641235 1445642041 0.243774 0.648865 -0.329041 0.641235 1445642041 0.214294 0.670166 -0.300415 0.643921 1445642041 0.214294 0.670166 -0.300415 0.643921 1445642041 0.214294 0.670166 -0.300415 0.643921 1445642041 0.214294 0.670166 -0.300415 0.643921 1445642041 0.214294 0.670166 -0.300415 0.643921 1445642041 0.214294 0.670166 -0.300415 0.643921 1445642041 0.211365 0.679382 -0.286560 0.641541 1445642041 0.211365 0.679382 -0.286560 0.641541 1445642041 0.211365 0.679382 -0.286560 0.641541 1445642041 0.211365 0.679382 -0.286560 0.641541 1445642041 0.211365 0.679382 -0.286560 0.641541 1445642041 0.211365 0.679382 -0.286560 0.641541 1445642041 0.211365 0.679382 -0.286560 0.641541 1445642041 0.225586 0.677063 -0.287292 0.638794 1445642041 0.225586 0.677063 -0.287292 0.638794 1445642041 0.225586 0.677063 -0.287292 0.638794 1445642041 0.225586 0.677063 -0.287292 0.638794 1445642041 0.225586 0.677063 -0.287292 0.638794 1445642041 0.225586 0.677063 -0.287292 0.638794 1445642041 0.253723 0.668457 -0.306641 0.628296 1445642041 0.253723 0.668457 -0.306641 0.628296 1445642041 0.253723 0.668457 -0.306641 0.628296 1445642041 0.253723 0.668457 -0.306641 0.628296 1445642041 0.253723 0.668457 -0.306641 0.628296 1445642041 0.298889 0.648560 -0.341370 0.611145 1445642041 0.298889 0.648560 -0.341370 0.611145 1445642041 0.298889 0.648560 -0.341370 0.611145 1445642041 0.298889 0.648560 -0.341370 0.611145 1445642041 0.298889 0.648560 -0.341370 0.611145 1445642041 0.298889 0.648560 -0.341370 0.611145 1445642041 0.355225 0.618958 -0.387329 0.583618 1445642041 0.355225 0.618958 -0.387329 0.583618 1445642041 0.355225 0.618958 -0.387329 0.583618 1445642041 0.355225 0.618958 -0.387329 0.583618 1445642041 0.355225 0.618958 -0.387329 0.583618 1445642041 0.355225 0.618958 -0.387329 0.583618 1445642041 0.415283 0.579651 -0.437622 0.547729 1445642041 0.415283 0.579651 -0.437622 0.547729 1445642041 0.415283 0.579651 -0.437622 0.547729 1445642041 0.415283 0.579651 -0.437622 0.547729 1445642041 0.415283 0.579651 -0.437622 0.547729 1445642041 0.415283 0.579651 -0.437622 0.547729 1445642041 0.415283 0.579651 -0.437622 0.547729 1445642041 0.477295 0.530823 -0.487488 0.502747 1445642041 0.477295 0.530823 -0.487488 0.502747 1445642041 0.477295 0.530823 -0.487488 0.502747 1445642041 0.477295 0.530823 -0.487488 0.502747 1445642041 0.477295 0.530823 -0.487488 0.502747 1445642041 0.477295 0.530823 -0.487488 0.502747 1445642041 0.531250 0.475891 -0.536438 0.451111 1445642041 0.531250 0.475891 -0.536438 0.451111 1445642041 0.531250 0.475891 -0.536438 0.451111 1445642041 0.531250 0.475891 -0.536438 0.451111 1445642041 0.531250 0.475891 -0.536438 0.451111 1445642041 0.531250 0.475891 -0.536438 0.451111 1445642041 
0.653320 0.329285 -0.612976 0.298279 1445642045 0.653320 0.329285 -0.612976 0.298279 1445642045 0.653320 0.329285 -0.612976 0.298279 1445642045 0.653320 0.329285 -0.612976 0.298279 1445642045 0.653320 0.329285 -0.612976 0.298279 1445642045 0.666382 0.307190 -0.624573 0.267273 1445642045 0.666382 0.307190 -0.624573 0.267273 1445642045 0.666382 0.307190 -0.624573 0.267273 1445642045 0.666382 0.307190 -0.624573 0.267273 1445642045 0.666382 0.307190 -0.624573 0.267273 1445642046 0.666382 0.307190 -0.624573 0.267273 1445642046 0.679932 0.281799 -0.633789 0.237793 1445642046 0.679932 0.281799 -0.633789 0.237793 1445642046 0.679932 0.281799 -0.633789 0.237793 1445642046 0.679932 0.281799 -0.633789 0.237793 1445642046 0.679932 0.281799 -0.633789 0.237793 1445642046 0.679932 0.281799 -0.633789 0.237793 1445642046 0.679932 0.281799 -0.633789 0.237793 1445642046 0.690063 0.257629 -0.641479 0.214478 1445642046 0.690063 0.257629 -0.641479 0.214478 1445642046 0.690063 0.257629 -0.641479 0.214478 1445642046 0.690063 0.257629 -0.641479 0.214478 1445642046 0.690063 0.257629 -0.641479 0.214478 1445642046 0.694519 0.240112 -0.648071 0.199951 1445642046 0.694519 0.240112 -0.648071 0.199951 1445642046 0.694519 0.240112 -0.648071 0.199951 1445642046 0.694519 0.240112 -0.648071 0.199951 1445642046 0.694519 0.240112 -0.648071 0.199951 1445642046 0.694519 0.240112 -0.648071 0.199951 1445642046 0.691162 0.236084 -0.653198 0.199646 1445642046 0.691162 0.236084 -0.653198 0.199646 1445642046 0.691162 0.236084 -0.653198 0.199646 1445642046 0.691162 0.236084 -0.653198 0.199646 1445642046 0.691162 0.236084 -0.653198 0.199646 1445642046 0.691162 0.236084 -0.653198 0.199646 1445642046 0.691162 0.236084 -0.653198 0.199646 1445642046 0.681763 0.249634 -0.650146 0.223999 1445642046 0.681763 0.249634 -0.650146 0.223999 1445642046 0.681763 0.249634 -0.650146 0.223999 1445642046 0.681763 0.249634 -0.650146 0.223999 1445642046 0.681763 0.249634 -0.650146 0.223999 1445642046 0.681763 0.249634 -0.650146 0.223999 1445642046 0.662476 0.280090 -0.639160 0.272278 1445642046 0.662476 0.280090 -0.639160 0.272278 1445642046 0.662476 0.280090 -0.639160 0.272278 1445642046 0.662476 0.280090 -0.639160 0.272278 1445642046 0.662476 0.280090 -0.639160 0.272278 1445642046 0.662476 0.280090 -0.639160 0.272278 1445642046 0.631531 0.324585 -0.617554 0.338196 1445642046 0.631531 0.324585 -0.617554 0.338196 1445642046 0.631531 0.324585 -0.617554 0.338196 1445642046 0.631531 0.324585 -0.617554 0.338196 1445642046 0.631531 0.324585 -0.617554 0.338196 1445642046 0.631531 0.324585 -0.617554 0.338196 1445642046 0.587830 0.377747 -0.586731 0.409241 1445642046 0.587830 0.377747 -0.586731 0.409241 1445642046 0.587830 0.377747 -0.586731 0.409241 1445642046 0.587830 0.377747 -0.586731 0.409241 1445642046 0.587830 0.377747 -0.586731 0.409241 1445642046 0.587830 0.377747 -0.586731 0.409241 1445642046 0.587830 0.377747 -0.586731 0.409241 1445642046 0.533447 0.435425 -0.545044 0.478210 1445642046 0.533447 0.435425 -0.545044 0.478210 1445642046 0.533447 0.435425 -0.545044 0.478210 1445642046 0.533447 0.435425 -0.545044 0.478210 1445642046 0.533447 0.435425 -0.545044 0.478210 1445642046 0.533447 0.435425 -0.545044 0.478210 1445642046 0.474121 0.489746 -0.492371 0.541199 1445642046 0.474121 0.489746 -0.492371 0.541199 1445642046 0.474121 0.489746 -0.492371 0.541199 1445642046 0.474121 0.489746 -0.492371 0.541199 1445642046 0.474121 0.489746 -0.492371 0.541199 1445642046 0.407654 0.541016 -0.437073 0.591614 1445642046 0.407654 0.541016 -0.437073 0.591614 1445642046 0.407654 0.541016 -0.437073 0.591614 1445642046 0.407654 0.541016 -0.437073 0.591614 1445642046 0.407654 0.541016 -0.437073 0.591614 1445642046 0.407654 0.541016 -0.437073 0.591614 1445642046 0.344543 0.585510 -0.384277 0.625122 1445642046 0.344543 0.585510 -0.384277 0.625122 1445642046 0.344543 0.585510 -0.384277 0.625122 1445642046 0.344543 0.585510 -0.384277 0.625122 1445642046 0.344543 0.585510 -0.384277 0.625122 1445642046 0.344543 0.585510 -0.384277 0.625122 1445642046 0.301758 0.611816 -0.341187 0.646606 1445642046 0.301758 0.611816 -0.341187 0.646606 1445642046 0.301758 0.611816 -0.341187 0.646606 1445642046 0.301758 0.611816 -0.341187 0.646606 1445642046 0.301758 0.611816 -0.341187 0.646606 1445642046 0.301758 0.611816 -0.341187 0.646606 1445642046 0.301758 0.611816 -0.341187 0.646606 1445642046 0.281982 0.625916 -0.317688 0.654053 1445642046 0.281982 0.625916 -0.317688 0.654053 1445642046 0.281982 0.625916 -0.317688 0.654053 1445642046 0.281982 0.625916 -0.317688 0.654053 1445642046 0.281982 0.625916 -0.317688 0.654053 1445642046 0.281982 0.625916 -0.317688 0.654053 1445642046 0.289551 0.633118 -0.320801 0.642151 1445642046 0.289551 0.633118 -0.320801 0.642151 1445642046 0.289551 0.633118 -0.320801 0.642151 1445642046 0.289551 0.633118 -0.320801 0.642151 1445642046 0.289551 0.633118 -0.320801 0.642151 1445642046 0.319946 0.627441 -0.337097 0.624695 1445642046 0.319946 0.627441 -0.337097 0.624695 1445642046 0.319946 0.627441 -0.337097 0.624695 1445642046 0.319946 0.627441 -0.337097 0.624695 1445642046 0.319946 0.627441 -0.337097 0.624695 1445642046 0.319946 0.627441 -0.337097 0.624695 1445642046 0.319946 0.627441 -0.337097 0.624695 1445642046 0.365479 0.608765 -0.363708 0.602905 1445642046 0.365479 0.608765 -0.363708 0.602905 1445642046 0.365479 0.608765 -0.363708 0.602905 1445642046 0.365479 0.608765 -0.363708 0.602905 1445642046 0.365479 0.608765 -0.363708 0.602905 1445642046 0.365479 0.608765 -0.363708 0.602905 1445642046 0.421936 0.579651 -0.401733 0.569702 1445642046 0.421936 0.579651 -0.401733 0.569702 1445642046 0.421936 0.579651 -0.401733 0.569702 1445642046 0.421936 0.579651 -0.401733 0.569702 1445642046 0.421936 0.579651 -0.401733 0.569702 1445642046 0.421936 0.579651 -0.401733 0.569702 1445642047 0.484253 0.538147 -0.446472 0.525879 1445642047 0.484253 0.538147 -0.446472 0.525879 1445642047 0.484253 0.538147 -0.446472 0.525879 1445642047 0.484253 0.538147 -0.446472 0.525879 1445642047 0.484253 0.538147 -0.446472 0.525879 1445642047 0.484253 0.538147 -0.446472 0.525879 1445642047 0.544189 0.486450 -0.491821 0.474609 1445642047 0.544189 0.486450 -0.491821 0.474609 1445642047 0.544189 0.486450 -0.491821 0.474609 1445642047 0.544189 0.486450 -0.491821 0.474609 1445642047 0.544189 0.486450 -0.491821 0.474609 1445642047 0.544189 0.486450 -0.491821 0.474609 1445642047 0.544189 0.486450 -0.491821 0.474609 1445642047 0.595337 0.428589 -0.537415 0.415955 1445642047 0.595337 0.428589 -0.537415 0.415955 1445642047 0.595337 0.428589 -0.537415 0.415955 1445642047 0.595337 0.428589 -0.537415 0.415955 1445642047 0.595337 0.428589 -0.537415 0.415955 1445642047 0.595337 0.428589 -0.537415 0.415955 1445642047 0.636292 0.367126 -0.580811 0.350647 1445642047 0.636292 0.367126 -0.580811 0.350647 1445642047 0.636292 0.367126 -0.580811 0.350647 1445642047 0.636292 0.367126 -0.580811 0.350647 1445642047 0.636292 0.367126 -0.580811 0.350647 1445642047 0.636292 0.367126 -0.580811 0.350647 1445642047 0.636292 0.367126 -0.580811 0.350647 1445642047 0.668762 0.305054 -0.617371 0.280090 1445642047 0.668762 0.305054 -0.617371 0.280090 1445642047 0.668762 0.305054 -0.617371 0.280090 1445642047 0.668762 0.305054 -0.617371 0.280090 1445642047 0.668762 0.305054 -0.617371 0.280090 1445642047 0.668762 0.305054 -0.617371 0.280090 1445642047 0.692627 0.247925 -0.644409 0.208618 1445642047 0.692627 0.247925 -0.644409 0.208618 1445642047 0.692627 0.247925 -0.644409 0.208618 1445642047 0.692627 0.247925 -0.644409 0.208618 1445642047 0.692627 0.247925 -0.644409 0.208618 1445642047 0.692627 0.247925 -0.644409 0.208618 1445642047 0.718201 0.204163 -0.648804 0.146729 1445642047 0.718201 0.204163 -0.648804 0.146729 1445642047 0.718201 0.204163 -0.648804 0.146729 1445642047 0.718201 0.204163 -0.648804 0.146729 1445642047 0.718201 0.204163 -0.648804 0.146729 1445642047 0.728333 0.176331 -0.650024 0.125977 1445642047 0.728333 0.176331 -0.650024 0.125977 1445642047 0.728333 0.176331 -0.650024 0.125977 1445642047 0.728333 0.176331 -0.650024 0.125977 1445642047 0.728333 0.176331 -0.650024 0.125977 1445642047 0.725220 0.171814 -0.654846 0.125061 1445642047 0.725220 0.171814 -0.654846 0.125061 1445642047 0.725220 0.171814 -0.654846 0.125061 1445642047 0.725220 0.171814 -0.654846 0.125061 1445642047 0.725220 0.171814 -0.654846 0.125061 1445642047 0.725220 0.171814 -0.654846 0.125061 1445642047 0.718262 0.177917 -0.657715 0.140930 1445642047 0.718262 0.177917 -0.657715 0.140930 1445642047 0.718262 0.177917 -0.657715 0.140930 1445642047 0.718262 0.177917 -0.657715 0.140930 1445642047 0.718262 0.177917 -0.657715 0.140930 1445642047 0.718262 0.177917 -0.657715 0.140930 1445642047 0.704041 0.197510 -0.658936 0.176331 1445642047 0.704041 0.197510 -0.658936 0.176331 1445642047 0.704041 0.197510 -0.658936 0.176331 1445642047 0.704041 0.197510 -0.658936 0.176331 1445642047 0.704041 0.197510 -0.658936 0.176331 1445642047 0.704041 0.197510 -0.658936 0.176331 1445642047 0.684998 0.231079 -0.652039 0.228516 1445642047 0.684998 0.231079 -0.652039 0.228516 1445642047 0.684998 0.231079 -0.652039 0.228516 1445642047 0.684998 0.231079 -0.652039 0.228516 1445642047 0.684998 0.231079 -0.652039 0.228516 1445642047 0.684998 0.231079 -0.652039 0.228516 1445642047 0.659546 0.275391 -0.635010 0.293091 1445642047 0.659546 0.275391 -0.635010 0.293091 1445642047 0.659546 0.275391 -0.635010 0.293091 1445642047 0.659546 0.275391 -0.635010 0.293091 1445642047 0.659546 0.275391 -0.635010 0.293091 1445642047 0.659546 0.275391 -0.635010 0.293091 1445642047 0.659546 0.275391 -0.635010 0.293091 1445642047 0.623657 0.326843 -0.609924 0.363586 1445642047 0.623657 0.326843 -0.609924 0.363586 1445642047 0.623657 0.326843 -0.609924 0.363586 1445642047 0.623657 0.326843 -0.609924 0.363586 1445642047 0.623657 0.326843 -0.609924 0.363586 1445642047 0.623657 0.326843 -0.609924 0.363586 1445642047 0.580017 0.380981 -0.579163 0.427734 1445642047 0.580017 0.380981 -0.579163 0.427734 1445642047 0.580017 0.380981 -0.579163 0.427734 1445642047 0.580017 0.380981 -0.579163 0.427734 1445642047 0.580017 0.380981 -0.579163 0.427734 1445642047 0.580017 0.380981 -0.579163 0.427734 1445642047 0.531189 0.434998 -0.541199 0.485474 1445642047 0.531189 0.434998 -0.541199 0.485474 1445642047 0.531189 0.434998 -0.541199 0.485474 1445642047 0.531189 0.434998 -0.541199 0.485474 1445642047 0.531189 0.434998 -0.541199 0.485474 1445642047 0.531189 0.434998 -0.541199 0.485474 1445642047 0.531189 0.434998 -0.541199 0.485474 1445642047 0.479858 0.484314 -0.496521 0.537170 1445642047 0.479858 0.484314 -0.496521 0.537170 1445642047 0.479858 0.484314 -0.496521 0.537170 1445642047 0.479858 0.484314 -0.496521 0.537170 1445642047 0.479858 0.484314 -0.496521 0.537170 1445642047 0.424927 0.529480 -0.450623 0.579590 1445642047 0.424927 0.529480 -0.450623 0.579590 1445642047 0.424927 0.529480 -0.450623 0.579590 1445642047 0.424927 0.529480 -0.450623 0.579590 1445642047 0.424927 0.529480 -0.450623 0.579590 1445642047 0.424927 0.529480 -0.450623 0.579590 1445642047 0.424927 0.529480 -0.450623 0.579590 1445642047 0.370605 0.568359 -0.403076 0.614075 1445642048 0.370605 0.568359 -0.403076 0.614075 1445642048 0.370605 0.568359 -0.403076 0.614075 1445642048 0.370605 0.568359 -0.403076 0.614075 1445642048 0.320129 0.598328 -0.357788 0.641418 1445642048 0.320129 0.598328 -0.357788 0.641418 1445642048 0.320129 0.598328 -0.357788 0.641418 1445642048 0.320129 0.598328 -0.357788 0.641418 1445642048 0.320129 0.598328 -0.357788 0.641418 1445642048 0.320129 0.598328 -0.357788 0.641418 1445642048 0.274719 0.621643 -0.323425 0.658325 1445642048 0.274719 0.621643 -0.323425 0.658325 1445642048 0.274719 0.621643 -0.323425 0.658325 1445642048 0.274719 0.621643 -0.323425 0.658325 1445642048 0.274719 0.621643 -0.323425 0.658325 1445642048 0.274719 0.621643 -0.323425 0.658325 1445642048 0.274719 0.621643 -0.323425 0.658325 1445642048 0.249512 0.637207 -0.300781 0.664246 1445642048 0.249512 0.637207 -0.300781 0.664246 1445642048 0.249512 0.637207 -0.300781 0.664246 1445642048 0.249512 0.637207 -0.300781 0.664246 1445642048 0.249512 0.637207 -0.300781 0.664246 1445642048 0.249512 0.637207 -0.300781 0.664246 1445642048 0.249512 0.637207 -0.300781 0.664246 1445642048 0.251465 0.641479 -0.295166 0.661865 1445642048 0.251465 0.641479 -0.295166 0.661865 1445642048 0.251465 0.641479 -0.295166 0.661865 1445642048 0.251465 0.641479 -0.295166 0.661865 1445642048 0.251465 0.641479 -0.295166 0.661865 1445642048 0.273865 0.638672 -0.307434 0.650024 1445642048 0.273865 0.638672 -0.307434 0.650024 1445642048 0.273865 0.638672 -0.307434 0.650024 1445642048 0.273865 0.638672 -0.307434 0.650024 1445642048 0.273865 0.638672 -0.307434 0.650024 1445642048 0.273865 0.638672 -0.307434 0.650024 1445642048 0.314819 0.625488 -0.335022 0.630310 1445642048 0.314819 0.625488 -0.335022 0.630310 1445642048 0.314819 0.625488 -0.335022 0.630310 1445642048 0.314819 0.625488 -0.335022 0.630310 1445642048 0.314819 0.625488 -0.335022 0.630310 1445642048 0.314819 0.625488 -0.335022 0.630310 1445642048 0.314819 0.625488 -0.335022 0.630310 1445642048 0.367981 0.602661 -0.374390 0.600952 1445642048 0.367981 0.602661 -0.374390 0.600952 1445642048 0.367981 0.602661 -0.374390 0.600952 1445642048 0.367981 0.602661 -0.374390 0.600952 1445642048 0.367981 0.602661 -0.374390 0.600952 1445642048 0.367981 0.602661 -0.374390 0.600952 1445642048 0.427185 0.569641 -0.420471 0.562256 1445642048 0.427185 0.569641 -0.420471 0.562256 1445642048 0.427185 0.569641 -0.420471 0.562256 1445642048 0.427185 0.569641 -0.420471 0.562256 1445642048 0.427185 0.569641 -0.420471 0.562256 1445642048 0.427185 0.569641 -0.420471 0.562256 1445642048 0.486877 0.526978 -0.469666 0.514343 1445642048 0.486877 0.526978 -0.469666 0.514343 1445642048 0.486877 0.526978 -0.469666 0.514343 1445642048 0.486877 0.526978 -0.469666 0.514343 1445642048 0.486877 0.526978 -0.469666 0.514343 1445642048 0.486877 0.526978 -0.469666 0.514343 1445642048 0.541199 0.477661 -0.519104 0.457581 1445642048 0.541199 0.477661 -0.519104 0.457581 1445642048 0.541199 0.477661 -0.519104 0.457581 1445642048 0.541199 0.477661 -0.519104 0.457581 1445642048 0.541199 0.477661 -0.519104 0.457581 1445642048 0.541199 0.477661 -0.519104 0.457581 1445642048 0.587219 0.423462 -0.564819 0.395996 1445642048 0.587219 0.423462 -0.564819 0.395996 1445642048 0.587219 0.423462 -0.564819 0.395996 1445642048 0.587219 0.423462 -0.564819 0.395996 1445642048 0.587219 0.423462 -0.564819 0.395996 1445642048 0.587219 0.423462 -0.564819 0.395996 1445642048 0.587219 0.423462 -0.564819 0.395996 1445642048 0.625305 0.366089 -0.604492 0.330872 1445642048 0.625305 0.366089 -0.604492 0.330872 1445642048 0.625305 0.366089 -0.604492 0.330872 1445642048 0.625305 0.366089 -0.604492 0.330872 1445642048 0.625305 0.366089 -0.604492 0.330872 1445642048 0.653503 0.310913 -0.637207 0.264832 1445642048 0.653503 0.310913 -0.637207 0.264832 1445642048 0.653503 0.310913 -0.637207 0.264832 1445642048 0.653503 0.310913 -0.637207 0.264832 1445642048 0.653503 0.310913 -0.637207 0.264832 1445642048 0.653503 0.310913 -0.637207 0.264832 1445642048 0.669250 0.263000 -0.663147 0.207825 1445642048 0.669250 0.263000 -0.663147 0.207825 1445642048 0.669250 0.263000 -0.663147 0.207825 1445642048 0.669250 0.263000 -0.663147 0.207825 1445642048 0.669250 0.263000 -0.663147 0.207825 1445642048 0.669250 0.263000 -0.663147 0.207825 1445642048 0.669250 0.263000 -0.663147 0.207825 1445642048 0.676575 0.228027 -0.679260 0.169800 1445642048 0.676575 0.228027 -0.679260 0.169800 1445642048 0.676575 0.228027 -0.679260 0.169800 1445642048 0.676575 0.228027 -0.679260 0.169800 1445642048 0.676575 0.228027 -0.679260 0.169800 1445642048 0.677124 0.210144 -0.688293 0.153625 1445642048 0.677124 0.210144 -0.688293 0.153625 1445642048 0.677124 0.210144 -0.688293 0.153625 1445642048 0.677124 0.210144 -0.688293 0.153625 1445642048 0.677124 0.210144 -0.688293 0.153625 1445642048 0.677124 0.210144 -0.688293 0.153625 1445642048 0.673096 0.209961 -0.691650 0.156616 1445642048 0.673096 0.209961 -0.691650 0.156616 1445642048 0.673096 0.209961 -0.691650 0.156616 1445642048 0.673096 0.209961 -0.691650 0.156616 1445642048 0.673096 0.209961 -0.691650 0.156616 1445642048 0.673096 0.209961 -0.691650 0.156616 1445642048 0.665527 0.226135 -0.687744 0.181335 1445642048 0.665527 0.226135 -0.687744 0.181335 1445642049 0.665527 0.226135 -0.687744 0.181335 1445642049 0.665527 0.226135 -0.687744 0.181335 1445642049 0.665527 0.226135 -0.687744 0.181335 1445642049 0.665527 0.226135 -0.687744 0.181335 1445642049 0.654358 0.257263 -0.675537 0.221924 1445642049 0.654358 0.257263 -0.675537 0.221924 1445642049 0.654358 0.257263 -0.675537 0.221924 1445642049 0.654358 0.257263 -0.675537 0.221924 1445642049 0.654358 0.257263 -0.675537 0.221924 1445642049 0.654358 0.257263 -0.675537 0.221924 1445642049 0.633545 0.299805 -0.659790 0.270935 1445642049 0.633545 0.299805 -0.659790 0.270935 1445642049 0.633545 0.299805 -0.659790 0.270935 1445642049 0.633545 0.299805 -0.659790 0.270935 1445642049 0.633545 0.299805 -0.659790 0.270935 1445642049 0.633545 0.299805 -0.659790 0.270935 1445642049 0.633545 0.299805 -0.659790 0.270935 1445642049 0.604370 0.350769 -0.635681 0.328064 1445642049 0.604370 0.350769 -0.635681 0.328064 1445642049 0.604370 0.350769 -0.635681 0.328064 1445642049 0.604370 0.350769 -0.635681 0.328064 1445642049 0.604370 0.350769 -0.635681 0.328064 1445642049 0.604370 0.350769 -0.635681 0.328064 1445642049 0.567871 0.405334 -0.602356 0.387756 1445642049 0.567871 0.405334 -0.602356 0.387756 1445642049 0.567871 0.405334 -0.602356 0.387756 1445642049 0.567871 0.405334 -0.602356 0.387756 1445642049 0.567871 0.405334 -0.602356 0.387756 1445642049 0.567871 0.405334 -0.602356 0.387756 1445642049 0.522034 0.462158 -0.561462 0.445679 1445642049 0.522034 0.462158 -0.561462 0.445679 1445642049 0.522034 0.462158 -0.561462 0.445679 1445642049 0.522034 0.462158 -0.561462 0.445679 1445642049 0.522034 0.462158 -0.561462 0.445679 1445642049 0.522034 0.462158 -0.561462 0.445679 1445642049 0.522034 0.462158 -0.561462 0.445679 1445642049 0.469360 0.517273 -0.514587 0.497314 1445642049 0.469360 0.517273 -0.514587 0.497314 1445642049 0.469360 0.517273 -0.514587 0.497314 1445642049 0.469360 0.517273 -0.514587 0.497314 1445642049 0.469360 0.517273 -0.514587 0.497314 1445642049 0.469360 0.517273 -0.514587 0.497314 1445642049 0.411194 0.565796 -0.464661 0.542969 1445642049 0.411194 0.565796 -0.464661 0.542969 1445642049 0.411194 0.565796 -0.464661 0.542969 1445642049 0.411194 0.565796 -0.464661 0.542969 1445642049 0.411194 0.565796 -0.464661 0.542969 1445642049 0.411194 0.565796 -0.464661 0.542969 1445642049 0.352905 0.605164 -0.412231 0.582458 1445642049 0.352905 0.605164 -0.412231 0.582458 1445642049 0.352905 0.605164 -0.412231 0.582458 1445642049 0.352905 0.605164 -0.412231 0.582458 1445642049 0.352905 0.605164 -0.412231 0.582458 1445642049 0.352905 0.605164 -0.412231 0.582458 1445642049 0.291626 0.637329 -0.362915 0.614014 1445642049 0.291626 0.637329 -0.362915 0.614014 1445642049 0.291626 0.637329 -0.362915 0.614014 1445642049 0.291626 0.637329 -0.362915 0.614014 1445642049 0.291626 0.637329 -0.362915 0.614014 1445642049 0.291626 0.637329 -0.362915 0.614014 1445642049 0.291626 0.637329 -0.362915 0.614014 1445642049 0.251343 0.655334 -0.321655 0.635437 1445642049 0.251343 0.655334 -0.321655 0.635437 1445642049 0.251343 0.655334 -0.321655 0.635437 1445642049 0.251343 0.655334 -0.321655 0.635437 1445642049 0.251343 0.655334 -0.321655 0.635437 1445642049 0.251343 0.655334 -0.321655 0.635437 1445642049 0.226318 0.665833 -0.294678 0.646973 1445642049 0.226318 0.665833 -0.294678 0.646973 1445642049 0.226318 0.665833 -0.294678 0.646973 1445642049 0.226318 0.665833 -0.294678 0.646973 1445642049 0.226318 0.665833 -0.294678 0.646973 1445642049 0.226318 0.665833 -0.294678 0.646973 1445642049 0.219482 0.669617 -0.284790 0.649841 1445642049 0.219482 0.669617 -0.284790 0.649841 1445642049 0.219482 0.669617 -0.284790 0.649841 1445642049 0.219482 0.669617 -0.284790 0.649841 1445642049 0.232178 0.667786 -0.291199 0.644409 1445642049 0.232178 0.667786 -0.291199 0.644409 1445642049 0.232178 0.667786 -0.291199 0.644409 1445642049 0.232178 0.667786 -0.291199 0.644409 1445642049 0.232178 0.667786 -0.291199 0.644409 1445642049 0.232178 0.667786 -0.291199 0.644409 1445642049 0.262634 0.658447 -0.312439 0.632263 1445642049 0.262634 0.658447 -0.312439 0.632263 1445642049 0.262634 0.658447 -0.312439 0.632263 1445642049 0.262634 0.658447 -0.312439 0.632263 1445642049 0.262634 0.658447 -0.312439 0.632263 1445642049 0.262634 0.658447 -0.312439 0.632263 1445642049 0.262634 0.658447 -0.312439 0.632263 1445642049 0.307434 0.638550 -0.346985 0.614197 1445642049 0.307434 0.638550 -0.346985 0.614197 1445642049 0.307434 0.638550 -0.346985 0.614197 1445642049 0.307434 0.638550 -0.346985 0.614197 1445642049 0.307434 0.638550 -0.346985 0.614197 1445642049 0.307434 0.638550 -0.346985 0.614197 1445642049 0.307434 0.638550 -0.346985 0.614197 1445642049 0.359680 0.611328 -0.390686 0.586731 1445642049 0.359680 0.611328 -0.390686 0.586731 1445642049 0.359680 0.611328 -0.390686 0.586731 1445642049 0.359680 0.611328 -0.390686 0.586731 1445642049 0.359680 0.611328 -0.390686 0.586731 1445642049 0.359680 0.611328 -0.390686 0.586731 1445642049 0.417114 0.575928 -0.438904 0.549194 1445642049 0.417114 0.575928 -0.438904 0.549194 1445642049 0.417114 0.575928 -0.438904 0.549194 1445642049 0.417114 0.575928 -0.438904 0.549194 1445642049 0.417114 0.575928 -0.438904 0.549194 1445642049 0.417114 0.575928 -0.438904 0.549194 1445642049 0.475159 0.531677 -0.488159 0.503235 1445642049 0.475159 0.531677 -0.488159 0.503235 1445642049 0.475159 0.531677 -0.488159 0.503235 1445642050 0.475159 0.531677 -0.488159 0.503235 1445642050 0.475159 0.531677 -0.488159 0.503235 1445642050 0.475159 0.531677 -0.488159 0.503235 1445642050 0.529968 0.479858 -0.536194 0.448608 1445642050 0.529968 0.479858 -0.536194 0.448608 1445642050 0.529968 0.479858 -0.536194 0.448608 1445642050 0.529968 0.479858 -0.536194 0.448608 1445642050 0.529968 0.479858 -0.536194 0.448608 1445642050 0.529968 0.479858 -0.536194 0.448608 1445642050 0.578064 0.423279 -0.581360 0.385437 1445642050 0.578064 0.423279 -0.581360 0.385437 1445642050 0.578064 0.423279 -0.581360 0.385437 1445642050 0.616882 0.365417 -0.620300 0.317993 1445642050 0.616882 0.365417 -0.620300 0.317993 1445642050 0.616882 0.365417 -0.620300 0.317993 1445642050 0.616882 0.365417 -0.620300 0.317993 1445642050 0.616882 0.365417 -0.620300 0.317993 1445642050 0.616882 0.365417 -0.620300 0.317993 1445642050 0.645081 0.310242 -0.650574 0.253662 1445642050 0.645081 0.310242 -0.650574 0.253662 1445642050 0.645081 0.310242 -0.650574 0.253662 1445642050 0.645081 0.310242 -0.650574 0.253662 1445642050 0.645081 0.310242 -0.650574 0.253662 1445642050 0.645081 0.310242 -0.650574 0.253662 1445642050 0.645081 0.310242 -0.650574 0.253662 1445642050 0.661438 0.263916 -0.672974 0.199829 1445642050 0.661438 0.263916 -0.672974 0.199829 1445642050 0.661438 0.263916 -0.672974 0.199829 1445642050 0.661438 0.263916 -0.672974 0.199829 1445642050 0.661438 0.263916 -0.672974 0.199829 1445642050 0.667542 0.232117 -0.688049 0.164307 1445642050 0.667542 0.232117 -0.688049 0.164307 1445642050 0.667542 0.232117 -0.688049 0.164307 1445642050 0.667542 0.232117 -0.688049 0.164307 1445642050 0.667542 0.232117 -0.688049 0.164307 1445642050 0.667542 0.232117 -0.688049 0.164307 1445642050 0.669312 0.216431 -0.693970 0.153320 1445642050 0.669312 0.216431 -0.693970 0.153320 1445642050 0.669312 0.216431 -0.693970 0.153320 1445642050 0.669312 0.216431 -0.693970 0.153320 1445642050 0.669312 0.216431 -0.693970 0.153320 1445642050 0.669312 0.216431 -0.693970 0.153320 1445642050 0.669312 0.216431 -0.693970 0.153320 1445642050 0.663391 0.221130 -0.695313 0.165833 1445642050 0.663391 0.221130 -0.695313 0.165833 1445642050 0.663391 0.221130 -0.695313 0.165833 1445642050 0.663391 0.221130 -0.695313 0.165833 1445642050 0.663391 0.221130 -0.695313 0.165833 1445642050 0.663391 0.221130 -0.695313 0.165833 1445642050 0.652039 0.242432 -0.690125 0.199402 1445642050 0.652039 0.242432 -0.690125 0.199402 1445642050 0.652039 0.242432 -0.690125 0.199402 1445642050 0.652039 0.242432 -0.690125 0.199402 1445642050 0.652039 0.242432 -0.690125 0.199402 1445642050 0.652039 0.242432 -0.690125 0.199402 1445642050 0.652039 0.242432 -0.690125 0.199402 1445642050 0.633850 0.278870 -0.677734 0.247253 1445642050 0.633850 0.278870 -0.677734 0.247253 1445642050 0.633850 0.278870 -0.677734 0.247253 1445642050 0.633850 0.278870 -0.677734 0.247253 1445642050 0.633850 0.278870 -0.677734 0.247253 1445642050 0.633850 0.278870 -0.677734 0.247253 1445642050 0.609070 0.324707 -0.656799 0.303650 1445642050 0.609070 0.324707 -0.656799 0.303650 1445642050 0.609070 0.324707 -0.656799 0.303650 1445642050 0.609070 0.324707 -0.656799 0.303650 1445642050 0.609070 0.324707 -0.656799 0.303650 1445642050 0.609070 0.324707 -0.656799 0.303650 1445642050 0.578308 0.375610 -0.625244 0.365356 1445642050 0.578308 0.375610 -0.625244 0.365356 1445642050 0.578308 0.375610 -0.625244 0.365356 1445642050 0.578308 0.375610 -0.625244 0.365356 1445642050 0.578308 0.375610 -0.625244 0.365356 1445642050 0.578308 0.375610 -0.625244 0.365356 1445642050 0.578308 0.375610 -0.625244 0.365356 1445642050 0.541382 0.426636 -0.586487 0.425354 1445642050 0.541382 0.426636 -0.586487 0.425354 1445642050 0.541382 0.426636 -0.586487 0.425354 1445642050 0.541382 0.426636 -0.586487 0.425354 1445642050 0.541382 0.426636 -0.586487 0.425354 1445642050 0.541382 0.426636 -0.586487 0.425354 1445642050 0.496033 0.477356 -0.542847 0.481018 1445642050 0.496033 0.477356 -0.542847 0.481018 1445642050 0.496033 0.477356 -0.542847 0.481018 1445642050 0.496033 0.477356 -0.542847 0.481018 1445642050 0.496033 0.477356 -0.542847 0.481018 1445642050 0.496033 0.477356 -0.542847 0.481018 1445642050 0.440247 0.525635 -0.496399 0.532410 1445642050 0.440247 0.525635 -0.496399 0.532410 1445642050 0.440247 0.525635 -0.496399 0.532410 1445642050 0.440247 0.525635 -0.496399 0.532410 1445642050 0.440247 0.525635 -0.496399 0.532410 1445642050 0.440247 0.525635 -0.496399 0.532410 1445642050 0.378235 0.570007 -0.447205 0.576172 1445642050 0.378235 0.570007 -0.447205 0.576172 1445642050 0.378235 0.570007 -0.447205 0.576172 1445642050 0.378235 0.570007 -0.447205 0.576172 1445642050 0.378235 0.570007 -0.447205 0.576172 1445642050 0.378235 0.570007 -0.447205 0.576172 1445642050 0.318481 0.606750 -0.394714 0.612000 1445642050 0.318481 0.606750 -0.394714 0.612000 1445642050 0.318481 0.606750 -0.394714 0.612000 1445642050 0.318481 0.606750 -0.394714 0.612000 1445642050 0.318481 0.606750 -0.394714 0.612000 1445642050 0.318481 0.606750 -0.394714 0.612000 1445642050 0.266479 0.633362 -0.348022 0.637634 1445642050 0.266479 0.633362 -0.348022 0.637634 1445642050 0.266479 0.633362 -0.348022 0.637634 1445642050 0.266479 0.633362 -0.348022 0.637634 1445642051 0.266479 0.633362 -0.348022 0.637634 1445642051 0.266479 0.633362 -0.348022 0.637634 1445642051 0.225952 0.656799 -0.312195 0.648071 1445642051 0.225952 0.656799 -0.312195 0.648071 1445642051 0.225952 0.656799 -0.312195 0.648071 1445642051 0.225952 0.656799 -0.312195 0.648071 1445642051 0.225952 0.656799 -0.312195 0.648071 1445642051 0.225952 0.656799 -0.312195 0.648071 1445642051 0.225952 0.656799 -0.312195 0.648071 1445642051 0.210754 0.673645 -0.295654 0.643677 1445642051 0.210754 0.673645 -0.295654 0.643677 1445642051 0.210754 0.673645 -0.295654 0.643677 1445642051 0.210754 0.673645 -0.295654 0.643677 1445642051 0.210754 0.673645 -0.295654 0.643677 1445642051 0.210754 0.673645 -0.295654 0.643677 1445642051 0.221191 0.676575 -0.298584 0.635681 1445642051 0.221191 0.676575 -0.298584 0.635681 1445642051 0.221191 0.676575 -0.298584 0.635681 1445642051 0.221191 0.676575 -0.298584 0.635681 1445642051 0.221191 0.676575 -0.298584 0.635681 1445642051 0.221191 0.676575 -0.298584 0.635681 1445642051 0.250366 0.669434 -0.319336 0.622192 1445642051 0.250366 0.669434 -0.319336 0.622192 1445642051 0.250366 0.669434 -0.319336 0.622192 1445642051 0.250366 0.669434 -0.319336 0.622192 1445642051 0.250366 0.669434 -0.319336 0.622192 1445642051 0.250366 0.669434 -0.319336 0.622192 1445642051 0.250366 0.669434 -0.319336 0.622192 1445642051 0.294861 0.653076 -0.352905 0.601624 1445642051 0.294861 0.653076 -0.352905 0.601624 1445642051 0.294861 0.653076 -0.352905 0.601624 1445642051 0.294861 0.653076 -0.352905 0.601624 1445642051 0.294861 0.653076 -0.352905 0.601624 1445642051 0.294861 0.653076 -0.352905 0.601624 1445642051 0.350403 0.625305 -0.394043 0.575134 1445642051 0.350403 0.625305 -0.394043 0.575134 1445642051 
0.453430 0.522766 -0.499023 0.521545 1445642053 0.453430 0.522766 -0.499023 0.521545 1445642053 0.453430 0.522766 -0.499023 0.521545 1445642053 0.453430 0.522766 -0.499023 0.521545 1445642053 0.406250 0.553650 -0.460693 0.562256 1445642053 0.406250 0.553650 -0.460693 0.562256 1445642053 0.406250 0.553650 -0.460693 0.562256 1445642053 0.406250 0.553650 -0.460693 0.562256 1445642053 0.406250 0.553650 -0.460693 0.562256 1445642053 0.357544 0.583679 -0.423401 0.593445 1445642053 0.357544 0.583679 -0.423401 0.593445 1445642053 0.357544 0.583679 -0.423401 0.593445 1445642053 0.357544 0.583679 -0.423401 0.593445 1445642053 0.357544 0.583679 -0.423401 0.593445 1445642053 0.357544 0.583679 -0.423401 0.593445 1445642053 0.357544 0.583679 -0.423401 0.593445 1445642053 0.312378 0.609680 -0.389526 0.615601 1445642053 0.312378 0.609680 -0.389526 0.615601 1445642053 0.312378 0.609680 -0.389526 0.615601 1445642053 0.312378 0.609680 -0.389526 0.615601 1445642053 0.312378 0.609680 -0.389526 0.615601 1445642053 0.312378 0.609680 -0.389526 0.615601 1445642053 0.276550 0.627930 -0.360779 0.631653 1445642053 0.276550 0.627930 -0.360779 0.631653 1445642053 0.276550 0.627930 -0.360779 0.631653 1445642053 0.276550 0.627930 -0.360779 0.631653 1445642053 0.276550 0.627930 -0.360779 0.631653 1445642053 0.253235 0.639465 -0.339478 0.641602 1445642053 0.253235 0.639465 -0.339478 0.641602 1445642053 0.253235 0.639465 -0.339478 0.641602 1445642053 0.253235 0.639465 -0.339478 0.641602 1445642053 0.253235 0.639465 -0.339478 0.641602 1445642053 0.253235 0.639465 -0.339478 0.641602 1445642053 0.253235 0.639465 -0.339478 0.641602 1445642053 0.248291 0.645569 -0.330566 0.642090 1445642053 0.248291 0.645569 -0.330566 0.642090 1445642053 0.248291 0.645569 -0.330566 0.642090 1445642053 0.248291 0.645569 -0.330566 0.642090 1445642053 0.248291 0.645569 -0.330566 0.642090 1445642053 0.248291 0.645569 -0.330566 0.642090 1445642053 0.261780 0.644348 -0.335449 0.635376 1445642053 0.261780 0.644348 -0.335449 0.635376 1445642053 0.261780 0.644348 -0.335449 0.635376 1445642053 0.261780 0.644348 -0.335449 0.635376 1445642053 0.292969 0.633789 -0.352844 0.622864 1445642053 0.292969 0.633789 -0.352844 0.622864 1445642053 0.292969 0.633789 -0.352844 0.622864 1445642053 0.292969 0.633789 -0.352844 0.622864 1445642053 0.292969 0.633789 -0.352844 0.622864 1445642053 0.338196 0.614563 -0.382690 0.601196 1445642053 0.338196 0.614563 -0.382690 0.601196 1445642053 0.338196 0.614563 -0.382690 0.601196 1445642053 0.338196 0.614563 -0.382690 0.601196 1445642053 0.338196 0.614563 -0.382690 0.601196 1445642053 0.338196 0.614563 -0.382690 0.601196 1445642053 0.391846 0.586243 -0.422058 0.569702 1445642053 0.391846 0.586243 -0.422058 0.569702 1445642054 0.391846 0.586243 -0.422058 0.569702 1445642054 0.391846 0.586243 -0.422058 0.569702 1445642054 0.391846 0.586243 -0.422058 0.569702 1445642054 0.448181 0.548279 -0.464844 0.531372 1445642054 0.448181 0.548279 -0.464844 0.531372 1445642054 0.448181 0.548279 -0.464844 0.531372 1445642054 0.448181 0.548279 -0.464844 0.531372 1445642054 0.448181 0.548279 -0.464844 0.531372 1445642054 0.448181 0.548279 -0.464844 0.531372 1445642054 0.448181 0.548279 -0.464844 0.531372 1445642054 0.503723 0.504944 -0.508484 0.482361 1445642054 0.503723 0.504944 -0.508484 0.482361 1445642054 0.503723 0.504944 -0.508484 0.482361 1445642054 0.503723 0.504944 -0.508484 0.482361 1445642054 0.503723 0.504944 -0.508484 0.482361 1445642054 0.503723 0.504944 -0.508484 0.482361 1445642054 0.554626 0.455627 -0.550232 0.426636 1445642054 0.554626 0.455627 -0.550232 0.426636 1445642054 0.554626 0.455627 -0.550232 0.426636 1445642054 0.554626 0.455627 -0.550232 0.426636 1445642054 0.554626 0.455627 -0.550232 0.426636 1445642054 0.554626 0.455627 -0.550232 0.426636 1445642054 0.597839 0.401367 -0.589478 0.365967 1445642054 0.597839 0.401367 -0.589478 0.365967 1445642054 0.597839 0.401367 -0.589478 0.365967 1445642054 0.597839 0.401367 -0.589478 0.365967 1445642054 0.597839 0.401367 -0.589478 0.365967 1445642054 0.597839 0.401367 -0.589478 0.365967 1445642054 0.632263 0.346008 -0.623718 0.302429 1445642054 0.632263 0.346008 -0.623718 0.302429 1445642054 0.632263 0.346008 -0.623718 0.302429 1445642054 0.632263 0.346008 -0.623718 0.302429 1445642054 0.632263 0.346008 -0.623718 0.302429 1445642054 0.632263 0.346008 -0.623718 0.302429 1445642054 0.652954 0.296692 -0.652771 0.243835 1445642054 0.652954 0.296692 -0.652771 0.243835 1445642054 0.652954 0.296692 -0.652771 0.243835 1445642054 0.652954 0.296692 -0.652771 0.243835 1445642054 0.652954 0.296692 -0.652771 0.243835 1445642054 0.652954 0.296692 -0.652771 0.243835 1445642054 0.665466 0.258118 -0.670349 0.202759 1445642054 0.665466 0.258118 -0.670349 0.202759 1445642054 0.665466 0.258118 -0.670349 0.202759 1445642054 0.665466 0.258118 -0.670349 0.202759 1445642054 0.665466 0.258118 -0.670349 0.202759 1445642054 0.665466 0.258118 -0.670349 0.202759 1445642054 0.665466 0.258118 -0.670349 0.202759 1445642054 0.673462 0.234558 -0.676025 0.185486 1445642054 0.673462 0.234558 -0.676025 0.185486 1445642054 0.673462 0.234558 -0.676025 0.185486 1445642054 0.673462 0.234558 -0.676025 0.185486 1445642054 0.673462 0.234558 -0.676025 0.185486 1445642054 0.673462 0.234558 -0.676025 0.185486 1445642054 0.670410 0.232666 -0.678406 0.190247 1445642054 0.670410 0.232666 -0.678406 0.190247 1445642054 0.670410 0.232666 -0.678406 0.190247 1445642054 0.670410 0.232666 -0.678406 0.190247 1445642054 0.670410 0.232666 -0.678406 0.190247 1445642054 0.670410 0.232666 -0.678406 0.190247 1445642054 0.662354 0.247620 -0.673645 0.214844 1445642054 0.662354 0.247620 -0.673645 0.214844 1445642054 0.662354 0.247620 -0.673645 0.214844 1445642054 0.662354 0.247620 -0.673645 0.214844 1445642054 0.662354 0.247620 -0.673645 0.214844 1445642054 0.662354 0.247620 -0.673645 0.214844 1445642054 0.662354 0.247620 -0.673645 0.214844 1445642054 0.647400 0.276855 -0.662598 0.255371 1445642054 0.647400 0.276855 -0.662598 0.255371 1445642054 0.647400 0.276855 -0.662598 0.255371 1445642054 0.647400 0.276855 -0.662598 0.255371 1445642054 0.647400 0.276855 -0.662598 0.255371 1445642054 0.647400 0.276855 -0.662598 0.255371 1445642054 0.647400 0.276855 -0.662598 0.255371 1445642054 0.625305 0.317505 -0.645020 0.303467 1445642054 0.625305 0.317505 -0.645020 0.303467 1445642054 0.625305 0.317505 -0.645020 0.303467 1445642054 0.625305 0.317505 -0.645020 0.303467 1445642054 0.625305 0.317505 -0.645020 0.303467 1445642054 0.625305 0.317505 -0.645020 0.303467 1445642054 0.595276 0.367065 -0.620605 0.354553 1445642054 0.595276 0.367065 -0.620605 0.354553 1445642054 0.595276 0.367065 -0.620605 0.354553 1445642054 0.595276 0.367065 -0.620605 0.354553 1445642054 0.595276 0.367065 -0.620605 0.354553 1445642054 0.595276 0.367065 -0.620605 0.354553 1445642054 0.558655 0.419556 -0.587402 0.408325 1445642054 0.558655 0.419556 -0.587402 0.408325 1445642054 0.558655 0.419556 -0.587402 0.408325 1445642054 0.558655 0.419556 -0.587402 0.408325 1445642054 0.558655 0.419556 -0.587402 0.408325 1445642054 0.558655 0.419556 -0.587402 0.408325 1445642054 0.514893 0.470642 -0.547852 0.461731 1445642054 0.514893 0.470642 -0.547852 0.461731 1445642054 0.514893 0.470642 -0.547852 0.461731 1445642054 0.514893 0.470642 -0.547852 0.461731 1445642054 0.514893 0.470642 -0.547852 0.461731 1445642054 0.514893 0.470642 -0.547852 0.461731 1445642054 0.465271 0.518127 -0.504333 0.510498 1445642054 0.465271 0.518127 -0.504333 0.510498 1445642054 0.465271 0.518127 -0.504333 0.510498 1445642054 0.465271 0.518127 -0.504333 0.510498 1445642054 0.465271 0.518127 -0.504333 0.510498 1445642054 0.465271 0.518127 -0.504333 0.510498 1445642054 0.411133 0.560303 -0.460571 0.552124 1445642054 0.411133 0.560303 -0.460571 0.552124 1445642054 0.411133 0.560303 -0.460571 0.552124 1445642054 0.411133 0.560303 -0.460571 0.552124 1445642054 0.411133 0.560303 -0.460571 0.552124 1445642054 0.411133 0.560303 -0.460571 0.552124 1445642054 0.411133 0.560303 -0.460571 0.552124 1445642054 0.359192 0.594910 -0.415527 0.586792 1445642054 0.359192 0.594910 -0.415527 0.586792 1445642055 0.359192 0.594910 -0.415527 0.586792 1445642055 0.359192 0.594910 -0.415527 0.586792 1445642055 0.359192 0.594910 -0.415527 0.586792 1445642055 0.359192 0.594910 -0.415527 0.586792 1445642055 0.314636 0.621216 -0.375366 0.611694 1445642055 0.314636 0.621216 -0.375366 0.611694 1445642055 0.314636 0.621216 -0.375366 0.611694 1445642055 0.314636 0.621216 -0.375366 0.611694 1445642055 0.314636 0.621216 -0.375366 0.611694 1445642055 0.314636 0.621216 -0.375366 0.611694 1445642055 0.282593 0.638733 -0.347717 0.625427 1445642055 0.282593 0.638733 -0.347717 0.625427 1445642055 0.282593 0.638733 -0.347717 0.625427 1445642055 0.282593 0.638733 -0.347717 0.625427 1445642055 0.282593 0.638733 -0.347717 0.625427 1445642055 0.282593 0.638733 -0.347717 0.625427 1445642055 0.282593 0.638733 -0.347717 0.625427 1445642055 0.270081 0.647766 -0.333801 0.629211 1445642055 0.270081 0.647766 -0.333801 0.629211 1445642055 0.270081 0.647766 -0.333801 0.629211 1445642055 0.270081 0.647766 -0.333801 0.629211 1445642055 0.270081 0.647766 -0.333801 0.629211 1445642055 0.270081 0.647766 -0.333801 0.629211 1445642055 0.278076 0.647522 -0.334717 0.625488 1445642055 0.278076 0.647522 -0.334717 0.625488 1445642055 0.278076 0.647522 -0.334717 0.625488 1445642055 0.278076 0.647522 -0.334717 0.625488 1445642055 0.278076 0.647522 -0.334717 0.625488 1445642055 0.278076 0.647522 -0.334717 0.625488 1445642055 0.302551 0.639771 -0.349976 0.613647 1445642055 0.302551 0.639771 -0.349976 0.613647 1445642055 0.302551 0.639771 -0.349976 0.613647 1445642055 0.302551 0.639771 -0.349976 0.613647 1445642055 0.302551 0.639771 -0.349976 0.613647 1445642055 0.302551 0.639771 -0.349976 0.613647 1445642055 0.342468 0.622437 -0.379456 0.592651 1445642055 0.342468 0.622437 -0.379456 0.592651 1445642055 0.342468 0.622437 -0.379456 0.592651 1445642055 0.342468 0.622437 -0.379456 0.592651 1445642055 0.342468 0.622437 -0.379456 0.592651 1445642055 0.342468 0.622437 -0.379456 0.592651 1445642055 0.391479 0.595215 -0.418274 0.563477 1445642055 0.391479 0.595215 -0.418274 0.563477 1445642055 0.391479 0.595215 -0.418274 0.563477 1445642055 0.391479 0.595215 -0.418274 0.563477 1445642055 0.391479 0.595215 -0.418274 0.563477 1445642055 0.391479 0.595215 -0.418274 0.563477 1445642055 0.444458 0.559509 -0.461731 0.525513 1445642055 0.444458 0.559509 -0.461731 0.525513 1445642055 0.444458 0.559509 -0.461731 0.525513 1445642055 0.444458 0.559509 -0.461731 0.525513 1445642055 0.444458 0.559509 -0.461731 0.525513 1445642055 0.444458 0.559509 -0.461731 0.525513 1445642055 0.444458 0.559509 -0.461731 0.525513 1445642055 0.498474 0.514893 -0.507019 0.478882 1445642055 0.498474 0.514893 -0.507019 0.478882 1445642055 0.498474 0.514893 -0.507019 0.478882 1445642055 0.498474 0.514893 -0.507019 0.478882 1445642055 0.498474 0.514893 -0.507019 0.478882 1445642055 0.550110 0.462402 -0.549866 0.425659 1445642055 0.550110 0.462402 -0.549866 0.425659 1445642055 0.550110 0.462402 -0.549866 0.425659 1445642055 0.550110 0.462402 -0.549866 0.425659 1445642055 0.550110 0.462402 -0.549866 0.425659 1445642055 0.550110 0.462402 -0.549866 0.425659 1445642055 0.550110 0.462402 -0.549866 0.425659 1445642055 0.596741 0.404724 -0.588562 0.365540 1445642055 0.596741 0.404724 -0.588562 0.365540 1445642055 0.596741 0.404724 -0.588562 0.365540 1445642055 0.596741 0.404724 -0.588562 0.365540 1445642055 0.596741 0.404724 -0.588562 0.365540 1445642055 0.596741 0.404724 -0.588562 0.365540 1445642055 0.636108 0.344666 -0.620605 0.302246 1445642055 0.636108 0.344666 -0.620605 0.302246 1445642055 0.636108 0.344666 -0.620605 0.302246 1445642055 0.636108 0.344666 -0.620605 0.302246 1445642055 0.636108 0.344666 -0.620605 0.302246 1445642055 0.636108 0.344666 -0.620605 0.302246 1445642055 0.666077 0.289001 -0.643005 0.243469 1445642055 0.666077 0.289001 -0.643005 0.243469 1445642055 0.666077 0.289001 -0.643005 0.243469 1445642055 0.666077 0.289001 -0.643005 0.243469 1445642055 0.666077 0.289001 -0.643005 0.243469 1445642055 0.686829 0.242859 -0.656555 0.195313 1445642055 0.686829 0.242859 -0.656555 0.195313 1445642055 0.686829 0.242859 -0.656555 0.195313 1445642055 0.686829 0.242859 -0.656555 0.195313 1445642055 0.686829 0.242859 -0.656555 0.195313 1445642055 0.693359 0.217102 -0.666748 0.165955 1445642055 0.693359 0.217102 -0.666748 0.165955 1445642055 0.693359 0.217102 -0.666748 0.165955 1445642055 0.693359 0.217102 -0.666748 0.165955 1445642055 0.693359 0.217102 -0.666748 0.165955 1445642055 0.693359 0.217102 -0.666748 0.165955 1445642055 0.686401 0.210632 -0.676880 0.162048 1445642055 0.686401 0.210632 -0.676880 0.162048 1445642055 0.686401 0.210632 -0.676880 0.162048 1445642055 0.686401 0.210632 -0.676880 0.162048 1445642055 0.686401 0.210632 -0.676880 0.162048 1445642055 0.686401 0.210632 -0.676880 0.162048 1445642055 0.675415 0.222595 -0.678650 0.183350 1445642055 0.675415 0.222595 -0.678650 0.183350 1445642055 0.675415 0.222595 -0.678650 0.183350 1445642055 0.675415 0.222595 -0.678650 0.183350 1445642055 0.675415 0.222595 -0.678650 0.183350 1445642055 0.675415 0.222595 -0.678650 0.183350 1445642055 0.659912 0.248291 -0.673218 0.222839 1445642055 0.659912 0.248291 -0.673218 0.222839 1445642055 0.659912 0.248291 -0.673218 0.222839 1445642056 0.659912 0.248291 -0.673218 0.222839 1445642056 0.659912 0.248291 -0.673218 0.222839 1445642056 0.659912 0.248291 -0.673218 0.222839 1445642056 0.639404 0.285828 -0.659668 0.272522 1445642056 0.639404 0.285828 -0.659668 0.272522 1445642056 0.639404 0.285828 -0.659668 0.272522 1445642056 0.639404 0.285828 -0.659668 0.272522 1445642056 0.639404 0.285828 -0.659668 0.272522 1445642056 0.639404 0.285828 -0.659668 0.272522 1445642056 0.614380 0.331360 -0.636536 0.327881 1445642056 0.614380 0.331360 -0.636536 0.327881 1445642056 0.614380 0.331360 -0.636536 0.327881 1445642056 0.614380 0.331360 -0.636536 0.327881 1445642056 0.614380 0.331360 -0.636536 0.327881 1445642056 0.614380 0.331360 -0.636536 0.327881 1445642056 0.581848 0.383545 -0.604309 0.386047 1445642056 0.581848 0.383545 -0.604309 0.386047 1445642056 0.581848 0.383545 -0.604309 0.386047 1445642056 0.581848 0.383545 -0.604309 0.386047 1445642056 0.581848 0.383545 -0.604309 0.386047 1445642056 0.581848 0.383545 -0.604309 0.386047 1445642056 0.543396 0.436829 -0.563110 0.443604 1445642056 0.543396 0.436829 -0.563110 0.443604 1445642056 0.543396 0.436829 -0.563110 0.443604 1445642056 0.543396 0.436829 -0.563110 0.443604 1445642056 0.543396 0.436829 -0.563110 0.443604 1445642056 0.543396 0.436829 -0.563110 0.443604 1445642056 0.543396 0.436829 -0.563110 0.443604 1445642056 0.500488 0.486511 -0.517578 0.494873 1445642056 0.500488 0.486511 -0.517578 0.494873 1445642056 0.500488 0.486511 -0.517578 0.494873 1445642056 0.500488 0.486511 -0.517578 0.494873 1445642056 0.500488 0.486511 -0.517578 0.494873 1445642056 0.452209 0.532043 -0.469666 0.540161 1445642056 0.452209 0.532043 -0.469666 0.540161 1445642056 0.452209 0.532043 -0.469666 0.540161 1445642056 0.452209 0.532043 -0.469666 0.540161 1445642056 0.452209 0.532043 -0.469666 0.540161 1445642056 0.452209 0.532043 -0.469666 0.540161 1445642056 0.452209 0.532043 -0.469666 0.540161 1445642056 0.397461 0.573669 -0.419373 0.580505 1445642056 0.397461 0.573669 -0.419373 0.580505 1445642056 0.397461 0.573669 -0.419373 0.580505 1445642056 0.397461 0.573669 -0.419373 0.580505 1445642056 0.397461 0.573669 -0.419373 0.580505 1445642056 0.397461 0.573669 -0.419373 0.580505 1445642056 0.397461 0.573669 -0.419373 0.580505 1445642056 0.344055 0.607056 -0.369324 0.613708 1445642056 0.344055 0.607056 -0.369324 0.613708 1445642056 0.344055 0.607056 -0.369324 0.613708 1445642056 0.344055 0.607056 -0.369324 0.613708 1445642056 0.344055 0.607056 -0.369324 0.613708 1445642056 0.344055 0.607056 -0.369324 0.613708 1445642056 0.295532 0.634766 -0.326904 0.634644 1445642056 0.295532 0.634766 -0.326904 0.634644 1445642056 0.295532 0.634766 -0.326904 0.634644 1445642056 0.295532 0.634766 -0.326904 0.634644 1445642056 0.295532 0.634766 -0.326904 0.634644 1445642056 0.295532 0.634766 -0.326904 0.634644 1445642056 0.266724 0.651978 -0.301025 0.642700 1445642056 0.266724 0.651978 -0.301025 0.642700 1445642056 0.266724 0.651978 -0.301025 0.642700 1445642056 0.266724 0.651978 -0.301025 0.642700 1445642056 0.266724 0.651978 -0.301025 0.642700 1445642056 0.266724 0.651978 -0.301025 0.642700 1445642056 0.266724 0.651978 -0.301025 0.642700 1445642056 0.264099 0.658264 -0.294861 0.640259 1445642056 0.264099 0.658264 -0.294861 0.640259 1445642056 0.264099 0.658264 -0.294861 0.640259 1445642056 0.264099 0.658264 -0.294861 0.640259 1445642056 0.264099 0.658264 -0.294861 0.640259 1445642056 0.264099 0.658264 -0.294861 0.640259 1445642056 0.264099 0.658264 -0.294861 0.640259 1445642056 0.283569 0.653625 -0.308472 0.630188 1445642056 0.283569 0.653625 -0.308472 0.630188 1445642056 0.283569 0.653625 -0.308472 0.630188 1445642056 0.283569 0.653625 -0.308472 0.630188 1445642056 0.283569 0.653625 -0.308472 0.630188 1445642056 0.283569 0.653625 -0.308472 0.630188 1445642056 0.317383 0.641602 -0.336548 0.611755 1445642056 0.317383 0.641602 -0.336548 0.611755 1445642056 0.317383 0.641602 -0.336548 0.611755 1445642056 0.317383 0.641602 -0.336548 0.611755 1445642056 0.317383 0.641602 -0.336548 0.611755 1445642056 0.317383 0.641602 -0.336548 0.611755 1445642056 0.317383 0.641602 -0.336548 0.611755 1445642056 0.362976 0.618225 -0.374817 0.587769 1445642056 0.362976 0.618225 -0.374817 0.587769 1445642056 0.362976 0.618225 -0.374817 0.587769 1445642056 0.362976 0.618225 -0.374817 0.587769 1445642056 0.362976 0.618225 -0.374817 0.587769 1445642056 0.362976 0.618225 -0.374817 0.587769 1445642056 0.416138 0.585571 -0.420166 0.554382 1445642056 0.416138 0.585571 -0.420166 0.554382 1445642056 0.416138 0.585571 -0.420166 0.554382 1445642056 0.416138 0.585571 -0.420166 0.554382 1445642056 0.416138 0.585571 -0.420166 0.554382 1445642056 0.416138 0.585571 -0.420166 0.554382 1445642056 0.416138 0.585571 -0.420166 0.554382 1445642056 0.469177 0.544678 -0.468994 0.513062 1445642056 0.469177 0.544678 -0.468994 0.513062 1445642056 0.469177 0.544678 -0.468994 0.513062 1445642056 0.469177 0.544678 -0.468994 0.513062 1445642056 0.469177 0.544678 -0.468994 0.513062 1445642056 0.518372 0.496399 -0.518311 0.464905 1445642056 0.518372 0.496399 -0.518311 0.464905 1445642056 0.518372 0.496399 -0.518311 0.464905 1445642056 0.518372 0.496399 -0.518311 0.464905 1445642056 0.518372 0.496399 -0.518311 0.464905 1445642056 0.518372 0.496399 -0.518311 0.464905 1445642056 0.566101 0.439880 -0.562805 0.411316 1445642056 0.566101 0.439880 -0.562805 0.411316 1445642056 0.566101 0.439880 -0.562805 0.411316 1445642056 0.566101 0.439880 -0.562805 0.411316 1445642057 0.566101 0.439880 -0.562805 0.411316 1445642057 0.566101 0.439880 -0.562805 0.411316 1445642057 0.607239 0.380432 -0.599365 0.356750 1445642057 0.607239 0.380432 -0.599365 0.356750 1445642057 0.607239 0.380432 -0.599365 0.356750 1445642057 0.607239 0.380432 -0.599365 0.356750 1445642057 0.607239 0.380432 -0.599365 0.356750 1445642057 0.607239 0.380432 -0.599365 0.356750 1445642057 0.639893 0.323669 -0.627625 0.302979 1445642057 0.639893 0.323669 -0.627625 0.302979 1445642057 0.639893 0.323669 -0.627625 0.302979 1445642057 0.639893 0.323669 -0.627625 0.302979 1445642057 0.639893 0.323669 -0.627625 0.302979 1445642057 0.639893 0.323669 -0.627625 0.302979 1445642057 0.639893 0.323669 -0.627625 0.302979 1445642057 0.661438 0.278503 -0.647522 0.256226 1445642057 0.661438 0.278503 -0.647522 0.256226 1445642057 0.661438 0.278503 -0.647522 0.256226 1445642057 0.661438 0.278503 -0.647522 0.256226 1445642057 0.661438 0.278503 -0.647522 0.256226 1445642057 0.669617 0.249023 -0.662109 0.226135 1445642057 0.669617 0.249023 -0.662109 0.226135 1445642057 0.669617 0.249023 -0.662109 0.226135 1445642057 0.669617 0.249023 -0.662109 0.226135 1445642057 0.669617 0.249023 -0.662109 0.226135 1445642057 0.669617 0.249023 -0.662109 0.226135 1445642057 0.666626 0.237366 -0.672607 0.216370 1445642057 0.666626 0.237366 -0.672607 0.216370 1445642057 0.666626 0.237366 -0.672607 0.216370 1445642057 0.666626 0.237366 -0.672607 0.216370 1445642057 0.666626 0.237366 -0.672607 0.216370 1445642057 0.666626 0.237366 -0.672607 0.216370 1445642057 0.657471 0.240601 -0.677673 0.224915 1445642057 0.657471 0.240601 -0.677673 0.224915 1445642057 0.657471 0.240601 -0.677673 0.224915 1445642057 0.657471 0.240601 -0.677673 0.224915 1445642057 0.657471 0.240601 -0.677673 0.224915 1445642057 0.657471 0.240601 -0.677673 0.224915 1445642057 0.645630 0.258423 -0.672180 0.253906 1445642057 0.645630 0.258423 -0.672180 0.253906 1445642057 0.645630 0.258423 -0.672180 0.253906 1445642057 0.645630 0.258423 -0.672180 0.253906 1445642057 0.645630 0.258423 -0.672180 0.253906 1445642057 0.645630 0.258423 -0.672180 0.253906 1445642057 0.627930 0.291321 -0.657471 0.297607 1445642057 0.627930 0.291321 -0.657471 0.297607 1445642057 0.627930 0.291321 -0.657471 0.297607 1445642057 0.627930 0.291321 -0.657471 0.297607 1445642057 0.627930 0.291321 -0.657471 0.297607 1445642057 0.627930 0.291321 -0.657471 0.297607 1445642057 0.627930 0.291321 -0.657471 0.297607 1445642057 0.601929 0.336975 -0.632568 0.352112 1445642057 0.601929 0.336975 -0.632568 0.352112 1445642057 0.601929 0.336975 -0.632568 0.352112 1445642057 0.601929 0.336975 -0.632568 0.352112 1445642057 0.601929 0.336975 -0.632568 0.352112 1445642057 0.566833 0.389587 -0.599060 0.409851 1445642057 0.566833 0.389587 -0.599060 0.409851 1445642057 0.566833 0.389587 -0.599060 0.409851 1445642057 0.566833 0.389587 -0.599060 0.409851 1445642057 0.566833 0.389587 -0.599060 0.409851 1445642057 0.566833 0.389587 -0.599060 0.409851 1445642057 0.566833 0.389587 -0.599060 0.409851 1445642057 0.526001 0.442566 -0.556458 0.466736 1445642057 0.526001 0.442566 -0.556458 0.466736 1445642057 0.526001 0.442566 -0.556458 0.466736 1445642057 0.526001 0.442566 -0.556458 0.466736 1445642057 0.526001 0.442566 -0.556458 0.466736 1445642057 0.526001 0.442566 -0.556458 0.466736 1445642057 0.526001 0.442566 -0.556458 0.466736 1445642057 0.479004 0.492310 -0.505981 0.521667 1445642057 0.479004 0.492310 -0.505981 0.521667 1445642057 0.479004 0.492310 -0.505981 0.521667 1445642057 0.479004 0.492310 -0.505981 0.521667 1445642057 0.479004 0.492310 -0.505981 0.521667 1445642057 0.479004 0.492310 -0.505981 0.521667 1445642057 0.425049 0.538452 -0.454468 0.568176 1445642057 0.425049 0.538452 -0.454468 0.568176 1445642057 0.425049 0.538452 -0.454468 0.568176 1445642057 0.425049 0.538452 -0.454468 0.568176 1445642057 0.425049 0.538452 -0.454468 0.568176 1445642057 0.425049 0.538452 -0.454468 0.568176 1445642057 0.374023 0.576660 -0.404175 0.603394 1445642057 0.374023 0.576660 -0.404175 0.603394 1445642057 0.374023 0.576660 -0.404175 0.603394 1445642057 0.374023 0.576660 -0.404175 0.603394 1445642057 0.374023 0.576660 -0.404175 0.603394 1445642057 0.374023 0.576660 -0.404175 0.603394 1445642057 0.324463 0.608337 -0.358215 0.629517 1445642057 0.324463 0.608337 -0.358215 0.629517 1445642057 0.324463 0.608337 -0.358215 0.629517 1445642057 0.324463 0.608337 -0.358215 0.629517 1445642057 0.324463 0.608337 -0.358215 0.629517 1445642057 0.324463 0.608337 -0.358215 0.629517 1445642057 0.279968 0.635071 -0.321838 0.643982 1445642057 0.279968 0.635071 -0.321838 0.643982 1445642057 0.279968 0.635071 -0.321838 0.643982 1445642057 0.279968 0.635071 -0.321838 0.643982 1445642057 0.279968 0.635071 -0.321838 0.643982 1445642057 0.279968 0.635071 -0.321838 0.643982 1445642057 0.260742 0.650391 -0.298035 0.648132 1445642057 0.260742 0.650391 -0.298035 0.648132 1445642057 0.260742 0.650391 -0.298035 0.648132 1445642057 0.260742 0.650391 -0.298035 0.648132 1445642057 0.260742 0.650391 -0.298035 0.648132 1445642057 0.260742 0.650391 -0.298035 0.648132 1445642057 0.260742 0.650391 -0.298035 0.648132 1445642057 0.262512 0.656494 -0.290955 0.644470 1445642057 0.262512 0.656494 -0.290955 0.644470 1445642057 0.262512 0.656494 -0.290955 0.644470 1445642057 0.262512 0.656494 -0.290955 0.644470 1445642057 0.262512 0.656494 -0.290955 0.644470 1445642058 0.262512 0.656494 -0.290955 0.644470 1445642058 0.284790 0.652588 -0.304260 0.632751 1445642058 0.284790 0.652588 -0.304260 0.632751 1445642058 0.284790 0.652588 -0.304260 0.632751 1445642058 0.284790 0.652588 -0.304260 0.632751 1445642058 0.284790 0.652588 -0.304260 0.632751 1445642058 0.284790 0.652588 -0.304260 0.632751 1445642058 0.324097 0.638000 -0.332581 0.614136 1445642058 0.324097 0.638000 -0.332581 0.614136 1445642058 0.324097 0.638000 -0.332581 0.614136 1445642058 0.324097 0.638000 -0.332581 0.614136 1445642058 0.324097 0.638000 -0.332581 0.614136 1445642058 0.375305 0.612000 -0.369019 0.590271 1445642058 0.375305 0.612000 -0.369019 0.590271 1445642058 0.375305 0.612000 -0.369019 0.590271 1445642058 0.375305 0.612000 -0.369019 0.590271 1445642058 0.375305 0.612000 -0.369019 0.590271 1445642058 0.433533 0.574097 -0.412048 0.559082 1445642058 0.433533 0.574097 -0.412048 0.559082 1445642058 0.433533 0.574097 -0.412048 0.559082 1445642058 0.433533 0.574097 -0.412048 0.559082 1445642058 0.433533 0.574097 -0.412048 0.559082 1445642058 0.433533 0.574097 -0.412048 0.559082 1445642058 0.490662 0.529358 -0.462097 0.515259 1445642058 0.490662 0.529358 -0.462097 0.515259 1445642058 0.490662 0.529358 -0.462097 0.515259 1445642058 0.490662 0.529358 -0.462097 0.515259 1445642058 0.490662 0.529358 -0.462097 0.515259 1445642058 0.490662 0.529358 -0.462097 0.515259 1445642058 0.543274 0.477295 -0.512695 0.462769 1445642058 0.543274 0.477295 -0.512695 0.462769 1445642058 0.543274 0.477295 -0.512695 0.462769 1445642058 0.543274 0.477295 -0.512695 0.462769 1445642058 0.543274 0.477295 -0.512695 0.462769 1445642058 0.543274 0.477295 -0.512695 0.462769 1445642058 0.590393 0.420166 -0.558167 0.404114 1445642058 0.590393 0.420166 -0.558167 0.404114 1445642058 0.590393 0.420166 -0.558167 0.404114 1445642058 0.590393 0.420166 -0.558167 0.404114 1445642058 0.590393 0.420166 -0.558167 0.404114 1445642058 0.628235 0.363220 -0.597961 0.340332 1445642058 0.628235 0.363220 -0.597961 0.340332 1445642058 0.628235 0.363220 -0.597961 0.340332 1445642058 0.628235 0.363220 -0.597961 0.340332 1445642058 0.628235 0.363220 -0.597961 0.340332 1445642058 0.628235 0.363220 -0.597961 0.340332 1445642058 0.656738 0.310303 -0.627563 0.280212 1445642058 0.656738 0.310303 -0.627563 0.280212 1445642058 0.656738 0.310303 -0.627563 0.280212 1445642058 
0.440918 0.536011 -0.496460 0.521240 1445642060 0.440918 0.536011 -0.496460 0.521240 1445642060 0.398560 0.569214 -0.454956 0.556885 1445642060 0.398560 0.569214 -0.454956 0.556885 1445642060 0.398560 0.569214 -0.454956 0.556885 1445642060 0.398560 0.569214 -0.454956 0.556885 1445642060 0.398560 0.569214 -0.454956 0.556885 1445642060 0.398560 0.569214 -0.454956 0.556885 1445642060 0.398560 0.569214 -0.454956 0.556885 1445642060 0.353760 0.598389 -0.407776 0.591980 1445642060 0.353760 0.598389 -0.407776 0.591980 1445642060 0.353760 0.598389 -0.407776 0.591980 1445642060 0.353760 0.598389 -0.407776 0.591980 1445642060 0.353760 0.598389 -0.407776 0.591980 1445642060 0.307312 0.626038 -0.362061 0.618469 1445642060 0.307312 0.626038 -0.362061 0.618469 1445642060 0.307312 0.626038 -0.362061 0.618469 1445642061 0.307312 0.626038 -0.362061 0.618469 1445642061 0.307312 0.626038 -0.362061 0.618469 1445642061 0.307312 0.626038 -0.362061 0.618469 1445642061 0.307312 0.626038 -0.362061 0.618469 1445642061 0.264343 0.653564 -0.321716 0.632019 1445642061 0.264343 0.653564 -0.321716 0.632019 1445642061 0.264343 0.653564 -0.321716 0.632019 1445642061 0.264343 0.653564 -0.321716 0.632019 1445642061 0.264343 0.653564 -0.321716 0.632019 1445642061 0.264343 0.653564 -0.321716 0.632019 1445642061 0.232300 0.673523 -0.287415 0.640137 1445642061 0.232300 0.673523 -0.287415 0.640137 1445642061 0.232300 0.673523 -0.287415 0.640137 1445642061 0.232300 0.673523 -0.287415 0.640137 1445642061 0.232300 0.673523 -0.287415 0.640137 1445642061 0.232300 0.673523 -0.287415 0.640137 1445642061 0.217896 0.683289 -0.263306 0.645203 1445642061 0.217896 0.683289 -0.263306 0.645203 1445642061 0.217896 0.683289 -0.263306 0.645203 1445642061 0.217896 0.683289 -0.263306 0.645203 1445642061 0.217896 0.683289 -0.263306 0.645203 1445642061 0.217896 0.683289 -0.263306 0.645203 1445642061 0.222229 0.685608 -0.256470 0.643982 1445642061 0.222229 0.685608 -0.256470 0.643982 1445642061 0.222229 0.685608 -0.256470 0.643982 1445642061 0.222229 0.685608 -0.256470 0.643982 1445642061 0.222229 0.685608 -0.256470 0.643982 1445642061 0.222229 0.685608 -0.256470 0.643982 1445642061 0.222229 0.685608 -0.256470 0.643982 1445642061 0.245789 0.678894 -0.271301 0.636414 1445642061 0.245789 0.678894 -0.271301 0.636414 1445642061 0.245789 0.678894 -0.271301 0.636414 1445642061 0.245789 0.678894 -0.271301 0.636414 1445642061 0.245789 0.678894 -0.271301 0.636414 1445642061 0.245789 0.678894 -0.271301 0.636414 1445642061 0.286865 0.664368 -0.302368 0.620300 1445642061 0.286865 0.664368 -0.302368 0.620300 1445642061 0.286865 0.664368 -0.302368 0.620300 1445642061 0.286865 0.664368 -0.302368 0.620300 1445642061 0.286865 0.664368 -0.302368 0.620300 1445642061 0.286865 0.664368 -0.302368 0.620300 1445642061 0.286865 0.664368 -0.302368 0.620300 1445642061 0.340088 0.640015 -0.343811 0.596985 1445642061 0.340088 0.640015 -0.343811 0.596985 1445642061 0.340088 0.640015 -0.343811 0.596985 1445642061 0.340088 0.640015 -0.343811 0.596985 1445642061 0.340088 0.640015 -0.343811 0.596985 1445642061 0.340088 0.640015 -0.343811 0.596985 1445642061 0.399353 0.605103 -0.393616 0.565125 1445642061 0.399353 0.605103 -0.393616 0.565125 1445642061 0.399353 0.605103 -0.393616 0.565125 1445642061 0.399353 0.605103 -0.393616 0.565125 1445642061 0.399353 0.605103 -0.393616 0.565125 1445642061 0.399353 0.605103 -0.393616 0.565125 1445642061 0.461853 0.559387 -0.448120 0.522400 1445642061 0.461853 0.559387 -0.448120 0.522400 1445642061 0.461853 0.559387 -0.448120 0.522400 1445642061 0.461853 0.559387 -0.448120 0.522400 1445642061 0.461853 0.559387 -0.448120 0.522400 1445642061 0.461853 0.559387 -0.448120 0.522400 1445642061 0.520874 0.505127 -0.502747 0.469788 1445642061 0.520874 0.505127 -0.502747 0.469788 1445642061 0.520874 0.505127 -0.502747 0.469788 1445642061 0.520874 0.505127 -0.502747 0.469788 1445642061 0.520874 0.505127 -0.502747 0.469788 1445642061 0.520874 0.505127 -0.502747 0.469788 1445642061 0.572815 0.442749 -0.553894 0.411133 1445642061 0.572815 0.442749 -0.553894 0.411133 1445642061 0.572815 0.442749 -0.553894 0.411133 1445642061 0.572815 0.442749 -0.553894 0.411133 1445642061 0.572815 0.442749 -0.553894 0.411133 1445642061 0.613647 0.379456 -0.597717 0.349548 1445642061 0.613647 0.379456 -0.597717 0.349548 1445642061 0.613647 0.379456 -0.597717 0.349548 1445642061 0.613647 0.379456 -0.597717 0.349548 1445642061 0.613647 0.379456 -0.597717 0.349548 1445642061 0.613647 0.379456 -0.597717 0.349548 1445642061 0.639465 0.325134 -0.631348 0.294617 1445642061 0.639465 0.325134 -0.631348 0.294617 1445642061 0.639465 0.325134 -0.631348 0.294617 1445642061 0.639465 0.325134 -0.631348 0.294617 1445642061 0.639465 0.325134 -0.631348 0.294617 1445642061 0.639465 0.325134 -0.631348 0.294617 1445642061 0.651855 0.288086 -0.650696 0.262146 1445642061 0.651855 0.288086 -0.650696 0.262146 1445642061 0.651855 0.288086 -0.650696 0.262146 1445642061 0.651855 0.288086 -0.650696 0.262146 1445642061 0.651855 0.288086 -0.650696 0.262146 1445642061 0.651855 0.288086 -0.650696 0.262146 1445642061 0.651855 0.288086 -0.650696 0.262146 1445642061 0.651733 0.276978 -0.656921 0.258789 1445642061 0.651733 0.276978 -0.656921 0.258789 1445642061 0.651733 0.276978 -0.656921 0.258789 1445642061 0.651733 0.276978 -0.656921 0.258789 1445642061 0.651733 0.276978 -0.656921 0.258789 1445642061 0.651733 0.276978 -0.656921 0.258789 1445642061 0.651733 0.276978 -0.656921 0.258789 1445642061 0.637817 0.293030 -0.655640 0.278320 1445642061 0.637817 0.293030 -0.655640 0.278320 1445642061 0.637817 0.293030 -0.655640 0.278320 1445642061 0.637817 0.293030 -0.655640 0.278320 1445642061 0.637817 0.293030 -0.655640 0.278320 1445642061 0.637817 0.293030 -0.655640 0.278320 1445642061 0.637817 0.293030 -0.655640 0.278320 1445642061 0.613281 0.326721 -0.644043 0.319824 1445642061 0.613281 0.326721 -0.644043 0.319824 1445642061 0.613281 0.326721 -0.644043 0.319824 1445642061 0.613281 0.326721 -0.644043 0.319824 1445642061 0.613281 0.326721 -0.644043 0.319824 1445642061 0.613281 0.326721 -0.644043 0.319824 1445642061 0.579285 0.372986 -0.619324 0.376526 1445642061 0.579285 0.372986 -0.619324 0.376526 1445642061 0.579285 0.372986 -0.619324 0.376526 1445642062 0.579285 0.372986 -0.619324 0.376526 1445642062 0.579285 0.372986 -0.619324 0.376526 1445642062 0.536987 0.427063 -0.579285 0.440002 1445642062 0.536987 0.427063 -0.579285 0.440002 1445642062 0.536987 0.427063 -0.579285 0.440002 1445642062 0.536987 0.427063 -0.579285 0.440002 1445642062 0.536987 0.427063 -0.579285 0.440002 1445642062 0.536987 0.427063 -0.579285 0.440002 1445642062 0.536987 0.427063 -0.579285 0.440002 1445642062 0.486206 0.483459 -0.528625 0.500366 1445642062 0.486206 0.483459 -0.528625 0.500366 1445642062 0.486206 0.483459 -0.528625 0.500366 1445642062 0.486206 0.483459 -0.528625 0.500366 1445642062 0.486206 0.483459 -0.528625 0.500366 1445642062 0.486206 0.483459 -0.528625 0.500366 1445642062 0.432190 0.531860 -0.471252 0.555176 1445642062 0.432190 0.531860 -0.471252 0.555176 1445642062 0.432190 0.531860 -0.471252 0.555176 1445642062 0.432190 0.531860 -0.471252 0.555176 1445642062 0.432190 0.531860 -0.471252 0.555176 1445642062 0.432190 0.531860 -0.471252 0.555176 1445642062 0.374512 0.575439 -0.417542 0.595154 1445642062 0.374512 0.575439 -0.417542 0.595154 1445642062 0.374512 0.575439 -0.417542 0.595154 1445642062 0.374512 0.575439 -0.417542 0.595154 1445642062 0.374512 0.575439 -0.417542 0.595154 1445642062 0.374512 0.575439 -0.417542 0.595154 1445642062 0.315674 0.614563 -0.365356 0.623779 1445642062 0.315674 0.614563 -0.365356 0.623779 1445642062 0.315674 0.614563 -0.365356 0.623779 1445642062 0.315674 0.614563 -0.365356 0.623779 1445642062 0.315674 0.614563 -0.365356 0.623779 1445642062 0.315674 0.614563 -0.365356 0.623779 1445642062 0.267395 0.644470 -0.322510 0.639587 1445642062 0.267395 0.644470 -0.322510 0.639587 1445642062 0.267395 0.644470 -0.322510 0.639587 1445642062 0.267395 0.644470 -0.322510 0.639587 1445642062 0.267395 0.644470 -0.322510 0.639587 1445642062 0.267395 0.644470 -0.322510 0.639587 1445642062 0.267395 0.644470 -0.322510 0.639587 1445642062 0.246399 0.659973 -0.298645 0.643799 1445642062 0.246399 0.659973 -0.298645 0.643799 1445642062 0.246399 0.659973 -0.298645 0.643799 1445642062 0.246399 0.659973 -0.298645 0.643799 1445642062 0.246399 0.659973 -0.298645 0.643799 1445642062 0.246399 0.659973 -0.298645 0.643799 1445642062 0.253235 0.663757 -0.298523 0.637268 1445642062 0.253235 0.663757 -0.298523 0.637268 1445642062 0.253235 0.663757 -0.298523 0.637268 1445642062 0.253235 0.663757 -0.298523 0.637268 1445642062 0.253235 0.663757 -0.298523 0.637268 1445642062 0.253235 0.663757 -0.298523 0.637268 1445642062 0.278564 0.659729 -0.316711 0.621948 1445642062 0.278564 0.659729 -0.316711 0.621948 1445642062 0.278564 0.659729 -0.316711 0.621948 1445642062 0.278564 0.659729 -0.316711 0.621948 1445642062 0.278564 0.659729 -0.316711 0.621948 1445642062 0.278564 0.659729 -0.316711 0.621948 1445642062 0.278564 0.659729 -0.316711 0.621948 1445642062 0.319519 0.643860 -0.349792 0.600769 1445642062 0.319519 0.643860 -0.349792 0.600769 1445642062 0.319519 0.643860 -0.349792 0.600769 1445642062 0.319519 0.643860 -0.349792 0.600769 1445642062 0.319519 0.643860 -0.349792 0.600769 1445642062 0.319519 0.643860 -0.349792 0.600769 1445642062 0.372681 0.615295 -0.392822 0.572876 1445642062 0.372681 0.615295 -0.392822 0.572876 1445642062 0.372681 0.615295 -0.392822 0.572876 1445642062 0.372681 0.615295 -0.392822 0.572876 1445642062 0.372681 0.615295 -0.392822 0.572876 1445642062 0.372681 0.615295 -0.392822 0.572876 1445642062 0.431885 0.575867 -0.440918 0.536072 1445642062 0.431885 0.575867 -0.440918 0.536072 1445642062 0.431885 0.575867 -0.440918 0.536072 1445642062 0.431885 0.575867 -0.440918 0.536072 1445642062 0.431885 0.575867 -0.440918 0.536072 1445642062 0.431885 0.575867 -0.440918 0.536072 1445642062 0.491943 0.526367 -0.488708 0.492004 1445642062 0.491943 0.526367 -0.488708 0.492004 1445642062 0.491943 0.526367 -0.488708 0.492004 1445642062 0.491943 0.526367 -0.488708 0.492004 1445642062 0.491943 0.526367 -0.488708 0.492004 1445642062 0.491943 0.526367 -0.488708 0.492004 1445642062 0.491943 0.526367 -0.488708 0.492004 1445642062 0.547607 0.469421 -0.533691 0.441406 1445642062 0.547607 0.469421 -0.533691 0.441406 1445642062 0.547607 0.469421 -0.533691 0.441406 1445642062 0.547607 0.469421 -0.533691 0.441406 1445642062 0.547607 0.469421 -0.533691 0.441406 1445642062 0.547607 0.469421 -0.533691 0.441406 1445642062 0.593933 0.410828 -0.575745 0.383423 1445642062 0.593933 0.410828 -0.575745 0.383423 1445642062 0.593933 0.410828 -0.575745 0.383423 1445642062 0.593933 0.410828 -0.575745 0.383423 1445642062 0.593933 0.410828 -0.575745 0.383423 1445642062 0.593933 0.410828 -0.575745 0.383423 1445642062 0.628601 0.354187 -0.612610 0.322693 1445642062 0.628601 0.354187 -0.612610 0.322693 1445642062 0.628601 0.354187 -0.612610 0.322693 1445642062 0.628601 0.354187 -0.612610 0.322693 1445642062 0.628601 0.354187 -0.612610 0.322693 1445642062 0.628601 0.354187 -0.612610 0.322693 1445642062 0.651001 0.302856 -0.643066 0.266357 1445642062 0.651001 0.302856 -0.643066 0.266357 1445642062 0.651001 0.302856 -0.643066 0.266357 1445642062 0.651001 0.302856 -0.643066 0.266357 1445642062 0.651001 0.302856 -0.643066 0.266357 1445642062 0.651001 0.302856 -0.643066 0.266357 1445642062 0.662598 0.263855 -0.661560 0.231750 1445642062 0.662598 0.263855 -0.661560 0.231750 1445642062 0.662598 0.263855 -0.661560 0.231750 1445642062 0.662598 0.263855 -0.661560 0.231750 1445642062 0.662598 0.263855 -0.661560 0.231750 1445642063 0.662598 0.263855 -0.661560 0.231750 1445642063 0.662781 0.246765 -0.672180 0.218933 1445642063 0.662781 0.246765 -0.672180 0.218933 1445642063 0.662781 0.246765 -0.672180 0.218933 1445642063 0.662781 0.246765 -0.672180 0.218933 1445642063 0.662781 0.246765 -0.672180 0.218933 1445642063 0.662781 0.246765 -0.672180 0.218933 1445642063 0.662781 0.246765 -0.672180 0.218933 1445642063 0.653503 0.251404 -0.676697 0.227600 1445642063 0.653503 0.251404 -0.676697 0.227600 1445642063 0.653503 0.251404 -0.676697 0.227600 1445642063 0.653503 0.251404 -0.676697 0.227600 1445642063 0.653503 0.251404 -0.676697 0.227600 1445642063 0.653503 0.251404 -0.676697 0.227600 1445642063 0.637207 0.273010 -0.673523 0.256409 1445642063 0.637207 0.273010 -0.673523 0.256409 1445642063 0.637207 0.273010 -0.673523 0.256409 1445642063 0.637207 0.273010 -0.673523 0.256409 1445642063 0.637207 0.273010 -0.673523 0.256409 1445642063 0.637207 0.273010 -0.673523 0.256409 1445642063 0.614502 0.309021 -0.659119 0.304138 1445642063 0.614502 0.309021 -0.659119 0.304138 1445642063 0.614502 0.309021 -0.659119 0.304138 1445642063 0.614502 0.309021 -0.659119 0.304138 1445642063 0.614502 0.309021 -0.659119 0.304138 1445642063 0.614502 0.309021 -0.659119 0.304138 1445642063 0.614502 0.309021 -0.659119 0.304138 1445642063 0.582275 0.356323 -0.633667 0.363831 1445642063 0.582275 0.356323 -0.633667 0.363831 1445642063 0.582275 0.356323 -0.633667 0.363831 1445642063 0.582275 0.356323 -0.633667 0.363831 1445642063 0.582275 0.356323 -0.633667 0.363831 1445642063 0.543823 0.409851 -0.596985 0.424133 1445642063 0.543823 0.409851 -0.596985 0.424133 1445642063 0.543823 0.409851 -0.596985 0.424133 1445642063 0.543823 0.409851 -0.596985 0.424133 1445642063 0.543823 0.409851 -0.596985 0.424133 1445642063 0.543823 0.409851 -0.596985 0.424133 1445642063 0.499512 0.462158 -0.553162 0.480469 1445642063 0.499512 0.462158 -0.553162 0.480469 1445642063 0.499512 0.462158 -0.553162 0.480469 1445642063 0.499512 0.462158 -0.553162 0.480469 1445642063 0.499512 0.462158 -0.553162 0.480469 1445642063 0.499512 0.462158 -0.553162 0.480469 1445642063 0.499512 0.462158 -0.553162 0.480469 1445642063 0.446106 0.510620 -0.505859 0.533203 1445642063 0.446106 0.510620 -0.505859 0.533203 1445642063 0.446106 0.510620 -0.505859 0.533203 1445642063 0.446106 0.510620 -0.505859 0.533203 1445642063 0.446106 0.510620 -0.505859 0.533203 1445642063 0.446106 0.510620 -0.505859 0.533203 1445642063 0.391479 0.552917 -0.456909 0.576355 1445642063 0.391479 0.552917 -0.456909 0.576355 1445642063 0.391479 0.552917 -0.456909 0.576355 1445642063 0.391479 0.552917 -0.456909 0.576355 1445642063 0.391479 0.552917 -0.456909 0.576355 1445642063 0.391479 0.552917 -0.456909 0.576355 1445642063 0.338501 0.590820 -0.408752 0.607666 1445642063 0.338501 0.590820 -0.408752 0.607666 1445642063 0.338501 0.590820 -0.408752 0.607666 1445642063 0.338501 0.590820 -0.408752 0.607666 1445642063 0.338501 0.590820 -0.408752 0.607666 1445642063 0.338501 0.590820 -0.408752 0.607666 1445642063 0.338501 0.590820 -0.408752 0.607666 1445642063 0.295044 0.619141 -0.368347 0.627563 1445642063 0.295044 0.619141 -0.368347 0.627563 1445642063 0.295044 0.619141 -0.368347 0.627563 1445642063 0.295044 0.619141 -0.368347 0.627563 1445642063 0.295044 0.619141 -0.368347 0.627563 1445642063 0.295044 0.619141 -0.368347 0.627563 1445642063 0.271057 0.635559 -0.339661 0.638123 1445642063 0.271057 0.635559 -0.339661 0.638123 1445642063 0.271057 0.635559 -0.339661 0.638123 1445642063 0.271057 0.635559 -0.339661 0.638123 1445642063 0.271057 0.635559 -0.339661 0.638123 1445642063 0.271057 0.635559 -0.339661 0.638123 1445642063 0.267090 0.642822 -0.328125 0.638489 1445642063 0.267090 0.642822 -0.328125 0.638489 1445642063 0.267090 0.642822 -0.328125 0.638489 1445642063 0.267090 0.642822 -0.328125 0.638489 1445642063 0.267090 0.642822 -0.328125 0.638489 1445642063 0.267090 0.642822 -0.328125 0.638489 1445642063 0.267090 0.642822 -0.328125 0.638489 1445642063 0.284363 0.640259 -0.335022 0.630005 1445642063 0.284363 0.640259 -0.335022 0.630005 1445642063 0.284363 0.640259 -0.335022 0.630005 1445642063 0.284363 0.640259 -0.335022 0.630005 1445642063 0.284363 0.640259 -0.335022 0.630005 1445642063 0.284363 0.640259 -0.335022 0.630005 1445642063 0.318298 0.629333 -0.346252 0.612549 1445642063 0.318298 0.629333 -0.356812 0.612549 1445642063 0.318298 0.629333 -0.356812 0.612549 1445642063 0.318298 0.629333 -0.356812 0.612549 1445642063 0.318298 0.629333 -0.356812 0.612549 1445642063 0.318298 0.629333 -0.356812 0.612549 1445642063 0.318298 0.629333 -0.356812 0.612549 1445642063 0.365723 0.607605 -0.392700 0.585449 1445642063 0.365723 0.607605 -0.392700 0.585449 1445642063 0.365723 0.607605 -0.392700 0.585449 1445642063 0.365723 0.607605 -0.392700 0.585449 1445642063 0.365723 0.607605 -0.392700 0.585449 1445642063 0.365723 0.607605 -0.392700 0.585449 1445642063 0.419617 0.575134 -0.436279 0.550171 1445642063 0.419617 0.575134 -0.436279 0.550171 1445642063 0.419617 0.575134 -0.436279 0.550171 1445642063 0.419617 0.575134 -0.436279 0.550171 1445642063 0.419617 0.575134 -0.436279 0.550171 1445642063 0.419617 0.575134 -0.436279 0.550171 1445642063 0.473450 0.533752 -0.482605 0.507935 1445642063 0.473450 0.533752 -0.482605 0.507935 1445642063 0.473450 0.533752 -0.482605 0.507935 1445642063 0.473450 0.533752 -0.482605 0.507935 1445642063 0.473450 0.533752 -0.482605 0.507935 1445642063 0.473450 0.533752 -0.482605 0.507935 1445642063 0.473450 0.533752 -0.482605 0.507935 1445642064 0.524780 0.484985 -0.527466 0.459534 1445642064 0.524780 0.484985 -0.527466 0.459534 1445642064 0.524780 0.484985 -0.527466 0.459534 1445642064 0.524780 0.484985 -0.527466 0.459534 1445642064 0.524780 0.484985 -0.527466 0.459534 1445642064 0.524780 0.484985 -0.527466 0.459534 1445642064 0.570190 0.431335 -0.568542 0.406799 1445642064 0.570190 0.431335 -0.568542 0.406799 1445642064 0.570190 0.431335 -0.568542 0.406799 1445642064 0.570190 0.431335 -0.568542 0.406799 1445642064 0.570190 0.431335 -0.568542 0.406799 1445642064 0.570190 0.431335 -0.568542 0.406799 1445642064 0.607727 0.375732 -0.605774 0.349976 1445642064 0.607727 0.375732 -0.605774 0.349976 1445642064 0.607727 0.375732 -0.605774 0.349976 1445642064 0.607727 0.375732 -0.605774 0.349976 1445642064 0.607727 0.375732 -0.605774 0.349976 1445642064 0.607727 0.375732 -0.605774 0.349976 1445642064 0.635010 0.323975 -0.635193 0.297119 1445642064 0.635010 0.323975 -0.635193 0.297119 1445642064 0.635010 0.323975 -0.635193 0.297119 1445642064 0.635010 0.323975 -0.635193 0.297119 1445642064 0.635010 0.323975 -0.635193 0.297119 1445642064 0.635010 0.323975 -0.635193 0.297119 1445642064 0.635010 0.323975 -0.635193 0.297119 1445642064 0.653625 0.279724 -0.654480 0.257141 1445642064 0.653625 0.279724 -0.654480 0.257141 1445642064 0.653625 0.279724 -0.654480 0.257141 1445642064 0.653625 0.279724 -0.654480 0.257141 1445642064 0.653625 0.279724 -0.654480 0.257141 1445642064 0.653625 0.279724 -0.654480 0.257141 1445642064 0.662231 0.250061 -0.665344 0.236938 1445642064 0.662231 0.250061 -0.665344 0.236938 1445642064 0.662231 0.250061 -0.665344 0.236938 1445642064 0.662231 0.250061 -0.665344 0.236938 1445642064 0.662231 0.250061 -0.665344 0.236938 1445642064 0.662231 0.250061 -0.665344 0.236938 1445642064 0.660034 0.240540 -0.670776 0.237732 1445642064 0.660034 0.240540 -0.670776 0.237732 1445642064 0.660034 0.240540 -0.670776 0.237732 1445642064 0.660034 0.240540 -0.670776 0.237732 1445642064 0.660034 0.240540 -0.670776 0.237732 1445642064 0.660034 0.240540 -0.670776 0.237732 1445642064 0.660034 0.240540 -0.670776 0.237732 1445642064 0.648560 0.251465 -0.671265 0.255920 1445642064 0.648560 0.251465 -0.671265 0.255920 1445642064 0.648560 0.251465 -0.671265 0.255920 1445642064 0.648560 0.251465 -0.671265 0.255920 1445642064 0.648560 0.251465 -0.671265 0.255920 1445642064 0.632568 0.276367 -0.662170 0.291626 1445642064 0.632568 0.276367 -0.662170 0.291626 1445642064 0.632568 0.276367 -0.662170 0.291626 1445642064 0.632568 0.276367 -0.662170 0.291626 1445642064 0.632568 0.276367 -0.662170 0.291626 1445642064 0.632568 0.276367 -0.662170 0.291626 1445642064 0.609253 0.314209 -0.644104 0.339417 1445642064 0.609253 0.314209 -0.644104 0.339417 1445642064 0.609253 0.314209 -0.644104 0.339417 1445642064 0.609253 0.314209 -0.644104 0.339417 1445642064 0.574524 0.363098 -0.620361 0.391418 1445642064 0.574524 0.363098 -0.620361 0.391418 1445642064 0.574524 0.363098 -0.620361 0.391418 1445642064 0.574524 0.363098 -0.620361 0.391418 1445642064 0.574524 0.363098 -0.620361 0.391418 1445642064 0.574524 0.363098 -0.620361 0.391418 1445642064 0.574524 0.363098 -0.620361 0.391418 1445642064 0.532837 0.416687 -0.587280 0.444458 1445642064 0.532837 0.416687 -0.587280 0.444458 1445642064 0.532837 0.416687 -0.587280 0.444458 1445642064 0.532837 0.416687 -0.587280 0.444458 1445642064 0.532837 0.416687 -0.587280 0.444458 1445642064 0.532837 0.416687 -0.587280 0.444458 1445642064 0.486694 0.468750 -0.544250 0.497131 1445642064 0.486694 0.468750 -0.544250 0.497131 1445642064 0.486694 0.468750 -0.544250 0.497131 1445642064 0.486694 0.468750 -0.544250 0.497131 1445642064 0.486694 0.468750 -0.544250 0.497131 1445642064 0.435730 0.517578 -0.495728 0.544495 1445642064 0.435730 0.517578 -0.495728 0.544495 1445642064 0.435730 0.517578 -0.495728 0.544495 1445642064 0.435730 0.517578 -0.495728 0.544495 1445642064 0.435730 0.517578 -0.495728 0.544495 1445642064 0.435730 0.517578 -0.495728 0.544495 1445642064 0.435730 0.517578 -0.495728 0.544495 1445642064 0.385925 0.561157 -0.443726 0.582397 1445642064 0.385925 0.561157 -0.443726 0.582397 1445642064 0.385925 0.561157 -0.443726 0.582397 1445642064 0.385925 0.561157 -0.443726 0.582397 1445642064 0.385925 0.561157 -0.443726 0.582397 1445642064 0.385925 0.561157 -0.443726 0.582397 1445642064 0.337036 0.597351 -0.393860 0.611877 1445642064 0.337036 0.597351 -0.393860 0.611877 1445642064 0.337036 0.597351 -0.393860 0.611877 1445642064 0.337036 0.597351 -0.393860 0.611877 1445642064 0.337036 0.597351 -0.393860 0.611877 1445642064 0.337036 0.597351 -0.393860 0.611877 1445642064 0.293213 0.624512 -0.351440 0.632813 1445642064 0.293213 0.624512 -0.351440 0.632813 1445642064 0.293213 0.624512 -0.351440 0.632813 1445642064 0.293213 0.624512 -0.351440 0.632813 1445642064 0.293213 0.624512 -0.351440 0.632813 1445642064 0.268311 0.641357 -0.321167 0.643005 1445642064 0.268311 0.641357 -0.321167 0.643005 1445642064 0.268311 0.641357 -0.321167 0.643005 1445642064 0.268311 0.641357 -0.321167 0.643005 1445642064 0.268311 0.641357 -0.321167 0.643005 1445642064 0.268311 0.641357 -0.321167 0.643005 1445642064 0.265503 0.645508 -0.308716 0.646118 1445642065 0.265503 0.645508 -0.308716 0.646118 1445642065 0.265503 0.645508 -0.308716 0.646118 1445642065 0.265503 0.645508 -0.308716 0.646118 1445642065 0.265503 0.645508 -0.308716 0.646118 1445642065 0.265503 0.645508 -0.308716 0.646118 1445642065 0.265503 0.645508 -0.308716 0.646118 1445642065 0.285583 0.638916 -0.312317 0.642334 1445642065 0.285583 0.638916 -0.312317 0.642334 1445642065 0.285583 0.638916 -0.312317 0.642334 1445642065 0.285583 0.638916 -0.312317 0.642334 1445642065 0.285583 0.638916 -0.312317 0.642334 1445642065 0.285583 0.638916 -0.312317 0.642334 1445642065 0.317383 0.631165 -0.332214 0.624817 1445642065 0.317383 0.631165 -0.332214 0.624817 1445642065 0.317383 0.631165 -0.332214 0.624817 1445642065 0.317383 0.631165 -0.332214 0.624817 1445642065 0.317383 0.631165 -0.332214 0.624817 1445642065 0.317383 0.631165 -0.332214 0.624817 1445642065 0.317383 0.631165 -0.332214 0.624817 1445642065 0.357361 0.612671 -0.365723 0.602600 1445642065 0.357361 0.612671 -0.365723 0.602600 1445642065 0.357361 0.612671 -0.365723 0.602600 1445642065 0.357361 0.612671 -0.365723 0.602600 1445642065 0.357361 0.612671 -0.365723 0.602600 1445642065 0.357361 0.612671 -0.365723 0.602600 1445642065 0.403320 0.585205 -0.406799 0.573853 1445642065 0.403320 0.585205 -0.406799 0.573853 1445642065 0.403320 0.585205 -0.406799 0.573853 1445642065 0.403320 0.585205 -0.406799 0.573853 1445642065 0.403320 0.585205 -0.406799 0.573853 1445642065 0.403320 0.585205 -0.406799 0.573853 1445642065 0.403320 0.585205 -0.406799 0.573853 1445642065 0.453125 0.549500 -0.451904 0.537109 1445642065 0.453125 0.549500 -0.451904 0.537109 1445642065 0.453125 0.549500 -0.451904 0.537109 1445642065 0.453125 0.549500 -0.451904 0.537109 1445642065 0.453125 0.549500 -0.451904 0.537109 1445642065 0.504639 0.504944 -0.496155 0.494141 1445642065 0.504639 0.504944 -0.496155 0.494141 1445642065 0.504639 0.504944 -0.496155 0.494141 1445642065 0.504639 0.504944 -0.496155 0.494141 1445642065 0.504639 0.504944 -0.496155 0.494141 1445642065 0.504639 0.504944 -0.496155 0.494141 1445642065 0.551636 0.456116 -0.538330 0.444763 1445642065 0.551636 0.456116 -0.538330 0.444763 1445642065 0.551636 0.456116 -0.538330 0.444763 1445642065 0.551636 0.456116 -0.538330 0.444763 1445642065 0.551636 0.456116 -0.538330 0.444763 1445642065 0.551636 0.456116 -0.538330 0.444763 1445642065 0.551636 0.456116 -0.538330 0.444763 1445642065 0.592529 0.405090 -0.575623 0.391663 1445642065 0.592529 0.405090 -0.575623 0.391663 1445642065 0.592529 0.405090 -0.575623 0.391663 1445642065 0.592529 0.405090 -0.575623 0.391663 1445642065 0.592529 0.405090 -0.575623 0.391663 1445642065 0.592529 0.405090 -0.575623 0.391663 1445642065 0.624878 0.355896 -0.607666 0.337036 1445642065 0.624878 0.355896 -0.607666 0.337036 1445642065 0.624878 0.355896 -0.607666 0.337036 1445642065 0.624878 0.355896 -0.607666 0.337036 1445642065 0.624878 0.355896 -0.607666 0.337036 1445642065 0.624878 0.355896 -0.607666 0.337036 1445642065 0.624878 0.355896 -0.607666 0.337036 1445642065 0.644531 0.313538 -0.632324 0.293884 1445642065 0.644531 0.313538 -0.632324 0.293884 1445642065 0.644531 0.313538 -0.632324 0.293884 1445642065 0.644531 0.313538 -0.632324 0.293884 1445642065 0.644531 0.313538 -0.632324 0.293884 1445642065 0.644531 0.313538 -0.632324 0.293884 1445642065 0.656677 0.282593 -0.646057 0.267456 1445642065 0.656677 0.282593 -0.646057 0.267456 1445642065 0.656677 0.282593 -0.646057 0.267456 1445642065 0.656677 0.282593 -0.646057 0.267456 1445642065 0.656677 0.282593 -0.646057 0.267456 1445642065 0.656677 0.282593 -0.646057 0.267456 1445642065 0.659241 0.268555 -0.652405 0.260071 1445642065 0.659241 0.268555 -0.652405 0.260071 1445642065 0.659241 0.268555 -0.652405 0.260071 1445642065 0.659241 0.268555 -0.652405 0.260071 1445642065 0.659241 0.268555 -0.652405 0.260071 1445642065 0.659241 0.268555 -0.652405 0.260071 1445642065 0.649658 0.276184 -0.653564 0.273071 1445642065 0.649658 0.276184 -0.653564 0.273071 1445642065 0.649658 0.276184 -0.653564 0.273071 1445642065 0.649658 0.276184 -0.653564 0.273071 1445642065 0.649658 0.276184 -0.653564 0.273071 1445642065 0.649658 0.276184 -0.653564 0.273071 1445642065 0.632080 0.300598 -0.646667 0.303101 1445642065 0.632080 0.300598 -0.646667 0.303101 1445642065 0.632080 0.300598 -0.646667 0.303101 1445642065 0.632080 0.300598 -0.646667 0.303101 1445642065 0.632080 0.300598 -0.646667 0.303101 1445642065 0.632080 0.300598 -0.646667 0.303101 1445642065 0.607666 0.335510 -0.631409 0.345581 1445642065 0.607666 0.335510 -0.631409 0.345581 1445642065 0.607666 0.335510 -0.631409 0.345581 1445642065 0.607666 0.335510 -0.631409 0.345581 1445642065 0.607666 0.335510 -0.631409 0.345581 1445642065 0.607666 0.335510 -0.631409 0.345581 1445642065 0.607666 0.335510 -0.631409 0.345581 1445642065 0.577332 0.378601 -0.605713 0.395508 1445642065 0.577332 0.378601 -0.605713 0.395508 1445642065 0.577332 0.378601 -0.605713 0.395508 1445642065 0.577332 0.378601 -0.605713 0.395508 1445642065 0.539612 0.427490 -0.570251 0.448120 1445642065 0.539612 0.427490 -0.570251 0.448120 1445642065 0.539612 0.427490 -0.570251 0.448120 1445642065 0.539612 0.427490 -0.570251 0.448120 1445642065 0.539612 0.427490 -0.570251 0.448120 1445642065 0.539612 0.427490 -0.570251 0.448120 1445642065 0.492676 0.479675 -0.526306 0.500183 1445642065 0.492676 0.479675 -0.526306 0.500183 1445642066 0.492676 0.479675 -0.526306 0.500183 1445642066 0.492676 0.479675 -0.526306 0.500183 1445642066 0.492676 0.479675 -0.526306 0.500183 1445642066 0.492676 0.479675 -0.526306 0.500183 1445642066 0.438293 0.530212 -0.476318 0.547546 1445642066 0.438293 0.530212 -0.476318 0.547546 1445642066 0.438293 0.530212 -0.476318 0.547546 1445642066 0.438293 0.530212 -0.476318 0.547546 1445642066 0.438293 0.530212 -0.476318 0.547546 1445642066 0.438293 0.530212 -0.476318 0.547546 1445642066 0.381226 0.575317 -0.421448 0.588257 1445642066 0.381226 0.575317 -0.421448 0.588257 1445642066 
0.493713 0.511292 -0.504028 0.490662 1445642068 0.493713 0.511292 -0.504028 0.490662 1445642068 0.493713 0.511292 -0.504028 0.490662 1445642068 0.493713 0.511292 -0.504028 0.490662 1445642068 0.493713 0.511292 -0.504028 0.490662 1445642068 0.539001 0.464417 -0.538696 0.451172 1445642068 0.539001 0.464417 -0.538696 0.451172 1445642068 0.539001 0.464417 -0.538696 0.451172 1445642068 0.539001 0.464417 -0.538696 0.451172 1445642068 0.539001 0.464417 -0.538696 0.451172 1445642068 0.539001 0.464417 -0.538696 0.451172 1445642068 0.582458 0.413208 -0.569946 0.406311 1445642068 0.582458 0.413208 -0.569946 0.406311 1445642068 0.582458 0.413208 -0.569946 0.406311 1445642068 0.582458 0.413208 -0.569946 0.406311 1445642068 0.582458 0.413208 -0.569946 0.406311 1445642068 0.582458 0.413208 -0.569946 0.406311 1445642068 0.582458 0.413208 -0.569946 0.406311 1445642068 0.616150 0.365051 -0.601501 0.353882 1445642068 0.616150 0.365051 -0.601501 0.353882 1445642068 0.616150 0.365051 -0.601501 0.353882 1445642068 0.616150 0.365051 -0.601501 0.353882 1445642068 0.616150 0.365051 -0.601501 0.353882 1445642068 0.643860 0.318665 -0.626587 0.302063 1445642068 0.643860 0.318665 -0.626587 0.302063 1445642068 0.643860 0.318665 -0.626587 0.302063 1445642068 0.643860 0.318665 -0.626587 0.302063 1445642068 0.643860 0.318665 -0.626587 0.302063 1445642068 0.643860 0.318665 -0.626587 0.302063 1445642068 0.643860 0.318665 -0.626587 0.302063 1445642068 0.663330 0.279846 -0.645081 0.255920 1445642068 0.663330 0.279846 -0.645081 0.255920 1445642068 0.663330 0.279846 -0.645081 0.255920 1445642068 0.663330 0.279846 -0.645081 0.255920 1445642068 0.663330 0.279846 -0.645081 0.255920 1445642068 0.663330 0.279846 -0.645081 0.255920 1445642068 0.672241 0.254089 -0.657898 0.225098 1445642068 0.672241 0.254089 -0.657898 0.225098 1445642068 0.672241 0.254089 -0.657898 0.225098 1445642068 0.672241 0.254089 -0.657898 0.225098 1445642068 0.672241 0.254089 -0.657898 0.225098 1445642068 0.672241 0.254089 -0.657898 0.225098 1445642068 0.672241 0.254089 -0.657898 0.225098 1445642068 0.674255 0.243408 -0.663147 0.215210 1445642068 0.674255 0.243408 -0.663147 0.215210 1445642068 0.674255 0.243408 -0.663147 0.215210 1445642068 0.674255 0.243408 -0.663147 0.215210 1445642068 0.674255 0.243408 -0.663147 0.215210 1445642068 0.674255 0.243408 -0.663147 0.215210 1445642068 0.674255 0.243408 -0.663147 0.215210 1445642068 0.669250 0.250427 -0.660400 0.230652 1445642068 0.669250 0.250427 -0.660400 0.230652 1445642068 0.669250 0.250427 -0.660400 0.230652 1445642068 0.669250 0.250427 -0.660400 0.230652 1445642068 0.669250 0.250427 -0.660400 0.230652 1445642068 0.669250 0.250427 -0.660400 0.230652 1445642068 0.654907 0.273193 -0.652222 0.266479 1445642068 0.654907 0.273193 -0.652222 0.266479 1445642068 0.654907 0.273193 -0.652222 0.266479 1445642068 0.654907 0.273193 -0.652222 0.266479 1445642068 0.654907 0.273193 -0.652222 0.266479 1445642068 0.654907 0.273193 -0.652222 0.266479 1445642068 0.654907 0.273193 -0.652222 0.266479 1445642068 0.629028 0.310486 -0.638611 0.316284 1445642068 0.629028 0.310486 -0.638611 0.316284 1445642068 0.629028 0.310486 -0.638611 0.316284 1445642068 0.629028 0.310486 -0.638611 0.316284 1445642068 0.629028 0.310486 -0.638611 0.316284 1445642069 0.629028 0.310486 -0.638611 0.316284 1445642069 0.593750 0.357056 -0.618103 0.371338 1445642069 0.593750 0.357056 -0.618103 0.371338 1445642069 0.593750 0.357056 -0.618103 0.371338 1445642069 0.593750 0.357056 -0.618103 0.371338 1445642069 0.593750 0.357056 -0.618103 0.371338 1445642069 0.593750 0.357056 -0.618103 0.371338 1445642069 0.550537 0.409973 -0.587708 0.428223 1445642069 0.550537 0.409973 -0.587708 0.428223 1445642069 0.550537 0.409973 -0.587708 0.428223 1445642069 0.550537 0.409973 -0.587708 0.428223 1445642069 0.550537 0.409973 -0.587708 0.428223 1445642069 0.550537 0.409973 -0.587708 0.428223 1445642069 0.500916 0.464966 -0.545593 0.484924 1445642069 0.500916 0.464966 -0.545593 0.484924 1445642069 0.500916 0.464966 -0.545593 0.484924 1445642069 0.500916 0.464966 -0.545593 0.484924 1445642069 0.500916 0.464966 -0.545593 0.484924 1445642069 0.500916 0.464966 -0.545593 0.484924 1445642069 0.500916 0.464966 -0.545593 0.484924 1445642069 0.445129 0.518738 -0.494751 0.536621 1445642069 0.445129 0.518738 -0.494751 0.536621 1445642069 0.445129 0.518738 -0.494751 0.536621 1445642069 0.445129 0.518738 -0.494751 0.536621 1445642069 0.445129 0.518738 -0.494751 0.536621 1445642069 0.445129 0.518738 -0.494751 0.536621 1445642069 0.383728 0.566528 -0.440430 0.581116 1445642069 0.383728 0.566528 -0.440430 0.581116 1445642069 0.383728 0.566528 -0.440430 0.581116 1445642069 0.383728 0.566528 -0.440430 0.581116 1445642069 0.383728 0.566528 -0.440430 0.581116 1445642069 0.383728 0.566528 -0.440430 0.581116 1445642069 0.323547 0.606995 -0.387939 0.613464 1445642069 0.323547 0.606995 -0.387939 0.613464 1445642069 0.323547 0.606995 -0.387939 0.613464 1445642069 0.323547 0.606995 -0.387939 0.613464 1445642069 0.323547 0.606995 -0.387939 0.613464 1445642069 0.323547 0.606995 -0.387939 0.613464 1445642069 0.323547 0.606995 -0.387939 0.613464 1445642069 0.270447 0.637878 -0.344360 0.633484 1445642069 0.270447 0.637878 -0.344360 0.633484 1445642069 0.270447 0.637878 -0.344360 0.633484 1445642069 0.270447 0.637878 -0.344360 0.633484 1445642069 0.270447 0.637878 -0.344360 0.633484 1445642069 0.242126 0.656128 -0.313721 0.642151 1445642069 0.242126 0.656128 -0.313721 0.642151 1445642069 0.242126 0.656128 -0.313721 0.642151 1445642069 0.242126 0.656128 -0.313721 0.642151 1445642069 0.242126 0.656128 -0.313721 0.642151 1445642069 0.242126 0.656128 -0.313721 0.642151 1445642069 0.232178 0.664185 -0.297729 0.645203 1445642069 0.232178 0.664185 -0.297729 0.645203 1445642069 0.232178 0.664185 -0.297729 0.645203 1445642069 0.232178 0.664185 -0.297729 0.645203 1445642069 0.232178 0.664185 -0.297729 0.645203 1445642069 0.232178 0.664185 -0.297729 0.645203 1445642069 0.239075 0.666138 -0.295776 0.641541 1445642069 0.239075 0.666138 -0.295776 0.641541 1445642069 0.239075 0.666138 -0.295776 0.641541 1445642069 0.239075 0.666138 -0.295776 0.641541 1445642069 0.239075 0.666138 -0.295776 0.641541 1445642069 0.239075 0.666138 -0.295776 0.641541 1445642069 0.261353 0.661560 -0.309204 0.631165 1445642069 0.261353 0.661560 -0.309204 0.631165 1445642069 0.261353 0.661560 -0.309204 0.631165 1445642069 0.261353 0.661560 -0.309204 0.631165 1445642069 0.261353 0.661560 -0.309204 0.631165 1445642069 0.261353 0.661560 -0.309204 0.631165 1445642069 0.299683 0.647034 -0.338074 0.614136 1445642069 0.299683 0.647034 -0.338074 0.614136 1445642069 0.299683 0.647034 -0.338074 0.614136 1445642069 0.299683 0.647034 -0.338074 0.614136 1445642069 0.299683 0.647034 -0.338074 0.614136 1445642069 0.299683 0.647034 -0.338074 0.614136 1445642069 0.299683 0.647034 -0.338074 0.614136 1445642069 0.349304 0.623535 -0.379639 0.587341 1445642069 0.349304 0.623535 -0.379639 0.587341 1445642069 0.349304 0.623535 -0.379639 0.587341 1445642069 0.349304 0.623535 -0.379639 0.587341 1445642069 0.349304 0.623535 -0.379639 0.587341 1445642069 0.349304 0.623535 -0.379639 0.587341 1445642069 0.404724 0.590515 -0.426392 0.552795 1445642069 0.404724 0.590515 -0.426392 0.552795 1445642069 0.404724 0.590515 -0.426392 0.552795 1445642069 0.404724 0.590515 -0.426392 0.552795 1445642069 0.404724 0.590515 -0.426392 0.552795 1445642069 0.404724 0.590515 -0.426392 0.552795 1445642069 0.460693 0.547729 -0.473816 0.513062 1445642069 0.460693 0.547729 -0.473816 0.513062 1445642069 0.460693 0.547729 -0.473816 0.513062 1445642069 0.460693 0.547729 -0.473816 0.513062 1445642069 0.460693 0.547729 -0.473816 0.513062 1445642069 0.460693 0.547729 -0.473816 0.513062 1445642069 0.460693 0.547729 -0.473816 0.513062 1445642069 0.512024 0.498291 -0.520630 0.467346 1445642069 0.512024 0.498291 -0.520630 0.467346 1445642069 0.512024 0.498291 -0.520630 0.467346 1445642069 0.512024 0.498291 -0.520630 0.467346 1445642069 0.512024 0.498291 -0.520630 0.467346 1445642069 0.555298 0.443054 -0.568237 0.415222 1445642069 0.555298 0.443054 -0.568237 0.415222 1445642069 0.555298 0.443054 -0.568237 0.415222 1445642069 0.555298 0.443054 -0.568237 0.415222 1445642069 0.555298 0.443054 -0.568237 0.415222 1445642069 0.555298 0.443054 -0.568237 0.415222 1445642069 0.555298 0.443054 -0.568237 0.415222 1445642069 0.590942 0.385620 -0.610474 0.359680 1445642069 0.590942 0.385620 -0.610474 0.359680 1445642069 0.590942 0.385620 -0.610474 0.359680 1445642069 0.590942 0.385620 -0.610474 0.359680 1445642069 0.590942 0.385620 -0.610474 0.359680 1445642069 0.590942 0.385620 -0.610474 0.359680 1445642070 0.617920 0.331909 -0.641724 0.310059 1445642070 0.617920 0.331909 -0.641724 0.310059 1445642070 0.617920 0.331909 -0.641724 0.310059 1445642070 0.617920 0.331909 -0.641724 0.310059 1445642070 0.617920 0.331909 -0.641724 0.310059 1445642070 0.617920 0.331909 -0.641724 0.310059 1445642070 0.633118 0.290039 -0.661743 0.277649 1445642070 0.633118 0.290039 -0.661743 0.277649 1445642070 0.633118 0.290039 -0.661743 0.277649 1445642070 0.633118 0.290039 -0.661743 0.277649 1445642070 0.633118 0.290039 -0.661743 0.277649 1445642070 0.633118 0.290039 -0.661743 0.277649 1445642070 0.638611 0.268188 -0.671692 0.262817 1445642070 0.638611 0.268188 -0.671692 0.262817 1445642070 0.638611 0.268188 -0.671692 0.262817 1445642070 0.638611 0.268188 -0.671692 0.262817 1445642070 0.638611 0.268188 -0.671692 0.262817 1445642070 0.638611 0.268188 -0.671692 0.262817 1445642070 0.638611 0.268188 -0.671692 0.262817 1445642070 0.635071 0.265808 -0.674255 0.267090 1445642070 0.635071 0.265808 -0.674255 0.267090 1445642070 0.635071 0.265808 -0.674255 0.267090 1445642070 0.635071 0.265808 -0.674255 0.267090 1445642070 0.635071 0.265808 -0.674255 0.267090 1445642070 0.635071 0.265808 -0.674255 0.267090 1445642070 0.622620 0.277954 -0.671631 0.289856 1445642070 0.622620 0.277954 -0.671631 0.289856 1445642070 0.622620 0.277954 -0.671631 0.289856 1445642070 0.622620 0.277954 -0.671631 0.289856 1445642070 0.622620 0.277954 -0.671631 0.289856 1445642070 0.622620 0.277954 -0.671631 0.289856 1445642070 0.602844 0.301880 -0.662231 0.326782 1445642070 0.602844 0.301880 -0.662231 0.326782 1445642070 0.602844 0.301880 -0.662231 0.326782 1445642070 0.602844 0.301880 -0.662231 0.326782 1445642070 0.602844 0.301880 -0.662231 0.326782 1445642070 0.602844 0.301880 -0.662231 0.326782 1445642070 0.575806 0.339905 -0.641968 0.375122 1445642070 0.575806 0.339905 -0.641968 0.375122 1445642070 0.575806 0.339905 -0.641968 0.375122 1445642070 0.575806 0.339905 -0.641968 0.375122 1445642070 0.575806 0.339905 -0.641968 0.375122 1445642070 0.575806 0.339905 -0.641968 0.375122 1445642070 0.575806 0.339905 -0.641968 0.375122 1445642070 0.541077 0.388977 -0.610046 0.428650 1445642070 0.541077 0.388977 -0.610046 0.428650 1445642070 0.541077 0.388977 -0.610046 0.428650 1445642070 0.541077 0.388977 -0.610046 0.428650 1445642070 0.541077 0.388977 -0.610046 0.428650 1445642070 0.541077 0.388977 -0.610046 0.428650 1445642070 0.496948 0.443665 -0.566833 0.484680 1445642070 0.496948 0.443665 -0.566833 0.484680 1445642070 0.496948 0.443665 -0.566833 0.484680 1445642070 0.496948 0.443665 -0.566833 0.484680 1445642070 0.496948 0.443665 -0.566833 0.484680 1445642070 0.496948 0.443665 -0.566833 0.484680 1445642070 0.440979 0.498718 -0.516541 0.538452 1445642070 0.440979 0.498718 -0.516541 0.538452 1445642070 0.440979 0.498718 -0.516541 0.538452 1445642070 0.440979 0.498718 -0.516541 0.538452 1445642070 0.440979 0.498718 -0.516541 0.538452 1445642070 0.440979 0.498718 -0.516541 0.538452 1445642070 0.380127 0.548828 -0.460693 0.584778 1445642070 0.380127 0.548828 -0.460693 0.584778 1445642070 0.380127 0.548828 -0.460693 0.584778 1445642070 0.380127 0.548828 -0.460693 0.584778 1445642070 0.380127 0.548828 -0.460693 0.584778 1445642070 0.380127 0.548828 -0.460693 0.584778 1445642070 0.380127 0.548828 -0.460693 0.584778 1445642070 0.320679 0.590881 -0.404663 0.619873 1445642070 0.320679 0.590881 -0.404663 0.619873 1445642070 0.320679 0.590881 -0.404663 0.619873 1445642070 0.320679 0.590881 -0.404663 0.619873 1445642070 0.320679 0.590881 -0.404663 0.619873 1445642070 0.320679 0.590881 -0.404663 0.619873 1445642070 0.268799 0.623291 -0.354858 0.642822 1445642070 0.268799 0.623291 -0.354858 0.642822 1445642070 0.268799 0.623291 -0.354858 0.642822 1445642070 0.268799 0.623291 -0.354858 0.642822 1445642070 0.268799 0.623291 -0.354858 0.642822 1445642070 0.268799 0.623291 -0.354858 0.642822 1445642070 0.268799 0.623291 -0.354858 0.642822 1445642070 0.240051 0.641907 -0.318665 0.654785 1445642070 0.240051 0.641907 -0.318665 0.654785 1445642070 0.240051 0.641907 -0.318665 0.654785 1445642070 0.240051 0.641907 -0.318665 0.654785 1445642070 0.240051 0.641907 -0.318665 0.654785 1445642070 0.240051 0.641907 -0.318665 0.654785 1445642070 0.229736 0.650757 -0.300842 0.658142 1445642070 0.229736 0.650757 -0.300842 0.658142 1445642070 0.229736 0.650757 -0.300842 0.658142 1445642070 0.229736 0.650757 -0.300842 0.658142 1445642070 0.229736 0.650757 -0.300842 0.658142 1445642070 0.229736 0.650757 -0.300842 0.658142 1445642070 0.237488 0.654785 -0.297180 0.653015 1445642070 0.237488 0.654785 -0.297180 0.653015 1445642070 0.237488 0.654785 -0.297180 0.653015 1445642070 0.237488 0.654785 -0.297180 0.653015 1445642070 0.237488 0.654785 -0.297180 0.653015 1445642070 0.237488 0.654785 -0.297180 0.653015 1445642070 0.260437 0.653870 -0.306641 0.640747 1445642070 0.260437 0.653870 -0.306641 0.640747 1445642070 0.260437 0.653870 -0.306641 0.640747 1445642070 0.260437 0.653870 -0.306641 0.640747 1445642070 0.260437 0.653870 -0.306641 0.640747 1445642070 0.260437 0.653870 -0.306641 0.640747 1445642070 0.297058 0.643982 -0.331421 0.622192 1445642070 0.297058 0.643982 -0.331421 0.622192 1445642070 0.297058 0.643982 -0.331421 0.622192 1445642070 0.297058 0.643982 -0.331421 0.622192 1445642070 0.297058 0.643982 -0.331421 0.622192 1445642070 0.297058 0.643982 -0.331421 0.622192 1445642070 0.297058 0.643982 -0.331421 0.622192 1445642070 0.345947 0.621094 -0.369385 0.598389 1445642071 0.345947 0.621094 -0.369385 0.598389 1445642071 0.345947 0.621094 -0.369385 0.598389 1445642071 0.345947 0.621094 -0.369385 0.598389 1445642071 0.345947 0.621094 -0.369385 0.598389 1445642071 0.402832 0.587036 -0.414551 0.566772 1445642071 0.402832 0.587036 -0.414551 0.566772 1445642071 0.402832 0.587036 -0.414551 0.566772 1445642071 0.402832 0.587036 -0.414551 0.566772 1445642071 0.402832 0.587036 -0.414551 0.566772 1445642071 0.402832 0.587036 -0.414551 0.566772 1445642071 0.461548 0.544434 -0.460876 0.527344 1445642071 0.461548 0.544434 -0.460876 0.527344 1445642071 0.461548 0.544434 -0.460876 0.527344 1445642071 0.461548 0.544434 -0.460876 0.527344 1445642071 0.461548 0.544434 -0.460876 0.527344 1445642071 0.461548 0.544434 -0.460876 0.527344 1445642071 0.461548 0.544434 -0.460876 0.527344 1445642071 0.516724 0.494446 -0.506714 0.481262 1445642071 0.516724 0.494446 -0.506714 0.481262 1445642071 0.516724 0.494446 -0.506714 0.481262 1445642071 0.516724 0.494446 -0.506714 0.481262 1445642071 0.516724 0.494446 -0.506714 0.481262 1445642071 0.516724 0.494446 -0.506714 0.481262 1445642071 0.566345 0.440186 -0.550598 0.427002 1445642071 0.566345 0.440186 -0.550598 0.427002 1445642071 0.566345 0.440186 -0.550598 0.427002 1445642071 0.566345 0.440186 -0.550598 0.427002 1445642071 0.566345 0.440186 -0.550598 0.427002 1445642071 0.566345 0.440186 -0.550598 0.427002 1445642071 0.566345 0.440186 -0.550598 0.427002 1445642071 0.606201 0.388000 -0.589294 0.366943 1445642071 0.606201 0.388000 -0.589294 0.366943 1445642071 0.606201 0.388000 -0.589294 0.366943 1445642071 0.606201 0.388000 -0.589294 0.366943 1445642071 0.606201 0.388000 -0.589294 0.366943 1445642071 0.606201 0.388000 -0.589294 0.366943 1445642071 0.634644 0.340210 -0.620178 0.311157 1445642071 0.634644 0.340210 -0.620178 0.311157 1445642071 0.634644 0.340210 -0.620178 0.311157 1445642071 0.634644 0.340210 -0.620178 0.311157 1445642071 0.634644 0.340210 -0.620178 0.311157 1445642071 0.634644 0.340210 -0.620178 0.311157 1445642071 0.651245 0.301270 -0.641602 0.270874 1445642071 0.651245 0.301270 -0.641602 0.270874 1445642071 0.651245 0.301270 -0.641602 0.270874 1445642071 0.651245 0.301270 -0.641602 0.270874 1445642071 0.651245 0.301270 -0.641602 0.270874 1445642071 0.651245 0.301270 -0.641602 0.270874 1445642071 0.656921 0.272400 -0.659058 0.244751 1445642071 0.656921 0.272400 -0.659058 0.244751 1445642071 0.656921 0.272400 -0.659058 0.244751 1445642071 0.656921 0.272400 -0.659058 0.244751 1445642071 0.656921 0.272400 -0.659058 0.244751 1445642071 0.656921 0.272400 -0.659058 0.244751 1445642071 0.656921 0.272400 -0.659058 0.244751 1445642071 0.657776 0.260254 -0.666016 0.236511 1445642071 0.657776 0.260254 -0.666016 0.236511 1445642071 0.657776 0.260254 -0.666016 0.236511 1445642071 0.657776 0.260254 -0.666016 0.236511 1445642071 0.657776 0.260254 -0.666016 0.236511 1445642071 0.657776 0.260254 -0.666016 0.236511 1445642071 0.651611 0.266296 -0.664734 0.250183 1445642071 0.651611 0.266296 -0.664734 0.250183 1445642071 0.651611 0.266296 -0.664734 0.250183 1445642071 0.651611 0.266296 -0.664734 0.250183 1445642071 0.651611 0.266296 -0.664734 0.250183 1445642071 0.651611 0.266296 -0.664734 0.250183 1445642071 0.635498 0.287842 -0.658875 0.281311 1445642071 0.635498 0.287842 -0.658875 0.281311 1445642071 0.635498 0.287842 -0.658875 0.281311 1445642071 0.635498 0.287842 -0.658875 0.281311 1445642071 0.635498 0.287842 -0.658875 0.281311 1445642071 0.635498 0.287842 -0.658875 0.281311 1445642071 0.612000 0.321228 -0.645752 0.324402 1445642071 0.612000 0.321228 -0.645752 0.324402 1445642071 0.612000 0.321228 -0.645752 0.324402 1445642071 0.612000 0.321228 -0.645752 0.324402 1445642071 0.612000 0.321228 -0.645752 0.324402 1445642071 0.612000 0.321228 -0.645752 0.324402 1445642071 0.579895 0.364563 -0.622559 0.378357 1445642071 0.579895 0.364563 -0.622559 0.378357 1445642071 0.579895 0.364563 -0.622559 0.378357 1445642071 0.579895 0.364563 -0.622559 0.378357 1445642071 0.579895 0.364563 -0.622559 0.378357 1445642071 0.542236 0.413574 -0.588135 0.434753 1445642071 0.542236 0.413574 -0.588135 0.434753 1445642071 0.542236 0.413574 -0.588135 0.434753 1445642071 0.542236 0.413574 -0.588135 0.434753 1445642071 0.542236 0.413574 -0.588135 0.434753 1445642071 0.542236 0.413574 -0.588135 0.434753 1445642071 0.542236 0.413574 -0.588135 0.434753 1445642071 0.498047 0.464905 -0.545105 0.488525 1445642071 0.498047 0.464905 -0.545105 0.488525 1445642071 0.498047 0.464905 -0.545105 0.488525 1445642071 0.498047 0.464905 -0.545105 0.488525 1445642071 0.498047 0.464905 -0.545105 0.488525 1445642071 0.498047 0.464905 -0.545105 0.488525 1445642071 0.448792 0.516357 -0.493347 0.537170 1445642071 0.448792 0.516357 -0.493347 0.537170 1445642071 0.448792 0.516357 -0.493347 0.537170 1445642071 0.448792 0.516357 -0.493347 0.537170 1445642071 0.448792 0.516357 -0.493347 0.537170 1445642071 0.448792 0.516357 -0.493347 0.537170 1445642071 0.396851 0.561829 -0.441711 0.575867 1445642071 0.396851 0.561829 -0.441711 0.575867 1445642071 0.396851 0.561829 -0.441711 0.575867 1445642071 0.396851 0.561829 -0.441711 0.575867 1445642071 0.396851 0.561829 -0.441711 0.575867 1445642071 0.396851 0.561829 -0.441711 0.575867 1445642071 0.396851 0.561829 -0.441711 0.575867 1445642071 0.348694 0.599182 -0.390747 0.605469 1445642071 0.348694 0.599182 -0.390747 0.605469 1445642071 0.348694 0.599182 -0.390747 0.605469 1445642072 0.348694 0.599182 -0.390747 0.605469 1445642072 0.348694 0.599182 -0.390747 0.605469 1445642072 0.348694 0.599182 -0.390747 0.605469 1445642072 0.306152 0.626038 -0.347961 0.627075 1445642072 0.306152 0.626038 -0.347961 0.627075 1445642072 0.306152 0.626038 -0.347961 0.627075 1445642072 0.306152 0.626038 -0.347961 0.627075 1445642072 0.306152 0.626038 -0.347961 0.627075 1445642072 0.306152 0.626038 -0.347961 0.627075 1445642072 0.306152 0.626038 -0.347961 0.627075 1445642072 0.280212 0.643921 -0.323303 0.634277 1445642072 0.280212 0.643921 -0.323303 0.634277 1445642072 0.280212 0.643921 -0.323303 0.634277 1445642072 0.280212 0.643921 -0.323303 0.634277 1445642072 0.280212 0.643921 -0.323303 0.634277 1445642072 0.280212 0.643921 -0.323303 0.634277 1445642072 0.282776 0.648926 -0.313110 0.633118 1445642072 0.282776 0.648926 -0.313110 0.633118 1445642072 0.282776 0.648926 -0.313110 0.633118 1445642072 0.282776 0.648926 -0.313110 0.633118 1445642072 0.282776 0.648926 -0.313110 0.633118 1445642072 0.282776 0.648926 -0.313110 0.633118 1445642072 0.298645 0.648254 -0.318726 0.623657 1445642072 0.298645 0.648254 -0.318726 0.623657 1445642072 0.298645 0.648254 -0.318726 0.623657 1445642072 0.298645 0.648254 -0.318726 0.623657 1445642072 0.298645 0.648254 -0.318726 0.623657 1445642072 0.298645 0.648254 -0.318726 0.623657 1445642072 0.329407 0.639221 -0.338806 0.606628 1445642072 0.329407 0.639221 -0.338806 0.606628 1445642072 0.329407 0.639221 -0.338806 0.606628 1445642072 0.329407 0.639221 -0.338806 0.606628 1445642072 0.329407 0.639221 -0.338806 0.606628 1445642072 0.329407 0.639221 -0.338806 0.606628 1445642072 0.329407 0.639221 -0.338806 0.606628 1445642072 0.372070 0.620178 -0.371765 0.581970 1445642072 0.372070 0.620178 -0.371765 0.581970 1445642072 0.372070 0.620178 -0.371765 0.581970 1445642072 0.372070 0.620178 -0.371765 0.581970 1445642072 0.372070 0.620178 -0.371765 0.581970 1445642072 0.372070 0.620178 -0.371765 0.581970 1445642072 0.421387 0.591492 -0.413147 0.549377 1445642072 0.421387 0.591492 -0.413147 0.549377 1445642072 0.421387 0.591492 -0.413147 0.549377 1445642072 0.421387 0.591492 -0.413147 0.549377 1445642072 0.421387 0.591492 -0.413147 0.549377 1445642072 0.421387 0.591492 -0.413147 0.549377 1445642072 0.471619 0.553711 -0.458435 0.510620 1445642072 0.471619 0.553711 -0.458435 0.510620 1445642072 0.471619 0.553711 -0.458435 0.510620 1445642072 0.471619 0.553711 -0.458435 0.510620 1445642072 0.471619 0.553711 -0.458435 0.510620 1445642072 0.471619 0.553711 -0.458435 0.510620 1445642072 0.519409 0.507996 -0.503235 0.467834 1445642072 0.519409 0.507996 -0.503235 0.467834 1445642072 0.519409 0.507996 -0.503235 0.467834 1445642072 0.519409 0.507996 -0.503235 0.467834 1445642072 0.519409 0.507996 -0.503235 0.467834 1445642072 0.563110 0.457458 -0.544983 0.420227 1445642072 0.563110 0.457458 -0.544983 0.420227 1445642072 0.563110 0.457458 -0.544983 0.420227 1445642072 0.563110 0.457458 -0.544983 0.420227 1445642072 0.563110 0.457458 -0.544983 0.420227 1445642072 0.563110 0.457458 -0.544983 0.420227 1445642072 0.563110 0.457458 -0.544983 0.420227 1445642072 0.600647 0.405029 -0.583984 0.366211 1445642072 0.600647 0.405029 -0.583984 0.366211 1445642072 0.600647 0.405029 -0.583984 0.366211 1445642072 0.600647 0.405029 -0.583984 0.366211 1445642072 0.600647 0.405029 -0.583984 0.366211 1445642072 0.600647 0.405029 -0.583984 0.366211 1445642072 0.627869 0.356384 -0.618469 0.310242 1445642072 0.627869 0.356384 -0.618469 0.310242 1445642072 0.627869 0.356384 -0.618469 0.310242 1445642072 0.627869 0.356384 -0.618469 0.310242 1445642072 0.627869 0.356384 -0.618469 0.310242 1445642072 0.627869 0.356384 -0.618469 0.310242 1445642072 0.646240 0.312622 -0.643250 0.266052 1445642072 0.646240 0.312622 -0.643250 0.266052 1445642072 0.646240 0.312622 -0.643250 0.266052 1445642072 0.646240 0.312622 -0.643250 0.266052 1445642072 0.651123 0.284912 -0.662292 0.237000 1445642072 0.651123 0.284912 -0.662292 0.237000 1445642072 0.651123 0.284912 -0.662292 0.237000 1445642072 0.651123 0.284912 -0.662292 0.237000 1445642072 0.651123 0.284912 -0.662292 0.237000 1445642072 0.651123 0.284912 -0.662292 0.237000 1445642072 0.650940 0.269775 -0.674805 0.219299 1445642072 0.650940 0.269775 -0.674805 0.219299 1445642072 0.650940 0.269775 -0.674805 0.219299 1445642072 0.650940 0.269775 -0.674805 0.219299 1445642072 0.650940 0.269775 -0.674805 0.219299 1445642072 0.650940 0.269775 -0.674805 0.219299 1445642072 0.644958 0.269165 -0.680725 0.219666 1445642072 0.644958 0.269165 -0.680725 0.219666 1445642072 0.644958 0.269165 -0.680725 0.219666 1445642072 0.644958 0.269165 -0.680725 0.219666 1445642072 0.644958 0.269165 -0.680725 0.219666 1445642072 0.637268 0.280090 -0.677002 0.238892 1445642072 0.637268 0.280090 -0.677002 0.238892 1445642072 0.637268 0.280090 -0.677002 0.238892 1445642072 0.637268 0.280090 -0.677002 0.238892 1445642072 0.637268 0.280090 -0.677002 0.238892 1445642072 0.637268 0.280090 -0.677002 0.238892 1445642072 0.637268 0.280090 -0.677002 0.238892 1445642072 0.622986 0.304016 -0.667114 0.272705 1445642072 0.622986 0.304016 -0.667114 0.272705 1445642072 0.622986 0.304016 -0.667114 0.272705 1445642072 0.622986 0.304016 -0.667114 0.272705 1445642073 0.622986 0.304016 -0.667114 0.272705 1445642073 0.622986 0.304016 -0.667114 0.272705 1445642073 0.600830 0.341309 -0.648987 0.318359 1445642073 0.600830 0.341309 -0.648987 0.318359 1445642073 0.600830 0.341309 -0.648987 0.318359 1445642073 0.600830 0.341309 -0.648987 0.318359 1445642073 0.600830 0.341309 -0.648987 0.318359 1445642073 0.600830 0.341309 -0.648987 0.318359 1445642073 0.600830 0.341309 -0.648987 0.318359 1445642073 0.571594 0.387390 -0.620300 0.372070 1445642073 0.571594 0.387390 -0.620300 0.372070 1445642073 0.571594 0.387390 -0.620300 0.372070 1445642073 0.571594 0.387390 -0.620300 0.372070 1445642073 0.571594 0.387390 -0.620300 0.372070 1445642073 0.571594 0.387390 -0.620300 0.372070 1445642073 0.534607 0.438293 -0.579895 0.431030 1445642073 0.534607 0.438293 -0.579895 0.431030 1445642073 0.534607 0.438293 -0.579895 0.431030 1445642073 0.534607 0.438293 -0.579895 0.431030 1445642073 0.534607 0.438293 -0.579895 0.431030 1445642073 0.534607 0.438293 -0.579895 0.431030 1445642073 0.487854 0.490906 -0.532593 0.487122 1445642073 0.487854 0.490906 -0.532593 0.487122 1445642073 0.487854 0.490906 -0.532593 0.487122 1445642073 0.487854 0.490906 -0.532593 0.487122 1445642073 0.487854 0.490906 -0.532593 0.487122 1445642073 0.487854 0.490906 -0.532593 0.487122 1445642073 0.433289 0.539307 -0.481750 0.537842 1445642073 0.433289 0.539307 -0.481750 0.537842 1445642073 0.433289 0.539307 -0.481750 0.537842 1445642073 0.433289 0.539307 -0.481750 0.537842 1445642073 0.433289 0.539307 -0.481750 0.537842 1445642073 0.433289 0.539307 -0.481750 0.537842 1445642073 0.371704 0.585205 -0.430359 0.577942 1445642073 0.371704 0.585205 -0.430359 0.577942 1445642073 0.371704 0.585205 -0.430359 0.577942 1445642073 0.371704 0.585205 -0.430359 0.577942 1445642073 0.371704 0.585205 -0.430359 0.577942 1445642073 0.371704 0.585205 -0.430359 0.577942 1445642073 
0.404480 0.559326 -0.466125 0.553345 1445642075 0.404480 0.559326 -0.466125 0.553345 1445642075 0.404480 0.559326 -0.466125 0.553345 1445642075 0.404480 0.559326 -0.466125 0.553345 1445642075 0.365601 0.584656 -0.429932 0.582764 1445642076 0.365601 0.584656 -0.429932 0.582764 1445642076 0.365601 0.584656 -0.429932 0.582764 1445642076 0.365601 0.584656 -0.429932 0.582764 1445642076 0.365601 0.584656 -0.429932 0.582764 1445642076 0.324768 0.608582 -0.391235 0.609131 1445642076 0.324768 0.608582 -0.391235 0.609131 1445642076 0.324768 0.608582 -0.391235 0.609131 1445642076 0.324768 0.608582 -0.391235 0.609131 1445642076 0.324768 0.608582 -0.391235 0.609131 1445642076 0.324768 0.608582 -0.391235 0.609131 1445642076 0.324768 0.608582 -0.391235 0.609131 1445642076 0.286926 0.630981 -0.354370 0.627563 1445642076 0.286926 0.630981 -0.354370 0.627563 1445642076 0.286926 0.630981 -0.354370 0.627563 1445642076 0.286926 0.630981 -0.354370 0.627563 1445642076 0.286926 0.630981 -0.354370 0.627563 1445642076 0.286926 0.630981 -0.354370 0.627563 1445642076 0.258484 0.651306 -0.326355 0.634338 1445642076 0.258484 0.651306 -0.326355 0.634338 1445642076 0.258484 0.651306 -0.326355 0.634338 1445642076 0.258484 0.651306 -0.326355 0.634338 1445642076 0.258484 0.651306 -0.326355 0.634338 1445642076 0.258484 0.651306 -0.326355 0.634338 1445642076 0.258484 0.651306 -0.326355 0.634338 1445642076 0.244629 0.664001 -0.311523 0.634155 1445642076 0.244629 0.664001 -0.311523 0.634155 1445642076 0.244629 0.664001 -0.311523 0.634155 1445642076 0.244629 0.664001 -0.311523 0.634155 1445642076 0.244629 0.664001 -0.311523 0.634155 1445642076 0.244629 0.664001 -0.311523 0.634155 1445642076 0.251099 0.665649 -0.313660 0.628845 1445642076 0.251099 0.665649 -0.313660 0.628845 1445642076 0.251099 0.665649 -0.313660 0.628845 1445642076 0.251099 0.665649 -0.313660 0.628845 1445642076 0.251099 0.665649 -0.313660 0.628845 1445642076 0.251099 0.665649 -0.313660 0.628845 1445642076 0.275940 0.658813 -0.331421 0.616394 1445642076 0.275940 0.658813 -0.331421 0.616394 1445642076 0.275940 0.658813 -0.331421 0.616394 1445642076 0.275940 0.658813 -0.331421 0.616394 1445642076 0.275940 0.658813 -0.331421 0.616394 1445642076 0.275940 0.658813 -0.331421 0.616394 1445642076 0.317566 0.640991 -0.364441 0.596130 1445642076 0.317566 0.640991 -0.364441 0.596130 1445642076 0.317566 0.640991 -0.364441 0.596130 1445642076 0.317566 0.640991 -0.364441 0.596130 1445642076 0.317566 0.640991 -0.364441 0.596130 1445642076 0.317566 0.640991 -0.364441 0.596130 1445642076 0.370361 0.612610 -0.407959 0.566650 1445642076 0.370361 0.612610 -0.407959 0.566650 1445642076 0.370361 0.612610 -0.407959 0.566650 1445642076 0.370361 0.612610 -0.407959 0.566650 1445642076 0.370361 0.612610 -0.407959 0.566650 1445642076 0.370361 0.612610 -0.407959 0.566650 1445642076 0.427429 0.572998 -0.455322 0.530640 1445642076 0.427429 0.572998 -0.455322 0.530640 1445642076 0.427429 0.572998 -0.455322 0.530640 1445642076 0.427429 0.572998 -0.455322 0.530640 1445642076 0.427429 0.572998 -0.455322 0.530640 1445642076 0.427429 0.572998 -0.455322 0.530640 1445642076 0.427429 0.572998 -0.455322 0.530640 1445642076 0.484192 0.524719 -0.503845 0.486145 1445642076 0.484192 0.524719 -0.503845 0.486145 1445642076 0.484192 0.524719 -0.503845 0.486145 1445642076 0.484192 0.524719 -0.503845 0.486145 1445642076 0.484192 0.524719 -0.503845 0.486145 1445642076 0.484192 0.524719 -0.503845 0.486145 1445642076 0.536194 0.469482 -0.551941 0.432922 1445642076 0.536194 0.469482 -0.551941 0.432922 1445642076 0.536194 0.469482 -0.551941 0.432922 1445642076 0.536194 0.469482 -0.551941 0.432922 1445642076 0.536194 0.469482 -0.551941 0.432922 1445642076 0.536194 0.469482 -0.551941 0.432922 1445642076 0.576721 0.413269 -0.597839 0.373108 1445642076 0.576721 0.413269 -0.597839 0.373108 1445642076 0.576721 0.413269 -0.597839 0.373108 1445642076 0.576721 0.413269 -0.597839 0.373108 1445642076 0.576721 0.413269 -0.597839 0.373108 1445642076 0.576721 0.413269 -0.597839 0.373108 1445642076 0.607971 0.358887 -0.633484 0.316650 1445642076 0.607971 0.358887 -0.633484 0.316650 1445642076 0.607971 0.358887 -0.633484 0.316650 1445642076 0.607971 0.358887 -0.633484 0.316650 1445642076 0.607971 0.358887 -0.633484 0.316650 1445642076 0.607971 0.358887 -0.633484 0.316650 1445642076 0.628723 0.313965 -0.654297 0.279236 1445642076 0.628723 0.313965 -0.654297 0.279236 1445642076 0.628723 0.313965 -0.654297 0.279236 1445642076 0.628723 0.313965 -0.654297 0.279236 1445642076 0.628723 0.313965 -0.654297 0.279236 1445642076 0.628723 0.313965 -0.654297 0.279236 1445642076 0.639221 0.286926 -0.664124 0.260803 1445642076 0.639221 0.286926 -0.664124 0.260803 1445642076 0.639221 0.286926 -0.664124 0.260803 1445642076 0.639221 0.286926 -0.664124 0.260803 1445642076 0.639221 0.286926 -0.664124 0.260803 1445642076 0.639221 0.286926 -0.664124 0.260803 1445642076 0.639221 0.286926 -0.664124 0.260803 1445642076 0.635376 0.282288 -0.669983 0.260193 1445642076 0.635376 0.282288 -0.669983 0.260193 1445642076 0.635376 0.282288 -0.669983 0.260193 1445642076 0.635376 0.282288 -0.669983 0.260193 1445642076 0.635376 0.282288 -0.669983 0.260193 1445642076 0.635376 0.282288 -0.669983 0.260193 1445642076 0.624512 0.292725 -0.668091 0.279114 1445642076 0.624512 0.292725 -0.668091 0.279114 1445642076 0.624512 0.292725 -0.668091 0.279114 1445642076 0.624512 0.292725 -0.668091 0.279114 1445642076 0.624512 0.292725 -0.668091 0.279114 1445642076 0.624512 0.292725 -0.668091 0.279114 1445642076 0.608826 0.314087 -0.657288 0.314026 1445642076 0.608826 0.314087 -0.657288 0.314026 1445642077 0.608826 0.314087 -0.657288 0.314026 1445642077 0.608826 0.314087 -0.657288 0.314026 1445642077 0.608826 0.314087 -0.657288 0.314026 1445642077 0.608826 0.314087 -0.657288 0.314026 1445642077 0.608826 0.314087 -0.657288 0.314026 1445642077 0.584045 0.350403 -0.637146 0.360779 1445642077 0.584045 0.350403 -0.637146 0.360779 1445642077 0.584045 0.350403 -0.637146 0.360779 1445642077 0.584045 0.350403 -0.637146 0.360779 1445642077 0.584045 0.350403 -0.637146 0.360779 1445642077 0.584045 0.350403 -0.637146 0.360779 1445642077 0.550903 0.396301 -0.608032 0.411987 1445642077 0.550903 0.396301 -0.608032 0.411987 1445642077 0.550903 0.396301 -0.608032 0.411987 1445642077 0.550903 0.396301 -0.608032 0.411987 1445642077 0.550903 0.396301 -0.608032 0.411987 1445642077 0.550903 0.396301 -0.608032 0.411987 1445642077 0.511414 0.445862 -0.571411 0.461609 1445642077 0.511414 0.445862 -0.571411 0.461609 1445642077 0.511414 0.445862 -0.571411 0.461609 1445642077 0.511414 0.445862 -0.571411 0.461609 1445642077 0.511414 0.445862 -0.571411 0.461609 1445642077 0.511414 0.445862 -0.571411 0.461609 1445642077 0.466919 0.494568 -0.528503 0.507874 1445642077 0.466919 0.494568 -0.528503 0.507874 1445642077 0.466919 0.494568 -0.528503 0.507874 1445642077 0.466919 0.494568 -0.528503 0.507874 1445642077 0.466919 0.494568 -0.528503 0.507874 1445642077 0.466919 0.494568 -0.528503 0.507874 1445642077 0.466919 0.494568 -0.528503 0.507874 1445642077 0.419678 0.539551 -0.482422 0.547729 1445642077 0.419678 0.539551 -0.482422 0.547729 1445642077 0.419678 0.539551 -0.482422 0.547729 1445642077 0.419678 0.539551 -0.482422 0.547729 1445642077 0.419678 0.539551 -0.482422 0.547729 1445642077 0.419678 0.539551 -0.482422 0.547729 1445642077 0.372864 0.579590 -0.436462 0.578308 1445642077 0.372864 0.579590 -0.436462 0.578308 1445642077 0.372864 0.579590 -0.436462 0.578308 1445642077 0.372864 0.579590 -0.436462 0.578308 1445642077 0.372864 0.579590 -0.436462 0.578308 1445642077 0.330627 0.611938 -0.394287 0.600525 1445642077 0.330627 0.611938 -0.394287 0.600525 1445642077 0.330627 0.611938 -0.394287 0.600525 1445642077 0.330627 0.611938 -0.394287 0.600525 1445642077 0.330627 0.611938 -0.394287 0.600525 1445642077 0.330627 0.611938 -0.394287 0.600525 1445642077 0.300781 0.630920 -0.360657 0.617554 1445642077 0.300781 0.630920 -0.360657 0.617554 1445642077 0.300781 0.630920 -0.360657 0.617554 1445642077 0.300781 0.630920 -0.360657 0.617554 1445642077 0.300781 0.630920 -0.360657 0.617554 1445642077 0.300781 0.630920 -0.360657 0.617554 1445642077 0.286499 0.641296 -0.341003 0.624756 1445642077 0.286499 0.641296 -0.341003 0.624756 1445642077 0.286499 0.641296 -0.341003 0.624756 1445642077 0.286499 0.641296 -0.341003 0.624756 1445642077 0.286499 0.641296 -0.341003 0.624756 1445642077 0.286499 0.641296 -0.341003 0.624756 1445642077 0.287842 0.645386 -0.336975 0.622070 1445642077 0.287842 0.645386 -0.336975 0.622070 1445642077 0.287842 0.645386 -0.336975 0.622070 1445642077 0.287842 0.645386 -0.336975 0.622070 1445642077 0.287842 0.645386 -0.336975 0.622070 1445642077 0.287842 0.645386 -0.336975 0.622070 1445642077 0.307800 0.640503 -0.348816 0.610901 1445642077 0.307800 0.640503 -0.348816 0.610901 1445642077 0.307800 0.640503 -0.348816 0.610901 1445642077 0.307800 0.640503 -0.348816 0.610901 1445642077 0.307800 0.640503 -0.348816 0.610901 1445642077 0.343628 0.624329 -0.375244 0.592651 1445642077 0.343628 0.624329 -0.375244 0.592651 1445642077 0.343628 0.624329 -0.375244 0.592651 1445642077 0.343628 0.624329 -0.375244 0.592651 1445642077 0.343628 0.624329 -0.375244 0.592651 1445642077 0.343628 0.624329 -0.375244 0.592651 1445642077 0.388184 0.598450 -0.410950 0.567627 1445642077 0.388184 0.598450 -0.410950 0.567627 1445642077 0.388184 0.598450 -0.410950 0.567627 1445642077 0.388184 0.598450 -0.410950 0.567627 1445642077 0.388184 0.598450 -0.410950 0.567627 1445642077 0.388184 0.598450 -0.410950 0.567627 1445642077 0.436218 0.563965 -0.451111 0.536743 1445642077 0.436218 0.563965 -0.451111 0.536743 1445642077 0.436218 0.563965 -0.451111 0.536743 1445642077 0.436218 0.563965 -0.451111 0.536743 1445642077 0.436218 0.563965 -0.451111 0.536743 1445642077 0.436218 0.563965 -0.451111 0.536743 1445642077 0.485901 0.521057 -0.492126 0.500122 1445642077 0.485901 0.521057 -0.492126 0.500122 1445642077 0.485901 0.521057 -0.492126 0.500122 1445642077 0.485901 0.521057 -0.492126 0.500122 1445642077 0.485901 0.521057 -0.492126 0.500122 1445642077 0.485901 0.521057 -0.492126 0.500122 1445642077 0.485901 0.521057 -0.492126 0.500122 1445642077 0.531921 0.473511 -0.533081 0.456787 1445642077 0.531921 0.473511 -0.533081 0.456787 1445642077 0.531921 0.473511 -0.533081 0.456787 1445642077 0.531921 0.473511 -0.533081 0.456787 1445642077 0.531921 0.473511 -0.533081 0.456787 1445642077 0.531921 0.473511 -0.533081 0.456787 1445642077 0.569641 0.424988 -0.573059 0.408020 1445642077 0.569641 0.424988 -0.573059 0.408020 1445642077 0.569641 0.424988 -0.573059 0.408020 1445642077 0.569641 0.424988 -0.573059 0.408020 1445642077 0.569641 0.424988 -0.573059 0.408020 1445642077 0.569641 0.424988 -0.573059 0.408020 1445642077 0.597107 0.380554 -0.607544 0.359802 1445642077 0.597107 0.380554 -0.607544 0.359802 1445642078 0.597107 0.380554 -0.607544 0.359802 1445642078 0.597107 0.380554 -0.607544 0.359802 1445642078 0.597107 0.380554 -0.607544 0.359802 1445642078 0.597107 0.380554 -0.607544 0.359802 1445642078 0.616211 0.341553 -0.633057 0.320618 1445642078 0.616211 0.341553 -0.633057 0.320618 1445642078 0.616211 0.341553 -0.633057 0.320618 1445642078 0.616211 0.341553 -0.633057 0.320618 1445642078 0.616211 0.341553 -0.633057 0.320618 1445642078 0.616211 0.341553 -0.633057 0.320618 1445642078 0.626038 0.315735 -0.648621 0.296082 1445642078 0.626038 0.315735 -0.648621 0.296082 1445642078 0.626038 0.315735 -0.648621 0.296082 1445642078 0.626038 0.315735 -0.648621 0.296082 1445642078 0.626038 0.315735 -0.648621 0.296082 1445642078 0.626038 0.315735 -0.648621 0.296082 1445642078 0.626038 0.315735 -0.648621 0.296082 1445642078 0.626099 0.306152 -0.657104 0.287170 1445642078 0.626099 0.306152 -0.657104 0.287170 1445642078 0.626099 0.306152 -0.657104 0.287170 1445642078 0.626099 0.306152 -0.657104 0.287170 1445642078 0.616882 0.312866 -0.658264 0.297119 1445642078 0.616882 0.312866 -0.658264 0.297119 1445642078 0.616882 0.312866 -0.658264 0.297119 1445642078 0.616882 0.312866 -0.658264 0.297119 1445642078 0.616882 0.312866 -0.658264 0.297119 1445642078 0.616882 0.312866 -0.658264 0.297119 1445642078 0.601196 0.332642 -0.651306 0.322021 1445642078 0.601196 0.332642 -0.651306 0.322021 1445642078 0.601196 0.332642 -0.651306 0.322021 1445642078 0.601196 0.332642 -0.651306 0.322021 1445642078 0.601196 0.332642 -0.651306 0.322021 1445642078 0.579041 0.363770 -0.634949 0.359436 1445642078 0.579041 0.363770 -0.634949 0.359436 1445642078 0.579041 0.363770 -0.634949 0.359436 1445642078 0.579041 0.363770 -0.634949 0.359436 1445642078 0.579041 0.363770 -0.634949 0.359436 1445642078 0.579041 0.363770 -0.634949 0.359436 1445642078 0.549927 0.403259 -0.609009 0.404968 1445642078 0.549927 0.403259 -0.609009 0.404968 1445642078 0.549927 0.403259 -0.609009 0.404968 1445642078 0.549927 0.403259 -0.609009 0.404968 1445642078 0.549927 0.403259 -0.609009 0.404968 1445642078 0.549927 0.403259 -0.609009 0.404968 1445642078 0.549927 0.403259 -0.609009 0.404968 1445642078 0.514893 0.447937 -0.572632 0.454224 1445642078 0.514893 0.447937 -0.572632 0.454224 1445642078 0.514893 0.447937 -0.572632 0.454224 1445642078 0.514893 0.447937 -0.572632 0.454224 1445642078 0.514893 0.447937 -0.572632 0.454224 1445642078 0.514893 0.447937 -0.572632 0.454224 1445642078 0.472778 0.494690 -0.529907 0.500916 1445642078 0.472778 0.494690 -0.529907 0.500916 1445642078 0.472778 0.494690 -0.529907 0.500916 1445642078 0.472778 0.494690 -0.529907 0.500916 1445642078 0.472778 0.494690 -0.529907 0.500916 1445642078 0.472778 0.494690 -0.529907 0.500916 1445642078 0.424500 0.539734 -0.482788 0.543457 1445642078 0.424500 0.539734 -0.482788 0.543457 1445642078 0.424500 0.539734 -0.482788 0.543457 1445642078 0.424500 0.539734 -0.482788 0.543457 1445642078 0.424500 0.539734 -0.482788 0.543457 1445642078 0.424500 0.539734 -0.482788 0.543457 1445642078 0.424500 0.539734 -0.482788 0.543457 1445642078 0.375427 0.578735 -0.433960 0.579407 1445642078 0.375427 0.578735 -0.433960 0.579407 1445642078 0.375427 0.578735 -0.433960 0.579407 1445642078 0.375427 0.578735 -0.433960 0.579407 1445642078 0.375427 0.578735 -0.433960 0.579407 1445642078 0.375427 0.578735 -0.433960 0.579407 1445642078 0.329529 0.611328 -0.387085 0.606445 1445642078 0.329529 0.611328 -0.387085 0.606445 1445642078 0.329529 0.611328 -0.387085 0.606445 1445642078 0.329529 0.611328 -0.387085 0.606445 1445642078 0.292603 0.635254 -0.347961 0.624268 1445642078 0.292603 0.635254 -0.347961 0.624268 1445642078 0.292603 0.635254 -0.347961 0.624268 1445642078 0.292603 0.635254 -0.347961 0.624268 1445642078 0.292603 0.635254 -0.347961 0.624268 1445642078 0.273376 0.649719 -0.327209 0.629272 1445642078 0.273376 0.649719 -0.327209 0.629272 1445642078 0.273376 0.649719 -0.327209 0.629272 1445642078 0.273376 0.649719 -0.327209 0.629272 1445642078 0.273376 0.649719 -0.327209 0.629272 1445642078 0.273376 0.649719 -0.327209 0.629272 1445642078 0.273376 0.649719 -0.327209 0.629272 1445642078 0.277405 0.651123 -0.326111 0.626587 1445642078 0.277405 0.651123 -0.326111 0.626587 1445642078 0.277405 0.651123 -0.326111 0.626587 1445642078 0.277405 0.651123 -0.326111 0.626587 1445642078 0.277405 0.651123 -0.326111 0.626587 1445642078 0.300598 0.643372 -0.341736 0.615479 1445642078 0.300598 0.643372 -0.341736 0.615479 1445642078 0.300598 0.643372 -0.341736 0.615479 1445642078 0.300598 0.643372 -0.341736 0.615479 1445642078 0.300598 0.643372 -0.341736 0.615479 1445642078 0.300598 0.643372 -0.341736 0.615479 1445642078 0.337463 0.626587 -0.370605 0.596741 1445642078 0.337463 0.626587 -0.370605 0.596741 1445642078 0.337463 0.626587 -0.370605 0.596741 1445642078 0.337463 0.626587 -0.370605 0.596741 1445642078 0.337463 0.626587 -0.370605 0.596741 1445642078 0.337463 0.626587 -0.370605 0.596741 1445642078 0.384094 0.599915 -0.409302 0.570068 1445642078 0.384094 0.599915 -0.409302 0.570068 1445642078 0.384094 0.599915 -0.409302 0.570068 1445642078 0.384094 0.599915 -0.409302 0.570068 1445642079 0.384094 0.599915 -0.409302 0.570068 1445642079 0.384094 0.599915 -0.409302 0.570068 1445642079 0.435791 0.562866 -0.452148 0.537354 1445642079 0.435791 0.562866 -0.452148 0.537354 1445642079 0.435791 0.562866 -0.452148 0.537354 1445642079 0.435791 0.562866 -0.452148 0.537354 1445642079 0.435791 0.562866 -0.452148 0.537354 1445642079 0.435791 0.562866 -0.452148 0.537354 1445642079 0.486755 0.518555 -0.497131 0.496948 1445642079 0.486755 0.518555 -0.497131 0.496948 1445642079 0.486755 0.518555 -0.497131 0.496948 1445642079 0.486755 0.518555 -0.497131 0.496948 1445642079 0.486755 0.518555 -0.497131 0.496948 1445642079 0.486755 0.518555 -0.497131 0.496948 1445642079 0.534424 0.468994 -0.540527 0.449707 1445642079 0.534424 0.468994 -0.540527 0.449707 1445642079 0.534424 0.468994 -0.540527 0.449707 1445642079 0.534424 0.468994 -0.540527 0.449707 1445642079 0.534424 0.468994 -0.540527 0.449707 1445642079 0.574158 0.418396 -0.581909 0.395813 1445642079 0.574158 0.418396 -0.581909 0.395813 1445642079 0.574158 0.418396 -0.581909 0.395813 1445642079 0.574158 0.418396 -0.581909 0.395813 1445642079 0.574158 0.418396 -0.581909 0.395813 1445642079 0.574158 0.418396 -0.581909 0.395813 1445642079 0.606506 0.367310 -0.616333 0.342590 1445642079 0.606506 0.367310 -0.616333 0.342590 1445642079 0.606506 0.367310 -0.616333 0.342590 1445642079 0.606506 0.367310 -0.616333 0.342590 1445642079 0.606506 0.367310 -0.616333 0.342590 1445642079 0.606506 0.367310 -0.616333 0.342590 1445642079 0.606506 0.367310 -0.616333 0.342590 1445642079 0.628784 0.322693 -0.641479 0.298279 1445642079 0.628784 0.322693 -0.641479 0.298279 1445642079 0.628784 0.322693 -0.641479 0.298279 1445642079 0.628784 0.322693 -0.641479 0.298279 1445642079 0.628784 0.322693 -0.641479 0.298279 1445642079 0.641052 0.290283 -0.658264 0.267395 1445642079 0.641052 0.290283 -0.658264 0.267395 1445642079 0.641052 0.290283 -0.658264 0.267395 1445642079 0.641052 0.290283 -0.658264 0.267395 1445642079 0.641052 0.290283 -0.658264 0.267395 1445642079 0.641052 0.290283 -0.658264 0.267395 1445642079 0.643982 0.275024 -0.667053 0.254333 1445642079 0.643982 0.275024 -0.667053 0.254333 1445642079 0.643982 0.275024 -0.667053 0.254333 1445642079 0.643982 0.275024 -0.667053 0.254333 1445642079 0.643982 0.275024 -0.667053 0.254333 1445642079 0.638855 0.278015 -0.668335 0.260498 1445642079 0.638855 0.278015 -0.668335 0.260498 1445642079 0.638855 0.278015 -0.668335 0.260498 1445642079 0.638855 0.278015 -0.668335 0.260498 1445642079 0.638855 0.278015 -0.668335 0.260498 1445642079 0.638855 0.278015 -0.668335 0.260498 1445642079 0.627136 0.293762 -0.663879 0.282288 1445642079 0.627136 0.293762 -0.663879 0.282288 1445642079 0.627136 0.293762 -0.663879 0.282288 1445642079 0.627136 0.293762 -0.663879 0.282288 1445642079 0.627136 0.293762 -0.663879 0.282288 1445642079 0.627136 0.293762 -0.663879 0.282288 1445642079 0.609009 0.320374 -0.651794 0.318787 1445642079 0.609009 0.320374 -0.651794 0.318787 1445642079 0.609009 0.320374 -0.651794 0.318787 1445642079 0.609009 0.320374 -0.651794 0.318787 1445642079 0.609009 0.320374 -0.651794 0.318787 1445642079 0.609009 0.320374 -0.651794 0.318787 1445642079 0.609009 0.320374 -0.651794 0.318787 1445642079 0.583679 0.356934 -0.630798 0.366028 1445642079 0.583679 0.356934 -0.630798 0.366028 1445642079 0.583679 0.356934 -0.630798 0.366028 1445642079 0.583679 0.356934 -0.630798 0.366028 1445642079 0.583679 0.356934 -0.630798 0.366028 1445642079 0.583679 0.356934 -0.630798 0.366028 1445642079 0.551636 0.398926 -0.601929 0.417358 1445642079 0.551636 0.398926 -0.601929 0.417358 1445642079 0.551636 0.398926 -0.601929 0.417358 1445642079 0.551636 0.398926 -0.601929 0.417358 1445642079 0.551636 0.398926 -0.601929 0.417358 1445642079 0.551636 0.398926 -0.601929 0.417358 1445642079 0.511658 0.444519 -0.566650 0.468445 1445642079 0.511658 0.444519 -0.566650 0.468445 1445642079 0.511658 0.444519 -0.566650 0.468445 1445642079 0.511658 0.444519 -0.566650 0.468445 1445642079 0.511658 0.444519 -0.566650 0.468445 1445642079 0.511658 0.444519 -0.566650 0.468445 1445642079 0.464294 0.490845 -0.525452 0.517090 1445642079 0.464294 0.490845 -0.525452 0.517090 1445642079 0.464294 0.490845 -0.525452 0.517090 1445642079 0.464294 0.490845 -0.525452 0.517090 1445642079 0.464294 0.490845 -0.525452 0.517090 1445642079 0.464294 0.490845 -0.525452 0.517090 1445642079 0.414673 0.533813 -0.479919 0.559143 1445642079 0.414673 0.533813 -0.479919 0.559143 1445642079 0.414673 0.533813 -0.479919 0.559143 1445642079 0.414673 0.533813 -0.479919 0.559143 1445642079 0.414673 0.533813 -0.479919 0.559143 1445642079 0.414673 0.533813 -0.479919 0.559143 1445642079 0.414673 0.533813 -0.479919 0.559143 1445642079 0.367249 0.570984 -0.432922 0.593018 1445642079 0.367249 0.570984 -0.432922 0.593018 1445642079 0.367249 0.570984 -0.432922 0.593018 1445642079 0.367249 0.570984 -0.432922 0.593018 1445642079 0.367249 0.570984 -0.432922 0.593018 1445642079 0.325623 0.601318 -0.391541 0.615662 1445642079 0.325623 0.601318 -0.391541 0.615662 1445642079 0.325623 0.601318 -0.391541 0.615662 1445642079 0.325623 0.601318 -0.391541 0.615662 1445642079 0.325623 0.601318 -0.391541 0.615662 1445642079 0.325623 0.601318 -0.391541 0.615662 1445642080 0.302429 0.621277 -0.365173 0.623779 1445642080 0.302429 0.621277 -0.365173 0.623779 1445642080 0.302429 0.621277 -0.365173 0.623779 1445642080 0.302429 0.621277 -0.365173 0.623779 1445642080 0.302429 0.621277 -0.365173 0.623779 1445642080 0.302429 0.621277 -0.365173 0.623779 1445642080 0.302429 0.621277 -0.365173 0.623779 1445642080 0.295776 0.633423 -0.354065 0.621155 1445642080 0.295776 0.633423 -0.354065 0.621155 1445642080 0.295776 0.633423 -0.354065 0.621155 1445642080 0.295776 0.633423 -0.354065 0.621155 1445642080 0.295776 0.633423 -0.354065 0.621155 1445642080 0.295776 0.633423 -0.354065 0.621155 1445642080 0.306152 0.634644 -0.357666 0.612854 1445642080 0.306152 0.634644 -0.357666 0.612854 1445642080 0.306152 0.634644 -0.357666 0.612854 1445642080 0.306152 0.634644 -0.357666 0.612854 1445642080 0.306152 0.634644 -0.357666 0.612854 1445642080 0.306152 0.634644 -0.357666 0.612854 1445642080 0.306152 0.634644 -0.357666 0.612854 1445642080 0.330811 0.627014 -0.372620 0.598755 1445642080 0.330811 0.627014 -0.372620 0.598755 1445642080 0.330811 0.627014 -0.372620 0.598755 1445642080 0.330811 0.627014 -0.372620 0.598755 1445642080 0.330811 0.627014 -0.372620 0.598755 1445642080 0.330811 0.627014 -0.372620 0.598755 1445642080 0.366455 0.610840 -0.397766 0.578186 1445642080 0.366455 0.610840 -0.397766 0.578186 1445642080 0.366455 0.610840 -0.397766 0.578186 1445642080 0.366455 0.610840 -0.397766 0.578186 1445642080 0.366455 0.610840 -0.397766 0.578186 1445642080 0.366455 0.610840 -0.397766 0.578186 1445642080 0.409058 0.585754 -0.431641 0.550598 1445642080 0.409058 0.585754 -0.431641 0.550598 1445642080 0.409058 0.585754 -0.431641 0.550598 1445642080 0.409058 0.585754 -0.431641 0.550598 1445642080 0.409058 0.585754 -0.431641 0.550598 1445642080 0.409058 0.585754 -0.431641 0.550598 1445642080 0.453918 0.551941 -0.469788 0.518188 1445642080 0.453918 0.551941 -0.469788 0.518188 1445642080 0.453918 0.551941 -0.469788 0.518188 1445642080 0.453918 0.551941 -0.469788 0.518188 1445642080 0.453918 0.551941 -0.469788 0.518188 1445642080 0.453918 0.551941 -0.469788 0.518188 1445642080 0.498291 0.511658 -0.509583 0.479736 1445642080 0.498291 0.511658 -0.509583 0.479736 1445642080 0.498291 0.511658 -0.509583 0.479736 1445642080 0.498291 0.511658 -0.509583 0.479736 1445642080 0.498291 0.511658 -0.509583 0.479736 1445642080 0.498291 0.511658 -0.509583 0.479736 1445642080 0.539307 0.468079 -0.547363 0.436279 1445642080 0.539307 0.468079 -0.547363 0.436279 1445642080 0.539307 0.468079 -0.547363 0.436279 1445642080 0.539307 0.468079 -0.547363 0.436279 1445642080 0.539307 0.468079 -0.547363 0.436279 1445642080 0.539307 0.468079 -0.547363 0.436279 1445642080 0.539307 0.468079 -0.547363 0.436279 1445642080 0.574829 0.422729 -0.582886 0.388672 1445642080 0.574829 0.422729 -0.582886 0.388672 1445642080 0.574829 0.422729 -0.582886 0.388672 1445642080 0.574829 0.422729 -0.582886 0.388672 1445642080 0.574829 0.422729 -0.582886 0.388672 1445642080 0.574829 0.422729 -0.582886 0.388672 1445642080 0.602661 0.379150 -0.613281 0.341858 1445642080 0.602661 0.379150 -0.613281 0.341858 1445642080 0.602661 0.379150 -0.613281 0.341858 1445642080 0.602661 0.379150 -0.613281 0.341858 1445642080 0.602661 0.379150 -0.613281 0.341858 1445642080 0.602661 0.379150 -0.613281 0.341858 1445642080 0.624329 0.338928 -0.634216 0.305115 1445642080 0.624329 0.338928 -0.634216 0.305115 1445642080 0.624329 0.338928 -0.634216 0.305115 1445642080 0.624329 0.338928 -0.634216 0.305115 1445642080 0.624329 0.338928 -0.634216 0.305115 1445642080 0.624329 0.338928 -0.634216 0.305115 1445642080 0.624329 0.338928 -0.634216 0.305115 1445642080 0.641541 0.306580 -0.645874 0.277893 1445642080 0.641541 0.306580 -0.645874 0.277893 1445642080 0.641541 0.306580 -0.645874 0.277893 1445642080 0.641541 0.306580 -0.645874 0.277893 1445642080 0.641541 0.306580 -0.645874 0.277893 1445642080 0.641541 0.306580 -0.645874 0.277893 1445642080 0.648193 0.287903 -0.653931 0.263306 1445642080 0.648193 0.287903 -0.653931 0.263306 1445642080 0.648193 0.287903 -0.653931 0.263306 1445642080 0.648193 0.287903 -0.653931 0.263306 1445642080 0.648193 0.287903 -0.653931 0.263306 1445642080 0.648193 0.287903 -0.653931 0.263306 1445642080 0.648193 0.287903 -0.653931 0.263306 1445642080 0.642517 0.285339 -0.659668 0.265625 1445642080 0.642517 0.285339 -0.659668 0.265625 1445642080 0.642517 0.285339 -0.659668 0.265625 1445642080 0.642517 0.285339 -0.659668 0.265625 1445642080 0.642517 0.285339 -0.659668 0.265625 1445642080 0.642517 0.285339 -0.659668 0.265625 1445642080 0.630798 0.295776 -0.660278 0.280334 1445642080 0.630798 0.295776 -0.660278 0.280334 1445642080 0.630798 0.295776 -0.660278 0.280334 1445642080 0.630798 0.295776 -0.660278 0.280334 1445642080 0.630798 0.295776 -0.660278 0.280334 1445642080 0.630798 0.295776 -0.660278 0.280334 1445642080 0.614136 0.318237 -0.652832 0.308716 1445642080 0.614136 0.318237 -0.652832 0.308716 1445642080 0.614136 0.318237 -0.652832 0.308716 1445642080 0.614136 0.318237 -0.652832 0.308716 1445642080 0.614136 0.318237 -0.652832 0.308716 1445642080 0.614136 0.318237 -0.652832 0.308716 1445642080 0.592590 0.350281 -0.636536 0.347717 1445642080 0.592590 0.350281 -0.636536 0.347717 1445642080 0.592590 0.350281 -0.636536 0.347717 1445642080 0.592590 0.350281 -0.636536 0.347717 1445642080 0.592590 0.350281 -0.636536 0.347717 1445642080 0.592590 0.350281 -0.636536 0.347717 1445642080 0.566528 0.388733 -0.612976 0.390076 1445642081 0.566528 0.388733 -0.612976 0.390076 1445642081 0.566528 0.388733 -0.612976 0.390076 1445642081 0.566528 0.388733 -0.612976 0.390076 1445642081 0.566528 0.388733 -0.612976 0.390076 1445642081 0.566528 0.388733 -0.612976 0.390076 1445642081 0.566528 0.388733 -0.612976 0.390076 1445642081 0.535400 0.430664 -0.582642 0.433960 1445642081 0.535400 0.430664 -0.582642 0.433960 1445642081 0.535400 0.430664 -0.582642 0.433960 1445642081 0.535400 0.430664 -0.582642 0.433960 1445642081 0.535400 0.430664 -0.582642 0.433960 1445642081 0.535400 0.430664 -0.582642 0.433960 1445642081 0.499084 0.473938 -0.547546 0.475891 1445642081 0.499084 0.473938 -0.547546 0.475891 1445642081 0.499084 0.473938 -0.547546 0.475891 1445642081 0.499084 0.473938 -0.547546 0.475891 1445642081 0.499084 0.473938 -0.547546 0.475891 1445642081 0.499084 0.473938 -0.547546 0.475891 1445642081 0.458679 0.515320 -0.509399 0.514282 1445642081 0.458679 0.515320 -0.509399 0.514282 1445642081 0.458679 0.515320 -0.509399 0.514282 1445642081
[truncated: 161,287 more chars]
