# Supplementary material for: Quaternion-Based Gesture Recognition Using Wireless Wearable Motion Capture Sensors
Source: Sensors (Basel). 2016 Apr 28;16(5):605. doi: 10.3390/s16050605 (PMC4883296; doi:10.3390/s16050605)
Supplement: Supplementary file 1 [file sensors-16-00605-s001.zip › MultiSensorGestureData/P2/1. Jab/Training15.txt]

0.635681 0.094604 -0.598450 0.478333 1441740569 0.635681 0.094604 -0.598450 0.478333 1441740569 0.635681 0.094604 -0.598450 0.478333 1441740569 0.591431 0.000122 -0.566467 0.573853 1441740569 0.591431 0.000122 -0.566467 0.573853 1441740569 0.591431 0.000122 -0.566467 0.573853 1441740569 0.591431 0.000122 -0.566467 0.573853 1441740569 0.591431 0.000122 -0.566467 0.573853 1441740569 0.591431 0.000122 -0.566467 0.573853 1441740569 0.591431 0.000122 -0.566467 0.573853 1441740569 0.528015 -0.116394 -0.493958 0.680908 1441740569 0.528015 -0.116394 -0.493958 0.680908 1441740569 0.528015 -0.116394 -0.493958 0.680908 1441740569 0.528015 -0.116394 -0.493958 0.680908 1441740569 0.528015 -0.116394 -0.493958 0.680908 1441740569 0.528015 -0.116394 -0.493958 0.680908 1441740569 0.434509 -0.228760 -0.414917 0.765930 1441740569 0.434509 -0.228760 -0.414917 0.765930 1441740569 0.434509 -0.228760 -0.414917 0.765930 1441740569 0.434509 -0.228760 -0.414917 0.765930 1441740569 0.434509 -0.228760 -0.414917 0.765930 1441740569 0.434509 -0.228760 -0.414917 0.765930 1441740569 0.320923 -0.320496 -0.321594 0.831177 1441740569 0.320923 -0.320496 -0.321594 0.831177 1441740569 0.320923 -0.320496 -0.321594 0.831177 1441740569 0.320923 -0.320496 -0.321594 0.831177 1441740569 0.320923 -0.320496 -0.321594 0.831177 1441740569 0.320923 -0.320496 -0.321594 0.831177 1441740569 0.320923 -0.320496 -0.321594 0.831177 1441740569 0.207458 -0.402710 -0.207092 0.867126 1441740569 0.207458 -0.402710 -0.207092 0.867126 1441740569 0.207458 -0.402710 -0.207092 0.867126 1441740569 0.207458 -0.402710 -0.207092 0.867126 1441740569 0.207458 -0.402710 -0.207092 0.867126 1441740569 0.207458 -0.402710 -0.207092 0.867126 1441740569 0.207458 -0.402710 -0.207092 0.867126 1441740569 0.139709 -0.455444 -0.059570 0.877197 1441740569 0.139709 -0.455444 -0.059570 0.877197 1441740569 0.139709 -0.455444 -0.059570 0.877197 1441740569 0.139709 -0.455444 -0.059570 0.877197 1441740569 0.139709 -0.455444 -0.059570 0.877197 1441740569 0.139709 -0.455444 -0.059570 0.877197 1441740569 0.076355 -0.495972 0.068176 0.862244 1441740569 0.076355 -0.495972 0.068176 0.862244 1441740569 0.076355 -0.495972 0.068176 0.862244 1441740569 0.076355 -0.495972 0.068176 0.862244 1441740569 0.076355 -0.495972 0.068176 0.862244 1441740569 0.076355 -0.495972 0.068176 0.862244 1441740569 0.041077 -0.508911 0.145447 0.847412 1441740569 0.041077 -0.508911 0.145447 0.847412 1441740569 0.041077 -0.508911 0.145447 0.847412 1441740569 0.041077 -0.508911 0.145447 0.847412 1441740569 0.041077 -0.508911 0.145447 0.847412 1441740569 0.041077 -0.508911 0.145447 0.847412 1441740569 0.029663 -0.513062 0.160339 0.842712 1441740569 0.029663 -0.513062 0.160339 0.842712 1441740569 0.029663 -0.513062 0.160339 0.842712 1441740569 0.029663 -0.513062 0.160339 0.842712 1441740569 0.029663 -0.513062 0.160339 0.842712 1441740569 0.029663 -0.513062 0.160339 0.842712 1441740569 0.042603 -0.518372 0.153503 0.840149 1441740569 0.042603 -0.518372 0.153503 0.840149 1441740569 0.042603 -0.518372 0.153503 0.840149 1441740569 0.042603 -0.518372 0.153503 0.840149 1441740569 0.042603 -0.518372 0.153503 0.840149 1441740569 0.042603 -0.518372 0.153503 0.840149 1441740569 0.063721 -0.526489 0.148193 0.834717 1441740570 0.063721 -0.526489 0.148193 0.834717 1441740570 0.063721 -0.526489 0.148193 0.834717 1441740570 0.063721 -0.526489 0.148193 0.834717 1441740570 0.063721 -0.526489 0.148193 0.834717 1441740570 0.063721 -0.526489 0.148193 0.834717 1441740570 0.063721 -0.526489 0.148193 0.834717 1441740570 0.096802 -0.535034 0.119934 0.830627 1441740570 0.096802 -0.535034 0.119934 0.830627 1441740570 0.096802 -0.535034 0.119934 0.830627 1441740570 0.096802 -0.535034 0.119934 0.830627 1441740570 0.096802 -0.535034 0.119934 0.830627 1441740570 0.096802 -0.535034 0.119934 0.830627 1441740570 0.168579 -0.535889 0.052673 0.825623 1441740570 0.168579 -0.535889 0.052673 0.825623 1441740570 0.168579 -0.535889 0.052673 0.825623 1441740570 0.168579 -0.535889 0.052673 0.825623 1441740570 0.168579 -0.535889 0.052673 0.825623 1441740570 0.168579 -0.535889 0.052673 0.825623 1441740570 0.168579 -0.535889 0.052673 0.825623 1441740570 0.361877 -0.446228 -0.070251 0.815430 1441740570 0.361877 -0.446228 -0.070251 0.815430 1441740570 0.361877 -0.446228 -0.070251 0.815430 1441740570 0.361877 -0.446228 -0.070251 0.815430 1441740570 0.361877 -0.446228 -0.070251 0.815430 1441740570 0.361877 -0.446228 -0.070251 0.815430 1441740570 0.643494 -0.186462 -0.181274 0.719910 1441740570 0.643494 -0.186462 -0.181274 0.719910 1441740570 0.643494 -0.186462 -0.181274 0.719910 1441740570 0.643494 -0.186462 -0.181274 0.719910 1441740570 0.643494 -0.186462 -0.181274 0.719910 1441740570 0.616455 -0.333191 -0.205078 0.683289 1441740570 0.616455 -0.333191 -0.205078 0.683289 1441740570 0.616455 -0.333191 -0.205078 0.683289 1441740570 0.616455 -0.333191 -0.205078 0.683289 1441740570 0.616455 -0.333191 -0.205078 0.683289 1441740570 0.616455 -0.333191 -0.205078 0.683289 1441740570 0.620117 -0.239929 -0.135315 0.734497 1441740570 0.620117 -0.239929 -0.135315 0.734497 1441740570 0.620117 -0.239929 -0.135315 0.734497 1441740570 0.620117 -0.239929 -0.135315 0.734497 1441740570 0.620117 -0.239929 -0.135315 0.734497 1441740570 0.620117 -0.239929 -0.135315 0.734497 1441740570 0.592224 -0.281799 -0.149475 0.739929 1441740570 0.592224 -0.281799 -0.149475 0.739929 1441740570 0.592224 -0.281799 -0.149475 0.739929 1441740570 0.592224 -0.281799 -0.149475 0.739929 1441740570 0.592224 -0.281799 -0.149475 0.739929 1441740570 0.572144 -0.289063 -0.142822 0.754089 1441740570 0.572144 -0.289063 -0.142822 0.754089 1441740570 0.572144 -0.289063 -0.142822 0.754089 1441740570 0.572144 -0.289063 -0.142822 0.754089 1441740570 0.572144 -0.289063 -0.142822 0.754089 1441740570 0.572144 -0.289063 -0.142822 0.754089 1441740570 0.530090 -0.320801 -0.150269 0.770386 1441740570 0.530090 -0.320801 -0.150269 0.770386 1441740570 0.530090 -0.320801 -0.150269 0.770386 1441740570 0.530090 -0.320801 -0.150269 0.770386 1441740570 0.530090 -0.320801 -0.150269 0.770386 1441740570 0.530090 -0.320801 -0.150269 0.770386 1441740570 0.530090 -0.320801 -0.150269 0.770386 1441740570 0.472717 -0.349426 -0.142334 0.796326 1441740570 0.472717 -0.349426 -0.142334 0.796326 1441740570 0.472717 -0.349426 -0.142334 0.796326 1441740570 0.472717 -0.349426 -0.142334 0.796326 1441740570 0.472717 -0.349426 -0.142334 0.796326 1441740570 0.472717 -0.349426 -0.142334 0.796326 1441740570 0.396240 -0.380249 -0.117920 0.827332 1441740570 0.396240 -0.380249 -0.117920 0.827332 1441740570 0.396240 -0.380249 -0.117920 0.827332 1441740570 0.396240 -0.380249 -0.117920 0.827332 1441740570 0.396240 -0.380249 -0.117920 0.827332 1441740570 0.396240 -0.380249 -0.117920 0.827332 1441740570 0.301697 -0.415222 -0.097900 0.852600 1441740570 0.301697 -0.415222 -0.097900 0.852600 1441740570 0.301697 -0.415222 -0.097900 0.852600 1441740570 0.301697 -0.415222 -0.097900 0.852600 1441740570 0.301697 -0.415222 -0.097900 0.852600 1441740570 0.301697 -0.415222 -0.097900 0.852600 1441740570 0.195618 -0.437683 -0.071594 0.874634 1441740570 0.195618 -0.437683 -0.071594 0.874634 1441740570 0.195618 -0.437683 -0.071594 0.874634 1441740570 0.195618 -0.437683 -0.071594 0.874634 1441740570 0.195618 -0.437683 -0.071594 0.874634 1441740570 0.195618 -0.437683 -0.071594 0.874634 1441740570 0.105530 -0.452881 -0.010925 0.885193 1441740570 0.105530 -0.452881 -0.010925 0.885193 1441740570 0.105530 -0.452881 -0.010925 0.885193 1441740570 0.105530 -0.452881 -0.010925 0.885193 1441740570 0.105530 -0.452881 -0.010925 0.885193 1441740570 0.105530 -0.452881 -0.010925 0.885193 1441740570 0.030029 -0.462280 0.063660 0.883911 1441740570 0.030029 -0.462280 0.063660 0.883911 1441740570 0.030029 -0.462280 0.063660 0.883911 1441740570 0.030029 -0.462280 0.063660 0.883911 1441740570 0.030029 -0.462280 0.063660 0.883911 1441740570 0.030029 -0.462280 0.063660 0.883911 1441740570 0.030029 -0.462280 0.063660 0.883911 1441740570 -0.021545 -0.460022 0.157593 0.873535 1441740570 -0.021545 -0.460022 0.157593 0.873535 1441740570 -0.021545 -0.460022 0.157593 0.873535 1441740570 -0.021545 -0.460022 0.157593 0.873535 1441740570 -0.021545 -0.460022 0.157593 0.873535 1441740570 -0.021545 -0.460022 0.157593 0.873535 1441740570 -0.044373 -0.447693 0.208923 0.868286 1441740570 -0.044373 -0.447693 0.208923 0.868286 1441740570 -0.044373 -0.447693 0.208923 0.868286 1441740570 -0.044373 -0.447693 0.208923 0.868286 1441740570 -0.044373 -0.447693 0.208923 0.868286 1441740570 -0.044373 -0.447693 0.208923 0.868286 1441740570 -0.026978 -0.442444 0.217773 0.869507 1441740571 -0.026978 -0.442444 0.217773 0.869507 1441740571 -0.026978 -0.442444 0.217773 0.869507 1441740571 -0.026978 -0.442444 0.217773 0.869507 1441740571 -0.026978 -0.442444 0.217773 0.869507 1441740571 -0.026978 -0.442444 0.217773 0.869507 1441740571 -0.026978 -0.442444 0.217773 0.869507 1441740571 -0.010864 -0.445007 0.200134 0.872803 1441740571 -0.010864 -0.445007 0.200134 0.872803 1441740571 -0.010864 -0.445007 0.200134 0.872803 1441740571 -0.010864 -0.445007 0.200134 0.872803 1441740571 -0.010864 -0.445007 0.200134 0.872803 1441740571 -0.010864 -0.445007 0.200134 0.872803 1441740571 0.002441 -0.451294 0.206604 0.868103 1441740571 0.002441 -0.451294 0.206604 0.868103 1441740571 0.002441 -0.451294 0.206604 0.868103 1441740571 0.002441 -0.451294 0.206604 0.868103 1441740571 0.002441 -0.451294 0.206604 0.868103 1441740571 0.002441 -0.451294 0.206604 0.868103 1441740571 0.011902 -0.460693 0.215820 0.860779 1441740571 0.011902 -0.460693 0.215820 0.860779 1441740571 0.011902 -0.460693 0.215820 0.860779 1441740571 0.011902 -0.460693 0.215820 0.860779 1441740571 0.011902 -0.460693 0.215820 0.860779 1441740571 0.011902 -0.460693 0.215820 0.860779 1441740571 0.011902 -0.460693 0.215820 0.860779 1441740571 0.036926 -0.472717 0.205994 0.855957 1441740571 0.036926 -0.472717 0.205994 0.855957 1441740571 0.036926 -0.472717 0.205994 0.855957 1441740571 0.036926 -0.472717 0.205994 0.855957 1441740571 0.036926 -0.472717 0.205994 0.855957 1441740571 0.036926 -0.472717 0.205994 0.855957 1441740571 0.085205 -0.485046 0.165466 0.854431 1441740571 0.085205 -0.485046 0.165466 0.854431 1441740571 0.085205 -0.485046 0.165466 0.854431 1441740571 0.085205 -0.485046 0.165466 0.854431 1441740571 0.085205 -0.485046 0.165466 0.854431 1441740571 0.085205 -0.485046 0.165466 0.854431 1441740571 0.170776 -0.479187 0.106628 0.854309 1441740571 0.170776 -0.479187 0.106628 0.854309 1441740571 0.170776 -0.479187 0.106628 0.854309 1441740571 0.170776 -0.479187 0.106628 0.854309 1441740571 0.170776 -0.479187 0.106628 0.854309 1441740571 0.170776 -0.479187 0.106628 0.854309 1441740571 0.344727 -0.410950 0.013855 0.843811 1441740571 0.344727 -0.410950 0.013855 0.843811 1441740571 0.344727 -0.410950 0.013855 0.843811 1441740571 0.344727 -0.410950 0.013855 0.843811 1441740571 0.344727 -0.410950 0.013855 0.843811 1441740571 0.344727 -0.410950 0.013855 0.843811 1441740571 0.618042 -0.131897 -0.055237 0.772949 1441740571 0.618042 -0.131897 -0.055237 0.772949 1441740571 0.618042 -0.131897 -0.055237 0.772949 1441740571 0.618042 -0.131897 -0.055237 0.772949 1441740571 0.618042 -0.131897 -0.055237 0.772949 1441740571 0.618042 -0.131897 -0.055237 0.772949 1441740571 0.668640 -0.273010 -0.127441 0.679749 1441740571 0.668640 -0.273010 -0.127441 0.679749 1441740571 0.668640 -0.273010 -0.127441 0.679749 1441740571 0.668640 -0.273010 -0.127441 0.679749 1441740571 0.668640 -0.273010 -0.127441 0.679749 1441740571 0.668640 -0.273010 -0.127441 0.679749 1441740571 0.668640 -0.273010 -0.127441 0.679749 1441740571 0.652466 -0.189880 -0.049744 0.731934 1441740571 0.652466 -0.189880 -0.049744 0.731934 1441740571 0.652466 -0.189880 -0.049744 0.731934 1441740571 0.652466 -0.189880 -0.049744 0.731934 1441740571 0.652466 -0.189880 -0.049744 0.731934 1441740571 0.652466 -0.189880 -0.049744 0.731934 1441740571 0.638489 -0.189697 -0.052734 0.743958 1441740571 0.638489 -0.189697 -0.052734 0.743958 1441740571 0.638489 -0.189697 -0.052734 0.743958 1441740571 0.638489 -0.189697 -0.052734 0.743958 1441740571 0.638489 -0.189697 -0.052734 0.743958 1441740571 0.638489 -0.189697 -0.052734 0.743958 1441740571 0.620789 -0.211304 -0.062195 0.752319 1441740571 0.620789 -0.211304 -0.062195 0.752319 1441740571 0.620789 -0.211304 -0.062195 0.752319 1441740571 0.620789 -0.211304 -0.062195 0.752319 1441740571 0.620789 -0.211304 -0.062195 0.752319 1441740571 0.620789 -0.211304 -0.062195 0.752319 1441740571 0.601196 -0.205688 -0.054016 0.770264 1441740571 0.601196 -0.205688 -0.054016 0.770264 1441740571 0.601196 -0.205688 -0.054016 0.770264 1441740571 0.601196 -0.205688 -0.054016 0.770264 1441740571 0.601196 -0.205688 -0.054016 0.770264 1441740571 0.601196 -0.205688 -0.054016 0.770264 1441740571 0.555237 -0.246338 -0.065613 0.791626 1441740571 0.555237 -0.246338 -0.065613 0.791626 1441740571 0.555237 -0.246338 -0.065613 0.791626 1441740571 0.555237 -0.246338 -0.065613 0.791626 1441740571 0.555237 -0.246338 -0.065613 0.791626 1441740571 0.555237 -0.246338 -0.065613 0.791626 1441740571 0.555237 -0.246338 -0.065613 0.791626 1441740571 0.489075 -0.284424 -0.059448 0.822388 1441740571 0.489075 -0.284424 -0.059448 0.822388 1441740571 0.489075 -0.284424 -0.059448 0.822388 1441740571 0.489075 -0.284424 -0.059448 0.822388 1441740571 0.489075 -0.284424 -0.059448 0.822388 1441740571 0.489075 -0.284424 -0.059448 0.822388 1441740571 0.408264 -0.332092 -0.042725 0.849243 1441740571 0.408264 -0.332092 -0.042725 0.849243 1441740571 0.408264 -0.332092 -0.042725 0.849243 1441740571 0.408264 -0.332092 -0.042725 0.849243 1441740571 0.408264 -0.332092 -0.042725 0.849243 1441740571 0.325928 -0.363831 -0.001221 0.872559 1441740571 0.325928 -0.363831 -0.001221 0.872559 1441740571 0.325928 -0.363831 -0.001221 0.872559 1441740571 0.325928 -0.363831 -0.001221 0.872559 1441740571 0.325928 -0.363831 -0.001221 0.872559 1441740571 0.325928 -0.363831 -0.001221 0.872559 1441740571 0.325928 -0.363831 -0.001221 0.872559 1441740571 0.226257 -0.400330 0.028870 0.887512 1441740571 0.226257 -0.400330 0.028870 0.887512 1441740572 0.226257 -0.400330 0.028870 0.887512 1441740572 0.226257 -0.400330 0.028870 0.887512 1441740572 0.226257 -0.400330 0.028870 0.887512 1441740572 0.226257 -0.400330 0.028870 0.887512 1441740572 0.129822 -0.421509 0.075073 0.894287 1441740572 0.129822 -0.421509 0.075073 0.894287 1441740572 0.129822 -0.421509 0.075073 0.894287 1441740572 0.129822 -0.421509 0.075073 0.894287 1441740572 0.129822 -0.421509 0.075073 0.894287 1441740572 0.129822 -0.421509 0.075073 0.894287 1441740572 0.040649 -0.450195 0.128113 0.882751 1441740572 0.040649 -0.450195 0.128113 0.882751 1441740572 0.040649 -0.450195 0.128113 0.882751 1441740572 0.040649 -0.450195 0.128113 0.882751 1441740572 0.040649 -0.450195 0.128113 0.882751 1441740572 0.040649 -0.450195 0.128113 0.882751 1441740572 0.040649 -0.450195 0.128113 0.882751 1441740572 -0.009033 -0.447754 0.228821 0.864319 1441740572 -0.009033 -0.447754 0.228821 0.864319 1441740572 -0.009033 -0.447754 0.228821 0.864319 1441740572 -0.009033 -0.447754 0.228821 0.864319 1441740572 -0.009033 -0.447754 0.228821 0.864319 1441740572 -0.009033 -0.447754 0.228821 0.864319 1441740572 -0.036255 -0.439758 0.301941 0.845032 1441740572 -0.036255 -0.439758 0.301941 0.845032 1441740572 -0.036255 -0.439758 0.301941 0.845032 1441740572 -0.036255 -0.439758 0.301941 0.845032 1441740572 -0.036255 -0.439758 0.301941 0.845032 1441740572 -0.036255 -0.439758 0.301941 0.845032 1441740572 -0.035950 -0.442993 0.300354 0.843933 1441740572 -0.035950 -0.442993 0.300354 0.843933 1441740572 -0.035950 -0.442993 0.300354 0.843933 1441740572 -0.035950 -0.442993 0.300354 0.843933 1441740572 -0.035950 -0.442993 0.300354 0.843933 1441740572 -0.035950 -0.442993 0.300354 0.843933 1441740572 -0.035950 -0.442993 0.300354 0.843933 1441740572 -0.015625 -0.454224 0.273193 0.847778 1441740572 -0.015625 -0.454224 0.273193 0.847778 1441740572 -0.015625 -0.454224 0.273193 0.847778 1441740572 -0.015625 -0.454224 0.273193 0.847778 1441740572 -0.015625 -0.454224 0.273193 0.847778 1441740572 -0.015625 -0.454224 0.273193 0.847778 1441740572 -0.015625 -0.454224 0.273193 0.847778 1441740572 0.007385 -0.462402 0.266602 0.845581 1441740572 0.007385 -0.462402 0.266602 0.845581 1441740572 0.007385 -0.462402 0.266602 0.845581 1441740572 0.007385 -0.462402 0.266602 0.845581 1441740572 0.007385 -0.462402 0.266602 0.845581 1441740572 0.007385 -0.462402 0.266602 0.845581 1441740572 0.030090 -0.468994 0.234192 0.851013 1441740572 0.030090 -0.468994 0.234192 0.851013 1441740572 0.030090 -0.468994 0.234192 0.851013 1441740572 0.030090 -0.468994 0.234192 0.851013 1441740572 0.030090 -0.468994 0.234192 0.851013 1441740572 0.030090 -0.468994 0.234192 0.851013 1441740572 0.085938 -0.491150 0.150879 0.853577 1441740572 0.085938 -0.491150 0.150879 0.853577 1441740572 0.085938 -0.491150 0.150879 0.853577 1441740572 0.085938 -0.491150 0.150879 0.853577 1441740572 0.085938 -0.491150 0.150879 0.853577 1441740572 0.085938 -0.491150 0.150879 0.853577 1441740572 0.217163 -0.484192 0.062439 0.845276 1441740572 0.217163 -0.484192 0.062439 0.845276 1441740572 0.217163 -0.484192 0.062439 0.845276 1441740572 0.217163 -0.484192 0.062439 0.845276 1441740572 0.217163 -0.484192 0.062439 0.845276 1441740572 0.217163 -0.484192 0.062439 0.845276 1441740572 0.548218 -0.249207 -0.011597 0.798218 1441740572 0.548218 -0.249207 -0.011597 0.798218 1441740572 0.548218 -0.249207 -0.011597 0.798218 1441740572 0.548218 -0.249207 -0.011597 0.798218 1441740572 0.548218 -0.249207 -0.011597 0.798218 1441740572 0.548218 -0.249207 -0.011597 0.798218 1441740572 0.548218 -0.249207 -0.011597 0.798218 1441740572 0.617371 -0.307800 -0.135071 0.711243 1441740572 0.617371 -0.307800 -0.135071 0.711243 1441740572 0.617371 -0.307800 -0.135071 0.711243 1441740572 0.617371 -0.307800 -0.135071 0.711243 1441740572 0.617371 -0.307800 -0.135071 0.711243 1441740572 0.617371 -0.307800 -0.135071 0.711243 1441740572 0.600891 -0.223816 -0.056702 0.765198 1441740572 0.600891 -0.223816 -0.056702 0.765198 1441740572 0.600891 -0.223816 -0.056702 0.765198 1441740572 0.600891 -0.223816 -0.056702 0.765198 1441740572 0.600891 -0.223816 -0.056702 0.765198 1441740572 0.600891 -0.223816 -0.056702 0.765198 1441740572 0.588440 -0.242920 -0.069153 0.768066 1441740572 0.588440 -0.242920 -0.069153 0.768066 1441740572 0.588440 -0.242920 -0.069153 0.768066 1441740572 0.588440 -0.242920 -0.069153 0.768066 1441740572 0.588440 -0.242920 -0.069153 0.768066 1441740572 0.588440 -0.242920 -0.069153 0.768066 1441740572 0.595703 -0.221130 -0.063232 0.769531 1441740572 0.595703 -0.221130 -0.063232 0.769531 1441740572 0.595703 -0.221130 -0.063232 0.769531 1441740572 0.595703 -0.221130 -0.063232 0.769531 1441740572 0.595703 -0.221130 -0.063232 0.769531 1441740572 0.595703 -0.221130 -0.063232 0.769531 1441740572 0.587585 -0.215820 -0.061218 0.777405 1441740572 0.587585 -0.215820 -0.061218 0.777405 1441740572 0.587585 -0.215820 -0.061218 0.777405 1441740572 0.587585 -0.215820 -0.061218 0.777405 1441740572 0.587585 -0.215820 -0.061218 0.777405 1441740572 0.587585 -0.215820 -0.061218 0.777405 1441740572 0.587585 -0.215820 -0.061218 0.777405 1441740572 0.561768 -0.218811 -0.051208 0.796143 1441740572 0.561768 -0.218811 -0.051208 0.796143 1441740572 0.561768 -0.218811 -0.051208 0.796143 1441740572 0.561768 -0.218811 -0.051208 0.796143 1441740572 0.561768 -0.218811 -0.051208 0.796143 1441740572 0.561768 -0.218811 -0.051208 0.796143 1441740572 0.501770 -0.254456 -0.049194 0.825195 1441740572 0.501770 -0.254456 -0.049194 0.825195 1441740572 0.501770 -0.254456 -0.049194 0.825195 1441740572 0.501770 -0.254456 -0.049194 0.825195 1441740573 0.501770 -0.254456 -0.049194 0.825195 1441740573 0.501770 -0.254456 -0.049194 0.825195 1441740573 0.501770 -0.254456 -0.049194 0.825195 1441740573 0.417725 -0.300720 -0.035095 0.856567 1441740573 0.417725 -0.300720 -0.035095 0.856567 1441740573 0.417725 -0.300720 -0.035095 0.856567 1441740573 0.417725 -0.300720 -0.035095 0.856567 1441740573 0.417725 -0.300720 -0.035095 0.856567 1441740573 0.417725 -0.300720 -0.035095 0.856567 1441740573 0.330078 -0.332642 0.004089 0.883362 1441740573 0.330078 -0.332642 0.004089 0.883362 1441740573 0.330078 -0.332642 0.004089 0.883362 1441740573 0.330078 -0.332642 0.004089 0.883362 1441740573 0.330078 -0.332642 0.004089 0.883362 1441740573 0.330078 -0.332642 0.004089 0.883362 1441740573 0.224915 -0.367371 0.032166 0.901855 1441740573 0.224915 -0.367371 0.032166 0.901855 1441740573 0.224915 -0.367371 0.032166 0.901855 1441740573 0.224915 -0.367371 0.032166 0.901855 1441740573 0.224915 -0.367371 0.032166 0.901855 1441740573 0.224915 -0.367371 0.032166 0.901855 1441740573 0.124756 -0.392700 0.052246 0.909607 1441740573 0.124756 -0.392700 0.052246 0.909607 1441740573 0.124756 -0.392700 0.052246 0.909607 1441740573 0.124756 -0.392700 0.052246 0.909607 1441740573 0.124756 -0.392700 0.052246 0.909607 1441740573 0.044678 -0.395752 0.095886 0.912231 1441740573 0.044678 -0.395752 0.095886 0.912231 1441740573 0.044678 -0.395752 0.095886 0.912231 1441740573 0.044678 -0.395752 0.095886 0.912231 1441740573 0.044678 -0.395752 0.095886 0.912231 1441740573 0.044678 -0.395752 0.095886 0.912231 1441740573 0.044678 -0.395752 0.095886 0.912231 1441740573 -0.018311 -0.392395 0.142761 0.908447 1441740573 -0.018311 -0.392395 0.142761 0.908447 1441740573 -0.018311 -0.392395 0.142761 0.908447 1441740573 -0.018311 -0.392395 0.142761 0.908447 1441740573 -0.018311 -0.392395 0.142761 0.908447 1441740573 -0.018311 -0.392395 0.142761 0.908447 1441740573 -0.053589 -0.379089 0.179932 0.906128 1441740573 -0.053589 -0.379089 0.179932 0.906128 1441740573 -0.053589 -0.379089 0.179932 0.906128 1441740573 -0.053589 -0.379089 0.179932 0.906128 1441740573 -0.053589 -0.379089 0.179932 0.906128 1441740573 -0.053589 -0.379089 0.179932 0.906128 1441740573 -0.063232 -0.368530 0.199158 0.905823 1441740573 -0.063232 -0.368530 0.199158 0.905823 1441740573 -0.063232 -0.368530 0.199158 0.905823 1441740573 -0.063232 -0.368530 0.199158 0.905823 1441740573 -0.063232 -0.368530 0.199158 0.905823 1441740573 -0.063232 -0.368530 0.199158 0.905823 1441740573 -0.044983 -0.369934 0.212952 0.903198 1441740573 -0.044983 -0.369934 0.212952 0.903198 1441740573 -0.044983 -0.369934 0.212952 0.903198 1441740573 -0.044983 -0.369934 0.212952 0.903198 1441740573 -0.044983 -0.369934 0.212952 0.903198 1441740573 -0.044983 -0.369934 0.212952 0.903198 1441740573 -0.044983 -0.369934 0.212952 0.903198 1441740573 -0.015686 -0.379822 0.239441 0.893372 1441740573 -0.015686 -0.379822 0.239441 0.893372 1441740573 -0.015686 -0.379822 0.239441 0.893372 1441740573 -0.015686 -0.379822 0.239441 0.893372 1441740573 -0.015686 -0.379822 0.239441 0.893372 1441740573 -0.015686 -0.379822 0.239441 0.893372 1441740573 0.006714 -0.395020 0.269165 0.878296 1441740573 0.006714 -0.395020 0.269165 0.878296 1441740573 0.006714 -0.395020 0.269165 0.878296 1441740573 0.006714 -0.395020 0.269165 0.878296 1441740573 0.006714 -0.395020 0.269165 0.878296 1441740573 0.006714 -0.395020 0.269165 0.878296 1441740573 0.029724 -0.415588 0.291504 0.861023 1441740573 0.029724 -0.415588 0.291504 0.861023 1441740573 0.029724 -0.415588 0.291504 0.861023 1441740573 0.029724 -0.415588 0.291504 0.861023 1441740573 0.029724 -0.415588 0.291504 0.861023 1441740573 0.029724 -0.415588 0.291504 0.861023 1441740573 0.029724 -0.415588 0.291504 0.861023 1441740573 0.046509 -0.441162 0.265442 0.856018 1441740573 0.046509 -0.441162 0.265442 0.856018 1441740573 0.046509 -0.441162 0.265442 0.856018 1441740573 0.046509 -0.441162 0.265442 0.856018 1441740573 0.046509 -0.441162 0.265442 0.856018 1441740573 0.046509 -0.441162 0.265442 0.856018 1441740573 0.139832 -0.466980 0.179871 0.854370 1441740573 0.139832 -0.466980 0.179871 0.854370 1441740573 0.139832 -0.466980 0.179871 0.854370 1441740573 0.139832 -0.466980 0.179871 0.854370 1441740573 0.139832 -0.466980 0.179871 0.854370 1441740573 0.139832 -0.466980 0.179871 0.854370 1441740573 0.394653 -0.362000 0.087402 0.839966 1441740573 0.394653 -0.362000 0.087402 0.839966 1441740573 0.394653 -0.362000 0.087402 0.839966 1441740573 0.394653 -0.362000 0.087402 0.839966 1441740573 0.394653 -0.362000 0.087402 0.839966 1441740573 0.394653 -0.362000 0.087402 0.839966 1441740573 0.656616 -0.182861 -0.043945 0.730347 1441740573 0.656616 -0.182861 -0.043945 0.730347 1441740573 0.656616 -0.182861 -0.043945 0.730347 1441740573 0.656616 -0.182861 -0.043945 0.730347 1441740573 0.656616 -0.182861 -0.043945 0.730347 1441740573 0.656616 -0.182861 -0.043945 0.730347 1441740573 0.629517 -0.253174 -0.048340 0.732910 1441740573 0.629517 -0.253174 -0.048340 0.732910 1441740573 0.629517 -0.253174 -0.048340 0.732910 1441740573 0.629517 -0.253174 -0.048340 0.732910 1441740573 0.629517 -0.253174 -0.048340 0.732910 1441740573 0.629517 -0.253174 -0.048340 0.732910 1441740573 0.638306 -0.208191 -0.040527 0.739929 1441740573 0.638306 -0.208191 -0.040527 0.739929 1441740573 0.638306 -0.208191 -0.040527 0.739929 1441740573 0.638306 -0.208191 -0.040527 0.739929 1441740573 0.638306 -0.208191 -0.040527 0.739929 1441740574 0.638306 -0.208191 -0.040527 0.739929 1441740574 0.621216 -0.219666 -0.049011 0.750549 1441740574 0.621216 -0.219666 -0.049011 0.750549 1441740574 0.621216 -0.219666 -0.049011 0.750549 1441740574 0.621216 -0.219666 -0.049011 0.750549 1441740574 0.621216 -0.219666 -0.049011 0.750549 1441740574 0.621216 -0.219666 -0.049011 0.750549 1441740574 0.617615 -0.209473 -0.044617 0.756714 1441740574 0.617615 -0.209473 -0.044617 0.756714 1441740574 0.617615 -0.209473 -0.044617 0.756714 1441740574 0.617615 -0.209473 -0.044617 0.756714 1441740574 0.617615 -0.209473 -0.044617 0.756714 1441740574 0.596619 -0.222046 -0.039795 0.770142 1441740574 0.596619 -0.222046 -0.039795 0.770142 1441740574 0.596619 -0.222046 -0.039795 0.770142 1441740574 0.596619 -0.222046 -0.039795 0.770142 1441740574 0.596619 -0.222046 -0.039795 0.770142 1441740574 0.557983 -0.228210 -0.016724 0.797607 1441740574 0.557983 -0.228210 -0.016724 0.797607 1441740574 0.557983 -0.228210 -0.016724 0.797607 1441740574 0.557983 -0.228210 -0.016724 0.797607 1441740574 0.557983 -0.228210 -0.016724 0.797607 1441740574 0.557983 -0.228210 -0.016724 0.797607 1441740574 0.474976 -0.272827 -0.005920 0.836609 1441740574 0.474976 -0.272827 -0.005920 0.836609 1441740574 0.474976 -0.272827 -0.005920 0.836609 1441740574 0.474976 -0.272827 -0.005920 0.836609 1441740574 0.474976 -0.272827 -0.005920 0.836609 1441740574 0.474976 -0.272827 -0.005920 0.836609 1441740574 0.375244 -0.318665 0.030151 0.869873 1441740574 0.375244 -0.318665 0.030151 0.869873 1441740574 0.375244 -0.318665 0.030151 0.869873 1441740574 0.375244 -0.318665 0.030151 0.869873 1441740574 0.375244 -0.318665 0.030151 0.869873 1441740574 0.375244 -0.318665 0.030151 0.869873 1441740574 0.271240 -0.342346 0.098267 0.894165 1441740574 0.271240 -0.342346 0.098267 0.894165 1441740574 0.271240 -0.342346 0.098267 0.894165 1441740574 0.271240 -0.342346 0.098267 0.894165 1441740574 0.271240 -0.342346 0.098267 0.894165 1441740574 0.271240 -0.342346 0.098267 0.894165 1441740574 0.271240 -0.342346 0.098267 0.894165 1441740574 0.167358 -0.377625 0.157043 0.897034 1441740574 0.167358 -0.377625 0.157043 0.897034 1441740574 0.167358 -0.377625 0.157043 0.897034 1441740574 0.167358 -0.377625 0.157043 0.897034 1441740574 0.167358 -0.377625 0.157043 0.897034 1441740574 0.167358 -0.377625 0.157043 0.897034 1441740574 0.084839 -0.392944 0.235474 0.884827 1441740574 0.084839 -0.392944 0.235474 0.884827 1441740574 0.084839 -0.392944 0.235474 0.884827 1441740574 0.084839 -0.392944 0.235474 0.884827 1441740574 0.084839 -0.392944 0.235474 0.884827 1441740574 0.084839 -0.392944 0.235474 0.884827 1441740574 0.084839 -0.392944 0.235474 0.884827 1441740574 0.008301 -0.407776 0.334045 0.849670 1441740574 0.008301 -0.407776 0.334045 0.849670 1441740574 0.008301 -0.407776 0.334045 0.849670 1441740574 0.008301 -0.407776 0.334045 0.849670 1441740574 0.008301 -0.407776 0.334045 0.849670 1441740574 0.008301 -0.407776 0.334045 0.849670 1441740574 -0.038879 -0.403748 0.434387 0.804199 1441740574 -0.038879 -0.403748 0.434387 0.804199 1441740574 -0.038879 -0.403748 0.434387 0.804199 1441740574 -0.038879 -0.403748 0.434387 0.804199 1441740574 -0.038879 -0.403748 0.434387 0.804199 1441740574 -0.038879 -0.403748 0.434387 0.804199 1441740574 -0.059448 -0.404114 0.463257 0.786438 1441740574 -0.059448 -0.404114 0.463257 0.786438 1441740574 -0.059448 -0.404114 0.463257 0.786438 1441740574 -0.059448 -0.404114 0.463257 0.786438 1441740574 -0.059448 -0.404114 0.463257 0.786438 1441740574 -0.059448 -0.404114 0.463257 0.786438 1441740574 -0.059448 -0.404114 0.463257 0.786438 1441740574 -0.038513 -0.402710 0.478333 0.779419 1441740574 -0.038513 -0.402710 0.478333 0.779419 1441740574 -0.038513 -0.402710 0.478333 0.779419 1441740574 -0.038513 -0.402710 0.478333 0.779419 1441740574 -0.038513 -0.402710 0.478333 0.779419 1441740574 -0.038513 -0.402710 0.478333 0.779419 1441740574 -0.025024 -0.402039 0.468140 0.786438 1441740574 -0.025024 -0.402039 0.468140 0.786438 1441740574 -0.025024 -0.402039 0.468140 0.786438 1441740574 -0.025024 -0.402039 0.468140 0.786438 1441740574 -0.025024 -0.402039 0.468140 0.786438 1441740574 -0.025024 -0.402039 0.468140 0.786438 1441740574 -0.025024 -0.402039 0.468140 0.786438 1441740574 -0.019897 -0.405640 0.462158 0.788330 1441740574 -0.019897 -0.405640 0.462158 0.788330 1441740574 -0.019897 -0.405640 0.462158 0.788330 1441740574 -0.019897 -0.405640 0.462158 0.788330 1441740574 -0.019897 -0.405640 0.462158 0.788330 1441740574 -0.019592 -0.411743 0.448181 0.793213 1441740574 -0.019592 -0.411743 0.448181 0.793213 1441740574 -0.007080 -0.428223 0.397705 0.811401 1441740574 -0.007080 -0.428223 0.397705 0.811401 1441740574 -0.007080 -0.428223 0.397705 0.811401 1441740574 -0.007080 -0.428223 0.397705 0.811401 1441740574 -0.007080 -0.428223 0.397705 0.811401 1441740574 -0.007080 -0.428223 0.397705 0.811401 1441740574 -0.007080 -0.428223 0.397705 0.811401 1441740574 0.048401 -0.444702 0.328247 0.831970 1441740574 0.048401 -0.444702 0.328247 0.831970 1441740574 0.048401 -0.444702 0.328247 0.831970 1441740574 0.048401 -0.444702 0.328247 0.831970 1441740574 0.048401 -0.444702 0.328247 0.831970 1441740574 0.048401 -0.444702 0.328247 0.831970 1441740575 0.260254 -0.412781 0.210144 0.847168 1441740575 0.260254 -0.412781 0.210144 0.847168 1441740575 0.260254 -0.412781 0.210144 0.847168 1441740575 0.260254 -0.412781 0.210144 0.847168 1441740575 0.560608 -0.193054 0.081238 0.801086 1441740575 0.560608 -0.193054 0.081238 0.801086 1441740575 0.560608 -0.193054 0.081238 0.801086 1441740575 0.560608 -0.193054 0.081238 0.801086 1441740575 0.560608 -0.193054 0.081238 0.801086 1441740575 0.560608 -0.193054 0.081238 0.801086 1441740575 0.560608 -0.193054 0.081238 0.801086 1441740575 0.589661 -0.300537 -0.039307 0.748596 1441740575 0.589661 -0.300537 -0.039307 0.748596 1441740575 0.589661 -0.300537 -0.039307 0.748596 1441740575 0.589661 -0.300537 -0.039307 0.748596 1441740575 0.589661 -0.300537 -0.039307 0.748596 1441740575 0.589661 -0.300537 -0.039307 0.748596 1441740575 0.597229 -0.255981 -0.022278 0.759705 1441740575 0.597229 -0.255981 -0.022278 0.759705 1441740575 0.597229 -0.255981 -0.022278 0.759705 1441740575 0.597229 -0.255981 -0.022278 0.759705 1441740575 0.597229 -0.255981 -0.022278 0.759705 1441740575 0.597229 -0.255981 -0.022278 0.759705 1441740575 0.585815 -0.264832 -0.036621 0.765015 1441740575 0.585815 -0.264832 -0.036621 0.765015 1441740575 0.585815 -0.264832 -0.036621 0.765015 1441740575 0.585815 -0.264832 -0.036621 0.765015 1441740575 0.585815 -0.264832 -0.036621 0.765015 1441740575 0.585815 -0.264832 -0.036621 0.765015 1441740575 0.588379 -0.246704 -0.031128 0.769348 1441740575 0.588379 -0.246704 -0.031128 0.769348 1441740575 0.588379 -0.246704 -0.031128 0.769348 1441740575 0.588379 -0.246704 -0.031128 0.769348 1441740575 0.580383 -0.242126 -0.034058 0.776733 1441740575 0.580383 -0.242126 -0.034058 0.776733 1441740575 0.580383 -0.242126 -0.034058 0.776733 1441740575 0.580383 -0.242126 -0.034058 0.776733 1441740575 0.580383 -0.242126 -0.034058 0.776733 1441740575 0.580383 -0.242126 -0.034058 0.776733 1441740575 0.580383 -0.242126 -0.034058 0.776733 1441740575 0.559692 -0.243164 -0.031799 0.791504 1441740575 0.559692 -0.243164 -0.031799 0.791504 1441740575 0.559692 -0.243164 -0.031799 0.791504 1441740575 0.559692 -0.243164 -0.031799 0.791504 1441740575 0.559692 -0.243164 -0.031799 0.791504 1441740575 0.559692 -0.243164 -0.031799 0.791504 1441740575 0.512024 -0.247314 -0.016724 0.822388 1441740575 0.512024 -0.247314 -0.016724 0.822388 1441740575 0.512024 -0.247314 -0.016724 0.822388 1441740575 0.512024 -0.247314 -0.016724 0.822388 1441740575 0.512024 -0.247314 -0.016724 0.822388 1441740575 0.512024 -0.247314 -0.016724 0.822388 1441740575 0.512024 -0.247314 -0.016724 0.822388 1441740575 0.418152 -0.273071 -0.015442 0.866211 1441740575 0.418152 -0.273071 -0.015442 0.866211 1441740575 0.418152 -0.273071 -0.015442 0.866211 1441740575 0.418152 -0.273071 -0.015442 0.866211 1441740575 0.418152 -0.273071 -0.015442 0.866211 1441740575 0.418152 -0.273071 -0.015442 0.866211 1441740575 0.309631 -0.319580 0.030029 0.895020 1441740575 0.309631 -0.319580 0.030029 0.895020 1441740575 0.309631 -0.319580 0.030029 0.895020 1441740575 0.309631 -0.319580 0.030029 0.895020 1441740575 0.309631 -0.319580 0.030029 0.895020 1441740575 0.309631 -0.319580 0.030029 0.895020 1441740575 0.309631 -0.319580 0.030029 0.895020 1441740575 0.216064 -0.339355 0.106812 0.909241 1441740575 0.216064 -0.339355 0.106812 0.909241 1441740575 0.216064 -0.339355 0.106812 0.909241 1441740575 0.216064 -0.339355 0.106812 0.909241 1441740575 0.216064 -0.339355 0.106812 0.909241 1441740575 0.216064 -0.339355 0.106812 0.909241 1441740575 0.114380 -0.383057 0.148071 0.904541 1441740575 0.114380 -0.383057 0.148071 0.904541 1441740575 0.114380 -0.383057 0.148071 0.904541 1441740575 0.114380 -0.383057 0.148071 0.904541 1441740575 0.114380 -0.383057 0.148071 0.904541 1441740575 0.114380 -0.383057 0.148071 0.904541 1441740575 0.114380 -0.383057 0.148071 0.904541 1441740575 0.024414 -0.414063 0.190613 0.889709 1441740575 0.024414 -0.414063 0.190613 0.889709 1441740575 0.024414 -0.414063 0.190613 0.889709 1441740575 0.024414 -0.414063 0.190613 0.889709 1441740575 0.024414 -0.414063 0.190613 0.889709 1441740575 0.024414 -0.414063 0.190613 0.889709 1441740575 -0.036743 -0.426270 0.253113 0.867676 1441740575 -0.036743 -0.426270 0.253113 0.867676 1441740575 -0.036743 -0.426270 0.253113 0.867676 1441740575 -0.036743 -0.426270 0.253113 0.867676 1441740575 -0.036743 -0.426270 0.253113 0.867676 1441740575 -0.036743 -0.426270 0.253113 0.867676 1441740575 -0.074585 -0.425354 0.291016 0.853699 1441740575 -0.074585 -0.425354 0.291016 0.853699 1441740575 -0.074585 -0.425354 0.291016 0.853699 1441740575 -0.074585 -0.425354 0.291016 0.853699 1441740575 -0.074585 -0.425354 0.291016 0.853699 1441740575 -0.074585 -0.425354 0.291016 0.853699 1441740575 -0.074585 -0.425354 0.291016 0.853699 1441740575 -0.060791 -0.424072 0.328735 0.841675 1441740575 -0.060791 -0.424072 0.328735 0.841675 1441740575 -0.060791 -0.424072 0.328735 0.841675 1441740575 -0.060791 -0.424072 0.328735 0.841675 1441740575 -0.060791 -0.424072 0.328735 0.841675 1441740575 -0.060791 -0.424072 0.328735 0.841675 1441740575 -0.029846 -0.423401 0.334656 0.841309 1441740575 -0.029846 -0.423401 0.334656 0.841309 1441740575 -0.029846 -0.423401 0.334656 0.841309 1441740575 -0.029846 -0.423401 0.334656 0.841309 1441740575 -0.029846 -0.423401 0.334656 0.841309 1441740575 -0.029846 -0.423401 0.334656 0.841309 1441740575 -0.007813 -0.428650 0.330750 0.840698 1441740576 -0.007813 -0.428650 0.330750 0.840698 1441740576 -0.007813 -0.428650 0.330750 0.840698 1441740576 -0.007813 -0.428650 0.330750 0.840698 1441740576 -0.007813 -0.428650 0.330750 0.840698 1441740576 0.003418 -0.442139 0.340088 0.829956 1441740576 0.003418 -0.442139 0.340088 0.829956 1441740576 0.003418 -0.442139 0.340088 0.829956 1441740576 0.003418 -0.442139 0.340088 0.829956 1441740576 0.003418 -0.442139 0.340088 0.829956 1441740576 0.003418 -0.442139 0.340088 0.829956 1441740576 0.003418 -0.442139 0.340088 0.829956 1441740576 -0.004395 -0.465454 0.319031 0.825500 1441740576 -0.004395 -0.465454 0.319031 0.825500 1441740576 -0.004395 -0.465454 0.319031 0.825500 1441740576 -0.004395 -0.465454 0.319031 0.825500 1441740576 -0.004395 -0.465454 0.319031 0.825500 1441740576 -0.004395 -0.465454 0.319031 0.825500 1441740576 0.051392 -0.523560 0.197937 0.827026 1441740576 0.051392 -0.523560 0.197937 0.827026 1441740576 0.051392 -0.523560 0.197937 0.827026 1441740576 0.051392 -0.523560 0.197937 0.827026 1441740576 0.051392 -0.523560 0.197937 0.827026 1441740576 0.306030 -0.458191 0.033447 0.833801 1441740576 0.306030 -0.458191 0.033447 0.833801 1441740576 0.306030 -0.458191 0.033447 0.833801 1441740576 0.306030 -0.458191 0.033447 0.833801 1441740576 0.306030 -0.458191 0.033447 0.833801 1441740576 0.306030 -0.458191 0.033447 0.833801 1441740576 0.621582 -0.264587 -0.134521 0.724915 1441740576 0.621582 -0.264587 -0.134521 0.724915 1441740576 0.621582 -0.264587 -0.134521 0.724915 1441740576 0.621582 -0.264587 -0.134521 0.724915 1441740576 0.621582 -0.264587 -0.134521 0.724915 1441740576 0.621582 -0.264587 -0.134521 0.724915 1441740576 0.621582 -0.264587 -0.134521 0.724915 1441740576 0.540588 -0.378906 -0.147949 0.736389 1441740576 0.540588 -0.378906 -0.147949 0.736389 1441740576 0.540588 -0.378906 -0.147949 0.736389 1441740576 0.540588 -0.378906 -0.147949 0.736389 1441740576 0.576782 -0.283447 -0.105164 0.758850 1441740576 0.576782 -0.283447 -0.105164 0.758850 1441740576 0.576782 -0.283447 -0.105164 0.758850 1441740576 0.576782 -0.283447 -0.105164 0.758850 1441740576 0.576782 -0.283447 -0.105164 0.758850 1441740576 0.568787 -0.300842 -0.106873 0.757996 1441740576 0.568787 -0.300842 -0.106873 0.757996 1441740576 0.568787 -0.300842 -0.106873 0.757996 1441740576 0.568787 -0.300842 -0.106873 0.757996 1441740576 0.568787 -0.300842 -0.106873 0.757996 1441740576 0.568787 -0.300842 -0.106873 0.757996 1441740576 0.569336 -0.283875 -0.092773 0.765930 1441740576 0.569336 -0.283875 -0.092773 0.765930 1441740576 0.569336 -0.283875 -0.092773 0.765930 1441740576 0.569336 -0.283875 -0.092773 0.765930 1441740576 0.569336 -0.283875 -0.092773 0.765930 1441740576 0.569336 -0.283875 -0.092773 0.765930 1441740576 0.545105 -0.299255 -0.091797 0.777710 1441740576 0.545105 -0.299255 -0.091797 0.777710 1441740576 0.545105 -0.299255 -0.091797 0.777710 1441740576 0.545105 -0.299255 -0.091797 0.777710 1441740576 0.545105 -0.299255 -0.091797 0.777710 1441740576 0.545105 -0.299255 -0.091797 0.777710 1441740576 0.545105 -0.299255 -0.091797 0.777710 1441740576 0.507080 -0.309570 -0.071411 0.801208 1441740576 0.507080 -0.309570 -0.071411 0.801208 1441740576 0.507080 -0.309570 -0.071411 0.801208 1441740576 0.507080 -0.309570 -0.071411 0.801208 1441740576 0.507080 -0.309570 -0.071411 0.801208 1441740576 0.507080 -0.309570 -0.071411 0.801208 1441740576 0.451721 -0.325623 -0.053345 0.828857 1441740576 0.451721 -0.325623 -0.053345 0.828857 1441740576 0.451721 -0.325623 -0.053345 0.828857 1441740576 0.451721 -0.325623 -0.053345 0.828857 1441740576 0.451721 -0.325623 -0.053345 0.828857 1441740576 0.378967 -0.353394 -0.033936 0.854553 1441740576 0.378967 -0.353394 -0.033936 0.854553 1441740576 0.378967 -0.353394 -0.033936 0.854553 1441740576 0.378967 -0.353394 -0.033936 0.854553 1441740576 0.378967 -0.353394 -0.033936 0.854553 1441740576 0.378967 -0.353394 -0.033936 0.854553 1441740576 0.378967 -0.353394 -0.033936 0.854553 1441740576 0.297546 -0.378540 -0.002197 0.876404 1441740576 0.297546 -0.378540 -0.002197 0.876404 1441740576 0.297546 -0.378540 -0.002197 0.876404 1441740576 0.297546 -0.378540 -0.002197 0.876404 1441740576 0.297546 -0.378540 -0.002197 0.876404 1441740576 0.297546 -0.378540 -0.002197 0.876404 1441740576 0.193054 -0.409363 0.012024 0.891602 1441740576 0.193054 -0.409363 0.012024 0.891602 1441740576 0.193054 -0.409363 0.012024 0.891602 1441740576 0.193054 -0.409363 0.012024 0.891602 1441740576 0.193054 -0.409363 0.012024 0.891602 1441740576 0.193054 -0.409363 0.012024 0.891602 1441740576 0.089966 -0.428650 0.040222 0.898071 1441740576 
0.622437 0.123779 -0.704651 0.317261 1441740584 0.622437 0.123779 -0.704651 0.317261 1441740584 0.622437 0.123779 -0.704651 0.317261 1441740584 0.622437 0.123779 -0.704651 0.317261 1441740584 0.622437 0.123779 -0.704651 0.317261 1441740584 0.620239 0.136047 -0.702148 0.322083 1441740584 0.620239 0.136047 -0.702148 0.322083 1441740584 0.620239 0.136047 -0.702148 0.322083 1441740584 0.620239 0.136047 -0.702148 0.322083 1441740584 0.620239 0.136047 -0.702148 0.322083 1441740584 0.620239 0.136047 -0.702148 0.322083 1441740584 0.616821 0.148193 -0.701721 0.324219 1441740584 0.616821 0.148193 -0.701721 0.324219 1441740584 0.616821 0.148193 -0.701721 0.324219 1441740584 0.616821 0.148193 -0.701721 0.324219 1441740584 0.616821 0.148193 -0.701721 0.324219 1441740584 0.616821 0.148193 -0.701721 0.324219 1441740584 0.612183 0.159058 -0.701416 0.328552 1441740584 0.612183 0.159058 -0.701416 0.328552 1441740584 0.612183 0.159058 -0.701416 0.328552 1441740584 0.612183 0.159058 -0.701416 0.328552 1441740584 0.612183 0.159058 -0.701416 0.328552 1441740584 0.612183 0.159058 -0.701416 0.328552 1441740584 0.605408 0.175293 -0.696472 0.342957 1441740584 0.605408 0.175293 -0.696472 0.342957 1441740584 0.605408 0.175293 -0.696472 0.342957 1441740584 0.605408 0.175293 -0.696472 0.342957 1441740584 0.605408 0.175293 -0.696472 0.342957 1441740584 0.605408 0.175293 -0.696472 0.342957 1441740584 0.599121 0.185913 -0.692200 0.356873 1441740584 0.599121 0.185913 -0.692200 0.356873 1441740584 0.599121 0.185913 -0.692200 0.356873 1441740584 0.599121 0.185913 -0.692200 0.356873 1441740584 0.599121 0.185913 -0.692200 0.356873 1441740584 0.599121 0.185913 -0.692200 0.356873 1441740584 0.594849 0.190491 -0.691345 0.363159 1441740584 0.594849 0.190491 -0.691345 0.363159 1441740584 0.594849 0.190491 -0.691345 0.363159 1441740584 0.594849 0.190491 -0.691345 0.363159 1441740584 0.594849 0.190491 -0.691345 0.363159 1441740584 0.594849 0.190491 -0.691345 0.363159 1441740584 0.594849 0.190491 -0.691345 0.363159 1441740584 0.592834 0.185059 -0.694519 0.363281 1441740584 0.592834 0.185059 -0.694519 0.363281 1441740584 0.592834 0.185059 -0.694519 0.363281 1441740584 0.592834 0.185059 -0.694519 0.363281 1441740584 0.592834 0.185059 -0.694519 0.363281 1441740584 0.593201 0.172485 -0.698303 0.361511 1441740584 0.593201 0.172485 -0.698303 0.361511 1441740584 0.593201 0.172485 -0.698303 0.361511 1441740584 0.593201 0.172485 -0.698303 0.361511 1441740584 0.593201 0.172485 -0.698303 0.361511 1441740584 0.593201 0.172485 -0.698303 0.361511 1441740584 0.593201 0.172485 -0.698303 0.361511 1441740584 0.597107 0.154724 -0.702087 0.355774 1441740584 0.597107 0.154724 -0.702087 0.355774 1441740584 0.597107 0.154724 -0.702087 0.355774 1441740584 0.597107 0.154724 -0.702087 0.355774 1441740584 0.597107 0.154724 -0.702087 0.355774 1441740584 0.597107 0.154724 -0.702087 0.355774 1441740584 0.606323 0.129578 -0.708252 0.337524 1441740584 0.606323 0.129578 -0.708252 0.337524 1441740584 0.606323 0.129578 -0.708252 0.337524 1441740584 0.606323 0.129578 -0.708252 0.337524 1441740584 0.606323 0.129578 -0.708252 0.337524 1441740584 0.606323 0.129578 -0.708252 0.337524 1441740584 0.616394 0.078613 -0.724426 0.298462 1441740584 0.616394 0.078613 -0.724426 0.298462 1441740584 0.616394 0.078613 -0.724426 0.298462 1441740585 0.616394 0.078613 -0.724426 0.298462 1441740585 0.616394 0.078613 -0.724426 0.298462 1441740585 0.616394 0.078613 -0.724426 0.298462 1441740585 0.621216 0.050476 -0.725891 0.290833 1441740585 0.621216 0.050476 -0.725891 0.290833 1441740585 0.621216 0.050476 -0.725891 0.290833 1441740585 0.621216 0.050476 -0.725891 0.290833 1441740585 0.621216 0.050476 -0.725891 0.290833 1441740585 0.621216 0.050476 -0.725891 0.290833 1441740585 0.621216 0.050476 -0.725891 0.290833 1441740585 0.624268 0.083557 -0.702820 0.330627 1441740585 0.624268 0.083557 -0.702820 0.330627 1441740585 0.624268 0.083557 -0.702820 0.330627 1441740585 0.624268 0.083557 -0.702820 0.330627 1441740585 0.624268 0.083557 -0.702820 0.330627 1441740585 0.624268 0.083557 -0.702820 0.330627 1441740585 0.628357 0.104126 -0.690125 0.343506 1441740585 0.628357 0.104126 -0.690125 0.343506 1441740585 0.628357 0.104126 -0.690125 0.343506 1441740585 0.628357 0.104126 -0.690125 0.343506 1441740585 0.628357 0.104126 -0.690125 0.343506 1441740585 0.628357 0.104126 -0.690125 0.343506 1441740585 0.645874 0.043762 -0.710876 0.274841 1441740585 0.645874 0.043762 -0.710876 0.274841 1441740585 0.645874 0.043762 -0.710876 0.274841 1441740585 0.645874 0.043762 -0.710876 0.274841 1441740585 0.645874 0.043762 -0.710876 0.274841 1441740585 0.645874 0.043762 -0.710876 0.274841 1441740585 0.645874 0.043762 -0.710876 0.274841 1441740585 0.650269 -0.008118 -0.722107 0.235840 1441740585 0.650269 -0.008118 -0.722107 0.235840 1441740585 0.650269 -0.008118 -0.722107 0.235840 1441740585 0.650269 -0.008118 -0.722107 0.235840 1441740585 0.650269 -0.008118 -0.722107 0.235840 1441740585 0.650269 -0.008118 -0.722107 0.235840 1441740585 0.647827 -0.017578 -0.722229 0.241577 1441740585 0.647827 -0.017578 -0.722229 0.241577 1441740585 0.647827 -0.017578 -0.722229 0.241577 1441740585 0.647827 -0.017578 -0.722229 0.241577 1441740585 0.647827 -0.017578 -0.722229 0.241577 1441740585 0.647827 -0.017578 -0.722229 0.241577 1441740585 0.644653 -0.004700 -0.719727 0.257629 1441740585 0.644653 -0.004700 -0.719727 0.257629 1441740585 0.644653 -0.004700 -0.719727 0.257629 1441740585 0.644653 -0.004700 -0.719727 0.257629 1441740585 0.644653 -0.004700 -0.719727 0.257629 1441740585 0.644653 -0.004700 -0.719727 0.257629 1441740585 0.638550 0.018738 -0.719238 0.273193 1441740585 0.638550 0.018738 -0.719238 0.273193 1441740585 0.638550 0.018738 -0.719238 0.273193 1441740585 0.638550 0.018738 -0.719238 0.273193 1441740585 0.638550 0.018738 -0.719238 0.273193 1441740585 0.638550 0.018738 -0.719238 0.273193 1441740585 0.638550 0.018738 -0.719238 0.273193 1441740585 0.635010 0.023560 -0.720642 0.277222 1441740585 0.635010 0.023560 -0.720642 0.277222 1441740585 0.635010 0.023560 -0.720642 0.277222 1441740585 0.635010 0.023560 -0.720642 0.277222 1441740585 0.635010 0.023560 -0.720642 0.277222 1441740585 0.635010 0.023560 -0.720642 0.277222 1441740585 0.635010 0.023560 -0.720642 0.277222 1441740585 0.630554 0.023621 -0.725220 0.275452 1441740585 0.630554 0.023621 -0.725220 0.275452 1441740585 0.630554 0.023621 -0.725220 0.275452 1441740585 0.630554 0.023621 -0.725220 0.275452 1441740585 0.630554 0.023621 -0.725220 0.275452 1441740585 0.630554 0.023621 -0.725220 0.275452 1441740585 0.624573 0.033936 -0.727783 0.281189 1441740585 0.624573 0.033936 -0.727783 0.281189 1441740585 0.624573 0.033936 -0.727783 0.281189 1441740585 0.624573 0.033936 -0.727783 0.281189 1441740585 0.624573 0.033936 -0.727783 0.281189 1441740585 0.624573 0.033936 -0.727783 0.281189 1441740585 0.624573 0.033936 -0.727783 0.281189 1441740585 0.618225 0.057312 -0.725037 0.298096 1441740585 0.618225 0.057312 -0.725037 0.298096 1441740585 0.618225 0.057312 -0.725037 0.298096 1441740585 0.618225 0.057312 -0.725037 0.298096 1441740585 0.618225 0.057312 -0.725037 0.298096 1441740585 0.618225 0.057312 -0.725037 0.298096 1441740585 0.611389 0.085388 -0.721680 0.313110 1441740585 0.611389 0.085388 -0.721680 0.313110 1441740585 0.611389 0.085388 -0.721680 0.313110 1441740585 0.611389 0.085388 -0.721680 0.313110 1441740585 0.611389 0.085388 -0.721680 0.313110 1441740585 0.611389 0.085388 -0.721680 0.313110 1441740585 0.604065 0.113708 -0.717407 0.327820 1441740585 0.604065 0.113708 -0.717407 0.327820 1441740585 0.604065 0.113708 -0.717407 0.327820 1441740585 0.604065 0.113708 -0.717407 0.327820 1441740585 0.604065 0.113708 -0.717407 0.327820 1441740585 0.604065 0.113708 -0.717407 0.327820 1441740585 0.604065 0.113708 -0.717407 0.327820 1441740585 0.595520 0.143066 -0.710449 0.346558 1441740585 0.595520 0.143066 -0.710449 0.346558 1441740585 0.595520 0.143066 -0.710449 0.346558 1441740585 0.595520 0.143066 -0.710449 0.346558 1441740585 0.595520 0.143066 -0.710449 0.346558 1441740585 0.595520 0.143066 -0.710449 0.346558 1441740585 0.584656 0.166931 -0.703674 0.367554 1441740585 0.584656 0.166931 -0.703674 0.367554 1441740585 0.584656 0.166931 -0.703674 0.367554 1441740585 0.584656 0.166931 -0.703674 0.367554 1441740585 0.584656 0.166931 -0.703674 0.367554 1441740585 0.584656 0.166931 -0.703674 0.367554 1441740585 0.573486 0.186890 -0.695435 0.390564 1441740585 0.573486 0.186890 -0.695435 0.390564 1441740585 0.573486 0.186890 -0.695435 0.390564 1441740585 0.573486 0.186890 -0.695435 0.390564 1441740585 0.573486 0.186890 -0.695435 0.390564 1441740585 0.573486 0.186890 -0.695435 0.390564 1441740585 0.568726 0.186768 -0.693420 0.400940 1441740585 0.568726 0.186768 -0.693420 0.400940 1441740585 0.568726 0.186768 -0.693420 0.400940 1441740585 0.568726 0.186768 -0.693420 0.400940 1441740585 0.568726 0.186768 -0.693420 0.400940 1441740586 0.568726 0.186768 -0.693420 0.400940 1441740586 0.568726 0.186768 -0.693420 0.400940 1441740586 0.568604 0.188599 -0.687500 0.410400 1441740586 0.568604 0.188599 -0.687500 0.410400 1441740586 0.568604 0.188599 -0.687500 0.410400 1441740586 0.568604 0.188599 -0.687500 0.410400 1441740586 0.568604 0.188599 -0.687500 0.410400 1441740586 0.568604 0.188599 -0.687500 0.410400 1441740586 0.586792 0.166077 -0.692932 0.384583 1441740586 0.586792 0.166077 -0.692932 0.384583 1441740586 0.586792 0.166077 -0.692932 0.384583 1441740586 0.586792 0.166077 -0.692932 0.384583 1441740586 0.586792 0.166077 -0.692932 0.384583 1441740586 0.586792 0.166077 -0.692932 0.384583 1441740586 0.605469 0.108948 -0.713379 0.335571 1441740586 0.605469 0.108948 -0.713379 0.335571 1441740586 0.605469 0.108948 -0.713379 0.335571 1441740586 0.605469 0.108948 -0.713379 0.335571 1441740586 0.605469 0.108948 -0.713379 0.335571 1441740586 0.605469 0.108948 -0.713379 0.335571 1441740586 0.606506 0.137878 -0.693176 0.364136 1441740586 0.606506 0.137878 -0.693176 0.364136 1441740586 0.606506 0.137878 -0.693176 0.364136 1441740586 0.606506 0.137878 -0.693176 0.364136 1441740586 0.606506 0.137878 -0.693176 0.364136 1441740586 0.606506 0.137878 -0.693176 0.364136 1441740586 0.606506 0.137878 -0.693176 0.364136 1441740586 0.617310 0.129150 -0.690063 0.354919 1441740586 0.617310 0.129150 -0.690063 0.354919 1441740586 0.617310 0.129150 -0.690063 0.354919 1441740586 0.617310 0.129150 -0.690063 0.354919 1441740586 0.617310 0.129150 -0.690063 0.354919 1441740586 0.617310 0.129150 -0.690063 0.354919 1441740586 0.611755 0.139709 -0.684448 0.371094 1441740586 0.611755 0.139709 -0.684448 0.371094 1441740586 0.611755 0.139709 -0.684448 0.371094 1441740586 0.611755 0.139709 -0.684448 0.371094 1441740586 0.611755 0.139709 -0.684448 0.371094 1441740586 0.611755 0.139709 -0.684448 0.371094 1441740586 0.633850 0.083862 -0.702942 0.311462 1441740586 0.633850 0.083862 -0.702942 0.311462 1441740586 0.633850 0.083862 -0.702942 0.311462 1441740586 0.633850 0.083862 -0.702942 0.311462 1441740586 0.633850 0.083862 -0.702942 0.311462 1441740586 0.633850 0.083862 -0.702942 0.311462 1441740586 0.627991 0.091736 -0.698364 0.330872 1441740586 0.627991 0.091736 -0.698364 0.330872 1441740586 0.627991 0.091736 -0.698364 0.330872 1441740586 0.627991 0.091736 -0.698364 0.330872 1441740586 0.619141 0.110107 -0.693420 0.351685 1441740586 0.619141 0.110107 -0.693420 0.351685 1441740586 0.619141 0.110107 -0.693420 0.351685 1441740586 0.619141 0.110107 -0.693420 0.351685 1441740586 0.619141 0.110107 -0.693420 0.351685 1441740586 0.619141 0.110107 -0.693420 0.351685 1441740586 0.615906 0.113953 -0.693848 0.355286 1441740586 0.615906 0.113953 -0.693848 0.355286 1441740586 0.615906 0.113953 -0.693848 0.355286 1441740586 0.612549 0.114868 -0.698059 0.352539 1441740586 0.612549 0.114868 -0.698059 0.352539 1441740586 0.612549 0.114868 -0.698059 0.352539 1441740586 0.612549 0.114868 -0.698059 0.352539 1441740586 0.612549 0.114868 -0.698059 0.352539 1441740586 0.609009 0.113098 -0.702515 0.350403 1441740586 0.609009 0.113098 -0.702515 0.350403 1441740586 0.609009 0.113098 -0.702515 0.350403 1441740586 0.609009 0.113098 -0.702515 0.350403 1441740586 0.609009 0.113098 -0.702515 0.350403 1441740586 0.609009 0.113098 -0.702515 0.350403 1441740586 0.603027 0.122314 -0.702515 0.357544 1441740586 0.603027 0.122314 -0.702515 0.357544 1441740586 0.603027 0.122314 -0.702515 0.357544 1441740586 0.603027 0.122314 -0.702515 0.357544 1441740586 0.603027 0.122314 -0.702515 0.357544 1441740586 0.603027 0.122314 -0.702515 0.357544 1441740586 0.597656 0.135925 -0.699829 0.366821 1441740586 0.597656 0.135925 -0.699829 0.366821 1441740586 0.597656 0.135925 -0.699829 0.366821 1441740586 0.597656 0.135925 -0.699829 0.366821 1441740586 0.597656 0.135925 -0.699829 0.366821 1441740586 0.597656 0.135925 -0.699829 0.366821 1441740586 0.594421 0.146118 -0.697693 0.372192 1441740586 0.594421 0.146118 -0.697693 0.372192 1441740586 0.594421 0.146118 -0.697693 0.372192 1441740586 0.594421 0.146118 -0.697693 0.372192 1441740586 0.594421 0.146118 -0.697693 0.372192 1441740586 0.594421 0.146118 -0.697693 0.372192 1441740586 0.594421 0.146118 -0.697693 0.372192 1441740586 0.593384 0.151794 -0.697693 0.371582 1441740586 0.593384 0.151794 -0.697693 0.371582 1441740586 0.593384 0.151794 -0.697693 0.371582 1441740586 0.593384 0.151794 -0.697693 0.371582 1441740586 0.593384 0.151794 -0.697693 0.371582 1441740586 0.593384 0.151794 -0.697693 0.371582 1441740586 0.592529 0.156494 -0.698120 0.370178 1441740586 0.592529 0.156494 -0.698120 0.370178 1441740586 0.592529 0.156494 -0.698120 0.370178 1441740586 0.592529 0.156494 -0.698120 0.370178 1441740586 0.592529 0.156494 -0.698120 0.370178 1441740586 0.592529 0.156494 -0.698120 0.370178 1441740586 0.587646 0.165649 -0.696228 0.377441 1441740586 0.587646 0.165649 -0.696228 0.377441 1441740586 0.587646 0.165649 -0.696228 0.377441 1441740586 0.587646 0.165649 -0.696228 0.377441 1441740586 0.587646 0.165649 -0.696228 0.377441 1441740586 0.587646 0.165649 -0.696228 0.377441 1441740587 0.577393 0.186584 -0.686707 0.400208 1441740587 0.577393 0.186584 -0.686707 0.400208 1441740587 0.577393 0.186584 -0.686707 0.400208 1441740587 0.577393 0.186584 -0.686707 0.400208 1441740587 0.577393 0.186584 -0.686707 0.400208 1441740587 0.577393 0.186584 -0.686707 0.400208 1441740587 0.577393 0.186584 -0.686707 0.400208 1441740587 0.569214 0.203003 -0.675903 0.421814 1441740587 0.569214 0.203003 -0.675903 0.421814 1441740587 0.569214 0.203003 -0.675903 0.421814 1441740587 0.569214 0.203003 -0.675903 0.421814 1441740587 0.569214 0.203003 -0.675903 0.421814 1441740587 0.569214 0.203003 -0.675903 0.421814 1441740587 0.569092 0.201477 -0.675232 0.423767 1441740587 0.569092 0.201477 -0.675232 0.423767 1441740587 0.569092 0.201477 -0.675232 0.423767 1441740587 0.569092 0.201477 -0.675232 0.423767 1441740587 0.569092 0.201477 -0.675232 0.423767 1441740587 0.569092 0.201477 -0.675232 0.423767 1441740587 0.577942 0.187195 -0.681580 0.407837 1441740587 0.577942 0.187195 -0.681580 0.407837 1441740587 0.577942 0.187195 -0.681580 0.407837 1441740587 0.577942 0.187195 -0.681580 0.407837 1441740587 0.577942 0.187195 -0.681580 0.407837 1441740587 0.577942 0.187195 -0.681580 0.407837 1441740587 0.577942 0.187195 -0.681580 0.407837 1441740587 0.595520 0.145813 -0.698425 0.369141 1441740587 0.595520 0.145813 -0.698425 0.369141 1441740587 0.595520 0.145813 -0.698425 0.369141 1441740587 0.595520 0.145813 -0.698425 0.369141 1441740587 0.595520 0.145813 -0.698425 0.369141 1441740587 0.595520 0.145813 -0.698425 0.369141 1441740587 0.607605 0.105042 -0.711975 0.335938 1441740587 0.607605 0.105042 -0.711975 0.335938 1441740587 0.607605 0.105042 -0.711975 0.335938 1441740587 0.607605 0.105042 -0.711975 0.335938 1441740587 0.607605 0.105042 -0.711975 0.335938 1441740587 0.607605 0.105042 -0.711975 0.335938 1441740587 0.607605 0.105042 -0.711975 0.335938 1441740587 0.612488 0.116150 -0.700378 0.347656 1441740587 0.612488 0.116150 -0.700378 0.347656 1441740587 0.612488 0.116150 -0.700378 0.347656 1441740587 0.612488 0.116150 -0.700378 0.347656 1441740587 0.612488 0.116150 -0.700378 0.347656 1441740587 0.612488 0.116150 -0.700378 0.347656 1441740587 0.609436 0.138977 -0.682556 0.378601 1441740587 0.609436 0.138977 -0.682556 0.378601 1441740587 0.609436 0.138977 -0.682556 0.378601 1441740587 0.609436 0.138977 -0.682556 0.378601 1441740587 0.609436 0.138977 -0.682556 0.378601 1441740587 0.609436 0.138977 -0.682556 0.378601 1441740587 0.621826 0.149902 -0.679138 0.360046 1441740587 0.621826 0.149902 -0.679138 0.360046 1441740587 0.621826 0.149902 -0.679138 0.360046 1441740587 0.621826 0.149902 -0.679138 0.360046 1441740587 0.621826 0.149902 -0.679138 0.360046 1441740587 0.621826 0.149902 -0.679138 0.360046 1441740587 0.621826 0.149902 -0.679138 0.360046 1441740587 0.642456 0.085449 -0.700317 0.299194 1441740587 0.642456 0.085449 -0.700317 0.299194 1441740587 0.642456 0.085449 -0.700317 0.299194 1441740587 0.642456 0.085449 -0.700317 0.299194 1441740587 0.642456 0.085449 -0.700317 0.299194 1441740587 0.642456 0.085449 -0.700317 0.299194 1441740587 0.640869 0.098816 -0.694824 0.311035 1441740587 0.640869 0.098816 -0.694824 0.311035 1441740587 0.640869 0.098816 -0.694824 0.311035 1441740587 0.640869 0.098816 -0.694824 0.311035 1441740587 0.640869 0.098816 -0.694824 0.311035 1441740587 0.640869 0.098816 -0.694824 0.311035 1441740587 0.640869 0.098816 -0.694824 0.311035 1441740587 0.637512 0.087891 -0.699158 0.311523 1441740587 0.637512 0.087891 -0.699158 0.311523 1441740587 0.637512 0.087891 -0.699158 0.311523 1441740587 0.637512 0.087891 -0.699158 0.311523 1441740587 0.637512 0.087891 -0.699158 0.311523 1441740587 0.637512 0.087891 -0.699158 0.311523 1441740587 0.628845 0.101074 -0.699524 0.323975 1441740587 0.628845 0.101074 -0.699524 0.323975 1441740587 0.628845 0.101074 -0.699524 0.323975 1441740587 0.628845 0.101074 -0.699524 0.323975 1441740587 0.628845 0.101074 -0.699524 0.323975 1441740587 0.628845 0.101074 -0.699524 0.323975 1441740587 0.620605 0.114990 -0.700867 0.332275 1441740587 0.620605 0.114990 -0.700867 0.332275 1441740587 0.620605 0.114990 -0.700867 0.332275 1441740587 0.620605 0.114990 -0.700867 0.332275 1441740587 0.620605 0.114990 -0.700867 0.332275 1441740587 0.620605 0.114990 -0.700867 0.332275 1441740587 0.620605 0.114990 -0.700867 0.332275 1441740587 0.613831 0.126709 -0.700562 0.341064 1441740587 0.613831 0.126709 -0.700562 0.341064 1441740587 0.613831 0.126709 -0.700562 0.341064 1441740587 0.613831 0.126709 -0.700562 0.341064 1441740587 0.613831 0.126709 -0.700562 0.341064 1441740587 0.613831 0.126709 -0.700562 0.341064 1441740587 0.607910 0.142761 -0.698425 0.349731 1441740587 0.607910 0.142761 -0.698425 0.349731 1441740587 0.607910 0.142761 -0.698425 0.349731 1441740587 0.607910 0.142761 -0.698425 0.349731 1441740587 0.607910 0.142761 -0.698425 0.349731 1441740587 0.607910 0.142761 -0.698425 0.349731 1441740587 0.602417 0.156250 -0.696716 0.356689 1441740587 0.602417 0.156250 -0.696716 0.356689 1441740587 0.602417 0.156250 -0.696716 0.356689 1441740587 0.602417 0.156250 -0.696716 0.356689 1441740587 0.602417 0.156250 -0.696716 0.356689 1441740587 0.602417 0.156250 -0.696716 0.356689 1441740587 0.597290 0.169861 -0.694763 0.362854 1441740587 0.597290 0.169861 -0.694763 0.362854 1441740587 0.597290 0.169861 -0.694763 0.362854 1441740587 0.597290 0.169861 -0.694763 0.362854 1441740587 0.593323 0.181580 -0.692139 0.368652 1441740588 0.593323 0.181580 -0.692139 0.368652 1441740588 0.593323 0.181580 -0.692139 0.368652 1441740588 0.593323 0.181580 -0.692139 0.368652 1441740588 0.593323 0.181580 -0.692139 0.368652 1441740588 0.593323 0.181580 -0.692139 0.368652 1441740588 0.590393 0.192627 -0.689209 0.373230 1441740588 0.590393 0.192627 -0.689209 0.373230 1441740588 0.590393 0.192627 -0.689209 0.373230 1441740588 0.590393 0.192627 -0.689209 0.373230 1441740588 0.590393 0.192627 -0.689209 0.373230 1441740588 0.590393 0.192627 -0.689209 0.373230 1441740588 0.590393 0.192627 -0.689209 0.373230 1441740588 0.585266 0.205017 -0.684509 0.383240 1441740588 0.585266 0.205017 -0.684509 0.383240 1441740588 0.585266 0.205017 -0.684509 0.383240 1441740588 0.585266 0.205017 -0.684509 0.383240 1441740588 0.585266 0.205017 -0.684509 0.383240 1441740588 0.585266 0.205017 -0.684509 0.383240 1441740588 0.575867 0.217224 -0.678101 0.401611 1441740588 0.575867 0.217224 -0.678101 0.401611 1441740588 0.575867 0.217224 -0.678101 0.401611 1441740588 0.575867 0.217224 -0.678101 0.401611 1441740588 0.575867 0.217224 -0.678101 0.401611 1441740588 0.575867 0.217224 -0.678101 0.401611 1441740588 0.565918 0.227661 -0.671387 0.420776 1441740588 0.565918 0.227661 -0.671387 0.420776 1441740588 0.565918 0.227661 -0.671387 0.420776 1441740588 0.565918 0.227661 -0.671387 0.420776 1441740588 0.565918 0.227661 -0.671387 0.420776 1441740588 0.565918 0.227661 -0.671387 0.420776 1441740588 0.565918 0.227661 -0.671387 0.420776 1441740588 0.558899 0.228210 -0.670593 0.431091 1441740588 0.558899 0.228210 -0.670593 0.431091 1441740588 0.558899 0.228210 -0.670593 0.431091 1441740588 0.558899 0.228210 -0.670593 0.431091 1441740588 0.558899 0.228210 -0.670593 0.431091 1441740588 0.558899 0.228210 -0.670593 0.431091 1441740588 0.558899 0.228210 -0.670593 0.431091 1441740588 0.556519 0.235352 -0.663879 0.440613 1441740588 0.556519 0.235352 -0.663879 0.440613 1441740588 0.556519 0.235352 -0.663879 0.440613 1441740588 0.556519 0.235352 -0.663879 0.440613 1441740588 0.556519 0.235352 -0.663879 0.440613 1441740588 0.556519 0.235352 -0.663879 0.440613 1441740588 0.567932 0.222046 -0.667542 0.427185 1441740588 0.567932 0.222046 -0.667542 0.427185 1441740588 0.567932 0.222046 -0.667542 0.427185 1441740588 0.567932 0.222046 -0.667542 0.427185 1441740588 0.567932 0.222046 -0.667542 0.427185 1441740588 0.567932 0.222046 -0.667542 0.427185 1441740588 0.567932 0.222046 -0.667542 0.427185 1441740588 0.583557 0.190063 -0.680725 0.399902 1441740588 0.583557 0.190063 -0.680725 0.399902 1441740588 0.583557 0.190063 -0.680725 0.399902 1441740588 0.583557 0.190063 -0.680725 0.399902 1441740588 0.583557 0.190063 -0.680725 0.399902 1441740588 0.583557 0.190063 -0.680725 0.399902 1441740588 0.590515 0.177673 -0.682007 0.393066 1441740588 0.590515 0.177673 -0.682007 0.393066 1441740588 0.590515 0.177673 -0.682007 0.393066 1441740588 0.590515 0.177673 -0.682007 0.393066 1441740588 0.590515 0.177673 -0.682007 0.393066 1441740588 0.590515 0.177673 -0.682007 0.393066 1441740588 0.590515 0.177673 -0.682007 0.393066 1441740588 0.589050 0.199097 -0.666016 0.412048 1441740588 0.589050 0.199097 -0.666016 0.412048 1441740588 0.589050 0.199097 -0.666016 0.412048 1441740588 0.589050 0.199097 -0.666016 0.412048 1441740588 0.589050 0.199097 -0.666016 0.412048 1441740588 0.589050 0.199097 -0.666016 0.412048 1441740588 0.592896 0.208618 -0.661194 0.409546 1441740588 0.592896 0.208618 -0.661194 0.409546 1441740588 0.592896 0.208618 -0.661194 0.409546 1441740588 0.592896 0.208618 -0.661194 0.409546 1441740588 0.592896 0.208618 -0.661194 0.409546 1441740588 0.592896 0.208618 -0.661194 0.409546 1441740588 0.615723 0.161926 -0.680847 0.362061 1441740588 0.615723 0.161926 -0.680847 0.362061 1441740588 0.615723 0.161926 -0.680847 0.362061 1441740588 0.615723 0.161926 -0.680847 0.362061 1441740588 0.615723 0.161926 -0.680847 0.362061 1441740588 0.615723 0.161926 -0.680847 0.362061 1441740588 0.611572 0.174072 -0.672791 0.378174 1441740588 0.611572 0.174072 -0.672791 0.378174 1441740588 0.611572 0.174072 -0.672791 0.378174 1441740588 0.611572 0.174072 -0.672791 0.378174 1441740588 0.611572 0.174072 -0.672791 0.378174 1441740588 0.611572 0.174072 -0.672791 0.378174 1441740588 0.606262 0.173218 -0.676880 0.379822 1441740588 0.606262 0.173218 -0.676880 0.379822 1441740588 0.606262 0.173218 -0.676880 0.379822 1441740588 0.606262 0.173218 -0.676880 0.379822 1441740588 0.606262 0.173218 -0.676880 0.379822 1441740588 0.606262 0.173218 -0.676880 0.379822 1441740588 0.601501 0.177612 -0.678711 0.382019 1441740588 0.601501 0.177612 -0.678711 0.382019 1441740588 0.601501 0.177612 -0.678711 0.382019 1441740588 0.601501 0.177612 -0.678711 0.382019 1441740588 0.601501 0.177612 -0.678711 0.382019 1441740588 0.601501 0.177612 -0.678711 0.382019 1441740588 0.601501 0.177612 -0.678711 0.382019 1441740588 0.594299 0.189636 -0.677734 0.389221 1441740588 0.594299 0.189636 -0.677734 0.389221 1441740588 0.594299 0.189636 -0.677734 0.389221 1441740588 0.594299 0.189636 -0.677734 0.389221 1441740588 0.594299 0.189636 -0.677734 0.389221 1441740588 0.594299 0.189636 -0.677734 0.389221 1441740588 0.586731 0.200195 -0.676270 0.397888 1441740588 0.586731 0.200195 -0.676270 0.397888 1441740588 0.586731 0.200195 -0.676270 0.397888 1441740588 0.586731 0.200195 -0.676270 0.397888 1441740588 0.586731 0.200195 -0.676270 0.397888 1441740588 0.586731 0.200195 -0.676270 0.397888 1441740588 0.579102 0.212402 -0.673035 0.408081 1441740589 0.579102 0.212402 -0.673035 0.408081 1441740589 0.579102 0.212402 -0.673035 0.408081 1441740589 0.579102 0.212402 -0.673035 0.408081 1441740589 0.579102 0.212402 -0.673035 0.408081 1441740589 0.579102 0.212402 -0.673035 0.408081 1441740589 0.574890 0.224792 -0.669861 0.412537 1441740589 0.574890 0.224792 -0.669861 0.412537 1441740589 0.574890 0.224792 -0.669861 0.412537 1441740589 0.574890 0.224792 -0.669861 0.412537 1441740589 0.574890 0.224792 -0.669861 0.412537 1441740589 0.574890 0.224792 -0.669861 0.412537 1441740589 0.574890 0.224792 -0.669861 0.412537 1441740589 0.570557 0.231873 -0.668640 0.416626 1441740589 0.570557 0.231873 -0.668640 0.416626 1441740589 0.570557 0.231873 -0.668640 0.416626 1441740589 0.570557 0.231873 -0.668640 0.416626 1441740589 0.570557 0.231873 -0.668640 0.416626 1441740589 0.570557 0.231873 -0.668640 0.416626 1441740589 0.568115 0.241089 -0.665527 0.419739 1441740589 0.568115 0.241089 -0.665527 0.419739 1441740589 0.568115 0.241089 -0.665527 0.419739 1441740589 0.568115 0.241089 -0.665527 0.419739 1441740589 0.568115 0.241089 -0.665527 0.419739 1441740589 0.568115 0.241089 -0.665527 0.419739 1441740589 0.570923 0.244324 -0.665100 0.414734 1441740589 0.570923 0.244324 -0.665100 0.414734 1441740589 0.570923 0.244324 -0.665100 0.414734 1441740589 0.570923 0.244324 -0.665100 0.414734 1441740589 0.570923 0.244324 -0.665100 0.414734 1441740589 0.570923 0.244324 -0.665100 0.414734 1441740589 0.570923 0.244324 -0.665100 0.414734 1441740589 0.571899 0.246216 -0.665527 0.411560 1441740589 0.571899 0.246216 -0.665527 0.411560 1441740589 0.571899 0.246216 -0.665527 0.411560 1441740589 0.571899 0.246216 -0.665527 0.411560 1441740589 0.571899 0.246216 -0.665527 0.411560 1441740589 0.571899 0.246216 -0.665527 0.411560 1441740589 0.567017 0.253235 -0.661987 0.419617 1441740589 0.567017 0.253235 -0.661987 0.419617 1441740589 0.567017 0.253235 -0.661987 0.419617 1441740589 0.567017 0.253235 -0.661987 0.419617 1441740589 0.567017 0.253235 -0.661987 0.419617 1441740589 0.557251 0.264771 -0.652832 0.439453 1441740589 0.557251 0.264771 -0.652832 0.439453 1441740589 0.557251 0.264771 -0.652832 0.439453 1441740589 0.557251 0.264771 -0.652832 0.439453 1441740589 0.557251 0.264771 -0.652832 0.439453 1441740589 0.549744 0.268311 -0.645874 0.456787 1441740589 0.549744 0.268311 -0.645874 0.456787 1441740589 0.549744 0.268311 -0.645874 0.456787 1441740589 0.549744 0.268311 -0.645874 0.456787 1441740589 0.549744 0.268311 -0.645874 0.456787 1441740589 0.549744 0.268311 -0.645874 0.456787 1441740589 0.546936 0.256897 -0.649902 0.460938 1441740589 0.546936 0.256897 -0.649902 0.460938 1441740589 0.546936 0.256897 -0.649902 0.460938 1441740589 0.546936 0.256897 -0.649902 0.460938 1441740589 0.546936 0.256897 -0.649902 0.460938 1441740589 0.546936 0.256897 -0.649902 0.460938 1441740589 0.546936 0.256897 -0.649902 0.460938 1441740589 0.549622 0.260986 -0.645996 0.460938 1441740589 0.549622 0.260986 -0.645996 0.460938 1441740589 0.549622 0.260986 -0.645996 0.460938 1441740589 0.549622 0.260986 -0.645996 0.460938 1441740589 0.549622 0.260986 -0.645996 0.460938 1441740589 0.549622 0.260986 -0.645996 0.460938 1441740589 0.565613 0.238464 -0.649902 0.448059 1441740589 0.565613 0.238464 -0.649902 0.448059 1441740589 0.565613 0.238464 -0.649902 0.448059 1441740589 0.565613 0.238464 -0.649902 0.448059 1441740589 0.565613 0.238464 -0.649902 0.448059 1441740589 0.565613 0.238464 -0.649902 0.448059 1441740589 0.566345 0.248230 -0.629761 0.470093 1441740589 0.566345 0.248230 -0.629761 0.470093 1441740589 0.566345 0.248230 -0.629761 0.470093 1441740589 0.566345 0.248230 -0.629761 0.470093 1441740589 0.566345 0.248230 -0.629761 0.470093 1441740589 0.566345 0.248230 -0.629761 0.470093 1441740589 0.566345 0.248230 -0.629761 0.470093 1441740589 0.570496 0.230957 -0.634705 0.467285 1441740589 0.570496 0.230957 -0.634705 0.467285 1441740589 0.570496 0.230957 -0.634705 0.467285 1441740589 0.570496 0.230957 -0.634705 0.467285 1441740589 0.570496 0.230957 -0.634705 0.467285 1441740589 0.570496 0.230957 -0.634705 0.467285 1441740589 0.562683 0.250671 -0.632935 0.468994 1441740589 0.562683 0.250671 -0.632935 0.468994 1441740589 0.562683 0.250671 -0.632935 0.468994 1441740589 0.562683 0.250671 -0.632935 0.468994 1441740589 0.562683 0.250671 -0.632935 0.468994 1441740589 0.562683 0.250671 -0.632935 0.468994 1441740589 0.595520 0.186890 -0.664795 0.410400 1441740589 0.595520 0.186890 -0.664795 0.410400 1441740589 0.595520 0.186890 -0.664795 0.410400 1441740589 0.595520 0.186890 -0.664795 0.410400 1441740589 0.595520 0.186890 -0.664795 0.410400 1441740589 0.595520 0.186890 -0.664795 0.410400 1441740589 0.595520 0.186890 -0.664795 0.410400 1441740589 0.597839 0.170532 -0.668701 0.407776 1441740589 0.597839 0.170532 -0.668701 0.407776 1441740589 0.597839 0.170532 -0.668701 0.407776 1441740589 0.597839 0.170532 -0.668701 0.407776 1441740589 0.597839 0.170532 -0.668701 0.407776 1441740589 0.597839 0.170532 -0.668701 0.407776 1441740589 0.584229 0.217346 -0.647949 0.437683 1441740589 0.584229 0.217346 -0.647949 0.437683 1441740589 0.584229 0.217346 -0.647949 0.437683 1441740589 0.584229 0.217346 -0.647949 0.437683 1441740589 0.584229 0.217346 -0.647949 0.437683 1441740589 0.584229 0.217346 -0.647949 0.437683 1441740589 0.579468 0.217957 -0.652527 0.436829 1441740589 0.579468 0.217957 -0.652527 0.436829 1441740589 0.579468 0.217957 -0.652527 0.436829 1441740590 0.579468 0.217957 -0.652527 0.436829 1441740590 0.579468 0.217957 -0.652527 0.436829 1441740590 0.579468 0.217957 -0.652527 0.436829 1441740590 0.575989 0.214294 -0.661133 0.430298 1441740590 0.575989 0.214294 -0.661133 0.430298 1441740590 0.575989 0.214294 -0.661133 0.430298 1441740590 0.575989 0.214294 -0.661133 0.430298 1441740590 0.575989 0.214294 -0.661133 0.430298 1441740590 0.575989 0.214294 -0.661133 0.430298 1441740590 0.575989 0.214294 -0.661133 0.430298 1441740590 0.570679 0.220459 -0.662415 0.432312 1441740590 0.570679 0.220459 -0.662415 0.432312 1441740590 0.570679 0.220459 -0.662415 0.432312 1441740590 0.570679 0.220459 -0.662415 0.432312 1441740590 0.570679 0.220459 -0.662415 0.432312 1441740590 0.570679 0.220459 -0.662415 0.432312 1441740590 0.563293 0.230408 -0.660706 0.439392 1441740590 0.563293 0.230408 -0.660706 0.439392 1441740590 0.563293 0.230408 -0.660706 0.439392 1441740590 0.563293 0.230408 -0.660706 0.439392 1441740590 0.563293 0.230408 -0.660706 0.439392 1441740590 0.563293 0.230408 -0.660706 0.439392 1441740590 0.557739 0.240967 -0.657776 0.445129 1441740590 0.557739 0.240967 -0.657776 0.445129 1441740590 0.557739 0.240967 -0.657776 0.445129 1441740590 0.557739 0.240967 -0.657776 0.445129 1441740590 0.557739 0.240967 -0.657776 0.445129 1441740590 0.557739 0.240967 -0.657776 0.445129 1441740590 0.557739 0.240967 -0.657776 0.445129 1441740590 0.553223 0.247986 -0.656860 0.448303 1441740590 0.553223 0.247986 -0.656860 0.448303 1441740590 0.553223 0.247986 -0.656860 0.448303 1441740590 0.553223 0.247986 -0.656860 0.448303 1441740590 0.553223 0.247986 -0.656860 0.448303 1441740590 0.553223 0.247986 -0.656860 0.448303 1441740590 0.551514 0.253418 -0.655884 0.448730 1441740590 0.551514 0.253418 -0.655884 0.448730 1441740590 0.551514 0.253418 -0.655884 0.448730 1441740590 0.551514 0.253418 -0.655884 0.448730 1441740590 0.551514 0.253418 -0.655884 0.448730 1441740590 0.551514 0.253418 -0.655884 0.448730 1441740590 0.550415 0.257629 -0.654846 0.449219 1441740590 0.550415 0.257629 -0.654846 0.449219 1441740590 0.550415 0.257629 -0.654846 0.449219 1441740590 0.550415 0.257629 -0.654846 0.449219 1441740590 0.550415 0.257629 -0.654846 0.449219 1441740590 0.550415 0.257629 -0.654846 0.449219 1441740590 0.550415 0.257629 -0.654846 0.449219 1441740590 0.549744 0.262939 -0.652527 0.450378 1441740590 0.549744 0.262939 -0.652527 0.450378 1441740590 0.549744 0.262939 -0.652527 0.450378 1441740590 0.549744 0.262939 -0.652527 0.450378 1441740590 0.549744 0.262939 -0.652527 0.450378 1441740590 0.549744 0.262939 -0.652527 0.450378 1441740590 0.549744 0.262939 -0.652527 0.450378 1441740590 0.549500 0.267822 -0.649414 0.452271 1441740590 0.549500 0.267822 -0.649414 0.452271 1441740590 0.549500 0.267822 -0.649414 0.452271 1441740590 0.549500 0.267822 -0.649414 0.452271 1441740590 0.549500 0.267822 -0.649414 0.452271 1441740590 0.549500 0.267822 -0.649414 0.452271 1441740590 0.548950 0.266846 -0.647583 0.456116 1441740590 0.548950 0.266846 -0.647583 0.456116 1441740590 0.548950 0.266846 -0.647583 0.456116 1441740590 0.548950 0.266846 -0.647583 0.456116 1441740590 0.548950 0.266846 -0.647583 0.456116 1441740590 0.548950 0.266846 -0.647583 0.456116 1441740590 0.548950 0.266846 -0.647583 0.456116 1441740590 0.548645 0.263306 -0.646301 0.460327 1441740590 0.548645 0.263306 -0.646301 0.460327 1441740590 0.548645 0.263306 -0.646301 0.460327 1441740590 0.548645 0.263306 -0.646301 0.460327 1441740590 0.550354 0.255615 -0.648682 0.459290 1441740590 0.550354 0.255615 -0.648682 0.459290 1441740590 0.550354 0.255615 -0.648682 0.459290 1441740590 0.550354 0.255615 -0.648682 0.459290 1441740590 0.550354 0.255615 -0.648682 0.459290 1441740590 0.550354 0.255615 -0.648682 0.459290 1441740590 0.558899 0.239197 -0.656860 0.445984 1441740590 0.558899 0.239197 -0.656860 0.445984 1441740590 0.558899 0.239197 -0.656860 0.445984 1441740590 0.558899 0.239197 -0.656860 0.445984 1441740590 0.558899 0.239197 -0.656860 0.445984 1441740590 0.558899 0.239197 -0.656860 0.445984 1441740590 0.572205 0.212097 -0.665955 0.429077 1441740590 0.572205 0.212097 -0.665955 0.429077 1441740590 0.572205 0.212097 -0.665955 0.429077 1441740590 0.572205 0.212097 -0.665955 0.429077 1441740590 0.572205 0.212097 -0.665955 0.429077 1441740590 0.572205 0.212097 -0.665955 0.429077 1441740590 0.573059 0.221375 -0.653320 0.442383 1441740590 0.573059 0.221375 -0.653320 0.442383 1441740590 0.573059 0.221375 -0.653320 0.442383 1441740590 0.573059 0.221375 -0.653320 0.442383 1441740590 0.573059 0.221375 -0.653320 0.442383 1441740590 0.573059 0.221375 -0.653320 0.442383 1441740590 0.582703 0.203918 -0.660156 0.427856 1441740590 0.582703 0.203918 -0.660156 0.427856 1441740590 0.582703 0.203918 -0.660156 0.427856 1441740590 0.582703 0.203918 -0.660156 0.427856 1441740590 0.582703 0.203918 -0.660156 0.427856 1441740590 0.582703 0.203918 -0.660156 0.427856 1441740590 0.582703 0.203918 -0.660156 0.427856 1441740590 0.573975 0.208313 -0.661743 0.434998 1441740590 0.573975 0.208313 -0.661743 0.434998 1441740590 0.573975 0.208313 -0.661743 0.434998 1441740590 0.573975 0.208313 -0.661743 0.434998 1441740590 0.573975 0.208313 -0.661743 0.434998 1441740590 0.573975 0.208313 -0.661743 0.434998 1441740590 0.599243 0.166382 -0.677002 0.393616 1441740590 0.599243 0.166382 -0.677002 0.393616 1441740590 0.599243 0.166382 -0.677002 0.393616 1441740590 0.599243 0.166382 -0.677002 0.393616 1441740591 0.599243 0.166382 -0.677002 0.393616 1441740591 0.599243 0.166382 -0.677002 0.393616 1441740591 0.599243 0.166382 -0.677002 0.393616 1441740591 0.607605 0.146301 -0.681885 0.380005 1441740591 0.607605 0.146301 -0.681885 0.380005 1441740591 0.607605 0.146301 -0.681885 0.380005 1441740591 0.607605 0.146301 -0.681885 0.380005 1441740591 0.607605 0.146301 -0.681885 0.380005 1441740591 0.607605 0.146301 -0.681885 0.380005 1441740591 0.601013 0.172485 -0.673828 0.393616 1441740591 0.601013 0.172485 -0.673828 0.393616 1441740591 0.601013 0.172485 -0.673828 0.393616 1441740591 0.601013 0.172485 -0.673828 0.393616 1441740591 0.601013 0.172485 -0.673828 0.393616 1441740591 0.601013 0.172485 -0.673828 0.393616 1441740591 0.597290 0.173950 -0.676636 0.393921 1441740591 0.597290 0.173950 -0.676636 0.393921 1441740591 0.597290 0.173950 -0.676636 0.393921 1441740591 0.597290 0.173950 -0.676636 0.393921 1441740591 0.597290 0.173950 -0.676636 0.393921 1441740591 0.597290 0.173950 -0.676636 0.393921 1441740591 0.585693 0.193970 -0.672058 0.409485 1441740591 0.585693 0.193970 -0.672058 0.409485 1441740591 0.585693 0.193970 -0.672058 0.409485 1441740591 0.585693 0.193970 -0.672058 0.409485 1441740591 0.585693 0.193970 -0.672058 0.409485 1441740591 0.585693 0.193970 -0.672058 0.409485 1441740591 0.585693 0.193970 -0.672058 0.409485 1441740591 0.576904 0.202515 -0.670471 0.420166 1441740591 0.576904 0.202515 -0.670471 0.420166 1441740591 0.576904 0.202515 -0.670471 0.420166 1441740591 0.576904 0.202515 -0.670471 0.420166 1441740591 0.576904 0.202515 -0.670471 0.420166 1441740591 0.576904 0.202515 -0.670471 0.420166 1441740591 0.565247 0.218506 -0.664795 0.436768 1441740591 0.565247 0.218506 -0.664795 0.436768 1441740591 0.565247 0.218506 -0.664795 0.436768 1441740591 0.565247 0.218506 -0.664795 0.436768 1441740591 0.565247 0.218506 -0.664795 0.436768 1441740591 0.565247 0.218506 -0.664795 0.436768 1441740591 0.553650 0.232117 -0.659424 0.452393 1441740591 0.553650 0.232117 -0.659424 0.452393 1441740591 0.553650 0.232117 -0.659424 0.452393 1441740591 0.553650 0.232117 -0.659424 0.452393 1441740591 0.553650 0.232117 -0.659424 0.452393 1441740591 0.553650 0.232117 -0.659424 0.452393 1441740591 0.553650 0.232117 -0.659424 0.452393 1441740591 0.549072 0.243408 -0.653870 0.460083 1441740591 0.549072 0.243408 -0.653870 0.460083 1441740591 0.549072 0.243408 -0.653870 0.460083 1441740591 0.549072 0.243408 -0.653870 0.460083 1441740591 0.549072 0.243408 -0.653870 0.460083 1441740591 0.549072 0.243408 -0.653870 0.460083 1441740591 0.556030 0.237122 -0.658691 0.447998 1441740591 0.556030 0.237122 -0.658691 0.447998 1441740591 0.556030 0.237122 -0.658691 0.447998 1441740591 0.556030 0.237122 -0.658691 0.447998 1441740591 0.556030 0.237122 -0.658691 0.447998 1441740591 0.556030 0.237122 -0.658691 0.447998 1441740591 0.556030 0.237122 -0.658691 0.447998 1441740591 0.565308 0.218689 -0.670410 0.427856 1441740591 0.565308 0.218689 -0.670410 0.427856 1441740591 0.565308 0.218689 -0.670410 0.427856 1441740591 0.565308 0.218689 -0.670410 0.427856 1441740591 0.565308 0.218689 -0.670410 0.427856 1441740591 0.565308 0.218689 -0.670410 0.427856 1441740591 0.570740 0.204895 -0.678894 0.414001 1441740591 0.570740 0.204895 -0.678894 0.414001 1441740591 0.570740 0.204895 -0.678894 0.414001 1441740591 0.570740 0.204895 -0.678894 0.414001 1441740591 0.570740 0.204895 -0.678894 0.414001 1441740591 0.570740 0.204895 -0.678894 0.414001 1441740591 0.570313 0.203735 -0.679749 0.413757 1441740591 0.570313 0.203735 -0.679749 0.413757 1441740591 0.570313 0.203735 -0.679749 0.413757 1441740591 0.570313 0.203735 -0.679749 0.413757 1441740591 0.570313 0.203735 -0.679749 0.413757 1441740591 0.570313 0.203735 -0.679749 0.413757 1441740591 0.564087 0.214966 -0.672974 0.427429 1441740591 0.564087 0.214966 -0.672974 0.427429 1441740591 0.564087 0.214966 -0.672974 0.427429 1441740591 0.564087 0.214966 -0.672974 0.427429 1441740591 0.564087 0.214966 -0.672974 0.427429 1441740591 0.564087 0.214966 -0.672974 0.427429 1441740591 0.564087 0.214966 -0.672974 0.427429 1441740591 0.555298 0.231140 -0.663574 0.444885 1441740591 0.555298 0.231140 -0.663574 0.444885 1441740591 0.555298 0.231140 -0.663574 0.444885 1441740591 0.555298 0.231140 -0.663574 0.444885 1441740591 0.555298 0.231140 -0.663574 0.444885 1441740591 0.555298 0.231140 -0.663574 0.444885 1441740591 0.551819 0.237976 -0.658875 0.452454 1441740591 0.551819 0.237976 -0.658875 0.452454 1441740591 0.551819 0.237976 -0.658875 0.452454 1441740591 0.551819 0.237976 -0.658875 0.452454 1441740591 0.551819 0.237976 -0.658875 0.452454 1441740591 0.553955 0.232849 -0.662170 0.447632 1441740591 0.553955 0.232849 -0.662170 0.447632 1441740591 0.553955 0.232849 -0.662170 0.447632 1441740591 0.553955 0.232849 -0.662170 0.447632 1441740591 0.553955 0.232849 -0.662170 0.447632 1441740591 0.553955 0.232849 -0.662170 0.447632 1441740591 0.559814 0.220337 -0.669189 0.436157 1441740591 0.559814 0.220337 -0.669189 0.436157 1441740591 0.559814 0.220337 -0.669189 0.436157 1441740591 0.559814 0.220337 -0.669189 0.436157 1441740591 0.559814 0.220337 -0.669189 0.436157 1441740591 0.559814 0.220337 -0.669189 0.436157 1441740591 0.563477 0.214966 -0.668640 0.434937 1441740591 0.563477 0.214966 -0.668640 0.434937 1441740591 0.563477 0.214966 -0.668640 0.434937 1441740591 
0.444031 -0.225769 -0.438110 0.748230 1441740607 0.444031 -0.225769 -0.438110 0.748230 1441740607 0.444031 -0.225769 -0.438110 0.748230 1441740607 0.444031 -0.225769 -0.438110 0.748230 1441740607 0.444031 -0.225769 -0.438110 0.748230 1441740607 0.354004 -0.331238 -0.361938 0.796204 1441740607 0.354004 -0.331238 -0.361938 0.796204 1441740607 0.354004 -0.331238 -0.361938 0.796204 1441740607 0.354004 -0.331238 -0.361938 0.796204 1441740607 0.354004 -0.331238 -0.361938 0.796204 1441740607 0.354004 -0.331238 -0.361938 0.796204 1441740607 0.266174 -0.398743 -0.264099 0.836853 1441740607 0.266174 -0.398743 -0.264099 0.836853 1441740607 0.266174 -0.398743 -0.264099 0.836853 1441740607 0.266174 -0.398743 -0.264099 0.836853 1441740607 0.266174 -0.398743 -0.264099 0.836853 1441740607 0.266174 -0.398743 -0.264099 0.836853 1441740607 0.180725 -0.453491 -0.171021 0.855835 1441740607 0.180725 -0.453491 -0.171021 0.855835 1441740607 0.180725 -0.453491 -0.171021 0.855835 1441740607 0.180725 -0.453491 -0.171021 0.855835 1441740607 0.115662 -0.467590 -0.087463 0.871948 1441740607 0.115662 -0.467590 -0.087463 0.871948 1441740607 0.115662 -0.467590 -0.087463 0.871948 1441740607 0.115662 -0.467590 -0.087463 0.871948 1441740607 0.115662 -0.467590 -0.087463 0.871948 1441740607 0.115662 -0.467590 -0.087463 0.871948 1441740607 0.072327 -0.470520 -0.009705 0.879333 1441740607 0.072327 -0.470520 -0.009705 0.879333 1441740607 0.072327 -0.470520 -0.009705 0.879333 1441740607 0.072327 -0.470520 -0.009705 0.879333 1441740607 0.072327 -0.470520 -0.009705 0.879333 1441740607 0.072327 -0.470520 -0.009705 0.879333 1441740607 0.045776 -0.463684 0.047302 0.883545 1441740607 0.045776 -0.463684 0.047302 0.883545 1441740607 0.045776 -0.463684 0.047302 0.883545 1441740607 0.045776 -0.463684 0.047302 0.883545 1441740607 0.045776 -0.463684 0.047302 0.883545 1441740607 0.045776 -0.463684 0.047302 0.883545 1441740607 0.026917 -0.469543 0.059021 0.880493 1441740607 0.026917 -0.469543 0.059021 0.880493 1441740607 0.026917 -0.469543 0.059021 0.880493 1441740607 0.026917 -0.469543 0.059021 0.880493 1441740607 0.026917 -0.469543 0.059021 0.880493 1441740607 0.026917 -0.469543 0.059021 0.880493 1441740607 0.013611 -0.484131 0.068970 0.872131 1441740607 0.013611 -0.484131 0.068970 0.872131 1441740607 0.013611 -0.484131 0.068970 0.872131 1441740607 0.013611 -0.484131 0.068970 0.872131 1441740607 0.013611 -0.484131 0.068970 0.872131 1441740607 0.013611 -0.484131 0.068970 0.872131 1441740607 0.007751 -0.516174 0.034973 0.855713 1441740607 0.007751 -0.516174 0.034973 0.855713 1441740607 0.007751 -0.516174 0.034973 0.855713 1441740607 0.007751 -0.516174 0.034973 0.855713 1441740607 0.007751 -0.516174 0.034973 0.855713 1441740607 0.007751 -0.516174 0.034973 0.855713 1441740607 0.101013 -0.526917 -0.067749 0.841187 1441740607 0.101013 -0.526917 -0.067749 0.841187 1441740607 0.101013 -0.526917 -0.067749 0.841187 1441740607 0.101013 -0.526917 -0.067749 0.841187 1441740607 0.101013 -0.526917 -0.067749 0.841187 1441740607 0.101013 -0.526917 -0.067749 0.841187 1441740607 0.101013 -0.526917 -0.067749 0.841187 1441740607 0.101013 -0.526917 -0.067749 0.841187 1441740607 0.433472 -0.365784 -0.166321 0.806580 1441740607 0.433472 -0.365784 -0.166321 0.806580 1441740607 0.433472 -0.365784 -0.166321 0.806580 1441740607 0.433472 -0.365784 -0.166321 0.806580 1441740607 0.433472 -0.365784 -0.166321 0.806580 1441740607 0.433472 -0.365784 -0.166321 0.806580 1441740607 0.634338 -0.279053 -0.216614 0.687561 1441740607 0.634338 -0.279053 -0.216614 0.687561 1441740607 0.634338 -0.279053 -0.216614 0.687561 1441740607 0.634338 -0.279053 -0.216614 0.687561 1441740607 0.634338 -0.279053 -0.216614 0.687561 1441740607 0.634338 -0.279053 -0.216614 0.687561 1441740607 0.557617 -0.260986 -0.156372 0.772278 1441740607 0.557617 -0.260986 -0.156372 0.772278 1441740607 0.557617 -0.260986 -0.156372 0.772278 1441740607 0.557617 -0.260986 -0.156372 0.772278 1441740607 0.557617 -0.260986 -0.156372 0.772278 1441740607 0.557617 -0.260986 -0.156372 0.772278 1441740607 0.567871 -0.256531 -0.133484 0.770569 1441740607 0.567871 -0.256531 -0.133484 0.770569 1441740607 0.567871 -0.256531 -0.133484 0.770569 1441740607 0.567871 -0.256531 -0.133484 0.770569 1441740607 0.567871 -0.256531 -0.133484 0.770569 1441740607 0.567871 -0.256531 -0.133484 0.770569 1441740607 0.541138 -0.277344 -0.144470 0.780579 1441740607 0.541138 -0.277344 -0.144470 0.780579 1441740607 0.541138 -0.277344 -0.144470 0.780579 1441740607 0.541138 -0.277344 -0.144470 0.780579 1441740607 0.541138 -0.277344 -0.144470 0.780579 1441740607 0.541138 -0.277344 -0.144470 0.780579 1441740607 0.541138 -0.277344 -0.144470 0.780579 1441740607 0.541138 -0.277344 -0.144470 0.780579 1441740607 0.483765 -0.300842 -0.146606 0.808655 1441740607 0.483765 -0.300842 -0.146606 0.808655 1441740607 0.483765 -0.300842 -0.146606 0.808655 1441740607 0.483765 -0.300842 -0.146606 0.808655 1441740607 0.483765 -0.300842 -0.146606 0.808655 1441740607 0.483765 -0.300842 -0.146606 0.808655 1441740607 0.399780 -0.340210 -0.161255 0.835693 1441740607 0.399780 -0.340210 -0.161255 0.835693 1441740607 0.399780 -0.340210 -0.161255 0.835693 1441740608 0.399780 -0.340210 -0.161255 0.835693 1441740608 0.399780 -0.340210 -0.161255 0.835693 1441740608 0.399780 -0.340210 -0.161255 0.835693 1441740608 0.310364 -0.363220 -0.151855 0.865234 1441740608 0.310364 -0.363220 -0.151855 0.865234 1441740608 0.310364 -0.363220 -0.151855 0.865234 1441740608 0.310364 -0.363220 -0.151855 0.865234 1441740608 0.310364 -0.363220 -0.151855 0.865234 1441740608 0.310364 -0.363220 -0.151855 0.865234 1441740608 0.219910 -0.376404 -0.135620 0.889709 1441740608 0.219910 -0.376404 -0.135620 0.889709 1441740608 0.219910 -0.376404 -0.135620 0.889709 1441740608 0.219910 -0.376404 -0.135620 0.889709 1441740608 0.219910 -0.376404 -0.135620 0.889709 1441740608 0.219910 -0.376404 -0.135620 0.889709 1441740608 0.136292 -0.391052 -0.121155 0.902100 1441740608 0.136292 -0.391052 -0.121155 0.902100 1441740608 0.136292 -0.391052 -0.121155 0.902100 1441740608 0.136292 -0.391052 -0.121155 0.902100 1441740608 0.075317 -0.393311 -0.090027 0.911865 1441740608 0.075317 -0.393311 -0.090027 0.911865 1441740608 0.075317 -0.393311 -0.090027 0.911865 1441740608 0.075317 -0.393311 -0.090027 0.911865 1441740608 0.075317 -0.393311 -0.090027 0.911865 1441740608 0.075317 -0.393311 -0.090027 0.911865 1441740608 0.028320 -0.394287 -0.053284 0.916992 1441740608 0.028320 -0.394287 -0.053284 0.916992 1441740608 0.028320 -0.394287 -0.053284 0.916992 1441740608 0.028320 -0.394287 -0.053284 0.916992 1441740608 0.028320 -0.394287 -0.053284 0.916992 1441740608 0.028320 -0.394287 -0.053284 0.916992 1441740608 -0.005188 -0.398193 -0.017822 0.917114 1441740608 -0.005188 -0.398193 -0.017822 0.917114 1441740608 -0.005188 -0.398193 -0.017822 0.917114 1441740608 -0.005188 -0.398193 -0.017822 0.917114 1441740608 -0.005188 -0.398193 -0.017822 0.917114 1441740608 -0.005188 -0.398193 -0.017822 0.917114 1441740608 -0.018433 -0.404907 0.007019 0.914124 1441740608 -0.018433 -0.404907 0.007019 0.914124 1441740608 -0.018433 -0.404907 0.007019 0.914124 1441740608 -0.018433 -0.404907 0.007019 0.914124 1441740608 -0.018433 -0.404907 0.007019 0.914124 1441740608 -0.018433 -0.404907 0.007019 0.914124 1441740608 -0.003357 -0.411011 0.042908 0.910583 1441740608 -0.003357 -0.411011 0.042908 0.910583 1441740608 -0.003357 -0.411011 0.042908 0.910583 1441740608 -0.003357 -0.411011 0.042908 0.910583 1441740608 -0.003357 -0.411011 0.042908 0.910583 1441740608 -0.003357 -0.411011 0.042908 0.910583 1441740608 0.002808 -0.421021 0.039673 0.906189 1441740608 0.002808 -0.421021 0.039673 0.906189 1441740608 0.002808 -0.421021 0.039673 0.906189 1441740608 0.002808 -0.421021 0.039673 0.906189 1441740608 0.002808 -0.421021 0.039673 0.906189 1441740608 0.002808 -0.421021 0.039673 0.906189 1441740608 0.002808 -0.421021 0.039673 0.906189 1441740608 0.002808 -0.421021 0.039673 0.906189 1441740608 0.014282 -0.436890 0.059265 0.897461 1441740608 0.014282 -0.436890 0.059265 0.897461 1441740608 0.014282 -0.436890 0.059265 0.897461 1441740608 0.014282 -0.436890 0.059265 0.897461 1441740608 0.014282 -0.436890 0.059265 0.897461 1441740608 0.014282 -0.436890 0.059265 0.897461 1441740608 0.008484 -0.469727 0.049683 0.881348 1441740608 0.008484 -0.469727 0.049683 0.881348 1441740608 0.008484 -0.469727 0.049683 0.881348 1441740608 0.008484 -0.469727 0.049683 0.881348 1441740608 0.008484 -0.469727 0.049683 0.881348 1441740608 0.008484 -0.469727 0.049683 0.881348 1441740608 0.056885 -0.506775 0.014832 0.860046 1441740608 0.056885 -0.506775 0.014832 0.860046 1441740608 0.056885 -0.506775 0.014832 0.860046 1441740608 0.056885 -0.506775 0.014832 0.860046 1441740608 0.056885 -0.506775 0.014832 0.860046 1441740608 0.056885 -0.506775 0.014832 0.860046 1441740608 0.226013 -0.491272 -0.077332 0.837585 1441740608 0.226013 -0.491272 -0.077332 0.837585 1441740608 0.226013 -0.491272 -0.077332 0.837585 1441740608 0.226013 -0.491272 -0.077332 0.837585 1441740608 0.226013 -0.491272 -0.077332 0.837585 1441740608 0.226013 -0.491272 -0.077332 0.837585 1441740608 0.575562 -0.294678 -0.154175 0.747009 1441740608 0.575562 -0.294678 -0.154175 0.747009 1441740608 0.575562 -0.294678 -0.154175 0.747009 1441740608 0.575562 -0.294678 -0.154175 0.747009 1441740608 0.575562 -0.294678 -0.154175 0.747009 1441740608 0.575562 -0.294678 -0.154175 0.747009 1441740608 0.527588 -0.467529 -0.278503 0.652222 1441740608 0.527588 -0.467529 -0.278503 0.652222 1441740608 0.527588 -0.467529 -0.278503 0.652222 1441740608 0.527588 -0.467529 -0.278503 0.652222 1441740608 0.527588 -0.467529 -0.278503 0.652222 1441740608 0.527588 -0.467529 -0.278503 0.652222 1441740608 0.585754 -0.308105 -0.155518 0.733276 1441740608 0.585754 -0.308105 -0.155518 0.733276 1441740608 0.585754 -0.308105 -0.155518 0.733276 1441740608 0.585754 -0.308105 -0.155518 0.733276 1441740608 0.585754 -0.308105 -0.155518 0.733276 1441740608 0.585754 -0.308105 -0.155518 0.733276 1441740608 0.549622 -0.340515 -0.167480 0.744202 1441740608 0.549622 -0.340515 -0.167480 0.744202 1441740608 0.549622 -0.340515 -0.167480 0.744202 1441740608 0.549622 -0.340515 -0.167480 0.744202 1441740608 0.549622 -0.340515 -0.167480 0.744202 1441740608 0.549622 -0.340515 -0.167480 0.744202 1441740608 0.524658 -0.347229 -0.162964 0.759949 1441740608 0.524658 -0.347229 -0.162964 0.759949 1441740608 0.524658 -0.347229 -0.162964 0.759949 1441740609 0.524658 -0.347229 -0.162964 0.759949 1441740609 0.524658 -0.347229 -0.162964 0.759949 1441740609 0.524658 -0.347229 -0.162964 0.759949 1441740609 0.463379 -0.364563 -0.153076 0.793030 1441740609 0.463379 -0.364563 -0.153076 0.793030 1441740609 0.463379 -0.364563 -0.153076 0.793030 1441740609 0.463379 -0.364563 -0.153076 0.793030 1441740609 0.463379 -0.364563 -0.153076 0.793030 1441740609 0.463379 -0.364563 -0.153076 0.793030 1441740609 0.376343 -0.389587 -0.144287 0.828125 1441740609 0.376343 -0.389587 -0.144287 0.828125 1441740609 0.376343 -0.389587 -0.144287 0.828125 1441740609 0.376343 -0.389587 -0.144287 0.828125 1441740609 0.376343 -0.389587 -0.144287 0.828125 1441740609 0.376343 -0.389587 -0.144287 0.828125 1441740609 0.283203 -0.394409 -0.123535 0.865417 1441740609 0.283203 -0.394409 -0.123535 0.865417 1441740609 0.283203 -0.394409 -0.123535 0.865417 1441740609 0.283203 -0.394409 -0.123535 0.865417 1441740609 0.283203 -0.394409 -0.123535 0.865417 1441740609 0.283203 -0.394409 -0.123535 0.865417 1441740609 0.184692 -0.400269 -0.100159 0.891968 1441740609 0.184692 -0.400269 -0.100159 0.891968 1441740609 0.184692 -0.400269 -0.100159 0.891968 1441740609 0.184692 -0.400269 -0.100159 0.891968 1441740609 0.184692 -0.400269 -0.100159 0.891968 1441740609 0.184692 -0.400269 -0.100159 0.891968 1441740609 0.098328 -0.397095 -0.062439 0.910339 1441740609 0.098328 -0.397095 -0.062439 0.910339 1441740609 0.098328 -0.397095 -0.062439 0.910339 1441740609 0.098328 -0.397095 -0.062439 0.910339 1441740609 0.098328 -0.397095 -0.062439 0.910339 1441740609 0.098328 -0.397095 -0.062439 0.910339 1441740609 0.024780 -0.391602 -0.026978 0.919373 1441740609 0.024780 -0.391602 -0.026978 0.919373 1441740609 0.024780 -0.391602 -0.026978 0.919373 1441740609 0.024780 -0.391602 -0.026978 0.919373 1441740609 0.024780 -0.391602 -0.026978 0.919373 1441740609 0.024780 -0.391602 -0.026978 0.919373 1441740609 -0.037476 -0.375732 0.010803 0.925903 1441740609 -0.037476 -0.375732 0.010803 0.925903 1441740609 -0.037476 -0.375732 0.010803 0.925903 1441740609 -0.037476 -0.375732 0.010803 0.925903 1441740609 -0.037476 -0.375732 0.010803 0.925903 1441740609 -0.037476 -0.375732 0.010803 0.925903 1441740609 -0.075012 -0.356750 0.045959 0.930054 1441740609 -0.075012 -0.356750 0.045959 0.930054 1441740609 -0.075012 -0.356750 0.045959 0.930054 1441740609 -0.075012 -0.356750 0.045959 0.930054 1441740609 -0.075012 -0.356750 0.045959 0.930054 1441740609 -0.075012 -0.356750 0.045959 0.930054 1441740609 -0.080994 -0.349548 0.075195 0.930359 1441740609 -0.080994 -0.349548 0.075195 0.930359 1441740609 -0.080994 -0.349548 0.075195 0.930359 1441740609 -0.080994 -0.349548 0.075195 0.930359 1441740609 -0.080994 -0.349548 0.075195 0.930359 1441740609 -0.080994 -0.349548 0.075195 0.930359 1441740609 -0.077759 -0.361694 0.072083 0.926208 1441740609 -0.077759 -0.361694 0.072083 0.926208 1441740609 -0.077759 -0.361694 0.072083 0.926208 1441740609 -0.077759 -0.361694 0.072083 0.926208 1441740609 -0.077759 -0.361694 0.072083 0.926208 1441740609 -0.077759 -0.361694 0.072083 0.926208 1441740609 -0.067505 -0.379944 0.076416 0.919373 1441740609 -0.067505 -0.379944 0.076416 0.919373 1441740609 -0.067505 -0.379944 0.076416 0.919373 1441740609 -0.067505 -0.379944 0.076416 0.919373 1441740609 -0.067505 -0.379944 0.076416 0.919373 1441740609 -0.067505 -0.379944 0.076416 0.919373 1441740609 -0.067505 -0.379944 0.076416 0.919373 1441740609 -0.067505 -0.379944 0.076416 0.919373 1441740609 -0.058899 -0.401978 0.090515 0.909241 1441740609 -0.058899 -0.401978 0.090515 0.909241 1441740609 -0.058899 -0.401978 0.090515 0.909241 1441740609 -0.058899 -0.401978 0.090515 0.909241 1441740609 -0.058899 -0.401978 0.090515 0.909241 1441740609 -0.058899 -0.401978 0.090515 0.909241 1441740609 -0.028320 -0.435486 0.082214 0.895935 1441740609 -0.028320 -0.435486 0.082214 0.895935 1441740609 -0.028320 -0.435486 0.082214 0.895935 1441740609 -0.028320 -0.435486 0.082214 0.895935 1441740609 -0.028320 -0.435486 0.082214 0.895935 1441740609 -0.028320 -0.435486 0.082214 0.895935 1441740609 0.119141 -0.450256 0.011230 0.884827 1441740609 0.119141 -0.450256 0.011230 0.884827 1441740609 0.119141 -0.450256 0.011230 0.884827 1441740609 0.119141 -0.450256 0.011230 0.884827 1441740609 0.119141 -0.450256 0.011230 0.884827 1441740609 0.119141 -0.450256 0.011230 0.884827 1441740609 0.119141 -0.450256 0.011230 0.884827 1441740609 0.119141 -0.450256 0.011230 0.884827 1441740609 0.494690 -0.269653 0.013550 0.825989 1441740609 0.494690 -0.269653 0.013550 0.825989 1441740609 0.494690 -0.269653 0.013550 0.825989 1441740609 0.494690 -0.269653 0.013550 0.825989 1441740609 0.606812 -0.279297 -0.143311 0.730164 1441740609 0.606812 -0.279297 -0.143311 0.730164 1441740609 0.606812 -0.279297 -0.143311 0.730164 1441740609 0.606812 -0.279297 -0.143311 0.730164 1441740609 0.606812 -0.279297 -0.143311 0.730164 1441740609 0.606812 -0.279297 -0.143311 0.730164 1441740609 0.606812 -0.279297 -0.143311 0.730164 1441740609 0.606812 -0.279297 -0.143311 0.730164 1441740609 0.569763 -0.233643 -0.058044 0.785706 1441740609 0.569763 -0.233643 -0.058044 0.785706 1441740609 0.569763 -0.233643 -0.058044 0.785706 1441740609 0.569763 -0.233643 -0.058044 0.785706 1441740609 0.569763 -0.233643 -0.058044 0.785706 1441740609 0.569763 -0.233643 -0.058044 0.785706 1441740609 0.546326 -0.206665 -0.039490 0.810669 1441740609 0.546326 -0.206665 -0.039490 0.810669 1441740609 0.546326 -0.206665 -0.039490 0.810669 1441740610 0.546326 -0.206665 -0.039490 0.810669 1441740610 0.511169 -0.257019 -0.064575 0.817566 1441740610 0.511169 -0.257019 -0.064575 0.817566 1441740610 0.511169 -0.257019 -0.064575 0.817566 1441740610 0.511169 -0.257019 -0.064575 0.817566 1441740610 0.511169 -0.257019 -0.064575 0.817566 1441740610 0.511169 -0.257019 -0.064575 0.817566 1441740610 0.460693 -0.250977 -0.053894 0.849609 1441740610 0.460693 -0.250977 -0.053894 0.849609 1441740610 0.460693 -0.250977 -0.053894 0.849609 1441740610 0.460693 -0.250977 -0.053894 0.849609 1441740610 0.460693 -0.250977 -0.053894 0.849609 1441740610 0.460693 -0.250977 -0.053894 0.849609 1441740610 0.380798 -0.265137 -0.061096 0.883667 1441740610 0.380798 -0.265137 -0.061096 0.883667 1441740610 0.380798 -0.265137 -0.061096 0.883667 1441740610 0.380798 -0.265137 -0.061096 0.883667 1441740610 0.380798 -0.265137 -0.061096 0.883667 1441740610 0.380798 -0.265137 -0.061096 0.883667 1441740610 0.298767 -0.271240 -0.057739 0.913086 1441740610 0.298767 -0.271240 -0.057739 0.913086 1441740610 0.298767 -0.271240 -0.057739 0.913086 1441740610 0.298767 -0.271240 -0.057739 0.913086 1441740610 0.298767 -0.271240 -0.057739 0.913086 1441740610 0.298767 -0.271240 -0.057739 0.913086 1441740610 0.218872 -0.283386 -0.063232 0.931519 1441740610 0.218872 -0.283386 -0.063232 0.931519 1441740610 0.218872 -0.283386 -0.063232 0.931519 1441740610 0.218872 -0.283386 -0.063232 0.931519 1441740610 0.218872 -0.283386 -0.063232 0.931519 1441740610 0.218872 -0.283386 -0.063232 0.931519 1441740610 0.162292 -0.290649 -0.049133 0.941650 1441740610 0.162292 -0.290649 -0.049133 0.941650 1441740610 0.162292 -0.290649 -0.049133 0.941650 1441740610 0.162292 -0.290649 -0.049133 0.941650 1441740610 0.162292 -0.290649 -0.049133 0.941650 1441740610 0.162292 -0.290649 -0.049133 0.941650 1441740610 0.128601 -0.298767 -0.010559 0.945557 1441740610 0.128601 -0.298767 -0.010559 0.945557 1441740610 0.128601 -0.298767 -0.010559 0.945557 1441740610 0.128601 -0.298767 -0.010559 0.945557 1441740610 0.128601 -0.298767 -0.010559 0.945557 1441740610 0.128601 -0.298767 -0.010559 0.945557 1441740610 0.102905 -0.317993 0.012390 0.942383 1441740610 0.102905 -0.317993 0.012390 0.942383 1441740610 0.102905 -0.317993 0.012390 0.942383 1441740610 0.102905 -0.317993 0.012390 0.942383 1441740610 0.102905 -0.317993 0.012390 0.942383 1441740610 0.102905 -0.317993 0.012390 0.942383 1441740610 0.081360 -0.338806 0.025696 0.936951 1441740610 0.081360 -0.338806 0.025696 0.936951 1441740610 0.081360 -0.338806 0.025696 0.936951 1441740610 0.081360 -0.338806 0.025696 0.936951 1441740610 0.081360 -0.338806 0.025696 0.936951 1441740610 0.081360 -0.338806 0.025696 0.936951 1441740610 0.068054 -0.361267 0.039429 0.929138 1441740610 0.068054 -0.361267 0.039429 0.929138 1441740610 0.068054 -0.361267 0.039429 0.929138 1441740610 0.068054 -0.361267 0.039429 0.929138 1441740610 0.068054 -0.361267 0.039429 0.929138 1441740610 0.068054 -0.361267 0.039429 0.929138 1441740610 0.057495 -0.378296 0.041260 0.922974 1441740610 0.057495 -0.378296 0.041260 0.922974 1441740610 0.057495 -0.378296 0.041260 0.922974 1441740610 0.057495 -0.378296 0.041260 0.922974 1441740610 0.053955 -0.387451 0.058899 0.918396 1441740610 0.053955 -0.387451 0.058899 0.918396 1441740610 0.053955 -0.387451 0.058899 0.918396 1441740610 0.053955 -0.387451 0.058899 0.918396 1441740610 0.053955 -0.387451 0.058899 0.918396 1441740610 0.053955 -0.387451 0.058899 0.918396 1441740610 0.037537 -0.393860 0.068848 0.915771 1441740610 0.037537 -0.393860 0.068848 0.915771 1441740610 0.037537 -0.393860 0.068848 0.915771 1441740610 0.037537 -0.393860 0.068848 0.915771 1441740610 0.037537 -0.393860 0.068848 0.915771 1441740610 0.037537 -0.393860 0.068848 0.915771 1441740610 0.037537 -0.393860 0.068848 0.915771 1441740610 0.037537 -0.393860 0.068848 0.915771 1441740610 0.008179 -0.419861 0.127625 0.898499 1441740610 0.008179 -0.419861 0.127625 0.898499 1441740610 0.008179 -0.419861 0.127625 0.898499 1441740610 0.008179 -0.419861 0.127625 0.898499 1441740610 0.006104 -0.488708 0.035950 0.871643 1441740610 0.006104 -0.488708 0.035950 0.871643 1441740610 0.006104 -0.488708 0.035950 0.871643 1441740610 0.006104 -0.488708 0.035950 0.871643 1441740610 0.006104 -0.488708 0.035950 0.871643 1441740610 0.006104 -0.488708 0.035950 0.871643 1441740610 0.342224 -0.411926 -0.093201 0.839355 1441740610 0.342224 -0.411926 -0.093201 0.839355 1441740610 0.342224 -0.411926 -0.093201 0.839355 1441740610 0.342224 -0.411926 -0.093201 0.839355 1441740610 0.342224 -0.411926 -0.093201 0.839355 1441740610 0.342224 -0.411926 -0.093201 0.839355 1441740610 0.582214 -0.343018 -0.202148 0.708862 1441740610 0.582214 -0.343018 -0.202148 0.708862 1441740610 0.582214 -0.343018 -0.202148 0.708862 1441740610 0.582214 -0.343018 -0.202148 0.708862 1441740610 0.582214 -0.343018 -0.202148 0.708862 1441740610 0.582214 -0.343018 -0.202148 0.708862 1441740610 0.556152 -0.299438 -0.129089 0.764404 1441740610 0.556152 -0.299438 -0.129089 0.764404 1441740610 0.556152 -0.299438 -0.129089 0.764404 1441740610 0.556152 -0.299438 -0.129089 0.764404 1441740610 0.556152 -0.299438 -0.129089 0.764404 1441740610 0.556152 -0.299438 -0.129089 0.764404 1441740610 0.567871 -0.308594 -0.157288 0.746643 1441740611 0.567871 -0.308594 -0.157288 0.746643 1441740611 0.567871 -0.308594 -0.157288 0.746643 1441740611 0.567871 -0.308594 -0.157288 0.746643 1441740611 0.567871 -0.308594 -0.157288 0.746643 1441740611 0.567871 -0.308594 -0.157288 0.746643 1441740611 0.556030 -0.304321 -0.156494 0.757446 1441740611 0.556030 -0.304321 -0.156494 0.757446 1441740611 0.556030 -0.304321 -0.156494 0.757446 1441740611 0.556030 -0.304321 -0.156494 0.757446 1441740611 0.556030 -0.304321 -0.156494 0.757446 1441740611 0.556030 -0.304321 -0.156494 0.757446 1441740611 0.556030 -0.304321 -0.156494 0.757446 1441740611 0.556030 -0.304321 -0.156494 0.757446 1441740611 0.533203 -0.302185 -0.140503 0.777588 1441740611 0.533203 -0.302185 -0.140503 0.777588 1441740611 0.533203 -0.302185 -0.140503 0.777588 1441740611 0.533203 -0.302185 -0.140503 0.777588 1441740611 0.533203 -0.302185 -0.140503 0.777588 1441740611 0.533203 -0.302185 -0.140503 0.777588 1441740611 0.489868 -0.308411 -0.125854 0.805603 1441740611 0.489868 -0.308411 -0.125854 0.805603 1441740611 0.489868 -0.308411 -0.125854 0.805603 1441740611 0.489868 -0.308411 -0.125854 0.805603 1441740611 0.489868 -0.308411 -0.125854 0.805603 1441740611 0.489868 -0.308411 -0.125854 0.805603 1441740611 0.407776 -0.338562 -0.129333 0.838013 1441740611 0.407776 -0.338562 -0.129333 0.838013 1441740611 0.407776 -0.338562 -0.129333 0.838013 1441740611 0.407776 -0.338562 -0.129333 0.838013 1441740611 0.407776 -0.338562 -0.129333 0.838013 1441740611 0.407776 -0.338562 -0.129333 0.838013 1441740611 0.322876 -0.349609 -0.114929 0.871948 1441740611 0.322876 -0.349609 -0.114929 0.871948 1441740611 0.322876 -0.349609 -0.114929 0.871948 1441740611 0.322876 -0.349609 -0.114929 0.871948 1441740611 0.322876 -0.349609 -0.114929 0.871948 1441740611 0.322876 -0.349609 -0.114929 0.871948 1441740611 0.224854 -0.364624 -0.101746 0.897827 1441740611 0.224854 -0.364624 -0.101746 0.897827 1441740611 0.224854 -0.364624 -0.101746 0.897827 1441740611 0.224854 -0.364624 -0.101746 0.897827 1441740611 0.224854 -0.364624 -0.101746 0.897827 1441740611 0.224854 -0.364624 -0.101746 0.897827 1441740611 0.143738 -0.369690 -0.073730 0.914978 1441740611 0.143738 -0.369690 -0.073730 0.914978 1441740611 0.143738 -0.369690 -0.073730 0.914978 1441740611 0.143738 -0.369690 -0.073730 0.914978 1441740611 0.143738 -0.369690 -0.073730 0.914978 1441740611 0.143738 -0.369690 -0.073730 0.914978 1441740611 0.080383 -0.374390 -0.042908 0.922729 1441740611 0.080383 -0.374390 -0.042908 0.922729 1441740611 0.080383 -0.374390 -0.042908 0.922729 1441740611 0.080383 -0.374390 -0.042908 0.922729 1441740611 0.080383 -0.374390 -0.042908 0.922729 1441740611 0.080383 -0.374390 -0.042908 0.922729 1441740611 0.025208 -0.378235 -0.026611 0.924988 1441740611 0.025208 -0.378235 -0.026611 0.924988 1441740611 0.025208 -0.378235 -0.026611 0.924988 1441740611 0.025208 -0.378235 -0.026611 0.924988 1441740611 0.025208 -0.378235 -0.026611 0.924988 1441740611 0.025208 -0.378235 -0.026611 0.924988 1441740611 0.008789 -0.363159 -0.007202 0.931641 1441740611 0.008789 -0.363159 -0.007202 0.931641 1441740611 0.008789 -0.363159 -0.007202 0.931641 1441740611 0.008789 -0.363159 -0.007202 0.931641 1441740611 0.008789 -0.363159 -0.007202 0.931641 1441740611 0.008789 -0.363159 -0.007202 0.931641 1441740611 0.008789 -0.363159 -0.007202 0.931641 1441740611 0.008789 -0.363159 -0.007202 0.931641 1441740611 0.007996 -0.356628 0.012756 0.934143 1441740611 0.007996 -0.356628 0.012756 0.934143 1441740611 0.022888 -0.365112 0.044678 0.929565 1441740611 0.022888 -0.365112 0.044678 0.929565 1441740611 0.022888 -0.365112 0.044678 0.929565 1441740611 0.022888 -0.365112 0.044678 0.929565 1441740611 0.022888 -0.365112 0.044678 0.929565 1441740611 0.022888 -0.365112 0.044678 0.929565 1441740611 0.017761 -0.384827 0.049500 0.921448 1441740611 0.017761 -0.384827 0.049500 0.921448 1441740611 0.017761 -0.384827 0.049500 0.921448 1441740611 0.017761 -0.384827 0.049500 0.921448 1441740611 0.017761 -0.384827 0.049500 0.921448 1441740611 0.017761 -0.384827 0.049500 0.921448 1441740611 0.003662 -0.401978 0.094360 0.910767 1441740611 0.003662 -0.401978 0.094360 0.910767 1441740611 0.003662 -0.401978 0.094360 0.910767 1441740611 0.003662 -0.401978 0.094360 0.910767 1441740611 0.003662 -0.401978 0.094360 0.910767 1441740611 0.003662 -0.401978 0.094360 0.910767 1441740611 0.003662 -0.401978 0.094360 0.910767 1441740611 0.003662 -0.401978 0.094360 0.910767 1441740611 -0.010864 -0.438965 0.118591 0.890564 1441740611 -0.010864 -0.438965 0.118591 0.890564 1441740611 -0.010864 -0.438965 0.118591 0.890564 1441740611 -0.010864 -0.438965 0.118591 0.890564 1441740611 -0.010864 -0.438965 0.118591 0.890564 1441740611 -0.010864 -0.438965 0.118591 0.890564 1441740611 0.134949 -0.480469 -0.042969 0.865479 1441740611 0.134949 -0.480469 -0.042969 0.865479 1441740611 0.134949 -0.480469 -0.042969 0.865479 1441740611 0.134949 -0.480469 -0.042969 0.865479 1441740611 0.134949 -0.480469 -0.042969 0.865479 1441740611 0.134949 -0.480469 -0.042969 0.865479 1441740611 0.533203 -0.317932 -0.155884 0.768311 1441740611 0.533203 -0.317932 -0.155884 0.768311 1441740611 0.533203 -0.317932 -0.155884 0.768311 1441740611 0.533203 -0.317932 -0.155884 0.768311 1441740611 0.533203 -0.317932 -0.155884 0.768311 1441740611 0.533203 -0.317932 -0.155884 0.768311 1441740611 0.510254 -0.454285 -0.261230 0.681885 1441740612 0.510254 -0.454285 -0.261230 0.681885 1441740612 0.510254 -0.454285 -0.261230 0.681885 1441740612 0.510254 -0.454285 -0.261230 0.681885 1441740612 0.586487 -0.307556 -0.139221 0.736206 1441740612 0.586487 -0.307556 -0.139221 0.736206 1441740612 0.586487 -0.307556 -0.139221 0.736206 1441740612 0.586487 -0.307556 -0.139221 0.736206 1441740612 0.586487 -0.307556 -0.139221 0.736206 1441740612 0.586487 -0.307556 -0.139221 0.736206 1441740612 0.523315 -0.375610 -0.164978 0.746826 1441740612 0.523315 -0.375610 -0.164978 0.746826 1441740612 0.523315 -0.375610 -0.164978 0.746826 1441740612 0.523315 -0.375610 -0.164978 0.746826 1441740612 0.523315 -0.375610 -0.164978 0.746826 1441740612 0.523315 -0.375610 -0.164978 0.746826 1441740612 0.510254 -0.372131 -0.149231 0.760803 1441740612 0.510254 -0.372131 -0.149231 0.760803 1441740612 0.510254 -0.372131 -0.149231 0.760803 1441740612 0.510254 -0.372131 -0.149231 0.760803 1441740612 0.510254 -0.372131 -0.149231 0.760803 1441740612 0.510254 -0.372131 -0.149231 0.760803 1441740612 0.510254 -0.372131 -0.149231 0.760803 1441740612 0.510254 -0.372131 -0.149231 0.760803 1441740612 0.479065 -0.375366 -0.135010 0.781860 1441740612 0.479065 -0.375366 -0.135010 0.781860 1441740612 0.479065 -0.375366 -0.135010 0.781860 1441740612 0.479065 -0.375366 -0.135010 0.781860 1441740612 0.479065 -0.375366 -0.135010 0.781860 1441740612 0.479065 -0.375366 -0.135010 0.781860 1441740612 0.416138 -0.392822 -0.140076 0.807983 1441740612 0.416138 -0.392822 -0.140076 0.807983 1441740612 0.416138 -0.392822 -0.140076 0.807983 1441740612 0.416138 -0.392822 -0.140076 0.807983 1441740612 0.416138 -0.392822 -0.140076 0.807983 1441740612 0.416138 -0.392822 -0.140076 0.807983 1441740612 0.341919 -0.399963 -0.132874 0.839905 1441740612 0.341919 -0.399963 -0.132874 0.839905 1441740612 0.341919 -0.399963 -0.132874 0.839905 1441740612 0.341919 -0.399963 -0.132874 0.839905 1441740612 0.341919 -0.399963 -0.132874 0.839905 1441740612 0.341919 -0.399963 -0.132874 0.839905 1441740612 0.263062 -0.403687 -0.111877 0.869080 1441740612 0.263062 -0.403687 -0.111877 0.869080 1441740612 0.263062 -0.403687 -0.111877 0.869080 1441740612 0.263062 -0.403687 -0.111877 0.869080 1441740612 0.263062 -0.403687 -0.111877 0.869080 1441740612 0.263062 -0.403687 -0.111877 0.869080 1441740612 0.263062 -0.403687 -0.111877 0.869080 1441740612 0.263062 -0.403687 -0.111877 0.869080 1441740612 0.181519 -0.404297 -0.091064 0.891785 1441740612 0.181519 -0.404297 -0.091064 0.891785 1441740612 0.181519 -0.404297 -0.091064 0.891785 1441740612 0.181519 -0.404297 -0.091064 0.891785 1441740612 0.181519 -0.404297 -0.091064 0.891785 1441740612 0.181519 -0.404297 -0.091064 0.891785 1441740612 0.110840 -0.395569 -0.073547 0.908752 1441740612 0.110840 -0.395569 -0.073547 0.908752 1441740612 0.110840 -0.395569 -0.073547 0.908752 1441740612 0.110840 -0.395569 -0.073547 0.908752 1441740612 0.110840 -0.395569 -0.073547 0.908752 1441740612 0.110840 -0.395569 -0.073547 0.908752 1441740612 0.052185 -0.381165 -0.037537 0.922241 1441740612 0.052185 -0.381165 -0.037537 0.922241 1441740612 0.052185 -0.381165 -0.037537 0.922241 1441740612 0.052185 -0.381165 -0.037537 0.922241 1441740612 0.052185 -0.381165 -0.037537 0.922241 1441740612 0.052185 -0.381165 -0.037537 0.922241 1441740612 0.007019 -0.364319 0.009338 0.931213 1441740612 0.007019 -0.364319 0.009338 0.931213 1441740612 0.007019 -0.364319 0.009338 0.931213 1441740612 0.007019 -0.364319 0.009338 0.931213 1441740612 0.007019 -0.364319 0.009338 0.931213 1441740612 0.007019 -0.364319 0.009338 0.931213 1441740612 -0.020447 -0.347412 0.034302 0.936829 1441740612 -0.020447 -0.347412 0.034302 0.936829 1441740612 -0.020447 -0.347412 0.034302 0.936829 1441740612 -0.020447 -0.347412 0.034302 0.936829 1441740612 -0.020447 -0.347412 0.034302 0.936829 1441740612 -0.020447 -0.347412 0.034302 0.936829 1441740612 -0.028137 -0.342651 0.054443 0.937439 1441740612 -0.028137 -0.342651 0.054443 0.937439 1441740612 -0.028137 -0.342651 0.054443 0.937439 1441740612 -0.028137 -0.342651 0.054443 0.937439 1441740612 -0.028137 -0.342651 0.054443 0.937439 1441740612 -0.028137 -0.342651 0.054443 0.937439 1441740612 -0.019409 -0.349792 0.057617 0.934814 1441740612 -0.019409 -0.349792 0.057617 0.934814 1441740612 -0.019409 -0.349792 0.057617 0.934814 1441740612 -0.019409 -0.349792 0.057617 0.934814 1441740612 -0.019409 -0.349792 0.057617 0.934814 1441740612 -0.019409 -0.349792 0.057617 0.934814 1441740612 -0.019409 -0.349792 0.057617 0.934814 1441740612 -0.019409 -0.349792 0.057617 0.934814 1441740612 -0.014587 -0.360596 0.050842 0.931213 1441740612 -0.014587 -0.360596 0.050842 0.931213 1441740612 -0.014587 -0.360596 0.050842 0.931213 1441740612 -0.014587 -0.360596 0.050842 0.931213 1441740612 -0.014587 -0.360596 0.050842 0.931213 1441740612 -0.014587 -0.360596 0.050842 0.931213 1441740612 -0.018433 -0.372986 0.043030 0.926636 1441740612 -0.018433 -0.372986 0.043030 0.926636 1441740612 -0.018433 -0.372986 0.043030 0.926636 1441740612 -0.018433 -0.372986 0.043030 0.926636 1441740612 -0.018433 -0.372986 0.043030 0.926636 1441740612 -0.018433 -0.372986 0.043030 0.926636 1441740612 -0.011475 -0.394531 0.059631 0.916870 1441740612 
0.608643 0.139526 -0.699585 0.347290 1441740617 0.608643 0.139526 -0.699585 0.347290 1441740617 0.608643 0.139526 -0.699585 0.347290 1441740617 0.602539 0.155945 -0.695557 0.358887 1441740617 0.602539 0.155945 -0.695557 0.358887 1441740617 0.602539 0.155945 -0.695557 0.358887 1441740617 0.602539 0.155945 -0.695557 0.358887 1441740617 0.602539 0.155945 -0.695557 0.358887 1441740617 0.602539 0.155945 -0.695557 0.358887 1441740617 0.593262 0.173401 -0.688171 0.379944 1441740617 0.593262 0.173401 -0.688171 0.379944 1441740617 0.593262 0.173401 -0.688171 0.379944 1441740617 0.593262 0.173401 -0.688171 0.379944 1441740617 0.593262 0.173401 -0.688171 0.379944 1441740617 0.593262 0.173401 -0.688171 0.379944 1441740617 0.582275 0.187744 -0.679443 0.405029 1441740617 0.582275 0.187744 -0.679443 0.405029 1441740617 0.582275 0.187744 -0.679443 0.405029 1441740617 0.582275 0.187744 -0.679443 0.405029 1441740617 0.582275 0.187744 -0.679443 0.405029 1441740617 0.582275 0.187744 -0.679443 0.405029 1441740617 0.576660 0.175293 -0.680908 0.415955 1441740617 0.576660 0.175293 -0.680908 0.415955 1441740617 0.576660 0.175293 -0.680908 0.415955 1441740617 0.576660 0.175293 -0.680908 0.415955 1441740617 0.576660 0.175293 -0.680908 0.415955 1441740617 0.576660 0.175293 -0.680908 0.415955 1441740617 0.574646 0.150452 -0.687561 0.417664 1441740617 0.574646 0.150452 -0.687561 0.417664 1441740617 0.574646 0.150452 -0.687561 0.417664 1441740617 0.574646 0.150452 -0.687561 0.417664 1441740617 0.574646 0.150452 -0.687561 0.417664 1441740617 0.574646 0.150452 -0.687561 0.417664 1441740617 0.572998 0.128052 -0.696350 0.412781 1441740617 0.572998 0.128052 -0.696350 0.412781 1441740617 0.572998 0.128052 -0.696350 0.412781 1441740617 0.572998 0.128052 -0.696350 0.412781 1441740617 0.572998 0.128052 -0.696350 0.412781 1441740617 0.572998 0.128052 -0.696350 0.412781 1441740617 0.573059 0.122620 -0.698792 0.410095 1441740617 0.573059 0.122620 -0.698792 0.410095 1441740617 0.573059 0.122620 -0.698792 0.410095 1441740617 0.573059 0.122620 -0.698792 0.410095 1441740617 0.573059 0.122620 -0.698792 0.410095 1441740617 0.573059 0.122620 -0.698792 0.410095 1441740617 0.585022 0.104004 -0.701477 0.393494 1441740617 0.585022 0.104004 -0.701477 0.393494 1441740617 0.585022 0.104004 -0.701477 0.393494 1441740617 0.585022 0.104004 -0.701477 0.393494 1441740617 0.585022 0.104004 -0.701477 0.393494 1441740617 0.585022 0.104004 -0.701477 0.393494 1441740617 0.585022 0.104004 -0.701477 0.393494 1441740617 0.585022 0.104004 -0.701477 0.393494 1441740617 0.599731 0.107666 -0.685730 0.398010 1441740617 0.599731 0.107666 -0.685730 0.398010 1441740617 0.599731 0.107666 -0.685730 0.398010 1441740617 0.599731 0.107666 -0.685730 0.398010 1441740617 0.596436 0.104187 -0.671692 0.426880 1441740617 0.596436 0.104187 -0.671692 0.426880 1441740617 0.596436 0.104187 -0.671692 0.426880 1441740617 0.596436 0.104187 -0.671692 0.426880 1441740617 0.596436 0.104187 -0.671692 0.426880 1441740617 0.596436 0.104187 -0.671692 0.426880 1441740617 0.607422 0.077881 -0.695557 0.375671 1441740617 0.607422 0.077881 -0.695557 0.375671 1441740617 0.607422 0.077881 -0.695557 0.375671 1441740617 0.607422 0.077881 -0.695557 0.375671 1441740617 0.607422 0.077881 -0.695557 0.375671 1441740617 0.607422 0.077881 -0.695557 0.375671 1441740617 0.629517 -0.014465 -0.725403 0.278015 1441740618 0.629517 -0.014465 -0.725403 0.278015 1441740618 0.629517 -0.014465 -0.725403 0.278015 1441740618 0.629517 -0.014465 -0.725403 0.278015 1441740618 0.629517 -0.014465 -0.725403 0.278015 1441740618 0.629517 -0.014465 -0.725403 0.278015 1441740618 0.629517 -0.014465 -0.725403 0.278015 1441740618 0.629517 -0.014465 -0.725403 0.278015 1441740618 0.629517 -0.024109 -0.725281 0.277527 1441740618 0.629517 -0.024109 -0.725281 0.277527 1441740618 0.629517 -0.024109 -0.725281 0.277527 1441740618 0.629517 -0.024109 -0.725281 0.277527 1441740618 0.629517 -0.024109 -0.725281 0.277527 1441740618 0.623352 0.025513 -0.715637 0.314087 1441740618 0.623352 0.025513 -0.715637 0.314087 1441740618 0.623352 0.025513 -0.715637 0.314087 1441740618 0.623352 0.025513 -0.715637 0.314087 1441740618 0.623352 0.025513 -0.715637 0.314087 1441740618 0.623352 0.025513 -0.715637 0.314087 1441740618 0.623352 0.025513 -0.715637 0.314087 1441740618 0.617493 0.052063 -0.714661 0.324402 1441740618 0.617493 0.052063 -0.714661 0.324402 1441740618 0.617493 0.052063 -0.714661 0.324402 1441740618 0.617493 0.052063 -0.714661 0.324402 1441740618 0.617493 0.052063 -0.714661 0.324402 1441740618 0.617493 0.052063 -0.714661 0.324402 1441740618 0.613098 0.082031 -0.713989 0.328003 1441740618 0.613098 0.082031 -0.713989 0.328003 1441740618 0.613098 0.082031 -0.713989 0.328003 1441740618 0.613098 0.082031 -0.713989 0.328003 1441740618 0.613098 0.082031 -0.713989 0.328003 1441740618 0.613098 0.082031 -0.713989 0.328003 1441740618 0.618835 0.092712 -0.713379 0.315552 1441740618 0.618835 0.092712 -0.713379 0.315552 1441740618 0.618835 0.092712 -0.713379 0.315552 1441740618 0.618835 0.092712 -0.713379 0.315552 1441740618 0.618835 0.092712 -0.713379 0.315552 1441740618 0.618835 0.092712 -0.713379 0.315552 1441740618 0.624695 0.092163 -0.713989 0.302429 1441740618 0.624695 0.092163 -0.713989 0.302429 1441740618 0.624695 0.092163 -0.713989 0.302429 1441740618 0.624695 0.092163 -0.713989 0.302429 1441740618 0.624695 0.092163 -0.713989 0.302429 1441740618 0.624695 0.092163 -0.713989 0.302429 1441740618 0.624695 0.092163 -0.713989 0.302429 1441740618 0.626160 0.107910 -0.710632 0.302124 1441740618 0.626160 0.107910 -0.710632 0.302124 1441740618 0.626160 0.107910 -0.710632 0.302124 1441740618 0.626160 0.107910 -0.710632 0.302124 1441740618 0.626160 0.107910 -0.710632 0.302124 1441740618 0.626160 0.107910 -0.710632 0.302124 1441740618 0.624390 0.119263 -0.708374 0.306702 1441740618 0.624390 0.119263 -0.708374 0.306702 1441740618 0.624390 0.119263 -0.708374 0.306702 1441740618 0.624390 0.119263 -0.708374 0.306702 1441740618 0.624390 0.119263 -0.708374 0.306702 1441740618 0.624390 0.119263 -0.708374 0.306702 1441740618 0.624390 0.119263 -0.708374 0.306702 1441740618 0.620850 0.129639 -0.704285 0.318848 1441740618 0.620850 0.129639 -0.704285 0.318848 1441740618 0.620850 0.129639 -0.704285 0.318848 1441740618 0.620850 0.129639 -0.704285 0.318848 1441740618 0.617798 0.133301 -0.699402 0.333740 1441740618 0.617798 0.133301 -0.699402 0.333740 1441740618 0.617798 0.133301 -0.699402 0.333740 1441740618 0.617798 0.133301 -0.699402 0.333740 1441740618 0.618042 0.121338 -0.697937 0.340881 1441740618 0.618042 0.121338 -0.697937 0.340881 1441740618 0.618042 0.121338 -0.697937 0.340881 1441740618 0.618042 0.121338 -0.697937 0.340881 1441740618 0.619019 0.093018 -0.703125 0.337280 1441740618 0.619019 0.093018 -0.703125 0.337280 1441740618 0.619019 0.093018 -0.703125 0.337280 1441740618 0.619019 0.093018 -0.703125 0.337280 1441740618 0.619019 0.093018 -0.703125 0.337280 1441740618 0.619019 0.093018 -0.703125 0.337280 1441740618 0.617188 0.081726 -0.703796 0.342102 1441740618 0.617188 0.081726 -0.703796 0.342102 1441740618 0.617188 0.081726 -0.703796 0.342102 1441740618 0.617188 0.081726 -0.703796 0.342102 1441740618 0.617188 0.081726 -0.703796 0.342102 1441740618 0.617188 0.081726 -0.703796 0.342102 1441740618 0.616150 0.085144 -0.696472 0.357788 1441740618 0.616150 0.085144 -0.696472 0.357788 1441740618 0.616150 0.085144 -0.696472 0.357788 1441740618 0.616150 0.085144 -0.696472 0.357788 1441740618 0.616150 0.085144 -0.696472 0.357788 1441740618 0.616150 0.085144 -0.696472 0.357788 1441740618 0.620789 0.095764 -0.672546 0.391235 1441740618 0.620789 0.095764 -0.672546 0.391235 1441740618 0.620789 0.095764 -0.672546 0.391235 1441740618 0.620789 0.095764 -0.672546 0.391235 1441740618 0.620789 0.095764 -0.672546 0.391235 1441740618 0.620789 0.095764 -0.672546 0.391235 1441740618 0.631958 0.021179 -0.688965 0.354187 1441740618 0.631958 0.021179 -0.688965 0.354187 1441740618 0.631958 0.021179 -0.688965 0.354187 1441740618 0.631958 0.021179 -0.688965 0.354187 1441740618 0.631958 0.021179 -0.688965 0.354187 1441740618 0.631958 0.021179 -0.688965 0.354187 1441740618 0.626099 -0.004700 -0.708191 0.326172 1441740618 0.626099 -0.004700 -0.708191 0.326172 1441740618 0.626099 -0.004700 -0.708191 0.326172 1441740618 0.626099 -0.004700 -0.708191 0.326172 1441740618 0.626099 -0.004700 -0.708191 0.326172 1441740618 0.626099 -0.004700 -0.708191 0.326172 1441740618 0.626099 -0.004700 -0.708191 0.326172 1441740618 0.634094 0.043091 -0.695923 0.334290 1441740618 0.634094 0.043091 -0.695923 0.334290 1441740619 0.634094 0.043091 -0.695923 0.334290 1441740619 0.634094 0.043091 -0.695923 0.334290 1441740619 0.634094 0.043091 -0.695923 0.334290 1441740619 0.634094 0.043091 -0.695923 0.334290 1441740619 0.643921 0.039673 -0.694885 0.317749 1441740619 0.643921 0.039673 -0.694885 0.317749 1441740619 0.643921 0.039673 -0.694885 0.317749 1441740619 0.643921 0.039673 -0.694885 0.317749 1441740619 0.643921 0.039673 -0.694885 0.317749 1441740619 0.643921 0.039673 -0.694885 0.317749 1441740619 0.643921 0.039673 -0.694885 0.317749 1441740619 0.645691 0.024658 -0.701843 0.299744 1441740619 0.645691 0.024658 -0.701843 0.299744 1441740619 0.645691 0.024658 -0.701843 0.299744 1441740619 0.645691 0.024658 -0.701843 0.299744 1441740619 0.645691 0.024658 -0.701843 0.299744 1441740619 0.645691 0.024658 -0.701843 0.299744 1441740619 0.646423 0.033875 -0.700317 0.300903 1441740619 0.646423 0.033875 -0.700317 0.300903 1441740619 0.646423 0.033875 -0.700317 0.300903 1441740619 0.646423 0.033875 -0.700317 0.300903 1441740619 0.646423 0.033875 -0.700317 0.300903 1441740619 0.646423 0.033875 -0.700317 0.300903 1441740619 0.644714 0.054688 -0.698914 0.304688 1441740619 0.644714 0.054688 -0.698914 0.304688 1441740619 0.644714 0.054688 -0.698914 0.304688 1441740619 0.644714 0.054688 -0.698914 0.304688 1441740619 0.644714 0.054688 -0.698914 0.304688 1441740619 0.644714 0.054688 -0.698914 0.304688 1441740619 0.644714 0.054688 -0.698914 0.304688 1441740619 0.643799 0.077637 -0.695374 0.309753 1441740619 0.643799 0.077637 -0.695374 0.309753 1441740619 0.643799 0.077637 -0.695374 0.309753 1441740619 0.643799 0.077637 -0.695374 0.309753 1441740619 0.643799 0.077637 -0.695374 0.309753 1441740619 0.643799 0.077637 -0.695374 0.309753 1441740619 0.641785 0.098145 -0.692444 0.314575 1441740619 0.641785 0.098145 -0.692444 0.314575 1441740619 0.641785 0.098145 -0.692444 0.314575 1441740619 0.641785 0.098145 -0.692444 0.314575 1441740619 0.641785 0.098145 -0.692444 0.314575 1441740619 0.641785 0.098145 -0.692444 0.314575 1441740619 0.641785 0.098145 -0.692444 0.314575 1441740619 0.637451 0.117188 -0.688599 0.325195 1441740619 0.637451 0.117188 -0.688599 0.325195 1441740619 0.637451 0.117188 -0.688599 0.325195 1441740619 0.637451 0.117188 -0.688599 0.325195 1441740619 0.637451 0.117188 -0.688599 0.325195 1441740619 0.637451 0.117188 -0.688599 0.325195 1441740619 0.630798 0.130554 -0.684387 0.341553 1441740619 0.630798 0.130554 -0.684387 0.341553 1441740619 0.630798 0.130554 -0.684387 0.341553 1441740619 0.630798 0.130554 -0.684387 0.341553 1441740619 0.630798 0.130554 -0.684387 0.341553 1441740619 0.630798 0.130554 -0.684387 0.341553 1441740619 0.623169 0.136719 -0.681274 0.358887 1441740619 0.623169 0.136719 -0.681274 0.358887 1441740619 0.623169 0.136719 -0.681274 0.358887 1441740619 0.623169 0.136719 -0.681274 0.358887 1441740619 0.623169 0.136719 -0.681274 0.358887 1441740619 0.623169 0.136719 -0.681274 0.358887 1441740619 0.623169 0.136719 -0.681274 0.358887 1441740619 0.617004 0.135742 -0.678345 0.375122 1441740619 0.617004 0.135742 -0.678345 0.375122 1441740619 0.617004 0.135742 -0.678345 0.375122 1441740619 0.617004 0.135742 -0.678345 0.375122 1441740619 0.617004 0.135742 -0.678345 0.375122 1441740619 0.617004 0.135742 -0.678345 0.375122 1441740619 0.613525 0.127625 -0.674988 0.389343 1441740619 0.613525 0.127625 -0.674988 0.389343 1441740619 0.613525 0.127625 -0.674988 0.389343 1441740619 0.613525 0.127625 -0.674988 0.389343 1441740619 0.613525 0.127625 -0.674988 0.389343 1441740619 0.613525 0.127625 -0.674988 0.389343 1441740619 0.613159 0.106140 -0.676208 0.394226 1441740619 0.613159 0.106140 -0.676208 0.394226 1441740619 0.613159 0.106140 -0.676208 0.394226 1441740619 0.613159 0.106140 -0.676208 0.394226 1441740619 0.613159 0.106140 -0.676208 0.394226 1441740619 0.613159 0.106140 -0.676208 0.394226 1441740619 0.613159 0.106140 -0.676208 0.394226 1441740619 0.614624 0.085999 -0.676086 0.397156 1441740619 0.614624 0.085999 -0.676086 0.397156 1441740619 0.614624 0.085999 -0.676086 0.397156 1441740619 0.614624 0.085999 -0.676086 0.397156 1441740619 0.614624 0.085999 -0.676086 0.397156 1441740619 0.614624 0.085999 -0.676086 0.397156 1441740619 0.617554 0.093445 -0.663818 0.411377 1441740619 0.617554 0.093445 -0.663818 0.411377 1441740619 0.617554 0.093445 -0.663818 0.411377 1441740619 0.617554 0.093445 -0.663818 0.411377 1441740619 0.617554 0.093445 -0.663818 0.411377 1441740619 0.617554 0.093445 -0.663818 0.411377 1441740619 0.625854 0.094482 -0.648010 0.423645 1441740619 0.625854 0.094482 -0.648010 0.423645 1441740619 0.625854 0.094482 -0.648010 0.423645 1441740619 0.625854 0.094482 -0.648010 0.423645 1441740619 0.625854 0.094482 -0.648010 0.423645 1441740619 0.625854 0.094482 -0.648010 0.423645 1441740619 0.641785 0.072327 -0.635010 0.423828 1441740619 0.641785 0.072327 -0.635010 0.423828 1441740619 0.641785 0.072327 -0.635010 0.423828 1441740619 0.641785 0.072327 -0.635010 0.423828 1441740619 0.641785 0.072327 -0.635010 0.423828 1441740619 0.641785 0.072327 -0.635010 0.423828 1441740619 0.648376 -0.012634 -0.653625 0.390076 1441740619 0.648376 -0.012634 -0.653625 0.390076 1441740619 0.648376 -0.012634 -0.653625 0.390076 1441740619 0.648376 -0.012634 -0.653625 0.390076 1441740619 0.648376 -0.012634 -0.653625 0.390076 1441740619 0.648376 -0.012634 -0.653625 0.390076 1441740619 0.653137 -0.025940 -0.658569 0.372803 1441740619 0.653137 -0.025940 -0.658569 0.372803 1441740619 0.653137 -0.025940 -0.658569 0.372803 1441740620 0.653137 -0.025940 -0.658569 0.372803 1441740620 0.653137 -0.025940 -0.658569 0.372803 1441740620 0.653137 -0.025940 -0.658569 0.372803 1441740620 0.653137 -0.025940 -0.658569 0.372803 1441740620 0.668091 0.031921 -0.646606 0.366821 1441740620 0.668091 0.031921 -0.646606 0.366821 1441740620 0.668091 0.031921 -0.646606 0.366821 1441740620 0.668091 0.031921 -0.646606 0.366821 1441740620 0.668091 0.031921 -0.646606 0.366821 1441740620 0.668091 0.031921 -0.646606 0.366821 1441740620 0.677246 0.040588 -0.648132 0.345886 1441740620 0.677246 0.040588 -0.648132 0.345886 1441740620 0.677246 0.040588 -0.648132 0.345886 1441740620 0.677246 0.040588 -0.648132 0.345886 1441740620 0.677246 0.040588 -0.648132 0.345886 1441740620 0.677246 0.040588 -0.648132 0.345886 1441740620 0.677246 0.040588 -0.648132 0.345886 1441740620 0.670532 0.071960 -0.650940 0.348511 1441740620 0.670532 0.071960 -0.650940 0.348511 1441740620 0.670532 0.071960 -0.650940 0.348511 1441740620 0.670532 0.071960 -0.650940 0.348511 1441740620 0.670532 0.071960 -0.650940 0.348511 1441740620 0.670532 0.071960 -0.650940 0.348511 1441740620 0.670532 0.071960 -0.650940 0.348511 1441740620 0.663208 0.114746 -0.646423 0.359253 1441740620 0.663208 0.114746 -0.646423 0.359253 1441740620 0.663208 0.114746 -0.646423 0.359253 1441740620 0.663208 0.114746 -0.646423 0.359253 1441740620 0.663208 0.114746 -0.646423 0.359253 1441740620 0.663208 0.114746 -0.646423 0.359253 1441740620 0.659424 0.137085 -0.646851 0.357666 1441740620 0.659424 0.137085 -0.646851 0.357666 1441740620 0.659424 0.137085 -0.646851 0.357666 1441740620 0.659424 0.137085 -0.646851 0.357666 1441740620 0.659424 0.137085 -0.646851 0.357666 1441740620 0.659424 0.137085 -0.646851 0.357666 1441740620 0.658447 0.144592 -0.649841 0.351074 1441740620 0.658447 0.144592 -0.649841 0.351074 1441740620 0.658447 0.144592 -0.649841 0.351074 1441740620 0.658447 0.144592 -0.649841 0.351074 1441740620 0.658447 0.144592 -0.649841 0.351074 1441740620 0.658447 0.144592 -0.649841 0.351074 1441740620 0.658081 0.141724 -0.654480 0.344177 1441740620 0.658081 0.141724 -0.654480 0.344177 1441740620 0.658081 0.141724 -0.654480 0.344177 1441740620 0.658081 0.141724 -0.654480 0.344177 1441740620 0.658081 0.141724 -0.654480 0.344177 1441740620 0.658081 0.141724 -0.654480 0.344177 1441740620 0.658081 0.141724 -0.654480 0.344177 1441740620 0.655090 0.136597 -0.659180 0.342957 1441740620 0.655090 0.136597 -0.659180 0.342957 1441740620 0.655090 0.136597 -0.659180 0.342957 1441740620 0.655090 0.136597 -0.659180 0.342957 1441740620 0.655090 0.136597 -0.659180 0.342957 1441740620 0.655090 0.136597 -0.659180 0.342957 1441740620 0.648254 0.135498 -0.661621 0.351563 1441740620 0.648254 0.135498 -0.661621 0.351563 1441740620 0.648254 0.135498 -0.661621 0.351563 1441740620 0.648254 0.135498 -0.661621 0.351563 1441740620 0.648254 0.135498 -0.661621 0.351563 1441740620 0.648254 0.135498 -0.661621 0.351563 1441740620 0.640991 0.131531 -0.664185 0.361572 1441740620 0.640991 0.131531 -0.664185 0.361572 1441740620 0.640991 0.131531 -0.664185 0.361572 1441740620 0.640991 0.131531 -0.664185 0.361572 1441740620 0.640991 0.131531 -0.664185 0.361572 1441740620 0.640991 0.131531 -0.664185 0.361572 1441740620 0.633484 0.127014 -0.666138 0.372559 1441740620 0.633484 0.127014 -0.666138 0.372559 1441740620 0.633484 0.127014 -0.666138 0.372559 1441740620 0.633484 0.127014 -0.666138 0.372559 1441740620 0.633484 0.127014 -0.666138 0.372559 1441740620 0.633484 0.127014 -0.666138 0.372559 1441740620 0.633484 0.127014 -0.666138 0.372559 1441740620 0.626770 0.122375 -0.666870 0.383972 1441740620 0.626770 0.122375 -0.666870 0.383972 1441740620 0.626770 0.122375 -0.666870 0.383972 1441740620 0.626770 0.122375 -0.666870 0.383972 1441740620 0.626770 0.122375 -0.666870 0.383972 1441740620 0.626770 0.122375 -0.666870 0.383972 1441740620 0.622620 0.107666 -0.670044 0.389587 1441740620 0.622620 0.107666 -0.670044 0.389587 1441740620 0.622620 0.107666 -0.670044 0.389587 1441740620 0.622620 0.107666 -0.670044 0.389587 1441740620 0.622620 0.107666 -0.670044 0.389587 1441740620 0.622620 0.107666 -0.670044 0.389587 1441740620 0.619873 0.088745 -0.677246 0.386230 1441740620 0.619873 0.088745 -0.677246 0.386230 1441740620 0.619873 0.088745 -0.677246 0.386230 1441740620 0.619873 0.088745 -0.677246 0.386230 1441740620 0.619873 0.088745 -0.677246 0.386230 1441740620 0.619873 0.088745 -0.677246 0.386230 1441740620 0.619873 0.088745 -0.677246 0.386230 1441740620 0.616333 0.082397 -0.687317 0.375427 1441740620 0.616333 0.082397 -0.687317 0.375427 1441740620 0.616333 0.082397 -0.687317 0.375427 1441740620 0.616333 0.082397 -0.687317 0.375427 1441740620 0.616333 0.082397 -0.687317 0.375427 1441740620 0.610474 0.123535 -0.682495 0.382324 1441740620 0.610474 0.123535 -0.682495 0.382324 1441740620 0.610474 0.123535 -0.682495 0.382324 1441740620 0.610474 0.123535 -0.682495 0.382324 1441740620 0.610474 0.123535 -0.682495 0.382324 1441740620 0.610474 0.123535 -0.682495 0.382324 1441740620 0.610474 0.123535 -0.682495 0.382324 1441740620 0.610596 0.161316 -0.665771 0.397339 1441740620 0.610596 0.161316 -0.665771 0.397339 1441740620 0.610596 0.161316 -0.665771 0.397339 1441740620 0.610596 0.161316 -0.665771 0.397339 1441740620 0.611938 0.124512 -0.684265 0.376587 1441740620 0.611938 0.124512 -0.684265 0.376587 1441740620 0.611938 0.124512 -0.684265 0.376587 1441740620 0.611938 0.124512 -0.684265 0.376587 1441740621 0.611938 0.124512 -0.684265 0.376587 1441740621 0.611938 0.124512 -0.684265 0.376587 1441740621 0.615479 0.156616 -0.673279 0.378601 1441740621 0.615479 0.156616 -0.673279 0.378601 1441740621 0.615479 0.156616 -0.673279 0.378601 1441740621 0.615479 0.156616 -0.673279 0.378601 1441740621 0.615479 0.156616 -0.673279 0.378601 1441740621 0.615479 0.156616 -0.673279 0.378601 1441740621 0.640991 0.076782 -0.698242 0.309326 1441740621 0.640991 0.076782 -0.698242 0.309326 1441740621 0.640991 0.076782 -0.698242 0.309326 1441740621 0.640991 0.076782 -0.698242 0.309326 1441740621 0.640991 0.076782 -0.698242 0.309326 1441740621 0.640991 0.076782 -0.698242 0.309326 1441740621 0.640991 0.076782 -0.698242 0.309326 1441740621 0.638489 0.086487 -0.695557 0.317932 1441740621 0.638489 0.086487 -0.695557 0.317932 1441740621 0.638489 0.086487 -0.695557 0.317932 1441740621 0.638489 0.086487 -0.695557 0.317932 1441740621 0.638489 0.086487 -0.695557 0.317932 1441740621 0.638489 0.086487 -0.695557 0.317932 1441740621 0.635498 0.091736 -0.697876 0.317322 1441740621 0.635498 0.091736 -0.697876 0.317322 1441740621 0.635498 0.091736 -0.697876 0.317322 1441740621 0.635498 0.091736 -0.697876 0.317322 1441740621 0.635498 0.091736 -0.697876 0.317322 1441740621 0.635498 0.091736 -0.697876 0.317322 1441740621 0.632996 0.102966 -0.700012 0.314026 1441740621 0.632996 0.102966 -0.700012 0.314026 1441740621 0.632996 0.102966 -0.700012 0.314026 1441740621 0.634277 0.110840 -0.702209 0.303711 1441740621 0.634277 0.110840 -0.702209 0.303711 1441740621 0.634277 0.110840 -0.702209 0.303711 1441740621 0.634277 0.110840 -0.702209 0.303711 1441740621 0.634277 0.110840 -0.702209 0.303711 1441740621 0.634277 0.110840 -0.702209 0.303711 1441740621 0.638306 0.093689 -0.710327 0.281372 1441740621 0.638306 0.093689 -0.710327 0.281372 1441740621 0.638306 0.093689 -0.710327 0.281372 1441740621 0.638306 0.093689 -0.710327 0.281372 1441740621 0.638306 0.093689 -0.710327 0.281372 1441740621 0.638306 0.093689 -0.710327 0.281372 1441740621 0.636230 0.091492 -0.714722 0.275635 1441740621 0.636230 0.091492 -0.714722 0.275635 1441740621 0.636230 0.091492 -0.714722 0.275635 1441740621 0.636230 0.091492 -0.714722 0.275635 1441740621 0.636230 0.091492 -0.714722 0.275635 1441740621 0.636230 0.091492 -0.714722 0.275635 1441740621 0.636230 0.091492 -0.714722 0.275635 1441740621 0.634949 0.094543 -0.716492 0.272888 1441740621 0.634949 0.094543 -0.716492 0.272888 1441740621 0.634949 0.094543 -0.716492 0.272888 1441740621 0.634949 0.094543 -0.716492 0.272888 1441740621 0.634949 0.094543 -0.716492 0.272888 1441740621 0.634949 0.094543 -0.716492 0.272888 1441740621 0.634827 0.098633 -0.717468 0.269226 1441740621 0.634827 0.098633 -0.717468 0.269226 1441740621 0.634827 0.098633 -0.717468 0.269226 1441740621 0.634827 0.098633 -0.717468 0.269226 1441740621 0.634827 0.098633 -0.717468 0.269226 1441740621 0.634827 0.098633 -0.717468 0.269226 1441740621 0.634827 0.098633 -0.717468 0.269226 1441740621 0.635498 0.101135 -0.718567 0.263672 1441740621 0.635498 0.101135 -0.718567 0.263672 1441740621 0.635498 0.101135 -0.718567 0.263672 1441740621 0.635498 0.101135 -0.718567 0.263672 1441740621 0.635498 0.101135 -0.718567 0.263672 1441740621 0.635498 0.101135 -0.718567 0.263672 1441740621 0.637085 0.102051 -0.719360 0.257385 1441740621 0.637085 0.102051 -0.719360 0.257385 1441740621 0.637085 0.102051 -0.719360 0.257385 1441740621 0.637085 0.102051 -0.719360 0.257385 1441740621 0.637085 0.102051 -0.719360 0.257385 1441740621 0.637085 0.102051 -0.719360 0.257385 1441740621 0.638245 0.098267 -0.720642 0.252319 1441740621 0.638245 0.098267 -0.720642 0.252319 1441740621 0.638245 0.098267 -0.720642 0.252319 1441740621 0.638245 0.098267 -0.720642 0.252319 1441740621 0.638245 0.098267 -0.720642 0.252319 1441740621 0.638245 0.098267 -0.720642 0.252319 1441740621 0.637512 0.096741 -0.720764 0.254272 1441740621 0.637512 0.096741 -0.720764 0.254272 1441740621 0.637512 0.096741 -0.720764 0.254272 1441740621 0.637512 0.096741 -0.720764 0.254272 1441740621 0.636047 0.092896 -0.723145 0.252686 1441740621 0.636047 0.092896 -0.723145 0.252686 1441740621 0.636047 0.092896 -0.723145 0.252686 1441740621 0.636047 0.092896 -0.723145 0.252686 1441740621 0.636047 0.092896 -0.723145 0.252686 1441740621 0.636047 0.092896 -0.723145 0.252686 1441740621 0.636047 0.092896 -0.723145 0.252686 1441740621 0.636108 0.089539 -0.725403 0.247314 1441740621 0.636108 0.089539 -0.725403 0.247314 1441740621 0.636108 0.089539 -0.725403 0.247314 1441740621 0.636108 0.089539 -0.725403 0.247314 1441740621 0.636108 0.089539 -0.725403 0.247314 1441740621 0.636108 0.089539 -0.725403 0.247314 1441740621 0.638428 0.103577 -0.718201 0.256653 1441740621 0.638428 0.103577 -0.718201 0.256653 1441740621 0.638428 0.103577 -0.718201 0.256653 1441740621 0.638428 0.103577 -0.718201 0.256653 1441740621 0.638428 0.103577 -0.718201 0.256653 1441740621 0.638428 0.103577 -0.718201 0.256653 1441740621 0.638428 0.103577 -0.718201 0.256653 1441740621 0.643921 0.123230 -0.701660 0.279114 1441740621 0.643921 0.123230 -0.701660 0.279114 1441740621 0.643921 0.123230 -0.701660 0.279114 1441740621 0.643921 0.123230 -0.701660 0.279114 1441740621 0.643921 0.123230 -0.701660 0.279114 1441740622 0.643921 0.123230 -0.701660 0.279114 1441740622 0.644531 0.082458 -0.713928 0.260803 1441740622 0.644531 0.082458 -0.713928 0.260803 1441740622 0.644531 0.082458 -0.713928 0.260803 1441740622 0.644531 0.082458 -0.713928 0.260803 1441740622 0.644531 0.082458 -0.713928 0.260803 1441740622 0.644531 0.082458 -0.713928 0.260803 1441740622 0.648804 0.104797 -0.705933 0.264038 1441740622 0.648804 0.104797 -0.705933 0.264038 1441740622 0.648804 0.104797 -0.705933 0.264038 1441740622 0.648804 0.104797 -0.705933 0.264038 1441740622 0.648804 0.104797 -0.705933 0.264038 1441740622 0.648804 0.104797 -0.705933 0.264038 1441740622 0.648804 0.104797 -0.705933 0.264038 1441740622 0.658630 0.086060 -0.706909 0.242981 1441740622 0.658630 0.086060 -0.706909 0.242981 1441740622 0.658630 0.086060 -0.706909 0.242981 1441740622 0.658630 0.086060 -0.706909 0.242981 1441740622 0.658630 0.086060 -0.706909 0.242981 1441740622 0.658630 0.086060 -0.706909 0.242981 1441740622 0.653809 0.083069 -0.713135 0.238892 1441740622 0.653809 0.083069 -0.713135 0.238892 1441740622 0.653809 0.083069 -0.713135 0.238892 1441740622 0.653809 0.083069 -0.713135 0.238892 1441740622 0.653809 0.083069 -0.713135 0.238892 1441740622 0.653809 0.083069 -0.713135 0.238892 1441740622 0.653809 0.083069 -0.713135 0.238892 1441740622 0.653015 0.068359 -0.716064 0.237000 1441740622 0.653015 0.068359 -0.716064 0.237000 1441740622 0.653015 0.068359 -0.716064 0.237000 1441740622 0.653015 0.068359 -0.716064 0.237000 1441740622 0.653015 0.068359 -0.716064 0.237000 1441740622 0.647949 0.080139 -0.715759 0.247681 1441740622 0.647949 0.080139 -0.715759 0.247681 1441740622 0.647949 0.080139 -0.715759 0.247681 1441740622 0.647949 0.080139 -0.715759 0.247681 1441740622 0.647949 0.080139 -0.715759 0.247681 1441740622 0.647949 0.080139 -0.715759 0.247681 1441740622 0.647949 0.080139 -0.715759 0.247681 1441740622 0.643372 0.097290 -0.714233 0.257813 1441740622 0.643372 0.097290 -0.714233 0.257813 1441740622 0.643372 0.097290 -0.714233 0.257813 1441740622 0.643372 0.097290 -0.714233 0.257813 1441740622 0.643372 0.097290 -0.714233 0.257813 1441740622 0.643372 0.097290 -0.714233 0.257813 1441740622 0.639709 0.104614 -0.714478 0.263306 1441740622 0.639709 0.104614 -0.714478 0.263306 1441740622 0.639709 0.104614 -0.714478 0.263306 1441740622 0.639709 0.104614 -0.714478 0.263306 1441740622 0.639709 0.104614 -0.714478 0.263306 1441740622 0.639709 0.104614 -0.714478 0.263306 1441740622 0.637268 0.115723 -0.712830 0.268860 1441740622 0.637268 0.115723 -0.712830 0.268860 1441740622 0.637268 0.115723 -0.712830 0.268860 1441740622 0.637268 0.115723 -0.712830 0.268860 1441740622 0.637268 0.115723 -0.712830 0.268860 1441740622 0.637268 0.115723 -0.712830 0.268860 1441740622 0.637268 0.123169 -0.711670 0.268677 1441740622 0.637268 0.123169 -0.711670 0.268677 1441740622 0.637268 0.123169 -0.711670 0.268677 1441740622 0.637268 0.123169 -0.711670 0.268677 1441740622 
0.572388 -0.011169 -0.616943 0.540039 1441740627 0.548584 -0.092957 -0.539246 0.632141 1441740627 0.548584 -0.092957 -0.539246 0.632141 1441740627 0.548584 -0.092957 -0.539246 0.632141 1441740627 0.548584 -0.092957 -0.539246 0.632141 1441740627 0.548584 -0.092957 -0.539246 0.632141 1441740627 0.548584 -0.092957 -0.539246 0.632141 1441740627 0.491211 -0.196289 -0.468811 0.707336 1441740627 0.491211 -0.196289 -0.468811 0.707336 1441740627 0.491211 -0.196289 -0.468811 0.707336 1441740627 0.491211 -0.196289 -0.468811 0.707336 1441740627 0.491211 -0.196289 -0.468811 0.707336 1441740627 0.491211 -0.196289 -0.468811 0.707336 1441740627 0.409241 -0.282837 -0.399902 0.769775 1441740627 0.409241 -0.282837 -0.399902 0.769775 1441740627 0.409241 -0.282837 -0.399902 0.769775 1441740627 0.409241 -0.282837 -0.399902 0.769775 1441740627 0.409241 -0.282837 -0.399902 0.769775 1441740627 0.409241 -0.282837 -0.399902 0.769775 1441740627 0.299561 -0.362610 -0.359558 0.805908 1441740627 0.299561 -0.362610 -0.359558 0.805908 1441740627 0.299561 -0.362610 -0.359558 0.805908 1441740627 0.299561 -0.362610 -0.359558 0.805908 1441740627 0.299561 -0.362610 -0.359558 0.805908 1441740627 0.204834 -0.392822 -0.310120 0.841187 1441740627 0.204834 -0.392822 -0.310120 0.841187 1441740627 0.204834 -0.392822 -0.310120 0.841187 1441740627 0.204834 -0.392822 -0.310120 0.841187 1441740627 0.204834 -0.392822 -0.310120 0.841187 1441740627 0.144348 -0.401062 -0.246948 0.870239 1441740627 0.144348 -0.401062 -0.246948 0.870239 1441740627 0.144348 -0.401062 -0.246948 0.870239 1441740627 0.144348 -0.401062 -0.246948 0.870239 1441740627 0.144348 -0.401062 -0.246948 0.870239 1441740627 0.144348 -0.401062 -0.246948 0.870239 1441740628 0.144348 -0.401062 -0.246948 0.870239 1441740628 0.112366 -0.409241 -0.190125 0.885254 1441740628 0.112366 -0.409241 -0.190125 0.885254 1441740628 0.112366 -0.409241 -0.190125 0.885254 1441740628 0.112366 -0.409241 -0.190125 0.885254 1441740628 0.112366 -0.409241 -0.190125 0.885254 1441740628 0.112366 -0.409241 -0.190125 0.885254 1441740628 0.096985 -0.416626 -0.138367 0.893250 1441740628 0.096985 -0.416626 -0.138367 0.893250 1441740628 0.096985 -0.416626 -0.138367 0.893250 1441740628 0.096985 -0.416626 -0.138367 0.893250 1441740628 0.096985 -0.416626 -0.138367 0.893250 1441740628 0.096985 -0.416626 -0.138367 0.893250 1441740628 0.090393 -0.431335 -0.097107 0.892395 1441740628 0.090393 -0.431335 -0.097107 0.892395 1441740628 0.090393 -0.431335 -0.097107 0.892395 1441740628 0.090393 -0.431335 -0.097107 0.892395 1441740628 0.090393 -0.431335 -0.097107 0.892395 1441740628 0.090393 -0.431335 -0.097107 0.892395 1441740628 0.090393 -0.431335 -0.097107 0.892395 1441740628 0.078613 -0.448853 -0.069946 0.887390 1441740628 0.078613 -0.448853 -0.069946 0.887390 1441740628 0.078613 -0.448853 -0.069946 0.887390 1441740628 0.078613 -0.448853 -0.069946 0.887390 1441740628 0.078613 -0.448853 -0.069946 0.887390 1441740628 0.078613 -0.448853 -0.069946 0.887390 1441740628 0.061401 -0.460693 -0.038635 0.884583 1441740628 0.061401 -0.460693 -0.038635 0.884583 1441740628 0.061401 -0.460693 -0.038635 0.884583 1441740628 0.061401 -0.460693 -0.038635 0.884583 1441740628 0.061401 -0.460693 -0.038635 0.884583 1441740628 0.061401 -0.460693 -0.038635 0.884583 1441740628 0.061401 -0.460693 -0.038635 0.884583 1441740628 0.031921 -0.470276 0.005737 0.881897 1441740628 0.031921 -0.470276 0.005737 0.881897 1441740628 0.031921 -0.470276 0.005737 0.881897 1441740628 0.031921 -0.470276 0.005737 0.881897 1441740628 0.031921 -0.470276 0.005737 0.881897 1441740628 -0.008240 -0.486450 0.048828 0.872253 1441740628 -0.008240 -0.486450 0.048828 0.872253 1441740628 -0.008240 -0.486450 0.048828 0.872253 1441740628 -0.008240 -0.486450 0.048828 0.872253 1441740628 -0.008240 -0.486450 0.048828 0.872253 1441740628 -0.008240 -0.486450 0.048828 0.872253 1441740628 0.011292 -0.522339 -0.043030 0.851563 1441740628 0.011292 -0.522339 -0.043030 0.851563 1441740628 0.011292 -0.522339 -0.043030 0.851563 1441740628 0.011292 -0.522339 -0.043030 0.851563 1441740628 0.011292 -0.522339 -0.043030 0.851563 1441740628 0.011292 -0.522339 -0.043030 0.851563 1441740628 0.256104 -0.475769 -0.221558 0.811768 1441740628 0.256104 -0.475769 -0.221558 0.811768 1441740628 0.256104 -0.475769 -0.221558 0.811768 1441740628 0.256104 -0.475769 -0.221558 0.811768 1441740628 0.256104 -0.475769 -0.221558 0.811768 1441740628 0.256104 -0.475769 -0.221558 0.811768 1441740628 0.585266 -0.272583 -0.243835 0.723633 1441740628 0.585266 -0.272583 -0.243835 0.723633 1441740628 0.585266 -0.272583 -0.243835 0.723633 1441740628 0.585266 -0.272583 -0.243835 0.723633 1441740628 0.585266 -0.272583 -0.243835 0.723633 1441740628 0.585266 -0.272583 -0.243835 0.723633 1441740628 0.481750 -0.373352 -0.220642 0.761414 1441740628 0.481750 -0.373352 -0.220642 0.761414 1441740628 0.481750 -0.373352 -0.220642 0.761414 1441740628 0.481750 -0.373352 -0.220642 0.761414 1441740628 0.481750 -0.373352 -0.220642 0.761414 1441740628 0.551575 -0.280029 -0.174194 0.766174 1441740628 0.551575 -0.280029 -0.174194 0.766174 1441740628 0.551575 -0.280029 -0.174194 0.766174 1441740628 0.551575 -0.280029 -0.174194 0.766174 1441740628 0.551575 -0.280029 -0.174194 0.766174 1441740628 0.551575 -0.280029 -0.174194 0.766174 1441740628 0.539856 -0.304199 -0.183167 0.763184 1441740628 0.539856 -0.304199 -0.183167 0.763184 1441740628 0.539856 -0.304199 -0.183167 0.763184 1441740628 0.539856 -0.304199 -0.183167 0.763184 1441740628 0.539856 -0.304199 -0.183167 0.763184 1441740628 0.539856 -0.304199 -0.183167 0.763184 1441740628 0.512451 -0.317993 -0.189636 0.774719 1441740628 0.512451 -0.317993 -0.189636 0.774719 1441740628 0.512451 -0.317993 -0.189636 0.774719 1441740628 0.512451 -0.317993 -0.189636 0.774719 1441740628 0.512451 -0.317993 -0.189636 0.774719 1441740628 0.512451 -0.317993 -0.189636 0.774719 1441740628 0.461426 -0.326660 -0.205017 0.798950 1441740628 0.461426 -0.326660 -0.205017 0.798950 1441740628 0.461426 -0.326660 -0.205017 0.798950 1441740628 0.461426 -0.326660 -0.205017 0.798950 1441740628 0.461426 -0.326660 -0.205017 0.798950 1441740628 0.461426 -0.326660 -0.205017 0.798950 1441740628 0.381470 -0.332214 -0.224304 0.832947 1441740628 0.381470 -0.332214 -0.224304 0.832947 1441740628 0.381470 -0.332214 -0.224304 0.832947 1441740628 0.381470 -0.332214 -0.224304 0.832947 1441740628 0.381470 -0.332214 -0.224304 0.832947 1441740628 0.381470 -0.332214 -0.224304 0.832947 1441740628 0.286865 -0.343811 -0.238159 0.861816 1441740628 0.286865 -0.343811 -0.238159 0.861816 1441740628 0.286865 -0.343811 -0.238159 0.861816 1441740628 0.286865 -0.343811 -0.238159 0.861816 1441740628 0.286865 -0.343811 -0.238159 0.861816 1441740628 0.286865 -0.343811 -0.238159 0.861816 1441740628 0.286865 -0.343811 -0.238159 0.861816 1441740628 0.192078 -0.351135 -0.225037 0.888306 1441740628 0.192078 -0.351135 -0.225037 0.888306 1441740628 0.192078 -0.351135 -0.225037 0.888306 1441740628 0.192078 -0.351135 -0.225037 0.888306 1441740628 0.192078 -0.351135 -0.225037 0.888306 1441740628 0.192078 -0.351135 -0.225037 0.888306 1441740628 0.192078 -0.351135 -0.225037 0.888306 1441740629 0.100708 -0.367920 -0.190735 0.904480 1441740629 0.100708 -0.367920 -0.190735 0.904480 1441740629 0.100708 -0.367920 -0.190735 0.904480 1441740629 0.100708 -0.367920 -0.190735 0.904480 1441740629 0.018738 -0.380737 -0.138855 0.914001 1441740629 0.018738 -0.380737 -0.138855 0.914001 1441740629 0.018738 -0.380737 -0.138855 0.914001 1441740629 0.018738 -0.380737 -0.138855 0.914001 1441740629 0.018738 -0.380737 -0.138855 0.914001 1441740629 0.018738 -0.380737 -0.138855 0.914001 1441740629 0.018738 -0.380737 -0.138855 0.914001 1441740629 -0.063232 -0.385315 -0.088501 0.916321 1441740629 -0.063232 -0.385315 -0.088501 0.916321 1441740629 -0.063232 -0.385315 -0.088501 0.916321 1441740629 -0.063232 -0.385315 -0.088501 0.916321 1441740629 -0.063232 -0.385315 -0.088501 0.916321 1441740629 -0.063232 -0.385315 -0.088501 0.916321 1441740629 -0.105164 -0.372742 -0.028625 0.921509 1441740629 -0.105164 -0.372742 -0.028625 0.921509 1441740629 -0.105164 -0.372742 -0.028625 0.921509 1441740629 -0.105164 -0.372742 -0.028625 0.921509 1441740629 -0.105164 -0.372742 -0.028625 0.921509 1441740629 -0.105164 -0.372742 -0.028625 0.921509 1441740629 -0.113403 -0.375610 0.003967 0.919800 1441740629 -0.113403 -0.375610 0.003967 0.919800 1441740629 -0.113403 -0.375610 0.003967 0.919800 1441740629 -0.113403 -0.375610 0.003967 0.919800 1441740629 -0.113403 -0.375610 0.003967 0.919800 1441740629 -0.113403 -0.375610 0.003967 0.919800 1441740629 -0.101318 -0.388428 -0.010925 0.915833 1441740629 -0.101318 -0.388428 -0.010925 0.915833 1441740629 -0.101318 -0.388428 -0.010925 0.915833 1441740629 -0.101318 -0.388428 -0.010925 0.915833 1441740629 -0.101318 -0.388428 -0.010925 0.915833 1441740629 -0.090271 -0.406494 -0.047424 0.907898 1441740629 -0.090271 -0.406494 -0.047424 0.907898 1441740629 -0.090271 -0.406494 -0.047424 0.907898 1441740629 -0.090271 -0.406494 -0.047424 0.907898 1441740629 -0.090271 -0.406494 -0.047424 0.907898 1441740629 -0.053223 -0.432556 -0.076538 0.896729 1441740629 -0.053223 -0.432556 -0.076538 0.896729 1441740629 -0.053223 -0.432556 -0.076538 0.896729 1441740629 -0.053223 -0.432556 -0.076538 0.896729 1441740629 -0.053223 -0.432556 -0.076538 0.896729 1441740629 0.060242 -0.469849 -0.105957 0.874268 1441740629 0.060242 -0.469849 -0.105957 0.874268 1441740629 0.060242 -0.469849 -0.105957 0.874268 1441740629 0.060242 -0.469849 -0.105957 0.874268 1441740629 0.060242 -0.469849 -0.105957 0.874268 1441740629 0.060242 -0.469849 -0.105957 0.874268 1441740629 0.279358 -0.428528 -0.182312 0.839661 1441740629 0.279358 -0.428528 -0.182312 0.839661 1441740629 0.279358 -0.428528 -0.182312 0.839661 1441740629 0.279358 -0.428528 -0.182312 0.839661 1441740629 0.279358 -0.428528 -0.182312 0.839661 1441740629 0.279358 -0.428528 -0.182312 0.839661 1441740629 0.279358 -0.428528 -0.182312 0.839661 1441740629 0.596558 -0.228943 -0.199646 0.742859 1441740629 0.596558 -0.228943 -0.199646 0.742859 1441740629 0.596558 -0.228943 -0.199646 0.742859 1441740629 0.596558 -0.228943 -0.199646 0.742859 1441740629 0.596558 -0.228943 -0.199646 0.742859 1441740629 0.596558 -0.228943 -0.199646 0.742859 1441740629 0.546204 -0.363525 -0.212952 0.723938 1441740629 0.546204 -0.363525 -0.212952 0.723938 1441740629 0.546204 -0.363525 -0.212952 0.723938 1441740629 0.546204 -0.363525 -0.212952 0.723938 1441740629 0.546204 -0.363525 -0.212952 0.723938 1441740629 0.546204 -0.363525 -0.212952 0.723938 1441740629 0.587830 -0.270569 -0.160706 0.745239 1441740629 0.587830 -0.270569 -0.160706 0.745239 1441740629 0.587830 -0.270569 -0.160706 0.745239 1441740629 0.587830 -0.270569 -0.160706 0.745239 1441740629 0.587830 -0.270569 -0.160706 0.745239 1441740629 0.587830 -0.270569 -0.160706 0.745239 1441740629 0.572876 -0.278564 -0.149841 0.756104 1441740629 0.572876 -0.278564 -0.149841 0.756104 1441740629 0.572876 -0.278564 -0.149841 0.756104 1441740629 0.572876 -0.278564 -0.149841 0.756104 1441740629 0.572876 -0.278564 -0.149841 0.756104 1441740629 0.572876 -0.278564 -0.149841 0.756104 1441740629 0.537048 -0.305908 -0.148682 0.771912 1441740629 0.537048 -0.305908 -0.148682 0.771912 1441740629 0.537048 -0.305908 -0.148682 0.771912 1441740629 0.537048 -0.305908 -0.148682 0.771912 1441740629 0.537048 -0.305908 -0.148682 0.771912 1441740629 0.537048 -0.305908 -0.148682 0.771912 1441740629 0.474304 -0.337708 -0.155884 0.797913 1441740629 0.474304 -0.337708 -0.155884 0.797913 1441740629 0.474304 -0.337708 -0.155884 0.797913 1441740629 0.474304 -0.337708 -0.155884 0.797913 1441740629 0.474304 -0.337708 -0.155884 0.797913 1441740629 0.474304 -0.337708 -0.155884 0.797913 1441740629 0.474304 -0.337708 -0.155884 0.797913 1441740629 0.365540 -0.366638 -0.169922 0.838501 1441740629 0.365540 -0.366638 -0.169922 0.838501 1441740629 0.365540 -0.366638 -0.169922 0.838501 1441740629 0.365540 -0.366638 -0.169922 0.838501 1441740629 0.365540 -0.366638 -0.169922 0.838501 1441740629 0.235168 -0.400452 -0.180420 0.867065 1441740629 0.235168 -0.400452 -0.180420 0.867065 1441740629 0.235168 -0.400452 -0.180420 0.867065 1441740629 0.235168 -0.400452 -0.180420 0.867065 1441740629 0.235168 -0.400452 -0.180420 0.867065 1441740629 0.235168 -0.400452 -0.180420 0.867065 1441740629 0.116333 -0.415649 -0.159973 0.887756 1441740630 0.116333 -0.415649 -0.159973 0.887756 1441740630 0.116333 -0.415649 -0.159973 0.887756 1441740630 0.116333 -0.415649 -0.159973 0.887756 1441740630 0.116333 -0.415649 -0.159973 0.887756 1441740630 0.116333 -0.415649 -0.159973 0.887756 1441740630 0.025696 -0.416748 -0.116821 0.901123 1441740630 0.025696 -0.416748 -0.116821 0.901123 1441740630 0.025696 -0.416748 -0.116821 0.901123 1441740630 0.025696 -0.416748 -0.116821 0.901123 1441740630 0.025696 -0.416748 -0.116821 0.901123 1441740630 0.025696 -0.416748 -0.116821 0.901123 1441740630 0.025696 -0.416748 -0.116821 0.901123 1441740630 -0.045227 -0.404480 -0.101379 0.907776 1441740630 -0.045227 -0.404480 -0.101379 0.907776 1441740630 -0.045227 -0.404480 -0.101379 0.907776 1441740630 -0.045227 -0.404480 -0.101379 0.907776 1441740630 -0.045227 -0.404480 -0.101379 0.907776 1441740630 -0.063538 -0.373230 -0.064148 0.923340 1441740630 -0.063538 -0.373230 -0.064148 0.923340 1441740630 -0.063538 -0.373230 -0.064148 0.923340 1441740630 -0.063538 -0.373230 -0.064148 0.923340 1441740630 -0.063538 -0.373230 -0.064148 0.923340 1441740630 -0.063538 -0.373230 -0.064148 0.923340 1441740630 -0.064209 -0.358276 -0.061584 0.929321 1441740630 -0.064209 -0.358276 -0.061584 0.929321 1441740630 -0.064209 -0.358276 -0.061584 0.929321 1441740630 -0.064209 -0.358276 -0.061584 0.929321 1441740630 -0.064209 -0.358276 -0.061584 0.929321 1441740630 -0.042847 -0.373901 -0.056030 0.924744 1441740630 -0.042847 -0.373901 -0.056030 0.924744 1441740630 -0.042847 -0.373901 -0.056030 0.924744 1441740630 -0.042847 -0.373901 -0.056030 0.924744 1441740630 -0.042847 -0.373901 -0.056030 0.924744 1441740630 -0.042847 -0.373901 -0.056030 0.924744 1441740630 -0.042847 -0.373901 -0.056030 0.924744 1441740630 -0.028625 -0.397705 -0.048218 0.915771 1441740630 -0.028625 -0.397705 -0.048218 0.915771 1441740630 -0.028625 -0.397705 -0.048218 0.915771 1441740630 -0.028625 -0.397705 -0.048218 0.915771 1441740630 -0.028625 -0.397705 -0.048218 0.915771 1441740630 -0.028625 -0.397705 -0.048218 0.915771 1441740630 -0.028625 -0.397705 -0.048218 0.915771 1441740630 -0.016174 -0.414490 -0.009033 0.909851 1441740630 -0.016174 -0.414490 -0.009033 0.909851 1441740630 -0.016174 -0.414490 -0.009033 0.909851 1441740630 -0.016174 -0.414490 -0.009033 0.909851 1441740630 -0.016174 -0.414490 -0.009033 0.909851 1441740630 -0.016174 -0.414490 -0.009033 0.909851 1441740630 -0.000549 -0.435730 0.057922 0.898193 1441740630 -0.000549 -0.435730 0.057922 0.898193 1441740630 -0.000549 -0.435730 0.057922 0.898193 1441740630 -0.000549 -0.435730 0.057922 0.898193 1441740630 -0.000549 -0.435730 0.057922 0.898193 1441740630 -0.000549 -0.435730 0.057922 0.898193 1441740630 0.079651 -0.469727 -0.030151 0.878662 1441740630 0.079651 -0.469727 -0.030151 0.878662 1441740630 0.079651 -0.469727 -0.030151 0.878662 1441740630 0.079651 -0.469727 -0.030151 0.878662 1441740630 0.079651 -0.469727 -0.030151 0.878662 1441740630 0.079651 -0.469727 -0.030151 0.878662 1441740630 0.079651 -0.469727 -0.030151 0.878662 1441740630 0.429993 -0.367798 -0.108643 0.817322 1441740630 0.429993 -0.367798 -0.108643 0.817322 1441740630 0.429993 -0.367798 -0.108643 0.817322 1441740630 0.429993 -0.367798 -0.108643 0.817322 1441740630 0.429993 -0.367798 -0.108643 0.817322 1441740630 0.429993 -0.367798 -0.108643 0.817322 1441740630 0.601563 -0.354004 -0.234070 0.676697 1441740630 0.601563 -0.354004 -0.234070 0.676697 1441740630 0.601563 -0.354004 -0.234070 0.676697 1441740630 0.601563 -0.354004 -0.234070 0.676697 1441740630 0.601563 -0.354004 -0.234070 0.676697 1441740630 0.601563 -0.354004 -0.234070 0.676697 1441740630 0.539917 -0.318909 -0.179688 0.757935 1441740630 0.539917 -0.318909 -0.179688 0.757935 1441740630 0.539917 -0.318909 -0.179688 0.757935 1441740630 0.539917 -0.318909 -0.179688 0.757935 1441740630 0.570679 -0.297363 -0.175232 0.745056 1441740630 0.570679 -0.297363 -0.175232 0.745056 1441740630 0.570679 -0.297363 -0.175232 0.745056 1441740630 0.570679 -0.297363 -0.175232 0.745056 1441740630 0.570679 -0.297363 -0.175232 0.745056 1441740630 0.570679 -0.297363 -0.175232 0.745056 1441740630 0.543701 -0.321045 -0.191528 0.751404 1441740630 0.543701 -0.321045 -0.191528 0.751404 1441740630 0.543701 -0.321045 -0.191528 0.751404 1441740630 0.543701 -0.321045 -0.191528 0.751404 1441740630 0.543701 -0.321045 -0.191528 0.751404 1441740630 0.505554 -0.312744 -0.182068 0.783203 1441740630 0.505554 -0.312744 -0.182068 0.783203 1441740630 0.505554 -0.312744 -0.182068 0.783203 1441740630 0.505554 -0.312744 -0.182068 0.783203 1441740630 0.505554 -0.312744 -0.182068 0.783203 1441740630 0.505554 -0.312744 -0.182068 0.783203 1441740630 0.505554 -0.312744 -0.182068 0.783203 1441740630 0.432617 -0.320984 -0.194946 0.819641 1441740630 0.432617 -0.320984 -0.194946 0.819641 1441740630 0.432617 -0.320984 -0.194946 0.819641 1441740630 0.432617 -0.320984 -0.194946 0.819641 1441740630 0.432617 -0.320984 -0.194946 0.819641 1441740630 0.432617 -0.320984 -0.194946 0.819641 1441740630 0.339600 -0.330139 -0.215149 0.854004 1441740630 0.339600 -0.330139 -0.215149 0.854004 1441740630 0.339600 -0.330139 -0.215149 0.854004 1441740630 0.339600 -0.330139 -0.215149 0.854004 1441740630 0.339600 -0.330139 -0.215149 0.854004 1441740630 0.339600 -0.330139 -0.215149 0.854004 1441740630 0.241699 -0.334717 -0.234070 0.880188 1441740630 0.241699 -0.334717 -0.234070 0.880188 1441740631 0.241699 -0.334717 -0.234070 0.880188 1441740631 0.241699 -0.334717 -0.234070 0.880188 1441740631 0.241699 -0.334717 -0.234070 0.880188 1441740631 0.241699 -0.334717 -0.234070 0.880188 1441740631 0.155334 -0.328308 -0.229553 0.902954 1441740631 0.155334 -0.328308 -0.229553 0.902954 1441740631 0.155334 -0.328308 -0.229553 0.902954 1441740631 0.155334 -0.328308 -0.229553 0.902954 1441740631 0.155334 -0.328308 -0.229553 0.902954 1441740631 0.155334 -0.328308 -0.229553 0.902954 1441740631 0.155334 -0.328308 -0.229553 0.902954 1441740631 0.079651 -0.320496 -0.205811 0.921143 1441740631 0.079651 -0.320496 -0.205811 0.921143 1441740631 0.079651 -0.320496 -0.205811 0.921143 1441740631 0.079651 -0.320496 -0.205811 0.921143 1441740631 0.079651 -0.320496 -0.205811 0.921143 1441740631 0.079651 -0.320496 -0.205811 0.921143 1441740631 0.017029 -0.321777 -0.162354 0.932617 1441740631 0.017029 -0.321777 -0.162354 0.932617 1441740631 0.017029 -0.321777 -0.162354 0.932617 1441740631 0.017029 -0.321777 -0.162354 0.932617 1441740631 0.017029 -0.321777 -0.162354 0.932617 1441740631 0.017029 -0.321777 -0.162354 0.932617 1441740631 -0.038635 -0.323547 -0.115295 0.938354 1441740631 -0.038635 -0.323547 -0.115295 0.938354 1441740631 -0.038635 -0.323547 -0.115295 0.938354 1441740631 -0.038635 -0.323547 -0.115295 0.938354 1441740631 -0.038635 -0.323547 -0.115295 0.938354 1441740631 -0.038635 -0.323547 -0.115295 0.938354 1441740631 -0.067322 -0.323730 -0.069763 0.941162 1441740631 -0.067322 -0.323730 -0.069763 0.941162 1441740631 -0.067322 -0.323730 -0.069763 0.941162 1441740631 -0.067322 -0.323730 -0.069763 0.941162 1441740631 -0.067322 -0.323730 -0.069763 0.941162 1441740631 -0.067322 -0.323730 -0.069763 0.941162 1441740631 -0.067322 -0.323730 -0.069763 0.941162 1441740631 -0.072205 -0.326904 -0.055176 0.940674 1441740631 -0.072205 -0.326904 -0.055176 0.940674 1441740631 -0.072205 -0.326904 -0.055176 0.940674 1441740631 -0.072205 -0.326904 -0.055176 0.940674 1441740631 -0.072205 -0.326904 -0.055176 0.940674 1441740631 -0.072205 -0.326904 -0.055176 0.940674 1441740631 -0.060364 -0.336487 -0.062988 0.937622 1441740631 -0.060364 -0.336487 -0.062988 0.937622 1441740631 -0.060364 -0.336487 -0.062988 0.937622 1441740631 -0.060364 -0.336487 -0.062988 0.937622 1441740631 -0.060364 -0.336487 -0.062988 0.937622 1441740631 -0.060364 -0.336487 -0.062988 0.937622 1441740631 -0.060364 -0.336487 -0.062988 0.937622 1441740631 -0.036682 -0.366089 -0.047852 0.928589 1441740631 -0.036682 -0.366089 -0.047852 0.928589 1441740631 -0.036682 -0.366089 -0.047852 0.928589 1441740631 -0.036682 -0.366089 -0.047852 0.928589 1441740631 -0.036682 -0.366089 -0.047852 0.928589 1441740631 -0.036682 -0.366089 -0.047852 0.928589 1441740631 0.050598 -0.439697 -0.052795 0.895142 1441740631 0.050598 -0.439697 -0.052795 0.895142 1441740631 0.050598 -0.439697 -0.052795 0.895142 1441740631 0.050598 -0.439697 -0.052795 0.895142 1441740631 0.050598 -0.439697 -0.052795 0.895142 1441740631 0.050598 -0.439697 -0.052795 0.895142 1441740631 0.292114 -0.409973 -0.148743 0.851135 1441740631 0.292114 -0.409973 -0.148743 0.851135 1441740631 0.292114 -0.409973 -0.148743 0.851135 1441740631 0.292114 -0.409973 -0.148743 0.851135 1441740631 0.292114 -0.409973 -0.148743 0.851135 1441740631 0.292114 -0.409973 -0.148743 0.851135 1441740631 0.598877 -0.265442 -0.215088 0.724243 1441740631 0.598877 -0.265442 -0.215088 0.724243 1441740631 0.598877 -0.265442 -0.215088 0.724243 1441740631 0.598877 -0.265442 -0.215088 0.724243 1441740631 0.598877 -0.265442 -0.215088 0.724243 1441740631 0.517273 -0.359802 -0.209656 0.747681 1441740631 0.517273 -0.359802 -0.209656 0.747681 1441740631 0.517273 -0.359802 -0.209656 0.747681 1441740631 0.517273 -0.359802 -0.209656 0.747681 1441740631 0.517273 -0.359802 -0.209656 0.747681 1441740631 0.517273 -0.359802 -0.209656 0.747681 1441740631 0.545715 -0.272339 -0.158875 0.776367 1441740631 0.545715 -0.272339 -0.158875 0.776367 1441740631 0.545715 -0.272339 -0.158875 0.776367 1441740631 0.545715 -0.272339 -0.158875 0.776367 1441740631 0.545715 -0.272339 -0.158875 0.776367 1441740631 0.545715 -0.272339 -0.158875 0.776367 1441740631 0.545715 -0.272339 -0.158875 0.776367 1441740631 0.518738 -0.307251 -0.174927 0.778381 1441740631 0.518738 -0.307251 -0.174927 0.778381 1441740631 0.518738 -0.307251 -0.174927 0.778381 1441740631 0.518738 -0.307251 -0.174927 0.778381 1441740631 0.518738 -0.307251 -0.174927 0.778381 1441740631 0.518738 -0.307251 -0.174927 0.778381 1441740631 0.505005 -0.306702 -0.161011 0.790527 1441740631 0.505005 -0.306702 -0.161011 0.790527 1441740631 0.505005 -0.306702 -0.161011 0.790527 1441740631 0.505005 -0.306702 -0.161011 0.790527 1441740631 0.505005 -0.306702 -0.161011 0.790527 1441740631 0.505005 -0.306702 -0.161011 0.790527 1441740631 0.505005 -0.306702 -0.161011 0.790527 1441740631 0.463379 -0.319519 -0.155945 0.811646 1441740631 0.463379 -0.319519 -0.155945 0.811646 1441740631 0.463379 -0.319519 -0.155945 0.811646 1441740631 0.463379 -0.319519 -0.155945 0.811646 1441740631 0.463379 -0.319519 -0.155945 0.811646 1441740631 0.463379 -0.319519 -0.155945 0.811646 1441740631 0.400513 -0.314941 -0.140442 0.848877 1441740631 0.400513 -0.314941 -0.140442 0.848877 1441740631 0.400513 -0.314941 -0.140442 0.848877 1441740631 0.400513 -0.314941 -0.140442 0.848877 1441740631 0.400513 -0.314941 -0.140442 0.848877 1441740631 0.400513 -0.314941 -0.140442 0.848877 1441740631 0.313293 -0.321045 -0.139404 0.882751 1441740631 0.313293 -0.321045 -0.139404 0.882751 1441740631 0.313293 -0.321045 -0.139404 0.882751 1441740631 0.313293 -0.321045 -0.139404 0.882751 1441740632 0.313293 -0.321045 -0.139404 0.882751 1441740632 0.313293 -0.321045 -0.139404 0.882751 1441740632 0.313293 -0.321045 -0.139404 0.882751 1441740632 0.214233 -0.326965 -0.147644 0.908508 1441740632 0.214233 -0.326965 -0.147644 0.908508 1441740632 0.214233 -0.326965 -0.147644 0.908508 1441740632 0.214233 -0.326965 -0.147644 0.908508 1441740632 0.214233 -0.326965 -0.147644 0.908508 1441740632 0.214233 -0.326965 -0.147644 0.908508 1441740632 0.131409 -0.319885 -0.133362 0.928772 1441740632 0.131409 -0.319885 -0.133362 0.928772 1441740632 0.131409 -0.319885 -0.133362 0.928772 1441740632 0.131409 -0.319885 -0.133362 0.928772 1441740632 0.131409 -0.319885 -0.133362 0.928772 1441740632 0.131409 -0.319885 -0.133362 0.928772 1441740632 0.065125 -0.312317 -0.090088 0.943420 1441740632 0.065125 -0.312317 -0.090088 0.943420 1441740632 0.065125 -0.312317 -0.090088 0.943420 1441740632 0.065125 -0.312317 -0.090088 0.943420 1441740632 0.065125 -0.312317 -0.090088 0.943420 1441740632 0.065125 -0.312317 -0.090088 0.943420 1441740632 0.065125 -0.312317 -0.090088 0.943420 1441740632 0.014343 -0.311279 -0.011658 0.950134 1441740632 0.014343 -0.311279 -0.011658 0.950134 1441740632 0.014343 -0.311279 -0.011658 0.950134 1441740632 0.014343 -0.311279 -0.011658 0.950134 1441740632 0.014343 -0.311279 -0.011658 0.950134 1441740632 0.014343 -0.311279 -0.011658 0.950134 1441740632 0.014343 -0.311279 -0.011658 0.950134 1441740632 -0.013977 -0.304504 0.077332 0.949219 1441740632 -0.013977 -0.304504 0.077332 0.949219 1441740632 -0.013977 -0.304504 0.077332 0.949219 1441740632 -0.013977 -0.304504 0.077332 0.949219 1441740632 -0.013977 -0.304504 0.077332 0.949219 1441740632 -0.013977 -0.304504 0.077332 0.949219 1441740632 -0.029724 -0.306274 0.111694 0.944885 1441740632 -0.029724 -0.306274 0.111694 0.944885 1441740632 -0.029724 -0.306274 0.111694 0.944885 1441740632 -0.029724 -0.306274 0.111694 0.944885 1441740632 -0.029724 -0.306274 0.111694 0.944885 1441740632 -0.029724 -0.306274 0.111694 0.944885 1441740632 -0.027222 -0.313599 0.108032 0.942993 1441740632 -0.027222 -0.313599 0.108032 0.942993 1441740632 -0.027222 -0.313599 0.108032 0.942993 1441740632 -0.027222 -0.313599 0.108032 0.942993 1441740632 -0.027222 -0.313599 0.108032 0.942993 1441740632 -0.027222 -0.313599 0.108032 0.942993 1441740632 -0.027222 -0.313599 0.108032 0.942993 1441740632 -0.025757 -0.320984 0.078369 0.943481 1441740632 -0.025757 -0.320984 0.078369 0.943481 1441740632 -0.025757 -0.320984 0.078369 0.943481 1441740632 -0.025757 -0.320984 0.078369 0.943481 1441740632 -0.025757 -0.320984 0.078369 0.943481 1441740632 -0.025757 -0.320984 0.078369 0.943481 1441740632 -0.025452 -0.332031 0.045776 0.941772 1441740632 -0.025452 -0.332031 0.045776 0.941772 1441740632 -0.025452 -0.332031 0.045776 0.941772 1441740632 -0.025452 -0.332031 0.045776 0.941772 1441740632 -0.025452 -0.332031 0.045776 0.941772 1441740632 -0.025452 -0.332031 0.045776 0.941772 1441740632 -0.025452 -0.332031 0.045776 0.941772 1441740632 0.016663 -0.367676 0.011658 0.929688 1441740632 0.016663 -0.367676 0.011658 0.929688 1441740632 0.016663 -0.367676 0.011658 0.929688 1441740632 0.016663 -0.367676 0.011658 0.929688 1441740632 0.016663 -0.367676 0.011658 0.929688 1441740632 0.212341 -0.363220 -0.053284 0.905579 1441740632 0.212341 -0.363220 -0.053284 0.905579 1441740632 0.212341 -0.363220 -0.053284 0.905579 1441740632 0.212341 -0.363220 -0.053284 0.905579 1441740632 0.212341 -0.363220 -0.053284 0.905579 1441740632 0.212341 -0.363220 -0.053284 0.905579 1441740632 0.212341 -0.363220 -0.053284 0.905579 1441740632 0.583862 -0.188416 -0.030029 0.789063 1441740632 0.583862 -0.188416 -0.030029 0.789063 1441740632 0.583862 -0.188416 -0.030029 0.789063 1441740632 0.583862 -0.188416 -0.030029 0.789063 1441740632 0.583862 -0.188416 -0.030029 0.789063 1441740632 0.583862 -0.188416 -0.030029 0.789063 1441740632 0.588745 -0.319336 -0.156616 0.725830 1441740632 0.588745 -0.319336 -0.156616 0.725830 1441740632 0.588745 -0.319336 -0.156616 0.725830 1441740632 0.589722 -0.175049 -0.068970 0.785339 1441740632 0.589722 -0.175049 -0.068970 0.785339 1441740632 0.589722 -0.175049 -0.068970 0.785339 1441740632 0.589722 -0.175049 -0.068970 0.785339 1441740632 0.589722 -0.175049 -0.068970 0.785339 1441740632 0.589722 -0.175049 -0.068970 0.785339 1441740632 0.589722 -0.175049 -0.068970 0.785339 1441740632 0.565369 -0.215759 -0.093323 0.790588 1441740632 0.565369 -0.215759 -0.093323 0.790588 1441740632 0.565369 -0.215759 -0.093323 0.790588 1441740632 0.565369 -0.215759 -0.093323 0.790588 1441740632 0.565369 -0.215759 -0.093323 0.790588 1441740632 0.565369 -0.215759 -0.093323 0.790588 1441740632 0.554504 -0.231018 -0.101257 0.792969 1441740632 0.554504 -0.231018 -0.101257 0.792969 1441740632 0.554504 -0.231018 -0.101257 0.792969 1441740632 0.554504 -0.231018 -0.101257 0.792969 1441740632 
0.622314 0.088196 -0.711548 0.314087 1441740636 0.622314 0.088196 -0.711548 0.314087 1441740636 0.622314 0.088196 -0.711548 0.314087 1441740636 0.622314 0.088196 -0.711548 0.314087 1441740636 0.622314 0.088196 -0.711548 0.314087 1441740636 0.622314 0.088196 -0.711548 0.314087 1441740636 0.617615 0.097656 -0.711609 0.320313 1441740636 0.617615 0.097656 -0.711609 0.320313 1441740636 0.617615 0.097656 -0.711609 0.320313 1441740636 0.617615 0.097656 -0.711609 0.320313 1441740636 0.617615 0.097656 -0.711609 0.320313 1441740636 0.617615 0.097656 -0.711609 0.320313 1441740636 0.610107 0.112366 -0.709778 0.333740 1441740636 0.610107 0.112366 -0.709778 0.333740 1441740636 0.610107 0.112366 -0.709778 0.333740 1441740636 0.610107 0.112366 -0.709778 0.333740 1441740636 0.610107 0.112366 -0.709778 0.333740 1441740636 0.610107 0.112366 -0.709778 0.333740 1441740636 0.610107 0.112366 -0.709778 0.333740 1441740636 0.604980 0.117493 -0.710266 0.340149 1441740636 0.604980 0.117493 -0.710266 0.340149 1441740636 0.604980 0.117493 -0.710266 0.340149 1441740636 0.604980 0.117493 -0.710266 0.340149 1441740636 0.604980 0.117493 -0.710266 0.340149 1441740636 0.601135 0.112610 -0.711914 0.345093 1441740636 0.601135 0.112610 -0.711914 0.345093 1441740636 0.601135 0.112610 -0.711914 0.345093 1441740636 0.601135 0.112610 -0.711914 0.345093 1441740636 0.601135 0.112610 -0.711914 0.345093 1441740636 0.601135 0.112610 -0.711914 0.345093 1441740636 0.601135 0.112610 -0.711914 0.345093 1441740636 0.598022 0.100830 -0.714233 0.349304 1441740636 0.598022 0.100830 -0.714233 0.349304 1441740636 0.598022 0.100830 -0.714233 0.349304 1441740636 0.596680 0.092468 -0.715820 0.350708 1441740636 0.596680 0.092468 -0.715820 0.350708 1441740636 0.596680 0.092468 -0.715820 0.350708 1441740636 0.596680 0.092468 -0.715820 0.350708 1441740636 0.596680 0.092468 -0.715820 0.350708 1441740636 0.596680 0.092468 -0.715820 0.350708 1441740636 0.600891 0.091309 -0.714294 0.346863 1441740636 0.600891 0.091309 -0.714294 0.346863 1441740636 0.600891 0.091309 -0.714294 0.346863 1441740636 0.600891 0.091309 -0.714294 0.346863 1441740636 0.600891 0.091309 -0.714294 0.346863 1441740636 0.600891 0.091309 -0.714294 0.346863 1441740636 0.600891 0.091309 -0.714294 0.346863 1441740636 0.613586 0.059631 -0.718689 0.321533 1441740636 0.613586 0.059631 -0.718689 0.321533 1441740636 0.613586 0.059631 -0.718689 0.321533 1441740636 0.613586 0.059631 -0.718689 0.321533 1441740636 0.613586 0.059631 -0.718689 0.321533 1441740636 0.613586 0.059631 -0.718689 0.321533 1441740636 0.621948 0.076050 -0.700378 0.341919 1441740636 0.621948 0.076050 -0.700378 0.341919 1441740637 0.621948 0.076050 -0.700378 0.341919 1441740637 0.621948 0.076050 -0.700378 0.341919 1441740637 0.621948 0.076050 -0.700378 0.341919 1441740637 0.621948 0.076050 -0.700378 0.341919 1441740637 0.628601 0.105835 -0.683228 0.356079 1441740637 0.628601 0.105835 -0.683228 0.356079 1441740637 0.628601 0.105835 -0.683228 0.356079 1441740637 0.628601 0.105835 -0.683228 0.356079 1441740637 0.628601 0.105835 -0.683228 0.356079 1441740637 0.628601 0.105835 -0.683228 0.356079 1441740637 0.641541 0.071594 -0.697510 0.311035 1441740637 0.641541 0.071594 -0.697510 0.311035 1441740637 0.641541 0.071594 -0.697510 0.311035 1441740637 0.641541 0.071594 -0.697510 0.311035 1441740637 0.641541 0.071594 -0.697510 0.311035 1441740637 0.641541 0.071594 -0.697510 0.311035 1441740637 0.652405 0.008179 -0.716187 0.247681 1441740637 0.652405 0.008179 -0.716187 0.247681 1441740637 0.652405 0.008179 -0.716187 0.247681 1441740637 0.652405 0.008179 -0.716187 0.247681 1441740637 0.652405 0.008179 -0.716187 0.247681 1441740637 0.652405 0.008179 -0.716187 0.247681 1441740637 0.652405 0.008179 -0.716187 0.247681 1441740637 0.642639 0.029358 -0.715759 0.271667 1441740637 0.642639 0.029358 -0.715759 0.271667 1441740637 0.642639 0.029358 -0.715759 0.271667 1441740637 0.642639 0.029358 -0.715759 0.271667 1441740637 0.642639 0.029358 -0.715759 0.271667 1441740637 0.642639 0.029358 -0.715759 0.271667 1441740637 0.633362 0.037964 -0.713074 0.298279 1441740637 0.633362 0.037964 -0.713074 0.298279 1441740637 0.633362 0.037964 -0.713074 0.298279 1441740637 0.633362 0.037964 -0.713074 0.298279 1441740637 0.633362 0.037964 -0.713074 0.298279 1441740637 0.633362 0.037964 -0.713074 0.298279 1441740637 0.633362 0.037964 -0.713074 0.298279 1441740637 0.619995 0.066711 -0.713623 0.319153 1441740637 0.619995 0.066711 -0.713623 0.319153 1441740637 0.619995 0.066711 -0.713623 0.319153 1441740637 0.619995 0.066711 -0.713623 0.319153 1441740637 0.619995 0.066711 -0.713623 0.319153 1441740637 0.619995 0.066711 -0.713623 0.319153 1441740637 0.608643 0.099304 -0.710266 0.339355 1441740637 0.608643 0.099304 -0.710266 0.339355 1441740637 0.608643 0.099304 -0.710266 0.339355 1441740637 0.608643 0.099304 -0.710266 0.339355 1441740637 0.608643 0.099304 -0.710266 0.339355 1441740637 0.608643 0.099304 -0.710266 0.339355 1441740637 0.608643 0.099304 -0.710266 0.339355 1441740637 0.605286 0.115845 -0.707214 0.346436 1441740637 0.605286 0.115845 -0.707214 0.346436 1441740637 0.605286 0.115845 -0.707214 0.346436 1441740637 0.605286 0.115845 -0.707214 0.346436 1441740637 0.605286 0.115845 -0.707214 0.346436 1441740637 0.605286 0.115845 -0.707214 0.346436 1441740637 0.602966 0.125366 -0.705505 0.350647 1441740637 0.602966 0.125366 -0.705505 0.350647 1441740637 0.602966 0.125366 -0.705505 0.350647 1441740637 0.602966 0.125366 -0.705505 0.350647 1441740637 0.602966 0.125366 -0.705505 0.350647 1441740637 0.602966 0.125366 -0.705505 0.350647 1441740637 0.599304 0.136169 -0.703491 0.356873 1441740637 0.599304 0.136169 -0.703491 0.356873 1441740637 0.599304 0.136169 -0.703491 0.356873 1441740637 0.599304 0.136169 -0.703491 0.356873 1441740637 0.599304 0.136169 -0.703491 0.356873 1441740637 0.599304 0.136169 -0.703491 0.356873 1441740637 0.596802 0.146362 -0.701660 0.360718 1441740637 0.596802 0.146362 -0.701660 0.360718 1441740637 0.596802 0.146362 -0.701660 0.360718 1441740637 0.596802 0.146362 -0.701660 0.360718 1441740637 0.596802 0.146362 -0.701660 0.360718 1441740637 0.596802 0.146362 -0.701660 0.360718 1441740637 0.596802 0.146362 -0.701660 0.360718 1441740637 0.593384 0.157776 -0.698914 0.366699 1441740637 0.593384 0.157776 -0.698914 0.366699 1441740637 0.593384 0.157776 -0.698914 0.366699 1441740637 0.593384 0.157776 -0.698914 0.366699 1441740637 0.593384 0.157776 -0.698914 0.366699 1441740637 0.588867 0.168152 -0.695618 0.375549 1441740637 0.588867 0.168152 -0.695618 0.375549 1441740637 0.588867 0.168152 -0.695618 0.375549 1441740637 0.588867 0.168152 -0.695618 0.375549 1441740637 0.588867 0.168152 -0.695618 0.375549 1441740637 0.588867 0.168152 -0.695618 0.375549 1441740637 0.584595 0.174011 -0.693848 0.382874 1441740637 0.584595 0.174011 -0.693848 0.382874 1441740637 0.584595 0.174011 -0.693848 0.382874 1441740637 0.584595 0.174011 -0.693848 0.382874 1441740637 0.584595 0.174011 -0.693848 0.382874 1441740637 0.584595 0.174011 -0.693848 0.382874 1441740637 0.584595 0.174011 -0.693848 0.382874 1441740637 0.582214 0.162720 -0.698547 0.382874 1441740637 0.582214 0.162720 -0.698547 0.382874 1441740637 0.582214 0.162720 -0.698547 0.382874 1441740637 0.582214 0.162720 -0.698547 0.382874 1441740637 0.582214 0.162720 -0.698547 0.382874 1441740637 0.582214 0.162720 -0.698547 0.382874 1441740637 0.579468 0.156616 -0.700378 0.386230 1441740637 0.579468 0.156616 -0.700378 0.386230 1441740637 0.579468 0.156616 -0.700378 0.386230 1441740637 0.579468 0.156616 -0.700378 0.386230 1441740637 0.579468 0.156616 -0.700378 0.386230 1441740637 0.579468 0.156616 -0.700378 0.386230 1441740637 0.579468 0.156616 -0.700378 0.386230 1441740637 0.583374 0.153748 -0.700623 0.381042 1441740637 0.583374 0.153748 -0.700623 0.381042 1441740637 0.583374 0.153748 -0.700623 0.381042 1441740637 0.583374 0.153748 -0.700623 0.381042 1441740637 0.583374 0.153748 -0.700623 0.381042 1441740637 0.583374 0.153748 -0.700623 0.381042 1441740637 0.598999 0.116516 -0.710999 0.349426 1441740637 0.598999 0.116516 -0.710999 0.349426 1441740637 0.598999 0.116516 -0.710999 0.349426 1441740638 0.598999 0.116516 -0.710999 0.349426 1441740638 0.598999 0.116516 -0.710999 0.349426 1441740638 0.598999 0.116516 -0.710999 0.349426 1441740638 0.611328 0.098145 -0.706665 0.342407 1441740638 0.611328 0.098145 -0.706665 0.342407 1441740638 0.611328 0.098145 -0.706665 0.342407 1441740638 0.611328 0.098145 -0.706665 0.342407 1441740638 0.611328 0.098145 -0.706665 0.342407 1441740638 0.611328 0.098145 -0.706665 0.342407 1441740638 0.609802 0.118042 -0.686584 0.377869 1441740638 0.609802 0.118042 -0.686584 0.377869 1441740638 0.609802 0.118042 -0.686584 0.377869 1441740638 0.609802 0.118042 -0.686584 0.377869 1441740638 0.609802 0.118042 -0.686584 0.377869 1441740638 0.599060 0.135742 -0.675476 0.407959 1441740638 0.599060 0.135742 -0.675476 0.407959 1441740638 0.599060 0.135742 -0.675476 0.407959 1441740638 0.599060 0.135742 -0.675476 0.407959 1441740638 0.599060 0.135742 -0.675476 0.407959 1441740638 0.599060 0.135742 -0.675476 0.407959 1441740638 0.599060 0.135742 -0.675476 0.407959 1441740638 0.625610 0.091492 -0.694763 0.342834 1441740638 0.625610 0.091492 -0.694763 0.342834 1441740638 0.625610 0.091492 -0.694763 0.342834 1441740638 0.625610 0.091492 -0.694763 0.342834 1441740638 0.625610 0.091492 -0.694763 0.342834 1441740638 0.648071 0.019836 -0.713379 0.265808 1441740638 0.648071 0.019836 -0.713379 0.265808 1441740638 0.648071 0.019836 -0.713379 0.265808 1441740638 0.648071 0.019836 -0.713379 0.265808 1441740638 0.648071 0.019836 -0.713379 0.265808 1441740638 0.648071 0.019836 -0.713379 0.265808 1441740638 0.648071 0.019836 -0.713379 0.265808 1441740638 0.638977 0.051941 -0.707642 0.296936 1441740638 0.638977 0.051941 -0.707642 0.296936 1441740638 0.638977 0.051941 -0.707642 0.296936 1441740638 0.638977 0.051941 -0.707642 0.296936 1441740638 0.638977 0.051941 -0.707642 0.296936 1441740638 0.638977 0.051941 -0.707642 0.296936 1441740638 0.638977 0.051941 -0.707642 0.296936 1441740638 0.630310 0.061829 -0.705994 0.316956 1441740638 0.630310 0.061829 -0.705994 0.316956 1441740638 0.630310 0.061829 -0.705994 0.316956 1441740638 0.630310 0.061829 -0.705994 0.316956 1441740638 0.630310 0.061829 -0.705994 0.316956 1441740638 0.630310 0.061829 -0.705994 0.316956 1441740638 0.624817 0.072449 -0.707947 0.321106 1441740638 0.624817 0.072449 -0.707947 0.321106 1441740638 0.624817 0.072449 -0.707947 0.321106 1441740638 0.624817 0.072449 -0.707947 0.321106 1441740638 0.624817 0.072449 -0.707947 0.321106 1441740638 0.624817 0.072449 -0.707947 0.321106 1441740638 0.624817 0.079407 -0.708557 0.318176 1441740638 0.624817 0.079407 -0.708557 0.318176 1441740638 0.624817 0.079407 -0.708557 0.318176 1441740638 0.624817 0.079407 -0.708557 0.318176 1441740638 0.624817 0.079407 -0.708557 0.318176 1441740638 0.624817 0.079407 -0.708557 0.318176 1441740638 0.624634 0.079102 -0.711853 0.311157 1441740638 0.624634 0.079102 -0.711853 0.311157 1441740638 0.624634 0.079102 -0.711853 0.311157 1441740638 0.624634 0.079102 -0.711853 0.311157 1441740638 0.624634 0.079102 -0.711853 0.311157 1441740638 0.624634 0.079102 -0.711853 0.311157 1441740638 0.623535 0.084595 -0.712036 0.311646 1441740638 0.623535 0.084595 -0.712036 0.311646 1441740638 0.623535 0.084595 -0.712036 0.311646 1441740638 0.623535 0.084595 -0.712036 0.311646 1441740638 0.623535 0.084595 -0.712036 0.311646 1441740638 0.623535 0.084595 -0.712036 0.311646 1441740638 0.623535 0.084595 -0.712036 0.311646 1441740638 0.621521 0.091187 -0.711731 0.314331 1441740638 0.621521 0.091187 -0.711731 0.314331 1441740638 0.621521 0.091187 -0.711731 0.314331 1441740638 0.621521 0.091187 -0.711731 0.314331 1441740638 0.621521 0.091187 -0.711731 0.314331 1441740638 0.621521 0.091187 -0.711731 0.314331 1441740638 0.619080 0.103333 -0.709290 0.320862 1441740638 0.619080 0.103333 -0.709290 0.320862 1441740638 0.619080 0.103333 -0.709290 0.320862 1441740638 0.619080 0.103333 -0.709290 0.320862 1441740638 0.619080 0.103333 -0.709290 0.320862 1441740638 0.619080 0.103333 -0.709290 0.320862 1441740638 0.615723 0.116333 -0.706177 0.329529 1441740638 0.615723 0.116333 -0.706177 0.329529 1441740638 0.615723 0.116333 -0.706177 0.329529 1441740638 0.615723 0.116333 -0.706177 0.329529 1441740638 0.615723 0.116333 -0.706177 0.329529 1441740638 0.615723 0.116333 -0.706177 0.329529 1441740638 0.612854 0.128967 -0.701477 0.340149 1441740638 0.612854 0.128967 -0.701477 0.340149 1441740638 0.612854 0.128967 -0.701477 0.340149 1441740638 0.612854 0.128967 -0.701477 0.340149 1441740638 0.612854 0.128967 -0.701477 0.340149 1441740638 0.609741 0.137146 -0.699524 0.346436 1441740638 0.609741 0.137146 -0.699524 0.346436 1441740638 0.609741 0.137146 -0.699524 0.346436 1441740638 0.609741 0.137146 -0.699524 0.346436 1441740638 0.609741 0.137146 -0.699524 0.346436 1441740638 0.608765 0.124634 -0.704712 0.342468 1441740638 0.608765 0.124634 -0.704712 0.342468 1441740638 0.608765 0.124634 -0.704712 0.342468 1441740638 0.608765 0.124634 -0.704712 0.342468 1441740638 0.608765 0.124634 -0.704712 0.342468 1441740638 0.608765 0.124634 -0.704712 0.342468 1441740638 0.608765 0.124634 -0.704712 0.342468 1441740638 0.608093 0.131287 -0.703735 0.343140 1441740638 0.608093 0.131287 -0.703735 0.343140 1441740638 0.608093 0.131287 -0.703735 0.343140 1441740638 0.608093 0.131287 -0.703735 0.343140 1441740639 0.608093 0.131287 -0.703735 0.343140 1441740639 0.608093 0.131287 -0.703735 0.343140 1441740639 0.617493 0.102234 -0.709717 0.323303 1441740639 0.617493 0.102234 -0.709717 0.323303 1441740639 0.617493 0.102234 -0.709717 0.323303 1441740639 0.617493 0.102234 -0.709717 0.323303 1441740639 0.617493 0.102234 -0.709717 0.323303 1441740639 0.617493 0.102234 -0.709717 0.323303 1441740639 0.615601 0.099548 -0.702271 0.343384 1441740639 0.615601 0.099548 -0.702271 0.343384 1441740639 0.615601 0.099548 -0.702271 0.343384 1441740639 0.615601 0.099548 -0.702271 0.343384 1441740639 0.615601 0.099548 -0.702271 0.343384 1441740639 0.615601 0.099548 -0.702271 0.343384 1441740639 0.615601 0.099548 -0.702271 0.343384 1441740639 0.604126 0.133301 -0.685303 0.384216 1441740639 0.604126 0.133301 -0.685303 0.384216 1441740639 0.604126 0.133301 -0.685303 0.384216 1441740639 0.604126 0.133301 -0.685303 0.384216 1441740639 0.604126 0.133301 -0.685303 0.384216 1441740639 0.604126 0.133301 -0.685303 0.384216 1441740639 0.601318 0.161072 -0.672180 0.400757 1441740639 0.601318 0.161072 -0.672180 0.400757 1441740639 0.601318 0.161072 -0.672180 0.400757 1441740639 0.601318 0.161072 -0.672180 0.400757 1441740639 0.601318 0.161072 -0.672180 0.400757 1441740639 0.601318 0.161072 -0.672180 0.400757 1441740639 0.632385 0.098938 -0.698547 0.319824 1441740639 0.632385 0.098938 -0.698547 0.319824 1441740639 0.632385 0.098938 -0.698547 0.319824 1441740639 0.632385 0.098938 -0.698547 0.319824 1441740639 0.632385 0.098938 -0.698547 0.319824 1441740639 0.632385 0.098938 -0.698547 0.319824 1441740639 0.632385 0.098938 -0.698547 0.319824 1441740639 0.640625 0.051270 -0.713135 0.279968 1441740639 0.640625 0.051270 -0.713135 0.279968 1441740639 0.640625 0.051270 -0.713135 0.279968 1441740639 0.640625 0.051270 -0.713135 0.279968 1441740639 0.640625 0.051270 -0.713135 0.279968 1441740639 0.640625 0.051270 -0.713135 0.279968 1441740639 0.637207 0.040955 -0.715149 0.284363 1441740639 0.637207 0.040955 -0.715149 0.284363 1441740639 0.637207 0.040955 -0.715149 0.284363 1441740639 0.637207 0.040955 -0.715149 0.284363 1441740639 0.637207 0.040955 -0.715149 0.284363 1441740639 0.637207 0.040955 -0.715149 0.284363 1441740639 0.637207 0.040955 -0.715149 0.284363 1441740639 0.630554 0.039734 -0.716858 0.294800 1441740639 0.630554 0.039734 -0.716858 0.294800 1441740639 0.630554 0.039734 -0.716858 0.294800 1441740639 0.630554 0.039734 -0.716858 0.294800 1441740639 0.630554 0.039734 -0.716858 0.294800 1441740639 0.630554 0.039734 -0.716858 0.294800 1441740639 0.617310 0.073547 -0.717590 0.314026 1441740639 0.617310 0.073547 -0.717590 0.314026 1441740639 0.617310 0.073547 -0.717590 0.314026 1441740639 0.617310 0.073547 -0.717590 0.314026 1441740639 0.617310 0.073547 -0.717590 0.314026 1441740639 0.617310 0.073547 -0.717590 0.314026 1441740639 0.617310 0.073547 -0.717590 0.314026 1441740639 0.612976 0.094482 -0.712341 0.328430 1441740639 0.612976 0.094482 -0.712341 0.328430 1441740639 0.612976 0.094482 -0.712341 0.328430 1441740639 0.612976 0.094482 -0.712341 0.328430 1441740639 0.612976 0.094482 -0.712341 0.328430 1441740639 0.612976 0.094482 -0.712341 0.328430 1441740639 0.614075 0.101563 -0.710876 0.327454 1441740639 0.614075 0.101563 -0.710876 0.327454 1441740639 0.614075 0.101563 -0.710876 0.327454 1441740639 0.614075 0.101563 -0.710876 0.327454 1441740639 0.614075 0.101563 -0.710876 0.327454 1441740639 0.614075 0.101563 -0.710876 0.327454 1441740639 0.614075 0.101563 -0.710876 0.327454 1441740639 0.614746 0.100891 -0.712280 0.323303 1441740639 0.614746 0.100891 -0.712280 0.323303 1441740639 0.614746 0.100891 -0.712280 0.323303 1441740639 0.614746 0.100891 -0.712280 0.323303 1441740639 0.614746 0.100891 -0.712280 0.323303 1441740639 0.614746 0.100891 -0.712280 0.323303 1441740639 0.611877 0.112488 -0.710815 0.328125 1441740639 0.611877 0.112488 -0.710815 0.328125 1441740639 0.611877 0.112488 -0.710815 0.328125 1441740639 0.611877 0.112488 -0.710815 0.328125 1441740639 0.611877 0.112488 -0.710815 0.328125 1441740639 0.611877 0.112488 -0.710815 0.328125 1441740639 0.609619 0.127625 -0.706665 0.335632 1441740639 0.609619 0.127625 -0.706665 0.335632 1441740639 0.609619 0.127625 -0.706665 0.335632 1441740639 0.609619 0.127625 -0.706665 0.335632 1441740639 0.609619 0.127625 -0.706665 0.335632 1441740639 0.609619 0.127625 -0.706665 0.335632 1441740639 0.609619 0.127625 -0.706665 0.335632 1441740639 0.606506 0.142456 -0.701599 0.345825 1441740639 0.606506 0.142456 -0.701599 0.345825 1441740639 0.606506 0.142456 -0.701599 0.345825 1441740639 0.606506 0.142456 -0.701599 0.345825 1441740639 0.606506 0.142456 -0.701599 0.345825 1441740639 0.606506 0.142456 -0.701599 0.345825 1441740639 0.601807 0.155640 -0.695984 0.359375 1441740639 0.601807 0.155640 -0.695984 0.359375 1441740639 0.601807 0.155640 -0.695984 0.359375 1441740639 0.601807 0.155640 -0.695984 0.359375 1441740639 0.598145 0.157104 -0.694458 0.367798 1441740639 0.598145 0.157104 -0.694458 0.367798 1441740639 0.598145 0.157104 -0.694458 0.367798 1441740639 0.598145 0.157104 -0.694458 0.367798 1441740639 0.598145 0.157104 -0.694458 0.367798 1441740639 0.598145 0.157104 -0.694458 0.367798 1441740639 0.598145 0.157104 -0.694458 0.367798 1441740639 0.595947 0.139160 -0.701172 0.365784 1441740639 0.595947 0.139160 -0.701172 0.365784 1441740639 0.595947 0.139160 -0.701172 0.365784 1441740639 0.595947 0.139160 -0.701172 0.365784 1441740639 0.595947 0.139160 -0.701172 0.365784 1441740640 0.595947 0.139160 -0.701172 0.365784 1441740640 0.590820 0.136047 -0.703613 0.370544 1441740640 0.590820 0.136047 -0.703613 0.370544 1441740640 0.590820 0.136047 -0.703613 0.370544 1441740640 0.590820 0.136047 -0.703613 0.370544 1441740640 0.590820 0.136047 -0.703613 0.370544 1441740640 0.590820 0.136047 -0.703613 0.370544 1441740640 0.590820 0.136047 -0.703613 0.370544 1441740640 0.597412 0.129578 -0.698792 0.371399 1441740640 0.597412 0.129578 -0.698792 0.371399 1441740640 0.597412 0.129578 -0.698792 0.371399 1441740640 0.597412 0.129578 -0.698792 0.371399 1441740640 0.597412 0.129578 -0.698792 0.371399 1441740640 0.597412 0.129578 -0.698792 0.371399 1441740640 0.603516 0.137695 -0.684387 0.385132 1441740640 0.603516 0.137695 -0.684387 0.385132 1441740640 0.603516 0.137695 -0.684387 0.385132 1441740640 0.603516 0.137695 -0.684387 0.385132 1441740640 0.603516 0.137695 -0.684387 0.385132 1441740640 0.603516 0.137695 -0.684387 0.385132 1441740640 0.603516 0.137695 -0.684387 0.385132 1441740640 0.600220 0.117676 -0.689148 0.388550 1441740640 0.600220 0.117676 -0.689148 0.388550 1441740640 0.600220 0.117676 -0.689148 0.388550 1441740640 0.600220 0.117676 -0.689148 0.388550 1441740640 0.600220 0.117676 -0.689148 0.388550 1441740640 0.624146 0.094238 -0.698364 0.337341 1441740640 0.624146 0.094238 -0.698364 0.337341 1441740640 0.624146 0.094238 -0.698364 0.337341 1441740640 0.624146 0.094238 -0.698364 0.337341 1441740640 0.624146 0.094238 -0.698364 0.337341 1441740640 0.624146 0.094238 -0.698364 0.337341 1441740640 0.642212 0.048767 -0.709656 0.285706 1441740640 0.642212 0.048767 -0.709656 0.285706 1441740640 0.642212 0.048767 -0.709656 0.285706 1441740640 0.642212 0.048767 -0.709656 0.285706 1441740640 0.642212 0.048767 -0.709656 0.285706 1441740640 0.642212 0.048767 -0.709656 0.285706 1441740640 0.636841 0.076904 -0.706055 0.299866 1441740640 0.636841 0.076904 -0.706055 0.299866 1441740640 0.636841 0.076904 -0.706055 0.299866 1441740640 0.636841 0.076904 -0.706055 0.299866 1441740640 0.636841 0.076904 -0.706055 0.299866 1441740640 0.636841 0.076904 -0.706055 0.299866 1441740640 0.636841 0.076904 -0.706055 0.299866 1441740640 0.635681 0.047852 -0.713684 0.290283 1441740640 0.635681 0.047852 -0.713684 0.290283 1441740640 0.635681 0.047852 -0.713684 0.290283 1441740640 0.635681 0.047852 -0.713684 0.290283 1441740640 0.635681 0.047852 -0.713684 0.290283 1441740640 0.635681 0.047852 -0.713684 0.290283 1441740640 0.635681 0.047852 -0.713684 0.290283 1441740640 0.626892 0.057251 -0.717102 0.299072 1441740640 0.626892 0.057251 -0.717102 0.299072 1441740640 0.626892 0.057251 -0.717102 0.299072 1441740640 0.626892 0.057251 -0.717102 0.299072 1441740640 0.626892 0.057251 -0.717102 0.299072 1441740640 0.615845 0.083252 -0.717957 0.313538 1441740640 0.615845 0.083252 -0.717957 0.313538 1441740640 0.615845 0.083252 -0.717957 0.313538 1441740640 0.615845 0.083252 -0.717957 0.313538 1441740640 0.615845 0.083252 -0.717957 0.313538 1441740640 0.615845 0.083252 -0.717957 0.313538 1441740640 0.606812 0.117065 -0.709900 0.337708 1441740640 0.606812 0.117065 -0.709900 0.337708 1441740640 0.606812 0.117065 -0.709900 0.337708 1441740640 0.606812 0.117065 -0.709900 0.337708 1441740640 0.606812 0.117065 -0.709900 0.337708 1441740640 0.606812 0.117065 -0.709900 0.337708 1441740640 0.598511 0.146484 -0.703369 0.354309 1441740640 0.598511 0.146484 -0.703369 0.354309 1441740640 0.598511 0.146484 -0.703369 0.354309 1441740640 0.598511 0.146484 -0.703369 0.354309 1441740640 0.598511 0.146484 -0.703369 0.354309 1441740640 0.598511 0.146484 -0.703369 0.354309 1441740640 0.594482 0.166077 -0.697815 0.363342 1441740640 0.594482 0.166077 -0.697815 0.363342 1441740640 0.594482 0.166077 -0.697815 0.363342 1441740640 0.594482 0.166077 -0.697815 0.363342 1441740640 0.594482 0.166077 -0.697815 0.363342 1441740640 0.594482 0.166077 -0.697815 0.363342 1441740640 0.594482 0.166077 -0.697815 0.363342 1441740640 0.593018 0.173645 -0.696838 0.364075 1441740640 0.593018 0.173645 -0.696838 0.364075 1441740640 0.593018 0.173645 -0.696838 0.364075 1441740640 0.593018 0.173645 -0.696838 0.364075 1441740640 0.593018 0.173645 -0.696838 0.364075 1441740640 0.593018 0.173645 -0.696838 0.364075 1441740640 0.593018 0.173645 -0.696838 0.364075 1441740640 0.590759 0.184937 -0.693604 0.368469 1441740640 0.590759 0.184937 -0.693604 0.368469 1441740640 0.590759 0.184937 -0.693604 0.368469 1441740640 0.590759 0.184937 -0.693604 0.368469 1441740640 0.590759 0.184937 -0.693604 0.368469 1441740640 0.590759 0.184937 -0.693604 0.368469 1441740640 0.590393 0.191956 -0.689941 0.372192 1441740640 0.590393 0.191956 -0.689941 0.372192 1441740640 0.590393 0.191956 -0.689941 0.372192 1441740640 0.590393 0.191956 -0.689941 0.372192 1441740640 0.590393 0.191956 -0.689941 0.372192 1441740640 0.590393 0.191956 -0.689941 0.372192 1441740640 0.590393 0.191956 -0.689941 0.372192 1441740640 0.587402 0.188232 -0.691101 0.376648 1441740640 0.587402 0.188232 -0.691101 0.376648 1441740640 0.587402 0.188232 -0.691101 0.376648 1441740640 0.587402 0.188232 -0.691101 0.376648 1441740640 0.587402 0.188232 -0.691101 0.376648 1441740640 0.587402 0.188232 -0.691101 0.376648 1441740640 0.582825 0.171753 -0.698853 0.377380 1441740640 0.582825 0.171753 -0.698853 0.377380 1441740640 0.582825 0.171753 -0.698853 0.377380 1441740640 0.582825 0.171753 -0.698853 0.377380 1441740640 0.582825 0.171753 -0.698853 0.377380 1441740640 0.582825 0.171753 -0.698853 0.377380 1441740640 0.577087 0.176941 -0.697998 0.385376 1441740641 0.577087 0.176941 -0.697998 0.385376 1441740641 0.577087 0.176941 -0.697998 0.385376 1441740641 0.577087 0.176941 -0.697998 0.385376 1441740641 0.577087 0.176941 -0.697998 0.385376 1441740641 0.577087 0.176941 -0.697998 0.385376 1441740641 0.585938 0.173950 -0.687561 0.392029 1441740641 0.585938 0.173950 -0.687561 0.392029 1441740641 0.585938 0.173950 -0.687561 0.392029 1441740641 0.585938 0.173950 -0.687561 0.392029 1441740641 0.585938 0.173950 -0.687561 0.392029 1441740641 0.585938 0.173950 -0.687561 0.392029 1441740641 0.594177 0.179810 -0.669128 0.408447 1441740641 0.594177 0.179810 -0.669128 0.408447 1441740641 0.594177 0.179810 -0.669128 0.408447 1441740641 0.594177 0.179810 -0.669128 0.408447 1441740641 0.594177 0.179810 -0.669128 0.408447 1441740641 0.594177 0.179810 -0.669128 0.408447 1441740641 0.594177 0.179810 -0.669128 0.408447 1441740641 0.606079 0.081787 -0.704956 0.359131 1441740641 0.606079 0.081787 -0.704956 0.359131 1441740641 0.606079 0.081787 -0.704956 0.359131 1441740641 0.606079 0.081787 -0.704956 0.359131 1441740641 0.606079 0.081787 -0.704956 0.359131 1441740641 0.606079 0.081787 -0.704956 0.359131 1441740641 0.598267 0.061829 -0.720947 0.344238 1441740641 0.598267 0.061829 -0.720947 0.344238 1441740641 0.598267 0.061829 -0.720947 0.344238 1441740641 0.598267 0.061829 -0.720947 0.344238 1441740641 0.598267 0.061829 -0.720947 0.344238 1441740641 0.598267 0.061829 -0.720947 0.344238 1441740641 0.620117 0.036621 -0.719727 0.309875 1441740641 0.620117 0.036621 -0.719727 0.309875 1441740641 0.620117 0.036621 -0.719727 0.309875 1441740641 0.620117 0.036621 -0.719727 0.309875 1441740641 0.620117 0.036621 -0.719727 0.309875 1441740641 0.620117 0.036621 -0.719727 0.309875 1441740641 0.624939 -0.003662 -0.725647 0.287842 1441740641 0.624939 -0.003662 -0.725647 0.287842 1441740641 0.624939 -0.003662 -0.725647 0.287842 1441740641 0.624939 -0.003662 -0.725647 0.287842 1441740641 0.624939 -0.003662 -0.725647 0.287842 1441740641 0.624939 -0.003662 -0.725647 0.287842 1441740641 0.624939 -0.003662 -0.725647 0.287842 1441740641 0.622559 0.021301 -0.718811 0.308655 1441740641 0.622559 0.021301 -0.718811 0.308655 1441740641 0.622559 0.021301 -0.718811 0.308655 1441740641 0.622559 0.021301 -0.718811 0.308655 1441740641 0.622559 0.021301 -0.718811 0.308655 1441740641 0.618408 0.037903 -0.720337 0.311829 1441740641 0.618408 0.037903 -0.720337 0.311829 1441740641 0.618408 0.037903 -0.720337 0.311829 1441740641 0.618408 0.037903 -0.720337 0.311829 1441740641 0.618408 0.037903 -0.720337 0.311829 1441740641 0.618408 0.037903 -0.720337 0.311829 1441740641 0.618408 0.037903 -0.720337 0.311829 1441740641 0.614441 0.061157 -0.719727 0.317322 1441740641 0.614441 0.061157 -0.719727 0.317322 1441740641 0.614441 0.061157 -0.719727 0.317322 1441740641 0.614441 0.061157 -0.719727 0.317322 1441740641 0.614441 0.061157 -0.719727 0.317322 1441740641 0.614441 0.061157 -0.719727 0.317322 1441740641 0.614014 0.082336 -0.714233 0.325623 1441740641 0.614014 0.082336 -0.714233 0.325623 1441740641 0.614014 0.082336 -0.714233 0.325623 1441740641 0.614014 0.082336 -0.714233 0.325623 1441740641 0.614014 0.082336 -0.714233 0.325623 1441740641 0.614014 0.082336 -0.714233 0.325623 1441740641 0.615479 0.084106 -0.713501 0.324097 1441740641 0.615479 0.084106 -0.713501 0.324097 1441740641 0.615479 0.084106 -0.713501 0.324097 1441740641 0.615479 0.084106 -0.713501 0.324097 1441740641 0.615479 0.084106 -0.713501 0.324097 1441740641 0.615479 0.084106 -0.713501 0.324097 1441740641 0.611450 0.094727 -0.712646 0.330505 1441740641 0.611450 0.094727 -0.712646 0.330505 1441740641 0.611450 0.094727 -0.712646 0.330505 1441740641 0.611450 0.094727 -0.712646 0.330505 1441740641 0.611450 0.094727 -0.712646 0.330505 1441740641 0.611450 0.094727 -0.712646 0.330505 1441740641 0.611450 0.094727 -0.712646 0.330505 1441740641 
0.506348 -0.056885 -0.644897 0.569641 1441740644 0.506348 -0.056885 -0.644897 0.569641 1441740644 0.506348 -0.056885 -0.644897 0.569641 1441740644 0.506348 -0.056885 -0.644897 0.569641 1441740644 0.450195 -0.119446 -0.616150 0.635132 1441740644 0.450195 -0.119446 -0.616150 0.635132 1441740644 0.450195 -0.119446 -0.616150 0.635132 1441740644 0.450195 -0.119446 -0.616150 0.635132 1441740644 0.450195 -0.119446 -0.616150 0.635132 1441740644 0.450195 -0.119446 -0.616150 0.635132 1441740644 0.374268 -0.187805 -0.568970 0.707764 1441740644 0.374268 -0.187805 -0.568970 0.707764 1441740644 0.374268 -0.187805 -0.568970 0.707764 1441740644 0.374268 -0.187805 -0.568970 0.707764 1441740644 0.374268 -0.187805 -0.568970 0.707764 1441740644 0.374268 -0.187805 -0.568970 0.707764 1441740644 0.374268 -0.187805 -0.568970 0.707764 1441740644 0.289551 -0.254700 -0.500122 0.775330 1441740644 0.289551 -0.254700 -0.500122 0.775330 1441740644 0.289551 -0.254700 -0.500122 0.775330 1441740644 0.289551 -0.254700 -0.500122 0.775330 1441740644 0.289551 -0.254700 -0.500122 0.775330 1441740644 0.203552 -0.308105 -0.414307 0.831848 1441740644 0.203552 -0.308105 -0.414307 0.831848 1441740644 0.203552 -0.308105 -0.414307 0.831848 1441740644 0.203552 -0.308105 -0.414307 0.831848 1441740644 0.203552 -0.308105 -0.414307 0.831848 1441740644 0.203552 -0.308105 -0.414307 0.831848 1441740644 0.118225 -0.357544 -0.337036 0.862915 1441740644 0.118225 -0.357544 -0.337036 0.862915 1441740644 0.118225 -0.357544 -0.337036 0.862915 1441740644 0.118225 -0.357544 -0.337036 0.862915 1441740644 0.118225 -0.357544 -0.337036 0.862915 1441740644 0.118225 -0.357544 -0.337036 0.862915 1441740644 0.052856 -0.383606 -0.244141 0.889038 1441740644 0.052856 -0.383606 -0.244141 0.889038 1441740644 0.052856 -0.383606 -0.244141 0.889038 1441740644 0.052856 -0.383606 -0.244141 0.889038 1441740644 0.052856 -0.383606 -0.244141 0.889038 1441740644 0.052856 -0.383606 -0.244141 0.889038 1441740644 0.014343 -0.399353 -0.144836 0.905151 1441740644 0.014343 -0.399353 -0.144836 0.905151 1441740644 0.014343 -0.399353 -0.144836 0.905151 1441740644 0.014343 -0.399353 -0.144836 0.905151 1441740644 0.014343 -0.399353 -0.144836 0.905151 1441740644 0.014343 -0.399353 -0.144836 0.905151 1441740644 0.014343 -0.399353 -0.144836 0.905151 1441740644 -0.011108 -0.409485 -0.065735 0.909851 1441740644 -0.011108 -0.409485 -0.065735 0.909851 1441740644 -0.011108 -0.409485 -0.065735 0.909851 1441740644 -0.011108 -0.409485 -0.065735 0.909851 1441740644 -0.011108 -0.409485 -0.065735 0.909851 1441740644 -0.011108 -0.409485 -0.065735 0.909851 1441740644 -0.028870 -0.411377 -0.003113 0.911011 1441740644 -0.028870 -0.411377 -0.003113 0.911011 1441740644 -0.028870 -0.411377 -0.003113 0.911011 1441740644 -0.028870 -0.411377 -0.003113 0.911011 1441740644 -0.028870 -0.411377 -0.003113 0.911011 1441740644 -0.028870 -0.411377 -0.003113 0.911011 1441740644 -0.047119 -0.405518 0.023254 0.912537 1441740644 -0.047119 -0.405518 0.023254 0.912537 1441740644 -0.047119 -0.405518 0.023254 0.912537 1441740644 -0.047119 -0.405518 0.023254 0.912537 1441740644 -0.047119 -0.405518 0.023254 0.912537 1441740644 -0.047119 -0.405518 0.023254 0.912537 1441740645 -0.047119 -0.405518 0.023254 0.912537 1441740645 -0.058167 -0.401489 0.036682 0.913269 1441740645 -0.058167 -0.401489 0.036682 0.913269 1441740645 -0.058167 -0.401489 0.036682 0.913269 1441740645 -0.058167 -0.401489 0.036682 0.913269 1441740645 -0.058167 -0.401489 0.036682 0.913269 1441740645 -0.058167 -0.401489 0.036682 0.913269 1441740645 -0.058167 -0.401489 0.036682 0.913269 1441740645 -0.064880 -0.409241 0.057312 0.908325 1441740645 -0.064880 -0.409241 0.057312 0.908325 1441740645 -0.064880 -0.409241 0.057312 0.908325 1441740645 -0.064880 -0.409241 0.057312 0.908325 1441740645 -0.064880 -0.409241 0.057312 0.908325 1441740645 -0.064880 -0.409241 0.057312 0.908325 1441740645 -0.064331 -0.439636 0.111145 0.888916 1441740645 -0.064331 -0.439636 0.111145 0.888916 1441740645 -0.064331 -0.439636 0.111145 0.888916 1441740645 -0.064331 -0.439636 0.111145 0.888916 1441740645 -0.064331 -0.439636 0.111145 0.888916 1441740645 -0.064331 -0.439636 0.111145 0.888916 1441740645 -0.064331 -0.439636 0.111145 0.888916 1441740645 -0.020386 -0.504456 0.013672 0.863037 1441740645 -0.020386 -0.504456 0.013672 0.863037 1441740645 -0.020386 -0.504456 0.013672 0.863037 1441740645 -0.020386 -0.504456 0.013672 0.863037 1441740645 -0.020386 -0.504456 0.013672 0.863037 1441740645 -0.020386 -0.504456 0.013672 0.863037 1441740645 0.259521 -0.451111 -0.183777 0.833862 1441740645 0.259521 -0.451111 -0.183777 0.833862 1441740645 0.259521 -0.451111 -0.183777 0.833862 1441740645 0.259521 -0.451111 -0.183777 0.833862 1441740645 0.259521 -0.451111 -0.183777 0.833862 1441740645 0.259521 -0.451111 -0.183777 0.833862 1441740645 0.497681 -0.431885 -0.368469 0.655762 1441740645 0.497681 -0.431885 -0.368469 0.655762 1441740645 0.497681 -0.431885 -0.368469 0.655762 1441740645 0.497681 -0.431885 -0.368469 0.655762 1441740645 0.497681 -0.431885 -0.368469 0.655762 1441740645 0.497681 -0.431885 -0.368469 0.655762 1441740645 0.428894 -0.398804 -0.314575 0.747009 1441740645 0.428894 -0.398804 -0.314575 0.747009 1441740645 0.428894 -0.398804 -0.314575 0.747009 1441740645 0.428894 -0.398804 -0.314575 0.747009 1441740645 0.428894 -0.398804 -0.314575 0.747009 1441740645 0.428894 -0.398804 -0.314575 0.747009 1441740645 0.364868 -0.374878 -0.263062 0.810608 1441740645 0.364868 -0.374878 -0.263062 0.810608 1441740645 0.364868 -0.374878 -0.263062 0.810608 1441740645 0.364868 -0.374878 -0.263062 0.810608 1441740645 0.364868 -0.374878 -0.263062 0.810608 1441740645 0.364868 -0.374878 -0.263062 0.810608 1441740645 0.324280 -0.360413 -0.239258 0.841248 1441740645 0.324280 -0.360413 -0.239258 0.841248 1441740645 0.324280 -0.360413 -0.239258 0.841248 1441740645 0.324280 -0.360413 -0.239258 0.841248 1441740645 0.324280 -0.360413 -0.239258 0.841248 1441740645 0.324280 -0.360413 -0.239258 0.841248 1441740645 0.324280 -0.360413 -0.239258 0.841248 1441740645 0.233398 -0.393921 -0.264038 0.848877 1441740645 0.233398 -0.393921 -0.264038 0.848877 1441740645 0.233398 -0.393921 -0.264038 0.848877 1441740645 0.233398 -0.393921 -0.264038 0.848877 1441740645 0.233398 -0.393921 -0.264038 0.848877 1441740645 0.233398 -0.393921 -0.264038 0.848877 1441740645 0.138916 -0.406982 -0.265991 0.862732 1441740645 0.138916 -0.406982 -0.265991 0.862732 1441740645 0.138916 -0.406982 -0.265991 0.862732 1441740645 0.138916 -0.406982 -0.265991 0.862732 1441740645 0.049683 -0.401855 -0.236145 0.883362 1441740645 0.049683 -0.401855 -0.236145 0.883362 1441740645 0.049683 -0.401855 -0.236145 0.883362 1441740645 0.049683 -0.401855 -0.236145 0.883362 1441740645 0.049683 -0.401855 -0.236145 0.883362 1441740645 0.049683 -0.401855 -0.236145 0.883362 1441740645 0.049683 -0.401855 -0.236145 0.883362 1441740645 -0.027649 -0.393799 -0.168030 0.903259 1441740645 -0.027649 -0.393799 -0.168030 0.903259 1441740645 -0.027649 -0.393799 -0.168030 0.903259 1441740645 -0.027649 -0.393799 -0.168030 0.903259 1441740645 -0.027649 -0.393799 -0.168030 0.903259 1441740645 -0.101746 -0.395020 -0.102600 0.907227 1441740645 -0.101746 -0.395020 -0.102600 0.907227 1441740645 -0.101746 -0.395020 -0.102600 0.907227 1441740645 -0.101746 -0.395020 -0.102600 0.907227 1441740645 -0.101746 -0.395020 -0.102600 0.907227 1441740645 -0.101746 -0.395020 -0.102600 0.907227 1441740645 -0.163269 -0.394226 -0.029297 0.903931 1441740645 -0.163269 -0.394226 -0.029297 0.903931 1441740645 -0.163269 -0.394226 -0.029297 0.903931 1441740645 -0.163269 -0.394226 -0.029297 0.903931 1441740645 -0.163269 -0.394226 -0.029297 0.903931 1441740645 -0.163269 -0.394226 -0.029297 0.903931 1441740645 -0.180603 -0.391357 0.043213 0.901306 1441740645 -0.180603 -0.391357 0.043213 0.901306 1441740645 -0.180603 -0.391357 0.043213 0.901306 1441740645 -0.180603 -0.391357 0.043213 0.901306 1441740645 -0.180603 -0.391357 0.043213 0.901306 1441740645 -0.180603 -0.391357 0.043213 0.901306 1441740645 -0.182373 -0.394836 0.053101 0.898926 1441740645 -0.182373 -0.394836 0.053101 0.898926 1441740645 -0.182373 -0.394836 0.053101 0.898926 1441740645 -0.182373 -0.394836 0.053101 0.898926 1441740645 -0.182373 -0.394836 0.053101 0.898926 1441740645 -0.182373 -0.394836 0.053101 0.898926 1441740645 -0.175598 -0.406494 0.048279 0.895325 1441740645 -0.175598 -0.406494 0.048279 0.895325 1441740645 -0.175598 -0.406494 0.048279 0.895325 1441740645 -0.175598 -0.406494 0.048279 0.895325 1441740645 -0.175598 -0.406494 0.048279 0.895325 1441740645 -0.175598 -0.406494 0.048279 0.895325 1441740646 -0.175598 -0.406494 0.048279 0.895325 1441740646 -0.171875 -0.424744 0.049561 0.887451 1441740646 -0.171875 -0.424744 0.049561 0.887451 1441740646 -0.171875 -0.424744 0.049561 0.887451 1441740646 -0.171875 -0.424744 0.049561 0.887451 1441740646 -0.171875 -0.424744 0.049561 0.887451 1441740646 -0.171875 -0.424744 0.049561 0.887451 1441740646 -0.151733 -0.455444 0.030334 0.876709 1441740646 -0.151733 -0.455444 0.030334 0.876709 1441740646 -0.151733 -0.455444 0.030334 0.876709 1441740646 -0.151733 -0.455444 0.030334 0.876709 1441740646 -0.151733 -0.455444 0.030334 0.876709 1441740646 -0.151733 -0.455444 0.030334 0.876709 1441740646 -0.023193 -0.500488 -0.085693 0.861145 1441740646 -0.023193 -0.500488 -0.085693 0.861145 1441740646 -0.023193 -0.500488 -0.085693 0.861145 1441740646 -0.023193 -0.500488 -0.085693 0.861145 1441740646 -0.023193 -0.500488 -0.085693 0.861145 1441740646 -0.023193 -0.500488 -0.085693 0.861145 1441740646 0.400757 -0.423645 -0.191406 0.789490 1441740646 0.400757 -0.423645 -0.191406 0.789490 1441740646 0.400757 -0.423645 -0.191406 0.789490 1441740646 0.400757 -0.423645 -0.191406 0.789490 1441740646 0.400757 -0.423645 -0.191406 0.789490 1441740646 0.400757 -0.423645 -0.191406 0.789490 1441740646 0.441162 -0.489319 -0.418457 0.625183 1441740646 0.441162 -0.489319 -0.418457 0.625183 1441740646 0.441162 -0.489319 -0.418457 0.625183 1441740646 0.441162 -0.489319 -0.418457 0.625183 1441740646 0.441162 -0.489319 -0.418457 0.625183 1441740646 0.456787 -0.409851 -0.292053 0.733521 1441740646 0.456787 -0.409851 -0.292053 0.733521 1441740646 0.456787 -0.409851 -0.292053 0.733521 1441740646 0.456787 -0.409851 -0.292053 0.733521 1441740646 0.456787 -0.409851 -0.292053 0.733521 1441740646 0.456787 -0.409851 -0.292053 0.733521 1441740646 0.456787 -0.409851 -0.292053 0.733521 1441740646 0.392883 -0.422546 -0.291443 0.763000 1441740646 0.392883 -0.422546 -0.291443 0.763000 1441740646 0.392883 -0.422546 -0.291443 0.763000 1441740646 0.392883 -0.422546 -0.291443 0.763000 1441740646 0.392883 -0.422546 -0.291443 0.763000 1441740646 0.372314 -0.411438 -0.268921 0.787231 1441740646 0.372314 -0.411438 -0.268921 0.787231 1441740646 0.372314 -0.411438 -0.268921 0.787231 1441740646 0.372314 -0.411438 -0.268921 0.787231 1441740646 0.331665 -0.415039 -0.275574 0.801086 1441740646 0.331665 -0.415039 -0.275574 0.801086 1441740646 0.331665 -0.415039 -0.275574 0.801086 1441740646 0.331665 -0.415039 -0.275574 0.801086 1441740646 0.331665 -0.415039 -0.275574 0.801086 1441740646 0.331665 -0.415039 -0.275574 0.801086 1441740646 0.280579 -0.408936 -0.274902 0.823669 1441740646 0.280579 -0.408936 -0.274902 0.823669 1441740646 0.280579 -0.408936 -0.274902 0.823669 1441740646 0.280579 -0.408936 -0.274902 0.823669 1441740646 0.280579 -0.408936 -0.274902 0.823669 1441740646 0.206970 -0.404297 -0.280945 0.845459 1441740646 0.206970 -0.404297 -0.280945 0.845459 1441740646 0.206970 -0.404297 -0.280945 0.845459 1441740646 0.206970 -0.404297 -0.280945 0.845459 1441740646 0.206970 -0.404297 -0.280945 0.845459 1441740646 0.206970 -0.404297 -0.280945 0.845459 1441740646 0.127869 -0.395142 -0.278748 0.865906 1441740646 0.127869 -0.395142 -0.278748 0.865906 1441740646 0.127869 -0.395142 -0.278748 0.865906 1441740646 0.127869 -0.395142 -0.278748 0.865906 1441740646 0.127869 -0.395142 -0.278748 0.865906 1441740646 0.127869 -0.395142 -0.278748 0.865906 1441740646 0.056030 -0.383606 -0.259644 0.884460 1441740646 0.056030 -0.383606 -0.259644 0.884460 1441740646 0.056030 -0.383606 -0.259644 0.884460 1441740646 0.056030 -0.383606 -0.259644 0.884460 1441740646 0.056030 -0.383606 -0.259644 0.884460 1441740646 0.056030 -0.383606 -0.259644 0.884460 1441740646 0.056030 -0.383606 -0.259644 0.884460 1441740646 -0.002930 -0.374268 -0.227112 0.899048 1441740646 -0.002930 -0.374268 -0.227112 0.899048 1441740646 -0.002930 -0.374268 -0.227112 0.899048 1441740646 -0.002930 -0.374268 -0.227112 0.899048 1441740646 -0.002930 -0.374268 -0.227112 0.899048 1441740646 -0.002930 -0.374268 -0.227112 0.899048 1441740646 -0.050293 -0.367676 -0.179016 0.911133 1441740646 -0.050293 -0.367676 -0.179016 0.911133 1441740646 -0.050293 -0.367676 -0.179016 0.911133 1441740646 -0.050293 -0.367676 -0.179016 0.911133 1441740646 -0.050293 -0.367676 -0.179016 0.911133 1441740646 -0.050293 -0.367676 -0.179016 0.911133 1441740646 -0.096863 -0.364380 -0.125671 0.917603 1441740646 -0.096863 -0.364380 -0.125671 0.917603 1441740646 -0.096863 -0.364380 -0.125671 0.917603 1441740646 -0.096863 -0.364380 -0.125671 0.917603 1441740646 -0.096863 -0.364380 -0.125671 0.917603 1441740646 -0.132385 -0.357605 -0.061340 0.922363 1441740646 -0.132385 -0.357605 -0.061340 0.922363 1441740646 -0.132385 -0.357605 -0.061340 0.922363 1441740646 -0.132385 -0.357605 -0.061340 0.922363 1441740646 -0.132385 -0.357605 -0.061340 0.922363 1441740646 -0.132385 -0.357605 -0.061340 0.922363 1441740646 -0.164063 -0.350952 -0.002319 0.921875 1441740646 -0.164063 -0.350952 -0.002319 0.921875 1441740646 -0.164063 -0.350952 -0.002319 0.921875 1441740646 -0.164063 -0.350952 -0.002319 0.921875 1441740646 -0.164063 -0.350952 -0.002319 0.921875 1441740646 -0.164063 -0.350952 -0.002319 0.921875 1441740647 -0.180969 -0.353699 -0.007996 0.917664 1441740647 -0.180969 -0.353699 -0.007996 0.917664 1441740647 -0.180969 -0.353699 -0.007996 0.917664 1441740647 -0.180969 -0.353699 -0.007996 0.917664 1441740647 -0.180969 -0.353699 -0.007996 0.917664 1441740647 -0.185913 -0.371460 -0.031494 0.909119 1441740647 -0.185913 -0.371460 -0.031494 0.909119 1441740647 -0.185913 -0.371460 -0.031494 0.909119 1441740647 -0.185913 -0.371460 -0.031494 0.909119 1441740647 -0.185913 -0.371460 -0.031494 0.909119 1441740647 -0.172302 -0.407288 -0.058899 0.894958 1441740647 -0.172302 -0.407288 -0.058899 0.894958 1441740647 -0.172302 -0.407288 -0.058899 0.894958 1441740647 -0.172302 -0.407288 -0.058899 0.894958 1441740647 -0.172302 -0.407288 -0.058899 0.894958 1441740647 -0.172302 -0.407288 -0.058899 0.894958 1441740647 -0.172302 -0.407288 -0.058899 0.894958 1441740647 -0.089844 -0.469421 -0.123657 0.869629 1441740647 -0.089844 -0.469421 -0.123657 0.869629 1441740647 -0.089844 -0.469421 -0.123657 0.869629 1441740647 -0.089844 -0.469421 -0.123657 0.869629 1441740647 -0.089844 -0.469421 -0.123657 0.869629 1441740647 -0.089844 -0.469421 -0.123657 0.869629 1441740647 0.127319 -0.508179 -0.224243 0.821716 1441740647 0.127319 -0.508179 -0.224243 0.821716 1441740647 0.127319 -0.508179 -0.224243 0.821716 1441740647 0.127319 -0.508179 -0.224243 0.821716 1441740647 0.127319 -0.508179 -0.224243 0.821716 1441740647 0.127319 -0.508179 -0.224243 0.821716 1441740647 0.429321 -0.469055 -0.308228 0.707581 1441740647 0.429321 -0.469055 -0.308228 0.707581 1441740647 0.429321 -0.469055 -0.308228 0.707581 1441740647 0.429321 -0.469055 -0.308228 0.707581 1441740647 0.429321 -0.469055 -0.308228 0.707581 1441740647 0.400085 -0.492249 -0.347473 0.690552 1441740647 0.400085 -0.492249 -0.347473 0.690552 1441740647 0.400085 -0.492249 -0.347473 0.690552 1441740647 0.400085 -0.492249 -0.347473 0.690552 1441740647 0.409424 -0.451172 -0.323059 0.724182 1441740647 0.409424 -0.451172 -0.323059 0.724182 1441740647 0.409424 -0.451172 -0.323059 0.724182 1441740647 0.409424 -0.451172 -0.323059 0.724182 1441740647 0.409424 -0.451172 -0.323059 0.724182 1441740647 0.409424 -0.451172 -0.323059 0.724182 1441740647 0.399597 -0.444641 -0.305481 0.741150 1441740647 0.399597 -0.444641 -0.305481 0.741150 1441740647 0.399597 -0.444641 -0.305481 0.741150 1441740647 0.399597 -0.444641 -0.305481 0.741150 1441740647 0.399597 -0.444641 -0.305481 0.741150 1441740647 0.360229 -0.448242 -0.292297 0.764099 1441740647 0.360229 -0.448242 -0.292297 0.764099 1441740647 0.360229 -0.448242 -0.292297 0.764099 1441740647 0.360229 -0.448242 -0.292297 0.764099 1441740647 0.360229 -0.448242 -0.292297 0.764099 1441740647 0.360229 -0.448242 -0.292297 0.764099 1441740647 0.289673 -0.434875 -0.277405 0.806213 1441740647 0.289673 -0.434875 -0.277405 0.806213 1441740647 0.289673 -0.434875 -0.277405 0.806213 1441740647 0.289673 -0.434875 -0.277405 0.806213 1441740647 0.193298 -0.422791 -0.279541 0.840088 1441740647 0.193298 -0.422791 -0.279541 0.840088 1441740647 0.099670 -0.398987 -0.270508 0.870422 1441740647 0.099670 -0.398987 -0.270508 0.870422 1441740647 0.099670 -0.398987 -0.270508 0.870422 1441740647 0.099670 -0.398987 -0.270508 0.870422 1441740647 0.099670 -0.398987 -0.270508 0.870422 1441740647 0.016296 -0.379578 -0.246155 0.891663 1441740647 0.016296 -0.379578 -0.246155 0.891663 1441740647 0.016296 -0.379578 -0.246155 0.891663 1441740647 0.016296 -0.379578 -0.246155 0.891663 1441740647 0.016296 -0.379578 -0.246155 0.891663 1441740647 0.016296 -0.379578 -0.246155 0.891663 1441740647 -0.047363 -0.358887 -0.203979 0.909607 1441740647 -0.047363 -0.358887 -0.203979 0.909607 1441740647 -0.047363 -0.358887 -0.203979 0.909607 1441740647 -0.047363 -0.358887 -0.203979 0.909607 1441740647 -0.047363 -0.358887 -0.203979 0.909607 1441740647 -0.047363 -0.358887 -0.203979 0.909607 1441740647 -0.109192 -0.348145 -0.154053 0.918213 1441740647 -0.109192 -0.348145 -0.154053 0.918213 1441740647 -0.109192 -0.348145 -0.154053 0.918213 1441740647 -0.109192 -0.348145 -0.154053 0.918213 1441740647 -0.109192 -0.348145 -0.154053 0.918213 1441740647 -0.109192 -0.348145 -0.154053 0.918213 1441740647 -0.159668 -0.339172 -0.098145 0.921875 1441740647 -0.159668 -0.339172 -0.098145 0.921875 1441740647 -0.159668 -0.339172 -0.098145 0.921875 1441740647 -0.159668 -0.339172 -0.098145 0.921875 1441740647 -0.159668 -0.339172 -0.098145 0.921875 1441740647 -0.159668 -0.339172 -0.098145 0.921875 1441740647 -0.159668 -0.339172 -0.098145 0.921875 1441740647 -0.184021 -0.339355 -0.056030 0.920776 1441740647 -0.184021 -0.339355 -0.056030 0.920776 1441740647 -0.184021 -0.339355 -0.056030 0.920776 1441740647 -0.184021 -0.339355 -0.056030 0.920776 1441740647 -0.184021 -0.339355 -0.056030 0.920776 1441740647 -0.197205 -0.354736 -0.052795 0.912415 1441740648 -0.197205 -0.354736 -0.052795 0.912415 1441740648 -0.197205 -0.354736 -0.052795 0.912415 1441740648 -0.197205 -0.354736 -0.052795 0.912415 1441740648 -0.197205 -0.354736 -0.052795 0.912415 1441740648 -0.197205 -0.354736 -0.052795 0.912415 1441740648 -0.205322 -0.363342 -0.075134 0.905640 1441740648 -0.205322 -0.363342 -0.075134 0.905640 1441740648 -0.205322 -0.363342 -0.075134 0.905640 1441740648 -0.205322 -0.363342 -0.075134 0.905640 1441740648 -0.205322 -0.363342 -0.075134 0.905640 1441740648 -0.205322 -0.363342 -0.075134 0.905640 1441740648 -0.208679 -0.372925 -0.079407 0.900574 1441740648 -0.208679 -0.372925 -0.079407 0.900574 1441740648 -0.208679 -0.372925 -0.079407 0.900574 1441740648 -0.208679 -0.372925 -0.079407 0.900574 1441740648 -0.208679 -0.372925 -0.079407 0.900574 1441740648 -0.208679 -0.372925 -0.079407 0.900574 1441740648 -0.208679 -0.372925 -0.079407 0.900574 1441740648 -0.162842 -0.419250 -0.087036 0.888916 1441740648 -0.162842 -0.419250 -0.087036 0.888916 1441740648 -0.162842 -0.419250 -0.087036 0.888916 1441740648 -0.162842 -0.419250 -0.087036 0.888916 1441740648 -0.162842 -0.419250 -0.087036 0.888916 1441740648 -0.010498 -0.499207 -0.221252 0.837708 1441740648 -0.010498 -0.499207 -0.221252 0.837708 1441740648 -0.010498 -0.499207 -0.221252 0.837708 1441740648 -0.010498 -0.499207 -0.221252 0.837708 1441740648 -0.010498 -0.499207 -0.221252 0.837708 1441740648 -0.010498 -0.499207 -0.221252 0.837708 1441740648 0.397827 -0.478577 -0.274292 0.733093 1441740648 0.397827 -0.478577 -0.274292 0.733093 1441740648 0.397827 -0.478577 -0.274292 0.733093 1441740648 0.397827 -0.478577 -0.274292 0.733093 1441740648 0.397827 -0.478577 -0.274292 0.733093 1441740648 0.397827 -0.478577 -0.274292 0.733093 1441740648 0.354919 -0.564392 -0.409607 0.622620 1441740648 0.354919 -0.564392 -0.409607 0.622620 1441740648 0.354919 -0.564392 -0.409607 0.622620 1441740648 0.354919 -0.564392 -0.409607 0.622620 1441740648 0.354919 -0.564392 -0.409607 0.622620 1441740648 0.354919 -0.564392 -0.409607 0.622620 1441740648 0.386047 -0.477905 -0.301025 0.729370 1441740648 0.386047 -0.477905 -0.301025 0.729370 1441740648 0.386047 -0.477905 -0.301025 0.729370 1441740648 0.386047 -0.477905 -0.301025 0.729370 1441740648 0.386047 -0.477905 -0.301025 0.729370 1441740648 0.352966 -0.491882 -0.293884 0.739685 1441740648 0.352966 -0.491882 -0.293884 0.739685 1441740648 0.352966 -0.491882 -0.293884 0.739685 1441740648 0.352966 -0.491882 -0.293884 0.739685 1441740648 0.352966 -0.491882 -0.293884 0.739685 1441740648 0.352966 -0.491882 -0.293884 0.739685 1441740648 0.354004 -0.486511 -0.293945 0.742676 1441740648 0.354004 -0.486511 -0.293945 0.742676 1441740648 0.354004 -0.486511 -0.293945 0.742676 1441740648 0.354004 -0.486511 -0.293945 0.742676 1441740648 0.354004 -0.486511 -0.293945 0.742676 1441740648 0.354004 -0.486511 -0.293945 0.742676 1441740648 0.318481 -0.481018 -0.290161 0.763489 1441740648 0.318481 -0.481018 -0.290161 0.763489 1441740648 0.318481 -0.481018 -0.290161 0.763489 1441740648 0.318481 -0.481018 -0.290161 0.763489 1441740648 0.318481 -0.481018 -0.290161 0.763489 1441740648 0.252686 -0.470032 -0.288757 0.794861 1441740648 0.252686 -0.470032 -0.288757 0.794861 1441740648 0.252686 -0.470032 -0.288757 0.794861 1441740648 0.252686 -0.470032 -0.288757 0.794861 1441740648 0.252686 -0.470032 -0.288757 0.794861 1441740648 0.252686 -0.470032 -0.288757 0.794861 1441740648 0.176147 -0.445984 -0.278748 0.832092 1441740648 0.176147 -0.445984 -0.278748 0.832092 1441740648 0.176147 -0.445984 -0.278748 0.832092 1441740648 0.176147 -0.445984 -0.278748 0.832092 1441740648 0.095825 -0.424072 -0.262939 0.861267 1441740648 0.095825 -0.424072 -0.262939 0.861267 1441740648 0.095825 -0.424072 -0.262939 0.861267 1441740648 0.095825 -0.424072 -0.262939 0.861267 1441740648 0.095825 -0.424072 -0.262939 0.861267 1441740648 0.095825 -0.424072 -0.262939 0.861267 1441740648 0.039551 -0.397522 -0.200684 0.894531 1441740648 0.039551 -0.397522 -0.200684 0.894531 1441740648 0.039551 -0.397522 -0.200684 0.894531 1441740648 0.039551 -0.397522 -0.200684 0.894531 1441740648 0.039551 -0.397522 -0.200684 0.894531 1441740648 0.039551 -0.397522 -0.200684 0.894531 1441740648 -0.005371 -0.380615 -0.144348 0.913391 1441740648 -0.005371 -0.380615 -0.144348 0.913391 1441740648 -0.005371 -0.380615 -0.144348 0.913391 1441740648 -0.005371 -0.380615 -0.144348 0.913391 1441740648 -0.005371 -0.380615 -0.144348 0.913391 1441740648 -0.005371 -0.380615 -0.144348 0.913391 1441740648 -0.031860 -0.363403 -0.075012 0.928040 1441740648 -0.031860 -0.363403 -0.075012 0.928040 1441740648 -0.031860 -0.363403 -0.075012 0.928040 1441740648 -0.031860 -0.363403 -0.075012 0.928040 1441740648 -0.031860 -0.363403 -0.075012 0.928040 1441740648 -0.031860 -0.363403 -0.075012 0.928040 1441740648 -0.058289 -0.341736 -0.047302 0.936768 1441740648 -0.058289 -0.341736 -0.047302 0.936768 1441740648 -0.058289 -0.341736 -0.047302 0.936768 1441740648 -0.058289 -0.341736 -0.047302 0.936768 1441740648 -0.058289 -0.341736 -0.047302 0.936768 1441740648 -0.058289 -0.341736 -0.047302 0.936768 1441740648 -0.058594 -0.322327 -0.017212 0.944641 1441740648 -0.058594 -0.322327 -0.017212 0.944641 1441740649 -0.058594 -0.322327 -0.017212 0.944641 1441740649 -0.058594 -0.322327 -0.017212 0.944641 1441740649 -0.058594 -0.322327 -0.017212 0.944641 1441740649 -0.058594 -0.322327 -0.017212 0.944641 1441740649 -0.053833 -0.322021 -0.018982 0.945007 1441740649 -0.053833 -0.322021 -0.018982 0.945007 1441740649 -0.053833 -0.322021 -0.018982 0.945007 1441740649 -0.053833 -0.322021 -0.018982 0.945007 1441740649 -0.053833 -0.322021 -0.018982 0.945007 1441740649 -0.053833 -0.322021 -0.018982 0.945007 1441740649 -0.059998 -0.335815 -0.014893 0.939880 1441740649 -0.059998 -0.335815 -0.014893 0.939880 1441740649 -0.059998 -0.335815 -0.014893 0.939880 1441740649 -0.059998 -0.335815 -0.014893 0.939880 1441740649 -0.059998 -0.335815 -0.014893 0.939880 1441740649 -0.059998 -0.335815 -0.014893 0.939880 1441740649 -0.098206 -0.359192 0.002747 0.928101 1441740649 -0.098206 -0.359192 0.002747 0.928101 1441740649 -0.098206 -0.359192 0.002747 0.928101 1441740649 -0.098206 -0.359192 0.002747 0.928101 1441740649 -0.098206 -0.359192 0.002747 0.928101 1441740649 -0.098206 -0.359192 0.002747 0.928101 1441740649 -0.098206 -0.359192 0.002747 0.928101 1441740649 -0.130188 -0.403137 -0.002991 0.905823 1441740649 -0.130188 -0.403137 -0.002991 0.905823 1441740649 -0.130188 -0.403137 -0.002991 0.905823 1441740649 -0.130188 -0.403137 -0.002991 0.905823 1441740649 -0.130188 -0.403137 -0.002991 0.905823 1441740649 -0.037842 -0.487305 -0.126770 0.863159 1441740649 -0.037842 -0.487305 -0.126770 0.863159 1441740649 -0.037842 -0.487305 -0.126770 0.863159 1441740649 -0.037842 -0.487305 -0.126770 0.863159 1441740649 -0.037842 -0.487305 -0.126770 0.863159 1441740649 -0.037842 -0.487305 -0.126770 0.863159 1441740649 0.342041 -0.477234 -0.219910 0.778992 1441740649 0.342041 -0.477234 -0.219910 0.778992 1441740649 0.342041 -0.477234 -0.219910 0.778992 1441740649 0.342041 -0.477234 -0.219910 0.778992 1441740649 0.342041 -0.477234 -0.219910 0.778992 1441740649 0.342041 -0.477234 -0.219910 0.778992 1441740649 0.437439 -0.489624 -0.357239 0.664307 1441740649 0.437439 -0.489624 -0.357239 0.664307 1441740649 0.437439 -0.489624 -0.357239 0.664307 1441740649 0.437439 -0.489624 -0.357239 0.664307 1441740649 0.437439 -0.489624 -0.357239 0.664307 1441740649 0.437439 -0.489624 -0.357239 0.664307 1441740649 0.479187 -0.378479 -0.245483 0.752869 1441740649 0.479187 -0.378479 -0.245483 0.752869 1441740649 0.479187 -0.378479 -0.245483 0.752869 1441740649 0.479187 -0.378479 -0.245483 0.752869 1441740649 0.479187 -0.378479 -0.245483 0.752869 1441740649 0.479187 -0.378479 -0.245483 0.752869 1441740649 0.406860 -0.437134 -0.275757 0.753235 1441740649 0.406860 -0.437134 -0.275757 0.753235 1441740649 0.406860 -0.437134 -0.275757 0.753235 1441740649 0.406860 -0.437134 -0.275757 0.753235 1441740649 0.406860 -0.437134 -0.275757 0.753235 1441740649 0.406860 -0.437134 -0.275757 0.753235 1441740649 0.423340 -0.388672 -0.233521 0.784363 1441740649 0.423340 -0.388672 -0.233521 0.784363 1441740649 0.423340 -0.388672 -0.233521 0.784363 1441740649 0.423340 -0.388672 -0.233521 0.784363 1441740649 0.423340 -0.388672 -0.233521 0.784363 1441740649 0.398193 -0.415405 -0.265259 0.773621 1441740649 0.398193 -0.415405 -0.265259 0.773621 1441740649 0.398193 -0.415405 -0.265259 0.773621 1441740649 0.398193 -0.415405 -0.265259 0.773621 1441740649 0.364624 -0.402771 -0.259521 0.798401 1441740649 0.364624 -0.402771 -0.259521 0.798401 1441740649 0.364624 -0.402771 -0.259521 0.798401 1441740649 0.364624 -0.402771 -0.259521 0.798401 1441740649 0.364624 -0.402771 -0.259521 0.798401 1441740649 0.364624 -0.402771 -0.259521 0.798401 1441740649 0.288086 -0.404846 -0.267334 0.825623 1441740649 0.288086 -0.404846 -0.267334 0.825623 1441740649 0.288086 -0.404846 -0.267334 0.825623 1441740649 0.288086 -0.404846 -0.267334 0.825623 1441740649 0.288086 -0.404846 -0.267334 0.825623 1441740649 0.288086 -0.404846 -0.267334 0.825623 1441740649 0.185608 -0.401306 -0.276001 0.853394 1441740649 0.185608 -0.401306 -0.276001 0.853394 1441740649 0.185608 -0.401306 -0.276001 0.853394 1441740649 0.185608 -0.401306 -0.276001 0.853394 1441740649 0.185608 -0.401306 -0.276001 0.853394 1441740649 0.084106 -0.386841 -0.268677 0.878113 1441740649 0.084106 -0.386841 -0.268677 0.878113 1441740649 0.084106 -0.386841 -0.268677 0.878113 1441740649 0.084106 -0.386841 -0.268677 0.878113 1441740649 -0.012329 -0.374207 -0.250000 0.892944 1441740649 -0.012329 -0.374207 -0.250000 0.892944 1441740649 -0.012329 -0.374207 -0.250000 0.892944 1441740649 -0.012329 -0.374207 -0.250000 0.892944 1441740649 -0.012329 -0.374207 -0.250000 0.892944 1441740649 -0.012329 -0.374207 -0.250000 0.892944 1441740649 -0.082703 -0.364441 -0.212646 0.902832 1441740649 -0.082703 -0.364441 -0.212646 0.902832 1441740649 -0.082703 -0.364441 -0.212646 0.902832 1441740649 -0.082703 -0.364441 -0.212646 0.902832 1441740649 -0.082703 -0.364441 -0.212646 0.902832 1441740649 -0.082703 -0.364441 -0.212646 0.902832 1441740649 -0.082703 -0.364441 -0.212646 0.902832 1441740649 -0.141785 -0.358093 -0.173523 0.906372 1441740649 -0.141785 -0.358093 -0.173523 0.906372 1441740649 -0.141785 -0.358093 -0.173523 0.906372 1441740650 -0.141785 -0.358093 -0.173523 0.906372 1441740650 -0.176819 -0.339722 -0.162354 0.909363 1441740650 -0.176819 -0.339722 -0.162354 0.909363 1441740650 -0.176819 -0.339722 -0.162354 0.909363 1441740650 -0.176819 -0.339722 -0.162354 0.909363 1441740650 -0.176819 -0.339722 -0.162354 0.909363 1441740650 -0.176819 -0.339722 -0.162354 0.909363 1441740650 -0.178467 -0.321045 -0.127441 0.921326 1441740650 -0.178467 -0.321045 -0.127441 0.921326 1441740650 -0.178467 -0.321045 -0.127441 0.921326 1441740650 -0.178467 -0.321045 -0.127441 0.921326 1441740650 -0.178467 -0.321045 -0.127441 0.921326 1441740650 -0.160889 -0.325195 -0.114319 0.924805 1441740650 -0.160889 -0.325195 -0.114319 0.924805 1441740650 -0.160889 -0.325195 -0.114319 0.924805 1441740650 -0.160889 -0.325195 -0.114319 0.924805 1441740650 -0.160889 -0.325195 -0.114319 0.924805 1441740650 -0.160889 -0.325195 -0.114319 0.924805 1441740650 -0.164612 -0.343018 -0.111816 0.917969 1441740650 -0.164612 -0.343018 -0.111816 0.917969 1441740650 -0.164612 -0.343018 -0.111816 0.917969 1441740650 -0.164612 -0.343018 -0.111816 0.917969 1441740650 -0.164612 -0.343018 -0.111816 0.917969 1441740650 -0.164612 -0.343018 -0.111816 0.917969 1441740650 -0.187744 -0.366211 -0.088379 0.907104 1441740650 -0.187744 -0.366211 -0.088379 0.907104 1441740650 -0.187744 -0.366211 -0.088379 0.907104 1441740650 -0.187744 -0.366211 -0.088379 0.907104 1441740650 -0.187744 -0.366211 -0.088379 0.907104 1441740650 -0.187744 -0.366211 -0.088379 0.907104 1441740650 -0.180786 -0.411438 -0.080811 0.889648 1441740650 -0.180786 -0.411438 -0.080811 0.889648 1441740650 -0.180786 -0.411438 -0.080811 0.889648 1441740650 -0.180786 -0.411438 -0.080811 0.889648 1441740650 -0.180786 -0.411438 -0.080811 0.889648 1441740650 -0.180786 -0.411438 -0.080811 0.889648 1441740650 -0.019409 -0.479187 -0.166260 0.861633 1441740650 -0.019409 -0.479187 -0.166260 0.861633 1441740650 -0.019409 -0.479187 -0.166260 0.861633 1441740650 -0.019409 -0.479187 -0.166260 0.861633 1441740650 -0.019409 -0.479187 -0.166260 0.861633 1441740650 -0.019409 -0.479187 -0.166260 0.861633 1441740650 0.341309 -0.452942 -0.251587 0.784241 1441740650 0.341309 -0.452942 -0.251587 0.784241 1441740650 0.341309 -0.452942 -0.251587 0.784241 1441740650 0.341309 -0.452942 -0.251587 0.784241 1441740650 0.341309 -0.452942 -0.251587 0.784241 1441740650 0.391846 -0.492188 -0.396057 0.668884 1441740650 0.391846 -0.492188 -0.396057 0.668884 1441740650 0.391846 -0.492188 -0.396057 0.668884 1441740650 0.391846 -0.492188 -0.396057 0.668884 1441740650 0.391846 -0.492188 -0.396057 0.668884 1441740650 0.391846 -0.492188 -0.396057 0.668884 1441740650 
0.635010 0.024597 -0.726135 0.262390 1441740653 0.635010 0.024597 -0.726135 0.262390 1441740653 0.635193 0.025085 -0.726196 0.261841 1441740653 0.635193 0.025085 -0.726196 0.261841 1441740653 0.635193 0.025085 -0.726196 0.261841 1441740653 0.635193 0.025085 -0.726196 0.261841 1441740653 0.635193 0.025085 -0.726196 0.261841 1441740653 0.635193 0.025085 -0.726196 0.261841 1441740653 0.635376 0.025391 -0.726257 0.261047 1441740653 0.635376 0.025391 -0.726257 0.261047 1441740653 0.635376 0.025391 -0.726257 0.261047 1441740653 0.635376 0.025391 -0.726257 0.261047 1441740653 0.635376 0.025391 -0.726257 0.261047 1441740653 0.635376 0.025391 -0.726257 0.261047 1441740653 0.635315 0.024902 -0.727051 0.259094 1441740653 0.635315 0.024902 -0.727051 0.259094 1441740653 0.635315 0.024902 -0.727051 0.259094 1441740653 0.635315 0.024902 -0.727051 0.259094 1441740653 0.635315 0.024902 -0.727051 0.259094 1441740653 0.635315 0.024902 -0.727051 0.259094 1441740653 0.635315 0.024902 -0.727051 0.259094 1441740653 0.635010 0.024292 -0.727539 0.258606 1441740653 0.635010 0.024292 -0.727539 0.258606 1441740653 0.635010 0.024292 -0.727539 0.258606 1441740653 0.635010 0.024292 -0.727539 0.258606 1441740653 0.635010 0.024292 -0.727539 0.258606 1441740653 0.635010 0.024292 -0.727539 0.258606 1441740653 0.635010 0.024292 -0.727539 0.258606 1441740653 0.631836 0.034912 -0.727539 0.265076 1441740653 0.631836 0.034912 -0.727539 0.265076 1441740653 0.631836 0.034912 -0.727539 0.265076 1441740653 0.631836 0.034912 -0.727539 0.265076 1441740653 0.631836 0.034912 -0.727539 0.265076 1441740653 0.631836 0.034912 -0.727539 0.265076 1441740653 0.628113 0.055725 -0.726196 0.273865 1441740653 0.628113 0.055725 -0.726196 0.273865 1441740653 0.628113 0.055725 -0.726196 0.273865 1441740653 0.628113 0.055725 -0.726196 0.273865 1441740653 0.628113 0.055725 -0.726196 0.273865 1441740653 0.628113 0.055725 -0.726196 0.273865 1441740653 0.623718 0.079102 -0.723145 0.285950 1441740653 0.623718 0.079102 -0.723145 0.285950 1441740653 0.623718 0.079102 -0.723145 0.285950 1441740653 0.623718 0.079102 -0.723145 0.285950 1441740653 0.623718 0.079102 -0.723145 0.285950 1441740653 0.623718 0.079102 -0.723145 0.285950 1441740653 0.623718 0.079102 -0.723145 0.285950 1441740653 0.618530 0.106689 -0.715759 0.306091 1441740654 0.618530 0.106689 -0.715759 0.306091 1441740654 0.618530 0.106689 -0.715759 0.306091 1441740654 0.618530 0.106689 -0.715759 0.306091 1441740654 0.618530 0.106689 -0.715759 0.306091 1441740654 0.618530 0.106689 -0.715759 0.306091 1441740654 0.610779 0.129028 -0.709106 0.327759 1441740654 0.610779 0.129028 -0.709106 0.327759 1441740654 0.610779 0.129028 -0.709106 0.327759 1441740654 0.610779 0.129028 -0.709106 0.327759 1441740654 0.610779 0.129028 -0.709106 0.327759 1441740654 0.610779 0.129028 -0.709106 0.327759 1441740654 0.602478 0.141907 -0.707458 0.341187 1441740654 0.602478 0.141907 -0.707458 0.341187 1441740654 0.602478 0.141907 -0.707458 0.341187 1441740654 0.602478 0.141907 -0.707458 0.341187 1441740654 0.602478 0.141907 -0.707458 0.341187 1441740654 0.602478 0.141907 -0.707458 0.341187 1441740654 0.602478 0.141907 -0.707458 0.341187 1441740654 0.592773 0.154968 -0.706421 0.354370 1441740654 0.592773 0.154968 -0.706421 0.354370 1441740654 0.592773 0.154968 -0.706421 0.354370 1441740654 0.592773 0.154968 -0.706421 0.354370 1441740654 0.592773 0.154968 -0.706421 0.354370 1441740654 0.592773 0.154968 -0.706421 0.354370 1441740654 0.584717 0.172424 -0.702393 0.367493 1441740654 0.584717 0.172424 -0.702393 0.367493 1441740654 0.584717 0.172424 -0.702393 0.367493 1441740654 0.584717 0.172424 -0.702393 0.367493 1441740654 0.584717 0.172424 -0.702393 0.367493 1441740654 0.584717 0.172424 -0.702393 0.367493 1441740654 0.577454 0.182312 -0.700623 0.377380 1441740654 0.577454 0.182312 -0.700623 0.377380 1441740654 0.577454 0.182312 -0.700623 0.377380 1441740654 0.577454 0.182312 -0.700623 0.377380 1441740654 0.577454 0.182312 -0.700623 0.377380 1441740654 0.577454 0.182312 -0.700623 0.377380 1441740654 0.577454 0.182312 -0.700623 0.377380 1441740654 0.570007 0.189270 -0.699219 0.387817 1441740654 0.570007 0.189270 -0.699219 0.387817 1441740654 0.570007 0.189270 -0.699219 0.387817 1441740654 0.570007 0.189270 -0.699219 0.387817 1441740654 0.570007 0.189270 -0.699219 0.387817 1441740654 0.570007 0.189270 -0.699219 0.387817 1441740654 0.561584 0.190430 -0.697815 0.401733 1441740654 0.561584 0.190430 -0.697815 0.401733 1441740654 0.561584 0.190430 -0.697815 0.401733 1441740654 0.561584 0.190430 -0.697815 0.401733 1441740654 0.561584 0.190430 -0.697815 0.401733 1441740654 0.561584 0.190430 -0.697815 0.401733 1441740654 0.559265 0.183167 -0.697266 0.409241 1441740654 0.559265 0.183167 -0.697266 0.409241 1441740654 0.559265 0.183167 -0.697266 0.409241 1441740654 0.559265 0.183167 -0.697266 0.409241 1441740654 0.559265 0.183167 -0.697266 0.409241 1441740654 0.559265 0.183167 -0.697266 0.409241 1441740654 0.571899 0.165344 -0.699158 0.395874 1441740654 0.571899 0.165344 -0.699158 0.395874 1441740654 0.571899 0.165344 -0.699158 0.395874 1441740654 0.571899 0.165344 -0.699158 0.395874 1441740654 0.571899 0.165344 -0.699158 0.395874 1441740654 0.571899 0.165344 -0.699158 0.395874 1441740654 0.571899 0.165344 -0.699158 0.395874 1441740654 0.595642 0.133484 -0.705078 0.360779 1441740654 0.595642 0.133484 -0.705078 0.360779 1441740654 0.595642 0.133484 -0.705078 0.360779 1441740654 0.595642 0.133484 -0.705078 0.360779 1441740654 0.595642 0.133484 -0.705078 0.360779 1441740654 0.595642 0.133484 -0.705078 0.360779 1441740654 0.605469 0.101440 -0.708679 0.347656 1441740654 0.605469 0.101440 -0.708679 0.347656 1441740654 0.605469 0.101440 -0.708679 0.347656 1441740654 0.605469 0.101440 -0.708679 0.347656 1441740654 0.605469 0.101440 -0.708679 0.347656 1441740654 0.605469 0.101440 -0.708679 0.347656 1441740654 0.618774 0.104309 -0.701782 0.337280 1441740654 0.618774 0.104309 -0.701782 0.337280 1441740654 0.618774 0.104309 -0.701782 0.337280 1441740654 0.618774 0.104309 -0.701782 0.337280 1441740654 0.618774 0.104309 -0.701782 0.337280 1441740654 0.618774 0.104309 -0.701782 0.337280 1441740654 0.641968 0.032837 -0.717529 0.268188 1441740654 0.641968 0.032837 -0.717529 0.268188 1441740654 0.641968 0.032837 -0.717529 0.268188 1441740654 0.641968 0.032837 -0.717529 0.268188 1441740654 0.641968 0.032837 -0.717529 0.268188 1441740654 0.641968 0.032837 -0.717529 0.268188 1441740654 0.641968 0.032837 -0.717529 0.268188 1441740654 0.655212 -0.055298 -0.729736 0.187439 1441740654 0.655212 -0.055298 -0.729736 0.187439 1441740654 0.655212 -0.055298 -0.729736 0.187439 1441740654 0.655212 -0.055298 -0.729736 0.187439 1441740654 0.655212 -0.055298 -0.729736 0.187439 1441740654 0.655212 -0.055298 -0.729736 0.187439 1441740654 0.649170 -0.046875 -0.729614 0.209839 1441740654 0.649170 -0.046875 -0.729614 0.209839 1441740654 0.649170 -0.046875 -0.729614 0.209839 1441740654 0.649170 -0.046875 -0.729614 0.209839 1441740654 0.649170 -0.046875 -0.729614 0.209839 1441740654 0.649170 -0.046875 -0.729614 0.209839 1441740654 0.642944 -0.032837 -0.727966 0.235718 1441740654 0.642944 -0.032837 -0.727966 0.235718 1441740654 0.642944 -0.032837 -0.727966 0.235718 1441740654 0.642944 -0.032837 -0.727966 0.235718 1441740654 0.642944 -0.032837 -0.727966 0.235718 1441740654 0.642944 -0.032837 -0.727966 0.235718 1441740654 0.634644 -0.006470 -0.728943 0.256531 1441740654 0.634644 -0.006470 -0.728943 0.256531 1441740654 0.634644 -0.006470 -0.728943 0.256531 1441740654 0.634644 -0.006470 -0.728943 0.256531 1441740654 0.634644 -0.006470 -0.728943 0.256531 1441740654 0.634644 -0.006470 -0.728943 0.256531 1441740654 0.634644 -0.006470 -0.728943 0.256531 1441740654 0.622681 0.053467 -0.724548 0.290527 1441740654 0.622681 0.053467 -0.724548 0.290527 1441740655 0.622681 0.053467 -0.724548 0.290527 1441740655 0.622681 0.053467 -0.724548 0.290527 1441740655 0.622681 0.053467 -0.724548 0.290527 1441740655 0.622681 0.053467 -0.724548 0.290527 1441740655 0.621094 0.078918 -0.719421 0.300842 1441740655 0.621094 0.078918 -0.719421 0.300842 1441740655 0.621094 0.078918 -0.719421 0.300842 1441740655 0.621094 0.078918 -0.719421 0.300842 1441740655 0.621094 0.078918 -0.719421 0.300842 1441740655 0.621094 0.078918 -0.719421 0.300842 1441740655 0.620850 0.085083 -0.719116 0.300293 1441740655 0.620850 0.085083 -0.719116 0.300293 1441740655 0.620850 0.085083 -0.719116 0.300293 1441740655 0.620850 0.085083 -0.719116 0.300293 1441740655 0.620850 0.085083 -0.719116 0.300293 1441740655 0.620850 0.085083 -0.719116 0.300293 1441740655 0.617859 0.102051 -0.715881 0.308716 1441740655 0.617859 0.102051 -0.715881 0.308716 1441740655 0.617859 0.102051 -0.715881 0.308716 1441740655 0.617859 0.102051 -0.715881 0.308716 1441740655 0.617859 0.102051 -0.715881 0.308716 1441740655 0.617859 0.102051 -0.715881 0.308716 1441740655 0.614868 0.122864 -0.709534 0.321411 1441740655 0.614868 0.122864 -0.709534 0.321411 1441740655 0.614868 0.122864 -0.709534 0.321411 1441740655 0.614868 0.122864 -0.709534 0.321411 1441740655 0.614868 0.122864 -0.709534 0.321411 1441740655 0.614868 0.122864 -0.709534 0.321411 1441740655 0.612366 0.133057 -0.706543 0.328735 1441740655 0.612366 0.133057 -0.706543 0.328735 1441740655 0.612366 0.133057 -0.706543 0.328735 1441740655 0.612366 0.133057 -0.706543 0.328735 1441740655 0.612366 0.133057 -0.706543 0.328735 1441740655 0.612366 0.133057 -0.706543 0.328735 1441740655 0.612366 0.133057 -0.706543 0.328735 1441740655 0.609741 0.134644 -0.705994 0.334106 1441740655 0.609741 0.134644 -0.705994 0.334106 1441740655 0.609741 0.134644 -0.705994 0.334106 1441740655 0.609741 0.134644 -0.705994 0.334106 1441740655 0.609741 0.134644 -0.705994 0.334106 1441740655 0.609741 0.134644 -0.705994 0.334106 1441740655 0.609009 0.129150 -0.706726 0.336182 1441740655 0.609009 0.129150 -0.706726 0.336182 1441740655 0.609009 0.129150 -0.706726 0.336182 1441740655 0.609009 0.129150 -0.706726 0.336182 1441740655 0.609009 0.129150 -0.706726 0.336182 1441740655 0.609009 0.129150 -0.706726 0.336182 1441740655 0.609009 0.129150 -0.706726 0.336182 1441740655 0.611511 0.107971 -0.713501 0.324463 1441740655 0.611511 0.107971 -0.713501 0.324463 1441740655 0.611511 0.107971 -0.713501 0.324463 1441740655 0.611511 0.107971 -0.713501 0.324463 1441740655 0.611511 0.107971 -0.713501 0.324463 1441740655 0.611511 0.107971 -0.713501 0.324463 1441740655 0.616577 0.092896 -0.717224 0.311096 1441740655 0.616577 0.092896 -0.717224 0.311096 1441740655 0.616577 0.092896 -0.717224 0.311096 1441740655 0.616577 0.092896 -0.717224 0.311096 1441740655 0.616577 0.092896 -0.717224 0.311096 1441740655 0.616577 0.092896 -0.717224 0.311096 1441740655 0.631714 0.063660 -0.720276 0.279419 1441740655 0.631714 0.063660 -0.720276 0.279419 1441740655 0.631714 0.063660 -0.720276 0.279419 1441740655 0.631714 0.063660 -0.720276 0.279419 1441740655 0.631714 0.063660 -0.720276 0.279419 1441740655 0.631714 0.063660 -0.720276 0.279419 1441740655 0.641785 0.051819 -0.711609 0.281189 1441740655 0.641785 0.051819 -0.711609 0.281189 1441740655 0.641785 0.051819 -0.711609 0.281189 1441740655 0.641785 0.051819 -0.711609 0.281189 1441740655 0.641785 0.051819 -0.711609 0.281189 1441740655 0.641785 0.051819 -0.711609 0.281189 1441740655 0.636047 0.097473 -0.695374 0.319946 1441740655 0.636047 0.097473 -0.695374 0.319946 1441740655 0.636047 0.097473 -0.695374 0.319946 1441740655 0.636047 0.097473 -0.695374 0.319946 1441740655 0.636047 0.097473 -0.695374 0.319946 1441740655 0.636047 0.097473 -0.695374 0.319946 1441740655 0.636047 0.097473 -0.695374 0.319946 1441740655 0.642639 0.106506 -0.693176 0.308472 1441740655 0.642639 0.106506 -0.693176 0.308472 1441740655 0.642639 0.106506 -0.693176 0.308472 1441740655 0.642639 0.106506 -0.693176 0.308472 1441740655 0.642639 0.106506 -0.693176 0.308472 1441740655 0.668213 0.009460 -0.711426 0.217346 1441740655 0.668213 0.009460 -0.711426 0.217346 1441740655 0.668213 0.009460 -0.711426 0.217346 1441740655 0.668213 0.009460 -0.711426 0.217346 1441740655 0.668213 0.009460 -0.711426 0.217346 1441740655 0.668213 0.009460 -0.711426 0.217346 1441740655 0.668213 0.009460 -0.711426 0.217346 1441740655 0.663940 -0.038269 -0.719910 0.198608 1441740655 0.663940 -0.038269 -0.719910 0.198608 1441740655 0.663940 -0.038269 -0.719910 0.198608 1441740655 0.663940 -0.038269 -0.719910 0.198608 1441740655 0.655518 -0.031555 -0.720276 0.224792 1441740655 0.655518 -0.031555 -0.720276 0.224792 1441740655 0.655518 -0.031555 -0.720276 0.224792 1441740655 0.655518 -0.031555 -0.720276 0.224792 1441740655 0.655518 -0.031555 -0.720276 0.224792 1441740655 0.655518 -0.031555 -0.720276 0.224792 1441740655 0.644104 0.000793 -0.720459 0.257019 1441740655 0.644104 0.000793 -0.720459 0.257019 1441740655 0.644104 0.000793 -0.720459 0.257019 1441740655 0.644104 0.000793 -0.720459 0.257019 1441740655 0.644104 0.000793 -0.720459 0.257019 1441740655 0.644104 0.000793 -0.720459 0.257019 1441740655 0.631348 0.053528 -0.714966 0.295593 1441740655 0.631348 0.053528 -0.714966 0.295593 1441740655 0.631348 0.053528 -0.714966 0.295593 1441740655 0.631348 0.053528 -0.714966 0.295593 1441740656 0.631348 0.053528 -0.714966 0.295593 1441740656 0.631348 0.053528 -0.714966 0.295593 1441740656 0.631348 0.053528 -0.714966 0.295593 1441740656 0.623657 0.088623 -0.708252 0.318726 1441740656 0.623657 0.088623 -0.708252 0.318726 1441740656 0.623657 0.088623 -0.708252 0.318726 1441740656 0.623657 0.088623 -0.708252 0.318726 1441740656 0.623657 0.088623 -0.708252 0.318726 1441740656 0.623657 0.088623 -0.708252 0.318726 1441740656 0.618835 0.107605 -0.705383 0.328430 1441740656 0.618835 0.107605 -0.705383 0.328430 1441740656 0.618835 0.107605 -0.705383 0.328430 1441740656 0.618835 0.107605 -0.705383 0.328430 1441740656 0.618835 0.107605 -0.705383 0.328430 1441740656 0.618835 0.107605 -0.705383 0.328430 1441740656 0.618835 0.107605 -0.705383 0.328430 1441740656 0.613586 0.124695 -0.702332 0.338562 1441740656 0.613586 0.124695 -0.702332 0.338562 1441740656 0.613586 0.124695 -0.702332 0.338562 1441740656 0.613586 0.124695 -0.702332 0.338562 1441740656 0.613586 0.124695 -0.702332 0.338562 1441740656 0.613586 0.124695 -0.702332 0.338562 1441740656 0.609131 0.139526 -0.699280 0.347168 1441740656 0.609131 0.139526 -0.699280 0.347168 1441740656 0.609131 0.139526 -0.699280 0.347168 1441740656 0.609131 0.139526 -0.699280 0.347168 1441740656 0.609131 0.139526 -0.699280 0.347168 1441740656 0.609131 0.139526 -0.699280 0.347168 1441740656 0.609131 0.139526 -0.699280 0.347168 1441740656 0.606323 0.148071 -0.697021 0.352966 1441740656 0.606323 0.148071 -0.697021 0.352966 1441740656 0.606323 0.148071 -0.697021 0.352966 1441740656 0.606323 0.148071 -0.697021 0.352966 1441740656 0.606323 0.148071 -0.697021 0.352966 1441740656 0.606323 0.148071 -0.697021 0.352966 1441740656 0.604004 0.147217 -0.697815 0.355652 1441740656 0.604004 0.147217 -0.697815 0.355652 1441740656 0.604004 0.147217 -0.697815 0.355652 1441740656 0.604004 0.147217 -0.697815 0.355652 1441740656 0.604004 0.147217 -0.697815 0.355652 1441740656 0.604004 0.147217 -0.697815 0.355652 1441740656 0.602905 0.140076 -0.700806 0.354614 1441740656 0.602905 0.140076 -0.700806 0.354614 1441740656 0.602905 0.140076 -0.700806 0.354614 1441740656 0.602905 0.140076 -0.700806 0.354614 1441740656 0.602905 0.140076 -0.700806 0.354614 1441740656 0.602905 0.140076 -0.700806 0.354614 1441740656 0.603271 0.128479 -0.703491 0.353027 1441740656 0.603271 0.128479 -0.703491 0.353027 1441740656 0.603271 0.128479 -0.703491 0.353027 1441740656 0.603271 0.128479 -0.703491 0.353027 1441740656 0.603271 0.128479 -0.703491 0.353027 1441740656 0.603271 0.128479 -0.703491 0.353027 1441740656 0.606995 0.108276 -0.708435 0.343445 1441740656 0.606995 0.108276 -0.708435 0.343445 1441740656 0.606995 0.108276 -0.708435 0.343445 1441740656 0.606995 0.108276 -0.708435 0.343445 1441740656 0.606995 0.108276 -0.708435 0.343445 1441740656 0.606995 0.108276 -0.708435 0.343445 1441740656 0.614014 0.093079 -0.712769 0.325928 1441740656 0.614014 0.093079 -0.712769 0.325928 1441740656 0.614014 0.093079 -0.712769 0.325928 1441740656 0.614014 0.093079 -0.712769 0.325928 1441740656 0.614014 0.093079 -0.712769 0.325928 1441740656 0.614014 0.093079 -0.712769 0.325928 1441740656 0.618896 0.113281 -0.698181 0.341553 1441740656 0.618896 0.113281 -0.698181 0.341553 1441740656 0.618896 0.113281 -0.698181 0.341553 1441740656 0.618896 0.113281 -0.698181 0.341553 1441740656 0.618896 0.113281 -0.698181 0.341553 1441740656 0.618896 0.113281 -0.698181 0.341553 1441740656 0.618896 0.113281 -0.698181 0.341553 1441740656 0.618530 0.143616 -0.676819 0.372437 1441740656 0.618530 0.143616 -0.676819 0.372437 1441740656 0.618530 0.143616 -0.676819 0.372437 1441740656 0.618530 0.143616 -0.676819 0.372437 1441740656 0.618530 0.143616 -0.676819 0.372437 1441740656 0.623413 0.111328 -0.686401 0.357483 1441740656 0.623413 0.111328 -0.686401 0.357483 1441740656 0.623413 0.111328 -0.686401 0.357483 1441740656 0.623413 0.111328 -0.686401 0.357483 1441740656 0.623413 0.111328 -0.686401 0.357483 1441740656 0.623413 0.111328 -0.686401 0.357483 1441740656 0.623413 0.111328 -0.686401 0.357483 1441740656 0.625122 0.109436 -0.688354 0.351257 1441740656 0.642517 0.064819 -0.699768 0.305420 1441740656 0.642517 0.064819 -0.699768 0.305420 1441740656 0.642517 0.064819 -0.699768 0.305420 1441740656 0.642517 0.064819 -0.699768 0.305420 1441740656 0.642517 0.064819 -0.699768 0.305420 1441740656 0.641907 0.042053 -0.701355 0.307007 1441740656 0.641907 0.042053 -0.701355 0.307007 1441740656 0.641907 0.042053 -0.701355 0.307007 1441740656 0.631836 0.048340 -0.705322 0.317749 1441740656 0.631836 0.048340 -0.705322 0.317749 1441740656 0.631836 0.048340 -0.705322 0.317749 1441740656 0.631836 0.048340 -0.705322 0.317749 1441740656 0.631836 0.048340 -0.705322 0.317749 1441740656 0.631836 0.048340 -0.705322 0.317749 1441740656 0.631836 0.048340 -0.705322 0.317749 1441740656 0.623291 0.074158 -0.705872 0.328308 1441740656 0.623291 0.074158 -0.705872 0.328308 1441740656 0.623291 0.074158 -0.705872 0.328308 1441740657 0.623291 0.074158 -0.705872 0.328308 1441740657 0.616882 0.098694 -0.704285 0.337219 1441740657 0.616882 0.098694 -0.704285 0.337219 1441740657 0.616882 0.098694 -0.704285 0.337219 1441740657 0.616882 0.098694 -0.704285 0.337219 1441740657 0.616882 0.098694 -0.704285 0.337219 1441740657 0.616882 0.098694 -0.704285 0.337219 1441740657 0.616882 0.098694 -0.704285 0.337219 1441740657 0.614502 0.102661 -0.705750 0.337280 1441740657 0.614502 0.102661 -0.705750 0.337280 1441740657 0.614502 0.102661 -0.705750 0.337280 1441740657 0.614502 0.102661 -0.705750 0.337280 1441740657 0.614502 0.102661 -0.705750 0.337280 1441740657 0.614502 0.102661 -0.705750 0.337280 1441740657 0.609802 0.119080 -0.704285 0.343445 1441740657 0.609802 0.119080 -0.704285 0.343445 1441740657 0.609802 0.119080 -0.704285 0.343445 1441740657 0.609802 0.119080 -0.704285 0.343445 1441740657 0.609802 0.119080 -0.704285 0.343445 1441740657 0.609802 0.119080 -0.704285 0.343445 1441740657 0.604187 0.147095 -0.697388 0.356323 1441740657 0.604187 0.147095 -0.697388 0.356323 1441740657 0.604187 0.147095 -0.697388 0.356323 1441740657 0.604187 0.147095 -0.697388 0.356323 1441740657 0.604187 0.147095 -0.697388 0.356323 1441740657 0.604187 0.147095 -0.697388 0.356323 1441740657 0.604187 0.147095 -0.697388 0.356323 1441740657 0.599304 0.171021 -0.689819 0.368347 1441740657 0.599304 0.171021 -0.689819 0.368347 1441740657 0.599304 0.171021 -0.689819 0.368347 1441740657 0.599304 0.171021 -0.689819 0.368347 1441740657 0.599304 0.171021 -0.689819 0.368347 1441740657 0.599304 0.171021 -0.689819 0.368347 1441740657 0.593384 0.189941 -0.682800 0.381531 1441740657 0.593384 0.189941 -0.682800 0.381531 1441740657 0.593384 0.189941 -0.682800 0.381531 1441740657 0.593384 0.189941 -0.682800 0.381531 1441740657 0.593384 0.189941 -0.682800 0.381531 1441740657 0.593384 0.189941 -0.682800 0.381531 1441740657 0.587708 0.200928 -0.677063 0.394592 1441740657 0.587708 0.200928 -0.677063 0.394592 1441740657 0.587708 0.200928 -0.677063 0.394592 1441740657 0.587708 0.200928 -0.677063 0.394592 1441740657 0.587708 0.200928 -0.677063 0.394592 1441740657 0.587708 0.200928 -0.677063 0.394592 1441740657 0.584106 0.198853 -0.676392 0.402039 1441740657 0.584106 0.198853 -0.676392 0.402039 1441740657 0.584106 0.198853 -0.676392 0.402039 1441740657 0.584106 0.198853 -0.676392 0.402039 1441740657 0.584106 0.198853 -0.676392 0.402039 1441740657 0.584106 0.198853 -0.676392 0.402039 1441740657 0.584106 0.198853 -0.676392 0.402039 1441740657 0.584839 0.182373 -0.681458 0.400330 1441740657 0.584839 0.182373 -0.681458 0.400330 1441740657 0.584839 0.182373 -0.681458 0.400330 1441740657 0.584839 0.182373 -0.681458 0.400330 1441740657 0.584839 0.182373 -0.681458 0.400330 1441740657 0.584839 0.182373 -0.681458 0.400330 1441740657 0.586060 0.166870 -0.686890 0.396057 1441740657 0.586060 0.166870 -0.686890 0.396057 1441740657 0.586060 0.166870 -0.686890 0.396057 1441740657 0.586060 0.166870 -0.686890 0.396057 1441740657 0.586060 0.166870 -0.686890 0.396057 1441740657 0.586060 0.166870 -0.686890 0.396057 1441740657 0.586060 0.166870 -0.686890 0.396057 1441740657 0.587952 0.177490 -0.675476 0.408081 1441740657 0.587952 0.177490 -0.675476 0.408081 1441740657 0.587952 0.177490 -0.675476 0.408081 1441740657 0.587952 0.177490 -0.675476 0.408081 1441740657 0.587952 0.177490 -0.675476 0.408081 1441740657 0.587952 0.177490 -0.675476 0.408081 1441740657 0.585938 0.195007 -0.652649 0.438965 1441740657 0.585938 0.195007 -0.652649 0.438965 1441740657 0.585938 0.195007 -0.652649 0.438965 1441740657 0.585938 0.195007 -0.652649 0.438965 1441740657 0.585938 0.195007 -0.652649 0.438965 1441740657 0.585938 0.195007 -0.652649 0.438965 1441740657 0.591675 0.155823 -0.662537 0.432007 1441740657 0.591675 0.155823 -0.662537 0.432007 1441740657 0.591675 0.155823 -0.662537 0.432007 1441740657 0.591675 0.155823 -0.662537 0.432007 1441740657 0.591675 0.155823 -0.662537 0.432007 1441740657 0.591675 0.155823 -0.662537 0.432007 1441740657 0.585876 0.085876 -0.690979 0.414551 1441740657 0.585876 0.085876 -0.690979 0.414551 1441740657 0.585876 0.085876 -0.690979 0.414551 1441740657 0.585876 0.085876 -0.690979 0.414551 1441740657 0.585876 0.085876 -0.690979 0.414551 1441740657 0.585876 0.085876 -0.690979 0.414551 1441740657 0.602417 0.093628 -0.700256 0.371460 1441740657 0.602417 0.093628 -0.700256 0.371460 1441740657 0.602417 0.093628 -0.700256 0.371460 1441740657 0.602417 0.093628 -0.700256 0.371460 1441740657 0.602417 0.093628 -0.700256 0.371460 1441740657 0.602417 0.093628 -0.700256 0.371460 1441740657 0.626343 0.005066 -0.719849 0.299011 1441740657 0.626343 0.005066 -0.719849 0.299011 1441740657 0.626343 0.005066 -0.719849 0.299011 1441740657 0.626343 0.005066 -0.719849 0.299011 1441740657 0.626343 0.005066 -0.719849 0.299011 1441740657 0.626343 0.005066 -0.719849 0.299011 1441740657 0.621216 0.010071 -0.715027 0.320496 1441740657 0.621216 0.010071 -0.715027 0.320496 1441740657 0.621216 0.010071 -0.715027 0.320496 1441740657 0.621216 0.010071 -0.715027 0.320496 1441740657 0.621216 0.010071 -0.715027 0.320496 1441740657 0.621216 0.010071 -0.715027 0.320496 1441740657 0.620911 0.049316 -0.706177 0.336670 1441740657 0.620911 0.049316 -0.706177 0.336670 1441740657 0.620911 0.049316 -0.706177 0.336670 1441740657 0.620911 0.049316 -0.706177 0.336670 1441740657 0.620911 0.049316 -0.706177 0.336670 1441740657 0.620911 0.049316 -0.706177 0.336670 1441740658 0.620911 0.049316 -0.706177 0.336670 1441740658 0.615967 0.079346 -0.706116 0.340027 1441740658 0.615967 0.079346 -0.706116 0.340027 1441740658 0.615967 0.079346 -0.706116 0.340027 1441740658 0.615967 0.079346 -0.706116 0.340027 1441740658 0.615967 0.079346 -0.706116 0.340027 1441740658 0.615967 0.079346 -0.706116 0.340027 1441740658 0.611877 0.126160 -0.698669 0.348633 1441740658 0.611877 0.126160 -0.698669 0.348633 1441740658 0.611877 0.126160 -0.698669 0.348633 1441740658 0.611877 0.126160 -0.698669 0.348633 1441740658 0.611877 0.126160 -0.698669 0.348633 1441740658 0.611877 0.126160 -0.698669 0.348633 1441740658 0.623352 0.116577 -0.704468 0.318665 1441740658 0.623352 0.116577 -0.704468 0.318665 1441740658 0.623352 0.116577 -0.704468 0.318665 1441740658 0.623352 0.116577 -0.704468 0.318665 1441740658 0.623352 0.116577 -0.704468 0.318665 1441740658 0.623352 0.116577 -0.704468 0.318665 1441740658 0.626221 0.101074 -0.711182 0.303040 1441740658 0.626221 0.101074 -0.711182 0.303040 1441740658 0.626221 0.101074 -0.711182 0.303040 1441740658 0.626221 0.101074 -0.711182 0.303040 1441740658 0.626221 0.101074 -0.711182 0.303040 1441740658 0.626221 0.101074 -0.711182 0.303040 1441740658 0.620911 0.122437 -0.706665 0.316284 1441740658 0.620911 0.122437 -0.706665 0.316284 1441740658 0.620911 0.122437 -0.706665 0.316284 1441740658 0.620911 0.122437 -0.706665 0.316284 1441740658 0.620911 0.122437 -0.706665 0.316284 1441740658 0.620911 0.122437 -0.706665 0.316284 1441740658 0.614807 0.141357 -0.701538 0.331482 1441740658 0.614807 0.141357 -0.701538 0.331482 1441740658 0.614807 0.141357 -0.701538 0.331482 1441740658 0.614807 0.141357 -0.701538 0.331482 1441740658 0.614807 0.141357 -0.701538 0.331482 1441740658 0.614807 0.141357 -0.701538 0.331482 1441740658 0.614807 0.141357 -0.701538 0.331482 1441740658 0.610657 0.155273 -0.695862 0.344604 1441740658 0.610657 0.155273 -0.695862 0.344604 1441740658 0.610657 0.155273 -0.695862 0.344604 1441740658 0.610657 0.155273 -0.695862 0.344604 1441740658 0.610657 0.155273 -0.695862 0.344604 1441740658 0.610657 0.155273 -0.695862 0.344604 1441740658 0.606628 0.161072 -0.691284 0.357971 1441740658 0.606628 0.161072 -0.691284 0.357971 1441740658 0.606628 0.161072 -0.691284 0.357971 1441740658 0.606628 0.161072 -0.691284 0.357971 1441740658 0.603333 0.161133 -0.689392 0.367065 1441740658 0.603333 0.161133 -0.689392 0.367065 1441740658 0.603333 0.161133 -0.689392 0.367065 1441740658 0.603333 0.161133 -0.689392 0.367065 1441740658 0.603333 0.161133 -0.689392 0.367065 1441740658 0.603333 0.161133 -0.689392 0.367065 1441740658 0.597839 0.170044 -0.687683 0.375122 1441740658 0.597839 0.170044 -0.687683 0.375122 1441740658 0.597839 0.170044 -0.687683 0.375122 1441740658 0.597839 0.170044 -0.687683 0.375122 1441740658 0.578674 0.268799 -0.617554 0.459839 1441740658 0.578674 0.268799 -0.617554 0.459839 1441740658 0.578674 0.268799 -0.617554 0.459839 1441740658 0.578674 0.268799 -0.617554 0.459839 1441740658 0.578674 0.268799 -0.617554 0.459839 1441740658 0.578674 0.268799 -0.617554 0.459839 1441740658 0.578674 0.268799 -0.617554 0.459839 1441740658 0.543274 0.341125 -0.550781 0.533936 1441740658 0.543274 0.341125 -0.550781 0.533936 1441740658 0.543274 0.341125 -0.550781 0.533936 1441740658 0.543274 0.341125 -0.550781 0.533936 1441740658 0.543274 0.341125 -0.550781 0.533936 1441740658 0.543274 0.341125 -0.550781 0.533936 1441740658 0.530884 0.300293 -0.588379 0.530762 1441740658 0.530884 0.300293 -0.588379 0.530762 1441740658 0.530884 0.300293 -0.588379 0.530762 1441740658 0.530884 0.300293 -0.588379 0.530762 1441740658 0.530884 0.300293 -0.588379 0.530762 1441740658 0.530884 0.300293 -0.588379 0.530762 1441740658 0.560303 0.289978 -0.587952 0.506226 1441740658 0.560303 0.289978 -0.587952 0.506226 1441740658 0.560303 0.289978 -0.587952 0.506226 1441740658 0.560303 0.289978 -0.587952 0.506226 1441740658 0.560303 0.289978 -0.587952 0.506226 1441740658 0.560303 0.289978 -0.587952 0.506226 1441740658 0.615051 0.194336 -0.640625 0.416504 1441740658 0.615051 0.194336 -0.640625 0.416504 1441740658 0.615051 0.194336 -0.640625 0.416504 1441740658 0.615051 0.194336 -0.640625 0.416504 1441740658 0.615051 0.194336 -0.640625 0.416504 1441740658 0.615051 0.194336 -0.640625 0.416504 1441740658 0.615051 0.194336 -0.640625 0.416504 1441740658 0.628357 0.172668 -0.653564 0.384888 1441740658 0.628357 0.172668 -0.653564 0.384888 1441740658 0.628357 0.172668 -0.653564 0.384888 1441740658 0.628357 0.172668 -0.653564 0.384888 1441740658 0.628357 0.172668 -0.653564 0.384888 1441740658 0.628357 0.172668 -0.653564 0.384888 1441740658 0.645447 0.082275 -0.689270 0.318604 1441740658 0.645447 0.082275 -0.689270 0.318604 1441740658 0.645447 0.082275 -0.689270 0.318604 1441740658 0.645447 0.082275 -0.689270 0.318604 1441740658 0.645447 0.082275 -0.689270 0.318604 1441740658 0.645447 0.082275 -0.689270 0.318604 1441740658 0.645447 0.082275 -0.689270 0.318604 1441740658 0.632202 0.096619 -0.696472 0.325439 1441740658 0.632202 0.096619 -0.696472 0.325439 1441740658 0.632202 0.096619 -0.696472 0.325439 1441740658 0.632202 0.096619 -0.696472 0.325439 1441740658 0.632202 0.096619 -0.696472 0.325439 1441740658 0.632202 0.096619 -0.696472 0.325439 1441740658 0.625854 0.104248 -0.700073 0.327515 1441740659 0.625854 0.104248 -0.700073 0.327515 1441740659 0.625854 0.104248 -0.700073 0.327515 1441740659 0.625854 0.104248 -0.700073 0.327515 1441740659 0.625854 0.104248 -0.700073 0.327515 1441740659 0.625854 0.104248 -0.700073 0.327515 1441740659 0.625854 0.104248 -0.700073 0.327515 1441740659 0.619324 0.110718 -0.702759 0.332092 1441740659 0.619324 0.110718 -0.702759 0.332092 1441740659 0.619324 0.110718 -0.702759 0.332092 1441740659 0.619324 0.110718 -0.702759 0.332092 1441740659 0.619324 0.110718 -0.702759 0.332092 1441740659 0.619324 0.110718 -0.702759 0.332092 1441740659 0.613342 0.122864 -0.702881 0.338562 1441740659 0.613342 0.122864 -0.702881 0.338562 1441740659 0.613342 0.122864 -0.702881 0.338562 1441740659 0.613342 0.122864 -0.702881 0.338562 1441740659 0.613342 0.122864 -0.702881 0.338562 1441740659 0.613342 0.122864 -0.702881 0.338562 1441740659 0.612122 0.129333 -0.704102 0.335815 1441740659 0.612122 0.129333 -0.704102 0.335815 1441740659 0.612122 0.129333 -0.704102 0.335815 1441740659 0.612122 0.129333 -0.704102 0.335815 1441740659 0.612122 0.129333 -0.704102 0.335815 1441740659 0.612122 0.129333 -0.704102 0.335815 1441740659 0.612122 0.129333 -0.704102 0.335815 1441740659 0.613708 0.125916 -0.708923 0.323914 1441740659 0.613708 0.125916 -0.708923 0.323914 1441740659 0.613708 0.125916 -0.708923 0.323914 1441740659 0.613708 0.125916 -0.708923 0.323914 1441740659 0.613708 0.125916 -0.708923 0.323914 1441740659 0.613708 0.125916 -0.708923 0.323914 1441740659 0.613831 0.119812 -0.713806 0.315125 1441740659 0.613831 0.119812 -0.713806 0.315125 1441740659 0.613831 0.119812 -0.713806 0.315125 1441740659 0.613831 0.119812 -0.713806 0.315125 1441740659 0.613831 0.119812 -0.713806 0.315125 1441740659 0.613831 0.119812 -0.713806 0.315125 1441740659 0.612122 0.116272 -0.715881 0.315125 1441740659 0.612122 0.116272 -0.715881 0.315125 1441740659 0.612122 0.116272 -0.715881 0.315125 1441740659 0.612122 0.116272 -0.715881 0.315125 1441740659 0.612122 0.116272 -0.715881 0.315125 1441740659 0.612122 0.116272 -0.715881 0.315125 1441740659 0.604187 0.132690 -0.711548 0.333191 1441740659 0.604187 0.132690 -0.711548 0.333191 1441740659 0.604187 0.132690 -0.711548 0.333191 1441740659 0.604187 0.132690 -0.711548 0.333191 1441740659 0.604187 0.132690 -0.711548 0.333191 1441740659 0.604187 0.132690 -0.711548 0.333191 1441740659 0.604187 0.132690 -0.711548 0.333191 1441740659 0.597046 0.155823 -0.702637 0.354309 1441740659 0.597046 0.155823 -0.702637 0.354309 1441740659 0.597046 0.155823 -0.702637 0.354309 1441740659 0.597046 0.155823 -0.702637 0.354309 1441740659 0.597046 0.155823 -0.702637 0.354309 1441740659 0.597046 0.155823 -0.702637 0.354309 1441740659 0.596863 0.165771 -0.695984 0.363098 1441740659 
0.442932 -0.077820 -0.573120 0.685059 1441740664 0.351563 -0.179749 -0.518982 0.758057 1441740664 0.351563 -0.179749 -0.518982 0.758057 1441740664 0.351563 -0.179749 -0.518982 0.758057 1441740664 0.351563 -0.179749 -0.518982 0.758057 1441740664 0.351563 -0.179749 -0.518982 0.758057 1441740664 0.351563 -0.179749 -0.518982 0.758057 1441740664 0.248840 -0.268677 -0.466309 0.805237 1441740664 0.248840 -0.268677 -0.466309 0.805237 1441740664 0.248840 -0.268677 -0.466309 0.805237 1441740664 0.248840 -0.268677 -0.466309 0.805237 1441740664 0.248840 -0.268677 -0.466309 0.805237 1441740664 0.140625 -0.334045 -0.410156 0.836914 1441740664 0.140625 -0.334045 -0.410156 0.836914 1441740664 0.140625 -0.334045 -0.410156 0.836914 1441740664 0.140625 -0.334045 -0.410156 0.836914 1441740664 0.140625 -0.334045 -0.410156 0.836914 1441740664 0.140625 -0.334045 -0.410156 0.836914 1441740664 0.140625 -0.334045 -0.410156 0.836914 1441740664 0.055420 -0.377258 -0.326538 0.864868 1441740664 0.055420 -0.377258 -0.326538 0.864868 1441740664 0.055420 -0.377258 -0.326538 0.864868 1441740664 0.055420 -0.377258 -0.326538 0.864868 1441740664 0.055420 -0.377258 -0.326538 0.864868 1441740664 0.055420 -0.377258 -0.326538 0.864868 1441740664 0.007080 -0.408813 -0.241272 0.880127 1441740664 0.007080 -0.408813 -0.241272 0.880127 1441740664 0.007080 -0.408813 -0.241272 0.880127 1441740664 0.007080 -0.408813 -0.241272 0.880127 1441740664 0.007080 -0.408813 -0.241272 0.880127 1441740664 0.007080 -0.408813 -0.241272 0.880127 1441740664 -0.045166 -0.435608 -0.170044 0.882751 1441740664 -0.045166 -0.435608 -0.170044 0.882751 1441740664 -0.045166 -0.435608 -0.170044 0.882751 1441740664 -0.045166 -0.435608 -0.170044 0.882751 1441740664 -0.045166 -0.435608 -0.170044 0.882751 1441740664 -0.045166 -0.435608 -0.170044 0.882751 1441740664 -0.079529 -0.456238 -0.079102 0.882751 1441740664 -0.079529 -0.456238 -0.079102 0.882751 1441740664 -0.079529 -0.456238 -0.079102 0.882751 1441740664 -0.079529 -0.456238 -0.079102 0.882751 1441740664 -0.079529 -0.456238 -0.079102 0.882751 1441740664 -0.079529 -0.456238 -0.079102 0.882751 1441740664 -0.112366 -0.463745 -0.013428 0.878723 1441740664 -0.112366 -0.463745 -0.013428 0.878723 1441740664 -0.112366 -0.463745 -0.013428 0.878723 1441740664 -0.112366 -0.463745 -0.013428 0.878723 1441740664 -0.112366 -0.463745 -0.013428 0.878723 1441740664 -0.112366 -0.463745 -0.013428 0.878723 1441740664 -0.112366 -0.463745 -0.013428 0.878723 1441740664 -0.105835 -0.487183 -0.037415 0.866028 1441740664 -0.105835 -0.487183 -0.037415 0.866028 1441740664 -0.105835 -0.487183 -0.037415 0.866028 1441740664 -0.105835 -0.487183 -0.037415 0.866028 1441740664 -0.105835 -0.487183 -0.037415 0.866028 1441740664 -0.105835 -0.487183 -0.037415 0.866028 1441740664 0.014893 -0.528503 -0.143066 0.836670 1441740664 0.014893 -0.528503 -0.143066 0.836670 1441740664 0.014893 -0.528503 -0.143066 0.836670 1441740664 0.014893 -0.528503 -0.143066 0.836670 1441740664 0.014893 -0.528503 -0.143066 0.836670 1441740664 0.014893 -0.528503 -0.143066 0.836670 1441740664 0.370667 -0.416260 -0.247009 0.792664 1441740664 0.370667 -0.416260 -0.247009 0.792664 1441740664 0.370667 -0.416260 -0.247009 0.792664 1441740664 0.370667 -0.416260 -0.247009 0.792664 1441740664 0.370667 -0.416260 -0.247009 0.792664 1441740664 0.370667 -0.416260 -0.247009 0.792664 1441740664 0.515442 -0.436279 -0.341248 0.653870 1441740664 0.515442 -0.436279 -0.341248 0.653870 1441740664 0.515442 -0.436279 -0.341248 0.653870 1441740664 0.515442 -0.436279 -0.341248 0.653870 1441740664 0.515442 -0.436279 -0.341248 0.653870 1441740664 0.466980 -0.371216 -0.261902 0.758606 1441740664 0.466980 -0.371216 -0.261902 0.758606 1441740664 0.466980 -0.371216 -0.261902 0.758606 1441740664 0.466980 -0.371216 -0.261902 0.758606 1441740664 0.466980 -0.371216 -0.261902 0.758606 1441740664 0.466980 -0.371216 -0.261902 0.758606 1441740664 0.466980 -0.371216 -0.261902 0.758606 1441740664 0.447144 -0.370728 -0.243103 0.776855 1441740664 0.447144 -0.370728 -0.243103 0.776855 1441740664 0.447144 -0.370728 -0.243103 0.776855 1441740664 0.447144 -0.370728 -0.243103 0.776855 1441740664 0.447144 -0.370728 -0.243103 0.776855 1441740664 0.447144 -0.370728 -0.243103 0.776855 1441740664 0.432434 -0.359192 -0.231140 0.794067 1441740664 0.432434 -0.359192 -0.231140 0.794067 1441740664 0.432434 -0.359192 -0.231140 0.794067 1441740664 0.432434 -0.359192 -0.231140 0.794067 1441740664 0.432434 -0.359192 -0.231140 0.794067 1441740664 0.432434 -0.359192 -0.231140 0.794067 1441740664 0.432434 -0.359192 -0.231140 0.794067 1441740664 0.390259 -0.362427 -0.227234 0.815247 1441740664 0.390259 -0.362427 -0.227234 0.815247 1441740664 0.390259 -0.362427 -0.227234 0.815247 1441740664 0.390259 -0.362427 -0.227234 0.815247 1441740664 0.390259 -0.362427 -0.227234 0.815247 1441740664 0.390259 -0.362427 -0.227234 0.815247 1441740664 0.314392 -0.369812 -0.236755 0.841614 1441740664 0.314392 -0.369812 -0.236755 0.841614 1441740664 0.314392 -0.369812 -0.236755 0.841614 1441740664 0.314392 -0.369812 -0.236755 0.841614 1441740664 0.314392 -0.369812 -0.236755 0.841614 1441740664 0.314392 -0.369812 -0.236755 0.841614 1441740664 0.219849 -0.366394 -0.244141 0.870544 1441740664 0.219849 -0.366394 -0.244141 0.870544 1441740664 0.219849 -0.366394 -0.244141 0.870544 1441740664 0.219849 -0.366394 -0.244141 0.870544 1441740664 0.219849 -0.366394 -0.244141 0.870544 1441740664 0.219849 -0.366394 -0.244141 0.870544 1441740664 0.119324 -0.366577 -0.248779 0.888550 1441740665 0.119324 -0.366577 -0.248779 0.888550 1441740665 0.119324 -0.366577 -0.248779 0.888550 1441740665 0.119324 -0.366577 -0.248779 0.888550 1441740665 0.119324 -0.366577 -0.248779 0.888550 1441740665 0.119324 -0.366577 -0.248779 0.888550 1441740665 0.119324 -0.366577 -0.248779 0.888550 1441740665 0.049988 -0.355957 -0.213501 0.908386 1441740665 0.049988 -0.355957 -0.213501 0.908386 1441740665 0.049988 -0.355957 -0.213501 0.908386 1441740665 0.049988 -0.355957 -0.213501 0.908386 1441740665 0.049988 -0.355957 -0.213501 0.908386 1441740665 0.049988 -0.355957 -0.213501 0.908386 1441740665 -0.009521 -0.357056 -0.161133 0.920044 1441740665 -0.009521 -0.357056 -0.161133 0.920044 1441740665 -0.009521 -0.357056 -0.161133 0.920044 1441740665 -0.009521 -0.357056 -0.161133 0.920044 1441740665 -0.009521 -0.357056 -0.161133 0.920044 1441740665 -0.009521 -0.357056 -0.161133 0.920044 1441740665 -0.060852 -0.353882 -0.116272 0.926025 1441740665 -0.060852 -0.353882 -0.116272 0.926025 1441740665 -0.060852 -0.353882 -0.116272 0.926025 1441740665 -0.060852 -0.353882 -0.116272 0.926025 1441740665 -0.060852 -0.353882 -0.116272 0.926025 1441740665 -0.060852 -0.353882 -0.116272 0.926025 1441740665 -0.093384 -0.350342 -0.069702 0.929321 1441740665 -0.093384 -0.350342 -0.069702 0.929321 1441740665 -0.093384 -0.350342 -0.069702 0.929321 1441740665 -0.105042 -0.359070 -0.033752 0.926758 1441740665 -0.105042 -0.359070 -0.033752 0.926758 1441740665 -0.105042 -0.359070 -0.033752 0.926758 1441740665 -0.105042 -0.359070 -0.033752 0.926758 1441740665 -0.105042 -0.359070 -0.033752 0.926758 1441740665 -0.105042 -0.359070 -0.033752 0.926758 1441740665 -0.107056 -0.377258 -0.026306 0.919495 1441740665 -0.107056 -0.377258 -0.026306 0.919495 1441740665 -0.107056 -0.377258 -0.026306 0.919495 1441740665 -0.107056 -0.377258 -0.026306 0.919495 1441740665 -0.107056 -0.377258 -0.026306 0.919495 1441740665 -0.107056 -0.377258 -0.026306 0.919495 1441740665 -0.112915 -0.398315 -0.038147 0.909424 1441740665 -0.112915 -0.398315 -0.038147 0.909424 1441740665 -0.112915 -0.398315 -0.038147 0.909424 1441740665 -0.112915 -0.398315 -0.038147 0.909424 1441740665 -0.112915 -0.398315 -0.038147 0.909424 1441740665 -0.112915 -0.398315 -0.038147 0.909424 1441740665 -0.112915 -0.398315 -0.038147 0.909424 1441740665 -0.100830 -0.428772 -0.034912 0.897095 1441740665 -0.100830 -0.428772 -0.034912 0.897095 1441740665 -0.100830 -0.428772 -0.034912 0.897095 1441740665 -0.100830 -0.428772 -0.034912 0.897095 1441740665 -0.100830 -0.428772 -0.034912 0.897095 1441740665 -0.100830 -0.428772 -0.034912 0.897095 1441740665 -0.035950 -0.487366 -0.062378 0.870239 1441740665 -0.035950 -0.487366 -0.062378 0.870239 1441740665 -0.035950 -0.487366 -0.062378 0.870239 1441740665 -0.035950 -0.487366 -0.062378 0.870239 1441740665 -0.035950 -0.487366 -0.062378 0.870239 1441740665 -0.035950 -0.487366 -0.062378 0.870239 1441740665 -0.035950 -0.487366 -0.062378 0.870239 1441740665 0.165161 -0.479187 -0.175659 0.843933 1441740665 0.165161 -0.479187 -0.175659 0.843933 1441740665 0.165161 -0.479187 -0.175659 0.843933 1441740665 0.165161 -0.479187 -0.175659 0.843933 1441740665 0.165161 -0.479187 -0.175659 0.843933 1441740665 0.165161 -0.479187 -0.175659 0.843933 1441740665 0.541138 -0.324158 -0.241089 0.737549 1441740665 0.541138 -0.324158 -0.241089 0.737549 1441740665 0.541138 -0.324158 -0.241089 0.737549 1441740665 0.541138 -0.324158 -0.241089 0.737549 1441740665 0.541138 -0.324158 -0.241089 0.737549 1441740665 0.541138 -0.324158 -0.241089 0.737549 1441740665 0.431274 -0.422607 -0.218445 0.766602 1441740665 0.431274 -0.422607 -0.218445 0.766602 1441740665 0.431274 -0.422607 -0.218445 0.766602 1441740665 0.431274 -0.422607 -0.218445 0.766602 1441740665 0.431274 -0.422607 -0.218445 0.766602 1441740665 0.431274 -0.422607 -0.218445 0.766602 1441740665 0.468872 -0.336609 -0.143127 0.803894 1441740665 0.468872 -0.336609 -0.143127 0.803894 1441740665 0.468872 -0.336609 -0.143127 0.803894 1441740665 0.468872 -0.336609 -0.143127 0.803894 1441740665 0.468872 -0.336609 -0.143127 0.803894 1441740665 0.468872 -0.336609 -0.143127 0.803894 1441740665 0.450562 -0.367920 -0.166748 0.796082 1441740665 0.450562 -0.367920 -0.166748 0.796082 1441740665 0.450562 -0.367920 -0.166748 0.796082 1441740665 0.450562 -0.367920 -0.166748 0.796082 1441740665 0.450562 -0.367920 -0.166748 0.796082 1441740665 0.450562 -0.367920 -0.166748 0.796082 1441740665 0.417175 -0.371948 -0.163574 0.812927 1441740665 0.417175 -0.371948 -0.163574 0.812927 1441740665 0.417175 -0.371948 -0.163574 0.812927 1441740665 0.417175 -0.371948 -0.163574 0.812927 1441740665 0.417175 -0.371948 -0.163574 0.812927 1441740665 0.417175 -0.371948 -0.163574 0.812927 1441740665 0.347168 -0.373169 -0.160950 0.845154 1441740665 0.347168 -0.373169 -0.160950 0.845154 1441740665 0.347168 -0.373169 -0.160950 0.845154 1441740665 0.347168 -0.373169 -0.160950 0.845154 1441740665 0.347168 -0.373169 -0.160950 0.845154 1441740665 0.347168 -0.373169 -0.160950 0.845154 1441740665 0.254700 -0.372131 -0.157471 0.878540 1441740665 0.254700 -0.372131 -0.157471 0.878540 1441740665 0.254700 -0.372131 -0.157471 0.878540 1441740665 0.254700 -0.372131 -0.157471 0.878540 1441740665 0.254700 -0.372131 -0.157471 0.878540 1441740665 0.254700 -0.372131 -0.157471 0.878540 1441740665 0.163208 -0.376648 -0.147522 0.899841 1441740665 0.163208 -0.376648 -0.147522 0.899841 1441740666 0.163208 -0.376648 -0.147522 0.899841 1441740666 0.163208 -0.376648 -0.147522 0.899841 1441740666 0.163208 -0.376648 -0.147522 0.899841 1441740666 0.163208 -0.376648 -0.147522 0.899841 1441740666 0.163208 -0.376648 -0.147522 0.899841 1441740666 0.085754 -0.388550 -0.137268 0.907104 1441740666 0.085754 -0.388550 -0.137268 0.907104 1441740666 0.085754 -0.388550 -0.137268 0.907104 1441740666 0.085754 -0.388550 -0.137268 0.907104 1441740666 0.085754 -0.388550 -0.137268 0.907104 1441740666 0.085754 -0.388550 -0.137268 0.907104 1441740666 0.019714 -0.408081 -0.116272 0.905273 1441740666 0.019714 -0.408081 -0.116272 0.905273 1441740666 0.019714 -0.408081 -0.116272 0.905273 1441740666 0.019714 -0.408081 -0.116272 0.905273 1441740666 0.019714 -0.408081 -0.116272 0.905273 1441740666 0.019714 -0.408081 -0.116272 0.905273 1441740666 0.019714 -0.408081 -0.116272 0.905273 1441740666 -0.046875 -0.423706 -0.111938 0.897583 1441740666 -0.046875 -0.423706 -0.111938 0.897583 1441740666 -0.046875 -0.423706 -0.111938 0.897583 1441740666 -0.046875 -0.423706 -0.111938 0.897583 1441740666 -0.069763 -0.428772 -0.060364 0.898682 1441740666 -0.069763 -0.428772 -0.060364 0.898682 1441740666 -0.069763 -0.428772 -0.060364 0.898682 1441740666 -0.069763 -0.428772 -0.060364 0.898682 1441740666 -0.069763 -0.428772 -0.060364 0.898682 1441740666 -0.069763 -0.428772 -0.060364 0.898682 1441740666 -0.069763 -0.428772 -0.060364 0.898682 1441740666 -0.077820 -0.432678 -0.013489 0.898071 1441740666 -0.077820 -0.432678 -0.013489 0.898071 1441740666 -0.077820 -0.432678 -0.013489 0.898071 1441740666 -0.077820 -0.432678 -0.013489 0.898071 1441740666 -0.077820 -0.432678 -0.013489 0.898071 1441740666 -0.077820 -0.432678 -0.013489 0.898071 1441740666 -0.064636 -0.445923 -0.004089 0.892700 1441740666 -0.064636 -0.445923 -0.004089 0.892700 1441740666 -0.064636 -0.445923 -0.004089 0.892700 1441740666 -0.064636 -0.445923 -0.004089 0.892700 1441740666 -0.064636 -0.445923 -0.004089 0.892700 1441740666 -0.064636 -0.445923 -0.004089 0.892700 1441740666 -0.066589 -0.455933 -0.027100 0.887085 1441740666 -0.066589 -0.455933 -0.027100 0.887085 1441740666 -0.066589 -0.455933 -0.027100 0.887085 1441740666 -0.066589 -0.455933 -0.027100 0.887085 1441740666 -0.081543 -0.470093 -0.042908 0.877808 1441740666 -0.081543 -0.470093 -0.042908 0.877808 1441740666 -0.081543 -0.470093 -0.042908 0.877808 1441740666 -0.081543 -0.470093 -0.042908 0.877808 1441740666 -0.081543 -0.470093 -0.042908 0.877808 1441740666 -0.081543 -0.470093 -0.042908 0.877808 1441740666 -0.089172 -0.496277 -0.049805 0.862122 1441740666 -0.089172 -0.496277 -0.049805 0.862122 1441740666 -0.089172 -0.496277 -0.049805 0.862122 1441740666 -0.089172 -0.496277 -0.049805 0.862122 1441740666 -0.089172 -0.496277 -0.049805 0.862122 1441740666 -0.089172 -0.496277 -0.049805 0.862122 1441740666 0.054382 -0.503906 -0.119690 0.853699 1441740666 0.054382 -0.503906 -0.119690 0.853699 1441740666 0.054382 -0.503906 -0.119690 0.853699 1441740666 0.054382 -0.503906 -0.119690 0.853699 1441740666 0.054382 -0.503906 -0.119690 0.853699 1441740666 0.054382 -0.503906 -0.119690 0.853699 1441740666 0.054382 -0.503906 -0.119690 0.853699 1441740666 0.487610 -0.378052 -0.163086 0.769836 1441740666 0.487610 -0.378052 -0.163086 0.769836 1441740666 0.487610 -0.378052 -0.163086 0.769836 1441740666 0.487610 -0.378052 -0.163086 0.769836 1441740666 0.487610 -0.378052 -0.163086 0.769836 1441740666 0.423096 -0.489746 -0.344360 0.680115 1441740666 0.423096 -0.489746 -0.344360 0.680115 1441740666 0.423096 -0.489746 -0.344360 0.680115 1441740666 0.423096 -0.489746 -0.344360 0.680115 1441740666 0.423096 -0.489746 -0.344360 0.680115 1441740666 0.423096 -0.489746 -0.344360 0.680115 1441740666 0.456970 -0.383423 -0.168640 0.784668 1441740666 0.456970 -0.383423 -0.168640 0.784668 1441740666 0.456970 -0.383423 -0.168640 0.784668 1441740666 0.456970 -0.383423 -0.168640 0.784668 1441740666 0.456970 -0.383423 -0.168640 0.784668 1441740666 0.456970 -0.383423 -0.168640 0.784668 1441740666 0.456970 -0.383423 -0.168640 0.784668 1441740666 0.402466 -0.407959 -0.158997 0.803894 1441740666 0.402466 -0.407959 -0.158997 0.803894 1441740666 0.402466 -0.407959 -0.158997 0.803894 1441740666 0.402466 -0.407959 -0.158997 0.803894 1441740666 0.402466 -0.407959 -0.158997 0.803894 1441740666 0.402466 -0.407959 -0.158997 0.803894 1441740666 0.385498 -0.415771 -0.174988 0.804932 1441740666 0.385498 -0.415771 -0.174988 0.804932 1441740666 0.385498 -0.415771 -0.174988 0.804932 1441740666 0.385498 -0.415771 -0.174988 0.804932 1441740666 0.385498 -0.415771 -0.174988 0.804932 1441740666 0.385498 -0.415771 -0.174988 0.804932 1441740666 0.385498 -0.415771 -0.174988 0.804932 1441740666 0.320068 -0.430420 -0.191589 0.821899 1441740666 0.320068 -0.430420 -0.191589 0.821899 1441740666 0.320068 -0.430420 -0.191589 0.821899 1441740666 0.320068 -0.430420 -0.191589 0.821899 1441740666 0.320068 -0.430420 -0.191589 0.821899 1441740666 0.320068 -0.430420 -0.191589 0.821899 1441740666 0.241882 -0.431335 -0.203674 0.844910 1441740666 0.241882 -0.431335 -0.203674 0.844910 1441740666 0.241882 -0.431335 -0.203674 0.844910 1441740666 0.241882 -0.431335 -0.203674 0.844910 1441740666 0.241882 -0.431335 -0.203674 0.844910 1441740666 0.241882 -0.431335 -0.203674 0.844910 1441740666 0.163269 -0.415771 -0.204651 0.870972 1441740666 0.163269 -0.415771 -0.204651 0.870972 1441740666 0.163269 -0.415771 -0.204651 0.870972 1441740667 0.163269 -0.415771 -0.204651 0.870972 1441740667 0.163269 -0.415771 -0.204651 0.870972 1441740667 0.082458 -0.408081 -0.211548 0.884216 1441740667 0.082458 -0.408081 -0.211548 0.884216 1441740667 0.082458 -0.408081 -0.211548 0.884216 1441740667 0.082458 -0.408081 -0.211548 0.884216 1441740667 0.082458 -0.408081 -0.211548 0.884216 1441740667 0.082458 -0.408081 -0.211548 0.884216 1441740667 0.082458 -0.408081 -0.211548 0.884216 1441740667 0.018860 -0.399048 -0.199341 0.894775 1441740667 0.018860 -0.399048 -0.199341 0.894775 1441740667 0.018860 -0.399048 -0.199341 0.894775 1441740667 0.018860 -0.399048 -0.199341 0.894775 1441740667 0.018860 -0.399048 -0.199341 0.894775 1441740667 0.018860 -0.399048 -0.199341 0.894775 1441740667 -0.027161 -0.390869 -0.170837 0.904053 1441740667 -0.027161 -0.390869 -0.170837 0.904053 1441740667 -0.027161 -0.390869 -0.170837 0.904053 1441740667 -0.027161 -0.390869 -0.170837 0.904053 1441740667 -0.027161 -0.390869 -0.170837 0.904053 1441740667 -0.027161 -0.390869 -0.170837 0.904053 1441740667 -0.057739 -0.384460 -0.118347 0.913696 1441740667 -0.057739 -0.384460 -0.118347 0.913696 1441740667 -0.057739 -0.384460 -0.118347 0.913696 1441740667 -0.073181 -0.375366 -0.081421 0.920349 1441740667 -0.073181 -0.375366 -0.081421 0.920349 1441740667 -0.073181 -0.375366 -0.081421 0.920349 1441740667 -0.073181 -0.375366 -0.081421 0.920349 1441740667 -0.073181 -0.375366 -0.081421 0.920349 1441740667 -0.073181 -0.375366 -0.081421 0.920349 1441740667 -0.080322 -0.374329 -0.061340 0.921753 1441740667 -0.080322 -0.374329 -0.061340 0.921753 1441740667 -0.080322 -0.374329 -0.061340 0.921753 1441740667 -0.080322 -0.374329 -0.061340 0.921753 1441740667 -0.080322 -0.374329 -0.061340 0.921753 1441740667 -0.080322 -0.374329 -0.061340 0.921753 1441740667 -0.091614 -0.380127 -0.067566 0.917847 1441740667 -0.091614 -0.380127 -0.067566 0.917847 1441740667 -0.091614 -0.380127 -0.067566 0.917847 1441740667 -0.091614 -0.380127 -0.067566 0.917847 1441740667 -0.091614 -0.380127 -0.067566 0.917847 1441740667 -0.091614 -0.380127 -0.067566 0.917847 1441740667 -0.091614 -0.380127 -0.067566 0.917847 1441740667 -0.115845 -0.390442 -0.082336 0.909546 1441740667 -0.115845 -0.390442 -0.082336 0.909546 1441740667 -0.115845 -0.390442 -0.082336 0.909546 1441740667 -0.115845 -0.390442 -0.082336 0.909546 1441740667 -0.115845 -0.390442 -0.082336 0.909546 1441740667 -0.115845 -0.390442 -0.082336 0.909546 1441740667 -0.104919 -0.417786 -0.055786 0.900757 1441740667 -0.104919 -0.417786 -0.055786 0.900757 1441740667 -0.104919 -0.417786 -0.055786 0.900757 1441740667 -0.104919 -0.417786 -0.055786 0.900757 1441740667 -0.104919 -0.417786 -0.055786 0.900757 1441740667 -0.104919 -0.417786 -0.055786 0.900757 1441740667 -0.104919 -0.417786 -0.055786 0.900757 1441740667 -0.010010 -0.464050 -0.126404 0.876648 1441740667 -0.010010 -0.464050 -0.126404 0.876648 1441740667 -0.010010 -0.464050 -0.126404 0.876648 1441740667 -0.010010 -0.464050 -0.126404 0.876648 1441740667 -0.010010 -0.464050 -0.126404 0.876648 1441740667 -0.010010 -0.464050 -0.126404 0.876648 1441740667 0.375977 -0.410583 -0.171814 0.812744 1441740667 0.375977 -0.410583 -0.171814 0.812744 1441740667 0.375977 -0.410583 -0.171814 0.812744 1441740667 0.375977 -0.410583 -0.171814 0.812744 1441740667 0.375977 -0.410583 -0.171814 0.812744 1441740667 0.375977 -0.410583 -0.171814 0.812744 1441740667 0.394348 -0.524536 -0.379211 0.652344 1441740667 0.394348 -0.524536 -0.379211 0.652344 1441740667 0.394348 -0.524536 -0.379211 0.652344 1441740667 0.394348 -0.524536 -0.379211 0.652344 1441740667 0.394348 -0.524536 -0.379211 0.652344 1441740667 0.394348 -0.524536 -0.379211 0.652344 1441740667 0.464966 -0.352234 -0.214294 0.783447 1441740667 0.464966 -0.352234 -0.214294 0.783447 1441740667 0.464966 -0.352234 -0.214294 0.783447 1441740667 0.464966 -0.352234 -0.214294 0.783447 1441740667 0.464966 -0.352234 -0.214294 0.783447 1441740667 0.464966 -0.352234 -0.214294 0.783447 1441740667 0.420959 -0.400513 -0.227966 0.781250 1441740667 0.420959 -0.400513 -0.227966 0.781250 1441740667 0.420959 -0.400513 -0.227966 0.781250 1441740667 0.420959 -0.400513 -0.227966 0.781250 1441740667 0.420959 -0.400513 -0.227966 0.781250 1441740667 0.416748 -0.394714 -0.231079 0.785583 1441740667 0.416748 -0.394714 -0.231079 0.785583 1441740667 0.416748 -0.394714 -0.231079 0.785583 1441740667 0.416748 -0.394714 -0.231079 0.785583 1441740667 0.416748 -0.394714 -0.231079 0.785583 1441740667 0.416748 -0.394714 -0.231079 0.785583 1441740667 0.416748 -0.394714 -0.231079 0.785583 1441740667 0.372192 -0.391296 -0.217712 0.812988 1441740667 0.372192 -0.391296 -0.217712 0.812988 1441740667 0.372192 -0.391296 -0.217712 0.812988 1441740667 0.372192 -0.391296 -0.217712 0.812988 1441740667 0.372192 -0.391296 -0.217712 0.812988 1441740667 0.372192 -0.391296 -0.217712 0.812988 1441740667 0.281128 -0.383606 -0.216858 0.852478 1441740667 0.281128 -0.383606 -0.216858 0.852478 1441740667 0.281128 -0.383606 -0.216858 0.852478 1441740667 0.281128 -0.383606 -0.216858 0.852478 1441740667 0.281128 -0.383606 -0.216858 0.852478 1441740667 0.174377 -0.375122 -0.217102 0.884155 1441740667 0.174377 -0.375122 -0.217102 0.884155 1441740667 0.174377 -0.375122 -0.217102 0.884155 1441740667 0.174377 -0.375122 -0.217102 0.884155 1441740668 0.174377 -0.375122 -0.217102 0.884155 1441740668 0.174377 -0.375122 -0.217102 0.884155 1441740668 0.075500 -0.362671 -0.196655 0.907776 1441740668 0.075500 -0.362671 -0.196655 0.907776 1441740668 0.075500 -0.362671 -0.196655 0.907776 1441740668 0.075500 -0.362671 -0.196655 0.907776 1441740668 0.075500 -0.362671 -0.196655 0.907776 1441740668 0.075500 -0.362671 -0.196655 0.907776 1441740668 0.004700 -0.353271 -0.179504 0.918091 1441740668 0.004700 -0.353271 -0.179504 0.918091 1441740668 0.004700 -0.353271 -0.179504 0.918091 1441740668 0.004700 -0.353271 -0.179504 0.918091 1441740668 0.004700 -0.353271 -0.179504 0.918091 1441740668 -0.028625 -0.348145 -0.139282 0.926575 1441740668 -0.028625 -0.348145 -0.139282 0.926575 1441740668 -0.028625 -0.348145 -0.139282 0.926575 1441740668 -0.028625 -0.348145 -0.139282 0.926575 1441740668 -0.028625 -0.348145 -0.139282 0.926575 1441740668 -0.044922 -0.360474 -0.089539 0.927368 1441740668 -0.044922 -0.360474 -0.089539 0.927368 1441740668 -0.044922 -0.360474 -0.089539 0.927368 1441740668 -0.044922 -0.360474 -0.089539 0.927368 1441740668 -0.044922 -0.360474 -0.089539 0.927368 1441740668 -0.053894 -0.366699 -0.064575 0.926514 1441740668 -0.053894 -0.366699 -0.064575 0.926514 1441740668 -0.053894 -0.366699 -0.064575 0.926514 1441740668 -0.053894 -0.366699 -0.064575 0.926514 1441740668 -0.053894 -0.366699 -0.064575 0.926514 1441740668 -0.053894 -0.366699 -0.064575 0.926514 1441740668 -0.053894 -0.366699 -0.064575 0.926514 1441740668 -0.061462 -0.386902 -0.049316 0.918701 1441740668 -0.061462 -0.386902 -0.049316 0.918701 1441740668 -0.061462 -0.386902 -0.049316 0.918701 1441740668 -0.061462 -0.386902 -0.049316 0.918701 1441740668 -0.061462 -0.386902 -0.049316 0.918701 1441740668 -0.061462 -0.386902 -0.049316 0.918701 1441740668 -0.061462 -0.386902 -0.049316 0.918701 1441740668 -0.054382 -0.399719 -0.023682 0.914734 1441740668 -0.054382 -0.399719 -0.023682 0.914734 1441740668 -0.054382 -0.399719 -0.023682 0.914734 1441740668 -0.054382 -0.399719 -0.023682 0.914734 1441740668 -0.054382 -0.399719 -0.023682 0.914734 1441740668 -0.054382 -0.399719 -0.023682 0.914734 1441740668 -0.068420 -0.414551 -0.010681 0.907410 1441740668 -0.068420 -0.414551 -0.010681 0.907410 1441740668 -0.068420 -0.414551 -0.010681 0.907410 1441740668 -0.068420 -0.414551 -0.010681 0.907410 1441740668 -0.068420 -0.414551 -0.010681 0.907410 1441740668 -0.068420 -0.414551 -0.010681 0.907410 1441740668 -0.068420 -0.414551 -0.010681 0.907410 1441740668 -0.102112 -0.434082 0.025208 0.894714 1441740668 -0.102112 -0.434082 0.025208 0.894714 1441740668 -0.102112 -0.434082 0.025208 0.894714 1441740668 -0.102112 -0.434082 0.025208 0.894714 1441740668 -0.102112 -0.434082 0.025208 0.894714 1441740668 -0.102112 -0.434082 0.025208 0.894714 1441740668 -0.057800 -0.495605 -0.026672 0.866211 1441740668 -0.057800 -0.495605 -0.026672 0.866211 1441740668 -0.057800 -0.495605 -0.026672 0.866211 1441740668 -0.057800 -0.495605 -0.026672 0.866211 1441740668 -0.057800 -0.495605 -0.026672 0.866211 1441740668 0.204773 -0.482544 -0.211731 0.824829 1441740668 0.204773 -0.482544 -0.211731 0.824829 1441740668 0.204773 -0.482544 -0.211731 0.824829 1441740668 0.204773 -0.482544 -0.211731 0.824829 1441740668 0.204773 -0.482544 -0.211731 0.824829 1441740668 0.204773 -0.482544 -0.211731 0.824829 1441740668 0.456543 -0.470581 -0.384705 0.649719 1441740668 0.456543 -0.470581 -0.384705 0.649719 1441740668 0.456543 -0.470581 -0.384705 0.649719 1441740668 0.456543 -0.470581 -0.384705 0.649719 1441740668 0.456543 -0.470581 -0.384705 0.649719 1441740668 0.456543 -0.470581 -0.384705 0.649719 1441740668 0.398315 -0.417542 -0.283569 0.765869 1441740668 0.398315 -0.417542 -0.283569 0.765869 1441740668 0.398315 -0.417542 -0.283569 0.765869 1441740668 0.398315 -0.417542 -0.283569 0.765869 1441740668 0.398315 -0.417542 -0.283569 0.765869 1441740668 0.398315 -0.417542 -0.283569 0.765869 1441740668 0.424438 -0.416687 -0.272827 0.756104 1441740668 0.424438 -0.416687 -0.272827 0.756104 1441740668 0.424438 -0.416687 -0.272827 0.756104 1441740668 0.424438 -0.416687 -0.272827 0.756104 1441740668 0.424438 -0.416687 -0.272827 0.756104 1441740668 0.424438 -0.416687 -0.272827 0.756104 1441740668 0.433105 -0.422241 -0.285156 0.743469 1441740668 0.433105 -0.422241 -0.285156 0.743469 1441740668 0.433105 -0.422241 -0.285156 0.743469 1441740668 0.433105 -0.422241 -0.285156 0.743469 1441740668 0.433105 -0.422241 -0.285156 0.743469 1441740668 0.433105 -0.422241 -0.285156 0.743469 1441740668 0.433105 -0.422241 -0.285156 0.743469 1441740668 0.425232 -0.409302 -0.259644 0.764343 1441740668 0.425232 -0.409302 -0.259644 0.764343 1441740668 0.425232 -0.409302 -0.259644 0.764343 1441740668 0.425232 -0.409302 -0.259644 0.764343 1441740668 0.425232 -0.409302 -0.259644 0.764343 1441740668 0.425232 -0.409302 -0.259644 0.764343 1441740668 0.390137 -0.421875 -0.265991 0.773987 1441740668 0.390137 -0.421875 -0.265991 0.773987 1441740668 0.390137 -0.421875 -0.265991 0.773987 1441740668 0.390137 -0.421875 -0.265991 0.773987 1441740668 0.390137 -0.421875 -0.265991 0.773987 1441740668 0.390137 -0.421875 -0.265991 0.773987 1441740668 0.390137 -0.421875 -0.265991 0.773987 1441740668 0.330078 -0.422974 -0.265381 0.801086 1441740668 0.330078 -0.422974 -0.265381 0.801086 1441740668 0.330078 -0.422974 -0.265381 0.801086 1441740668 0.330078 -0.422974 -0.265381 0.801086 1441740668 0.330078 -0.422974 -0.265381 0.801086 1441740669 0.330078 -0.422974 -0.265381 0.801086 1441740669 0.251465 -0.416748 -0.254761 0.835571 1441740669 0.251465 -0.416748 -0.254761 0.835571 1441740669 0.251465 -0.416748 -0.254761 0.835571 1441740669 0.251465 -0.416748 -0.254761 0.835571 1441740669 0.251465 -0.416748 -0.254761 0.835571 1441740669 0.251465 -0.416748 -0.254761 0.835571 1441740669 0.181763 -0.402954 -0.228577 0.867371 1441740669 0.181763 -0.402954 -0.228577 0.867371 1441740669 0.181763 -0.402954 -0.228577 0.867371 1441740669 0.181763 -0.402954 -0.228577 0.867371 1441740669 0.181763 -0.402954 -0.228577 0.867371 1441740669 0.181763 -0.402954 -0.228577 0.867371 1441740669 0.114197 -0.398254 -0.222107 0.882629 1441740669 
0.616516 0.128113 -0.706970 0.322021 1441740692 0.616516 0.128113 -0.706970 0.322021 1441740692 0.616516 0.128113 -0.706970 0.322021 1441740692 0.616516 0.128113 -0.706970 0.322021 1441740692 0.615601 0.134277 -0.708984 0.316772 1441740692 0.615601 0.134277 -0.708984 0.316772 1441740692 0.615601 0.134277 -0.708984 0.316772 1441740692 0.615601 0.134277 -0.708984 0.316772 1441740692 0.615601 0.134277 -0.708984 0.316772 1441740692 0.615601 0.134277 -0.708984 0.316772 1441740692 0.615601 0.134277 -0.708984 0.316772 1441740692 0.616333 0.134338 -0.711182 0.310303 1441740692 0.616333 0.134338 -0.711182 0.310303 1441740692 0.616333 0.134338 -0.711182 0.310303 1441740692 0.616333 0.134338 -0.711182 0.310303 1441740692 0.616333 0.134338 -0.711182 0.310303 1441740692 0.616333 0.134338 -0.711182 0.310303 1441740692 0.613708 0.138245 -0.710632 0.315002 1441740692 0.613708 0.138245 -0.710632 0.315002 1441740692 0.613708 0.138245 -0.710632 0.315002 1441740692 0.613708 0.138245 -0.710632 0.315002 1441740692 0.613708 0.138245 -0.710632 0.315002 1441740692 0.613708 0.138245 -0.710632 0.315002 1441740692 0.613708 0.138245 -0.710632 0.315002 1441740692 0.609924 0.143250 -0.707764 0.326355 1441740692 0.609924 0.143250 -0.707764 0.326355 1441740692 0.609924 0.143250 -0.707764 0.326355 1441740692 0.609924 0.143250 -0.707764 0.326355 1441740692 0.609924 0.143250 -0.707764 0.326355 1441740692 0.609924 0.143250 -0.707764 0.326355 1441740692 0.608032 0.140442 -0.705933 0.334900 1441740692 0.608032 0.140442 -0.705933 0.334900 1441740692 0.608032 0.140442 -0.705933 0.334900 1441740692 0.608032 0.140442 -0.705933 0.334900 1441740692 0.608032 0.140442 -0.705933 0.334900 1441740692 0.608032 0.140442 -0.705933 0.334900 1441740692 0.612122 0.116821 -0.710938 0.325867 1441740692 0.612122 0.116821 -0.710938 0.325867 1441740692 0.612122 0.116821 -0.710938 0.325867 1441740692 0.612122 0.116821 -0.710938 0.325867 1441740692 0.612122 0.116821 -0.710938 0.325867 1441740692 0.612122 0.116821 -0.710938 0.325867 1441740692 0.612122 0.116821 -0.710938 0.325867 1441740692 0.616577 0.088684 -0.718323 0.309753 1441740692 0.616577 0.088684 -0.718323 0.309753 1441740692 0.616577 0.088684 -0.718323 0.309753 1441740692 0.616577 0.088684 -0.718323 0.309753 1441740692 0.616577 0.088684 -0.718323 0.309753 1441740692 0.617126 0.074829 -0.726624 0.292603 1441740692 0.617126 0.074829 -0.726624 0.292603 1441740692 0.617126 0.074829 -0.726624 0.292603 1441740692 0.617126 0.074829 -0.726624 0.292603 1441740692 0.617126 0.074829 -0.726624 0.292603 1441740692 0.617126 0.074829 -0.726624 0.292603 1441740692 0.617126 0.074829 -0.726624 0.292603 1441740692 0.617188 0.086304 -0.727295 0.287598 1441740692 0.617188 0.086304 -0.727295 0.287598 1441740692 0.617188 0.086304 -0.727295 0.287598 1441740692 0.617188 0.086304 -0.727295 0.287598 1441740692 0.617188 0.086304 -0.727295 0.287598 1441740693 0.617188 0.086304 -0.727295 0.287598 1441740693 0.629089 0.074951 -0.723022 0.275452 1441740693 0.629089 0.074951 -0.723022 0.275452 1441740693 0.629089 0.074951 -0.723022 0.275452 1441740693 0.629089 0.074951 -0.723022 0.275452 1441740693 0.629089 0.074951 -0.723022 0.275452 1441740693 0.629089 0.074951 -0.723022 0.275452 1441740693 0.645203 0.052673 -0.704163 0.291687 1441740693 0.645203 0.052673 -0.704163 0.291687 1441740693 0.645203 0.052673 -0.704163 0.291687 1441740693 0.645203 0.052673 -0.704163 0.291687 1441740693 0.645203 0.052673 -0.704163 0.291687 1441740693 0.645203 0.052673 -0.704163 0.291687 1441740693 0.664368 0.031189 -0.704346 0.247864 1441740693 0.664368 0.031189 -0.704346 0.247864 1441740693 0.664368 0.031189 -0.704346 0.247864 1441740693 0.664368 0.031189 -0.704346 0.247864 1441740693 0.664368 0.031189 -0.704346 0.247864 1441740693 0.664368 0.031189 -0.704346 0.247864 1441740693 0.661926 -0.057922 -0.732666 0.147217 1441740693 0.661926 -0.057922 -0.732666 0.147217 1441740693 0.661926 -0.057922 -0.732666 0.147217 1441740693 0.661926 -0.057922 -0.732666 0.147217 1441740693 0.661926 -0.057922 -0.732666 0.147217 1441740693 0.661926 -0.057922 -0.732666 0.147217 1441740693 0.671021 -0.021362 -0.729675 0.129944 1441740693 0.671021 -0.021362 -0.729675 0.129944 1441740693 0.671021 -0.021362 -0.729675 0.129944 1441740693 0.671021 -0.021362 -0.729675 0.129944 1441740693 0.671021 -0.021362 -0.729675 0.129944 1441740693 0.671021 -0.021362 -0.729675 0.129944 1441740693 0.673340 0.057251 -0.717896 0.167114 1441740693 0.673340 0.057251 -0.717896 0.167114 1441740693 0.673340 0.057251 -0.717896 0.167114 1441740693 0.673340 0.057251 -0.717896 0.167114 1441740693 0.673340 0.057251 -0.717896 0.167114 1441740693 0.668152 0.093201 -0.714050 0.187012 1441740693 0.668152 0.093201 -0.714050 0.187012 1441740693 0.668152 0.093201 -0.714050 0.187012 1441740693 0.668152 0.093201 -0.714050 0.187012 1441740693 0.668152 0.093201 -0.714050 0.187012 1441740693 0.668152 0.093201 -0.714050 0.187012 1441740693 0.668152 0.093201 -0.714050 0.187012 1441740693 0.659424 0.089172 -0.717651 0.205322 1441740693 0.659424 0.089172 -0.717651 0.205322 1441740693 0.659424 0.089172 -0.717651 0.205322 1441740693 0.659424 0.089172 -0.717651 0.205322 1441740693 0.659424 0.089172 -0.717651 0.205322 1441740693 0.659424 0.089172 -0.717651 0.205322 1441740693 0.647766 0.122681 -0.709534 0.248840 1441740693 0.647766 0.122681 -0.709534 0.248840 1441740693 0.647766 0.122681 -0.709534 0.248840 1441740693 0.647766 0.122681 -0.709534 0.248840 1441740693 0.647766 0.122681 -0.709534 0.248840 1441740693 0.647766 0.122681 -0.709534 0.248840 1441740693 0.640503 0.158508 -0.694885 0.285950 1441740693 0.640503 0.158508 -0.694885 0.285950 1441740693 0.640503 0.158508 -0.694885 0.285950 1441740693 0.640503 0.158508 -0.694885 0.285950 1441740693 0.640503 0.158508 -0.694885 0.285950 1441740693 0.640503 0.158508 -0.694885 0.285950 1441740693 0.636658 0.186218 -0.682556 0.306641 1441740693 0.636658 0.186218 -0.682556 0.306641 1441740693 0.636658 0.186218 -0.682556 0.306641 1441740693 0.636658 0.186218 -0.682556 0.306641 1441740693 0.636658 0.186218 -0.682556 0.306641 1441740693 0.636658 0.186218 -0.682556 0.306641 1441740693 0.636658 0.186218 -0.682556 0.306641 1441740693 0.635620 0.175415 -0.686707 0.305969 1441740693 0.635620 0.175415 -0.686707 0.305969 1441740693 0.635620 0.175415 -0.686707 0.305969 1441740693 0.635620 0.175415 -0.686707 0.305969 1441740693 0.635620 0.175415 -0.686707 0.305969 1441740693 0.635620 0.175415 -0.686707 0.305969 1441740693 0.631775 0.165283 -0.690613 0.310791 1441740693 0.631775 0.165283 -0.690613 0.310791 1441740693 0.631775 0.165283 -0.690613 0.310791 1441740693 0.631775 0.165283 -0.690613 0.310791 1441740693 0.631775 0.165283 -0.690613 0.310791 1441740693 0.631775 0.165283 -0.690613 0.310791 1441740693 0.624695 0.159058 -0.692871 0.323059 1441740693 0.624695 0.159058 -0.692871 0.323059 1441740693 0.624695 0.159058 -0.692871 0.323059 1441740693 0.624695 0.159058 -0.692871 0.323059 1441740693 0.624695 0.159058 -0.692871 0.323059 1441740693 0.624695 0.159058 -0.692871 0.323059 1441740693 0.617981 0.140747 -0.699219 0.330750 1441740693 0.617981 0.140747 -0.699219 0.330750 1441740693 0.617981 0.140747 -0.699219 0.330750 1441740693 0.617981 0.140747 -0.699219 0.330750 1441740693 0.617981 0.140747 -0.699219 0.330750 1441740693 0.617981 0.140747 -0.699219 0.330750 1441740693 0.612915 0.121521 -0.705261 0.334900 1441740693 0.612915 0.121521 -0.705261 0.334900 1441740693 0.612915 0.121521 -0.705261 0.334900 1441740693 0.612915 0.121521 -0.705261 0.334900 1441740693 0.612915 0.121521 -0.705261 0.334900 1441740693 0.612915 0.121521 -0.705261 0.334900 1441740693 0.612671 0.105774 -0.709290 0.332092 1441740693 0.612671 0.105774 -0.709290 0.332092 1441740693 0.612671 0.105774 -0.709290 0.332092 1441740693 0.612671 0.105774 -0.709290 0.332092 1441740693 0.612671 0.105774 -0.709290 0.332092 1441740693 0.612671 0.105774 -0.709290 0.332092 1441740693 0.612671 0.105774 -0.709290 0.332092 1441740693 0.617188 0.101501 -0.709717 0.324158 1441740693 0.617188 0.101501 -0.709717 0.324158 1441740693 0.617188 0.101501 -0.709717 0.324158 1441740693 0.617188 0.101501 -0.709717 0.324158 1441740693 0.617188 0.101501 -0.709717 0.324158 1441740693 0.617188 0.101501 -0.709717 0.324158 1441740694 0.623413 0.078491 -0.721863 0.289917 1441740694 0.623413 0.078491 -0.721863 0.289917 1441740694 0.623413 0.078491 -0.721863 0.289917 1441740694 0.623413 0.078491 -0.721863 0.289917 1441740694 0.623413 0.078491 -0.721863 0.289917 1441740694 0.623413 0.078491 -0.721863 0.289917 1441740694 0.623413 0.078491 -0.721863 0.289917 1441740694 0.626648 0.153137 -0.685730 0.337036 1441740694 0.626648 0.153137 -0.685730 0.337036 1441740694 0.626648 0.153137 -0.685730 0.337036 1441740694 0.626648 0.153137 -0.685730 0.337036 1441740694 0.626648 0.153137 -0.685730 0.337036 1441740694 0.626648 0.153137 -0.685730 0.337036 1441740694 0.629456 0.186707 -0.653015 0.377380 1441740694 0.629456 0.186707 -0.653015 0.377380 1441740694 0.629456 0.186707 -0.653015 0.377380 1441740694 0.629456 0.186707 -0.653015 0.377380 1441740694 0.629456 0.186707 -0.653015 0.377380 1441740694 0.629456 0.186707 -0.653015 0.377380 1441740694 0.641235 0.131287 -0.687378 0.314758 1441740694 0.641235 0.131287 -0.687378 0.314758 1441740694 0.641235 0.131287 -0.687378 0.314758 1441740694 0.641235 0.131287 -0.687378 0.314758 1441740694 0.641235 0.131287 -0.687378 0.314758 1441740694 0.641235 0.131287 -0.687378 0.314758 1441740694 0.641235 0.131287 -0.687378 0.314758 1441740694 0.661560 0.025208 -0.718262 0.213867 1441740694 0.661560 0.025208 -0.718262 0.213867 1441740694 0.661560 0.025208 -0.718262 0.213867 1441740694 0.661560 0.025208 -0.718262 0.213867 1441740694 0.661560 0.025208 -0.718262 0.213867 1441740694 0.661560 0.025208 -0.718262 0.213867 1441740694 0.661560 0.025208 -0.718262 0.213867 1441740694 0.663818 0.060913 -0.713440 0.215881 1441740694 0.663818 0.060913 -0.713440 0.215881 1441740694 0.663818 0.060913 -0.713440 0.215881 1441740694 0.663818 0.060913 -0.713440 0.215881 1441740694 0.663818 0.060913 -0.713440 0.215881 1441740694 0.663818 0.060913 -0.713440 0.215881 1441740694 0.663330 0.001770 -0.724548 0.187317 1441740694 0.663330 0.001770 -0.724548 0.187317 1441740694 0.663330 0.001770 -0.724548 0.187317 1441740694 0.663330 0.001770 -0.724548 0.187317 1441740694 0.663330 0.001770 -0.724548 0.187317 1441740694 0.656311 0.005371 -0.725220 0.208008 1441740694 0.656311 0.005371 -0.725220 0.208008 1441740694 0.656311 0.005371 -0.725220 0.208008 1441740694 0.656311 0.005371 -0.725220 0.208008 1441740694 0.656311 0.005371 -0.725220 0.208008 1441740694 0.656311 0.005371 -0.725220 0.208008 1441740694 0.656311 0.005371 -0.725220 0.208008 1441740694 0.643433 0.049316 -0.722351 0.248535 1441740694 0.643433 0.049316 -0.722351 0.248535 1441740694 0.643433 0.049316 -0.722351 0.248535 1441740694 0.643433 0.049316 -0.722351 0.248535 1441740694 0.643433 0.049316 -0.722351 0.248535 1441740694 0.643433 0.049316 -0.722351 0.248535 1441740694 0.635071 0.087891 -0.713684 0.282104 1441740694 0.635071 0.087891 -0.713684 0.282104 1441740694 0.635071 0.087891 -0.713684 0.282104 1441740694 0.635071 0.087891 -0.713684 0.282104 1441740694 0.635071 0.087891 -0.713684 0.282104 1441740694 0.635071 0.087891 -0.713684 0.282104 1441740694 0.635071 0.087891 -0.713684 0.282104 1441740694 0.631165 0.114014 -0.707214 0.297485 1441740694 0.631165 0.114014 -0.707214 0.297485 1441740694 0.631165 0.114014 -0.707214 0.297485 1441740694 0.631165 0.114014 -0.707214 0.297485 1441740694 0.631165 0.114014 -0.707214 0.297485 1441740694 0.631165 0.114014 -0.707214 0.297485 1441740694 0.628235 0.132324 -0.703125 0.305603 1441740694 0.628235 0.132324 -0.703125 0.305603 1441740694 0.628235 0.132324 -0.703125 0.305603 1441740694 0.628235 0.132324 -0.703125 0.305603 1441740694 0.628235 0.132324 -0.703125 0.305603 1441740694 0.628235 0.132324 -0.703125 0.305603 1441740694 0.625244 0.148071 -0.698914 0.314026 1441740694 0.625244 0.148071 -0.698914 0.314026 1441740694 0.625244 0.148071 -0.698914 0.314026 1441740694 0.625244 0.148071 -0.698914 0.314026 1441740694 0.625244 0.148071 -0.698914 0.314026 1441740694 0.625244 0.148071 -0.698914 0.314026 1441740694 0.625244 0.148071 -0.698914 0.314026 1441740694 0.623230 0.162903 -0.693237 0.323181 1441740694 0.623230 0.162903 -0.693237 0.323181 1441740694 0.623230 0.162903 -0.693237 0.323181 1441740694 0.623230 0.162903 -0.693237 0.323181 1441740694 0.623230 0.162903 -0.693237 0.323181 1441740694 0.622070 0.170593 -0.689880 0.328613 1441740694 0.622070 0.170593 -0.689880 0.328613 1441740694 0.622070 0.170593 -0.689880 0.328613 1441740694 0.622070 0.170593 -0.689880 0.328613 1441740694 0.622070 0.170593 -0.689880 0.328613 1441740694 0.622070 0.170593 -0.689880 0.328613 1441740694 0.619995 0.169006 -0.689697 0.333618 1441740694 0.619995 0.169006 -0.689697 0.333618 1441740694 0.619995 0.169006 -0.689697 0.333618 1441740694 0.619995 0.169006 -0.689697 0.333618 1441740694 0.619995 0.169006 -0.689697 0.333618 1441740694 0.619995 0.169006 -0.689697 0.333618 1441740694 0.619995 0.169006 -0.689697 0.333618 1441740694 0.618835 0.156250 -0.692810 0.335571 1441740694 0.618835 0.156250 -0.692810 0.335571 1441740694 0.618835 0.156250 -0.692810 0.335571 1441740694 0.618835 0.156250 -0.692810 0.335571 1441740694 0.618835 0.156250 -0.692810 0.335571 1441740694 0.618835 0.156250 -0.692810 0.335571 1441740694 0.618408 0.139221 -0.698608 0.331848 1441740694 0.618408 0.139221 -0.698608 0.331848 1441740694 0.618408 0.139221 -0.698608 0.331848 1441740694 0.618408 0.139221 -0.698608 0.331848 1441740694 0.618408 0.139221 -0.698608 0.331848 1441740694 0.618408 0.139221 -0.698608 0.331848 1441740694 0.618652 0.132813 -0.703247 0.324097 1441740695 0.618652 0.132813 -0.703247 0.324097 1441740695 0.618652 0.132813 -0.703247 0.324097 1441740695 0.618652 0.132813 -0.703247 0.324097 1441740695 0.618652 0.132813 -0.703247 0.324097 1441740695 0.618652 0.132813 -0.703247 0.324097 1441740695 0.618652 0.132813 -0.703247 0.324097 1441740695 0.623718 0.133728 -0.699707 0.321716 1441740695 0.623718 0.133728 -0.699707 0.321716 1441740695 0.623718 0.133728 -0.699707 0.321716 1441740695 0.623718 0.133728 -0.699707 0.321716 1441740695 0.623718 0.133728 -0.699707 0.321716 1441740695 0.625977 0.150757 -0.680908 0.348938 1441740695 0.625977 0.150757 -0.680908 0.348938 1441740695 0.625977 0.150757 -0.680908 0.348938 1441740695 0.625977 0.150757 -0.680908 0.348938 1441740695 0.625977 0.150757 -0.680908 0.348938 1441740695 0.625977 0.150757 -0.680908 0.348938 1441740695 0.623474 0.091919 -0.699341 0.337280 1441740695 0.623474 0.091919 -0.699341 0.337280 1441740695 0.623474 0.091919 -0.699341 0.337280 1441740695 0.623474 0.091919 -0.699341 0.337280 1441740695 0.623474 0.091919 -0.699341 0.337280 1441740695 0.623474 0.091919 -0.699341 0.337280 1441740695 0.632446 0.067993 -0.711609 0.298279 1441740695 0.632446 0.067993 -0.711609 0.298279 1441740695 0.632446 0.067993 -0.711609 0.298279 1441740695 0.632446 0.067993 -0.711609 0.298279 1441740695 0.632446 0.067993 -0.711609 0.298279 1441740695 0.632446 0.067993 -0.711609 0.298279 1441740695 0.649475 0.007080 -0.723450 0.233948 1441740695 0.649475 0.007080 -0.723450 0.233948 1441740695 0.649475 0.007080 -0.723450 0.233948 1441740695 0.649475 0.007080 -0.723450 0.233948 1441740695 0.649475 0.007080 -0.723450 0.233948 1441740695 0.649475 0.007080 -0.723450 0.233948 1441740695 0.649475 0.007080 -0.723450 0.233948 1441740695 0.648743 0.067322 -0.709290 0.267334 1441740695 0.648743 0.067322 -0.709290 0.267334 1441740695 0.648743 0.067322 -0.709290 0.267334 1441740695 0.648743 0.067322 -0.709290 0.267334 1441740695 0.648743 0.067322 -0.709290 0.267334 1441740695 0.648743 0.067322 -0.709290 0.267334 1441740695 0.639160 0.078552 -0.710571 0.283569 1441740695 0.639160 0.078552 -0.710571 0.283569 1441740695 0.639160 0.078552 -0.710571 0.283569 1441740695 0.639160 0.078552 -0.710571 0.283569 1441740695 0.639160 0.078552 -0.710571 0.283569 1441740695 0.639160 0.078552 -0.710571 0.283569 1441740695 0.639160 0.078552 -0.710571 0.283569 1441740695 0.627930 0.088013 -0.711914 0.301819 1441740695 0.627930 0.088013 -0.711914 0.301819 1441740695 0.627930 0.088013 -0.711914 0.301819 1441740695 0.627930 0.088013 -0.711914 0.301819 1441740695 0.627930 0.088013 -0.711914 0.301819 1441740695 0.627930 0.088013 -0.711914 0.301819 1441740695 0.616760 0.119019 -0.707214 0.324524 1441740695 0.616760 0.119019 -0.707214 0.324524 1441740695 0.616760 0.119019 -0.707214 0.324524 1441740695 0.616760 0.119019 -0.707214 0.324524 1441740695 0.616760 0.119019 -0.707214 0.324524 1441740695 0.616760 0.119019 -0.707214 0.324524 1441740695 0.613159 0.134644 -0.703247 0.333618 1441740695 0.613159 0.134644 -0.703247 0.333618 1441740695 0.613159 0.134644 -0.703247 0.333618 1441740695 0.613159 0.134644 -0.703247 0.333618 1441740695 0.613159 0.134644 -0.703247 0.333618 1441740695 0.611877 0.145752 -0.700012 0.338074 1441740695 0.611877 0.145752 -0.700012 0.338074 1441740695 0.611877 0.145752 -0.700012 0.338074 1441740695 0.611877 0.145752 -0.700012 0.338074 1441740695 0.611877 0.145752 -0.700012 0.338074 1441740695 0.607910 0.153931 -0.699585 0.342590 1441740695 0.607910 0.153931 -0.699585 0.342590 1441740695 0.607910 0.153931 -0.699585 0.342590 1441740695 0.607910 0.153931 -0.699585 0.342590 1441740695 0.603333 0.164551 -0.696045 0.352783 1441740695 0.603333 0.164551 -0.696045 0.352783 1441740695 0.603333 0.164551 -0.696045 0.352783 1441740695 0.603333 0.164551 -0.696045 0.352783 1441740695 0.603333 0.164551 -0.696045 0.352783 1441740695 0.603333 0.164551 -0.696045 0.352783 1441740695 0.603333 0.164551 -0.696045 0.352783 1441740695 0.599792 0.166260 -0.695007 0.359924 1441740695 0.599792 0.166260 -0.695007 0.359924 1441740695 0.599792 0.166260 -0.695007 0.359924 1441740695 0.599792 0.166260 -0.695007 0.359924 1441740695 0.599792 0.166260 -0.695007 0.359924 1441740695 0.599792 0.166260 -0.695007 0.359924 1441740695 0.596069 0.164551 -0.695190 0.366455 1441740695 0.596069 0.164551 -0.695190 0.366455 1441740695 0.596069 0.164551 -0.695190 0.366455 1441740695 0.596069 0.164551 -0.695190 0.366455 1441740695 0.596069 0.164551 -0.695190 0.366455 1441740695 0.596069 0.164551 -0.695190 0.366455 1441740695 0.593872 0.160217 -0.693665 0.374817 1441740695 0.593872 0.160217 -0.693665 0.374817 1441740695 0.593872 0.160217 -0.693665 0.374817 1441740695 0.593872 0.160217 -0.693665 0.374817 1441740695 0.593872 0.160217 -0.693665 0.374817 1441740695 0.593872 0.160217 -0.693665 0.374817 1441740695 0.593872 0.160217 -0.693665 0.374817 1441740695 0.595703 0.144409 -0.695984 0.374084 1441740695 0.595703 0.144409 -0.695984 0.374084 1441740695 0.595703 0.144409 -0.695984 0.374084 1441740695 0.595703 0.144409 -0.695984 0.374084 1441740695 0.595703 0.144409 -0.695984 0.374084 1441740695 0.595703 0.144409 -0.695984 0.374084 1441740695 0.598999 0.127747 -0.701538 0.364319 1441740695 0.598999 0.127747 -0.701538 0.364319 1441740696 0.598999 0.127747 -0.701538 0.364319 1441740696 0.598999 0.127747 -0.701538 0.364319 1441740696 0.598999 0.127747 -0.701538 0.364319 1441740696 0.598999 0.127747 -0.701538 0.364319 1441740696 0.602783 0.129333 -0.699036 0.362183 1441740696 0.602783 0.129333 -0.699036 0.362183 1441740696 0.602783 0.129333 -0.699036 0.362183 1441740696 0.602783 0.129333 -0.699036 0.362183 1441740696 0.602783 0.129333 -0.699036 0.362183 1441740696 0.602783 0.129333 -0.699036 0.362183 1441740696 0.606689 0.163940 -0.676147 0.384583 1441740696 0.606689 0.163940 -0.676147 0.384583 1441740696 0.606689 0.163940 -0.676147 0.384583 1441740696 0.606689 0.163940 -0.676147 0.384583 1441740696 0.606689 0.163940 -0.676147 0.384583 1441740696 0.606689 0.163940 -0.676147 0.384583 1441740696 0.606689 0.163940 -0.676147 0.384583 1441740696 0.620422 0.146240 -0.671753 0.377441 1441740696 0.620422 0.146240 -0.671753 0.377441 1441740696 0.620422 0.146240 -0.671753 0.377441 1441740696 0.620422 0.146240 -0.671753 0.377441 1441740696 0.620422 0.146240 -0.671753 0.377441 1441740696 0.620422 0.146240 -0.671753 0.377441 1441740696 0.623413 0.038757 -0.711487 0.321899 1441740696 0.623413 0.038757 -0.711487 0.321899 1441740696 0.623413 0.038757 -0.711487 0.321899 1441740696 0.623413 0.038757 -0.711487 0.321899 1441740696 0.623413 0.038757 -0.711487 0.321899 1441740696 0.623413 0.038757 -0.711487 0.321899 1441740696 0.623413 0.038757 -0.711487 0.321899 1441740696 0.617737 0.048889 -0.716125 0.321228 1441740696 0.617737 0.048889 -0.716125 0.321228 1441740696 0.617737 0.048889 -0.716125 0.321228 1441740696 0.617737 0.048889 -0.716125 0.321228 1441740696 0.617737 0.048889 -0.716125 0.321228 1441740696 0.617737 0.048889 -0.716125 0.321228 1441740696 0.631836 0.067017 -0.704895 0.315308 1441740696 0.631836 0.067017 -0.704895 0.315308 1441740696 0.631836 0.067017 -0.704895 0.315308 1441740696 0.631836 0.067017 -0.704895 0.315308 1441740696 0.631836 0.067017 -0.704895 0.315308 1441740696 0.631836 0.067017 -0.704895 0.315308 1441740696 0.646423 0.072388 -0.689148 0.319275 1441740696 0.646423 0.072388 -0.689148 0.319275 1441740696 0.646423 0.072388 -0.689148 0.319275 1441740696 0.646423 0.072388 -0.689148 0.319275 1441740696 0.646423 0.072388 -0.689148 0.319275 1441740696 0.646423 0.072388 -0.689148 0.319275 1441740696 0.645386 0.081848 -0.690674 0.315796 1441740696 0.645386 0.081848 -0.690674 0.315796 1441740696 0.645386 0.081848 -0.690674 0.315796 1441740696 0.645386 0.081848 -0.690674 0.315796 1441740696 0.645386 0.081848 -0.690674 0.315796 1441740696 0.645386 0.081848 -0.690674 0.315796 1441740696 0.645386 0.081848 -0.690674 0.315796 1441740696 0.642700 0.086914 -0.692383 0.316101 1441740696 0.642700 0.086914 -0.692383 0.316101 1441740696 0.642700 0.086914 -0.692383 0.316101 1441740696 0.642700 0.086914 -0.692383 0.316101 1441740696 0.642700 0.086914 -0.692383 0.316101 1441740696 0.642700 0.086914 -0.692383 0.316101 1441740696 0.636292 0.122498 -0.681946 0.339233 1441740696 0.636292 0.122498 -0.681946 0.339233 1441740696 0.636292 0.122498 -0.681946 0.339233 1441740696 0.636292 0.122498 -0.681946 0.339233 1441740696 0.636292 0.122498 -0.681946 0.339233 1441740696 0.636292 0.122498 -0.681946 0.339233 1441740696 0.636292 0.122498 -0.681946 0.339233 1441740696 0.633667 0.146301 -0.675293 0.347839 1441740696 0.633667 0.146301 -0.675293 0.347839 1441740696 0.633667 0.146301 -0.675293 0.347839 1441740696 0.633667 0.146301 -0.675293 0.347839 1441740696 0.633667 0.146301 -0.675293 0.347839 1441740696 0.633667 0.146301 -0.675293 0.347839 1441740696 0.637207 0.139648 -0.677490 0.339783 1441740696 0.637207 0.139648 -0.677490 0.339783 1441740696 0.637207 0.139648 -0.677490 0.339783 1441740696 0.637207 0.139648 -0.677490 0.339783 1441740696 0.637207 0.139648 -0.677490 0.339783 1441740696 0.637207 0.139648 -0.677490 0.339783 1441740696 0.637207 0.139648 -0.677490 0.339783 1441740696 0.637024 0.133972 -0.680847 0.335693 1441740696 0.637024 0.133972 -0.680847 0.335693 1441740696 0.637024 0.133972 -0.680847 0.335693 1441740696 0.637024 0.133972 -0.680847 0.335693 1441740696 0.637024 0.133972 -0.680847 0.335693 1441740696 0.637024 0.133972 -0.680847 0.335693 1441740696 0.631592 0.138672 -0.682922 0.339783 1441740696 0.631592 0.138672 -0.682922 0.339783 1441740696 0.631592 0.138672 -0.682922 0.339783 1441740696 0.631592 0.138672 -0.682922 0.339783 1441740696 0.631592 0.138672 -0.682922 0.339783 1441740696 0.631592 0.138672 -0.682922 0.339783 1441740696 0.624023 0.149414 -0.683716 0.347473 1441740696 0.624023 0.149414 -0.683716 0.347473 1441740696 0.624023 0.149414 -0.683716 0.347473 1441740696 0.624023 0.149414 -0.683716 0.347473 1441740696 0.624023 0.149414 -0.683716 0.347473 1441740696 0.624023 0.149414 -0.683716 0.347473 1441740696 0.624023 0.149414 -0.683716 0.347473 1441740696 0.614807 0.155090 -0.685852 0.357178 1441740696 0.614807 0.155090 -0.685852 0.357178 1441740696 0.614807 0.155090 -0.685852 0.357178 1441740696 0.614807 0.155090 -0.685852 0.357178 1441740696 0.603882 0.160095 -0.685242 0.374268 1441740696 0.603882 0.160095 -0.685242 0.374268 1441740696 0.603882 0.160095 -0.685242 0.374268 1441740696 0.603882 0.160095 -0.685242 0.374268 1441740696 0.603882 0.160095 -0.685242 0.374268 1441740696 0.603882 0.160095 -0.685242 0.374268 1441740696 0.600098 0.160706 -0.680115 0.389221 1441740696 0.600098 0.160706 -0.680115 0.389221 1441740696 0.600098 0.160706 -0.680115 0.389221 1441740696 0.600098 0.160706 -0.680115 0.389221 1441740697 0.600098 0.160706 -0.680115 0.389221 1441740697 0.600098 0.160706 -0.680115 0.389221 1441740697 0.600098 0.160706 -0.680115 0.389221 1441740697 0.605164 0.152466 -0.676819 0.390381 1441740697 0.605164 0.152466 -0.676819 0.390381 1441740697 0.605164 0.152466 -0.676819 0.390381 1441740697 0.605164 0.152466 -0.676819 0.390381 1441740697 0.605164 0.152466 -0.676819 0.390381 1441740697 0.605164 0.152466 -0.676819 0.390381 1441740697 0.616699 0.139282 -0.672729 0.384277 1441740697 0.616699 0.139282 -0.672729 0.384277 1441740697 0.616699 0.139282 -0.672729 0.384277 1441740697 0.616699 0.139282 -0.672729 0.384277 1441740697 0.616699 0.139282 -0.672729 0.384277 1441740697 0.616699 0.139282 -0.672729 0.384277 1441740697 0.616699 0.139282 -0.672729 0.384277 1441740697 0.628784 0.131653 -0.660706 0.388306 1441740697 0.628784 0.131653 -0.660706 0.388306 1441740697 0.628784 0.131653 -0.660706 0.388306 1441740697 0.628784 0.131653 -0.660706 0.388306 1441740697 0.628784 0.131653 -0.660706 0.388306 1441740697 0.628784 0.131653 -0.660706 0.388306 1441740697 0.647461 0.094666 -0.655151 0.377563 1441740697 0.647461 0.094666 -0.655151 0.377563 1441740697 0.647461 0.094666 -0.655151 0.377563 1441740697 0.647461 0.094666 -0.655151 0.377563 1441740697 0.647461 0.094666 -0.655151 0.377563 1441740697 0.647461 0.094666 -0.655151 0.377563 1441740697 0.657166 -0.020203 -0.682251 0.319824 1441740697 0.657166 -0.020203 -0.682251 0.319824 1441740697 0.657166 -0.020203 -0.682251 0.319824 1441740697 0.657166 -0.020203 -0.682251 0.319824 1441740697 0.657166 -0.020203 -0.682251 0.319824 1441740697 0.657166 -0.020203 -0.682251 0.319824 1441740697 0.660339 -0.026367 -0.689392 0.296631 1441740697 0.660339 -0.026367 -0.689392 0.296631 1441740697 0.660339 -0.026367 -0.689392 0.296631 1441740697 0.660339 -0.026367 -0.689392 0.296631 1441740697 0.660339 -0.026367 -0.689392 0.296631 1441740697 0.660339 -0.026367 -0.689392 0.296631 1441740697 0.660339 -0.026367 -0.689392 0.296631 1441740697 0.675171 0.045288 -0.674194 0.295837 1441740697 0.675171 0.045288 -0.674194 0.295837 1441740697 0.675171 0.045288 -0.674194 0.295837 1441740697 0.675171 0.045288 -0.674194 0.295837 1441740697 0.675171 0.045288 -0.674194 0.295837 1441740697 0.675171 0.045288 -0.674194 0.295837 1441740697 0.688538 0.075256 -0.666565 0.275574 1441740697 0.688538 0.075256 -0.666565 0.275574 1441740697 0.688538 0.075256 -0.666565 0.275574 1441740697 0.688538 0.075256 -0.666565 0.275574 1441740697 0.688538 0.075256 -0.666565 0.275574 1441740697 0.688538 0.075256 -0.666565 0.275574 1441740697 0.688538 0.075256 -0.666565 0.275574 1441740697 0.690247 0.068848 -0.675110 0.250977 1441740697 0.690247 0.068848 -0.675110 0.250977 1441740697 0.690247 0.068848 -0.675110 0.250977 1441740697 0.690247 0.068848 -0.675110 0.250977 1441740697 0.690247 0.068848 -0.675110 0.250977 1441740697 0.690247 0.068848 -0.675110 0.250977 1441740697 0.679749 0.084534 -0.682373 0.255310 1441740697 0.679749 0.084534 -0.682373 0.255310 1441740697 0.679749 0.084534 -0.682373 0.255310 1441740697 0.679749 0.084534 -0.682373 0.255310 1441740697 0.679749 0.084534 -0.682373 0.255310 1441740697 0.679749 0.084534 -0.682373 0.255310 1441740697 0.663757 0.118347 -0.681641 0.284180 1441740697 0.663757 0.118347 -0.681641 0.284180 1441740697 0.663757 0.118347 -0.681641 0.284180 1441740697 0.663757 0.118347 -0.681641 0.284180 1441740697 0.663757 0.118347 -0.681641 0.284180 1441740697 0.650574 0.144165 -0.677307 0.311768 1441740697 0.650574 0.144165 -0.677307 0.311768 1441740697 0.650574 0.144165 -0.677307 0.311768 1441740697 0.650574 0.144165 -0.677307 0.311768 1441740697 0.650574 0.144165 -0.677307 0.311768 1441740697 0.650574 0.144165 -0.677307 0.311768 1441740697 0.644531 0.145203 -0.677551 0.323059 1441740697 0.644531 0.145203 -0.677551 0.323059 1441740697 0.644531 0.145203 -0.677551 0.323059 1441740697 0.644531 0.145203 -0.677551 0.323059 1441740697 0.644531 0.145203 -0.677551 0.323059 1441740697 0.644531 0.145203 -0.677551 0.323059 1441740697 0.639038 0.137878 -0.679749 0.332397 1441740697 0.639038 0.137878 -0.679749 0.332397 1441740697 0.639038 0.137878 -0.679749 0.332397 1441740697 0.639038 0.137878 -0.679749 0.332397 1441740697 0.639038 0.137878 -0.679749 0.332397 1441740697 0.639038 0.137878 -0.679749 0.332397 1441740697 0.639038 0.137878 -0.679749 0.332397 1441740697 0.631226 0.139526 -0.679871 0.346252 1441740697 0.631226 0.139526 -0.679871 0.346252 1441740697 0.631226 0.139526 -0.679871 0.346252 1441740697 0.631226 0.139526 -0.679871 0.346252 1441740697 0.631226 0.139526 -0.679871 0.346252 1441740697 0.631226 0.139526 -0.679871 0.346252 1441740697 0.624451 0.144409 -0.678162 0.359558 1441740697 0.624451 0.144409 -0.678162 0.359558 1441740697 0.624451 0.144409 -0.678162 0.359558 1441740697 0.624451 0.144409 -0.678162 0.359558 1441740697 0.624451 0.144409 -0.678162 0.359558 1441740697 0.624451 0.144409 -0.678162 0.359558 1441740697 0.619934 0.148132 -0.676147 0.369507 1441740697 0.619934 0.148132 -0.676147 0.369507 1441740697 0.619934 0.148132 -0.676147 0.369507 1441740697 0.619934 0.148132 -0.676147 0.369507 1441740697 0.619934 0.148132 -0.676147 0.369507 1441740697 0.619934 0.148132 -0.676147 0.369507 1441740697 
0.430664 -0.254639 -0.550049 0.668640 1441740702 0.430664 -0.254639 -0.550049 0.668640 1441740702 0.430664 -0.254639 -0.550049 0.668640 1441740702 0.430664 -0.254639 -0.550049 0.668640 1441740702 0.430664 -0.254639 -0.550049 0.668640 1441740702 0.318726 -0.359558 -0.500732 0.720032 1441740702 0.318726 -0.359558 -0.500732 0.720032 1441740702 0.318726 -0.359558 -0.500732 0.720032 1441740702 0.318726 -0.359558 -0.500732 0.720032 1441740702 0.318726 -0.359558 -0.500732 0.720032 1441740702 0.318726 -0.359558 -0.500732 0.720032 1441740702 0.214478 -0.400269 -0.430542 0.779968 1441740702 0.214478 -0.400269 -0.430542 0.779968 1441740702 0.214478 -0.400269 -0.430542 0.779968 1441740702 0.214478 -0.400269 -0.430542 0.779968 1441740702 0.214478 -0.400269 -0.430542 0.779968 1441740702 0.214478 -0.400269 -0.430542 0.779968 1441740702 0.144775 -0.409790 -0.338074 0.834717 1441740702 0.144775 -0.409790 -0.338074 0.834717 1441740702 0.144775 -0.409790 -0.338074 0.834717 1441740702 0.144775 -0.409790 -0.338074 0.834717 1441740702 0.144775 -0.409790 -0.338074 0.834717 1441740702 0.144775 -0.409790 -0.338074 0.834717 1441740702 0.144775 -0.409790 -0.338074 0.834717 1441740702 0.096191 -0.387512 -0.253723 0.881042 1441740702 0.096191 -0.387512 -0.253723 0.881042 1441740702 0.096191 -0.387512 -0.253723 0.881042 1441740703 0.096191 -0.387512 -0.253723 0.881042 1441740703 0.096191 -0.387512 -0.253723 0.881042 1441740703 0.096191 -0.387512 -0.253723 0.881042 1441740703 0.077332 -0.360657 -0.161987 0.915222 1441740703 0.077332 -0.360657 -0.161987 0.915222 1441740703 0.077332 -0.360657 -0.161987 0.915222 1441740703 0.077332 -0.360657 -0.161987 0.915222 1441740703 0.077332 -0.360657 -0.161987 0.915222 1441740703 0.077332 -0.360657 -0.161987 0.915222 1441740703 0.051697 -0.351318 -0.093689 0.930115 1441740703 0.051697 -0.351318 -0.093689 0.930115 1441740703 0.051697 -0.351318 -0.093689 0.930115 1441740703 0.051697 -0.351318 -0.093689 0.930115 1441740703 0.051697 -0.351318 -0.093689 0.930115 1441740703 0.051697 -0.351318 -0.093689 0.930115 1441740703 0.051697 -0.351318 -0.093689 0.930115 1441740703 0.014771 -0.357422 -0.049683 0.932495 1441740703 0.014771 -0.357422 -0.049683 0.932495 1441740703 0.014771 -0.357422 -0.049683 0.932495 1441740703 0.014771 -0.357422 -0.049683 0.932495 1441740703 0.014771 -0.357422 -0.049683 0.932495 1441740703 0.014771 -0.357422 -0.049683 0.932495 1441740703 -0.018738 -0.372559 -0.010620 0.927734 1441740703 -0.018738 -0.372559 -0.010620 0.927734 1441740703 -0.018738 -0.372559 -0.010620 0.927734 1441740703 -0.018738 -0.372559 -0.010620 0.927734 1441740703 -0.018738 -0.372559 -0.010620 0.927734 1441740703 -0.018738 -0.372559 -0.010620 0.927734 1441740703 -0.045471 -0.403381 0.028137 0.913452 1441740703 -0.045471 -0.403381 0.028137 0.913452 1441740703 -0.045471 -0.403381 0.028137 0.913452 1441740703 -0.045471 -0.403381 0.028137 0.913452 1441740703 -0.045471 -0.403381 0.028137 0.913452 1441740703 -0.045471 -0.403381 0.028137 0.913452 1441740703 -0.009521 -0.447571 -0.039734 0.893311 1441740703 -0.009521 -0.447571 -0.039734 0.893311 1441740703 -0.009521 -0.447571 -0.039734 0.893311 1441740703 -0.009521 -0.447571 -0.039734 0.893311 1441740703 -0.009521 -0.447571 -0.039734 0.893311 1441740703 -0.009521 -0.447571 -0.039734 0.893311 1441740703 0.219788 -0.416138 -0.197144 0.860046 1441740703 0.219788 -0.416138 -0.197144 0.860046 1441740703 0.219788 -0.416138 -0.197144 0.860046 1441740703 0.219788 -0.416138 -0.197144 0.860046 1441740703 0.219788 -0.416138 -0.197144 0.860046 1441740703 0.219788 -0.416138 -0.197144 0.860046 1441740703 0.562317 -0.183533 -0.252197 0.765808 1441740703 0.562317 -0.183533 -0.252197 0.765808 1441740703 0.562317 -0.183533 -0.252197 0.765808 1441740703 0.562317 -0.183533 -0.252197 0.765808 1441740703 0.562317 -0.183533 -0.252197 0.765808 1441740703 0.511047 -0.330444 -0.277161 0.743469 1441740703 0.511047 -0.330444 -0.277161 0.743469 1441740703 0.511047 -0.330444 -0.277161 0.743469 1441740703 0.511047 -0.330444 -0.277161 0.743469 1441740703 0.511047 -0.330444 -0.277161 0.743469 1441740703 0.511047 -0.330444 -0.277161 0.743469 1441740703 0.511047 -0.330444 -0.277161 0.743469 1441740703 0.563782 -0.190979 -0.189575 0.780823 1441740703 0.563782 -0.190979 -0.189575 0.780823 1441740703 0.563782 -0.190979 -0.189575 0.780823 1441740703 0.563782 -0.190979 -0.189575 0.780823 1441740703 0.563782 -0.190979 -0.189575 0.780823 1441740703 0.525818 -0.244690 -0.219055 0.784607 1441740703 0.525818 -0.244690 -0.219055 0.784607 1441740703 0.525818 -0.244690 -0.219055 0.784607 1441740703 0.525818 -0.244690 -0.219055 0.784607 1441740703 0.525818 -0.244690 -0.219055 0.784607 1441740703 0.525818 -0.244690 -0.219055 0.784607 1441740703 0.525818 -0.244690 -0.219055 0.784607 1441740703 0.479370 -0.269348 -0.232849 0.802124 1441740703 0.479370 -0.269348 -0.232849 0.802124 1441740703 0.479370 -0.269348 -0.232849 0.802124 1441740703 0.479370 -0.269348 -0.232849 0.802124 1441740703 0.479370 -0.269348 -0.232849 0.802124 1441740703 0.401611 -0.287598 -0.251770 0.832214 1441740703 0.401611 -0.287598 -0.251770 0.832214 1441740703 0.401611 -0.287598 -0.251770 0.832214 1441740703 0.401611 -0.287598 -0.251770 0.832214 1441740703 0.401611 -0.287598 -0.251770 0.832214 1441740703 0.401611 -0.287598 -0.251770 0.832214 1441740703 0.401611 -0.287598 -0.251770 0.832214 1441740703 0.302185 -0.308716 -0.272705 0.859619 1441740703 0.302185 -0.308716 -0.272705 0.859619 1441740703 0.302185 -0.308716 -0.272705 0.859619 1441740703 0.302185 -0.308716 -0.272705 0.859619 1441740703 0.302185 -0.308716 -0.272705 0.859619 1441740703 0.302185 -0.308716 -0.272705 0.859619 1441740703 0.200989 -0.324341 -0.279053 0.881226 1441740703 0.200989 -0.324341 -0.279053 0.881226 1441740703 0.200989 -0.324341 -0.279053 0.881226 1441740703 0.200989 -0.324341 -0.279053 0.881226 1441740703 0.103760 -0.331970 -0.272888 0.896973 1441740703 0.103760 -0.331970 -0.272888 0.896973 1441740703 0.103760 -0.331970 -0.272888 0.896973 1441740703 0.103760 -0.331970 -0.272888 0.896973 1441740703 0.103760 -0.331970 -0.272888 0.896973 1441740703 0.103760 -0.331970 -0.272888 0.896973 1441740703 0.023865 -0.328552 -0.246887 0.911316 1441740703 0.023865 -0.328552 -0.246887 0.911316 1441740703 0.023865 -0.328552 -0.246887 0.911316 1441740703 0.023865 -0.328552 -0.246887 0.911316 1441740703 0.023865 -0.328552 -0.246887 0.911316 1441740703 0.023865 -0.328552 -0.246887 0.911316 1441740703 -0.037537 -0.319702 -0.202454 0.924866 1441740703 -0.037537 -0.319702 -0.202454 0.924866 1441740703 -0.037537 -0.319702 -0.202454 0.924866 1441740703 -0.037537 -0.319702 -0.202454 0.924866 1441740703 -0.037537 -0.319702 -0.202454 0.924866 1441740704 -0.037537 -0.319702 -0.202454 0.924866 1441740704 -0.084229 -0.308533 -0.147644 0.935913 1441740704 -0.084229 -0.308533 -0.147644 0.935913 1441740704 -0.084229 -0.308533 -0.147644 0.935913 1441740704 -0.084229 -0.308533 -0.147644 0.935913 1441740704 -0.084229 -0.308533 -0.147644 0.935913 1441740704 -0.084229 -0.308533 -0.147644 0.935913 1441740704 -0.084229 -0.308533 -0.147644 0.935913 1441740704 -0.110718 -0.295105 -0.108032 0.942871 1441740704 -0.110718 -0.295105 -0.108032 0.942871 1441740704 -0.110718 -0.295105 -0.108032 0.942871 1441740704 -0.110718 -0.295105 -0.108032 0.942871 1441740704 -0.110718 -0.295105 -0.108032 0.942871 1441740704 -0.110718 -0.295105 -0.108032 0.942871 1441740704 -0.110229 -0.286255 -0.094604 0.947083 1441740704 -0.110229 -0.286255 -0.094604 0.947083 1441740704 -0.110229 -0.286255 -0.094604 0.947083 1441740704 -0.110229 -0.286255 -0.094604 0.947083 1441740704 -0.110229 -0.286255 -0.094604 0.947083 1441740704 -0.110229 -0.286255 -0.094604 0.947083 1441740704 -0.096130 -0.293213 -0.094849 0.946472 1441740704 -0.096130 -0.293213 -0.094849 0.946472 1441740704 -0.096130 -0.293213 -0.094849 0.946472 1441740704 -0.096130 -0.293213 -0.094849 0.946472 1441740704 -0.096130 -0.293213 -0.094849 0.946472 1441740704 -0.096130 -0.293213 -0.094849 0.946472 1441740704 -0.091614 -0.308533 -0.104614 0.940979 1441740704 -0.091614 -0.308533 -0.104614 0.940979 1441740704 -0.091614 -0.308533 -0.104614 0.940979 1441740704 -0.091614 -0.308533 -0.104614 0.940979 1441740704 -0.091614 -0.308533 -0.104614 0.940979 1441740704 -0.091614 -0.308533 -0.104614 0.940979 1441740704 -0.091614 -0.308533 -0.104614 0.940979 1441740704 -0.103699 -0.329285 -0.104126 0.932678 1441740704 -0.103699 -0.329285 -0.104126 0.932678 1441740704 -0.103699 -0.329285 -0.104126 0.932678 1441740704 -0.103699 -0.329285 -0.104126 0.932678 1441740704 -0.103699 -0.329285 -0.104126 0.932678 1441740704 -0.103699 -0.329285 -0.104126 0.932678 1441740704 -0.090210 -0.367065 -0.098145 0.920593 1441740704 -0.090210 -0.367065 -0.098145 0.920593 1441740704 -0.090210 -0.367065 -0.098145 0.920593 1441740704 -0.090210 -0.367065 -0.098145 0.920593 1441740704 -0.090210 -0.367065 -0.098145 0.920593 1441740704 -0.090210 -0.367065 -0.098145 0.920593 1441740704 0.018188 -0.418213 -0.157349 0.894409 1441740704 0.018188 -0.418213 -0.157349 0.894409 1441740704 0.018188 -0.418213 -0.157349 0.894409 1441740704 0.018188 -0.418213 -0.157349 0.894409 1441740704 0.018188 -0.418213 -0.157349 0.894409 1441740704 0.018188 -0.418213 -0.157349 0.894409 1441740704 0.311218 -0.388306 -0.225220 0.837646 1441740704 0.311218 -0.388306 -0.225220 0.837646 1441740704 0.311218 -0.388306 -0.225220 0.837646 1441740704 0.311218 -0.388306 -0.225220 0.837646 1441740704 0.311218 -0.388306 -0.225220 0.837646 1441740704 0.473206 -0.424683 -0.367188 0.678833 1441740704 0.473206 -0.424683 -0.367188 0.678833 1441740704 0.473206 -0.424683 -0.367188 0.678833 1441740704 0.473206 -0.424683 -0.367188 0.678833 1441740704 0.473206 -0.424683 -0.367188 0.678833 1441740704 0.473206 -0.424683 -0.367188 0.678833 1441740704 0.444702 -0.405396 -0.319580 0.731934 1441740704 0.444702 -0.405396 -0.319580 0.731934 1441740704 0.444702 -0.405396 -0.319580 0.731934 1441740704 0.444702 -0.405396 -0.319580 0.731934 1441740704 0.444702 -0.405396 -0.319580 0.731934 1441740704 0.444702 -0.405396 -0.319580 0.731934 1441740704 0.444702 -0.405396 -0.319580 0.731934 1441740704 0.436890 -0.410645 -0.319214 0.733887 1441740704 0.436890 -0.410645 -0.319214 0.733887 1441740704 0.436890 -0.410645 -0.319214 0.733887 1441740704 0.436890 -0.410645 -0.319214 0.733887 1441740704 0.436890 -0.410645 -0.319214 0.733887 1441740704 0.421692 -0.411987 -0.309387 0.746094 1441740704 0.421692 -0.411987 -0.309387 0.746094 1441740704 0.421692 -0.411987 -0.309387 0.746094 1441740704 0.421692 -0.411987 -0.309387 0.746094 1441740704 0.421692 -0.411987 -0.309387 0.746094 1441740704 0.421692 -0.411987 -0.309387 0.746094 1441740704 0.395874 -0.411316 -0.302673 0.763245 1441740704 0.395874 -0.411316 -0.302673 0.763245 1441740704 0.395874 -0.411316 -0.302673 0.763245 1441740704 0.395874 -0.411316 -0.302673 0.763245 1441740704 0.395874 -0.411316 -0.302673 0.763245 1441740704 0.395874 -0.411316 -0.302673 0.763245 1441740704 0.359558 -0.400513 -0.294800 0.789551 1441740704 0.359558 -0.400513 -0.294800 0.789551 1441740704 0.359558 -0.400513 -0.294800 0.789551 1441740704 0.359558 -0.400513 -0.294800 0.789551 1441740704 0.359558 -0.400513 -0.294800 0.789551 1441740704 0.359558 -0.400513 -0.294800 0.789551 1441740704 0.292969 -0.391418 -0.299133 0.819397 1441740704 0.292969 -0.391418 -0.299133 0.819397 1441740704 0.292969 -0.391418 -0.299133 0.819397 1441740704 0.292969 -0.391418 -0.299133 0.819397 1441740704 0.292969 -0.391418 -0.299133 0.819397 1441740704 0.202148 -0.380188 -0.308105 0.848328 1441740704 0.202148 -0.380188 -0.308105 0.848328 1441740704 0.202148 -0.380188 -0.308105 0.848328 1441740704 0.202148 -0.380188 -0.308105 0.848328 1441740704 0.202148 -0.380188 -0.308105 0.848328 1441740704 0.100464 -0.363281 -0.319580 0.869385 1441740704 0.100464 -0.363281 -0.319580 0.869385 1441740704 0.100464 -0.363281 -0.319580 0.869385 1441740704 0.100464 -0.363281 -0.319580 0.869385 1441740704 0.100464 -0.363281 -0.319580 0.869385 1441740704 0.100464 -0.363281 -0.319580 0.869385 1441740705 0.100464 -0.363281 -0.319580 0.869385 1441740705 0.020264 -0.329773 -0.294434 0.896729 1441740705 0.020264 -0.329773 -0.294434 0.896729 1441740705 0.020264 -0.329773 -0.294434 0.896729 1441740705 0.020264 -0.329773 -0.294434 0.896729 1441740705 0.020264 -0.329773 -0.294434 0.896729 1441740705 0.020264 -0.329773 -0.294434 0.896729 1441740705 -0.041748 -0.293213 -0.246033 0.922913 1441740705 -0.041748 -0.293213 -0.246033 0.922913 1441740705 -0.041748 -0.293213 -0.246033 0.922913 1441740705 -0.041748 -0.293213 -0.246033 0.922913 1441740705 -0.041748 -0.293213 -0.246033 0.922913 1441740705 -0.041748 -0.293213 -0.246033 0.922913 1441740705 -0.090393 -0.261963 -0.213440 0.936829 1441740705 -0.090393 -0.261963 -0.213440 0.936829 1441740705 -0.090393 -0.261963 -0.213440 0.936829 1441740705 -0.090393 -0.261963 -0.213440 0.936829 1441740705 -0.090393 -0.261963 -0.213440 0.936829 1441740705 -0.090393 -0.261963 -0.213440 0.936829 1441740705 -0.123840 -0.235474 -0.180969 0.946777 1441740705 -0.123840 -0.235474 -0.180969 0.946777 1441740705 -0.123840 -0.235474 -0.180969 0.946777 1441740705 -0.123840 -0.235474 -0.180969 0.946777 1441740705 -0.123840 -0.235474 -0.180969 0.946777 1441740705 -0.123840 -0.235474 -0.180969 0.946777 1441740705 -0.142090 -0.222717 -0.144531 0.953552 1441740705 -0.142090 -0.222717 -0.144531 0.953552 1441740705 -0.142090 -0.222717 -0.144531 0.953552 1441740705 -0.142090 -0.222717 -0.144531 0.953552 1441740705 -0.142090 -0.222717 -0.144531 0.953552 1441740705 -0.142090 -0.222717 -0.144531 0.953552 1441740705 -0.142090 -0.222717 -0.144531 0.953552 1441740705 -0.144836 -0.225037 -0.141174 0.953125 1441740705 -0.144836 -0.225037 -0.141174 0.953125 1441740705 -0.144836 -0.225037 -0.141174 0.953125 1441740705 -0.144836 -0.225037 -0.141174 0.953125 1441740705 -0.144836 -0.225037 -0.141174 0.953125 1441740705 -0.144836 -0.225037 -0.141174 0.953125 1441740705 -0.138367 -0.254761 -0.115662 0.950012 1441740705 -0.138367 -0.254761 -0.115662 0.950012 1441740705 -0.138367 -0.254761 -0.115662 0.950012 1441740705 -0.138367 -0.254761 -0.115662 0.950012 1441740705 -0.138367 -0.254761 -0.115662 0.950012 1441740705 -0.138367 -0.254761 -0.115662 0.950012 1441740705 -0.138367 -0.254761 -0.115662 0.950012 1441740705 -0.098938 -0.309814 -0.054321 0.944092 1441740705 -0.098938 -0.309814 -0.054321 0.944092 1441740705 -0.098938 -0.309814 -0.054321 0.944092 1441740705 -0.098938 -0.309814 -0.054321 0.944092 1441740705 -0.098938 -0.309814 -0.054321 0.944092 1441740705 -0.098938 -0.309814 -0.054321 0.944092 1441740705 -0.098938 -0.309814 -0.054321 0.944092 1441740705 0.024536 -0.364380 -0.142395 0.919983 1441740705 0.024536 -0.364380 -0.142395 0.919983 1441740705 0.024536 -0.364380 -0.142395 0.919983 1441740705 0.024536 -0.364380 -0.142395 0.919983 1441740705 0.024536 -0.364380 -0.142395 0.919983 1441740705 0.024536 -0.364380 -0.142395 0.919983 1441740705 0.380188 -0.361755 -0.152527 0.837402 1441740705 0.380188 -0.361755 -0.152527 0.837402 1441740705 0.380188 -0.361755 -0.152527 0.837402 1441740705 0.380188 -0.361755 -0.152527 0.837402 1441740705 0.380188 -0.361755 -0.152527 0.837402 1441740705 0.380188 -0.361755 -0.152527 0.837402 1441740705 0.499573 -0.404541 -0.317688 0.696960 1441740705 0.499573 -0.404541 -0.317688 0.696960 1441740705 0.499573 -0.404541 -0.317688 0.696960 1441740705 0.499573 -0.404541 -0.317688 0.696960 1441740705 0.499573 -0.404541 -0.317688 0.696960 1441740705 0.499573 -0.404541 -0.317688 0.696960 1441740705 0.499146 -0.301331 -0.213806 0.783752 1441740705 0.499146 -0.301331 -0.213806 0.783752 1441740705 0.499146 -0.301331 -0.213806 0.783752 1441740705 0.499146 -0.301331 -0.213806 0.783752 1441740705 0.499146 -0.301331 -0.213806 0.783752 1441740705 0.499146 -0.301331 -0.213806 0.783752 1441740705 0.457153 -0.299011 -0.215515 0.809387 1441740705 0.457153 -0.299011 -0.215515 0.809387 1441740705 0.457153 -0.299011 -0.215515 0.809387 1441740705 0.457153 -0.299011 -0.215515 0.809387 1441740705 0.457153 -0.299011 -0.215515 0.809387 1441740705 0.456848 -0.287659 -0.195007 0.818848 1441740705 0.456848 -0.287659 -0.195007 0.818848 1441740705 0.456848 -0.287659 -0.195007 0.818848 1441740705 0.456848 -0.287659 -0.195007 0.818848 1441740705 0.418152 -0.294983 -0.194519 0.836792 1441740705 0.418152 -0.294983 -0.194519 0.836792 1441740705 0.418152 -0.294983 -0.194519 0.836792 1441740705 0.418152 -0.294983 -0.194519 0.836792 1441740705 0.418152 -0.294983 -0.194519 0.836792 1441740705 0.418152 -0.294983 -0.194519 0.836792 1441740705 0.353943 -0.297729 -0.200378 0.863647 1441740705 0.353943 -0.297729 -0.200378 0.863647 1441740705 0.353943 -0.297729 -0.200378 0.863647 1441740705 0.353943 -0.297729 -0.200378 0.863647 1441740705 0.353943 -0.297729 -0.200378 0.863647 1441740705 0.262634 -0.304382 -0.226074 0.887268 1441740705 0.262634 -0.304382 -0.226074 0.887268 1441740705 0.262634 -0.304382 -0.226074 0.887268 1441740705 0.262634 -0.304382 -0.226074 0.887268 1441740705 0.262634 -0.304382 -0.226074 0.887268 1441740705 0.262634 -0.304382 -0.226074 0.887268 1441740705 0.262634 -0.304382 -0.226074 0.887268 1441740705 0.166504 -0.296631 -0.240845 0.908997 1441740705 0.166504 -0.296631 -0.240845 0.908997 1441740705 0.166504 -0.296631 -0.240845 0.908997 1441740705 0.166504 -0.296631 -0.240845 0.908997 1441740705 0.166504 -0.296631 -0.240845 0.908997 1441740705 0.166504 -0.296631 -0.240845 0.908997 1441740705 0.075989 -0.282471 -0.247681 0.923584 1441740706 0.075989 -0.282471 -0.247681 0.923584 1441740706 0.075989 -0.282471 -0.247681 0.923584 1441740706 0.075989 -0.282471 -0.247681 0.923584 1441740706 0.075989 -0.282471 -0.247681 0.923584 1441740706 0.075989 -0.282471 -0.247681 0.923584 1441740706 0.009705 -0.263611 -0.228577 0.937073 1441740706 0.009705 -0.263611 -0.228577 0.937073 1441740706 0.009705 -0.263611 -0.228577 0.937073 1441740706 0.009705 -0.263611 -0.228577 0.937073 1441740706 0.009705 -0.263611 -0.228577 0.937073 1441740706 0.009705 -0.263611 -0.228577 0.937073 1441740706 -0.045654 -0.252808 -0.200073 0.945496 1441740706 -0.045654 -0.252808 -0.200073 0.945496 1441740706 -0.045654 -0.252808 -0.200073 0.945496 1441740706 -0.045654 -0.252808 -0.200073 0.945496 1441740706 -0.045654 -0.252808 -0.200073 0.945496 1441740706 -0.045654 -0.252808 -0.200073 0.945496 1441740706 -0.045654 -0.252808 -0.200073 0.945496 1441740706 -0.084595 -0.250000 -0.159607 0.951233 1441740706 -0.084595 -0.250000 -0.159607 0.951233 1441740706 -0.084595 -0.250000 -0.159607 0.951233 1441740706 -0.084595 -0.250000 -0.159607 0.951233 1441740706 -0.084595 -0.250000 -0.159607 0.951233 1441740706 -0.084595 -0.250000 -0.159607 0.951233 1441740706 -0.111877 -0.247925 -0.117859 0.955078 1441740706 -0.111877 -0.247925 -0.117859 0.955078 1441740706 -0.111877 -0.247925 -0.117859 0.955078 1441740706 -0.111877 -0.247925 -0.117859 0.955078 1441740706 -0.111877 -0.247925 -0.117859 0.955078 1441740706 -0.111877 -0.247925 -0.117859 0.955078 1441740706 -0.111877 -0.247925 -0.117859 0.955078 1441740706 -0.130432 -0.247803 -0.096985 0.955078 1441740706 -0.130432 -0.247803 -0.096985 0.955078 1441740706 -0.130432 -0.247803 -0.096985 0.955078 1441740706 -0.130432 -0.247803 -0.096985 0.955078 1441740706 -0.130432 -0.247803 -0.096985 0.955078 1441740706 -0.130432 -0.247803 -0.096985 0.955078 1441740706 -0.140015 -0.257568 -0.077881 0.952881 1441740706 -0.140015 -0.257568 -0.077881 0.952881 1441740706 -0.140015 -0.257568 -0.077881 0.952881 1441740706 -0.140015 -0.257568 -0.077881 0.952881 1441740706 -0.140015 -0.257568 -0.077881 0.952881 1441740706 -0.140015 -0.257568 -0.077881 0.952881 1441740706 -0.141663 -0.280579 -0.045654 0.948242 1441740706 -0.141663 -0.280579 -0.045654 0.948242 1441740706 -0.141663 -0.280579 -0.045654 0.948242 1441740706 -0.141663 -0.280579 -0.045654 0.948242 1441740706 -0.141663 -0.280579 -0.045654 0.948242 1441740706 -0.141663 -0.280579 -0.045654 0.948242 1441740706 -0.141663 -0.280579 -0.045654 0.948242 1441740706 -0.093445 -0.334717 0.082092 0.934021 1441740706 -0.093445 -0.334717 0.082092 0.934021 1441740706 -0.093445 -0.334717 0.082092 0.934021 1441740706 -0.093445 -0.334717 0.082092 0.934021 1441740706 -0.093445 -0.334717 0.082092 0.934021 1441740706 -0.093445 -0.334717 0.082092 0.934021 1441740706 0.026917 -0.376465 0.086853 0.921936 1441740706 0.026917 -0.376465 0.086853 0.921936 1441740706 0.026917 -0.376465 0.086853 0.921936 1441740706 0.026917 -0.376465 0.086853 0.921936 1441740706 0.026917 -0.376465 0.086853 0.921936 1441740706 0.301758 -0.372864 -0.019897 0.877197 1441740706 0.301758 -0.372864 -0.019897 0.877197 1441740706 0.301758 -0.372864 -0.019897 0.877197 1441740706 0.301758 -0.372864 -0.019897 0.877197 1441740706 0.301758 -0.372864 -0.019897 0.877197 1441740706 0.301758 -0.372864 -0.019897 0.877197 1441740706 0.532227 -0.329529 -0.180298 0.758667 1441740706 0.532227 -0.329529 -0.180298 0.758667 1441740706 0.532227 -0.329529 -0.180298 0.758667 1441740706 0.532227 -0.329529 -0.180298 0.758667 1441740706 0.532227 -0.329529 -0.180298 0.758667 1441740706 0.532227 -0.329529 -0.180298 0.758667 1441740706 0.509766 -0.301392 -0.130310 0.795166 1441740706 0.509766 -0.301392 -0.130310 0.795166 1441740706 0.509766 -0.301392 -0.130310 0.795166 1441740706 0.509766 -0.301392 -0.130310 0.795166 1441740706 0.509766 -0.301392 -0.130310 0.795166 1441740706 0.509766 -0.301392 -0.130310 0.795166 1441740706 0.531250 -0.264709 -0.116028 0.796326 1441740706 0.531250 -0.264709 -0.116028 0.796326 1441740706 0.531250 -0.264709 -0.116028 0.796326 1441740706 0.531250 -0.264709 -0.116028 0.796326 1441740706 0.531250 -0.264709 -0.116028 0.796326 1441740706 0.531250 -0.264709 -0.116028 0.796326 1441740706 0.531250 -0.264709 -0.116028 0.796326 1441740706 0.528564 -0.273315 -0.116699 0.795166 1441740706 0.528564 -0.273315 -0.116699 0.795166 1441740706 0.528564 -0.273315 -0.116699 0.795166 1441740706 0.528564 -0.273315 -0.116699 0.795166 1441740706 0.528564 -0.273315 -0.116699 0.795166 1441740706 0.528564 -0.273315 -0.116699 0.795166 1441740706 0.504761 -0.287720 -0.121094 0.804810 1441740706 0.504761 -0.287720 -0.121094 0.804810 1441740706 0.504761 -0.287720 -0.121094 0.804810 1441740706 0.504761 -0.287720 -0.121094 0.804810 1441740706 0.504761 -0.287720 -0.121094 0.804810 1441740706 0.504761 -0.287720 -0.121094 0.804810 1441740706 0.472229 -0.289856 -0.105591 0.825745 1441740706 0.472229 -0.289856 -0.105591 0.825745 1441740706 0.472229 -0.289856 -0.105591 0.825745 1441740706 0.472229 -0.289856 -0.105591 0.825745 1441740706 0.472229 -0.289856 -0.105591 0.825745 1441740706 0.472229 -0.289856 -0.105591 0.825745 1441740706 0.407898 -0.295898 -0.101379 0.857727 1441740706 0.407898 -0.295898 -0.101379 0.857727 1441740706 0.407898 -0.295898 -0.101379 0.857727 1441740706 0.407898 -0.295898 -0.101379 0.857727 1441740706 0.407898 -0.295898 -0.101379 0.857727 1441740706 0.407898 -0.295898 -0.101379 0.857727 1441740706 0.314209 -0.297180 -0.125000 0.892883 1441740707 0.314209 -0.297180 -0.125000 0.892883 1441740707 0.314209 -0.297180 -0.125000 0.892883 1441740707 0.314209 -0.297180 -0.125000 0.892883 1441740707 0.314209 -0.297180 -0.125000 0.892883 1441740707 0.314209 -0.297180 -0.125000 0.892883 1441740707 0.208008 -0.294067 -0.158020 0.919373 1441740707 0.208008 -0.294067 -0.158020 0.919373 1441740707 0.208008 -0.294067 -0.158020 0.919373 1441740707 0.208008 -0.294067 -0.158020 0.919373 1441740707 0.208008 -0.294067 -0.158020 0.919373 1441740707 0.208008 -0.294067 -0.158020 0.919373 1441740707 0.208008 -0.294067 -0.158020 0.919373 1441740707 0.116577 -0.282776 -0.170410 0.936707 1441740707 0.116577 -0.282776 -0.170410 0.936707 1441740707 0.116577 -0.282776 -0.170410 0.936707 1441740707 0.116577 -0.282776 -0.170410 0.936707 1441740707 0.049316 -0.265503 -0.147095 0.951538 1441740707 0.049316 -0.265503 -0.147095 0.951538 1441740707 0.049316 -0.265503 -0.147095 0.951538 1441740707 0.049316 -0.265503 -0.147095 0.951538 1441740707 0.049316 -0.265503 -0.147095 0.951538 1441740707 0.049316 -0.265503 -0.147095 0.951538 1441740707 -0.002625 -0.254578 -0.112122 0.960510 1441740707 -0.002625 -0.254578 -0.112122 0.960510 1441740707 -0.002625 -0.254578 -0.112122 0.960510 1441740707 -0.002625 -0.254578 -0.112122 0.960510 1441740707 -0.002625 -0.254578 -0.112122 0.960510 1441740707 -0.002625 -0.254578 -0.112122 0.960510 1441740707 -0.039673 -0.249756 -0.079956 0.964172 1441740707 -0.039673 -0.249756 -0.079956 0.964172 1441740707 -0.039673 -0.249756 -0.079956 0.964172 1441740707 -0.039673 -0.249756 -0.079956 0.964172 1441740707 -0.039673 -0.249756 -0.079956 0.964172 1441740707 -0.039673 -0.249756 -0.079956 0.964172 1441740707 -0.052246 -0.246399 -0.055237 0.966125 1441740707 -0.052246 -0.246399 -0.055237 0.966125 1441740707 -0.052246 -0.246399 -0.055237 0.966125 1441740707 -0.052246 -0.246399 -0.055237 0.966125 1441740707 -0.052246 -0.246399 -0.055237 0.966125 1441740707 -0.052246 -0.246399 -0.055237 0.966125 1441740707 -0.054199 -0.253174 -0.034973 0.965271 1441740707 -0.054199 -0.253174 -0.034973 0.965271 1441740707 -0.054199 -0.253174 -0.034973 0.965271 1441740707 -0.054199 -0.253174 -0.034973 0.965271 1441740707 -0.054199 -0.253174 -0.034973 0.965271 1441740707 -0.054199 -0.253174 -0.034973 0.965271 1441740707 -0.054199 -0.253174 -0.034973 0.965271 1441740707 -0.050293 -0.269531 -0.031189 0.961121 1441740707 -0.050293 -0.269531 -0.031189 0.961121 1441740707 -0.050293 -0.269531 -0.031189 0.961121 1441740707 -0.050293 -0.269531 -0.031189 0.961121 1441740707 -0.050293 -0.269531 -0.031189 0.961121 1441740707 -0.049744 -0.297729 0.006958 0.953308 1441740707 -0.049744 -0.297729 0.006958 0.953308 1441740707 -0.049744 -0.297729 0.006958 0.953308 1441740707 -0.049744 -0.297729 0.006958 0.953308 1441740707 -0.049744 -0.297729 0.006958 0.953308 1441740707 -0.049744 -0.297729 0.006958 0.953308 1441740707 -0.049744 -0.297729 0.006958 0.953308 1441740707 -0.037476 -0.344910 0.098450 0.932678 1441740707 -0.037476 -0.344910 0.098450 0.932678 1441740707 -0.037476 -0.344910 0.098450 0.932678 1441740707 -0.037476 -0.344910 0.098450 0.932678 1441740707 -0.037476 -0.344910 0.098450 0.932678 1441740707 -0.037476 -0.344910 0.098450 0.932678 1441740707 0.132324 -0.358215 -0.000244 0.924194 1441740707 0.132324 -0.358215 -0.000244 0.924194 1441740707 0.132324 -0.358215 -0.000244 0.924194 1441740707 0.132324 -0.358215 -0.000244 0.924194 1441740707 0.132324 -0.358215 -0.000244 0.924194 1441740707 0.132324 -0.358215 -0.000244 0.924194 1441740707 0.501404 -0.236877 -0.054810 0.830322 1441740707 0.501404 -0.236877 -0.054810 0.830322 1441740707 0.501404 -0.236877 -0.054810 0.830322 1441740707 0.501404 -0.236877 -0.054810 0.830322 1441740707 0.501404 -0.236877 -0.054810 0.830322 1441740707 0.501404 -0.236877 -0.054810 0.830322 1441740707 0.490601 -0.387024 -0.225037 0.747559 1441740707 0.490601 -0.387024 -0.225037 0.747559 1441740707 0.490601 -0.387024 -0.225037 0.747559 1441740707 0.490601 -0.387024 -0.225037 0.747559 1441740707 0.490601 -0.387024 -0.225037 0.747559 1441740707 0.490601 -0.387024 -0.225037 0.747559 1441740707 0.490601 -0.387024 -0.225037 0.747559 1441740707 0.536194 -0.222046 -0.089783 0.809387 1441740707 0.536194 -0.222046 -0.089783 0.809387 1441740707 0.536194 -0.222046 -0.089783 0.809387 1441740707 0.536194 -0.222046 -0.089783 0.809387 1441740707 0.536194 -0.222046 -0.089783 0.809387 1441740707 0.536194 -0.222046 -0.089783 0.809387 1441740707 0.498291 -0.294556 -0.138977 0.803467 1441740707 0.498291 -0.294556 -0.138977 0.803467 1441740707 0.498291 -0.294556 -0.138977 0.803467 1441740707 0.498291 -0.294556 -0.138977 0.803467 1441740707 0.498291 -0.294556 -0.138977 0.803467 1441740707 0.498291 -0.294556 -0.138977 0.803467 1441740707 0.493835 -0.285095 -0.134949 0.810303 1441740707 0.493835 -0.285095 -0.134949 0.810303 1441740707 0.493835 -0.285095 -0.134949 0.810303 1441740707 0.493835 -0.285095 -0.134949 0.810303 1441740707 0.493835 -0.285095 -0.134949 0.810303 1441740707 0.493835 -0.285095 -0.134949 0.810303 1441740707 0.493835 -0.285095 -0.134949 0.810303 1441740707 0.475098 -0.279968 -0.129395 0.824097 1441740707 0.475098 -0.279968 -0.129395 0.824097 1441740707 0.475098 -0.279968 -0.129395 0.824097 1441740707 0.475098 -0.279968 -0.129395 0.824097 1441740707 0.475098 -0.279968 -0.129395 0.824097 1441740707 0.440308 -0.277405 -0.116211 0.845947 1441740707 0.440308 -0.277405 -0.116211 0.845947 1441740707 0.440308 -0.277405 -0.116211 0.845947 1441740708 0.440308 -0.277405 -0.116211 0.845947 1441740708 0.440308 -0.277405 -0.116211 0.845947 1441740708 0.440308 -0.277405 -0.116211 0.845947 1441740708 0.440308 -0.277405 -0.116211 0.845947 1441740708 0.376282 -0.285583 -0.123596 0.872620 1441740708 0.376282 -0.285583 -0.123596 0.872620 1441740708 0.376282 -0.285583 -0.123596 0.872620 1441740708 0.376282 -0.285583 -0.123596 0.872620 1441740708 0.376282 -0.285583 -0.123596 0.872620 1441740708 0.376282 -0.285583 -0.123596 0.872620 1441740708 0.286865 -0.294922 -0.145203 0.899780 1441740708 0.286865 -0.294922 -0.145203 0.899780 1441740708 0.286865 -0.294922 -0.145203 0.899780 1441740708 0.286865 -0.294922 -0.145203 0.899780 1441740708 0.286865 -0.294922 -0.145203 0.899780 1441740708 0.286865 -0.294922 -0.145203 0.899780 1441740708 0.286865 -0.294922 -0.145203 0.899780 1441740708 0.195557 -0.298889 -0.152771 0.921448 1441740708 0.195557 -0.298889 -0.152771 0.921448 1441740708 0.195557 -0.298889 -0.152771 0.921448 1441740708 0.195557 -0.298889 -0.152771 0.921448 1441740708 0.195557 -0.298889 -0.152771 0.921448 1441740708 0.112549 -0.300842 -0.157043 0.933899 1441740708 
0.576843 0.129028 -0.697571 0.404968 1441740710 0.576843 0.129028 -0.697571 0.404968 1441740710 0.573425 0.149048 -0.694336 0.408447 1441740710 0.573425 0.149048 -0.694336 0.408447 1441740710 0.573425 0.149048 -0.694336 0.408447 1441740710 0.573425 0.149048 -0.694336 0.408447 1441740710 0.567017 0.170837 -0.688660 0.418335 1441740710 0.567017 0.170837 -0.688660 0.418335 1441740710 0.567017 0.170837 -0.688660 0.418335 1441740710 0.567017 0.170837 -0.688660 0.418335 1441740710 0.567017 0.170837 -0.688660 0.418335 1441740710 0.567017 0.170837 -0.688660 0.418335 1441740711 0.557678 0.188232 -0.683655 0.431396 1441740711 0.557678 0.188232 -0.683655 0.431396 1441740711 0.557678 0.188232 -0.683655 0.431396 1441740711 0.557678 0.188232 -0.683655 0.431396 1441740711 0.557678 0.188232 -0.683655 0.431396 1441740711 0.557678 0.188232 -0.683655 0.431396 1441740711 0.553345 0.199707 -0.680725 0.436401 1441740711 0.553345 0.199707 -0.680725 0.436401 1441740711 0.553345 0.199707 -0.680725 0.436401 1441740711 0.553345 0.199707 -0.680725 0.436401 1441740711 0.553345 0.199707 -0.680725 0.436401 1441740711 0.553345 0.199707 -0.680725 0.436401 1441740711 0.553345 0.199707 -0.680725 0.436401 1441740711 0.554749 0.190063 -0.682983 0.435425 1441740711 0.554749 0.190063 -0.682983 0.435425 1441740711 0.554749 0.190063 -0.682983 0.435425 1441740711 0.554749 0.190063 -0.682983 0.435425 1441740711 0.554749 0.190063 -0.682983 0.435425 1441740711 0.555420 0.167358 -0.690369 0.432251 1441740711 0.555420 0.167358 -0.690369 0.432251 1441740711 0.555420 0.167358 -0.690369 0.432251 1441740711 0.555420 0.167358 -0.690369 0.432251 1441740711 0.555420 0.167358 -0.690369 0.432251 1441740711 0.555420 0.167358 -0.690369 0.432251 1441740711 0.557739 0.141052 -0.698486 0.425598 1441740711 0.557739 0.141052 -0.698486 0.425598 1441740711 0.557739 0.141052 -0.698486 0.425598 1441740711 0.557739 0.141052 -0.698486 0.425598 1441740711 0.557739 0.141052 -0.698486 0.425598 1441740711 0.557739 0.141052 -0.698486 0.425598 1441740711 0.557739 0.141052 -0.698486 0.425598 1441740711 0.563232 0.123779 -0.704102 0.414246 1441740711 0.563232 0.123779 -0.704102 0.414246 1441740711 0.563232 0.123779 -0.704102 0.414246 1441740711 0.563232 0.123779 -0.704102 0.414246 1441740711 0.563232 0.123779 -0.704102 0.414246 1441740711 0.563232 0.123779 -0.704102 0.414246 1441740711 0.568787 0.114746 -0.707031 0.404236 1441740711 0.568787 0.114746 -0.707031 0.404236 1441740711 0.568787 0.114746 -0.707031 0.404236 1441740711 0.568787 0.114746 -0.707031 0.404236 1441740711 0.568787 0.114746 -0.707031 0.404236 1441740711 0.568787 0.114746 -0.707031 0.404236 1441740711 0.576965 0.116394 -0.700928 0.402771 1441740711 0.576965 0.116394 -0.700928 0.402771 1441740711 0.576965 0.116394 -0.700928 0.402771 1441740711 0.576965 0.116394 -0.700928 0.402771 1441740711 0.576965 0.116394 -0.700928 0.402771 1441740711 0.576965 0.116394 -0.700928 0.402771 1441740711 0.576965 0.116394 -0.700928 0.402771 1441740711 0.592041 0.110962 -0.685730 0.408569 1441740711 0.592041 0.110962 -0.685730 0.408569 1441740711 0.592041 0.110962 -0.685730 0.408569 1441740711 0.592041 0.110962 -0.685730 0.408569 1441740711 0.592041 0.110962 -0.685730 0.408569 1441740711 0.592041 0.110962 -0.685730 0.408569 1441740711 0.603333 0.067261 -0.691711 0.391113 1441740711 0.603333 0.067261 -0.691711 0.391113 1441740711 0.603333 0.067261 -0.691711 0.391113 1441740711 0.603333 0.067261 -0.691711 0.391113 1441740711 0.603333 0.067261 -0.691711 0.391113 1441740711 0.603333 0.067261 -0.691711 0.391113 1441740711 0.603333 0.067261 -0.691711 0.391113 1441740711 0.597046 0.028015 -0.705994 0.379944 1441740711 0.597046 0.028015 -0.705994 0.379944 1441740711 0.597046 0.028015 -0.705994 0.379944 1441740711 0.597046 0.028015 -0.705994 0.379944 1441740711 0.597046 0.028015 -0.705994 0.379944 1441740711 0.597046 0.028015 -0.705994 0.379944 1441740711 0.601868 0.093811 -0.693054 0.385498 1441740711 0.601868 0.093811 -0.693054 0.385498 1441740711 0.601868 0.093811 -0.693054 0.385498 1441740711 0.601868 0.093811 -0.693054 0.385498 1441740711 0.601868 0.093811 -0.693054 0.385498 1441740711 0.601868 0.093811 -0.693054 0.385498 1441740711 0.601868 0.093811 -0.693054 0.385498 1441740711 0.617859 0.110840 -0.689270 0.361694 1441740711 0.617859 0.110840 -0.689270 0.361694 1441740711 0.617859 0.110840 -0.689270 0.361694 1441740711 0.617859 0.110840 -0.689270 0.361694 1441740711 0.617859 0.110840 -0.689270 0.361694 1441740711 0.617859 0.110840 -0.689270 0.361694 1441740711 0.618713 0.087524 -0.695862 0.353943 1441740711 0.618713 0.087524 -0.695862 0.353943 1441740711 0.618713 0.087524 -0.695862 0.353943 1441740711 0.618713 0.087524 -0.695862 0.353943 1441740711 0.618713 0.087524 -0.695862 0.353943 1441740711 0.618713 0.087524 -0.695862 0.353943 1441740711 0.618713 0.087524 -0.695862 0.353943 1441740711 0.602051 0.100525 -0.696655 0.376953 1441740711 0.602051 0.100525 -0.696655 0.376953 1441740711 0.602051 0.100525 -0.696655 0.376953 1441740711 0.602051 0.100525 -0.696655 0.376953 1441740711 0.602051 0.100525 -0.696655 0.376953 1441740711 0.602051 0.100525 -0.696655 0.376953 1441740711 0.584351 0.126099 -0.689880 0.408264 1441740711 0.584351 0.126099 -0.689880 0.408264 1441740711 0.584351 0.126099 -0.689880 0.408264 1441740711 0.584351 0.126099 -0.689880 0.408264 1441740711 0.584351 0.126099 -0.689880 0.408264 1441740711 0.584351 0.126099 -0.689880 0.408264 1441740711 0.573059 0.156616 -0.678284 0.432373 1441740711 0.573059 0.156616 -0.678284 0.432373 1441740711 0.573059 0.156616 -0.678284 0.432373 1441740711 0.573059 0.156616 -0.678284 0.432373 1441740711 0.573059 0.156616 -0.678284 0.432373 1441740711 0.573059 0.156616 -0.678284 0.432373 1441740711 0.573059 0.156616 -0.678284 0.432373 1441740711 0.573120 0.166931 -0.674255 0.434753 1441740711 0.573120 0.166931 -0.674255 0.434753 1441740711 0.573120 0.166931 -0.674255 0.434753 1441740711 0.573120 0.166931 -0.674255 0.434753 1441740711 0.573120 0.166931 -0.674255 0.434753 1441740711 0.573120 0.166931 -0.674255 0.434753 1441740711 0.575317 0.163940 -0.675598 0.430847 1441740712 0.575317 0.163940 -0.675598 0.430847 1441740712 0.575317 0.163940 -0.675598 0.430847 1441740712 0.575317 0.163940 -0.675598 0.430847 1441740712 0.575317 0.163940 -0.675598 0.430847 1441740712 0.575317 0.163940 -0.675598 0.430847 1441740712 0.571716 0.160156 -0.677551 0.434021 1441740712 0.571716 0.160156 -0.677551 0.434021 1441740712 0.571716 0.160156 -0.677551 0.434021 1441740712 0.571716 0.160156 -0.677551 0.434021 1441740712 0.571716 0.160156 -0.677551 0.434021 1441740712 0.571716 0.160156 -0.677551 0.434021 1441740712 0.571716 0.160156 -0.677551 0.434021 1441740712 0.563843 0.162292 -0.676819 0.444641 1441740712 0.563843 0.162292 -0.676819 0.444641 1441740712 0.563843 0.162292 -0.676819 0.444641 1441740712 0.563843 0.162292 -0.676819 0.444641 1441740712 0.563843 0.162292 -0.676819 0.444641 1441740712 0.563843 0.162292 -0.676819 0.444641 1441740712 0.558899 0.156616 -0.676147 0.453735 1441740712 0.558899 0.156616 -0.676147 0.453735 1441740712 0.558899 0.156616 -0.676147 0.453735 1441740712 0.558899 0.156616 -0.676147 0.453735 1441740712 0.558899 0.156616 -0.676147 0.453735 1441740712 0.558899 0.156616 -0.676147 0.453735 1441740712 0.558899 0.156616 -0.676147 0.453735 1441740712 0.557251 0.143677 -0.675537 0.460938 1441740712 0.557251 0.143677 -0.675537 0.460938 1441740712 0.557251 0.143677 -0.675537 0.460938 1441740712 0.557251 0.143677 -0.675537 0.460938 1441740712 0.557251 0.143677 -0.675537 0.460938 1441740712 0.557251 0.143677 -0.675537 0.460938 1441740712 0.561035 0.122498 -0.676880 0.460510 1441740712 0.561035 0.122498 -0.676880 0.460510 1441740712 0.561035 0.122498 -0.676880 0.460510 1441740712 0.561035 0.122498 -0.676880 0.460510 1441740712 0.561035 0.122498 -0.676880 0.460510 1441740712 0.561035 0.122498 -0.676880 0.460510 1441740712 0.567139 0.106934 -0.677551 0.455872 1441740712 0.567139 0.106934 -0.677551 0.455872 1441740712 0.567139 0.106934 -0.677551 0.455872 1441740712 0.567139 0.106934 -0.677551 0.455872 1441740712 0.567139 0.106934 -0.677551 0.455872 1441740712 0.567139 0.106934 -0.677551 0.455872 1441740712 0.567139 0.106934 -0.677551 0.455872 1441740712 0.567566 0.116089 -0.669434 0.465027 1441740712 0.567566 0.116089 -0.669434 0.465027 1441740712 0.567566 0.116089 -0.669434 0.465027 1441740712 0.567566 0.116089 -0.669434 0.465027 1441740712 0.567566 0.116089 -0.669434 0.465027 1441740712 0.567566 0.116089 -0.669434 0.465027 1441740712 0.563660 0.142578 -0.642822 0.498657 1441740712 0.563660 0.142578 -0.642822 0.498657 1441740712 0.563660 0.142578 -0.642822 0.498657 1441740712 0.563660 0.142578 -0.642822 0.498657 1441740712 0.563660 0.142578 -0.642822 0.498657 1441740712 0.563660 0.142578 -0.642822 0.498657 1441740712 0.581116 0.105713 -0.645935 0.483643 1441740712 0.581116 0.105713 -0.645935 0.483643 1441740712 0.581116 0.105713 -0.645935 0.483643 1441740712 0.581116 0.105713 -0.645935 0.483643 1441740712 0.581116 0.105713 -0.645935 0.483643 1441740712 0.581116 0.105713 -0.645935 0.483643 1441740712 0.584106 0.025818 -0.675598 0.449097 1441740712 0.584106 0.025818 -0.675598 0.449097 1441740712 0.584106 0.025818 -0.675598 0.449097 1441740712 0.584106 0.025818 -0.675598 0.449097 1441740712 0.584106 0.025818 -0.675598 0.449097 1441740712 0.584106 0.025818 -0.675598 0.449097 1441740712 0.598877 0.071777 -0.668274 0.435425 1441740712 0.598877 0.071777 -0.668274 0.435425 1441740712 0.598877 0.071777 -0.668274 0.435425 1441740712 0.598877 0.071777 -0.668274 0.435425 1441740712 0.598877 0.071777 -0.668274 0.435425 1441740712 0.598877 0.071777 -0.668274 0.435425 1441740712 0.598877 0.071777 -0.668274 0.435425 1441740712 0.609741 0.135620 -0.650269 0.432373 1441740712 0.609741 0.135620 -0.650269 0.432373 1441740712 0.609741 0.135620 -0.650269 0.432373 1441740712 0.609741 0.135620 -0.650269 0.432373 1441740712 0.609741 0.135620 -0.650269 0.432373 1441740712 0.609741 0.135620 -0.650269 0.432373 1441740712 0.614380 0.138977 -0.652161 0.421753 1441740712 0.614380 0.138977 -0.652161 0.421753 1441740712 0.614380 0.138977 -0.652161 0.421753 1441740712 0.614380 0.138977 -0.652161 0.421753 1441740712 0.614380 0.138977 -0.652161 0.421753 1441740712 0.614380 0.138977 -0.652161 0.421753 1441740712 0.608459 0.137451 -0.660034 0.418579 1441740712 0.608459 0.137451 -0.660034 0.418579 1441740712 0.608459 0.137451 -0.660034 0.418579 1441740712 0.608459 0.137451 -0.660034 0.418579 1441740712 0.608459 0.137451 -0.660034 0.418579 1441740712 0.608459 0.137451 -0.660034 0.418579 1441740712 0.603394 0.145630 -0.661682 0.420593 1441740712 0.603394 0.145630 -0.661682 0.420593 1441740712 0.603394 0.145630 -0.661682 0.420593 1441740712 0.603394 0.145630 -0.661682 0.420593 1441740712 0.603394 0.145630 -0.661682 0.420593 1441740712 0.603394 0.145630 -0.661682 0.420593 1441740712 0.598328 0.168213 -0.658325 0.424622 1441740712 0.598328 0.168213 -0.658325 0.424622 1441740712 0.598328 0.168213 -0.658325 0.424622 1441740712 0.598328 0.168213 -0.658325 0.424622 1441740712 0.598328 0.168213 -0.658325 0.424622 1441740712 0.598328 0.168213 -0.658325 0.424622 1441740712 0.598328 0.168213 -0.658325 0.424622 1441740712 0.596069 0.185608 -0.655884 0.424316 1441740712 0.596069 0.185608 -0.655884 0.424316 1441740712 0.596069 0.185608 -0.655884 0.424316 1441740712 0.596069 0.185608 -0.655884 0.424316 1441740712 0.596069 0.185608 -0.655884 0.424316 1441740712 0.596069 0.185608 -0.655884 0.424316 1441740712 0.592407 0.193359 -0.655945 0.425903 1441740712 0.592407 0.193359 -0.655945 0.425903 1441740713 0.592407 0.193359 -0.655945 0.425903 1441740713 0.592407 0.193359 -0.655945 0.425903 1441740713 0.592407 0.193359 -0.655945 0.425903 1441740713 0.592407 0.193359 -0.655945 0.425903 1441740713 0.583008 0.197571 -0.657166 0.434937 1441740713 0.583008 0.197571 -0.657166 0.434937 1441740713 0.583008 0.197571 -0.657166 0.434937 1441740713 0.583008 0.197571 -0.657166 0.434937 1441740713 0.583008 0.197571 -0.657166 0.434937 1441740713 0.583008 0.197571 -0.657166 0.434937 1441740713 0.583008 0.197571 -0.657166 0.434937 1441740713 0.570251 0.200195 -0.657837 0.449341 1441740713 0.570251 0.200195 -0.657837 0.449341 1441740713 0.570251 0.200195 -0.657837 0.449341 1441740713 0.570251 0.200195 -0.657837 0.449341 1441740713 0.559021 0.196716 -0.659790 0.461975 1441740713 0.559021 0.196716 -0.659790 0.461975 1441740713 0.559021 0.196716 -0.659790 0.461975 1441740713 0.559021 0.196716 -0.659790 0.461975 1441740713 0.559021 0.196716 -0.659790 0.461975 1441740713 0.559021 0.196716 -0.659790 0.461975 1441740713 0.548950 0.191650 -0.661133 0.474182 1441740713 0.548950 0.191650 -0.661133 0.474182 1441740713 0.548950 0.191650 -0.661133 0.474182 1441740713 0.548950 0.191650 -0.661133 0.474182 1441740713 0.548950 0.191650 -0.661133 0.474182 1441740713 0.548950 0.191650 -0.661133 0.474182 1441740713 0.541992 0.181946 -0.661621 0.485229 1441740713 0.541992 0.181946 -0.661621 0.485229 1441740713 0.541992 0.181946 -0.661621 0.485229 1441740713 0.541992 0.181946 -0.661621 0.485229 1441740713 0.541992 0.181946 -0.661621 0.485229 1441740713 0.541992 0.181946 -0.661621 0.485229 1441740713 0.538391 0.170776 -0.661377 0.493408 1441740713 0.538391 0.170776 -0.661377 0.493408 1441740713 0.538391 0.170776 -0.661377 0.493408 1441740713 0.538391 0.170776 -0.661377 0.493408 1441740713 0.538391 0.170776 -0.661377 0.493408 1441740713 0.538391 0.170776 -0.661377 0.493408 1441740713 0.538391 0.170776 -0.661377 0.493408 1441740713 0.538513 0.167480 -0.658447 0.498291 1441740713 0.538513 0.167480 -0.658447 0.498291 1441740713 0.538513 0.167480 -0.658447 0.498291 1441740713 0.538513 0.167480 -0.658447 0.498291 1441740713 0.538513 0.167480 -0.658447 0.498291 1441740713 0.538513 0.167480 -0.658447 0.498291 1441740713 0.539551 0.178406 -0.648254 0.506714 1441740713 0.539551 0.178406 -0.648254 0.506714 1441740713 0.539551 0.178406 -0.648254 0.506714 1441740713 0.539551 0.178406 -0.648254 0.506714 1441740713 0.539551 0.178406 -0.648254 0.506714 1441740713 0.539551 0.178406 -0.648254 0.506714 1441740713 0.543762 0.188293 -0.626343 0.525879 1441740713 0.543762 0.188293 -0.626343 0.525879 1441740713 0.543762 0.188293 -0.626343 0.525879 1441740713 0.543762 0.188293 -0.626343 0.525879 1441740713 0.543762 0.188293 -0.626343 0.525879 1441740713 0.543762 0.188293 -0.626343 0.525879 1441740713 0.543762 0.188293 -0.626343 0.525879 1441740713 0.560974 0.157349 -0.620483 0.524841 1441740713 0.560974 0.157349 -0.620483 0.524841 1441740713 0.560974 0.157349 -0.620483 0.524841 1441740713 0.560974 0.157349 -0.620483 0.524841 1441740713 0.560974 0.157349 -0.620483 0.524841 1441740713 0.566040 0.047485 -0.664856 0.485046 1441740713 0.566040 0.047485 -0.664856 0.485046 1441740713 0.566040 0.047485 -0.664856 0.485046 1441740713 0.566040 0.047485 -0.664856 0.485046 1441740713 0.566040 0.047485 -0.664856 0.485046 1441740713 0.566040 0.047485 -0.664856 0.485046 1441740713 0.569885 0.033569 -0.674011 0.468750 1441740713 0.569885 0.033569 -0.674011 0.468750 1441740713 0.569885 0.033569 -0.674011 0.468750 1441740713 0.569885 0.033569 -0.674011 0.468750 1441740713 0.569885 0.033569 -0.674011 0.468750 1441740713 0.569885 0.033569 -0.674011 0.468750 1441740713 0.587463 0.088135 -0.657715 0.463074 1441740713 0.587463 0.088135 -0.657715 0.463074 1441740713 0.587463 0.088135 -0.657715 0.463074 1441740713 0.587463 0.088135 -0.657715 0.463074 1441740713 0.587463 0.088135 -0.657715 0.463074 1441740713 0.587463 0.088135 -0.657715 0.463074 1441740713 0.587463 0.088135 -0.657715 0.463074 1441740713 0.608337 0.128540 -0.649292 0.437866 1441740713 0.608337 0.128540 -0.649292 0.437866 1441740713 0.608337 0.128540 -0.649292 0.437866 1441740713 0.608337 0.128540 -0.649292 0.437866 1441740713 0.608337 0.128540 -0.649292 0.437866 1441740713 0.608337 0.128540 -0.649292 0.437866 1441740713 0.621643 0.141418 -0.653870 0.407410 1441740713 0.621643 0.141418 -0.653870 0.407410 1441740713 0.621643 0.141418 -0.653870 0.407410 1441740713 0.621643 0.141418 -0.653870 0.407410 1441740713 0.621643 0.141418 -0.653870 0.407410 1441740713 0.621643 0.141418 -0.653870 0.407410 1441740713 0.625366 0.159607 -0.656189 0.390930 1441740713 0.625366 0.159607 -0.656189 0.390930 1441740713 0.625366 0.159607 -0.656189 0.390930 1441740713 0.625366 0.159607 -0.656189 0.390930 1441740713 0.625366 0.159607 -0.656189 0.390930 1441740713 0.622009 0.184692 -0.653259 0.390076 1441740713 0.622009 0.184692 -0.653259 0.390076 1441740713 0.622009 0.184692 -0.653259 0.390076 1441740713 0.622009 0.184692 -0.653259 0.390076 1441740713 0.622009 0.184692 -0.653259 0.390076 1441740713 0.622009 0.184692 -0.653259 0.390076 1441740713 0.622009 0.184692 -0.653259 0.390076 1441740713 0.617493 0.199402 -0.651550 0.392944 1441740713 0.617493 0.199402 -0.651550 0.392944 1441740713 0.617493 0.199402 -0.651550 0.392944 1441740714 0.617493 0.199402 -0.651550 0.392944 1441740714 0.617493 0.199402 -0.651550 0.392944 1441740714 0.617493 0.199402 -0.651550 0.392944 1441740714 0.614990 0.192322 -0.656433 0.392334 1441740714 0.614990 0.192322 -0.656433 0.392334 1441740714 0.614990 0.192322 -0.656433 0.392334 1441740714 0.614990 0.192322 -0.656433 0.392334 1441740714 0.614990 0.192322 -0.656433 0.392334 1441740714 0.614990 0.192322 -0.656433 0.392334 1441740714 0.614990 0.192322 -0.656433 0.392334 1441740714 0.609985 0.181396 -0.661804 0.396301 1441740714 0.609985 0.181396 -0.661804 0.396301 1441740714 0.609985 0.181396 -0.661804 0.396301 1441740714 0.609985 0.181396 -0.661804 0.396301 1441740714 0.609985 0.181396 -0.661804 0.396301 1441740714 0.609985 0.181396 -0.661804 0.396301 1441740714 0.601501 0.175598 -0.665161 0.406067 1441740714 0.601501 0.175598 -0.665161 0.406067 1441740714 0.601501 0.175598 -0.665161 0.406067 1441740714 0.601501 0.175598 -0.665161 0.406067 1441740714 0.601501 0.175598 -0.665161 0.406067 1441740714 0.601501 0.175598 -0.665161 0.406067 1441740714 0.589417 0.177795 -0.665344 0.422180 1441740714 0.589417 0.177795 -0.665344 0.422180 1441740714 0.589417 0.177795 -0.665344 0.422180 1441740714 0.589417 0.177795 -0.665344 0.422180 1441740714 0.589417 0.177795 -0.665344 0.422180 1441740714 0.589417 0.177795 -0.665344 0.422180 1441740714 0.576904 0.180359 -0.662781 0.441895 1441740714 0.576904 0.180359 -0.662781 0.441895 1441740714 0.576904 0.180359 -0.662781 0.441895 1441740714 0.576904 0.180359 -0.662781 0.441895 1441740714 0.576904 0.180359 -0.662781 0.441895 1441740714 0.576904 0.180359 -0.662781 0.441895 1441740714 0.576904 0.180359 -0.662781 0.441895 1441740714 0.568604 0.179749 -0.657166 0.460938 1441740714 0.568604 0.179749 -0.657166 0.460938 1441740714 0.568604 0.179749 -0.657166 0.460938 1441740714 0.568604 0.179749 -0.657166 0.460938 1441740714 0.568604 0.179749 -0.657166 0.460938 1441740714 0.568604 0.179749 -0.657166 0.460938 1441740714 0.572449 0.174377 -0.651123 0.466797 1441740714 0.572449 0.174377 -0.651123 0.466797 1441740714 0.572449 0.174377 -0.651123 0.466797 1441740714 0.572449 0.174377 -0.651123 0.466797 1441740714 0.572449 0.174377 -0.651123 0.466797 1441740714 0.572449 0.174377 -0.651123 0.466797 1441740714 0.582031 0.175537 -0.643677 0.464905 1441740714 0.582031 0.175537 -0.643677 0.464905 1441740714 0.582031 0.175537 -0.643677 0.464905 1441740714 0.582031 0.175537 -0.643677 0.464905 1441740714 0.582031 0.175537 -0.643677 0.464905 1441740714 0.582031 0.175537 -0.643677 0.464905 1441740714 0.592529 0.173035 -0.636963 0.461792 1441740714 0.592529 0.173035 -0.636963 0.461792 1441740714 0.592529 0.173035 -0.636963 0.461792 1441740714 0.592529 0.173035 -0.636963 0.461792 1441740714 0.592529 0.173035 -0.636963 0.461792 1441740714 0.592529 0.173035 -0.636963 0.461792 1441740714 0.602783 0.165466 -0.624023 0.468872 1441740714 0.602783 0.165466 -0.624023 0.468872 1441740714 0.602783 0.165466 -0.624023 0.468872 1441740714 0.602783 0.165466 -0.624023 0.468872 1441740714 0.602783 0.165466 -0.624023 0.468872 1441740714 0.602783 0.165466 -0.624023 0.468872 1441740714 0.602783 0.165466 -0.624023 0.468872 1441740714 0.621765 0.105713 -0.637268 0.442810 1441740714 0.621765 0.105713 -0.637268 0.442810 1441740714 0.621765 0.105713 -0.637268 0.442810 1441740714 0.621765 0.105713 -0.637268 0.442810 1441740714 0.621765 0.105713 -0.637268 0.442810 1441740714 0.626038 0.007813 -0.672913 0.393921 1441740714 0.626038 0.007813 -0.672913 0.393921 1441740714 0.626038 0.007813 -0.672913 0.393921 1441740714 0.626038 0.007813 -0.672913 0.393921 1441740714 0.626038 0.007813 -0.672913 0.393921 1441740714 0.626038 0.007813 -0.672913 0.393921 1441740714 0.633423 0.042847 -0.665405 0.392578 1441740714 0.633423 0.042847 -0.665405 0.392578 1441740714 0.633423 0.042847 -0.665405 0.392578 1441740714 0.633423 0.042847 -0.665405 0.392578 1441740714 0.644165 0.082031 -0.657349 0.382324 1441740714 0.644165 0.082031 -0.657349 0.382324 1441740714 0.644165 0.082031 -0.657349 0.382324 1441740714 0.644165 0.082031 -0.657349 0.382324 1441740714 0.644165 0.082031 -0.657349 0.382324 1441740714 0.644165 0.082031 -0.657349 0.382324 1441740714 0.647583 0.089600 -0.662720 0.365234 1441740714 0.647583 0.089600 -0.662720 0.365234 1441740714 0.647583 0.089600 -0.662720 0.365234 1441740714 0.647583 0.089600 -0.662720 0.365234 1441740714 0.647583 0.089600 -0.662720 0.365234 1441740714 0.647583 0.089600 -0.662720 0.365234 1441740714 0.647583 0.089600 -0.662720 0.365234 1441740714 0.639954 0.116455 -0.664063 0.368530 1441740714 0.639954 0.116455 -0.664063 0.368530 1441740714 0.639954 0.116455 -0.664063 0.368530 1441740714 0.639954 0.116455 -0.664063 0.368530 1441740714 0.639954 0.116455 -0.664063 0.368530 1441740714 0.639954 0.116455 -0.664063 0.368530 1441740714 0.639954 0.116455 -0.664063 0.368530 1441740714 0.630249 0.156738 -0.658386 0.380371 1441740714 0.630249 0.156738 -0.658386 0.380371 1441740714 0.630249 0.156738 -0.658386 0.380371 1441740714 0.630249 0.156738 -0.658386 0.380371 1441740714 0.621582 0.193848 -0.648987 0.393494 1441740714 0.621582 0.193848 -0.648987 0.393494 1441740714 0.621582 0.193848 -0.648987 0.393494 1441740714 0.621582 0.193848 -0.648987 0.393494 1441740715 0.621582 0.193848 -0.648987 0.393494 1441740715 0.621582 0.193848 -0.648987 0.393494 1441740715 0.617981 0.206055 -0.645081 0.399353 1441740715 0.617981 0.206055 -0.645081 0.399353 1441740715 0.617981 0.206055 -0.645081 0.399353 1441740715 0.617981 0.206055 -0.645081 0.399353 1441740715 0.617981 0.206055 -0.645081 0.399353 1441740715 0.617981 0.206055 -0.645081 0.399353 1441740715 0.617981 0.206055 -0.645081 0.399353 1441740715 0.614624 0.200623 -0.646240 0.405396 1441740715 0.614624 0.200623 -0.646240 0.405396 1441740715 0.614624 0.200623 -0.646240 0.405396 1441740715 0.614624 0.200623 -0.646240 0.405396 1441740715 0.614624 0.200623 -0.646240 0.405396 1441740715 0.614624 0.200623 -0.646240 0.405396 1441740715 0.607483 0.196472 -0.645691 0.418884 1441740715 0.607483 0.196472 -0.645691 0.418884 1441740715 0.607483 0.196472 -0.645691 0.418884 1441740715 0.607483 0.196472 -0.645691 0.418884 1441740715 0.607483 0.196472 -0.645691 0.418884 1441740715 0.607483 0.196472 -0.645691 0.418884 1441740715 0.598022 0.196106 -0.641479 0.438660 1441740715 0.598022 0.196106 -0.641479 0.438660 1441740715 0.598022 0.196106 -0.641479 0.438660 1441740715 0.598022 0.196106 -0.641479 0.438660 1441740715 0.598022 0.196106 -0.641479 0.438660 1441740715 0.598022 0.196106 -0.641479 0.438660 1441740715 0.598022 0.196106 -0.641479 0.438660 1441740715 0.590820 0.185913 -0.638489 0.456787 1441740715 0.590820 0.185913 -0.638489 0.456787 1441740715 0.590820 0.185913 -0.638489 0.456787 1441740715 0.590820 0.185913 -0.638489 0.456787 1441740715 0.590820 0.185913 -0.638489 0.456787 1441740715 0.590820 0.185913 -0.638489 0.456787 1441740715 0.584534 0.166443 -0.638245 0.472473 1441740715 0.584534 0.166443 -0.638245 0.472473 1441740715 0.584534 0.166443 -0.638245 0.472473 1441740715 0.584534 0.166443 -0.638245 0.472473 1441740715 0.584534 0.166443 -0.638245 0.472473 1441740715 0.579346 0.142883 -0.638306 0.486267 1441740715 0.579346 0.142883 -0.638306 0.486267 1441740715 0.579346 0.142883 -0.638306 0.486267 1441740715 0.579346 0.142883 -0.638306 0.486267 1441740715 0.579346 0.142883 -0.638306 0.486267 1441740715 0.579346 0.142883 -0.638306 0.486267 1441740715 0.579346 0.142883 -0.638306 0.486267 1441740715 0.576599 0.125671 -0.636108 0.497070 1441740715 0.576599 0.125671 -0.636108 0.497070 1441740715 0.576599 0.125671 -0.636108 0.497070 1441740715 0.576599 0.125671 -0.636108 0.497070 1441740715 0.576599 0.125671 -0.636108 0.497070 1441740715 0.576599 0.125671 -0.636108 0.497070 1441740715 0.578125 0.124878 -0.627625 0.506165 1441740715 0.578125 0.124878 -0.627625 0.506165 1441740715 0.578125 0.124878 -0.627625 0.506165 1441740715 0.578125 0.124878 -0.627625 0.506165 1441740715 0.578125 0.124878 -0.627625 0.506165 1441740715 0.578125 0.124878 -0.627625 0.506165 1441740715 0.582520 0.131348 -0.610840 0.519836 1441740715 0.582520 0.131348 -0.610840 0.519836 1441740715 0.582520 0.131348 -0.610840 0.519836 1441740715 0.582520 0.131348 -0.610840 0.519836 1441740715 0.582520 0.131348 -0.610840 0.519836 1441740715 0.582520 0.131348 -0.610840 0.519836 1441740715 0.593506 0.116882 -0.595581 0.528442 1441740715 0.593506 0.116882 -0.595581 0.528442 1441740715 0.593506 0.116882 -0.595581 0.528442 1441740715 0.593506 0.116882 -0.595581 0.528442 1441740715 0.593506 0.116882 -0.595581 0.528442 1441740715 0.593506 0.116882 -0.595581 0.528442 1441740715 0.603027 0.020203 -0.634033 0.483704 1441740715 0.603027 0.020203 -0.634033 0.483704 1441740715 0.603027 0.020203 -0.634033 0.483704 1441740715 0.603027 0.020203 -0.634033 0.483704 1441740715 0.603027 0.020203 -0.634033 0.483704 1441740715 0.603027 0.020203 -0.634033 0.483704 1441740715 0.605530 -0.012634 -0.657288 0.448425 1441740715 0.605530 -0.012634 -0.657288 0.448425 1441740715 0.605530 -0.012634 -0.657288 0.448425 1441740715 0.605530 -0.012634 -0.657288 0.448425 1441740715 0.605530 -0.012634 -0.657288 0.448425 1441740715 0.605530 -0.012634 -0.657288 0.448425 1441740715 0.605530 -0.012634 -0.657288 0.448425 1441740715 0.620667 0.068665 -0.639099 0.448975 1441740715 0.620667 0.068665 -0.639099 0.448975 1441740715 0.620667 0.068665 -0.639099 0.448975 1441740715 0.620667 0.068665 -0.639099 0.448975 1441740715 0.620667 0.068665 -0.639099 0.448975 1441740715 0.620667 0.068665 -0.639099 0.448975 1441740715 0.636047 0.121948 -0.629822 0.428772 1441740715 0.636047 0.121948 -0.629822 0.428772 1441740715 0.636047 0.121948 -0.629822 0.428772 1441740715 0.636047 0.121948 -0.629822 0.428772 1441740715 0.636047 0.121948 -0.629822 0.428772 1441740715 0.636047 0.121948 -0.629822 0.428772 1441740715 0.636047 0.121948 -0.629822 0.428772 1441740715 0.641907 0.131531 -0.643433 0.395691 1441740715 0.641907 0.131531 -0.643433 0.395691 1441740715 0.641907 0.131531 -0.643433 0.395691 1441740715 0.641907 0.131531 -0.643433 0.395691 1441740715 0.641907 0.131531 -0.643433 0.395691 1441740715 0.636658 0.159058 -0.650879 0.381653 1441740715 0.636658 0.159058 -0.650879 0.381653 1441740715 0.636658 0.159058 -0.650879 0.381653 1441740715 0.636658 0.159058 -0.650879 0.381653 1441740715 0.636658 0.159058 -0.650879 0.381653 1441740715 0.636658 0.159058 -0.650879 0.381653 1441740715 0.626526 0.197998 -0.649292 0.382996 1441740715 0.626526 0.197998 -0.649292 0.382996 1441740715 0.626526 0.197998 -0.649292 0.382996 1441740715 0.626526 0.197998 -0.649292 0.382996 1441740716 0.626526 0.197998 -0.649292 0.382996 1441740716 0.626526 0.197998 -0.649292 0.382996 1441740716 0.620117 0.219971 -0.647949 0.383667 1441740716 0.620117 0.219971 -0.647949 0.383667 1441740716 0.620117 0.219971 -0.647949 0.383667 1441740716 0.620117 0.219971 -0.647949 0.383667 1441740716 0.620117 0.219971 -0.647949 0.383667 1441740716 0.620117 0.219971 -0.647949 0.383667 1441740716 0.620117 0.219971 -0.647949 0.383667 1441740716 0.620117 0.214905 -0.651917 0.379761 1441740716 0.620117 0.214905 -0.651917 0.379761 1441740716 0.620117 0.214905 -0.651917 0.379761 1441740716 0.620117 0.214905 -0.651917 0.379761 1441740716 0.620117 0.214905 -0.651917 0.379761 1441740716 0.620117 0.214905 -0.651917 0.379761 1441740716 0.619629 0.199524 -0.655273 0.383240 1441740716 0.619629 0.199524 -0.655273 0.383240 1441740716 0.619629 0.199524 -0.655273 0.383240 1441740716 0.619629 0.199524 -0.655273 0.383240 1441740716 0.619629 0.199524 -0.655273 0.383240 1441740716 0.619629 0.199524 -0.655273 0.383240 1441740716 0.615723 0.178528 -0.657593 0.395752 1441740716 0.615723 0.178528 -0.657593 0.395752 1441740716 0.615723 0.178528 -0.657593 0.395752 1441740716 0.615723 0.178528 -0.657593 0.395752 1441740716 0.615723 0.178528 -0.657593 0.395752 1441740716 0.615723 0.178528 -0.657593 0.395752 1441740716 0.608398 0.156982 -0.657776 0.415344 1441740716 0.608398 0.156982 -0.657776 0.415344 1441740716 0.608398 0.156982 -0.657776 0.415344 1441740716 0.608398 0.156982 -0.657776 0.415344 1441740716 0.608398 0.156982 -0.657776 0.415344 1441740716 0.608398 0.156982 -0.657776 0.415344 1441740716 0.600220 0.132935 -0.657837 0.435120 1441740716 0.600220 0.132935 -0.657837 0.435120 1441740716
[truncated: 227,576 more chars]
