# Supplementary material for: Quaternion-Based Gesture Recognition Using Wireless Wearable Motion Capture Sensors
Source: Sensors (Basel). 2016 Apr 28;16(5):605. doi: 10.3390/s16050605 (PMC4883296; doi:10.3390/s16050605)
Supplement: Supplementary file 1 [file sensors-16-00605-s001.zip › MultiSensorGestureData/P2/1. Jab/Training16.txt]

0.827515 -0.018738 -0.556213 0.074158 1441740569 0.827515 -0.018738 -0.556213 0.074158 1441740569 0.827515 -0.018738 -0.556213 0.074158 1441740569 0.827515 -0.018738 -0.556213 0.074158 1441740569 0.827515 -0.018738 -0.556213 0.074158 1441740569 0.854858 -0.064453 -0.506042 0.094543 1441740569 0.854858 -0.064453 -0.506042 0.094543 1441740569 0.854858 -0.064453 -0.506042 0.094543 1441740569 0.854858 -0.064453 -0.506042 0.094543 1441740569 0.854858 -0.064453 -0.506042 0.094543 1441740569 0.854858 -0.064453 -0.506042 0.094543 1441740569 0.869019 -0.139709 -0.461853 0.109314 1441740569 0.869019 -0.139709 -0.461853 0.109314 1441740569 0.869019 -0.139709 -0.461853 0.109314 1441740569 0.869019 -0.139709 -0.461853 0.109314 1441740569 0.869019 -0.139709 -0.461853 0.109314 1441740569 0.869019 -0.139709 -0.461853 0.109314 1441740569 0.881348 -0.179932 -0.414551 0.137817 1441740569 0.881348 -0.179932 -0.414551 0.137817 1441740569 0.881348 -0.179932 -0.414551 0.137817 1441740569 0.881348 -0.179932 -0.414551 0.137817 1441740569 0.881348 -0.179932 -0.414551 0.137817 1441740569 0.881348 -0.179932 -0.414551 0.137817 1441740569 0.893005 -0.225037 -0.358032 0.153870 1441740569 0.893005 -0.225037 -0.358032 0.153870 1441740569 0.893005 -0.225037 -0.358032 0.153870 1441740569 0.893005 -0.225037 -0.358032 0.153870 1441740569 0.893005 -0.225037 -0.358032 0.153870 1441740569 0.893005 -0.225037 -0.358032 0.153870 1441740569 0.893005 -0.225037 -0.358032 0.153870 1441740569 0.893005 -0.225037 -0.358032 0.153870 1441740569 0.889099 -0.305725 -0.302124 0.157471 1441740569 0.889099 -0.305725 -0.302124 0.157471 1441740569 0.889099 -0.305725 -0.302124 0.157471 1441740569 0.889099 -0.305725 -0.302124 0.157471 1441740569 0.873108 -0.386780 -0.265808 0.131958 1441740569 0.873108 -0.386780 -0.265808 0.131958 1441740569 0.873108 -0.386780 -0.265808 0.131958 1441740569 0.873108 -0.386780 -0.265808 0.131958 1441740569 0.873108 -0.386780 -0.265808 0.131958 1441740569 0.873108 -0.386780 -0.265808 0.131958 1441740569 0.847778 -0.460144 -0.245605 0.095703 1441740569 0.847778 -0.460144 -0.245605 0.095703 1441740569 0.847778 -0.460144 -0.245605 0.095703 1441740569 0.847778 -0.460144 -0.245605 0.095703 1441740569 0.826660 -0.503357 -0.241455 0.070557 1441740569 0.826660 -0.503357 -0.241455 0.070557 1441740569 0.826660 -0.503357 -0.241455 0.070557 1441740569 0.826660 -0.503357 -0.241455 0.070557 1441740569 0.821960 -0.510803 -0.241211 0.072083 1441740569 0.821960 -0.510803 -0.241211 0.072083 1441740569 0.821960 -0.510803 -0.241211 0.072083 1441740569 0.821960 -0.510803 -0.241211 0.072083 1441740569 0.821960 -0.510803 -0.241211 0.072083 1441740569 0.821960 -0.510803 -0.241211 0.072083 1441740569 0.828247 -0.495972 -0.245056 0.088867 1441740569 0.828247 -0.495972 -0.245056 0.088867 1441740569 0.828247 -0.495972 -0.245056 0.088867 1441740569 0.828247 -0.495972 -0.245056 0.088867 1441740569 0.835815 -0.465698 -0.262451 0.125000 1441740570 0.835815 -0.465698 -0.262451 0.125000 1441740570 0.835815 -0.465698 -0.262451 0.125000 1441740570 0.835815 -0.465698 -0.262451 0.125000 1441740570 0.835815 -0.465698 -0.262451 0.125000 1441740570 0.835815 -0.465698 -0.262451 0.125000 1441740570 0.835815 -0.465698 -0.262451 0.125000 1441740570 0.835815 -0.465698 -0.262451 0.125000 1441740570 0.833069 -0.434387 -0.288269 0.184998 1441740570 0.833069 -0.434387 -0.288269 0.184998 1441740570 0.833069 -0.434387 -0.288269 0.184998 1441740570 0.833069 -0.434387 -0.288269 0.184998 1441740570 0.833069 -0.434387 -0.288269 0.184998 1441740570 0.833069 -0.434387 -0.288269 0.184998 1441740570 0.823853 -0.405334 -0.287354 0.272705 1441740570 0.823853 -0.405334 -0.287354 0.272705 1441740570 0.823853 -0.405334 -0.287354 0.272705 1441740570 0.823853 -0.405334 -0.287354 0.272705 1441740570 0.823853 -0.405334 -0.287354 0.272705 1441740570 0.823853 -0.405334 -0.287354 0.272705 1441740570 0.776001 -0.467041 -0.210022 0.368103 1441740570 0.776001 -0.467041 -0.210022 0.368103 1441740570 0.776001 -0.467041 -0.210022 0.368103 1441740570 0.776001 -0.467041 -0.210022 0.368103 1441740570 0.776001 -0.467041 -0.210022 0.368103 1441740570 0.776001 -0.467041 -0.210022 0.368103 1441740570 0.742310 -0.460876 -0.177429 0.452881 1441740570 0.742310 -0.460876 -0.177429 0.452881 1441740570 0.742310 -0.460876 -0.177429 0.452881 1441740570 0.742310 -0.460876 -0.177429 0.452881 1441740570 0.742310 -0.460876 -0.177429 0.452881 1441740570 0.742310 -0.460876 -0.177429 0.452881 1441740570 0.872742 -0.291565 -0.112183 0.375061 1441740570 0.872742 -0.291565 -0.112183 0.375061 1441740570 0.872742 -0.291565 -0.112183 0.375061 1441740570 0.872742 -0.291565 -0.112183 0.375061 1441740570 0.872742 -0.291565 -0.112183 0.375061 1441740570 0.872742 -0.291565 -0.112183 0.375061 1441740570 0.781555 -0.417664 -0.162964 0.433716 1441740570 0.781555 -0.417664 -0.162964 0.433716 1441740570 0.781555 -0.417664 -0.162964 0.433716 1441740570 0.781555 -0.417664 -0.162964 0.433716 1441740570 0.781555 -0.417664 -0.162964 0.433716 1441740570 0.781555 -0.417664 -0.162964 0.433716 1441740570 0.706360 -0.535767 -0.292725 0.358154 1441740570 0.706360 -0.535767 -0.292725 0.358154 1441740570 0.706360 -0.535767 -0.292725 0.358154 1441740570 0.706360 -0.535767 -0.292725 0.358154 1441740570 0.706360 -0.535767 -0.292725 0.358154 1441740570 0.706360 -0.535767 -0.292725 0.358154 1441740570 0.675049 -0.580261 -0.287109 0.353760 1441740570 0.675049 -0.580261 -0.287109 0.353760 1441740570 0.675049 -0.580261 -0.287109 0.353760 1441740570 0.675049 -0.580261 -0.287109 0.353760 1441740570 0.675049 -0.580261 -0.287109 0.353760 1441740570 0.675049 -0.580261 -0.287109 0.353760 1441740570 0.696167 -0.574341 -0.275391 0.331055 1441740570 0.696167 -0.574341 -0.275391 0.331055 1441740570 0.696167 -0.574341 -0.275391 0.331055 1441740570 0.696167 -0.574341 -0.275391 0.331055 1441740570 0.696167 -0.574341 -0.275391 0.331055 1441740570 0.696167 -0.574341 -0.275391 0.331055 1441740570 0.717651 -0.567078 -0.257751 0.311340 1441740570 0.717651 -0.567078 -0.257751 0.311340 1441740570 0.717651 -0.567078 -0.257751 0.311340 1441740570 0.717651 -0.567078 -0.257751 0.311340 1441740570 0.717651 -0.567078 -0.257751 0.311340 1441740570 0.717651 -0.567078 -0.257751 0.311340 1441740570 0.719482 -0.590271 -0.248413 0.268738 1441740570 0.719482 -0.590271 -0.248413 0.268738 1441740570 0.719482 -0.590271 -0.248413 0.268738 1441740570 0.719482 -0.590271 -0.248413 0.268738 1441740570 0.719482 -0.590271 -0.248413 0.268738 1441740570 0.719482 -0.590271 -0.248413 0.268738 1441740570 0.719482 -0.590271 -0.248413 0.268738 1441740570 0.728333 -0.603027 -0.233643 0.226501 1441740570 0.728333 -0.603027 -0.233643 0.226501 1441740570 0.728333 -0.603027 -0.233643 0.226501 1441740570 0.728333 -0.603027 -0.233643 0.226501 1441740570 0.728333 -0.603027 -0.233643 0.226501 1441740570 0.732544 -0.615601 -0.217712 0.192444 1441740570 0.732544 -0.615601 -0.217712 0.192444 1441740570 0.732544 -0.615601 -0.217712 0.192444 1441740570 0.732544 -0.615601 -0.217712 0.192444 1441740570 0.732544 -0.615601 -0.217712 0.192444 1441740570 0.732544 -0.615601 -0.217712 0.192444 1441740570 0.706543 -0.658325 -0.212708 0.149048 1441740570 0.706543 -0.658325 -0.212708 0.149048 1441740570 0.706543 -0.658325 -0.212708 0.149048 1441740570 0.706543 -0.658325 -0.212708 0.149048 1441740570 0.706543 -0.658325 -0.212708 0.149048 1441740570 0.706543 -0.658325 -0.212708 0.149048 1441740570 0.706543 -0.658325 -0.212708 0.149048 1441740570 0.654419 -0.727295 -0.184509 0.093750 1441740570 0.654419 -0.727295 -0.184509 0.093750 1441740570 0.654419 -0.727295 -0.184509 0.093750 1441740570 0.654419 -0.727295 -0.184509 0.093750 1441740570 0.654419 -0.727295 -0.184509 0.093750 1441740570 0.654419 -0.727295 -0.184509 0.093750 1441740570 0.599121 -0.786011 -0.141113 0.058350 1441740570 0.599121 -0.786011 -0.141113 0.058350 1441740570 0.599121 -0.786011 -0.141113 0.058350 1441740570 0.599121 -0.786011 -0.141113 0.058350 1441740570 0.599121 -0.786011 -0.141113 0.058350 1441740570 0.599121 -0.786011 -0.141113 0.058350 1441740570 0.581909 -0.805176 -0.103027 0.049561 1441740570 0.581909 -0.805176 -0.103027 0.049561 1441740570 0.581909 -0.805176 -0.103027 0.049561 1441740570 0.581909 -0.805176 -0.103027 0.049561 1441740570 0.581909 -0.805176 -0.103027 0.049561 1441740570 0.581909 -0.805176 -0.103027 0.049561 1441740570 0.608521 -0.786682 -0.091248 0.050720 1441740571 0.608521 -0.786682 -0.091248 0.050720 1441740571 0.608521 -0.786682 -0.091248 0.050720 1441740571 0.608521 -0.786682 -0.091248 0.050720 1441740571 0.608521 -0.786682 -0.091248 0.050720 1441740571 0.608521 -0.786682 -0.091248 0.050720 1441740571 0.608521 -0.786682 -0.091248 0.050720 1441740571 0.618042 -0.778625 -0.095276 0.052307 1441740571 0.618042 -0.778625 -0.095276 0.052307 1441740571 0.618042 -0.778625 -0.095276 0.052307 1441740571 0.618042 -0.778625 -0.095276 0.052307 1441740571 0.618042 -0.778625 -0.095276 0.052307 1441740571 0.618042 -0.778625 -0.095276 0.052307 1441740571 0.611450 -0.782043 -0.107361 0.054932 1441740571 0.611450 -0.782043 -0.107361 0.054932 1441740571 0.611450 -0.782043 -0.107361 0.054932 1441740571 0.611450 -0.782043 -0.107361 0.054932 1441740571 0.611450 -0.782043 -0.107361 0.054932 1441740571 0.611450 -0.782043 -0.107361 0.054932 1441740571 0.606873 -0.780640 -0.136292 0.061523 1441740571 0.606873 -0.780640 -0.136292 0.061523 1441740571 0.606873 -0.780640 -0.136292 0.061523 1441740571 0.606873 -0.780640 -0.136292 0.061523 1441740571 0.606873 -0.780640 -0.136292 0.061523 1441740571 0.606873 -0.780640 -0.136292 0.061523 1441740571 0.606873 -0.780640 -0.136292 0.061523 1441740571 0.625977 -0.754456 -0.179138 0.083069 1441740571 0.625977 -0.754456 -0.179138 0.083069 1441740571 0.625977 -0.754456 -0.179138 0.083069 1441740571 0.625977 -0.754456 -0.179138 0.083069 1441740571 0.625977 -0.754456 -0.179138 0.083069 1441740571 0.625977 -0.754456 -0.179138 0.083069 1441740571 0.648926 -0.714478 -0.227356 0.129395 1441740571 0.648926 -0.714478 -0.227356 0.129395 1441740571 0.648926 -0.714478 -0.227356 0.129395 1441740571 0.648926 -0.714478 -0.227356 0.129395 1441740571 0.648926 -0.714478 -0.227356 0.129395 1441740571 0.655029 -0.680176 -0.263306 0.197388 1441740571 0.655029 -0.680176 -0.263306 0.197388 1441740571 0.655029 -0.680176 -0.263306 0.197388 1441740571 0.655029 -0.680176 -0.263306 0.197388 1441740571 0.655029 -0.680176 -0.263306 0.197388 1441740571 0.655029 -0.680176 -0.263306 0.197388 1441740571 0.641235 -0.643860 -0.292358 0.298035 1441740571 0.641235 -0.643860 -0.292358 0.298035 1441740571 0.641235 -0.643860 -0.292358 0.298035 1441740571 0.641235 -0.643860 -0.292358 0.298035 1441740571 0.641235 -0.643860 -0.292358 0.298035 1441740571 0.641235 -0.643860 -0.292358 0.298035 1441740571 0.624939 -0.616394 -0.300293 0.373230 1441740571 0.624939 -0.616394 -0.300293 0.373230 1441740571 0.624939 -0.616394 -0.300293 0.373230 1441740571 0.624939 -0.616394 -0.300293 0.373230 1441740571 0.624939 -0.616394 -0.300293 0.373230 1441740571 0.624939 -0.616394 -0.300293 0.373230 1441740571 0.785095 -0.453979 -0.234558 0.350037 1441740571 0.785095 -0.453979 -0.234558 0.350037 1441740571 0.785095 -0.453979 -0.234558 0.350037 1441740571 0.785095 -0.453979 -0.234558 0.350037 1441740571 0.785095 -0.453979 -0.234558 0.350037 1441740571 0.785095 -0.453979 -0.234558 0.350037 1441740571 0.785095 -0.453979 -0.234558 0.350037 1441740571 0.631287 -0.585754 -0.319336 0.395447 1441740571 0.631287 -0.585754 -0.319336 0.395447 1441740571 0.631287 -0.585754 -0.319336 0.395447 1441740571 0.631287 -0.585754 -0.319336 0.395447 1441740571 0.631287 -0.585754 -0.319336 0.395447 1441740571 0.631287 -0.585754 -0.319336 0.395447 1441740571 0.495667 -0.672485 -0.445251 0.322266 1441740571 0.495667 -0.672485 -0.445251 0.322266 1441740571 0.495667 -0.672485 -0.445251 0.322266 1441740571 0.495667 -0.672485 -0.445251 0.322266 1441740571 0.495667 -0.672485 -0.445251 0.322266 1441740571 0.495667 -0.672485 -0.445251 0.322266 1441740571 0.495667 -0.672485 -0.445251 0.322266 1441740571 0.437622 -0.710449 -0.455322 0.310547 1441740571 0.437622 -0.710449 -0.455322 0.310547 1441740571 0.437622 -0.710449 -0.455322 0.310547 1441740571 0.437622 -0.710449 -0.455322 0.310547 1441740571 0.437622 -0.710449 -0.455322 0.310547 1441740571 0.437622 -0.710449 -0.455322 0.310547 1441740571 0.444336 -0.718506 -0.440125 0.304321 1441740571 0.444336 -0.718506 -0.440125 0.304321 1441740571 0.444336 -0.718506 -0.440125 0.304321 1441740571 0.444336 -0.718506 -0.440125 0.304321 1441740571 0.444336 -0.718506 -0.440125 0.304321 1441740571 0.444336 -0.718506 -0.440125 0.304321 1441740571 0.443909 -0.742371 -0.421509 0.272339 1441740571 0.443909 -0.742371 -0.421509 0.272339 1441740571 0.443909 -0.742371 -0.421509 0.272339 1441740571 0.443909 -0.742371 -0.421509 0.272339 1441740571 0.443909 -0.742371 -0.421509 0.272339 1441740571 0.443909 -0.742371 -0.421509 0.272339 1441740571 0.443909 -0.742371 -0.421509 0.272339 1441740571 0.429077 -0.776917 -0.395264 0.236694 1441740571 0.429077 -0.776917 -0.395264 0.236694 1441740571 0.429077 -0.776917 -0.395264 0.236694 1441740571 0.429077 -0.776917 -0.395264 0.236694 1441740571 0.429077 -0.776917 -0.395264 0.236694 1441740571 0.429077 -0.776917 -0.395264 0.236694 1441740571 0.452942 -0.790100 -0.357544 0.206726 1441740571 0.452942 -0.790100 -0.357544 0.206726 1441740571 0.452942 -0.790100 -0.357544 0.206726 1441740571 0.452942 -0.790100 -0.357544 0.206726 1441740571 0.452942 -0.790100 -0.357544 0.206726 1441740571 0.452942 -0.790100 -0.357544 0.206726 1441740571 0.452942 -0.790100 -0.357544 0.206726 1441740571 0.469788 -0.807312 -0.315002 0.168335 1441740571 0.469788 -0.807312 -0.315002 0.168335 1441740571 0.469788 -0.807312 -0.315002 0.168335 1441740571 0.469788 -0.807312 -0.315002 0.168335 1441740571 0.469788 -0.807312 -0.315002 0.168335 1441740571 0.469788 -0.807312 -0.315002 0.168335 1441740571 0.440857 -0.843811 -0.280762 0.121765 1441740571 0.440857 -0.843811 -0.280762 0.121765 1441740572 0.440857 -0.843811 -0.280762 0.121765 1441740572 0.440857 -0.843811 -0.280762 0.121765 1441740572 0.440857 -0.843811 -0.280762 0.121765 1441740572 0.440857 -0.843811 -0.280762 0.121765 1441740572 0.440857 -0.843811 -0.280762 0.121765 1441740572 0.397095 -0.880249 -0.246887 0.081055 1441740572 0.397095 -0.880249 -0.246887 0.081055 1441740572 0.397095 -0.880249 -0.246887 0.081055 1441740572 0.397095 -0.880249 -0.246887 0.081055 1441740572 0.397095 -0.880249 -0.246887 0.081055 1441740572 0.359741 -0.907837 -0.210571 0.045593 1441740572 0.359741 -0.907837 -0.210571 0.045593 1441740572 0.359741 -0.907837 -0.210571 0.045593 1441740572 0.359741 -0.907837 -0.210571 0.045593 1441740572 0.359741 -0.907837 -0.210571 0.045593 1441740572 0.359741 -0.907837 -0.210571 0.045593 1441740572 0.359741 -0.907837 -0.210571 0.045593 1441740572 0.300964 -0.937256 -0.175354 0.016418 1441740572 0.300964 -0.937256 -0.175354 0.016418 1441740572 0.300964 -0.937256 -0.175354 0.016418 1441740572 0.300964 -0.937256 -0.175354 0.016418 1441740572 0.300964 -0.937256 -0.175354 0.016418 1441740572 0.300964 -0.937256 -0.175354 0.016418 1441740572 0.257080 -0.954834 -0.149231 -0.004761 1441740572 0.257080 -0.954834 -0.149231 -0.004761 1441740572 0.257080 -0.954834 -0.149231 -0.004761 1441740572 0.257080 -0.954834 -0.149231 -0.004761 1441740572 0.257080 -0.954834 -0.149231 -0.004761 1441740572 0.257080 -0.954834 -0.149231 -0.004761 1441740572 0.257080 -0.954834 -0.149231 -0.004761 1441740572 0.270813 -0.951904 -0.142700 -0.015564 1441740572 0.270813 -0.951904 -0.142700 -0.015564 1441740572 0.270813 -0.951904 -0.142700 -0.015564 1441740572 0.270813 -0.951904 -0.142700 -0.015564 1441740572 0.270813 -0.951904 -0.142700 -0.015564 1441740572 0.289001 -0.945801 -0.147095 -0.018005 1441740572 0.289001 -0.945801 -0.147095 -0.018005 1441740572 0.289001 -0.945801 -0.147095 -0.018005 1441740572 0.289001 -0.945801 -0.147095 -0.018005 1441740572 0.289001 -0.945801 -0.147095 -0.018005 1441740572 0.289001 -0.945801 -0.147095 -0.018005 1441740572 0.301270 -0.938416 -0.168091 -0.021240 1441740572 0.301270 -0.938416 -0.168091 -0.021240 1441740572 0.301270 -0.938416 -0.168091 -0.021240 1441740572 0.301270 -0.938416 -0.168091 -0.021240 1441740572 0.301270 -0.938416 -0.168091 -0.021240 1441740572 0.301270 -0.938416 -0.168091 -0.021240 1441740572 0.346985 -0.912781 -0.213196 -0.031128 1441740572 0.346985 -0.912781 -0.213196 -0.031128 1441740572 0.346985 -0.912781 -0.213196 -0.031128 1441740572 0.346985 -0.912781 -0.213196 -0.031128 1441740572 0.346985 -0.912781 -0.213196 -0.031128 1441740572 0.346985 -0.912781 -0.213196 -0.031128 1441740572 0.397583 -0.871460 -0.287048 -0.011292 1441740572 0.397583 -0.871460 -0.287048 -0.011292 1441740572 0.397583 -0.871460 -0.287048 -0.011292 1441740572 0.397583 -0.871460 -0.287048 -0.011292 1441740572 0.397583 -0.871460 -0.287048 -0.011292 1441740572 0.397583 -0.871460 -0.287048 -0.011292 1441740572 0.397583 -0.871460 -0.287048 -0.011292 1441740572 0.392151 -0.839417 -0.371948 0.057922 1441740572 0.392151 -0.839417 -0.371948 0.057922 1441740572 0.392151 -0.839417 -0.371948 0.057922 1441740572 0.392151 -0.839417 -0.371948 0.057922 1441740572 0.392151 -0.839417 -0.371948 0.057922 1441740572 0.392151 -0.839417 -0.371948 0.057922 1441740572 0.385071 -0.756775 -0.436951 0.296875 1441740572 0.385071 -0.756775 -0.436951 0.296875 1441740572 0.385071 -0.756775 -0.436951 0.296875 1441740572 0.385071 -0.756775 -0.436951 0.296875 1441740572 0.385071 -0.756775 -0.436951 0.296875 1441740572 0.385071 -0.756775 -0.436951 0.296875 1441740572 0.454956 -0.690002 -0.455566 0.330750 1441740572 0.454956 -0.690002 -0.455566 0.330750 1441740572 0.454956 -0.690002 -0.455566 0.330750 1441740572 0.454956 -0.690002 -0.455566 0.330750 1441740572 0.454956 -0.690002 -0.455566 0.330750 1441740572 0.454956 -0.690002 -0.455566 0.330750 1441740572 0.411499 -0.726990 -0.462524 0.297119 1441740572 0.411499 -0.726990 -0.462524 0.297119 1441740572 0.411499 -0.726990 -0.462524 0.297119 1441740572 0.411499 -0.726990 -0.462524 0.297119 1441740572 0.411499 -0.726990 -0.462524 0.297119 1441740572 0.411499 -0.726990 -0.462524 0.297119 1441740572 0.375061 -0.738708 -0.501038 0.250366 1441740572 0.375061 -0.738708 -0.501038 0.250366 1441740572 0.375061 -0.738708 -0.501038 0.250366 1441740572 0.375061 -0.738708 -0.501038 0.250366 1441740572 0.375061 -0.738708 -0.501038 0.250366 1441740572 0.375061 -0.738708 -0.501038 0.250366 1441740572 0.337891 -0.743103 -0.516235 0.259277 1441740572 0.337891 -0.743103 -0.516235 0.259277 1441740572 0.337891 -0.743103 -0.516235 0.259277 1441740572 0.337891 -0.743103 -0.516235 0.259277 1441740572 0.337891 -0.743103 -0.516235 0.259277 1441740572 0.337891 -0.743103 -0.516235 0.259277 1441740572 0.337891 -0.743103 -0.516235 0.259277 1441740572 0.312744 -0.766724 -0.504272 0.245117 1441740572 0.312744 -0.766724 -0.504272 0.245117 1441740572 0.312744 -0.766724 -0.504272 0.245117 1441740572 0.312744 -0.766724 -0.504272 0.245117 1441740572 0.312744 -0.766724 -0.504272 0.245117 1441740572 0.312744 -0.766724 -0.504272 0.245117 1441740572 0.303223 -0.787964 -0.491455 0.213684 1441740572 0.303223 -0.787964 -0.491455 0.213684 1441740572 0.303223 -0.787964 -0.491455 0.213684 1441740572 0.303223 -0.787964 -0.491455 0.213684 1441740572 0.303223 -0.787964 -0.491455 0.213684 1441740572 0.303223 -0.787964 -0.491455 0.213684 1441740572 0.318726 -0.811218 -0.453308 0.186646 1441740572 0.318726 -0.811218 -0.453308 0.186646 1441740572 0.318726 -0.811218 -0.453308 0.186646 1441740573 0.318726 -0.811218 -0.453308 0.186646 1441740573 0.318726 -0.811218 -0.453308 0.186646 1441740573 0.318726 -0.811218 -0.453308 0.186646 1441740573 0.341553 -0.832092 -0.407349 0.158386 1441740573 0.341553 -0.832092 -0.407349 0.158386 1441740573 0.341553 -0.832092 -0.407349 0.158386 1441740573 0.341553 -0.832092 -0.407349 0.158386 1441740573 0.341553 -0.832092 -0.407349 0.158386 1441740573 0.341553 -0.832092 -0.407349 0.158386 1441740573 0.341553 -0.832092 -0.407349 0.158386 1441740573 0.349243 -0.855957 -0.360352 0.124695 1441740573 0.349243 -0.855957 -0.360352 0.124695 1441740573 0.349243 -0.855957 -0.360352 0.124695 1441740573 0.349243 -0.855957 -0.360352 0.124695 1441740573 0.349243 -0.855957 -0.360352 0.124695 1441740573 0.349243 -0.855957 -0.360352 0.124695 1441740573 0.325745 -0.886169 -0.315125 0.096680 1441740573 0.325745 -0.886169 -0.315125 0.096680 1441740573 0.325745 -0.886169 -0.315125 0.096680 1441740573 0.325745 -0.886169 -0.315125 0.096680 1441740573 0.325745 -0.886169 -0.315125 0.096680 1441740573 0.325745 -0.886169 -0.315125 0.096680 1441740573 0.325745 -0.886169 -0.315125 0.096680 1441740573 0.307556 -0.908630 -0.272339 0.075073 1441740573 0.307556 -0.908630 -0.272339 0.075073 1441740573 0.307556 -0.908630 -0.272339 0.075073 1441740573 0.307556 -0.908630 -0.272339 0.075073 1441740573 0.307556 -0.908630 -0.272339 0.075073 1441740573 0.293213 -0.925903 -0.231812 0.054993 1441740573 0.293213 -0.925903 -0.231812 0.054993 1441740573 0.293213 -0.925903 -0.231812 0.054993 1441740573 0.293213 -0.925903 -0.231812 0.054993 1441740573 0.293213 -0.925903 -0.231812 0.054993 1441740573 0.293213 -0.925903 -0.231812 0.054993 1441740573 0.256531 -0.946533 -0.193298 0.030090 1441740573 0.256531 -0.946533 -0.193298 0.030090 1441740573 0.256531 -0.946533 -0.193298 0.030090 1441740573 0.256531 -0.946533 -0.193298 0.030090 1441740573 0.256531 -0.946533 -0.193298 0.030090 1441740573 0.256531 -0.946533 -0.193298 0.030090 1441740573 0.256531 -0.946533 -0.193298 0.030090 1441740573 0.215515 -0.963623 -0.157104 0.016846 1441740573 0.215515 -0.963623 -0.157104 0.016846 1441740573 0.215515 -0.963623 -0.157104 0.016846 1441740573 0.215515 -0.963623 -0.157104 0.016846 1441740573 0.215515 -0.963623 -0.157104 0.016846 1441740573 0.215515 -0.963623 -0.157104 0.016846 1441740573 0.205139 -0.969116 -0.137024 0.002808 1441740573 0.205139 -0.969116 -0.137024 0.002808 1441740573 0.205139 -0.969116 -0.137024 0.002808 1441740573 0.205139 -0.969116 -0.137024 0.002808 1441740573 0.205139 -0.969116 -0.137024 0.002808 1441740573 0.205139 -0.969116 -0.137024 0.002808 1441740573 0.204224 -0.971680 -0.119263 -0.002991 1441740573 0.204224 -0.971680 -0.119263 -0.002991 1441740573 0.204224 -0.971680 -0.119263 -0.002991 1441740573 0.204224 -0.971680 -0.119263 -0.002991 1441740573 0.204224 -0.971680 -0.119263 -0.002991 1441740573 0.204224 -0.971680 -0.119263 -0.002991 1441740573 0.202515 -0.972412 -0.115662 -0.006348 1441740573 0.202515 -0.972412 -0.115662 -0.006348 1441740573 0.202515 -0.972412 -0.115662 -0.006348 1441740573 0.202515 -0.972412 -0.115662 -0.006348 1441740573 0.202515 -0.972412 -0.115662 -0.006348 1441740573 0.202515 -0.972412 -0.115662 -0.006348 1441740573 0.202515 -0.972412 -0.115662 -0.006348 1441740573 0.201294 -0.971069 -0.128601 -0.005859 1441740573 0.201294 -0.971069 -0.128601 -0.005859 1441740573 0.201294 -0.971069 -0.128601 -0.005859 1441740573 0.201294 -0.971069 -0.128601 -0.005859 1441740573 0.201294 -0.971069 -0.128601 -0.005859 1441740573 0.201294 -0.971069 -0.128601 -0.005859 1441740573 0.221863 -0.960083 -0.170349 -0.007935 1441740573 0.221863 -0.960083 -0.170349 -0.007935 1441740573 0.221863 -0.960083 -0.170349 -0.007935 1441740573 0.221863 -0.960083 -0.170349 -0.007935 1441740573 0.221863 -0.960083 -0.170349 -0.007935 1441740573 0.221863 -0.960083 -0.170349 -0.007935 1441740573 0.257202 -0.935852 -0.240906 0.004700 1441740573 0.257202 -0.935852 -0.240906 0.004700 1441740573 0.257202 -0.935852 -0.240906 0.004700 1441740573 0.257202 -0.935852 -0.240906 0.004700 1441740573 0.257202 -0.935852 -0.240906 0.004700 1441740573 0.257202 -0.935852 -0.240906 0.004700 1441740573 0.270630 -0.904175 -0.327026 0.048645 1441740573 0.270630 -0.904175 -0.327026 0.048645 1441740573 0.270630 -0.904175 -0.327026 0.048645 1441740573 0.270630 -0.904175 -0.327026 0.048645 1441740573 0.270630 -0.904175 -0.327026 0.048645 1441740573 0.270630 -0.904175 -0.327026 0.048645 1441740573 0.270630 -0.904175 -0.327026 0.048645 1441740573 0.252808 -0.855164 -0.419861 0.168945 1441740573 0.252808 -0.855164 -0.419861 0.168945 1441740573 0.252808 -0.855164 -0.419861 0.168945 1441740573 0.252808 -0.855164 -0.419861 0.168945 1441740573 0.252808 -0.855164 -0.419861 0.168945 1441740573 0.252808 -0.855164 -0.419861 0.168945 1441740573 0.260010 -0.798218 -0.474976 0.263977 1441740573 0.260010 -0.798218 -0.474976 0.263977 1441740573 0.260010 -0.798218 -0.474976 0.263977 1441740573 0.260010 -0.798218 -0.474976 0.263977 1441740573 0.260010 -0.798218 -0.474976 0.263977 1441740573 0.260010 -0.798218 -0.474976 0.263977 1441740573 0.121887 -0.862915 -0.458069 0.175354 1441740573 0.121887 -0.862915 -0.458069 0.175354 1441740573 0.121887 -0.862915 -0.458069 0.175354 1441740573 0.121887 -0.862915 -0.458069 0.175354 1441740573 0.121887 -0.862915 -0.458069 0.175354 1441740573 0.121887 -0.862915 -0.458069 0.175354 1441740573 0.121887 -0.862915 -0.458069 0.175354 1441740573 0.136536 -0.840332 -0.508545 0.129150 1441740573 0.136536 -0.840332 -0.508545 0.129150 1441740573 0.136536 -0.840332 -0.508545 0.129150 1441740573 0.136536 -0.840332 -0.508545 0.129150 1441740574 0.136536 -0.840332 -0.508545 0.129150 1441740574 0.136536 -0.840332 -0.508545 0.129150 1441740574 0.128601 -0.837219 -0.518738 0.116150 1441740574 0.128601 -0.837219 -0.518738 0.116150 1441740574 0.128601 -0.837219 -0.518738 0.116150 1441740574 0.128601 -0.837219 -0.518738 0.116150 1441740574 0.128601 -0.837219 -0.518738 0.116150 1441740574 0.128601 -0.837219 -0.518738 0.116150 1441740574 0.116394 -0.840210 -0.509460 0.145142 1441740574 0.116394 -0.840210 -0.509460 0.145142 1441740574 0.116394 -0.840210 -0.509460 0.145142 1441740574 0.116394 -0.840210 -0.509460 0.145142 1441740574 0.116394 -0.840210 -0.509460 0.145142 1441740574 0.116394 -0.840210 -0.509460 0.145142 1441740574 0.116394 -0.840210 -0.509460 0.145142 1441740574 0.113464 -0.847534 -0.500061 0.137085 1441740574 0.113464 -0.847534 -0.500061 0.137085 1441740574 0.113464 -0.847534 -0.500061 0.137085 1441740574 0.113464 -0.847534 -0.500061 0.137085 1441740574 0.113464 -0.847534 -0.500061 0.137085 1441740574 0.113464 -0.847534 -0.500061 0.137085 1441740574 0.109436 -0.860840 -0.482178 0.120850 1441740574 0.109436 -0.860840 -0.482178 0.120850 1441740574 0.109436 -0.860840 -0.482178 0.120850 1441740574 0.109436 -0.860840 -0.482178 0.120850 1441740574 0.109436 -0.860840 -0.482178 0.120850 1441740574 0.109436 -0.860840 -0.482178 0.120850 1441740574 0.109436 -0.860840 -0.482178 0.120850 1441740574 0.101685 -0.882996 -0.443787 0.114502 1441740574 0.101685 -0.882996 -0.443787 0.114502 1441740574 0.101685 -0.882996 -0.443787 0.114502 1441740574 0.101685 -0.882996 -0.443787 0.114502 1441740574 0.101685 -0.882996 -0.443787 0.114502 1441740574 0.101685 -0.882996 -0.443787 0.114502 1441740574 0.131592 -0.900269 -0.405212 0.089600 1441740574 0.131592 -0.900269 -0.405212 0.089600 1441740574 0.131592 -0.900269 -0.405212 0.089600 1441740574 0.131592 -0.900269 -0.405212 0.089600 1441740574 0.131592 -0.900269 -0.405212 0.089600 1441740574 0.131592 -0.900269 -0.405212 0.089600 1441740574 0.131592 -0.900269 -0.405212 0.089600 1441740574 0.128296 -0.919128 -0.363647 0.081055 1441740574 0.128296 -0.919128 -0.363647 0.081055 1441740574 0.128296 -0.919128 -0.363647 0.081055 1441740574 0.128296 -0.919128 -0.363647 0.081055 1441740574 0.128296 -0.919128 -0.363647 0.081055 1441740574 0.128296 -0.919128 -0.363647 0.081055 1441740574 0.112854 -0.935364 -0.327026 0.073914 1441740574 0.112854 -0.935364 -0.327026 0.073914 1441740574 0.112854 -0.935364 -0.327026 0.073914 1441740574 0.112854 -0.935364 -0.327026 0.073914 1441740574 0.112854 -0.935364 -0.327026 0.073914 1441740574 0.112854 -0.935364 -0.327026 0.073914 1441740574 0.113525 -0.949829 -0.280884 0.078308 1441740574 0.113525 -0.949829 -0.280884 0.078308 1441740574 0.113525 -0.949829 -0.280884 0.078308 1441740574 0.113525 -0.949829 -0.280884 0.078308 1441740574 0.113525 -0.949829 -0.280884 0.078308 1441740574 0.113525 -0.949829 -0.280884 0.078308 1441740574 0.113525 -0.949829 -0.280884 0.078308 1441740574 0.072266 -0.964417 -0.244446 0.070313 1441740574 0.072266 -0.964417 -0.244446 0.070313 1441740574 0.072266 -0.964417 -0.244446 0.070313 1441740574 0.072266 -0.964417 -0.244446 0.070313 1441740574 0.072266 -0.964417 -0.244446 0.070313 1441740574 -0.003357 -0.972290 -0.226013 0.060120 1441740574 -0.003357 -0.972290 -0.226013 0.060120 1441740574 -0.003357 -0.972290 -0.226013 0.060120 1441740574 -0.003357 -0.972290 -0.226013 0.060120 1441740574 -0.003357 -0.972290 -0.226013 0.060120 1441740574 -0.003357 -0.972290 -0.226013 0.060120 1441740574 -0.045532 -0.974243 -0.214722 0.052063 1441740574 -0.045532 -0.974243 -0.214722 0.052063 1441740574 -0.045532 -0.974243 -0.214722 0.052063 1441740574 -0.045532 -0.974243 -0.214722 0.052063 1441740574 -0.045532 -0.974243 -0.214722 0.052063 1441740574 -0.045532 -0.974243 -0.214722 0.052063 1441740574 -0.045532 -0.974243 -0.214722 0.052063 1441740574 -0.047913 -0.976257 -0.204773 0.052002 1441740574 -0.047913 -0.976257 -0.204773 0.052002 1441740574 -0.047913 -0.976257 -0.204773 0.052002 1441740574 -0.047913 -0.976257 -0.204773 0.052002 1441740574 -0.047913 -0.976257 -0.204773 0.052002 1441740574 -0.047913 -0.976257 -0.204773 0.052002 1441740574 -0.041382 -0.977844 -0.198914 0.051086 1441740574 -0.041382 -0.977844 -0.198914 0.051086 1441740574 -0.041382 -0.977844 -0.198914 0.051086 1441740574 -0.041382 -0.977844 -0.198914 0.051086 1441740574 -0.041382 -0.977844 -0.198914 0.051086 1441740574 -0.041382 -0.977844 -0.198914 0.051086 1441740574 -0.023193 -0.976868 -0.207031 0.049011 1441740574 -0.023193 -0.976868 -0.207031 0.049011 1441740574 -0.023193 -0.976868 -0.207031 0.049011 1441740574 -0.023193 -0.976868 -0.207031 0.049011 1441740574 -0.023193 -0.976868 -0.207031 0.049011 1441740574 -0.023193 -0.976868 -0.207031 0.049011 1441740574 0.009705 -0.972412 -0.229980 0.038940 1441740574 0.009705 -0.972412 -0.229980 0.038940 1441740574 0.009705 -0.972412 -0.229980 0.038940 1441740574 0.009705 -0.972412 -0.229980 0.038940 1441740574 0.009705 -0.972412 -0.229980 0.038940 1441740574 0.057556 -0.960876 -0.270020 0.024719 1441740574 0.057556 -0.960876 -0.270020 0.024719 1441740574 0.057556 -0.960876 -0.270020 0.024719 1441740574 0.057556 -0.960876 -0.270020 0.024719 1441740574 0.057556 -0.960876 -0.270020 0.024719 1441740574 0.057556 -0.960876 -0.270020 0.024719 1441740574 0.099792 -0.942749 -0.317505 0.023071 1441740574 0.099792 -0.942749 -0.317505 0.023071 1441740574 0.099792 -0.942749 -0.317505 0.023071 1441740574 0.099792 -0.942749 -0.317505 0.023071 1441740574 0.099792 -0.942749 -0.317505 0.023071 1441740575 0.099792 -0.942749 -0.317505 0.023071 1441740575 0.099792 -0.942749 -0.317505 0.023071 1441740575 0.131531 -0.909058 -0.394653 0.024658 1441740575 0.131531 -0.909058 -0.394653 0.024658 1441740575 0.131531 -0.909058 -0.394653 0.024658 1441740575 0.131531 -0.909058 -0.394653 0.024658 1441740575 0.131531 -0.909058 -0.394653 0.024658 1441740575 0.076111 -0.874695 -0.455200 0.148438 1441740575 0.076111 -0.874695 -0.455200 0.148438 1441740575 0.076111 -0.874695 -0.455200 0.148438 1441740575 0.076111 -0.874695 -0.455200 0.148438 1441740575 0.076111 -0.874695 -0.455200 0.148438 1441740575 0.076111 -0.874695 -0.455200 0.148438 1441740575 -0.025024 -0.889587 -0.441040 0.116272 1441740575 -0.025024 -0.889587 -0.441040 0.116272 1441740575 -0.025024 -0.889587 -0.441040 0.116272 1441740575 -0.025024 -0.889587 -0.441040 0.116272 1441740575 -0.025024 -0.889587 -0.441040 0.116272 1441740575 -0.025024 -0.889587 -0.441040 0.116272 1441740575 -0.025024 -0.889587 -0.441040 0.116272 1441740575 0.027832 -0.869080 -0.485840 0.089294 1441740575 0.027832 -0.869080 -0.485840 0.089294 1441740575 0.027832 -0.869080 -0.485840 0.089294 1441740575 0.027832 -0.869080 -0.485840 0.089294 1441740575 0.027832 -0.869080 -0.485840 0.089294 1441740575 0.027832 -0.869080 -0.485840 0.089294 1441740575 -0.003601 -0.872498 -0.476013 0.110596 1441740575 -0.003601 -0.872498 -0.476013 0.110596 1441740575 -0.003601 -0.872498 -0.476013 0.110596 1441740575 -0.003601 -0.872498 -0.476013 0.110596 1441740575 -0.003601 -0.872498 -0.476013 0.110596 1441740575 -0.003601 -0.872498 -0.476013 0.110596 1441740575 0.013672 -0.861389 -0.497986 0.099670 1441740575 0.013672 -0.861389 -0.497986 0.099670 1441740575 0.013672 -0.861389 -0.497986 0.099670 1441740575 0.013672 -0.861389 -0.497986 0.099670 1441740575 0.013672 -0.861389 -0.497986 0.099670 1441740575 0.013672 -0.861389 -0.497986 0.099670 1441740575 0.013672 -0.861389 -0.497986 0.099670 1441740575 0.025635 -0.864197 -0.492554 0.099915 1441740575 0.025635 -0.864197 -0.492554 0.099915 1441740575 0.025635 -0.864197 -0.492554 0.099915 1441740575 0.025635 -0.864197 -0.492554 0.099915 1441740575 0.025635 -0.864197 -0.492554 0.099915 1441740575 0.025635 -0.864197 -0.492554 0.099915 1441740575 0.021973 -0.869446 -0.486206 0.085510 1441740575 0.021973 -0.869446 -0.486206 0.085510 1441740575 0.021973 -0.869446 -0.486206 0.085510 1441740575 0.021973 -0.869446 -0.486206 0.085510 1441740575 0.021973 -0.869446 -0.486206 0.085510 1441740575 0.021973 -0.869446 -0.486206 0.085510 1441740575 0.025574 -0.881714 -0.465515 0.072693 1441740575 0.025574 -0.881714 -0.465515 0.072693 1441740575 0.025574 -0.881714 -0.465515 0.072693 1441740575 0.025574 -0.881714 -0.465515 0.072693 1441740575 0.025574 -0.881714 -0.465515 0.072693 1441740575 0.025574 -0.881714 -0.465515 0.072693 1441740575 0.025574 -0.881714 -0.465515 0.072693 1441740575 0.041992 -0.903564 -0.419373 0.077942 1441740575 0.041992 -0.903564 -0.419373 0.077942 1441740575 0.041992 -0.903564 -0.419373 0.077942 1441740575 0.041992 -0.903564 -0.419373 0.077942 1441740575 0.041992 -0.903564 -0.419373 0.077942 1441740575 0.041992 -0.903564 -0.419373 0.077942 1441740575 0.041992 -0.903564 -0.419373 0.077942 1441740575 0.079590 -0.918213 -0.385315 0.045776 1441740575 0.079590 -0.918213 -0.385315 0.045776 1441740575 0.079590 -0.918213 -0.385315 0.045776 1441740575 0.079590 -0.918213 -0.385315 0.045776 1441740575 0.079590 -0.918213 -0.385315 0.045776 1441740575 0.074097 -0.933228 -0.350708 0.025757 1441740575 0.074097 -0.933228 -0.350708 0.025757 1441740575 0.074097 -0.933228 -0.350708 0.025757 1441740575 0.074097 -0.933228 -0.350708 0.025757 1441740575 0.074097 -0.933228 -0.350708 0.025757 1441740575 0.074097 -0.933228 -0.350708 0.025757 1441740575 0.045410 -0.949707 -0.309937 0.001465 1441740575 0.045410 -0.949707 -0.309937 0.001465 1441740575 0.045410 -0.949707 -0.309937 0.001465 1441740575 0.045410 -0.949707 -0.309937 0.001465 1441740575 0.045410 -0.949707 -0.309937 0.001465 1441740575 0.045410 -0.949707 -0.309937 0.001465 1441740575 0.045410 -0.949707 -0.309937 0.001465 1441740575 0.032654 -0.961548 -0.272644 -0.005920 1441740575 0.032654 -0.961548 -0.272644 -0.005920 1441740575 0.032654 -0.961548 -0.272644 -0.005920 1441740575 0.032654 -0.961548 -0.272644 -0.005920 1441740575 0.032654 -0.961548 -0.272644 -0.005920 1441740575 0.032654 -0.961548 -0.272644 -0.005920 1441740575 -0.009521 -0.967957 -0.249878 -0.024231 1441740575 -0.009521 -0.967957 -0.249878 -0.024231 1441740575 -0.009521 -0.967957 -0.249878 -0.024231 1441740575 -0.009521 -0.967957 -0.249878 -0.024231 1441740575 -0.009521 -0.967957 -0.249878 -0.024231 1441740575 -0.074036 -0.972534 -0.217773 -0.036926 1441740575 -0.074036 -0.972534 -0.217773 -0.036926 1441740575 -0.074036 -0.972534 -0.217773 -0.036926 1441740575 -0.074036 -0.972534 -0.217773 -0.036926 1441740575 -0.074036 -0.972534 -0.217773 -0.036926 1441740575 -0.074036 -0.972534 -0.217773 -0.036926 1441740575 -0.074036 -0.972534 -0.217773 -0.036926 1441740575 -0.103394 -0.974548 -0.194580 -0.042053 1441740575 -0.103394 -0.974548 -0.194580 -0.042053 1441740575 -0.103394 -0.974548 -0.194580 -0.042053 1441740575 -0.103394 -0.974548 -0.194580 -0.042053 1441740575 -0.103394 -0.974548 -0.194580 -0.042053 1441740575 -0.103394 -0.974548 -0.194580 -0.042053 1441740575 -0.101807 -0.978149 -0.176025 -0.044556 1441740575 -0.101807 -0.978149 -0.176025 -0.044556 1441740575 -0.101807 -0.978149 -0.176025 -0.044556 1441740575 -0.101807 -0.978149 -0.176025 -0.044556 1441740575 -0.101807 -0.978149 -0.176025 -0.044556 1441740575 -0.101807 -0.978149 -0.176025 -0.044556 1441740576 -0.080200 -0.980774 -0.172546 -0.043640 1441740576 -0.080200 -0.980774 -0.172546 -0.043640 1441740576 -0.080200 -0.980774 -0.172546 -0.043640 1441740576 -0.080200 -0.980774 -0.172546 -0.043640 1441740576 -0.080200 -0.980774 -0.172546 -0.043640 1441740576 -0.080200 -0.980774 -0.172546 -0.043640 1441740576 -0.061462 -0.977844 -0.192810 -0.054443 1441740576 -0.061462 -0.977844 -0.192810 -0.054443 1441740576 -0.061462 -0.977844 -0.192810 -0.054443 1441740576 -0.061462 -0.977844 -0.192810 -0.054443 1441740576 -0.061462 -0.977844 -0.192810 -0.054443 1441740576 -0.061462 -0.977844 -0.192810 -0.054443 1441740576 -0.034119 -0.966614 -0.244263 -0.070313 1441740576 -0.034119 -0.966614 -0.244263 -0.070313 1441740576 -0.034119 -0.966614 -0.244263 -0.070313 1441740576 -0.034119 -0.966614 -0.244263 -0.070313 1441740576 -0.034119 -0.966614 -0.244263 -0.070313 1441740576 -0.034119 -0.966614 -0.244263 -0.070313 1441740576 -0.034363 -0.954285 -0.291260 -0.058777 1441740576 -0.034363 -0.954285 -0.291260 -0.058777 1441740576 -0.034363 -0.954285 -0.291260 -0.058777 1441740576 -0.034363 -0.954285 -0.291260 -0.058777 1441740576 -0.034363 -0.954285 -0.291260 -0.058777 1441740576 -0.034363 -0.954285 -0.291260 -0.058777 1441740576 -0.024597 -0.916077 -0.400391 -0.003967 1441740576 -0.024597 -0.916077 -0.400391 -0.003967 1441740576 -0.024597 -0.916077 -0.400391 -0.003967 1441740576 -0.024597 -0.916077 -0.400391 -0.003967 1441740576 -0.024597 -0.916077 -0.400391 -0.003967 1441740576 -0.024597 -0.916077 -0.400391 -0.003967 1441740576 -0.024597 -0.916077 -0.400391 -0.003967 1441740576 -0.025391 -0.873352 -0.476318 0.099060 1441740576 -0.025391 -0.873352 -0.476318 0.099060 1441740576 -0.025391 -0.873352 -0.476318 0.099060 1441740576 -0.025391 -0.873352 -0.476318 0.099060 1441740576 -0.025391 -0.873352 -0.476318 0.099060 1441740576 -0.025391 -0.873352 -0.476318 0.099060 1441740576 -0.174500 -0.882446 -0.430054 -0.077454 1441740576 -0.174500 -0.882446 -0.430054 -0.077454 1441740576 -0.174500 -0.882446 -0.430054 -0.077454 1441740576 -0.174500 -0.882446 -0.430054 -0.077454 1441740576 -0.097778 -0.884216 -0.453796 -0.052612 1441740576 -0.097778 -0.884216 -0.453796 -0.052612 1441740576 -0.097778 -0.884216 -0.453796 -0.052612 1441740576 -0.097778 -0.884216 -0.453796 -0.052612 1441740576 -0.097778 -0.884216 -0.453796 -0.052612 1441740576 -0.100952 -0.892639 -0.439270 -0.012695 1441740576 -0.100952 -0.892639 -0.439270 -0.012695 1441740576 -0.100952 -0.892639 -0.439270 -0.012695 1441740576 -0.100952 -0.892639 -0.439270 -0.012695 1441740576 -0.100952 -0.892639 -0.439270 -0.012695 1441740576 -0.100952 -0.892639 -0.439270 -0.012695 1441740576 -0.084595 -0.878601 -0.469421 -0.026611 1441740576 -0.084595 -0.878601 -0.469421 -0.026611 1441740576 -0.084595 -0.878601 -0.469421 -0.026611 1441740576 -0.084595 -0.878601 -0.469421 -0.026611 1441740576 -0.084595 -0.878601 -0.469421 -0.026611 1441740576 -0.084595 -0.878601 -0.469421 -0.026611 1441740576 -0.084961 -0.888123 -0.450928 -0.027466 1441740576 -0.084961 -0.888123 -0.450928 -0.027466 1441740576 -0.084961 -0.888123 -0.450928 -0.027466 1441740576 -0.071045 -0.901611 -0.425781 -0.028503 1441740576 -0.071045 -0.901611 -0.425781 -0.028503 1441740576 -0.071045 -0.901611 -0.425781 -0.028503 1441740576 -0.071045 -0.901611 -0.425781 -0.028503 1441740576 -0.071045 -0.901611 -0.425781 -0.028503 1441740576 -0.071045 -0.901611 -0.425781 -0.028503 1441740576 -0.071045 -0.901611 -0.425781 -0.028503 1441740576 -0.057861 -0.915283 -0.397949 -0.024963 1441740576 -0.057861 -0.915283 -0.397949 -0.024963 1441740576 -0.057861 -0.915283 -0.397949 -0.024963 1441740576 -0.057861 -0.915283 -0.397949 -0.024963 1441740576 -0.057861 -0.915283 -0.397949 -0.024963 1441740576 -0.057861 -0.915283 -0.397949 -0.024963 1441740576 -0.057617 -0.931213 -0.359985 -0.006897 1441740576 -0.057617 -0.931213 -0.359985 -0.006897 1441740576 -0.057617 -0.931213 -0.359985 -0.006897 1441740576 -0.057617 -0.931213 -0.359985 -0.006897 1441740576 -0.057617 -0.931213 -0.359985 -0.006897 1441740576 -0.057617 -0.931213 -0.359985 -0.006897 1441740576 -0.060242 -0.941589 -0.330627 -0.024414 1441740576 -0.060242 -0.941589 -0.330627 -0.024414 1441740576 -0.060242 -0.941589 -0.330627 -0.024414 1441740576 -0.060242 -0.941589 -0.330627 -0.024414 1441740576 -0.060242 -0.941589 -0.330627 -0.024414 1441740576 -0.060242 -0.941589 -0.330627 -0.024414 1441740576 -0.060242 -0.941589 -0.330627 -0.024414 1441740576 -0.077087 -0.949280 -0.302795 -0.037231 1441740576 -0.077087 -0.949280 -0.302795 -0.037231 1441740576 -0.077087 -0.949280 -0.302795 -0.037231 1441740576 -0.077087 -0.949280 -0.302795 -0.037231 1441740576 -0.077087 -0.949280 -0.302795 -0.037231 1441740576 -0.077087 -0.949280 -0.302795 -0.037231 1441740576 -0.090454 -0.953796 -0.283020 -0.045410 1441740576 
0.231079 -0.704529 -0.282837 -0.608521 1441740584 0.231079 -0.704529 -0.282837 -0.608521 1441740584 0.231079 -0.704529 -0.282837 -0.608521 1441740584 0.231079 -0.704529 -0.282837 -0.608521 1441740584 0.231079 -0.704529 -0.282837 -0.608521 1441740584 0.244019 -0.700256 -0.288452 -0.605713 1441740584 0.244019 -0.700256 -0.288452 -0.605713 1441740584 0.244019 -0.700256 -0.288452 -0.605713 1441740584 0.244019 -0.700256 -0.288452 -0.605713 1441740584 0.244019 -0.700256 -0.288452 -0.605713 1441740584 0.244019 -0.700256 -0.288452 -0.605713 1441740584 0.244019 -0.700256 -0.288452 -0.605713 1441740584 0.260437 -0.692444 -0.301208 -0.601746 1441740584 0.260437 -0.692444 -0.301208 -0.601746 1441740584 0.260437 -0.692444 -0.301208 -0.601746 1441740584 0.260437 -0.692444 -0.301208 -0.601746 1441740584 0.260437 -0.692444 -0.301208 -0.601746 1441740584 0.260437 -0.692444 -0.301208 -0.601746 1441740584 0.274841 -0.682739 -0.317078 -0.598206 1441740584 0.274841 -0.682739 -0.317078 -0.598206 1441740584 0.274841 -0.682739 -0.317078 -0.598206 1441740584 0.274841 -0.682739 -0.317078 -0.598206 1441740584 0.284729 -0.675720 -0.327332 -0.596069 1441740584 0.284729 -0.675720 -0.327332 -0.596069 1441740584 0.284729 -0.675720 -0.327332 -0.596069 1441740584 0.284729 -0.675720 -0.327332 -0.596069 1441740584 0.284729 -0.675720 -0.327332 -0.596069 1441740584 0.284729 -0.675720 -0.327332 -0.596069 1441740584 0.284729 -0.675720 -0.327332 -0.596069 1441740584 0.288696 -0.671875 -0.335510 -0.593933 1441740584 0.288696 -0.671875 -0.335510 -0.593933 1441740584 0.288696 -0.671875 -0.335510 -0.593933 1441740584 0.288696 -0.671875 -0.335510 -0.593933 1441740584 0.288696 -0.671875 -0.335510 -0.593933 1441740584 0.288757 -0.668762 -0.339905 -0.594849 1441740584 0.288757 -0.668762 -0.339905 -0.594849 1441740584 0.288757 -0.668762 -0.339905 -0.594849 1441740584 0.288757 -0.668762 -0.339905 -0.594849 1441740584 0.288757 -0.668762 -0.339905 -0.594849 1441740584 0.288757 -0.668762 -0.339905 -0.594849 1441740584 0.288757 -0.668762 -0.339905 -0.594849 1441740584 0.283142 -0.666504 -0.343445 -0.598145 1441740584 0.283142 -0.666504 -0.343445 -0.598145 1441740584 0.283142 -0.666504 -0.343445 -0.598145 1441740584 0.283142 -0.666504 -0.343445 -0.598145 1441740584 0.283142 -0.666504 -0.343445 -0.598145 1441740584 0.267517 -0.670349 -0.341675 -0.601990 1441740584 0.267517 -0.670349 -0.341675 -0.601990 1441740584 0.267517 -0.670349 -0.341675 -0.601990 1441740584 0.267517 -0.670349 -0.341675 -0.601990 1441740584 0.267517 -0.670349 -0.341675 -0.601990 1441740584 0.267517 -0.670349 -0.341675 -0.601990 1441740584 0.245789 -0.680298 -0.332886 -0.604980 1441740584 0.245789 -0.680298 -0.332886 -0.604980 1441740584 0.245789 -0.680298 -0.332886 -0.604980 1441740584 0.245789 -0.680298 -0.332886 -0.604980 1441740584 0.245789 -0.680298 -0.332886 -0.604980 1441740584 0.221252 -0.694336 -0.313110 -0.609070 1441740584 0.221252 -0.694336 -0.313110 -0.609070 1441740584 0.221252 -0.694336 -0.313110 -0.609070 1441740584 0.221252 -0.694336 -0.313110 -0.609070 1441740584 0.221252 -0.694336 -0.313110 -0.609070 1441740584 0.221252 -0.694336 -0.313110 -0.609070 1441740584 0.207458 -0.700928 -0.307007 -0.609497 1441740584 0.207458 -0.700928 -0.307007 -0.609497 1441740584 0.207458 -0.700928 -0.307007 -0.609497 1441740585 0.207458 -0.700928 -0.307007 -0.609497 1441740585 0.207458 -0.700928 -0.307007 -0.609497 1441740585 0.207458 -0.700928 -0.307007 -0.609497 1441740585 0.191223 -0.699219 -0.326782 -0.606506 1441740585 0.191223 -0.699219 -0.326782 -0.606506 1441740585 0.191223 -0.699219 -0.326782 -0.606506 1441740585 0.191223 -0.699219 -0.326782 -0.606506 1441740585 0.191223 -0.699219 -0.326782 -0.606506 1441740585 0.153687 -0.715210 -0.318604 -0.602844 1441740585 0.153687 -0.715210 -0.318604 -0.602844 1441740585 0.153687 -0.715210 -0.318604 -0.602844 1441740585 0.153687 -0.715210 -0.318604 -0.602844 1441740585 0.153687 -0.715210 -0.318604 -0.602844 1441740585 0.153687 -0.715210 -0.318604 -0.602844 1441740585 0.153687 -0.715210 -0.318604 -0.602844 1441740585 0.132629 -0.737427 -0.256470 -0.610657 1441740585 0.132629 -0.737427 -0.256470 -0.610657 1441740585 0.132629 -0.737427 -0.256470 -0.610657 1441740585 0.132629 -0.737427 -0.256470 -0.610657 1441740585 0.132629 -0.737427 -0.256470 -0.610657 1441740585 0.132629 -0.737427 -0.256470 -0.610657 1441740585 0.145752 -0.729797 -0.277832 -0.607483 1441740585 0.145752 -0.729797 -0.277832 -0.607483 1441740585 0.145752 -0.729797 -0.277832 -0.607483 1441740585 0.145752 -0.729797 -0.277832 -0.607483 1441740585 0.145752 -0.729797 -0.277832 -0.607483 1441740585 0.145752 -0.729797 -0.277832 -0.607483 1441740585 0.136108 -0.721741 -0.285095 -0.615967 1441740585 0.136108 -0.721741 -0.285095 -0.615967 1441740585 0.136108 -0.721741 -0.285095 -0.615967 1441740585 0.136108 -0.721741 -0.285095 -0.615967 1441740585 0.136108 -0.721741 -0.285095 -0.615967 1441740585 0.129395 -0.741760 -0.231323 -0.616150 1441740585 0.129395 -0.741760 -0.231323 -0.616150 1441740585 0.129395 -0.741760 -0.231323 -0.616150 1441740585 0.129395 -0.741760 -0.231323 -0.616150 1441740585 0.129395 -0.741760 -0.231323 -0.616150 1441740585 0.129395 -0.741760 -0.231323 -0.616150 1441740585 0.139038 -0.739746 -0.227966 -0.617737 1441740585 0.139038 -0.739746 -0.227966 -0.617737 1441740585 0.139038 -0.739746 -0.227966 -0.617737 1441740585 0.139038 -0.739746 -0.227966 -0.617737 1441740585 0.139038 -0.739746 -0.227966 -0.617737 1441740585 0.139038 -0.739746 -0.227966 -0.617737 1441740585 0.139038 -0.739746 -0.227966 -0.617737 1441740585 0.166321 -0.725525 -0.262634 -0.614075 1441740585 0.166321 -0.725525 -0.262634 -0.614075 1441740585 0.166321 -0.725525 -0.262634 -0.614075 1441740585 0.166321 -0.725525 -0.262634 -0.614075 1441740585 0.166321 -0.725525 -0.262634 -0.614075 1441740585 0.166504 -0.716248 -0.272949 -0.620361 1441740585 0.166504 -0.716248 -0.272949 -0.620361 1441740585 0.166504 -0.716248 -0.272949 -0.620361 1441740585 0.166504 -0.716248 -0.272949 -0.620361 1441740585 0.166504 -0.716248 -0.272949 -0.620361 1441740585 0.166504 -0.716248 -0.272949 -0.620361 1441740585 0.174866 -0.720581 -0.256287 -0.620178 1441740585 0.174866 -0.720581 -0.256287 -0.620178 1441740585 0.174866 -0.720581 -0.256287 -0.620178 1441740585 0.174866 -0.720581 -0.256287 -0.620178 1441740585 0.174866 -0.720581 -0.256287 -0.620178 1441740585 0.174866 -0.720581 -0.256287 -0.620178 1441740585 0.174866 -0.720581 -0.256287 -0.620178 1441740585 0.191772 -0.713684 -0.269043 -0.617737 1441740585 0.191772 -0.713684 -0.269043 -0.617737 1441740585 0.191772 -0.713684 -0.269043 -0.617737 1441740585 0.191772 -0.713684 -0.269043 -0.617737 1441740585 0.191772 -0.713684 -0.269043 -0.617737 1441740585 0.191772 -0.713684 -0.269043 -0.617737 1441740585 0.212585 -0.703064 -0.287354 -0.614807 1441740585 0.212585 -0.703064 -0.287354 -0.614807 1441740585 0.212585 -0.703064 -0.287354 -0.614807 1441740585 0.212585 -0.703064 -0.287354 -0.614807 1441740585 0.212585 -0.703064 -0.287354 -0.614807 1441740585 0.212585 -0.703064 -0.287354 -0.614807 1441740585 0.236694 -0.693359 -0.302002 -0.609985 1441740585 0.236694 -0.693359 -0.302002 -0.609985 1441740585 0.236694 -0.693359 -0.302002 -0.609985 1441740585 0.236694 -0.693359 -0.302002 -0.609985 1441740585 0.236694 -0.693359 -0.302002 -0.609985 1441740585 0.236694 -0.693359 -0.302002 -0.609985 1441740585 0.236694 -0.693359 -0.302002 -0.609985 1441740585 0.264832 -0.678650 -0.323181 -0.604126 1441740585 0.264832 -0.678650 -0.323181 -0.604126 1441740585 0.264832 -0.678650 -0.323181 -0.604126 1441740585 0.264832 -0.678650 -0.323181 -0.604126 1441740585 0.264832 -0.678650 -0.323181 -0.604126 1441740585 0.264832 -0.678650 -0.323181 -0.604126 1441740585 0.286743 -0.664917 -0.339844 -0.600220 1441740585 0.286743 -0.664917 -0.339844 -0.600220 1441740585 0.286743 -0.664917 -0.339844 -0.600220 1441740585 0.286743 -0.664917 -0.339844 -0.600220 1441740585 0.286743 -0.664917 -0.339844 -0.600220 1441740585 0.286743 -0.664917 -0.339844 -0.600220 1441740585 0.300293 -0.653564 -0.356140 -0.596558 1441740585 0.300293 -0.653564 -0.356140 -0.596558 1441740585 0.300293 -0.653564 -0.356140 -0.596558 1441740585 0.300293 -0.653564 -0.356140 -0.596558 1441740585 0.300293 -0.653564 -0.356140 -0.596558 1441740585 0.297058 -0.648010 -0.365967 -0.598389 1441740585 0.297058 -0.648010 -0.365967 -0.598389 1441740585 0.297058 -0.648010 -0.365967 -0.598389 1441740585 0.297058 -0.648010 -0.365967 -0.598389 1441740585 0.297058 -0.648010 -0.365967 -0.598389 1441740585 0.297058 -0.648010 -0.365967 -0.598389 1441740585 0.297058 -0.648010 -0.365967 -0.598389 1441740585 0.282288 -0.650940 -0.366272 -0.602112 1441740585 0.282288 -0.650940 -0.366272 -0.602112 1441740585 0.282288 -0.650940 -0.366272 -0.602112 1441740585 0.282288 -0.650940 -0.366272 -0.602112 1441740586 0.282288 -0.650940 -0.366272 -0.602112 1441740586 0.264038 -0.662598 -0.359497 -0.601685 1441740586 0.264038 -0.662598 -0.359497 -0.601685 1441740586 0.264038 -0.662598 -0.359497 -0.601685 1441740586 0.264038 -0.662598 -0.359497 -0.601685 1441740586 0.264038 -0.662598 -0.359497 -0.601685 1441740586 0.264038 -0.662598 -0.359497 -0.601685 1441740586 0.251526 -0.674133 -0.348328 -0.600830 1441740586 0.251526 -0.674133 -0.348328 -0.600830 1441740586 0.251526 -0.674133 -0.348328 -0.600830 1441740586 0.251526 -0.674133 -0.348328 -0.600830 1441740586 0.251526 -0.674133 -0.348328 -0.600830 1441740586 0.251526 -0.674133 -0.348328 -0.600830 1441740586 0.247314 -0.694824 -0.338135 -0.584656 1441740586 0.247314 -0.694824 -0.338135 -0.584656 1441740586 0.247314 -0.694824 -0.338135 -0.584656 1441740586 0.247314 -0.694824 -0.338135 -0.584656 1441740586 0.247314 -0.694824 -0.338135 -0.584656 1441740586 0.247314 -0.694824 -0.338135 -0.584656 1441740586 0.247314 -0.694824 -0.338135 -0.584656 1441740586 0.252014 -0.662415 -0.383667 -0.592102 1441740586 0.252014 -0.662415 -0.383667 -0.592102 1441740586 0.252014 -0.662415 -0.383667 -0.592102 1441740586 0.252014 -0.662415 -0.383667 -0.592102 1441740586 0.252014 -0.662415 -0.383667 -0.592102 1441740586 0.222595 -0.691467 -0.385986 -0.568726 1441740586 0.222595 -0.691467 -0.385986 -0.568726 1441740586 0.222595 -0.691467 -0.385986 -0.568726 1441740586 0.222595 -0.691467 -0.385986 -0.568726 1441740586 0.222595 -0.691467 -0.385986 -0.568726 1441740586 0.222595 -0.691467 -0.385986 -0.568726 1441740586 0.224121 -0.696777 -0.354858 -0.581726 1441740586 0.224121 -0.696777 -0.354858 -0.581726 1441740586 0.224121 -0.696777 -0.354858 -0.581726 1441740586 0.224121 -0.696777 -0.354858 -0.581726 1441740586 0.224121 -0.696777 -0.354858 -0.581726 1441740586 0.224121 -0.696777 -0.354858 -0.581726 1441740586 0.217957 -0.689697 -0.376465 -0.578918 1441740586 0.217957 -0.689697 -0.376465 -0.578918 1441740586 0.217957 -0.689697 -0.376465 -0.578918 1441740586 0.217957 -0.689697 -0.376465 -0.578918 1441740586 0.217957 -0.689697 -0.376465 -0.578918 1441740586 0.217957 -0.689697 -0.376465 -0.578918 1441740586 0.228210 -0.695557 -0.354370 -0.581970 1441740586 0.228210 -0.695557 -0.354370 -0.581970 1441740586 0.228210 -0.695557 -0.354370 -0.581970 1441740586 0.228210 -0.695557 -0.354370 -0.581970 1441740586 0.228210 -0.695557 -0.354370 -0.581970 1441740586 0.228210 -0.695557 -0.354370 -0.581970 1441740586 0.234375 -0.693970 -0.356812 -0.579834 1441740586 0.234375 -0.693970 -0.356812 -0.579834 1441740586 0.234375 -0.693970 -0.356812 -0.579834 1441740586 0.234375 -0.693970 -0.356812 -0.579834 1441740586 0.234375 -0.693970 -0.356812 -0.579834 1441740586 0.247009 -0.682983 -0.373352 -0.577271 1441740586 0.249939 -0.678650 -0.374573 -0.580322 1441740586 0.249939 -0.678650 -0.374573 -0.580322 1441740586 0.249939 -0.678650 -0.374573 -0.580322 1441740586 0.249939 -0.678650 -0.374573 -0.580322 1441740586 0.248901 -0.678162 -0.369568 -0.584473 1441740586 0.248901 -0.678162 -0.369568 -0.584473 1441740586 0.248901 -0.678162 -0.369568 -0.584473 1441740586 0.248901 -0.678162 -0.369568 -0.584473 1441740586 0.248901 -0.678162 -0.369568 -0.584473 1441740586 0.248901 -0.678162 -0.369568 -0.584473 1441740586 0.248901 -0.678162 -0.369568 -0.584473 1441740586 0.256897 -0.673157 -0.376465 -0.582458 1441740586 0.256897 -0.673157 -0.376465 -0.582458 1441740586 0.256897 -0.673157 -0.376465 -0.582458 1441740586 0.256897 -0.673157 -0.376465 -0.582458 1441740586 0.256897 -0.673157 -0.376465 -0.582458 1441740586 0.256897 -0.673157 -0.376465 -0.582458 1441740586 0.265076 -0.664917 -0.385681 -0.582214 1441740586 0.265076 -0.664917 -0.385681 -0.582214 1441740586 0.265076 -0.664917 -0.385681 -0.582214 1441740586 0.265076 -0.664917 -0.385681 -0.582214 1441740586 0.265076 -0.664917 -0.385681 -0.582214 1441740586 0.265076 -0.664917 -0.385681 -0.582214 1441740586 0.271667 -0.660339 -0.387817 -0.582886 1441740586 0.271667 -0.660339 -0.387817 -0.582886 1441740586 0.271667 -0.660339 -0.387817 -0.582886 1441740586 0.271667 -0.660339 -0.387817 -0.582886 1441740586 0.271667 -0.660339 -0.387817 -0.582886 1441740586 0.271667 -0.660339 -0.387817 -0.582886 1441740586 0.279419 -0.655396 -0.389893 -0.583496 1441740586 0.279419 -0.655396 -0.389893 -0.583496 1441740586 0.279419 -0.655396 -0.389893 -0.583496 1441740586 0.279419 -0.655396 -0.389893 -0.583496 1441740586 0.279419 -0.655396 -0.389893 -0.583496 1441740586 0.279419 -0.655396 -0.389893 -0.583496 1441740586 0.279419 -0.655396 -0.389893 -0.583496 1441740586 0.286072 -0.651367 -0.391479 -0.583679 1441740586 0.286072 -0.651367 -0.391479 -0.583679 1441740586 0.286072 -0.651367 -0.391479 -0.583679 1441740586 0.286072 -0.651367 -0.391479 -0.583679 1441740586 0.286072 -0.651367 -0.391479 -0.583679 1441740586 0.286072 -0.651367 -0.391479 -0.583679 1441740586 0.293823 -0.646545 -0.399475 -0.579712 1441740586 0.293823 -0.646545 -0.399475 -0.579712 1441740586 0.293823 -0.646545 -0.399475 -0.579712 1441740586 0.293823 -0.646545 -0.399475 -0.579712 1441740586 0.293823 -0.646545 -0.399475 -0.579712 1441740587 0.293823 -0.646545 -0.399475 -0.579712 1441740587 0.299194 -0.639526 -0.410522 -0.577148 1441740587 0.299194 -0.639526 -0.410522 -0.577148 1441740587 0.299194 -0.639526 -0.410522 -0.577148 1441740587 0.299194 -0.639526 -0.410522 -0.577148 1441740587 0.299194 -0.639526 -0.410522 -0.577148 1441740587 0.299194 -0.639526 -0.410522 -0.577148 1441740587 0.299194 -0.639526 -0.410522 -0.577148 1441740587 0.295410 -0.638489 -0.415039 -0.576965 1441740587 0.295410 -0.638489 -0.415039 -0.576965 1441740587 0.295410 -0.638489 -0.415039 -0.576965 1441740587 0.295410 -0.638489 -0.415039 -0.576965 1441740587 0.295410 -0.638489 -0.415039 -0.576965 1441740587 0.295410 -0.638489 -0.415039 -0.576965 1441740587 0.295410 -0.638489 -0.415039 -0.576965 1441740587 0.282593 -0.645447 -0.408875 -0.580017 1441740587 0.282593 -0.645447 -0.408875 -0.580017 1441740587 0.282593 -0.645447 -0.408875 -0.580017 1441740587 0.282593 -0.645447 -0.408875 -0.580017 1441740587 0.282593 -0.645447 -0.408875 -0.580017 1441740587 0.282593 -0.645447 -0.408875 -0.580017 1441740587 0.268860 -0.652771 -0.400330 -0.584351 1441740587 0.268860 -0.652771 -0.400330 -0.584351 1441740587 0.268860 -0.652771 -0.400330 -0.584351 1441740587 0.268860 -0.652771 -0.400330 -0.584351 1441740587 0.268860 -0.652771 -0.400330 -0.584351 1441740587 0.268860 -0.652771 -0.400330 -0.584351 1441740587 0.257202 -0.662598 -0.387085 -0.587402 1441740587 0.257202 -0.662598 -0.387085 -0.587402 1441740587 0.257202 -0.662598 -0.387085 -0.587402 1441740587 0.257202 -0.662598 -0.387085 -0.587402 1441740587 0.257202 -0.662598 -0.387085 -0.587402 1441740587 0.257202 -0.662598 -0.387085 -0.587402 1441740587 0.251892 -0.666931 -0.386841 -0.584961 1441740587 0.251892 -0.666931 -0.386841 -0.584961 1441740587 0.251892 -0.666931 -0.386841 -0.584961 1441740587 0.251892 -0.666931 -0.386841 -0.584961 1441740587 0.251892 -0.666931 -0.386841 -0.584961 1441740587 0.251892 -0.666931 -0.386841 -0.584961 1441740587 0.242859 -0.655701 -0.416992 -0.580750 1441740587 0.242859 -0.655701 -0.416992 -0.580750 1441740587 0.242859 -0.655701 -0.416992 -0.580750 1441740587 0.242859 -0.655701 -0.416992 -0.580750 1441740587 0.242859 -0.655701 -0.416992 -0.580750 1441740587 0.242859 -0.655701 -0.416992 -0.580750 1441740587 0.218811 -0.681091 -0.398926 -0.573792 1441740587 0.218811 -0.681091 -0.398926 -0.573792 1441740587 0.218811 -0.681091 -0.398926 -0.573792 1441740587 0.218811 -0.681091 -0.398926 -0.573792 1441740587 0.218811 -0.681091 -0.398926 -0.573792 1441740587 0.218811 -0.681091 -0.398926 -0.573792 1441740587 0.227234 -0.695496 -0.354675 -0.582214 1441740587 0.227234 -0.695496 -0.354675 -0.582214 1441740587 0.227234 -0.695496 -0.354675 -0.582214 1441740587 0.227234 -0.695496 -0.354675 -0.582214 1441740587 0.227234 -0.695496 -0.354675 -0.582214 1441740587 0.227234 -0.695496 -0.354675 -0.582214 1441740587 0.227234 -0.695496 -0.354675 -0.582214 1441740587 0.221924 -0.677917 -0.388977 -0.583069 1441740587 0.221924 -0.677917 -0.388977 -0.583069 1441740587 0.221924 -0.677917 -0.388977 -0.583069 1441740587 0.221924 -0.677917 -0.388977 -0.583069 1441740587 0.221924 -0.677917 -0.388977 -0.583069 1441740587 0.221924 -0.677917 -0.388977 -0.583069 1441740587 0.217651 -0.689209 -0.354553 -0.593323 1441740587 0.217651 -0.689209 -0.354553 -0.593323 1441740587 0.217651 -0.689209 -0.354553 -0.593323 1441740587 0.217651 -0.689209 -0.354553 -0.593323 1441740587 0.217651 -0.689209 -0.354553 -0.593323 1441740587 0.217651 -0.689209 -0.354553 -0.593323 1441740587 0.218506 -0.701050 -0.333313 -0.591431 1441740587 0.218506 -0.701050 -0.333313 -0.591431 1441740587 0.218506 -0.701050 -0.333313 -0.591431 1441740587 0.218506 -0.701050 -0.333313 -0.591431 1441740587 0.218506 -0.701050 -0.333313 -0.591431 1441740587 0.218506 -0.701050 -0.333313 -0.591431 1441740587 0.218506 -0.701050 -0.333313 -0.591431 1441740587 0.239197 -0.690735 -0.350464 -0.585632 1441740587 0.239197 -0.690735 -0.350464 -0.585632 1441740587 0.239197 -0.690735 -0.350464 -0.585632 1441740587 0.239197 -0.690735 -0.350464 -0.585632 1441740587 0.239197 -0.690735 -0.350464 -0.585632 1441740587 0.239197 -0.690735 -0.350464 -0.585632 1441740587 0.253784 -0.667908 -0.378174 -0.588684 1441740587 0.253784 -0.667908 -0.378174 -0.588684 1441740587 0.253784 -0.667908 -0.378174 -0.588684 1441740587 0.253784 -0.667908 -0.378174 -0.588684 1441740587 0.253784 -0.667908 -0.378174 -0.588684 1441740587 0.253784 -0.667908 -0.378174 -0.588684 1441740587 0.255859 -0.666931 -0.379761 -0.587891 1441740587 0.255859 -0.666931 -0.379761 -0.587891 1441740587 0.255859 -0.666931 -0.379761 -0.587891 1441740587 0.255859 -0.666931 -0.379761 -0.587891 1441740587 0.255859 -0.666931 -0.379761 -0.587891 1441740587 0.255859 -0.666931 -0.379761 -0.587891 1441740587 0.255859 -0.666931 -0.379761 -0.587891 1441740587 0.266235 -0.663086 -0.382202 -0.586060 1441740587 0.266235 -0.663086 -0.382202 -0.586060 1441740587 0.266235 -0.663086 -0.382202 -0.586060 1441740587 0.266235 -0.663086 -0.382202 -0.586060 1441740587 0.266235 -0.663086 -0.382202 -0.586060 1441740587 0.277466 -0.654663 -0.391968 -0.583862 1441740587 0.277466 -0.654663 -0.391968 -0.583862 1441740587 0.277466 -0.654663 -0.391968 -0.583862 1441740587 0.277466 -0.654663 -0.391968 -0.583862 1441740587 0.277466 -0.654663 -0.391968 -0.583862 1441740587 0.277466 -0.654663 -0.391968 -0.583862 1441740587 0.288391 -0.645935 -0.399658 -0.583008 1441740587 0.288391 -0.645935 -0.399658 -0.583008 1441740587 0.288391 -0.645935 -0.399658 -0.583008 1441740587 0.288391 -0.645935 -0.399658 -0.583008 1441740587 0.288391 -0.645935 -0.399658 -0.583008 1441740587 0.288391 -0.645935 -0.399658 -0.583008 1441740587 0.288391 -0.645935 -0.399658 -0.583008 1441740588 0.299561 -0.639526 -0.405518 -0.580444 1441740588 0.299561 -0.639526 -0.405518 -0.580444 1441740588 0.299561 -0.639526 -0.405518 -0.580444 1441740588 0.299561 -0.639526 -0.405518 -0.580444 1441740588 0.299561 -0.639526 -0.405518 -0.580444 1441740588 0.299561 -0.639526 -0.405518 -0.580444 1441740588 0.311096 -0.632019 -0.411804 -0.578186 1441740588 0.311096 -0.632019 -0.411804 -0.578186 1441740588 0.311096 -0.632019 -0.411804 -0.578186 1441740588 0.311096 -0.632019 -0.411804 -0.578186 1441740588 0.311096 -0.632019 -0.411804 -0.578186 1441740588 0.311096 -0.632019 -0.411804 -0.578186 1441740588 0.320435 -0.624451 -0.421387 -0.574402 1441740588 0.320435 -0.624451 -0.421387 -0.574402 1441740588 0.320435 -0.624451 -0.421387 -0.574402 1441740588 0.320435 -0.624451 -0.421387 -0.574402 1441740588 0.320435 -0.624451 -0.421387 -0.574402 1441740588 0.320435 -0.624451 -0.421387 -0.574402 1441740588 0.324036 -0.619446 -0.433716 -0.568542 1441740588 0.324036 -0.619446 -0.433716 -0.568542 1441740588 0.324036 -0.619446 -0.433716 -0.568542 1441740588 0.324036 -0.619446 -0.433716 -0.568542 1441740588 0.324036 -0.619446 -0.433716 -0.568542 1441740588 0.324036 -0.619446 -0.433716 -0.568542 1441740588 0.320557 -0.617371 -0.440063 -0.567871 1441740588 0.320557 -0.617371 -0.440063 -0.567871 1441740588 0.320557 -0.617371 -0.440063 -0.567871 1441740588 0.320557 -0.617371 -0.440063 -0.567871 1441740588 0.320557 -0.617371 -0.440063 -0.567871 1441740588 0.320557 -0.617371 -0.440063 -0.567871 1441740588 0.310852 -0.620972 -0.441284 -0.568481 1441740588 0.310852 -0.620972 -0.441284 -0.568481 1441740588 0.310852 -0.620972 -0.441284 -0.568481 1441740588 0.310852 -0.620972 -0.441284 -0.568481 1441740588 0.310852 -0.620972 -0.441284 -0.568481 1441740588 0.310852 -0.620972 -0.441284 -0.568481 1441740588 0.310852 -0.620972 -0.441284 -0.568481 1441740588 0.301025 -0.624084 -0.443420 -0.568665 1441740588 0.301025 -0.624084 -0.443420 -0.568665 1441740588 0.301025 -0.624084 -0.443420 -0.568665 1441740588 0.301025 -0.624084 -0.443420 -0.568665 1441740588 0.301025 -0.624084 -0.443420 -0.568665 1441740588 0.301025 -0.624084 -0.443420 -0.568665 1441740588 0.290833 -0.635620 -0.433777 -0.568604 1441740588 0.290833 -0.635620 -0.433777 -0.568604 1441740588 0.290833 -0.635620 -0.433777 -0.568604 1441740588 0.290833 -0.635620 -0.433777 -0.568604 1441740588 0.290833 -0.635620 -0.433777 -0.568604 1441740588 0.290833 -0.635620 -0.433777 -0.568604 1441740588 0.284119 -0.643311 -0.426880 -0.568542 1441740588 0.284119 -0.643311 -0.426880 -0.568542 1441740588 0.284119 -0.643311 -0.426880 -0.568542 1441740588 0.284119 -0.643311 -0.426880 -0.568542 1441740588 0.284119 -0.643311 -0.426880 -0.568542 1441740588 0.284119 -0.643311 -0.426880 -0.568542 1441740588 0.284119 -0.643311 -0.426880 -0.568542 1441740588 0.284363 -0.638367 -0.441772 -0.562622 1441740588 0.284363 -0.638367 -0.441772 -0.562622 1441740588 0.284363 -0.638367 -0.441772 -0.562622 1441740588 0.284363 -0.638367 -0.441772 -0.562622 1441740588 0.284363 -0.638367 -0.441772 -0.562622 1441740588 0.284363 -0.638367 -0.441772 -0.562622 1441740588 0.270691 -0.643860 -0.446899 -0.559021 1441740588 0.270691 -0.643860 -0.446899 -0.559021 1441740588 0.270691 -0.643860 -0.446899 -0.559021 1441740588 0.270691 -0.643860 -0.446899 -0.559021 1441740588 0.270691 -0.643860 -0.446899 -0.559021 1441740588 0.270691 -0.643860 -0.446899 -0.559021 1441740588 0.270691 -0.643860 -0.446899 -0.559021 1441740588 0.268311 -0.665039 -0.409485 -0.564026 1441740588 0.268311 -0.665039 -0.409485 -0.564026 1441740588 0.268311 -0.665039 -0.409485 -0.564026 1441740588 0.268311 -0.665039 -0.409485 -0.564026 1441740588 0.268311 -0.665039 -0.409485 -0.564026 1441740588 0.268311 -0.665039 -0.409485 -0.564026 1441740588 0.272888 -0.651550 -0.424988 -0.566101 1441740588 0.272888 -0.651550 -0.424988 -0.566101 1441740588 0.272888 -0.651550 -0.424988 -0.566101 1441740588 0.272888 -0.651550 -0.424988 -0.566101 1441740588 0.272888 -0.651550 -0.424988 -0.566101 1441740588 0.272888 -0.651550 -0.424988 -0.566101 1441740588 0.272888 -0.651550 -0.424988 -0.566101 1441740588 0.272095 -0.663879 -0.405701 -0.566284 1441740588 0.272095 -0.663879 -0.405701 -0.566284 1441740588 0.272095 -0.663879 -0.405701 -0.566284 1441740588 0.272095 -0.663879 -0.405701 -0.566284 1441740588 0.272095 -0.663879 -0.405701 -0.566284 1441740588 0.272095 -0.663879 -0.405701 -0.566284 1441740588 0.273376 -0.668030 -0.392456 -0.570129 1441740588 0.273376 -0.668030 -0.392456 -0.570129 1441740588 0.273376 -0.668030 -0.392456 -0.570129 1441740588 0.273376 -0.668030 -0.392456 -0.570129 1441740588 0.273376 -0.668030 -0.392456 -0.570129 1441740588 0.273376 -0.668030 -0.392456 -0.570129 1441740588 0.290344 -0.655701 -0.410339 -0.563477 1441740588 0.290344 -0.655701 -0.410339 -0.563477 1441740588 0.290344 -0.655701 -0.410339 -0.563477 1441740588 0.290344 -0.655701 -0.410339 -0.563477 1441740588 0.290344 -0.655701 -0.410339 -0.563477 1441740588 0.290344 -0.655701 -0.410339 -0.563477 1441740588 0.302185 -0.641602 -0.426331 -0.561523 1441740588 0.302185 -0.641602 -0.426331 -0.561523 1441740588 0.302185 -0.641602 -0.426331 -0.561523 1441740588 0.302185 -0.641602 -0.426331 -0.561523 1441740588 0.302185 -0.641602 -0.426331 -0.561523 1441740588 0.302185 -0.641602 -0.426331 -0.561523 1441740588 0.304077 -0.637695 -0.428406 -0.563354 1441740588 0.304077 -0.637695 -0.428406 -0.563354 1441740588 0.304077 -0.637695 -0.428406 -0.563354 1441740588 0.304077 -0.637695 -0.428406 -0.563354 1441740588 0.304077 -0.637695 -0.428406 -0.563354 1441740588 0.304077 -0.637695 -0.428406 -0.563354 1441740588 0.312805 -0.633057 -0.434753 -0.559021 1441740589 0.312805 -0.633057 -0.434753 -0.559021 1441740589 0.312805 -0.633057 -0.434753 -0.559021 1441740589 0.312805 -0.633057 -0.434753 -0.559021 1441740589 0.312805 -0.633057 -0.434753 -0.559021 1441740589 0.312805 -0.633057 -0.434753 -0.559021 1441740589 0.312805 -0.633057 -0.434753 -0.559021 1441740589 0.319946 -0.623840 -0.443359 -0.558533 1441740589 0.319946 -0.623840 -0.443359 -0.558533 1441740589 0.319946 -0.623840 -0.443359 -0.558533 1441740589 0.319946 -0.623840 -0.443359 -0.558533 1441740589 0.319946 -0.623840 -0.443359 -0.558533 1441740589 0.319946 -0.623840 -0.443359 -0.558533 1441740589 0.326843 -0.618591 -0.446655 -0.557739 1441740589 0.326843 -0.618591 -0.446655 -0.557739 1441740589 0.326843 -0.618591 -0.446655 -0.557739 1441740589 0.326843 -0.618591 -0.446655 -0.557739 1441740589 0.326843 -0.618591 -0.446655 -0.557739 1441740589 0.326843 -0.618591 -0.446655 -0.557739 1441740589 0.332214 -0.615662 -0.446350 -0.558044 1441740589 0.332214 -0.615662 -0.446350 -0.558044 1441740589 0.332214 -0.615662 -0.446350 -0.558044 1441740589 0.332214 -0.615662 -0.446350 -0.558044 1441740589 0.332214 -0.615662 -0.446350 -0.558044 1441740589 0.332214 -0.615662 -0.446350 -0.558044 1441740589 0.332214 -0.615662 -0.446350 -0.558044 1441740589 0.338745 -0.612122 -0.446228 -0.558167 1441740589 0.338745 -0.612122 -0.446228 -0.558167 1441740589 0.338745 -0.612122 -0.446228 -0.558167 1441740589 0.338745 -0.612122 -0.446228 -0.558167 1441740589 0.338745 -0.612122 -0.446228 -0.558167 1441740589 0.338745 -0.612122 -0.446228 -0.558167 1441740589 0.344421 -0.610291 -0.443726 -0.558716 1441740589 0.344421 -0.610291 -0.443726 -0.558716 1441740589 0.344421 -0.610291 -0.443726 -0.558716 1441740589 0.344421 -0.610291 -0.443726 -0.558716 1441740589 0.344421 -0.610291 -0.443726 -0.558716 1441740589 0.344421 -0.610291 -0.443726 -0.558716 1441740589 0.351013 -0.604614 -0.450989 -0.554871 1441740589 0.351013 -0.604614 -0.450989 -0.554871 1441740589 0.351013 -0.604614 -0.450989 -0.554871 1441740589 0.351013 -0.604614 -0.450989 -0.554871 1441740589 0.350708 -0.600647 -0.460205 -0.551819 1441740589 0.350708 -0.600647 -0.460205 -0.551819 1441740589 0.350708 -0.600647 -0.460205 -0.551819 1441740589 0.350708 -0.600647 -0.460205 -0.551819 1441740589 0.350708 -0.600647 -0.460205 -0.551819 1441740589 0.350708 -0.600647 -0.460205 -0.551819 1441740589 0.341431 -0.604492 -0.463440 -0.550720 1441740589 0.341431 -0.604492 -0.463440 -0.550720 1441740589 0.341431 -0.604492 -0.463440 -0.550720 1441740589 0.341431 -0.604492 -0.463440 -0.550720 1441740589 0.341431 -0.604492 -0.463440 -0.550720 1441740589 0.341431 -0.604492 -0.463440 -0.550720 1441740589 0.329468 -0.612671 -0.463684 -0.548767 1441740589 0.329468 -0.612671 -0.463684 -0.548767 1441740589 0.329468 -0.612671 -0.463684 -0.548767 1441740589 0.329468 -0.612671 -0.463684 -0.548767 1441740589 0.329468 -0.612671 -0.463684 -0.548767 1441740589 0.329468 -0.612671 -0.463684 -0.548767 1441740589 0.325195 -0.621277 -0.460388 -0.544434 1441740589 0.325195 -0.621277 -0.460388 -0.544434 1441740589 0.325195 -0.621277 -0.460388 -0.544434 1441740589 0.325195 -0.621277 -0.460388 -0.544434 1441740589 0.325195 -0.621277 -0.460388 -0.544434 1441740589 0.325195 -0.621277 -0.460388 -0.544434 1441740589 0.326416 -0.618347 -0.466064 -0.542175 1441740589 0.326416 -0.618347 -0.466064 -0.542175 1441740589 0.326416 -0.618347 -0.466064 -0.542175 1441740589 0.326416 -0.618347 -0.466064 -0.542175 1441740589 0.326416 -0.618347 -0.466064 -0.542175 1441740589 0.326416 -0.618347 -0.466064 -0.542175 1441740589 0.315857 -0.619446 -0.476318 -0.538208 1441740589 0.315857 -0.619446 -0.476318 -0.538208 1441740589 0.315857 -0.619446 -0.476318 -0.538208 1441740589 0.315857 -0.619446 -0.476318 -0.538208 1441740589 0.315857 -0.619446 -0.476318 -0.538208 1441740589 0.315857 -0.619446 -0.476318 -0.538208 1441740589 0.289856 -0.656555 -0.450439 -0.531128 1441740589 0.289856 -0.656555 -0.450439 -0.531128 1441740589 0.289856 -0.656555 -0.450439 -0.531128 1441740589 0.289856 -0.656555 -0.450439 -0.531128 1441740589 0.289856 -0.656555 -0.450439 -0.531128 1441740589 0.293823 -0.651367 -0.434814 -0.548096 1441740589 0.293823 -0.651367 -0.434814 -0.548096 1441740589 0.293823 -0.651367 -0.434814 -0.548096 1441740589 0.293823 -0.651367 -0.434814 -0.548096 1441740589 0.293823 -0.651367 -0.434814 -0.548096 1441740589 0.293823 -0.651367 -0.434814 -0.548096 1441740589 0.289856 -0.654785 -0.438721 -0.543030 1441740589 0.289856 -0.654785 -0.438721 -0.543030 1441740589 0.289856 -0.654785 -0.438721 -0.543030 1441740589 0.289856 -0.654785 -0.438721 -0.543030 1441740589 0.289856 -0.654785 -0.438721 -0.543030 1441740589 0.289856 -0.654785 -0.438721 -0.543030 1441740589 0.284607 -0.669678 -0.411926 -0.548584 1441740589 0.284607 -0.669678 -0.411926 -0.548584 1441740589 0.284607 -0.669678 -0.411926 -0.548584 1441740589 0.284607 -0.669678 -0.411926 -0.548584 1441740589 0.284607 -0.669678 -0.411926 -0.548584 1441740589 0.284607 -0.669678 -0.411926 -0.548584 1441740589 0.284607 -0.669678 -0.411926 -0.548584 1441740589 0.301331 -0.664551 -0.416016 -0.542725 1441740589 0.301331 -0.664551 -0.416016 -0.542725 1441740589 0.301331 -0.664551 -0.416016 -0.542725 1441740589 0.301331 -0.664551 -0.416016 -0.542725 1441740589 0.301331 -0.664551 -0.416016 -0.542725 1441740589 0.301331 -0.664551 -0.416016 -0.542725 1441740589 0.321655 -0.638062 -0.443176 -0.541382 1441740589 0.321655 -0.638062 -0.443176 -0.541382 1441740590 0.321655 -0.638062 -0.443176 -0.541382 1441740590 0.321655 -0.638062 -0.443176 -0.541382 1441740590 0.321655 -0.638062 -0.443176 -0.541382 1441740590 0.321655 -0.638062 -0.443176 -0.541382 1441740590 0.326233 -0.631409 -0.446411 -0.543762 1441740590 0.326233 -0.631409 -0.446411 -0.543762 1441740590 0.326233 -0.631409 -0.446411 -0.543762 1441740590 0.326233 -0.631409 -0.446411 -0.543762 1441740590 0.326233 -0.631409 -0.446411 -0.543762 1441740590 0.326233 -0.631409 -0.446411 -0.543762 1441740590 0.326233 -0.631409 -0.446411 -0.543762 1441740590 0.323853 -0.633423 -0.443359 -0.545349 1441740590 0.323853 -0.633423 -0.443359 -0.545349 1441740590 0.323853 -0.633423 -0.443359 -0.545349 1441740590 0.323853 -0.633423 -0.443359 -0.545349 1441740590 0.323853 -0.633423 -0.443359 -0.545349 1441740590 0.323853 -0.633423 -0.443359 -0.545349 1441740590 0.329346 -0.627625 -0.445984 -0.546631 1441740590 0.329346 -0.627625 -0.445984 -0.546631 1441740590 0.329346 -0.627625 -0.445984 -0.546631 1441740590 0.329346 -0.627625 -0.445984 -0.546631 1441740590 0.329346 -0.627625 -0.445984 -0.546631 1441740590 0.329346 -0.627625 -0.445984 -0.546631 1441740590 0.329346 -0.627625 -0.445984 -0.546631 1441740590 0.337341 -0.619385 -0.455505 -0.543213 1441740590 0.337341 -0.619385 -0.455505 -0.543213 1441740590 0.337341 -0.619385 -0.455505 -0.543213 1441740590 0.337341 -0.619385 -0.455505 -0.543213 1441740590 0.337341 -0.619385 -0.455505 -0.543213 1441740590 0.337341 -0.619385 -0.455505 -0.543213 1441740590 0.340820 -0.614685 -0.457153 -0.545105 1441740590 0.340820 -0.614685 -0.457153 -0.545105 1441740590 0.340820 -0.614685 -0.457153 -0.545105 1441740590 0.340820 -0.614685 -0.457153 -0.545105 1441740590 0.344238 -0.610962 -0.458557 -0.545959 1441740590 0.344238 -0.610962 -0.458557 -0.545959 1441740590 0.344238 -0.610962 -0.458557 -0.545959 1441740590 0.344238 -0.610962 -0.458557 -0.545959 1441740590 0.344238 -0.610962 -0.458557 -0.545959 1441740590 0.344238 -0.610962 -0.458557 -0.545959 1441740590 0.347046 -0.609314 -0.458618 -0.545959 1441740590 0.347046 -0.609314 -0.458618 -0.545959 1441740590 0.347046 -0.609314 -0.458618 -0.545959 1441740590 0.347046 -0.609314 -0.458618 -0.545959 1441740590 0.347046 -0.609314 -0.458618 -0.545959 1441740590 0.349915 -0.608032 -0.457092 -0.546814 1441740590 0.349915 -0.608032 -0.457092 -0.546814 1441740590 0.349915 -0.608032 -0.457092 -0.546814 1441740590 0.349915 -0.608032 -0.457092 -0.546814 1441740590 0.349915 -0.608032 -0.457092 -0.546814 1441740590 0.349915 -0.608032 -0.457092 -0.546814 1441740590 0.349915 -0.608032 -0.457092 -0.546814 1441740590 0.352051 -0.604797 -0.459167 -0.547302 1441740590 0.352051 -0.604797 -0.459167 -0.547302 1441740590 0.352051 -0.604797 -0.459167 -0.547302 1441740590 0.347778 -0.606140 -0.460144 -0.547729 1441740590 0.347778 -0.606140 -0.460144 -0.547729 1441740590 0.347778 -0.606140 -0.460144 -0.547729 1441740590 0.347778 -0.606140 -0.460144 -0.547729 1441740590 0.347778 -0.606140 -0.460144 -0.547729 1441740590 0.347778 -0.606140 -0.460144 -0.547729 1441740590 0.347778 -0.606140 -0.460144 -0.547729 1441740590 0.337952 -0.612244 -0.458130 -0.548767 1441740590 0.337952 -0.612244 -0.458130 -0.548767 1441740590 0.337952 -0.612244 -0.458130 -0.548767 1441740590 0.337952 -0.612244 -0.458130 -0.548767 1441740590 0.337952 -0.612244 -0.458130 -0.548767 1441740590 0.337952 -0.612244 -0.458130 -0.548767 1441740590 0.328369 -0.619995 -0.453430 -0.549805 1441740590 0.328369 -0.619995 -0.453430 -0.549805 1441740590 0.328369 -0.619995 -0.453430 -0.549805 1441740590 0.328369 -0.619995 -0.453430 -0.549805 1441740590 0.328369 -0.619995 -0.453430 -0.549805 1441740590 0.328369 -0.619995 -0.453430 -0.549805 1441740590 0.322876 -0.623230 -0.450378 -0.551941 1441740590 0.322876 -0.623230 -0.450378 -0.551941 1441740590 0.322876 -0.623230 -0.450378 -0.551941 1441740590 0.322876 -0.623230 -0.450378 -0.551941 1441740590 0.322876 -0.623230 -0.450378 -0.551941 1441740590 0.322876 -0.623230 -0.450378 -0.551941 1441740590 0.316040 -0.628357 -0.453491 -0.547424 1441740590 0.316040 -0.628357 -0.453491 -0.547424 1441740590 0.316040 -0.628357 -0.453491 -0.547424 1441740590 0.316040 -0.628357 -0.453491 -0.547424 1441740590 0.316040 -0.628357 -0.453491 -0.547424 1441740590 0.316040 -0.628357 -0.453491 -0.547424 1441740590 0.316040 -0.628357 -0.453491 -0.547424 1441740590 0.303955 -0.626770 -0.463745 -0.547546 1441740590 0.303955 -0.626770 -0.463745 -0.547546 1441740590 0.303955 -0.626770 -0.463745 -0.547546 1441740590 0.303955 -0.626770 -0.463745 -0.547546 1441740590 0.303955 -0.626770 -0.463745 -0.547546 1441740590 0.303955 -0.626770 -0.463745 -0.547546 1441740590 0.277527 -0.651550 -0.447632 -0.546021 1441740590 0.277527 -0.651550 -0.447632 -0.546021 1441740590 0.277527 -0.651550 -0.447632 -0.546021 1441740590 0.277527 -0.651550 -0.447632 -0.546021 1441740590 0.277527 -0.651550 -0.447632 -0.546021 1441740590 0.277527 -0.651550 -0.447632 -0.546021 1441740590 0.278015 -0.658752 -0.422424 -0.557068 1441740590 0.278015 -0.658752 -0.422424 -0.557068 1441740590 0.278015 -0.658752 -0.422424 -0.557068 1441740590 0.278015 -0.658752 -0.422424 -0.557068 1441740590 0.278015 -0.658752 -0.422424 -0.557068 1441740590 0.278015 -0.658752 -0.422424 -0.557068 1441740590 0.278015 -0.658752 -0.422424 -0.557068 1441740590 0.281189 -0.650879 -0.437866 -0.552917 1441740590 0.281189 -0.650879 -0.437866 -0.552917 1441740591 0.281189 -0.650879 -0.437866 -0.552917 1441740591 0.281189 -0.650879 -0.437866 -0.552917 1441740591 0.281189 -0.650879 -0.437866 -0.552917 1441740591 0.281189 -0.650879 -0.437866 -0.552917 1441740591 0.271301 -0.670471 -0.409912 -0.555786 1441740591 0.271301 -0.670471 -0.409912 -0.555786 1441740591 0.271301 -0.670471 -0.409912 -0.555786 1441740591 0.271301 -0.670471 -0.409912 -0.555786 1441740591 0.271301 -0.670471 -0.409912 -0.555786 1441740591 0.271301 -0.670471 -0.409912 -0.555786 1441740591 0.271301 -0.670471 -0.409912 -0.555786 1441740591 0.280212 -0.671814 -0.394287 -0.561035 1441740591 0.280212 -0.671814 -0.394287 -0.561035 1441740591 0.280212 -0.671814 -0.394287 -0.561035 1441740591 0.280212 -0.671814 -0.394287 -0.561035 1441740591 0.280212 -0.671814 -0.394287 -0.561035 1441740591 0.280212 -0.671814 -0.394287 -0.561035 1441740591 0.303650 -0.652466 -0.425659 -0.548584 1441740591 0.303650 -0.652466 -0.425659 -0.548584 1441740591 0.303650 -0.652466 -0.425659 -0.548584 1441740591 0.303650 -0.652466 -0.425659 -0.548584 1441740591 0.303650 -0.652466 -0.425659 -0.548584 1441740591 0.303650 -0.652466 -0.425659 -0.548584 1441740591 0.303650 -0.652466 -0.425659 -0.548584 1441740591 0.308899 -0.634583 -0.443726 -0.552307 1441740591 0.308899 -0.634583 -0.443726 -0.552307 1441740591 0.308899 -0.634583 -0.443726 -0.552307 1441740591 0.308899 -0.634583 -0.443726 -0.552307 1441740591 0.308899 -0.634583 -0.443726 -0.552307 1441740591 0.308899 -0.634583 -0.443726 -0.552307 1441740591 0.314026 -0.632324 -0.443848 -0.551941 1441740591 0.314026 -0.632324 -0.443848 -0.551941 1441740591 0.314026 -0.632324 -0.443848 -0.551941 1441740591 0.314026 -0.632324 -0.443848 -0.551941 1441740591 0.314026 -0.632324 -0.443848 -0.551941 1441740591 0.314026 -0.632324 -0.443848 -0.551941 1441740591 0.314026 -0.632324 -0.443848 -0.551941 1441740591 0.315063 -0.631042 -0.451721 -0.546448 1441740591 0.315063 -0.631042 -0.451721 -0.546448 1441740591 0.315063 -0.631042 -0.451721 -0.546448 1441740591 0.315063 -0.631042 -0.451721 -0.546448 1441740591 0.315063 -0.631042 -0.451721 -0.546448 1441740591 0.315063 -0.631042 -0.451721 -0.546448 1441740591 0.314331 -0.622192 -0.458862 -0.550964 1441740591 0.314331 -0.622192 -0.458862 -0.550964 1441740591 0.314331 -0.622192 -0.458862 -0.550964 1441740591 0.314331 -0.622192 -0.458862 -0.550964 1441740591 0.314331 -0.622192 -0.458862 -0.550964 1441740591 0.314331 -0.622192 -0.458862 -0.550964 1441740591 0.312744 -0.625977 -0.455505 -0.550354 1441740591 0.312744 -0.625977 -0.455505 -0.550354 1441740591 0.312744 -0.625977 -0.455505 -0.550354 1441740591 0.312744 -0.625977 -0.455505 -0.550354 1441740591 0.312744 -0.625977 -0.455505 -0.550354 1441740591 0.312744 -0.625977 -0.455505 -0.550354 1441740591 0.312927 -0.625244 -0.450562 -0.555115 1441740591 0.312927 -0.625244 -0.450562 -0.555115 1441740591 0.312927 -0.625244 -0.450562 -0.555115 1441740591 0.312927 -0.625244 -0.450562 -0.555115 1441740591 0.312927 -0.625244 -0.450562 -0.555115 1441740591 0.312927 -0.625244 -0.450562 -0.555115 1441740591 0.313782 -0.628113 -0.443665 -0.557007 1441740591 0.313782 -0.628113 -0.443665 -0.557007 1441740591 0.313782 -0.628113 -0.443665 -0.557007 1441740591 0.313782 -0.628113 -0.443665 -0.557007 1441740591 0.313782 -0.628113 -0.443665 -0.557007 1441740591 0.313782 -0.628113 -0.443665 -0.557007 1441740591 0.316101 -0.627258 -0.440857 -0.558838 1441740591 0.316101 -0.627258 -0.440857 -0.558838 1441740591 0.316101 -0.627258 -0.440857 -0.558838 1441740591 0.316101 -0.627258 -0.440857 -0.558838 1441740591 0.316101 -0.627258 -0.440857 -0.558838 1441740591 0.316101 -0.627258 -0.440857 -0.558838 1441740591 0.317871 -0.625916 -0.442322 -0.558228 1441740591 0.317871 -0.625916 -0.442322 -0.558228 1441740591 0.317871 -0.625916 -0.442322 -0.558228 1441740591 0.317871 -0.625916 -0.442322 -0.558228 1441740591 0.317871 -0.625916 -0.442322 -0.558228 1441740591 0.317871 -0.625916 -0.442322 -0.558228 1441740591 0.317871 -0.625916 -0.442322 -0.558228 1441740591 0.319824 -0.623413 -0.448364 -0.555054 1441740591 0.319824 -0.623413 -0.448364 -0.555054 1441740591 0.319824 -0.623413 -0.448364 -0.555054 1441740591 0.319824 -0.623413 -0.448364 -0.555054 1441740591 0.319824 -0.623413 -0.448364 -0.555054 1441740591 0.319824 -0.623413 -0.448364 -0.555054 1441740591 0.319641 -0.622375 -0.453247 -0.552368 1441740591 0.319641 -0.622375 -0.453247 -0.552368 1441740591 0.319641 -0.622375 -0.453247 -0.552368 1441740591 0.319641 -0.622375 -0.453247 -0.552368 1441740591 0.319641 -0.622375 -0.453247 -0.552368 1441740591 0.319641 -0.622375 -0.453247 -0.552368 1441740591 0.316711 -0.622375 -0.454712 -0.552856 1441740591 0.316711 -0.622375 -0.454712 -0.552856 1441740591 0.316711 -0.622375 -0.454712 -0.552856 1441740591 0.316711 -0.622375 -0.454712 -0.552856 1441740591 0.316711 -0.622375 -0.454712 -0.552856 1441740591 0.316711 -0.622375 -0.454712 -0.552856 1441740591 0.313721 -0.623474 -0.456848 -0.551514 1441740591 0.313721 -0.623474 -0.456848 -0.551514 1441740591 0.313721 -0.623474 -0.456848 -0.551514 1441740591 0.313721 -0.623474 -0.456848 -0.551514 1441740591 0.313721 -0.623474 -0.456848 -0.551514 1441740591 0.313721 -0.623474 -0.456848 -0.551514 1441740591 0.312927 -0.621826 -0.460266 -0.551086 1441740591 0.312927 -0.621826 -0.460266 -0.551086 1441740591 0.312927 -0.621826 -0.460266 -0.551086 1441740591 0.312927 -0.621826 -0.460266 -0.551086 1441740591 0.312927 -0.621826 -0.460266 -0.551086 1441740591 0.312927 -0.621826 -0.460266 -0.551086 1441740591 0.309021 -0.619385 -0.472656 -0.545471 1441740591 0.309021 -0.619385 -0.472656 -0.545471 1441740591 
0.138611 -0.863831 -0.259460 -0.409058 1441740607 0.138611 -0.863831 -0.259460 -0.409058 1441740607 0.138611 -0.863831 -0.259460 -0.409058 1441740607 0.138611 -0.863831 -0.259460 -0.409058 1441740607 0.138611 -0.863831 -0.259460 -0.409058 1441740607 0.138611 -0.863831 -0.259460 -0.409058 1441740607 0.062378 -0.894775 -0.260925 -0.356995 1441740607 0.062378 -0.894775 -0.260925 -0.356995 1441740607 0.062378 -0.894775 -0.260925 -0.356995 1441740607 0.062378 -0.894775 -0.260925 -0.356995 1441740607 0.062378 -0.894775 -0.260925 -0.356995 1441740607 0.062378 -0.894775 -0.260925 -0.356995 1441740607 -0.012329 -0.917419 -0.267517 -0.294373 1441740607 -0.012329 -0.917419 -0.267517 -0.294373 1441740607 -0.012329 -0.917419 -0.267517 -0.294373 1441740607 -0.012329 -0.917419 -0.267517 -0.294373 1441740607 -0.012329 -0.917419 -0.267517 -0.294373 1441740607 -0.012329 -0.917419 -0.267517 -0.294373 1441740607 -0.012329 -0.917419 -0.267517 -0.294373 1441740607 -0.077576 -0.927185 -0.268677 -0.249390 1441740607 -0.077576 -0.927185 -0.268677 -0.249390 1441740607 -0.077576 -0.927185 -0.268677 -0.249390 1441740607 -0.077576 -0.927185 -0.268677 -0.249390 1441740607 -0.077576 -0.927185 -0.268677 -0.249390 1441740607 -0.077576 -0.927185 -0.268677 -0.249390 1441740607 -0.077576 -0.927185 -0.268677 -0.249390 1441740607 -0.127625 -0.931458 -0.269897 -0.208252 1441740607 -0.127625 -0.931458 -0.269897 -0.208252 1441740607 -0.127625 -0.931458 -0.269897 -0.208252 1441740607 -0.127625 -0.931458 -0.269897 -0.208252 1441740607 -0.127625 -0.931458 -0.269897 -0.208252 1441740607 -0.127625 -0.931458 -0.269897 -0.208252 1441740607 -0.164734 -0.930969 -0.266541 -0.187683 1441740607 -0.164734 -0.930969 -0.266541 -0.187683 1441740607 -0.164734 -0.930969 -0.266541 -0.187683 1441740607 -0.164734 -0.930969 -0.266541 -0.187683 1441740607 -0.164734 -0.930969 -0.266541 -0.187683 1441740607 -0.164734 -0.930969 -0.266541 -0.187683 1441740607 -0.164734 -0.930969 -0.266541 -0.187683 1441740607 -0.179565 -0.926697 -0.278625 -0.177307 1441740607 -0.179565 -0.926697 -0.278625 -0.177307 1441740607 -0.179565 -0.926697 -0.278625 -0.177307 1441740607 -0.179565 -0.926697 -0.278625 -0.177307 1441740607 -0.179565 -0.926697 -0.278625 -0.177307 1441740607 -0.179565 -0.926697 -0.278625 -0.177307 1441740607 -0.160889 -0.922241 -0.306396 -0.172546 1441740607 -0.160889 -0.922241 -0.306396 -0.172546 1441740607 -0.160889 -0.922241 -0.306396 -0.172546 1441740607 -0.160889 -0.922241 -0.306396 -0.172546 1441740607 -0.160889 -0.922241 -0.306396 -0.172546 1441740607 -0.160889 -0.922241 -0.306396 -0.172546 1441740607 -0.118225 -0.908142 -0.360168 -0.177979 1441740607 -0.118225 -0.908142 -0.360168 -0.177979 1441740607 -0.118225 -0.908142 -0.360168 -0.177979 1441740607 -0.118225 -0.908142 -0.360168 -0.177979 1441740607 -0.118225 -0.908142 -0.360168 -0.177979 1441740607 -0.118225 -0.908142 -0.360168 -0.177979 1441740607 -0.118225 -0.908142 -0.360168 -0.177979 1441740607 -0.088806 -0.888000 -0.420471 -0.164001 1441740607 -0.088806 -0.888000 -0.420471 -0.164001 1441740607 -0.088806 -0.888000 -0.420471 -0.164001 1441740607 -0.088806 -0.888000 -0.420471 -0.164001 1441740607 -0.088806 -0.888000 -0.420471 -0.164001 1441740607 -0.088806 -0.888000 -0.420471 -0.164001 1441740607 -0.094482 -0.889221 -0.440918 -0.077637 1441740607 -0.094482 -0.889221 -0.440918 -0.077637 1441740607 -0.094482 -0.889221 -0.440918 -0.077637 1441740607 -0.094482 -0.889221 -0.440918 -0.077637 1441740607 -0.094482 -0.889221 -0.440918 -0.077637 1441740607 -0.094482 -0.889221 -0.440918 -0.077637 1441740607 -0.117554 -0.827148 -0.549133 0.024231 1441740607 -0.117554 -0.827148 -0.549133 0.024231 1441740607 -0.117554 -0.827148 -0.549133 0.024231 1441740607 -0.117554 -0.827148 -0.549133 0.024231 1441740607 -0.117554 -0.827148 -0.549133 0.024231 1441740607 -0.117554 -0.827148 -0.549133 0.024231 1441740607 -0.100525 -0.849365 -0.518188 -0.005554 1441740607 -0.100525 -0.849365 -0.518188 -0.005554 1441740607 -0.100525 -0.849365 -0.518188 -0.005554 1441740607 -0.100525 -0.849365 -0.518188 -0.005554 1441740607 -0.100525 -0.849365 -0.518188 -0.005554 1441740607 -0.100525 -0.849365 -0.518188 -0.005554 1441740607 -0.177429 -0.809387 -0.547180 -0.118591 1441740607 -0.177429 -0.809387 -0.547180 -0.118591 1441740607 -0.177429 -0.809387 -0.547180 -0.118591 1441740607 -0.177429 -0.809387 -0.547180 -0.118591 1441740607 -0.177429 -0.809387 -0.547180 -0.118591 1441740607 -0.177429 -0.809387 -0.547180 -0.118591 1441740607 -0.094482 -0.839172 -0.535645 -0.003723 1441740607 -0.094482 -0.839172 -0.535645 -0.003723 1441740607 -0.094482 -0.839172 -0.535645 -0.003723 1441740607 -0.094482 -0.839172 -0.535645 -0.003723 1441740607 -0.094482 -0.839172 -0.535645 -0.003723 1441740607 -0.094482 -0.839172 -0.535645 -0.003723 1441740607 -0.063721 -0.857788 -0.508362 0.041931 1441740607 -0.063721 -0.857788 -0.508362 0.041931 1441740607 -0.063721 -0.857788 -0.508362 0.041931 1441740607 -0.063721 -0.857788 -0.508362 0.041931 1441740607 -0.063721 -0.857788 -0.508362 0.041931 1441740607 -0.063721 -0.857788 -0.508362 0.041931 1441740607 -0.047607 -0.846863 -0.528931 0.030640 1441740607 -0.047607 -0.846863 -0.528931 0.030640 1441740607 -0.047607 -0.846863 -0.528931 0.030640 1441740607 -0.047607 -0.846863 -0.528931 0.030640 1441740607 -0.047607 -0.846863 -0.528931 0.030640 1441740607 -0.047607 -0.846863 -0.528931 0.030640 1441740607 -0.030823 -0.875000 -0.481262 0.042847 1441740608 -0.030823 -0.875000 -0.481262 0.042847 1441740608 -0.030823 -0.875000 -0.481262 0.042847 1441740608 -0.030823 -0.875000 -0.481262 0.042847 1441740608 -0.030823 -0.875000 -0.481262 0.042847 1441740608 -0.030823 -0.875000 -0.481262 0.042847 1441740608 -0.010132 -0.890808 -0.453186 0.032166 1441740608 -0.010132 -0.890808 -0.453186 0.032166 1441740608 -0.010132 -0.890808 -0.453186 0.032166 1441740608 -0.010132 -0.890808 -0.453186 0.032166 1441740608 -0.010132 -0.890808 -0.453186 0.032166 1441740608 -0.010132 -0.890808 -0.453186 0.032166 1441740608 -0.006042 -0.911377 -0.411560 -0.008911 1441740608 -0.006042 -0.911377 -0.411560 -0.008911 1441740608 -0.006042 -0.911377 -0.411560 -0.008911 1441740608 -0.006042 -0.911377 -0.411560 -0.008911 1441740608 -0.004395 -0.925415 -0.377747 -0.031982 1441740608 -0.004395 -0.925415 -0.377747 -0.031982 1441740608 -0.004395 -0.925415 -0.377747 -0.031982 1441740608 -0.004395 -0.925415 -0.377747 -0.031982 1441740608 -0.004395 -0.925415 -0.377747 -0.031982 1441740608 -0.004395 -0.925415 -0.377747 -0.031982 1441740608 -0.012024 -0.940308 -0.336060 -0.053711 1441740608 -0.012024 -0.940308 -0.336060 -0.053711 1441740608 -0.012024 -0.940308 -0.336060 -0.053711 1441740608 -0.012024 -0.940308 -0.336060 -0.053711 1441740608 -0.012024 -0.940308 -0.336060 -0.053711 1441740608 -0.012024 -0.940308 -0.336060 -0.053711 1441740608 -0.044800 -0.952087 -0.293945 -0.072266 1441740608 -0.044800 -0.952087 -0.293945 -0.072266 1441740608 -0.044800 -0.952087 -0.293945 -0.072266 1441740608 -0.044800 -0.952087 -0.293945 -0.072266 1441740608 -0.044800 -0.952087 -0.293945 -0.072266 1441740608 -0.044800 -0.952087 -0.293945 -0.072266 1441740608 -0.108643 -0.955627 -0.257141 -0.094727 1441740608 -0.108643 -0.955627 -0.257141 -0.094727 1441740608 -0.108643 -0.955627 -0.257141 -0.094727 1441740608 -0.108643 -0.955627 -0.257141 -0.094727 1441740608 -0.108643 -0.955627 -0.257141 -0.094727 1441740608 -0.108643 -0.955627 -0.257141 -0.094727 1441740608 -0.108643 -0.955627 -0.257141 -0.094727 1441740608 -0.151978 -0.955261 -0.235962 -0.093872 1441740608 -0.151978 -0.955261 -0.235962 -0.093872 1441740608 -0.151978 -0.955261 -0.235962 -0.093872 1441740608 -0.151978 -0.955261 -0.235962 -0.093872 1441740608 -0.151978 -0.955261 -0.235962 -0.093872 1441740608 -0.151978 -0.955261 -0.235962 -0.093872 1441740608 -0.156738 -0.956482 -0.228882 -0.091003 1441740608 -0.156738 -0.956482 -0.228882 -0.091003 1441740608 -0.156738 -0.956482 -0.228882 -0.091003 1441740608 -0.156738 -0.956482 -0.228882 -0.091003 1441740608 -0.156738 -0.956482 -0.228882 -0.091003 1441740608 -0.156738 -0.956482 -0.228882 -0.091003 1441740608 -0.140564 -0.957275 -0.235962 -0.091248 1441740608 -0.140564 -0.957275 -0.235962 -0.091248 1441740608 -0.140564 -0.957275 -0.235962 -0.091248 1441740608 -0.140564 -0.957275 -0.235962 -0.091248 1441740608 -0.140564 -0.957275 -0.235962 -0.091248 1441740608 -0.116882 -0.950928 -0.267151 -0.104065 1441740608 -0.116882 -0.950928 -0.267151 -0.104065 1441740608 -0.116882 -0.950928 -0.267151 -0.104065 1441740608 -0.116882 -0.950928 -0.267151 -0.104065 1441740608 -0.116882 -0.950928 -0.267151 -0.104065 1441740608 -0.116882 -0.950928 -0.267151 -0.104065 1441740608 -0.101990 -0.935425 -0.320435 -0.109375 1441740608 -0.101990 -0.935425 -0.320435 -0.109375 1441740608 -0.101990 -0.935425 -0.320435 -0.109375 1441740608 -0.101990 -0.935425 -0.320435 -0.109375 1441740608 -0.101990 -0.935425 -0.320435 -0.109375 1441740608 -0.101990 -0.935425 -0.320435 -0.109375 1441740608 -0.101990 -0.935425 -0.320435 -0.109375 1441740608 -0.097534 -0.926208 -0.351929 -0.094299 1441740608 -0.097534 -0.926208 -0.351929 -0.094299 1441740608 -0.097534 -0.926208 -0.351929 -0.094299 1441740608 -0.097534 -0.926208 -0.351929 -0.094299 1441740608 -0.097534 -0.926208 -0.351929 -0.094299 1441740608 -0.097534 -0.926208 -0.351929 -0.094299 1441740608 -0.069641 -0.900696 -0.426636 -0.044495 1441740608 -0.069641 -0.900696 -0.426636 -0.044495 1441740608 -0.069641 -0.900696 -0.426636 -0.044495 1441740608 -0.069641 -0.900696 -0.426636 -0.044495 1441740608 -0.069641 -0.900696 -0.426636 -0.044495 1441740608 -0.069641 -0.900696 -0.426636 -0.044495 1441740608 -0.069641 -0.900696 -0.426636 -0.044495 1441740608 0.005981 -0.851196 -0.516724 0.092529 1441740608 0.005981 -0.851196 -0.516724 0.092529 1441740608 0.005981 -0.851196 -0.516724 0.092529 1441740608 0.005981 -0.851196 -0.516724 0.092529 1441740608 0.005981 -0.851196 -0.516724 0.092529 1441740608 0.005981 -0.851196 -0.516724 0.092529 1441740608 -0.208191 -0.884644 -0.399780 -0.119934 1441740608 -0.208191 -0.884644 -0.399780 -0.119934 1441740608 -0.208191 -0.884644 -0.399780 -0.119934 1441740608 -0.208191 -0.884644 -0.399780 -0.119934 1441740608 -0.208191 -0.884644 -0.399780 -0.119934 1441740608 -0.203613 -0.822083 -0.516724 -0.126038 1441740608 -0.203613 -0.822083 -0.516724 -0.126038 1441740608 -0.203613 -0.822083 -0.516724 -0.126038 1441740608 -0.203613 -0.822083 -0.516724 -0.126038 1441740608 -0.203613 -0.822083 -0.516724 -0.126038 1441740608 -0.160034 -0.854980 -0.491394 -0.044434 1441740608 -0.160034 -0.854980 -0.491394 -0.044434 1441740608 -0.160034 -0.854980 -0.491394 -0.044434 1441740608 -0.160034 -0.854980 -0.491394 -0.044434 1441740608 -0.158569 -0.859619 -0.485352 -0.021423 1441740608 -0.158569 -0.859619 -0.485352 -0.021423 1441740608 -0.158569 -0.859619 -0.485352 -0.021423 1441740609 -0.158569 -0.859619 -0.485352 -0.021423 1441740609 -0.158569 -0.859619 -0.485352 -0.021423 1441740609 -0.158569 -0.859619 -0.485352 -0.021423 1441740609 -0.139343 -0.881714 -0.450806 -0.003723 1441740609 -0.139343 -0.881714 -0.450806 -0.003723 1441740609 -0.139343 -0.881714 -0.450806 -0.003723 1441740609 -0.139343 -0.881714 -0.450806 -0.003723 1441740609 -0.139343 -0.881714 -0.450806 -0.003723 1441740609 -0.139343 -0.881714 -0.450806 -0.003723 1441740609 -0.099915 -0.895264 -0.434265 0.009033 1441740609 -0.099915 -0.895264 -0.434265 0.009033 1441740609 -0.099915 -0.895264 -0.434265 0.009033 1441740609 -0.099915 -0.895264 -0.434265 0.009033 1441740609 -0.099915 -0.895264 -0.434265 0.009033 1441740609 -0.099915 -0.895264 -0.434265 0.009033 1441740609 -0.057312 -0.916565 -0.395752 -0.006714 1441740609 -0.057312 -0.916565 -0.395752 -0.006714 1441740609 -0.057312 -0.916565 -0.395752 -0.006714 1441740609 -0.057312 -0.916565 -0.395752 -0.006714 1441740609 -0.057312 -0.916565 -0.395752 -0.006714 1441740609 -0.057312 -0.916565 -0.395752 -0.006714 1441740609 -0.057312 -0.916565 -0.395752 -0.006714 1441740609 -0.081909 -0.928650 -0.361511 -0.018250 1441740609 -0.081909 -0.928650 -0.361511 -0.018250 1441740609 -0.081909 -0.928650 -0.361511 -0.018250 1441740609 -0.081909 -0.928650 -0.361511 -0.018250 1441740609 -0.081909 -0.928650 -0.361511 -0.018250 1441740609 -0.081909 -0.928650 -0.361511 -0.018250 1441740609 -0.072449 -0.933655 -0.350769 -0.009216 1441740609 -0.072449 -0.933655 -0.350769 -0.009216 1441740609 -0.072449 -0.933655 -0.350769 -0.009216 1441740609 -0.072449 -0.933655 -0.350769 -0.009216 1441740609 -0.072449 -0.933655 -0.350769 -0.009216 1441740609 -0.072449 -0.933655 -0.350769 -0.009216 1441740609 -0.085815 -0.940735 -0.327454 -0.022766 1441740609 -0.085815 -0.940735 -0.327454 -0.022766 1441740609 -0.085815 -0.940735 -0.327454 -0.022766 1441740609 -0.085815 -0.940735 -0.327454 -0.022766 1441740609 -0.085815 -0.940735 -0.327454 -0.022766 1441740609 -0.085815 -0.940735 -0.327454 -0.022766 1441740609 -0.140991 -0.942810 -0.301392 -0.020935 1441740609 -0.140991 -0.942810 -0.301392 -0.020935 1441740609 -0.140991 -0.942810 -0.301392 -0.020935 1441740609 -0.140991 -0.942810 -0.301392 -0.020935 1441740609 -0.140991 -0.942810 -0.301392 -0.020935 1441740609 -0.140991 -0.942810 -0.301392 -0.020935 1441740609 -0.177979 -0.939514 -0.291931 -0.022888 1441740609 -0.177979 -0.939514 -0.291931 -0.022888 1441740609 -0.177979 -0.939514 -0.291931 -0.022888 1441740609 -0.177979 -0.939514 -0.291931 -0.022888 1441740609 -0.177979 -0.939514 -0.291931 -0.022888 1441740609 -0.177979 -0.939514 -0.291931 -0.022888 1441740609 -0.204102 -0.936218 -0.285034 -0.025940 1441740609 -0.204102 -0.936218 -0.285034 -0.025940 1441740609 -0.204102 -0.936218 -0.285034 -0.025940 1441740609 -0.204102 -0.936218 -0.285034 -0.025940 1441740609 -0.204102 -0.936218 -0.285034 -0.025940 1441740609 -0.204102 -0.936218 -0.285034 -0.025940 1441740609 -0.204102 -0.936218 -0.285034 -0.025940 1441740609 -0.205200 -0.936829 -0.281799 -0.030029 1441740609 -0.205200 -0.936829 -0.281799 -0.030029 1441740609 -0.205200 -0.936829 -0.281799 -0.030029 1441740609 -0.205200 -0.936829 -0.281799 -0.030029 1441740609 -0.205200 -0.936829 -0.281799 -0.030029 1441740609 -0.205200 -0.936829 -0.281799 -0.030029 1441740609 -0.181519 -0.938599 -0.290161 -0.044861 1441740609 -0.181519 -0.938599 -0.290161 -0.044861 1441740609 -0.181519 -0.938599 -0.290161 -0.044861 1441740609 -0.181519 -0.938599 -0.290161 -0.044861 1441740609 -0.181519 -0.938599 -0.290161 -0.044861 1441740609 -0.181519 -0.938599 -0.290161 -0.044861 1441740609 -0.131653 -0.932434 -0.326599 -0.081787 1441740609 -0.131653 -0.932434 -0.326599 -0.081787 1441740609 -0.131653 -0.932434 -0.326599 -0.081787 1441740609 -0.131653 -0.932434 -0.326599 -0.081787 1441740609 -0.131653 -0.932434 -0.326599 -0.081787 1441740609 -0.131653 -0.932434 -0.326599 -0.081787 1441740609 -0.131653 -0.932434 -0.326599 -0.081787 1441740609 -0.083557 -0.916321 -0.377991 -0.102783 1441740609 -0.083557 -0.916321 -0.377991 -0.102783 1441740609 -0.083557 -0.916321 -0.377991 -0.102783 1441740609 -0.083557 -0.916321 -0.377991 -0.102783 1441740609 -0.083557 -0.916321 -0.377991 -0.102783 1441740609 -0.083557 -0.916321 -0.377991 -0.102783 1441740609 -0.065063 -0.906311 -0.409424 -0.082581 1441740609 -0.065063 -0.906311 -0.409424 -0.082581 1441740609 -0.065063 -0.906311 -0.409424 -0.082581 1441740609 -0.065063 -0.906311 -0.409424 -0.082581 1441740609 -0.065063 -0.906311 -0.409424 -0.082581 1441740609 -0.065063 -0.906311 -0.409424 -0.082581 1441740609 -0.049927 -0.863892 -0.498169 0.055908 1441740609 -0.049927 -0.863892 -0.498169 0.055908 1441740609 -0.049927 -0.863892 -0.498169 0.055908 1441740609 -0.049927 -0.863892 -0.498169 0.055908 1441740609 -0.049927 -0.863892 -0.498169 0.055908 1441740609 -0.049927 -0.863892 -0.498169 0.055908 1441740609 -0.150452 -0.871155 -0.463989 -0.057556 1441740609 -0.150452 -0.871155 -0.463989 -0.057556 1441740609 -0.150452 -0.871155 -0.463989 -0.057556 1441740609 -0.150452 -0.871155 -0.463989 -0.057556 1441740609 -0.150452 -0.871155 -0.463989 -0.057556 1441740609 -0.150452 -0.871155 -0.463989 -0.057556 1441740609 -0.270813 -0.795288 -0.501831 -0.206177 1441740609 -0.270813 -0.795288 -0.501831 -0.206177 1441740609 -0.270813 -0.795288 -0.501831 -0.206177 1441740609 -0.270813 -0.795288 -0.501831 -0.206177 1441740609 -0.270813 -0.795288 -0.501831 -0.206177 1441740609 -0.270813 -0.795288 -0.501831 -0.206177 1441740609 -0.270813 -0.795288 -0.501831 -0.206177 1441740609 -0.206482 -0.818726 -0.525208 -0.106567 1441740609 -0.206482 -0.818726 -0.525208 -0.106567 1441740609 -0.206482 -0.818726 -0.525208 -0.106567 1441740610 -0.206482 -0.818726 -0.525208 -0.106567 1441740610 -0.206482 -0.818726 -0.525208 -0.106567 1441740610 -0.206482 -0.818726 -0.525208 -0.106567 1441740610 -0.158142 -0.838440 -0.519287 -0.048706 1441740610 -0.158142 -0.838440 -0.519287 -0.048706 1441740610 -0.158142 -0.838440 -0.519287 -0.048706 1441740610 -0.158142 -0.838440 -0.519287 -0.048706 1441740610 -0.158142 -0.838440 -0.519287 -0.048706 1441740610 -0.145691 -0.852539 -0.501587 -0.021545 1441740610 -0.145691 -0.852539 -0.501587 -0.021545 1441740610 -0.145691 -0.852539 -0.501587 -0.021545 1441740610 -0.145691 -0.852539 -0.501587 -0.021545 1441740610 -0.145691 -0.852539 -0.501587 -0.021545 1441740610 -0.145691 -0.852539 -0.501587 -0.021545 1441740610 -0.123840 -0.875671 -0.466797 0.010254 1441740610 -0.123840 -0.875671 -0.466797 0.010254 1441740610 -0.123840 -0.875671 -0.466797 0.010254 1441740610 -0.123840 -0.875671 -0.466797 0.010254 1441740610 -0.123840 -0.875671 -0.466797 0.010254 1441740610 -0.123840 -0.875671 -0.466797 0.010254 1441740610 -0.083191 -0.883972 -0.460083 -0.008179 1441740610 -0.083191 -0.883972 -0.460083 -0.008179 1441740610 -0.083191 -0.883972 -0.460083 -0.008179 1441740610 -0.083191 -0.883972 -0.460083 -0.008179 1441740610 -0.083191 -0.883972 -0.460083 -0.008179 1441740610 -0.083191 -0.883972 -0.460083 -0.008179 1441740610 -0.083191 -0.883972 -0.460083 -0.008179 1441740610 -0.094177 -0.893250 -0.434998 -0.063660 1441740610 -0.094177 -0.893250 -0.434998 -0.063660 1441740610 -0.094177 -0.893250 -0.434998 -0.063660 1441740610 -0.094177 -0.893250 -0.434998 -0.063660 1441740610 -0.094177 -0.893250 -0.434998 -0.063660 1441740610 -0.126831 -0.908081 -0.395142 -0.057007 1441740610 -0.126831 -0.908081 -0.395142 -0.057007 1441740610 -0.126831 -0.908081 -0.395142 -0.057007 1441740610 -0.126831 -0.908081 -0.395142 -0.057007 1441740610 -0.126831 -0.908081 -0.395142 -0.057007 1441740610 -0.126831 -0.908081 -0.395142 -0.057007 1441740610 -0.126831 -0.908081 -0.395142 -0.057007 1441740610 -0.141113 -0.921936 -0.356934 -0.053162 1441740610 -0.141113 -0.921936 -0.356934 -0.053162 1441740610 -0.141113 -0.921936 -0.356934 -0.053162 1441740610 -0.141113 -0.921936 -0.356934 -0.053162 1441740610 -0.141113 -0.921936 -0.356934 -0.053162 1441740610 -0.141113 -0.921936 -0.356934 -0.053162 1441740610 -0.199097 -0.929443 -0.308472 -0.037598 1441740610 -0.199097 -0.929443 -0.308472 -0.037598 1441740610 -0.199097 -0.929443 -0.308472 -0.037598 1441740610 -0.199097 -0.929443 -0.308472 -0.037598 1441740610 -0.199097 -0.929443 -0.308472 -0.037598 1441740610 -0.199097 -0.929443 -0.308472 -0.037598 1441740610 -0.260498 -0.927979 -0.266357 -0.012756 1441740610 -0.260498 -0.927979 -0.266357 -0.012756 1441740610 -0.260498 -0.927979 -0.266357 -0.012756 1441740610 -0.260498 -0.927979 -0.266357 -0.012756 1441740610 -0.260498 -0.927979 -0.266357 -0.012756 1441740610 -0.260498 -0.927979 -0.266357 -0.012756 1441740610 -0.311340 -0.922241 -0.228943 0.016296 1441740610 -0.311340 -0.922241 -0.228943 0.016296 1441740610 -0.311340 -0.922241 -0.228943 0.016296 1441740610 -0.311340 -0.922241 -0.228943 0.016296 1441740610 -0.311340 -0.922241 -0.228943 0.016296 1441740610 -0.311340 -0.922241 -0.228943 0.016296 1441740610 -0.343384 -0.914978 -0.209534 0.032593 1441740610 -0.343384 -0.914978 -0.209534 0.032593 1441740610 -0.343384 -0.914978 -0.209534 0.032593 1441740610 -0.343384 -0.914978 -0.209534 0.032593 1441740610 -0.343384 -0.914978 -0.209534 0.032593 1441740610 -0.343384 -0.914978 -0.209534 0.032593 1441740610 -0.343384 -0.914978 -0.209534 0.032593 1441740610 -0.360352 -0.907654 -0.211914 0.037903 1441740610 -0.360352 -0.907654 -0.211914 0.037903 1441740610 -0.360352 -0.907654 -0.211914 0.037903 1441740610 -0.360352 -0.907654 -0.211914 0.037903 1441740610 -0.360352 -0.907654 -0.211914 0.037903 1441740610 -0.360352 -0.907654 -0.211914 0.037903 1441740610 -0.363037 -0.899353 -0.242249 0.027832 1441740610 -0.363037 -0.899353 -0.242249 0.027832 1441740610 -0.363037 -0.899353 -0.242249 0.027832 1441740610 -0.363037 -0.899353 -0.242249 0.027832 1441740610 -0.363037 -0.899353 -0.242249 0.027832 1441740610 -0.363037 -0.899353 -0.242249 0.027832 1441740610 -0.363037 -0.899353 -0.242249 0.027832 1441740610 -0.372253 -0.872375 -0.315186 -0.034668 1441740610 -0.372253 -0.872375 -0.315186 -0.034668 1441740610 -0.372253 -0.872375 -0.315186 -0.034668 1441740610 -0.372253 -0.872375 -0.315186 -0.034668 1441740610 -0.372253 -0.872375 -0.315186 -0.034668 1441740610 -0.372253 -0.872375 -0.315186 -0.034668 1441740610 -0.288696 -0.870178 -0.392090 -0.076294 1441740610 -0.288696 -0.870178 -0.392090 -0.076294 1441740610 -0.288696 -0.870178 -0.392090 -0.076294 1441740610 -0.288696 -0.870178 -0.392090 -0.076294 1441740610 -0.288696 -0.870178 -0.392090 -0.076294 1441740610 -0.288696 -0.870178 -0.392090 -0.076294 1441740610 -0.288696 -0.870178 -0.392090 -0.076294 1441740610 -0.130310 -0.882507 -0.451538 0.021362 1441740610 -0.130310 -0.882507 -0.451538 0.021362 1441740610 -0.130310 -0.882507 -0.451538 0.021362 1441740610 -0.130310 -0.882507 -0.451538 0.021362 1441740610 -0.130310 -0.882507 -0.451538 0.021362 1441740610 -0.130310 -0.882507 -0.451538 0.021362 1441740610 -0.174744 -0.882202 -0.430481 -0.077271 1441740610 -0.174744 -0.882202 -0.430481 -0.077271 1441740610 -0.174744 -0.882202 -0.430481 -0.077271 1441740610 -0.174744 -0.882202 -0.430481 -0.077271 1441740610 -0.174744 -0.882202 -0.430481 -0.077271 1441740610 -0.174744 -0.882202 -0.430481 -0.077271 1441740610 -0.212830 -0.811523 -0.536743 -0.090088 1441740610 -0.212830 -0.811523 -0.536743 -0.090088 1441740610 -0.212830 -0.811523 -0.536743 -0.090088 1441740610 -0.212830 -0.811523 -0.536743 -0.090088 1441740610 -0.212830 -0.811523 -0.536743 -0.090088 1441740611 -0.212830 -0.811523 -0.536743 -0.090088 1441740611 -0.172485 -0.804688 -0.567627 -0.024780 1441740611 -0.172485 -0.804688 -0.567627 -0.024780 1441740611 -0.172485 -0.804688 -0.567627 -0.024780 1441740611 -0.172485 -0.804688 -0.567627 -0.024780 1441740611 -0.172485 -0.804688 -0.567627 -0.024780 1441740611 -0.172485 -0.804688 -0.567627 -0.024780 1441740611 -0.172485 -0.804688 -0.567627 -0.024780 1441740611 -0.162720 -0.824097 -0.542664 0.003418 1441740611 -0.162720 -0.824097 -0.542664 0.003418 1441740611 -0.162720 -0.824097 -0.542664 0.003418 1441740611 -0.162720 -0.824097 -0.542664 0.003418 1441740611 -0.162720 -0.824097 -0.542664 0.003418 1441740611 -0.162720 -0.824097 -0.542664 0.003418 1441740611 -0.157593 -0.822510 -0.546509 0.006714 1441740611 -0.157593 -0.822510 -0.546509 0.006714 1441740611 -0.157593 -0.822510 -0.546509 0.006714 1441740611 -0.157593 -0.822510 -0.546509 0.006714 1441740611 -0.157593 -0.822510 -0.546509 0.006714 1441740611 -0.157593 -0.822510 -0.546509 0.006714 1441740611 -0.148132 -0.839661 -0.522461 0.012878 1441740611 -0.148132 -0.839661 -0.522461 0.012878 1441740611 -0.148132 -0.839661 -0.522461 0.012878 1441740611 -0.148132 -0.839661 -0.522461 0.012878 1441740611 -0.148132 -0.839661 -0.522461 0.012878 1441740611 -0.148132 -0.839661 -0.522461 0.012878 1441740611 -0.132019 -0.866333 -0.481750 0.004456 1441740611 -0.132019 -0.866333 -0.481750 0.004456 1441740611 -0.132019 -0.866333 -0.481750 0.004456 1441740611 -0.132019 -0.866333 -0.481750 0.004456 1441740611 -0.132019 -0.866333 -0.481750 0.004456 1441740611 -0.132019 -0.866333 -0.481750 0.004456 1441740611 -0.102966 -0.892517 -0.439148 0.006531 1441740611 -0.102966 -0.892517 -0.439148 0.006531 1441740611 -0.102966 -0.892517 -0.439148 0.006531 1441740611 -0.102966 -0.892517 -0.439148 0.006531 1441740611 -0.102966 -0.892517 -0.439148 0.006531 1441740611 -0.102966 -0.892517 -0.439148 0.006531 1441740611 -0.102966 -0.892517 -0.439148 0.006531 1441740611 -0.077209 -0.903198 -0.421448 -0.027344 1441740611 -0.077209 -0.903198 -0.421448 -0.027344 1441740611 -0.077209 -0.903198 -0.421448 -0.027344 1441740611 -0.077209 -0.903198 -0.421448 -0.027344 1441740611 -0.077209 -0.903198 -0.421448 -0.027344 1441740611 -0.077209 -0.903198 -0.421448 -0.027344 1441740611 -0.107971 -0.919983 -0.375732 -0.030212 1441740611 -0.107971 -0.919983 -0.375732 -0.030212 1441740611 -0.107971 -0.919983 -0.375732 -0.030212 1441740611 -0.107971 -0.919983 -0.375732 -0.030212 1441740611 -0.107971 -0.919983 -0.375732 -0.030212 1441740611 -0.107971 -0.919983 -0.375732 -0.030212 1441740611 -0.145508 -0.934937 -0.322449 -0.028381 1441740611 -0.145508 -0.934937 -0.322449 -0.028381 1441740611 -0.145508 -0.934937 -0.322449 -0.028381 1441740611 -0.145508 -0.934937 -0.322449 -0.028381 1441740611 -0.145508 -0.934937 -0.322449 -0.028381 1441740611 -0.145508 -0.934937 -0.322449 -0.028381 1441740611 -0.206116 -0.939514 -0.273010 -0.017761 1441740611 -0.206116 -0.939514 -0.273010 -0.017761 1441740611 -0.206116 -0.939514 -0.273010 -0.017761 1441740611 -0.206116 -0.939514 -0.273010 -0.017761 1441740611 -0.206116 -0.939514 -0.273010 -0.017761 1441740611 -0.206116 -0.939514 -0.273010 -0.017761 1441740611 -0.247498 -0.941223 -0.229980 -0.002930 1441740611 -0.247498 -0.941223 -0.229980 -0.002930 1441740611 -0.247498 -0.941223 -0.229980 -0.002930 1441740611 -0.247498 -0.941223 -0.229980 -0.002930 1441740611 -0.247498 -0.941223 -0.229980 -0.002930 1441740611 -0.269104 -0.940125 -0.209290 0.008240 1441740611 -0.269104 -0.940125 -0.209290 0.008240 1441740611 -0.269104 -0.940125 -0.209290 0.008240 1441740611 -0.269104 -0.940125 -0.209290 0.008240 1441740611 -0.269104 -0.940125 -0.209290 0.008240 1441740611 -0.269104 -0.940125 -0.209290 0.008240 1441740611 -0.269104 -0.940125 -0.209290 0.008240 1441740611 -0.279907 -0.937256 -0.207947 0.003662 1441740611 -0.279907 -0.937256 -0.207947 0.003662 1441740611 -0.279907 -0.937256 -0.207947 0.003662 1441740611 -0.279907 -0.937256 -0.207947 0.003662 1441740611 -0.279907 -0.937256 -0.207947 0.003662 1441740611 -0.280212 -0.930664 -0.235291 -0.008911 1441740611 -0.280212 -0.930664 -0.235291 -0.008911 1441740611 -0.280212 -0.930664 -0.235291 -0.008911 1441740611 -0.280212 -0.930664 -0.235291 -0.008911 1441740611 -0.280212 -0.930664 -0.235291 -0.008911 1441740611 -0.280212 -0.930664 -0.235291 -0.008911 1441740611 -0.259766 -0.918274 -0.295837 -0.043457 1441740611 -0.259766 -0.918274 -0.295837 -0.043457 1441740611 -0.259766 -0.918274 -0.295837 -0.043457 1441740611 -0.259766 -0.918274 -0.295837 -0.043457 1441740611 -0.259766 -0.918274 -0.295837 -0.043457 1441740611 -0.259766 -0.918274 -0.295837 -0.043457 1441740611 -0.259766 -0.918274 -0.295837 -0.043457 1441740611 -0.200989 -0.890686 -0.398315 -0.088013 1441740611 -0.200989 -0.890686 -0.398315 -0.088013 1441740611 -0.200989 -0.890686 -0.398315 -0.088013 1441740611 -0.200989 -0.890686 -0.398315 -0.088013 1441740611 -0.200989 -0.890686 -0.398315 -0.088013 1441740611 -0.200989 -0.890686 -0.398315 -0.088013 1441740611 -0.175293 -0.890015 -0.420593 -0.018677 1441740611 -0.175293 -0.890015 -0.420593 -0.018677 1441740611 -0.175293 -0.890015 -0.420593 -0.018677 1441740611 -0.175293 -0.890015 -0.420593 -0.018677 1441740611 -0.175293 -0.890015 -0.420593 -0.018677 1441740611 -0.175293 -0.890015 -0.420593 -0.018677 1441740611 -0.104675 -0.825562 -0.552002 0.053955 1441740611 -0.104675 -0.825562 -0.552002 0.053955 1441740611 -0.104675 -0.825562 -0.552002 0.053955 1441740611 -0.104675 -0.825562 -0.552002 0.053955 1441740611 -0.104675 -0.825562 -0.552002 0.053955 1441740611 -0.104675 -0.825562 -0.552002 0.053955 1441740612 -0.425842 -0.744385 -0.429443 -0.283142 1441740612 -0.425842 -0.744385 -0.429443 -0.283142 1441740612 -0.425842 -0.744385 -0.429443 -0.283142 1441740612 -0.425842 -0.744385 -0.429443 -0.283142 1441740612 -0.425842 -0.744385 -0.429443 -0.283142 1441740612 -0.425842 -0.744385 -0.429443 -0.283142 1441740612 -0.425842 -0.744385 -0.429443 -0.283142 1441740612 -0.314087 -0.792358 -0.522156 -0.030762 1441740612 -0.314087 -0.792358 -0.522156 -0.030762 1441740612 -0.314087 -0.792358 -0.522156 -0.030762 1441740612 -0.314087 -0.792358 -0.522156 -0.030762 1441740612 -0.314087 -0.792358 -0.522156 -0.030762 1441740612 -0.098816 -0.802917 -0.587097 0.030273 1441740612 -0.098816 -0.802917 -0.587097 0.030273 1441740612 -0.098816 -0.802917 -0.587097 0.030273 1441740612 -0.098816 -0.802917 -0.587097 0.030273 1441740612 -0.098816 -0.802917 -0.587097 0.030273 1441740612 -0.098816 -0.802917 -0.587097 0.030273 1441740612 -0.121460 -0.860779 -0.492126 0.046692 1441740612 -0.121460 -0.860779 -0.492126 0.046692 1441740612 -0.121460 -0.860779 -0.492126 0.046692 1441740612 -0.121460 -0.860779 -0.492126 0.046692 1441740612 -0.121460 -0.860779 -0.492126 0.046692 1441740612 -0.121460 -0.860779 -0.492126 0.046692 1441740612 -0.133911 -0.857178 -0.497253 0.010742 1441740612 -0.133911 -0.857178 -0.497253 0.010742 1441740612 -0.133911 -0.857178 -0.497253 0.010742 1441740612 -0.133911 -0.857178 -0.497253 0.010742 1441740612 -0.133911 -0.857178 -0.497253 0.010742 1441740612 -0.133911 -0.857178 -0.497253 0.010742 1441740612 -0.109741 -0.878540 -0.464050 0.029785 1441740612 -0.109741 -0.878540 -0.464050 0.029785 1441740612 -0.109741 -0.878540 -0.464050 0.029785 1441740612 -0.109741 -0.878540 -0.464050 0.029785 1441740612 -0.109741 -0.878540 -0.464050 0.029785 1441740612 -0.109741 -0.878540 -0.464050 0.029785 1441740612 -0.109741 -0.878540 -0.464050 0.029785 1441740612 -0.114075 -0.897461 -0.424255 0.041016 1441740612 -0.114075 -0.897461 -0.424255 0.041016 1441740612 -0.114075 -0.897461 -0.424255 0.041016 1441740612 -0.114075 -0.897461 -0.424255 0.041016 1441740612 -0.114075 -0.897461 -0.424255 0.041016 1441740612 -0.114075 -0.897461 -0.424255 0.041016 1441740612 -0.080444 -0.908936 -0.408936 0.015015 1441740612 -0.080444 -0.908936 -0.408936 0.015015 1441740612 -0.080444 -0.908936 -0.408936 0.015015 1441740612 -0.080444 -0.908936 -0.408936 0.015015 1441740612 -0.080444 -0.908936 -0.408936 0.015015 1441740612 -0.080444 -0.908936 -0.408936 0.015015 1441740612 -0.080444 -0.908936 -0.408936 0.015015 1441740612 -0.075439 -0.923035 -0.377319 0.007202 1441740612 -0.075439 -0.923035 -0.377319 0.007202 1441740612 -0.075439 -0.923035 -0.377319 0.007202 1441740612 -0.075439 -0.923035 -0.377319 0.007202 1441740612 -0.075439 -0.923035 -0.377319 0.007202 1441740612 -0.075439 -0.923035 -0.377319 0.007202 1441740612 -0.090698 -0.933716 -0.346313 0.007751 1441740612 -0.090698 -0.933716 -0.346313 0.007751 1441740612 -0.090698 -0.933716 -0.346313 0.007751 1441740612 -0.090698 -0.933716 -0.346313 0.007751 1441740612 -0.090698 -0.933716 -0.346313 0.007751 1441740612 -0.090698 -0.933716 -0.346313 0.007751 1441740612 -0.118835 -0.940186 -0.318542 0.022156 1441740612 -0.118835 -0.940186 -0.318542 0.022156 1441740612 -0.118835 -0.940186 -0.318542 0.022156 1441740612 -0.118835 -0.940186 -0.318542 0.022156 1441740612 -0.118835 -0.940186 -0.318542 0.022156 1441740612 -0.118835 -0.940186 -0.318542 0.022156 1441740612 -0.118835 -0.940186 -0.318542 0.022156 1441740612 -0.176514 -0.941711 -0.284790 0.030579 1441740612 -0.176514 -0.941711 -0.284790 0.030579 1441740612 -0.176514 -0.941711 -0.284790 0.030579 1441740612 -0.176514 -0.941711 -0.284790 0.030579 1441740612 -0.176514 -0.941711 -0.284790 0.030579 1441740612 -0.228943 -0.936584 -0.261414 0.046387 1441740612 -0.228943 -0.936584 -0.261414 0.046387 1441740612 -0.228943 -0.936584 -0.261414 0.046387 1441740612 -0.228943 -0.936584 -0.261414 0.046387 1441740612 -0.228943 -0.936584 -0.261414 0.046387 1441740612 -0.228943 -0.936584 -0.261414 0.046387 1441740612 -0.228943 -0.936584 -0.261414 0.046387 1441740612 -0.249451 -0.935425 -0.244934 0.053528 1441740612 -0.249451 -0.935425 -0.244934 0.053528 1441740612 -0.249451 -0.935425 -0.244934 0.053528 1441740612 -0.249451 -0.935425 -0.244934 0.053528 1441740612 -0.249451 -0.935425 -0.244934 0.053528 1441740612 -0.244934 -0.937317 -0.243591 0.047485 1441740612 -0.244934 -0.937317 -0.243591 0.047485 1441740612 -0.244934 -0.937317 -0.243591 0.047485 1441740612 -0.244934 -0.937317 -0.243591 0.047485 1441740612 -0.244934 -0.937317 -0.243591 0.047485 1441740612 -0.244934 -0.937317 -0.243591 0.047485 1441740612 -0.221741 -0.939636 -0.258362 0.035278 1441740612 -0.221741 -0.939636 -0.258362 0.035278 1441740612 -0.221741 -0.939636 -0.258362 0.035278 1441740612 -0.221741 -0.939636 -0.258362 0.035278 1441740612 -0.221741 -0.939636 -0.258362 0.035278 1441740612 -0.221741 -0.939636 -0.258362 0.035278 1441740612 -0.188110 -0.936401 -0.296265 0.005493 1441740612 -0.188110 -0.936401 -0.296265 0.005493 1441740612 -0.188110 -0.936401 -0.296265 0.005493 1441740612 -0.188110 -0.936401 -0.296265 0.005493 1441740612 -0.188110 -0.936401 -0.296265 0.005493 1441740612 -0.188110 -0.936401 -0.296265 0.005493 1441740612 
0.180298 -0.731323 -0.230896 -0.616028 1441740617 0.180298 -0.731323 -0.230896 -0.616028 1441740617 0.180298 -0.731323 -0.230896 -0.616028 1441740617 0.180298 -0.731323 -0.230896 -0.616028 1441740617 0.180298 -0.731323 -0.230896 -0.616028 1441740617 0.180298 -0.731323 -0.230896 -0.616028 1441740617 0.191772 -0.727112 -0.243469 -0.612671 1441740617 0.191772 -0.727112 -0.243469 -0.612671 1441740617 0.191772 -0.727112 -0.243469 -0.612671 1441740617 0.191772 -0.727112 -0.243469 -0.612671 1441740617 0.191772 -0.727112 -0.243469 -0.612671 1441740617 0.191772 -0.727112 -0.243469 -0.612671 1441740617 0.191772 -0.727112 -0.243469 -0.612671 1441740617 0.197693 -0.724243 -0.256714 -0.608704 1441740617 0.197693 -0.724243 -0.256714 -0.608704 1441740617 0.197693 -0.724243 -0.256714 -0.608704 1441740617 0.197693 -0.724243 -0.256714 -0.608704 1441740617 0.197693 -0.724243 -0.256714 -0.608704 1441740617 0.197693 -0.724243 -0.256714 -0.608704 1441740617 0.195557 -0.723267 -0.268982 -0.605286 1441740617 0.195557 -0.723267 -0.268982 -0.605286 1441740617 0.195557 -0.723267 -0.268982 -0.605286 1441740617 0.195557 -0.723267 -0.268982 -0.605286 1441740617 0.182373 -0.724426 -0.278625 -0.603638 1441740617 0.182373 -0.724426 -0.278625 -0.603638 1441740617 0.182373 -0.724426 -0.278625 -0.603638 1441740617 0.182373 -0.724426 -0.278625 -0.603638 1441740617 0.182373 -0.724426 -0.278625 -0.603638 1441740617 0.182373 -0.724426 -0.278625 -0.603638 1441740617 0.161682 -0.728455 -0.281921 -0.603149 1441740617 0.161682 -0.728455 -0.281921 -0.603149 1441740617 0.161682 -0.728455 -0.281921 -0.603149 1441740617 0.161682 -0.728455 -0.281921 -0.603149 1441740617 0.161682 -0.728455 -0.281921 -0.603149 1441740617 0.161682 -0.728455 -0.281921 -0.603149 1441740617 0.141846 -0.731323 -0.276855 -0.606995 1441740617 0.141846 -0.731323 -0.276855 -0.606995 1441740617 0.141846 -0.731323 -0.276855 -0.606995 1441740617 0.141846 -0.731323 -0.276855 -0.606995 1441740617 0.141846 -0.731323 -0.276855 -0.606995 1441740617 0.141846 -0.731323 -0.276855 -0.606995 1441740617 0.141846 -0.731323 -0.276855 -0.606995 1441740617 0.130615 -0.734009 -0.273254 -0.607910 1441740617 0.130615 -0.734009 -0.273254 -0.607910 1441740617 0.130615 -0.734009 -0.273254 -0.607910 1441740617 0.130615 -0.734009 -0.273254 -0.607910 1441740617 0.130615 -0.734009 -0.273254 -0.607910 1441740617 0.130615 -0.734009 -0.273254 -0.607910 1441740617 0.125244 -0.735657 -0.288330 -0.600098 1441740617 0.125244 -0.735657 -0.288330 -0.600098 1441740617 0.125244 -0.735657 -0.288330 -0.600098 1441740617 0.125244 -0.735657 -0.288330 -0.600098 1441740617 0.148132 -0.740173 -0.294250 -0.586304 1441740617 0.148132 -0.740173 -0.294250 -0.586304 1441740617 0.148132 -0.740173 -0.294250 -0.586304 1441740617 0.148132 -0.740173 -0.294250 -0.586304 1441740617 0.148132 -0.740173 -0.294250 -0.586304 1441740617 0.148132 -0.740173 -0.294250 -0.586304 1441740617 0.083008 -0.750427 -0.271240 -0.597107 1441740617 0.083008 -0.750427 -0.271240 -0.597107 1441740617 0.083008 -0.750427 -0.271240 -0.597107 1441740617 0.083008 -0.750427 -0.271240 -0.597107 1441740617 0.083008 -0.750427 -0.271240 -0.597107 1441740617 0.083008 -0.750427 -0.271240 -0.597107 1441740617 0.083008 -0.750427 -0.271240 -0.597107 1441740617 0.067505 -0.752014 -0.234009 -0.612610 1441740617 0.067505 -0.752014 -0.234009 -0.612610 1441740617 0.067505 -0.752014 -0.234009 -0.612610 1441740617 0.067505 -0.752014 -0.234009 -0.612610 1441740617 0.067505 -0.752014 -0.234009 -0.612610 1441740617 0.067505 -0.752014 -0.234009 -0.612610 1441740618 0.071716 -0.752441 -0.240295 -0.609131 1441740618 0.071716 -0.752441 -0.240295 -0.609131 1441740618 0.071716 -0.752441 -0.240295 -0.609131 1441740618 0.071716 -0.752441 -0.240295 -0.609131 1441740618 0.071716 -0.752441 -0.240295 -0.609131 1441740618 0.071716 -0.752441 -0.240295 -0.609131 1441740618 0.070068 -0.757446 -0.221130 -0.610413 1441740618 0.070068 -0.757446 -0.221130 -0.610413 1441740618 0.070068 -0.757446 -0.221130 -0.610413 1441740618 0.070068 -0.757446 -0.221130 -0.610413 1441740618 0.070068 -0.757446 -0.221130 -0.610413 1441740618 0.070068 -0.757446 -0.221130 -0.610413 1441740618 0.080505 -0.762268 -0.200073 -0.610352 1441740618 0.080505 -0.762268 -0.200073 -0.610352 1441740618 0.080505 -0.762268 -0.200073 -0.610352 1441740618 0.080505 -0.762268 -0.200073 -0.610352 1441740618 0.080505 -0.762268 -0.200073 -0.610352 1441740618 0.114502 -0.751831 -0.224060 -0.609558 1441740618 0.114502 -0.751831 -0.224060 -0.609558 1441740618 0.114502 -0.751831 -0.224060 -0.609558 1441740618 0.114502 -0.751831 -0.224060 -0.609558 1441740618 0.114502 -0.751831 -0.224060 -0.609558 1441740618 0.114502 -0.751831 -0.224060 -0.609558 1441740618 0.114502 -0.751831 -0.224060 -0.609558 1441740618 0.132080 -0.741150 -0.238281 -0.613708 1441740618 0.132080 -0.741150 -0.238281 -0.613708 1441740618 0.132080 -0.741150 -0.238281 -0.613708 1441740618 0.132080 -0.741150 -0.238281 -0.613708 1441740618 0.140259 -0.736267 -0.227966 -0.621582 1441740618 0.140259 -0.736267 -0.227966 -0.621582 1441740618 0.140259 -0.736267 -0.227966 -0.621582 1441740618 0.140259 -0.736267 -0.227966 -0.621582 1441740618 0.140259 -0.736267 -0.227966 -0.621582 1441740618 0.140259 -0.736267 -0.227966 -0.621582 1441740618 0.148621 -0.738831 -0.211060 -0.622620 1441740618 0.148621 -0.738831 -0.211060 -0.622620 1441740618 0.148621 -0.738831 -0.211060 -0.622620 1441740618 0.148621 -0.738831 -0.211060 -0.622620 1441740618 0.148621 -0.738831 -0.211060 -0.622620 1441740618 0.148621 -0.738831 -0.211060 -0.622620 1441740618 0.161072 -0.737305 -0.206238 -0.622925 1441740618 0.161072 -0.737305 -0.206238 -0.622925 1441740618 0.161072 -0.737305 -0.206238 -0.622925 1441740618 0.161072 -0.737305 -0.206238 -0.622925 1441740618 0.161072 -0.737305 -0.206238 -0.622925 1441740618 0.161072 -0.737305 -0.206238 -0.622925 1441740618 0.175171 -0.733521 -0.213135 -0.621216 1441740618 0.175171 -0.733521 -0.213135 -0.621216 1441740618 0.175171 -0.733521 -0.213135 -0.621216 1441740618 0.175171 -0.733521 -0.213135 -0.621216 1441740618 0.175171 -0.733521 -0.213135 -0.621216 1441740618 0.175171 -0.733521 -0.213135 -0.621216 1441740618 0.175171 -0.733521 -0.213135 -0.621216 1441740618 0.181702 -0.732056 -0.221497 -0.618164 1441740618 0.181702 -0.732056 -0.221497 -0.618164 1441740618 0.181702 -0.732056 -0.221497 -0.618164 1441740618 0.181702 -0.732056 -0.221497 -0.618164 1441740618 0.181702 -0.732056 -0.221497 -0.618164 1441740618 0.181702 -0.732056 -0.221497 -0.618164 1441740618 0.174683 -0.734436 -0.225952 -0.615723 1441740618 0.174683 -0.734436 -0.225952 -0.615723 1441740618 0.174683 -0.734436 -0.225952 -0.615723 1441740618 0.174683 -0.734436 -0.225952 -0.615723 1441740618 0.156433 -0.740662 -0.223694 -0.613953 1441740618 0.156433 -0.740662 -0.223694 -0.613953 1441740618 0.156433 -0.740662 -0.223694 -0.613953 1441740618 0.156433 -0.740662 -0.223694 -0.613953 1441740618 0.136414 -0.746887 -0.222412 -0.611755 1441740618 0.136414 -0.746887 -0.222412 -0.611755 1441740618 0.136414 -0.746887 -0.222412 -0.611755 1441740618 0.136414 -0.746887 -0.222412 -0.611755 1441740618 0.136414 -0.746887 -0.222412 -0.611755 1441740618 0.136414 -0.746887 -0.222412 -0.611755 1441740618 0.127197 -0.751343 -0.225159 -0.607178 1441740618 0.127197 -0.751343 -0.225159 -0.607178 1441740618 0.127197 -0.751343 -0.225159 -0.607178 1441740618 0.127197 -0.751343 -0.225159 -0.607178 1441740618 0.127197 -0.751343 -0.225159 -0.607178 1441740618 0.127197 -0.751343 -0.225159 -0.607178 1441740618 0.132324 -0.752319 -0.242981 -0.597961 1441740618 0.132324 -0.752319 -0.242981 -0.597961 1441740618 0.132324 -0.752319 -0.242981 -0.597961 1441740618 0.132324 -0.752319 -0.242981 -0.597961 1441740618 0.132324 -0.752319 -0.242981 -0.597961 1441740618 0.132324 -0.752319 -0.242981 -0.597961 1441740618 0.101807 -0.764038 -0.242126 -0.589355 1441740618 0.101807 -0.764038 -0.242126 -0.589355 1441740618 0.101807 -0.764038 -0.242126 -0.589355 1441740618 0.101807 -0.764038 -0.242126 -0.589355 1441740618 0.101807 -0.764038 -0.242126 -0.589355 1441740618 0.101807 -0.764038 -0.242126 -0.589355 1441740618 0.060669 -0.777710 -0.205505 -0.591064 1441740618 0.060669 -0.777710 -0.205505 -0.591064 1441740618 0.060669 -0.777710 -0.205505 -0.591064 1441740618 0.060669 -0.777710 -0.205505 -0.591064 1441740618 0.060669 -0.777710 -0.205505 -0.591064 1441740618 0.060669 -0.777710 -0.205505 -0.591064 1441740618 0.060669 -0.777710 -0.205505 -0.591064 1441740618 0.064636 -0.770386 -0.194641 -0.603760 1441740618 0.064636 -0.770386 -0.194641 -0.603760 1441740618 0.064636 -0.770386 -0.194641 -0.603760 1441740618 0.064636 -0.770386 -0.194641 -0.603760 1441740618 0.064636 -0.770386 -0.194641 -0.603760 1441740618 0.064636 -0.770386 -0.194641 -0.603760 1441740618 0.085327 -0.770569 -0.199341 -0.599365 1441740619 0.085327 -0.770569 -0.199341 -0.599365 1441740619 0.085327 -0.770569 -0.199341 -0.599365 1441740619 0.085327 -0.770569 -0.199341 -0.599365 1441740619 0.085327 -0.770569 -0.199341 -0.599365 1441740619 0.085327 -0.770569 -0.199341 -0.599365 1441740619 0.085327 -0.770569 -0.199341 -0.599365 1441740619 0.085144 -0.766418 -0.186340 -0.608887 1441740619 0.085144 -0.766418 -0.186340 -0.608887 1441740619 0.085144 -0.766418 -0.186340 -0.608887 1441740619 0.085144 -0.766418 -0.186340 -0.608887 1441740619 0.085144 -0.766418 -0.186340 -0.608887 1441740619 0.075134 -0.768738 -0.163452 -0.613831 1441740619 0.075134 -0.768738 -0.163452 -0.613831 1441740619 0.075134 -0.768738 -0.163452 -0.613831 1441740619 0.075134 -0.768738 -0.163452 -0.613831 1441740619 0.075134 -0.768738 -0.163452 -0.613831 1441740619 0.075134 -0.768738 -0.163452 -0.613831 1441740619 0.088623 -0.767639 -0.163818 -0.613342 1441740619 0.088623 -0.767639 -0.163818 -0.613342 1441740619 0.088623 -0.767639 -0.163818 -0.613342 1441740619 0.088623 -0.767639 -0.163818 -0.613342 1441740619 0.110962 -0.762756 -0.177368 -0.612000 1441740619 0.110962 -0.762756 -0.177368 -0.612000 1441740619 0.110962 -0.762756 -0.177368 -0.612000 1441740619 0.110962 -0.762756 -0.177368 -0.612000 1441740619 0.110962 -0.762756 -0.177368 -0.612000 1441740619 0.110962 -0.762756 -0.177368 -0.612000 1441740619 0.127502 -0.757202 -0.182922 -0.614014 1441740619 0.127502 -0.757202 -0.182922 -0.614014 1441740619 0.127502 -0.757202 -0.182922 -0.614014 1441740619 0.127502 -0.757202 -0.182922 -0.614014 1441740619 0.127502 -0.757202 -0.182922 -0.614014 1441740619 0.127502 -0.757202 -0.182922 -0.614014 1441740619 0.143555 -0.753601 -0.190002 -0.612732 1441740619 0.143555 -0.753601 -0.190002 -0.612732 1441740619 0.143555 -0.753601 -0.190002 -0.612732 1441740619 0.143555 -0.753601 -0.190002 -0.612732 1441740619 0.143555 -0.753601 -0.190002 -0.612732 1441740619 0.143555 -0.753601 -0.190002 -0.612732 1441740619 0.160583 -0.748230 -0.203064 -0.610901 1441740619 0.160583 -0.748230 -0.203064 -0.610901 1441740619 0.160583 -0.748230 -0.203064 -0.610901 1441740619 0.160583 -0.748230 -0.203064 -0.610901 1441740619 0.160583 -0.748230 -0.203064 -0.610901 1441740619 0.160583 -0.748230 -0.203064 -0.610901 1441740619 0.171753 -0.745544 -0.216919 -0.606384 1441740619 0.171753 -0.745544 -0.216919 -0.606384 1441740619 0.171753 -0.745544 -0.216919 -0.606384 1441740619 0.171753 -0.745544 -0.216919 -0.606384 1441740619 0.171753 -0.745544 -0.216919 -0.606384 1441740619 0.171753 -0.745544 -0.216919 -0.606384 1441740619 0.171753 -0.745544 -0.216919 -0.606384 1441740619 0.177612 -0.744995 -0.231445 -0.599915 1441740619 0.177612 -0.744995 -0.231445 -0.599915 1441740619 0.177612 -0.744995 -0.231445 -0.599915 1441740619 0.177612 -0.744995 -0.231445 -0.599915 1441740619 0.177612 -0.744995 -0.231445 -0.599915 1441740619 0.177612 -0.744995 -0.231445 -0.599915 1441740619 0.177063 -0.745117 -0.244446 -0.594788 1441740619 0.177063 -0.745117 -0.244446 -0.594788 1441740619 0.177063 -0.745117 -0.244446 -0.594788 1441740619 0.177063 -0.745117 -0.244446 -0.594788 1441740619 0.177063 -0.745117 -0.244446 -0.594788 1441740619 0.177063 -0.745117 -0.244446 -0.594788 1441740619 0.165771 -0.749634 -0.252075 -0.589172 1441740619 0.165771 -0.749634 -0.252075 -0.589172 1441740619 0.165771 -0.749634 -0.252075 -0.589172 1441740619 0.165771 -0.749634 -0.252075 -0.589172 1441740619 0.165771 -0.749634 -0.252075 -0.589172 1441740619 0.165771 -0.749634 -0.252075 -0.589172 1441740619 0.147583 -0.756287 -0.255310 -0.584045 1441740619 0.147583 -0.756287 -0.255310 -0.584045 1441740619 0.147583 -0.756287 -0.255310 -0.584045 1441740619 0.147583 -0.756287 -0.255310 -0.584045 1441740619 0.147583 -0.756287 -0.255310 -0.584045 1441740619 0.147583 -0.756287 -0.255310 -0.584045 1441740619 0.147583 -0.756287 -0.255310 -0.584045 1441740619 0.132996 -0.762207 -0.257996 -0.578674 1441740619 0.132996 -0.762207 -0.257996 -0.578674 1441740619 0.132996 -0.762207 -0.257996 -0.578674 1441740619 0.132996 -0.762207 -0.257996 -0.578674 1441740619 0.132996 -0.762207 -0.257996 -0.578674 1441740619 0.132996 -0.762207 -0.257996 -0.578674 1441740619 0.130188 -0.769226 -0.267578 -0.565552 1441740619 0.130188 -0.769226 -0.267578 -0.565552 1441740619 0.130188 -0.769226 -0.267578 -0.565552 1441740619 0.130188 -0.769226 -0.267578 -0.565552 1441740619 0.130188 -0.769226 -0.267578 -0.565552 1441740619 0.130188 -0.769226 -0.267578 -0.565552 1441740619 0.118469 -0.776794 -0.270752 -0.556213 1441740619 0.118469 -0.776794 -0.270752 -0.556213 1441740619 0.118469 -0.776794 -0.270752 -0.556213 1441740619 0.118469 -0.776794 -0.270752 -0.556213 1441740619 0.118469 -0.776794 -0.270752 -0.556213 1441740619 0.118469 -0.776794 -0.270752 -0.556213 1441740619 0.070618 -0.791382 -0.249939 -0.553467 1441740619 0.070618 -0.791382 -0.249939 -0.553467 1441740619 0.070618 -0.791382 -0.249939 -0.553467 1441740619 0.070618 -0.791382 -0.249939 -0.553467 1441740619 0.038208 -0.808105 -0.221741 -0.544434 1441740619 0.038208 -0.808105 -0.221741 -0.544434 1441740619 0.038208 -0.808105 -0.221741 -0.544434 1441740619 0.038208 -0.808105 -0.221741 -0.544434 1441740619 0.038208 -0.808105 -0.221741 -0.544434 1441740619 0.038208 -0.808105 -0.221741 -0.544434 1441740619 0.058594 -0.803589 -0.230957 -0.545471 1441740619 0.058594 -0.803589 -0.230957 -0.545471 1441740620 0.058594 -0.803589 -0.230957 -0.545471 1441740620 0.058594 -0.803589 -0.230957 -0.545471 1441740620 0.073914 -0.806458 -0.206238 -0.549255 1441740620 0.073914 -0.806458 -0.206238 -0.549255 1441740620 0.073914 -0.806458 -0.206238 -0.549255 1441740620 0.073914 -0.806458 -0.206238 -0.549255 1441740620 0.073914 -0.806458 -0.206238 -0.549255 1441740620 0.073914 -0.806458 -0.206238 -0.549255 1441740620 0.073914 -0.806458 -0.206238 -0.549255 1441740620 0.090088 -0.801147 -0.185791 -0.561768 1441740620 0.090088 -0.801147 -0.185791 -0.561768 1441740620 0.090088 -0.801147 -0.185791 -0.561768 1441740620 0.090088 -0.801147 -0.185791 -0.561768 1441740620 0.090088 -0.801147 -0.185791 -0.561768 1441740620 0.090088 -0.801147 -0.185791 -0.561768 1441740620 0.118652 -0.796326 -0.182617 -0.564392 1441740620 0.118652 -0.796326 -0.182617 -0.564392 1441740620 0.118652 -0.796326 -0.182617 -0.564392 1441740620 0.118652 -0.796326 -0.182617 -0.564392 1441740620 0.118652 -0.796326 -0.182617 -0.564392 1441740620 0.118652 -0.796326 -0.182617 -0.564392 1441740620 0.155640 -0.782959 -0.201660 -0.567627 1441740620 0.155640 -0.782959 -0.201660 -0.567627 1441740620 0.155640 -0.782959 -0.201660 -0.567627 1441740620 0.155640 -0.782959 -0.201660 -0.567627 1441740620 0.155640 -0.782959 -0.201660 -0.567627 1441740620 0.155640 -0.782959 -0.201660 -0.567627 1441740620 0.171326 -0.773010 -0.204834 -0.575500 1441740620 0.171326 -0.773010 -0.204834 -0.575500 1441740620 0.171326 -0.773010 -0.204834 -0.575500 1441740620 0.171326 -0.773010 -0.204834 -0.575500 1441740620 0.171326 -0.773010 -0.204834 -0.575500 1441740620 0.171326 -0.773010 -0.204834 -0.575500 1441740620 0.171326 -0.773010 -0.204834 -0.575500 1441740620 0.171387 -0.769470 -0.196289 -0.583191 1441740620 0.171387 -0.769470 -0.196289 -0.583191 1441740620 0.171387 -0.769470 -0.196289 -0.583191 1441740620 0.171387 -0.769470 -0.196289 -0.583191 1441740620 0.171387 -0.769470 -0.196289 -0.583191 1441740620 0.171387 -0.769470 -0.196289 -0.583191 1441740620 0.168213 -0.767517 -0.190063 -0.588684 1441740620 0.168213 -0.767517 -0.190063 -0.588684 1441740620 0.168213 -0.767517 -0.190063 -0.588684 1441740620 0.168213 -0.767517 -0.190063 -0.588684 1441740620 0.168213 -0.767517 -0.190063 -0.588684 1441740620 0.168213 -0.767517 -0.190063 -0.588684 1441740620 0.168579 -0.765747 -0.190735 -0.590698 1441740620 0.168579 -0.765747 -0.190735 -0.590698 1441740620 0.168579 -0.765747 -0.190735 -0.590698 1441740620 0.168579 -0.765747 -0.190735 -0.590698 1441740620 0.168579 -0.765747 -0.190735 -0.590698 1441740620 0.168579 -0.765747 -0.190735 -0.590698 1441740620 0.169434 -0.763977 -0.198975 -0.590027 1441740620 0.169434 -0.763977 -0.198975 -0.590027 1441740620 0.169434 -0.763977 -0.198975 -0.590027 1441740620 0.169434 -0.763977 -0.198975 -0.590027 1441740620 0.169434 -0.763977 -0.198975 -0.590027 1441740620 0.169434 -0.763977 -0.198975 -0.590027 1441740620 0.170471 -0.762024 -0.209595 -0.588501 1441740620 0.170471 -0.762024 -0.209595 -0.588501 1441740620 0.170471 -0.762024 -0.209595 -0.588501 1441740620 0.170471 -0.762024 -0.209595 -0.588501 1441740620 0.170471 -0.762024 -0.209595 -0.588501 1441740620 0.170471 -0.762024 -0.209595 -0.588501 1441740620 0.170471 -0.762024 -0.209595 -0.588501 1441740620 0.168274 -0.761047 -0.220093 -0.586670 1441740620 0.168274 -0.761047 -0.220093 -0.586670 1441740620 0.168274 -0.761047 -0.220093 -0.586670 1441740620 0.168274 -0.761047 -0.220093 -0.586670 1441740620 0.168274 -0.761047 -0.220093 -0.586670 1441740620 0.161499 -0.761658 -0.228760 -0.584412 1441740620 0.161499 -0.761658 -0.228760 -0.584412 1441740620 0.161499 -0.761658 -0.228760 -0.584412 1441740620 0.161499 -0.761658 -0.228760 -0.584412 1441740620 0.161499 -0.761658 -0.228760 -0.584412 1441740620 0.161499 -0.761658 -0.228760 -0.584412 1441740620 0.161499 -0.761658 -0.228760 -0.584412 1441740620 0.148193 -0.764160 -0.232178 -0.583313 1441740620 0.148193 -0.764160 -0.232178 -0.583313 1441740620 0.148193 -0.764160 -0.232178 -0.583313 1441740620 0.148193 -0.764160 -0.232178 -0.583313 1441740620 0.137878 -0.766541 -0.234680 -0.581726 1441740620 0.137878 -0.766541 -0.234680 -0.581726 1441740620 0.137878 -0.766541 -0.234680 -0.581726 1441740620 0.137878 -0.766541 -0.234680 -0.581726 1441740620 0.137878 -0.766541 -0.234680 -0.581726 1441740620 0.137878 -0.766541 -0.234680 -0.581726 1441740620 0.149719 -0.759949 -0.244995 -0.583191 1441740620 0.149719 -0.759949 -0.244995 -0.583191 1441740620 0.149719 -0.759949 -0.244995 -0.583191 1441740620 0.149719 -0.759949 -0.244995 -0.583191 1441740620 0.149719 -0.759949 -0.244995 -0.583191 1441740620 0.149719 -0.759949 -0.244995 -0.583191 1441740620 0.149719 -0.759949 -0.244995 -0.583191 1441740620 0.171448 -0.748230 -0.269165 -0.581726 1441740620 0.171448 -0.748230 -0.269165 -0.581726 1441740620 0.171448 -0.748230 -0.269165 -0.581726 1441740620 0.171448 -0.748230 -0.269165 -0.581726 1441740620 0.171448 -0.748230 -0.269165 -0.581726 1441740620 0.171448 -0.748230 -0.269165 -0.581726 1441740620 0.162170 -0.746399 -0.269775 -0.586426 1441740620 0.162170 -0.746399 -0.269775 -0.586426 1441740620 0.162170 -0.746399 -0.269775 -0.586426 1441740620 0.162170 -0.746399 -0.269775 -0.586426 1441740620 0.162170 -0.746399 -0.269775 -0.586426 1441740620 0.162170 -0.746399 -0.269775 -0.586426 1441740620 0.145386 -0.755310 -0.241821 -0.591614 1441740620 0.145386 -0.755310 -0.241821 -0.591614 1441740620 0.145386 -0.755310 -0.241821 -0.591614 1441740621 0.145386 -0.755310 -0.241821 -0.591614 1441740621 0.145386 -0.755310 -0.241821 -0.591614 1441740621 0.145386 -0.755310 -0.241821 -0.591614 1441740621 0.170044 -0.737915 -0.262207 -0.598267 1441740621 0.170044 -0.737915 -0.262207 -0.598267 1441740621 0.170044 -0.737915 -0.262207 -0.598267 1441740621 0.170044 -0.737915 -0.262207 -0.598267 1441740621 0.170044 -0.737915 -0.262207 -0.598267 1441740621 0.170044 -0.737915 -0.262207 -0.598267 1441740621 0.170044 -0.737915 -0.262207 -0.598267 1441740621 0.156677 -0.755920 -0.242310 -0.587708 1441740621 0.156677 -0.755920 -0.242310 -0.587708 1441740621 0.156677 -0.755920 -0.242310 -0.587708 1441740621 0.156677 -0.755920 -0.242310 -0.587708 1441740621 0.156677 -0.755920 -0.242310 -0.587708 1441740621 0.156677 -0.755920 -0.242310 -0.587708 1441740621 0.148010 -0.758667 -0.222290 -0.594299 1441740621 0.148010 -0.758667 -0.222290 -0.594299 1441740621 0.148010 -0.758667 -0.222290 -0.594299 1441740621 0.148010 -0.758667 -0.222290 -0.594299 1441740621 0.148010 -0.758667 -0.222290 -0.594299 1441740621 0.148010 -0.758667 -0.222290 -0.594299 1441740621 0.166138 -0.753601 -0.245056 -0.586975 1441740621 0.166138 -0.753601 -0.245056 -0.586975 1441740621 0.166138 -0.753601 -0.245056 -0.586975 1441740621 0.166138 -0.753601 -0.245056 -0.586975 1441740621 0.166138 -0.753601 -0.245056 -0.586975 1441740621 0.182312 -0.745544 -0.256836 -0.587402 1441740621 0.182312 -0.745544 -0.256836 -0.587402 1441740621 0.182312 -0.745544 -0.256836 -0.587402 1441740621 0.182312 -0.745544 -0.256836 -0.587402 1441740621 0.178101 -0.741760 -0.246277 -0.597900 1441740621 0.178101 -0.741760 -0.246277 -0.597900 1441740621 0.178101 -0.741760 -0.246277 -0.597900 1441740621 0.178101 -0.741760 -0.246277 -0.597900 1441740621 0.178101 -0.741760 -0.246277 -0.597900 1441740621 0.178101 -0.741760 -0.246277 -0.597900 1441740621 0.174194 -0.741211 -0.230835 -0.605835 1441740621 0.174194 -0.741211 -0.230835 -0.605835 1441740621 0.174194 -0.741211 -0.230835 -0.605835 1441740621 0.174194 -0.741211 -0.230835 -0.605835 1441740621 0.174194 -0.741211 -0.230835 -0.605835 1441740621 0.174194 -0.741211 -0.230835 -0.605835 1441740621 0.177917 -0.739258 -0.229858 -0.607483 1441740621 0.177917 -0.739258 -0.229858 -0.607483 1441740621 0.177917 -0.739258 -0.229858 -0.607483 1441740621 0.177917 -0.739258 -0.229858 -0.607483 1441740621 0.177917 -0.739258 -0.229858 -0.607483 1441740621 0.177917 -0.739258 -0.229858 -0.607483 1441740621 0.177917 -0.739258 -0.229858 -0.607483 1441740621 0.182251 -0.735046 -0.231445 -0.610718 1441740621 0.182251 -0.735046 -0.231445 -0.610718 1441740621 0.182251 -0.735046 -0.231445 -0.610718 1441740621 0.182251 -0.735046 -0.231445 -0.610718 1441740621 0.182251 -0.735046 -0.231445 -0.610718 1441740621 0.182251 -0.735046 -0.231445 -0.610718 1441740621 0.180786 -0.735168 -0.224243 -0.613708 1441740621 0.180786 -0.735168 -0.224243 -0.613708 1441740621 0.180786 -0.735168 -0.224243 -0.613708 1441740621 0.180786 -0.735168 -0.224243 -0.613708 1441740621 0.180786 -0.735168 -0.224243 -0.613708 1441740621 0.180786 -0.735168 -0.224243 -0.613708 1441740621 0.185608 -0.731995 -0.220703 -0.617371 1441740621 0.185608 -0.731995 -0.220703 -0.617371 1441740621 0.185608 -0.731995 -0.220703 -0.617371 1441740621 0.185608 -0.731995 -0.220703 -0.617371 1441740621 0.185608 -0.731995 -0.220703 -0.617371 1441740621 0.185608 -0.731995 -0.220703 -0.617371 1441740621 0.186707 -0.730652 -0.214661 -0.620728 1441740621 0.186707 -0.730652 -0.214661 -0.620728 1441740621 0.186707 -0.730652 -0.214661 -0.620728 1441740621 0.186707 -0.730652 -0.214661 -0.620728 1441740621 0.186707 -0.730652 -0.214661 -0.620728 1441740621 0.186707 -0.730652 -0.214661 -0.620728 1441740621 0.186401 -0.730347 -0.210510 -0.622559 1441740621 0.186401 -0.730347 -0.210510 -0.622559 1441740621 0.186401 -0.730347 -0.210510 -0.622559 1441740621 0.186401 -0.730347 -0.210510 -0.622559 1441740621 0.186401 -0.730347 -0.210510 -0.622559 1441740621 0.186401 -0.730347 -0.210510 -0.622559 1441740621 0.181213 -0.732056 -0.208679 -0.622681 1441740621 0.181213 -0.732056 -0.208679 -0.622681 1441740621 0.181213 -0.732056 -0.208679 -0.622681 1441740621 0.181213 -0.732056 -0.208679 -0.622681 1441740621 0.181213 -0.732056 -0.208679 -0.622681 1441740621 0.181213 -0.732056 -0.208679 -0.622681 1441740621 0.178040 -0.733887 -0.207153 -0.622009 1441740621 0.178040 -0.733887 -0.207153 -0.622009 1441740621 0.178040 -0.733887 -0.207153 -0.622009 1441740621 0.178040 -0.733887 -0.207153 -0.622009 1441740621 0.178040 -0.733887 -0.207153 -0.622009 1441740621 0.178040 -0.733887 -0.207153 -0.622009 1441740621 0.178040 -0.733887 -0.207153 -0.622009 1441740621 0.192871 -0.727356 -0.218750 -0.621277 1441740621 0.192871 -0.727356 -0.218750 -0.621277 1441740621 0.192871 -0.727356 -0.218750 -0.621277 1441740621 0.192871 -0.727356 -0.218750 -0.621277 1441740621 0.192871 -0.727356 -0.218750 -0.621277 1441740621 0.192871 -0.727356 -0.218750 -0.621277 1441740621 0.209351 -0.724243 -0.239990 -0.611694 1441740621 0.209351 -0.724243 -0.239990 -0.611694 1441740621 0.209351 -0.724243 -0.239990 -0.611694 1441740621 0.209351 -0.724243 -0.239990 -0.611694 1441740621 0.209351 -0.724243 -0.239990 -0.611694 1441740621 0.190918 -0.727417 -0.237427 -0.614929 1441740621 0.190918 -0.727417 -0.237427 -0.614929 1441740621 0.190918 -0.727417 -0.237427 -0.614929 1441740621 0.190918 -0.727417 -0.237427 -0.614929 1441740622 0.190918 -0.727417 -0.237427 -0.614929 1441740622 0.190918 -0.727417 -0.237427 -0.614929 1441740622 0.162292 -0.744019 -0.217102 -0.610779 1441740622 0.162292 -0.744019 -0.217102 -0.610779 1441740622 0.162292 -0.744019 -0.217102 -0.610779 1441740622 0.162292 -0.744019 -0.217102 -0.610779 1441740622 0.162292 -0.744019 -0.217102 -0.610779 1441740622 0.162292 -0.744019 -0.217102 -0.610779 1441740622 0.162292 -0.744019 -0.217102 -0.610779 1441740622 0.187195 -0.730286 -0.222656 -0.618164 1441740622 0.187195 -0.730286 -0.222656 -0.618164 1441740622 0.187195 -0.730286 -0.222656 -0.618164 1441740622 0.187195 -0.730286 -0.222656 -0.618164 1441740622 0.187195 -0.730286 -0.222656 -0.618164 1441740622 0.187195 -0.730286 -0.222656 -0.618164 1441740622 0.178528 -0.737610 -0.215088 -0.614685 1441740622 0.178528 -0.737610 -0.215088 -0.614685 1441740622 0.178528 -0.737610 -0.215088 -0.614685 1441740622 0.178528 -0.737610 -0.215088 -0.614685 1441740622 0.178528 -0.737610 -0.215088 -0.614685 1441740622 0.178528 -0.737610 -0.215088 -0.614685 1441740622 0.178528 -0.737610 -0.215088 -0.614685 1441740622 0.173645 -0.738281 -0.201050 -0.620056 1441740622 0.173645 -0.738281 -0.201050 -0.620056 1441740622 0.173645 -0.738281 -0.201050 -0.620056 1441740622 0.173645 -0.738281 -0.201050 -0.620056 1441740622 0.173645 -0.738281 -0.201050 -0.620056 1441740622 0.173645 -0.738281 -0.201050 -0.620056 1441740622 0.175903 -0.737976 -0.211975 -0.616089 1441740622 0.175903 -0.737976 -0.211975 -0.616089 1441740622 0.175903 -0.737976 -0.211975 -0.616089 1441740622 0.175903 -0.737976 -0.211975 -0.616089 1441740622 0.175903 -0.737976 -0.211975 -0.616089 1441740622 0.175903 -0.737976 -0.211975 -0.616089 1441740622 0.175903 -0.737976 -0.211975 -0.616089 1441740622 0.178406 -0.736572 -0.215820 -0.615723 1441740622 0.178406 -0.736572 -0.215820 -0.615723 1441740622 0.178406 -0.736572 -0.215820 -0.615723 1441740622 0.178406 -0.736572 -0.215820 -0.615723 1441740622 0.178406 -0.736572 -0.215820 -0.615723 1441740622 0.178406 -0.736572 -0.215820 -0.615723 1441740622 0.183411 -0.734436 -0.222168 -0.614502 1441740622 0.183411 -0.734436 -0.222168 -0.614502 1441740622 0.183411 -0.734436 -0.222168 -0.614502 1441740622 0.183411 -0.734436 -0.222168 -0.614502 1441740622 0.183411 -0.734436 -0.222168 -0.614502 1441740622 0.183411 -0.734436 -0.222168 -0.614502 1441740622 0.188293 -0.732666 -0.227295 -0.613281 1441740622 0.188293 -0.732666 -0.227295 -0.613281 1441740622 0.188293 -0.732666 -0.227295 -0.613281 1441740622 0.188293 -0.732666 -0.227295 -0.613281 1441740622 0.188293 -0.732666 -0.227295 -0.613281 1441740622 0.199402 -0.726440 -0.234253 -0.614624 1441740622 0.199402 -0.726440 -0.234253 -0.614624 1441740622 0.199402 -0.726440 -0.234253 -0.614624 1441740622 0.199402 -0.726440 -0.234253 -0.614624 1441740622 0.199402 -0.726440 -0.234253 -0.614624 1441740622 0.206116 -0.724548 -0.234985 -0.614319 1441740622 0.206116 -0.724548 -0.234985 -0.614319 1441740622 0.206116 -0.724548 -0.234985 -0.614319 1441740622 0.206116 -0.724548 -0.234985 -0.614319 1441740622 
0.100281 -0.831665 -0.266357 -0.476929 1441740627 0.100281 -0.831665 -0.266357 -0.476929 1441740627 0.100281 -0.831665 -0.266357 -0.476929 1441740627 0.100281 -0.831665 -0.266357 -0.476929 1441740627 0.026855 -0.877136 -0.298462 -0.375488 1441740627 0.026855 -0.877136 -0.298462 -0.375488 1441740627 0.026855 -0.877136 -0.298462 -0.375488 1441740627 0.026855 -0.877136 -0.298462 -0.375488 1441740627 0.026855 -0.877136 -0.298462 -0.375488 1441740627 0.026855 -0.877136 -0.298462 -0.375488 1441740627 -0.071106 -0.903748 -0.330994 -0.262085 1441740627 -0.071106 -0.903748 -0.330994 -0.262085 1441740627 -0.071106 -0.903748 -0.330994 -0.262085 1441740627 -0.071106 -0.903748 -0.330994 -0.262085 1441740627 -0.071106 -0.903748 -0.330994 -0.262085 1441740627 -0.071106 -0.903748 -0.330994 -0.262085 1441740627 -0.174011 -0.907776 -0.341370 -0.171021 1441740627 -0.174011 -0.907776 -0.341370 -0.171021 1441740627 -0.174011 -0.907776 -0.341370 -0.171021 1441740627 -0.174011 -0.907776 -0.341370 -0.171021 1441740627 -0.174011 -0.907776 -0.341370 -0.171021 1441740627 -0.174011 -0.907776 -0.341370 -0.171021 1441740627 -0.246765 -0.896729 -0.347656 -0.119324 1441740627 -0.246765 -0.896729 -0.347656 -0.119324 1441740627 -0.246765 -0.896729 -0.347656 -0.119324 1441740627 -0.246765 -0.896729 -0.347656 -0.119324 1441740627 -0.246765 -0.896729 -0.347656 -0.119324 1441740627 -0.246765 -0.896729 -0.347656 -0.119324 1441740627 -0.246765 -0.896729 -0.347656 -0.119324 1441740627 -0.284119 -0.886230 -0.352478 -0.098694 1441740627 -0.284119 -0.886230 -0.352478 -0.098694 1441740627 -0.284119 -0.886230 -0.352478 -0.098694 1441740627 -0.284119 -0.886230 -0.352478 -0.098694 1441740627 -0.284119 -0.886230 -0.352478 -0.098694 1441740627 -0.284119 -0.886230 -0.352478 -0.098694 1441740627 -0.307312 -0.884399 -0.344360 -0.070068 1441740627 -0.307312 -0.884399 -0.344360 -0.070068 1441740627 -0.307312 -0.884399 -0.344360 -0.070068 1441740627 -0.307312 -0.884399 -0.344360 -0.070068 1441740628 -0.307312 -0.884399 -0.344360 -0.070068 1441740628 -0.307312 -0.884399 -0.344360 -0.070068 1441740628 -0.335510 -0.881836 -0.329712 -0.034729 1441740628 -0.335510 -0.881836 -0.329712 -0.034729 1441740628 -0.335510 -0.881836 -0.329712 -0.034729 1441740628 -0.335510 -0.881836 -0.329712 -0.034729 1441740628 -0.335510 -0.881836 -0.329712 -0.034729 1441740628 -0.335510 -0.881836 -0.329712 -0.034729 1441740628 -0.369690 -0.875061 -0.312134 -0.015686 1441740628 -0.369690 -0.875061 -0.312134 -0.015686 1441740628 -0.369690 -0.875061 -0.312134 -0.015686 1441740628 -0.369690 -0.875061 -0.312134 -0.015686 1441740628 -0.369690 -0.875061 -0.312134 -0.015686 1441740628 -0.369690 -0.875061 -0.312134 -0.015686 1441740628 -0.369690 -0.875061 -0.312134 -0.015686 1441740628 -0.403931 -0.864990 -0.297668 -0.009216 1441740628 -0.403931 -0.864990 -0.297668 -0.009216 1441740628 -0.403931 -0.864990 -0.297668 -0.009216 1441740628 -0.403931 -0.864990 -0.297668 -0.009216 1441740628 -0.403931 -0.864990 -0.297668 -0.009216 1441740628 -0.403931 -0.864990 -0.297668 -0.009216 1441740628 -0.427307 -0.853821 -0.297424 -0.007751 1441740628 -0.427307 -0.853821 -0.297424 -0.007751 1441740628 -0.427307 -0.853821 -0.297424 -0.007751 1441740628 -0.427307 -0.853821 -0.297424 -0.007751 1441740628 -0.427307 -0.853821 -0.297424 -0.007751 1441740628 -0.427307 -0.853821 -0.297424 -0.007751 1441740628 -0.442200 -0.839417 -0.316101 -0.000977 1441740628 -0.442200 -0.839417 -0.316101 -0.000977 1441740628 -0.442200 -0.839417 -0.316101 -0.000977 1441740628 -0.442200 -0.839417 -0.316101 -0.000977 1441740628 -0.442200 -0.839417 -0.316101 -0.000977 1441740628 -0.442200 -0.839417 -0.316101 -0.000977 1441740628 -0.450806 -0.819519 -0.353943 0.000427 1441740628 -0.450806 -0.819519 -0.353943 0.000427 1441740628 -0.450806 -0.819519 -0.353943 0.000427 1441740628 -0.450806 -0.819519 -0.353943 0.000427 1441740628 -0.450806 -0.819519 -0.353943 0.000427 1441740628 -0.450806 -0.819519 -0.353943 0.000427 1441740628 -0.440491 -0.797363 -0.411194 -0.034302 1441740628 -0.440491 -0.797363 -0.411194 -0.034302 1441740628 -0.440491 -0.797363 -0.411194 -0.034302 1441740628 -0.440491 -0.797363 -0.411194 -0.034302 1441740628 -0.440491 -0.797363 -0.411194 -0.034302 1441740628 -0.440491 -0.797363 -0.411194 -0.034302 1441740628 -0.345093 -0.799194 -0.485962 -0.078125 1441740628 -0.345093 -0.799194 -0.485962 -0.078125 1441740628 -0.345093 -0.799194 -0.485962 -0.078125 1441740628 -0.345093 -0.799194 -0.485962 -0.078125 1441740628 -0.345093 -0.799194 -0.485962 -0.078125 1441740628 -0.345093 -0.799194 -0.485962 -0.078125 1441740628 -0.345093 -0.799194 -0.485962 -0.078125 1441740628 -0.172607 -0.858398 -0.481323 -0.042664 1441740628 -0.172607 -0.858398 -0.481323 -0.042664 1441740628 -0.172607 -0.858398 -0.481323 -0.042664 1441740628 -0.172607 -0.858398 -0.481323 -0.042664 1441740628 -0.172607 -0.858398 -0.481323 -0.042664 1441740628 -0.174072 -0.864136 -0.460876 -0.103333 1441740628 -0.174072 -0.864136 -0.460876 -0.103333 1441740628 -0.174072 -0.864136 -0.460876 -0.103333 1441740628 -0.174072 -0.864136 -0.460876 -0.103333 1441740628 -0.174072 -0.864136 -0.460876 -0.103333 1441740628 -0.174072 -0.864136 -0.460876 -0.103333 1441740628 -0.283997 -0.766968 -0.567627 -0.094788 1441740628 -0.283997 -0.766968 -0.567627 -0.094788 1441740628 -0.283997 -0.766968 -0.567627 -0.094788 1441740628 -0.283997 -0.766968 -0.567627 -0.094788 1441740628 -0.283997 -0.766968 -0.567627 -0.094788 1441740628 -0.283997 -0.766968 -0.567627 -0.094788 1441740628 -0.046326 -0.828308 -0.556763 0.043152 1441740628 -0.046326 -0.828308 -0.556763 0.043152 1441740628 -0.046326 -0.828308 -0.556763 0.043152 1441740628 -0.046326 -0.828308 -0.556763 0.043152 1441740628 -0.046326 -0.828308 -0.556763 0.043152 1441740628 -0.046326 -0.828308 -0.556763 0.043152 1441740628 -0.025818 -0.847229 -0.529907 0.027283 1441740628 -0.025818 -0.847229 -0.529907 0.027283 1441740628 -0.025818 -0.847229 -0.529907 0.027283 1441740628 -0.025818 -0.847229 -0.529907 0.027283 1441740628 -0.025818 -0.847229 -0.529907 0.027283 1441740628 -0.025818 -0.847229 -0.529907 0.027283 1441740628 -0.023621 -0.850037 -0.525513 0.029114 1441740628 -0.023621 -0.850037 -0.525513 0.029114 1441740628 -0.023621 -0.850037 -0.525513 0.029114 1441740628 -0.023621 -0.850037 -0.525513 0.029114 1441740628 -0.023621 -0.850037 -0.525513 0.029114 1441740628 -0.023621 -0.850037 -0.525513 0.029114 1441740628 -0.023621 -0.850037 -0.525513 0.029114 1441740628 -0.027832 -0.863525 -0.501587 0.044617 1441740628 -0.027832 -0.863525 -0.501587 0.044617 1441740628 -0.027832 -0.863525 -0.501587 0.044617 1441740628 -0.027832 -0.863525 -0.501587 0.044617 1441740628 -0.027832 -0.863525 -0.501587 0.044617 1441740628 -0.027832 -0.863525 -0.501587 0.044617 1441740628 -0.026306 -0.880798 -0.468323 0.065491 1441740628 -0.026306 -0.880798 -0.468323 0.065491 1441740628 -0.026306 -0.880798 -0.468323 0.065491 1441740628 -0.026306 -0.880798 -0.468323 0.065491 1441740628 -0.026306 -0.880798 -0.468323 0.065491 1441740628 -0.026306 -0.880798 -0.468323 0.065491 1441740628 0.002014 -0.891968 -0.449768 0.046875 1441740628 0.002014 -0.891968 -0.449768 0.046875 1441740628 0.002014 -0.891968 -0.449768 0.046875 1441740628 0.002014 -0.891968 -0.449768 0.046875 1441740628 0.002014 -0.891968 -0.449768 0.046875 1441740628 0.002014 -0.891968 -0.449768 0.046875 1441740628 0.007935 -0.895569 -0.443481 -0.035522 1441740628 0.007935 -0.895569 -0.443481 -0.035522 1441740628 0.007935 -0.895569 -0.443481 -0.035522 1441740628 0.007935 -0.895569 -0.443481 -0.035522 1441740628 0.007935 -0.895569 -0.443481 -0.035522 1441740628 0.007935 -0.895569 -0.443481 -0.035522 1441740629 -0.057922 -0.908447 -0.411804 -0.043396 1441740629 -0.057922 -0.908447 -0.411804 -0.043396 1441740629 -0.057922 -0.908447 -0.411804 -0.043396 1441740629 -0.057922 -0.908447 -0.411804 -0.043396 1441740629 -0.057922 -0.908447 -0.411804 -0.043396 1441740629 -0.057922 -0.908447 -0.411804 -0.043396 1441740629 -0.057922 -0.908447 -0.411804 -0.043396 1441740629 -0.132080 -0.909485 -0.391785 -0.044250 1441740629 -0.132080 -0.909485 -0.391785 -0.044250 1441740629 -0.132080 -0.909485 -0.391785 -0.044250 1441740629 -0.132080 -0.909485 -0.391785 -0.044250 1441740629 -0.132080 -0.909485 -0.391785 -0.044250 1441740629 -0.132080 -0.909485 -0.391785 -0.044250 1441740629 -0.209045 -0.903870 -0.372070 -0.031433 1441740629 -0.209045 -0.903870 -0.372070 -0.031433 1441740629 -0.209045 -0.903870 -0.372070 -0.031433 1441740629 -0.209045 -0.903870 -0.372070 -0.031433 1441740629 -0.209045 -0.903870 -0.372070 -0.031433 1441740629 -0.209045 -0.903870 -0.372070 -0.031433 1441740629 -0.209045 -0.903870 -0.372070 -0.031433 1441740629 -0.265686 -0.894165 -0.359741 -0.022583 1441740629 -0.265686 -0.894165 -0.359741 -0.022583 1441740629 -0.265686 -0.894165 -0.359741 -0.022583 1441740629 -0.265686 -0.894165 -0.359741 -0.022583 1441740629 -0.265686 -0.894165 -0.359741 -0.022583 1441740629 -0.265686 -0.894165 -0.359741 -0.022583 1441740629 -0.262756 -0.893372 -0.363220 -0.031250 1441740629 -0.262756 -0.893372 -0.363220 -0.031250 1441740629 -0.262756 -0.893372 -0.363220 -0.031250 1441740629 -0.262756 -0.893372 -0.363220 -0.031250 1441740629 -0.262756 -0.893372 -0.363220 -0.031250 1441740629 -0.262756 -0.893372 -0.363220 -0.031250 1441740629 -0.215454 -0.899353 -0.377380 -0.049255 1441740629 -0.215454 -0.899353 -0.377380 -0.049255 1441740629 -0.215454 -0.899353 -0.377380 -0.049255 1441740629 -0.215454 -0.899353 -0.377380 -0.049255 1441740629 -0.215454 -0.899353 -0.377380 -0.049255 1441740629 -0.215454 -0.899353 -0.377380 -0.049255 1441740629 -0.168091 -0.896851 -0.402405 -0.074219 1441740629 -0.168091 -0.896851 -0.402405 -0.074219 1441740629 -0.168091 -0.896851 -0.402405 -0.074219 1441740629 -0.168091 -0.896851 -0.402405 -0.074219 1441740629 -0.168091 -0.896851 -0.402405 -0.074219 1441740629 -0.168091 -0.896851 -0.402405 -0.074219 1441740629 -0.137573 -0.881836 -0.442688 -0.087158 1441740629 -0.137573 -0.881836 -0.442688 -0.087158 1441740629 -0.137573 -0.881836 -0.442688 -0.087158 1441740629 -0.137573 -0.881836 -0.442688 -0.087158 1441740629 -0.137573 -0.881836 -0.442688 -0.087158 1441740629 -0.137573 -0.881836 -0.442688 -0.087158 1441740629 -0.137573 -0.881836 -0.442688 -0.087158 1441740629 -0.135437 -0.887207 -0.434021 -0.078918 1441740629 -0.135437 -0.887207 -0.434021 -0.078918 1441740629 -0.135437 -0.887207 -0.434021 -0.078918 1441740629 -0.135437 -0.887207 -0.434021 -0.078918 1441740629 -0.135437 -0.887207 -0.434021 -0.078918 1441740629 -0.135437 -0.887207 -0.434021 -0.078918 1441740629 -0.112488 -0.864075 -0.488892 -0.041992 1441740629 -0.112488 -0.864075 -0.488892 -0.041992 1441740629 -0.112488 -0.864075 -0.488892 -0.041992 1441740629 -0.112488 -0.864075 -0.488892 -0.041992 1441740629 -0.112488 -0.864075 -0.488892 -0.041992 1441740629 -0.112488 -0.864075 -0.488892 -0.041992 1441740629 -0.058228 -0.847778 -0.526978 0.014648 1441740629 -0.058228 -0.847778 -0.526978 0.014648 1441740629 -0.058228 -0.847778 -0.526978 0.014648 1441740629 -0.058228 -0.847778 -0.526978 0.014648 1441740629 -0.058228 -0.847778 -0.526978 0.014648 1441740629 -0.058228 -0.847778 -0.526978 0.014648 1441740629 -0.246704 -0.822083 -0.478821 -0.184937 1441740629 -0.246704 -0.822083 -0.478821 -0.184937 1441740629 -0.246704 -0.822083 -0.478821 -0.184937 1441740629 -0.246704 -0.822083 -0.478821 -0.184937 1441740629 -0.246704 -0.822083 -0.478821 -0.184937 1441740629 -0.246704 -0.822083 -0.478821 -0.184937 1441740629 -0.246704 -0.822083 -0.478821 -0.184937 1441740629 -0.132324 -0.849304 -0.509338 -0.043335 1441740629 -0.132324 -0.849304 -0.509338 -0.043335 1441740629 -0.132324 -0.849304 -0.509338 -0.043335 1441740629 -0.132324 -0.849304 -0.509338 -0.043335 1441740629 -0.132324 -0.849304 -0.509338 -0.043335 1441740629 -0.132324 -0.849304 -0.509338 -0.043335 1441740629 -0.091736 -0.845886 -0.525024 -0.022522 1441740629 -0.091736 -0.845886 -0.525024 -0.022522 1441740629 -0.091736 -0.845886 -0.525024 -0.022522 1441740629 -0.091736 -0.845886 -0.525024 -0.022522 1441740629 -0.091736 -0.845886 -0.525024 -0.022522 1441740629 -0.091736 -0.845886 -0.525024 -0.022522 1441740629 -0.091736 -0.845886 -0.525024 -0.022522 1441740629 -0.123352 -0.858521 -0.497559 -0.014893 1441740629 -0.123352 -0.858521 -0.497559 -0.014893 1441740629 -0.123352 -0.858521 -0.497559 -0.014893 1441740629 -0.123352 -0.858521 -0.497559 -0.014893 1441740629 -0.123352 -0.858521 -0.497559 -0.014893 1441740629 -0.123352 -0.858521 -0.497559 -0.014893 1441740629 -0.130432 -0.864807 -0.484985 -0.002014 1441740629 -0.130432 -0.864807 -0.484985 -0.002014 1441740629 -0.130432 -0.864807 -0.484985 -0.002014 1441740629 -0.130432 -0.864807 -0.484985 -0.002014 1441740629 -0.130432 -0.864807 -0.484985 -0.002014 1441740629 -0.130432 -0.864807 -0.484985 -0.002014 1441740629 -0.130432 -0.864807 -0.484985 -0.002014 1441740629 -0.132324 -0.876770 -0.462402 -0.000854 1441740629 -0.132324 -0.876770 -0.462402 -0.000854 1441740629 -0.132324 -0.876770 -0.462402 -0.000854 1441740629 -0.132324 -0.876770 -0.462402 -0.000854 1441740629 -0.132324 -0.876770 -0.462402 -0.000854 1441740629 -0.132324 -0.876770 -0.462402 -0.000854 1441740629 -0.104248 -0.884155 -0.455200 -0.014282 1441740629 -0.104248 -0.884155 -0.455200 -0.014282 1441740629 -0.104248 -0.884155 -0.455200 -0.014282 1441740629 -0.104248 -0.884155 -0.455200 -0.014282 1441740629 -0.104248 -0.884155 -0.455200 -0.014282 1441740629 -0.104248 -0.884155 -0.455200 -0.014282 1441740630 -0.152954 -0.887756 -0.433899 -0.019836 1441740630 -0.152954 -0.887756 -0.433899 -0.019836 1441740630 -0.152954 -0.887756 -0.433899 -0.019836 1441740630 -0.152954 -0.887756 -0.433899 -0.019836 1441740630 -0.152954 -0.887756 -0.433899 -0.019836 1441740630 -0.152954 -0.887756 -0.433899 -0.019836 1441740630 -0.188660 -0.891724 -0.410583 -0.026611 1441740630 -0.188660 -0.891724 -0.410583 -0.026611 1441740630 -0.188660 -0.891724 -0.410583 -0.026611 1441740630 -0.188660 -0.891724 -0.410583 -0.026611 1441740630 -0.188660 -0.891724 -0.410583 -0.026611 1441740630 -0.188660 -0.891724 -0.410583 -0.026611 1441740630 -0.219299 -0.899475 -0.376831 -0.030212 1441740630 -0.219299 -0.899475 -0.376831 -0.030212 1441740630 -0.219299 -0.899475 -0.376831 -0.030212 1441740630 -0.219299 -0.899475 -0.376831 -0.030212 1441740630 -0.219299 -0.899475 -0.376831 -0.030212 1441740630 -0.219299 -0.899475 -0.376831 -0.030212 1441740630 -0.247681 -0.902588 -0.351013 -0.029968 1441740630 -0.247681 -0.902588 -0.351013 -0.029968 1441740630 -0.247681 -0.902588 -0.351013 -0.029968 1441740630 -0.247681 -0.902588 -0.351013 -0.029968 1441740630 -0.247681 -0.902588 -0.351013 -0.029968 1441740630 -0.247681 -0.902588 -0.351013 -0.029968 1441740630 -0.258667 -0.905457 -0.334717 -0.036377 1441740630 -0.258667 -0.905457 -0.334717 -0.036377 1441740630 -0.258667 -0.905457 -0.334717 -0.036377 1441740630 -0.258667 -0.905457 -0.334717 -0.036377 1441740630 -0.258667 -0.905457 -0.334717 -0.036377 1441740630 -0.258667 -0.905457 -0.334717 -0.036377 1441740630 -0.266174 -0.906372 -0.325012 -0.045410 1441740630 -0.266174 -0.906372 -0.325012 -0.045410 1441740630 -0.266174 -0.906372 -0.325012 -0.045410 1441740630 -0.266174 -0.906372 -0.325012 -0.045410 1441740630 -0.266174 -0.906372 -0.325012 -0.045410 1441740630 -0.266174 -0.906372 -0.325012 -0.045410 1441740630 -0.257935 -0.906677 -0.330566 -0.046570 1441740630 -0.257935 -0.906677 -0.330566 -0.046570 1441740630 -0.257935 -0.906677 -0.330566 -0.046570 1441740630 -0.257935 -0.906677 -0.330566 -0.046570 1441740630 -0.257935 -0.906677 -0.330566 -0.046570 1441740630 -0.257935 -0.906677 -0.330566 -0.046570 1441740630 -0.238342 -0.901550 -0.355408 -0.064758 1441740630 -0.238342 -0.901550 -0.355408 -0.064758 1441740630 -0.238342 -0.901550 -0.355408 -0.064758 1441740630 -0.238342 -0.901550 -0.355408 -0.064758 1441740630 -0.238342 -0.901550 -0.355408 -0.064758 1441740630 -0.238342 -0.901550 -0.355408 -0.064758 1441740630 -0.238342 -0.901550 -0.355408 -0.064758 1441740630 -0.192261 -0.885437 -0.409973 -0.105225 1441740630 -0.192261 -0.885437 -0.409973 -0.105225 1441740630 -0.192261 -0.885437 -0.409973 -0.105225 1441740630 -0.192261 -0.885437 -0.409973 -0.105225 1441740630 -0.192261 -0.885437 -0.409973 -0.105225 1441740630 -0.147766 -0.892944 -0.417175 -0.082886 1441740630 -0.147766 -0.892944 -0.417175 -0.082886 1441740630 -0.147766 -0.892944 -0.417175 -0.082886 1441740630 -0.147766 -0.892944 -0.417175 -0.082886 1441740630 -0.147766 -0.892944 -0.417175 -0.082886 1441740630 -0.147766 -0.892944 -0.417175 -0.082886 1441740630 -0.059631 -0.858521 -0.507263 0.046326 1441740630 -0.059631 -0.858521 -0.507263 0.046326 1441740630 -0.059631 -0.858521 -0.507263 0.046326 1441740630 -0.059631 -0.858521 -0.507263 0.046326 1441740630 -0.059631 -0.858521 -0.507263 0.046326 1441740630 -0.059631 -0.858521 -0.507263 0.046326 1441740630 -0.221130 -0.861694 -0.430664 -0.152222 1441740630 -0.221130 -0.861694 -0.430664 -0.152222 1441740630 -0.221130 -0.861694 -0.430664 -0.152222 1441740630 -0.221130 -0.861694 -0.430664 -0.152222 1441740630 -0.221130 -0.861694 -0.430664 -0.152222 1441740630 -0.221130 -0.861694 -0.430664 -0.152222 1441740630 -0.221130 -0.861694 -0.430664 -0.152222 1441740630 -0.256104 -0.789917 -0.548767 -0.096680 1441740630 -0.256104 -0.789917 -0.548767 -0.096680 1441740630 -0.256104 -0.789917 -0.548767 -0.096680 1441740630 -0.256104 -0.789917 -0.548767 -0.096680 1441740630 -0.256104 -0.789917 -0.548767 -0.096680 1441740630 -0.256104 -0.789917 -0.548767 -0.096680 1441740630 -0.082275 -0.835449 -0.542725 0.029053 1441740630 -0.082275 -0.835449 -0.542725 0.029053 1441740630 -0.082275 -0.835449 -0.542725 0.029053 1441740630 -0.082275 -0.835449 -0.542725 0.029053 1441740630 -0.082275 -0.835449 -0.542725 0.029053 1441740630 -0.082275 -0.835449 -0.542725 0.029053 1441740630 -0.103088 -0.845886 -0.523315 0.006592 1441740630 -0.103088 -0.845886 -0.523315 0.006592 1441740630 -0.103088 -0.845886 -0.523315 0.006592 1441740630 -0.103088 -0.845886 -0.523315 0.006592 1441740630 -0.103088 -0.845886 -0.523315 0.006592 1441740630 -0.103088 -0.845886 -0.523315 0.006592 1441740630 -0.103088 -0.845886 -0.523315 0.006592 1441740630 -0.119019 -0.852417 -0.509155 0.009216 1441740630 -0.119019 -0.852417 -0.509155 0.009216 1441740630 -0.119019 -0.852417 -0.509155 0.009216 1441740630 -0.119019 -0.852417 -0.509155 0.009216 1441740630 -0.119019 -0.852417 -0.509155 0.009216 1441740630 -0.119019 -0.852417 -0.509155 0.009216 1441740630 -0.094421 -0.869873 -0.482727 0.038574 1441740630 -0.094421 -0.869873 -0.482727 0.038574 1441740630 -0.094421 -0.869873 -0.482727 0.038574 1441740630 -0.094421 -0.869873 -0.482727 0.038574 1441740630 -0.094421 -0.869873 -0.482727 0.038574 1441740630 -0.094421 -0.869873 -0.482727 0.038574 1441740630 -0.094421 -0.869873 -0.482727 0.038574 1441740630 -0.076721 -0.886719 -0.453369 0.048584 1441740630 -0.076721 -0.886719 -0.453369 0.048584 1441740630 -0.076721 -0.886719 -0.453369 0.048584 1441740630 -0.076721 -0.886719 -0.453369 0.048584 1441740630 -0.076721 -0.886719 -0.453369 0.048584 1441740630 -0.076721 -0.886719 -0.453369 0.048584 1441740630 -0.049561 -0.894043 -0.445251 0.002441 1441740631 -0.049561 -0.894043 -0.445251 0.002441 1441740631 -0.049561 -0.894043 -0.445251 0.002441 1441740631 -0.049561 -0.894043 -0.445251 0.002441 1441740631 -0.049561 -0.894043 -0.445251 0.002441 1441740631 -0.049561 -0.894043 -0.445251 0.002441 1441740631 -0.064880 -0.905762 -0.418884 -0.008179 1441740631 -0.064880 -0.905762 -0.418884 -0.008179 1441740631 -0.064880 -0.905762 -0.418884 -0.008179 1441740631 -0.064880 -0.905762 -0.418884 -0.008179 1441740631 -0.064880 -0.905762 -0.418884 -0.008179 1441740631 -0.064880 -0.905762 -0.418884 -0.008179 1441740631 -0.101563 -0.912537 -0.396301 0.003052 1441740631 -0.101563 -0.912537 -0.396301 0.003052 1441740631 -0.101563 -0.912537 -0.396301 0.003052 1441740631 -0.101563 -0.912537 -0.396301 0.003052 1441740631 -0.101563 -0.912537 -0.396301 0.003052 1441740631 -0.101563 -0.912537 -0.396301 0.003052 1441740631 -0.101563 -0.912537 -0.396301 0.003052 1441740631 -0.167358 -0.914368 -0.368469 0.014648 1441740631 -0.167358 -0.914368 -0.368469 0.014648 1441740631 -0.167358 -0.914368 -0.368469 0.014648 1441740631 -0.167358 -0.914368 -0.368469 0.014648 1441740631 -0.167358 -0.914368 -0.368469 0.014648 1441740631 -0.167358 -0.914368 -0.368469 0.014648 1441740631 -0.236206 -0.906189 -0.349060 0.035889 1441740631 -0.236206 -0.906189 -0.349060 0.035889 1441740631 -0.236206 -0.906189 -0.349060 0.035889 1441740631 -0.236206 -0.906189 -0.349060 0.035889 1441740631 -0.236206 -0.906189 -0.349060 0.035889 1441740631 -0.236206 -0.906189 -0.349060 0.035889 1441740631 -0.275452 -0.896729 -0.343201 0.048157 1441740631 -0.275452 -0.896729 -0.343201 0.048157 1441740631 -0.275452 -0.896729 -0.343201 0.048157 1441740631 -0.275452 -0.896729 -0.343201 0.048157 1441740631 -0.275452 -0.896729 -0.343201 0.048157 1441740631 -0.275452 -0.896729 -0.343201 0.048157 1441740631 -0.264526 -0.896973 -0.352295 0.038757 1441740631 -0.264526 -0.896973 -0.352295 0.038757 1441740631 -0.264526 -0.896973 -0.352295 0.038757 1441740631 -0.264526 -0.896973 -0.352295 0.038757 1441740631 -0.264526 -0.896973 -0.352295 0.038757 1441740631 -0.264526 -0.896973 -0.352295 0.038757 1441740631 -0.227417 -0.900635 -0.370300 0.010315 1441740631 -0.227417 -0.900635 -0.370300 0.010315 1441740631 -0.227417 -0.900635 -0.370300 0.010315 1441740631 -0.227417 -0.900635 -0.370300 0.010315 1441740631 -0.227417 -0.900635 -0.370300 0.010315 1441740631 -0.209290 -0.889343 -0.403931 -0.047302 1441740631 -0.209290 -0.889343 -0.403931 -0.047302 1441740631 -0.209290 -0.889343 -0.403931 -0.047302 1441740631 -0.209290 -0.889343 -0.403931 -0.047302 1441740631 -0.209290 -0.889343 -0.403931 -0.047302 1441740631 -0.209290 -0.889343 -0.403931 -0.047302 1441740631 -0.209290 -0.889343 -0.403931 -0.047302 1441740631 -0.165405 -0.890564 -0.415955 -0.081604 1441740631 -0.165405 -0.890564 -0.415955 -0.081604 1441740631 -0.165405 -0.890564 -0.415955 -0.081604 1441740631 -0.165405 -0.890564 -0.415955 -0.081604 1441740631 -0.165405 -0.890564 -0.415955 -0.081604 1441740631 -0.165405 -0.890564 -0.415955 -0.081604 1441740631 -0.107544 -0.876160 -0.466736 -0.055237 1441740631 -0.107544 -0.876160 -0.466736 -0.055237 1441740631 -0.107544 -0.876160 -0.466736 -0.055237 1441740631 -0.107544 -0.876160 -0.466736 -0.055237 1441740631 -0.107544 -0.876160 -0.466736 -0.055237 1441740631 -0.107544 -0.876160 -0.466736 -0.055237 1441740631 -0.107544 -0.876160 -0.466736 -0.055237 1441740631 -0.226440 -0.841919 -0.484192 -0.074585 1441740631 -0.226440 -0.841919 -0.484192 -0.074585 1441740631 -0.226440 -0.841919 -0.484192 -0.074585 1441740631 -0.226440 -0.841919 -0.484192 -0.074585 1441740631 -0.226440 -0.841919 -0.484192 -0.074585 1441740631 -0.226440 -0.841919 -0.484192 -0.074585 1441740631 -0.333557 -0.780334 -0.486389 -0.208313 1441740631 -0.333557 -0.780334 -0.486389 -0.208313 1441740631 -0.333557 -0.780334 -0.486389 -0.208313 1441740631 -0.333557 -0.780334 -0.486389 -0.208313 1441740631 -0.333557 -0.780334 -0.486389 -0.208313 1441740631 -0.333557 -0.780334 -0.486389 -0.208313 1441740631 -0.150330 -0.829224 -0.536011 -0.051514 1441740631 -0.150330 -0.829224 -0.536011 -0.051514 1441740631 -0.150330 -0.829224 -0.536011 -0.051514 1441740631 -0.150330 -0.829224 -0.536011 -0.051514 1441740631 -0.150330 -0.829224 -0.536011 -0.051514 1441740631 -0.150330 -0.829224 -0.536011 -0.051514 1441740631 -0.150330 -0.829224 -0.536011 -0.051514 1441740631 -0.013489 -0.847839 -0.530029 -0.011597 1441740631 -0.013489 -0.847839 -0.530029 -0.011597 1441740631 -0.013489 -0.847839 -0.530029 -0.011597 1441740631 -0.013489 -0.847839 -0.530029 -0.011597 1441740631 -0.013489 -0.847839 -0.530029 -0.011597 1441740631 -0.013489 -0.847839 -0.530029 -0.011597 1441740631 -0.013489 -0.847839 -0.530029 -0.011597 1441740631 -0.000793 -0.871704 -0.490112 0.000061 1441740631 -0.000793 -0.871704 -0.490112 0.000061 1441740631 -0.000793 -0.871704 -0.490112 0.000061 1441740631 -0.000793 -0.871704 -0.490112 0.000061 1441740631 -0.000793 -0.871704 -0.490112 0.000061 1441740631 -0.000793 -0.871704 -0.490112 0.000061 1441740631 -0.063110 -0.868469 -0.491760 -0.004700 1441740631 -0.063110 -0.868469 -0.491760 -0.004700 1441740631 -0.063110 -0.868469 -0.491760 -0.004700 1441740631 -0.063110 -0.868469 -0.491760 -0.004700 1441740631 -0.063110 -0.868469 -0.491760 -0.004700 1441740631 -0.063110 -0.868469 -0.491760 -0.004700 1441740631 -0.063110 -0.868469 -0.491760 -0.004700 1441740631 -0.035034 -0.884705 -0.463928 0.031555 1441740631 -0.035034 -0.884705 -0.463928 0.031555 1441740631 -0.035034 -0.884705 -0.463928 0.031555 1441740631 -0.035034 -0.884705 -0.463928 0.031555 1441740631 -0.035034 -0.884705 -0.463928 0.031555 1441740631 -0.035034 -0.884705 -0.463928 0.031555 1441740631 -0.035034 -0.884705 -0.463928 0.031555 1441740631 -0.043030 -0.899780 -0.429138 0.066589 1441740631 -0.043030 -0.899780 -0.429138 0.066589 1441740632 -0.043030 -0.899780 -0.429138 0.066589 1441740632 -0.043030 -0.899780 -0.429138 0.066589 1441740632 -0.043030 -0.899780 -0.429138 0.066589 1441740632 -0.043030 -0.899780 -0.429138 0.066589 1441740632 -0.009094 -0.904175 -0.425232 0.041382 1441740632 -0.009094 -0.904175 -0.425232 0.041382 1441740632 -0.009094 -0.904175 -0.425232 0.041382 1441740632 -0.009094 -0.904175 -0.425232 0.041382 1441740632 -0.009094 -0.904175 -0.425232 0.041382 1441740632 -0.009094 -0.904175 -0.425232 0.041382 1441740632 -0.014954 -0.918457 -0.394165 0.029175 1441740632 -0.014954 -0.918457 -0.394165 0.029175 1441740632 -0.014954 -0.918457 -0.394165 0.029175 1441740632 -0.014954 -0.918457 -0.394165 0.029175 1441740632 -0.014954 -0.918457 -0.394165 0.029175 1441740632 -0.014954 -0.918457 -0.394165 0.029175 1441740632 -0.014954 -0.918457 -0.394165 0.029175 1441740632 -0.065674 -0.927734 -0.366028 0.032349 1441740632 -0.065674 -0.927734 -0.366028 0.032349 1441740632 -0.065674 -0.927734 -0.366028 0.032349 1441740632 -0.065674 -0.927734 -0.366028 0.032349 1441740632 -0.065674 -0.927734 -0.366028 0.032349 1441740632 -0.065674 -0.927734 -0.366028 0.032349 1441740632 -0.147949 -0.925781 -0.345825 0.038757 1441740632 -0.147949 -0.925781 -0.345825 0.038757 1441740632 -0.147949 -0.925781 -0.345825 0.038757 1441740632 -0.147949 -0.925781 -0.345825 0.038757 1441740632 -0.147949 -0.925781 -0.345825 0.038757 1441740632 -0.147949 -0.925781 -0.345825 0.038757 1441740632 -0.147949 -0.925781 -0.345825 0.038757 1441740632 -0.222595 -0.915222 -0.332397 0.049377 1441740632 -0.222595 -0.915222 -0.332397 0.049377 1441740632 -0.222595 -0.915222 -0.332397 0.049377 1441740632 -0.222595 -0.915222 -0.332397 0.049377 1441740632 -0.222595 -0.915222 -0.332397 0.049377 1441740632 -0.222595 -0.915222 -0.332397 0.049377 1441740632 -0.237122 -0.912292 -0.329407 0.055603 1441740632 -0.237122 -0.912292 -0.329407 0.055603 1441740632 -0.237122 -0.912292 -0.329407 0.055603 1441740632 -0.237122 -0.912292 -0.329407 0.055603 1441740632 -0.237122 -0.912292 -0.329407 0.055603 1441740632 -0.237122 -0.912292 -0.329407 0.055603 1441740632 -0.216614 -0.914795 -0.337830 0.047241 1441740632 -0.216614 -0.914795 -0.337830 0.047241 1441740632 -0.216614 -0.914795 -0.337830 0.047241 1441740632 -0.216614 -0.914795 -0.337830 0.047241 1441740632 -0.216614 -0.914795 -0.337830 0.047241 1441740632 -0.216614 -0.914795 -0.337830 0.047241 1441740632 -0.216614 -0.914795 -0.337830 0.047241 1441740632 -0.175171 -0.917969 -0.354736 0.029968 1441740632 -0.175171 -0.917969 -0.354736 0.029968 1441740632 -0.175171 -0.917969 -0.354736 0.029968 1441740632 -0.175171 -0.917969 -0.354736 0.029968 1441740632 -0.175171 -0.917969 -0.354736 0.029968 1441740632 -0.175171 -0.917969 -0.354736 0.029968 1441740632 -0.114563 -0.914124 -0.388672 -0.017761 1441740632 -0.114563 -0.914124 -0.388672 -0.017761 1441740632 -0.114563 -0.914124 -0.388672 -0.017761 1441740632 -0.114563 -0.914124 -0.388672 -0.017761 1441740632 -0.114563 -0.914124 -0.388672 -0.017761 1441740632 -0.114563 -0.914124 -0.388672 -0.017761 1441740632 -0.064453 -0.913818 -0.399780 -0.032898 1441740632 -0.064453 -0.913818 -0.399780 -0.032898 1441740632 -0.064453 -0.913818 -0.399780 -0.032898 1441740632 -0.064453 -0.913818 -0.399780 -0.032898 1441740632 -0.064453 -0.913818 -0.399780 -0.032898 1441740632 -0.064453 -0.913818 -0.399780 -0.032898 1441740632 0.000427 -0.900452 -0.433167 -0.040955 1441740632 0.000427 -0.900452 -0.433167 -0.040955 1441740632 0.000427 -0.900452 -0.433167 -0.040955 1441740632 0.000427 -0.900452 -0.433167 -0.040955 1441740632 0.000427 -0.900452 -0.433167 -0.040955 1441740632 0.000427 -0.900452 -0.433167 -0.040955 1441740632 0.165710 -0.839600 -0.484558 0.181396 1441740632 0.165710 -0.839600 -0.484558 0.181396 1441740632 0.165710 -0.839600 -0.484558 0.181396 1441740632 0.165710 -0.839600 -0.484558 0.181396 1441740632 0.165710 -0.839600 -0.484558 0.181396 1441740632 0.165710 -0.839600 -0.484558 0.181396 1441740632 -0.096802 -0.885315 -0.435181 -0.132446 1441740632 -0.096802 -0.885315 -0.435181 -0.132446 1441740632 -0.096802 -0.885315 -0.435181 -0.132446 1441740632 -0.096802 -0.885315 -0.435181 -0.132446 1441740632 -0.096802 -0.885315 -0.435181 -0.132446 1441740632 -0.096802 -0.885315 -0.435181 -0.132446 1441740632 -0.096436 -0.795654 -0.596497 -0.043579 1441740632 -0.096436 -0.795654 -0.596497 -0.043579 1441740632 -0.096436 -0.795654 -0.596497 -0.043579 1441740632 -0.096436 -0.795654 -0.596497 -0.043579 1441740632 -0.096436 -0.795654 -0.596497 -0.043579 1441740632 -0.096436 -0.795654 -0.596497 -0.043579 1441740632 -0.104797 -0.840271 -0.529175 -0.055115 1441740632 -0.104797 -0.840271 -0.529175 -0.055115 1441740632 -0.104797 -0.840271 -0.529175 -0.055115 1441740632 -0.104797 -0.840271 -0.529175 -0.055115 1441740632 -0.104797 -0.840271 -0.529175 -0.055115 1441740632 -0.104797 -0.840271 -0.529175 -0.055115 1441740632 -0.104797 -0.840271 -0.529175 -0.055115 1441740632 -0.056213 -0.845825 -0.529663 -0.031372 1441740632 -0.056213 -0.845825 -0.529663 -0.031372 1441740632 -0.056213 -0.845825 -0.529663 -0.031372 1441740632 
0.143799 -0.730713 -0.224365 -0.628601 1441740636 0.154053 -0.728210 -0.227417 -0.627930 1441740636 0.154053 -0.728210 -0.227417 -0.627930 1441740636 0.154053 -0.728210 -0.227417 -0.627930 1441740636 0.154053 -0.728210 -0.227417 -0.627930 1441740636 0.154053 -0.728210 -0.227417 -0.627930 1441740636 0.154053 -0.728210 -0.227417 -0.627930 1441740636 0.164246 -0.723389 -0.237549 -0.627197 1441740636 0.164246 -0.723389 -0.237549 -0.627197 1441740636 0.164246 -0.723389 -0.237549 -0.627197 1441740636 0.164246 -0.723389 -0.237549 -0.627197 1441740636 0.164246 -0.723389 -0.237549 -0.627197 1441740636 0.168091 -0.720154 -0.246887 -0.626343 1441740636 0.168091 -0.720154 -0.246887 -0.626343 1441740636 0.168091 -0.720154 -0.246887 -0.626343 1441740636 0.168091 -0.720154 -0.246887 -0.626343 1441740636 0.168091 -0.720154 -0.246887 -0.626343 1441740636 0.168091 -0.720154 -0.246887 -0.626343 1441740636 0.168152 -0.717285 -0.256409 -0.625732 1441740636 0.168152 -0.717285 -0.256409 -0.625732 1441740636 0.168152 -0.717285 -0.256409 -0.625732 1441740636 0.168152 -0.717285 -0.256409 -0.625732 1441740636 0.168152 -0.717285 -0.256409 -0.625732 1441740636 0.168152 -0.717285 -0.256409 -0.625732 1441740636 0.156616 -0.716858 -0.260132 -0.627686 1441740636 0.156616 -0.716858 -0.260132 -0.627686 1441740636 0.156616 -0.716858 -0.260132 -0.627686 1441740636 0.156616 -0.716858 -0.260132 -0.627686 1441740636 0.156616 -0.716858 -0.260132 -0.627686 1441740636 0.156616 -0.716858 -0.260132 -0.627686 1441740636 0.138367 -0.719238 -0.260315 -0.629211 1441740636 0.138367 -0.719238 -0.260315 -0.629211 1441740636 0.138367 -0.719238 -0.260315 -0.629211 1441740636 0.138367 -0.719238 -0.260315 -0.629211 1441740636 0.119934 -0.722412 -0.259033 -0.629822 1441740636 0.119934 -0.722412 -0.259033 -0.629822 1441740636 0.119934 -0.722412 -0.259033 -0.629822 1441740636 0.119934 -0.722412 -0.259033 -0.629822 1441740636 0.119934 -0.722412 -0.259033 -0.629822 1441740636 0.119934 -0.722412 -0.259033 -0.629822 1441740636 0.119934 -0.722412 -0.259033 -0.629822 1441740636 0.116455 -0.724487 -0.257385 -0.628845 1441740636 0.116455 -0.724487 -0.257385 -0.628845 1441740636 0.116455 -0.724487 -0.257385 -0.628845 1441740636 0.116455 -0.724487 -0.257385 -0.628845 1441740636 0.116455 -0.724487 -0.257385 -0.628845 1441740636 0.116455 -0.724487 -0.257385 -0.628845 1441740636 0.126587 -0.724060 -0.271179 -0.621460 1441740636 0.126587 -0.724060 -0.271179 -0.621460 1441740636 0.126587 -0.724060 -0.271179 -0.621460 1441740636 0.126587 -0.724060 -0.271179 -0.621460 1441740636 0.126587 -0.724060 -0.271179 -0.621460 1441740636 0.126587 -0.724060 -0.271179 -0.621460 1441740636 0.131714 -0.726990 -0.288513 -0.609070 1441740637 0.131714 -0.726990 -0.288513 -0.609070 1441740637 0.131714 -0.726990 -0.288513 -0.609070 1441740637 0.131714 -0.726990 -0.288513 -0.609070 1441740637 0.131714 -0.726990 -0.288513 -0.609070 1441740637 0.131714 -0.726990 -0.288513 -0.609070 1441740637 0.131714 -0.726990 -0.288513 -0.609070 1441740637 0.108032 -0.736572 -0.265015 -0.612854 1441740637 0.108032 -0.736572 -0.265015 -0.612854 1441740637 0.108032 -0.736572 -0.265015 -0.612854 1441740637 0.108032 -0.736572 -0.265015 -0.612854 1441740637 0.108032 -0.736572 -0.265015 -0.612854 1441740637 0.108032 -0.736572 -0.265015 -0.612854 1441740637 0.120300 -0.734192 -0.244568 -0.621887 1441740637 0.120300 -0.734192 -0.244568 -0.621887 1441740637 0.120300 -0.734192 -0.244568 -0.621887 1441740637 0.120300 -0.734192 -0.244568 -0.621887 1441740637 0.120300 -0.734192 -0.244568 -0.621887 1441740637 0.120300 -0.734192 -0.244568 -0.621887 1441740637 0.125549 -0.733398 -0.253052 -0.618408 1441740637 0.125549 -0.733398 -0.253052 -0.618408 1441740637 0.125549 -0.733398 -0.253052 -0.618408 1441740637 0.125549 -0.733398 -0.253052 -0.618408 1441740637 0.125549 -0.733398 -0.253052 -0.618408 1441740637 0.125549 -0.733398 -0.253052 -0.618408 1441740637 0.124634 -0.738586 -0.228577 -0.621948 1441740637 0.124634 -0.738586 -0.228577 -0.621948 1441740637 0.124634 -0.738586 -0.228577 -0.621948 1441740637 0.124634 -0.738586 -0.228577 -0.621948 1441740637 0.124634 -0.738586 -0.228577 -0.621948 1441740637 0.124634 -0.738586 -0.228577 -0.621948 1441740637 0.132690 -0.735840 -0.242065 -0.618408 1441740637 0.132690 -0.735840 -0.242065 -0.618408 1441740637 0.132690 -0.735840 -0.242065 -0.618408 1441740637 0.132690 -0.735840 -0.242065 -0.618408 1441740637 0.132690 -0.735840 -0.242065 -0.618408 1441740637 0.157837 -0.727234 -0.272156 -0.610107 1441740637 0.157837 -0.727234 -0.272156 -0.610107 1441740637 0.157837 -0.727234 -0.272156 -0.610107 1441740637 0.157837 -0.727234 -0.272156 -0.610107 1441740637 0.157837 -0.727234 -0.272156 -0.610107 1441740637 0.157837 -0.727234 -0.272156 -0.610107 1441740637 0.157837 -0.727234 -0.272156 -0.610107 1441740637 0.167419 -0.716736 -0.292297 -0.610657 1441740637 0.167419 -0.716736 -0.292297 -0.610657 1441740637 0.167419 -0.716736 -0.292297 -0.610657 1441740637 0.167419 -0.716736 -0.292297 -0.610657 1441740637 0.167419 -0.716736 -0.292297 -0.610657 1441740637 0.167419 -0.716736 -0.292297 -0.610657 1441740637 0.174744 -0.712341 -0.294006 -0.612915 1441740637 0.174744 -0.712341 -0.294006 -0.612915 1441740637 0.174744 -0.712341 -0.294006 -0.612915 1441740637 0.174744 -0.712341 -0.294006 -0.612915 1441740637 0.174744 -0.712341 -0.294006 -0.612915 1441740637 0.174744 -0.712341 -0.294006 -0.612915 1441740637 0.174744 -0.712341 -0.294006 -0.612915 1441740637 0.185974 -0.711060 -0.294189 -0.611084 1441740637 0.185974 -0.711060 -0.294189 -0.611084 1441740637 0.185974 -0.711060 -0.294189 -0.611084 1441740637 0.185974 -0.711060 -0.294189 -0.611084 1441740637 0.185974 -0.711060 -0.294189 -0.611084 1441740637 0.185974 -0.711060 -0.294189 -0.611084 1441740637 0.197449 -0.706543 -0.302063 -0.608765 1441740637 0.197449 -0.706543 -0.302063 -0.608765 1441740637 0.197449 -0.706543 -0.302063 -0.608765 1441740637 0.197449 -0.706543 -0.302063 -0.608765 1441740637 0.197449 -0.706543 -0.302063 -0.608765 1441740637 0.197449 -0.706543 -0.302063 -0.608765 1441740637 0.207642 -0.702026 -0.308105 -0.607666 1441740637 0.207642 -0.702026 -0.308105 -0.607666 1441740637 0.207642 -0.702026 -0.308105 -0.607666 1441740637 0.207642 -0.702026 -0.308105 -0.607666 1441740637 0.207642 -0.702026 -0.308105 -0.607666 1441740637 0.207642 -0.702026 -0.308105 -0.607666 1441740637 0.207642 -0.702026 -0.308105 -0.607666 1441740637 0.216431 -0.697632 -0.314758 -0.606201 1441740637 0.216431 -0.697632 -0.314758 -0.606201 1441740637 0.216431 -0.697632 -0.314758 -0.606201 1441740637 0.216431 -0.697632 -0.314758 -0.606201 1441740637 0.216431 -0.697632 -0.314758 -0.606201 1441740637 0.216431 -0.697632 -0.314758 -0.606201 1441740637 0.219055 -0.694946 -0.319214 -0.606018 1441740637 0.219055 -0.694946 -0.319214 -0.606018 1441740637 0.219055 -0.694946 -0.319214 -0.606018 1441740637 0.219055 -0.694946 -0.319214 -0.606018 1441740637 0.219055 -0.694946 -0.319214 -0.606018 1441740637 0.219055 -0.694946 -0.319214 -0.606018 1441740637 0.219055 -0.694946 -0.319214 -0.606018 1441740637 0.214478 -0.695129 -0.321289 -0.606323 1441740637 0.214478 -0.695129 -0.321289 -0.606323 1441740637 0.214478 -0.695129 -0.321289 -0.606323 1441740637 0.214478 -0.695129 -0.321289 -0.606323 1441740637 0.214478 -0.695129 -0.321289 -0.606323 1441740637 0.214478 -0.695129 -0.321289 -0.606323 1441740637 0.202820 -0.697144 -0.319946 -0.608704 1441740637 0.202820 -0.697144 -0.319946 -0.608704 1441740637 0.202820 -0.697144 -0.319946 -0.608704 1441740637 0.202820 -0.697144 -0.319946 -0.608704 1441740637 0.202820 -0.697144 -0.319946 -0.608704 1441740637 0.202820 -0.697144 -0.319946 -0.608704 1441740637 0.190125 -0.700073 -0.317688 -0.610718 1441740637 0.190125 -0.700073 -0.317688 -0.610718 1441740637 0.190125 -0.700073 -0.317688 -0.610718 1441740637 0.190125 -0.700073 -0.317688 -0.610718 1441740637 0.190125 -0.700073 -0.317688 -0.610718 1441740637 0.190125 -0.700073 -0.317688 -0.610718 1441740637 0.182983 -0.702393 -0.314148 -0.612000 1441740637 0.182983 -0.702393 -0.314148 -0.612000 1441740637 0.182983 -0.702393 -0.314148 -0.612000 1441740637 0.182983 -0.702393 -0.314148 -0.612000 1441740637 0.182983 -0.702393 -0.314148 -0.612000 1441740637 0.182983 -0.702393 -0.314148 -0.612000 1441740637 0.182983 -0.702393 -0.314148 -0.612000 1441740637 0.168457 -0.701599 -0.318359 -0.614929 1441740638 0.168457 -0.701599 -0.318359 -0.614929 1441740638 0.168457 -0.701599 -0.318359 -0.614929 1441740638 0.168457 -0.701599 -0.318359 -0.614929 1441740638 0.164612 -0.709045 -0.325439 -0.603577 1441740638 0.164612 -0.709045 -0.325439 -0.603577 1441740638 0.164612 -0.709045 -0.325439 -0.603577 1441740638 0.164612 -0.709045 -0.325439 -0.603577 1441740638 0.164612 -0.709045 -0.325439 -0.603577 1441740638 0.167725 -0.708679 -0.341980 -0.593933 1441740638 0.167725 -0.708679 -0.341980 -0.593933 1441740638 0.167725 -0.708679 -0.341980 -0.593933 1441740638 0.167725 -0.708679 -0.341980 -0.593933 1441740638 0.167725 -0.708679 -0.341980 -0.593933 1441740638 0.167725 -0.708679 -0.341980 -0.593933 1441740638 0.118530 -0.724487 -0.307434 -0.605530 1441740638 0.118530 -0.724487 -0.307434 -0.605530 1441740638 0.118530 -0.724487 -0.307434 -0.605530 1441740638 0.118530 -0.724487 -0.307434 -0.605530 1441740638 0.118530 -0.724487 -0.307434 -0.605530 1441740638 0.118530 -0.724487 -0.307434 -0.605530 1441740638 0.118530 -0.724487 -0.307434 -0.605530 1441740638 0.127380 -0.721985 -0.307007 -0.606934 1441740638 0.127380 -0.721985 -0.307007 -0.606934 1441740638 0.127380 -0.721985 -0.307007 -0.606934 1441740638 0.127380 -0.721985 -0.307007 -0.606934 1441740638 0.127380 -0.721985 -0.307007 -0.606934 1441740638 0.127380 -0.721985 -0.307007 -0.606934 1441740638 0.138611 -0.721252 -0.304993 -0.606323 1441740638 0.138611 -0.721252 -0.304993 -0.606323 1441740638 0.138611 -0.721252 -0.304993 -0.606323 1441740638 0.138611 -0.721252 -0.304993 -0.606323 1441740638 0.138611 -0.721252 -0.304993 -0.606323 1441740638 0.138611 -0.721252 -0.304993 -0.606323 1441740638 0.128784 -0.732910 -0.265747 -0.612976 1441740638 0.128784 -0.732910 -0.265747 -0.612976 1441740638 0.128784 -0.732910 -0.265747 -0.612976 1441740638 0.128784 -0.732910 -0.265747 -0.612976 1441740638 0.128784 -0.732910 -0.265747 -0.612976 1441740638 0.128784 -0.732910 -0.265747 -0.612976 1441740638 0.128784 -0.732910 -0.265747 -0.612976 1441740638 0.135132 -0.732239 -0.266479 -0.612122 1441740638 0.135132 -0.732239 -0.266479 -0.612122 1441740638 0.135132 -0.732239 -0.266479 -0.612122 1441740638 0.135132 -0.732239 -0.266479 -0.612122 1441740638 0.135132 -0.732239 -0.266479 -0.612122 1441740638 0.135132 -0.732239 -0.266479 -0.612122 1441740638 0.150513 -0.721313 -0.299866 -0.606018 1441740638 0.150513 -0.721313 -0.299866 -0.606018 1441740638 0.150513 -0.721313 -0.299866 -0.606018 1441740638 0.150513 -0.721313 -0.299866 -0.606018 1441740638 0.150513 -0.721313 -0.299866 -0.606018 1441740638 0.150513 -0.721313 -0.299866 -0.606018 1441740638 0.150513 -0.721313 -0.299866 -0.606018 1441740638 0.152466 -0.718567 -0.297363 -0.609985 1441740638 0.152466 -0.718567 -0.297363 -0.609985 1441740638 0.152466 -0.718567 -0.297363 -0.609985 1441740638 0.152466 -0.718567 -0.297363 -0.609985 1441740638 0.152466 -0.718567 -0.297363 -0.609985 1441740638 0.158813 -0.719666 -0.288086 -0.611572 1441740638 0.158813 -0.719666 -0.288086 -0.611572 1441740638 0.158813 -0.719666 -0.288086 -0.611572 1441740638 0.158813 -0.719666 -0.288086 -0.611572 1441740638 0.158813 -0.719666 -0.288086 -0.611572 1441740638 0.158813 -0.719666 -0.288086 -0.611572 1441740638 0.168457 -0.716980 -0.290833 -0.610779 1441740638 0.168457 -0.716980 -0.290833 -0.610779 1441740638 0.168457 -0.716980 -0.290833 -0.610779 1441740638 0.168457 -0.716980 -0.290833 -0.610779 1441740638 0.168457 -0.716980 -0.290833 -0.610779 1441740638 0.168457 -0.716980 -0.290833 -0.610779 1441740638 0.177002 -0.714417 -0.294861 -0.609436 1441740638 0.177002 -0.714417 -0.294861 -0.609436 1441740638 0.177002 -0.714417 -0.294861 -0.609436 1441740638 0.177002 -0.714417 -0.294861 -0.609436 1441740638 0.177002 -0.714417 -0.294861 -0.609436 1441740638 0.177002 -0.714417 -0.294861 -0.609436 1441740638 0.187500 -0.710693 -0.300781 -0.607727 1441740638 0.187500 -0.710693 -0.300781 -0.607727 1441740638 0.187500 -0.710693 -0.300781 -0.607727 1441740638 0.187500 -0.710693 -0.300781 -0.607727 1441740638 0.187500 -0.710693 -0.300781 -0.607727 1441740638 0.187500 -0.710693 -0.300781 -0.607727 1441740638 0.187500 -0.710693 -0.300781 -0.607727 1441740638 0.196228 -0.706970 -0.308411 -0.605530 1441740638 0.196228 -0.706970 -0.308411 -0.605530 1441740638 0.196228 -0.706970 -0.308411 -0.605530 1441740638 0.196228 -0.706970 -0.308411 -0.605530 1441740638 0.196228 -0.706970 -0.308411 -0.605530 1441740638 0.196228 -0.706970 -0.308411 -0.605530 1441740638 0.198669 -0.705383 -0.312378 -0.604553 1441740638 0.198669 -0.705383 -0.312378 -0.604553 1441740638 0.198669 -0.705383 -0.312378 -0.604553 1441740638 0.198669 -0.705383 -0.312378 -0.604553 1441740638 0.194153 -0.705444 -0.314941 -0.604614 1441740638 0.194153 -0.705444 -0.314941 -0.604614 1441740638 0.194153 -0.705444 -0.314941 -0.604614 1441740638 0.194153 -0.705444 -0.314941 -0.604614 1441740638 0.194153 -0.705444 -0.314941 -0.604614 1441740638 0.194153 -0.705444 -0.314941 -0.604614 1441740638 0.185059 -0.706177 -0.316284 -0.605896 1441740638 0.185059 -0.706177 -0.316284 -0.605896 1441740638 0.185059 -0.706177 -0.316284 -0.605896 1441740638 0.185059 -0.706177 -0.316284 -0.605896 1441740638 0.185059 -0.706177 -0.316284 -0.605896 1441740638 0.185059 -0.706177 -0.316284 -0.605896 1441740638 0.185059 -0.706177 -0.316284 -0.605896 1441740638 0.187683 -0.703552 -0.320190 -0.606079 1441740638 0.187683 -0.703552 -0.320190 -0.606079 1441740638 0.187683 -0.703552 -0.320190 -0.606079 1441740639 0.187683 -0.703552 -0.320190 -0.606079 1441740639 0.187683 -0.703552 -0.320190 -0.606079 1441740639 0.187683 -0.703552 -0.320190 -0.606079 1441740639 0.194458 -0.699707 -0.333740 -0.601074 1441740639 0.194458 -0.699707 -0.333740 -0.601074 1441740639 0.194458 -0.699707 -0.333740 -0.601074 1441740639 0.194458 -0.699707 -0.333740 -0.601074 1441740639 0.194458 -0.699707 -0.333740 -0.601074 1441740639 0.186035 -0.700439 -0.355408 -0.590393 1441740639 0.186035 -0.700439 -0.355408 -0.590393 1441740639 0.186035 -0.700439 -0.355408 -0.590393 1441740639 0.186035 -0.700439 -0.355408 -0.590393 1441740639 0.186035 -0.700439 -0.355408 -0.590393 1441740639 0.186035 -0.700439 -0.355408 -0.590393 1441740639 0.186035 -0.700439 -0.355408 -0.590393 1441740639 0.173523 -0.702148 -0.365540 -0.585999 1441740639 0.173523 -0.702148 -0.365540 -0.585999 1441740639 0.173523 -0.702148 -0.365540 -0.585999 1441740639 0.173523 -0.702148 -0.365540 -0.585999 1441740639 0.173523 -0.702148 -0.365540 -0.585999 1441740639 0.173523 -0.702148 -0.365540 -0.585999 1441740639 0.157959 -0.716064 -0.328369 -0.595459 1441740639 0.157959 -0.716064 -0.328369 -0.595459 1441740639 0.157959 -0.716064 -0.328369 -0.595459 1441740639 0.157959 -0.716064 -0.328369 -0.595459 1441740639 0.157959 -0.716064 -0.328369 -0.595459 1441740639 0.157959 -0.716064 -0.328369 -0.595459 1441740639 0.159851 -0.710022 -0.331360 -0.600525 1441740639 0.159851 -0.710022 -0.331360 -0.600525 1441740639 0.159851 -0.710022 -0.331360 -0.600525 1441740639 0.159851 -0.710022 -0.331360 -0.600525 1441740639 0.159851 -0.710022 -0.331360 -0.600525 1441740639 0.159851 -0.710022 -0.331360 -0.600525 1441740639 0.156677 -0.717041 -0.309814 -0.604492 1441740639 0.156677 -0.717041 -0.309814 -0.604492 1441740639 0.156677 -0.717041 -0.309814 -0.604492 1441740639 0.156677 -0.717041 -0.309814 -0.604492 1441740639 0.156677 -0.717041 -0.309814 -0.604492 1441740639 0.156677 -0.717041 -0.309814 -0.604492 1441740639 0.156677 -0.717041 -0.309814 -0.604492 1441740639 0.140259 -0.725403 -0.283813 -0.611267 1441740639 0.140259 -0.725403 -0.283813 -0.611267 1441740639 0.140259 -0.725403 -0.283813 -0.611267 1441740639 0.140259 -0.725403 -0.283813 -0.611267 1441740639 0.140259 -0.725403 -0.283813 -0.611267 1441740639 0.140259 -0.725403 -0.283813 -0.611267 1441740639 0.148315 -0.724426 -0.293152 -0.606079 1441740639 0.148315 -0.724426 -0.293152 -0.606079 1441740639 0.148315 -0.724426 -0.293152 -0.606079 1441740639 0.148315 -0.724426 -0.293152 -0.606079 1441740639 0.148315 -0.724426 -0.293152 -0.606079 1441740639 0.148315 -0.724426 -0.293152 -0.606079 1441740639 0.169128 -0.710938 -0.323303 -0.601318 1441740639 0.169128 -0.710938 -0.323303 -0.601318 1441740639 0.169128 -0.710938 -0.323303 -0.601318 1441740639 0.169128 -0.710938 -0.323303 -0.601318 1441740639 0.169128 -0.710938 -0.323303 -0.601318 1441740639 0.169128 -0.710938 -0.323303 -0.601318 1441740639 0.167725 -0.706177 -0.326294 -0.605652 1441740639 0.167725 -0.706177 -0.326294 -0.605652 1441740639 0.167725 -0.706177 -0.326294 -0.605652 1441740639 0.167725 -0.706177 -0.326294 -0.605652 1441740639 0.167725 -0.706177 -0.326294 -0.605652 1441740639 0.167725 -0.706177 -0.326294 -0.605652 1441740639 0.167725 -0.706177 -0.326294 -0.605652 1441740639 0.174255 -0.708008 -0.315247 -0.607483 1441740639 0.174255 -0.708008 -0.315247 -0.607483 1441740639 0.174255 -0.708008 -0.315247 -0.607483 1441740639 0.174255 -0.708008 -0.315247 -0.607483 1441740639 0.174255 -0.708008 -0.315247 -0.607483 1441740639 0.174255 -0.708008 -0.315247 -0.607483 1441740639 0.184998 -0.705017 -0.317078 -0.606873 1441740639 0.184998 -0.705017 -0.317078 -0.606873 1441740639 0.184998 -0.705017 -0.317078 -0.606873 1441740639 0.184998 -0.705017 -0.317078 -0.606873 1441740639 0.184998 -0.705017 -0.317078 -0.606873 1441740639 0.184998 -0.705017 -0.317078 -0.606873 1441740639 0.198914 -0.699585 -0.325256 -0.604370 1441740639 0.198914 -0.699585 -0.325256 -0.604370 1441740639 0.198914 -0.699585 -0.325256 -0.604370 1441740639 0.198914 -0.699585 -0.325256 -0.604370 1441740639 0.210571 -0.695129 -0.330627 -0.602661 1441740639 0.210571 -0.695129 -0.330627 -0.602661 1441740639 0.210571 -0.695129 -0.330627 -0.602661 1441740639 0.210571 -0.695129 -0.330627 -0.602661 1441740639 0.210571 -0.695129 -0.330627 -0.602661 1441740639 0.210571 -0.695129 -0.330627 -0.602661 1441740639 0.220459 -0.691895 -0.338257 -0.598633 1441740639 0.220459 -0.691895 -0.338257 -0.598633 1441740639 0.220459 -0.691895 -0.338257 -0.598633 1441740639 0.220459 -0.691895 -0.338257 -0.598633 1441740639 0.220459 -0.691895 -0.338257 -0.598633 1441740639 0.220459 -0.691895 -0.338257 -0.598633 1441740639 0.223267 -0.690125 -0.345398 -0.595581 1441740639 0.223267 -0.690125 -0.345398 -0.595581 1441740639 0.223267 -0.690125 -0.345398 -0.595581 1441740639 0.223267 -0.690125 -0.345398 -0.595581 1441740639 0.215454 -0.691589 -0.350098 -0.593994 1441740639 0.215454 -0.691589 -0.350098 -0.593994 1441740639 0.215454 -0.691589 -0.350098 -0.593994 1441740639 0.215454 -0.691589 -0.350098 -0.593994 1441740639 0.215454 -0.691589 -0.350098 -0.593994 1441740639 0.215454 -0.691589 -0.350098 -0.593994 1441740639 0.199463 -0.694153 -0.352661 -0.595032 1441740639 0.199463 -0.694153 -0.352661 -0.595032 1441740639 0.199463 -0.694153 -0.352661 -0.595032 1441740639 0.199463 -0.694153 -0.352661 -0.595032 1441740640 0.199463 -0.694153 -0.352661 -0.595032 1441740640 0.199463 -0.694153 -0.352661 -0.595032 1441740640 0.194458 -0.694580 -0.355408 -0.594604 1441740640 0.194458 -0.694580 -0.355408 -0.594604 1441740640 0.194458 -0.694580 -0.355408 -0.594604 1441740640 0.194458 -0.694580 -0.355408 -0.594604 1441740640 0.194458 -0.694580 -0.355408 -0.594604 1441740640 0.194458 -0.694580 -0.355408 -0.594604 1441740640 0.194458 -0.694580 -0.355408 -0.594604 1441740640 0.203186 -0.687866 -0.373901 -0.588074 1441740640 0.203186 -0.687866 -0.373901 -0.588074 1441740640 0.203186 -0.687866 -0.373901 -0.588074 1441740640 0.203186 -0.687866 -0.373901 -0.588074 1441740640 0.203186 -0.687866 -0.373901 -0.588074 1441740640 0.203186 -0.687866 -0.373901 -0.588074 1441740640 0.187561 -0.698303 -0.385742 -0.573120 1441740640 0.187561 -0.698303 -0.385742 -0.573120 1441740640 0.187561 -0.698303 -0.385742 -0.573120 1441740640 0.187561 -0.698303 -0.385742 -0.573120 1441740640 0.187561 -0.698303 -0.385742 -0.573120 1441740640 0.187561 -0.698303 -0.385742 -0.573120 1441740640 0.149292 -0.714111 -0.339661 -0.593689 1441740640 0.149292 -0.714111 -0.339661 -0.593689 1441740640 0.149292 -0.714111 -0.339661 -0.593689 1441740640 0.149292 -0.714111 -0.339661 -0.593689 1441740640 0.149292 -0.714111 -0.339661 -0.593689 1441740640 0.149292 -0.714111 -0.339661 -0.593689 1441740640 0.163635 -0.715698 -0.316589 -0.600708 1441740640 0.163635 -0.715698 -0.316589 -0.600708 1441740640 0.163635 -0.715698 -0.316589 -0.600708 1441740640 0.163635 -0.715698 -0.316589 -0.600708 1441740640 0.163635 -0.715698 -0.316589 -0.600708 1441740640 0.163635 -0.715698 -0.316589 -0.600708 1441740640 0.159851 -0.715576 -0.328674 -0.595398 1441740640 0.159851 -0.715576 -0.328674 -0.595398 1441740640 0.159851 -0.715576 -0.328674 -0.595398 1441740640 0.159851 -0.715576 -0.328674 -0.595398 1441740640 0.159851 -0.715576 -0.328674 -0.595398 1441740640 0.159851 -0.715576 -0.328674 -0.595398 1441740640 0.158569 -0.722839 -0.281006 -0.611145 1441740640 0.158569 -0.722839 -0.281006 -0.611145 1441740640 0.158569 -0.722839 -0.281006 -0.611145 1441740640 0.158569 -0.722839 -0.281006 -0.611145 1441740640 0.158569 -0.722839 -0.281006 -0.611145 1441740640 0.158569 -0.722839 -0.281006 -0.611145 1441740640 0.157959 -0.723083 -0.286255 -0.608521 1441740640 0.157959 -0.723083 -0.286255 -0.608521 1441740640 0.157959 -0.723083 -0.286255 -0.608521 1441740640 0.157959 -0.723083 -0.286255 -0.608521 1441740640 0.157959 -0.723083 -0.286255 -0.608521 1441740640 0.157959 -0.723083 -0.286255 -0.608521 1441740640 0.176086 -0.716309 -0.303345 -0.603271 1441740640 0.176086 -0.716309 -0.303345 -0.603271 1441740640 0.176086 -0.716309 -0.303345 -0.603271 1441740640 0.176086 -0.716309 -0.303345 -0.603271 1441740640 0.176086 -0.716309 -0.303345 -0.603271 1441740640 0.176086 -0.716309 -0.303345 -0.603271 1441740640 0.186218 -0.703125 -0.324463 -0.604736 1441740640 0.186218 -0.703125 -0.324463 -0.604736 1441740640 0.186218 -0.703125 -0.324463 -0.604736 1441740640 0.186218 -0.703125 -0.324463 -0.604736 1441740640 0.186218 -0.703125 -0.324463 -0.604736 1441740640 0.186218 -0.703125 -0.324463 -0.604736 1441740640 0.196106 -0.699219 -0.329285 -0.603577 1441740640 0.196106 -0.699219 -0.329285 -0.603577 1441740640 0.196106 -0.699219 -0.329285 -0.603577 1441740640 0.196106 -0.699219 -0.329285 -0.603577 1441740640 0.196106 -0.699219 -0.329285 -0.603577 1441740640 0.196106 -0.699219 -0.329285 -0.603577 1441740640 0.212830 -0.691833 -0.338806 -0.601135 1441740640 0.212830 -0.691833 -0.338806 -0.601135 1441740640 0.212830 -0.691833 -0.338806 -0.601135 1441740640 0.212830 -0.691833 -0.338806 -0.601135 1441740640 0.212830 -0.691833 -0.338806 -0.601135 1441740640 0.212830 -0.691833 -0.338806 -0.601135 1441740640 0.227600 -0.684631 -0.347351 -0.599121 1441740640 0.227600 -0.684631 -0.347351 -0.599121 1441740640 0.227600 -0.684631 -0.347351 -0.599121 1441740640 0.227600 -0.684631 -0.347351 -0.599121 1441740640 0.227600 -0.684631 -0.347351 -0.599121 1441740640 0.227600 -0.684631 -0.347351 -0.599121 1441740640 0.238037 -0.680237 -0.351135 -0.597839 1441740640 0.238037 -0.680237 -0.351135 -0.597839 1441740640 0.238037 -0.680237 -0.351135 -0.597839 1441740640 0.238037 -0.680237 -0.351135 -0.597839 1441740640 0.238037 -0.680237 -0.351135 -0.597839 1441740640 0.238037 -0.680237 -0.351135 -0.597839 1441740640 0.249512 -0.674500 -0.356506 -0.596497 1441740640 0.249512 -0.674500 -0.356506 -0.596497 1441740640 0.249512 -0.674500 -0.356506 -0.596497 1441740640 0.249512 -0.674500 -0.356506 -0.596497 1441740640 0.249512 -0.674500 -0.356506 -0.596497 1441740640 0.249512 -0.674500 -0.356506 -0.596497 1441740640 0.254578 -0.671997 -0.361755 -0.593994 1441740640 0.254578 -0.671997 -0.361755 -0.593994 1441740640 0.254578 -0.671997 -0.361755 -0.593994 1441740640 0.254578 -0.671997 -0.361755 -0.593994 1441740640 0.254578 -0.671997 -0.361755 -0.593994 1441740640 0.254578 -0.671997 -0.361755 -0.593994 1441740640 0.248779 -0.672974 -0.366211 -0.592590 1441740640 0.248779 -0.672974 -0.366211 -0.592590 1441740640 0.248779 -0.672974 -0.366211 -0.592590 1441740640 0.248779 -0.672974 -0.366211 -0.592590 1441740640 0.248779 -0.672974 -0.366211 -0.592590 1441740640 0.248779 -0.672974 -0.366211 -0.592590 1441740640 0.235413 -0.676514 -0.368835 -0.592407 1441740640 0.235413 -0.676514 -0.368835 -0.592407 1441740640 0.235413 -0.676514 -0.368835 -0.592407 1441740640 0.235413 -0.676514 -0.368835 -0.592407 1441740640 0.235413 -0.676514 -0.368835 -0.592407 1441740640 0.235413 -0.676514 -0.368835 -0.592407 1441740641 0.235413 -0.676514 -0.368835 -0.592407 1441740641 0.243103 -0.671875 -0.377319 -0.589233 1441740641 0.243103 -0.671875 -0.377319 -0.589233 1441740641 0.243103 -0.671875 -0.377319 -0.589233 1441740641 0.243103 -0.671875 -0.377319 -0.589233 1441740641 0.243103 -0.671875 -0.377319 -0.589233 1441740641 0.243103 -0.671875 -0.377319 -0.589233 1441740641 0.251770 -0.660583 -0.413330 -0.573975 1441740641 0.251770 -0.660583 -0.413330 -0.573975 1441740641 0.251770 -0.660583 -0.413330 -0.573975 1441740641 0.251770 -0.660583 -0.413330 -0.573975 1441740641 0.251770 -0.660583 -0.413330 -0.573975 1441740641 0.251770 -0.660583 -0.413330 -0.573975 1441740641 0.218689 -0.683533 -0.406433 -0.565613 1441740641 0.218689 -0.683533 -0.406433 -0.565613 1441740641 0.218689 -0.683533 -0.406433 -0.565613 1441740641 0.218689 -0.683533 -0.406433 -0.565613 1441740641 0.218689 -0.683533 -0.406433 -0.565613 1441740641 0.218689 -0.683533 -0.406433 -0.565613 1441740641 0.177307 -0.703369 -0.373718 -0.578186 1441740641 0.177307 -0.703369 -0.373718 -0.578186 1441740641 0.177307 -0.703369 -0.373718 -0.578186 1441740641 0.177307 -0.703369 -0.373718 -0.578186 1441740641 0.177307 -0.703369 -0.373718 -0.578186 1441740641 0.177307 -0.703369 -0.373718 -0.578186 1441740641 0.177307 -0.703369 -0.373718 -0.578186 1441740641 0.165466 -0.710876 -0.342957 -0.591370 1441740641 0.165466 -0.710876 -0.342957 -0.591370 1441740641 0.165466 -0.710876 -0.342957 -0.591370 1441740641 0.165466 -0.710876 -0.342957 -0.591370 1441740641 0.165466 -0.710876 -0.342957 -0.591370 1441740641 0.165466 -0.710876 -0.342957 -0.591370 1441740641 0.167664 -0.708679 -0.347717 -0.590576 1441740641 0.167664 -0.708679 -0.347717 -0.590576 1441740641 0.167664 -0.708679 -0.347717 -0.590576 1441740641 0.167664 -0.708679 -0.347717 -0.590576 1441740641 0.167664 -0.708679 -0.347717 -0.590576 1441740641 0.167664 -0.708679 -0.347717 -0.590576 1441740641 0.142822 -0.721558 -0.323425 -0.595398 1441740641 0.142822 -0.721558 -0.323425 -0.595398 1441740641 0.142822 -0.721558 -0.323425 -0.595398 1441740641 0.142822 -0.721558 -0.323425 -0.595398 1441740641 0.142822 -0.721558 -0.323425 -0.595398 1441740641 0.142822 -0.721558 -0.323425 -0.595398 1441740641 0.130798 -0.736572 -0.287231 -0.598267 1441740641 0.130798 -0.736572 -0.287231 -0.598267 1441740641 0.130798 -0.736572 -0.287231 -0.598267 1441740641 0.130798 -0.736572 -0.287231 -0.598267 1441740641 0.130798 -0.736572 -0.287231 -0.598267 1441740641 0.155334 -0.727112 -0.295959 -0.599731 1441740641 0.155334 -0.727112 -0.295959 -0.599731 1441740641 0.155334 -0.727112 -0.295959 -0.599731 1441740641 0.155334 -0.727112 -0.295959 -0.599731 1441740641 0.155334 -0.727112 -0.295959 -0.599731 1441740641 0.155334 -0.727112 -0.295959 -0.599731 1441740641 0.155334 -0.727112 -0.295959 -0.599731 1441740641 0.179382 -0.712646 -0.320862 -0.597534 1441740641 0.179382 -0.712646 -0.320862 -0.597534 1441740641 0.179382 -0.712646 -0.320862 -0.597534 1441740641 0.179382 -0.712646 -0.320862 -0.597534 1441740641 0.179382 -0.712646 -0.320862 -0.597534 1441740641 0.179382 -0.712646 -0.320862 -0.597534 1441740641 0.182190 -0.707520 -0.322510 -0.601868 1441740641 0.182190 -0.707520 -0.322510 -0.601868 1441740641 0.182190 -0.707520 -0.322510 -0.601868 1441740641 0.182190 -0.707520 -0.322510 -0.601868 1441740641 0.182190 -0.707520 -0.322510 -0.601868 1441740641 0.182190 -0.707520 -0.322510 -0.601868 1441740641 0.186707 -0.710205 -0.311768 -0.602966 1441740641 0.186707 -0.710205 -0.311768 -0.602966 1441740641 0.186707 -0.710205 -0.311768 -0.602966 1441740641 0.186707 -0.710205 -0.311768 -0.602966 1441740641 0.186707 -0.710205 -0.311768 -0.602966 1441740641 0.186707 -0.710205 -0.311768 -0.602966 1441740641 0.194519 -0.707703 -0.314270 -0.602112 1441740641 0.194519 -0.707703 -0.314270 -0.602112 1441740641 0.194519 -0.707703 -0.314270 -0.602112 1441740641 0.194519 -0.707703 -0.314270 -0.602112 1441740641 0.194519 -0.707703 -0.314270 -0.602112 1441740641 
0.107178 -0.805237 -0.360046 -0.458801 1441740644 0.107178 -0.805237 -0.360046 -0.458801 1441740644 0.107178 -0.805237 -0.360046 -0.458801 1441740644 0.107178 -0.805237 -0.360046 -0.458801 1441740644 0.107178 -0.805237 -0.360046 -0.458801 1441740644 0.107178 -0.805237 -0.360046 -0.458801 1441740644 0.065796 -0.833618 -0.388794 -0.386902 1441740644 0.065796 -0.833618 -0.388794 -0.386902 1441740644 0.065796 -0.833618 -0.388794 -0.386902 1441740644 0.065796 -0.833618 -0.388794 -0.386902 1441740644 0.065796 -0.833618 -0.388794 -0.386902 1441740644 -0.007202 -0.854736 -0.417053 -0.309082 1441740644 -0.007202 -0.854736 -0.417053 -0.309082 1441740644 -0.007202 -0.854736 -0.417053 -0.309082 1441740644 -0.007202 -0.854736 -0.417053 -0.309082 1441740644 -0.007202 -0.854736 -0.417053 -0.309082 1441740644 -0.007202 -0.854736 -0.417053 -0.309082 1441740644 -0.095093 -0.862061 -0.426270 -0.257324 1441740644 -0.095093 -0.862061 -0.426270 -0.257324 1441740644 -0.095093 -0.862061 -0.426270 -0.257324 1441740644 -0.095093 -0.862061 -0.426270 -0.257324 1441740644 -0.095093 -0.862061 -0.426270 -0.257324 1441740644 -0.095093 -0.862061 -0.426270 -0.257324 1441740644 -0.145081 -0.841248 -0.450745 -0.261169 1441740644 -0.145081 -0.841248 -0.450745 -0.261169 1441740644 -0.145081 -0.841248 -0.450745 -0.261169 1441740644 -0.145081 -0.841248 -0.450745 -0.261169 1441740644 -0.145081 -0.841248 -0.450745 -0.261169 1441740644 -0.145081 -0.841248 -0.450745 -0.261169 1441740644 -0.145081 -0.841248 -0.450745 -0.261169 1441740644 -0.191284 -0.842957 -0.462402 -0.197998 1441740644 -0.191284 -0.842957 -0.462402 -0.197998 1441740644 -0.191284 -0.842957 -0.462402 -0.197998 1441740644 -0.191284 -0.842957 -0.462402 -0.197998 1441740644 -0.191284 -0.842957 -0.462402 -0.197998 1441740644 -0.191284 -0.842957 -0.462402 -0.197998 1441740644 -0.252136 -0.841003 -0.456055 -0.145935 1441740644 -0.252136 -0.841003 -0.456055 -0.145935 1441740644 -0.252136 -0.841003 -0.456055 -0.145935 1441740644 -0.252136 -0.841003 -0.456055 -0.145935 1441740644 -0.252136 -0.841003 -0.456055 -0.145935 1441740644 -0.252136 -0.841003 -0.456055 -0.145935 1441740644 -0.293030 -0.843811 -0.438232 -0.100891 1441740644 -0.293030 -0.843811 -0.438232 -0.100891 1441740644 -0.293030 -0.843811 -0.438232 -0.100891 1441740644 -0.293030 -0.843811 -0.438232 -0.100891 1441740644 -0.293030 -0.843811 -0.438232 -0.100891 1441740644 -0.293030 -0.843811 -0.438232 -0.100891 1441740644 -0.293030 -0.843811 -0.438232 -0.100891 1441740644 -0.329224 -0.846191 -0.413452 -0.068542 1441740644 -0.329224 -0.846191 -0.413452 -0.068542 1441740644 -0.329224 -0.846191 -0.413452 -0.068542 1441740644 -0.329224 -0.846191 -0.413452 -0.068542 1441740644 -0.329224 -0.846191 -0.413452 -0.068542 1441740644 -0.329224 -0.846191 -0.413452 -0.068542 1441740644 -0.353333 -0.845154 -0.398010 -0.050781 1441740644 -0.353333 -0.845154 -0.398010 -0.050781 1441740644 -0.353333 -0.845154 -0.398010 -0.050781 1441740644 -0.353333 -0.845154 -0.398010 -0.050781 1441740644 -0.353333 -0.845154 -0.398010 -0.050781 1441740644 -0.353333 -0.845154 -0.398010 -0.050781 1441740644 -0.361816 -0.842773 -0.395996 -0.045532 1441740644 -0.361816 -0.842773 -0.395996 -0.045532 1441740644 -0.361816 -0.842773 -0.395996 -0.045532 1441740645 -0.361816 -0.842773 -0.395996 -0.045532 1441740645 -0.361816 -0.842773 -0.395996 -0.045532 1441740645 -0.361816 -0.842773 -0.395996 -0.045532 1441740645 -0.356445 -0.837952 -0.410767 -0.046753 1441740645 -0.356445 -0.837952 -0.410767 -0.046753 1441740645 -0.356445 -0.837952 -0.410767 -0.046753 1441740645 -0.356445 -0.837952 -0.410767 -0.046753 1441740645 -0.356445 -0.837952 -0.410767 -0.046753 1441740645 -0.356445 -0.837952 -0.410767 -0.046753 1441740645 -0.341431 -0.831543 -0.434021 -0.060974 1441740645 -0.341431 -0.831543 -0.434021 -0.060974 1441740645 -0.341431 -0.831543 -0.434021 -0.060974 1441740645 -0.341431 -0.831543 -0.434021 -0.060974 1441740645 -0.341431 -0.831543 -0.434021 -0.060974 1441740645 -0.341431 -0.831543 -0.434021 -0.060974 1441740645 -0.327515 -0.809814 -0.474487 -0.109131 1441740645 -0.327515 -0.809814 -0.474487 -0.109131 1441740645 -0.327515 -0.809814 -0.474487 -0.109131 1441740645 -0.327515 -0.809814 -0.474487 -0.109131 1441740645 -0.327515 -0.809814 -0.474487 -0.109131 1441740645 -0.327515 -0.809814 -0.474487 -0.109131 1441740645 -0.327515 -0.809814 -0.474487 -0.109131 1441740645 -0.263794 -0.822693 -0.487671 -0.125671 1441740645 -0.263794 -0.822693 -0.487671 -0.125671 1441740645 -0.263794 -0.822693 -0.487671 -0.125671 1441740645 -0.263794 -0.822693 -0.487671 -0.125671 1441740645 -0.263794 -0.822693 -0.487671 -0.125671 1441740645 -0.263794 -0.822693 -0.487671 -0.125671 1441740645 -0.165710 -0.833923 -0.525635 -0.030823 1441740645 -0.165710 -0.833923 -0.525635 -0.030823 1441740645 -0.165710 -0.833923 -0.525635 -0.030823 1441740645 -0.165710 -0.833923 -0.525635 -0.030823 1441740645 -0.165710 -0.833923 -0.525635 -0.030823 1441740645 -0.165710 -0.833923 -0.525635 -0.030823 1441740645 -0.218811 -0.847473 -0.468323 -0.120850 1441740645 -0.218811 -0.847473 -0.468323 -0.120850 1441740645 -0.218811 -0.847473 -0.468323 -0.120850 1441740645 -0.218811 -0.847473 -0.468323 -0.120850 1441740645 -0.218811 -0.847473 -0.468323 -0.120850 1441740645 -0.218811 -0.847473 -0.468323 -0.120850 1441740645 -0.218811 -0.847473 -0.468323 -0.120850 1441740645 -0.291260 -0.772949 -0.536438 -0.173340 1441740645 -0.291260 -0.772949 -0.536438 -0.173340 1441740645 -0.291260 -0.772949 -0.536438 -0.173340 1441740645 -0.291260 -0.772949 -0.536438 -0.173340 1441740645 -0.291260 -0.772949 -0.536438 -0.173340 1441740645 -0.291260 -0.772949 -0.536438 -0.173340 1441740645 -0.180115 -0.805298 -0.561157 -0.065186 1441740645 -0.180115 -0.805298 -0.561157 -0.065186 1441740645 -0.180115 -0.805298 -0.561157 -0.065186 1441740645 -0.180115 -0.805298 -0.561157 -0.065186 1441740645 -0.180115 -0.805298 -0.561157 -0.065186 1441740645 -0.180115 -0.805298 -0.561157 -0.065186 1441740645 -0.020203 -0.833862 -0.548828 -0.056396 1441740645 -0.020203 -0.833862 -0.548828 -0.056396 1441740645 -0.020203 -0.833862 -0.548828 -0.056396 1441740645 -0.020203 -0.833862 -0.548828 -0.056396 1441740645 -0.020203 -0.833862 -0.548828 -0.056396 1441740645 -0.020203 -0.833862 -0.548828 -0.056396 1441740645 -0.020203 -0.833862 -0.548828 -0.056396 1441740645 -0.081482 -0.863831 -0.493347 -0.062195 1441740645 -0.081482 -0.863831 -0.493347 -0.062195 1441740645 -0.081482 -0.863831 -0.493347 -0.062195 1441740645 -0.081482 -0.863831 -0.493347 -0.062195 1441740645 -0.081482 -0.863831 -0.493347 -0.062195 1441740645 -0.081482 -0.863831 -0.493347 -0.062195 1441740645 -0.084900 -0.862427 -0.498413 -0.025635 1441740645 -0.084900 -0.862427 -0.498413 -0.025635 1441740645 -0.084900 -0.862427 -0.498413 -0.025635 1441740645 -0.084900 -0.862427 -0.498413 -0.025635 1441740645 -0.084900 -0.862427 -0.498413 -0.025635 1441740645 -0.084900 -0.862427 -0.498413 -0.025635 1441740645 -0.084900 -0.862427 -0.498413 -0.025635 1441740645 -0.055481 -0.863770 -0.499695 -0.034058 1441740645 -0.055481 -0.863770 -0.499695 -0.034058 1441740645 -0.055481 -0.863770 -0.499695 -0.034058 1441740645 -0.055481 -0.863770 -0.499695 -0.034058 1441740645 -0.055481 -0.863770 -0.499695 -0.034058 1441740645 -0.055481 -0.863770 -0.499695 -0.034058 1441740645 -0.076599 -0.879150 -0.468201 -0.045288 1441740645 -0.076599 -0.879150 -0.468201 -0.045288 1441740645 -0.076599 -0.879150 -0.468201 -0.045288 1441740645 -0.076599 -0.879150 -0.468201 -0.045288 1441740645 -0.076599 -0.879150 -0.468201 -0.045288 1441740645 -0.134338 -0.882080 -0.447510 -0.061340 1441740645 -0.134338 -0.882080 -0.447510 -0.061340 1441740645 -0.134338 -0.882080 -0.447510 -0.061340 1441740645 -0.134338 -0.882080 -0.447510 -0.061340 1441740645 -0.134338 -0.882080 -0.447510 -0.061340 1441740645 -0.134338 -0.882080 -0.447510 -0.061340 1441740645 -0.210693 -0.875488 -0.427490 -0.080444 1441740645 -0.210693 -0.875488 -0.427490 -0.080444 1441740645 -0.210693 -0.875488 -0.427490 -0.080444 1441740645 -0.210693 -0.875488 -0.427490 -0.080444 1441740645 -0.210693 -0.875488 -0.427490 -0.080444 1441740645 -0.210693 -0.875488 -0.427490 -0.080444 1441740645 -0.210693 -0.875488 -0.427490 -0.080444 1441740645 -0.238831 -0.873840 -0.415222 -0.083801 1441740645 -0.238831 -0.873840 -0.415222 -0.083801 1441740645 -0.238831 -0.873840 -0.415222 -0.083801 1441740645 -0.238831 -0.873840 -0.415222 -0.083801 1441740645 -0.238831 -0.873840 -0.415222 -0.083801 1441740645 -0.238831 -0.873840 -0.415222 -0.083801 1441740645 -0.239807 -0.876526 -0.409119 -0.083252 1441740645 -0.239807 -0.876526 -0.409119 -0.083252 1441740645 -0.239807 -0.876526 -0.409119 -0.083252 1441740645 -0.239807 -0.876526 -0.409119 -0.083252 1441740645 -0.239807 -0.876526 -0.409119 -0.083252 1441740645 -0.239807 -0.876526 -0.409119 -0.083252 1441740645 -0.239807 -0.876526 -0.409119 -0.083252 1441740645 -0.227661 -0.874451 -0.419556 -0.086853 1441740645 -0.227661 -0.874451 -0.419556 -0.086853 1441740645 -0.227661 -0.874451 -0.419556 -0.086853 1441740645 -0.227661 -0.874451 -0.419556 -0.086853 1441740646 -0.227661 -0.874451 -0.419556 -0.086853 1441740646 -0.188416 -0.865845 -0.449585 -0.112976 1441740646 -0.188416 -0.865845 -0.449585 -0.112976 1441740646 -0.188416 -0.865845 -0.449585 -0.112976 1441740646 -0.188416 -0.865845 -0.449585 -0.112976 1441740646 -0.188416 -0.865845 -0.449585 -0.112976 1441740646 -0.188416 -0.865845 -0.449585 -0.112976 1441740646 -0.188416 -0.865845 -0.449585 -0.112976 1441740646 -0.154907 -0.861206 -0.467590 -0.125610 1441740646 -0.154907 -0.861206 -0.467590 -0.125610 1441740646 -0.154907 -0.861206 -0.467590 -0.125610 1441740646 -0.154907 -0.861206 -0.467590 -0.125610 1441740646 -0.154907 -0.861206 -0.467590 -0.125610 1441740646 -0.118713 -0.866028 -0.471069 -0.118591 1441740646 -0.118713 -0.866028 -0.471069 -0.118591 1441740646 -0.118713 -0.866028 -0.471069 -0.118591 1441740646 -0.118713 -0.866028 -0.471069 -0.118591 1441740646 -0.118713 -0.866028 -0.471069 -0.118591 1441740646 -0.118713 -0.866028 -0.471069 -0.118591 1441740646 -0.024658 -0.840393 -0.533264 0.093628 1441740646 -0.024658 -0.840393 -0.533264 0.093628 1441740646 -0.024658 -0.840393 -0.533264 0.093628 1441740646 -0.024658 -0.840393 -0.533264 0.093628 1441740646 -0.024658 -0.840393 -0.533264 0.093628 1441740646 -0.024658 -0.840393 -0.533264 0.093628 1441740646 -0.218811 -0.825989 -0.502991 -0.130188 1441740646 -0.218811 -0.825989 -0.502991 -0.130188 1441740646 -0.218811 -0.825989 -0.502991 -0.130188 1441740646 -0.218811 -0.825989 -0.502991 -0.130188 1441740646 -0.218811 -0.825989 -0.502991 -0.130188 1441740646 -0.218811 -0.825989 -0.502991 -0.130188 1441740646 -0.271912 -0.764709 -0.570374 -0.126648 1441740646 -0.271912 -0.764709 -0.570374 -0.126648 1441740646 -0.271912 -0.764709 -0.570374 -0.126648 1441740646 -0.271912 -0.764709 -0.570374 -0.126648 1441740646 -0.271912 -0.764709 -0.570374 -0.126648 1441740646 -0.271912 -0.764709 -0.570374 -0.126648 1441740646 -0.195618 -0.788574 -0.578064 -0.076538 1441740646 -0.195618 -0.788574 -0.578064 -0.076538 1441740646 -0.195618 -0.788574 -0.578064 -0.076538 1441740646 -0.195618 -0.788574 -0.578064 -0.076538 1441740646 -0.195618 -0.788574 -0.578064 -0.076538 1441740646 -0.195618 -0.788574 -0.578064 -0.076538 1441740646 -0.195618 -0.788574 -0.578064 -0.076538 1441740646 -0.147278 -0.797180 -0.580811 -0.074280 1441740646 -0.147278 -0.797180 -0.580811 -0.074280 1441740646 -0.147278 -0.797180 -0.580811 -0.074280 1441740646 -0.147278 -0.797180 -0.580811 -0.074280 1441740646 -0.147278 -0.797180 -0.580811 -0.074280 1441740646 -0.147278 -0.797180 -0.580811 -0.074280 1441740646 -0.146240 -0.813965 -0.558472 -0.065857 1441740646 -0.146240 -0.813965 -0.558472 -0.065857 1441740646 -0.146240 -0.813965 -0.558472 -0.065857 1441740646 -0.146240 -0.813965 -0.558472 -0.065857 1441740646 -0.146240 -0.813965 -0.558472 -0.065857 1441740646 -0.146240 -0.813965 -0.558472 -0.065857 1441740646 -0.139648 -0.836243 -0.529175 -0.035706 1441740646 -0.139648 -0.836243 -0.529175 -0.035706 1441740646 -0.139648 -0.836243 -0.529175 -0.035706 1441740646 -0.139648 -0.836243 -0.529175 -0.035706 1441740646 -0.139648 -0.836243 -0.529175 -0.035706 1441740646 -0.139648 -0.836243 -0.529175 -0.035706 1441740646 -0.134399 -0.855103 -0.500671 -0.013489 1441740646 -0.134399 -0.855103 -0.500671 -0.013489 1441740646 -0.134399 -0.855103 -0.500671 -0.013489 1441740646 -0.134399 -0.855103 -0.500671 -0.013489 1441740646 -0.134399 -0.855103 -0.500671 -0.013489 1441740646 -0.134399 -0.855103 -0.500671 -0.013489 1441740646 -0.134399 -0.855103 -0.500671 -0.013489 1441740646 -0.098267 -0.857788 -0.502258 -0.048035 1441740646 -0.098267 -0.857788 -0.502258 -0.048035 1441740646 -0.098267 -0.857788 -0.502258 -0.048035 1441740646 -0.098267 -0.857788 -0.502258 -0.048035 1441740646 -0.098267 -0.857788 -0.502258 -0.048035 1441740646 -0.098267 -0.857788 -0.502258 -0.048035 1441740646 -0.099365 -0.872375 -0.474609 -0.062439 1441740646 -0.099365 -0.872375 -0.474609 -0.062439 1441740646 -0.099365 -0.872375 -0.474609 -0.062439 1441740646 -0.099365 -0.872375 -0.474609 -0.062439 1441740646 -0.099365 -0.872375 -0.474609 -0.062439 1441740646 -0.099365 -0.872375 -0.474609 -0.062439 1441740646 -0.130737 -0.886353 -0.440979 -0.053955 1441740646 -0.130737 -0.886353 -0.440979 -0.053955 1441740646 -0.130737 -0.886353 -0.440979 -0.053955 1441740646 -0.130737 -0.886353 -0.440979 -0.053955 1441740646 -0.130737 -0.886353 -0.440979 -0.053955 1441740646 -0.130737 -0.886353 -0.440979 -0.053955 1441740646 -0.170227 -0.897949 -0.403870 -0.041382 1441740646 -0.170227 -0.897949 -0.403870 -0.041382 1441740646 -0.170227 -0.897949 -0.403870 -0.041382 1441740646 -0.170227 -0.897949 -0.403870 -0.041382 1441740646 -0.237183 -0.898499 -0.368591 -0.024841 1441740646 -0.237183 -0.898499 -0.368591 -0.024841 1441740646 -0.237183 -0.898499 -0.368591 -0.024841 1441740646 -0.237183 -0.898499 -0.368591 -0.024841 1441740646 -0.237183 -0.898499 -0.368591 -0.024841 1441740646 -0.237183 -0.898499 -0.368591 -0.024841 1441740646 -0.309570 -0.882141 -0.355042 -0.002136 1441740646 -0.309570 -0.882141 -0.355042 -0.002136 1441740646 -0.309570 -0.882141 -0.355042 -0.002136 1441740646 -0.309570 -0.882141 -0.355042 -0.002136 1441740646 -0.309570 -0.882141 -0.355042 -0.002136 1441740646 -0.309570 -0.882141 -0.355042 -0.002136 1441740646 -0.336304 -0.868958 -0.363098 0.005676 1441740646 -0.336304 -0.868958 -0.363098 0.005676 1441740646 -0.336304 -0.868958 -0.363098 0.005676 1441740646 -0.336304 -0.868958 -0.363098 0.005676 1441740646 -0.336304 -0.868958 -0.363098 0.005676 1441740647 -0.336304 -0.868958 -0.363098 0.005676 1441740647 -0.311035 -0.865784 -0.391907 -0.013000 1441740647 -0.311035 -0.865784 -0.391907 -0.013000 1441740647 -0.311035 -0.865784 -0.391907 -0.013000 1441740647 -0.311035 -0.865784 -0.391907 -0.013000 1441740647 -0.311035 -0.865784 -0.391907 -0.013000 1441740647 -0.311035 -0.865784 -0.391907 -0.013000 1441740647 -0.311035 -0.865784 -0.391907 -0.013000 1441740647 -0.272461 -0.856262 -0.436340 -0.047058 1441740647 -0.272461 -0.856262 -0.436340 -0.047058 1441740647 -0.272461 -0.856262 -0.436340 -0.047058 1441740647 -0.272461 -0.856262 -0.436340 -0.047058 1441740647 -0.272461 -0.856262 -0.436340 -0.047058 1441740647 -0.272461 -0.856262 -0.436340 -0.047058 1441740647 -0.272461 -0.856262 -0.436340 -0.047058 1441740647 -0.228333 -0.841003 -0.480957 -0.096619 1441740647 -0.228333 -0.841003 -0.480957 -0.096619 1441740647 -0.228333 -0.841003 -0.480957 -0.096619 1441740647 -0.228333 -0.841003 -0.480957 -0.096619 1441740647 -0.228333 -0.841003 -0.480957 -0.096619 1441740647 -0.228333 -0.841003 -0.480957 -0.096619 1441740647 -0.204224 -0.854614 -0.462830 -0.117371 1441740647 -0.204224 -0.854614 -0.462830 -0.117371 1441740647 -0.204224 -0.854614 -0.462830 -0.117371 1441740647 -0.204224 -0.854614 -0.462830 -0.117371 1441740647 -0.204224 -0.854614 -0.462830 -0.117371 1441740647 -0.204224 -0.854614 -0.462830 -0.117371 1441740647 -0.189819 -0.831604 -0.514160 -0.090210 1441740647 -0.189819 -0.831604 -0.514160 -0.090210 1441740647 -0.189819 -0.831604 -0.514160 -0.090210 1441740647 -0.189819 -0.831604 -0.514160 -0.090210 1441740647 -0.189819 -0.831604 -0.514160 -0.090210 1441740647 -0.189819 -0.831604 -0.514160 -0.090210 1441740647 -0.218079 -0.819580 -0.528870 -0.032349 1441740647 -0.218079 -0.819580 -0.528870 -0.032349 1441740647 -0.218079 -0.819580 -0.528870 -0.032349 1441740647 -0.218079 -0.819580 -0.528870 -0.032349 1441740647 -0.218079 -0.819580 -0.528870 -0.032349 1441740647 -0.218079 -0.819580 -0.528870 -0.032349 1441740647 -0.218079 -0.819580 -0.528870 -0.032349 1441740647 -0.286560 -0.790955 -0.490417 -0.227783 1441740647 -0.286560 -0.790955 -0.490417 -0.227783 1441740647 -0.286560 -0.790955 -0.490417 -0.227783 1441740647 -0.286560 -0.790955 -0.490417 -0.227783 1441740647 -0.286560 -0.790955 -0.490417 -0.227783 1441740647 -0.286560 -0.790955 -0.490417 -0.227783 1441740647 -0.202393 -0.811035 -0.544312 -0.071472 1441740647 -0.202393 -0.811035 -0.544312 -0.071472 1441740647 -0.202393 -0.811035 -0.544312 -0.071472 1441740647 -0.202393 -0.811035 -0.544312 -0.071472 1441740647 -0.202393 -0.811035 -0.544312 -0.071472 1441740647 -0.202393 -0.811035 -0.544312 -0.071472 1441740647 -0.098450 -0.820190 -0.563538 0.006531 1441740647 -0.098450 -0.820190 -0.563538 0.006531 1441740647 -0.098450 -0.820190 -0.563538 0.006531 1441740647 -0.098450 -0.820190 -0.563538 0.006531 1441740647 -0.098450 -0.820190 -0.563538 0.006531 1441740647 -0.098450 -0.820190 -0.563538 0.006531 1441740647 -0.098450 -0.820190 -0.563538 0.006531 1441740647 -0.127319 -0.833008 -0.538269 -0.013428 1441740647 -0.127319 -0.833008 -0.538269 -0.013428 1441740647 -0.127319 -0.833008 -0.538269 -0.013428 1441740647 -0.127319 -0.833008 -0.538269 -0.013428 1441740647 -0.127319 -0.833008 -0.538269 -0.013428 1441740647 -0.127319 -0.833008 -0.538269 -0.013428 1441740647 -0.124207 -0.850281 -0.511292 0.014160 1441740647 -0.124207 -0.850281 -0.511292 0.014160 1441740647 -0.124207 -0.850281 -0.511292 0.014160 1441740647 -0.124207 -0.850281 -0.511292 0.014160 1441740647 -0.124207 -0.850281 -0.511292 0.014160 1441740647 -0.124207 -0.850281 -0.511292 0.014160 1441740647 -0.101563 -0.870483 -0.479736 0.043152 1441740647 -0.101563 -0.870483 -0.479736 0.043152 1441740647 -0.101563 -0.870483 -0.479736 0.043152 1441740647 -0.101563 -0.870483 -0.479736 0.043152 1441740647 -0.101563 -0.870483 -0.479736 0.043152 1441740647 -0.101563 -0.870483 -0.479736 0.043152 1441740647 -0.055237 -0.876831 -0.477295 -0.020203 1441740647 -0.055237 -0.876831 -0.477295 -0.020203 1441740647 -0.055237 -0.876831 -0.477295 -0.020203 1441740647 -0.055237 -0.876831 -0.477295 -0.020203 1441740647 -0.055237 -0.876831 -0.477295 -0.020203 1441740647 -0.055237 -0.876831 -0.477295 -0.020203 1441740647 -0.055237 -0.876831 -0.477295 -0.020203 1441740647 -0.084045 -0.893616 -0.439819 -0.032532 1441740647 -0.084045 -0.893616 -0.439819 -0.032532 1441740647 -0.084045 -0.893616 -0.439819 -0.032532 1441740647 -0.084045 -0.893616 -0.439819 -0.032532 1441740647 -0.084045 -0.893616 -0.439819 -0.032532 1441740647 -0.084045 -0.893616 -0.439819 -0.032532 1441740647 -0.084045 -0.893616 -0.439819 -0.032532 1441740647 -0.116760 -0.906799 -0.404358 -0.025696 1441740647 -0.116760 -0.906799 -0.404358 -0.025696 1441740647 -0.116760 -0.906799 -0.404358 -0.025696 1441740647 -0.116760 -0.906799 -0.404358 -0.025696 1441740647 -0.116760 -0.906799 -0.404358 -0.025696 1441740647 -0.116760 -0.906799 -0.404358 -0.025696 1441740647 -0.198303 -0.904480 -0.377136 -0.022034 1441740647 -0.198303 -0.904480 -0.377136 -0.022034 1441740647 -0.198303 -0.904480 -0.377136 -0.022034 1441740647 -0.198303 -0.904480 -0.377136 -0.022034 1441740647 -0.198303 -0.904480 -0.377136 -0.022034 1441740647 -0.198303 -0.904480 -0.377136 -0.022034 1441740647 -0.276489 -0.890442 -0.361511 -0.002625 1441740647 -0.276489 -0.890442 -0.361511 -0.002625 1441740647 -0.276489 -0.890442 -0.361511 -0.002625 1441740647 -0.276489 -0.890442 -0.361511 -0.002625 1441740647 -0.276489 -0.890442 -0.361511 -0.002625 1441740647 -0.313538 -0.879272 -0.358643 0.003540 1441740647 -0.313538 -0.879272 -0.358643 0.003540 1441740647 -0.313538 -0.879272 -0.358643 0.003540 1441740647 -0.313538 -0.879272 -0.358643 0.003540 1441740647 -0.313538 -0.879272 -0.358643 0.003540 1441740647 -0.313538 -0.879272 -0.358643 0.003540 1441740647 -0.313538 -0.879272 -0.358643 0.003540 1441740648 -0.311035 -0.874573 -0.372070 -0.005615 1441740648 -0.311035 -0.874573 -0.372070 -0.005615 1441740648 -0.311035 -0.874573 -0.372070 -0.005615 1441740648 -0.311035 -0.874573 -0.372070 -0.005615 1441740648 -0.311035 -0.874573 -0.372070 -0.005615 1441740648 -0.311035 -0.874573 -0.372070 -0.005615 1441740648 -0.282837 -0.872498 -0.397888 -0.023376 1441740648 -0.282837 -0.872498 -0.397888 -0.023376 1441740648 -0.282837 -0.872498 -0.397888 -0.023376 1441740648 -0.282837 -0.872498 -0.397888 -0.023376 1441740648 -0.282837 -0.872498 -0.397888 -0.023376 1441740648 -0.282837 -0.872498 -0.397888 -0.023376 1441740648 -0.240234 -0.861389 -0.442139 -0.069641 1441740648 -0.240234 -0.861389 -0.442139 -0.069641 1441740648 -0.240234 -0.861389 -0.442139 -0.069641 1441740648 -0.240234 -0.861389 -0.442139 -0.069641 1441740648 -0.240234 -0.861389 -0.442139 -0.069641 1441740648 -0.240234 -0.861389 -0.442139 -0.069641 1441740648 -0.240234 -0.861389 -0.442139 -0.069641 1441740648 -0.186890 -0.858459 -0.466187 -0.104492 1441740648 -0.186890 -0.858459 -0.466187 -0.104492 1441740648 -0.186890 -0.858459 -0.466187 -0.104492 1441740648 -0.186890 -0.858459 -0.466187 -0.104492 1441740648 -0.186890 -0.858459 -0.466187 -0.104492 1441740648 -0.186890 -0.858459 -0.466187 -0.104492 1441740648 -0.146484 -0.872192 -0.452576 -0.114441 1441740648 -0.146484 -0.872192 -0.452576 -0.114441 1441740648 -0.146484 -0.872192 -0.452576 -0.114441 1441740648 -0.146484 -0.872192 -0.452576 -0.114441 1441740648 -0.146484 -0.872192 -0.452576 -0.114441 1441740648 -0.146484 -0.872192 -0.452576 -0.114441 1441740648 -0.086975 -0.840637 -0.532288 0.049866 1441740648 -0.086975 -0.840637 -0.532288 0.049866 1441740648 -0.086975 -0.840637 -0.532288 0.049866 1441740648 -0.086975 -0.840637 -0.532288 0.049866 1441740648 -0.086975 -0.840637 -0.532288 0.049866 1441740648 -0.086975 -0.840637 -0.532288 0.049866 1441740648 -0.386780 -0.772766 -0.389893 -0.318237 1441740648 -0.386780 -0.772766 -0.389893 -0.318237 1441740648 -0.386780 -0.772766 -0.389893 -0.318237 1441740648 -0.386780 -0.772766 -0.389893 -0.318237 1441740648 -0.386780 -0.772766 -0.389893 -0.318237 1441740648 -0.386780 -0.772766 -0.389893 -0.318237 1441740648 -0.348694 -0.752808 -0.531189 -0.171997 1441740648 -0.348694 -0.752808 -0.531189 -0.171997 1441740648 -0.348694 -0.752808 -0.531189 -0.171997 1441740648 -0.348694 -0.752808 -0.531189 -0.171997 1441740648 -0.348694 -0.752808 -0.531189 -0.171997 1441740648 -0.348694 -0.752808 -0.531189 -0.171997 1441740648 -0.348694 -0.752808 -0.531189 -0.171997 1441740648 -0.067505 -0.852905 -0.517151 -0.024353 1441740648 -0.067505 -0.852905 -0.517151 -0.024353 1441740648 -0.067505 -0.852905 -0.517151 -0.024353 1441740648 -0.067505 -0.852905 -0.517151 -0.024353 1441740648 -0.067505 -0.852905 -0.517151 -0.024353 1441740648 -0.067505 -0.852905 -0.517151 -0.024353 1441740648 -0.062866 -0.870911 -0.487183 -0.018616 1441740648 -0.062866 -0.870911 -0.487183 -0.018616 1441740648 -0.062866 -0.870911 -0.487183 -0.018616 1441740648 -0.062866 -0.870911 -0.487183 -0.018616 1441740648 -0.062866 -0.870911 -0.487183 -0.018616 1441740648 -0.062866 -0.870911 -0.487183 -0.018616 1441740648 -0.009766 -0.882813 -0.469421 0.015930 1441740648 -0.009766 -0.882813 -0.469421 0.015930 1441740648 -0.009766 -0.882813 -0.469421 0.015930 1441740648 -0.009766 -0.882813 -0.469421 0.015930 1441740648 -0.009766 -0.882813 -0.469421 0.015930 1441740648 -0.009766 -0.882813 -0.469421 0.015930 1441740648 -0.009766 -0.882813 -0.469421 0.015930 1441740648 -0.073975 -0.897888 -0.433960 -0.008911 1441740648 -0.073975 -0.897888 -0.433960 -0.008911 1441740648 -0.073975 -0.897888 -0.433960 -0.008911 1441740648 -0.073975 -0.897888 -0.433960 -0.008911 1441740648 -0.073975 -0.897888 -0.433960 -0.008911 1441740648 -0.051636 -0.910767 -0.409668 0.009705 1441740648 -0.051636 -0.910767 -0.409668 0.009705 1441740648 -0.051636 -0.910767 -0.409668 0.009705 1441740648 -0.051636 -0.910767 -0.409668 0.009705 1441740648 -0.051636 -0.910767 -0.409668 0.009705 1441740648 -0.051636 -0.910767 -0.409668 0.009705 1441740648 -0.023438 -0.915039 -0.402222 -0.021118 1441740648 -0.023438 -0.915039 -0.402222 -0.021118 1441740648 -0.023438 -0.915039 -0.402222 -0.021118 1441740648 -0.023438 -0.915039 -0.402222 -0.021118 1441740648 -0.023438 -0.915039 -0.402222 -0.021118 1441740648 -0.023438 -0.915039 -0.402222 -0.021118 1441740648 -0.037415 -0.929932 -0.365234 -0.023193 1441740648 -0.037415 -0.929932 -0.365234 -0.023193 1441740648 -0.037415 -0.929932 -0.365234 -0.023193 1441740648 -0.037415 -0.929932 -0.365234 -0.023193 1441740648 -0.037415 -0.929932 -0.365234 -0.023193 1441740648 -0.037415 -0.929932 -0.365234 -0.023193 1441740648 -0.037415 -0.929932 -0.365234 -0.023193 1441740648 -0.065735 -0.945129 -0.319702 -0.016052 1441740648 -0.065735 -0.945129 -0.319702 -0.016052 1441740648 -0.065735 -0.945129 -0.319702 -0.016052 1441740648 -0.065735 -0.945129 -0.319702 -0.016052 1441740648 -0.065735 -0.945129 -0.319702 -0.016052 1441740648 -0.065735 -0.945129 -0.319702 -0.016052 1441740648 -0.106384 -0.957031 -0.269897 -0.003174 1441740648 -0.106384 -0.957031 -0.269897 -0.003174 1441740648 -0.106384 -0.957031 -0.269897 -0.003174 1441740648 -0.106384 -0.957031 -0.269897 -0.003174 1441740648 -0.106384 -0.957031 -0.269897 -0.003174 1441740648 -0.106384 -0.957031 -0.269897 -0.003174 1441740648 -0.143921 -0.960205 -0.239502 0.004578 1441740648 -0.143921 -0.960205 -0.239502 0.004578 1441740648 -0.143921 -0.960205 -0.239502 0.004578 1441740648 -0.143921 -0.960205 -0.239502 0.004578 1441740648 -0.143921 -0.960205 -0.239502 0.004578 1441740648 -0.143921 -0.960205 -0.239502 0.004578 1441740648 -0.171265 -0.959290 -0.224670 0.007202 1441740649 -0.171265 -0.959290 -0.224670 0.007202 1441740649 -0.171265 -0.959290 -0.224670 0.007202 1441740649 -0.171265 -0.959290 -0.224670 0.007202 1441740649 -0.171265 -0.959290 -0.224670 0.007202 1441740649 -0.171265 -0.959290 -0.224670 0.007202 1441740649 -0.174500 -0.957275 -0.230896 -0.000671 1441740649 -0.174500 -0.957275 -0.230896 -0.000671 1441740649 -0.174500 -0.957275 -0.230896 -0.000671 1441740649 -0.174500 -0.957275 -0.230896 -0.000671 1441740649 -0.174500 -0.957275 -0.230896 -0.000671 1441740649 -0.174500 -0.957275 -0.230896 -0.000671 1441740649 -0.174011 -0.947937 -0.266541 -0.011353 1441740649 -0.174011 -0.947937 -0.266541 -0.011353 1441740649 -0.174011 -0.947937 -0.266541 -0.011353 1441740649 -0.174011 -0.947937 -0.266541 -0.011353 1441740649 -0.174011 -0.947937 -0.266541 -0.011353 1441740649 -0.174011 -0.947937 -0.266541 -0.011353 1441740649 -0.174011 -0.947937 -0.266541 -0.011353 1441740649 -0.163757 -0.927307 -0.333435 -0.047485 1441740649 -0.163757 -0.927307 -0.333435 -0.047485 1441740649 -0.163757 -0.927307 -0.333435 -0.047485 1441740649 -0.163757 -0.927307 -0.333435 -0.047485 1441740649 -0.163757 -0.927307 -0.333435 -0.047485 1441740649 -0.163757 -0.927307 -0.333435 -0.047485 1441740649 -0.140137 -0.886597 -0.434387 -0.075378 1441740649 -0.140137 -0.886597 -0.434387 -0.075378 1441740649 -0.140137 -0.886597 -0.434387 -0.075378 1441740649 -0.140137 -0.886597 -0.434387 -0.075378 1441740649 -0.140137 -0.886597 -0.434387 -0.075378 1441740649 -0.140137 -0.886597 -0.434387 -0.075378 1441740649 -0.140137 -0.886597 -0.434387 -0.075378 1441740649 -0.169189 -0.875427 -0.450989 -0.041138 1441740649 -0.169189 -0.875427 -0.450989 -0.041138 1441740649 -0.169189 -0.875427 -0.450989 -0.041138 1441740649 -0.169189 -0.875427 -0.450989 -0.041138 1441740649 -0.169189 -0.875427 -0.450989 -0.041138 1441740649 -0.141296 -0.800842 -0.581970 -0.009644 1441740649 -0.141296 -0.800842 -0.581970 -0.009644 1441740649 -0.141296 -0.800842 -0.581970 -0.009644 1441740649 -0.141296 -0.800842 -0.581970 -0.009644 1441740649 -0.141296 -0.800842 -0.581970 -0.009644 1441740649 -0.141296 -0.800842 -0.581970 -0.009644 1441740649 -0.141296 -0.800842 -0.581970 -0.009644 1441740649 -0.347595 -0.764221 -0.463074 -0.284180 1441740649 -0.347595 -0.764221 -0.463074 -0.284180 1441740649 -0.347595 -0.764221 -0.463074 -0.284180 1441740649 -0.347595 -0.764221 -0.463074 -0.284180 1441740649 -0.347595 -0.764221 -0.463074 -0.284180 1441740649 -0.168884 -0.811523 -0.559204 -0.014893 1441740649 -0.168884 -0.811523 -0.559204 -0.014893 1441740649 -0.168884 -0.811523 -0.559204 -0.014893 1441740649 -0.168884 -0.811523 -0.559204 -0.014893 1441740649 -0.168884 -0.811523 -0.559204 -0.014893 1441740649 -0.168884 -0.811523 -0.559204 -0.014893 1441740649 -0.071167 -0.800293 -0.594910 0.024841 1441740649 -0.071167 -0.800293 -0.594910 0.024841 1441740649 -0.071167 -0.800293 -0.594910 0.024841 1441740649 -0.071167 -0.800293 -0.594910 0.024841 1441740649 -0.071167 -0.800293 -0.594910 0.024841 1441740649 -0.071167 -0.800293 -0.594910 0.024841 1441740649 -0.071167 -0.800293 -0.594910 0.024841 1441740649 -0.037292 -0.820313 -0.569580 0.036987 1441740649 -0.037292 -0.820313 -0.569580 0.036987 1441740649 -0.037292 -0.820313 -0.569580 0.036987 1441740649 -0.037292 -0.820313 -0.569580 0.036987 1441740649 -0.037292 -0.820313 -0.569580 0.036987 1441740649 -0.037292 -0.820313 -0.569580 0.036987 1441740649 -0.035706 -0.821411 -0.567749 0.041992 1441740649 -0.035706 -0.821411 -0.567749 0.041992 1441740649 -0.035706 -0.821411 -0.567749 0.041992 1441740649 -0.035706 -0.821411 -0.567749 0.041992 1441740649 -0.035706 -0.821411 -0.567749 0.041992 1441740649 -0.035706 -0.821411 -0.567749 0.041992 1441740649 -0.046448 -0.827332 -0.555725 0.068054 1441740649 -0.046448 -0.827332 -0.555725 0.068054 1441740649 -0.046448 -0.827332 -0.555725 0.068054 1441740649 -0.046448 -0.827332 -0.555725 0.068054 1441740649 -0.046448 -0.827332 -0.555725 0.068054 1441740649 -0.046448 -0.827332 -0.555725 0.068054 1441740649 -0.034912 -0.843689 -0.531189 0.070007 1441740649 -0.034912 -0.843689 -0.531189 0.070007 1441740649 -0.034912 -0.843689 -0.531189 0.070007 1441740649 -0.034912 -0.843689 -0.531189 0.070007 1441740649 -0.034912 -0.843689 -0.531189 0.070007 1441740649 -0.034912 -0.843689 -0.531189 0.070007 1441740649 -0.001831 -0.858521 -0.505371 0.087280 1441740649 -0.001831 -0.858521 -0.505371 0.087280 1441740649 -0.001831 -0.858521 -0.505371 0.087280 1441740649 -0.001831 -0.858521 -0.505371 0.087280 1441740649 -0.001831 -0.858521 -0.505371 0.087280 1441740649 -0.001831 -0.858521 -0.505371 0.087280 1441740649 0.032715 -0.867920 -0.492004 0.060242 1441740649 0.032715 -0.867920 -0.492004 0.060242 1441740649 0.032715 -0.867920 -0.492004 0.060242 1441740649 0.032715 -0.867920 -0.492004 0.060242 1441740649 0.032715 -0.867920 -0.492004 0.060242 1441740649 0.032715 -0.867920 -0.492004 0.060242 1441740649 0.030212 -0.886353 -0.462036 -0.010010 1441740649 0.030212 -0.886353 -0.462036 -0.010010 1441740649 0.030212 -0.886353 -0.462036 -0.010010 1441740649 0.030212 -0.886353 -0.462036 -0.010010 1441740649 0.030212 -0.886353 -0.462036 -0.010010 1441740649 0.030212 -0.886353 -0.462036 -0.010010 1441740649 0.001892 -0.905334 -0.421570 -0.051941 1441740649 0.001892 -0.905334 -0.421570 -0.051941 1441740649 0.001892 -0.905334 -0.421570 -0.051941 1441740649 0.001892 -0.905334 -0.421570 -0.051941 1441740649 0.001892 -0.905334 -0.421570 -0.051941 1441740649 0.001892 -0.905334 -0.421570 -0.051941 1441740649 0.001892 -0.905334 -0.421570 -0.051941 1441740649 -0.061890 -0.921692 -0.376465 -0.071167 1441740649 -0.061890 -0.921692 -0.376465 -0.071167 1441740650 -0.061890 -0.921692 -0.376465 -0.071167 1441740650 -0.061890 -0.921692 -0.376465 -0.071167 1441740650 -0.061890 -0.921692 -0.376465 -0.071167 1441740650 -0.061890 -0.921692 -0.376465 -0.071167 1441740650 -0.110291 -0.930542 -0.341187 -0.075256 1441740650 -0.110291 -0.930542 -0.341187 -0.075256 1441740650 -0.110291 -0.930542 -0.341187 -0.075256 1441740650 -0.110291 -0.930542 -0.341187 -0.075256 1441740650 -0.110291 -0.930542 -0.341187 -0.075256 1441740650 -0.110291 -0.930542 -0.341187 -0.075256 1441740650 -0.110291 -0.930542 -0.341187 -0.075256 1441740650 -0.117676 -0.938354 -0.318970 -0.063110 1441740650 -0.117676 -0.938354 -0.318970 -0.063110 1441740650 -0.117676 -0.938354 -0.318970 -0.063110 1441740650 -0.117676 -0.938354 -0.318970 -0.063110 1441740650 -0.117676 -0.938354 -0.318970 -0.063110 1441740650 -0.117676 -0.938354 -0.318970 -0.063110 1441740650 -0.108765 -0.940186 -0.318115 -0.056091 1441740650 -0.108765 -0.940186 -0.318115 -0.056091 1441740650 -0.108765 -0.940186 -0.318115 -0.056091 1441740650 -0.108765 -0.940186 -0.318115 -0.056091 1441740650 -0.108765 -0.940186 -0.318115 -0.056091 1441740650 -0.108765 -0.940186 -0.318115 -0.056091 1441740650 -0.104858 -0.931885 -0.344299 -0.046143 1441740650 -0.104858 -0.931885 -0.344299 -0.046143 1441740650 -0.104858 -0.931885 -0.344299 -0.046143 1441740650 -0.104858 -0.931885 -0.344299 -0.046143 1441740650 -0.104858 -0.931885 -0.344299 -0.046143 1441740650 -0.104858 -0.931885 -0.344299 -0.046143 1441740650 -0.104858 -0.931885 -0.344299 -0.046143 1441740650 -0.084656 -0.911621 -0.397583 -0.062012 1441740650 -0.084656 -0.911621 -0.397583 -0.062012 1441740650 -0.084656 -0.911621 -0.397583 -0.062012 1441740650 -0.084656 -0.911621 -0.397583 -0.062012 1441740650 -0.084656 -0.911621 -0.397583 -0.062012 1441740650 -0.084656 -0.911621 -0.397583 -0.062012 1441740650 -0.069336 -0.881104 -0.466370 -0.037415 1441740650 -0.069336 -0.881104 -0.466370 -0.037415 1441740650 -0.069336 -0.881104 -0.466370 -0.037415 1441740650 -0.069336 -0.881104 -0.466370 -0.037415 1441740650 -0.069336 -0.881104 -0.466370 -0.037415 1441740650 -0.069336 -0.881104 -0.466370 -0.037415 1441740650 -0.069336 -0.881104 -0.466370 -0.037415 1441740650 -0.069763 -0.870544 -0.486145 0.031799 1441740650 -0.069763 -0.870544 -0.486145 0.031799 1441740650 -0.069763 -0.870544 -0.486145 0.031799 1441740650 -0.069763 -0.870544 -0.486145 0.031799 1441740650 -0.069763 -0.870544 -0.486145 0.031799 1441740650 -0.069763 -0.870544 -0.486145 0.031799 1441740650 -0.055969 -0.812439 -0.579346 0.035828 1441740650 -0.055969 -0.812439 -0.579346 0.035828 1441740650 -0.055969 -0.812439 -0.579346 0.035828 1441740650 -0.055969 -0.812439 -0.579346 0.035828 1441740650 -0.055969 -0.812439 -0.579346 0.035828 1441740650 -0.234802 -0.804688 -0.500854 -0.215820 1441740650 -0.234802 -0.804688 -0.500854 -0.215820 1441740650 -0.234802 -0.804688 -0.500854 -0.215820 1441740650 -0.234802 -0.804688 -0.500854 -0.215820 1441740650 
0.269348 -0.694458 -0.335205 -0.576965 1441740653 0.269348 -0.694458 -0.335205 -0.576965 1441740653 0.269348 -0.694458 -0.335205 -0.576965 1441740653 0.269348 -0.694458 -0.335205 -0.576965 1441740653 0.269653 -0.694397 -0.334961 -0.577026 1441740653 0.269653 -0.694397 -0.334961 -0.577026 1441740653 0.269653 -0.694397 -0.334961 -0.577026 1441740653 0.269653 -0.694397 -0.334961 -0.577026 1441740653 0.269653 -0.694397 -0.334961 -0.577026 1441740653 0.269653 -0.694397 -0.334961 -0.577026 1441740653 0.269653 -0.694397 -0.334961 -0.577026 1441740653 0.269897 -0.694580 -0.334717 -0.576843 1441740653 0.269897 -0.694580 -0.334717 -0.576843 1441740653 0.269897 -0.694580 -0.334717 -0.576843 1441740653 0.269897 -0.694580 -0.334717 -0.576843 1441740653 0.269897 -0.694580 -0.334717 -0.576843 1441740653 0.271179 -0.694214 -0.334534 -0.576782 1441740653 0.271179 -0.694214 -0.334534 -0.576782 1441740653 0.271179 -0.694214 -0.334534 -0.576782 1441740653 0.271179 -0.694214 -0.334534 -0.576782 1441740653 0.271179 -0.694214 -0.334534 -0.576782 1441740653 0.271179 -0.694214 -0.334534 -0.576782 1441740653 0.275940 -0.692261 -0.335999 -0.576050 1441740653 0.275940 -0.692261 -0.335999 -0.576050 1441740653 0.275940 -0.692261 -0.335999 -0.576050 1441740653 0.275940 -0.692261 -0.335999 -0.576050 1441740653 0.275940 -0.692261 -0.335999 -0.576050 1441740653 0.275940 -0.692261 -0.335999 -0.576050 1441740653 0.288330 -0.685974 -0.347107 -0.570801 1441740653 0.288330 -0.685974 -0.347107 -0.570801 1441740653 0.288330 -0.685974 -0.347107 -0.570801 1441740653 0.288330 -0.685974 -0.347107 -0.570801 1441740653 0.288330 -0.685974 -0.347107 -0.570801 1441740653 0.288330 -0.685974 -0.347107 -0.570801 1441740653 0.288330 -0.685974 -0.347107 -0.570801 1441740653 0.306580 -0.676025 -0.360901 -0.564697 1441740653 0.306580 -0.676025 -0.360901 -0.564697 1441740653 0.306580 -0.676025 -0.360901 -0.564697 1441740653 0.306580 -0.676025 -0.360901 -0.564697 1441740653 0.306580 -0.676025 -0.360901 -0.564697 1441740653 0.306580 -0.676025 -0.360901 -0.564697 1441740653 0.327820 -0.661865 -0.380005 -0.556946 1441740653 0.327820 -0.661865 -0.380005 -0.556946 1441740653 0.327820 -0.661865 -0.380005 -0.556946 1441740653 0.327820 -0.661865 -0.380005 -0.556946 1441740653 0.327820 -0.661865 -0.380005 -0.556946 1441740653 0.327820 -0.661865 -0.380005 -0.556946 1441740654 0.342285 -0.651367 -0.397827 -0.548035 1441740654 0.342285 -0.651367 -0.397827 -0.548035 1441740654 0.342285 -0.651367 -0.397827 -0.548035 1441740654 0.342285 -0.651367 -0.397827 -0.548035 1441740654 0.342285 -0.651367 -0.397827 -0.548035 1441740654 0.342285 -0.651367 -0.397827 -0.548035 1441740654 0.349365 -0.645752 -0.411560 -0.540039 1441740654 0.349365 -0.645752 -0.411560 -0.540039 1441740654 0.349365 -0.645752 -0.411560 -0.540039 1441740654 0.349365 -0.645752 -0.411560 -0.540039 1441740654 0.349365 -0.645752 -0.411560 -0.540039 1441740654 0.349365 -0.645752 -0.411560 -0.540039 1441740654 0.356995 -0.638733 -0.425598 -0.532410 1441740654 0.356995 -0.638733 -0.425598 -0.532410 1441740654 0.356995 -0.638733 -0.425598 -0.532410 1441740654 0.356995 -0.638733 -0.425598 -0.532410 1441740654 0.356995 -0.638733 -0.425598 -0.532410 1441740654 0.356995 -0.638733 -0.425598 -0.532410 1441740654 0.356995 -0.638733 -0.425598 -0.532410 1441740654 0.365906 -0.629639 -0.441467 -0.524292 1441740654 0.365906 -0.629639 -0.441467 -0.524292 1441740654 0.365906 -0.629639 -0.441467 -0.524292 1441740654 0.365906 -0.629639 -0.441467 -0.524292 1441740654 0.374023 -0.620178 -0.455139 -0.518066 1441740654 0.374023 -0.620178 -0.455139 -0.518066 1441740654 0.374023 -0.620178 -0.455139 -0.518066 1441740654 0.374023 -0.620178 -0.455139 -0.518066 1441740654 0.374023 -0.620178 -0.455139 -0.518066 1441740654 0.374023 -0.620178 -0.455139 -0.518066 1441740654 0.379272 -0.614136 -0.465088 -0.512573 1441740654 0.379272 -0.614136 -0.465088 -0.512573 1441740654 0.379272 -0.614136 -0.465088 -0.512573 1441740654 0.379272 -0.614136 -0.465088 -0.512573 1441740654 0.379272 -0.614136 -0.465088 -0.512573 1441740654 0.379272 -0.614136 -0.465088 -0.512573 1441740654 0.379272 -0.614136 -0.465088 -0.512573 1441740654 0.379211 -0.609497 -0.473816 -0.510193 1441740654 0.379211 -0.609497 -0.473816 -0.510193 1441740654 0.379211 -0.609497 -0.473816 -0.510193 1441740654 0.379211 -0.609497 -0.473816 -0.510193 1441740654 0.379211 -0.609497 -0.473816 -0.510193 1441740654 0.379211 -0.609497 -0.473816 -0.510193 1441740654 0.379211 -0.609497 -0.473816 -0.510193 1441740654 0.369629 -0.610901 -0.480713 -0.509033 1441740654 0.369629 -0.610901 -0.480713 -0.509033 1441740654 0.369629 -0.610901 -0.480713 -0.509033 1441740654 0.369629 -0.610901 -0.480713 -0.509033 1441740654 0.369629 -0.610901 -0.480713 -0.509033 1441740654 0.369629 -0.610901 -0.480713 -0.509033 1441740654 0.353149 -0.616882 -0.485229 -0.509338 1441740654 0.353149 -0.616882 -0.485229 -0.509338 1441740654 0.353149 -0.616882 -0.485229 -0.509338 1441740654 0.353149 -0.616882 -0.485229 -0.509338 1441740654 0.353149 -0.616882 -0.485229 -0.509338 1441740654 0.353149 -0.616882 -0.485229 -0.509338 1441740654 0.317993 -0.618225 -0.492249 -0.523926 1441740654 0.317993 -0.618225 -0.492249 -0.523926 1441740654 0.317993 -0.618225 -0.492249 -0.523926 1441740654 0.317993 -0.618225 -0.492249 -0.523926 1441740654 0.317993 -0.618225 -0.492249 -0.523926 1441740654 0.317993 -0.618225 -0.492249 -0.523926 1441740654 0.283875 -0.638611 -0.474426 -0.535339 1441740654 0.283875 -0.638611 -0.474426 -0.535339 1441740654 0.283875 -0.638611 -0.474426 -0.535339 1441740654 0.283875 -0.638611 -0.474426 -0.535339 1441740654 0.283875 -0.638611 -0.474426 -0.535339 1441740654 0.283875 -0.638611 -0.474426 -0.535339 1441740654 0.275146 -0.648926 -0.466064 -0.534790 1441740654 0.275146 -0.648926 -0.466064 -0.534790 1441740654 0.275146 -0.648926 -0.466064 -0.534790 1441740654 0.275146 -0.648926 -0.466064 -0.534790 1441740654 0.275146 -0.648926 -0.466064 -0.534790 1441740654 0.275146 -0.648926 -0.466064 -0.534790 1441740654 0.245361 -0.664185 -0.450500 -0.543823 1441740654 0.245361 -0.664185 -0.450500 -0.543823 1441740654 0.245361 -0.664185 -0.450500 -0.543823 1441740654 0.245361 -0.664185 -0.450500 -0.543823 1441740654 0.245361 -0.664185 -0.450500 -0.543823 1441740654 0.245361 -0.664185 -0.450500 -0.543823 1441740654 0.245361 -0.664185 -0.450500 -0.543823 1441740654 0.214172 -0.689819 -0.388306 -0.572327 1441740654 0.214172 -0.689819 -0.388306 -0.572327 1441740654 0.214172 -0.689819 -0.388306 -0.572327 1441740654 0.214172 -0.689819 -0.388306 -0.572327 1441740654 0.214172 -0.689819 -0.388306 -0.572327 1441740654 0.214172 -0.689819 -0.388306 -0.572327 1441740654 0.211426 -0.698669 -0.378296 -0.569336 1441740654 0.211426 -0.698669 -0.378296 -0.569336 1441740654 0.211426 -0.698669 -0.378296 -0.569336 1441740654 0.211426 -0.698669 -0.378296 -0.569336 1441740654 0.211426 -0.698669 -0.378296 -0.569336 1441740654 0.211426 -0.698669 -0.378296 -0.569336 1441740654 0.213867 -0.702515 -0.362671 -0.573853 1441740654 0.213867 -0.702515 -0.362671 -0.573853 1441740654 0.213867 -0.702515 -0.362671 -0.573853 1441740654 0.213867 -0.702515 -0.362671 -0.573853 1441740654 0.213867 -0.702515 -0.362671 -0.573853 1441740654 0.213867 -0.702515 -0.362671 -0.573853 1441740654 0.217590 -0.704773 -0.361450 -0.570435 1441740654 0.217590 -0.704773 -0.361450 -0.570435 1441740654 0.217590 -0.704773 -0.361450 -0.570435 1441740654 0.217590 -0.704773 -0.361450 -0.570435 1441740654 0.217590 -0.704773 -0.361450 -0.570435 1441740654 0.217590 -0.704773 -0.361450 -0.570435 1441740654 0.254517 -0.685913 -0.396545 -0.554626 1441740654 0.254517 -0.685913 -0.396545 -0.554626 1441740654 0.254517 -0.685913 -0.396545 -0.554626 1441740654 0.254517 -0.685913 -0.396545 -0.554626 1441740654 0.254517 -0.685913 -0.396545 -0.554626 1441740654 0.254517 -0.685913 -0.396545 -0.554626 1441740654 0.254517 -0.685913 -0.396545 -0.554626 1441740654 0.277466 -0.666077 -0.419250 -0.551025 1441740655 0.277466 -0.666077 -0.419250 -0.551025 1441740655 0.277466 -0.666077 -0.419250 -0.551025 1441740655 0.277466 -0.666077 -0.419250 -0.551025 1441740655 0.292969 -0.654236 -0.429138 -0.549561 1441740655 0.292969 -0.654236 -0.429138 -0.549561 1441740655 0.292969 -0.654236 -0.429138 -0.549561 1441740655 0.292969 -0.654236 -0.429138 -0.549561 1441740655 0.292969 -0.654236 -0.429138 -0.549561 1441740655 0.292969 -0.654236 -0.429138 -0.549561 1441740655 0.306152 -0.649597 -0.428040 -0.548767 1441740655 0.306152 -0.649597 -0.428040 -0.548767 1441740655 0.306152 -0.649597 -0.428040 -0.548767 1441740655 0.306152 -0.649597 -0.428040 -0.548767 1441740655 0.306152 -0.649597 -0.428040 -0.548767 1441740655 0.306152 -0.649597 -0.428040 -0.548767 1441740655 0.320801 -0.641052 -0.436462 -0.543823 1441740655 0.320801 -0.641052 -0.436462 -0.543823 1441740655 0.320801 -0.641052 -0.436462 -0.543823 1441740655 0.320801 -0.641052 -0.436462 -0.543823 1441740655 0.320801 -0.641052 -0.436462 -0.543823 1441740655 0.320801 -0.641052 -0.436462 -0.543823 1441740655 0.332275 -0.633240 -0.445435 -0.538757 1441740655 0.332275 -0.633240 -0.445435 -0.538757 1441740655 0.332275 -0.633240 -0.445435 -0.538757 1441740655 0.332275 -0.633240 -0.445435 -0.538757 1441740655 0.332275 -0.633240 -0.445435 -0.538757 1441740655 0.332275 -0.633240 -0.445435 -0.538757 1441740655 0.333801 -0.631653 -0.445984 -0.539185 1441740655 0.333801 -0.631653 -0.445984 -0.539185 1441740655 0.333801 -0.631653 -0.445984 -0.539185 1441740655 0.333801 -0.631653 -0.445984 -0.539185 1441740655 0.333801 -0.631653 -0.445984 -0.539185 1441740655 0.333801 -0.631653 -0.445984 -0.539185 1441740655 0.333801 -0.631653 -0.445984 -0.539185 1441740655 0.329529 -0.633179 -0.446716 -0.539429 1441740655 0.329529 -0.633179 -0.446716 -0.539429 1441740655 0.329529 -0.633179 -0.446716 -0.539429 1441740655 0.329529 -0.633179 -0.446716 -0.539429 1441740655 0.329529 -0.633179 -0.446716 -0.539429 1441740655 0.329529 -0.633179 -0.446716 -0.539429 1441740655 0.316284 -0.639709 -0.442810 -0.542847 1441740655 0.316284 -0.639709 -0.442810 -0.542847 1441740655 0.316284 -0.639709 -0.442810 -0.542847 1441740655 0.316284 -0.639709 -0.442810 -0.542847 1441740655 0.316284 -0.639709 -0.442810 -0.542847 1441740655 0.316284 -0.639709 -0.442810 -0.542847 1441740655 0.316284 -0.639709 -0.442810 -0.542847 1441740655 0.296692 -0.649536 -0.433472 -0.549744 1441740655 0.296692 -0.649536 -0.433472 -0.549744 1441740655 0.296692 -0.649536 -0.433472 -0.549744 1441740655 0.296692 -0.649536 -0.433472 -0.549744 1441740655 0.296692 -0.649536 -0.433472 -0.549744 1441740655 0.296692 -0.649536 -0.433472 -0.549744 1441740655 0.281128 -0.657410 -0.426331 -0.554199 1441740655 0.281128 -0.657410 -0.426331 -0.554199 1441740655 0.281128 -0.657410 -0.426331 -0.554199 1441740655 0.281128 -0.657410 -0.426331 -0.554199 1441740655 0.281128 -0.657410 -0.426331 -0.554199 1441740655 0.281128 -0.657410 -0.426331 -0.554199 1441740655 0.272766 -0.661682 -0.424255 -0.554810 1441740655 0.272766 -0.661682 -0.424255 -0.554810 1441740655 0.272766 -0.661682 -0.424255 -0.554810 1441740655 0.272766 -0.661682 -0.424255 -0.554810 1441740655 0.272766 -0.661682 -0.424255 -0.554810 1441740655 0.272766 -0.661682 -0.424255 -0.554810 1441740655 0.279114 -0.662537 -0.444092 -0.534790 1441740655 0.279114 -0.662537 -0.444092 -0.534790 1441740655 0.279114 -0.662537 -0.444092 -0.534790 1441740655 0.279114 -0.662537 -0.444092 -0.534790 1441740655 0.279114 -0.662537 -0.444092 -0.534790 1441740655 0.279114 -0.662537 -0.444092 -0.534790 1441740655 0.284424 -0.662842 -0.452148 -0.524719 1441740655 0.284424 -0.662842 -0.452148 -0.524719 1441740655 0.284424 -0.662842 -0.452148 -0.524719 1441740655 0.284424 -0.662842 -0.452148 -0.524719 1441740655 0.284424 -0.662842 -0.452148 -0.524719 1441740655 0.284424 -0.662842 -0.452148 -0.524719 1441740655 0.284424 -0.662842 -0.452148 -0.524719 1441740655 0.258545 -0.674622 -0.419739 -0.549500 1441740655 0.258545 -0.674622 -0.419739 -0.549500 1441740655 0.258545 -0.674622 -0.419739 -0.549500 1441740655 0.258545 -0.674622 -0.419739 -0.549500 1441740655 0.258545 -0.674622 -0.419739 -0.549500 1441740655 0.248291 -0.684998 -0.398621 -0.557007 1441740655 0.248291 -0.684998 -0.398621 -0.557007 1441740655 0.248291 -0.684998 -0.398621 -0.557007 1441740655 0.248291 -0.684998 -0.398621 -0.557007 1441740655 0.226379 -0.698914 -0.364807 -0.572083 1441740655 0.226379 -0.698914 -0.364807 -0.572083 1441740655 0.226379 -0.698914 -0.364807 -0.572083 1441740655 0.226379 -0.698914 -0.364807 -0.572083 1441740655 0.226379 -0.698914 -0.364807 -0.572083 1441740655 0.226379 -0.698914 -0.364807 -0.572083 1441740655 0.226379 -0.698914 -0.364807 -0.572083 1441740655 0.219116 -0.708862 -0.354431 -0.569153 1441740655 0.219116 -0.708862 -0.354431 -0.569153 1441740655 0.219116 -0.708862 -0.354431 -0.569153 1441740655 0.219116 -0.708862 -0.354431 -0.569153 1441740655 0.219116 -0.708862 -0.354431 -0.569153 1441740655 0.219116 -0.708862 -0.354431 -0.569153 1441740655 0.250488 -0.693054 -0.386963 -0.554382 1441740655 0.250488 -0.693054 -0.386963 -0.554382 1441740655 0.250488 -0.693054 -0.386963 -0.554382 1441740655 0.250488 -0.693054 -0.386963 -0.554382 1441740655 0.250488 -0.693054 -0.386963 -0.554382 1441740655 0.250488 -0.693054 -0.386963 -0.554382 1441740655 0.278320 -0.672729 -0.416199 -0.544800 1441740655 0.278320 -0.672729 -0.416199 -0.544800 1441740656 0.278320 -0.672729 -0.416199 -0.544800 1441740656 0.278320 -0.672729 -0.416199 -0.544800 1441740656 0.278320 -0.672729 -0.416199 -0.544800 1441740656 0.278320 -0.672729 -0.416199 -0.544800 1441740656 0.278320 -0.672729 -0.416199 -0.544800 1441740656 0.293213 -0.660461 -0.430359 -0.540955 1441740656 0.293213 -0.660461 -0.430359 -0.540955 1441740656 0.293213 -0.660461 -0.430359 -0.540955 1441740656 0.293213 -0.660461 -0.430359 -0.540955 1441740656 0.293213 -0.660461 -0.430359 -0.540955 1441740656 0.293213 -0.660461 -0.430359 -0.540955 1441740656 0.306580 -0.650391 -0.438904 -0.538879 1441740656 0.306580 -0.650391 -0.438904 -0.538879 1441740656 0.306580 -0.650391 -0.438904 -0.538879 1441740656 0.306580 -0.650391 -0.438904 -0.538879 1441740656 0.306580 -0.650391 -0.438904 -0.538879 1441740656 0.306580 -0.650391 -0.438904 -0.538879 1441740656 0.318542 -0.640869 -0.448242 -0.535706 1441740656 0.318542 -0.640869 -0.448242 -0.535706 1441740656 0.318542 -0.640869 -0.448242 -0.535706 1441740656 0.318542 -0.640869 -0.448242 -0.535706 1441740656 0.318542 -0.640869 -0.448242 -0.535706 1441740656 0.318542 -0.640869 -0.448242 -0.535706 1441740656 0.318542 -0.640869 -0.448242 -0.535706 1441740656 0.326843 -0.633728 -0.455444 -0.533142 1441740656 0.326843 -0.633728 -0.455444 -0.533142 1441740656 0.326843 -0.633728 -0.455444 -0.533142 1441740656 0.326843 -0.633728 -0.455444 -0.533142 1441740656 0.326843 -0.633728 -0.455444 -0.533142 1441740656 0.326843 -0.633728 -0.455444 -0.533142 1441740656 0.330383 -0.629639 -0.460205 -0.531738 1441740656 0.330383 -0.629639 -0.460205 -0.531738 1441740656 0.330383 -0.629639 -0.460205 -0.531738 1441740656 0.330383 -0.629639 -0.460205 -0.531738 1441740656 0.330383 -0.629639 -0.460205 -0.531738 1441740656 0.330383 -0.629639 -0.460205 -0.531738 1441740656 0.325439 -0.630676 -0.459290 -0.534241 1441740656 0.325439 -0.630676 -0.459290 -0.534241 1441740656 0.325439 -0.630676 -0.459290 -0.534241 1441740656 0.325439 -0.630676 -0.459290 -0.534241 1441740656 0.325439 -0.630676 -0.459290 -0.534241 1441740656 0.325439 -0.630676 -0.459290 -0.534241 1441740656 0.325439 -0.630676 -0.459290 -0.534241 1441740656 0.317139 -0.634277 -0.457336 -0.536682 1441740656 0.317139 -0.634277 -0.457336 -0.536682 1441740656 0.317139 -0.634277 -0.457336 -0.536682 1441740656 0.317139 -0.634277 -0.457336 -0.536682 1441740656 0.317139 -0.634277 -0.457336 -0.536682 1441740656 0.317139 -0.634277 -0.457336 -0.536682 1441740656 0.317139 -0.634277 -0.457336 -0.536682 1441740656 0.303528 -0.640564 -0.456543 -0.537781 1441740656 0.303528 -0.640564 -0.456543 -0.537781 1441740656 0.303528 -0.640564 -0.456543 -0.537781 1441740656 0.303528 -0.640564 -0.456543 -0.537781 1441740656 0.303528 -0.640564 -0.456543 -0.537781 1441740656 0.303528 -0.640564 -0.456543 -0.537781 1441740656 0.282471 -0.650940 -0.450806 -0.541626 1441740656 0.282471 -0.650940 -0.450806 -0.541626 1441740656 0.282471 -0.650940 -0.450806 -0.541626 1441740656 0.282471 -0.650940 -0.450806 -0.541626 1441740656 0.282471 -0.650940 -0.450806 -0.541626 1441740656 0.282471 -0.650940 -0.450806 -0.541626 1441740656 0.273193 -0.654724 -0.449646 -0.542786 1441740656 0.273193 -0.654724 -0.449646 -0.542786 1441740656 0.273193 -0.654724 -0.449646 -0.542786 1441740656 0.273193 -0.654724 -0.449646 -0.542786 1441740656 0.273193 -0.654724 -0.449646 -0.542786 1441740656 0.273193 -0.654724 -0.449646 -0.542786 1441740656 0.273193 -0.654724 -0.449646 -0.542786 1441740656 0.296936 -0.650635 -0.454895 -0.530701 1441740656 0.296936 -0.650635 -0.454895 -0.530701 1441740656 0.296936 -0.650635 -0.454895 -0.530701 1441740656 0.296936 -0.650635 -0.454895 -0.530701 1441740656 0.296936 -0.650635 -0.454895 -0.530701 1441740656 0.296936 -0.650635 -0.454895 -0.530701 1441740656 0.307922 -0.650452 -0.470337 -0.510803 1441740656 0.307922 -0.650452 -0.470337 -0.510803 1441740656 0.307922 -0.650452 -0.470337 -0.510803 1441740656 0.279053 -0.661804 -0.462158 -0.520142 1441740656 0.279053 -0.661804 -0.462158 -0.520142 1441740656 0.279053 -0.661804 -0.462158 -0.520142 1441740656 0.279053 -0.661804 -0.462158 -0.520142 1441740656 0.279053 -0.661804 -0.462158 -0.520142 1441740656 0.279053 -0.661804 -0.462158 -0.520142 1441740656 0.276733 -0.667297 -0.445068 -0.529236 1441740656 0.276733 -0.667297 -0.445068 -0.529236 1441740656 0.276733 -0.667297 -0.445068 -0.529236 1441740656 0.276733 -0.667297 -0.445068 -0.529236 1441740656 0.276733 -0.667297 -0.445068 -0.529236 1441740656 0.251770 -0.689087 -0.411926 -0.540527 1441740656 0.251770 -0.689087 -0.411926 -0.540527 1441740656 0.251770 -0.689087 -0.411926 -0.540527 1441740656 0.251770 -0.689087 -0.411926 -0.540527 1441740656 0.257263 -0.688232 -0.412170 -0.538879 1441740656 0.257263 -0.688232 -0.412170 -0.538879 1441740656 0.257263 -0.688232 -0.412170 -0.538879 1441740656 0.257263 -0.688232 -0.412170 -0.538879 1441740656 0.257263 -0.688232 -0.412170 -0.538879 1441740656 0.257263 -0.688232 -0.412170 -0.538879 1441740656 0.286255 -0.665771 -0.441162 -0.529480 1441740656 0.286255 -0.665771 -0.441162 -0.529480 1441740656 0.286255 -0.665771 -0.441162 -0.529480 1441740657 0.286255 -0.665771 -0.441162 -0.529480 1441740657 0.286255 -0.665771 -0.441162 -0.529480 1441740657 0.286255 -0.665771 -0.441162 -0.529480 1441740657 0.299805 -0.653015 -0.450378 -0.530029 1441740657 0.299805 -0.653015 -0.450378 -0.530029 1441740657 0.299805 -0.653015 -0.450378 -0.530029 1441740657 0.299805 -0.653015 -0.450378 -0.530029 1441740657 0.299805 -0.653015 -0.450378 -0.530029 1441740657 0.299805 -0.653015 -0.450378 -0.530029 1441740657 0.299805 -0.653015 -0.450378 -0.530029 1441740657 0.306641 -0.648438 -0.451538 -0.530762 1441740657 0.306641 -0.648438 -0.451538 -0.530762 1441740657 0.306641 -0.648438 -0.451538 -0.530762 1441740657 0.306641 -0.648438 -0.451538 -0.530762 1441740657 0.306641 -0.648438 -0.451538 -0.530762 1441740657 0.306641 -0.648438 -0.451538 -0.530762 1441740657 0.323853 -0.637695 -0.458984 -0.527161 1441740657 0.323853 -0.637695 -0.458984 -0.527161 1441740657 0.323853 -0.637695 -0.458984 -0.527161 1441740657 0.323853 -0.637695 -0.458984 -0.527161 1441740657 0.323853 -0.637695 -0.458984 -0.527161 1441740657 0.323853 -0.637695 -0.458984 -0.527161 1441740657 0.343201 -0.623657 -0.470520 -0.521484 1441740657 0.343201 -0.623657 -0.470520 -0.521484 1441740657 0.343201 -0.623657 -0.470520 -0.521484 1441740657 0.343201 -0.623657 -0.470520 -0.521484 1441740657 0.343201 -0.623657 -0.470520 -0.521484 1441740657 0.343201 -0.623657 -0.470520 -0.521484 1441740657 0.355896 -0.613525 -0.477417 -0.518677 1441740657 0.355896 -0.613525 -0.477417 -0.518677 1441740657 0.355896 -0.613525 -0.477417 -0.518677 1441740657 0.355896 -0.613525 -0.477417 -0.518677 1441740657 0.355896 -0.613525 -0.477417 -0.518677 1441740657 0.355896 -0.613525 -0.477417 -0.518677 1441740657 0.361755 -0.608398 -0.482483 -0.516052 1441740657 0.361755 -0.608398 -0.482483 -0.516052 1441740657 0.361755 -0.608398 -0.482483 -0.516052 1441740657 0.361755 -0.608398 -0.482483 -0.516052 1441740657 0.361755 -0.608398 -0.482483 -0.516052 1441740657 0.361755 -0.608398 -0.482483 -0.516052 1441740657 0.361694 -0.607117 -0.486145 -0.514160 1441740657 0.361694 -0.607117 -0.486145 -0.514160 1441740657 0.361694 -0.607117 -0.486145 -0.514160 1441740657 0.361694 -0.607117 -0.486145 -0.514160 1441740657 0.361694 -0.607117 -0.486145 -0.514160 1441740657 0.361694 -0.607117 -0.486145 -0.514160 1441740657 0.353516 -0.609680 -0.489624 -0.513489 1441740657 0.353516 -0.609680 -0.489624 -0.513489 1441740657 0.353516 -0.609680 -0.489624 -0.513489 1441740657 0.353516 -0.609680 -0.489624 -0.513489 1441740657 0.353516 -0.609680 -0.489624 -0.513489 1441740657 0.353516 -0.609680 -0.489624 -0.513489 1441740657 0.336792 -0.619324 -0.488464 -0.514343 1441740657 0.336792 -0.619324 -0.488464 -0.514343 1441740657 0.336792 -0.619324 -0.488464 -0.514343 1441740657 0.336792 -0.619324 -0.488464 -0.514343 1441740657 0.336792 -0.619324 -0.488464 -0.514343 1441740657 0.336792 -0.619324 -0.488464 -0.514343 1441740657 0.332581 -0.623840 -0.486816 -0.513123 1441740657 0.332581 -0.623840 -0.486816 -0.513123 1441740657 0.332581 -0.623840 -0.486816 -0.513123 1441740657 0.332581 -0.623840 -0.486816 -0.513123 1441740657 0.332581 -0.623840 -0.486816 -0.513123 1441740657 0.332581 -0.623840 -0.486816 -0.513123 1441740657 0.345947 -0.617981 -0.497986 -0.500488 1441740657 0.345947 -0.617981 -0.497986 -0.500488 1441740657 0.345947 -0.617981 -0.497986 -0.500488 1441740657 0.345947 -0.617981 -0.497986 -0.500488 1441740657 0.345947 -0.617981 -0.497986 -0.500488 1441740657 0.345947 -0.617981 -0.497986 -0.500488 1441740657 0.328796 -0.625977 -0.507568 -0.492493 1441740657 0.328796 -0.625977 -0.507568 -0.492493 1441740657 0.328796 -0.625977 -0.507568 -0.492493 1441740657 0.328796 -0.625977 -0.507568 -0.492493 1441740657 0.328796 -0.625977 -0.507568 -0.492493 1441740657 0.328796 -0.625977 -0.507568 -0.492493 1441740657 0.282593 -0.659180 -0.488342 -0.497253 1441740657 0.282593 -0.659180 -0.488342 -0.497253 1441740657 0.282593 -0.659180 -0.488342 -0.497253 1441740657 0.282593 -0.659180 -0.488342 -0.497253 1441740657 0.282593 -0.659180 -0.488342 -0.497253 1441740657 0.282593 -0.659180 -0.488342 -0.497253 1441740657 0.254089 -0.681030 -0.445984 -0.522339 1441740657 0.254089 -0.681030 -0.445984 -0.522339 1441740657 0.254089 -0.681030 -0.445984 -0.522339 1441740657 0.254089 -0.681030 -0.445984 -0.522339 1441740657 0.267395 -0.668152 -0.456360 -0.523376 1441740657 0.267395 -0.668152 -0.456360 -0.523376 1441740657 0.267395 -0.668152 -0.456360 -0.523376 1441740657 0.267395 -0.668152 -0.456360 -0.523376 1441740657 0.267395 -0.668152 -0.456360 -0.523376 1441740657 0.267395 -0.668152 -0.456360 -0.523376 1441740657 0.267395 -0.668152 -0.456360 -0.523376 1441740657 0.239136 -0.681824 -0.439575 -0.533691 1441740657 0.239136 -0.681824 -0.439575 -0.533691 1441740657 0.239136 -0.681824 -0.439575 -0.533691 1441740657 0.239136 -0.681824 -0.439575 -0.533691 1441740657 0.239136 -0.681824 -0.439575 -0.533691 1441740657 0.239136 -0.681824 -0.439575 -0.533691 1441740657 0.223206 -0.709290 -0.392090 -0.541687 1441740657 0.223206 -0.709290 -0.392090 -0.541687 1441740657 0.223206 -0.709290 -0.392090 -0.541687 1441740657 0.223206 -0.709290 -0.392090 -0.541687 1441740657 0.223206 -0.709290 -0.392090 -0.541687 1441740657 0.223206 -0.709290 -0.392090 -0.541687 1441740657 0.254700 -0.696899 -0.408569 -0.531677 1441740657 0.254700 -0.696899 -0.408569 -0.531677 1441740657 0.254700 -0.696899 -0.408569 -0.531677 1441740657 0.254700 -0.696899 -0.408569 -0.531677 1441740658 0.254700 -0.696899 -0.408569 -0.531677 1441740658 0.254700 -0.696899 -0.408569 -0.531677 1441740658 0.289063 -0.672058 -0.428223 -0.530518 1441740658 0.289063 -0.672058 -0.428223 -0.530518 1441740658 0.289063 -0.672058 -0.428223 -0.530518 1441740658 0.289063 -0.672058 -0.428223 -0.530518 1441740658 0.289063 -0.672058 -0.428223 -0.530518 1441740658 0.289063 -0.672058 -0.428223 -0.530518 1441740658 0.309814 -0.654236 -0.436951 -0.533997 1441740658 0.309814 -0.654236 -0.436951 -0.533997 1441740658 0.309814 -0.654236 -0.436951 -0.533997 1441740658 0.309814 -0.654236 -0.436951 -0.533997 1441740658 0.309814 -0.654236 -0.436951 -0.533997 1441740658 0.309814 -0.654236 -0.436951 -0.533997 1441740658 0.312378 -0.650818 -0.429565 -0.542603 1441740658 0.312378 -0.650818 -0.429565 -0.542603 1441740658 0.312378 -0.650818 -0.429565 -0.542603 1441740658 0.312378 -0.650818 -0.429565 -0.542603 1441740658 0.312378 -0.650818 -0.429565 -0.542603 1441740658 0.312378 -0.650818 -0.429565 -0.542603 1441740658 0.312378 -0.650818 -0.429565 -0.542603 1441740658 0.309814 -0.657104 -0.412781 -0.549438 1441740658 0.309814 -0.657104 -0.412781 -0.549438 1441740658 0.309814 -0.657104 -0.412781 -0.549438 1441740658 0.309814 -0.657104 -0.412781 -0.549438 1441740658 0.309814 -0.657104 -0.412781 -0.549438 1441740658 0.309814 -0.657104 -0.412781 -0.549438 1441740658 0.332703 -0.645508 -0.426086 -0.539612 1441740658 0.332703 -0.645508 -0.426086 -0.539612 1441740658 0.332703 -0.645508 -0.426086 -0.539612 1441740658 0.332703 -0.645508 -0.426086 -0.539612 1441740658 0.332703 -0.645508 -0.426086 -0.539612 1441740658 0.332703 -0.645508 -0.426086 -0.539612 1441740658 0.332703 -0.645508 -0.426086 -0.539612 1441740658 0.351929 -0.630310 -0.446838 -0.528503 1441740658 0.351929 -0.630310 -0.446838 -0.528503 1441740658 0.351929 -0.630310 -0.446838 -0.528503 1441740658 0.351929 -0.630310 -0.446838 -0.528503 1441740658 0.351929 -0.630310 -0.446838 -0.528503 1441740658 0.351929 -0.630310 -0.446838 -0.528503 1441740658 0.354614 -0.626282 -0.453247 -0.526001 1441740658 0.354614 -0.626282 -0.453247 -0.526001 1441740658 0.354614 -0.626282 -0.453247 -0.526001 1441740658 0.354614 -0.626282 -0.453247 -0.526001 1441740658 0.354614 -0.626282 -0.453247 -0.526001 1441740658 0.354614 -0.626282 -0.453247 -0.526001 1441740658 0.348206 -0.629578 -0.456665 -0.523376 1441740658 0.348206 -0.629578 -0.456665 -0.523376 1441740658 0.348206 -0.629578 -0.456665 -0.523376 1441740658 0.348206 -0.629578 -0.456665 -0.523376 1441740658 0.348206 -0.629578 -0.456665 -0.523376 1441740658 0.348206 -0.629578 -0.456665 -0.523376 1441740658 0.338928 -0.633606 -0.460022 -0.521667 1441740658 0.338928 -0.633606 -0.460022 -0.521667 1441740658 0.338928 -0.633606 -0.460022 -0.521667 1441740658 0.338928 -0.633606 -0.460022 -0.521667 1441740658 0.338928 -0.633606 -0.460022 -0.521667 1441740658 0.338928 -0.633606 -0.460022 -0.521667 1441740658 0.338928 -0.633606 -0.460022 -0.521667 1441740658 0.363525 -0.624390 -0.474426 -0.502930 1441740658 0.363525 -0.624390 -0.474426 -0.502930 1441740658 0.363525 -0.624390 -0.474426 -0.502930 1441740658 0.442444 -0.556335 -0.548706 -0.440125 1441740658 0.442444 -0.556335 -0.548706 -0.440125 1441740658 0.442444 -0.556335 -0.548706 -0.440125 1441740658 0.442444 -0.556335 -0.548706 -0.440125 1441740658 0.442444 -0.556335 -0.548706 -0.440125 1441740658 0.445129 -0.537170 -0.578979 -0.422058 1441740658 0.445129 -0.537170 -0.578979 -0.422058 1441740658 0.445129 -0.537170 -0.578979 -0.422058 1441740658 0.445129 -0.537170 -0.578979 -0.422058 1441740658 0.445129 -0.537170 -0.578979 -0.422058 1441740658 0.445129 -0.537170 -0.578979 -0.422058 1441740658 0.445129 -0.537170 -0.578979 -0.422058 1441740658 0.376892 -0.589233 -0.554626 -0.450806 1441740658 0.376892 -0.589233 -0.554626 -0.450806 1441740658 0.376892 -0.589233 -0.554626 -0.450806 1441740658 0.376892 -0.589233 -0.554626 -0.450806 1441740658 0.376892 -0.589233 -0.554626 -0.450806 1441740658 0.376892 -0.589233 -0.554626 -0.450806 1441740658 0.388000 -0.615906 -0.509521 -0.458923 1441740658 0.388000 -0.615906 -0.509521 -0.458923 1441740658 0.388000 -0.615906 -0.509521 -0.458923 1441740658 0.388000 -0.615906 -0.509521 -0.458923 1441740658 0.388000 -0.615906 -0.509521 -0.458923 1441740658 0.388000 -0.615906 -0.509521 -0.458923 1441740658 0.369995 -0.620544 -0.497925 -0.479736 1441740658 0.369995 -0.620544 -0.497925 -0.479736 1441740658 0.369995 -0.620544 -0.497925 -0.479736 1441740658 0.369995 -0.620544 -0.497925 -0.479736 1441740658 0.369995 -0.620544 -0.497925 -0.479736 1441740658 0.369995 -0.620544 -0.497925 -0.479736 1441740658 0.369995 -0.620544 -0.497925 -0.479736 1441740658 0.355713 -0.644653 -0.451965 -0.503662 1441740658 0.355713 -0.644653 -0.451965 -0.503662 1441740658 0.355713 -0.644653 -0.451965 -0.503662 1441740658 0.355713 -0.644653 -0.451965 -0.503662 1441740658 0.355713 -0.644653 -0.451965 -0.503662 1441740658 0.355713 -0.644653 -0.451965 -0.503662 1441740658 0.343689 -0.655212 -0.441528 -0.507690 1441740658 0.343689 -0.655212 -0.441528 -0.507690 1441740658 0.343689 -0.655212 -0.441528 -0.507690 1441740658 0.343689 -0.655212 -0.441528 -0.507690 1441740658 0.343689 -0.655212 -0.441528 -0.507690 1441740658 0.343689 -0.655212 -0.441528 -0.507690 1441740658 0.343689 -0.655212 -0.441528 -0.507690 1441740658 0.350220 -0.648865 -0.445618 -0.507751 1441740658 0.350220 -0.648865 -0.445618 -0.507751 1441740658 0.350220 -0.648865 -0.445618 -0.507751 1441740658 0.350220 -0.648865 -0.445618 -0.507751 1441740658 0.350220 -0.648865 -0.445618 -0.507751 1441740659 0.350220 -0.648865 -0.445618 -0.507751 1441740659 0.355347 -0.638123 -0.457031 -0.507690 1441740659 0.355347 -0.638123 -0.457031 -0.507690 1441740659 0.355347 -0.638123 -0.457031 -0.507690 1441740659 0.355347 -0.638123 -0.457031 -0.507690 1441740659 0.355347 -0.638123 -0.457031 -0.507690 1441740659 0.355347 -0.638123 -0.457031 -0.507690 1441740659 0.342224 -0.642395 -0.450195 -0.517334 1441740659 0.342224 -0.642395 -0.450195 -0.517334 1441740659 0.342224 -0.642395 -0.450195 -0.517334 1441740659 0.342224 -0.642395 -0.450195 -0.517334 1441740659 0.342224 -0.642395 -0.450195 -0.517334 1441740659 0.342224 -0.642395 -0.450195 -0.517334 1441740659 0.336304 -0.642822 -0.446838 -0.523499 1441740659 0.336304 -0.642822 -0.446838 -0.523499 1441740659 0.336304 -0.642822 -0.446838 -0.523499 1441740659 0.336304 -0.642822 -0.446838 -0.523499 1441740659 0.336304 -0.642822 -0.446838 -0.523499 1441740659 0.336304 -0.642822 -0.446838 -0.523499 1441740659 0.336304 -0.642822 -0.446838 -0.523499 1441740659 0.341125 -0.637756 -0.446777 -0.526672 1441740659 0.341125 -0.637756 -0.446777 -0.526672 1441740659 0.341125 -0.637756 -0.446777 -0.526672 1441740659 0.341125 -0.637756 -0.446777 -0.526672 1441740659 0.341125 -0.637756 -0.446777 -0.526672 1441740659 0.341125 -0.637756 -0.446777 -0.526672 1441740659 0.347656 -0.631470 -0.448792 -0.528198 1441740659 0.347656 -0.631470 -0.448792 -0.528198 1441740659 0.347656 -0.631470 -0.448792 -0.528198 1441740659 0.347656 -0.631470 -0.448792 -0.528198 1441740659 0.347656 -0.631470 -0.448792 -0.528198 1441740659 0.347656 -0.631470 -0.448792 -0.528198 1441740659 0.355713 -0.623657 -0.453613 -0.528076 1441740659 0.355713 -0.623657 -0.453613 -0.528076 1441740659 0.355713 -0.623657 -0.453613 -0.528076 1441740659 0.355713 -0.623657 -0.453613 -0.528076 1441740659 0.355713 -0.623657 -0.453613 -0.528076 1441740659 0.355713 -0.623657 -0.453613 -0.528076 1441740659 0.357605 -0.622131 -0.456482 -0.526062 1441740659 0.357605 -0.622131 -0.456482 -0.526062 1441740659 0.357605 -0.622131 -0.456482 -0.526062 1441740659 0.357605 -0.622131 -0.456482 -0.526062 1441740659 0.357605 -0.622131 -0.456482 -0.526062 1441740659 0.357605 -0.622131 -0.456482 -0.526062 1441740659 0.359070 -0.619141 -0.463867 -0.522156 1441740659 0.359070 -0.619141 -0.463867 -0.522156 1441740659 0.359070 -0.619141 -0.463867 -0.522156 1441740659 0.359070 -0.619141 -0.463867 -0.522156 1441740659 0.359070 -0.619141 -0.463867 -0.522156 1441740659 0.359070 -0.619141 -0.463867 -0.522156 1441740659 0.354675 -0.619629 -0.467346 -0.521545 1441740659 0.354675 -0.619629 -0.467346 -0.521545 1441740659 0.354675 -0.619629 -0.467346 -0.521545 1441740659 0.354675 -0.619629 -0.467346 -0.521545 1441740659 0.354675 -0.619629 -0.467346 -0.521545 1441740659 
0.213196 -0.799866 -0.498718 -0.257019 1441740664 0.213196 -0.799866 -0.498718 -0.257019 1441740664 0.149170 -0.829956 -0.515137 -0.153687 1441740664 0.149170 -0.829956 -0.515137 -0.153687 1441740664 0.149170 -0.829956 -0.515137 -0.153687 1441740664 0.149170 -0.829956 -0.515137 -0.153687 1441740664 0.149170 -0.829956 -0.515137 -0.153687 1441740664 0.149170 -0.829956 -0.515137 -0.153687 1441740664 0.120789 -0.851868 -0.503052 -0.082153 1441740664 0.120789 -0.851868 -0.503052 -0.082153 1441740664 0.120789 -0.851868 -0.503052 -0.082153 1441740664 0.120789 -0.851868 -0.503052 -0.082153 1441740664 0.120789 -0.851868 -0.503052 -0.082153 1441740664 0.120789 -0.851868 -0.503052 -0.082153 1441740664 0.106995 -0.869812 -0.472595 -0.093323 1441740664 0.106995 -0.869812 -0.472595 -0.093323 1441740664 0.106995 -0.869812 -0.472595 -0.093323 1441740664 0.106995 -0.869812 -0.472595 -0.093323 1441740664 0.106995 -0.869812 -0.472595 -0.093323 1441740664 0.106995 -0.869812 -0.472595 -0.093323 1441740664 0.034241 -0.891602 -0.441956 -0.092712 1441740664 0.034241 -0.891602 -0.441956 -0.092712 1441740664 0.034241 -0.891602 -0.441956 -0.092712 1441740664 0.034241 -0.891602 -0.441956 -0.092712 1441740664 0.034241 -0.891602 -0.441956 -0.092712 1441740664 -0.038513 -0.905029 -0.415405 -0.083679 1441740664 -0.038513 -0.905029 -0.415405 -0.083679 1441740664 -0.038513 -0.905029 -0.415405 -0.083679 1441740664 -0.038513 -0.905029 -0.415405 -0.083679 1441740664 -0.038513 -0.905029 -0.415405 -0.083679 1441740664 -0.038513 -0.905029 -0.415405 -0.083679 1441740664 -0.038513 -0.905029 -0.415405 -0.083679 1441740664 -0.105713 -0.913818 -0.384216 -0.078857 1441740664 -0.105713 -0.913818 -0.384216 -0.078857 1441740664 -0.105713 -0.913818 -0.384216 -0.078857 1441740664 -0.105713 -0.913818 -0.384216 -0.078857 1441740664 -0.105713 -0.913818 -0.384216 -0.078857 1441740664 -0.136475 -0.914978 -0.369568 -0.088135 1441740664 -0.136475 -0.914978 -0.369568 -0.088135 1441740664 -0.136475 -0.914978 -0.369568 -0.088135 1441740664 -0.136475 -0.914978 -0.369568 -0.088135 1441740664 -0.136475 -0.914978 -0.369568 -0.088135 1441740664 -0.136475 -0.914978 -0.369568 -0.088135 1441740664 -0.116272 -0.898926 -0.405090 -0.120117 1441740664 -0.116272 -0.898926 -0.405090 -0.120117 1441740664 -0.116272 -0.898926 -0.405090 -0.120117 1441740664 -0.116272 -0.898926 -0.405090 -0.120117 1441740664 -0.116272 -0.898926 -0.405090 -0.120117 1441740664 -0.116272 -0.898926 -0.405090 -0.120117 1441740664 -0.079651 -0.885559 -0.446594 -0.100403 1441740664 -0.079651 -0.885559 -0.446594 -0.100403 1441740664 -0.079651 -0.885559 -0.446594 -0.100403 1441740664 -0.079651 -0.885559 -0.446594 -0.100403 1441740664 -0.079651 -0.885559 -0.446594 -0.100403 1441740664 -0.079651 -0.885559 -0.446594 -0.100403 1441740664 -0.062195 -0.878479 -0.464844 -0.091736 1441740664 -0.062195 -0.878479 -0.464844 -0.091736 1441740664 -0.062195 -0.878479 -0.464844 -0.091736 1441740664 -0.062195 -0.878479 -0.464844 -0.091736 1441740664 -0.062195 -0.878479 -0.464844 -0.091736 1441740664 -0.062195 -0.878479 -0.464844 -0.091736 1441740664 -0.070190 -0.854309 -0.513733 0.037354 1441740664 -0.070190 -0.854309 -0.513733 0.037354 1441740664 -0.070190 -0.854309 -0.513733 0.037354 1441740664 -0.070190 -0.854309 -0.513733 0.037354 1441740664 -0.070190 -0.854309 -0.513733 0.037354 1441740664 -0.070190 -0.854309 -0.513733 0.037354 1441740664 -0.184570 -0.876465 -0.427795 -0.121765 1441740664 -0.184570 -0.876465 -0.427795 -0.121765 1441740664 -0.184570 -0.876465 -0.427795 -0.121765 1441740664 -0.184570 -0.876465 -0.427795 -0.121765 1441740664 -0.184570 -0.876465 -0.427795 -0.121765 1441740664 -0.184570 -0.876465 -0.427795 -0.121765 1441740664 -0.143555 -0.829651 -0.538147 -0.039368 1441740664 -0.143555 -0.829651 -0.538147 -0.039368 1441740664 -0.143555 -0.829651 -0.538147 -0.039368 1441740664 -0.143555 -0.829651 -0.538147 -0.039368 1441740664 -0.143555 -0.829651 -0.538147 -0.039368 1441740664 -0.143555 -0.829651 -0.538147 -0.039368 1441740664 -0.143555 -0.829651 -0.538147 -0.039368 1441740664 -0.083130 -0.840942 -0.534729 0.009216 1441740664 -0.083130 -0.840942 -0.534729 0.009216 1441740664 -0.083130 -0.840942 -0.534729 0.009216 1441740664 -0.083130 -0.840942 -0.534729 0.009216 1441740664 -0.083130 -0.840942 -0.534729 0.009216 1441740664 -0.083130 -0.840942 -0.534729 0.009216 1441740664 -0.038452 -0.849670 -0.525940 -0.002380 1441740664 -0.038452 -0.849670 -0.525940 -0.002380 1441740664 -0.038452 -0.849670 -0.525940 -0.002380 1441740664 -0.038452 -0.849670 -0.525940 -0.002380 1441740664 -0.038452 -0.849670 -0.525940 -0.002380 1441740664 -0.038452 -0.849670 -0.525940 -0.002380 1441740664 -0.038452 -0.849670 -0.525940 -0.002380 1441740664 -0.036255 -0.854187 -0.518677 0.010437 1441740664 -0.036255 -0.854187 -0.518677 0.010437 1441740664 -0.036255 -0.854187 -0.518677 0.010437 1441740664 -0.036255 -0.854187 -0.518677 0.010437 1441740664 -0.036255 -0.854187 -0.518677 0.010437 1441740664 -0.036255 -0.854187 -0.518677 0.010437 1441740664 -0.028076 -0.874390 -0.482422 0.044556 1441740664 -0.028076 -0.874390 -0.482422 0.044556 1441740664 -0.028076 -0.874390 -0.482422 0.044556 1441740664 -0.028076 -0.874390 -0.482422 0.044556 1441740664 -0.028076 -0.874390 -0.482422 0.044556 1441740664 -0.028076 -0.874390 -0.482422 0.044556 1441740664 -0.020081 -0.887817 -0.456299 0.057068 1441740664 -0.020081 -0.887817 -0.456299 0.057068 1441740664 -0.020081 -0.887817 -0.456299 0.057068 1441740664 -0.020081 -0.887817 -0.456299 0.057068 1441740665 -0.020081 -0.887817 -0.456299 0.057068 1441740665 0.001404 -0.899231 -0.437500 0.008179 1441740665 0.001404 -0.899231 -0.437500 0.008179 1441740665 0.001404 -0.899231 -0.437500 0.008179 1441740665 0.001404 -0.899231 -0.437500 0.008179 1441740665 0.001404 -0.899231 -0.437500 0.008179 1441740665 0.001404 -0.899231 -0.437500 0.008179 1441740665 -0.014282 -0.917847 -0.396667 -0.010864 1441740665 -0.014282 -0.917847 -0.396667 -0.010864 1441740665 -0.014282 -0.917847 -0.396667 -0.010864 1441740665 -0.014282 -0.917847 -0.396667 -0.010864 1441740665 -0.014282 -0.917847 -0.396667 -0.010864 1441740665 -0.014282 -0.917847 -0.396667 -0.010864 1441740665 -0.014282 -0.917847 -0.396667 -0.010864 1441740665 -0.047485 -0.937012 -0.345825 -0.016174 1441740665 -0.047485 -0.937012 -0.345825 -0.016174 1441740665 -0.047485 -0.937012 -0.345825 -0.016174 1441740665 -0.047485 -0.937012 -0.345825 -0.016174 1441740665 -0.047485 -0.937012 -0.345825 -0.016174 1441740665 -0.047485 -0.937012 -0.345825 -0.016174 1441740665 -0.124084 -0.942200 -0.310364 -0.025085 1441740665 -0.124084 -0.942200 -0.310364 -0.025085 1441740665 -0.124084 -0.942200 -0.310364 -0.025085 1441740665 -0.124084 -0.942200 -0.310364 -0.025085 1441740665 -0.124084 -0.942200 -0.310364 -0.025085 1441740665 -0.124084 -0.942200 -0.310364 -0.025085 1441740665 -0.197571 -0.933960 -0.296875 -0.024536 1441740665 -0.197571 -0.933960 -0.296875 -0.024536 1441740665 -0.197571 -0.933960 -0.296875 -0.024536 1441740665 -0.197571 -0.933960 -0.296875 -0.024536 1441740665 -0.197571 -0.933960 -0.296875 -0.024536 1441740665 -0.197571 -0.933960 -0.296875 -0.024536 1441740665 -0.225281 -0.927612 -0.297241 -0.022766 1441740665 -0.225281 -0.927612 -0.297241 -0.022766 1441740665 -0.225281 -0.927612 -0.297241 -0.022766 1441740665 -0.225281 -0.927612 -0.297241 -0.022766 1441740665 -0.225281 -0.927612 -0.297241 -0.022766 1441740665 -0.225281 -0.927612 -0.297241 -0.022766 1441740665 -0.225281 -0.927612 -0.297241 -0.022766 1441740665 -0.207275 -0.924622 -0.317871 -0.034424 1441740665 -0.207275 -0.924622 -0.317871 -0.034424 1441740665 -0.207275 -0.924622 -0.317871 -0.034424 1441740665 -0.207275 -0.924622 -0.317871 -0.034424 1441740665 -0.207275 -0.924622 -0.317871 -0.034424 1441740665 -0.207275 -0.924622 -0.317871 -0.034424 1441740665 -0.163513 -0.916321 -0.361145 -0.057068 1441740665 -0.163513 -0.916321 -0.361145 -0.057068 1441740665 -0.163513 -0.916321 -0.361145 -0.057068 1441740665 -0.163513 -0.916321 -0.361145 -0.057068 1441740665 -0.163513 -0.916321 -0.361145 -0.057068 1441740665 -0.163513 -0.916321 -0.361145 -0.057068 1441740665 -0.116699 -0.905151 -0.402039 -0.074951 1441740665 -0.116699 -0.905151 -0.402039 -0.074951 1441740665 -0.116699 -0.905151 -0.402039 -0.074951 1441740665 -0.116699 -0.905151 -0.402039 -0.074951 1441740665 -0.116699 -0.905151 -0.402039 -0.074951 1441740665 -0.116699 -0.905151 -0.402039 -0.074951 1441740665 -0.128784 -0.887817 -0.436340 -0.069946 1441740665 -0.128784 -0.887817 -0.436340 -0.069946 1441740665 -0.128784 -0.887817 -0.436340 -0.069946 1441740665 -0.128784 -0.887817 -0.436340 -0.069946 1441740665 -0.128784 -0.887817 -0.436340 -0.069946 1441740665 -0.128784 -0.887817 -0.436340 -0.069946 1441740665 -0.130920 -0.833618 -0.535828 0.030518 1441740665 -0.130920 -0.833618 -0.535828 0.030518 1441740665 -0.130920 -0.833618 -0.535828 0.030518 1441740665 -0.130920 -0.833618 -0.535828 0.030518 1441740665 -0.130920 -0.833618 -0.535828 0.030518 1441740665 -0.130920 -0.833618 -0.535828 0.030518 1441740665 -0.241272 -0.816528 -0.512817 -0.110352 1441740665 -0.241272 -0.816528 -0.512817 -0.110352 1441740665 -0.241272 -0.816528 -0.512817 -0.110352 1441740665 -0.241272 -0.816528 -0.512817 -0.110352 1441740665 -0.241272 -0.816528 -0.512817 -0.110352 1441740665 -0.241272 -0.816528 -0.512817 -0.110352 1441740665 -0.352661 -0.698059 -0.613159 -0.111633 1441740665 -0.352661 -0.698059 -0.613159 -0.111633 1441740665 -0.352661 -0.698059 -0.613159 -0.111633 1441740665 -0.352661 -0.698059 -0.613159 -0.111633 1441740665 -0.352661 -0.698059 -0.613159 -0.111633 1441740665 -0.352661 -0.698059 -0.613159 -0.111633 1441740665 -0.209839 -0.776123 -0.593689 -0.035400 1441740665 -0.209839 -0.776123 -0.593689 -0.035400 1441740665 -0.209839 -0.776123 -0.593689 -0.035400 1441740665 -0.209839 -0.776123 -0.593689 -0.035400 1441740665 -0.209839 -0.776123 -0.593689 -0.035400 1441740665 -0.209839 -0.776123 -0.593689 -0.035400 1441740665 -0.067017 -0.829529 -0.546997 0.091064 1441740665 -0.067017 -0.829529 -0.546997 0.091064 1441740665 -0.067017 -0.829529 -0.546997 0.091064 1441740665 -0.067017 -0.829529 -0.546997 0.091064 1441740665 -0.067017 -0.829529 -0.546997 0.091064 1441740665 -0.067017 -0.829529 -0.546997 0.091064 1441740665 -0.051086 -0.821350 -0.561340 0.087952 1441740665 -0.051086 -0.821350 -0.561340 0.087952 1441740665 -0.051086 -0.821350 -0.561340 0.087952 1441740665 -0.051086 -0.821350 -0.561340 0.087952 1441740665 -0.059998 -0.851440 -0.513550 0.088013 1441740665 -0.059998 -0.851440 -0.513550 0.088013 1441740665 -0.059998 -0.851440 -0.513550 0.088013 1441740665 -0.059998 -0.851440 -0.513550 0.088013 1441740665 -0.059998 -0.851440 -0.513550 0.088013 1441740665 -0.059998 -0.851440 -0.513550 0.088013 1441740665 -0.033081 -0.872498 -0.477539 0.098755 1441740665 -0.033081 -0.872498 -0.477539 0.098755 1441740665 -0.033081 -0.872498 -0.477539 0.098755 1441740665 -0.033081 -0.872498 -0.477539 0.098755 1441740665 -0.033081 -0.872498 -0.477539 0.098755 1441740665 -0.033081 -0.872498 -0.477539 0.098755 1441740665 -0.000732 -0.897156 -0.440613 0.033264 1441740666 -0.000732 -0.897156 -0.440613 0.033264 1441740666 -0.000732 -0.897156 -0.440613 0.033264 1441740666 -0.000732 -0.897156 -0.440613 0.033264 1441740666 -0.000732 -0.897156 -0.440613 0.033264 1441740666 -0.000732 -0.897156 -0.440613 0.033264 1441740666 -0.000732 -0.897156 -0.440613 0.033264 1441740666 -0.018494 -0.917664 -0.396423 -0.021851 1441740666 -0.018494 -0.917664 -0.396423 -0.021851 1441740666 -0.018494 -0.917664 -0.396423 -0.021851 1441740666 -0.018494 -0.917664 -0.396423 -0.021851 1441740666 -0.018494 -0.917664 -0.396423 -0.021851 1441740666 -0.018494 -0.917664 -0.396423 -0.021851 1441740666 -0.072632 -0.935303 -0.342163 -0.054504 1441740666 -0.072632 -0.935303 -0.342163 -0.054504 1441740666 -0.072632 -0.935303 -0.342163 -0.054504 1441740666 -0.072632 -0.935303 -0.342163 -0.054504 1441740666 -0.072632 -0.935303 -0.342163 -0.054504 1441740666 -0.072632 -0.935303 -0.342163 -0.054504 1441740666 -0.072632 -0.935303 -0.342163 -0.054504 1441740666 -0.161682 -0.942078 -0.285950 -0.068115 1441740666 -0.161682 -0.942078 -0.285950 -0.068115 1441740666 -0.161682 -0.942078 -0.285950 -0.068115 1441740666 -0.161682 -0.942078 -0.285950 -0.068115 1441740666 -0.161682 -0.942078 -0.285950 -0.068115 1441740666 -0.161682 -0.942078 -0.285950 -0.068115 1441740666 -0.229797 -0.945251 -0.225586 -0.053894 1441740666 -0.229797 -0.945251 -0.225586 -0.053894 1441740666 -0.229797 -0.945251 -0.225586 -0.053894 1441740666 -0.229797 -0.945251 -0.225586 -0.053894 1441740666 -0.229797 -0.945251 -0.225586 -0.053894 1441740666 -0.229797 -0.945251 -0.225586 -0.053894 1441740666 -0.229797 -0.945251 -0.225586 -0.053894 1441740666 -0.262268 -0.943481 -0.196899 -0.048584 1441740666 -0.262268 -0.943481 -0.196899 -0.048584 1441740666 -0.262268 -0.943481 -0.196899 -0.048584 1441740666 -0.262268 -0.943481 -0.196899 -0.048584 1441740666 -0.262268 -0.943481 -0.196899 -0.048584 1441740666 -0.262268 -0.943481 -0.196899 -0.048584 1441740666 -0.241760 -0.945618 -0.209229 -0.060608 1441740666 -0.241760 -0.945618 -0.209229 -0.060608 1441740666 -0.241760 -0.945618 -0.209229 -0.060608 1441740666 -0.241760 -0.945618 -0.209229 -0.060608 1441740666 -0.241760 -0.945618 -0.209229 -0.060608 1441740666 -0.241760 -0.945618 -0.209229 -0.060608 1441740666 -0.198730 -0.942932 -0.256775 -0.074280 1441740666 -0.198730 -0.942932 -0.256775 -0.074280 1441740666 -0.198730 -0.942932 -0.256775 -0.074280 1441740666 -0.198730 -0.942932 -0.256775 -0.074280 1441740666 -0.198730 -0.942932 -0.256775 -0.074280 1441740666 -0.198730 -0.942932 -0.256775 -0.074280 1441740666 -0.144653 -0.927002 -0.332458 -0.096436 1441740666 -0.144653 -0.927002 -0.332458 -0.096436 1441740666 -0.144653 -0.927002 -0.332458 -0.096436 1441740666 -0.144653 -0.927002 -0.332458 -0.096436 1441740666 -0.144653 -0.927002 -0.332458 -0.096436 1441740666 -0.144653 -0.927002 -0.332458 -0.096436 1441740666 -0.107849 -0.903748 -0.405762 -0.084167 1441740666 -0.107849 -0.903748 -0.405762 -0.084167 1441740666 -0.107849 -0.903748 -0.405762 -0.084167 1441740666 -0.107849 -0.903748 -0.405762 -0.084167 1441740666 -0.107849 -0.903748 -0.405762 -0.084167 1441740666 -0.107849 -0.903748 -0.405762 -0.084167 1441740666 -0.086853 -0.870361 -0.483948 -0.027771 1441740666 -0.086853 -0.870361 -0.483948 -0.027771 1441740666 -0.086853 -0.870361 -0.483948 -0.027771 1441740666 -0.086853 -0.870361 -0.483948 -0.027771 1441740666 -0.086853 -0.870361 -0.483948 -0.027771 1441740666 -0.086853 -0.870361 -0.483948 -0.027771 1441740666 -0.086853 -0.870361 -0.483948 -0.027771 1441740666 -0.074219 -0.817200 -0.565552 0.083069 1441740666 -0.074219 -0.817200 -0.565552 0.083069 1441740666 -0.074219 -0.817200 -0.565552 0.083069 1441740666 -0.074219 -0.817200 -0.565552 0.083069 1441740666 -0.074219 -0.817200 -0.565552 0.083069 1441740666 -0.074219 -0.817200 -0.565552 0.083069 1441740666 -0.366516 -0.772156 -0.448975 -0.260742 1441740666 -0.366516 -0.772156 -0.448975 -0.260742 1441740666 -0.366516 -0.772156 -0.448975 -0.260742 1441740666 -0.366516 -0.772156 -0.448975 -0.260742 1441740666 -0.366516 -0.772156 -0.448975 -0.260742 1441740666 -0.310364 -0.741455 -0.584900 -0.109131 1441740666 -0.310364 -0.741455 -0.584900 -0.109131 1441740666 -0.310364 -0.741455 -0.584900 -0.109131 1441740666 -0.310364 -0.741455 -0.584900 -0.109131 1441740666 -0.310364 -0.741455 -0.584900 -0.109131 1441740666 -0.310364 -0.741455 -0.584900 -0.109131 1441740666 -0.310364 -0.741455 -0.584900 -0.109131 1441740666 -0.101501 -0.843262 -0.527283 0.026428 1441740666 -0.101501 -0.843262 -0.527283 0.026428 1441740666 -0.101501 -0.843262 -0.527283 0.026428 1441740666 -0.101501 -0.843262 -0.527283 0.026428 1441740666 -0.101501 -0.843262 -0.527283 0.026428 1441740666 -0.101501 -0.843262 -0.527283 0.026428 1441740666 -0.070740 -0.866699 -0.491272 0.050476 1441740666 -0.070740 -0.866699 -0.491272 0.050476 1441740666 -0.070740 -0.866699 -0.491272 0.050476 1441740666 -0.070740 -0.866699 -0.491272 0.050476 1441740666 -0.070740 -0.866699 -0.491272 0.050476 1441740666 -0.070740 -0.866699 -0.491272 0.050476 1441740666 -0.070740 -0.866699 -0.491272 0.050476 1441740666 -0.026794 -0.879150 -0.471191 0.066589 1441740666 -0.026794 -0.879150 -0.471191 0.066589 1441740666 -0.026794 -0.879150 -0.471191 0.066589 1441740666 -0.026794 -0.879150 -0.471191 0.066589 1441740666 -0.007751 -0.902039 -0.424988 0.075989 1441740666 -0.007751 -0.902039 -0.424988 0.075989 1441740666 -0.007751 -0.902039 -0.424988 0.075989 1441740666 -0.007751 -0.902039 -0.424988 0.075989 1441740666 0.011230 -0.919250 -0.388184 0.065308 1441740667 0.011230 -0.919250 -0.388184 0.065308 1441740667 0.011230 -0.919250 -0.388184 0.065308 1441740667 0.011230 -0.919250 -0.388184 0.065308 1441740667 0.011230 -0.919250 -0.388184 0.065308 1441740667 0.011230 -0.919250 -0.388184 0.065308 1441740667 0.011230 -0.919250 -0.388184 0.065308 1441740667 0.009766 -0.934570 -0.355652 -0.002869 1441740667 0.009766 -0.934570 -0.355652 -0.002869 1441740667 0.009766 -0.934570 -0.355652 -0.002869 1441740667 0.009766 -0.934570 -0.355652 -0.002869 1441740667 0.009766 -0.934570 -0.355652 -0.002869 1441740667 0.009766 -0.934570 -0.355652 -0.002869 1441740667 -0.009155 -0.950256 -0.309875 -0.031677 1441740667 -0.009155 -0.950256 -0.309875 -0.031677 1441740667 -0.009155 -0.950256 -0.309875 -0.031677 1441740667 -0.009155 -0.950256 -0.309875 -0.031677 1441740667 -0.009155 -0.950256 -0.309875 -0.031677 1441740667 -0.009155 -0.950256 -0.309875 -0.031677 1441740667 -0.055420 -0.962097 -0.262573 -0.049866 1441740667 -0.055420 -0.962097 -0.262573 -0.049866 1441740667 -0.055420 -0.962097 -0.262573 -0.049866 1441740667 -0.055420 -0.962097 -0.262573 -0.049866 1441740667 -0.055420 -0.962097 -0.262573 -0.049866 1441740667 -0.055420 -0.962097 -0.262573 -0.049866 1441740667 -0.122620 -0.964050 -0.230713 -0.049805 1441740667 -0.122620 -0.964050 -0.230713 -0.049805 1441740667 -0.122620 -0.964050 -0.230713 -0.049805 1441740667 -0.122620 -0.964050 -0.230713 -0.049805 1441740667 -0.122620 -0.964050 -0.230713 -0.049805 1441740667 -0.122620 -0.964050 -0.230713 -0.049805 1441740667 -0.152771 -0.965088 -0.209351 -0.039307 1441740667 -0.152771 -0.965088 -0.209351 -0.039307 1441740667 -0.152771 -0.965088 -0.209351 -0.039307 1441740667 -0.152771 -0.965088 -0.209351 -0.039307 1441740667 -0.159119 -0.963562 -0.211975 -0.036987 1441740667 -0.159119 -0.963562 -0.211975 -0.036987 1441740667 -0.159119 -0.963562 -0.211975 -0.036987 1441740667 -0.159119 -0.963562 -0.211975 -0.036987 1441740667 -0.159119 -0.963562 -0.211975 -0.036987 1441740667 -0.159119 -0.963562 -0.211975 -0.036987 1441740667 -0.138855 -0.957825 -0.247375 -0.047058 1441740667 -0.138855 -0.957825 -0.247375 -0.047058 1441740667 -0.138855 -0.957825 -0.247375 -0.047058 1441740667 -0.138855 -0.957825 -0.247375 -0.047058 1441740667 -0.138855 -0.957825 -0.247375 -0.047058 1441740667 -0.138855 -0.957825 -0.247375 -0.047058 1441740667 -0.138855 -0.957825 -0.247375 -0.047058 1441740667 -0.090759 -0.943481 -0.311768 -0.066711 1441740667 -0.090759 -0.943481 -0.311768 -0.066711 1441740667 -0.090759 -0.943481 -0.311768 -0.066711 1441740667 -0.090759 -0.943481 -0.311768 -0.066711 1441740667 -0.090759 -0.943481 -0.311768 -0.066711 1441740667 -0.090759 -0.943481 -0.311768 -0.066711 1441740667 -0.058228 -0.927673 -0.364380 -0.057800 1441740667 -0.058228 -0.927673 -0.364380 -0.057800 1441740667 -0.058228 -0.927673 -0.364380 -0.057800 1441740667 -0.058228 -0.927673 -0.364380 -0.057800 1441740667 -0.058228 -0.927673 -0.364380 -0.057800 1441740667 -0.058228 -0.927673 -0.364380 -0.057800 1441740667 -0.058228 -0.927673 -0.364380 -0.057800 1441740667 -0.046204 -0.890259 -0.452515 -0.025635 1441740667 -0.046204 -0.890259 -0.452515 -0.025635 1441740667 -0.046204 -0.890259 -0.452515 -0.025635 1441740667 -0.046204 -0.890259 -0.452515 -0.025635 1441740667 -0.046204 -0.890259 -0.452515 -0.025635 1441740667 -0.046204 -0.890259 -0.452515 -0.025635 1441740667 -0.043335 -0.807251 -0.577393 0.114624 1441740667 -0.043335 -0.807251 -0.577393 0.114624 1441740667 -0.043335 -0.807251 -0.577393 0.114624 1441740667 -0.043335 -0.807251 -0.577393 0.114624 1441740667 -0.043335 -0.807251 -0.577393 0.114624 1441740667 -0.043335 -0.807251 -0.577393 0.114624 1441740667 -0.043335 -0.807251 -0.577393 0.114624 1441740667 -0.366699 -0.747253 -0.498047 -0.243469 1441740667 -0.366699 -0.747253 -0.498047 -0.243469 1441740667 -0.366699 -0.747253 -0.498047 -0.243469 1441740667 -0.366699 -0.747253 -0.498047 -0.243469 1441740667 -0.366699 -0.747253 -0.498047 -0.243469 1441740667 -0.366699 -0.747253 -0.498047 -0.243469 1441740667 -0.425659 -0.640198 -0.614929 -0.175842 1441740667 -0.425659 -0.640198 -0.614929 -0.175842 1441740667 -0.425659 -0.640198 -0.614929 -0.175842 1441740667 -0.425659 -0.640198 -0.614929 -0.175842 1441740667 -0.425659 -0.640198 -0.614929 -0.175842 1441740667 -0.425659 -0.640198 -0.614929 -0.175842 1441740667 -0.357483 -0.706604 -0.588745 -0.162598 1441740667 -0.357483 -0.706604 -0.588745 -0.162598 1441740667 -0.357483 -0.706604 -0.588745 -0.162598 1441740667 -0.357483 -0.706604 -0.588745 -0.162598 1441740667 -0.357483 -0.706604 -0.588745 -0.162598 1441740667 -0.357483 -0.706604 -0.588745 -0.162598 1441740667 -0.332764 -0.742188 -0.566345 -0.133545 1441740667 -0.332764 -0.742188 -0.566345 -0.133545 1441740667 -0.332764 -0.742188 -0.566345 -0.133545 1441740667 -0.332764 -0.742188 -0.566345 -0.133545 1441740667 -0.332764 -0.742188 -0.566345 -0.133545 1441740667 -0.332764 -0.742188 -0.566345 -0.133545 1441740667 -0.273560 -0.782043 -0.556274 -0.065369 1441740667 -0.273560 -0.782043 -0.556274 -0.065369 1441740667 -0.273560 -0.782043 -0.556274 -0.065369 1441740667 -0.273560 -0.782043 -0.556274 -0.065369 1441740667 -0.273560 -0.782043 -0.556274 -0.065369 1441740667 -0.273560 -0.782043 -0.556274 -0.065369 1441740667 -0.264343 -0.820862 -0.505798 -0.023865 1441740667 -0.264343 -0.820862 -0.505798 -0.023865 1441740667 -0.264343 -0.820862 -0.505798 -0.023865 1441740667 -0.264343 -0.820862 -0.505798 -0.023865 1441740667 -0.264343 -0.820862 -0.505798 -0.023865 1441740667 -0.264343 -0.820862 -0.505798 -0.023865 1441740667 -0.224121 -0.837830 -0.497803 -0.009705 1441740667 -0.224121 -0.837830 -0.497803 -0.009705 1441740668 -0.224121 -0.837830 -0.497803 -0.009705 1441740668 -0.224121 -0.837830 -0.497803 -0.009705 1441740668 -0.224121 -0.837830 -0.497803 -0.009705 1441740668 -0.224121 -0.837830 -0.497803 -0.009705 1441740668 -0.215210 -0.851196 -0.474915 -0.060669 1441740668 -0.215210 -0.851196 -0.474915 -0.060669 1441740668 -0.215210 -0.851196 -0.474915 -0.060669 1441740668 -0.215210 -0.851196 -0.474915 -0.060669 1441740668 -0.215210 -0.851196 -0.474915 -0.060669 1441740668 -0.215210 -0.851196 -0.474915 -0.060669 1441740668 -0.244202 -0.876465 -0.414063 -0.027893 1441740668 -0.244202 -0.876465 -0.414063 -0.027893 1441740668 -0.244202 -0.876465 -0.414063 -0.027893 1441740668 -0.244202 -0.876465 -0.414063 -0.027893 1441740668 -0.244202 -0.876465 -0.414063 -0.027893 1441740668 -0.244202 -0.876465 -0.414063 -0.027893 1441740668 -0.264465 -0.897583 -0.352539 -0.015930 1441740668 -0.264465 -0.897583 -0.352539 -0.015930 1441740668 -0.264465 -0.897583 -0.352539 -0.015930 1441740668 -0.264465 -0.897583 -0.352539 -0.015930 1441740668 -0.264465 -0.897583 -0.352539 -0.015930 1441740668 -0.264465 -0.897583 -0.352539 -0.015930 1441740668 -0.320923 -0.902771 -0.286194 0.013855 1441740668 -0.320923 -0.902771 -0.286194 0.013855 1441740668 -0.320923 -0.902771 -0.286194 0.013855 1441740668 -0.320923 -0.902771 -0.286194 0.013855 1441740668 -0.320923 -0.902771 -0.286194 0.013855 1441740668 -0.320923 -0.902771 -0.286194 0.013855 1441740668 -0.372864 -0.895569 -0.239685 0.040405 1441740668 -0.372864 -0.895569 -0.239685 0.040405 1441740668 -0.372864 -0.895569 -0.239685 0.040405 1441740668 -0.372864 -0.895569 -0.239685 0.040405 1441740668 -0.372864 -0.895569 -0.239685 0.040405 1441740668 -0.372864 -0.895569 -0.239685 0.040405 1441740668 -0.372864 -0.895569 -0.239685 0.040405 1441740668 -0.394897 -0.889099 -0.227356 0.043945 1441740668 -0.394897 -0.889099 -0.227356 0.043945 1441740668 -0.394897 -0.889099 -0.227356 0.043945 1441740668 -0.394897 -0.889099 -0.227356 0.043945 1441740668 -0.394897 -0.889099 -0.227356 0.043945 1441740668 -0.394897 -0.889099 -0.227356 0.043945 1441740668 -0.394958 -0.883301 -0.250977 0.030945 1441740668 -0.394958 -0.883301 -0.250977 0.030945 1441740668 -0.394958 -0.883301 -0.250977 0.030945 1441740668 -0.394958 -0.883301 -0.250977 0.030945 1441740668 -0.394958 -0.883301 -0.250977 0.030945 1441740668 -0.394958 -0.883301 -0.250977 0.030945 1441740668 -0.394958 -0.883301 -0.250977 0.030945 1441740668 -0.384644 -0.869934 -0.308777 -0.000732 1441740668 -0.384644 -0.869934 -0.308777 -0.000732 1441740668 -0.384644 -0.869934 -0.308777 -0.000732 1441740668 -0.384644 -0.869934 -0.308777 -0.000732 1441740668 -0.384644 -0.869934 -0.308777 -0.000732 1441740668 -0.384644 -0.869934 -0.308777 -0.000732 1441740668 -0.388000 -0.827759 -0.398499 -0.074341 1441740668 -0.388000 -0.827759 -0.398499 -0.074341 1441740668 -0.388000 -0.827759 -0.398499 -0.074341 1441740668 -0.388000 -0.827759 -0.398499 -0.074341 1441740668 -0.388000 -0.827759 -0.398499 -0.074341 1441740668 -0.388000 -0.827759 -0.398499 -0.074341 1441740668 -0.342712 -0.807312 -0.471069 -0.094971 1441740668 -0.342712 -0.807312 -0.471069 -0.094971 1441740668 -0.342712 -0.807312 -0.471069 -0.094971 1441740668 -0.342712 -0.807312 -0.471069 -0.094971 1441740668 -0.342712 -0.807312 -0.471069 -0.094971 1441740668 -0.342712 -0.807312 -0.471069 -0.094971 1441740668 -0.225525 -0.811707 -0.538818 0.008179 1441740668 -0.225525 -0.811707 -0.538818 0.008179 1441740668 -0.225525 -0.811707 -0.538818 0.008179 1441740668 -0.225525 -0.811707 -0.538818 0.008179 1441740668 -0.225525 -0.811707 -0.538818 0.008179 1441740668 -0.225525 -0.811707 -0.538818 0.008179 1441740668 -0.390991 -0.757690 -0.459229 -0.249451 1441740668 -0.390991 -0.757690 -0.459229 -0.249451 1441740668 -0.390991 -0.757690 -0.459229 -0.249451 1441740668 -0.390991 -0.757690 -0.459229 -0.249451 1441740668 -0.390991 -0.757690 -0.459229 -0.249451 1441740668 -0.390991 -0.757690 -0.459229 -0.249451 1441740668 -0.390991 -0.757690 -0.459229 -0.249451 1441740668 -0.445068 -0.662109 -0.580322 -0.163940 1441740668 -0.445068 -0.662109 -0.580322 -0.163940 1441740668 -0.445068 -0.662109 -0.580322 -0.163940 1441740668 -0.445068 -0.662109 -0.580322 -0.163940 1441740668 -0.445068 -0.662109 -0.580322 -0.163940 1441740668 -0.189636 -0.762939 -0.617737 -0.022156 1441740668 -0.189636 -0.762939 -0.617737 -0.022156 1441740668 -0.189636 -0.762939 -0.617737 -0.022156 1441740668 -0.189636 -0.762939 -0.617737 -0.022156 1441740668 -0.189636 -0.762939 -0.617737 -0.022156 1441740668 -0.189636 -0.762939 -0.617737 -0.022156 1441740668 -0.184448 -0.793396 -0.578308 -0.046997 1441740668 -0.184448 -0.793396 -0.578308 -0.046997 1441740668 -0.184448 -0.793396 -0.578308 -0.046997 1441740668 -0.184448 -0.793396 -0.578308 -0.046997 1441740668 -0.184448 -0.793396 -0.578308 -0.046997 1441740668 -0.184448 -0.793396 -0.578308 -0.046997 1441740668 -0.162109 -0.798950 -0.578064 -0.036743 1441740668 -0.162109 -0.798950 -0.578064 -0.036743 1441740668 -0.162109 -0.798950 -0.578064 -0.036743 1441740668 -0.162109 -0.798950 -0.578064 -0.036743 1441740668 -0.162109 -0.798950 -0.578064 -0.036743 1441740668 -0.162109 -0.798950 -0.578064 -0.036743 1441740668 -0.188293 -0.797791 -0.572327 -0.024963 1441740668 -0.188293 -0.797791 -0.572327 -0.024963 1441740668 -0.188293 -0.797791 -0.572327 -0.024963 1441740668 -0.188293 -0.797791 -0.572327 -0.024963 1441740668 -0.188293 -0.797791 -0.572327 -0.024963 1441740668 -0.188293 -0.797791 -0.572327 -0.024963 1441740668 -0.188293 -0.797791 -0.572327 -0.024963 1441740668 -0.194519 -0.821594 -0.535828 -0.008484 1441740668 -0.194519 -0.821594 -0.535828 -0.008484 1441740668 -0.194519 -0.821594 -0.535828 -0.008484 1441740669 -0.194519 -0.821594 -0.535828 -0.008484 1441740669 -0.194519 -0.821594 -0.535828 -0.008484 1441740669 -0.194519 -0.821594 -0.535828 -0.008484 1441740669 -0.173523 -0.843079 -0.509033 0.008545 1441740669 -0.173523 -0.843079 -0.509033 0.008545 1441740669 -0.173523 -0.843079 -0.509033 0.008545 1441740669 -0.173523 -0.843079 -0.509033 0.008545 1441740669 -0.173523 -0.843079 -0.509033 0.008545 1441740669 -0.173523 -0.843079 -0.509033 0.008545 1441740669 -0.096497 -0.859680 -0.501770 -0.001526 1441740669 -0.096497 -0.859680 -0.501770 -0.001526 1441740669 -0.096497 -0.859680 -0.501770 -0.001526 1441740669 -0.096497 -0.859680 -0.501770 -0.001526 1441740669 -0.096497 -0.859680 -0.501770 -0.001526 1441740669 
0.238098 -0.718933 -0.257935 -0.599976 1441740692 0.238098 -0.718933 -0.257935 -0.599976 1441740692 0.238098 -0.718933 -0.257935 -0.599976 1441740692 0.238098 -0.718933 -0.257935 -0.599976 1441740692 0.238098 -0.718933 -0.257935 -0.599976 1441740692 0.238098 -0.718933 -0.257935 -0.599976 1441740692 0.246277 -0.712769 -0.263977 -0.601440 1441740692 0.246277 -0.712769 -0.263977 -0.601440 1441740692 0.246277 -0.712769 -0.263977 -0.601440 1441740692 0.246277 -0.712769 -0.263977 -0.601440 1441740692 0.246277 -0.712769 -0.263977 -0.601440 1441740692 0.246277 -0.712769 -0.263977 -0.601440 1441740692 0.245178 -0.710876 -0.260864 -0.605469 1441740692 0.245178 -0.710876 -0.260864 -0.605469 1441740692 0.245178 -0.710876 -0.260864 -0.605469 1441740692 0.245178 -0.710876 -0.260864 -0.605469 1441740692 0.245178 -0.710876 -0.260864 -0.605469 1441740692 0.245178 -0.710876 -0.260864 -0.605469 1441740692 0.246277 -0.710327 -0.259583 -0.606201 1441740692 0.246277 -0.710327 -0.259583 -0.606201 1441740692 0.246277 -0.710327 -0.259583 -0.606201 1441740692 0.246277 -0.710327 -0.259583 -0.606201 1441740692 0.246277 -0.710327 -0.259583 -0.606201 1441740692 0.246277 -0.710327 -0.259583 -0.606201 1441740692 0.246521 -0.709900 -0.266785 -0.603516 1441740692 0.246521 -0.709900 -0.266785 -0.603516 1441740692 0.246521 -0.709900 -0.266785 -0.603516 1441740692 0.246521 -0.709900 -0.266785 -0.603516 1441740692 0.246521 -0.709900 -0.266785 -0.603516 1441740692 0.246521 -0.709900 -0.266785 -0.603516 1441740692 0.236328 -0.713379 -0.267883 -0.602966 1441740692 0.236328 -0.713379 -0.267883 -0.602966 1441740692 0.236328 -0.713379 -0.267883 -0.602966 1441740692 0.236328 -0.713379 -0.267883 -0.602966 1441740692 0.236328 -0.713379 -0.267883 -0.602966 1441740692 0.236328 -0.713379 -0.267883 -0.602966 1441740692 0.236328 -0.713379 -0.267883 -0.602966 1441740692 0.216003 -0.720337 -0.261047 -0.605286 1441740692 0.216003 -0.720337 -0.261047 -0.605286 1441740692 0.216003 -0.720337 -0.261047 -0.605286 1441740692 0.216003 -0.720337 -0.261047 -0.605286 1441740692 0.216003 -0.720337 -0.261047 -0.605286 1441740692 0.198853 -0.726074 -0.253418 -0.607544 1441740692 0.198853 -0.726074 -0.253418 -0.607544 1441740692 0.198853 -0.726074 -0.253418 -0.607544 1441740692 0.198853 -0.726074 -0.253418 -0.607544 1441740692 0.198853 -0.726074 -0.253418 -0.607544 1441740692 0.198853 -0.726074 -0.253418 -0.607544 1441740692 0.195190 -0.721863 -0.260864 -0.610596 1441740692 0.195190 -0.721863 -0.260864 -0.610596 1441740692 0.195190 -0.721863 -0.260864 -0.610596 1441740692 0.195190 -0.721863 -0.260864 -0.610596 1441740692 0.195190 -0.721863 -0.260864 -0.610596 1441740692 0.195190 -0.721863 -0.260864 -0.610596 1441740692 0.186707 -0.708801 -0.280762 -0.619690 1441740692 0.186707 -0.708801 -0.280762 -0.619690 1441740692 0.186707 -0.708801 -0.280762 -0.619690 1441740692 0.186707 -0.708801 -0.280762 -0.619690 1441740693 0.186707 -0.708801 -0.280762 -0.619690 1441740693 0.186707 -0.708801 -0.280762 -0.619690 1441740693 0.186707 -0.708801 -0.280762 -0.619690 1441740693 0.161926 -0.714172 -0.279236 -0.621216 1441740693 0.161926 -0.714172 -0.279236 -0.621216 1441740693 0.161926 -0.714172 -0.279236 -0.621216 1441740693 0.161926 -0.714172 -0.279236 -0.621216 1441740693 0.161926 -0.714172 -0.279236 -0.621216 1441740693 0.161926 -0.714172 -0.279236 -0.621216 1441740693 0.107849 -0.734192 -0.222778 -0.632324 1441740693 0.107849 -0.734192 -0.222778 -0.632324 1441740693 0.107849 -0.734192 -0.222778 -0.632324 1441740693 0.107849 -0.734192 -0.222778 -0.632324 1441740693 0.107849 -0.734192 -0.222778 -0.632324 1441740693 0.089600 -0.746460 -0.168823 -0.637451 1441740693 0.089600 -0.746460 -0.168823 -0.637451 1441740693 0.089600 -0.746460 -0.168823 -0.637451 1441740693 0.089600 -0.746460 -0.168823 -0.637451 1441740693 0.089600 -0.746460 -0.168823 -0.637451 1441740693 0.089600 -0.746460 -0.168823 -0.637451 1441740693 0.130859 -0.732117 -0.198792 -0.638306 1441740693 0.130859 -0.732117 -0.198792 -0.638306 1441740693 0.130859 -0.732117 -0.198792 -0.638306 1441740693 0.130859 -0.732117 -0.198792 -0.638306 1441740693 0.130859 -0.732117 -0.198792 -0.638306 1441740693 0.130859 -0.732117 -0.198792 -0.638306 1441740693 0.167664 -0.719788 -0.205322 -0.641663 1441740693 0.167664 -0.719788 -0.205322 -0.641663 1441740693 0.167664 -0.719788 -0.205322 -0.641663 1441740693 0.167664 -0.719788 -0.205322 -0.641663 1441740693 0.167664 -0.719788 -0.205322 -0.641663 1441740693 0.167664 -0.719788 -0.205322 -0.641663 1441740693 0.186035 -0.715210 -0.182434 -0.648560 1441740693 0.186035 -0.715210 -0.182434 -0.648560 1441740693 0.186035 -0.715210 -0.182434 -0.648560 1441740693 0.186035 -0.715210 -0.182434 -0.648560 1441740693 0.211548 -0.708252 -0.197510 -0.643982 1441740693 0.211548 -0.708252 -0.197510 -0.643982 1441740693 0.211548 -0.708252 -0.197510 -0.643982 1441740693 0.211548 -0.708252 -0.197510 -0.643982 1441740693 0.211548 -0.708252 -0.197510 -0.643982 1441740693 0.211548 -0.708252 -0.197510 -0.643982 1441740693 0.211548 -0.708252 -0.197510 -0.643982 1441740693 0.231201 -0.702393 -0.220703 -0.636047 1441740693 0.231201 -0.702393 -0.220703 -0.636047 1441740693 0.231201 -0.702393 -0.220703 -0.636047 1441740693 0.231201 -0.702393 -0.220703 -0.636047 1441740693 0.231201 -0.702393 -0.220703 -0.636047 1441740693 0.231201 -0.702393 -0.220703 -0.636047 1441740693 0.245544 -0.699463 -0.242676 -0.625854 1441740693 0.245544 -0.699463 -0.242676 -0.625854 1441740693 0.245544 -0.699463 -0.242676 -0.625854 1441740693 0.245544 -0.699463 -0.242676 -0.625854 1441740693 0.245544 -0.699463 -0.242676 -0.625854 1441740693 0.245544 -0.699463 -0.242676 -0.625854 1441740693 0.257141 -0.698059 -0.257935 -0.616516 1441740693 0.257141 -0.698059 -0.257935 -0.616516 1441740693 0.257141 -0.698059 -0.257935 -0.616516 1441740693 0.257141 -0.698059 -0.257935 -0.616516 1441740693 0.257141 -0.698059 -0.257935 -0.616516 1441740693 0.257141 -0.698059 -0.257935 -0.616516 1441740693 0.271667 -0.694031 -0.271240 -0.609131 1441740693 0.271667 -0.694031 -0.271240 -0.609131 1441740693 0.271667 -0.694031 -0.271240 -0.609131 1441740693 0.271667 -0.694031 -0.271240 -0.609131 1441740693 0.271667 -0.694031 -0.271240 -0.609131 1441740693 0.271667 -0.694031 -0.271240 -0.609131 1441740693 0.271667 -0.694031 -0.271240 -0.609131 1441740693 0.278625 -0.692078 -0.281738 -0.603394 1441740693 0.278625 -0.692078 -0.281738 -0.603394 1441740693 0.278625 -0.692078 -0.281738 -0.603394 1441740693 0.278625 -0.692078 -0.281738 -0.603394 1441740693 0.278625 -0.692078 -0.281738 -0.603394 1441740693 0.278625 -0.692078 -0.281738 -0.603394 1441740693 0.278564 -0.691772 -0.290161 -0.599731 1441740693 0.278564 -0.691772 -0.290161 -0.599731 1441740693 0.278564 -0.691772 -0.290161 -0.599731 1441740693 0.278564 -0.691772 -0.290161 -0.599731 1441740693 0.278564 -0.691772 -0.290161 -0.599731 1441740693 0.278564 -0.691772 -0.290161 -0.599731 1441740693 0.271057 -0.693787 -0.298401 -0.596802 1441740693 0.271057 -0.693787 -0.298401 -0.596802 1441740693 0.271057 -0.693787 -0.298401 -0.596802 1441740693 0.271057 -0.693787 -0.298401 -0.596802 1441740693 0.271057 -0.693787 -0.298401 -0.596802 1441740693 0.271057 -0.693787 -0.298401 -0.596802 1441740693 0.256042 -0.697754 -0.304077 -0.596008 1441740693 0.256042 -0.697754 -0.304077 -0.596008 1441740693 0.256042 -0.697754 -0.304077 -0.596008 1441740693 0.256042 -0.697754 -0.304077 -0.596008 1441740693 0.256042 -0.697754 -0.304077 -0.596008 1441740693 0.256042 -0.697754 -0.304077 -0.596008 1441740693 0.237549 -0.702332 -0.308960 -0.595764 1441740693 0.237549 -0.702332 -0.308960 -0.595764 1441740693 0.237549 -0.702332 -0.308960 -0.595764 1441740693 0.237549 -0.702332 -0.308960 -0.595764 1441740693 0.237549 -0.702332 -0.308960 -0.595764 1441740693 0.237549 -0.702332 -0.308960 -0.595764 1441740693 0.222839 -0.705688 -0.311096 -0.596375 1441740693 0.222839 -0.705688 -0.311096 -0.596375 1441740693 0.222839 -0.705688 -0.311096 -0.596375 1441740693 0.222839 -0.705688 -0.311096 -0.596375 1441740693 0.222839 -0.705688 -0.311096 -0.596375 1441740693 0.222839 -0.705688 -0.311096 -0.596375 1441740693 0.222839 -0.705688 -0.311096 -0.596375 1441740693 0.222168 -0.704529 -0.315125 -0.595886 1441740693 0.222168 -0.704529 -0.315125 -0.595886 1441740693 0.222168 -0.704529 -0.315125 -0.595886 1441740693 0.222168 -0.704529 -0.315125 -0.595886 1441740694 0.222168 -0.704529 -0.315125 -0.595886 1441740694 0.222168 -0.704529 -0.315125 -0.595886 1441740694 0.255676 -0.680359 -0.369019 -0.579407 1441740694 0.255676 -0.680359 -0.369019 -0.579407 1441740694 0.255676 -0.680359 -0.369019 -0.579407 1441740694 0.255676 -0.680359 -0.369019 -0.579407 1441740694 0.255676 -0.680359 -0.369019 -0.579407 1441740694 0.290161 -0.653931 -0.429871 -0.550842 1441740694 0.290161 -0.653931 -0.429871 -0.550842 1441740694 0.290161 -0.653931 -0.429871 -0.550842 1441740694 0.290161 -0.653931 -0.429871 -0.550842 1441740694 0.290161 -0.653931 -0.429871 -0.550842 1441740694 0.234619 -0.680603 -0.385864 -0.577026 1441740694 0.234619 -0.680603 -0.385864 -0.577026 1441740694 0.234619 -0.680603 -0.385864 -0.577026 1441740694 0.234619 -0.680603 -0.385864 -0.577026 1441740694 0.234619 -0.680603 -0.385864 -0.577026 1441740694 0.234619 -0.680603 -0.385864 -0.577026 1441740694 0.234619 -0.680603 -0.385864 -0.577026 1441740694 0.206604 -0.695007 -0.336426 -0.600952 1441740694 0.206604 -0.695007 -0.336426 -0.600952 1441740694 0.206604 -0.695007 -0.336426 -0.600952 1441740694 0.206604 -0.695007 -0.336426 -0.600952 1441740694 0.206604 -0.695007 -0.336426 -0.600952 1441740694 0.206604 -0.695007 -0.336426 -0.600952 1441740694 0.206238 -0.692688 -0.327576 -0.608643 1441740694 0.206238 -0.692688 -0.327576 -0.608643 1441740694 0.206238 -0.692688 -0.327576 -0.608643 1441740694 0.206238 -0.692688 -0.327576 -0.608643 1441740694 0.206238 -0.692688 -0.327576 -0.608643 1441740694 0.206238 -0.692688 -0.327576 -0.608643 1441740694 0.193054 -0.700012 -0.287842 -0.624512 1441740694 0.193054 -0.700012 -0.287842 -0.624512 1441740694 0.193054 -0.700012 -0.287842 -0.624512 1441740694 0.193054 -0.700012 -0.287842 -0.624512 1441740694 0.193054 -0.700012 -0.287842 -0.624512 1441740694 0.193054 -0.700012 -0.287842 -0.624512 1441740694 0.181335 -0.706848 -0.276123 -0.625549 1441740694 0.181335 -0.706848 -0.276123 -0.625549 1441740694 0.181335 -0.706848 -0.276123 -0.625549 1441740694 0.181335 -0.706848 -0.276123 -0.625549 1441740694 0.181335 -0.706848 -0.276123 -0.625549 1441740694 0.181335 -0.706848 -0.276123 -0.625549 1441740694 0.197937 -0.706055 -0.284851 -0.617432 1441740694 0.197937 -0.706055 -0.284851 -0.617432 1441740694 0.197937 -0.706055 -0.284851 -0.617432 1441740694 0.197937 -0.706055 -0.284851 -0.617432 1441740694 0.197937 -0.706055 -0.284851 -0.617432 1441740694 0.197937 -0.706055 -0.284851 -0.617432 1441740694 0.223694 -0.695496 -0.313354 -0.606750 1441740694 0.223694 -0.695496 -0.313354 -0.606750 1441740694 0.223694 -0.695496 -0.313354 -0.606750 1441740694 0.223694 -0.695496 -0.313354 -0.606750 1441740694 0.223694 -0.695496 -0.313354 -0.606750 1441740694 0.223694 -0.695496 -0.313354 -0.606750 1441740694 0.237305 -0.687622 -0.332092 -0.600525 1441740694 0.237305 -0.687622 -0.332092 -0.600525 1441740694 0.237305 -0.687622 -0.332092 -0.600525 1441740694 0.237305 -0.687622 -0.332092 -0.600525 1441740694 0.237305 -0.687622 -0.332092 -0.600525 1441740694 0.237305 -0.687622 -0.332092 -0.600525 1441740694 0.250061 -0.682312 -0.336792 -0.598816 1441740694 0.250061 -0.682312 -0.336792 -0.598816 1441740694 0.250061 -0.682312 -0.336792 -0.598816 1441740694 0.250061 -0.682312 -0.336792 -0.598816 1441740694 0.250061 -0.682312 -0.336792 -0.598816 1441740694 0.250061 -0.682312 -0.336792 -0.598816 1441740694 0.264832 -0.678406 -0.337891 -0.596313 1441740694 0.264832 -0.678406 -0.337891 -0.596313 1441740694 0.264832 -0.678406 -0.337891 -0.596313 1441740694 0.264832 -0.678406 -0.337891 -0.596313 1441740694 0.264832 -0.678406 -0.337891 -0.596313 1441740694 0.279419 -0.671936 -0.346252 -0.592163 1441740694 0.279419 -0.671936 -0.346252 -0.592163 1441740694 0.279419 -0.671936 -0.346252 -0.592163 1441740694 0.279419 -0.671936 -0.346252 -0.592163 1441740694 0.279419 -0.671936 -0.346252 -0.592163 1441740694 0.279419 -0.671936 -0.346252 -0.592163 1441740694 0.279419 -0.671936 -0.346252 -0.592163 1441740694 0.289490 -0.666870 -0.352112 -0.589539 1441740694 0.289490 -0.666870 -0.352112 -0.589539 1441740694 0.289490 -0.666870 -0.352112 -0.589539 1441740694 0.289490 -0.666870 -0.352112 -0.589539 1441740694 0.292847 -0.665283 -0.356323 -0.587219 1441740694 0.292847 -0.665283 -0.356323 -0.587219 1441740694 0.292847 -0.665283 -0.356323 -0.587219 1441740694 0.292847 -0.665283 -0.356323 -0.587219 1441740694 0.292847 -0.665283 -0.356323 -0.587219 1441740694 0.287415 -0.667053 -0.358032 -0.586792 1441740694 0.287415 -0.667053 -0.358032 -0.586792 1441740694 0.287415 -0.667053 -0.358032 -0.586792 1441740694 0.287415 -0.667053 -0.358032 -0.586792 1441740694 0.287415 -0.667053 -0.358032 -0.586792 1441740694 0.287415 -0.667053 -0.358032 -0.586792 1441740694 0.274475 -0.672363 -0.357483 -0.587280 1441740694 0.274475 -0.672363 -0.357483 -0.587280 1441740694 0.274475 -0.672363 -0.357483 -0.587280 1441740694 0.274475 -0.672363 -0.357483 -0.587280 1441740694 0.274475 -0.672363 -0.357483 -0.587280 1441740694 0.274475 -0.672363 -0.357483 -0.587280 1441740694 0.262512 -0.676208 -0.357849 -0.588135 1441740694 0.262512 -0.676208 -0.357849 -0.588135 1441740694 0.262512 -0.676208 -0.357849 -0.588135 1441740694 0.262512 -0.676208 -0.357849 -0.588135 1441740694 0.262512 -0.676208 -0.357849 -0.588135 1441740694 0.262512 -0.676208 -0.357849 -0.588135 1441740695 0.267395 -0.671448 -0.365845 -0.586426 1441740695 0.267395 -0.671448 -0.365845 -0.586426 1441740695 0.267395 -0.671448 -0.365845 -0.586426 1441740695 0.267395 -0.671448 -0.365845 -0.586426 1441740695 0.267395 -0.671448 -0.365845 -0.586426 1441740695 0.267395 -0.671448 -0.365845 -0.586426 1441740695 0.267395 -0.671448 -0.365845 -0.586426 1441740695 0.279236 -0.661011 -0.390442 -0.576782 1441740695 0.279236 -0.661011 -0.390442 -0.576782 1441740695 0.279236 -0.661011 -0.390442 -0.576782 1441740695 0.279236 -0.661011 -0.390442 -0.576782 1441740695 0.279236 -0.661011 -0.390442 -0.576782 1441740695 0.279236 -0.661011 -0.390442 -0.576782 1441740695 0.240845 -0.676331 -0.379883 -0.583435 1441740695 0.240845 -0.676331 -0.379883 -0.583435 1441740695 0.240845 -0.676331 -0.379883 -0.583435 1441740695 0.240845 -0.676331 -0.379883 -0.583435 1441740695 0.192322 -0.701050 -0.328186 -0.603271 1441740695 0.192322 -0.701050 -0.328186 -0.603271 1441740695 0.192322 -0.701050 -0.328186 -0.603271 1441740695 0.192322 -0.701050 -0.328186 -0.603271 1441740695 0.192322 -0.701050 -0.328186 -0.603271 1441740695 0.192322 -0.701050 -0.328186 -0.603271 1441740695 0.198547 -0.702332 -0.328552 -0.599548 1441740695 0.198547 -0.702332 -0.328552 -0.599548 1441740695 0.198547 -0.702332 -0.328552 -0.599548 1441740695 0.198547 -0.702332 -0.328552 -0.599548 1441740695 0.203552 -0.696106 -0.338135 -0.599792 1441740695 0.203552 -0.696106 -0.338135 -0.599792 1441740695 0.203552 -0.696106 -0.338135 -0.599792 1441740695 0.203552 -0.696106 -0.338135 -0.599792 1441740695 0.203552 -0.696106 -0.338135 -0.599792 1441740695 0.203552 -0.696106 -0.338135 -0.599792 1441740695 0.211548 -0.702271 -0.310242 -0.604858 1441740695 0.211548 -0.702271 -0.310242 -0.604858 1441740695 0.211548 -0.702271 -0.310242 -0.604858 1441740695 0.211548 -0.702271 -0.310242 -0.604858 1441740695 0.211548 -0.702271 -0.310242 -0.604858 1441740695 0.211548 -0.702271 -0.310242 -0.604858 1441740695 0.229309 -0.695129 -0.320313 -0.601379 1441740695 0.229309 -0.695129 -0.320313 -0.601379 1441740695 0.229309 -0.695129 -0.320313 -0.601379 1441740695 0.229309 -0.695129 -0.320313 -0.601379 1441740695 0.229309 -0.695129 -0.320313 -0.601379 1441740695 0.229309 -0.695129 -0.320313 -0.601379 1441740695 0.229309 -0.695129 -0.320313 -0.601379 1441740695 0.253967 -0.682617 -0.349915 -0.589233 1441740695 0.253967 -0.682617 -0.349915 -0.589233 1441740695 0.253967 -0.682617 -0.349915 -0.589233 1441740695 0.253967 -0.682617 -0.349915 -0.589233 1441740695 0.253967 -0.682617 -0.349915 -0.589233 1441740695 0.253967 -0.682617 -0.349915 -0.589233 1441740695 0.263123 -0.670593 -0.367004 -0.588562 1441740695 0.263123 -0.670593 -0.367004 -0.588562 1441740695 0.263123 -0.670593 -0.367004 -0.588562 1441740695 0.263123 -0.670593 -0.367004 -0.588562 1441740695 0.263123 -0.670593 -0.367004 -0.588562 1441740695 0.263123 -0.670593 -0.367004 -0.588562 1441740695 0.276855 -0.666443 -0.368347 -0.586182 1441740695 0.276855 -0.666443 -0.368347 -0.586182 1441740695 0.276855 -0.666443 -0.368347 -0.586182 1441740695 0.276855 -0.666443 -0.368347 -0.586182 1441740695 0.276855 -0.666443 -0.368347 -0.586182 1441740695 0.282898 -0.661804 -0.373474 -0.585266 1441740695 0.282898 -0.661804 -0.373474 -0.585266 1441740695 0.282898 -0.661804 -0.373474 -0.585266 1441740695 0.282898 -0.661804 -0.373474 -0.585266 1441740695 0.289673 -0.657349 -0.381409 -0.581848 1441740695 0.289673 -0.657349 -0.381409 -0.581848 1441740695 0.289673 -0.657349 -0.381409 -0.581848 1441740695 0.289673 -0.657349 -0.381409 -0.581848 1441740695 0.288940 -0.657898 -0.382690 -0.580811 1441740695 0.288940 -0.657898 -0.382690 -0.580811 1441740695 0.288940 -0.657898 -0.382690 -0.580811 1441740695 0.288940 -0.657898 -0.382690 -0.580811 1441740695 0.288940 -0.657898 -0.382690 -0.580811 1441740695 0.288940 -0.657898 -0.382690 -0.580811 1441740695 0.287598 -0.658386 -0.387573 -0.577698 1441740695 0.287598 -0.658386 -0.387573 -0.577698 1441740695 0.287598 -0.658386 -0.387573 -0.577698 1441740695 0.287598 -0.658386 -0.387573 -0.577698 1441740695 0.287598 -0.658386 -0.387573 -0.577698 1441740695 0.287598 -0.658386 -0.387573 -0.577698 1441740695 0.278625 -0.661560 -0.391541 -0.575745 1441740695 0.278625 -0.661560 -0.391541 -0.575745 1441740695 0.278625 -0.661560 -0.391541 -0.575745 1441740695 0.278625 -0.661560 -0.391541 -0.575745 1441740695 0.278625 -0.661560 -0.391541 -0.575745 1441740695 0.278625 -0.661560 -0.391541 -0.575745 1441740695 0.262695 -0.668762 -0.389465 -0.576233 1441740695 0.262695 -0.668762 -0.389465 -0.576233 1441740695 0.262695 -0.668762 -0.389465 -0.576233 1441740695 0.262695 -0.668762 -0.389465 -0.576233 1441740695 0.262695 -0.668762 -0.389465 -0.576233 1441740695 0.262695 -0.668762 -0.389465 -0.576233 1441740695 0.255127 -0.672302 -0.387878 -0.576721 1441740696 0.255127 -0.672302 -0.387878 -0.576721 1441740696 0.255127 -0.672302 -0.387878 -0.576721 1441740696 0.255127 -0.672302 -0.387878 -0.576721 1441740696 0.255127 -0.672302 -0.387878 -0.576721 1441740696 0.255127 -0.672302 -0.387878 -0.576721 1441740696 0.255127 -0.672302 -0.387878 -0.576721 1441740696 0.263184 -0.666199 -0.397400 -0.573669 1441740696 0.263184 -0.666199 -0.397400 -0.573669 1441740696 0.263184 -0.666199 -0.397400 -0.573669 1441740696 0.263184 -0.666199 -0.397400 -0.573669 1441740696 0.263184 -0.666199 -0.397400 -0.573669 1441740696 0.263184 -0.666199 -0.397400 -0.573669 1441740696 0.268738 -0.656372 -0.422791 -0.564148 1441740696 0.268738 -0.656372 -0.422791 -0.564148 1441740696 0.268738 -0.656372 -0.422791 -0.564148 1441740696 0.268738 -0.656372 -0.422791 -0.564148 1441740696 0.268738 -0.656372 -0.422791 -0.564148 1441740696 0.268738 -0.656372 -0.422791 -0.564148 1441740696 0.222290 -0.675720 -0.411682 -0.569702 1441740696 0.222290 -0.675720 -0.411682 -0.569702 1441740696 0.222290 -0.675720 -0.411682 -0.569702 1441740696 0.222290 -0.675720 -0.411682 -0.569702 1441740696 0.177612 -0.704468 -0.342896 -0.595581 1441740696 0.177612 -0.704468 -0.342896 -0.595581 1441740696 0.177612 -0.704468 -0.342896 -0.595581 1441740696 0.177612 -0.704468 -0.342896 -0.595581 1441740696 0.177612 -0.704468 -0.342896 -0.595581 1441740696 0.177612 -0.704468 -0.342896 -0.595581 1441740696 0.205322 -0.693359 -0.355591 -0.592285 1441740696 0.205322 -0.693359 -0.355591 -0.592285 1441740696 0.205322 -0.693359 -0.355591 -0.592285 1441740696 0.205322 -0.693359 -0.355591 -0.592285 1441740696 0.205322 -0.693359 -0.355591 -0.592285 1441740696 0.205322 -0.693359 -0.355591 -0.592285 1441740696 0.214966 -0.681213 -0.389038 -0.581787 1441740696 0.214966 -0.681213 -0.389038 -0.581787 1441740696 0.214966 -0.681213 -0.389038 -0.581787 1441740696 0.214966 -0.681213 -0.389038 -0.581787 1441740696 0.214966 -0.681213 -0.389038 -0.581787 1441740696 0.214966 -0.681213 -0.389038 -0.581787 1441740696 0.203003 -0.701538 -0.335571 -0.595093 1441740696 0.203003 -0.701538 -0.335571 -0.595093 1441740696 0.203003 -0.701538 -0.335571 -0.595093 1441740696 0.203003 -0.701538 -0.335571 -0.595093 1441740696 0.203003 -0.701538 -0.335571 -0.595093 1441740696 0.203003 -0.701538 -0.335571 -0.595093 1441740696 0.201355 -0.710571 -0.307861 -0.599854 1441740696 0.201355 -0.710571 -0.307861 -0.599854 1441740696 0.201355 -0.710571 -0.307861 -0.599854 1441740696 0.201355 -0.710571 -0.307861 -0.599854 1441740696 0.201355 -0.710571 -0.307861 -0.599854 1441740696 0.201355 -0.710571 -0.307861 -0.599854 1441740696 0.240356 -0.696655 -0.341309 -0.583496 1441740696 0.240356 -0.696655 -0.341309 -0.583496 1441740696 0.240356 -0.696655 -0.341309 -0.583496 1441740696 0.240356 -0.696655 -0.341309 -0.583496 1441740696 0.240356 -0.696655 -0.341309 -0.583496 1441740696 0.240356 -0.696655 -0.341309 -0.583496 1441740696 0.240356 -0.696655 -0.341309 -0.583496 1441740696 0.262329 -0.679871 -0.366394 -0.578613 1441740696 0.262329 -0.679871 -0.366394 -0.578613 1441740696 0.262329 -0.679871 -0.366394 -0.578613 1441740696 0.262329 -0.679871 -0.366394 -0.578613 1441740696 0.262329 -0.679871 -0.366394 -0.578613 1441740696 0.261902 -0.681274 -0.357239 -0.582825 1441740696 0.261902 -0.681274 -0.357239 -0.582825 1441740696 0.261902 -0.681274 -0.357239 -0.582825 1441740696 0.261902 -0.681274 -0.357239 -0.582825 1441740696 0.261902 -0.681274 -0.357239 -0.582825 1441740696 0.261902 -0.681274 -0.357239 -0.582825 1441740696 0.261902 -0.681274 -0.357239 -0.582825 1441740696 0.262085 -0.686646 -0.344421 -0.584229 1441740696 0.262085 -0.686646 -0.344421 -0.584229 1441740696 0.262085 -0.686646 -0.344421 -0.584229 1441740696 0.262085 -0.686646 -0.344421 -0.584229 1441740696 0.262085 -0.686646 -0.344421 -0.584229 1441740696 0.262085 -0.686646 -0.344421 -0.584229 1441740696 0.264038 -0.686401 -0.342041 -0.585022 1441740696 0.264038 -0.686401 -0.342041 -0.585022 1441740696 0.264038 -0.686401 -0.342041 -0.585022 1441740696 0.264038 -0.686401 -0.342041 -0.585022 1441740696 0.264038 -0.686401 -0.342041 -0.585022 1441740696 0.264038 -0.686401 -0.342041 -0.585022 1441740696 0.271362 -0.682190 -0.346375 -0.584045 1441740696 0.271362 -0.682190 -0.346375 -0.584045 1441740696 0.271362 -0.682190 -0.346375 -0.584045 1441740696 0.271362 -0.682190 -0.346375 -0.584045 1441740696 0.271362 -0.682190 -0.346375 -0.584045 1441740696 0.271362 -0.682190 -0.346375 -0.584045 1441740696 0.271362 -0.682190 -0.346375 -0.584045 1441740696 0.275879 -0.676697 -0.349121 -0.586670 1441740696 0.275879 -0.676697 -0.349121 -0.586670 1441740696 0.275879 -0.676697 -0.349121 -0.586670 1441740696 0.275879 -0.676697 -0.349121 -0.586670 1441740696 0.275879 -0.676697 -0.349121 -0.586670 1441740696 0.275879 -0.676697 -0.349121 -0.586670 1441740696 0.280762 -0.672974 -0.351929 -0.586914 1441740696 0.280762 -0.672974 -0.351929 -0.586914 1441740696 0.280762 -0.672974 -0.351929 -0.586914 1441740696 0.280762 -0.672974 -0.351929 -0.586914 1441740696 0.280762 -0.672974 -0.351929 -0.586914 1441740696 0.280762 -0.672974 -0.351929 -0.586914 1441740696 0.285767 -0.669312 -0.364075 -0.581238 1441740696 0.285767 -0.669312 -0.364075 -0.581238 1441740696 0.285767 -0.669312 -0.364075 -0.581238 1441740696 0.285767 -0.669312 -0.364075 -0.581238 1441740696 0.285767 -0.669312 -0.364075 -0.581238 1441740696 0.285767 -0.669312 -0.364075 -0.581238 1441740696 0.285767 -0.669312 -0.364075 -0.581238 1441740696 0.282410 -0.670837 -0.374268 -0.574646 1441740697 0.282410 -0.670837 -0.374268 -0.574646 1441740697 0.282410 -0.670837 -0.374268 -0.574646 1441740697 0.282410 -0.670837 -0.374268 -0.574646 1441740697 0.282410 -0.670837 -0.374268 -0.574646 1441740697 0.282410 -0.670837 -0.374268 -0.574646 1441740697 0.269653 -0.679138 -0.372498 -0.572205 1441740697 0.269653 -0.679138 -0.372498 -0.572205 1441740697 0.269653 -0.679138 -0.372498 -0.572205 1441740697 0.269653 -0.679138 -0.372498 -0.572205 1441740697 0.269653 -0.679138 -0.372498 -0.572205 1441740697 0.269653 -0.679138 -0.372498 -0.572205 1441740697 0.257568 -0.688538 -0.363647 -0.572205 1441740697 0.257568 -0.688538 -0.363647 -0.572205 1441740697 0.257568 -0.688538 -0.363647 -0.572205 1441740697 0.257568 -0.688538 -0.363647 -0.572205 1441740697 0.231384 -0.701233 -0.347961 -0.577698 1441740697 0.231384 -0.701233 -0.347961 -0.577698 1441740697 0.231384 -0.701233 -0.347961 -0.577698 1441740697 0.231384 -0.701233 -0.347961 -0.577698 1441740697 0.231384 -0.701233 -0.347961 -0.577698 1441740697 0.231384 -0.701233 -0.347961 -0.577698 1441740697 0.170715 -0.733704 -0.305908 -0.582275 1441740697 0.170715 -0.733704 -0.305908 -0.582275 1441740697 0.170715 -0.733704 -0.305908 -0.582275 1441740697 0.170715 -0.733704 -0.305908 -0.582275 1441740697 0.170715 -0.733704 -0.305908 -0.582275 1441740697 0.170715 -0.733704 -0.305908 -0.582275 1441740697 0.170715 -0.733704 -0.305908 -0.582275 1441740697 0.146606 -0.762085 -0.257874 -0.575623 1441740697 0.146606 -0.762085 -0.257874 -0.575623 1441740697 0.146606 -0.762085 -0.257874 -0.575623 1441740697 0.146606 -0.762085 -0.257874 -0.575623 1441740697 0.146606 -0.762085 -0.257874 -0.575623 1441740697 0.146606 -0.762085 -0.257874 -0.575623 1441740697 0.181824 -0.740967 -0.269531 -0.587646 1441740697 0.181824 -0.740967 -0.269531 -0.587646 1441740697 0.181824 -0.740967 -0.269531 -0.587646 1441740697 0.181824 -0.740967 -0.269531 -0.587646 1441740697 0.181824 -0.740967 -0.269531 -0.587646 1441740697 0.181824 -0.740967 -0.269531 -0.587646 1441740697 0.203613 -0.735779 -0.272522 -0.585693 1441740697 0.203613 -0.735779 -0.272522 -0.585693 1441740697 0.203613 -0.735779 -0.272522 -0.585693 1441740697 0.203613 -0.735779 -0.272522 -0.585693 1441740697 0.203613 -0.735779 -0.272522 -0.585693 1441740697 0.203613 -0.735779 -0.272522 -0.585693 1441740697 0.212585 -0.729309 -0.247070 -0.601624 1441740697 0.212585 -0.729309 -0.247070 -0.601624 1441740697 0.212585 -0.729309 -0.247070 -0.601624 1441740697 0.212585 -0.729309 -0.247070 -0.601624 1441740697 0.212585 -0.729309 -0.247070 -0.601624 1441740697 0.212585 -0.729309 -0.247070 -0.601624 1441740697 0.213196 -0.728516 -0.225952 -0.610596 1441740697 0.213196 -0.728516 -0.225952 -0.610596 1441740697 0.213196 -0.728516 -0.225952 -0.610596 1441740697 0.213196 -0.728516 -0.225952 -0.610596 1441740697 0.213196 -0.728516 -0.225952 -0.610596 1441740697 0.213196 -0.728516 -0.225952 -0.610596 1441740697 0.240540 -0.714966 -0.245605 -0.608887 1441740697 0.240540 -0.714966 -0.245605 -0.608887 1441740697 0.240540 -0.714966 -0.245605 -0.608887 1441740697 0.240540 -0.714966 -0.245605 -0.608887 1441740697 0.240540 -0.714966 -0.245605 -0.608887 1441740697 0.240540 -0.714966 -0.245605 -0.608887 1441740697 0.266663 -0.698547 -0.277344 -0.603394 1441740697 0.266663 -0.698547 -0.277344 -0.603394 1441740697 0.266663 -0.698547 -0.277344 -0.603394 1441740697 0.266663 -0.698547 -0.277344 -0.603394 1441740697 0.266663 -0.698547 -0.277344 -0.603394 1441740697 0.266663 -0.698547 -0.277344 -0.603394 1441740697 0.266663 -0.698547 -0.277344 -0.603394 1441740697 0.268982 -0.692627 -0.291260 -0.602661 1441740697 0.268982 -0.692627 -0.291260 -0.602661 1441740697 0.268982 -0.692627 -0.291260 -0.602661 1441740697 0.268982 -0.692627 -0.291260 -0.602661 1441740697 0.268982 -0.692627 -0.291260 -0.602661 1441740697 0.268982 -0.692627 -0.291260 -0.602661 1441740697 0.266541 -0.691833 -0.299622 -0.600525 1441740697 0.266541 -0.691833 -0.299622 -0.600525 1441740697 0.266541 -0.691833 -0.299622 -0.600525 1441740697 0.266541 -0.691833 -0.299622 -0.600525 1441740697 0.266541 -0.691833 -0.299622 -0.600525 1441740697 0.266541 -0.691833 -0.299622 -0.600525 1441740697 0.266541 -0.691833 -0.299622 -0.600525 1441740697 0.266357 -0.691772 -0.310242 -0.595276 1441740697 0.266357 -0.691772 -0.310242 -0.595276 1441740697 0.266357 -0.691772 -0.310242 -0.595276 1441740697 0.266357 -0.691772 -0.310242 -0.595276 1441740697 0.266357 -0.691772 -0.310242 -0.595276 1441740697 0.266357 -0.691772 -0.310242 -0.595276 1441740697 0.266357 -0.691772 -0.310242 -0.595276 1441740697 0.270325 -0.689026 -0.324829 -0.588867 1441740697 0.270325 -0.689026 -0.324829 -0.588867 1441740697 0.270325 -0.689026 -0.324829 -0.588867 1441740697 0.270325 -0.689026 -0.324829 -0.588867 1441740697 0.270325 -0.689026 -0.324829 -0.588867 1441740697 0.270325 -0.689026 -0.324829 -0.588867 1441740697 0.275330 -0.686157 -0.335022 -0.584106 1441740697 0.275330 -0.686157 -0.335022 -0.584106 1441740697 0.275330 -0.686157 -0.335022 -0.584106 1441740697 0.275330 -0.686157 -0.335022 -0.584106 1441740697 0.275330 -0.686157 -0.335022 -0.584106 1441740697 0.275330 -0.686157 -0.335022 -0.584106 1441740697 0.279724 -0.684143 -0.343140 -0.579712 1441740697 0.279724 -0.684143 -0.343140 -0.579712 1441740697 0.279724 -0.684143 -0.343140 -0.579712 1441740697 
0.028076 -0.903015 -0.366211 -0.223206 1441740702 0.028076 -0.903015 -0.366211 -0.223206 1441740702 0.028076 -0.903015 -0.366211 -0.223206 1441740702 0.028076 -0.903015 -0.366211 -0.223206 1441740702 0.028076 -0.903015 -0.366211 -0.223206 1441740702 0.028076 -0.903015 -0.366211 -0.223206 1441740702 -0.074097 -0.918945 -0.357910 -0.148438 1441740702 -0.074097 -0.918945 -0.357910 -0.148438 1441740702 -0.074097 -0.918945 -0.357910 -0.148438 1441740702 -0.074097 -0.918945 -0.357910 -0.148438 1441740702 -0.074097 -0.918945 -0.357910 -0.148438 1441740702 -0.074097 -0.918945 -0.357910 -0.148438 1441740702 -0.128235 -0.887451 -0.367859 -0.246521 1441740702 -0.128235 -0.887451 -0.367859 -0.246521 1441740702 -0.128235 -0.887451 -0.367859 -0.246521 1441740702 -0.128235 -0.887451 -0.367859 -0.246521 1441740702 -0.128235 -0.887451 -0.367859 -0.246521 1441740702 -0.128235 -0.887451 -0.367859 -0.246521 1441740702 -0.102234 -0.906921 -0.368896 -0.176392 1441740702 -0.102234 -0.906921 -0.368896 -0.176392 1441740702 -0.102234 -0.906921 -0.368896 -0.176392 1441740702 -0.102234 -0.906921 -0.368896 -0.176392 1441740702 -0.102234 -0.906921 -0.368896 -0.176392 1441740702 -0.102234 -0.906921 -0.368896 -0.176392 1441740702 -0.119263 -0.912170 -0.371704 -0.125000 1441740702 -0.119263 -0.912170 -0.371704 -0.125000 1441740703 -0.119263 -0.912170 -0.371704 -0.125000 1441740703 -0.119263 -0.912170 -0.371704 -0.125000 1441740703 -0.119263 -0.912170 -0.371704 -0.125000 1441740703 -0.119263 -0.912170 -0.371704 -0.125000 1441740703 -0.119263 -0.912170 -0.371704 -0.125000 1441740703 -0.132324 -0.920410 -0.356934 -0.089417 1441740703 -0.132324 -0.920410 -0.356934 -0.089417 1441740703 -0.132324 -0.920410 -0.356934 -0.089417 1441740703 -0.132324 -0.920410 -0.356934 -0.089417 1441740703 -0.132324 -0.920410 -0.356934 -0.089417 1441740703 -0.132324 -0.920410 -0.356934 -0.089417 1441740703 -0.173401 -0.914307 -0.359985 -0.066772 1441740703 -0.173401 -0.914307 -0.359985 -0.066772 1441740703 -0.173401 -0.914307 -0.359985 -0.066772 1441740703 -0.173401 -0.914307 -0.359985 -0.066772 1441740703 -0.173401 -0.914307 -0.359985 -0.066772 1441740703 -0.173401 -0.914307 -0.359985 -0.066772 1441740703 -0.191223 -0.906128 -0.372620 -0.060181 1441740703 -0.191223 -0.906128 -0.372620 -0.060181 1441740703 -0.191223 -0.906128 -0.372620 -0.060181 1441740703 -0.191223 -0.906128 -0.372620 -0.060181 1441740703 -0.191223 -0.906128 -0.372620 -0.060181 1441740703 -0.191223 -0.906128 -0.372620 -0.060181 1441740703 -0.192688 -0.887939 -0.411194 -0.073547 1441740703 -0.192688 -0.887939 -0.411194 -0.073547 1441740703 -0.192688 -0.887939 -0.411194 -0.073547 1441740703 -0.192688 -0.887939 -0.411194 -0.073547 1441740703 -0.192688 -0.887939 -0.411194 -0.073547 1441740703 -0.192688 -0.887939 -0.411194 -0.073547 1441740703 -0.192688 -0.887939 -0.411194 -0.073547 1441740703 -0.161560 -0.858765 -0.471680 -0.118408 1441740703 -0.161560 -0.858765 -0.471680 -0.118408 1441740703 -0.161560 -0.858765 -0.471680 -0.118408 1441740703 -0.161560 -0.858765 -0.471680 -0.118408 1441740703 -0.161560 -0.858765 -0.471680 -0.118408 1441740703 -0.161560 -0.858765 -0.471680 -0.118408 1441740703 -0.139038 -0.842957 -0.510864 -0.096069 1441740703 -0.139038 -0.842957 -0.510864 -0.096069 1441740703 -0.139038 -0.842957 -0.510864 -0.096069 1441740703 -0.139038 -0.842957 -0.510864 -0.096069 1441740703 -0.139038 -0.842957 -0.510864 -0.096069 1441740703 -0.139038 -0.842957 -0.510864 -0.096069 1441740703 -0.098022 -0.824402 -0.556030 -0.040710 1441740703 -0.098022 -0.824402 -0.556030 -0.040710 1441740703 -0.098022 -0.824402 -0.556030 -0.040710 1441740703 -0.098022 -0.824402 -0.556030 -0.040710 1441740703 -0.098022 -0.824402 -0.556030 -0.040710 1441740703 -0.098022 -0.824402 -0.556030 -0.040710 1441740703 -0.078796 -0.834412 -0.539001 -0.084351 1441740703 -0.078796 -0.834412 -0.539001 -0.084351 1441740703 -0.078796 -0.834412 -0.539001 -0.084351 1441740703 -0.078796 -0.834412 -0.539001 -0.084351 1441740703 -0.078796 -0.834412 -0.539001 -0.084351 1441740703 -0.210266 -0.765930 -0.582336 -0.173584 1441740703 -0.210266 -0.765930 -0.582336 -0.173584 1441740703 -0.210266 -0.765930 -0.582336 -0.173584 1441740703 -0.210266 -0.765930 -0.582336 -0.173584 1441740703 -0.210266 -0.765930 -0.582336 -0.173584 1441740703 -0.210266 -0.765930 -0.582336 -0.173584 1441740703 -0.210266 -0.765930 -0.582336 -0.173584 1441740703 -0.053406 -0.794067 -0.605408 -0.012024 1441740703 -0.053406 -0.794067 -0.605408 -0.012024 1441740703 -0.053406 -0.794067 -0.605408 -0.012024 1441740703 -0.053406 -0.794067 -0.605408 -0.012024 1441740703 -0.053406 -0.794067 -0.605408 -0.012024 1441740703 -0.053406 -0.794067 -0.605408 -0.012024 1441740703 -0.040833 -0.793152 -0.607727 -0.008423 1441740703 -0.040833 -0.793152 -0.607727 -0.008423 1441740703 -0.040833 -0.793152 -0.607727 -0.008423 1441740703 -0.040833 -0.793152 -0.607727 -0.008423 1441740703 -0.040833 -0.793152 -0.607727 -0.008423 1441740703 -0.040833 -0.793152 -0.607727 -0.008423 1441740703 -0.040833 -0.793152 -0.607727 -0.008423 1441740703 -0.068726 -0.813721 -0.577209 -0.007202 1441740703 -0.068726 -0.813721 -0.577209 -0.007202 1441740703 -0.068726 -0.813721 -0.577209 -0.007202 1441740703 -0.068726 -0.813721 -0.577209 -0.007202 1441740703 -0.068726 -0.813721 -0.577209 -0.007202 1441740703 -0.068726 -0.813721 -0.577209 -0.007202 1441740703 -0.131592 -0.816650 -0.561523 -0.023560 1441740703 -0.131592 -0.816650 -0.561523 -0.023560 1441740703 -0.131592 -0.816650 -0.561523 -0.023560 1441740703 -0.131592 -0.816650 -0.561523 -0.023560 1441740703 -0.131592 -0.816650 -0.561523 -0.023560 1441740703 -0.131592 -0.816650 -0.561523 -0.023560 1441740703 -0.131592 -0.816650 -0.561523 -0.023560 1441740703 -0.131775 -0.824158 -0.550903 0.000427 1441740703 -0.131775 -0.824158 -0.550903 0.000427 1441740703 -0.131775 -0.824158 -0.550903 0.000427 1441740703 -0.131775 -0.824158 -0.550903 0.000427 1441740703 -0.131775 -0.824158 -0.550903 0.000427 1441740703 -0.113037 -0.827576 -0.549805 -0.010498 1441740703 -0.113037 -0.827576 -0.549805 -0.010498 1441740703 -0.113037 -0.827576 -0.549805 -0.010498 1441740703 -0.113037 -0.827576 -0.549805 -0.010498 1441740703 -0.113037 -0.827576 -0.549805 -0.010498 1441740703 -0.113037 -0.827576 -0.549805 -0.010498 1441740703 -0.143066 -0.831177 -0.536255 -0.035522 1441740703 -0.143066 -0.831177 -0.536255 -0.035522 1441740703 -0.143066 -0.831177 -0.536255 -0.035522 1441740703 -0.143066 -0.831177 -0.536255 -0.035522 1441740703 -0.143066 -0.831177 -0.536255 -0.035522 1441740703 -0.176147 -0.840088 -0.513123 0.000061 1441740703 -0.176147 -0.840088 -0.513123 0.000061 1441740703 -0.176147 -0.840088 -0.513123 0.000061 1441740703 -0.176147 -0.840088 -0.513123 0.000061 1441740703 -0.176147 -0.840088 -0.513123 0.000061 1441740703 -0.176147 -0.840088 -0.513123 0.000061 1441740703 -0.201233 -0.848511 -0.488892 0.024292 1441740703 -0.201233 -0.848511 -0.488892 0.024292 1441740703 -0.201233 -0.848511 -0.488892 0.024292 1441740704 -0.201233 -0.848511 -0.488892 0.024292 1441740704 -0.201233 -0.848511 -0.488892 0.024292 1441740704 -0.201233 -0.848511 -0.488892 0.024292 1441740704 -0.201233 -0.848511 -0.488892 0.024292 1441740704 -0.256470 -0.847046 -0.463379 0.046448 1441740704 -0.256470 -0.847046 -0.463379 0.046448 1441740704 -0.256470 -0.847046 -0.463379 0.046448 1441740704 -0.256470 -0.847046 -0.463379 0.046448 1441740704 -0.256470 -0.847046 -0.463379 0.046448 1441740704 -0.256470 -0.847046 -0.463379 0.046448 1441740704 -0.297791 -0.846558 -0.436768 0.063538 1441740704 -0.297791 -0.846558 -0.436768 0.063538 1441740704 -0.297791 -0.846558 -0.436768 0.063538 1441740704 -0.297791 -0.846558 -0.436768 0.063538 1441740704 -0.297791 -0.846558 -0.436768 0.063538 1441740704 -0.297791 -0.846558 -0.436768 0.063538 1441740704 -0.305847 -0.852539 -0.418884 0.065430 1441740704 -0.305847 -0.852539 -0.418884 0.065430 1441740704 -0.305847 -0.852539 -0.418884 0.065430 1441740704 -0.305847 -0.852539 -0.418884 0.065430 1441740704 -0.305847 -0.852539 -0.418884 0.065430 1441740704 -0.305847 -0.852539 -0.418884 0.065430 1441740704 -0.294617 -0.857849 -0.417603 0.054443 1441740704 -0.294617 -0.857849 -0.417603 0.054443 1441740704 -0.294617 -0.857849 -0.417603 0.054443 1441740704 -0.294617 -0.857849 -0.417603 0.054443 1441740704 -0.294617 -0.857849 -0.417603 0.054443 1441740704 -0.294617 -0.857849 -0.417603 0.054443 1441740704 -0.278625 -0.855408 -0.435181 0.036377 1441740704 -0.278625 -0.855408 -0.435181 0.036377 1441740704 -0.278625 -0.855408 -0.435181 0.036377 1441740704 -0.278625 -0.855408 -0.435181 0.036377 1441740704 -0.278625 -0.855408 -0.435181 0.036377 1441740704 -0.278625 -0.855408 -0.435181 0.036377 1441740704 -0.278625 -0.855408 -0.435181 0.036377 1441740704 -0.260742 -0.840820 -0.474426 -0.006836 1441740704 -0.260742 -0.840820 -0.474426 -0.006836 1441740704 -0.260742 -0.840820 -0.474426 -0.006836 1441740704 -0.260742 -0.840820 -0.474426 -0.006836 1441740704 -0.260742 -0.840820 -0.474426 -0.006836 1441740704 -0.224304 -0.817322 -0.527405 -0.059814 1441740704 -0.224304 -0.817322 -0.527405 -0.059814 1441740704 -0.224304 -0.817322 -0.527405 -0.059814 1441740704 -0.224304 -0.817322 -0.527405 -0.059814 1441740704 -0.224304 -0.817322 -0.527405 -0.059814 1441740704 -0.224304 -0.817322 -0.527405 -0.059814 1441740704 -0.224304 -0.817322 -0.527405 -0.059814 1441740704 -0.208618 -0.834412 -0.506836 -0.058533 1441740704 -0.208618 -0.834412 -0.506836 -0.058533 1441740704 -0.208618 -0.834412 -0.506836 -0.058533 1441740704 -0.208618 -0.834412 -0.506836 -0.058533 1441740704 -0.208618 -0.834412 -0.506836 -0.058533 1441740704 -0.208618 -0.834412 -0.506836 -0.058533 1441740704 -0.095764 -0.813965 -0.573059 -0.001648 1441740704 -0.095764 -0.813965 -0.573059 -0.001648 1441740704 -0.095764 -0.813965 -0.573059 -0.001648 1441740704 -0.095764 -0.813965 -0.573059 -0.001648 1441740704 -0.095764 -0.813965 -0.573059 -0.001648 1441740704 -0.095764 -0.813965 -0.573059 -0.001648 1441740704 -0.296143 -0.803772 -0.478149 -0.194153 1441740704 -0.296143 -0.803772 -0.478149 -0.194153 1441740704 -0.296143 -0.803772 -0.478149 -0.194153 1441740704 -0.296143 -0.803772 -0.478149 -0.194153 1441740704 -0.296143 -0.803772 -0.478149 -0.194153 1441740704 -0.296143 -0.803772 -0.478149 -0.194153 1441740704 -0.296143 -0.803772 -0.478149 -0.194153 1441740704 -0.235168 -0.771912 -0.579956 -0.112122 1441740704 -0.235168 -0.771912 -0.579956 -0.112122 1441740704 -0.235168 -0.771912 -0.579956 -0.112122 1441740704 -0.235168 -0.771912 -0.579956 -0.112122 1441740704 -0.235168 -0.771912 -0.579956 -0.112122 1441740704 -0.235168 -0.771912 -0.579956 -0.112122 1441740704 -0.039124 -0.801697 -0.596252 0.017334 1441740704 -0.039124 -0.801697 -0.596252 0.017334 1441740704 -0.039124 -0.801697 -0.596252 0.017334 1441740704 -0.039124 -0.801697 -0.596252 0.017334 1441740704 -0.039124 -0.801697 -0.596252 0.017334 1441740704 -0.039124 -0.801697 -0.596252 0.017334 1441740704 -0.066406 -0.817505 -0.572144 0.003357 1441740704 -0.066406 -0.817505 -0.572144 0.003357 1441740704 -0.066406 -0.817505 -0.572144 0.003357 1441740704 -0.066406 -0.817505 -0.572144 0.003357 1441740704 -0.066406 -0.817505 -0.572144 0.003357 1441740704 -0.066406 -0.817505 -0.572144 0.003357 1441740704 -0.042358 -0.812988 -0.580505 0.019836 1441740704 -0.042358 -0.812988 -0.580505 0.019836 1441740704 -0.042358 -0.812988 -0.580505 0.019836 1441740704 -0.042358 -0.812988 -0.580505 0.019836 1441740704 -0.042358 -0.812988 -0.580505 0.019836 1441740704 -0.042358 -0.812988 -0.580505 0.019836 1441740704 -0.042358 -0.812988 -0.580505 0.019836 1441740704 -0.022705 -0.823181 -0.565979 0.040405 1441740704 -0.022705 -0.823181 -0.565979 0.040405 1441740704 -0.022705 -0.823181 -0.565979 0.040405 1441740704 -0.022705 -0.823181 -0.565979 0.040405 1441740704 -0.022705 -0.823181 -0.565979 0.040405 1441740704 -0.022705 -0.823181 -0.565979 0.040405 1441740704 -0.014893 -0.837891 -0.543213 0.051514 1441740704 -0.014893 -0.837891 -0.543213 0.051514 1441740704 -0.014893 -0.837891 -0.543213 0.051514 1441740704 -0.014893 -0.837891 -0.543213 0.051514 1441740704 -0.014893 -0.837891 -0.543213 0.051514 1441740704 -0.014893 -0.837891 -0.543213 0.051514 1441740704 -0.008179 -0.853149 -0.519287 0.050049 1441740704 -0.008179 -0.853149 -0.519287 0.050049 1441740704 -0.008179 -0.853149 -0.519287 0.050049 1441740704 -0.008179 -0.853149 -0.519287 0.050049 1441740704 -0.008179 -0.853149 -0.519287 0.050049 1441740704 -0.008179 -0.853149 -0.519287 0.050049 1441740704 -0.008179 -0.853149 -0.519287 0.050049 1441740704 0.012085 -0.868652 -0.493103 0.046753 1441740704 0.012085 -0.868652 -0.493103 0.046753 1441740704 0.012085 -0.868652 -0.493103 0.046753 1441740704 0.012085 -0.868652 -0.493103 0.046753 1441740705 0.012085 -0.868652 -0.493103 0.046753 1441740705 0.012085 -0.868652 -0.493103 0.046753 1441740705 0.023621 -0.882935 -0.465820 0.054260 1441740705 0.023621 -0.882935 -0.465820 0.054260 1441740705 0.023621 -0.882935 -0.465820 0.054260 1441740705 0.023621 -0.882935 -0.465820 0.054260 1441740705 0.023621 -0.882935 -0.465820 0.054260 1441740705 0.023621 -0.882935 -0.465820 0.054260 1441740705 0.023621 -0.882935 -0.465820 0.054260 1441740705 0.021606 -0.890625 -0.452026 0.045654 1441740705 0.021606 -0.890625 -0.452026 0.045654 1441740705 0.021606 -0.890625 -0.452026 0.045654 1441740705 0.021606 -0.890625 -0.452026 0.045654 1441740705 0.021606 -0.890625 -0.452026 0.045654 1441740705 0.008728 -0.905945 -0.420532 0.049255 1441740705 0.008728 -0.905945 -0.420532 0.049255 1441740705 0.008728 -0.905945 -0.420532 0.049255 1441740705 0.008728 -0.905945 -0.420532 0.049255 1441740705 0.008728 -0.905945 -0.420532 0.049255 1441740705 0.008728 -0.905945 -0.420532 0.049255 1441740705 0.008728 -0.905945 -0.420532 0.049255 1441740705 -0.025818 -0.916565 -0.395752 0.052429 1441740705 -0.025818 -0.916565 -0.395752 0.052429 1441740705 -0.025818 -0.916565 -0.395752 0.052429 1441740705 -0.025818 -0.916565 -0.395752 0.052429 1441740705 -0.025818 -0.916565 -0.395752 0.052429 1441740705 -0.025818 -0.916565 -0.395752 0.052429 1441740705 -0.050171 -0.922119 -0.379944 0.053528 1441740705 -0.050171 -0.922119 -0.379944 0.053528 1441740705 -0.050171 -0.922119 -0.379944 0.053528 1441740705 -0.050171 -0.922119 -0.379944 0.053528 1441740705 -0.050171 -0.922119 -0.379944 0.053528 1441740705 -0.050171 -0.922119 -0.379944 0.053528 1441740705 -0.057617 -0.922791 -0.379150 0.038940 1441740705 -0.057617 -0.922791 -0.379150 0.038940 1441740705 -0.057617 -0.922791 -0.379150 0.038940 1441740705 -0.057617 -0.922791 -0.379150 0.038940 1441740705 -0.057617 -0.922791 -0.379150 0.038940 1441740705 -0.057617 -0.922791 -0.379150 0.038940 1441740705 -0.057617 -0.922791 -0.379150 0.038940 1441740705 -0.032104 -0.916138 -0.399658 -0.002991 1441740705 -0.032104 -0.916138 -0.399658 -0.002991 1441740705 -0.032104 -0.916138 -0.399658 -0.002991 1441740705 -0.032104 -0.916138 -0.399658 -0.002991 1441740705 -0.032104 -0.916138 -0.399658 -0.002991 1441740705 -0.032104 -0.916138 -0.399658 -0.002991 1441740705 -0.005249 -0.899414 -0.436768 -0.017334 1441740705 -0.005249 -0.899414 -0.436768 -0.017334 1441740705 -0.005249 -0.899414 -0.436768 -0.017334 1441740705 -0.005249 -0.899414 -0.436768 -0.017334 1441740705 -0.005249 -0.899414 -0.436768 -0.017334 1441740705 -0.005249 -0.899414 -0.436768 -0.017334 1441740705 0.012573 -0.885559 -0.461487 -0.052307 1441740705 0.012573 -0.885559 -0.461487 -0.052307 1441740705 0.012573 -0.885559 -0.461487 -0.052307 1441740705 -0.017822 -0.827576 -0.555908 0.076660 1441740705 -0.017822 -0.827576 -0.555908 0.076660 1441740705 -0.017822 -0.827576 -0.555908 0.076660 1441740705 -0.017822 -0.827576 -0.555908 0.076660 1441740705 -0.017822 -0.827576 -0.555908 0.076660 1441740705 -0.017822 -0.827576 -0.555908 0.076660 1441740705 -0.017822 -0.827576 -0.555908 0.076660 1441740705 -0.215698 -0.819092 -0.469482 -0.249451 1441740705 -0.215698 -0.819092 -0.469482 -0.249451 1441740705 -0.215698 -0.819092 -0.469482 -0.249451 1441740705 -0.215698 -0.819092 -0.469482 -0.249451 1441740705 -0.215698 -0.819092 -0.469482 -0.249451 1441740705 -0.215698 -0.819092 -0.469482 -0.249451 1441740705 -0.155273 -0.777954 -0.602173 -0.090515 1441740705 -0.155273 -0.777954 -0.602173 -0.090515 1441740705 -0.155273 -0.777954 -0.602173 -0.090515 1441740705 -0.155273 -0.777954 -0.602173 -0.090515 1441740705 -0.155273 -0.777954 -0.602173 -0.090515 1441740705 -0.155273 -0.777954 -0.602173 -0.090515 1441740705 0.010010 -0.808716 -0.586365 0.046692 1441740705 0.010010 -0.808716 -0.586365 0.046692 1441740705 0.010010 -0.808716 -0.586365 0.046692 1441740705 0.010010 -0.808716 -0.586365 0.046692 1441740705 0.010010 -0.808716 -0.586365 0.046692 1441740705 0.002075 -0.814819 -0.579102 0.028564 1441740705 0.002075 -0.814819 -0.579102 0.028564 1441740705 0.002075 -0.814819 -0.579102 0.028564 1441740705 0.002075 -0.814819 -0.579102 0.028564 1441740705 0.002075 -0.814819 -0.579102 0.028564 1441740705 0.002075 -0.814819 -0.579102 0.028564 1441740705 -0.050415 -0.811157 -0.582214 0.024597 1441740705 -0.050415 -0.811157 -0.582214 0.024597 1441740705 -0.050415 -0.811157 -0.582214 0.024597 1441740705 -0.050415 -0.811157 -0.582214 0.024597 1441740705 -0.050415 -0.811157 -0.582214 0.024597 1441740705 -0.050415 -0.811157 -0.582214 0.024597 1441740705 -0.042603 -0.826172 -0.559204 0.054321 1441740705 -0.042603 -0.826172 -0.559204 0.054321 1441740705 -0.042603 -0.826172 -0.559204 0.054321 1441740705 -0.042603 -0.826172 -0.559204 0.054321 1441740705 -0.042603 -0.826172 -0.559204 0.054321 1441740705 -0.042603 -0.826172 -0.559204 0.054321 1441740705 -0.042603 -0.826172 -0.559204 0.054321 1441740705 -0.027222 -0.845093 -0.528259 0.078247 1441740705 -0.027222 -0.845093 -0.528259 0.078247 1441740705 -0.027222 -0.845093 -0.528259 0.078247 1441740705 -0.027222 -0.845093 -0.528259 0.078247 1441740705 -0.027222 -0.845093 -0.528259 0.078247 1441740705 0.000671 -0.858337 -0.508423 0.069458 1441740705 0.000671 -0.858337 -0.508423 0.069458 1441740705 0.000671 -0.858337 -0.508423 0.069458 1441740705 0.000671 -0.858337 -0.508423 0.069458 1441740706 0.000671 -0.858337 -0.508423 0.069458 1441740706 0.000671 -0.858337 -0.508423 0.069458 1441740706 0.013611 -0.877014 -0.477844 0.048767 1441740706 0.013611 -0.877014 -0.477844 0.048767 1441740706 0.013611 -0.877014 -0.477844 0.048767 1441740706 0.013611 -0.877014 -0.477844 0.048767 1441740706 0.013611 -0.877014 -0.477844 0.048767 1441740706 0.013611 -0.877014 -0.477844 0.048767 1441740706 -0.001221 -0.892029 -0.449951 0.043457 1441740706 -0.001221 -0.892029 -0.449951 0.043457 1441740706 -0.001221 -0.892029 -0.449951 0.043457 1441740706 -0.001221 -0.892029 -0.449951 0.043457 1441740706 -0.040771 -0.897766 -0.438660 0.007019 1441740706 -0.040771 -0.897766 -0.438660 0.007019 1441740706 -0.040771 -0.897766 -0.438660 0.007019 1441740706 -0.040771 -0.897766 -0.438660 0.007019 1441740706 -0.040771 -0.897766 -0.438660 0.007019 1441740706 -0.040771 -0.897766 -0.438660 0.007019 1441740706 -0.091614 -0.906128 -0.413025 0.007629 1441740706 -0.091614 -0.906128 -0.413025 0.007629 1441740706 -0.091614 -0.906128 -0.413025 0.007629 1441740706 -0.091614 -0.906128 -0.413025 0.007629 1441740706 -0.091614 -0.906128 -0.413025 0.007629 1441740706 -0.091614 -0.906128 -0.413025 0.007629 1441740706 -0.117188 -0.910095 -0.397278 0.017700 1441740706 -0.117188 -0.910095 -0.397278 0.017700 1441740706 -0.117188 -0.910095 -0.397278 0.017700 1441740706 -0.117188 -0.910095 -0.397278 0.017700 1441740706 -0.117188 -0.910095 -0.397278 0.017700 1441740706 -0.117188 -0.910095 -0.397278 0.017700 1441740706 -0.132263 -0.911987 -0.387390 0.028687 1441740706 -0.132263 -0.911987 -0.387390 0.028687 1441740706 -0.132263 -0.911987 -0.387390 0.028687 1441740706 -0.132263 -0.911987 -0.387390 0.028687 1441740706 -0.132263 -0.911987 -0.387390 0.028687 1441740706 -0.132263 -0.911987 -0.387390 0.028687 1441740706 -0.134644 -0.910767 -0.389709 0.023621 1441740706 -0.134644 -0.910767 -0.389709 0.023621 1441740706 -0.134644 -0.910767 -0.389709 0.023621 1441740706 -0.134644 -0.910767 -0.389709 0.023621 1441740706 -0.134644 -0.910767 -0.389709 0.023621 1441740706 -0.134644 -0.910767 -0.389709 0.023621 1441740706 -0.112061 -0.906616 -0.406433 -0.018188 1441740706 -0.112061 -0.906616 -0.406433 -0.018188 1441740706 -0.112061 -0.906616 -0.406433 -0.018188 1441740706 -0.112061 -0.906616 -0.406433 -0.018188 1441740706 -0.099182 -0.892273 -0.438965 -0.037964 1441740706 -0.099182 -0.892273 -0.438965 -0.037964 1441740706 -0.099182 -0.892273 -0.438965 -0.037964 1441740706 -0.099182 -0.892273 -0.438965 -0.037964 1441740706 -0.099182 -0.892273 -0.438965 -0.037964 1441740706 -0.099182 -0.892273 -0.438965 -0.037964 1441740706 -0.099182 -0.892273 -0.438965 -0.037964 1441740706 -0.095886 -0.881104 -0.460938 -0.046021 1441740706 -0.095886 -0.881104 -0.460938 -0.046021 1441740706 -0.095886 -0.881104 -0.460938 -0.046021 1441740706 -0.095886 -0.881104 -0.460938 -0.046021 1441740706 -0.095886 -0.881104 -0.460938 -0.046021 1441740706 -0.127930 -0.830811 -0.541016 0.027832 1441740706 -0.127930 -0.830811 -0.541016 0.027832 1441740706 -0.127930 -0.830811 -0.541016 0.027832 1441740706 -0.127930 -0.830811 -0.541016 0.027832 1441740706 -0.127930 -0.830811 -0.541016 0.027832 1441740706 -0.127930 -0.830811 -0.541016 0.027832 1441740706 -0.302734 -0.812134 -0.469055 -0.169922 1441740706 -0.302734 -0.812134 -0.469055 -0.169922 1441740706 -0.302734 -0.812134 -0.469055 -0.169922 1441740706 -0.302734 -0.812134 -0.469055 -0.169922 1441740706 -0.302734 -0.812134 -0.469055 -0.169922 1441740706 -0.302734 -0.812134 -0.469055 -0.169922 1441740706 -0.248657 -0.766479 -0.575378 -0.140564 1441740706 -0.248657 -0.766479 -0.575378 -0.140564 1441740706 -0.248657 -0.766479 -0.575378 -0.140564 1441740706 -0.248657 -0.766479 -0.575378 -0.140564 1441740706 -0.248657 -0.766479 -0.575378 -0.140564 1441740706 -0.248657 -0.766479 -0.575378 -0.140564 1441740706 -0.080078 -0.832825 -0.547485 0.018005 1441740706 -0.080078 -0.832825 -0.547485 0.018005 1441740706 -0.080078 -0.832825 -0.547485 0.018005 1441740706 -0.080078 -0.832825 -0.547485 0.018005 1441740706 -0.080078 -0.832825 -0.547485 0.018005 1441740706 -0.080078 -0.832825 -0.547485 0.018005 1441740706 -0.104736 -0.829895 -0.547729 0.018555 1441740706 -0.104736 -0.829895 -0.547729 0.018555 1441740706 -0.104736 -0.829895 -0.547729 0.018555 1441740706 -0.104736 -0.829895 -0.547729 0.018555 1441740706 -0.104736 -0.829895 -0.547729 0.018555 1441740706 -0.104736 -0.829895 -0.547729 0.018555 1441740706 -0.064392 -0.818909 -0.568970 0.039307 1441740706 -0.064392 -0.818909 -0.568970 0.039307 1441740706 -0.064392 -0.818909 -0.568970 0.039307 1441740706 -0.064392 -0.818909 -0.568970 0.039307 1441740706 -0.064392 -0.818909 -0.568970 0.039307 1441740706 -0.064392 -0.818909 -0.568970 0.039307 1441740706 -0.064392 -0.818909 -0.568970 0.039307 1441740706 -0.057983 -0.823730 -0.561401 0.054993 1441740706 -0.057983 -0.823730 -0.561401 0.054993 1441740706 -0.057983 -0.823730 -0.561401 0.054993 1441740706 -0.057983 -0.823730 -0.561401 0.054993 1441740706 -0.057983 -0.823730 -0.561401 0.054993 1441740706 -0.057983 -0.823730 -0.561401 0.054993 1441740706 -0.035461 -0.844116 -0.531006 0.065247 1441740706 -0.035461 -0.844116 -0.531006 0.065247 1441740706 -0.035461 -0.844116 -0.531006 0.065247 1441740706 -0.035461 -0.844116 -0.531006 0.065247 1441740706 -0.035461 -0.844116 -0.531006 0.065247 1441740706 -0.035461 -0.844116 -0.531006 0.065247 1441740707 -0.002869 -0.863892 -0.498169 0.075195 1441740707 -0.002869 -0.863892 -0.498169 0.075195 1441740707 -0.002869 -0.863892 -0.498169 0.075195 1441740707 -0.002869 -0.863892 -0.498169 0.075195 1441740707 -0.002869 -0.863892 -0.498169 0.075195 1441740707 -0.002869 -0.863892 -0.498169 0.075195 1441740707 0.014648 -0.883728 -0.459656 0.087158 1441740707 0.014648 -0.883728 -0.459656 0.087158 1441740707 0.014648 -0.883728 -0.459656 0.087158 1441740707 0.014648 -0.883728 -0.459656 0.087158 1441740707 0.014648 -0.883728 -0.459656 0.087158 1441740707 0.014648 -0.883728 -0.459656 0.087158 1441740707 0.042297 -0.901733 -0.426147 0.059753 1441740707 0.042297 -0.901733 -0.426147 0.059753 1441740707 0.042297 -0.901733 -0.426147 0.059753 1441740707 0.042297 -0.901733 -0.426147 0.059753 1441740707 0.028381 -0.924744 -0.376831 0.046692 1441740707 0.028381 -0.924744 -0.376831 0.046692 1441740707 0.028381 -0.924744 -0.376831 0.046692 1441740707 0.028381 -0.924744 -0.376831 0.046692 1441740707 0.028381 -0.924744 -0.376831 0.046692 1441740707 0.028381 -0.924744 -0.376831 0.046692 1441740707 0.018982 -0.942139 -0.334045 0.022583 1441740707 0.018982 -0.942139 -0.334045 0.022583 1441740707 0.018982 -0.942139 -0.334045 0.022583 1441740707 0.018982 -0.942139 -0.334045 0.022583 1441740707 0.018982 -0.942139 -0.334045 0.022583 1441740707 0.018982 -0.942139 -0.334045 0.022583 1441740707 -0.034912 -0.953735 -0.298584 0.011047 1441740707 -0.034912 -0.953735 -0.298584 0.011047 1441740707 -0.034912 -0.953735 -0.298584 0.011047 1441740707 -0.034912 -0.953735 -0.298584 0.011047 1441740707 -0.034912 -0.953735 -0.298584 0.011047 1441740707 -0.034912 -0.953735 -0.298584 0.011047 1441740707 -0.034912 -0.953735 -0.298584 0.011047 1441740707 -0.077881 -0.956909 -0.279602 0.012329 1441740707 -0.077881 -0.956909 -0.279602 0.012329 1441740707 -0.077881 -0.956909 -0.279602 0.012329 1441740707 -0.077881 -0.956909 -0.279602 0.012329 1441740707 -0.077881 -0.956909 -0.279602 0.012329 1441740707 -0.077881 -0.956909 -0.279602 0.012329 1441740707 -0.084534 -0.957764 -0.274841 0.010559 1441740707 -0.084534 -0.957764 -0.274841 0.010559 1441740707 -0.084534 -0.957764 -0.274841 0.010559 1441740707 -0.084534 -0.957764 -0.274841 0.010559 1441740707 -0.084534 -0.957764 -0.274841 0.010559 1441740707 -0.084534 -0.957764 -0.274841 0.010559 1441740707 -0.065552 -0.954590 -0.290771 -0.001770 1441740707 -0.065552 -0.954590 -0.290771 -0.001770 1441740707 -0.065552 -0.954590 -0.290771 -0.001770 1441740707 -0.065552 -0.954590 -0.290771 -0.001770 1441740707 -0.065552 -0.954590 -0.290771 -0.001770 1441740707 -0.037659 -0.941406 -0.333862 -0.031738 1441740707 -0.037659 -0.941406 -0.333862 -0.031738 1441740707 -0.037659 -0.941406 -0.333862 -0.031738 1441740707 -0.037659 -0.941406 -0.333862 -0.031738 1441740707 -0.037659 -0.941406 -0.333862 -0.031738 1441740707 -0.037659 -0.941406 -0.333862 -0.031738 1441740707 -0.037659 -0.941406 -0.333862 -0.031738 1441740707 -0.064026 -0.909485 -0.410889 -0.007324 1441740707 -0.064026 -0.909485 -0.410889 -0.007324 1441740707 -0.064026 -0.909485 -0.410889 -0.007324 1441740707 -0.064026 -0.909485 -0.410889 -0.007324 1441740707 -0.064026 -0.909485 -0.410889 -0.007324 1441740707 -0.064026 -0.909485 -0.410889 -0.007324 1441740707 -0.052368 -0.856628 -0.508362 0.071777 1441740707 -0.052368 -0.856628 -0.508362 0.071777 1441740707 -0.052368 -0.856628 -0.508362 0.071777 1441740707 -0.052368 -0.856628 -0.508362 0.071777 1441740707 -0.052368 -0.856628 -0.508362 0.071777 1441740707 -0.052368 -0.856628 -0.508362 0.071777 1441740707 -0.103943 -0.808411 -0.578491 0.033142 1441740707 -0.103943 -0.808411 -0.578491 0.033142 1441740707 -0.103943 -0.808411 -0.578491 0.033142 1441740707 -0.103943 -0.808411 -0.578491 0.033142 1441740707 -0.103943 -0.808411 -0.578491 0.033142 1441740707 -0.103943 -0.808411 -0.578491 0.033142 1441740707 -0.406433 -0.679138 -0.550415 -0.265930 1441740707 -0.406433 -0.679138 -0.550415 -0.265930 1441740707 -0.406433 -0.679138 -0.550415 -0.265930 1441740707 -0.406433 -0.679138 -0.550415 -0.265930 1441740707 -0.406433 -0.679138 -0.550415 -0.265930 1441740707 -0.406433 -0.679138 -0.550415 -0.265930 1441740707 -0.406433 -0.679138 -0.550415 -0.265930 1441740707 -0.333557 -0.685608 -0.624878 -0.168213 1441740707 -0.333557 -0.685608 -0.624878 -0.168213 1441740707 -0.333557 -0.685608 -0.624878 -0.168213 1441740707 -0.333557 -0.685608 -0.624878 -0.168213 1441740707 -0.333557 -0.685608 -0.624878 -0.168213 1441740707 -0.333557 -0.685608 -0.624878 -0.168213 1441740707 -0.172791 -0.784607 -0.593872 -0.044067 1441740707 -0.172791 -0.784607 -0.593872 -0.044067 1441740707 -0.172791 -0.784607 -0.593872 -0.044067 1441740707 -0.172791 -0.784607 -0.593872 -0.044067 1441740707 -0.172791 -0.784607 -0.593872 -0.044067 1441740707 -0.172791 -0.784607 -0.593872 -0.044067 1441740707 -0.172791 -0.784607 -0.593872 -0.044067 1441740707 -0.170410 -0.772217 -0.610352 -0.046631 1441740707 -0.170410 -0.772217 -0.610352 -0.046631 1441740707 -0.170410 -0.772217 -0.610352 -0.046631 1441740707 -0.170410 -0.772217 -0.610352 -0.046631 1441740707 -0.170410 -0.772217 -0.610352 -0.046631 1441740707 -0.170410 -0.772217 -0.610352 -0.046631 1441740707 -0.173279 -0.772034 -0.609863 -0.045776 1441740707 -0.173279 -0.772034 -0.609863 -0.045776 1441740707 -0.173279 -0.772034 -0.609863 -0.045776 1441740707 -0.173279 -0.772034 -0.609863 -0.045776 1441740707 -0.173279 -0.772034 -0.609863 -0.045776 1441740707 -0.173279 -0.772034 -0.609863 -0.045776 1441740708 -0.155334 -0.779419 -0.604919 -0.050842 1441740708 -0.155334 -0.779419 -0.604919 -0.050842 1441740708 -0.155334 -0.779419 -0.604919 -0.050842 1441740708 -0.155334 -0.779419 -0.604919 -0.050842 1441740708 -0.155334 -0.779419 -0.604919 -0.050842 1441740708 -0.155334 -0.779419 -0.604919 -0.050842 1441740708 -0.138794 -0.796631 -0.586487 -0.046753 1441740708 -0.138794 -0.796631 -0.586487 -0.046753 1441740708 -0.138794 -0.796631 -0.586487 -0.046753 1441740708 -0.138794 -0.796631 -0.586487 -0.046753 1441740708 -0.138794 -0.796631 -0.586487 -0.046753 1441740708 -0.138794 -0.796631 -0.586487 -0.046753 1441740708 -0.133667 -0.828369 -0.543945 -0.013123 1441740708 -0.133667 -0.828369 -0.543945 -0.013123 1441740708 -0.133667 -0.828369 -0.543945 -0.013123 1441740708 -0.133667 -0.828369 -0.543945 -0.013123 1441740708 -0.133667 -0.828369 -0.543945 -0.013123 1441740708 -0.133667 -0.828369 -0.543945 -0.013123 1441740708 -0.128906 -0.849304 -0.511963 0.007141 1441740708 -0.128906 -0.849304 -0.511963 0.007141 1441740708 -0.128906 -0.849304 -0.511963 0.007141 1441740708 -0.128906 -0.849304 -0.511963 0.007141 1441740708 -0.128906 -0.849304 -0.511963 0.007141 1441740708 
0.191223 -0.711365 -0.292114 -0.609985 1441740710 0.191223 -0.711365 -0.292114 -0.609985 1441740710 0.191223 -0.711365 -0.292114 -0.609985 1441740710 0.191223 -0.711365 -0.292114 -0.609985 1441740710 0.191223 -0.711365 -0.292114 -0.609985 1441740710 0.206238 -0.703918 -0.301392 -0.609253 1441740710 0.206238 -0.703918 -0.301392 -0.609253 1441740710 0.206238 -0.703918 -0.301392 -0.609253 1441740710 0.206238 -0.703918 -0.301392 -0.609253 1441740710 0.206238 -0.703918 -0.301392 -0.609253 1441740710 0.206238 -0.703918 -0.301392 -0.609253 1441740710 0.220520 -0.697083 -0.312073 -0.606750 1441740710 0.220520 -0.697083 -0.312073 -0.606750 1441740710 0.220520 -0.697083 -0.312073 -0.606750 1441740711 0.220520 -0.697083 -0.312073 -0.606750 1441740711 0.220520 -0.697083 -0.312073 -0.606750 1441740711 0.220520 -0.697083 -0.312073 -0.606750 1441740711 0.231628 -0.686218 -0.330017 -0.605469 1441740711 0.231628 -0.686218 -0.330017 -0.605469 1441740711 0.231628 -0.686218 -0.330017 -0.605469 1441740711 0.231628 -0.686218 -0.330017 -0.605469 1441740711 0.231628 -0.686218 -0.330017 -0.605469 1441740711 0.231628 -0.686218 -0.330017 -0.605469 1441740711 0.233215 -0.679565 -0.345215 -0.603943 1441740711 0.233215 -0.679565 -0.345215 -0.603943 1441740711 0.233215 -0.679565 -0.345215 -0.603943 1441740711 0.233215 -0.679565 -0.345215 -0.603943 1441740711 0.233215 -0.679565 -0.345215 -0.603943 1441740711 0.233215 -0.679565 -0.345215 -0.603943 1441740711 0.220703 -0.680847 -0.346313 -0.606506 1441740711 0.220703 -0.680847 -0.346313 -0.606506 1441740711 0.220703 -0.680847 -0.346313 -0.606506 1441740711 0.220703 -0.680847 -0.346313 -0.606506 1441740711 0.220703 -0.680847 -0.346313 -0.606506 1441740711 0.220703 -0.680847 -0.346313 -0.606506 1441740711 0.199524 -0.687195 -0.342712 -0.608826 1441740711 0.199524 -0.687195 -0.342712 -0.608826 1441740711 0.199524 -0.687195 -0.342712 -0.608826 1441740711 0.199524 -0.687195 -0.342712 -0.608826 1441740711 0.199524 -0.687195 -0.342712 -0.608826 1441740711 0.199524 -0.687195 -0.342712 -0.608826 1441740711 0.180115 -0.690491 -0.342651 -0.611084 1441740711 0.180115 -0.690491 -0.342651 -0.611084 1441740711 0.180115 -0.690491 -0.342651 -0.611084 1441740711 0.180115 -0.690491 -0.342651 -0.611084 1441740711 0.180115 -0.690491 -0.342651 -0.611084 1441740711 0.180115 -0.690491 -0.342651 -0.611084 1441740711 0.180115 -0.690491 -0.342651 -0.611084 1441740711 0.165039 -0.694092 -0.337708 -0.614014 1441740711 0.165039 -0.694092 -0.337708 -0.614014 1441740711 0.165039 -0.694092 -0.337708 -0.614014 1441740711 0.165039 -0.694092 -0.337708 -0.614014 1441740711 0.165039 -0.694092 -0.337708 -0.614014 1441740711 0.163696 -0.696045 -0.334900 -0.613708 1441740711 0.163696 -0.696045 -0.334900 -0.613708 1441740711 0.163696 -0.696045 -0.334900 -0.613708 1441740711 0.163696 -0.696045 -0.334900 -0.613708 1441740711 0.163696 -0.696045 -0.334900 -0.613708 1441740711 0.163696 -0.696045 -0.334900 -0.613708 1441740711 0.162292 -0.709351 -0.333740 -0.599365 1441740711 0.162292 -0.709351 -0.333740 -0.599365 1441740711 0.162292 -0.709351 -0.333740 -0.599365 1441740711 0.162292 -0.709351 -0.333740 -0.599365 1441740711 0.162292 -0.709351 -0.333740 -0.599365 1441740711 0.162292 -0.709351 -0.333740 -0.599365 1441740711 0.162292 -0.709351 -0.333740 -0.599365 1441740711 0.150146 -0.729248 -0.313538 -0.589478 1441740711 0.150146 -0.729248 -0.313538 -0.589478 1441740711 0.150146 -0.729248 -0.313538 -0.589478 1441740711 0.150146 -0.729248 -0.313538 -0.589478 1441740711 0.150146 -0.729248 -0.313538 -0.589478 1441740711 0.093506 -0.738403 -0.264954 -0.613098 1441740711 0.093506 -0.738403 -0.264954 -0.613098 1441740711 0.093506 -0.738403 -0.264954 -0.613098 1441740711 0.093506 -0.738403 -0.264954 -0.613098 1441740711 0.106445 -0.739136 -0.251709 -0.615723 1441740711 0.106445 -0.739136 -0.251709 -0.615723 1441740711 0.106445 -0.739136 -0.251709 -0.615723 1441740711 0.106445 -0.739136 -0.251709 -0.615723 1441740711 0.106445 -0.739136 -0.251709 -0.615723 1441740711 0.106445 -0.739136 -0.251709 -0.615723 1441740711 0.144653 -0.721252 -0.291504 -0.611572 1441740711 0.144653 -0.721252 -0.291504 -0.611572 1441740711 0.144653 -0.721252 -0.291504 -0.611572 1441740711 0.144653 -0.721252 -0.291504 -0.611572 1441740711 0.144653 -0.721252 -0.291504 -0.611572 1441740711 0.145630 -0.725281 -0.273987 -0.614624 1441740711 0.145630 -0.725281 -0.273987 -0.614624 1441740711 0.145630 -0.725281 -0.273987 -0.614624 1441740711 0.145630 -0.725281 -0.273987 -0.614624 1441740711 0.145630 -0.725281 -0.273987 -0.614624 1441740711 0.145630 -0.725281 -0.273987 -0.614624 1441740711 0.138123 -0.734314 -0.241150 -0.619385 1441740711 0.138123 -0.734314 -0.241150 -0.619385 1441740711 0.138123 -0.734314 -0.241150 -0.619385 1441740711 0.138123 -0.734314 -0.241150 -0.619385 1441740711 0.138123 -0.734314 -0.241150 -0.619385 1441740711 0.138123 -0.734314 -0.241150 -0.619385 1441740711 0.138123 -0.734314 -0.241150 -0.619385 1441740711 0.167603 -0.727356 -0.264282 -0.610840 1441740711 0.167603 -0.727356 -0.264282 -0.610840 1441740711 0.167603 -0.727356 -0.264282 -0.610840 1441740711 0.167603 -0.727356 -0.264282 -0.610840 1441740711 0.167603 -0.727356 -0.264282 -0.610840 1441740711 0.167603 -0.727356 -0.264282 -0.610840 1441740711 0.194214 -0.713806 -0.309265 -0.597656 1441740711 0.194214 -0.713806 -0.309265 -0.597656 1441740711 0.194214 -0.713806 -0.309265 -0.597656 1441740711 0.194214 -0.713806 -0.309265 -0.597656 1441740711 0.194214 -0.713806 -0.309265 -0.597656 1441740711 0.194214 -0.713806 -0.309265 -0.597656 1441740711 0.201782 -0.707642 -0.322754 -0.595398 1441740711 0.201782 -0.707642 -0.322754 -0.595398 1441740711 0.201782 -0.707642 -0.322754 -0.595398 1441740711 0.201782 -0.707642 -0.322754 -0.595398 1441740711 0.201782 -0.707642 -0.322754 -0.595398 1441740711 0.204224 -0.710327 -0.314758 -0.595581 1441740711 0.204224 -0.710327 -0.314758 -0.595581 1441740711 0.204224 -0.710327 -0.314758 -0.595581 1441740711 0.204224 -0.710327 -0.314758 -0.595581 1441740711 0.204224 -0.710327 -0.314758 -0.595581 1441740712 0.204224 -0.710327 -0.314758 -0.595581 1441740712 0.204224 -0.710327 -0.314758 -0.595581 1441740712 0.205017 -0.710510 -0.313354 -0.595825 1441740712 0.205017 -0.710510 -0.313354 -0.595825 1441740712 0.205017 -0.710510 -0.313354 -0.595825 1441740712 0.205017 -0.710510 -0.313354 -0.595825 1441740712 0.205017 -0.710510 -0.313354 -0.595825 1441740712 0.205017 -0.710510 -0.313354 -0.595825 1441740712 0.208618 -0.708252 -0.320801 -0.593323 1441740712 0.208618 -0.708252 -0.320801 -0.593323 1441740712 0.208618 -0.708252 -0.320801 -0.593323 1441740712 0.208618 -0.708252 -0.320801 -0.593323 1441740712 0.208618 -0.708252 -0.320801 -0.593323 1441740712 0.208618 -0.708252 -0.320801 -0.593323 1441740712 0.208008 -0.705872 -0.330566 -0.590942 1441740712 0.208008 -0.705872 -0.330566 -0.590942 1441740712 0.208008 -0.705872 -0.330566 -0.590942 1441740712 0.208008 -0.705872 -0.330566 -0.590942 1441740712 0.208008 -0.705872 -0.330566 -0.590942 1441740712 0.208008 -0.705872 -0.330566 -0.590942 1441740712 0.196350 -0.705933 -0.335510 -0.592102 1441740712 0.196350 -0.705933 -0.335510 -0.592102 1441740712 0.196350 -0.705933 -0.335510 -0.592102 1441740712 0.196350 -0.705933 -0.335510 -0.592102 1441740712 0.196350 -0.705933 -0.335510 -0.592102 1441740712 0.196350 -0.705933 -0.335510 -0.592102 1441740712 0.178772 -0.709961 -0.342224 -0.589050 1441740712 0.178772 -0.709961 -0.342224 -0.589050 1441740712 0.178772 -0.709961 -0.342224 -0.589050 1441740712 0.178772 -0.709961 -0.342224 -0.589050 1441740712 0.178772 -0.709961 -0.342224 -0.589050 1441740712 0.178772 -0.709961 -0.342224 -0.589050 1441740712 0.160522 -0.714661 -0.349548 -0.584290 1441740712 0.160522 -0.714661 -0.349548 -0.584290 1441740712 0.160522 -0.714661 -0.349548 -0.584290 1441740712 0.160522 -0.714661 -0.349548 -0.584290 1441740712 0.160522 -0.714661 -0.349548 -0.584290 1441740712 0.160522 -0.714661 -0.349548 -0.584290 1441740712 0.148560 -0.718933 -0.356873 -0.577759 1441740712 0.148560 -0.718933 -0.356873 -0.577759 1441740712 0.148560 -0.718933 -0.356873 -0.577759 1441740712 0.148560 -0.718933 -0.356873 -0.577759 1441740712 0.148560 -0.718933 -0.356873 -0.577759 1441740712 0.148560 -0.718933 -0.356873 -0.577759 1441740712 0.153198 -0.722168 -0.366882 -0.566101 1441740712 0.153198 -0.722168 -0.366882 -0.566101 1441740712 0.153198 -0.722168 -0.366882 -0.566101 1441740712 0.153198 -0.722168 -0.366882 -0.566101 1441740712 0.153198 -0.722168 -0.366882 -0.566101 1441740712 0.153198 -0.722168 -0.366882 -0.566101 1441740712 0.153198 -0.722168 -0.366882 -0.566101 1441740712 0.120056 -0.729370 -0.363098 -0.567322 1441740712 0.120056 -0.729370 -0.363098 -0.567322 1441740712 0.120056 -0.729370 -0.363098 -0.567322 1441740712 0.120056 -0.729370 -0.363098 -0.567322 1441740712 0.120056 -0.729370 -0.363098 -0.567322 1441740712 0.120056 -0.729370 -0.363098 -0.567322 1441740712 0.088196 -0.751526 -0.305359 -0.578186 1441740712 0.088196 -0.751526 -0.305359 -0.578186 1441740712 0.088196 -0.751526 -0.305359 -0.578186 1441740712 0.088196 -0.751526 -0.305359 -0.578186 1441740712 0.088196 -0.751526 -0.305359 -0.578186 1441740712 0.088196 -0.751526 -0.305359 -0.578186 1441740712 0.093079 -0.751038 -0.306824 -0.577332 1441740712 0.093079 -0.751038 -0.306824 -0.577332 1441740712 0.093079 -0.751038 -0.306824 -0.577332 1441740712 0.093079 -0.751038 -0.306824 -0.577332 1441740712 0.093079 -0.751038 -0.306824 -0.577332 1441740712 0.093079 -0.751038 -0.306824 -0.577332 1441740712 0.109802 -0.742981 -0.317383 -0.579102 1441740712 0.109802 -0.742981 -0.317383 -0.579102 1441740712 0.109802 -0.742981 -0.317383 -0.579102 1441740712 0.109802 -0.742981 -0.317383 -0.579102 1441740712 0.109802 -0.742981 -0.317383 -0.579102 1441740712 0.109802 -0.742981 -0.317383 -0.579102 1441740712 0.109802 -0.742981 -0.317383 -0.579102 1441740712 0.124939 -0.744690 -0.288391 -0.588806 1441740712 0.124939 -0.744690 -0.288391 -0.588806 1441740712 0.124939 -0.744690 -0.288391 -0.588806 1441740712 0.124939 -0.744690 -0.288391 -0.588806 1441740712 0.124939 -0.744690 -0.288391 -0.588806 1441740712 0.124939 -0.744690 -0.288391 -0.588806 1441740712 0.133240 -0.747986 -0.262939 -0.594727 1441740712 0.133240 -0.747986 -0.262939 -0.594727 1441740712 0.133240 -0.747986 -0.262939 -0.594727 1441740712 0.133240 -0.747986 -0.262939 -0.594727 1441740712 0.133240 -0.747986 -0.262939 -0.594727 1441740712 0.133240 -0.747986 -0.262939 -0.594727 1441740712 0.159851 -0.740784 -0.273987 -0.592224 1441740712 0.159851 -0.740784 -0.273987 -0.592224 1441740712 0.159851 -0.740784 -0.273987 -0.592224 1441740712 0.159851 -0.740784 -0.273987 -0.592224 1441740712 0.159851 -0.740784 -0.273987 -0.592224 1441740712 0.159851 -0.740784 -0.273987 -0.592224 1441740712 0.178955 -0.729187 -0.295715 -0.590698 1441740712 0.178955 -0.729187 -0.295715 -0.590698 1441740712 0.178955 -0.729187 -0.295715 -0.590698 1441740712 0.178955 -0.729187 -0.295715 -0.590698 1441740712 0.178955 -0.729187 -0.295715 -0.590698 1441740712 0.178955 -0.729187 -0.295715 -0.590698 1441740712 0.188965 -0.723389 -0.295349 -0.594849 1441740712 0.188965 -0.723389 -0.295349 -0.594849 1441740712 0.188965 -0.723389 -0.295349 -0.594849 1441740712 0.188965 -0.723389 -0.295349 -0.594849 1441740712 0.188965 -0.723389 -0.295349 -0.594849 1441740712 0.188965 -0.723389 -0.295349 -0.594849 1441740712 0.188965 -0.723389 -0.295349 -0.594849 1441740712 0.201599 -0.720581 -0.290405 -0.596558 1441740712 0.201599 -0.720581 -0.290405 -0.596558 1441740712 0.201599 -0.720581 -0.290405 -0.596558 1441740712 0.201599 -0.720581 -0.290405 -0.596558 1441740712 0.201599 -0.720581 -0.290405 -0.596558 1441740713 0.201599 -0.720581 -0.290405 -0.596558 1441740713 0.210632 -0.715820 -0.295715 -0.596497 1441740713 0.210632 -0.715820 -0.295715 -0.596497 1441740713 0.210632 -0.715820 -0.295715 -0.596497 1441740713 0.210632 -0.715820 -0.295715 -0.596497 1441740713 0.210632 -0.715820 -0.295715 -0.596497 1441740713 0.218567 -0.709473 -0.307922 -0.595093 1441740713 0.218567 -0.709473 -0.307922 -0.595093 1441740713 0.218567 -0.709473 -0.307922 -0.595093 1441740713 0.218567 -0.709473 -0.307922 -0.595093 1441740713 0.218567 -0.709473 -0.307922 -0.595093 1441740713 0.218567 -0.709473 -0.307922 -0.595093 1441740713 0.222900 -0.704590 -0.321228 -0.592285 1441740713 0.222900 -0.704590 -0.321228 -0.592285 1441740713 0.222900 -0.704590 -0.321228 -0.592285 1441740713 0.222900 -0.704590 -0.321228 -0.592285 1441740713 0.220581 -0.700500 -0.333069 -0.591431 1441740713 0.220581 -0.700500 -0.333069 -0.591431 1441740713 0.220581 -0.700500 -0.333069 -0.591431 1441740713 0.220581 -0.700500 -0.333069 -0.591431 1441740713 0.220581 -0.700500 -0.333069 -0.591431 1441740713 0.220581 -0.700500 -0.333069 -0.591431 1441740713 0.213867 -0.698730 -0.343750 -0.589844 1441740713 0.213867 -0.698730 -0.343750 -0.589844 1441740713 0.213867 -0.698730 -0.343750 -0.589844 1441740713 0.213867 -0.698730 -0.343750 -0.589844 1441740713 0.213867 -0.698730 -0.343750 -0.589844 1441740713 0.213867 -0.698730 -0.343750 -0.589844 1441740713 0.213867 -0.698730 -0.343750 -0.589844 1441740713 0.203491 -0.698853 -0.355896 -0.586182 1441740713 0.203491 -0.698853 -0.355896 -0.586182 1441740713 0.203491 -0.698853 -0.355896 -0.586182 1441740713 0.203491 -0.698853 -0.355896 -0.586182 1441740713 0.203491 -0.698853 -0.355896 -0.586182 1441740713 0.203491 -0.698853 -0.355896 -0.586182 1441740713 0.193665 -0.701233 -0.367188 -0.579712 1441740713 0.193665 -0.701233 -0.367188 -0.579712 1441740713 0.193665 -0.701233 -0.367188 -0.579712 1441740713 0.193665 -0.701233 -0.367188 -0.579712 1441740713 0.193665 -0.701233 -0.367188 -0.579712 1441740713 0.193665 -0.701233 -0.367188 -0.579712 1441740713 0.193665 -0.701233 -0.367188 -0.579712 1441740713 0.188110 -0.700439 -0.378784 -0.574951 1441740713 0.188110 -0.700439 -0.378784 -0.574951 1441740713 0.188110 -0.700439 -0.378784 -0.574951 1441740713 0.188110 -0.700439 -0.378784 -0.574951 1441740713 0.188110 -0.700439 -0.378784 -0.574951 1441740713 0.188110 -0.700439 -0.378784 -0.574951 1441740713 0.190979 -0.703186 -0.388611 -0.563965 1441740713 0.190979 -0.703186 -0.388611 -0.563965 1441740713 0.190979 -0.703186 -0.388611 -0.563965 1441740713 0.190979 -0.703186 -0.388611 -0.563965 1441740713 0.190979 -0.703186 -0.388611 -0.563965 1441740713 0.173584 -0.709595 -0.387146 -0.562622 1441740713 0.173584 -0.709595 -0.387146 -0.562622 1441740713 0.173584 -0.709595 -0.387146 -0.562622 1441740713 0.173584 -0.709595 -0.387146 -0.562622 1441740713 0.173584 -0.709595 -0.387146 -0.562622 1441740713 0.173584 -0.709595 -0.387146 -0.562622 1441740713 0.173584 -0.709595 -0.387146 -0.562622 1441740713 0.125183 -0.733887 -0.345764 -0.571167 1441740713 0.125183 -0.733887 -0.345764 -0.571167 1441740713 0.125183 -0.733887 -0.345764 -0.571167 1441740713 0.125183 -0.733887 -0.345764 -0.571167 1441740713 0.125183 -0.733887 -0.345764 -0.571167 1441740713 0.125183 -0.733887 -0.345764 -0.571167 1441740713 0.109314 -0.752991 -0.313538 -0.568176 1441740713 0.109314 -0.752991 -0.313538 -0.568176 1441740713 0.109314 -0.752991 -0.313538 -0.568176 1441740713 0.109314 -0.752991 -0.313538 -0.568176 1441740713 0.109314 -0.752991 -0.313538 -0.568176 1441740713 0.109314 -0.752991 -0.313538 -0.568176 1441740713 0.132385 -0.743042 -0.326416 -0.569092 1441740713 0.132385 -0.743042 -0.326416 -0.569092 1441740713 0.132385 -0.743042 -0.326416 -0.569092 1441740713 0.132385 -0.743042 -0.326416 -0.569092 1441740713 0.132385 -0.743042 -0.326416 -0.569092 1441740713 0.132385 -0.743042 -0.326416 -0.569092 1441740713 0.132385 -0.743042 -0.326416 -0.569092 1441740713 0.155029 -0.744751 -0.318115 -0.565857 1441740713 0.155029 -0.744751 -0.318115 -0.565857 1441740713 0.155029 -0.744751 -0.318115 -0.565857 1441740713 0.155029 -0.744751 -0.318115 -0.565857 1441740713 0.155029 -0.744751 -0.318115 -0.565857 1441740713 0.155029 -0.744751 -0.318115 -0.565857 1441740713 0.167664 -0.745056 -0.285095 -0.579285 1441740713 0.167664 -0.745056 -0.285095 -0.579285 1441740713 0.167664 -0.745056 -0.285095 -0.579285 1441740713 0.167664 -0.745056 -0.285095 -0.579285 1441740713 0.167664 -0.745056 -0.285095 -0.579285 1441740713 0.167664 -0.745056 -0.285095 -0.579285 1441740713 0.178223 -0.744873 -0.253296 -0.591064 1441740713 0.178223 -0.744873 -0.253296 -0.591064 1441740713 0.178223 -0.744873 -0.253296 -0.591064 1441740713 0.178223 -0.744873 -0.253296 -0.591064 1441740713 0.178223 -0.744873 -0.253296 -0.591064 1441740713 0.178223 -0.744873 -0.253296 -0.591064 1441740713 0.178223 -0.744873 -0.253296 -0.591064 1441740713 0.206116 -0.734558 -0.255127 -0.594055 1441740713 0.206116 -0.734558 -0.255127 -0.594055 1441740713 0.206116 -0.734558 -0.255127 -0.594055 1441740713 0.206116 -0.734558 -0.255127 -0.594055 1441740713 0.206116 -0.734558 -0.255127 -0.594055 1441740713 0.227722 -0.722595 -0.264465 -0.596802 1441740713 0.227722 -0.722595 -0.264465 -0.596802 1441740713 0.227722 -0.722595 -0.264465 -0.596802 1441740713 0.227722 -0.722595 -0.264465 -0.596802 1441740713 0.227722 -0.722595 -0.264465 -0.596802 1441740713 0.227722 -0.722595 -0.264465 -0.596802 1441740714 0.230042 -0.719055 -0.261963 -0.601257 1441740714 0.230042 -0.719055 -0.261963 -0.601257 1441740714 0.230042 -0.719055 -0.261963 -0.601257 1441740714 0.230042 -0.719055 -0.261963 -0.601257 1441740714 0.230042 -0.719055 -0.261963 -0.601257 1441740714 0.230042 -0.719055 -0.261963 -0.601257 1441740714 0.226318 -0.718262 -0.260315 -0.604309 1441740714 0.226318 -0.718262 -0.260315 -0.604309 1441740714 0.226318 -0.718262 -0.260315 -0.604309 1441740714 0.226318 -0.718262 -0.260315 -0.604309 1441740714 0.226318 -0.718262 -0.260315 -0.604309 1441740714 0.226318 -0.718262 -0.260315 -0.604309 1441740714 0.223633 -0.717712 -0.265320 -0.603821 1441740714 0.223633 -0.717712 -0.265320 -0.603821 1441740714 0.223633 -0.717712 -0.265320 -0.603821 1441740714 0.223633 -0.717712 -0.265320 -0.603821 1441740714 0.223633 -0.717712 -0.265320 -0.603821 1441740714 0.223633 -0.717712 -0.265320 -0.603821 1441740714 0.225098 -0.715027 -0.276672 -0.601318 1441740714 0.225098 -0.715027 -0.276672 -0.601318 1441740714 0.225098 -0.715027 -0.276672 -0.601318 1441740714 0.225098 -0.715027 -0.276672 -0.601318 1441740714 0.225098 -0.715027 -0.276672 -0.601318 1441740714 0.227234 -0.710815 -0.291138 -0.598633 1441740714 0.227234 -0.710815 -0.291138 -0.598633 1441740714 0.227234 -0.710815 -0.291138 -0.598633 1441740714 0.227234 -0.710815 -0.291138 -0.598633 1441740714 0.227234 -0.710815 -0.291138 -0.598633 1441740714 0.227234 -0.710815 -0.291138 -0.598633 1441740714 0.230042 -0.707275 -0.311951 -0.591309 1441740714 0.230042 -0.707275 -0.311951 -0.591309 1441740714 0.230042 -0.707275 -0.311951 -0.591309 1441740714 0.230042 -0.707275 -0.311951 -0.591309 1441740714 0.230042 -0.707275 -0.311951 -0.591309 1441740714 0.230042 -0.707275 -0.311951 -0.591309 1441740714 0.224915 -0.706299 -0.333008 -0.582886 1441740714 0.224915 -0.706299 -0.333008 -0.582886 1441740714 0.224915 -0.706299 -0.333008 -0.582886 1441740714 0.224915 -0.706299 -0.333008 -0.582886 1441740714 0.224915 -0.706299 -0.333008 -0.582886 1441740714 0.224915 -0.706299 -0.333008 -0.582886 1441740714 0.215210 -0.710632 -0.343994 -0.574829 1441740714 0.215210 -0.710632 -0.343994 -0.574829 1441740714 0.215210 -0.710632 -0.343994 -0.574829 1441740714 0.215210 -0.710632 -0.343994 -0.574829 1441740714 0.208191 -0.716614 -0.342041 -0.571167 1441740714 0.208191 -0.716614 -0.342041 -0.571167 1441740714 0.208191 -0.716614 -0.342041 -0.571167 1441740714 0.208191 -0.716614 -0.342041 -0.571167 1441740714 0.208191 -0.716614 -0.342041 -0.571167 1441740714 0.208191 -0.716614 -0.342041 -0.571167 1441740714 0.208191 -0.716614 -0.342041 -0.571167 1441740714 0.203857 -0.720764 -0.342957 -0.566895 1441740714 0.203857 -0.720764 -0.342957 -0.566895 1441740714 0.203857 -0.720764 -0.342957 -0.566895 1441740714 0.203857 -0.720764 -0.342957 -0.566895 1441740714 0.203857 -0.720764 -0.342957 -0.566895 1441740714 0.173462 -0.729248 -0.340454 -0.567749 1441740714 0.173462 -0.729248 -0.340454 -0.567749 1441740714 0.173462 -0.729248 -0.340454 -0.567749 1441740714 0.173462 -0.729248 -0.340454 -0.567749 1441740714 0.173462 -0.729248 -0.340454 -0.567749 1441740714 0.173462 -0.729248 -0.340454 -0.567749 1441740714 0.173462 -0.729248 -0.340454 -0.567749 1441740714 0.103638 -0.758728 -0.291626 -0.573242 1441740714 0.103638 -0.758728 -0.291626 -0.573242 1441740714 0.103638 -0.758728 -0.291626 -0.573242 1441740714 0.103638 -0.758728 -0.291626 -0.573242 1441740714 0.103638 -0.758728 -0.291626 -0.573242 1441740714 0.103638 -0.758728 -0.291626 -0.573242 1441740714 0.102356 -0.761902 -0.273743 -0.578125 1441740714 0.102356 -0.761902 -0.273743 -0.578125 1441740714 0.102356 -0.761902 -0.273743 -0.578125 1441740714 0.102356 -0.761902 -0.273743 -0.578125 1441740714 0.107544 -0.757568 -0.279358 -0.580139 1441740714 0.107544 -0.757568 -0.279358 -0.580139 1441740714 0.107544 -0.757568 -0.279358 -0.580139 1441740714 0.107544 -0.757568 -0.279358 -0.580139 1441740714 0.107544 -0.757568 -0.279358 -0.580139 1441740714 0.107544 -0.757568 -0.279358 -0.580139 1441740714 0.123596 -0.759277 -0.250427 -0.587891 1441740714 0.123596 -0.759277 -0.250427 -0.587891 1441740714 0.123596 -0.759277 -0.250427 -0.587891 1441740714 0.123596 -0.759277 -0.250427 -0.587891 1441740714 0.123596 -0.759277 -0.250427 -0.587891 1441740714 0.123596 -0.759277 -0.250427 -0.587891 1441740714 0.141968 -0.753479 -0.238586 -0.596008 1441740714 0.141968 -0.753479 -0.238586 -0.596008 1441740714 0.141968 -0.753479 -0.238586 -0.596008 1441740714 0.141968 -0.753479 -0.238586 -0.596008 1441740714 0.141968 -0.753479 -0.238586 -0.596008 1441740714 0.141968 -0.753479 -0.238586 -0.596008 1441740714 0.176025 -0.742004 -0.247986 -0.597534 1441740714 0.176025 -0.742004 -0.247986 -0.597534 1441740714 0.176025 -0.742004 -0.247986 -0.597534 1441740714 0.176025 -0.742004 -0.247986 -0.597534 1441740714 0.176025 -0.742004 -0.247986 -0.597534 1441740714 0.176025 -0.742004 -0.247986 -0.597534 1441740714 0.210449 -0.726807 -0.267395 -0.596680 1441740714 0.210449 -0.726807 -0.267395 -0.596680 1441740714 0.210449 -0.726807 -0.267395 -0.596680 1441740714 0.210449 -0.726807 -0.267395 -0.596680 1441740714 0.210449 -0.726807 -0.267395 -0.596680 1441740714 0.210449 -0.726807 -0.267395 -0.596680 1441740714 0.227112 -0.717285 -0.274841 -0.598755 1441740715 0.227112 -0.717285 -0.274841 -0.598755 1441740715 0.227112 -0.717285 -0.274841 -0.598755 1441740715 0.227112 -0.717285 -0.274841 -0.598755 1441740715 0.227112 -0.717285 -0.274841 -0.598755 1441740715 0.227112 -0.717285 -0.274841 -0.598755 1441740715 0.227112 -0.717285 -0.274841 -0.598755 1441740715 0.232422 -0.714844 -0.275269 -0.599365 1441740715 0.232422 -0.714844 -0.275269 -0.599365 1441740715 0.232422 -0.714844 -0.275269 -0.599365 1441740715 0.232422 -0.714844 -0.275269 -0.599365 1441740715 0.232422 -0.714844 -0.275269 -0.599365 1441740715 0.232422 -0.714844 -0.275269 -0.599365 1441740715 0.235535 -0.714294 -0.283447 -0.595032 1441740715 0.235535 -0.714294 -0.283447 -0.595032 1441740715 0.235535 -0.714294 -0.283447 -0.595032 1441740715 0.235535 -0.714294 -0.283447 -0.595032 1441740715 0.235535 -0.714294 -0.283447 -0.595032 1441740715 0.235535 -0.714294 -0.283447 -0.595032 1441740715 0.239197 -0.713013 -0.297058 -0.588440 1441740715 0.239197 -0.713013 -0.297058 -0.588440 1441740715 0.239197 -0.713013 -0.297058 -0.588440 1441740715 0.239197 -0.713013 -0.297058 -0.588440 1441740715 0.239197 -0.713013 -0.297058 -0.588440 1441740715 0.239380 -0.713074 -0.313354 -0.579773 1441740715 0.239380 -0.713074 -0.313354 -0.579773 1441740715 0.239380 -0.713074 -0.313354 -0.579773 1441740715 0.239380 -0.713074 -0.313354 -0.579773 1441740715 0.239380 -0.713074 -0.313354 -0.579773 1441740715 0.239380 -0.713074 -0.313354 -0.579773 1441740715 0.239380 -0.713074 -0.313354 -0.579773 1441740715 0.228821 -0.716919 -0.325989 -0.572266 1441740715 0.228821 -0.716919 -0.325989 -0.572266 1441740715 0.228821 -0.716919 -0.325989 -0.572266 1441740715 0.228821 -0.716919 -0.325989 -0.572266 1441740715 0.228821 -0.716919 -0.325989 -0.572266 1441740715 0.228821 -0.716919 -0.325989 -0.572266 1441740715 0.210876 -0.723511 -0.335144 -0.565491 1441740715 0.210876 -0.723511 -0.335144 -0.565491 1441740715 0.210876 -0.723511 -0.335144 -0.565491 1441740715 0.210876 -0.723511 -0.335144 -0.565491 1441740715 0.210876 -0.723511 -0.335144 -0.565491 1441740715 0.210876 -0.723511 -0.335144 -0.565491 1441740715 0.191650 -0.731323 -0.346863 -0.555176 1441740715 0.191650 -0.731323 -0.346863 -0.555176 1441740715 0.191650 -0.731323 -0.346863 -0.555176 1441740715 0.191650 -0.731323 -0.346863 -0.555176 1441740715 0.191650 -0.731323 -0.346863 -0.555176 1441740715 0.191650 -0.731323 -0.346863 -0.555176 1441740715 0.191650 -0.731323 -0.346863 -0.555176 1441740715 0.180603 -0.736206 -0.358948 -0.544617 1441740715 0.180603 -0.736206 -0.358948 -0.544617 1441740715 0.180603 -0.736206 -0.358948 -0.544617 1441740715 0.180603 -0.736206 -0.358948 -0.544617 1441740715 0.180603 -0.736206 -0.358948 -0.544617 1441740715 0.180603 -0.736206 -0.358948 -0.544617 1441740715 0.175781 -0.739380 -0.366455 -0.536865 1441740715 0.175781 -0.739380 -0.366455 -0.536865 1441740715 0.175781 -0.739380 -0.366455 -0.536865 1441740715 0.175781 -0.739380 -0.366455 -0.536865 1441740715 0.175781 -0.739380 -0.366455 -0.536865 1441740715 0.175781 -0.739380 -0.366455 -0.536865 1441740715 0.175781 -0.739380 -0.366455 -0.536865 1441740715 0.157227 -0.748962 -0.364014 -0.531006 1441740715 0.157227 -0.748962 -0.364014 -0.531006 1441740715 0.157227 -0.748962 -0.364014 -0.531006 1441740715 0.157227 -0.748962 -0.364014 -0.531006 1441740715 0.157227 -0.748962 -0.364014 -0.531006 1441740715 0.157227 -0.748962 -0.364014 -0.531006 1441740715 0.106445 -0.768127 -0.332886 -0.536560 1441740715 0.106445 -0.768127 -0.332886 -0.536560 1441740715 0.106445 -0.768127 -0.332886 -0.536560 1441740715 0.106445 -0.768127 -0.332886 -0.536560 1441740715 0.106445 -0.768127 -0.332886 -0.536560 1441740715 0.106445 -0.768127 -0.332886 -0.536560 1441740715 0.081970 -0.783447 -0.301941 -0.537109 1441740715 0.081970 -0.783447 -0.301941 -0.537109 1441740715 0.081970 -0.783447 -0.301941 -0.537109 1441740715 0.081970 -0.783447 -0.301941 -0.537109 1441740715 0.081970 -0.783447 -0.301941 -0.537109 1441740715 0.081970 -0.783447 -0.301941 -0.537109 1441740715 0.111267 -0.769958 -0.317139 -0.542480 1441740715 0.111267 -0.769958 -0.317139 -0.542480 1441740715 0.111267 -0.769958 -0.317139 -0.542480 1441740715 0.111267 -0.769958 -0.317139 -0.542480 1441740715 0.111267 -0.769958 -0.317139 -0.542480 1441740715 0.111267 -0.769958 -0.317139 -0.542480 1441740715 0.131897 -0.767944 -0.299377 -0.550781 1441740715 0.131897 -0.767944 -0.299377 -0.550781 1441740715 0.131897 -0.767944 -0.299377 -0.550781 1441740715 0.131897 -0.767944 -0.299377 -0.550781 1441740715 0.131897 -0.767944 -0.299377 -0.550781 1441740715 0.131897 -0.767944 -0.299377 -0.550781 1441740715 0.148621 -0.764465 -0.266541 -0.567932 1441740715 0.148621 -0.764465 -0.266541 -0.567932 1441740715 0.148621 -0.764465 -0.266541 -0.567932 1441740715 0.148621 -0.764465 -0.266541 -0.567932 1441740715 0.148621 -0.764465 -0.266541 -0.567932 1441740715 0.148621 -0.764465 -0.266541 -0.567932 1441740715 0.165771 -0.756531 -0.241333 -0.584839 1441740715 0.165771 -0.756531 -0.241333 -0.584839 1441740715 0.165771 -0.756531 -0.241333 -0.584839 1441740715 0.165771 -0.756531 -0.241333 -0.584839 1441740715 0.165771 -0.756531 -0.241333 -0.584839 1441740715 0.201416 -0.738281 -0.245056 -0.595337 1441740715 0.201416 -0.738281 -0.245056 -0.595337 1441740715 0.201416 -0.738281 -0.245056 -0.595337 1441740715 0.201416 -0.738281 -0.245056 -0.595337 1441740715 0.201416 -0.738281 -0.245056 -0.595337 1441740715 0.201416 -0.738281 -0.245056 -0.595337 1441740715 0.201416 -0.738281 -0.245056 -0.595337 1441740715 0.226440 -0.720520 -0.252747 -0.604797 1441740715 0.226440 -0.720520 -0.252747 -0.604797 1441740716 0.226440 -0.720520 -0.252747 -0.604797 1441740716 0.226440 -0.720520 -0.252747 -0.604797 1441740716 0.226440 -0.720520 -0.252747 -0.604797 1441740716 0.226440 -0.720520 -0.252747 -0.604797 1441740716 0.232056 -0.713684 -0.247864 -0.612793 1441740716 0.232056 -0.713684 -0.247864 -0.612793 1441740716 0.232056 -0.713684 -0.247864 -0.612793 1441740716 0.232056 -0.713684 -0.247864 -0.612793 1441740716 0.232056 -0.713684 -0.247864 -0.612793 1441740716 0.226868 -0.713013 -0.244751 -0.616699 1441740716 0.226868 -0.713013 -0.244751 -0.616699 1441740716 0.226868 -0.713013 -0.244751 -0.616699 1441740716 0.226868 -0.713013 -0.244751 -0.616699 1441740716 0.226868 -0.713013 -0.244751 -0.616699 1441740716 0.226868 -0.713013 -0.244751 -0.616699 1441740716 0.219177 -0.716614 -0.244690 -0.615356 1441740716 0.219177 -0.716614 -0.244690 -0.615356 1441740716 0.219177 -0.716614 -0.244690 -0.615356 1441740716 0.219177 -0.716614 -0.244690 -0.615356 1441740716 0.219177 -0.716614 -0.244690 -0.615356 1441740716 0.219177 -0.716614 -0.244690 -0.615356 1441740716 0.209717 -0.721619 -0.254883 -0.608582 1441740716 0.209717 -0.721619 -0.254883 -0.608582 1441740716 0.209717 -0.721619 -0.254883 -0.608582 1441740716 0.209717 -0.721619 -0.254883 -0.608582 1441740716 0.209717 -0.721619 -0.254883 -0.608582 1441740716 0.197205 -0.728516 -0.265442 -0.599976 1441740716 0.197205 -0.728516 -0.265442 -0.599976 1441740716 0.197205 -0.728516 -0.265442 -0.599976 1441740716 0.197205 -0.728516 -0.265442 -0.599976 1441740716
[truncated: 234,763 more chars]
