# Supplementary material for: Quaternion-Based Gesture Recognition Using Wireless Wearable Motion Capture Sensors
Source: Sensors (Basel). 2016 Apr 28;16(5):605. doi: 10.3390/s16050605 (PMC4883296; doi:10.3390/s16050605)
Supplement: Supplementary file 1 [file sensors-16-00605-s001.zip › MultiSensorGestureData/P2/1. Jab/Training17.txt]

0.178711 0.618103 -0.106995 0.757935 1441740569 0.178711 0.618103 -0.106995 0.757935 1441740569 0.178711 0.618103 -0.106995 0.757935 1441740569 0.178711 0.618103 -0.106995 0.757935 1441740569 0.178711 0.618103 -0.106995 0.757935 1441740569 0.178711 0.618103 -0.106995 0.757935 1441740569 0.178711 0.618103 -0.106995 0.757935 1441740569 0.189453 0.615906 -0.118164 0.755493 1441740569 0.189453 0.615906 -0.118164 0.755493 1441740569 0.189453 0.615906 -0.118164 0.755493 1441740569 0.189453 0.615906 -0.118164 0.755493 1441740569 0.189453 0.615906 -0.118164 0.755493 1441740569 0.189453 0.615906 -0.118164 0.755493 1441740569 0.212952 0.606018 -0.145752 0.752380 1441740569 0.212952 0.606018 -0.145752 0.752380 1441740569 0.212952 0.606018 -0.145752 0.752380 1441740569 0.212952 0.606018 -0.145752 0.752380 1441740569 0.212952 0.606018 -0.145752 0.752380 1441740569 0.212952 0.606018 -0.145752 0.752380 1441740569 0.227783 0.595154 -0.169250 0.751770 1441740569 0.227783 0.595154 -0.169250 0.751770 1441740569 0.227783 0.595154 -0.169250 0.751770 1441740569 0.227783 0.595154 -0.169250 0.751770 1441740569 0.227783 0.595154 -0.169250 0.751770 1441740569 0.227783 0.595154 -0.169250 0.751770 1441740569 0.225952 0.596313 -0.163818 0.752563 1441740569 0.225952 0.596313 -0.163818 0.752563 1441740569 0.225952 0.596313 -0.163818 0.752563 1441740569 0.225952 0.596313 -0.163818 0.752563 1441740569 0.225952 0.596313 -0.163818 0.752563 1441740569 0.225952 0.596313 -0.163818 0.752563 1441740569 0.220703 0.597656 -0.158325 0.754272 1441740569 0.220703 0.597656 -0.158325 0.754272 1441740569 0.220703 0.597656 -0.158325 0.754272 1441740569 0.220703 0.597656 -0.158325 0.754272 1441740569 0.220703 0.597656 -0.158325 0.754272 1441740569 0.220703 0.597656 -0.158325 0.754272 1441740569 0.221436 0.595581 -0.165161 0.754272 1441740569 0.221436 0.595581 -0.165161 0.754272 1441740569 0.221436 0.595581 -0.165161 0.754272 1441740569 0.221436 0.595581 -0.165161 0.754272 1441740569 0.221436 0.595581 -0.165161 0.754272 1441740569 0.221436 0.595581 -0.165161 0.754272 1441740569 0.221436 0.595581 -0.165161 0.754272 1441740569 0.221436 0.595581 -0.165161 0.754272 1441740569 0.217773 0.595276 -0.168945 0.754700 1441740569 0.217773 0.595276 -0.168945 0.754700 1441740569 0.217773 0.595276 -0.168945 0.754700 1441740569 0.217773 0.595276 -0.168945 0.754700 1441740569 0.211243 0.596924 -0.164368 0.756287 1441740569 0.211243 0.596924 -0.164368 0.756287 1441740569 0.211243 0.596924 -0.164368 0.756287 1441740569 0.211243 0.596924 -0.164368 0.756287 1441740569 0.211243 0.596924 -0.164368 0.756287 1441740569 0.211243 0.596924 -0.164368 0.756287 1441740569 0.211243 0.596924 -0.164368 0.756287 1441740569 0.211243 0.596924 -0.164368 0.756287 1441740569 0.208069 0.596863 -0.158997 0.758362 1441740569 0.208069 0.596863 -0.158997 0.758362 1441740569 0.208069 0.596863 -0.158997 0.758362 1441740569 0.208069 0.596863 -0.158997 0.758362 1441740569 0.208069 0.596863 -0.158997 0.758362 1441740569 0.208069 0.596863 -0.158997 0.758362 1441740569 0.205750 0.596375 -0.150208 0.761169 1441740569 0.205750 0.596375 -0.150208 0.761169 1441740569 0.205750 0.596375 -0.150208 0.761169 1441740570 0.205750 0.596375 -0.150208 0.761169 1441740570 0.205750 0.596375 -0.150208 0.761169 1441740570 0.205750 0.596375 -0.150208 0.761169 1441740570 0.197998 0.598755 -0.130188 0.765015 1441740570 0.197998 0.598755 -0.130188 0.765015 1441740570 0.197998 0.598755 -0.130188 0.765015 1441740570 0.197998 0.598755 -0.130188 0.765015 1441740570 0.197998 0.598755 -0.130188 0.765015 1441740570 0.197998 0.598755 -0.130188 0.765015 1441740570 0.190491 0.603333 -0.102905 0.767517 1441740570 0.190491 0.603333 -0.102905 0.767517 1441740570 0.190491 0.603333 -0.102905 0.767517 1441740570 0.190491 0.603333 -0.102905 0.767517 1441740570 0.190491 0.603333 -0.102905 0.767517 1441740570 0.190491 0.603333 -0.102905 0.767517 1441740570 0.187561 0.609314 -0.077820 0.766418 1441740570 0.187561 0.609314 -0.077820 0.766418 1441740570 0.187561 0.609314 -0.077820 0.766418 1441740570 0.187561 0.609314 -0.077820 0.766418 1441740570 0.187561 0.609314 -0.077820 0.766418 1441740570 0.187561 0.609314 -0.077820 0.766418 1441740570 0.184204 0.619751 -0.061218 0.760315 1441740570 0.184204 0.619751 -0.061218 0.760315 1441740570 0.184204 0.619751 -0.061218 0.760315 1441740570 0.184204 0.619751 -0.061218 0.760315 1441740570 0.203308 0.616150 -0.066528 0.757935 1441740570 0.203308 0.616150 -0.066528 0.757935 1441740570 0.203308 0.616150 -0.066528 0.757935 1441740570 0.203308 0.616150 -0.066528 0.757935 1441740570 0.203308 0.616150 -0.066528 0.757935 1441740570 0.203308 0.616150 -0.066528 0.757935 1441740570 0.197937 0.617432 -0.046814 0.759827 1441740570 0.197937 0.617432 -0.046814 0.759827 1441740570 0.197937 0.617432 -0.046814 0.759827 1441740570 0.197937 0.617432 -0.046814 0.759827 1441740570 0.197937 0.617432 -0.046814 0.759827 1441740570 0.197937 0.617432 -0.046814 0.759827 1441740570 0.148071 0.639221 -0.009094 0.754517 1441740570 0.148071 0.639221 -0.009094 0.754517 1441740570 0.148071 0.639221 -0.009094 0.754517 1441740570 0.148071 0.639221 -0.009094 0.754517 1441740570 0.148071 0.639221 -0.009094 0.754517 1441740570 0.148071 0.639221 -0.009094 0.754517 1441740570 0.196960 0.613892 -0.065002 0.761536 1441740570 0.196960 0.613892 -0.065002 0.761536 1441740570 0.196960 0.613892 -0.065002 0.761536 1441740570 0.196960 0.613892 -0.065002 0.761536 1441740570 0.196960 0.613892 -0.065002 0.761536 1441740570 0.196960 0.613892 -0.065002 0.761536 1441740570 0.189941 0.617859 -0.055725 0.760925 1441740570 0.189941 0.617859 -0.055725 0.760925 1441740570 0.189941 0.617859 -0.055725 0.760925 1441740570 0.189941 0.617859 -0.055725 0.760925 1441740570 0.181213 0.625732 -0.031067 0.757996 1441740570 0.181213 0.625732 -0.031067 0.757996 1441740570 0.181213 0.625732 -0.031067 0.757996 1441740570 0.181213 0.625732 -0.031067 0.757996 1441740570 0.181213 0.625732 -0.031067 0.757996 1441740570 0.181213 0.625732 -0.031067 0.757996 1441740570 0.220215 0.609253 -0.081787 0.757324 1441740570 0.220215 0.609253 -0.081787 0.757324 1441740570 0.220215 0.609253 -0.081787 0.757324 1441740570 0.220215 0.609253 -0.081787 0.757324 1441740570 0.220215 0.609253 -0.081787 0.757324 1441740570 0.220215 0.609253 -0.081787 0.757324 1441740570 0.233887 0.604309 -0.104797 0.754333 1441740570 0.233887 0.604309 -0.104797 0.754333 1441740570 0.233887 0.604309 -0.104797 0.754333 1441740570 0.233887 0.604309 -0.104797 0.754333 1441740570 0.233887 0.604309 -0.104797 0.754333 1441740570 0.233887 0.604309 -0.104797 0.754333 1441740570 0.234924 0.606934 -0.107239 0.751526 1441740570 0.234924 0.606934 -0.107239 0.751526 1441740570 0.234924 0.606934 -0.107239 0.751526 1441740570 0.234924 0.606934 -0.107239 0.751526 1441740570 0.234924 0.606934 -0.107239 0.751526 1441740570 0.234924 0.606934 -0.107239 0.751526 1441740570 0.234924 0.606934 -0.107239 0.751526 1441740570 0.234924 0.606934 -0.107239 0.751526 1441740570 0.248901 0.603088 -0.125793 0.747253 1441740570 0.248901 0.603088 -0.125793 0.747253 1441740570 0.248901 0.603088 -0.125793 0.747253 1441740570 0.248901 0.603088 -0.125793 0.747253 1441740570 0.248901 0.603088 -0.125793 0.747253 1441740570 0.248901 0.603088 -0.125793 0.747253 1441740570 0.262939 0.599426 -0.150513 0.740784 1441740570 0.262939 0.599426 -0.150513 0.740784 1441740570 0.262939 0.599426 -0.150513 0.740784 1441740570 0.262939 0.599426 -0.150513 0.740784 1441740570 0.262939 0.599426 -0.150513 0.740784 1441740570 0.262939 0.599426 -0.150513 0.740784 1441740570 0.272705 0.597412 -0.170044 0.734680 1441740570 0.272705 0.597412 -0.170044 0.734680 1441740570 0.272705 0.597412 -0.170044 0.734680 1441740570 0.272705 0.597412 -0.170044 0.734680 1441740570 0.272705 0.597412 -0.170044 0.734680 1441740570 0.272705 0.597412 -0.170044 0.734680 1441740570 0.284363 0.592407 -0.189453 0.729492 1441740570 0.284363 0.592407 -0.189453 0.729492 1441740570 0.284363 0.592407 -0.189453 0.729492 1441740570 0.284363 0.592407 -0.189453 0.729492 1441740570 0.284363 0.592407 -0.189453 0.729492 1441740570 0.284363 0.592407 -0.189453 0.729492 1441740570 0.293030 0.589111 -0.203369 0.724976 1441740570 0.293030 0.589111 -0.203369 0.724976 1441740570 0.293030 0.589111 -0.203369 0.724976 1441740571 0.293030 0.589111 -0.203369 0.724976 1441740571 0.293030 0.589111 -0.203369 0.724976 1441740571 0.293030 0.589111 -0.203369 0.724976 1441740571 0.303467 0.583313 -0.216187 0.721680 1441740571 0.303467 0.583313 -0.216187 0.721680 1441740571 0.303467 0.583313 -0.216187 0.721680 1441740571 0.303467 0.583313 -0.216187 0.721680 1441740571 0.303467 0.583313 -0.216187 0.721680 1441740571 0.303467 0.583313 -0.216187 0.721680 1441740571 0.304260 0.581787 -0.217957 0.722046 1441740571 0.304260 0.581787 -0.217957 0.722046 1441740571 0.304260 0.581787 -0.217957 0.722046 1441740571 0.304260 0.581787 -0.217957 0.722046 1441740571 0.304260 0.581787 -0.217957 0.722046 1441740571 0.304260 0.581787 -0.217957 0.722046 1441740571 0.295227 0.586243 -0.205811 0.725769 1441740571 0.295227 0.586243 -0.205811 0.725769 1441740571 0.295227 0.586243 -0.205811 0.725769 1441740571 0.295227 0.586243 -0.205811 0.725769 1441740571 0.295227 0.586243 -0.205811 0.725769 1441740571 0.295227 0.586243 -0.205811 0.725769 1441740571 0.295227 0.586243 -0.205811 0.725769 1441740571 0.295227 0.586243 -0.205811 0.725769 1441740571 0.282898 0.591064 -0.190674 0.730896 1441740571 0.282898 0.591064 -0.190674 0.730896 1441740571 0.282898 0.591064 -0.190674 0.730896 1441740571 0.282898 0.591064 -0.190674 0.730896 1441740571 0.282898 0.591064 -0.190674 0.730896 1441740571 0.282898 0.591064 -0.190674 0.730896 1441740571 0.264648 0.598938 -0.167236 0.737000 1441740571 0.264648 0.598938 -0.167236 0.737000 1441740571 0.264648 0.598938 -0.167236 0.737000 1441740571 0.264648 0.598938 -0.167236 0.737000 1441740571 0.264648 0.598938 -0.167236 0.737000 1441740571 0.264648 0.598938 -0.167236 0.737000 1441740571 0.243286 0.606812 -0.139282 0.743713 1441740571 0.243286 0.606812 -0.139282 0.743713 1441740571 0.243286 0.606812 -0.139282 0.743713 1441740571 0.243286 0.606812 -0.139282 0.743713 1441740571 0.243286 0.606812 -0.139282 0.743713 1441740571 0.243286 0.606812 -0.139282 0.743713 1441740571 0.219849 0.616028 -0.110046 0.748352 1441740571 0.219849 0.616028 -0.110046 0.748352 1441740571 0.219849 0.616028 -0.110046 0.748352 1441740571 0.219849 0.616028 -0.110046 0.748352 1441740571 0.219849 0.616028 -0.110046 0.748352 1441740571 0.219849 0.616028 -0.110046 0.748352 1441740571 0.209290 0.623535 -0.091736 0.747559 1441740571 0.209290 0.623535 -0.091736 0.747559 1441740571 0.209290 0.623535 -0.091736 0.747559 1441740571 0.209290 0.623535 -0.091736 0.747559 1441740571 0.209290 0.623535 -0.091736 0.747559 1441740571 0.209290 0.623535 -0.091736 0.747559 1441740571 0.220459 0.619934 -0.088928 0.747742 1441740571 0.220459 0.619934 -0.088928 0.747742 1441740571 0.220459 0.619934 -0.088928 0.747742 1441740571 0.220459 0.619934 -0.088928 0.747742 1441740571 0.220459 0.619934 -0.088928 0.747742 1441740571 0.220459 0.619934 -0.088928 0.747742 1441740571 0.218811 0.615234 -0.057007 0.755188 1441740571 0.218811 0.615234 -0.057007 0.755188 1441740571 0.218811 0.615234 -0.057007 0.755188 1441740571 0.218811 0.615234 -0.057007 0.755188 1441740571 0.218811 0.615234 -0.057007 0.755188 1441740571 0.218811 0.615234 -0.057007 0.755188 1441740571 0.171265 0.638000 0.002380 0.750671 1441740571 0.171265 0.638000 0.002380 0.750671 1441740571 0.171265 0.638000 0.002380 0.750671 1441740571 0.171265 0.638000 0.002380 0.750671 1441740571 0.171265 0.638000 0.002380 0.750671 1441740571 0.171265 0.638000 0.002380 0.750671 1441740571 0.171265 0.638000 0.002380 0.750671 1441740571 0.210083 0.616516 -0.034912 0.757935 1441740571 0.210083 0.616516 -0.034912 0.757935 1441740571 0.210083 0.616516 -0.034912 0.757935 1441740571 0.210083 0.616516 -0.034912 0.757935 1441740571 0.210083 0.616516 -0.034912 0.757935 1441740571 0.210083 0.616516 -0.034912 0.757935 1441740571 0.228943 0.605225 -0.062073 0.759827 1441740571 0.228943 0.605225 -0.062073 0.759827 1441740571 0.228943 0.605225 -0.062073 0.759827 1441740571 0.228943 0.605225 -0.062073 0.759827 1441740571 0.228943 0.605225 -0.062073 0.759827 1441740571 0.228943 0.605225 -0.062073 0.759827 1441740571 0.205566 0.621887 -0.018372 0.755371 1441740571 0.205566 0.621887 -0.018372 0.755371 1441740571 0.205566 0.621887 -0.018372 0.755371 1441740571 0.205566 0.621887 -0.018372 0.755371 1441740571 0.205566 0.621887 -0.018372 0.755371 1441740571 0.205566 0.621887 -0.018372 0.755371 1441740571 0.205566 0.621887 -0.018372 0.755371 1441740571 0.226135 0.617371 -0.036743 0.752502 1441740571 0.226135 0.617371 -0.036743 0.752502 1441740571 0.226135 0.617371 -0.036743 0.752502 1441740571 0.226135 0.617371 -0.036743 0.752502 1441740571 0.226135 0.617371 -0.036743 0.752502 1441740571 0.226135 0.617371 -0.036743 0.752502 1441740571 0.253052 0.605713 -0.081421 0.749878 1441740571 0.253052 0.605713 -0.081421 0.749878 1441740571 0.253052 0.605713 -0.081421 0.749878 1441740571 0.253052 0.605713 -0.081421 0.749878 1441740571 0.253052 0.605713 -0.081421 0.749878 1441740571 0.253052 0.605713 -0.081421 0.749878 1441740571 0.253052 0.605713 -0.081421 0.749878 1441740571 0.248779 0.609680 -0.086243 0.747559 1441740571 0.248779 0.609680 -0.086243 0.747559 1441740571 0.248779 0.609680 -0.086243 0.747559 1441740571 0.248779 0.609680 -0.086243 0.747559 1441740571 0.248779 0.609680 -0.086243 0.747559 1441740571 0.248779 0.609680 -0.086243 0.747559 1441740571 0.246460 0.612000 -0.090027 0.746033 1441740571 0.246460 0.612000 -0.090027 0.746033 1441740571 0.246460 0.612000 -0.090027 0.746033 1441740571 0.246460 0.612000 -0.090027 0.746033 1441740571 0.246460 0.612000 -0.090027 0.746033 1441740571 0.246460 0.612000 -0.090027 0.746033 1441740572 0.246460 0.612000 -0.090027 0.746033 1441740572 0.255432 0.609070 -0.108704 0.742920 1441740572 0.255432 0.609070 -0.108704 0.742920 1441740572 0.255432 0.609070 -0.108704 0.742920 1441740572 0.255432 0.609070 -0.108704 0.742920 1441740572 0.255432 0.609070 -0.108704 0.742920 1441740572 0.255432 0.609070 -0.108704 0.742920 1441740572 0.261719 0.607544 -0.125916 0.739197 1441740572 0.261719 0.607544 -0.125916 0.739197 1441740572 0.261719 0.607544 -0.125916 0.739197 1441740572 0.261719 0.607544 -0.125916 0.739197 1441740572 0.261719 0.607544 -0.125916 0.739197 1441740572 0.261719 0.607544 -0.125916 0.739197 1441740572 0.261719 0.607544 -0.125916 0.739197 1441740572 0.265625 0.606079 -0.143860 0.735718 1441740572 0.265625 0.606079 -0.143860 0.735718 1441740572 0.265625 0.606079 -0.143860 0.735718 1441740572 0.265625 0.606079 -0.143860 0.735718 1441740572 0.265625 0.606079 -0.143860 0.735718 1441740572 0.265625 0.606079 -0.143860 0.735718 1441740572 0.269836 0.602844 -0.163452 0.732727 1441740572 0.269836 0.602844 -0.163452 0.732727 1441740572 0.269836 0.602844 -0.163452 0.732727 1441740572 0.269836 0.602844 -0.163452 0.732727 1441740572 0.269836 0.602844 -0.163452 0.732727 1441740572 0.269836 0.602844 -0.163452 0.732727 1441740572 0.269836 0.602844 -0.163452 0.732727 1441740572 0.272461 0.600647 -0.178711 0.730042 1441740572 0.272461 0.600647 -0.178711 0.730042 1441740572 0.272461 0.600647 -0.178711 0.730042 1441740572 0.272461 0.600647 -0.178711 0.730042 1441740572 0.272461 0.600647 -0.178711 0.730042 1441740572 0.272461 0.600647 -0.178711 0.730042 1441740572 0.271118 0.599487 -0.186523 0.729553 1441740572 0.271118 0.599487 -0.186523 0.729553 1441740572 0.271118 0.599487 -0.186523 0.729553 1441740572 0.271118 0.599487 -0.186523 0.729553 1441740572 0.271118 0.599487 -0.186523 0.729553 1441740572 0.271118 0.599487 -0.186523 0.729553 1441740572 0.266541 0.601135 -0.183838 0.730530 1441740572 0.266541 0.601135 -0.183838 0.730530 1441740572 0.266541 0.601135 -0.183838 0.730530 1441740572 0.266541 0.601135 -0.183838 0.730530 1441740572 0.266541 0.601135 -0.183838 0.730530 1441740572 0.266541 0.601135 -0.183838 0.730530 1441740572 0.266541 0.601135 -0.183838 0.730530 1441740572 0.259460 0.604309 -0.171997 0.733337 1441740572 0.259460 0.604309 -0.171997 0.733337 1441740572 0.259460 0.604309 -0.171997 0.733337 1441740572 0.259460 0.604309 -0.171997 0.733337 1441740572 0.259460 0.604309 -0.171997 0.733337 1441740572 0.248230 0.611084 -0.147827 0.736938 1441740572 0.248230 0.611084 -0.147827 0.736938 1441740572 0.248230 0.611084 -0.147827 0.736938 1441740572 0.248230 0.611084 -0.147827 0.736938 1441740572 0.248230 0.611084 -0.147827 0.736938 1441740572 0.248230 0.611084 -0.147827 0.736938 1441740572 0.235962 0.619324 -0.116516 0.739685 1441740572 0.235962 0.619324 -0.116516 0.739685 1441740572 0.235962 0.619324 -0.116516 0.739685 1441740572 0.235962 0.619324 -0.116516 0.739685 1441740572 0.235962 0.619324 -0.116516 0.739685 1441740572 0.235962 0.619324 -0.116516 0.739685 1441740572 0.231689 0.634888 -0.095886 0.730713 1441740572 0.231689 0.634888 -0.095886 0.730713 1441740572 0.231689 0.634888 -0.095886 0.730713 1441740572 0.231689 0.634888 -0.095886 0.730713 1441740572 0.231689 0.634888 -0.095886 0.730713 1441740572 0.231689 0.634888 -0.095886 0.730713 1441740572 0.251831 0.630676 -0.112671 0.725281 1441740572 0.251831 0.630676 -0.112671 0.725281 1441740572 0.251831 0.630676 -0.112671 0.725281 1441740572 0.251831 0.630676 -0.112671 0.725281 1441740572 0.251831 0.630676 -0.112671 0.725281 1441740572 0.251831 0.630676 -0.112671 0.725281 1441740572 0.251831 0.630676 -0.112671 0.725281 1441740572 0.269714 0.611328 -0.103027 0.736755 1441740572 0.269714 0.611328 -0.103027 0.736755 1441740572 0.269714 0.611328 -0.103027 0.736755 1441740572 0.269714 0.611328 -0.103027 0.736755 1441740572 0.269714 0.611328 -0.103027 0.736755 1441740572 0.269714 0.611328 -0.103027 0.736755 1441740572 0.206543 0.650330 -0.041138 0.729797 1441740572 0.206543 0.650330 -0.041138 0.729797 1441740572 0.206543 0.650330 -0.041138 0.729797 1441740572 0.206543 0.650330 -0.041138 0.729797 1441740572 0.206543 0.650330 -0.041138 0.729797 1441740572 0.206543 0.650330 -0.041138 0.729797 1441740572 0.240784 0.620972 -0.078613 0.741699 1441740572 0.240784 0.620972 -0.078613 0.741699 1441740572 0.240784 0.620972 -0.078613 0.741699 1441740572 0.240784 0.620972 -0.078613 0.741699 1441740572 0.240784 0.620972 -0.078613 0.741699 1441740572 0.240784 0.620972 -0.078613 0.741699 1441740572 0.230286 0.625732 -0.050537 0.743530 1441740572 0.230286 0.625732 -0.050537 0.743530 1441740572 0.230286 0.625732 -0.050537 0.743530 1441740572 0.230286 0.625732 -0.050537 0.743530 1441740572 0.230286 0.625732 -0.050537 0.743530 1441740572 0.230286 0.625732 -0.050537 0.743530 1441740572 0.234924 0.627991 -0.042480 0.740662 1441740572 0.234924 0.627991 -0.042480 0.740662 1441740572 0.234924 0.627991 -0.042480 0.740662 1441740572 0.234924 0.627991 -0.042480 0.740662 1441740572 0.234924 0.627991 -0.042480 0.740662 1441740572 0.234924 0.627991 -0.042480 0.740662 1441740572 0.234924 0.627991 -0.042480 0.740662 1441740572 0.259277 0.615479 -0.081055 0.739807 1441740572 0.259277 0.615479 -0.081055 0.739807 1441740572 0.259277 0.615479 -0.081055 0.739807 1441740572 0.259277 0.615479 -0.081055 0.739807 1441740572 0.259277 0.615479 -0.081055 0.739807 1441740572 0.259277 0.615479 -0.081055 0.739807 1441740573 0.260803 0.617126 -0.091919 0.736572 1441740573 0.260803 0.617126 -0.091919 0.736572 1441740573 0.260803 0.617126 -0.091919 0.736572 1441740573 0.260803 0.617126 -0.091919 0.736572 1441740573 0.260803 0.617126 -0.091919 0.736572 1441740573 0.260803 0.617126 -0.091919 0.736572 1441740573 0.260803 0.617126 -0.091919 0.736572 1441740573 0.258240 0.621216 -0.097473 0.733337 1441740573 0.258240 0.621216 -0.097473 0.733337 1441740573 0.258240 0.621216 -0.097473 0.733337 1441740573 0.258240 0.621216 -0.097473 0.733337 1441740573 0.258240 0.621216 -0.097473 0.733337 1441740573 0.258240 0.621216 -0.097473 0.733337 1441740573 0.271057 0.619690 -0.116333 0.727234 1441740573 0.271057 0.619690 -0.116333 0.727234 1441740573 0.271057 0.619690 -0.116333 0.727234 1441740573 0.271057 0.619690 -0.116333 0.727234 1441740573 0.271057 0.619690 -0.116333 0.727234 1441740573 0.271057 0.619690 -0.116333 0.727234 1441740573 0.271057 0.619690 -0.116333 0.727234 1441740573 0.286743 0.614563 -0.139465 0.721497 1441740573 0.286743 0.614563 -0.139465 0.721497 1441740573 0.286743 0.614563 -0.139465 0.721497 1441740573 0.286743 0.614563 -0.139465 0.721497 1441740573 0.286743 0.614563 -0.139465 0.721497 1441740573 0.286743 0.614563 -0.139465 0.721497 1441740573 0.298401 0.611816 -0.154480 0.716003 1441740573 0.298401 0.611816 -0.154480 0.716003 1441740573 0.298401 0.611816 -0.154480 0.716003 1441740573 0.298401 0.611816 -0.154480 0.716003 1441740573 0.298401 0.611816 -0.154480 0.716003 1441740573 0.298401 0.611816 -0.154480 0.716003 1441740573 0.317017 0.604675 -0.176270 0.708984 1441740573 0.317017 0.604675 -0.176270 0.708984 1441740573 0.317017 0.604675 -0.176270 0.708984 1441740573 0.317017 0.604675 -0.176270 0.708984 1441740573 0.317017 0.604675 -0.176270 0.708984 1441740573 0.317017 0.604675 -0.176270 0.708984 1441740573 0.336060 0.595459 -0.201355 0.701294 1441740573 0.336060 0.595459 -0.201355 0.701294 1441740573 0.336060 0.595459 -0.201355 0.701294 1441740573 0.336060 0.595459 -0.201355 0.701294 1441740573 0.336060 0.595459 -0.201355 0.701294 1441740573 0.336060 0.595459 -0.201355 0.701294 1441740573 0.347229 0.588562 -0.218445 0.696594 1441740573 0.347229 0.588562 -0.218445 0.696594 1441740573 0.347229 0.588562 -0.218445 0.696594 1441740573 0.347229 0.588562 -0.218445 0.696594 1441740573 0.347229 0.588562 -0.218445 0.696594 1441740573 0.347229 0.588562 -0.218445 0.696594 1441740573 0.347229 0.588562 -0.218445 0.696594 1441740573 0.353760 0.582520 -0.232178 0.693909 1441740573 0.353760 0.582520 -0.232178 0.693909 1441740573 0.353760 0.582520 -0.232178 0.693909 1441740573 0.353760 0.582520 -0.232178 0.693909 1441740573 0.353760 0.582520 -0.232178 0.693909 1441740573 0.353760 0.582520 -0.232178 0.693909 1441740573 0.353760 0.582520 -0.232178 0.693909 1441740573 0.355408 0.578857 -0.240417 0.693298 1441740573 0.355408 0.578857 -0.240417 0.693298 1441740573 0.355408 0.578857 -0.240417 0.693298 1441740573 0.355408 0.578857 -0.240417 0.693298 1441740573 0.355408 0.578857 -0.240417 0.693298 1441740573 0.355408 0.578857 -0.240417 0.693298 1441740573 0.351379 0.579956 -0.239319 0.694824 1441740573 0.351379 0.579956 -0.239319 0.694824 1441740573 0.351379 0.579956 -0.239319 0.694824 1441740573 0.351379 0.579956 -0.239319 0.694824 1441740573 0.351379 0.579956 -0.239319 0.694824 1441740573 0.351379 0.579956 -0.239319 0.694824 1441740573 0.343384 0.583374 -0.229858 0.699158 1441740573 0.343384 0.583374 -0.229858 0.699158 1441740573 0.343384 0.583374 -0.229858 0.699158 1441740573 0.343384 0.583374 -0.229858 0.699158 1441740573 0.343384 0.583374 -0.229858 0.699158 1441740573 0.343384 0.583374 -0.229858 0.699158 1441740573 0.327515 0.592712 -0.205383 0.706482 1441740573 0.327515 0.592712 -0.205383 0.706482 1441740573 0.327515 0.592712 -0.205383 0.706482 1441740573 0.327515 0.592712 -0.205383 0.706482 1441740573 0.327515 0.592712 -0.205383 0.706482 1441740573 0.327515 0.592712 -0.205383 0.706482 1441740573 0.313721 0.602722 -0.173218 0.712891 1441740573 0.313721 0.602722 -0.173218 0.712891 1441740573 0.313721 0.602722 -0.173218 0.712891 1441740573 0.313721 0.602722 -0.173218 0.712891 1441740573 0.313721 0.602722 -0.173218 0.712891 1441740573 0.313721 0.602722 -0.173218 0.712891 1441740573 0.299011 0.612000 -0.143066 0.717957 1441740573 0.299011 0.612000 -0.143066 0.717957 1441740573 0.299011 0.612000 -0.143066 0.717957 1441740573 0.299011 0.612000 -0.143066 0.717957 1441740573 0.299011 0.612000 -0.143066 0.717957 1441740573 0.299011 0.612000 -0.143066 0.717957 1441740573 0.299011 0.612000 -0.143066 0.717957 1441740573 0.283447 0.624817 -0.114563 0.718323 1441740573 0.283447 0.624817 -0.114563 0.718323 1441740573 0.283447 0.624817 -0.114563 0.718323 1441740573 0.283447 0.624817 -0.114563 0.718323 1441740573 0.283447 0.624817 -0.114563 0.718323 1441740573 0.283447 0.624817 -0.114563 0.718323 1441740573 0.297485 0.615295 -0.082458 0.725281 1441740573 0.297485 0.615295 -0.082458 0.725281 1441740573 0.297485 0.615295 -0.082458 0.725281 1441740573 0.297485 0.615295 -0.082458 0.725281 1441740573 0.297485 0.615295 -0.082458 0.725281 1441740573 0.297485 0.615295 -0.082458 0.725281 1441740573 0.270874 0.619324 -0.065918 0.733948 1441740573 0.270874 0.619324 -0.065918 0.733948 1441740573 0.270874 0.619324 -0.065918 0.733948 1441740573 0.270874 0.619324 -0.065918 0.733948 1441740573 0.270874 0.619324 -0.065918 0.733948 1441740573 0.270874 0.619324 -0.065918 0.733948 1441740573 0.270874 0.619324 -0.065918 0.733948 1441740573 0.254456 0.614441 -0.059998 0.744324 1441740574 0.254456 0.614441 -0.059998 0.744324 1441740574 0.254456 0.614441 -0.059998 0.744324 1441740574 0.254456 0.614441 -0.059998 0.744324 1441740574 0.254456 0.614441 -0.059998 0.744324 1441740574 0.254456 0.614441 -0.059998 0.744324 1441740574 0.251709 0.606262 -0.059570 0.751953 1441740574 0.251709 0.606262 -0.059570 0.751953 1441740574 0.251709 0.606262 -0.059570 0.751953 1441740574 0.251709 0.606262 -0.059570 0.751953 1441740574 0.232849 0.619385 -0.022705 0.749390 1441740574 0.232849 0.619385 -0.022705 0.749390 1441740574 0.232849 0.619385 -0.022705 0.749390 1441740574 0.232849 0.619385 -0.022705 0.749390 1441740574 0.232849 0.619385 -0.022705 0.749390 1441740574 0.232849 0.619385 -0.022705 0.749390 1441740574 0.232849 0.619385 -0.022705 0.749390 1441740574 0.250122 0.616028 -0.045349 0.745483 1441740574 0.250122 0.616028 -0.045349 0.745483 1441740574 0.250122 0.616028 -0.045349 0.745483 1441740574 0.250122 0.616028 -0.045349 0.745483 1441740574 0.250122 0.616028 -0.045349 0.745483 1441740574 0.250122 0.616028 -0.045349 0.745483 1441740574 0.255737 0.616211 -0.059448 0.742432 1441740574 0.255737 0.616211 -0.059448 0.742432 1441740574 0.255737 0.616211 -0.059448 0.742432 1441740574 0.255737 0.616211 -0.059448 0.742432 1441740574 0.255737 0.616211 -0.059448 0.742432 1441740574 0.255737 0.616211 -0.059448 0.742432 1441740574 0.254028 0.621155 -0.062866 0.738647 1441740574 0.254028 0.621155 -0.062866 0.738647 1441740574 0.254028 0.621155 -0.062866 0.738647 1441740574 0.254028 0.621155 -0.062866 0.738647 1441740574 0.254028 0.621155 -0.062866 0.738647 1441740574 0.254028 0.621155 -0.062866 0.738647 1441740574 0.257935 0.622070 -0.079956 0.734863 1441740574 0.257935 0.622070 -0.079956 0.734863 1441740574 0.257935 0.622070 -0.079956 0.734863 1441740574 0.257935 0.622070 -0.079956 0.734863 1441740574 0.257935 0.622070 -0.079956 0.734863 1441740574 0.257935 0.622070 -0.079956 0.734863 1441740574 0.265198 0.622437 -0.101379 0.729309 1441740574 0.265198 0.622437 -0.101379 0.729309 1441740574 0.265198 0.622437 -0.101379 0.729309 1441740574 0.265198 0.622437 -0.101379 0.729309 1441740574 0.265198 0.622437 -0.101379 0.729309 1441740574 0.265198 0.622437 -0.101379 0.729309 1441740574 0.265198 0.622437 -0.101379 0.729309 1441740574 0.273376 0.622253 -0.120361 0.723511 1441740574 0.273376 0.622253 -0.120361 0.723511 1441740574 0.273376 0.622253 -0.120361 0.723511 1441740574 0.273376 0.622253 -0.120361 0.723511 1441740574 0.273376 0.622253 -0.120361 0.723511 1441740574 0.273376 0.622253 -0.120361 0.723511 1441740574 0.287964 0.618042 -0.140747 0.717773 1441740574 0.287964 0.618042 -0.140747 0.717773 1441740574 0.287964 0.618042 -0.140747 0.717773 1441740574 0.287964 0.618042 -0.140747 0.717773 1441740574 0.287964 0.618042 -0.140747 0.717773 1441740574 0.304932 0.612671 -0.160217 0.711304 1441740574 0.304932 0.612671 -0.160217 0.711304 1441740574 0.304932 0.612671 -0.160217 0.711304 1441740574 0.304932 0.612671 -0.160217 0.711304 1441740574 0.304932 0.612671 -0.160217 0.711304 1441740574 0.323059 0.606201 -0.179688 0.704102 1441740574 0.323059 0.606201 -0.179688 0.704102 1441740574 0.323059 0.606201 -0.179688 0.704102 1441740574 0.323059 0.606201 -0.179688 0.704102 1441740574 0.323059 0.606201 -0.179688 0.704102 1441740574 0.323059 0.606201 -0.179688 0.704102 1441740574 0.323059 0.606201 -0.179688 0.704102 1441740574 0.337158 0.600464 -0.196594 0.697876 1441740574 0.337158 0.600464 -0.196594 0.697876 1441740574 0.337158 0.600464 -0.196594 0.697876 1441740574 0.337158 0.600464 -0.196594 0.697876 1441740574 0.337158 0.600464 -0.196594 0.697876 1441740574 0.337158 0.600464 -0.196594 0.697876 1441740574 0.347839 0.594910 -0.209473 0.693604 1441740574 0.347839 0.594910 -0.209473 0.693604 1441740574 0.347839 0.594910 -0.209473 0.693604 1441740574 0.347839 0.594910 -0.209473 0.693604 1441740574 0.347839 0.594910 -0.209473 0.693604 1441740574 0.347839 0.594910 -0.209473 0.693604 1441740574 0.349609 0.593262 -0.213440 0.692932 1441740574 0.349609 0.593262 -0.213440 0.692932 1441740574 0.349609 0.593262 -0.213440 0.692932 1441740574 0.349609 0.593262 -0.213440 0.692932 1441740574 0.349609 0.593262 -0.213440 0.692932 1441740574 0.349609 0.593262 -0.213440 0.692932 1441740574 0.349609 0.593262 -0.213440 0.692932 1441740574 0.341919 0.595093 -0.208496 0.696716 1441740574 0.341919 0.595093 -0.208496 0.696716 1441740574 0.341919 0.595093 -0.208496 0.696716 1441740574 0.341919 0.595093 -0.208496 0.696716 1441740574 0.341919 0.595093 -0.208496 0.696716 1441740574 0.341919 0.595093 -0.208496 0.696716 1441740574 0.328369 0.598755 -0.195801 0.703735 1441740574 0.328369 0.598755 -0.195801 0.703735 1441740574 0.328369 0.598755 -0.195801 0.703735 1441740574 0.328369 0.598755 -0.195801 0.703735 1441740574 0.328369 0.598755 -0.195801 0.703735 1441740574 0.328369 0.598755 -0.195801 0.703735 1441740574 0.308777 0.605225 -0.167542 0.714294 1441740574 0.308777 0.605225 -0.167542 0.714294 1441740574 0.308777 0.605225 -0.167542 0.714294 1441740574 0.308777 0.605225 -0.167542 0.714294 1441740574 0.308777 0.605225 -0.167542 0.714294 1441740574 0.308777 0.605225 -0.167542 0.714294 1441740574 0.283325 0.616394 -0.124817 0.723999 1441740574 0.283325 0.616394 -0.124817 0.723999 1441740575 0.283325 0.616394 -0.124817 0.723999 1441740575 0.283325 0.616394 -0.124817 0.723999 1441740575 0.283325 0.616394 -0.124817 0.723999 1441740575 0.283325 0.616394 -0.124817 0.723999 1441740575 0.266479 0.630493 -0.093262 0.722961 1441740575 0.266479 0.630493 -0.093262 0.722961 1441740575 0.266479 0.630493 -0.093262 0.722961 1441740575 0.266479 0.630493 -0.093262 0.722961 1441740575 0.266479 0.630493 -0.093262 0.722961 1441740575 0.266479 0.630493 -0.093262 0.722961 1441740575 0.266479 0.630493 -0.093262 0.722961 1441740575 0.281799 0.600403 -0.105713 0.740845 1441740575 0.281799 0.600403 -0.105713 0.740845 1441740575 0.281799 0.600403 -0.105713 0.740845 1441740575 0.281799 0.600403 -0.105713 0.740845 1441740575 0.281799 0.600403 -0.105713 0.740845 1441740575 0.281799 0.600403 -0.105713 0.740845 1441740575 0.238708 0.628235 -0.049316 0.738831 1441740575 0.238708 0.628235 -0.049316 0.738831 1441740575 0.238708 0.628235 -0.049316 0.738831 1441740575 0.238708 0.628235 -0.049316 0.738831 1441740575 0.238708 0.628235 -0.049316 0.738831 1441740575 0.238708 0.628235 -0.049316 0.738831 1441740575 0.238708 0.628235 -0.049316 0.738831 1441740575 0.218933 0.627197 -0.023560 0.747009 1441740575 0.218933 0.627197 -0.023560 0.747009 1441740575 0.218933 0.627197 -0.023560 0.747009 1441740575 0.218933 0.627197 -0.023560 0.747009 1441740575 0.218933 0.627197 -0.023560 0.747009 1441740575 0.218933 0.627197 -0.023560 0.747009 1441740575 0.218933 0.627197 -0.023560 0.747009 1441740575 0.215088 0.623413 -0.024902 0.751282 1441740575 0.215088 0.623413 -0.024902 0.751282 1441740575 0.215088 0.623413 -0.024902 0.751282 1441740575 0.215088 0.623413 -0.024902 0.751282 1441740575 0.215088 0.623413 -0.024902 0.751282 1441740575 0.215088 0.623413 -0.024902 0.751282 1441740575 0.205139 0.630127 0.007568 0.748779 1441740575 0.205139 0.630127 0.007568 0.748779 1441740575 0.205139 0.630127 0.007568 0.748779 1441740575 0.205139 0.630127 0.007568 0.748779 1441740575 0.205139 0.630127 0.007568 0.748779 1441740575 0.205139 0.630127 0.007568 0.748779 1441740575 0.218384 0.627991 -0.004517 0.746887 1441740575 0.218384 0.627991 -0.004517 0.746887 1441740575 0.218384 0.627991 -0.004517 0.746887 1441740575 0.218384 0.627991 -0.004517 0.746887 1441740575 0.218384 0.627991 -0.004517 0.746887 1441740575 0.218384 0.627991 -0.004517 0.746887 1441740575 0.228882 0.625244 -0.021790 0.745728 1441740575 0.228882 0.625244 -0.021790 0.745728 1441740575 0.228882 0.625244 -0.021790 0.745728 1441740575 0.228882 0.625244 -0.021790 0.745728 1441740575 0.228882 0.625244 -0.021790 0.745728 1441740575 0.228882 0.625244 -0.021790 0.745728 1441740575 0.228516 0.627686 -0.026978 0.743652 1441740575 0.228516 0.627686 -0.026978 0.743652 1441740575 0.228516 0.627686 -0.026978 0.743652 1441740575 0.228516 0.627686 -0.026978 0.743652 1441740575 0.228516 0.627686 -0.026978 0.743652 1441740575 0.228516 0.627686 -0.026978 0.743652 1441740575 0.228516 0.627686 -0.026978 0.743652 1441740575 0.232178 0.626892 -0.039795 0.742554 1441740575 0.232178 0.626892 -0.039795 0.742554 1441740575 0.232178 0.626892 -0.039795 0.742554 1441740575 0.232178 0.626892 -0.039795 0.742554 1441740575 0.232178 0.626892 -0.039795 0.742554 1441740575 0.232178 0.626892 -0.039795 0.742554 1441740575 0.234558 0.629395 -0.055481 0.738708 1441740575 0.234558 0.629395 -0.055481 0.738708 1441740575 0.234558 0.629395 -0.055481 0.738708 1441740575 0.234558 0.629395 -0.055481 0.738708 1441740575 0.234558 0.629395 -0.055481 0.738708 1441740575 0.234558 0.629395 -0.055481 0.738708 1441740575 0.234558 0.629395 -0.055481 0.738708 1441740575 0.237183 0.628967 -0.077881 0.736206 1441740575 0.237183 0.628967 -0.077881 0.736206 1441740575 0.237183 0.628967 -0.077881 0.736206 1441740575 0.237183 0.628967 -0.077881 0.736206 1441740575 0.237183 0.628967 -0.077881 0.736206 1441740575 0.237183 0.628967 -0.077881 0.736206 1441740575 0.246338 0.626038 -0.105042 0.732300 1441740575 0.246338 0.626038 -0.105042 0.732300 1441740575 0.246338 0.626038 -0.105042 0.732300 1441740575 0.246338 0.626038 -0.105042 0.732300 1441740575 0.246338 0.626038 -0.105042 0.732300 1441740575 0.246338 0.626038 -0.105042 0.732300 1441740575 0.246338 0.626038 -0.105042 0.732300 1441740575 0.257935 0.622986 -0.131592 0.726563 1441740575 0.257935 0.622986 -0.131592 0.726563 1441740575 0.257935 0.622986 -0.131592 0.726563 1441740575 0.257935 0.622986 -0.131592 0.726563 1441740575 0.278137 0.616455 -0.163208 0.718262 1441740575 0.278137 0.616455 -0.163208 0.718262 1441740575 0.278137 0.616455 -0.163208 0.718262 1441740575 0.278137 0.616455 -0.163208 0.718262 1441740575 0.278137 0.616455 -0.163208 0.718262 1441740575 0.278137 0.616455 -0.163208 0.718262 1441740575 0.299011 0.606689 -0.195557 0.710022 1441740575 0.299011 0.606689 -0.195557 0.710022 1441740575 0.299011 0.606689 -0.195557 0.710022 1441740575 0.299011 0.606689 -0.195557 0.710022 1441740575 0.299011 0.606689 -0.195557 0.710022 1441740575 0.299011 0.606689 -0.195557 0.710022 1441740575 0.311768 0.597351 -0.222717 0.704468 1441740575 0.311768 0.597351 -0.222717 0.704468 1441740575 0.311768 0.597351 -0.222717 0.704468 1441740575 0.311768 0.597351 -0.222717 0.704468 1441740575 0.311768 0.597351 -0.222717 0.704468 1441740575 0.311768 0.597351 -0.222717 0.704468 1441740575 0.311768 0.597351 -0.222717 0.704468 1441740575 0.320862 0.588379 -0.243103 0.701172 1441740575 0.320862 0.588379 -0.243103 0.701172 1441740575 0.320862 0.588379 -0.243103 0.701172 1441740576 0.320862 0.588379 -0.243103 0.701172 1441740576 0.320862 0.588379 -0.243103 0.701172 1441740576 0.320862 0.588379 -0.243103 0.701172 1441740576 0.312500 0.591187 -0.236389 0.704895 1441740576 0.312500 0.591187 -0.236389 0.704895 1441740576 0.312500 0.591187 -0.236389 0.704895 1441740576 0.312500 0.591187 -0.236389 0.704895 1441740576 0.312500 0.591187 -0.236389 0.704895 1441740576 0.312500 0.591187 -0.236389 0.704895 1441740576 0.288513 0.602722 -0.206421 0.714722 1441740576 0.288513 0.602722 -0.206421 0.714722 1441740576 0.288513 0.602722 -0.206421 0.714722 1441740576 0.288513 0.602722 -0.206421 0.714722 1441740576 0.288513 0.602722 -0.206421 0.714722 1441740576 0.267639 0.616638 -0.167236 0.721191 1441740576 0.267639 0.616638 -0.167236 0.721191 1441740576 0.267639 0.616638 -0.167236 0.721191 1441740576 0.267639 0.616638 -0.167236 0.721191 1441740576 0.267639 0.616638 -0.167236 0.721191 1441740576 0.267639 0.616638 -0.167236 0.721191 1441740576 0.267639 0.616638 -0.167236 0.721191 1441740576 0.240662 0.624817 -0.136047 0.730164 1441740576 0.240662 0.624817 -0.136047 0.730164 1441740576 0.240662 0.624817 -0.136047 0.730164 1441740576 0.240662 0.624817 -0.136047 0.730164 1441740576 0.240662 0.624817 -0.136047 0.730164 1441740576 0.240662 0.624817 -0.136047 0.730164 1441740576 0.210938 0.640991 -0.098267 0.731323 1441740576 0.210938 0.640991 -0.098267 0.731323 1441740576 0.210938 0.640991 -0.098267 0.731323 1441740576 0.210938 0.640991 -0.098267 0.731323 1441740576 0.210938 0.640991 -0.098267 0.731323 1441740576 0.210938 0.640991 -0.098267 0.731323 1441740576 0.209778 0.629883 -0.081055 0.743347 1441740576 0.209778 0.629883 -0.081055 0.743347 1441740576 0.209778 0.629883 -0.081055 0.743347 1441740576 0.209778 0.629883 -0.081055 0.743347 1441740576 0.209778 0.629883 -0.081055 0.743347 1441740576 0.158997 0.658569 -0.031860 0.734741 1441740576 0.158997 0.658569 -0.031860 0.734741 1441740576 0.158997 0.658569 -0.031860 0.734741 1441740576 0.158997 0.658569 -0.031860 0.734741 1441740576 0.158997 0.658569 -0.031860 0.734741 1441740576 0.158997 0.658569 -0.031860 0.734741 1441740576 0.145020 0.652039 -0.020630 0.743835 1441740576 0.145020 0.652039 -0.020630 0.743835 1441740576 0.145020 0.652039 -0.020630 0.743835 1441740576 0.145020 0.652039 -0.020630 0.743835 1441740576 0.145020 0.652039 -0.020630 0.743835 1441740576 0.145020 0.652039 -0.020630 0.743835 1441740576 0.145020 0.652039 -0.020630 0.743835 1441740576 0.159607 0.639954 -0.038208 0.750610 1441740576 0.159607 0.639954 -0.038208 0.750610 1441740576 0.159607 0.639954 -0.038208 0.750610 1441740576 0.159607 0.639954 -0.038208 0.750610 1441740576 0.159607 0.639954 -0.038208 0.750610 1441740576 0.159607 0.639954 -0.038208 0.750610 1441740576 0.150024 0.644470 0.006226 0.749695 1441740576 0.150024 0.644470 0.006226 0.749695 1441740576 0.150024 0.644470 0.006226 0.749695 1441740576 0.150024 0.644470 0.006226 0.749695 1441740576 0.178955 0.635925 -0.024353 0.750244 1441740576 0.178955 0.635925 -0.024353 0.750244 1441740576 0.178955 0.635925 -0.024353 0.750244 1441740576 0.178955 0.635925 -0.024353 0.750244 1441740576 0.178955 0.635925 -0.024353 0.750244 1441740576 0.178955 0.635925 -0.024353 0.750244 1441740576 0.178955 0.635925 -0.024353 0.750244 1441740576 0.206055 0.630188 -0.063843 0.745789 1441740576 0.206055 0.630188 -0.063843 0.745789 1441740576 0.206055 0.630188 -0.063843 0.745789 1441740576 0.206055 0.630188 -0.063843 0.745789 1441740576 0.206055 0.630188 -0.063843 0.745789 1441740576 0.206055 0.630188 -0.063843 0.745789 1441740576 0.219421 0.629028 -0.078003 0.741638 1441740576 0.219421 0.629028 -0.078003 0.741638 1441740576 0.219421 0.629028 -0.078003 0.741638 1441740576 0.219421 0.629028 -0.078003 0.741638 1441740576 0.219421 0.629028 -0.078003 0.741638 1441740576 0.219421 0.629028 -0.078003 0.741638 1441740576 0.219421 0.629028 -0.078003 0.741638 1441740576 0.228516 0.629639 -0.085754 0.737488 1441740576 0.228516 0.629639 -0.085754 0.737488 1441740576 0.228516 0.629639 -0.085754 0.737488 1441740576 0.228516 0.629639 -0.085754 0.737488 1441740576 0.228516 0.629639 -0.085754 0.737488 1441740576 0.228516 0.629639 -0.085754 0.737488 1441740576 0.243835 0.627930 -0.100891 0.732117 1441740576 0.243835 0.627930 -0.100891 0.732117 1441740576 0.243835 0.627930 -0.100891 0.732117 1441740576 0.243835 0.627930 -0.100891 0.732117 1441740576 0.243835 0.627930 -0.100891 0.732117 1441740576 0.243835 0.627930 -0.100891 0.732117 1441740576 0.243835 0.627930 -0.100891 0.732117 1441740576 0.259277 0.624146 -0.119629 0.727173 1441740576 0.259277 0.624146 -0.119629 0.727173 1441740576 0.259277 0.624146 -0.119629 0.727173 1441740576 
0.115662 0.561890 -0.069580 0.816101 1441740584 0.115662 0.561890 -0.069580 0.816101 1441740584 0.115662 0.561890 -0.069580 0.816101 1441740584 0.120667 0.528137 -0.032654 0.839844 1441740584 0.120667 0.528137 -0.032654 0.839844 1441740584 0.120667 0.528137 -0.032654 0.839844 1441740584 0.120667 0.528137 -0.032654 0.839844 1441740584 0.120667 0.528137 -0.032654 0.839844 1441740584 0.135010 0.488831 0.045715 0.860596 1441740584 0.135010 0.488831 0.045715 0.860596 1441740584 0.135010 0.488831 0.045715 0.860596 1441740584 0.135010 0.488831 0.045715 0.860596 1441740584 0.135010 0.488831 0.045715 0.860596 1441740584 0.135010 0.488831 0.045715 0.860596 1441740584 0.135010 0.488831 0.045715 0.860596 1441740584 0.155334 0.436890 0.141235 0.874634 1441740584 0.155334 0.436890 0.141235 0.874634 1441740584 0.155334 0.436890 0.141235 0.874634 1441740584 0.155334 0.436890 0.141235 0.874634 1441740584 0.155334 0.436890 0.141235 0.874634 1441740584 0.155334 0.436890 0.141235 0.874634 1441740584 0.183899 0.379456 0.244446 0.873108 1441740584 0.183899 0.379456 0.244446 0.873108 1441740584 0.183899 0.379456 0.244446 0.873108 1441740584 0.183899 0.379456 0.244446 0.873108 1441740584 0.183899 0.379456 0.244446 0.873108 1441740584 0.183899 0.379456 0.244446 0.873108 1441740584 0.203979 0.334839 0.329529 0.858826 1441740584 0.203979 0.334839 0.329529 0.858826 1441740584 0.203979 0.334839 0.329529 0.858826 1441740584 0.203979 0.334839 0.329529 0.858826 1441740584 0.203979 0.334839 0.329529 0.858826 1441740584 0.203979 0.334839 0.329529 0.858826 1441740584 0.203979 0.334839 0.329529 0.858826 1441740584 0.225830 0.303528 0.390930 0.838989 1441740584 0.225830 0.303528 0.390930 0.838989 1441740584 0.225830 0.303528 0.390930 0.838989 1441740584 0.225830 0.303528 0.390930 0.838989 1441740584 0.225830 0.303528 0.390930 0.838989 1441740584 0.259827 0.290649 0.426758 0.815979 1441740584 0.259827 0.290649 0.426758 0.815979 1441740584 0.259827 0.290649 0.426758 0.815979 1441740584 0.259827 0.290649 0.426758 0.815979 1441740584 0.259827 0.290649 0.426758 0.815979 1441740584 0.259827 0.290649 0.426758 0.815979 1441740584 0.309875 0.290039 0.442810 0.789734 1441740584 0.309875 0.290039 0.442810 0.789734 1441740584 0.309875 0.290039 0.442810 0.789734 1441740584 0.309875 0.290039 0.442810 0.789734 1441740584 0.309875 0.290039 0.442810 0.789734 1441740584 0.309875 0.290039 0.442810 0.789734 1441740584 0.309875 0.290039 0.442810 0.789734 1441740584 0.369568 0.307617 0.433350 0.762146 1441740584 0.369568 0.307617 0.433350 0.762146 1441740584 0.369568 0.307617 0.433350 0.762146 1441740584 0.369568 0.307617 0.433350 0.762146 1441740584 0.369568 0.307617 0.433350 0.762146 1441740584 0.369568 0.307617 0.433350 0.762146 1441740584 0.457336 0.318848 0.398926 0.727966 1441740584 0.457336 0.318848 0.398926 0.727966 1441740584 0.457336 0.318848 0.398926 0.727966 1441740584 0.457336 0.318848 0.398926 0.727966 1441740584 0.457336 0.318848 0.398926 0.727966 1441740584 0.457336 0.318848 0.398926 0.727966 1441740584 0.551453 0.330322 0.358398 0.676941 1441740584 0.551453 0.330322 0.358398 0.676941 1441740584 0.551453 0.330322 0.358398 0.676941 1441740584 0.551453 0.330322 0.358398 0.676941 1441740584 0.551453 0.330322 0.358398 0.676941 1441740584 0.551453 0.330322 0.358398 0.676941 1441740585 0.639465 0.292847 0.480408 0.523865 1441740585 0.639465 0.292847 0.480408 0.523865 1441740585 0.639465 0.292847 0.480408 0.523865 1441740585 0.639465 0.292847 0.480408 0.523865 1441740585 0.639465 0.292847 0.480408 0.523865 1441740585 0.639465 0.292847 0.480408 0.523865 1441740585 0.639465 0.292847 0.480408 0.523865 1441740585 0.684326 0.122437 0.311768 0.647644 1441740585 0.684326 0.122437 0.311768 0.647644 1441740585 0.684326 0.122437 0.311768 0.647644 1441740585 0.684326 0.122437 0.311768 0.647644 1441740585 0.684326 0.122437 0.311768 0.647644 1441740585 0.684326 0.122437 0.311768 0.647644 1441740585 0.679993 0.248474 0.373047 0.580200 1441740585 0.679993 0.248474 0.373047 0.580200 1441740585 0.679993 0.248474 0.373047 0.580200 1441740585 0.679993 0.248474 0.373047 0.580200 1441740585 0.679993 0.248474 0.373047 0.580200 1441740585 0.679993 0.248474 0.373047 0.580200 1441740585 0.679993 0.248474 0.373047 0.580200 1441740585 0.639587 0.371460 0.410889 0.532898 1441740585 0.639587 0.371460 0.410889 0.532898 1441740585 0.639587 0.371460 0.410889 0.532898 1441740585 0.639587 0.371460 0.410889 0.532898 1441740585 0.639587 0.371460 0.410889 0.532898 1441740585 0.639587 0.371460 0.410889 0.532898 1441740585 0.626038 0.401794 0.422424 0.517761 1441740585 0.626038 0.401794 0.422424 0.517761 1441740585 0.626038 0.401794 0.422424 0.517761 1441740585 0.626038 0.401794 0.422424 0.517761 1441740585 0.626038 0.401794 0.422424 0.517761 1441740585 0.626038 0.401794 0.422424 0.517761 1441740585 0.622009 0.392151 0.437988 0.517151 1441740585 0.622009 0.392151 0.437988 0.517151 1441740585 0.622009 0.392151 0.437988 0.517151 1441740585 0.622009 0.392151 0.437988 0.517151 1441740585 0.622009 0.392151 0.437988 0.517151 1441740585 0.622009 0.392151 0.437988 0.517151 1441740585 0.622009 0.392151 0.437988 0.517151 1441740585 0.594849 0.402405 0.448303 0.532104 1441740585 0.594849 0.402405 0.448303 0.532104 1441740585 0.594849 0.402405 0.448303 0.532104 1441740585 0.594849 0.402405 0.448303 0.532104 1441740585 0.594849 0.402405 0.448303 0.532104 1441740585 0.594849 0.402405 0.448303 0.532104 1441740585 0.564148 0.392944 0.446594 0.572510 1441740585 0.564148 0.392944 0.446594 0.572510 1441740585 0.564148 0.392944 0.446594 0.572510 1441740585 0.564148 0.392944 0.446594 0.572510 1441740585 0.564148 0.392944 0.446594 0.572510 1441740585 0.564148 0.392944 0.446594 0.572510 1441740585 0.541443 0.359924 0.441345 0.618347 1441740585 0.541443 0.359924 0.441345 0.618347 1441740585 0.541443 0.359924 0.441345 0.618347 1441740585 0.541443 0.359924 0.441345 0.618347 1441740585 0.541443 0.359924 0.441345 0.618347 1441740585 0.541443 0.359924 0.441345 0.618347 1441740585 0.509399 0.338501 0.455017 0.647095 1441740585 0.509399 0.338501 0.455017 0.647095 1441740585 0.509399 0.338501 0.455017 0.647095 1441740585 0.509399 0.338501 0.455017 0.647095 1441740585 0.509399 0.338501 0.455017 0.647095 1441740585 0.509399 0.338501 0.455017 0.647095 1441740585 0.509399 0.338501 0.455017 0.647095 1441740585 0.460388 0.330444 0.515930 0.642334 1441740585 0.460388 0.330444 0.515930 0.642334 1441740585 0.460388 0.330444 0.515930 0.642334 1441740585 0.460388 0.330444 0.515930 0.642334 1441740585 0.460388 0.330444 0.515930 0.642334 1441740585 0.460388 0.330444 0.515930 0.642334 1441740585 0.397766 0.312500 0.581055 0.637512 1441740585 0.397766 0.312500 0.581055 0.637512 1441740585 0.397766 0.312500 0.581055 0.637512 1441740585 0.397766 0.312500 0.581055 0.637512 1441740585 0.397766 0.312500 0.581055 0.637512 1441740585 0.397766 0.312500 0.581055 0.637512 1441740585 0.312439 0.291016 0.656311 0.621948 1441740585 0.312439 0.291016 0.656311 0.621948 1441740585 0.312439 0.291016 0.656311 0.621948 1441740585 0.312439 0.291016 0.656311 0.621948 1441740585 0.312439 0.291016 0.656311 0.621948 1441740585 0.312439 0.291016 0.656311 0.621948 1441740585 0.312439 0.291016 0.656311 0.621948 1441740585 0.229004 0.251343 0.717712 0.607605 1441740585 0.229004 0.251343 0.717712 0.607605 1441740585 0.229004 0.251343 0.717712 0.607605 1441740585 0.229004 0.251343 0.717712 0.607605 1441740585 0.229004 0.251343 0.717712 0.607605 1441740585 0.229004 0.251343 0.717712 0.607605 1441740585 0.186096 0.216492 0.748047 0.599060 1441740585 0.186096 0.216492 0.748047 0.599060 1441740585 0.186096 0.216492 0.748047 0.599060 1441740585 0.186096 0.216492 0.748047 0.599060 1441740585 0.186096 0.216492 0.748047 0.599060 1441740585 0.186096 0.216492 0.748047 0.599060 1441740585 0.186096 0.216492 0.748047 0.599060 1441740585 0.178955 0.203552 0.754089 0.598145 1441740585 0.178955 0.203552 0.754089 0.598145 1441740585 0.178955 0.203552 0.754089 0.598145 1441740585 0.178955 0.203552 0.754089 0.598145 1441740585 0.178955 0.203552 0.754089 0.598145 1441740585 0.178955 0.203552 0.754089 0.598145 1441740585 0.196106 0.219543 0.754028 0.587097 1441740585 0.196106 0.219543 0.754028 0.587097 1441740585 0.196106 0.219543 0.754028 0.587097 1441740585 0.196106 0.219543 0.754028 0.587097 1441740585 0.196106 0.219543 0.754028 0.587097 1441740585 0.196106 0.219543 0.754028 0.587097 1441740585 0.233276 0.268311 0.736145 0.575806 1441740585 0.233276 0.268311 0.736145 0.575806 1441740585 0.233276 0.268311 0.736145 0.575806 1441740585 0.233276 0.268311 0.736145 0.575806 1441740585 0.233276 0.268311 0.736145 0.575806 1441740585 0.233276 0.268311 0.736145 0.575806 1441740585 0.233276 0.268311 0.736145 0.575806 1441740586 0.304016 0.322205 0.706177 0.552246 1441740586 0.304016 0.322205 0.706177 0.552246 1441740586 0.304016 0.322205 0.706177 0.552246 1441740586 0.304016 0.322205 0.706177 0.552246 1441740586 0.304016 0.322205 0.706177 0.552246 1441740586 0.304016 0.322205 0.706177 0.552246 1441740586 0.377747 0.390686 0.653931 0.526245 1441740586 0.377747 0.390686 0.653931 0.526245 1441740586 0.377747 0.390686 0.653931 0.526245 1441740586 0.377747 0.390686 0.653931 0.526245 1441740586 0.377747 0.390686 0.653931 0.526245 1441740586 0.377747 0.390686 0.653931 0.526245 1441740586 0.377747 0.390686 0.653931 0.526245 1441740586 0.504883 0.452576 0.574402 0.458496 1441740586 0.504883 0.452576 0.574402 0.458496 1441740586 0.504883 0.452576 0.574402 0.458496 1441740586 0.504883 0.452576 0.574402 0.458496 1441740586 0.504883 0.452576 0.574402 0.458496 1441740586 0.504883 0.452576 0.574402 0.458496 1441740586 0.544189 0.484619 0.597107 0.335205 1441740586 0.544189 0.484619 0.597107 0.335205 1441740586 0.544189 0.484619 0.597107 0.335205 1441740586 0.544189 0.484619 0.597107 0.335205 1441740586 0.544189 0.484619 0.597107 0.335205 1441740586 0.544189 0.484619 0.597107 0.335205 1441740586 0.647949 0.405396 0.506470 0.399048 1441740586 0.647949 0.405396 0.506470 0.399048 1441740586 0.647949 0.405396 0.506470 0.399048 1441740586 0.647949 0.405396 0.506470 0.399048 1441740586 0.647949 0.405396 0.506470 0.399048 1441740586 0.647949 0.405396 0.506470 0.399048 1441740586 0.647949 0.405396 0.506470 0.399048 1441740586 0.570740 0.510254 0.512024 0.389343 1441740586 0.570740 0.510254 0.512024 0.389343 1441740586 0.570740 0.510254 0.512024 0.389343 1441740586 0.570740 0.510254 0.512024 0.389343 1441740586 0.570740 0.510254 0.512024 0.389343 1441740586 0.570740 0.510254 0.512024 0.389343 1441740586 0.570740 0.510254 0.512024 0.389343 1441740586 0.525330 0.562256 0.525024 0.363403 1441740586 0.525330 0.562256 0.525024 0.363403 1441740586 0.525330 0.562256 0.525024 0.363403 1441740586 0.525330 0.562256 0.525024 0.363403 1441740586 0.525330 0.562256 0.525024 0.363403 1441740586 0.525330 0.562256 0.525024 0.363403 1441740586 0.506531 0.552917 0.579773 0.318420 1441740586 0.506531 0.552917 0.579773 0.318420 1441740586 0.506531 0.552917 0.579773 0.318420 1441740586 0.506531 0.552917 0.579773 0.318420 1441740586 0.506531 0.552917 0.579773 0.318420 1441740586 0.506531 0.552917 0.579773 0.318420 1441740586 0.468384 0.538574 0.620850 0.323975 1441740586 0.468384 0.538574 0.620850 0.323975 1441740586 0.468384 0.538574 0.620850 0.323975 1441740586 0.468384 0.538574 0.620850 0.323975 1441740586 0.468384 0.538574 0.620850 0.323975 1441740586 0.468384 0.538574 0.620850 0.323975 1441740586 0.468384 0.538574 0.620850 0.323975 1441740586 0.445801 0.503662 0.648193 0.356750 1441740586 0.445801 0.503662 0.648193 0.356750 1441740586 0.445801 0.503662 0.648193 0.356750 1441740586 0.445801 0.503662 0.648193 0.356750 1441740586 0.445801 0.503662 0.648193 0.356750 1441740586 0.445801 0.503662 0.648193 0.356750 1441740586 0.425537 0.482422 0.654480 0.397156 1441740586 0.425537 0.482422 0.654480 0.397156 1441740586 0.425537 0.482422 0.654480 0.397156 1441740586 0.425537 0.482422 0.654480 0.397156 1441740586 0.425537 0.482422 0.654480 0.397156 1441740586 0.384827 0.458862 0.678040 0.425964 1441740586 0.384827 0.458862 0.678040 0.425964 1441740586 0.384827 0.458862 0.678040 0.425964 1441740586 0.384827 0.458862 0.678040 0.425964 1441740586 0.384827 0.458862 0.678040 0.425964 1441740586 0.384827 0.458862 0.678040 0.425964 1441740586 0.384827 0.458862 0.678040 0.425964 1441740586 0.319763 0.433777 0.727417 0.424622 1441740586 0.319763 0.433777 0.727417 0.424622 1441740586 0.319763 0.433777 0.727417 0.424622 1441740586 0.319763 0.433777 0.727417 0.424622 1441740586 0.319763 0.433777 0.727417 0.424622 1441740586 0.235535 0.391907 0.781189 0.424988 1441740586 0.235535 0.391907 0.781189 0.424988 1441740586 0.235535 0.391907 0.781189 0.424988 1441740586 0.235535 0.391907 0.781189 0.424988 1441740586 0.235535 0.391907 0.781189 0.424988 1441740586 0.235535 0.391907 0.781189 0.424988 1441740586 0.235535 0.391907 0.781189 0.424988 1441740586 0.159729 0.349548 0.832947 0.397949 1441740586 0.159729 0.349548 0.832947 0.397949 1441740586 0.159729 0.349548 0.832947 0.397949 1441740586 0.159729 0.349548 0.832947 0.397949 1441740586 0.159729 0.349548 0.832947 0.397949 1441740586 0.159729 0.349548 0.832947 0.397949 1441740586 0.159729 0.349548 0.832947 0.397949 1441740586 0.055969 0.310852 0.890076 0.328552 1441740586 0.055969 0.310852 0.890076 0.328552 1441740586 0.055969 0.310852 0.890076 0.328552 1441740586 0.055969 0.310852 0.890076 0.328552 1441740586 0.055969 0.310852 0.890076 0.328552 1441740586 0.055969 0.310852 0.890076 0.328552 1441740586 -0.005615 0.272461 0.923279 0.270508 1441740586 -0.005615 0.272461 0.923279 0.270508 1441740586 -0.005615 0.272461 0.923279 0.270508 1441740586 -0.005615 0.272461 0.923279 0.270508 1441740586 -0.005615 0.272461 0.923279 0.270508 1441740586 -0.005615 0.272461 0.923279 0.270508 1441740586 -0.028259 0.252197 0.935974 0.243774 1441740586 -0.028259 0.252197 0.935974 0.243774 1441740586 -0.028259 0.252197 0.935974 0.243774 1441740586 -0.028259 0.252197 0.935974 0.243774 1441740586 -0.028259 0.252197 0.935974 0.243774 1441740586 -0.028259 0.252197 0.935974 0.243774 1441740586 -0.020569 0.258545 0.932312 0.251892 1441740587 -0.020569 0.258545 0.932312 0.251892 1441740587 -0.020569 0.258545 0.932312 0.251892 1441740587 -0.020569 0.258545 0.932312 0.251892 1441740587 -0.020569 0.258545 0.932312 0.251892 1441740587 -0.020569 0.258545 0.932312 0.251892 1441740587 -0.020569 0.258545 0.932312 0.251892 1441740587 0.004272 0.287476 0.917053 0.276123 1441740587 0.004272 0.287476 0.917053 0.276123 1441740587 0.004272 0.287476 0.917053 0.276123 1441740587 0.004272 0.287476 0.917053 0.276123 1441740587 0.004272 0.287476 0.917053 0.276123 1441740587 0.004272 0.287476 0.917053 0.276123 1441740587 0.040649 0.337280 0.889282 0.306030 1441740587 0.040649 0.337280 0.889282 0.306030 1441740587 0.040649 0.337280 0.889282 0.306030 1441740587 0.040649 0.337280 0.889282 0.306030 1441740587 0.040649 0.337280 0.889282 0.306030 1441740587 0.040649 0.337280 0.889282 0.306030 1441740587 0.104431 0.406311 0.847473 0.325073 1441740587 0.104431 0.406311 0.847473 0.325073 1441740587 0.104431 0.406311 0.847473 0.325073 1441740587 0.104431 0.406311 0.847473 0.325073 1441740587 0.104431 0.406311 0.847473 0.325073 1441740587 0.104431 0.406311 0.847473 0.325073 1441740587 0.104431 0.406311 0.847473 0.325073 1441740587 0.193604 0.483521 0.785828 0.333252 1441740587 0.193604 0.483521 0.785828 0.333252 1441740587 0.193604 0.483521 0.785828 0.333252 1441740587 0.193604 0.483521 0.785828 0.333252 1441740587 0.193604 0.483521 0.785828 0.333252 1441740587 0.193604 0.483521 0.785828 0.333252 1441740587 0.274719 0.539917 0.740417 0.290955 1441740587 0.274719 0.539917 0.740417 0.290955 1441740587 0.274719 0.539917 0.740417 0.290955 1441740587 0.274719 0.539917 0.740417 0.290955 1441740587 0.274719 0.539917 0.740417 0.290955 1441740587 0.274719 0.539917 0.740417 0.290955 1441740587 0.274719 0.539917 0.740417 0.290955 1441740587 0.420105 0.560974 0.668884 0.247559 1441740587 0.420105 0.560974 0.668884 0.247559 1441740587 0.420105 0.560974 0.668884 0.247559 1441740587 0.420105 0.560974 0.668884 0.247559 1441740587 0.420105 0.560974 0.668884 0.247559 1441740587 0.420105 0.560974 0.668884 0.247559 1441740587 0.435913 0.578125 0.642517 0.250549 1441740587 0.435913 0.578125 0.642517 0.250549 1441740587 0.435913 0.578125 0.642517 0.250549 1441740587 0.435913 0.578125 0.642517 0.250549 1441740587 0.435913 0.578125 0.642517 0.250549 1441740587 0.435913 0.578125 0.642517 0.250549 1441740587 0.413208 0.631470 0.612061 0.236206 1441740587 0.413208 0.631470 0.612061 0.236206 1441740587 0.413208 0.631470 0.612061 0.236206 1441740587 0.413208 0.631470 0.612061 0.236206 1441740587 0.413208 0.631470 0.612061 0.236206 1441740587 0.413208 0.631470 0.612061 0.236206 1441740587 0.413208 0.631470 0.612061 0.236206 1441740587 0.386047 0.643494 0.625854 0.212524 1441740587 0.386047 0.643494 0.625854 0.212524 1441740587 0.386047 0.643494 0.625854 0.212524 1441740587 0.386047 0.643494 0.625854 0.212524 1441740587 0.386047 0.643494 0.625854 0.212524 1441740587 0.386047 0.643494 0.625854 0.212524 1441740587 0.386047 0.643494 0.625854 0.212524 1441740587 0.395203 0.623413 0.628418 0.245239 1441740587 0.395203 0.623413 0.628418 0.245239 1441740587 0.395203 0.623413 0.628418 0.245239 1441740587 0.395203 0.623413 0.628418 0.245239 1441740587 0.395203 0.623413 0.628418 0.245239 1441740587 0.395203 0.623413 0.628418 0.245239 1441740587 0.366699 0.598816 0.662720 0.260071 1441740587 0.366699 0.598816 0.662720 0.260071 1441740587 0.366699 0.598816 0.662720 0.260071 1441740587 0.366699 0.598816 0.662720 0.260071 1441740587 0.366699 0.598816 0.662720 0.260071 1441740587 0.366699 0.598816 0.662720 0.260071 1441740587 0.319824 0.576172 0.703125 0.266968 1441740587 0.319824 0.576172 0.703125 0.266968 1441740587 0.319824 0.576172 0.703125 0.266968 1441740587 0.319824 0.576172 0.703125 0.266968 1441740587 0.319824 0.576172 0.703125 0.266968 1441740587 0.319824 0.576172 0.703125 0.266968 1441740587 0.284485 0.544434 0.735291 0.286133 1441740587 0.284485 0.544434 0.735291 0.286133 1441740587 0.284485 0.544434 0.735291 0.286133 1441740587 0.284485 0.544434 0.735291 0.286133 1441740587 0.284485 0.544434 0.735291 0.286133 1441740587 0.284485 0.544434 0.735291 0.286133 1441740587 0.284485 0.544434 0.735291 0.286133 1441740587 0.269043 0.515564 0.752625 0.308655 1441740587 0.269043 0.515564 0.752625 0.308655 1441740587 0.269043 0.515564 0.752625 0.308655 1441740587 0.269043 0.515564 0.752625 0.308655 1441740587 0.269043 0.515564 0.752625 0.308655 1441740587 0.269043 0.515564 0.752625 0.308655 1441740587 0.219482 0.492126 0.782776 0.311096 1441740587 0.219482 0.492126 0.782776 0.311096 1441740587 0.219482 0.492126 0.782776 0.311096 1441740587 0.219482 0.492126 0.782776 0.311096 1441740587 0.219482 0.492126 0.782776 0.311096 1441740587 0.219482 0.492126 0.782776 0.311096 1441740587 0.219482 0.492126 0.782776 0.311096 1441740587 0.160339 0.457520 0.821777 0.299133 1441740587 0.160339 0.457520 0.821777 0.299133 1441740587 0.160339 0.457520 0.821777 0.299133 1441740587 0.160339 0.457520 0.821777 0.299133 1441740587 0.160339 0.457520 0.821777 0.299133 1441740587 0.160339 0.457520 0.821777 0.299133 1441740587 0.099243 0.419800 0.859070 0.275330 1441740587 0.099243 0.419800 0.859070 0.275330 1441740587 0.099243 0.419800 0.859070 0.275330 1441740587 0.099243 0.419800 0.859070 0.275330 1441740587 0.099243 0.419800 0.859070 0.275330 1441740587 0.099243 0.419800 0.859070 0.275330 1441740587 0.040771 0.383057 0.897095 0.216125 1441740587 0.040771 0.383057 0.897095 0.216125 1441740587 0.040771 0.383057 0.897095 0.216125 1441740588 0.040771 0.383057 0.897095 0.216125 1441740588 0.040771 0.383057 0.897095 0.216125 1441740588 0.011108 0.352661 0.919678 0.172058 1441740588 0.011108 0.352661 0.919678 0.172058 1441740588 0.011108 0.352661 0.919678 0.172058 1441740588 0.011108 0.352661 0.919678 0.172058 1441740588 0.011108 0.352661 0.919678 0.172058 1441740588 0.011108 0.352661 0.919678 0.172058 1441740588 0.009705 0.337097 0.925537 0.171936 1441740588 0.009705 0.337097 0.925537 0.171936 1441740588 0.009705 0.337097 0.925537 0.171936 1441740588 0.009705 0.337097 0.925537 0.171936 1441740588 0.009705 0.337097 0.925537 0.171936 1441740588 0.009705 0.337097 0.925537 0.171936 1441740588 0.014526 0.332214 0.924255 0.187256 1441740588 0.014526 0.332214 0.924255 0.187256 1441740588 0.014526 0.332214 0.924255 0.187256 1441740588 0.014526 0.332214 0.924255 0.187256 1441740588 0.014526 0.332214 0.924255 0.187256 1441740588 0.014526 0.332214 0.924255 0.187256 1441740588 0.014526 0.332214 0.924255 0.187256 1441740588 0.025696 0.343323 0.916809 0.202026 1441740588 0.025696 0.343323 0.916809 0.202026 1441740588 0.025696 0.343323 0.916809 0.202026 1441740588 0.025696 0.343323 0.916809 0.202026 1441740588 0.025696 0.343323 0.916809 0.202026 1441740588 0.025696 0.343323 0.916809 0.202026 1441740588 0.043518 0.378052 0.898438 0.218750 1441740588 0.043518 0.378052 0.898438 0.218750 1441740588 0.043518 0.378052 0.898438 0.218750 1441740588 0.043518 0.378052 0.898438 0.218750 1441740588 0.043518 0.378052 0.898438 0.218750 1441740588 0.043518 0.378052 0.898438 0.218750 1441740588 0.043518 0.378052 0.898438 0.218750 1441740588 0.073242 0.432251 0.866882 0.237183 1441740588 0.073242 0.432251 0.866882 0.237183 1441740588 0.073242 0.432251 0.866882 0.237183 1441740588 0.073242 0.432251 0.866882 0.237183 1441740588 0.073242 0.432251 0.866882 0.237183 1441740588 0.073242 0.432251 0.866882 0.237183 1441740588 0.120850 0.500854 0.820679 0.246826 1441740588 0.120850 0.500854 0.820679 0.246826 1441740588 0.120850 0.500854 0.820679 0.246826 1441740588 0.120850 0.500854 0.820679 0.246826 1441740588 0.120850 0.500854 0.820679 0.246826 1441740588 0.120850 0.500854 0.820679 0.246826 1441740588 0.164124 0.545776 0.784363 0.244568 1441740588 0.164124 0.545776 0.784363 0.244568 1441740588 0.164124 0.545776 0.784363 0.244568 1441740588 0.164124 0.545776 0.784363 0.244568 1441740588 0.164124 0.545776 0.784363 0.244568 1441740588 0.164124 0.545776 0.784363 0.244568 1441740588 0.164124 0.545776 0.784363 0.244568 1441740588 0.325806 0.602844 0.703247 0.189148 1441740588 0.325806 0.602844 0.703247 0.189148 1441740588 0.325806 0.602844 0.703247 0.189148 1441740588 0.325806 0.602844 0.703247 0.189148 1441740588 0.325806 0.602844 0.703247 0.189148 1441740588 0.325806 0.602844 0.703247 0.189148 1441740588 0.325806 0.602844 0.703247 0.189148 1441740588 0.495605 0.533997 0.598022 0.333862 1441740588 0.495605 0.533997 0.598022 0.333862 1441740588 0.495605 0.533997 0.598022 0.333862 1441740588 0.495605 0.533997 0.598022 0.333862 1441740588 0.495605 0.533997 0.598022 0.333862 1441740588 0.495605 0.533997 0.598022 0.333862 1441740588 0.405701 0.588379 0.639709 0.282532 1441740588 0.405701 0.588379 0.639709 0.282532 1441740588 0.405701 0.588379 0.639709 0.282532 1441740588 0.405701 0.588379 0.639709 0.282532 1441740588 0.405701 0.588379 0.639709 0.282532 1441740588 0.405701 0.588379 0.639709 0.282532 1441740588 0.363403 0.629272 0.648315 0.226929 1441740588 0.363403 0.629272 0.648315 0.226929 1441740588 0.363403 0.629272 0.648315 0.226929 1441740588 0.363403 0.629272 0.648315 0.226929 1441740588 0.363403 0.629272 0.648315 0.226929 1441740588 0.363403 0.629272 0.648315 0.226929 1441740588 0.345337 0.635620 0.653076 0.223877 1441740588 0.345337 0.635620 0.653076 0.223877 1441740588 0.345337 0.635620 0.653076 0.223877 1441740588 0.345337 0.635620 0.653076 0.223877 1441740588 0.345337 0.635620 0.653076 0.223877 1441740588 0.345337 0.635620 0.653076 0.223877 1441740588 0.311340 0.620850 0.683594 0.223938 1441740588 0.311340 0.620850 0.683594 0.223938 1441740588 0.311340 0.620850 0.683594 0.223938 1441740588 0.311340 0.620850 0.683594 0.223938 1441740588 0.311340 0.620850 0.683594 0.223938 1441740588 0.311340 0.620850 0.683594 0.223938 1441740588 0.265259 0.590759 0.731018 0.214783 1441740588 0.265259 0.590759 0.731018 0.214783 1441740588 0.265259 0.590759 0.731018 0.214783 1441740588 0.265259 0.590759 0.731018 0.214783 1441740588 0.265259 0.590759 0.731018 0.214783 1441740588 0.265259 0.590759 0.731018 0.214783 1441740588 0.252197 0.564392 0.748962 0.238342 1441740588 0.252197 0.564392 0.748962 0.238342 1441740588 0.252197 0.564392 0.748962 0.238342 1441740588 0.252197 0.564392 0.748962 0.238342 1441740588 0.252197 0.564392 0.748962 0.238342 1441740588 0.252197 0.564392 0.748962 0.238342 1441740588 0.221680 0.536072 0.773804 0.254272 1441740588 0.221680 0.536072 0.773804 0.254272 1441740588 0.221680 0.536072 0.773804 0.254272 1441740588 0.221680 0.536072 0.773804 0.254272 1441740588 0.221680 0.536072 0.773804 0.254272 1441740588 0.221680 0.536072 0.773804 0.254272 1441740588 0.221680 0.536072 0.773804 0.254272 1441740588 0.196411 0.518616 0.793274 0.251160 1441740588 0.196411 0.518616 0.793274 0.251160 1441740588 0.196411 0.518616 0.793274 0.251160 1441740589 0.196411 0.518616 0.793274 0.251160 1441740589 0.196411 0.518616 0.793274 0.251160 1441740589 0.196411 0.518616 0.793274 0.251160 1441740589 0.131409 0.477905 0.830322 0.254517 1441740589 0.131409 0.477905 0.830322 0.254517 1441740589 0.131409 0.477905 0.830322 0.254517 1441740589 0.131409 0.477905 0.830322 0.254517 1441740589 0.131409 0.477905 0.830322 0.254517 1441740589 0.131409 0.477905 0.830322 0.254517 1441740589 0.131409 0.477905 0.830322 0.254517 1441740589 0.090698 0.436951 0.853760 0.267944 1441740589 0.090698 0.436951 0.853760 0.267944 1441740589 0.090698 0.436951 0.853760 0.267944 1441740589 0.090698 0.436951 0.853760 0.267944 1441740589 0.090698 0.436951 0.853760 0.267944 1441740589 0.090698 0.436951 0.853760 0.267944 1441740589 0.030640 0.391296 0.882690 0.258423 1441740589 0.030640 0.391296 0.882690 0.258423 1441740589 0.030640 0.391296 0.882690 0.258423 1441740589 0.030640 0.391296 0.882690 0.258423 1441740589 0.030640 0.391296 0.882690 0.258423 1441740589 0.030640 0.391296 0.882690 0.258423 1441740589 -0.023376 0.343994 0.914307 0.212280 1441740589 -0.023376 0.343994 0.914307 0.212280 1441740589 -0.023376 0.343994 0.914307 0.212280 1441740589 -0.023376 0.343994 0.914307 0.212280 1441740589 -0.023376 0.343994 0.914307 0.212280 1441740589 -0.023376 0.343994 0.914307 0.212280 1441740589 -0.053589 0.308472 0.933472 0.174622 1441740589 -0.053589 0.308472 0.933472 0.174622 1441740589 -0.053589 0.308472 0.933472 0.174622 1441740589 -0.053589 0.308472 0.933472 0.174622 1441740589 -0.053589 0.308472 0.933472 0.174622 1441740589 -0.053589 0.308472 0.933472 0.174622 1441740589 -0.053589 0.308472 0.933472 0.174622 1441740589 -0.063293 0.301025 0.937866 0.160217 1441740589 -0.063293 0.301025 0.937866 0.160217 1441740589 -0.063293 0.301025 0.937866 0.160217 1441740589 -0.063293 0.301025 0.937866 0.160217 1441740589 -0.063293 0.301025 0.937866 0.160217 1441740589 -0.063293 0.301025 0.937866 0.160217 1441740589 -0.051392 0.316711 0.932251 0.167053 1441740589 -0.051392 0.316711 0.932251 0.167053 1441740589 -0.051392 0.316711 0.932251 0.167053 1441740589 -0.051392 0.316711 0.932251 0.167053 1441740589 -0.051392 0.316711 0.932251 0.167053 1441740589 -0.051392 0.316711 0.932251 0.167053 1441740589 -0.051392 0.316711 0.932251 0.167053 1441740589 -0.016052 0.354431 0.915527 0.189392 1441740589 -0.016052 0.354431 0.915527 0.189392 1441740589 -0.016052 0.354431 0.915527 0.189392 1441740589 -0.016052 0.354431 0.915527 0.189392 1441740589 -0.016052 0.354431 0.915527 0.189392 1441740589 -0.016052 0.354431 0.915527 0.189392 1441740589 0.046692 0.420044 0.883728 0.200745 1441740589 0.046692 0.420044 0.883728 0.200745 1441740589 0.046692 0.420044 0.883728 0.200745 1441740589 0.046692 0.420044 0.883728 0.200745 1441740589 0.046692 0.420044 0.883728 0.200745 1441740589 0.046692 0.420044 0.883728 0.200745 1441740589 0.127136 0.485474 0.845581 0.181641 1441740589 0.127136 0.485474 0.845581 0.181641 1441740589 0.127136 0.485474 0.845581 0.181641 1441740589 0.127136 0.485474 0.845581 0.181641 1441740589 0.127136 0.485474 0.845581 0.181641 1441740589 0.127136 0.485474 0.845581 0.181641 1441740589 0.127136 0.485474 0.845581 0.181641 1441740589 0.217529 0.549072 0.789734 0.165466 1441740589 0.217529 0.549072 0.789734 0.165466 1441740589 0.217529 0.549072 0.789734 0.165466 1441740589 0.217529 0.549072 0.789734 0.165466 1441740589 0.217529 0.549072 0.789734 0.165466 1441740589 0.217529 0.549072 0.789734 0.165466 1441740589 0.335022 0.598328 0.703552 0.186157 1441740589 0.335022 0.598328 0.703552 0.186157 1441740589 0.335022 0.598328 0.703552 0.186157 1441740589 0.335022 0.598328 0.703552 0.186157 1441740589 0.335022 0.598328 0.703552 0.186157 1441740589 0.335022 0.598328 0.703552 0.186157 1441740589 0.369690 0.604919 0.679688 0.187927 1441740589 0.369690 0.604919 0.679688 0.187927 1441740589 0.369690 0.604919 0.679688 0.187927 1441740589 0.369690 0.604919 0.679688 0.187927 1441740589 0.369690 0.604919 0.679688 0.187927 1441740589 0.369690 0.604919 0.679688 0.187927 1441740589 0.304626 0.652588 0.675232 0.158875 1441740589 0.304626 0.652588 0.675232 0.158875 1441740589 0.304626 0.652588 0.675232 0.158875 1441740589 0.304626 0.652588 0.675232 0.158875 1441740589 0.304626 0.652588 0.675232 0.158875 1441740589 0.304626 0.652588 0.675232 0.158875 1441740589 0.304626 0.652588 0.675232 0.158875 1441740589 0.301575 0.660156 0.668335 0.162598 1441740589 0.301575 0.660156 0.668335 0.162598 1441740589 0.301575 0.660156 0.668335 0.162598 1441740589 0.301575 0.660156 0.668335 0.162598 1441740589 0.301575 0.660156 0.668335 0.162598 1441740589 0.301575 0.660156 0.668335 0.162598 1441740589 0.276367 0.654785 0.687683 0.147827 1441740589 0.276367 0.654785 0.687683 0.147827 1441740589 0.276367 0.654785 0.687683 0.147827 1441740589 0.276367 0.654785 0.687683 0.147827 1441740589 0.276367 0.654785 0.687683 0.147827 1441740589 0.276367 0.654785 0.687683 0.147827 1441740589 0.276367 0.654785 0.687683 0.147827 1441740589 0.223206 0.651367 0.717102 0.107483 1441740589 0.223206 0.651367 0.717102 0.107483 1441740589 0.223206 0.651367 0.717102 0.107483 1441740589 0.223206 0.651367 0.717102 0.107483 1441740589 0.223206 0.651367 0.717102 0.107483 1441740589 0.223206 0.651367 0.717102 0.107483 1441740589 0.192932 0.631592 0.743530 0.104553 1441740589 0.192932 0.631592 0.743530 0.104553 1441740589 0.192932 0.631592 0.743530 0.104553 1441740589 0.192932 0.631592 0.743530 0.104553 1441740590 0.192932 0.631592 0.743530 0.104553 1441740590 0.192932 0.631592 0.743530 0.104553 1441740590 0.182922 0.606262 0.759033 0.150818 1441740590 0.182922 0.606262 0.759033 0.150818 1441740590 0.182922 0.606262 0.759033 0.150818 1441740590 0.182922 0.606262 0.759033 0.150818 1441740590 0.182922 0.606262 0.759033 0.150818 1441740590 0.182922 0.606262 0.759033 0.150818 1441740590 0.144836 0.579468 0.784912 0.164490 1441740590 0.144836 0.579468 0.784912 0.164490 1441740590 0.144836 0.579468 0.784912 0.164490 1441740590 0.144836 0.579468 0.784912 0.164490 1441740590 0.144836 0.579468 0.784912 0.164490 1441740590 0.144836 0.579468 0.784912 0.164490 1441740590 0.144836 0.579468 0.784912 0.164490 1441740590 0.077332 0.550842 0.816711 0.153259 1441740590 0.077332 0.550842 0.816711 0.153259 1441740590 0.077332 0.550842 0.816711 0.153259 1441740590 0.077332 0.550842 0.816711 0.153259 1441740590 0.077332 0.550842 0.816711 0.153259 1441740590 0.077332 0.550842 0.816711 0.153259 1441740590 0.077332 0.550842 0.816711 0.153259 1441740590 0.031677 0.521912 0.839661 0.146729 1441740590 0.031677 0.521912 0.839661 0.146729 1441740590 0.031677 0.521912 0.839661 0.146729 1441740590 0.031677 0.521912 0.839661 0.146729 1441740590 0.031677 0.521912 0.839661 0.146729 1441740590 0.031677 0.521912 0.839661 0.146729 1441740590 -0.020874 0.483459 0.863647 0.140991 1441740590 -0.020874 0.483459 0.863647 0.140991 1441740590 -0.020874 0.483459 0.863647 0.140991 1441740590 -0.020874 0.483459 0.863647 0.140991 1441740590 -0.020874 0.483459 0.863647 0.140991 1441740590 -0.020874 0.483459 0.863647 0.140991 1441740590 -0.060852 0.449829 0.884216 0.109680 1441740590 -0.060852 0.449829 0.884216 0.109680 1441740590 -0.060852 0.449829 0.884216 0.109680 1441740590 -0.060852 0.449829 0.884216 0.109680 1441740590 -0.060852 0.449829 0.884216 0.109680 1441740590 -0.060852 0.449829 0.884216 0.109680 1441740590 -0.083191 0.416199 0.902710 0.070435 1441740590 -0.083191 0.416199 0.902710 0.070435 1441740590 -0.083191 0.416199 0.902710 0.070435 1441740590 -0.083191 0.416199 0.902710 0.070435 1441740590 -0.083191 0.416199 0.902710 0.070435 1441740590 -0.083191 0.416199 0.902710 0.070435 1441740590 -0.083191 0.416199 0.902710 0.070435 1441740590 -0.090515 0.396118 0.913025 0.034607 1441740590 -0.090515 0.396118 0.913025 0.034607 1441740590 -0.090515 0.396118 0.913025 0.034607 1441740590 -0.090515 0.396118 0.913025 0.034607 1441740590 -0.090515 0.396118 0.913025 0.034607 1441740590 -0.090515 0.396118 0.913025 0.034607 1441740590 -0.090515 0.396118 0.913025 0.034607 1441740590 -0.088989 0.394348 0.914307 0.023376 1441740590 -0.088989 0.394348 0.914307 0.023376 1441740590 -0.088989 0.394348 0.914307 0.023376 1441740590 -0.088989 0.394348 0.914307 0.023376 1441740590 -0.088989 0.394348 0.914307 0.023376 1441740590 -0.088989 0.394348 0.914307 0.023376 1441740590 -0.078308 0.411194 0.907227 0.040161 1441740590 -0.078308 0.411194 0.907227 0.040161 1441740590 -0.078308 0.411194 0.907227 0.040161 1441740590 -0.078308 0.411194 0.907227 0.040161 1441740590 -0.078308 0.411194 0.907227 0.040161 1441740590 -0.078308 0.411194 0.907227 0.040161 1441740590 -0.051270 0.445557 0.889343 0.088379 1441740590 -0.051270 0.445557 0.889343 0.088379 1441740590 -0.051270 0.445557 0.889343 0.088379 1441740590 -0.051270 0.445557 0.889343 0.088379 1441740590 -0.051270 0.445557 0.889343 0.088379 1441740590 -0.051270 0.445557 0.889343 0.088379 1441740590 -0.006165 0.491272 0.862000 0.124268 1441740590 -0.006165 0.491272 0.862000 0.124268 1441740590 -0.006165 0.491272 0.862000 0.124268 1441740590 -0.006165 0.491272 0.862000 0.124268 1441740590 -0.006165 0.491272 0.862000 0.124268 1441740590 -0.006165 0.491272 0.862000 0.124268 1441740590 -0.006165 0.491272 0.862000 0.124268 1441740590 0.047424 0.543823 0.830200 0.112732 1441740590 0.047424 0.543823 0.830200 0.112732 1441740590 0.047424 0.543823 0.830200 0.112732 1441740590 0.047424 0.543823 0.830200 0.112732 1441740590 0.047424 0.543823 0.830200 0.112732 1441740590 0.047424 0.543823 0.830200 0.112732 1441740590 0.115540 0.595642 0.790283 0.084900 1441740590 0.115540 0.595642 0.790283 0.084900 1441740590 0.115540 0.595642 0.790283 0.084900 1441740590 0.115540 0.595642 0.790283 0.084900 1441740590 0.115540 0.595642 0.790283 0.084900 1441740590 0.115540 0.595642 0.790283 0.084900 1441740590 0.235107 0.665283 0.703552 0.083923 1441740590 0.235107 0.665283 0.703552 0.083923 1441740590 0.235107 0.665283 0.703552 0.083923 1441740590 0.235107 0.665283 0.703552 0.083923 1441740590 0.235107 0.665283 0.703552 0.083923 1441740590 0.235107 0.665283 0.703552 0.083923 1441740590 0.308105 0.652161 0.670898 0.171997 1441740590 0.308105 0.652161 0.670898 0.171997 1441740590 0.308105 0.652161 0.670898 0.171997 1441740590 0.308105 0.652161 0.670898 0.171997 1441740590 0.308105 0.652161 0.670898 0.171997 1441740590 0.308105 0.652161 0.670898 0.171997 1441740590 0.298584 0.694153 0.634216 0.163269 1441740590 0.298584 0.694153 0.634216 0.163269 1441740590 0.298584 0.694153 0.634216 0.163269 1441740590 0.298584 0.694153 0.634216 0.163269 1441740590 0.298584 0.694153 0.634216 0.163269 1441740590 0.298584 0.694153 0.634216 0.163269 1441740590 0.298584 0.694153 0.634216 0.163269 1441740590 0.250671 0.689148 0.664368 0.143921 1441740590 0.250671 0.689148 0.664368 0.143921 1441740590 0.250671 0.689148 0.664368 0.143921 1441740590 0.250671 0.689148 0.664368 0.143921 1441740590 0.250671 0.689148 0.664368 0.143921 1441740591 0.250671 0.689148 0.664368 0.143921 1441740591 0.250671 0.689148 0.664368 0.143921 1441740591 0.266724 0.691223 0.655701 0.145142 1441740591 0.266724 0.691223 0.655701 0.145142 1441740591 0.266724 0.691223 0.655701 0.145142 1441740591 0.266724 0.691223 0.655701 0.145142 1441740591 0.266724 0.691223 0.655701 0.145142 1441740591 0.266724 0.691223 0.655701 0.145142 1441740591 0.205933 0.668701 0.705017 0.115479 1441740591 0.205933 0.668701 0.705017 0.115479 1441740591 0.205933 0.668701 0.705017 0.115479 1441740591 0.205933 0.668701 0.705017 0.115479 1441740591 0.205933 0.668701 0.705017 0.115479 1441740591 0.205933 0.668701 0.705017 0.115479 1441740591 0.205933 0.668701 0.705017 0.115479 1441740591 0.193909 0.661255 0.716614 0.107117 1441740591 0.193909 0.661255 0.716614 0.107117 1441740591 0.193909 0.661255 0.716614 0.107117 1441740591 0.193909 0.661255 0.716614 0.107117 1441740591 0.193909 0.661255 0.716614 0.107117 1441740591 0.193909 0.661255 0.716614 0.107117 1441740591 0.165222 0.634521 0.744995 0.122314 1441740591 0.165222 0.634521 0.744995 0.122314 1441740591 0.165222 0.634521 0.744995 0.122314 1441740591 0.165222 0.634521 0.744995 0.122314 1441740591 0.165222 0.634521 0.744995 0.122314 1441740591 0.165222 0.634521 0.744995 0.122314 1441740591 0.130554 0.606079 0.771973 0.139893 1441740591 0.130554 0.606079 0.771973 0.139893 1441740591 0.130554 0.606079 0.771973 0.139893 1441740591 0.130554 0.606079 0.771973 0.139893 1441740591 0.130554 0.606079 0.771973 0.139893 1441740591 0.130554 0.606079 0.771973 0.139893 1441740591 0.099304 0.585571 0.794861 0.123840 1441740591 0.099304 0.585571 0.794861 0.123840 1441740591 0.099304 0.585571 0.794861 0.123840 1441740591 0.099304 0.585571 0.794861 0.123840 1441740591 0.099304 0.585571 0.794861 0.123840 1441740591 0.099304 0.585571 0.794861 0.123840 1441740591 0.099304 0.585571 0.794861 0.123840 1441740591 0.058838 0.555054 0.818542 0.135376 1441740591 0.058838 0.555054 0.818542 0.135376 1441740591 0.058838 0.555054 0.818542 0.135376 1441740591 0.058838 0.555054 0.818542 0.135376 1441740591 0.058838 0.555054 0.818542 0.135376 1441740591 0.058838 0.555054 0.818542 0.135376 1441740591 0.030334 0.532959 0.835449 0.130371 1441740591 0.030334 0.532959 0.835449 0.130371 1441740591 0.030334 0.532959 0.835449 0.130371 1441740591 0.030334 0.532959 0.835449 0.130371 1441740591 0.030334 0.532959 0.835449 0.130371 1441740591 0.030334 0.532959 0.835449 0.130371 1441740591 0.030334 0.532959 0.835449 0.130371 1441740591 -0.009705 0.501587 0.859131 0.100342 1441740591 -0.009705 0.501587 0.859131 0.100342 1441740591 -0.009705 0.501587 0.859131 0.100342 1441740591 -0.009705 0.501587 0.859131 0.100342 1441740591 -0.009705 0.501587 0.859131 0.100342 1441740591 -0.009705 0.501587 0.859131 0.100342 1441740591 -0.036682 0.475647 0.878296 0.030701 1441740591 -0.036682 0.475647 0.878296 0.030701 1441740591 -0.036682 0.475647 0.878296 0.030701 1441740591 -0.036682 0.475647 0.878296 0.030701 1441740591 -0.036682 0.475647 0.878296 0.030701 1441740591 -0.036682 0.475647 0.878296 0.030701 1441740591 -0.047791 0.454407 0.889099 -0.025818 1441740591 -0.047791 0.454407 0.889099 -0.025818 1441740591 -0.047791 0.454407 0.889099 -0.025818 1441740591 -0.047791 0.454407 0.889099 -0.025818 1441740591 -0.047791 0.454407 0.889099 -0.025818 1441740591 -0.047791 0.454407 0.889099 -0.025818 1441740591 -0.049805 0.447388 0.891785 -0.045349 1441740591 -0.049805 0.447388 0.891785 -0.045349 1441740591 -0.049805 0.447388 0.891785 -0.045349 1441740591 -0.049805 0.447388 0.891785 -0.045349 1441740591 -0.049805 0.447388 0.891785 -0.045349 1441740591 -0.049805 0.447388 0.891785 -0.045349 1441740591 -0.050598 0.453125 0.889465 -0.029846 1441740591 -0.050598 0.453125 0.889465 -0.029846 1441740591 -0.050598 0.453125 0.889465 -0.029846 1441740591 -0.050598 0.453125 0.889465 -0.029846 1441740591 -0.050598 0.453125 0.889465 -0.029846 1441740591 -0.050598 0.453125 0.889465 -0.029846 1441740591 -0.050598 0.453125 0.889465 -0.029846 1441740591 -0.046509 0.473511 0.879517 0.004578 1441740591 -0.046509 0.473511 0.879517 0.004578 1441740591 -0.046509 0.473511 0.879517 0.004578 1441740591 -0.046509 0.473511 0.879517 0.004578 1441740591 -0.046509 0.473511 0.879517 0.004578 1441740591 -0.046509 0.473511 0.879517 0.004578 1441740591 -0.030762 0.505005 0.859924 0.067017 1441740591 -0.030762 0.505005 0.859924 0.067017 1441740591 -0.030762 0.505005 0.859924 0.067017 1441740591 -0.030762 0.505005 0.859924 0.067017 1441740591 -0.030762 0.505005 0.859924 0.067017 1441740591 -0.030762 0.505005 0.859924 0.067017 1441740591 0.007446 0.549622 0.828186 0.109070 1441740591 0.007446 0.549622 0.828186 0.109070 1441740591 0.007446 0.549622 0.828186 0.109070 1441740591 0.007446 0.549622 0.828186 0.109070 1441740591 0.007446 0.549622 0.828186 0.109070 1441740591 0.007446 0.549622 0.828186 0.109070 1441740591 0.007446 0.549622 0.828186 0.109070 1441740591 0.058777 0.571411 0.811951 0.103394 1441740591 0.058777 0.571411 0.811951 0.103394 1441740591 0.058777 0.571411 0.811951 0.103394 1441740591 0.058777 0.571411 0.811951 0.103394 1441740591 0.058777 0.571411 0.811951 0.103394 1441740591 0.058777 0.571411 0.811951 0.103394 1441740591 0.118713 0.630127 0.763733 0.073853 1441740591 0.118713 0.630127 0.763733 0.073853 1441740591 0.118713 0.630127 0.763733 0.073853 1441740591 0.118713 0.630127 0.763733 0.073853 1441740591 
-0.467651 0.438477 0.622131 0.449341 1441740607 -0.467651 0.438477 0.622131 0.449341 1441740607 -0.467651 0.438477 0.622131 0.449341 1441740607 -0.467651 0.438477 0.622131 0.449341 1441740607 -0.455505 0.443970 0.617615 0.462463 1441740607 -0.455505 0.443970 0.617615 0.462463 1441740607 -0.455505 0.443970 0.617615 0.462463 1441740607 -0.455505 0.443970 0.617615 0.462463 1441740607 -0.455505 0.443970 0.617615 0.462463 1441740607 -0.455505 0.443970 0.617615 0.462463 1441740607 -0.455505 0.443970 0.617615 0.462463 1441740607 -0.440552 0.455261 0.615112 0.469238 1441740607 -0.440552 0.455261 0.615112 0.469238 1441740607 -0.440552 0.455261 0.615112 0.469238 1441740607 -0.440552 0.455261 0.615112 0.469238 1441740607 -0.440552 0.455261 0.615112 0.469238 1441740607 -0.440552 0.455261 0.615112 0.469238 1441740607 -0.431885 0.459412 0.614868 0.473572 1441740607 -0.431885 0.459412 0.614868 0.473572 1441740607 -0.431885 0.459412 0.614868 0.473572 1441740607 -0.431885 0.459412 0.614868 0.473572 1441740607 -0.431885 0.459412 0.614868 0.473572 1441740607 -0.431885 0.459412 0.614868 0.473572 1441740607 -0.431885 0.459412 0.614868 0.473572 1441740607 -0.432129 0.453918 0.621216 0.470337 1441740607 -0.432129 0.453918 0.621216 0.470337 1441740607 -0.432129 0.453918 0.621216 0.470337 1441740607 -0.432129 0.453918 0.621216 0.470337 1441740607 -0.432129 0.453918 0.621216 0.470337 1441740607 -0.432129 0.453918 0.621216 0.470337 1441740607 -0.437561 0.441589 0.630981 0.464050 1441740607 -0.437561 0.441589 0.630981 0.464050 1441740607 -0.437561 0.441589 0.630981 0.464050 1441740607 -0.437561 0.441589 0.630981 0.464050 1441740607 -0.437561 0.441589 0.630981 0.464050 1441740607 -0.444763 0.430359 0.637573 0.458740 1441740607 -0.444763 0.430359 0.637573 0.458740 1441740607 -0.444763 0.430359 0.637573 0.458740 1441740607 -0.455261 0.419250 0.646545 0.445923 1441740607 -0.455261 0.419250 0.646545 0.445923 1441740607 -0.455261 0.419250 0.646545 0.445923 1441740607 -0.455261 0.419250 0.646545 0.445923 1441740607 -0.455261 0.419250 0.646545 0.445923 1441740607 -0.455261 0.419250 0.646545 0.445923 1441740607 -0.468140 0.406006 0.662659 0.420532 1441740607 -0.468140 0.406006 0.662659 0.420532 1441740607 -0.468140 0.406006 0.662659 0.420532 1441740607 -0.468140 0.406006 0.662659 0.420532 1441740607 -0.468140 0.406006 0.662659 0.420532 1441740607 -0.468140 0.406006 0.662659 0.420532 1441740607 -0.477478 0.393066 0.682007 0.390320 1441740607 -0.477478 0.393066 0.682007 0.390320 1441740607 -0.477478 0.393066 0.682007 0.390320 1441740607 -0.477478 0.393066 0.682007 0.390320 1441740607 -0.477478 0.393066 0.682007 0.390320 1441740607 -0.477478 0.393066 0.682007 0.390320 1441740607 -0.477478 0.393066 0.682007 0.390320 1441740607 -0.475159 0.383423 0.704956 0.360718 1441740607 -0.475159 0.383423 0.704956 0.360718 1441740607 -0.475159 0.383423 0.704956 0.360718 1441740607 -0.475159 0.383423 0.704956 0.360718 1441740607 -0.475159 0.383423 0.704956 0.360718 1441740607 -0.475159 0.383423 0.704956 0.360718 1441740607 -0.469910 0.381714 0.717163 0.345032 1441740607 -0.469910 0.381714 0.717163 0.345032 1441740607 -0.469910 0.381714 0.717163 0.345032 1441740607 -0.469910 0.381714 0.717163 0.345032 1441740607 -0.469910 0.381714 0.717163 0.345032 1441740607 -0.469910 0.381714 0.717163 0.345032 1441740607 -0.470642 0.390015 0.729492 0.306824 1441740607 -0.470642 0.390015 0.729492 0.306824 1441740607 -0.470642 0.390015 0.729492 0.306824 1441740607 -0.470642 0.390015 0.729492 0.306824 1441740607 -0.470642 0.390015 0.729492 0.306824 1441740607 -0.470642 0.390015 0.729492 0.306824 1441740607 -0.489929 0.354919 0.746460 0.277039 1441740607 -0.489929 0.354919 0.746460 0.277039 1441740607 -0.489929 0.354919 0.746460 0.277039 1441740607 -0.489929 0.354919 0.746460 0.277039 1441740607 -0.489929 0.354919 0.746460 0.277039 1441740607 -0.489929 0.354919 0.746460 0.277039 1441740607 -0.486877 0.366211 0.727417 0.315674 1441740607 -0.486877 0.366211 0.727417 0.315674 1441740607 -0.486877 0.366211 0.727417 0.315674 1441740607 -0.486877 0.366211 0.727417 0.315674 1441740607 -0.486877 0.366211 0.727417 0.315674 1441740607 -0.486877 0.366211 0.727417 0.315674 1441740607 -0.486877 0.366211 0.727417 0.315674 1441740607 -0.484314 0.398499 0.705566 0.329773 1441740607 -0.484314 0.398499 0.705566 0.329773 1441740607 -0.484314 0.398499 0.705566 0.329773 1441740607 -0.484314 0.398499 0.705566 0.329773 1441740607 -0.484314 0.398499 0.705566 0.329773 1441740607 -0.484314 0.398499 0.705566 0.329773 1441740607 -0.511047 0.377991 0.698303 0.329041 1441740607 -0.511047 0.377991 0.698303 0.329041 1441740607 -0.511047 0.377991 0.698303 0.329041 1441740607 -0.511047 0.377991 0.698303 0.329041 1441740607 -0.511047 0.377991 0.698303 0.329041 1441740607 -0.511047 0.377991 0.698303 0.329041 1441740607 -0.511230 0.387512 0.677979 0.358887 1441740607 -0.511230 0.387512 0.677979 0.358887 1441740607 -0.511230 0.387512 0.677979 0.358887 1441740607 -0.511230 0.387512 0.677979 0.358887 1441740608 -0.511230 0.387512 0.677979 0.358887 1441740608 -0.511230 0.387512 0.677979 0.358887 1441740608 -0.511230 0.387512 0.677979 0.358887 1441740608 -0.500244 0.415527 0.649658 0.393616 1441740608 -0.500244 0.415527 0.649658 0.393616 1441740608 -0.500244 0.415527 0.649658 0.393616 1441740608 -0.500244 0.415527 0.649658 0.393616 1441740608 -0.500244 0.415527 0.649658 0.393616 1441740608 -0.500244 0.415527 0.649658 0.393616 1441740608 -0.487976 0.439270 0.625732 0.421021 1441740608 -0.487976 0.439270 0.625732 0.421021 1441740608 -0.487976 0.439270 0.625732 0.421021 1441740608 -0.487976 0.439270 0.625732 0.421021 1441740608 -0.487976 0.439270 0.625732 0.421021 1441740608 -0.487976 0.439270 0.625732 0.421021 1441740608 -0.478027 0.456726 0.607727 0.439880 1441740608 -0.478027 0.456726 0.607727 0.439880 1441740608 -0.478027 0.456726 0.607727 0.439880 1441740608 -0.468079 0.465942 0.595093 0.457825 1441740608 -0.468079 0.465942 0.595093 0.457825 1441740608 -0.468079 0.465942 0.595093 0.457825 1441740608 -0.450317 0.480469 0.580994 0.478271 1441740608 -0.450317 0.480469 0.580994 0.478271 1441740608 -0.450317 0.480469 0.580994 0.478271 1441740608 -0.450317 0.480469 0.580994 0.478271 1441740608 -0.450317 0.480469 0.580994 0.478271 1441740608 -0.450317 0.480469 0.580994 0.478271 1441740608 -0.429321 0.496338 0.563599 0.501648 1441740608 -0.429321 0.496338 0.563599 0.501648 1441740608 -0.429321 0.496338 0.563599 0.501648 1441740608 -0.398743 0.509277 0.546692 0.531738 1441740608 -0.398743 0.509277 0.546692 0.531738 1441740608 -0.398743 0.509277 0.546692 0.531738 1441740608 -0.398743 0.509277 0.546692 0.531738 1441740608 -0.398743 0.509277 0.546692 0.531738 1441740608 -0.405212 0.506775 0.563843 0.510864 1441740608 -0.421082 0.495850 0.588013 0.480591 1441740608 -0.421082 0.495850 0.588013 0.480591 1441740608 -0.421082 0.495850 0.588013 0.480591 1441740608 -0.421082 0.495850 0.588013 0.480591 1441740608 -0.421082 0.495850 0.588013 0.480591 1441740608 -0.421082 0.495850 0.588013 0.480591 1441740608 -0.421082 0.495850 0.588013 0.480591 1441740608 -0.430298 0.492432 0.611145 0.445862 1441740608 -0.430298 0.492432 0.611145 0.445862 1441740608 -0.430298 0.492432 0.611145 0.445862 1441740608 -0.430298 0.492432 0.611145 0.445862 1441740608 -0.430298 0.492432 0.611145 0.445862 1441740608 -0.430298 0.492432 0.611145 0.445862 1441740608 -0.430298 0.492432 0.611145 0.445862 1441740608 -0.435486 0.488953 0.622314 0.428894 1441740608 -0.435486 0.488953 0.622314 0.428894 1441740608 -0.435486 0.488953 0.622314 0.428894 1441740608 -0.435486 0.488953 0.622314 0.428894 1441740608 -0.435486 0.488953 0.622314 0.428894 1441740608 -0.438232 0.503357 0.620117 0.412231 1441740608 -0.438232 0.503357 0.620117 0.412231 1441740608 -0.438232 0.503357 0.620117 0.412231 1441740608 -0.438232 0.503357 0.620117 0.412231 1441740608 -0.438232 0.503357 0.620117 0.412231 1441740608 -0.438232 0.503357 0.620117 0.412231 1441740608 -0.438232 0.503357 0.620117 0.412231 1441740608 -0.456970 0.475647 0.656311 0.366272 1441740608 -0.456970 0.475647 0.656311 0.366272 1441740608 -0.456970 0.475647 0.656311 0.366272 1441740608 -0.456970 0.475647 0.656311 0.366272 1441740608 -0.456970 0.475647 0.656311 0.366272 1441740608 -0.456970 0.475647 0.656311 0.366272 1441740608 -0.473145 0.455933 0.661255 0.361877 1441740608 -0.473145 0.455933 0.661255 0.361877 1441740608 -0.473145 0.455933 0.661255 0.361877 1441740608 -0.473145 0.455933 0.661255 0.361877 1441740608 -0.473145 0.455933 0.661255 0.361877 1441740608 -0.473145 0.455933 0.661255 0.361877 1441740608 -0.461060 0.468079 0.641541 0.395874 1441740608 -0.461060 0.468079 0.641541 0.395874 1441740608 -0.461060 0.468079 0.641541 0.395874 1441740608 -0.461060 0.468079 0.641541 0.395874 1441740608 -0.461060 0.468079 0.641541 0.395874 1441740608 -0.461060 0.468079 0.641541 0.395874 1441740608 -0.453979 0.480652 0.630676 0.406250 1441740608 -0.453979 0.480652 0.630676 0.406250 1441740608 -0.453979 0.480652 0.630676 0.406250 1441740608 -0.453979 0.480652 0.630676 0.406250 1441740608 -0.453979 0.480652 0.630676 0.406250 1441740609 -0.453979 0.480652 0.630676 0.406250 1441740609 -0.472290 0.459961 0.629578 0.411133 1441740609 -0.472290 0.459961 0.629578 0.411133 1441740609 -0.472290 0.459961 0.629578 0.411133 1441740609 -0.472290 0.459961 0.629578 0.411133 1441740609 -0.472290 0.459961 0.629578 0.411133 1441740609 -0.472290 0.459961 0.629578 0.411133 1441740609 -0.472290 0.459961 0.629578 0.411133 1441740609 -0.466980 0.464111 0.613892 0.435425 1441740609 -0.466980 0.464111 0.613892 0.435425 1441740609 -0.466980 0.464111 0.613892 0.435425 1441740609 -0.466980 0.464111 0.613892 0.435425 1441740609 -0.466980 0.464111 0.613892 0.435425 1441740609 -0.466980 0.464111 0.613892 0.435425 1441740609 -0.454041 0.484985 0.590088 0.458679 1441740609 -0.454041 0.484985 0.590088 0.458679 1441740609 -0.454041 0.484985 0.590088 0.458679 1441740609 -0.454041 0.484985 0.590088 0.458679 1441740609 -0.454041 0.484985 0.590088 0.458679 1441740609 -0.454041 0.484985 0.590088 0.458679 1441740609 -0.454041 0.484985 0.590088 0.458679 1441740609 -0.452148 0.491089 0.579407 0.467590 1441740609 -0.453491 0.489502 0.576416 0.471619 1441740609 -0.453491 0.489502 0.576416 0.471619 1441740609 -0.453491 0.489502 0.576416 0.471619 1441740609 -0.453491 0.489502 0.576416 0.471619 1441740609 -0.446167 0.493469 0.568420 0.484009 1441740609 -0.446167 0.493469 0.568420 0.484009 1441740609 -0.446167 0.493469 0.568420 0.484009 1441740609 -0.446167 0.493469 0.568420 0.484009 1441740609 -0.446167 0.493469 0.568420 0.484009 1441740609 -0.446167 0.493469 0.568420 0.484009 1441740609 -0.432434 0.506165 0.553467 0.500366 1441740609 -0.432434 0.506165 0.553467 0.500366 1441740609 -0.432434 0.506165 0.553467 0.500366 1441740609 -0.432434 0.506165 0.553467 0.500366 1441740609 -0.432434 0.506165 0.553467 0.500366 1441740609 -0.432434 0.506165 0.553467 0.500366 1441740609 -0.432434 0.506165 0.553467 0.500366 1441740609 -0.427246 0.510925 0.544983 0.509277 1441740609 -0.427246 0.510925 0.544983 0.509277 1441740609 -0.427246 0.510925 0.544983 0.509277 1441740609 -0.427246 0.510925 0.544983 0.509277 1441740609 -0.427246 0.510925 0.544983 0.509277 1441740609 -0.427246 0.510925 0.544983 0.509277 1441740609 -0.425781 0.510986 0.539795 0.515869 1441740609 -0.425781 0.510986 0.539795 0.515869 1441740609 -0.425781 0.510986 0.539795 0.515869 1441740609 -0.425781 0.510986 0.539795 0.515869 1441740609 -0.425781 0.510986 0.539795 0.515869 1441740609 -0.425781 0.510986 0.539795 0.515869 1441740609 -0.428162 0.509155 0.539063 0.516541 1441740609 -0.428162 0.509155 0.539063 0.516541 1441740609 -0.428162 0.509155 0.539063 0.516541 1441740609 -0.428162 0.509155 0.539063 0.516541 1441740609 -0.428162 0.509155 0.539063 0.516541 1441740609 -0.428162 0.509155 0.539063 0.516541 1441740609 -0.428162 0.509155 0.539063 0.516541 1441740609 -0.437256 0.502808 0.546509 0.507202 1441740609 -0.437256 0.502808 0.546509 0.507202 1441740609 -0.437256 0.502808 0.546509 0.507202 1441740609 -0.437256 0.502808 0.546509 0.507202 1441740609 -0.437256 0.502808 0.546509 0.507202 1441740609 -0.437256 0.502808 0.546509 0.507202 1441740609 -0.454285 0.490601 0.565002 0.483337 1441740609 -0.454285 0.490601 0.565002 0.483337 1441740609 -0.454285 0.490601 0.565002 0.483337 1441740609 -0.454285 0.490601 0.565002 0.483337 1441740609 -0.454285 0.490601 0.565002 0.483337 1441740609 -0.454285 0.490601 0.565002 0.483337 1441740609 -0.454285 0.490601 0.565002 0.483337 1441740609 -0.465454 0.482666 0.585815 0.455078 1441740609 -0.465454 0.482666 0.585815 0.455078 1441740609 -0.465454 0.482666 0.585815 0.455078 1441740609 -0.465454 0.482666 0.585815 0.455078 1441740609 -0.465454 0.482666 0.585815 0.455078 1441740609 -0.465454 0.482666 0.585815 0.455078 1441740609 -0.473267 0.479797 0.603577 0.425964 1441740609 -0.473267 0.479797 0.603577 0.425964 1441740609 -0.473267 0.479797 0.603577 0.425964 1441740609 -0.473267 0.479797 0.603577 0.425964 1441740609 -0.473267 0.479797 0.603577 0.425964 1441740609 -0.473267 0.479797 0.603577 0.425964 1441740609 -0.488892 0.467773 0.627930 0.384460 1441740609 -0.488892 0.467773 0.627930 0.384460 1441740609 -0.488892 0.467773 0.627930 0.384460 1441740609 -0.488892 0.467773 0.627930 0.384460 1441740609 -0.488892 0.467773 0.627930 0.384460 1441740609 -0.488892 0.467773 0.627930 0.384460 1441740609 -0.507202 0.451355 0.655945 0.329651 1441740609 -0.507202 0.451355 0.655945 0.329651 1441740609 -0.507202 0.451355 0.655945 0.329651 1441740609 -0.507202 0.451355 0.655945 0.329651 1441740609 -0.507202 0.451355 0.655945 0.329651 1441740609 -0.507202 0.451355 0.655945 0.329651 1441740609 -0.508423 0.444397 0.669067 0.310364 1441740609 -0.508423 0.444397 0.669067 0.310364 1441740609 -0.508423 0.444397 0.669067 0.310364 1441740609 -0.508423 0.444397 0.669067 0.310364 1441740609 -0.508423 0.444397 0.669067 0.310364 1441740609 -0.508423 0.444397 0.669067 0.310364 1441740609 -0.508606 0.443420 0.667297 0.315186 1441740609 -0.508606 0.443420 0.667297 0.315186 1441740609 -0.508606 0.443420 0.667297 0.315186 1441740609 -0.508606 0.443420 0.667297 0.315186 1441740609 -0.508606 0.443420 0.667297 0.315186 1441740609 -0.508606 0.443420 0.667297 0.315186 1441740610 -0.508606 0.443420 0.667297 0.315186 1441740610 -0.493652 0.459351 0.662415 0.326294 1441740610 -0.493652 0.459351 0.662415 0.326294 1441740610 -0.493652 0.459351 0.662415 0.326294 1441740610 -0.493652 0.459351 0.662415 0.326294 1441740610 -0.493652 0.459351 0.662415 0.326294 1441740610 -0.493652 0.459351 0.662415 0.326294 1441740610 -0.495300 0.453491 0.661682 0.333435 1441740610 -0.495300 0.453491 0.661682 0.333435 1441740610 -0.495300 0.453491 0.661682 0.333435 1441740610 -0.495300 0.453491 0.661682 0.333435 1441740610 -0.495300 0.453491 0.661682 0.333435 1441740610 -0.495300 0.453491 0.661682 0.333435 1441740610 -0.489990 0.458374 0.650146 0.356506 1441740610 -0.489990 0.458374 0.650146 0.356506 1441740610 -0.489990 0.458374 0.650146 0.356506 1441740610 -0.489990 0.458374 0.650146 0.356506 1441740610 -0.489990 0.458374 0.650146 0.356506 1441740610 -0.489990 0.458374 0.650146 0.356506 1441740610 -0.476257 0.474182 0.630920 0.387573 1441740610 -0.476257 0.474182 0.630920 0.387573 1441740610 -0.476257 0.474182 0.630920 0.387573 1441740610 -0.476257 0.474182 0.630920 0.387573 1441740610 -0.476257 0.474182 0.630920 0.387573 1441740610 -0.476257 0.474182 0.630920 0.387573 1441740610 -0.476257 0.474182 0.630920 0.387573 1441740610 -0.458008 0.489807 0.607178 0.426147 1441740610 -0.458008 0.489807 0.607178 0.426147 1441740610 -0.458008 0.489807 0.607178 0.426147 1441740610 -0.458008 0.489807 0.607178 0.426147 1441740610 -0.458008 0.489807 0.607178 0.426147 1441740610 -0.458008 0.489807 0.607178 0.426147 1441740610 -0.446838 0.498535 0.589783 0.451538 1441740610 -0.446838 0.498535 0.589783 0.451538 1441740610 -0.446838 0.498535 0.589783 0.451538 1441740610 -0.446838 0.498535 0.589783 0.451538 1441740610 -0.446838 0.498535 0.589783 0.451538 1441740610 -0.446838 0.498535 0.589783 0.451538 1441740610 -0.446838 0.498535 0.589783 0.451538 1441740610 -0.430908 0.514221 0.565308 0.479858 1441740610 -0.430908 0.514221 0.565308 0.479858 1441740610 -0.430908 0.514221 0.565308 0.479858 1441740610 -0.430908 0.514221 0.565308 0.479858 1441740610 -0.416443 0.528748 0.538818 0.506531 1441740610 -0.416443 0.528748 0.538818 0.506531 1441740610 -0.416443 0.528748 0.538818 0.506531 1441740610 -0.416443 0.528748 0.538818 0.506531 1441740610 -0.416443 0.528748 0.538818 0.506531 1441740610 -0.416443 0.528748 0.538818 0.506531 1441740610 -0.416443 0.528748 0.538818 0.506531 1441740610 -0.411133 0.531128 0.523010 0.524597 1441740610 -0.411133 0.531128 0.523010 0.524597 1441740610 -0.411133 0.531128 0.523010 0.524597 1441740610 -0.411133 0.531128 0.523010 0.524597 1441740610 -0.411133 0.531128 0.523010 0.524597 1441740610 -0.411133 0.531128 0.523010 0.524597 1441740610 -0.409241 0.527222 0.513000 0.539734 1441740610 -0.409241 0.527222 0.513000 0.539734 1441740610 -0.409241 0.527222 0.513000 0.539734 1441740610 -0.409241 0.527222 0.513000 0.539734 1441740610 -0.409241 0.527222 0.513000 0.539734 1441740610 -0.409241 0.527222 0.513000 0.539734 1441740610 -0.406250 0.525696 0.505920 0.550049 1441740610 -0.406250 0.525696 0.505920 0.550049 1441740610 -0.406250 0.525696 0.505920 0.550049 1441740610 -0.406250 0.525696 0.505920 0.550049 1441740610 -0.406250 0.525696 0.505920 0.550049 1441740610 -0.406250 0.525696 0.505920 0.550049 1441740610 -0.406250 0.525696 0.505920 0.550049 1441740610 -0.410461 0.520935 0.507751 0.549805 1441740610 -0.410461 0.520935 0.507751 0.549805 1441740610 -0.410461 0.520935 0.507751 0.549805 1441740610 -0.410461 0.520935 0.507751 0.549805 1441740610 -0.410461 0.520935 0.507751 0.549805 1441740610 -0.410461 0.520935 0.507751 0.549805 1441740610 -0.420410 0.512634 0.519592 0.538940 1441740610 -0.420410 0.512634 0.519592 0.538940 1441740610 -0.420410 0.512634 0.519592 0.538940 1441740610 -0.420410 0.512634 0.519592 0.538940 1441740610 -0.420410 0.512634 0.519592 0.538940 1441740610 -0.420410 0.512634 0.519592 0.538940 1441740610 -0.420410 0.512634 0.519592 0.538940 1441740610 -0.432312 0.504395 0.539001 0.517761 1441740610 -0.432312 0.504395 0.539001 0.517761 1441740610 -0.432312 0.504395 0.539001 0.517761 1441740610 -0.432312 0.504395 0.539001 0.517761 1441740610 -0.432312 0.504395 0.539001 0.517761 1441740610 -0.432312 0.504395 0.539001 0.517761 1441740610 -0.428467 0.511963 0.541992 0.510376 1441740610 -0.428467 0.511963 0.541992 0.510376 1441740610 -0.428467 0.511963 0.541992 0.510376 1441740610 -0.418457 0.527710 0.536133 0.508850 1441740610 -0.418457 0.527710 0.536133 0.508850 1441740610 -0.418457 0.527710 0.536133 0.508850 1441740610 -0.418457 0.527710 0.536133 0.508850 1441740610 -0.418457 0.527710 0.536133 0.508850 1441740610 -0.418457 0.527710 0.536133 0.508850 1441740610 -0.418457 0.527710 0.536133 0.508850 1441740610 -0.429016 0.529907 0.560242 0.470337 1441740610 -0.429016 0.529907 0.560242 0.470337 1441740610 -0.429016 0.529907 0.560242 0.470337 1441740610 -0.429016 0.529907 0.560242 0.470337 1441740610 -0.429016 0.529907 0.560242 0.470337 1441740610 -0.429016 0.529907 0.560242 0.470337 1441740610 -0.448975 0.514709 0.576416 0.448547 1441740610 -0.448975 0.514709 0.576416 0.448547 1441740610 -0.448975 0.514709 0.576416 0.448547 1441740610 -0.448975 0.514709 0.576416 0.448547 1441740610 -0.448975 0.514709 0.576416 0.448547 1441740610 -0.448975 0.514709 0.576416 0.448547 1441740610 -0.434143 0.524475 0.572266 0.457092 1441740611 -0.434143 0.524475 0.572266 0.457092 1441740611 -0.434143 0.524475 0.572266 0.457092 1441740611 -0.434143 0.524475 0.572266 0.457092 1441740611 -0.434143 0.524475 0.572266 0.457092 1441740611 -0.434143 0.524475 0.572266 0.457092 1441740611 -0.447327 0.513855 0.585693 0.439026 1441740611 -0.447327 0.513855 0.585693 0.439026 1441740611 -0.447327 0.513855 0.585693 0.439026 1441740611 -0.447327 0.513855 0.585693 0.439026 1441740611 -0.447327 0.513855 0.585693 0.439026 1441740611 -0.447327 0.513855 0.585693 0.439026 1441740611 -0.447327 0.513855 0.585693 0.439026 1441740611 -0.460205 0.482300 0.599121 0.443359 1441740611 -0.460205 0.482300 0.599121 0.443359 1441740611 -0.460205 0.482300 0.599121 0.443359 1441740611 -0.460205 0.482300 0.599121 0.443359 1441740611 -0.460205 0.482300 0.599121 0.443359 1441740611 -0.460205 0.482300 0.599121 0.443359 1441740611 -0.460205 0.482300 0.599121 0.443359 1441740611 -0.443909 0.494751 0.587280 0.461792 1441740611 -0.443909 0.494751 0.587280 0.461792 1441740611 -0.443909 0.494751 0.587280 0.461792 1441740611 -0.443909 0.494751 0.587280 0.461792 1441740611 -0.443909 0.494751 0.587280 0.461792 1441740611 -0.443909 0.494751 0.587280 0.461792 1441740611 -0.453552 0.483521 0.590027 0.460754 1441740611 -0.453552 0.483521 0.590027 0.460754 1441740611 -0.453552 0.483521 0.590027 0.460754 1441740611 -0.453552 0.483521 0.590027 0.460754 1441740611 -0.453552 0.483521 0.590027 0.460754 1441740611 -0.453552 0.483521 0.590027 0.460754 1441740611 -0.461548 0.469727 0.594482 0.461365 1441740611 -0.461548 0.469727 0.594482 0.461365 1441740611 -0.461548 0.469727 0.594482 0.461365 1441740611 -0.461548 0.469727 0.594482 0.461365 1441740611 -0.461548 0.469727 0.594482 0.461365 1441740611 -0.461548 0.469727 0.594482 0.461365 1441740611 -0.457092 0.472595 0.588623 0.470337 1441740611 -0.457092 0.472595 0.588623 0.470337 1441740611 -0.459229 0.471252 0.583557 0.475830 1441740611 -0.459229 0.471252 0.583557 0.475830 1441740611 -0.459229 0.471252 0.583557 0.475830 1441740611 -0.464966 0.464294 0.581604 0.479492 1441740611 -0.464966 0.464294 0.581604 0.479492 1441740611 -0.464966 0.464294 0.581604 0.479492 1441740611 -0.464966 0.464294 0.581604 0.479492 1441740611 -0.464966 0.464294 0.581604 0.479492 1441740611 -0.464966 0.464294 0.581604 0.479492 1441740611 -0.468262 0.458801 0.576843 0.487305 1441740611 -0.468262 0.458801 0.576843 0.487305 1441740611 -0.468262 0.458801 0.576843 0.487305 1441740611 -0.468262 0.458801 0.576843 0.487305 1441740611 -0.468262 0.458801 0.576843 0.487305 1441740611 -0.468262 0.458801 0.576843 0.487305 1441740611 -0.471985 0.450073 0.568665 0.501221 1441740611 -0.471985 0.450073 0.568665 0.501221 1441740611 -0.471985 0.450073 0.568665 0.501221 1441740611 -0.471985 0.450073 0.568665 0.501221 1441740611 -0.471985 0.450073 0.568665 0.501221 1441740611 -0.471985 0.450073 0.568665 0.501221 1441740611 -0.478638 0.438416 0.560547 0.514221 1441740611 -0.478638 0.438416 0.560547 0.514221 1441740611 -0.478638 0.438416 0.560547 0.514221 1441740611 -0.478638 0.438416 0.560547 0.514221 1441740611 -0.478638 0.438416 0.560547 0.514221 1441740611 -0.478638 0.438416 0.560547 0.514221 1441740611 -0.485596 0.429871 0.551880 0.524170 1441740611 -0.485596 0.429871 0.551880 0.524170 1441740611 -0.485596 0.429871 0.551880 0.524170 1441740611 -0.485596 0.429871 0.551880 0.524170 1441740611 -0.485596 0.429871 0.551880 0.524170 1441740611 -0.485596 0.429871 0.551880 0.524170 1441740611 -0.485596 0.429871 0.551880 0.524170 1441740611 -0.496033 0.421082 0.559021 0.513916 1441740611 -0.496033 0.421082 0.559021 0.513916 1441740611 -0.496033 0.421082 0.559021 0.513916 1441740611 -0.496033 0.421082 0.559021 0.513916 1441740611 -0.496033 0.421082 0.559021 0.513916 1441740611 -0.496033 0.421082 0.559021 0.513916 1441740611 -0.510864 0.404236 0.581482 0.487305 1441740611 -0.510864 0.404236 0.581482 0.487305 1441740611 -0.510864 0.404236 0.581482 0.487305 1441740611 -0.510864 0.404236 0.581482 0.487305 1441740611 -0.510864 0.404236 0.581482 0.487305 1441740611 -0.510864 0.404236 0.581482 0.487305 1441740611 -0.515747 0.399475 0.598145 0.465332 1441740611 -0.515747 0.399475 0.598145 0.465332 1441740611 -0.515747 0.399475 0.598145 0.465332 1441740611 -0.515747 0.399475 0.598145 0.465332 1441740611 -0.515747 0.399475 0.598145 0.465332 1441740611 -0.515747 0.399475 0.598145 0.465332 1441740611 -0.508179 0.414551 0.600769 0.457031 1441740611 -0.508179 0.414551 0.600769 0.457031 1441740611 -0.508179 0.414551 0.600769 0.457031 1441740611 -0.508179 0.414551 0.600769 0.457031 1441740611 -0.508179 0.414551 0.600769 0.457031 1441740611 -0.508179 0.414551 0.600769 0.457031 1441740611 -0.504883 0.426514 0.607178 0.440918 1441740611 -0.504883 0.426514 0.607178 0.440918 1441740611 -0.504883 0.426514 0.607178 0.440918 1441740611 -0.504883 0.426514 0.607178 0.440918 1441740611 -0.504883 0.426514 0.607178 0.440918 1441740611 -0.504883 0.426514 0.607178 0.440918 1441740611 -0.515015 0.407227 0.643127 0.394043 1441740612 -0.515015 0.407227 0.643127 0.394043 1441740612 -0.515015 0.407227 0.643127 0.394043 1441740612 -0.515015 0.407227 0.643127 0.394043 1441740612 -0.515015 0.407227 0.643127 0.394043 1441740612 -0.515015 0.407227 0.643127 0.394043 1441740612 -0.515015 0.407227 0.643127 0.394043 1441740612 -0.520386 0.395691 0.648804 0.389343 1441740612 -0.520386 0.395691 0.648804 0.389343 1441740612 -0.520386 0.395691 0.648804 0.389343 1441740612 -0.520386 0.395691 0.648804 0.389343 1441740612 -0.520386 0.395691 0.648804 0.389343 1441740612 -0.520386 0.395691 0.648804 0.389343 1441740612 -0.506714 0.409607 0.646057 0.397522 1441740612 -0.506714 0.409607 0.646057 0.397522 1441740612 -0.506714 0.409607 0.646057 0.397522 1441740612 -0.506714 0.409607 0.646057 0.397522 1441740612 -0.506714 0.409607 0.646057 0.397522 1441740612 -0.506714 0.409607 0.646057 0.397522 1441740612 -0.515076 0.400818 0.647766 0.392822 1441740612 -0.515076 0.400818 0.647766 0.392822 1441740612 -0.515076 0.400818 0.647766 0.392822 1441740612 -0.515076 0.400818 0.647766 0.392822 1441740612 -0.515076 0.400818 0.647766 0.392822 1441740612 -0.515076 0.400818 0.647766 0.392822 1441740612 -0.516479 0.389832 0.643677 0.408508 1441740612 -0.516479 0.389832 0.643677 0.408508 1441740612 -0.516479 0.389832 0.643677 0.408508 1441740612 -0.516479 0.389832 0.643677 0.408508 1441740612 -0.516479 0.389832 0.643677 0.408508 1441740612 -0.516479 0.389832 0.643677 0.408508 1441740612 -0.516479 0.389832 0.643677 0.408508 1441740612 -0.498291 0.414612 0.621643 0.439697 1441740612 -0.498291 0.414612 0.621643 0.439697 1441740612 -0.498291 0.414612 0.621643 0.439697 1441740612 -0.498291 0.414612 0.621643 0.439697 1441740612 -0.498291 0.414612 0.621643 0.439697 1441740612 -0.493225 0.423401 0.608154 0.455566 1441740612 -0.493225 0.423401 0.608154 0.455566 1441740612 -0.493225 0.423401 0.608154 0.455566 1441740612 -0.493225 0.423401 0.608154 0.455566 1441740612 -0.493225 0.423401 0.608154 0.455566 1441740612 -0.493225 0.423401 0.608154 0.455566 1441740612 -0.491333 0.425842 0.600403 0.465454 1441740612 -0.491333 0.425842 0.600403 0.465454 1441740612 -0.491333 0.425842 0.600403 0.465454 1441740612 -0.491333 0.425842 0.600403 0.465454 1441740612 -0.491333 0.425842 0.600403 0.465454 1441740612 -0.482788 0.435059 0.590393 0.478577 1441740612 -0.482788 0.435059 0.590393 0.478577 1441740612 -0.482788 0.435059 0.590393 0.478577 1441740612 -0.482788 0.435059 0.590393 0.478577 1441740612 -0.472961 0.449036 0.575317 0.493591 1441740612 -0.472961 0.449036 0.575317 0.493591 1441740612 -0.472961 0.449036 0.575317 0.493591 1441740612 -0.472961 0.449036 0.575317 0.493591 1441740612 -0.472961 0.449036 0.575317 0.493591 1441740612 -0.467285 0.457092 0.563171 0.505432 1441740612 -0.467285 0.457092 0.563171 0.505432 1441740612 -0.467285 0.457092 0.563171 0.505432 1441740612 -0.467285 0.457092 0.563171 0.505432 1441740612 -0.467285 0.457092 0.563171 0.505432 1441740612 -0.467285 0.457092 0.563171 0.505432 1441740612 -0.460083 0.464355 0.551147 0.518555 1441740612 -0.460083 0.464355 0.551147 0.518555 1441740612 -0.460083 0.464355 0.551147 0.518555 1441740612 -0.460083 0.464355 0.551147 0.518555 1441740612 -0.460083 0.464355 0.551147 0.518555 1441740612 -0.460083 0.464355 0.551147 0.518555 1441740612 -0.453369 0.470093 0.538635 0.532227 1441740612 -0.453369 0.470093 0.538635 0.532227 1441740612 -0.453369 0.470093 0.538635 0.532227 1441740612 -0.453369 0.470093 0.538635 0.532227 1441740612 -0.453369 0.470093 0.538635 0.532227 1441740612 -0.453369 0.470093 0.538635 0.532227 1441740612 -0.449219 0.472473 0.531372 0.540894 1441740612 -0.449219 0.472473 0.531372 0.540894 1441740612 -0.449219 0.472473 0.531372 0.540894 1441740612 -0.449219 0.472473 0.531372 0.540894 1441740612 -0.449219 0.472473 0.531372 0.540894 1441740612 -0.449219 0.472473 0.531372 0.540894 1441740612 -0.448059 0.473389 0.530396 0.541992 1441740612 -0.448059 0.473389 0.530396 0.541992 1441740612 -0.448059 0.473389 0.530396 0.541992 1441740612 -0.448059 0.473389 0.530396 0.541992 1441740612 -0.448059 0.473389 0.530396 0.541992 1441740612 -0.448059 0.473389 0.530396 0.541992 1441740612 -0.454468 0.469666 0.540161 0.530090 1441740612 -0.454468 0.469666 0.540161 0.530090 1441740612 -0.454468 0.469666 0.540161 0.530090 1441740612 -0.454468 0.469666 0.540161 0.530090 1441740612 -0.454468 0.469666 0.540161 0.530090 1441740612 -0.454468 0.469666 0.540161 0.530090 1441740612 -0.463501 0.463440 0.557190 0.509827 1441740612 -0.463501 0.463440 0.557190 0.509827 1441740612 -0.463501 0.463440 0.557190 0.509827 1441740612 -0.463501 0.463440 0.557190 0.509827 1441740612 -0.463501 0.463440 0.557190 0.509827 1441740612 -0.463501 0.463440 0.557190 0.509827 1441740612 -0.463501 0.463440 0.557190 0.509827 1441740612 -0.471069 0.461060 0.576660 0.482666 1441740612 
-0.528442 0.323730 0.779785 0.088501 1441740617 -0.528442 0.323730 0.779785 0.088501 1441740617 -0.528442 0.323730 0.779785 0.088501 1441740617 -0.528442 0.323730 0.779785 0.088501 1441740617 -0.528442 0.323730 0.779785 0.088501 1441740617 -0.528442 0.323730 0.779785 0.088501 1441740617 -0.473511 0.351624 0.806396 -0.042664 1441740617 -0.473511 0.351624 0.806396 -0.042664 1441740617 -0.473511 0.351624 0.806396 -0.042664 1441740617 -0.473511 0.351624 0.806396 -0.042664 1441740617 -0.473511 0.351624 0.806396 -0.042664 1441740617 -0.473511 0.351624 0.806396 -0.042664 1441740617 -0.421143 0.388367 0.809631 -0.127319 1441740617 -0.421143 0.388367 0.809631 -0.127319 1441740617 -0.421143 0.388367 0.809631 -0.127319 1441740617 -0.421143 0.388367 0.809631 -0.127319 1441740617 -0.421143 0.388367 0.809631 -0.127319 1441740617 -0.421143 0.388367 0.809631 -0.127319 1441740617 -0.386230 0.434265 0.797668 -0.160950 1441740617 -0.386230 0.434265 0.797668 -0.160950 1441740617 -0.386230 0.434265 0.797668 -0.160950 1441740617 -0.386230 0.434265 0.797668 -0.160950 1441740617 -0.386230 0.434265 0.797668 -0.160950 1441740617 -0.386230 0.434265 0.797668 -0.160950 1441740617 -0.386230 0.434265 0.797668 -0.160950 1441740617 -0.361755 0.497925 0.775574 -0.140320 1441740617 -0.361755 0.497925 0.775574 -0.140320 1441740617 -0.361755 0.497925 0.775574 -0.140320 1441740617 -0.361755 0.497925 0.775574 -0.140320 1441740617 -0.361755 0.497925 0.775574 -0.140320 1441740617 -0.361755 0.497925 0.775574 -0.140320 1441740617 -0.299255 0.573853 0.758423 -0.076477 1441740617 -0.299255 0.573853 0.758423 -0.076477 1441740617 -0.299255 0.573853 0.758423 -0.076477 1441740617 -0.299255 0.573853 0.758423 -0.076477 1441740617 -0.299255 0.573853 0.758423 -0.076477 1441740617 -0.299255 0.573853 0.758423 -0.076477 1441740617 -0.299255 0.573853 0.758423 -0.076477 1441740617 -0.182373 0.648804 0.738037 -0.032532 1441740617 -0.182373 0.648804 0.738037 -0.032532 1441740617 -0.182373 0.648804 0.738037 -0.032532 1441740617 -0.182373 0.648804 0.738037 -0.032532 1441740617 -0.182373 0.648804 0.738037 -0.032532 1441740617 -0.182373 0.648804 0.738037 -0.032532 1441740617 -0.046326 0.690186 0.720886 -0.041016 1441740617 -0.046326 0.690186 0.720886 -0.041016 1441740617 -0.046326 0.690186 0.720886 -0.041016 1441740617 -0.046326 0.690186 0.720886 -0.041016 1441740617 -0.046326 0.690186 0.720886 -0.041016 1441740617 -0.046326 0.690186 0.720886 -0.041016 1441740617 0.097351 0.721130 0.683594 -0.055603 1441740617 0.097351 0.721130 0.683594 -0.055603 1441740617 0.097351 0.721130 0.683594 -0.055603 1441740617 0.097351 0.721130 0.683594 -0.055603 1441740617 0.097351 0.721130 0.683594 -0.055603 1441740617 -0.143005 0.702881 0.688110 -0.109131 1441740617 -0.143005 0.702881 0.688110 -0.109131 1441740617 -0.143005 0.702881 0.688110 -0.109131 1441740617 -0.143005 0.702881 0.688110 -0.109131 1441740617 -0.143005 0.702881 0.688110 -0.109131 1441740617 -0.143005 0.702881 0.688110 -0.109131 1441740617 -0.143005 0.702881 0.688110 -0.109131 1441740617 -0.093506 0.775391 0.607117 -0.146179 1441740617 -0.093506 0.775391 0.607117 -0.146179 1441740617 -0.093506 0.775391 0.607117 -0.146179 1441740617 -0.093506 0.775391 0.607117 -0.146179 1441740617 -0.093506 0.775391 0.607117 -0.146179 1441740617 -0.093506 0.775391 0.607117 -0.146179 1441740617 -0.010986 0.756287 0.650452 -0.069153 1441740617 -0.010986 0.756287 0.650452 -0.069153 1441740617 -0.010986 0.756287 0.650452 -0.069153 1441740617 -0.010986 0.756287 0.650452 -0.069153 1441740617 -0.010986 0.756287 0.650452 -0.069153 1441740617 -0.010986 0.756287 0.650452 -0.069153 1441740617 -0.097290 0.737793 0.654053 -0.135620 1441740618 -0.097290 0.737793 0.654053 -0.135620 1441740618 -0.097290 0.737793 0.654053 -0.135620 1441740618 -0.097290 0.737793 0.654053 -0.135620 1441740618 -0.097290 0.737793 0.654053 -0.135620 1441740618 -0.097290 0.737793 0.654053 -0.135620 1441740618 -0.117432 0.736389 0.646973 -0.159058 1441740618 -0.117432 0.736389 0.646973 -0.159058 1441740618 -0.117432 0.736389 0.646973 -0.159058 1441740618 -0.117432 0.736389 0.646973 -0.159058 1441740618 -0.117432 0.736389 0.646973 -0.159058 1441740618 -0.117432 0.736389 0.646973 -0.159058 1441740618 -0.095947 0.713928 0.685120 -0.107788 1441740618 -0.095947 0.713928 0.685120 -0.107788 1441740618 -0.095947 0.713928 0.685120 -0.107788 1441740618 -0.095947 0.713928 0.685120 -0.107788 1441740618 -0.095947 0.713928 0.685120 -0.107788 1441740618 -0.095947 0.713928 0.685120 -0.107788 1441740618 -0.127502 0.710754 0.688965 -0.061768 1441740618 -0.127502 0.710754 0.688965 -0.061768 1441740618 -0.127502 0.710754 0.688965 -0.061768 1441740618 -0.127502 0.710754 0.688965 -0.061768 1441740618 -0.127502 0.710754 0.688965 -0.061768 1441740618 -0.127502 0.710754 0.688965 -0.061768 1441740618 -0.162354 0.674683 0.713135 -0.098938 1441740618 -0.162354 0.674683 0.713135 -0.098938 1441740618 -0.162354 0.674683 0.713135 -0.098938 1441740618 -0.162354 0.674683 0.713135 -0.098938 1441740618 -0.162354 0.674683 0.713135 -0.098938 1441740618 -0.162354 0.674683 0.713135 -0.098938 1441740618 -0.176941 0.645752 0.729065 -0.141968 1441740618 -0.176941 0.645752 0.729065 -0.141968 1441740618 -0.176941 0.645752 0.729065 -0.141968 1441740618 -0.176941 0.645752 0.729065 -0.141968 1441740618 -0.176941 0.645752 0.729065 -0.141968 1441740618 -0.176941 0.645752 0.729065 -0.141968 1441740618 -0.199768 0.612122 0.736633 -0.206726 1441740618 -0.199768 0.612122 0.736633 -0.206726 1441740618 -0.199768 0.612122 0.736633 -0.206726 1441740618 -0.199768 0.612122 0.736633 -0.206726 1441740618 -0.199768 0.612122 0.736633 -0.206726 1441740618 -0.199768 0.612122 0.736633 -0.206726 1441740618 -0.199768 0.612122 0.736633 -0.206726 1441740618 -0.207886 0.571045 0.740479 -0.286987 1441740618 -0.207886 0.571045 0.740479 -0.286987 1441740618 -0.207886 0.571045 0.740479 -0.286987 1441740618 -0.207886 0.571045 0.740479 -0.286987 1441740618 -0.207886 0.571045 0.740479 -0.286987 1441740618 -0.207886 0.571045 0.740479 -0.286987 1441740618 -0.206787 0.546143 0.742615 -0.327820 1441740618 -0.206787 0.546143 0.742615 -0.327820 1441740618 -0.206787 0.546143 0.742615 -0.327820 1441740618 -0.206787 0.546143 0.742615 -0.327820 1441740618 -0.206787 0.546143 0.742615 -0.327820 1441740618 -0.206787 0.546143 0.742615 -0.327820 1441740618 -0.205017 0.549622 0.743652 -0.320618 1441740618 -0.205017 0.549622 0.743652 -0.320618 1441740618 -0.205017 0.549622 0.743652 -0.320618 1441740618 -0.205017 0.549622 0.743652 -0.320618 1441740618 -0.205017 0.549622 0.743652 -0.320618 1441740618 -0.205017 0.549622 0.743652 -0.320618 1441740618 -0.205017 0.549622 0.743652 -0.320618 1441740618 -0.201416 0.572510 0.748047 -0.268372 1441740618 -0.201416 0.572510 0.748047 -0.268372 1441740618 -0.201416 0.572510 0.748047 -0.268372 1441740618 -0.201416 0.572510 0.748047 -0.268372 1441740618 -0.201416 0.572510 0.748047 -0.268372 1441740618 -0.201416 0.572510 0.748047 -0.268372 1441740618 -0.197510 0.620300 0.732666 -0.198486 1441740618 -0.197510 0.620300 0.732666 -0.198486 1441740618 -0.197510 0.620300 0.732666 -0.198486 1441740618 -0.197510 0.620300 0.732666 -0.198486 1441740618 -0.197510 0.620300 0.732666 -0.198486 1441740618 -0.187500 0.658630 0.715576 -0.137756 1441740618 -0.187500 0.658630 0.715576 -0.137756 1441740618 -0.187500 0.658630 0.715576 -0.137756 1441740618 -0.187500 0.658630 0.715576 -0.137756 1441740618 -0.187500 0.658630 0.715576 -0.137756 1441740618 -0.187500 0.658630 0.715576 -0.137756 1441740618 -0.187500 0.658630 0.715576 -0.137756 1441740618 -0.120483 0.647278 0.743164 -0.119080 1441740618 -0.120483 0.647278 0.743164 -0.119080 1441740618 -0.120483 0.647278 0.743164 -0.119080 1441740618 -0.120483 0.647278 0.743164 -0.119080 1441740618 -0.120483 0.647278 0.743164 -0.119080 1441740618 -0.120483 0.647278 0.743164 -0.119080 1441740618 -0.002686 0.694275 0.709351 -0.121338 1441740618 -0.002686 0.694275 0.709351 -0.121338 1441740618 -0.002686 0.694275 0.709351 -0.121338 1441740618 -0.002686 0.694275 0.709351 -0.121338 1441740618 -0.002686 0.694275 0.709351 -0.121338 1441740618 -0.002686 0.694275 0.709351 -0.121338 1441740618 -0.002686 0.694275 0.709351 -0.121338 1441740618 -0.342712 0.609924 0.678040 -0.225464 1441740618 -0.342712 0.609924 0.678040 -0.225464 1441740618 -0.342712 0.609924 0.678040 -0.225464 1441740618 -0.342712 0.609924 0.678040 -0.225464 1441740618 -0.342712 0.609924 0.678040 -0.225464 1441740618 -0.342712 0.609924 0.678040 -0.225464 1441740618 -0.192810 0.730469 0.623596 -0.200745 1441740618 -0.192810 0.730469 0.623596 -0.200745 1441740618 -0.192810 0.730469 0.623596 -0.200745 1441740618 -0.192810 0.730469 0.623596 -0.200745 1441740618 -0.192810 0.730469 0.623596 -0.200745 1441740618 -0.044189 0.755676 0.648560 -0.079346 1441740618 -0.044189 0.755676 0.648560 -0.079346 1441740618 -0.044189 0.755676 0.648560 -0.079346 1441740618 -0.044189 0.755676 0.648560 -0.079346 1441740618 -0.044189 0.755676 0.648560 -0.079346 1441740618 -0.044189 0.755676 0.648560 -0.079346 1441740618 -0.140320 0.720032 0.661682 -0.154846 1441740618 -0.140320 0.720032 0.661682 -0.154846 1441740619 -0.140320 0.720032 0.661682 -0.154846 1441740619 -0.140320 0.720032 0.661682 -0.154846 1441740619 -0.140320 0.720032 0.661682 -0.154846 1441740619 -0.140320 0.720032 0.661682 -0.154846 1441740619 -0.140320 0.720032 0.661682 -0.154846 1441740619 -0.146179 0.726440 0.649170 -0.171570 1441740619 -0.146179 0.726440 0.649170 -0.171570 1441740619 -0.146179 0.726440 0.649170 -0.171570 1441740619 -0.146179 0.726440 0.649170 -0.171570 1441740619 -0.146179 0.726440 0.649170 -0.171570 1441740619 -0.146179 0.726440 0.649170 -0.171570 1441740619 -0.113770 0.716614 0.675354 -0.131775 1441740619 -0.113770 0.716614 0.675354 -0.131775 1441740619 -0.113770 0.716614 0.675354 -0.131775 1441740619 -0.113770 0.716614 0.675354 -0.131775 1441740619 -0.113770 0.716614 0.675354 -0.131775 1441740619 -0.113770 0.716614 0.675354 -0.131775 1441740619 -0.113770 0.716614 0.675354 -0.131775 1441740619 -0.083557 0.719849 0.687561 -0.045166 1441740619 -0.083557 0.719849 0.687561 -0.045166 1441740619 -0.083557 0.719849 0.687561 -0.045166 1441740619 -0.083557 0.719849 0.687561 -0.045166 1441740619 -0.083557 0.719849 0.687561 -0.045166 1441740619 -0.083557 0.719849 0.687561 -0.045166 1441740619 -0.118164 0.690186 0.711060 -0.062927 1441740619 -0.118164 0.690186 0.711060 -0.062927 1441740619 -0.118164 0.690186 0.711060 -0.062927 1441740619 -0.118164 0.690186 0.711060 -0.062927 1441740619 -0.118164 0.690186 0.711060 -0.062927 1441740619 -0.118164 0.690186 0.711060 -0.062927 1441740619 -0.154785 0.665527 0.721375 -0.112549 1441740619 -0.154785 0.665527 0.721375 -0.112549 1441740619 -0.154785 0.665527 0.721375 -0.112549 1441740619 -0.154785 0.665527 0.721375 -0.112549 1441740619 -0.154785 0.665527 0.721375 -0.112549 1441740619 -0.154785 0.665527 0.721375 -0.112549 1441740619 -0.169922 0.643494 0.733032 -0.139954 1441740619 -0.169922 0.643494 0.733032 -0.139954 1441740619 -0.169922 0.643494 0.733032 -0.139954 1441740619 -0.169922 0.643494 0.733032 -0.139954 1441740619 -0.169922 0.643494 0.733032 -0.139954 1441740619 -0.169922 0.643494 0.733032 -0.139954 1441740619 -0.184448 0.617371 0.738098 -0.199951 1441740619 -0.184448 0.617371 0.738098 -0.199951 1441740619 -0.184448 0.617371 0.738098 -0.199951 1441740619 -0.184448 0.617371 0.738098 -0.199951 1441740619 -0.184448 0.617371 0.738098 -0.199951 1441740619 -0.184448 0.617371 0.738098 -0.199951 1441740619 -0.176514 0.581421 0.743896 -0.278198 1441740619 -0.176514 0.581421 0.743896 -0.278198 1441740619 -0.176514 0.581421 0.743896 -0.278198 1441740619 -0.176514 0.581421 0.743896 -0.278198 1441740619 -0.176514 0.581421 0.743896 -0.278198 1441740619 -0.176514 0.581421 0.743896 -0.278198 1441740619 -0.167664 0.556824 0.748718 -0.318115 1441740619 -0.167664 0.556824 0.748718 -0.318115 1441740619 -0.167664 0.556824 0.748718 -0.318115 1441740619 -0.167664 0.556824 0.748718 -0.318115 1441740619 -0.167664 0.556824 0.748718 -0.318115 1441740619 -0.167664 0.556824 0.748718 -0.318115 1441740619 -0.167664 0.556824 0.748718 -0.318115 1441740619 -0.165649 0.553772 0.752808 -0.314819 1441740619 -0.165649 0.553772 0.752808 -0.314819 1441740619 -0.165649 0.553772 0.752808 -0.314819 1441740619 -0.165649 0.553772 0.752808 -0.314819 1441740619 -0.165649 0.553772 0.752808 -0.314819 1441740619 -0.165649 0.553772 0.752808 -0.314819 1441740619 -0.161560 0.567383 0.761292 -0.269104 1441740619 -0.161560 0.567383 0.761292 -0.269104 1441740619 -0.161560 0.567383 0.761292 -0.269104 1441740619 -0.161560 0.567383 0.761292 -0.269104 1441740619 -0.161560 0.567383 0.761292 -0.269104 1441740619 -0.161560 0.567383 0.761292 -0.269104 1441740619 -0.166443 0.602173 0.754333 -0.201355 1441740619 -0.166443 0.602173 0.754333 -0.201355 1441740619 -0.166443 0.602173 0.754333 -0.201355 1441740619 -0.166443 0.602173 0.754333 -0.201355 1441740619 -0.166443 0.602173 0.754333 -0.201355 1441740619 -0.166443 0.602173 0.754333 -0.201355 1441740619 -0.153015 0.647705 0.735107 -0.128662 1441740619 -0.153015 0.647705 0.735107 -0.128662 1441740619 -0.153015 0.647705 0.735107 -0.128662 1441740619 -0.153015 0.647705 0.735107 -0.128662 1441740619 -0.153015 0.647705 0.735107 -0.128662 1441740619 -0.153015 0.647705 0.735107 -0.128662 1441740619 -0.153015 0.647705 0.735107 -0.128662 1441740619 -0.147583 0.653870 0.726501 -0.151001 1441740619 -0.147583 0.653870 0.726501 -0.151001 1441740619 -0.147583 0.653870 0.726501 -0.151001 1441740619 -0.147583 0.653870 0.726501 -0.151001 1441740619 -0.147583 0.653870 0.726501 -0.151001 1441740619 -0.147583 0.653870 0.726501 -0.151001 1441740619 -0.080078 0.665161 0.726013 -0.154846 1441740619 -0.080078 0.665161 0.726013 -0.154846 1441740619 -0.080078 0.665161 0.726013 -0.154846 1441740619 -0.080078 0.665161 0.726013 -0.154846 1441740619 -0.080078 0.665161 0.726013 -0.154846 1441740619 -0.080078 0.665161 0.726013 -0.154846 1441740619 -0.232788 0.642944 0.702026 -0.198792 1441740619 -0.232788 0.642944 0.702026 -0.198792 1441740619 -0.232788 0.642944 0.702026 -0.198792 1441740619 -0.232788 0.642944 0.702026 -0.198792 1441740619 -0.232788 0.642944 0.702026 -0.198792 1441740619 -0.232788 0.642944 0.702026 -0.198792 1441740619 -0.174255 0.696899 0.679749 -0.147949 1441740619 -0.174255 0.696899 0.679749 -0.147949 1441740619 -0.174255 0.696899 0.679749 -0.147949 1441740619 -0.174255 0.696899 0.679749 -0.147949 1441740619 -0.174255 0.696899 0.679749 -0.147949 1441740619 -0.174255 0.696899 0.679749 -0.147949 1441740619 -0.044067 0.721924 0.686890 -0.070557 1441740619 -0.044067 0.721924 0.686890 -0.070557 1441740620 -0.044067 0.721924 0.686890 -0.070557 1441740620 -0.044067 0.721924 0.686890 -0.070557 1441740620 -0.044067 0.721924 0.686890 -0.070557 1441740620 -0.135010 0.717407 0.669983 -0.134583 1441740620 -0.135010 0.717407 0.669983 -0.134583 1441740620 -0.135010 0.717407 0.669983 -0.134583 1441740620 -0.135010 0.717407 0.669983 -0.134583 1441740620 -0.135010 0.717407 0.669983 -0.134583 1441740620 -0.123474 0.722778 0.663330 -0.149109 1441740620 -0.123474 0.722778 0.663330 -0.149109 1441740620 -0.123474 0.722778 0.663330 -0.149109 1441740620 -0.123474 0.722778 0.663330 -0.149109 1441740620 -0.074951 0.713196 0.686523 -0.120117 1441740620 -0.074951 0.713196 0.686523 -0.120117 1441740620 -0.074951 0.713196 0.686523 -0.120117 1441740620 -0.074951 0.713196 0.686523 -0.120117 1441740620 -0.074951 0.713196 0.686523 -0.120117 1441740620 -0.074951 0.713196 0.686523 -0.120117 1441740620 -0.052063 0.705261 0.703125 -0.073914 1441740620 -0.052063 0.705261 0.703125 -0.073914 1441740620 -0.052063 0.705261 0.703125 -0.073914 1441740620 -0.052063 0.705261 0.703125 -0.073914 1441740620 -0.052063 0.705261 0.703125 -0.073914 1441740620 -0.052063 0.705261 0.703125 -0.073914 1441740620 -0.052063 0.705261 0.703125 -0.073914 1441740620 -0.070190 0.684204 0.723511 -0.058533 1441740620 -0.070190 0.684204 0.723511 -0.058533 1441740620 -0.070190 0.684204 0.723511 -0.058533 1441740620 -0.070190 0.684204 0.723511 -0.058533 1441740620 -0.070190 0.684204 0.723511 -0.058533 1441740620 -0.070190 0.684204 0.723511 -0.058533 1441740620 -0.084045 0.662292 0.740479 -0.077026 1441740620 -0.084045 0.662292 0.740479 -0.077026 1441740620 -0.084045 0.662292 0.740479 -0.077026 1441740620 -0.084045 0.662292 0.740479 -0.077026 1441740620 -0.084045 0.662292 0.740479 -0.077026 1441740620 -0.084045 0.662292 0.740479 -0.077026 1441740620 -0.093811 0.640808 0.756836 -0.087524 1441740620 -0.093811 0.640808 0.756836 -0.087524 1441740620 -0.093811 0.640808 0.756836 -0.087524 1441740620 -0.093811 0.640808 0.756836 -0.087524 1441740620 -0.093811 0.640808 0.756836 -0.087524 1441740620 -0.093811 0.640808 0.756836 -0.087524 1441740620 -0.116882 0.616760 0.765808 -0.139465 1441740620 -0.116882 0.616760 0.765808 -0.139465 1441740620 -0.116882 0.616760 0.765808 -0.139465 1441740620 -0.116882 0.616760 0.765808 -0.139465 1441740620 -0.116882 0.616760 0.765808 -0.139465 1441740620 -0.116882 0.616760 0.765808 -0.139465 1441740620 -0.116882 0.616760 0.765808 -0.139465 1441740620 -0.120789 0.589905 0.764526 -0.229980 1441740620 -0.120789 0.589905 0.764526 -0.229980 1441740620 -0.120789 0.589905 0.764526 -0.229980 1441740620 -0.120789 0.589905 0.764526 -0.229980 1441740620 -0.120789 0.589905 0.764526 -0.229980 1441740620 -0.120789 0.589905 0.764526 -0.229980 1441740620 -0.119263 0.561707 0.755676 -0.314819 1441740620 -0.119263 0.561707 0.755676 -0.314819 1441740620 -0.119263 0.561707 0.755676 -0.314819 1441740620 -0.119263 0.561707 0.755676 -0.314819 1441740620 -0.119263 0.561707 0.755676 -0.314819 1441740620 -0.119263 0.561707 0.755676 -0.314819 1441740620 -0.119263 0.561707 0.755676 -0.314819 1441740620 -0.121521 0.545898 0.754211 -0.343994 1441740620 -0.121521 0.545898 0.754211 -0.343994 1441740620 -0.121521 0.545898 0.754211 -0.343994 1441740620 -0.121521 0.545898 0.754211 -0.343994 1441740620 -0.121521 0.545898 0.754211 -0.343994 1441740620 -0.121521 0.545898 0.754211 -0.343994 1441740620 -0.130676 0.541138 0.766052 -0.321228 1441740620 -0.130676 0.541138 0.766052 -0.321228 1441740620 -0.130676 0.541138 0.766052 -0.321228 1441740620 -0.130676 0.541138 0.766052 -0.321228 1441740620 -0.130676 0.541138 0.766052 -0.321228 1441740620 -0.143005 0.562561 0.777832 -0.240967 1441740620 -0.143005 0.562561 0.777832 -0.240967 1441740620 -0.143005 0.562561 0.777832 -0.240967 1441740620 -0.143005 0.562561 0.777832 -0.240967 1441740620 -0.143005 0.562561 0.777832 -0.240967 1441740620 -0.143005 0.562561 0.777832 -0.240967 1441740620 -0.147827 0.608582 0.768494 -0.130798 1441740620 -0.147827 0.608582 0.768494 -0.130798 1441740620 -0.147827 0.608582 0.768494 -0.130798 1441740620 -0.147827 0.608582 0.768494 -0.130798 1441740620 -0.147827 0.608582 0.768494 -0.130798 1441740620 -0.147827 0.608582 0.768494 -0.130798 1441740620 -0.147827 0.608582 0.768494 -0.130798 1441740620 -0.097534 0.596863 0.786621 -0.123962 1441740620 -0.097534 0.596863 0.786621 -0.123962 1441740620 -0.097534 0.596863 0.786621 -0.123962 1441740620 -0.097534 0.596863 0.786621 -0.123962 1441740620 -0.097534 0.596863 0.786621 -0.123962 1441740620 -0.097534 0.596863 0.786621 -0.123962 1441740620 0.000549 0.675171 0.724487 -0.138550 1441740620 0.000549 0.675171 0.724487 -0.138550 1441740620 0.000549 0.675171 0.724487 -0.138550 1441740620 0.000549 0.675171 0.724487 -0.138550 1441740620 0.000549 0.675171 0.724487 -0.138550 1441740620 0.000549 0.675171 0.724487 -0.138550 1441740620 0.000549 0.675171 0.724487 -0.138550 1441740620 -0.046082 0.681030 0.719116 -0.129944 1441740620 -0.046082 0.681030 0.719116 -0.129944 1441740620 -0.046082 0.681030 0.719116 -0.129944 1441740620 -0.046082 0.681030 0.719116 -0.129944 1441740620 -0.046082 0.681030 0.719116 -0.129944 1441740620 -0.046082 0.681030 0.719116 -0.129944 1441740620 -0.129578 0.722900 0.653564 -0.182861 1441740620 -0.129578 0.722900 0.653564 -0.182861 1441740621 -0.129578 0.722900 0.653564 -0.182861 1441740621 -0.129578 0.722900 0.653564 -0.182861 1441740621 0.027710 0.744507 0.661133 -0.088074 1441740621 0.027710 0.744507 0.661133 -0.088074 1441740621 0.027710 0.744507 0.661133 -0.088074 1441740621 0.027710 0.744507 0.661133 -0.088074 1441740621 0.027710 0.744507 0.661133 -0.088074 1441740621 0.027710 0.744507 0.661133 -0.088074 1441740621 0.025208 0.715454 0.688843 -0.113647 1441740621 0.025208 0.715454 0.688843 -0.113647 1441740621 0.025208 0.715454 0.688843 -0.113647 1441740621 0.025208 0.715454 0.688843 -0.113647 1441740621 0.025208 0.715454 0.688843 -0.113647 1441740621 0.025208 0.715454 0.688843 -0.113647 1441740621 -0.008484 0.729553 0.671082 -0.131348 1441740621 -0.008484 0.729553 0.671082 -0.131348 1441740621 -0.008484 0.729553 0.671082 -0.131348 1441740621 -0.008484 0.729553 0.671082 -0.131348 1441740621 -0.008484 0.729553 0.671082 -0.131348 1441740621 -0.008484 0.729553 0.671082 -0.131348 1441740621 -0.043457 0.716309 0.677185 -0.162415 1441740621 -0.043457 0.716309 0.677185 -0.162415 1441740621 -0.043457 0.716309 0.677185 -0.162415 1441740621 -0.043457 0.716309 0.677185 -0.162415 1441740621 -0.043457 0.716309 0.677185 -0.162415 1441740621 -0.043457 0.716309 0.677185 -0.162415 1441740621 -0.025513 0.698303 0.701050 -0.141968 1441740621 -0.025513 0.698303 0.701050 -0.141968 1441740621 -0.025513 0.698303 0.701050 -0.141968 1441740621 -0.025513 0.698303 0.701050 -0.141968 1441740621 -0.025513 0.698303 0.701050 -0.141968 1441740621 -0.025513 0.698303 0.701050 -0.141968 1441740621 -0.034058 0.682739 0.723938 -0.092529 1441740621 -0.034058 0.682739 0.723938 -0.092529 1441740621 -0.034058 0.682739 0.723938 -0.092529 1441740621 -0.034058 0.682739 0.723938 -0.092529 1441740621 -0.034058 0.682739 0.723938 -0.092529 1441740621 -0.034058 0.682739 0.723938 -0.092529 1441740621 -0.075745 0.658752 0.743103 -0.089600 1441740621 -0.075745 0.658752 0.743103 -0.089600 1441740621 -0.075745 0.658752 0.743103 -0.089600 1441740621 -0.075745 0.658752 0.743103 -0.089600 1441740621 -0.075745 0.658752 0.743103 -0.089600 1441740621 -0.075745 0.658752 0.743103 -0.089600 1441740621 -0.075745 0.658752 0.743103 -0.089600 1441740621 -0.115906 0.619690 0.766541 -0.122009 1441740621 -0.115906 0.619690 0.766541 -0.122009 1441740621 -0.115906 0.619690 0.766541 -0.122009 1441740621 -0.115906 0.619690 0.766541 -0.122009 1441740621 -0.115906 0.619690 0.766541 -0.122009 1441740621 -0.115906 0.619690 0.766541 -0.122009 1441740621 -0.153931 0.570251 0.789368 -0.167297 1441740621 -0.153931 0.570251 0.789368 -0.167297 1441740621 -0.153931 0.570251 0.789368 -0.167297 1441740621 -0.153931 0.570251 0.789368 -0.167297 1441740621 -0.153931 0.570251 0.789368 -0.167297 1441740621 -0.161011 0.508667 0.810791 -0.240662 1441740621 -0.161011 0.508667 0.810791 -0.240662 1441740621 -0.161011 0.508667 0.810791 -0.240662 1441740621 -0.161011 0.508667 0.810791 -0.240662 1441740621 -0.175171 0.455872 0.826599 -0.279663 1441740621 -0.175171 0.455872 0.826599 -0.279663 1441740621 -0.175171 0.455872 0.826599 -0.279663 1441740621 -0.175171 0.455872 0.826599 -0.279663 1441740621 -0.175171 0.455872 0.826599 -0.279663 1441740621 -0.175171 0.455872 0.826599 -0.279663 1441740621 -0.175171 0.455872 0.826599 -0.279663 1441740621 -0.177917 0.422241 0.834534 -0.305847 1441740621 -0.177917 0.422241 0.834534 -0.305847 1441740621 -0.177917 0.422241 0.834534 -0.305847 1441740621 -0.177917 0.422241 0.834534 -0.305847 1441740621 -0.177917 0.422241 0.834534 -0.305847 1441740621 -0.177917 0.422241 0.834534 -0.305847 1441740621 -0.174011 0.420837 0.829712 -0.322754 1441740621 -0.174011 0.420837 0.829712 -0.322754 1441740621 -0.174011 0.420837 0.829712 -0.322754 1441740621 -0.174011 0.420837 0.829712 -0.322754 1441740621 -0.174011 0.420837 0.829712 -0.322754 1441740621 -0.174011 0.420837 0.829712 -0.322754 1441740621 -0.174011 0.420837 0.829712 -0.322754 1441740621 -0.173218 0.460327 0.809204 -0.321228 1441740621 -0.173218 0.460327 0.809204 -0.321228 1441740621 -0.173218 0.460327 0.809204 -0.321228 1441740621 -0.173218 0.460327 0.809204 -0.321228 1441740621 -0.173218 0.460327 0.809204 -0.321228 1441740621 -0.173218 0.460327 0.809204 -0.321228 1441740621 -0.173767 0.555542 0.767883 -0.267395 1441740621 -0.173767 0.555542 0.767883 -0.267395 1441740621 -0.173767 0.555542 0.767883 -0.267395 1441740621 -0.173767 0.555542 0.767883 -0.267395 1441740621 -0.173767 0.555542 0.767883 -0.267395 1441740621 -0.173767 0.555542 0.767883 -0.267395 1441740621 -0.173767 0.555542 0.767883 -0.267395 1441740621 -0.102966 0.631531 0.742676 -0.197388 1441740621 -0.102966 0.631531 0.742676 -0.197388 1441740621 -0.102966 0.631531 0.742676 -0.197388 1441740621 -0.102966 0.631531 0.742676 -0.197388 1441740621 -0.102966 0.631531 0.742676 -0.197388 1441740621 -0.102966 0.631531 0.742676 -0.197388 1441740621 -0.006531 0.706177 0.681885 -0.190308 1441740621 -0.006531 0.706177 0.681885 -0.190308 1441740621 -0.006531 0.706177 0.681885 -0.190308 1441740621 -0.006531 0.706177 0.681885 -0.190308 1441740621 -0.006531 0.706177 0.681885 -0.190308 1441740621 -0.006531 0.706177 0.681885 -0.190308 1441740621 -0.133606 0.680908 0.698120 -0.176392 1441740621 -0.133606 0.680908 0.698120 -0.176392 1441740621 -0.133606 0.680908 0.698120 -0.176392 1441740621 -0.133606 0.680908 0.698120 -0.176392 1441740621 -0.133606 0.680908 0.698120 -0.176392 1441740622 -0.133606 0.680908 0.698120 -0.176392 1441740622 -0.192566 0.741577 0.591248 -0.251587 1441740622 -0.192566 0.741577 0.591248 -0.251587 1441740622 -0.192566 0.741577 0.591248 -0.251587 1441740622 -0.192566 0.741577 0.591248 -0.251587 1441740622 -0.192566 0.741577 0.591248 -0.251587 1441740622 -0.192566 0.741577 0.591248 -0.251587 1441740622 -0.032654 0.750061 0.644836 -0.143250 1441740622 -0.032654 0.750061 0.644836 -0.143250 1441740622 -0.032654 0.750061 0.644836 -0.143250 1441740622 -0.032654 0.750061 0.644836 -0.143250 1441740622 -0.032654 0.750061 0.644836 -0.143250 1441740622 -0.032654 0.750061 0.644836 -0.143250 1441740622 -0.032654 0.750061 0.644836 -0.143250 1441740622 -0.070435 0.725464 0.656921 -0.192566 1441740622 -0.070435 0.725464 0.656921 -0.192566 1441740622 -0.070435 0.725464 0.656921 -0.192566 1441740622 -0.070435 0.725464 0.656921 -0.192566 1441740622 -0.070435 0.725464 0.656921 -0.192566 1441740622 -0.070435 0.725464 0.656921 -0.192566 1441740622 -0.051208 0.732239 0.654785 -0.179993 1441740622 -0.051208 0.732239 0.654785 -0.179993 1441740622 -0.051208 0.732239 0.654785 -0.179993 1441740622 -0.051208 0.732239 0.654785 -0.179993 1441740622 -0.051208 0.732239 0.654785 -0.179993 1441740622 -0.051208 0.732239 0.654785 -0.179993 1441740622 -0.050720 0.724182 0.663391 -0.181213 1441740622 -0.050720 0.724182 0.663391 -0.181213 1441740622 -0.050720 0.724182 0.663391 -0.181213 1441740622 -0.050720 0.724182 0.663391 -0.181213 1441740622 -0.050720 0.724182 0.663391 -0.181213 1441740622 -0.050720 0.724182 0.663391 -0.181213 1441740622 -0.050720 0.724182 0.663391 -0.181213 1441740622 -0.055664 0.710205 0.683960 -0.156982 1441740622 -0.055664 0.710205 0.683960 -0.156982 1441740622 -0.055664 0.710205 0.683960 -0.156982 1441740622 -0.055664 0.710205 0.683960 -0.156982 1441740622 -0.055664 0.710205 0.683960 -0.156982 1441740622 -0.055664 0.710205 0.683960 -0.156982 1441740622 -0.077759 0.687683 0.710876 -0.125000 1441740622 -0.077759 0.687683 0.710876 -0.125000 1441740622 -0.077759 0.687683 0.710876 -0.125000 1441740622 -0.077759 0.687683 0.710876 -0.125000 1441740622 -0.077759 0.687683 0.710876 -0.125000 1441740622 -0.077759 0.687683 0.710876 -0.125000 1441740622 -0.077759 0.687683 0.710876 -0.125000 1441740622 -0.111633 0.662476 0.726257 -0.145447 1441740622 -0.111633 0.662476 0.726257 -0.145447 1441740622 -0.111633 0.662476 0.726257 -0.145447 1441740622 -0.111633 0.662476 0.726257 -0.145447 1441740622 -0.111633 0.662476 0.726257 -0.145447 1441740622 -0.111633 0.662476 0.726257 -0.145447 1441740622 -0.136169 0.624207 0.747559 -0.181335 1441740622 -0.136169 0.624207 0.747559 -0.181335 1441740622 -0.136169 0.624207 0.747559 -0.181335 1441740622 -0.136169 0.624207 0.747559 -0.181335 1441740622 -0.136169 0.624207 0.747559 -0.181335 1441740622 -0.136169 0.624207 0.747559 -0.181335 1441740622 -0.148560 0.590942 0.762329 -0.217834 1441740622 -0.148560 0.590942 0.762329 -0.217834 1441740622 -0.148560 0.590942 0.762329 -0.217834 1441740622 -0.148560 0.590942 0.762329 -0.217834 1441740622 
-0.535400 0.438477 0.635620 0.342041 1441740627 -0.535400 0.438477 0.635620 0.342041 1441740627 -0.535400 0.438477 0.635620 0.342041 1441740627 -0.535400 0.438477 0.635620 0.342041 1441740627 -0.535400 0.438477 0.635620 0.342041 1441740627 -0.535400 0.438477 0.635620 0.342041 1441740627 -0.511292 0.468445 0.616882 0.372253 1441740627 -0.511292 0.468445 0.616882 0.372253 1441740627 -0.511292 0.468445 0.616882 0.372253 1441740627 -0.511292 0.468445 0.616882 0.372253 1441740627 -0.511292 0.468445 0.616882 0.372253 1441740627 -0.511292 0.468445 0.616882 0.372253 1441740627 -0.498047 0.481995 0.607483 0.387939 1441740627 -0.498047 0.481995 0.607483 0.387939 1441740627 -0.498047 0.481995 0.607483 0.387939 1441740627 -0.498047 0.481995 0.607483 0.387939 1441740627 -0.498047 0.481995 0.607483 0.387939 1441740627 -0.498047 0.481995 0.607483 0.387939 1441740627 -0.489685 0.490295 0.605774 0.390930 1441740627 -0.489685 0.490295 0.605774 0.390930 1441740627 -0.489685 0.490295 0.605774 0.390930 1441740627 -0.489685 0.490295 0.605774 0.390930 1441740627 -0.489685 0.490295 0.605774 0.390930 1441740627 -0.489685 0.490295 0.605774 0.390930 1441740627 -0.489685 0.490295 0.605774 0.390930 1441740627 -0.477966 0.500061 0.603699 0.396179 1441740627 -0.477966 0.500061 0.603699 0.396179 1441740627 -0.477966 0.500061 0.603699 0.396179 1441740627 -0.477966 0.500061 0.603699 0.396179 1441740627 -0.477966 0.500061 0.603699 0.396179 1441740627 -0.477966 0.500061 0.603699 0.396179 1441740627 -0.468506 0.510681 0.598267 0.402161 1441740627 -0.468506 0.510681 0.598267 0.402161 1441740627 -0.468506 0.510681 0.598267 0.402161 1441740627 -0.468506 0.510681 0.598267 0.402161 1441740627 -0.468506 0.510681 0.598267 0.402161 1441740628 -0.468506 0.510681 0.598267 0.402161 1441740628 -0.469360 0.509827 0.597473 0.403381 1441740628 -0.469360 0.509827 0.597473 0.403381 1441740628 -0.469360 0.509827 0.597473 0.403381 1441740628 -0.469360 0.509827 0.597473 0.403381 1441740628 -0.469360 0.509827 0.597473 0.403381 1441740628 -0.469360 0.509827 0.597473 0.403381 1441740628 -0.469360 0.509827 0.597473 0.403381 1441740628 -0.473572 0.501587 0.597961 0.408081 1441740628 -0.473572 0.501587 0.597961 0.408081 1441740628 -0.473572 0.501587 0.597961 0.408081 1441740628 -0.473572 0.501587 0.597961 0.408081 1441740628 -0.473572 0.501587 0.597961 0.408081 1441740628 -0.473572 0.501587 0.597961 0.408081 1441740628 -0.478821 0.492798 0.596497 0.414734 1441740628 -0.478821 0.492798 0.596497 0.414734 1441740628 -0.478821 0.492798 0.596497 0.414734 1441740628 -0.478821 0.492798 0.596497 0.414734 1441740628 -0.478821 0.492798 0.596497 0.414734 1441740628 -0.478821 0.492798 0.596497 0.414734 1441740628 -0.488220 0.481873 0.596802 0.416138 1441740628 -0.488220 0.481873 0.596802 0.416138 1441740628 -0.488220 0.481873 0.596802 0.416138 1441740628 -0.488220 0.481873 0.596802 0.416138 1441740628 -0.488220 0.481873 0.596802 0.416138 1441740628 -0.488220 0.481873 0.596802 0.416138 1441740628 -0.503784 0.464966 0.606689 0.402344 1441740628 -0.503784 0.464966 0.606689 0.402344 1441740628 -0.503784 0.464966 0.606689 0.402344 1441740628 -0.503784 0.464966 0.606689 0.402344 1441740628 -0.503784 0.464966 0.606689 0.402344 1441740628 -0.503784 0.464966 0.606689 0.402344 1441740628 -0.503784 0.464966 0.606689 0.402344 1441740628 -0.517944 0.451172 0.619507 0.380005 1441740628 -0.517944 0.451172 0.619507 0.380005 1441740628 -0.517944 0.451172 0.619507 0.380005 1441740628 -0.517944 0.451172 0.619507 0.380005 1441740628 -0.517944 0.451172 0.619507 0.380005 1441740628 -0.517944 0.451172 0.619507 0.380005 1441740628 -0.527405 0.447937 0.627808 0.356384 1441740628 -0.527405 0.447937 0.627808 0.356384 1441740628 -0.527405 0.447937 0.627808 0.356384 1441740628 -0.527405 0.447937 0.627808 0.356384 1441740628 -0.527405 0.447937 0.627808 0.356384 1441740628 -0.527405 0.447937 0.627808 0.356384 1441740628 -0.530884 0.450500 0.636841 0.330994 1441740628 -0.530884 0.450500 0.636841 0.330994 1441740628 -0.530884 0.450500 0.636841 0.330994 1441740628 -0.530884 0.450500 0.636841 0.330994 1441740628 -0.530884 0.450500 0.636841 0.330994 1441740628 -0.530884 0.450500 0.636841 0.330994 1441740628 -0.534119 0.444763 0.649963 0.307251 1441740628 -0.534119 0.444763 0.649963 0.307251 1441740628 -0.534119 0.444763 0.649963 0.307251 1441740628 -0.534119 0.444763 0.649963 0.307251 1441740628 -0.534119 0.444763 0.649963 0.307251 1441740628 -0.534119 0.444763 0.649963 0.307251 1441740628 -0.540894 0.444519 0.661560 0.268555 1441740628 -0.540894 0.444519 0.661560 0.268555 1441740628 -0.540894 0.444519 0.661560 0.268555 1441740628 -0.540894 0.444519 0.661560 0.268555 1441740628 -0.540894 0.444519 0.661560 0.268555 1441740628 -0.540894 0.444519 0.661560 0.268555 1441740628 -0.547852 0.426025 0.686340 0.217407 1441740628 -0.547852 0.426025 0.686340 0.217407 1441740628 -0.547852 0.426025 0.686340 0.217407 1441740628 -0.547852 0.426025 0.686340 0.217407 1441740628 -0.547852 0.426025 0.686340 0.217407 1441740628 -0.547852 0.426025 0.686340 0.217407 1441740628 -0.547852 0.426025 0.686340 0.217407 1441740628 -0.548584 0.419617 0.683960 0.234863 1441740628 -0.548584 0.419617 0.683960 0.234863 1441740628 -0.548584 0.419617 0.683960 0.234863 1441740628 -0.548584 0.419617 0.683960 0.234863 1441740628 -0.548584 0.419617 0.683960 0.234863 1441740628 -0.548584 0.419617 0.683960 0.234863 1441740628 -0.531433 0.435669 0.688721 0.230957 1441740628 -0.531433 0.435669 0.688721 0.230957 1441740628 -0.531433 0.435669 0.688721 0.230957 1441740628 -0.531433 0.435669 0.688721 0.230957 1441740628 -0.531433 0.435669 0.688721 0.230957 1441740628 -0.531433 0.435669 0.688721 0.230957 1441740628 -0.543274 0.420227 0.687927 0.234436 1441740628 -0.543274 0.420227 0.687927 0.234436 1441740628 -0.543274 0.420227 0.687927 0.234436 1441740628 -0.543274 0.420227 0.687927 0.234436 1441740628 -0.543274 0.420227 0.687927 0.234436 1441740628 -0.543274 0.420227 0.687927 0.234436 1441740628 -0.547729 0.413879 0.680237 0.256775 1441740628 -0.547729 0.413879 0.680237 0.256775 1441740628 -0.547729 0.413879 0.680237 0.256775 1441740628 -0.547729 0.413879 0.680237 0.256775 1441740628 -0.547729 0.413879 0.680237 0.256775 1441740628 -0.547729 0.413879 0.680237 0.256775 1441740628 -0.546509 0.427734 0.659119 0.289734 1441740628 -0.546509 0.427734 0.659119 0.289734 1441740628 -0.546509 0.427734 0.659119 0.289734 1441740628 -0.546509 0.427734 0.659119 0.289734 1441740628 -0.546509 0.427734 0.659119 0.289734 1441740628 -0.546509 0.427734 0.659119 0.289734 1441740628 -0.547791 0.430420 0.643860 0.316284 1441740628 -0.547791 0.430420 0.643860 0.316284 1441740628 -0.547791 0.430420 0.643860 0.316284 1441740628 -0.547791 0.430420 0.643860 0.316284 1441740628 -0.547791 0.430420 0.643860 0.316284 1441740628 -0.547791 0.430420 0.643860 0.316284 1441740628 -0.547791 0.430420 0.643860 0.316284 1441740628 -0.551697 0.429199 0.629211 0.339783 1441740628 -0.551697 0.429199 0.629211 0.339783 1441740628 -0.551697 0.429199 0.629211 0.339783 1441740628 -0.551697 0.429199 0.629211 0.339783 1441740628 -0.551697 0.429199 0.629211 0.339783 1441740628 -0.551697 0.429199 0.629211 0.339783 1441740629 -0.551697 0.429199 0.629211 0.339783 1441740629 -0.558228 0.421387 0.617737 0.359436 1441740629 -0.558228 0.421387 0.617737 0.359436 1441740629 -0.558228 0.421387 0.617737 0.359436 1441740629 -0.558228 0.421387 0.617737 0.359436 1441740629 -0.558228 0.421387 0.617737 0.359436 1441740629 -0.558228 0.421387 0.617737 0.359436 1441740629 -0.561707 0.413696 0.611511 0.373230 1441740629 -0.561707 0.413696 0.611511 0.373230 1441740629 -0.561707 0.413696 0.611511 0.373230 1441740629 -0.561707 0.413696 0.611511 0.373230 1441740629 -0.561707 0.413696 0.611511 0.373230 1441740629 -0.561707 0.413696 0.611511 0.373230 1441740629 -0.564453 0.405212 0.609375 0.381836 1441740629 -0.564453 0.405212 0.609375 0.381836 1441740629 -0.564453 0.405212 0.609375 0.381836 1441740629 -0.564453 0.405212 0.609375 0.381836 1441740629 -0.564453 0.405212 0.609375 0.381836 1441740629 -0.564453 0.405212 0.609375 0.381836 1441740629 -0.564453 0.405212 0.609375 0.381836 1441740629 -0.563110 0.401367 0.610046 0.386780 1441740629 -0.563110 0.401367 0.610046 0.386780 1441740629 -0.563110 0.401367 0.610046 0.386780 1441740629 -0.563110 0.401367 0.610046 0.386780 1441740629 -0.563110 0.401367 0.610046 0.386780 1441740629 -0.563110 0.401367 0.610046 0.386780 1441740629 -0.562073 0.399780 0.612122 0.386658 1441740629 -0.562073 0.399780 0.612122 0.386658 1441740629 -0.562073 0.399780 0.612122 0.386658 1441740629 -0.562073 0.399780 0.612122 0.386658 1441740629 -0.562073 0.399780 0.612122 0.386658 1441740629 -0.562073 0.399780 0.612122 0.386658 1441740629 -0.564453 0.395508 0.622314 0.370972 1441740629 -0.564453 0.395508 0.622314 0.370972 1441740629 -0.564453 0.395508 0.622314 0.370972 1441740629 -0.564453 0.395508 0.622314 0.370972 1441740629 -0.564453 0.395508 0.622314 0.370972 1441740629 -0.564453 0.395508 0.622314 0.370972 1441740629 -0.564453 0.395508 0.622314 0.370972 1441740629 -0.568970 0.388489 0.637207 0.345398 1441740629 -0.568970 0.388489 0.637207 0.345398 1441740629 -0.568970 0.388489 0.637207 0.345398 1441740629 -0.568970 0.388489 0.637207 0.345398 1441740629 -0.568970 0.388489 0.637207 0.345398 1441740629 -0.568970 0.388489 0.637207 0.345398 1441740629 -0.571655 0.385559 0.653137 0.312988 1441740629 -0.571655 0.385559 0.653137 0.312988 1441740629 -0.571655 0.385559 0.653137 0.312988 1441740629 -0.571655 0.385559 0.653137 0.312988 1441740629 -0.571655 0.385559 0.653137 0.312988 1441740629 -0.571655 0.385559 0.653137 0.312988 1441740629 -0.584167 0.361755 0.677307 0.262756 1441740629 -0.584167 0.361755 0.677307 0.262756 1441740629 -0.584167 0.361755 0.677307 0.262756 1441740629 -0.584167 0.361755 0.677307 0.262756 1441740629 -0.584167 0.361755 0.677307 0.262756 1441740629 -0.584167 0.361755 0.677307 0.262756 1441740629 -0.596985 0.337097 0.688538 0.236267 1441740629 -0.596985 0.337097 0.688538 0.236267 1441740629 -0.596985 0.337097 0.688538 0.236267 1441740629 -0.596985 0.337097 0.688538 0.236267 1441740629 -0.596985 0.337097 0.688538 0.236267 1441740629 -0.596985 0.337097 0.688538 0.236267 1441740629 -0.596497 0.345703 0.685303 0.234558 1441740629 -0.596497 0.345703 0.685303 0.234558 1441740629 -0.596497 0.345703 0.685303 0.234558 1441740629 -0.596497 0.345703 0.685303 0.234558 1441740629 -0.596497 0.345703 0.685303 0.234558 1441740629 -0.596497 0.345703 0.685303 0.234558 1441740629 -0.596497 0.345703 0.685303 0.234558 1441740629 -0.598694 0.345276 0.685425 0.229065 1441740629 -0.598694 0.345276 0.685425 0.229065 1441740629 -0.598694 0.345276 0.685425 0.229065 1441740629 -0.598694 0.345276 0.685425 0.229065 1441740629 -0.598694 0.345276 0.685425 0.229065 1441740629 -0.598694 0.345276 0.685425 0.229065 1441740629 -0.609802 0.310364 0.693115 0.226746 1441740629 -0.609802 0.310364 0.693115 0.226746 1441740629 -0.609802 0.310364 0.693115 0.226746 1441740629 -0.609802 0.310364 0.693115 0.226746 1441740629 -0.609802 0.310364 0.693115 0.226746 1441740629 -0.609802 0.310364 0.693115 0.226746 1441740629 -0.603699 0.330750 0.677246 0.259766 1441740629 -0.603699 0.330750 0.677246 0.259766 1441740629 -0.603699 0.330750 0.677246 0.259766 1441740629 -0.603699 0.330750 0.677246 0.259766 1441740629 -0.603699 0.330750 0.677246 0.259766 1441740629 -0.603699 0.330750 0.677246 0.259766 1441740629 -0.606262 0.334351 0.670959 0.265259 1441740629 -0.606262 0.334351 0.670959 0.265259 1441740629 -0.606262 0.334351 0.670959 0.265259 1441740629 -0.606262 0.334351 0.670959 0.265259 1441740629 -0.606262 0.334351 0.670959 0.265259 1441740629 -0.606262 0.334351 0.670959 0.265259 1441740629 -0.606262 0.334351 0.670959 0.265259 1441740629 -0.610229 0.323792 0.670776 0.269836 1441740629 -0.610229 0.323792 0.670776 0.269836 1441740629 -0.610229 0.323792 0.670776 0.269836 1441740629 -0.610229 0.323792 0.670776 0.269836 1441740629 -0.610229 0.323792 0.670776 0.269836 1441740629 -0.610229 0.323792 0.670776 0.269836 1441740629 -0.604187 0.343262 0.658813 0.288086 1441740629 -0.604187 0.343262 0.658813 0.288086 1441740629 -0.604187 0.343262 0.658813 0.288086 1441740629 -0.604187 0.343262 0.658813 0.288086 1441740629 -0.604187 0.343262 0.658813 0.288086 1441740629 -0.604187 0.343262 0.658813 0.288086 1441740629 -0.604187 0.343262 0.658813 0.288086 1441740629 -0.596191 0.354492 0.655640 0.298401 1441740629 -0.596191 0.354492 0.655640 0.298401 1441740629 -0.596191 0.354492 0.655640 0.298401 1441740629 -0.596191 0.354492 0.655640 0.298401 1441740629 -0.596191 0.354492 0.655640 0.298401 1441740629 -0.596191 0.354492 0.655640 0.298401 1441740629 -0.596436 0.351807 0.658264 0.295105 1441740630 -0.596436 0.351807 0.658264 0.295105 1441740630 -0.596436 0.351807 0.658264 0.295105 1441740630 -0.596436 0.351807 0.658264 0.295105 1441740630 -0.596436 0.351807 0.658264 0.295105 1441740630 -0.596436 0.351807 0.658264 0.295105 1441740630 -0.596436 0.351807 0.658264 0.295105 1441740630 -0.593262 0.353271 0.657593 0.301208 1441740630 -0.593262 0.353271 0.657593 0.301208 1441740630 -0.593262 0.353271 0.657593 0.301208 1441740630 -0.593262 0.353271 0.657593 0.301208 1441740630 -0.593262 0.353271 0.657593 0.301208 1441740630 -0.593262 0.353271 0.657593 0.301208 1441740630 -0.592163 0.355286 0.655273 0.306152 1441740630 -0.592163 0.355286 0.655273 0.306152 1441740630 -0.592163 0.355286 0.655273 0.306152 1441740630 -0.592163 0.355286 0.655273 0.306152 1441740630 -0.592163 0.355286 0.655273 0.306152 1441740630 -0.592163 0.355286 0.655273 0.306152 1441740630 -0.596741 0.345520 0.653564 0.312012 1441740630 -0.596741 0.345520 0.653564 0.312012 1441740630 -0.596741 0.345520 0.653564 0.312012 1441740630 -0.596741 0.345520 0.653564 0.312012 1441740630 -0.596741 0.345520 0.653564 0.312012 1441740630 -0.608154 0.327026 0.652039 0.313110 1441740630 -0.608154 0.327026 0.652039 0.313110 1441740630 -0.608154 0.327026 0.652039 0.313110 1441740630 -0.608154 0.327026 0.652039 0.313110 1441740630 -0.608154 0.327026 0.652039 0.313110 1441740630 -0.608154 0.327026 0.652039 0.313110 1441740630 -0.618774 0.308044 0.650757 0.314209 1441740630 -0.618774 0.308044 0.650757 0.314209 1441740630 -0.618774 0.308044 0.650757 0.314209 1441740630 -0.618774 0.308044 0.650757 0.314209 1441740630 -0.618774 0.308044 0.650757 0.314209 1441740630 -0.618774 0.308044 0.650757 0.314209 1441740630 -0.628174 0.292542 0.655457 0.300293 1441740630 -0.628174 0.292542 0.655457 0.300293 1441740630 -0.628174 0.292542 0.655457 0.300293 1441740630 -0.628174 0.292542 0.655457 0.300293 1441740630 -0.628174 0.292542 0.655457 0.300293 1441740630 -0.628174 0.292542 0.655457 0.300293 1441740630 -0.635071 0.278625 0.663879 0.279785 1441740630 -0.635071 0.278625 0.663879 0.279785 1441740630 -0.635071 0.278625 0.663879 0.279785 1441740630 -0.635071 0.278625 0.663879 0.279785 1441740630 -0.635071 0.278625 0.663879 0.279785 1441740630 -0.635071 0.278625 0.663879 0.279785 1441740630 -0.635071 0.278625 0.663879 0.279785 1441740630 -0.636230 0.279785 0.669067 0.263062 1441740630 -0.636230 0.279785 0.669067 0.263062 1441740630 -0.636230 0.279785 0.669067 0.263062 1441740630 -0.636230 0.279785 0.669067 0.263062 1441740630 -0.636230 0.279785 0.669067 0.263062 1441740630 -0.636230 0.279785 0.669067 0.263062 1441740630 -0.635620 0.278992 0.677490 0.243286 1441740630 -0.635620 0.278992 0.677490 0.243286 1441740630 -0.635620 0.278992 0.677490 0.243286 1441740630 -0.635620 0.278992 0.677490 0.243286 1441740630 -0.658142 0.249268 0.674194 0.223999 1441740630 -0.658142 0.249268 0.674194 0.223999 1441740630 -0.658142 0.249268 0.674194 0.223999 1441740630 -0.658142 0.249268 0.674194 0.223999 1441740630 -0.658142 0.249268 0.674194 0.223999 1441740630 -0.658142 0.249268 0.674194 0.223999 1441740630 -0.671448 0.257141 0.663025 0.208496 1441740630 -0.671448 0.257141 0.663025 0.208496 1441740630 -0.671448 0.257141 0.663025 0.208496 1441740630 -0.671448 0.257141 0.663025 0.208496 1441740630 -0.671448 0.257141 0.663025 0.208496 1441740630 -0.671448 0.257141 0.663025 0.208496 1441740630 -0.674744 0.247070 0.664612 0.204834 1441740630 -0.674744 0.247070 0.664612 0.204834 1441740630 -0.674744 0.247070 0.664612 0.204834 1441740630 -0.674744 0.247070 0.664612 0.204834 1441740630 -0.674744 0.247070 0.664612 0.204834 1441740630 -0.674744 0.247070 0.664612 0.204834 1441740630 -0.679688 0.227356 0.664124 0.212708 1441740630 -0.679688 0.227356 0.664124 0.212708 1441740630 -0.679688 0.227356 0.664124 0.212708 1441740630 -0.679688 0.227356 0.664124 0.212708 1441740630 -0.679688 0.227356 0.664124 0.212708 1441740630 -0.679688 0.227356 0.664124 0.212708 1441740630 -0.679688 0.227356 0.664124 0.212708 1441740630 -0.674805 0.229614 0.665161 0.222290 1441740630 -0.674805 0.229614 0.665161 0.222290 1441740630 -0.674805 0.229614 0.665161 0.222290 1441740630 -0.674805 0.229614 0.665161 0.222290 1441740630 -0.674805 0.229614 0.665161 0.222290 1441740630 -0.667786 0.234924 0.665344 0.237000 1441740630 -0.660706 0.256958 0.656494 0.257751 1441740630 -0.660706 0.256958 0.656494 0.257751 1441740630 -0.660706 0.256958 0.656494 0.257751 1441740630 -0.660706 0.256958 0.656494 0.257751 1441740630 -0.660706 0.256958 0.656494 0.257751 1441740630 -0.660706 0.256958 0.656494 0.257751 1441740630 -0.648438 0.273315 0.654663 0.276123 1441740630 -0.648438 0.273315 0.654663 0.276123 1441740630 -0.648438 0.273315 0.654663 0.276123 1441740630 -0.648438 0.273315 0.654663 0.276123 1441740630 -0.648438 0.273315 0.654663 0.276123 1441740630 -0.648438 0.273315 0.654663 0.276123 1441740630 -0.632568 0.293335 0.653137 0.295288 1441740631 -0.632568 0.293335 0.653137 0.295288 1441740631 -0.632568 0.293335 0.653137 0.295288 1441740631 -0.632568 0.293335 0.653137 0.295288 1441740631 -0.632568 0.293335 0.653137 0.295288 1441740631 -0.632568 0.293335 0.653137 0.295288 1441740631 -0.618958 0.313171 0.649719 0.310913 1441740631 -0.618958 0.313171 0.649719 0.310913 1441740631 -0.618958 0.313171 0.649719 0.310913 1441740631 -0.618958 0.313171 0.649719 0.310913 1441740631 -0.618958 0.313171 0.649719 0.310913 1441740631 -0.618958 0.313171 0.649719 0.310913 1441740631 -0.607361 0.327820 0.647583 0.322876 1441740631 -0.607361 0.327820 0.647583 0.322876 1441740631 -0.607361 0.327820 0.647583 0.322876 1441740631 -0.607361 0.327820 0.647583 0.322876 1441740631 -0.607361 0.327820 0.647583 0.322876 1441740631 -0.607361 0.327820 0.647583 0.322876 1441740631 -0.607361 0.327820 0.647583 0.322876 1441740631 -0.598450 0.338989 0.645935 0.331116 1441740631 -0.598450 0.338989 0.645935 0.331116 1441740631 -0.598450 0.338989 0.645935 0.331116 1441740631 -0.598450 0.338989 0.645935 0.331116 1441740631 -0.598450 0.338989 0.645935 0.331116 1441740631 -0.598450 0.338989 0.645935 0.331116 1441740631 -0.593872 0.345154 0.644409 0.335938 1441740631 -0.593872 0.345154 0.644409 0.335938 1441740631 -0.593872 0.345154 0.644409 0.335938 1441740631 -0.593872 0.345154 0.644409 0.335938 1441740631 -0.593872 0.345154 0.644409 0.335938 1441740631 -0.593872 0.345154 0.644409 0.335938 1441740631 -0.593872 0.345154 0.644409 0.335938 1441740631 -0.592041 0.348755 0.642944 0.338257 1441740631 -0.592041 0.348755 0.642944 0.338257 1441740631 -0.592041 0.348755 0.642944 0.338257 1441740631 -0.592041 0.348755 0.642944 0.338257 1441740631 -0.592041 0.348755 0.642944 0.338257 1441740631 -0.593628 0.349792 0.642273 0.335632 1441740631 -0.593628 0.349792 0.642273 0.335632 1441740631 -0.593628 0.349792 0.642273 0.335632 1441740631 -0.593628 0.349792 0.642273 0.335632 1441740631 -0.593628 0.349792 0.642273 0.335632 1441740631 -0.593628 0.349792 0.642273 0.335632 1441740631 -0.594543 0.352844 0.644043 0.327454 1441740631 -0.594543 0.352844 0.644043 0.327454 1441740631 -0.594543 0.352844 0.644043 0.327454 1441740631 -0.594543 0.352844 0.644043 0.327454 1441740631 -0.594543 0.352844 0.644043 0.327454 1441740631 -0.594543 0.352844 0.644043 0.327454 1441740631 -0.594543 0.352844 0.644043 0.327454 1441740631 -0.599731 0.352722 0.652893 0.299255 1441740631 -0.599731 0.352722 0.652893 0.299255 1441740631 -0.599731 0.352722 0.652893 0.299255 1441740631 -0.599731 0.352722 0.652893 0.299255 1441740631 -0.599731 0.352722 0.652893 0.299255 1441740631 -0.599731 0.352722 0.652893 0.299255 1441740631 -0.611511 0.324402 0.674683 0.255920 1441740631 -0.611511 0.324402 0.674683 0.255920 1441740631 -0.611511 0.324402 0.674683 0.255920 1441740631 -0.611511 0.324402 0.674683 0.255920 1441740631 -0.611511 0.324402 0.674683 0.255920 1441740631 -0.611511 0.324402 0.674683 0.255920 1441740631 -0.608276 0.352905 0.660217 0.263672 1441740631 -0.608276 0.352905 0.660217 0.263672 1441740631 -0.608276 0.352905 0.660217 0.263672 1441740631 -0.608276 0.352905 0.660217 0.263672 1441740631 -0.608276 0.352905 0.660217 0.263672 1441740631 -0.608276 0.352905 0.660217 0.263672 1441740631 -0.606323 0.382813 0.646423 0.260559 1441740631 -0.606323 0.382813 0.646423 0.260559 1441740631 -0.606323 0.382813 0.646423 0.260559 1441740631 -0.606323 0.382813 0.646423 0.260559 1441740631 -0.606323 0.382813 0.646423 0.260559 1441740631 -0.606323 0.382813 0.646423 0.260559 1441740631 -0.621216 0.359863 0.653137 0.240723 1441740631 -0.621216 0.359863 0.653137 0.240723 1441740631 -0.621216 0.359863 0.653137 0.240723 1441740631 -0.621216 0.359863 0.653137 0.240723 1441740631 -0.621216 0.359863 0.653137 0.240723 1441740631 -0.621216 0.359863 0.653137 0.240723 1441740631 -0.621216 0.359863 0.653137 0.240723 1441740631 -0.623474 0.345154 0.658081 0.243103 1441740631 -0.623474 0.345154 0.658081 0.243103 1441740631 -0.623474 0.345154 0.658081 0.243103 1441740631 -0.623474 0.345154 0.658081 0.243103 1441740631 -0.623474 0.345154 0.658081 0.243103 1441740631 -0.623474 0.345154 0.658081 0.243103 1441740631 -0.626526 0.356934 0.650513 0.238403 1441740631 -0.626526 0.356934 0.650513 0.238403 1441740631 -0.626526 0.356934 0.650513 0.238403 1441740631 -0.626526 0.356934 0.650513 0.238403 1441740631 -0.626526 0.356934 0.650513 0.238403 1441740631 -0.626526 0.356934 0.650513 0.238403 1441740631 -0.627014 0.344604 0.661072 0.226013 1441740631 -0.627014 0.344604 0.661072 0.226013 1441740631 -0.627014 0.344604 0.661072 0.226013 1441740631 -0.627014 0.344604 0.661072 0.226013 1441740631 -0.627014 0.344604 0.661072 0.226013 1441740631 -0.627014 0.344604 0.661072 0.226013 1441740631 -0.619080 0.348022 0.665100 0.230713 1441740631 -0.619080 0.348022 0.665100 0.230713 1441740631 -0.619080 0.348022 0.665100 0.230713 1441740631 -0.619080 0.348022 0.665100 0.230713 1441740631 -0.619080 0.348022 0.665100 0.230713 1441740631 -0.619080 0.348022 0.665100 0.230713 1441740631 -0.619080 0.348022 0.665100 0.230713 1441740631 -0.601746 0.373047 0.657593 0.257446 1441740631 -0.601746 0.373047 0.657593 0.257446 1441740631 -0.601746 0.373047 0.657593 0.257446 1441740631 -0.601746 0.373047 0.657593 0.257446 1441740631 -0.601746 0.373047 0.657593 0.257446 1441740631 -0.601746 0.373047 0.657593 0.257446 1441740631 -0.583069 0.401367 0.646545 0.284424 1441740631 -0.583069 0.401367 0.646545 0.284424 1441740632 -0.583069 0.401367 0.646545 0.284424 1441740632 -0.583069 0.401367 0.646545 0.284424 1441740632 -0.583069 0.401367 0.646545 0.284424 1441740632 -0.583069 0.401367 0.646545 0.284424 1441740632 -0.576172 0.408203 0.643738 0.294922 1441740632 -0.576172 0.408203 0.643738 0.294922 1441740632 -0.576172 0.408203 0.643738 0.294922 1441740632 -0.576172 0.408203 0.643738 0.294922 1441740632 -0.576172 0.408203 0.643738 0.294922 1441740632 -0.576172 0.408203 0.643738 0.294922 1441740632 -0.576172 0.408203 0.643738 0.294922 1441740632 -0.568420 0.413269 0.639160 0.312256 1441740632 -0.568420 0.413269 0.639160 0.312256 1441740632 -0.568420 0.413269 0.639160 0.312256 1441740632 -0.568420 0.413269 0.639160 0.312256 1441740632 -0.568420 0.413269 0.639160 0.312256 1441740632 -0.568420 0.413269 0.639160 0.312256 1441740632 -0.554749 0.428772 0.625977 0.341370 1441740632 -0.554749 0.428772 0.625977 0.341370 1441740632 -0.554749 0.428772 0.625977 0.341370 1441740632 -0.554749 0.428772 0.625977 0.341370 1441740632 -0.554749 0.428772 0.625977 0.341370 1441740632 -0.554749 0.428772 0.625977 0.341370 1441740632 -0.544434 0.439697 0.613464 0.365845 1441740632 -0.544434 0.439697 0.613464 0.365845 1441740632 -0.544434 0.439697 0.613464 0.365845 1441740632 -0.544434 0.439697 0.613464 0.365845 1441740632 -0.544434 0.439697 0.613464 0.365845 1441740632 -0.544434 0.439697 0.613464 0.365845 1441740632 -0.540894 0.439758 0.607666 0.380371 1441740632 -0.540894 0.439758 0.607666 0.380371 1441740632 -0.540894 0.439758 0.607666 0.380371 1441740632 -0.540894 0.439758 0.607666 0.380371 1441740632 -0.540894 0.439758 0.607666 0.380371 1441740632 -0.540894 0.439758 0.607666 0.380371 1441740632 -0.540283 0.436829 0.607300 0.385254 1441740632 -0.540283 0.436829 0.607300 0.385254 1441740632 -0.540283 0.436829 0.607300 0.385254 1441740632 -0.540283 0.436829 0.607300 0.385254 1441740632 -0.540283 0.436829 0.607300 0.385254 1441740632 -0.540283 0.436829 0.607300 0.385254 1441740632 -0.543213 0.435059 0.609009 0.380432 1441740632 -0.543213 0.435059 0.609009 0.380432 1441740632 -0.543213 0.435059 0.609009 0.380432 1441740632 -0.543213 0.435059 0.609009 0.380432 1441740632 -0.543213 0.435059 0.609009 0.380432 1441740632 -0.543213 0.435059 0.609009 0.380432 1441740632 -0.549683 0.431213 0.616943 0.362305 1441740632 -0.549683 0.431213 0.616943 0.362305 1441740632 -0.549683 0.431213 0.616943 0.362305 1441740632 -0.549683 0.431213 0.616943 0.362305 1441740632 -0.549683 0.431213 0.616943 0.362305 1441740632 -0.549683 0.431213 0.616943 0.362305 1441740632 -0.549683 0.431213 0.616943 0.362305 1441740632 -0.554688 0.432190 0.622192 0.343994 1441740632 -0.554688 0.432190 0.622192 0.343994 1441740632 -0.554688 0.432190 0.622192 0.343994 1441740632 -0.554688 0.432190 0.622192 0.343994 1441740632 -0.554688 0.432190 0.622192 0.343994 1441740632 -0.554688 0.432190 0.622192 0.343994 1441740632 -0.556946 0.437744 0.626404 0.325256 1441740632 -0.556946 0.437744 0.626404 0.325256 1441740632 -0.556946 0.437744 0.626404 0.325256 1441740632 -0.556946 0.437744 0.626404 0.325256 1441740632 -0.556946 0.437744 0.626404 0.325256 1441740632 -0.556946 0.437744 0.626404 0.325256 1441740632 -0.579529 0.414246 0.644104 0.278625 1441740632 -0.579529 0.414246 0.644104 0.278625 1441740632 -0.579529 0.414246 0.644104 0.278625 1441740632 -0.579529 0.414246 0.644104 0.278625 1441740632 -0.579529 0.414246 0.644104 0.278625 1441740632 -0.579529 0.414246 0.644104 0.278625 1441740632 -0.617615 0.367493 0.660034 0.218811 1441740632 -0.617615 0.367493 0.660034 0.218811 1441740632 -0.617615 0.367493 0.660034 0.218811 1441740632 -0.617615 0.367493 0.660034 0.218811 1441740632 -0.617615 0.367493 0.660034 0.218811 1441740632 -0.617615 0.367493 0.660034 0.218811 1441740632 -0.617615 0.367493 0.660034 0.218811 1441740632 -0.636963 0.339417 0.667908 0.181580 1441740632 -0.636963 0.339417 0.667908 0.181580 1441740632 -0.636963 0.339417 0.667908 0.181580 1441740632 -0.636963 0.339417 0.667908 0.181580 1441740632 -0.636963 0.339417 0.667908 0.181580 1441740632 -0.636963 0.339417 0.667908 0.181580 1441740632 -0.632507 0.329285 0.678894 0.174683 1441740632 -0.632507 0.329285 0.678894 0.174683 1441740632 -0.632507 0.329285 0.678894 0.174683 1441740632 -0.632507 0.329285 0.678894 0.174683 1441740632 -0.632507 0.329285 0.678894 0.174683 1441740632 -0.632507 0.329285 0.678894 0.174683 1441740632 -0.638672 0.338257 0.661560 0.200012 1441740632 -0.638672 0.338257 0.661560 0.200012 1441740632 -0.638672 0.338257 0.661560 0.200012 1441740632 -0.638672 0.338257 0.661560 0.200012 1441740632 -0.638672 0.338257 0.661560 0.200012 1441740632 -0.638672 0.338257 0.661560 0.200012 1441740632 -0.638672 0.338257 0.661560 0.200012 1441740632 -0.628601 0.336121 0.673035 0.197021 1441740632 -0.628601 0.336121 0.673035 0.197021 1441740632 -0.628601 0.336121 0.673035 0.197021 1441740632 -0.628601 0.336121 0.673035 0.197021 1441740632 
-0.513794 0.322266 0.795044 -0.005371 1441740636 -0.513794 0.322266 0.795044 -0.005371 1441740636 -0.513794 0.322266 0.795044 -0.005371 1441740636 -0.513794 0.322266 0.795044 -0.005371 1441740636 -0.513794 0.322266 0.795044 -0.005371 1441740636 -0.513794 0.322266 0.795044 -0.005371 1441740636 -0.472961 0.352600 0.804016 -0.074524 1441740636 -0.472961 0.352600 0.804016 -0.074524 1441740636 -0.472961 0.352600 0.804016 -0.074524 1441740636 -0.472961 0.352600 0.804016 -0.074524 1441740636 -0.472961 0.352600 0.804016 -0.074524 1441740636 -0.472961 0.352600 0.804016 -0.074524 1441740636 -0.404419 0.412964 0.799438 -0.163696 1441740636 -0.404419 0.412964 0.799438 -0.163696 1441740636 -0.404419 0.412964 0.799438 -0.163696 1441740636 -0.404419 0.412964 0.799438 -0.163696 1441740636 -0.404419 0.412964 0.799438 -0.163696 1441740636 -0.404419 0.412964 0.799438 -0.163696 1441740636 -0.359375 0.460815 0.778870 -0.227722 1441740636 -0.359375 0.460815 0.778870 -0.227722 1441740636 -0.359375 0.460815 0.778870 -0.227722 1441740636 -0.359375 0.460815 0.778870 -0.227722 1441740636 -0.359375 0.460815 0.778870 -0.227722 1441740636 -0.359375 0.460815 0.778870 -0.227722 1441740636 -0.359375 0.460815 0.778870 -0.227722 1441740636 -0.315063 0.516785 0.751526 -0.262451 1441740636 -0.315063 0.516785 0.751526 -0.262451 1441740636 -0.315063 0.516785 0.751526 -0.262451 1441740636 -0.315063 0.516785 0.751526 -0.262451 1441740636 -0.315063 0.516785 0.751526 -0.262451 1441740636 -0.315063 0.516785 0.751526 -0.262451 1441740636 -0.279968 0.587219 0.719910 -0.241943 1441740636 -0.279968 0.587219 0.719910 -0.241943 1441740636 -0.279968 0.587219 0.719910 -0.241943 1441740636 -0.279968 0.587219 0.719910 -0.241943 1441740636 -0.279968 0.587219 0.719910 -0.241943 1441740636 -0.279968 0.587219 0.719910 -0.241943 1441740636 -0.218506 0.657043 0.698181 -0.181763 1441740636 -0.218506 0.657043 0.698181 -0.181763 1441740636 -0.218506 0.657043 0.698181 -0.181763 1441740636 -0.218506 0.657043 0.698181 -0.181763 1441740636 -0.218506 0.657043 0.698181 -0.181763 1441740636 -0.218506 0.657043 0.698181 -0.181763 1441740636 -0.218506 0.657043 0.698181 -0.181763 1441740636 -0.115173 0.711182 0.683289 -0.118408 1441740636 -0.115173 0.711182 0.683289 -0.118408 1441740636 -0.115173 0.711182 0.683289 -0.118408 1441740636 -0.115173 0.711182 0.683289 -0.118408 1441740636 -0.044617 0.736755 0.668091 -0.093750 1441740636 -0.044617 0.736755 0.668091 -0.093750 1441740636 -0.044617 0.736755 0.668091 -0.093750 1441740636 -0.044617 0.736755 0.668091 -0.093750 1441740636 -0.044617 0.736755 0.668091 -0.093750 1441740636 -0.044617 0.736755 0.668091 -0.093750 1441740636 -0.404541 0.582214 0.634216 -0.308289 1441740637 -0.404541 0.582214 0.634216 -0.308289 1441740637 -0.404541 0.582214 0.634216 -0.308289 1441740637 -0.404541 0.582214 0.634216 -0.308289 1441740637 -0.404541 0.582214 0.634216 -0.308289 1441740637 -0.404541 0.582214 0.634216 -0.308289 1441740637 -0.198914 0.733704 0.617249 -0.202759 1441740637 -0.198914 0.733704 0.617249 -0.202759 1441740637 -0.198914 0.733704 0.617249 -0.202759 1441740637 -0.198914 0.733704 0.617249 -0.202759 1441740637 -0.198914 0.733704 0.617249 -0.202759 1441740637 -0.198914 0.733704 0.617249 -0.202759 1441740637 -0.179626 0.734192 0.636108 -0.154907 1441740637 -0.179626 0.734192 0.636108 -0.154907 1441740637 -0.179626 0.734192 0.636108 -0.154907 1441740637 -0.179626 0.734192 0.636108 -0.154907 1441740637 -0.179626 0.734192 0.636108 -0.154907 1441740637 -0.179626 0.734192 0.636108 -0.154907 1441740637 -0.179626 0.734192 0.636108 -0.154907 1441740637 -0.278870 0.689209 0.611511 -0.270630 1441740637 -0.278870 0.689209 0.611511 -0.270630 1441740637 -0.278870 0.689209 0.611511 -0.270630 1441740637 -0.278870 0.689209 0.611511 -0.270630 1441740637 -0.278870 0.689209 0.611511 -0.270630 1441740637 -0.227661 0.694519 0.632019 -0.257507 1441740637 -0.227661 0.694519 0.632019 -0.257507 1441740637 -0.227661 0.694519 0.632019 -0.257507 1441740637 -0.227661 0.694519 0.632019 -0.257507 1441740637 -0.227661 0.694519 0.632019 -0.257507 1441740637 -0.227661 0.694519 0.632019 -0.257507 1441740637 -0.188782 0.691040 0.667236 -0.203979 1441740637 -0.188782 0.691040 0.667236 -0.203979 1441740637 -0.188782 0.691040 0.667236 -0.203979 1441740637 -0.188782 0.691040 0.667236 -0.203979 1441740637 -0.188782 0.691040 0.667236 -0.203979 1441740637 -0.188782 0.691040 0.667236 -0.203979 1441740637 -0.188782 0.691040 0.667236 -0.203979 1441740637 -0.206482 0.670959 0.678528 -0.216125 1441740637 -0.206482 0.670959 0.678528 -0.216125 1441740637 -0.206482 0.670959 0.678528 -0.216125 1441740637 -0.206482 0.670959 0.678528 -0.216125 1441740637 -0.206482 0.670959 0.678528 -0.216125 1441740637 -0.206482 0.670959 0.678528 -0.216125 1441740637 -0.209656 0.639954 0.694946 -0.252075 1441740637 -0.209656 0.639954 0.694946 -0.252075 1441740637 -0.209656 0.639954 0.694946 -0.252075 1441740637 -0.209656 0.639954 0.694946 -0.252075 1441740637 -0.209656 0.639954 0.694946 -0.252075 1441740637 -0.209656 0.639954 0.694946 -0.252075 1441740637 -0.209656 0.639954 0.694946 -0.252075 1441740637 -0.192627 0.609497 0.712891 -0.288269 1441740637 -0.192627 0.609497 0.712891 -0.288269 1441740637 -0.192627 0.609497 0.712891 -0.288269 1441740637 -0.192627 0.609497 0.712891 -0.288269 1441740637 -0.192627 0.609497 0.712891 -0.288269 1441740637 -0.192627 0.609497 0.712891 -0.288269 1441740637 -0.192627 0.609497 0.712891 -0.288269 1441740637 -0.187439 0.583679 0.721558 -0.321838 1441740637 -0.187439 0.583679 0.721558 -0.321838 1441740637 -0.187439 0.583679 0.721558 -0.321838 1441740637 -0.187439 0.583679 0.721558 -0.321838 1441740637 -0.187439 0.583679 0.721558 -0.321838 1441740637 -0.187439 0.583679 0.721558 -0.321838 1441740637 -0.171753 0.555725 0.724060 -0.370667 1441740637 -0.171753 0.555725 0.724060 -0.370667 1441740637 -0.171753 0.555725 0.724060 -0.370667 1441740637 -0.171753 0.555725 0.724060 -0.370667 1441740637 -0.171753 0.555725 0.724060 -0.370667 1441740637 -0.171753 0.555725 0.724060 -0.370667 1441740637 -0.156982 0.530334 0.725342 -0.409851 1441740637 -0.156982 0.530334 0.725342 -0.409851 1441740637 -0.156982 0.530334 0.725342 -0.409851 1441740637 -0.156982 0.530334 0.725342 -0.409851 1441740637 -0.156982 0.530334 0.725342 -0.409851 1441740637 -0.156982 0.530334 0.725342 -0.409851 1441740637 -0.149902 0.518677 0.723450 -0.430237 1441740637 -0.149902 0.518677 0.723450 -0.430237 1441740637 -0.149902 0.518677 0.723450 -0.430237 1441740637 -0.149902 0.518677 0.723450 -0.430237 1441740637 -0.149902 0.518677 0.723450 -0.430237 1441740637 -0.149902 0.518677 0.723450 -0.430237 1441740637 -0.149109 0.525269 0.721436 -0.425903 1441740637 -0.149109 0.525269 0.721436 -0.425903 1441740637 -0.149109 0.525269 0.721436 -0.425903 1441740637 -0.149109 0.525269 0.721436 -0.425903 1441740637 -0.149109 0.525269 0.721436 -0.425903 1441740637 -0.149109 0.525269 0.721436 -0.425903 1441740637 -0.146851 0.541443 0.720703 -0.407288 1441740637 -0.146851 0.541443 0.720703 -0.407288 1441740637 -0.146851 0.541443 0.720703 -0.407288 1441740637 -0.146851 0.541443 0.720703 -0.407288 1441740637 -0.146851 0.541443 0.720703 -0.407288 1441740637 -0.146851 0.541443 0.720703 -0.407288 1441740637 -0.146851 0.541443 0.720703 -0.407288 1441740637 -0.150696 0.571106 0.717224 -0.369629 1441740637 -0.150696 0.571106 0.717224 -0.369629 1441740637 -0.150696 0.571106 0.717224 -0.369629 1441740637 -0.150696 0.571106 0.717224 -0.369629 1441740637 -0.150696 0.571106 0.717224 -0.369629 1441740637 -0.150696 0.571106 0.717224 -0.369629 1441740637 -0.168213 0.617188 0.698303 -0.321045 1441740637 -0.168213 0.617188 0.698303 -0.321045 1441740637 -0.168213 0.617188 0.698303 -0.321045 1441740637 -0.168213 0.617188 0.698303 -0.321045 1441740637 -0.168213 0.617188 0.698303 -0.321045 1441740637 -0.168213 0.617188 0.698303 -0.321045 1441740637 -0.194275 0.655457 0.674011 -0.279724 1441740637 -0.194275 0.655457 0.674011 -0.279724 1441740637 -0.194275 0.655457 0.674011 -0.279724 1441740637 -0.194275 0.655457 0.674011 -0.279724 1441740637 -0.194275 0.655457 0.674011 -0.279724 1441740637 -0.194275 0.655457 0.674011 -0.279724 1441740637 -0.192810 0.672485 0.671814 -0.243286 1441740637 -0.192810 0.672485 0.671814 -0.243286 1441740638 -0.192810 0.672485 0.671814 -0.243286 1441740638 -0.192810 0.672485 0.671814 -0.243286 1441740638 -0.192810 0.672485 0.671814 -0.243286 1441740638 -0.209534 0.664673 0.678833 -0.231262 1441740638 -0.209534 0.664673 0.678833 -0.231262 1441740638 -0.209534 0.664673 0.678833 -0.231262 1441740638 -0.209534 0.664673 0.678833 -0.231262 1441740638 -0.209534 0.664673 0.678833 -0.231262 1441740638 -0.209534 0.664673 0.678833 -0.231262 1441740638 -0.495911 0.520508 0.582153 -0.379700 1441740638 -0.495911 0.520508 0.582153 -0.379700 1441740638 -0.495911 0.520508 0.582153 -0.379700 1441740638 -0.495911 0.520508 0.582153 -0.379700 1441740638 -0.495911 0.520508 0.582153 -0.379700 1441740638 -0.495911 0.520508 0.582153 -0.379700 1441740638 -0.495911 0.520508 0.582153 -0.379700 1441740638 -0.194885 0.688538 0.663330 -0.218811 1441740638 -0.194885 0.688538 0.663330 -0.218811 1441740638 -0.194885 0.688538 0.663330 -0.218811 1441740638 -0.194885 0.688538 0.663330 -0.218811 1441740638 -0.194885 0.688538 0.663330 -0.218811 1441740638 -0.194885 0.688538 0.663330 -0.218811 1441740638 -0.031616 0.699524 0.712402 -0.045898 1441740638 -0.031616 0.699524 0.712402 -0.045898 1441740638 -0.031616 0.699524 0.712402 -0.045898 1441740638 -0.031616 0.699524 0.712402 -0.045898 1441740638 -0.031616 0.699524 0.712402 -0.045898 1441740638 -0.031616 0.699524 0.712402 -0.045898 1441740638 -0.128723 0.660645 0.726807 -0.136597 1441740638 -0.128723 0.660645 0.726807 -0.136597 1441740638 -0.128723 0.660645 0.726807 -0.136597 1441740638 -0.128723 0.660645 0.726807 -0.136597 1441740638 -0.128723 0.660645 0.726807 -0.136597 1441740638 -0.128723 0.660645 0.726807 -0.136597 1441740638 -0.144226 0.671509 0.700867 -0.192322 1441740638 -0.144226 0.671509 0.700867 -0.192322 1441740638 -0.144226 0.671509 0.700867 -0.192322 1441740638 -0.144226 0.671509 0.700867 -0.192322 1441740638 -0.144226 0.671509 0.700867 -0.192322 1441740638 -0.144226 0.671509 0.700867 -0.192322 1441740638 -0.106934 0.661560 0.729858 -0.134583 1441740638 -0.106934 0.661560 0.729858 -0.134583 1441740638 -0.106934 0.661560 0.729858 -0.134583 1441740638 -0.106934 0.661560 0.729858 -0.134583 1441740638 -0.106934 0.661560 0.729858 -0.134583 1441740638 -0.106934 0.661560 0.729858 -0.134583 1441740638 -0.106934 0.661560 0.729858 -0.134583 1441740638 -0.101685 0.663452 0.735718 -0.090271 1441740638 -0.101685 0.663452 0.735718 -0.090271 1441740638 -0.101685 0.663452 0.735718 -0.090271 1441740638 -0.101685 0.663452 0.735718 -0.090271 1441740638 -0.101685 0.663452 0.735718 -0.090271 1441740638 -0.101685 0.663452 0.735718 -0.090271 1441740638 -0.126038 0.629211 0.753296 -0.143677 1441740638 -0.126038 0.629211 0.753296 -0.143677 1441740638 -0.126038 0.629211 0.753296 -0.143677 1441740638 -0.126038 0.629211 0.753296 -0.143677 1441740638 -0.126038 0.629211 0.753296 -0.143677 1441740638 -0.126038 0.629211 0.753296 -0.143677 1441740638 -0.126221 0.611755 0.760620 -0.176880 1441740638 -0.126221 0.611755 0.760620 -0.176880 1441740638 -0.126221 0.611755 0.760620 -0.176880 1441740638 -0.126221 0.611755 0.760620 -0.176880 1441740638 -0.126221 0.611755 0.760620 -0.176880 1441740638 -0.126221 0.611755 0.760620 -0.176880 1441740638 -0.126221 0.611755 0.760620 -0.176880 1441740638 -0.125549 0.598083 0.767639 -0.192871 1441740638 -0.125549 0.598083 0.767639 -0.192871 1441740638 -0.125549 0.598083 0.767639 -0.192871 1441740638 -0.125549 0.598083 0.767639 -0.192871 1441740638 -0.125549 0.598083 0.767639 -0.192871 1441740638 -0.125549 0.598083 0.767639 -0.192871 1441740638 -0.125549 0.598083 0.767639 -0.192871 1441740638 -0.124329 0.579041 0.761841 -0.262146 1441740638 -0.124329 0.579041 0.761841 -0.262146 1441740638 -0.124329 0.579041 0.761841 -0.262146 1441740638 -0.124329 0.579041 0.761841 -0.262146 1441740638 -0.124329 0.579041 0.761841 -0.262146 1441740638 -0.124329 0.579041 0.761841 -0.262146 1441740638 -0.119568 0.561829 0.754272 -0.317993 1441740638 -0.119568 0.561829 0.754272 -0.317993 1441740638 -0.119568 0.561829 0.754272 -0.317993 1441740638 -0.119568 0.561829 0.754272 -0.317993 1441740638 -0.119568 0.561829 0.754272 -0.317993 1441740638 -0.119568 0.561829 0.754272 -0.317993 1441740638 -0.113098 0.554749 0.749268 -0.343567 1441740638 -0.113098 0.554749 0.749268 -0.343567 1441740638 -0.113098 0.554749 0.749268 -0.343567 1441740638 -0.113098 0.554749 0.749268 -0.343567 1441740638 -0.113098 0.554749 0.749268 -0.343567 1441740638 -0.113098 0.554749 0.749268 -0.343567 1441740638 -0.116821 0.559937 0.748474 -0.335510 1441740638 -0.116821 0.559937 0.748474 -0.335510 1441740638 -0.116821 0.559937 0.748474 -0.335510 1441740638 -0.116821 0.559937 0.748474 -0.335510 1441740638 -0.116821 0.559937 0.748474 -0.335510 1441740638 -0.116821 0.559937 0.748474 -0.335510 1441740638 -0.125610 0.579468 0.750610 -0.291565 1441740638 -0.125610 0.579468 0.750610 -0.291565 1441740638 -0.125610 0.579468 0.750610 -0.291565 1441740638 -0.125610 0.579468 0.750610 -0.291565 1441740638 -0.125610 0.579468 0.750610 -0.291565 1441740638 -0.125610 0.579468 0.750610 -0.291565 1441740638 -0.151794 0.619629 0.738708 -0.217468 1441740638 -0.151794 0.619629 0.738708 -0.217468 1441740638 -0.151794 0.619629 0.738708 -0.217468 1441740638 -0.151794 0.619629 0.738708 -0.217468 1441740638 -0.151794 0.619629 0.738708 -0.217468 1441740638 -0.151794 0.619629 0.738708 -0.217468 1441740638 -0.129211 0.648193 0.736084 -0.145569 1441740638 -0.129211 0.648193 0.736084 -0.145569 1441740638 -0.129211 0.648193 0.736084 -0.145569 1441740639 -0.129211 0.648193 0.736084 -0.145569 1441740639 -0.129211 0.648193 0.736084 -0.145569 1441740639 -0.129211 0.648193 0.736084 -0.145569 1441740639 -0.129211 0.648193 0.736084 -0.145569 1441740639 -0.111206 0.635986 0.748352 -0.151794 1441740639 -0.111206 0.635986 0.748352 -0.151794 1441740639 -0.111206 0.635986 0.748352 -0.151794 1441740639 -0.111206 0.635986 0.748352 -0.151794 1441740639 -0.111206 0.635986 0.748352 -0.151794 1441740639 -0.166626 0.675232 0.700684 -0.158875 1441740639 -0.166626 0.675232 0.700684 -0.158875 1441740639 -0.166626 0.675232 0.700684 -0.158875 1441740639 -0.166626 0.675232 0.700684 -0.158875 1441740639 -0.166626 0.675232 0.700684 -0.158875 1441740639 -0.166626 0.675232 0.700684 -0.158875 1441740639 -0.344116 0.604370 0.695068 -0.182129 1441740639 -0.344116 0.604370 0.695068 -0.182129 1441740639 -0.344116 0.604370 0.695068 -0.182129 1441740639 -0.344116 0.604370 0.695068 -0.182129 1441740639 -0.344116 0.604370 0.695068 -0.182129 1441740639 -0.059387 0.707703 0.698792 -0.085022 1441740639 -0.059387 0.707703 0.698792 -0.085022 1441740639 -0.059387 0.707703 0.698792 -0.085022 1441740639 -0.059387 0.707703 0.698792 -0.085022 1441740639 -0.059387 0.707703 0.698792 -0.085022 1441740639 -0.059387 0.707703 0.698792 -0.085022 1441740639 -0.059387 0.707703 0.698792 -0.085022 1441740639 -0.054077 0.737122 0.672852 -0.029236 1441740639 -0.054077 0.737122 0.672852 -0.029236 1441740639 -0.054077 0.737122 0.672852 -0.029236 1441740639 -0.054077 0.737122 0.672852 -0.029236 1441740639 -0.054077 0.737122 0.672852 -0.029236 1441740639 -0.054077 0.737122 0.672852 -0.029236 1441740639 -0.122070 0.703613 0.690613 -0.114197 1441740639 -0.122070 0.703613 0.690613 -0.114197 1441740639 -0.122070 0.703613 0.690613 -0.114197 1441740639 -0.122070 0.703613 0.690613 -0.114197 1441740639 -0.122070 0.703613 0.690613 -0.114197 1441740639 -0.122070 0.703613 0.690613 -0.114197 1441740639 -0.109009 0.707520 0.686523 -0.126953 1441740639 -0.109009 0.707520 0.686523 -0.126953 1441740639 -0.109009 0.707520 0.686523 -0.126953 1441740639 -0.109009 0.707520 0.686523 -0.126953 1441740639 -0.109009 0.707520 0.686523 -0.126953 1441740639 -0.109009 0.707520 0.686523 -0.126953 1441740639 -0.065308 0.704712 0.704407 -0.053284 1441740639 -0.065308 0.704712 0.704407 -0.053284 1441740639 -0.065308 0.704712 0.704407 -0.053284 1441740639 -0.065308 0.704712 0.704407 -0.053284 1441740639 -0.065308 0.704712 0.704407 -0.053284 1441740639 -0.065308 0.704712 0.704407 -0.053284 1441740639 -0.065308 0.704712 0.704407 -0.053284 1441740639 -0.091675 0.700256 0.706116 -0.050781 1441740639 -0.091675 0.700256 0.706116 -0.050781 1441740639 -0.091675 0.700256 0.706116 -0.050781 1441740639 -0.091675 0.700256 0.706116 -0.050781 1441740639 -0.091675 0.700256 0.706116 -0.050781 1441740639 -0.091675 0.700256 0.706116 -0.050781 1441740639 -0.107422 0.678833 0.719421 -0.099731 1441740639 -0.107422 0.678833 0.719421 -0.099731 1441740639 -0.107422 0.678833 0.719421 -0.099731 1441740639 -0.107422 0.678833 0.719421 -0.099731 1441740639 -0.107422 0.678833 0.719421 -0.099731 1441740639 -0.107422 0.678833 0.719421 -0.099731 1441740639 -0.116272 0.658569 0.734497 -0.114624 1441740639 -0.116272 0.658569 0.734497 -0.114624 1441740639 -0.116272 0.658569 0.734497 -0.114624 1441740639 -0.116272 0.658569 0.734497 -0.114624 1441740639 -0.116272 0.658569 0.734497 -0.114624 1441740639 -0.116272 0.658569 0.734497 -0.114624 1441740639 -0.116272 0.658569 0.734497 -0.114624 1441740639 -0.124573 0.640320 0.740845 -0.159851 1441740639 -0.124573 0.640320 0.740845 -0.159851 1441740639 -0.124573 0.640320 0.740845 -0.159851 1441740639 -0.124573 0.640320 0.740845 -0.159851 1441740639 -0.124573 0.640320 0.740845 -0.159851 1441740639 -0.124573 0.640320 0.740845 -0.159851 1441740639 -0.120728 0.614746 0.746582 -0.223816 1441740639 -0.120728 0.614746 0.746582 -0.223816 1441740639 -0.120728 0.614746 0.746582 -0.223816 1441740639 -0.120728 0.614746 0.746582 -0.223816 1441740639 -0.120728 0.614746 0.746582 -0.223816 1441740639 -0.120728 0.614746 0.746582 -0.223816 1441740639 -0.120728 0.614746 0.746582 -0.223816 1441740639 -0.115601 0.592896 0.746948 -0.277649 1441740639 -0.115601 0.592896 0.746948 -0.277649 1441740639 -0.115601 0.592896 0.746948 -0.277649 1441740639 -0.115601 0.592896 0.746948 -0.277649 1441740639 -0.115601 0.592896 0.746948 -0.277649 1441740639 -0.111694 0.580627 0.745544 -0.307373 1441740639 -0.111694 0.580627 0.745544 -0.307373 1441740639 -0.111694 0.580627 0.745544 -0.307373 1441740639 -0.111694 0.580627 0.745544 -0.307373 1441740639 -0.109436 0.585083 0.744324 -0.302612 1441740639 -0.109436 0.585083 0.744324 -0.302612 1441740639 -0.109436 0.585083 0.744324 -0.302612 1441740639 -0.109436 0.585083 0.744324 -0.302612 1441740639 -0.109436 0.585083 0.744324 -0.302612 1441740639 -0.109436 0.585083 0.744324 -0.302612 1441740639 -0.127014 0.609253 0.737488 -0.262207 1441740639 -0.127014 0.609253 0.737488 -0.262207 1441740639 -0.127014 0.609253 0.737488 -0.262207 1441740639 -0.127014 0.609253 0.737488 -0.262207 1441740639 -0.127014 0.609253 0.737488 -0.262207 1441740639 -0.147644 0.663574 0.714905 -0.163208 1441740639 -0.147644 0.663574 0.714905 -0.163208 1441740639 -0.147644 0.663574 0.714905 -0.163208 1441740639 -0.147644 0.663574 0.714905 -0.163208 1441740640 -0.147644 0.663574 0.714905 -0.163208 1441740640 -0.147644 0.663574 0.714905 -0.163208 1441740640 -0.086304 0.623657 0.768127 -0.116211 1441740640 -0.086304 0.623657 0.768127 -0.116211 1441740640 -0.086304 0.623657 0.768127 -0.116211 1441740640 -0.086304 0.623657 0.768127 -0.116211 1441740640 -0.086304 0.623657 0.768127 -0.116211 1441740640 -0.086304 0.623657 0.768127 -0.116211 1441740640 -0.086304 0.623657 0.768127 -0.116211 1441740640 0.048584 0.658020 0.750244 -0.041199 1441740640 0.048584 0.658020 0.750244 -0.041199 1441740640 0.048584 0.658020 0.750244 -0.041199 1441740640 0.048584 0.658020 0.750244 -0.041199 1441740640 -0.234314 0.598877 0.748047 -0.163818 1441740640 -0.234314 0.598877 0.748047 -0.163818 1441740640 -0.234314 0.598877 0.748047 -0.163818 1441740640 -0.234314 0.598877 0.748047 -0.163818 1441740640 -0.234314 0.598877 0.748047 -0.163818 1441740640 -0.234314 0.598877 0.748047 -0.163818 1441740640 -0.234314 0.598877 0.748047 -0.163818 1441740640 -0.087463 0.700073 0.699829 -0.111145 1441740640 -0.087463 0.700073 0.699829 -0.111145 1441740640 -0.087463 0.700073 0.699829 -0.111145 1441740640 -0.087463 0.700073 0.699829 -0.111145 1441740640 -0.087463 0.700073 0.699829 -0.111145 1441740640 -0.087463 0.700073 0.699829 -0.111145 1441740640 -0.087463 0.700073 0.699829 -0.111145 1441740640 -0.048340 0.721802 0.688721 -0.047485 1441740640 -0.048340 0.721802 0.688721 -0.047485 1441740640 -0.048340 0.721802 0.688721 -0.047485 1441740640 -0.048340 0.721802 0.688721 -0.047485 1441740640 -0.048340 0.721802 0.688721 -0.047485 1441740640 -0.048340 0.721802 0.688721 -0.047485 1441740640 -0.102783 0.705261 0.689148 -0.130615 1441740640 -0.102783 0.705261 0.689148 -0.130615 1441740640 -0.102783 0.705261 0.689148 -0.130615 1441740640 -0.102783 0.705261 0.689148 -0.130615 1441740640 -0.102783 0.705261 0.689148 -0.130615 1441740640 -0.102783 0.705261 0.689148 -0.130615 1441740640 -0.102783 0.705261 0.689148 -0.130615 1441740640 -0.091431 0.685974 0.712280 -0.116760 1441740640 -0.091431 0.685974 0.712280 -0.116760 1441740640 -0.091431 0.685974 0.712280 -0.116760 1441740640 -0.091431 0.685974 0.712280 -0.116760 1441740640 -0.091431 0.685974 0.712280 -0.116760 1441740640 -0.091431 0.685974 0.712280 -0.116760 1441740640 -0.040955 0.692627 0.714050 -0.093018 1441740640 -0.040955 0.692627 0.714050 -0.093018 1441740640 -0.040955 0.692627 0.714050 -0.093018 1441740640 -0.040955 0.692627 0.714050 -0.093018 1441740640 -0.040955 0.692627 0.714050 -0.093018 1441740640 -0.039734 0.682861 0.727661 -0.050537 1441740640 -0.039734 0.682861 0.727661 -0.050537 1441740640 -0.039734 0.682861 0.727661 -0.050537 1441740640 -0.039734 0.682861 0.727661 -0.050537 1441740640 -0.039734 0.682861 0.727661 -0.050537 1441740640 -0.039734 0.682861 0.727661 -0.050537 1441740640 -0.039734 0.682861 0.727661 -0.050537 1441740640 -0.096802 0.657654 0.743774 -0.069580 1441740640 -0.096802 0.657654 0.743774 -0.069580 1441740640 -0.096802 0.657654 0.743774 -0.069580 1441740640 -0.096802 0.657654 0.743774 -0.069580 1441740640 -0.096802 0.657654 0.743774 -0.069580 1441740640 -0.096802 0.657654 0.743774 -0.069580 1441740640 -0.102417 0.625488 0.766052 -0.106567 1441740640 -0.102417 0.625488 0.766052 -0.106567 1441740640 -0.102417 0.625488 0.766052 -0.106567 1441740640 -0.102417 0.625488 0.766052 -0.106567 1441740640 -0.102417 0.625488 0.766052 -0.106567 1441740640 -0.102417 0.625488 0.766052 -0.106567 1441740640 -0.127747 0.585144 0.786621 -0.149963 1441740640 -0.127747 0.585144 0.786621 -0.149963 1441740640 -0.127747 0.585144 0.786621 -0.149963 1441740640 -0.127747 0.585144 0.786621 -0.149963 1441740640 -0.127747 0.585144 0.786621 -0.149963 1441740640 -0.127747 0.585144 0.786621 -0.149963 1441740640 -0.139282 0.536194 0.800171 -0.229736 1441740640 -0.139282 0.536194 0.800171 -0.229736 1441740640 -0.139282 0.536194 0.800171 -0.229736 1441740640 -0.139282 0.536194 0.800171 -0.229736 1441740640 -0.139282 0.536194 0.800171 -0.229736 1441740640 -0.139282 0.536194 0.800171 -0.229736 1441740640 -0.133179 0.488037 0.812683 -0.289001 1441740640 -0.133179 0.488037 0.812683 -0.289001 1441740640 -0.133179 0.488037 0.812683 -0.289001 1441740640 -0.133179 0.488037 0.812683 -0.289001 1441740640 -0.133179 0.488037 0.812683 -0.289001 1441740640 -0.133179 0.488037 0.812683 -0.289001 1441740640 -0.133179 0.488037 0.812683 -0.289001 1441740640 -0.124207 0.458984 0.818054 -0.323547 1441740640 -0.124207 0.458984 0.818054 -0.323547 1441740640 -0.124207 0.458984 0.818054 -0.323547 1441740640 -0.124207 0.458984 0.818054 -0.323547 1441740640 -0.124207 0.458984 0.818054 -0.323547 1441740640 -0.124207 0.458984 0.818054 -0.323547 1441740640 -0.122559 0.460571 0.814575 -0.330627 1441740640 -0.122559 0.460571 0.814575 -0.330627 1441740640 -0.122559 0.460571 0.814575 -0.330627 1441740640 -0.122559 0.460571 0.814575 -0.330627 1441740640 -0.122559 0.460571 0.814575 -0.330627 1441740640 -0.122559 0.460571 0.814575 -0.330627 1441740640 -0.128235 0.491333 0.794495 -0.332947 1441740640 -0.128235 0.491333 0.794495 -0.332947 1441740640 -0.128235 0.491333 0.794495 -0.332947 1441740640 -0.128235 0.491333 0.794495 -0.332947 1441740640 -0.128235 0.491333 0.794495 -0.332947 1441740640 -0.128235 0.491333 0.794495 -0.332947 1441740640 -0.146301 0.570435 0.751831 -0.296448 1441740640 -0.146301 0.570435 0.751831 -0.296448 1441740640 -0.146301 0.570435 0.751831 -0.296448 1441740640 -0.146301 0.570435 0.751831 -0.296448 1441740640 -0.146301 0.570435 0.751831 -0.296448 1441740641 -0.146301 0.570435 0.751831 -0.296448 1441740641 -0.127441 0.645508 0.717163 -0.229553 1441740641 -0.127441 0.645508 0.717163 -0.229553 1441740641 -0.127441 0.645508 0.717163 -0.229553 1441740641 -0.127441 0.645508 0.717163 -0.229553 1441740641 -0.127441 0.645508 0.717163 -0.229553 1441740641 -0.127441 0.645508 0.717163 -0.229553 1441740641 -0.127441 0.645508 0.717163 -0.229553 1441740641 -0.048218 0.693298 0.683594 -0.222717 1441740641 -0.048218 0.693298 0.683594 -0.222717 1441740641 -0.048218 0.693298 0.683594 -0.222717 1441740641 -0.048218 0.693298 0.683594 -0.222717 1441740641 -0.048218 0.693298 0.683594 -0.222717 1441740641 -0.048218 0.693298 0.683594 -0.222717 1441740641 -0.328491 0.594910 0.644348 -0.350647 1441740641 -0.328491 0.594910 0.644348 -0.350647 1441740641 -0.328491 0.594910 0.644348 -0.350647 1441740641 -0.328491 0.594910 0.644348 -0.350647 1441740641 -0.328491 0.594910 0.644348 -0.350647 1441740641 -0.328491 0.594910 0.644348 -0.350647 1441740641 -0.342468 0.674622 0.555969 -0.344177 1441740641 -0.342468 0.674622 0.555969 -0.344177 1441740641 -0.342468 0.674622 0.555969 -0.344177 1441740641 -0.342468 0.674622 0.555969 -0.344177 1441740641 -0.342468 0.674622 0.555969 -0.344177 1441740641 -0.342468 0.674622 0.555969 -0.344177 1441740641 -0.077637 0.764587 0.617310 -0.168030 1441740641 -0.077637 0.764587 0.617310 -0.168030 1441740641 -0.077637 0.764587 0.617310 -0.168030 1441740641 -0.077637 0.764587 0.617310 -0.168030 1441740641 -0.077637 0.764587 0.617310 -0.168030 1441740641 -0.077637 0.764587 0.617310 -0.168030 1441740641 -0.112793 0.719116 0.664490 -0.168884 1441740641 -0.112793 0.719116 0.664490 -0.168884 1441740641 -0.112793 0.719116 0.664490 -0.168884 1441740641 -0.112793 0.719116 0.664490 -0.168884 1441740641 -0.112793 0.719116 0.664490 -0.168884 1441740641 -0.112793 0.719116 0.664490 -0.168884 1441740641 -0.112793 0.719116 0.664490 -0.168884 1441740641 -0.155212 0.687561 0.679565 -0.203186 1441740641 -0.155212 0.687561 0.679565 -0.203186 1441740641 -0.155212 0.687561 0.679565 -0.203186 1441740641 -0.155212 0.687561 0.679565 -0.203186 1441740641 -0.155212 0.687561 0.679565 -0.203186 1441740641 -0.155212 0.687561 0.679565 -0.203186 1441740641 -0.111816 0.702820 0.674622 -0.195984 1441740641 -0.111816 0.702820 0.674622 -0.195984 1441740641 -0.111816 0.702820 0.674622 -0.195984 1441740641 -0.111816 0.702820 0.674622 -0.195984 1441740641 -0.111816 0.702820 0.674622 -0.195984 1441740641 -0.111816 0.702820 0.674622 -0.195984 1441740641 -0.096497 0.679199 0.714783 -0.135681 1441740641 -0.096497 0.679199 0.714783 -0.135681 1441740641 -0.096497 0.679199 0.714783 -0.135681 1441740641 -0.096497 0.679199 0.714783 -0.135681 1441740641 -0.096497 0.679199 0.714783 -0.135681 1441740641 -0.096497 0.679199 0.714783 -0.135681 1441740641 -0.096497 0.679199 0.714783 -0.135681 1441740641 -0.132446 0.666809 0.720642 -0.135681 1441740641 -0.132446 0.666809 0.720642 -0.135681 1441740641 -0.132446 0.666809 0.720642 -0.135681 1441740641 -0.132446 0.666809 0.720642 -0.135681 1441740641 -0.132446 0.666809 0.720642 -0.135681 1441740641 -0.132446 0.666809 0.720642 -0.135681 1441740641 -0.158936 0.633484 0.733826 -0.186768 1441740641 -0.158936 0.633484 0.733826 -0.186768 1441740641 -0.158936 0.633484 0.733826 -0.186768 1441740641 -0.158936 0.633484 0.733826 -0.186768 1441740641 -0.158936 0.633484 0.733826 -0.186768 1441740641 -0.158936 0.633484 0.733826 -0.186768 1441740641 -0.167664 0.605042 0.749390 -0.210327 1441740641 -0.167664 0.605042 0.749390 -0.210327 1441740641 -0.167664 0.605042 0.749390 -0.210327 1441740641 -0.167664 0.605042 0.749390 -0.210327 1441740641 -0.167664 0.605042 0.749390 -0.210327 1441740641 -0.167664 0.605042 0.749390 -0.210327 1441740641 -0.167664 0.605042 0.749390 -0.210327 1441740641 -0.168091 0.577820 0.761902 -0.239441 1441740641 -0.168091 0.577820 0.761902 -0.239441 1441740641 -0.168091 0.577820 0.761902 -0.239441 1441740641 -0.168091 0.577820 0.761902 -0.239441 1441740641 
-0.566956 0.353394 0.689209 0.280396 1441740644 -0.566956 0.353394 0.689209 0.280396 1441740644 -0.566956 0.353394 0.689209 0.280396 1441740644 -0.566956 0.353394 0.689209 0.280396 1441740644 -0.566956 0.353394 0.689209 0.280396 1441740644 -0.566956 0.353394 0.689209 0.280396 1441740644 -0.559937 0.361755 0.686035 0.291443 1441740644 -0.559937 0.361755 0.686035 0.291443 1441740644 -0.559937 0.361755 0.686035 0.291443 1441740644 -0.559937 0.361755 0.686035 0.291443 1441740644 -0.559937 0.361755 0.686035 0.291443 1441740644 -0.559937 0.361755 0.686035 0.291443 1441740644 -0.551880 0.372375 0.680603 0.305725 1441740644 -0.551880 0.372375 0.680603 0.305725 1441740644 -0.541687 0.385742 0.673279 0.323059 1441740644 -0.541687 0.385742 0.673279 0.323059 1441740644 -0.541687 0.385742 0.673279 0.323059 1441740644 -0.541687 0.385742 0.673279 0.323059 1441740644 -0.541687 0.385742 0.673279 0.323059 1441740644 -0.541687 0.385742 0.673279 0.323059 1441740644 -0.529175 0.400513 0.666382 0.339783 1441740644 -0.529175 0.400513 0.666382 0.339783 1441740644 -0.529175 0.400513 0.666382 0.339783 1441740644 -0.529175 0.400513 0.666382 0.339783 1441740644 -0.529175 0.400513 0.666382 0.339783 1441740644 -0.529175 0.400513 0.666382 0.339783 1441740644 -0.529175 0.400513 0.666382 0.339783 1441740644 -0.513733 0.419495 0.657227 0.357788 1441740644 -0.513733 0.419495 0.657227 0.357788 1441740644 -0.513733 0.419495 0.657227 0.357788 1441740644 -0.513733 0.419495 0.657227 0.357788 1441740644 -0.513733 0.419495 0.657227 0.357788 1441740644 -0.513733 0.419495 0.657227 0.357788 1441740644 -0.497498 0.441589 0.645325 0.375427 1441740644 -0.497498 0.441589 0.645325 0.375427 1441740644 -0.497498 0.441589 0.645325 0.375427 1441740644 -0.497498 0.441589 0.645325 0.375427 1441740644 -0.497498 0.441589 0.645325 0.375427 1441740644 -0.497498 0.441589 0.645325 0.375427 1441740644 -0.484985 0.458862 0.633728 0.390564 1441740644 -0.484985 0.458862 0.633728 0.390564 1441740644 -0.484985 0.458862 0.633728 0.390564 1441740644 -0.484985 0.458862 0.633728 0.390564 1441740644 -0.484985 0.458862 0.633728 0.390564 1441740644 -0.484985 0.458862 0.633728 0.390564 1441740644 -0.482178 0.463196 0.630493 0.394226 1441740644 -0.482178 0.463196 0.630493 0.394226 1441740644 -0.482178 0.463196 0.630493 0.394226 1441740644 -0.482178 0.463196 0.630493 0.394226 1441740644 -0.482178 0.463196 0.630493 0.394226 1441740644 -0.482178 0.463196 0.630493 0.394226 1441740644 -0.482178 0.463196 0.630493 0.394226 1441740644 -0.484314 0.458984 0.632507 0.393250 1441740644 -0.484314 0.458984 0.632507 0.393250 1441740644 -0.484314 0.458984 0.632507 0.393250 1441740644 -0.484314 0.458984 0.632507 0.393250 1441740644 -0.484314 0.458984 0.632507 0.393250 1441740644 -0.484314 0.458984 0.632507 0.393250 1441740644 -0.490112 0.448669 0.636780 0.391052 1441740644 -0.490112 0.448669 0.636780 0.391052 1441740644 -0.490112 0.448669 0.636780 0.391052 1441740645 -0.490112 0.448669 0.636780 0.391052 1441740645 -0.490112 0.448669 0.636780 0.391052 1441740645 -0.490112 0.448669 0.636780 0.391052 1441740645 -0.490112 0.448669 0.636780 0.391052 1441740645 -0.502502 0.430542 0.647217 0.378357 1441740645 -0.502502 0.430542 0.647217 0.378357 1441740645 -0.502502 0.430542 0.647217 0.378357 1441740645 -0.502502 0.430542 0.647217 0.378357 1441740645 -0.502502 0.430542 0.647217 0.378357 1441740645 -0.502502 0.430542 0.647217 0.378357 1441740645 -0.515991 0.413147 0.661133 0.354858 1441740645 -0.515991 0.413147 0.661133 0.354858 1441740645 -0.515991 0.413147 0.661133 0.354858 1441740645 -0.515991 0.413147 0.661133 0.354858 1441740645 -0.515991 0.413147 0.661133 0.354858 1441740645 -0.515991 0.413147 0.661133 0.354858 1441740645 -0.526062 0.414185 0.661804 0.337097 1441740645 -0.526062 0.414185 0.661804 0.337097 1441740645 -0.526062 0.414185 0.661804 0.337097 1441740645 -0.526062 0.414185 0.661804 0.337097 1441740645 -0.526062 0.414185 0.661804 0.337097 1441740645 -0.526062 0.414185 0.661804 0.337097 1441740645 -0.526062 0.414185 0.661804 0.337097 1441740645 -0.534424 0.429138 0.651733 0.324707 1441740645 -0.534424 0.429138 0.651733 0.324707 1441740645 -0.534424 0.429138 0.651733 0.324707 1441740645 -0.534424 0.429138 0.651733 0.324707 1441740645 -0.534424 0.429138 0.651733 0.324707 1441740645 -0.534424 0.429138 0.651733 0.324707 1441740645 -0.542480 0.442261 0.649414 0.297302 1441740645 -0.542480 0.442261 0.649414 0.297302 1441740645 -0.542480 0.442261 0.649414 0.297302 1441740645 -0.542480 0.442261 0.649414 0.297302 1441740645 -0.542480 0.442261 0.649414 0.297302 1441740645 -0.542480 0.442261 0.649414 0.297302 1441740645 -0.551636 0.441406 0.659485 0.256836 1441740645 -0.551636 0.441406 0.659485 0.256836 1441740645 -0.551636 0.441406 0.659485 0.256836 1441740645 -0.551636 0.441406 0.659485 0.256836 1441740645 -0.551636 0.441406 0.659485 0.256836 1441740645 -0.551636 0.441406 0.659485 0.256836 1441740645 -0.583862 0.413452 0.654907 0.243408 1441740645 -0.583862 0.413452 0.654907 0.243408 1441740645 -0.583862 0.413452 0.654907 0.243408 1441740645 -0.583862 0.413452 0.654907 0.243408 1441740645 -0.583862 0.413452 0.654907 0.243408 1441740645 -0.583862 0.413452 0.654907 0.243408 1441740645 -0.583862 0.413452 0.654907 0.243408 1441740645 -0.588135 0.397583 0.646484 0.279358 1441740645 -0.588135 0.397583 0.646484 0.279358 1441740645 -0.588135 0.397583 0.646484 0.279358 1441740645 -0.588135 0.397583 0.646484 0.279358 1441740645 -0.588135 0.397583 0.646484 0.279358 1441740645 -0.588135 0.397583 0.646484 0.279358 1441740645 -0.577026 0.390625 0.657166 0.287292 1441740645 -0.577026 0.390625 0.657166 0.287292 1441740645 -0.577026 0.390625 0.657166 0.287292 1441740645 -0.577026 0.390625 0.657166 0.287292 1441740645 -0.577026 0.390625 0.657166 0.287292 1441740645 -0.577026 0.390625 0.657166 0.287292 1441740645 -0.571777 0.375122 0.671570 0.285095 1441740645 -0.571777 0.375122 0.671570 0.285095 1441740645 -0.571777 0.375122 0.671570 0.285095 1441740645 -0.571777 0.375122 0.671570 0.285095 1441740645 -0.571777 0.375122 0.671570 0.285095 1441740645 -0.571777 0.375122 0.671570 0.285095 1441740645 -0.571777 0.375122 0.671570 0.285095 1441740645 -0.560669 0.373291 0.673279 0.304871 1441740645 -0.560669 0.373291 0.673279 0.304871 1441740645 -0.560669 0.373291 0.673279 0.304871 1441740645 -0.560669 0.373291 0.673279 0.304871 1441740645 -0.560669 0.373291 0.673279 0.304871 1441740645 -0.560669 0.373291 0.673279 0.304871 1441740645 -0.560669 0.373291 0.673279 0.304871 1441740645 -0.544678 0.395752 0.656067 0.340881 1441740645 -0.544678 0.395752 0.656067 0.340881 1441740645 -0.544678 0.395752 0.656067 0.340881 1441740645 -0.544678 0.395752 0.656067 0.340881 1441740645 -0.544678 0.395752 0.656067 0.340881 1441740645 -0.537231 0.404846 0.647217 0.358582 1441740645 -0.537231 0.404846 0.647217 0.358582 1441740645 -0.537231 0.404846 0.647217 0.358582 1441740645 -0.537231 0.404846 0.647217 0.358582 1441740645 -0.537231 0.404846 0.647217 0.358582 1441740645 -0.537231 0.404846 0.647217 0.358582 1441740645 -0.537231 0.404846 0.647217 0.358582 1441740645 -0.536682 0.400879 0.644775 0.368042 1441740645 -0.536682 0.400879 0.644775 0.368042 1441740645 -0.536682 0.400879 0.644775 0.368042 1441740645 -0.536682 0.400879 0.644775 0.368042 1441740645 -0.536682 0.400879 0.644775 0.368042 1441740645 -0.536682 0.400879 0.644775 0.368042 1441740645 -0.535828 0.396729 0.638977 0.383606 1441740645 -0.535828 0.396729 0.638977 0.383606 1441740645 -0.535828 0.396729 0.638977 0.383606 1441740645 -0.535828 0.396729 0.638977 0.383606 1441740645 -0.535828 0.396729 0.638977 0.383606 1441740645 -0.535828 0.396729 0.638977 0.383606 1441740645 -0.537170 0.394592 0.629395 0.399414 1441740645 -0.537170 0.394592 0.629395 0.399414 1441740645 -0.537170 0.394592 0.629395 0.399414 1441740645 -0.537170 0.394592 0.629395 0.399414 1441740645 -0.537170 0.394592 0.629395 0.399414 1441740645 -0.537170 0.394592 0.629395 0.399414 1441740645 -0.537170 0.394592 0.629395 0.399414 1441740645 -0.541382 0.392395 0.623047 0.405823 1441740645 -0.541382 0.392395 0.623047 0.405823 1441740645 -0.541382 0.392395 0.623047 0.405823 1441740645 -0.541382 0.392395 0.623047 0.405823 1441740645 -0.541382 0.392395 0.623047 0.405823 1441740645 -0.541382 0.392395 0.623047 0.405823 1441740645 -0.547119 0.388611 0.629944 0.390869 1441740645 -0.547119 0.388611 0.629944 0.390869 1441740645 -0.547119 0.388611 0.629944 0.390869 1441740646 -0.547119 0.388611 0.629944 0.390869 1441740646 -0.547119 0.388611 0.629944 0.390869 1441740646 -0.547119 0.388611 0.629944 0.390869 1441740646 -0.554626 0.381775 0.640869 0.368591 1441740646 -0.554626 0.381775 0.640869 0.368591 1441740646 -0.554626 0.381775 0.640869 0.368591 1441740646 -0.554626 0.381775 0.640869 0.368591 1441740646 -0.554626 0.381775 0.640869 0.368591 1441740646 -0.554626 0.381775 0.640869 0.368591 1441740646 -0.554321 0.385681 0.654785 0.339355 1441740646 -0.554321 0.385681 0.654785 0.339355 1441740646 -0.554321 0.385681 0.654785 0.339355 1441740646 -0.554321 0.385681 0.654785 0.339355 1441740646 -0.554321 0.385681 0.654785 0.339355 1441740646 -0.554321 0.385681 0.654785 0.339355 1441740646 -0.554321 0.385681 0.654785 0.339355 1441740646 -0.557312 0.384583 0.666504 0.311768 1441740646 -0.557312 0.384583 0.666504 0.311768 1441740646 -0.557312 0.384583 0.666504 0.311768 1441740646 -0.557312 0.384583 0.666504 0.311768 1441740646 -0.557312 0.384583 0.666504 0.311768 1441740646 -0.557312 0.384583 0.666504 0.311768 1441740646 -0.546021 0.397156 0.671631 0.304993 1441740646 -0.546021 0.397156 0.671631 0.304993 1441740646 -0.546021 0.397156 0.671631 0.304993 1441740646 -0.546021 0.397156 0.671631 0.304993 1441740646 -0.546021 0.397156 0.671631 0.304993 1441740646 -0.546021 0.397156 0.671631 0.304993 1441740646 -0.518921 0.423035 0.684448 0.288635 1441740646 -0.518921 0.423035 0.684448 0.288635 1441740646 -0.518921 0.423035 0.684448 0.288635 1441740646 -0.518921 0.423035 0.684448 0.288635 1441740646 -0.518921 0.423035 0.684448 0.288635 1441740646 -0.518921 0.423035 0.684448 0.288635 1441740646 -0.518921 0.423035 0.684448 0.288635 1441740646 -0.518066 0.439392 0.662109 0.316467 1441740646 -0.518066 0.439392 0.662109 0.316467 1441740646 -0.518066 0.439392 0.662109 0.316467 1441740646 -0.518066 0.439392 0.662109 0.316467 1441740646 -0.518066 0.439392 0.662109 0.316467 1441740646 -0.518066 0.439392 0.662109 0.316467 1441740646 -0.518066 0.439392 0.662109 0.316467 1441740646 -0.517517 0.435059 0.664307 0.318726 1441740646 -0.517517 0.435059 0.664307 0.318726 1441740646 -0.517517 0.435059 0.664307 0.318726 1441740646 -0.517517 0.435059 0.664307 0.318726 1441740646 -0.517517 0.435059 0.664307 0.318726 1441740646 -0.512634 0.437256 0.661316 0.329651 1441740646 -0.512634 0.437256 0.661316 0.329651 1441740646 -0.512634 0.437256 0.661316 0.329651 1441740646 -0.512634 0.437256 0.661316 0.329651 1441740646 -0.512634 0.437256 0.661316 0.329651 1441740646 -0.512634 0.437256 0.661316 0.329651 1441740646 -0.512634 0.437256 0.661316 0.329651 1441740646 -0.520630 0.427917 0.660828 0.330322 1441740646 -0.520630 0.427917 0.660828 0.330322 1441740646 -0.520630 0.427917 0.660828 0.330322 1441740646 -0.520630 0.427917 0.660828 0.330322 1441740646 -0.520630 0.427917 0.660828 0.330322 1441740646 -0.520630 0.427917 0.660828 0.330322 1441740646 -0.507080 0.438782 0.651184 0.355347 1441740646 -0.507080 0.438782 0.651184 0.355347 1441740646 -0.507080 0.438782 0.651184 0.355347 1441740646 -0.507080 0.438782 0.651184 0.355347 1441740646 -0.507080 0.438782 0.651184 0.355347 1441740646 -0.507080 0.438782 0.651184 0.355347 1441740646 -0.507080 0.438782 0.651184 0.355347 1441740646 -0.494690 0.459290 0.631226 0.381897 1441740646 -0.494690 0.459290 0.631226 0.381897 1441740646 -0.494690 0.459290 0.631226 0.381897 1441740646 -0.494690 0.459290 0.631226 0.381897 1441740646 -0.494690 0.459290 0.631226 0.381897 1441740646 -0.498169 0.454285 0.626465 0.391052 1441740646 -0.498169 0.454285 0.626465 0.391052 1441740646 -0.496765 0.451904 0.618713 0.407654 1441740646 -0.496765 0.451904 0.618713 0.407654 1441740646 -0.496765 0.451904 0.618713 0.407654 1441740646 -0.496765 0.451904 0.618713 0.407654 1441740646 -0.496765 0.451904 0.618713 0.407654 1441740646 -0.496765 0.451904 0.618713 0.407654 1441740646 -0.490662 0.456848 0.602844 0.432556 1441740646 -0.490662 0.456848 0.602844 0.432556 1441740646 -0.490662 0.456848 0.602844 0.432556 1441740646 -0.490662 0.456848 0.602844 0.432556 1441740646 -0.490662 0.456848 0.602844 0.432556 1441740646 -0.490662 0.456848 0.602844 0.432556 1441740646 -0.488892 0.459229 0.587769 0.452332 1441740646 -0.488892 0.459229 0.587769 0.452332 1441740646 -0.488892 0.459229 0.587769 0.452332 1441740646 -0.488892 0.459229 0.587769 0.452332 1441740646 -0.488892 0.459229 0.587769 0.452332 1441740646 -0.488892 0.459229 0.587769 0.452332 1441740646 -0.488892 0.459229 0.587769 0.452332 1441740646 -0.484680 0.463501 0.575745 0.467651 1441740646 -0.484680 0.463501 0.575745 0.467651 1441740646 -0.484680 0.463501 0.575745 0.467651 1441740646 -0.484680 0.463501 0.575745 0.467651 1441740646 -0.484680 0.463501 0.575745 0.467651 1441740646 -0.484680 0.463501 0.575745 0.467651 1441740646 -0.484070 0.464783 0.571838 0.471802 1441740646 -0.484070 0.464783 0.571838 0.471802 1441740646 -0.484070 0.464783 0.571838 0.471802 1441740646 -0.484070 0.464783 0.571838 0.471802 1441740646 -0.484070 0.464783 0.571838 0.471802 1441740646 -0.484070 0.464783 0.571838 0.471802 1441740646 -0.486450 0.462402 0.576416 0.466125 1441740646 -0.486450 0.462402 0.576416 0.466125 1441740646 -0.486450 0.462402 0.576416 0.466125 1441740646 -0.486450 0.462402 0.576416 0.466125 1441740646 -0.486450 0.462402 0.576416 0.466125 1441740647 -0.486450 0.462402 0.576416 0.466125 1441740647 -0.486450 0.462402 0.576416 0.466125 1441740647 -0.488647 0.463928 0.585815 0.450256 1441740647 -0.488647 0.463928 0.585815 0.450256 1441740647 -0.488647 0.463928 0.585815 0.450256 1441740647 -0.488647 0.463928 0.585815 0.450256 1441740647 -0.488647 0.463928 0.585815 0.450256 1441740647 -0.488647 0.463928 0.585815 0.450256 1441740647 -0.492676 0.465576 0.598877 0.426453 1441740647 -0.492676 0.465576 0.598877 0.426453 1441740647 -0.492676 0.465576 0.598877 0.426453 1441740647 -0.492676 0.465576 0.598877 0.426453 1441740647 -0.492676 0.465576 0.598877 0.426453 1441740647 -0.492676 0.465576 0.598877 0.426453 1441740647 -0.492676 0.465576 0.598877 0.426453 1441740647 -0.501099 0.460815 0.623962 0.383667 1441740647 -0.501099 0.460815 0.623962 0.383667 1441740647 -0.501099 0.460815 0.623962 0.383667 1441740647 -0.501099 0.460815 0.623962 0.383667 1441740647 -0.501099 0.460815 0.623962 0.383667 1441740647 -0.501099 0.460815 0.623962 0.383667 1441740647 -0.509949 0.449707 0.652283 0.335022 1441740647 -0.509949 0.449707 0.652283 0.335022 1441740647 -0.509949 0.449707 0.652283 0.335022 1441740647 -0.509949 0.449707 0.652283 0.335022 1441740647 -0.509949 0.449707 0.652283 0.335022 1441740647 -0.509949 0.449707 0.652283 0.335022 1441740647 -0.511780 0.451172 0.663391 0.307190 1441740647 -0.511780 0.451172 0.663391 0.307190 1441740647 -0.511780 0.451172 0.663391 0.307190 1441740647 -0.511780 0.451172 0.663391 0.307190 1441740647 -0.511780 0.451172 0.663391 0.307190 1441740647 -0.512268 0.448608 0.681030 0.269287 1441740647 -0.512268 0.448608 0.681030 0.269287 1441740647 -0.512268 0.448608 0.681030 0.269287 1441740647 -0.512268 0.448608 0.681030 0.269287 1441740647 -0.512268 0.448608 0.681030 0.269287 1441740647 -0.512268 0.448608 0.681030 0.269287 1441740647 -0.512268 0.448608 0.681030 0.269287 1441740647 -0.507446 0.453552 0.679382 0.274048 1441740647 -0.507446 0.453552 0.679382 0.274048 1441740647 -0.507446 0.453552 0.679382 0.274048 1441740647 -0.507446 0.453552 0.679382 0.274048 1441740647 -0.507446 0.453552 0.679382 0.274048 1441740647 -0.507446 0.453552 0.679382 0.274048 1441740647 -0.506226 0.443970 0.684448 0.279480 1441740647 -0.506226 0.443970 0.684448 0.279480 1441740647 -0.506226 0.443970 0.684448 0.279480 1441740647 -0.506226 0.443970 0.684448 0.279480 1441740647 -0.506226 0.443970 0.684448 0.279480 1441740647 -0.506226 0.443970 0.684448 0.279480 1441740647 -0.506226 0.443970 0.684448 0.279480 1441740647 -0.496765 0.448181 0.681702 0.295776 1441740647 -0.496765 0.448181 0.681702 0.295776 1441740647 -0.496765 0.448181 0.681702 0.295776 1441740647 -0.496765 0.448181 0.681702 0.295776 1441740647 -0.496765 0.448181 0.681702 0.295776 1441740647 -0.502625 0.442078 0.679138 0.301086 1441740647 -0.502625 0.442078 0.679138 0.301086 1441740647 -0.502625 0.442078 0.679138 0.301086 1441740647 -0.502625 0.442078 0.679138 0.301086 1441740647 -0.502625 0.442078 0.679138 0.301086 1441740647 -0.511780 0.433228 0.674133 0.309631 1441740647 -0.511780 0.433228 0.674133 0.309631 1441740647 -0.511780 0.433228 0.674133 0.309631 1441740647 -0.511780 0.433228 0.674133 0.309631 1441740647 -0.511780 0.433228 0.674133 0.309631 1441740647 -0.511780 0.433228 0.674133 0.309631 1441740647 -0.511780 0.433228 0.674133 0.309631 1441740647 -0.509155 0.440369 0.655701 0.341858 1441740647 -0.509155 0.440369 0.655701 0.341858 1441740647 -0.509155 0.440369 0.655701 0.341858 1441740647 -0.509155 0.440369 0.655701 0.341858 1441740647 -0.509155 0.440369 0.655701 0.341858 1441740647 -0.509155 0.440369 0.655701 0.341858 1441740647 -0.508484 0.444702 0.639099 0.367615 1441740647 -0.508484 0.444702 0.639099 0.367615 1441740647 -0.508484 0.444702 0.639099 0.367615 1441740647 -0.508484 0.444702 0.639099 0.367615 1441740647 -0.508484 0.444702 0.639099 0.367615 1441740647 -0.508484 0.444702 0.639099 0.367615 1441740647 -0.511353 0.443604 0.622925 0.391968 1441740647 -0.511353 0.443604 0.622925 0.391968 1441740647 -0.510193 0.445862 0.604126 0.419373 1441740647 -0.510193 0.445862 0.604126 0.419373 1441740647 -0.510193 0.445862 0.604126 0.419373 1441740647 -0.510193 0.445862 0.604126 0.419373 1441740647 -0.510193 0.445862 0.604126 0.419373 1441740647 -0.510193 0.445862 0.604126 0.419373 1441740647 -0.508301 0.448425 0.589233 0.439758 1441740647 -0.508301 0.448425 0.589233 0.439758 1441740647 -0.508301 0.448425 0.589233 0.439758 1441740647 -0.508301 0.448425 0.589233 0.439758 1441740647 -0.508301 0.448425 0.589233 0.439758 1441740647 -0.508301 0.448425 0.589233 0.439758 1441740647 -0.510620 0.441589 0.583984 0.450745 1441740647 -0.510620 0.441589 0.583984 0.450745 1441740647 -0.510620 0.441589 0.583984 0.450745 1441740647 -0.510620 0.441589 0.583984 0.450745 1441740647 -0.510620 0.441589 0.583984 0.450745 1441740647 -0.510620 0.441589 0.583984 0.450745 1441740647 -0.510620 0.441589 0.583984 0.450745 1441740647 -0.507080 0.439819 0.585754 0.454224 1441740647 -0.507080 0.439819 0.585754 0.454224 1441740647 -0.507080 0.439819 0.585754 0.454224 1441740647 -0.507080 0.439819 0.585754 0.454224 1441740647 -0.507080 0.439819 0.585754 0.454224 1441740648 -0.507080 0.439819 0.585754 0.454224 1441740648 -0.506531 0.442261 0.588074 0.449402 1441740648 -0.506531 0.442261 0.588074 0.449402 1441740648 -0.506531 0.442261 0.588074 0.449402 1441740648 -0.506531 0.442261 0.588074 0.449402 1441740648 -0.506531 0.442261 0.588074 0.449402 1441740648 -0.506531 0.442261 0.588074 0.449402 1441740648 -0.510742 0.441040 0.599365 0.430481 1441740648 -0.510742 0.441040 0.599365 0.430481 1441740648 -0.510742 0.441040 0.599365 0.430481 1441740648 -0.510742 0.441040 0.599365 0.430481 1441740648 -0.510742 0.441040 0.599365 0.430481 1441740648 -0.510742 0.441040 0.599365 0.430481 1441740648 -0.512878 0.444824 0.608948 0.410095 1441740648 -0.512878 0.444824 0.608948 0.410095 1441740648 -0.512878 0.444824 0.608948 0.410095 1441740648 -0.512878 0.444824 0.608948 0.410095 1441740648 -0.512878 0.444824 0.608948 0.410095 1441740648 -0.512878 0.444824 0.608948 0.410095 1441740648 -0.514160 0.449158 0.621643 0.383850 1441740648 -0.514160 0.449158 0.621643 0.383850 1441740648 -0.514160 0.449158 0.621643 0.383850 1441740648 -0.514160 0.449158 0.621643 0.383850 1441740648 -0.514160 0.449158 0.621643 0.383850 1441740648 -0.514160 0.449158 0.621643 0.383850 1441740648 -0.514160 0.449158 0.621643 0.383850 1441740648 -0.500732 0.465393 0.631653 0.365479 1441740648 -0.500732 0.465393 0.631653 0.365479 1441740648 -0.500732 0.465393 0.631653 0.365479 1441740648 -0.500732 0.465393 0.631653 0.365479 1441740648 -0.500732 0.465393 0.631653 0.365479 1441740648 -0.500732 0.465393 0.631653 0.365479 1441740648 -0.510315 0.455750 0.644348 0.341492 1441740648 -0.510315 0.455750 0.644348 0.341492 1441740648 -0.510315 0.455750 0.644348 0.341492 1441740648 -0.510315 0.455750 0.644348 0.341492 1441740648 -0.510315 0.455750 0.644348 0.341492 1441740648 -0.510315 0.455750 0.644348 0.341492 1441740648 -0.539673 0.430359 0.658386 0.300049 1441740648 -0.539673 0.430359 0.658386 0.300049 1441740648 -0.539673 0.430359 0.658386 0.300049 1441740648 -0.539673 0.430359 0.658386 0.300049 1441740648 -0.539673 0.430359 0.658386 0.300049 1441740648 -0.539673 0.430359 0.658386 0.300049 1441740648 -0.538696 0.422363 0.658936 0.311768 1441740648 -0.538696 0.422363 0.658936 0.311768 1441740648 -0.538696 0.422363 0.658936 0.311768 1441740648 -0.538696 0.422363 0.658936 0.311768 1441740648 -0.538696 0.422363 0.658936 0.311768 1441740648 -0.538696 0.422363 0.658936 0.311768 1441740648 -0.538696 0.422363 0.658936 0.311768 1441740648 -0.546631 0.406982 0.653931 0.328491 1441740648 -0.546631 0.406982 0.653931 0.328491 1441740648 -0.546631 0.406982 0.653931 0.328491 1441740648 -0.546631 0.406982 0.653931 0.328491 1441740648 -0.546631 0.406982 0.653931 0.328491 1441740648 -0.546631 0.406982 0.653931 0.328491 1441740648 -0.553467 0.388428 0.659363 0.328613 1441740648 -0.553467 0.388428 0.659363 0.328613 1441740648 -0.553467 0.388428 0.659363 0.328613 1441740648 -0.553467 0.388428 0.659363 0.328613 1441740648 -0.553467 0.388428 0.659363 0.328613 1441740648 -0.553467 0.388428 0.659363 0.328613 1441740648 -0.551575 0.396301 0.645020 0.350159 1441740648 -0.551575 0.396301 0.645020 0.350159 1441740648 -0.551575 0.396301 0.645020 0.350159 1441740648 -0.551575 0.396301 0.645020 0.350159 1441740648 -0.551575 0.396301 0.645020 0.350159 1441740648 -0.551575 0.396301 0.645020 0.350159 1441740648 -0.550720 0.402344 0.634705 0.363281 1441740648 -0.550720 0.402344 0.634705 0.363281 1441740648 -0.550720 0.402344 0.634705 0.363281 1441740648 -0.550720 0.402344 0.634705 0.363281 1441740648 -0.550720 0.402344 0.634705 0.363281 1441740648 -0.550720 0.402344 0.634705 0.363281 1441740648 -0.552185 0.401672 0.628540 0.372314 1441740648 -0.552185 0.401672 0.628540 0.372314 1441740648 -0.552185 0.401672 0.628540 0.372314 1441740648 -0.549133 0.404236 0.623535 0.382385 1441740648 -0.549133 0.404236 0.623535 0.382385 1441740648 -0.549133 0.404236 0.623535 0.382385 1441740648 -0.549133 0.404236 0.623535 0.382385 1441740648 -0.549133 0.404236 0.623535 0.382385 1441740648 -0.549133 0.404236 0.623535 0.382385 1441740648 -0.549133 0.404236 0.623535 0.382385 1441740648 -0.542419 0.409790 0.615784 0.398254 1441740648 -0.542419 0.409790 0.615784 0.398254 1441740648 -0.542419 0.409790 0.615784 0.398254 1441740648 -0.542419 0.409790 0.615784 0.398254 1441740648 -0.542419 0.409790 0.615784 0.398254 1441740648 -0.542419 0.409790 0.615784 0.398254 1441740648 -0.531494 0.419189 0.605225 0.418823 1441740648 -0.531494 0.419189 0.605225 0.418823 1441740648 -0.531494 0.419189 0.605225 0.418823 1441740648 -0.531494 0.419189 0.605225 0.418823 1441740648 -0.531494 0.419189 0.605225 0.418823 1441740648 -0.531494 0.419189 0.605225 0.418823 1441740648 -0.518738 0.427917 0.594971 0.440186 1441740648 -0.518738 0.427917 0.594971 0.440186 1441740648 -0.518738 0.427917 0.594971 0.440186 1441740648 -0.518738 0.427917 0.594971 0.440186 1441740648 -0.518738 0.427917 0.594971 0.440186 1441740648 -0.518738 0.427917 0.594971 0.440186 1441740648 -0.518738 0.427917 0.594971 0.440186 1441740648 -0.507629 0.434875 0.586731 0.457031 1441740648 -0.507629 0.434875 0.586731 0.457031 1441740648 -0.507629 0.434875 0.586731 0.457031 1441740648 -0.507629 0.434875 0.586731 0.457031 1441740648 -0.507629 0.434875 0.586731 0.457031 1441740648 -0.507629 0.434875 0.586731 0.457031 1441740649 -0.501770 0.438477 0.583191 0.464539 1441740649 -0.501770 0.438477 0.583191 0.464539 1441740649 -0.501770 0.438477 0.583191 0.464539 1441740649 -0.501770 0.438477 0.583191 0.464539 1441740649 -0.501770 0.438477 0.583191 0.464539 1441740649 -0.501770 0.438477 0.583191 0.464539 1441740649 -0.507324 0.434204 0.587891 0.456543 1441740649 -0.507324 0.434204 0.587891 0.456543 1441740649 -0.507324 0.434204 0.587891 0.456543 1441740649 -0.507324 0.434204 0.587891 0.456543 1441740649 -0.507324 0.434204 0.587891 0.456543 1441740649 -0.507324 0.434204 0.587891 0.456543 1441740649 -0.517883 0.428833 0.599670 0.433838 1441740649 -0.517883 0.428833 0.599670 0.433838 1441740649 -0.517883 0.428833 0.599670 0.433838 1441740649 -0.517883 0.428833 0.599670 0.433838 1441740649 -0.517883 0.428833 0.599670 0.433838 1441740649 -0.517883 0.428833 0.599670 0.433838 1441740649 -0.524048 0.437317 0.611511 0.400269 1441740649 -0.524048 0.437317 0.611511 0.400269 1441740649 -0.524048 0.437317 0.611511 0.400269 1441740649 -0.524048 0.437317 0.611511 0.400269 1441740649 -0.524048 0.437317 0.611511 0.400269 1441740649 -0.524048 0.437317 0.611511 0.400269 1441740649 -0.538391 0.436096 0.635010 0.341553 1441740649 -0.538391 0.436096 0.635010 0.341553 1441740649 -0.538391 0.436096 0.635010 0.341553 1441740649 -0.538391 0.436096 0.635010 0.341553 1441740649 -0.538391 0.436096 0.635010 0.341553 1441740649 -0.538391 0.436096 0.635010 0.341553 1441740649 -0.528015 0.505432 0.600525 0.324158 1441740649 -0.528015 0.505432 0.600525 0.324158 1441740649 -0.528015 0.505432 0.600525 0.324158 1441740649 -0.528015 0.505432 0.600525 0.324158 1441740649 -0.528015 0.505432 0.600525 0.324158 1441740649 -0.528015 0.505432 0.600525 0.324158 1441740649 -0.501770 0.541931 0.592163 0.322266 1441740649 -0.501770 0.541931 0.592163 0.322266 1441740649 -0.501770 0.541931 0.592163 0.322266 1441740649 -0.501770 0.541931 0.592163 0.322266 1441740649 -0.501770 0.541931 0.592163 0.322266 1441740649 -0.501770 0.541931 0.592163 0.322266 1441740649 -0.501770 0.541931 0.592163 0.322266 1441740649 -0.507996 0.519836 0.607117 0.321045 1441740649 -0.507996 0.519836 0.607117 0.321045 1441740649 -0.507996 0.519836 0.607117 0.321045 1441740649 -0.507996 0.519836 0.607117 0.321045 1441740649 -0.507996 0.519836 0.607117 0.321045 1441740649 -0.507996 0.519836 0.607117 0.321045 1441740649 -0.522156 0.490479 0.625183 0.309692 1441740649 -0.522156 0.490479 0.625183 0.309692 1441740649 -0.522156 0.490479 0.625183 0.309692 1441740649 -0.522156 0.490479 0.625183 0.309692 1441740649 -0.522156 0.490479 0.625183 0.309692 1441740649 -0.522156 0.490479 0.625183 0.309692 1441740649 -0.539978 0.468018 0.640869 0.280334 1441740649 -0.539978 0.468018 0.640869 0.280334 1441740649 -0.539978 0.468018 0.640869 0.280334 1441740649 -0.539978 0.468018 0.640869 0.280334 1441740649 -0.539978 0.468018 0.640869 0.280334 1441740649 -0.539978 0.468018 0.640869 0.280334 1441740649 -0.565125 0.424194 0.658203 0.259705 1441740649 -0.565125 0.424194 0.658203 0.259705 1441740649 -0.565125 0.424194 0.658203 0.259705 1441740649 -0.565125 0.424194 0.658203 0.259705 1441740649 -0.565125 0.424194 0.658203 0.259705 1441740649 -0.565125 0.424194 0.658203 0.259705 1441740649 -0.572998 0.398132 0.671570 0.249207 1441740649 -0.572998 0.398132 0.671570 0.249207 1441740649 -0.572998 0.398132 0.671570 0.249207 1441740649 -0.572998 0.398132 0.671570 0.249207 1441740649 -0.572998 0.398132 0.671570 0.249207 1441740649 -0.572998 0.398132 0.671570 0.249207 1441740649 -0.564148 0.384583 0.682373 0.261047 1441740649 -0.564148 0.384583 0.682373 0.261047 1441740649 -0.564148 0.384583 0.682373 0.261047 1441740649 -0.564148 0.384583 0.682373 0.261047 1441740649 -0.564148 0.384583 0.682373 0.261047 1441740649 -0.564148 0.384583 0.682373 0.261047 1441740649 -0.558105 0.395935 0.671814 0.283508 1441740649 -0.558105 0.395935 0.671814 0.283508 1441740649 -0.558105 0.395935 0.671814 0.283508 1441740649 -0.558105 0.395935 0.671814 0.283508 1441740649 -0.558105 0.395935 0.671814 0.283508 1441740649 -0.558105 0.395935 0.671814 0.283508 1441740649 -0.558105 0.395935 0.671814 0.283508 1441740649 -0.559021 0.389832 0.672913 0.287598 1441740649 -0.559021 0.389832 0.672913 0.287598 1441740649 -0.559021 0.389832 0.672913 0.287598 1441740649 -0.559021 0.389832 0.672913 0.287598 1441740649 -0.559021 0.389832 0.672913 0.287598 1441740649 -0.559021 0.389832 0.672913 0.287598 1441740649 -0.555908 0.390686 0.668335 0.302612 1441740649 -0.555908 0.390686 0.668335 0.302612 1441740649 -0.555908 0.390686 0.668335 0.302612 1441740649 -0.555908 0.390686 0.668335 0.302612 1441740649 -0.555908 0.390686 0.668335 0.302612 1441740649 -0.555908 0.390686 0.668335 0.302612 1441740649 -0.551086 0.399353 0.656677 0.324951 1441740649 -0.551086 0.399353 0.656677 0.324951 1441740649 -0.551086 0.399353 0.656677 0.324951 1441740649 -0.551086 0.399353 0.656677 0.324951 1441740649 -0.551086 0.399353 0.656677 0.324951 1441740649 -0.551086 0.399353 0.656677 0.324951 1441740649 -0.553162 0.398926 0.646423 0.341980 1441740649 -0.553162 0.398926 0.646423 0.341980 1441740649 -0.553162 0.398926 0.646423 0.341980 1441740649 -0.553162 0.398926 0.646423 0.341980 1441740649 -0.553162 0.398926 0.646423 0.341980 1441740649 -0.553162 0.398926 0.646423 0.341980 1441740649 -0.552917 0.397888 0.636475 0.361633 1441740649 -0.552917 0.397888 0.636475 0.361633 1441740650 -0.552917 0.397888 0.636475 0.361633 1441740650 -0.552917 0.397888 0.636475 0.361633 1441740650 -0.552917 0.397888 0.636475 0.361633 1441740650 -0.552917 0.397888 0.636475 0.361633 1441740650 -0.558716 0.389771 0.625916 0.379639 1441740650 -0.558716 0.389771 0.625916 0.379639 1441740650 -0.558716 0.389771 0.625916 0.379639 1441740650 -0.558716 0.389771 0.625916 0.379639 1441740650 -0.558716 0.389771 0.625916 0.379639 1441740650 -0.558716 0.389771 0.625916 0.379639 1441740650 -0.558716 0.389771 0.625916 0.379639 1441740650 -0.562561 0.382813 0.620605 0.389587 1441740650 -0.562561 0.382813 0.620605 0.389587 1441740650 -0.562561 0.382813 0.620605 0.389587 1441740650 -0.562561 0.382813 0.620605 0.389587 1441740650 -0.562561 0.382813 0.620605 0.389587 1441740650 -0.562561 0.382813 0.620605 0.389587 1441740650 -0.570251 0.375549 0.620300 0.385986 1441740650 -0.570251 0.375549 0.620300 0.385986 1441740650 -0.570251 0.375549 0.620300 0.385986 1441740650 -0.570251 0.375549 0.620300 0.385986 1441740650 -0.570251 0.375549 0.620300 0.385986 1441740650 -0.570251 0.375549 0.620300 0.385986 1441740650 -0.572937 0.373230 0.631592 0.365356 1441740650 -0.572937 0.373230 0.631592 0.365356 1441740650 -0.572937 0.373230 0.631592 0.365356 1441740650 -0.572937 0.373230 0.631592 0.365356 1441740650 -0.572937 0.373230 0.631592 0.365356 1441740650 -0.572937 0.373230 0.631592 0.365356 1441740650 -0.572937 0.373230 0.631592 0.365356 1441740650 -0.575684 0.377258 0.639343 0.342590 1441740650 -0.575684 0.377258 0.639343 0.342590 1441740650 -0.575684 0.377258 0.639343 0.342590 1441740650 -0.575684 0.377258 0.639343 0.342590 1441740650 -0.575684 0.377258 0.639343 0.342590 1441740650 -0.575684 0.377258 0.639343 0.342590 1441740650 -0.580566 0.390869 0.647522 0.301392 1441740650 -0.580566 0.390869 0.647522 0.301392 1441740650 -0.580566 0.390869 0.647522 0.301392 1441740650 -0.580566 0.390869 0.647522 0.301392 1441740650 -0.580566 0.390869 0.647522 0.301392 1441740650 -0.580566 0.390869 0.647522 0.301392 1441740650 -0.580566 0.390869 0.647522 0.301392 1441740650 -0.587463 0.393677 0.652588 0.272095 1441740650 -0.587463 0.393677 0.652588 0.272095 1441740650 -0.587463 0.393677 0.652588 0.272095 1441740650 -0.587463 0.393677 0.652588 0.272095 1441740650 -0.587463 0.393677 0.652588 0.272095 1441740650 -0.587463 0.393677 0.652588 0.272095 1441740650 -0.556274 0.449158 0.637390 0.287170 1441740650 -0.556274 0.449158 0.637390 0.287170 1441740650 -0.556274 0.449158 0.637390 0.287170 1441740650 -0.556274 0.449158 0.637390 0.287170 1441740650 -0.556274 0.449158 0.637390 0.287170 1441740650 -0.556274 0.449158 0.637390 0.287170 1441740650 -0.556274 0.449158 0.637390 0.287170 1441740650 -0.559631 0.459900 0.636414 0.265076 1441740650 -0.559631 0.459900 0.636414 0.265076 1441740650 -0.559631 0.459900 0.636414 0.265076 1441740650 
-0.561401 0.420105 0.625305 0.342529 1441740653 -0.561401 0.420105 0.625305 0.342529 1441740653 -0.561401 0.420105 0.625305 0.342529 1441740653 -0.561401 0.420105 0.625305 0.342529 1441740653 -0.561401 0.420105 0.625305 0.342529 1441740653 -0.561279 0.420227 0.625000 0.343079 1441740653 -0.561279 0.420227 0.625000 0.343079 1441740653 -0.561279 0.420227 0.625000 0.343079 1441740653 -0.561279 0.420227 0.625000 0.343079 1441740653 -0.561279 0.420227 0.625000 0.343079 1441740653 -0.561279 0.420227 0.625000 0.343079 1441740653 -0.561279 0.420227 0.625000 0.343079 1441740653 -0.554016 0.424805 0.623840 0.351257 1441740653 -0.554016 0.424805 0.623840 0.351257 1441740653 -0.554016 0.424805 0.623840 0.351257 1441740653 -0.554016 0.424805 0.623840 0.351257 1441740653 -0.554016 0.424805 0.623840 0.351257 1441740653 -0.554016 0.424805 0.623840 0.351257 1441740653 -0.539551 0.438965 0.622131 0.359192 1441740653 -0.539551 0.438965 0.622131 0.359192 1441740653 -0.539551 0.438965 0.622131 0.359192 1441740653 -0.539551 0.438965 0.622131 0.359192 1441740653 -0.539551 0.438965 0.622131 0.359192 1441740653 -0.539551 0.438965 0.622131 0.359192 1441740653 -0.539551 0.438965 0.622131 0.359192 1441740653 -0.506531 0.460754 0.644897 0.339355 1441740653 -0.506531 0.460754 0.644897 0.339355 1441740653 -0.506531 0.460754 0.644897 0.339355 1441740653 -0.506531 0.460754 0.644897 0.339355 1441740653 -0.506531 0.460754 0.644897 0.339355 1441740653 -0.506531 0.460754 0.644897 0.339355 1441740653 -0.467224 0.498718 0.675415 0.276917 1441740653 -0.467224 0.498718 0.675415 0.276917 1441740653 -0.467224 0.498718 0.675415 0.276917 1441740653 -0.467224 0.498718 0.675415 0.276917 1441740653 -0.467224 0.498718 0.675415 0.276917 1441740653 -0.467224 0.498718 0.675415 0.276917 1441740653 -0.398926 0.545532 0.719177 0.160950 1441740653 -0.398926 0.545532 0.719177 0.160950 1441740653 -0.398926 0.545532 0.719177 0.160950 1441740653 -0.398926 0.545532 0.719177 0.160950 1441740653 -0.398926 0.545532 0.719177 0.160950 1441740653 -0.398926 0.545532 0.719177 0.160950 1441740653 -0.321106 0.581970 0.746826 0.018677 1441740653 -0.321106 0.581970 0.746826 0.018677 1441740653 -0.321106 0.581970 0.746826 0.018677 1441740653 -0.321106 0.581970 0.746826 0.018677 1441740653 -0.321106 0.581970 0.746826 0.018677 1441740653 -0.321106 0.581970 0.746826 0.018677 1441740654 -0.240417 0.605469 0.752869 -0.093689 1441740654 -0.240417 0.605469 0.752869 -0.093689 1441740654 -0.240417 0.605469 0.752869 -0.093689 1441740654 -0.240417 0.605469 0.752869 -0.093689 1441740654 -0.240417 0.605469 0.752869 -0.093689 1441740654 -0.240417 0.605469 0.752869 -0.093689 1441740654 -0.240417 0.605469 0.752869 -0.093689 1441740654 -0.235413 0.581848 0.753235 -0.196533 1441740654 -0.235413 0.581848 0.753235 -0.196533 1441740654 -0.235413 0.581848 0.753235 -0.196533 1441740654 -0.235413 0.581848 0.753235 -0.196533 1441740654 -0.235413 0.581848 0.753235 -0.196533 1441740654 -0.235413 0.581848 0.753235 -0.196533 1441740654 -0.285217 0.556946 0.743835 -0.234802 1441740654 -0.285217 0.556946 0.743835 -0.234802 1441740654 -0.285217 0.556946 0.743835 -0.234802 1441740654 -0.285217 0.556946 0.743835 -0.234802 1441740654 -0.285217 0.556946 0.743835 -0.234802 1441740654 -0.285217 0.556946 0.743835 -0.234802 1441740654 -0.200134 0.506592 0.759521 -0.355530 1441740654 -0.200134 0.506592 0.759521 -0.355530 1441740654 -0.200134 0.506592 0.759521 -0.355530 1441740654 -0.200134 0.506592 0.759521 -0.355530 1441740654 -0.200134 0.506592 0.759521 -0.355530 1441740654 -0.200134 0.506592 0.759521 -0.355530 1441740654 -0.153015 0.458740 0.768372 -0.419189 1441740654 -0.153015 0.458740 0.768372 -0.419189 1441740654 -0.153015 0.458740 0.768372 -0.419189 1441740654 -0.153015 0.458740 0.768372 -0.419189 1441740654 -0.153015 0.458740 0.768372 -0.419189 1441740654 -0.153015 0.458740 0.768372 -0.419189 1441740654 -0.153015 0.458740 0.768372 -0.419189 1441740654 -0.137512 0.436157 0.769470 -0.445801 1441740654 -0.137512 0.436157 0.769470 -0.445801 1441740654 -0.137512 0.436157 0.769470 -0.445801 1441740654 -0.137512 0.436157 0.769470 -0.445801 1441740654 -0.137512 0.436157 0.769470 -0.445801 1441740654 -0.137512 0.436157 0.769470 -0.445801 1441740654 -0.161499 0.459839 0.759583 -0.430664 1441740654 -0.161499 0.459839 0.759583 -0.430664 1441740654 -0.161499 0.459839 0.759583 -0.430664 1441740654 -0.161499 0.459839 0.759583 -0.430664 1441740654 -0.161499 0.459839 0.759583 -0.430664 1441740654 -0.161499 0.459839 0.759583 -0.430664 1441740654 -0.161499 0.459839 0.759583 -0.430664 1441740654 -0.204529 0.510437 0.734558 -0.397522 1441740654 -0.204529 0.510437 0.734558 -0.397522 1441740654 -0.204529 0.510437 0.734558 -0.397522 1441740654 -0.204529 0.510437 0.734558 -0.397522 1441740654 -0.204529 0.510437 0.734558 -0.397522 1441740654 -0.204529 0.510437 0.734558 -0.397522 1441740654 -0.231812 0.605347 0.690979 -0.319824 1441740654 -0.231812 0.605347 0.690979 -0.319824 1441740654 -0.231812 0.605347 0.690979 -0.319824 1441740654 -0.231812 0.605347 0.690979 -0.319824 1441740654 -0.231812 0.605347 0.690979 -0.319824 1441740654 -0.231812 0.605347 0.690979 -0.319824 1441740654 -0.231812 0.605347 0.690979 -0.319824 1441740654 -0.187927 0.684082 0.673523 -0.207397 1441740654 -0.187927 0.684082 0.673523 -0.207397 1441740654 -0.187927 0.684082 0.673523 -0.207397 1441740654 -0.187927 0.684082 0.673523 -0.207397 1441740654 -0.187927 0.684082 0.673523 -0.207397 1441740654 -0.187927 0.684082 0.673523 -0.207397 1441740654 -0.033264 0.705383 0.692810 -0.145996 1441740654 -0.033264 0.705383 0.692810 -0.145996 1441740654 -0.033264 0.705383 0.692810 -0.145996 1441740654 -0.033264 0.705383 0.692810 -0.145996 1441740654 -0.033264 0.705383 0.692810 -0.145996 1441740654 -0.033264 0.705383 0.692810 -0.145996 1441740654 -0.269958 0.662231 0.667786 -0.206421 1441740654 -0.269958 0.662231 0.667786 -0.206421 1441740654 -0.269958 0.662231 0.667786 -0.206421 1441740654 -0.269958 0.662231 0.667786 -0.206421 1441740654 -0.269958 0.662231 0.667786 -0.206421 1441740654 -0.269958 0.662231 0.667786 -0.206421 1441740654 -0.228210 0.735229 0.596558 -0.226746 1441740654 -0.228210 0.735229 0.596558 -0.226746 1441740654 -0.228210 0.735229 0.596558 -0.226746 1441740654 -0.228210 0.735229 0.596558 -0.226746 1441740654 -0.228210 0.735229 0.596558 -0.226746 1441740654 -0.228210 0.735229 0.596558 -0.226746 1441740654 -0.025635 0.750122 0.655029 -0.086914 1441740654 -0.025635 0.750122 0.655029 -0.086914 1441740654 -0.025635 0.750122 0.655029 -0.086914 1441740654 -0.025635 0.750122 0.655029 -0.086914 1441740654 -0.025635 0.750122 0.655029 -0.086914 1441740654 -0.025635 0.750122 0.655029 -0.086914 1441740654 -0.117371 0.749146 0.635559 -0.145020 1441740654 -0.117371 0.749146 0.635559 -0.145020 1441740654 -0.117371 0.749146 0.635559 -0.145020 1441740654 -0.117371 0.749146 0.635559 -0.145020 1441740654 -0.117371 0.749146 0.635559 -0.145020 1441740654 -0.117371 0.749146 0.635559 -0.145020 1441740654 -0.192627 0.714966 0.634644 -0.221130 1441740654 -0.192627 0.714966 0.634644 -0.221130 1441740654 -0.192627 0.714966 0.634644 -0.221130 1441740654 -0.192627 0.714966 0.634644 -0.221130 1441740654 -0.192627 0.714966 0.634644 -0.221130 1441740654 -0.192627 0.714966 0.634644 -0.221130 1441740654 -0.192627 0.714966 0.634644 -0.221130 1441740654 -0.160400 0.700439 0.660706 -0.216858 1441740654 -0.160400 0.700439 0.660706 -0.216858 1441740654 -0.160400 0.700439 0.660706 -0.216858 1441740654 -0.160400 0.700439 0.660706 -0.216858 1441740654 -0.160400 0.700439 0.660706 -0.216858 1441740654 -0.160400 0.700439 0.660706 -0.216858 1441740654 -0.152283 0.706055 0.676758 -0.142456 1441740654 -0.152283 0.706055 0.676758 -0.142456 1441740654 -0.152283 0.706055 0.676758 -0.142456 1441740654 -0.152283 0.706055 0.676758 -0.142456 1441740654 -0.152283 0.706055 0.676758 -0.142456 1441740654 -0.152283 0.706055 0.676758 -0.142456 1441740654 -0.152283 0.706055 0.676758 -0.142456 1441740655 -0.225159 0.674866 0.683838 -0.161926 1441740655 -0.225159 0.674866 0.683838 -0.161926 1441740655 -0.225159 0.674866 0.683838 -0.161926 1441740655 -0.225159 0.674866 0.683838 -0.161926 1441740655 -0.225159 0.674866 0.683838 -0.161926 1441740655 -0.225159 0.674866 0.683838 -0.161926 1441740655 -0.229675 0.613770 0.708069 -0.262939 1441740655 -0.229675 0.613770 0.708069 -0.262939 1441740655 -0.229675 0.613770 0.708069 -0.262939 1441740655 -0.229675 0.613770 0.708069 -0.262939 1441740655 -0.229675 0.613770 0.708069 -0.262939 1441740655 -0.229675 0.613770 0.708069 -0.262939 1441740655 -0.229675 0.613770 0.708069 -0.262939 1441740655 -0.229309 0.566956 0.719666 -0.328674 1441740655 -0.229309 0.566956 0.719666 -0.328674 1441740655 -0.229309 0.566956 0.719666 -0.328674 1441740655 -0.229309 0.566956 0.719666 -0.328674 1441740655 -0.229309 0.566956 0.719666 -0.328674 1441740655 -0.229309 0.566956 0.719666 -0.328674 1441740655 -0.207764 0.518188 0.724182 -0.404724 1441740655 -0.207764 0.518188 0.724182 -0.404724 1441740655 -0.207764 0.518188 0.724182 -0.404724 1441740655 -0.207764 0.518188 0.724182 -0.404724 1441740655 -0.207764 0.518188 0.724182 -0.404724 1441740655 -0.207764 0.518188 0.724182 -0.404724 1441740655 -0.207764 0.518188 0.724182 -0.404724 1441740655 -0.182617 0.492920 0.730713 -0.435547 1441740655 -0.182617 0.492920 0.730713 -0.435547 1441740655 -0.182617 0.492920 0.730713 -0.435547 1441740655 -0.182617 0.492920 0.730713 -0.435547 1441740655 -0.182617 0.492920 0.730713 -0.435547 1441740655 -0.189514 0.506836 0.727661 -0.421509 1441740655 -0.189514 0.506836 0.727661 -0.421509 1441740655 -0.189514 0.506836 0.727661 -0.421509 1441740655 -0.189514 0.506836 0.727661 -0.421509 1441740655 -0.189514 0.506836 0.727661 -0.421509 1441740655 -0.201172 0.536011 0.721375 -0.389648 1441740655 -0.201172 0.536011 0.721375 -0.389648 1441740655 -0.201172 0.536011 0.721375 -0.389648 1441740655 -0.201172 0.536011 0.721375 -0.389648 1441740655 -0.201172 0.536011 0.721375 -0.389648 1441740655 -0.200867 0.581360 0.715393 -0.331421 1441740655 -0.200867 0.581360 0.715393 -0.331421 1441740655 -0.200867 0.581360 0.715393 -0.331421 1441740655 -0.200867 0.581360 0.715393 -0.331421 1441740655 -0.200867 0.581360 0.715393 -0.331421 1441740655 -0.190002 0.639893 0.698547 -0.257629 1441740655 -0.190002 0.639893 0.698547 -0.257629 1441740655 -0.190002 0.639893 0.698547 -0.257629 1441740655 -0.190002 0.639893 0.698547 -0.257629 1441740655 -0.190002 0.639893 0.698547 -0.257629 1441740655 -0.190002 0.639893 0.698547 -0.257629 1441740655 -0.145935 0.688293 0.685608 -0.186646 1441740655 -0.145935 0.688293 0.685608 -0.186646 1441740655 -0.145935 0.688293 0.685608 -0.186646 1441740655 -0.145935 0.688293 0.685608 -0.186646 1441740655 -0.145935 0.688293 0.685608 -0.186646 1441740655 -0.145935 0.688293 0.685608 -0.186646 1441740655 -0.145935 0.688293 0.685608 -0.186646 1441740655 -0.040710 0.679565 0.712830 -0.168213 1441740655 -0.040710 0.679565 0.712830 -0.168213 1441740655 -0.040710 0.679565 0.712830 -0.168213 1441740655 -0.040710 0.679565 0.712830 -0.168213 1441740655 -0.040710 0.679565 0.712830 -0.168213 1441740655 -0.040710 0.679565 0.712830 -0.168213 1441740655 -0.252502 0.662537 0.668701 -0.223816 1441740655 -0.252502 0.662537 0.668701 -0.223816 1441740655 -0.252502 0.662537 0.668701 -0.223816 1441740655 -0.252502 0.662537 0.668701 -0.223816 1441740655 -0.252502 0.662537 0.668701 -0.223816 1441740655 -0.252502 0.662537 0.668701 -0.223816 1441740655 -0.252502 0.662537 0.668701 -0.223816 1441740655 -0.276855 0.694702 0.616821 -0.245422 1441740655 -0.276855 0.694702 0.616821 -0.245422 1441740655 -0.276855 0.694702 0.616821 -0.245422 1441740655 -0.276855 0.694702 0.616821 -0.245422 1441740655 -0.276855 0.694702 0.616821 -0.245422 1441740655 -0.276855 0.694702 0.616821 -0.245422 1441740655 -0.048950 0.724976 0.674805 -0.128601 1441740655 -0.048950 0.724976 0.674805 -0.128601 1441740655 -0.048950 0.724976 0.674805 -0.128601 1441740655 -0.048950 0.724976 0.674805 -0.128601 1441740655 -0.048950 0.724976 0.674805 -0.128601 1441740655 -0.048950 0.724976 0.674805 -0.128601 1441740655 -0.164978 0.699524 0.666504 -0.197876 1441740655 -0.164978 0.699524 0.666504 -0.197876 1441740655 -0.164978 0.699524 0.666504 -0.197876 1441740655 -0.164978 0.699524 0.666504 -0.197876 1441740655 -0.164978 0.699524 0.666504 -0.197876 1441740655 -0.164978 0.699524 0.666504 -0.197876 1441740655 -0.164978 0.699524 0.666504 -0.197876 1441740655 -0.199524 0.691467 0.649292 -0.245728 1441740655 -0.199524 0.691467 0.649292 -0.245728 1441740655 -0.199524 0.691467 0.649292 -0.245728 1441740655 -0.199524 0.691467 0.649292 -0.245728 1441740655 -0.199524 0.691467 0.649292 -0.245728 1441740655 -0.199524 0.691467 0.649292 -0.245728 1441740655 -0.153809 0.684387 0.675171 -0.228210 1441740655 -0.153809 0.684387 0.675171 -0.228210 1441740655 -0.153809 0.684387 0.675171 -0.228210 1441740655 -0.153809 0.684387 0.675171 -0.228210 1441740655 -0.153809 0.684387 0.675171 -0.228210 1441740655 -0.153809 0.684387 0.675171 -0.228210 1441740655 -0.147522 0.673523 0.704529 -0.167847 1441740655 -0.147522 0.673523 0.704529 -0.167847 1441740655 -0.147522 0.673523 0.704529 -0.167847 1441740655 -0.147522 0.673523 0.704529 -0.167847 1441740655 -0.147522 0.673523 0.704529 -0.167847 1441740655 -0.147522 0.673523 0.704529 -0.167847 1441740655 -0.189087 0.645813 0.715027 -0.189392 1441740655 -0.189087 0.645813 0.715027 -0.189392 1441740656 -0.189087 0.645813 0.715027 -0.189392 1441740656 -0.189087 0.645813 0.715027 -0.189392 1441740656 -0.189087 0.645813 0.715027 -0.189392 1441740656 -0.189087 0.645813 0.715027 -0.189392 1441740656 -0.189087 0.645813 0.715027 -0.189392 1441740656 -0.204773 0.608765 0.726257 -0.244812 1441740656 -0.204773 0.608765 0.726257 -0.244812 1441740656 -0.204773 0.608765 0.726257 -0.244812 1441740656 -0.204773 0.608765 0.726257 -0.244812 1441740656 -0.204773 0.608765 0.726257 -0.244812 1441740656 -0.204773 0.608765 0.726257 -0.244812 1441740656 -0.206238 0.577576 0.738464 -0.280090 1441740656 -0.206238 0.577576 0.738464 -0.280090 1441740656 -0.206238 0.577576 0.738464 -0.280090 1441740656 -0.206238 0.577576 0.738464 -0.280090 1441740656 -0.206238 0.577576 0.738464 -0.280090 1441740656 -0.206238 0.577576 0.738464 -0.280090 1441740656 -0.192017 0.548035 0.746338 -0.325073 1441740656 -0.192017 0.548035 0.746338 -0.325073 1441740656 -0.192017 0.548035 0.746338 -0.325073 1441740656 -0.192017 0.548035 0.746338 -0.325073 1441740656 -0.192017 0.548035 0.746338 -0.325073 1441740656 -0.192017 0.548035 0.746338 -0.325073 1441740656 -0.192017 0.548035 0.746338 -0.325073 1441740656 -0.171875 0.517212 0.746521 -0.381592 1441740656 -0.171875 0.517212 0.746521 -0.381592 1441740656 -0.171875 0.517212 0.746521 -0.381592 1441740656 -0.171875 0.517212 0.746521 -0.381592 1441740656 -0.171875 0.517212 0.746521 -0.381592 1441740656 -0.171875 0.517212 0.746521 -0.381592 1441740656 -0.146606 0.491455 0.746399 -0.424072 1441740656 -0.146606 0.491455 0.746399 -0.424072 1441740656 -0.146606 0.491455 0.746399 -0.424072 1441740656 -0.146606 0.491455 0.746399 -0.424072 1441740656 -0.146606 0.491455 0.746399 -0.424072 1441740656 -0.146606 0.491455 0.746399 -0.424072 1441740656 -0.136597 0.488220 0.743042 -0.436829 1441740656 -0.136597 0.488220 0.743042 -0.436829 1441740656 -0.136597 0.488220 0.743042 -0.436829 1441740656 -0.136597 0.488220 0.743042 -0.436829 1441740656 -0.136597 0.488220 0.743042 -0.436829 1441740656 -0.136597 0.488220 0.743042 -0.436829 1441740656 -0.136597 0.488220 0.743042 -0.436829 1441740656 -0.145203 0.513367 0.739685 -0.410034 1441740656 -0.145203 0.513367 0.739685 -0.410034 1441740656 -0.145203 0.513367 0.739685 -0.410034 1441740656 -0.145203 0.513367 0.739685 -0.410034 1441740656 -0.145203 0.513367 0.739685 -0.410034 1441740656 -0.145203 0.513367 0.739685 -0.410034 1441740656 -0.171570 0.558838 0.732849 -0.348083 1441740656 -0.171570 0.558838 0.732849 -0.348083 1441740656 -0.171570 0.558838 0.732849 -0.348083 1441740656 -0.171570 0.558838 0.732849 -0.348083 1441740656 -0.171570 0.558838 0.732849 -0.348083 1441740656 -0.171570 0.558838 0.732849 -0.348083 1441740656 -0.213623 0.629944 0.698120 -0.264771 1441740656 -0.213623 0.629944 0.698120 -0.264771 1441740656 -0.213623 0.629944 0.698120 -0.264771 1441740656 -0.213623 0.629944 0.698120 -0.264771 1441740656 -0.213623 0.629944 0.698120 -0.264771 1441740656 -0.213623 0.629944 0.698120 -0.264771 1441740656 -0.180847 0.654541 0.704834 -0.204956 1441740656 -0.180847 0.654541 0.704834 -0.204956 1441740656 -0.180847 0.654541 0.704834 -0.204956 1441740656 -0.180847 0.654541 0.704834 -0.204956 1441740656 -0.180847 0.654541 0.704834 -0.204956 1441740656 -0.180847 0.654541 0.704834 -0.204956 1441740656 -0.051636 0.694519 0.701172 -0.152527 1441740656 -0.051636 0.694519 0.701172 -0.152527 1441740656 -0.051636 0.694519 0.701172 -0.152527 1441740656 -0.051636 0.694519 0.701172 -0.152527 1441740656 -0.051636 0.694519 0.701172 -0.152527 1441740656 -0.051636 0.694519 0.701172 -0.152527 1441740656 -0.051636 0.694519 0.701172 -0.152527 1441740656 -0.282104 0.630249 0.685974 -0.229370 1441740656 -0.282104 0.630249 0.685974 -0.229370 1441740656 -0.282104 0.630249 0.685974 -0.229370 1441740656 -0.282104 0.630249 0.685974 -0.229370 1441740656 -0.282104 0.630249 0.685974 -0.229370 1441740656 -0.282104 0.630249 0.685974 -0.229370 1441740656 -0.224609 0.723328 0.612793 -0.225281 1441740656 -0.224609 0.723328 0.612793 -0.225281 1441740656 -0.224609 0.723328 0.612793 -0.225281 1441740656 -0.224609 0.723328 0.612793 -0.225281 1441740656 -0.224609 0.723328 0.612793 -0.225281 1441740656 -0.224609 0.723328 0.612793 -0.225281 1441740656 -0.224609 0.723328 0.612793 -0.225281 1441740656 -0.050720 0.736267 0.668579 -0.091370 1441740656 -0.050720 0.736267 0.668579 -0.091370 1441740656 -0.050720 0.736267 0.668579 -0.091370 1441740656 -0.050720 0.736267 0.668579 -0.091370 1441740656 -0.050720 0.736267 0.668579 -0.091370 1441740656 -0.050720 0.736267 0.668579 -0.091370 1441740656 -0.162354 0.716370 0.654236 -0.179871 1441740656 -0.162354 0.716370 0.654236 -0.179871 1441740656 -0.162354 0.716370 0.654236 -0.179871 1441740656 -0.162354 0.716370 0.654236 -0.179871 1441740656 -0.162354 0.716370 0.654236 -0.179871 1441740656 -0.162354 0.716370 0.654236 -0.179871 1441740656 -0.166199 0.712585 0.648926 -0.208435 1441740656 -0.166199 0.712585 0.648926 -0.208435 1441740656 -0.166199 0.712585 0.648926 -0.208435 1441740656 -0.166199 0.712585 0.648926 -0.208435 1441740656 -0.166199 0.712585 0.648926 -0.208435 1441740656 -0.166199 0.712585 0.648926 -0.208435 1441740656 -0.108643 0.699341 0.684143 -0.176025 1441740656 -0.108643 0.699341 0.684143 -0.176025 1441740656 -0.108643 0.699341 0.684143 -0.176025 1441740656 -0.108643 0.699341 0.684143 -0.176025 1441740656 -0.108643 0.699341 0.684143 -0.176025 1441740656 -0.108643 0.699341 0.684143 -0.176025 1441740656 -0.096008 0.694519 0.697449 -0.148132 1441740656 -0.096008 0.694519 0.697449 -0.148132 1441740657 -0.096008 0.694519 0.697449 -0.148132 1441740657 -0.096008 0.694519 0.697449 -0.148132 1441740657 -0.096008 0.694519 0.697449 -0.148132 1441740657 -0.096008 0.694519 0.697449 -0.148132 1441740657 -0.162964 0.670837 0.707886 -0.149353 1441740657 -0.162964 0.670837 0.707886 -0.149353 1441740657 -0.162964 0.670837 0.707886 -0.149353 1441740657 -0.162964 0.670837 0.707886 -0.149353 1441740657 -0.162964 0.670837 0.707886 -0.149353 1441740657 -0.162964 0.670837 0.707886 -0.149353 1441740657 -0.188416 0.627869 0.725769 -0.208557 1441740657 -0.188416 0.627869 0.725769 -0.208557 1441740657 -0.188416 0.627869 0.725769 -0.208557 1441740657 -0.188416 0.627869 0.725769 -0.208557 1441740657 -0.188416 0.627869 0.725769 -0.208557 1441740657 -0.188416 0.627869 0.725769 -0.208557 1441740657 -0.188416 0.627869 0.725769 -0.208557 1441740657 -0.203003 0.587402 0.737122 -0.265198 1441740657 -0.203003 0.587402 0.737122 -0.265198 1441740657 -0.203003 0.587402 0.737122 -0.265198 1441740657 -0.203003 0.587402 0.737122 -0.265198 1441740657 -0.203003 0.587402 0.737122 -0.265198 1441740657 -0.203003 0.587402 0.737122 -0.265198 1441740657 -0.195984 0.555359 0.737732 -0.329895 1441740657 -0.195984 0.555359 0.737732 -0.329895 1441740657 -0.195984 0.555359 0.737732 -0.329895 1441740657 -0.195984 0.555359 0.737732 -0.329895 1441740657 -0.195984 0.555359 0.737732 -0.329895 1441740657 -0.195984 0.555359 0.737732 -0.329895 1441740657 -0.176208 0.517090 0.736023 -0.399780 1441740657 -0.176208 0.517090 0.736023 -0.399780 1441740657 -0.176208 0.517090 0.736023 -0.399780 1441740657 -0.176208 0.517090 0.736023 -0.399780 1441740657 -0.176208 0.517090 0.736023 -0.399780 1441740657 -0.176208 0.517090 0.736023 -0.399780 1441740657 -0.176208 0.517090 0.736023 -0.399780 1441740657 -0.152466 0.489441 0.732361 -0.448120 1441740657 -0.152466 0.489441 0.732361 -0.448120 1441740657 -0.152466 0.489441 0.732361 -0.448120 1441740657 -0.152466 0.489441 0.732361 -0.448120 1441740657 -0.152466 0.489441 0.732361 -0.448120 1441740657 -0.152466 0.489441 0.732361 -0.448120 1441740657 -0.149109 0.493286 0.726807 -0.453979 1441740657 -0.149109 0.493286 0.726807 -0.453979 1441740657 -0.149109 0.493286 0.726807 -0.453979 1441740657 -0.149109 0.493286 0.726807 -0.453979 1441740657 -0.149109 0.493286 0.726807 -0.453979 1441740657 -0.149109 0.493286 0.726807 -0.453979 1441740657 -0.171265 0.528870 0.714111 -0.425415 1441740657 -0.171265 0.528870 0.714111 -0.425415 1441740657 -0.171265 0.528870 0.714111 -0.425415 1441740657 -0.171265 0.528870 0.714111 -0.425415 1441740657 -0.171265 0.528870 0.714111 -0.425415 1441740657 -0.171265 0.528870 0.714111 -0.425415 1441740657 -0.214050 0.588623 0.675842 -0.388428 1441740657 -0.214050 0.588623 0.675842 -0.388428 1441740657 -0.214050 0.588623 0.675842 -0.388428 1441740657 -0.214050 0.588623 0.675842 -0.388428 1441740657 -0.214050 0.588623 0.675842 -0.388428 1441740657 -0.214050 0.588623 0.675842 -0.388428 1441740657 -0.214050 0.588623 0.675842 -0.388428 1441740657 -0.225830 0.662842 0.643188 -0.309692 1441740657 -0.225830 0.662842 0.643188 -0.309692 1441740657 -0.225830 0.662842 0.643188 -0.309692 1441740657 -0.225830 0.662842 0.643188 -0.309692 1441740657 -0.225830 0.662842 0.643188 -0.309692 1441740657 -0.225830 0.662842 0.643188 -0.309692 1441740657 -0.144592 0.682861 0.649536 -0.301453 1441740657 -0.144592 0.682861 0.649536 -0.301453 1441740657 -0.144592 0.682861 0.649536 -0.301453 1441740657 -0.144592 0.682861 0.649536 -0.301453 1441740657 -0.144592 0.682861 0.649536 -0.301453 1441740657 -0.144592 0.682861 0.649536 -0.301453 1441740657 -0.296326 0.670593 0.621582 -0.275879 1441740657 -0.296326 0.670593 0.621582 -0.275879 1441740657 -0.296326 0.670593 0.621582 -0.275879 1441740657 -0.296326 0.670593 0.621582 -0.275879 1441740657 -0.296326 0.670593 0.621582 -0.275879 1441740657 -0.296326 0.670593 0.621582 -0.275879 1441740657 -0.357239 0.689941 0.543335 -0.318054 1441740657 -0.357239 0.689941 0.543335 -0.318054 1441740657 -0.357239 0.689941 0.543335 -0.318054 1441740657 -0.357239 0.689941 0.543335 -0.318054 1441740657 -0.357239 0.689941 0.543335 -0.318054 1441740657 -0.357239 0.689941 0.543335 -0.318054 1441740657 -0.119812 0.761902 0.610474 -0.179932 1441740657 -0.119812 0.761902 0.610474 -0.179932 1441740657 -0.119812 0.761902 0.610474 -0.179932 1441740657 -0.119812 0.761902 0.610474 -0.179932 1441740657 -0.119812 0.761902 0.610474 -0.179932 1441740657 -0.119812 0.761902 0.610474 -0.179932 1441740657 -0.119812 0.761902 0.610474 -0.179932 1441740657 -0.178284 0.732117 0.622986 -0.209961 1441740657 -0.178284 0.732117 0.622986 -0.209961 1441740657 -0.178284 0.732117 0.622986 -0.209961 1441740657 -0.178284 0.732117 0.622986 -0.209961 1441740657 -0.178284 0.732117 0.622986 -0.209961 1441740657 -0.178284 0.732117 0.622986 -0.209961 1441740657 -0.198181 0.713257 0.629761 -0.235107 1441740657 -0.198181 0.713257 0.629761 -0.235107 1441740657 -0.198181 0.713257 0.629761 -0.235107 1441740657 -0.198181 0.713257 0.629761 -0.235107 1441740657 -0.198181 0.713257 0.629761 -0.235107 1441740657 -0.198181 0.713257 0.629761 -0.235107 1441740657 -0.171509 0.707336 0.641052 -0.243347 1441740657 -0.171509 0.707336 0.641052 -0.243347 1441740657 -0.171509 0.707336 0.641052 -0.243347 1441740657 -0.171509 0.707336 0.641052 -0.243347 1441740657 -0.171509 0.707336 0.641052 -0.243347 1441740657 -0.171509 0.707336 0.641052 -0.243347 1441740657 -0.178955 0.698669 0.660095 -0.209839 1441740657 -0.178955 0.698669 0.660095 -0.209839 1441740657 -0.178955 0.698669 0.660095 -0.209839 1441740658 -0.178955 0.698669 0.660095 -0.209839 1441740658 -0.178955 0.698669 0.660095 -0.209839 1441740658 -0.178955 0.698669 0.660095 -0.209839 1441740658 -0.178955 0.698669 0.660095 -0.209839 1441740658 -0.188293 0.669373 0.676514 -0.242371 1441740658 -0.188293 0.669373 0.676514 -0.242371 1441740658 -0.188293 0.669373 0.676514 -0.242371 1441740658 -0.188293 0.669373 0.676514 -0.242371 1441740658 -0.188293 0.669373 0.676514 -0.242371 1441740658 -0.188293 0.669373 0.676514 -0.242371 1441740658 -0.170227 0.631042 0.694214 -0.301453 1441740658 -0.170227 0.631042 0.694214 -0.301453 1441740658 -0.170227 0.631042 0.694214 -0.301453 1441740658 -0.170227 0.631042 0.694214 -0.301453 1441740658 -0.170227 0.631042 0.694214 -0.301453 1441740658 -0.170227 0.631042 0.694214 -0.301453 1441740658 -0.172180 0.598511 0.704651 -0.339905 1441740658 -0.172180 0.598511 0.704651 -0.339905 1441740658 -0.172180 0.598511 0.704651 -0.339905 1441740658 -0.172180 0.598511 0.704651 -0.339905 1441740658 -0.172180 0.598511 0.704651 -0.339905 1441740658 -0.172180 0.598511 0.704651 -0.339905 1441740658 -0.172180 0.598511 0.704651 -0.339905 1441740658 -0.158081 0.560425 0.702209 -0.409729 1441740658 -0.158081 0.560425 0.702209 -0.409729 1441740658 -0.158081 0.560425 0.702209 -0.409729 1441740658 -0.158081 0.560425 0.702209 -0.409729 1441740658 -0.158081 0.560425 0.702209 -0.409729 1441740658 -0.158081 0.560425 0.702209 -0.409729 1441740658 -0.132568 0.527649 0.701843 -0.459778 1441740658 -0.132568 0.527649 0.701843 -0.459778 1441740658 -0.132568 0.527649 0.701843 -0.459778 1441740658 -0.132568 0.527649 0.701843 -0.459778 1441740658 -0.132568 0.527649 0.701843 -0.459778 1441740658 -0.132568 0.527649 0.701843 -0.459778 1441740658 -0.110535 0.511414 0.702759 -0.481995 1441740658 -0.110535 0.511414 0.702759 -0.481995 1441740658 -0.110535 0.511414 0.702759 -0.481995 1441740658 -0.110535 0.511414 0.702759 -0.481995 1441740658 -0.110535 0.511414 0.702759 -0.481995 1441740658 -0.110535 0.511414 0.702759 -0.481995 1441740658 -0.110535 0.511414 0.702759 -0.481995 1441740658 -0.111389 0.519897 0.702637 -0.472778 1441740658 -0.111389 0.519897 0.702637 -0.472778 1441740658 -0.111389 0.519897 0.702637 -0.472778 1441740658 -0.111389 0.519897 0.702637 -0.472778 1441740658 -0.111389 0.519897 0.702637 -0.472778 1441740658 -0.111389 0.519897 0.702637 -0.472778 1441740658 -0.142212 0.551331 0.695190 -0.438782 1441740658 -0.142212 0.551331 0.695190 -0.438782 1441740658 -0.142212 0.551331 0.695190 -0.438782 1441740658 -0.142212 0.551331 0.695190 -0.438782 1441740658 -0.142212 0.551331 0.695190 -0.438782 1441740658 -0.142212 0.551331 0.695190 -0.438782 1441740658 -0.189087 0.604919 0.675781 -0.376343 1441740658 -0.189087 0.604919 0.675781 -0.376343 1441740658 -0.189087 0.604919 0.675781 -0.376343 1441740658 -0.189087 0.604919 0.675781 -0.376343 1441740658 -0.189087 0.604919 0.675781 -0.376343 1441740658 -0.189087 0.604919 0.675781 -0.376343 1441740658 -0.181213 0.654968 0.682495 -0.268799 1441740658 -0.181213 0.654968 0.682495 -0.268799 1441740658 -0.181213 0.654968 0.682495 -0.268799 1441740658 -0.181213 0.654968 0.682495 -0.268799 1441740658 -0.181213 0.654968 0.682495 -0.268799 1441740658 -0.181213 0.654968 0.682495 -0.268799 1441740658 -0.181213 0.654968 0.682495 -0.268799 1441740658 -0.031006 0.660767 0.739807 -0.122559 1441740658 -0.031006 0.660767 0.739807 -0.122559 1441740658 -0.031006 0.660767 0.739807 -0.122559 1441740658 -0.031006 0.660767 0.739807 -0.122559 1441740658 -0.031006 0.660767 0.739807 -0.122559 1441740658 -0.315247 0.572388 0.702393 -0.282227 1441740658 -0.315247 0.572388 0.702393 -0.282227 1441740658 -0.315247 0.572388 0.702393 -0.282227 1441740658 -0.315247 0.572388 0.702393 -0.282227 1441740658 -0.315247 0.572388 0.702393 -0.282227 1441740658 -0.315247 0.572388 0.702393 -0.282227 1441740658 -0.214539 0.670471 0.674316 -0.222717 1441740658 -0.214539 0.670471 0.674316 -0.222717 1441740658 -0.214539 0.670471 0.674316 -0.222717 1441740658 -0.214539 0.670471 0.674316 -0.222717 1441740658 -0.214539 0.670471 0.674316 -0.222717 1441740658 -0.214539 0.670471 0.674316 -0.222717 1441740658 -0.039551 0.723206 0.682739 -0.095642 1441740658 -0.039551 0.723206 0.682739 -0.095642 1441740658 -0.039551 0.723206 0.682739 -0.095642 1441740658 -0.039551 0.723206 0.682739 -0.095642 1441740658 -0.039551 0.723206 0.682739 -0.095642 1441740658 -0.039551 0.723206 0.682739 -0.095642 1441740658 -0.132751 0.701233 0.674866 -0.187561 1441740658 -0.132751 0.701233 0.674866 -0.187561 1441740658 -0.132751 0.701233 0.674866 -0.187561 1441740658 -0.132751 0.701233 0.674866 -0.187561 1441740658 -0.154236 0.689209 0.677795 -0.204285 1441740658 -0.154236 0.689209 0.677795 -0.204285 1441740658 -0.154236 0.689209 0.677795 -0.204285 1441740658 -0.154236 0.689209 0.677795 -0.204285 1441740658 -0.154236 0.689209 0.677795 -0.204285 1441740658 -0.154236 0.689209 0.677795 -0.204285 1441740658 -0.154236 0.689209 0.677795 -0.204285 1441740658 -0.115051 0.683655 0.698242 -0.178162 1441740658 -0.115051 0.683655 0.698242 -0.178162 1441740658 -0.115051 0.683655 0.698242 -0.178162 1441740658 -0.115051 0.683655 0.698242 -0.178162 1441740658 -0.115051 0.683655 0.698242 -0.178162 1441740658 -0.115051 0.683655 0.698242 -0.178162 1441740658 -0.114197 0.702087 0.692566 -0.119507 1441740658 -0.114197 0.702087 0.692566 -0.119507 1441740658 -0.114197 0.702087 0.692566 -0.119507 1441740658 -0.114197 0.702087 0.692566 -0.119507 1441740659 -0.114197 0.702087 0.692566 -0.119507 1441740659 -0.114197 0.702087 0.692566 -0.119507 1441740659 -0.155151 0.677185 0.706848 -0.132874 1441740659 -0.155151 0.677185 0.706848 -0.132874 1441740659 -0.155151 0.677185 0.706848 -0.132874 1441740659 -0.155151 0.677185 0.706848 -0.132874 1441740659 -0.155151 0.677185 0.706848 -0.132874 1441740659 -0.155151 0.677185 0.706848 -0.132874 1441740659 -0.155151 0.677185 0.706848 -0.132874 1441740659 -0.158508 0.655579 0.720398 -0.161682 1441740659 -0.158508 0.655579 0.720398 -0.161682 1441740659 -0.158508 0.655579 0.720398 -0.161682 1441740659 -0.158508 0.655579 0.720398 -0.161682 1441740659 -0.158508 0.655579 0.720398 -0.161682 1441740659 -0.158508 0.655579 0.720398 -0.161682 1441740659 -0.163391 0.622070 0.741638 -0.190369 1441740659 -0.163391 0.622070 0.741638 -0.190369 1441740659 -0.163391 0.622070 0.741638 -0.190369 1441740659 -0.163391 0.622070 0.741638 -0.190369 1441740659 -0.163391 0.622070 0.741638 -0.190369 1441740659 -0.163391 0.622070 0.741638 -0.190369 1441740659 -0.163391 0.622070 0.741638 -0.190369 1441740659 -0.165955 0.572388 0.756653 -0.268738 1441740659 -0.165955 0.572388 0.756653 -0.268738 1441740659 -0.165955 0.572388 0.756653 -0.268738 1441740659 -0.165955 0.572388 0.756653 -0.268738 1441740659 -0.165955 0.572388 0.756653 -0.268738 1441740659 -0.166992 0.509827 0.766052 -0.354004 1441740659 -0.166992 0.509827 0.766052 -0.354004 1441740659 -0.166992 0.509827 0.766052 -0.354004 1441740659 -0.166992 0.509827 0.766052 -0.354004 1441740659 -0.166992 0.509827 0.766052 -0.354004 1441740659 -0.166992 0.509827 0.766052 -0.354004 1441740659 -0.166992 0.509827 0.766052 -0.354004 1441740659 -0.180237 0.471313 0.769592 -0.391174 1441740659 -0.180237 0.471313 0.769592 -0.391174 1441740659 -0.180237 0.471313 0.769592 -0.391174 1441740659 -0.180237 0.471313 0.769592 -0.391174 1441740659 -0.180237 0.471313 0.769592 -0.391174 1441740659 -0.180237 0.471313 0.769592 -0.391174 1441740659 -0.193176 0.469971 0.768677 -0.388428 1441740659 -0.193176 0.469971 0.768677 -0.388428 1441740659 -0.193176 0.469971 0.768677 -0.388428 1441740659 -0.193176 0.469971 0.768677 -0.388428 1441740659 -0.193176 0.469971 0.768677 -0.388428 1441740659 -0.193176 0.469971 0.768677 -0.388428 1441740659 -0.202271 0.505005 0.759949 -0.355713 1441740659 -0.202271 0.505005 0.759949 -0.355713 1441740659 -0.202271 0.505005 0.759949 -0.355713 1441740659 -0.202271 0.505005 0.759949 -0.355713 1441740659 -0.202271 0.505005 0.759949 -0.355713 1441740659 -0.202271 0.505005 0.759949 -0.355713 1441740659 -0.197205 0.563477 0.740112 -0.309509 1441740659 -0.197205 0.563477 0.740112 -0.309509 1441740659 -0.197205 0.563477 0.740112 -0.309509 1441740659 -0.197205 0.563477 0.740112 -0.309509 1441740659 -0.197205 0.563477 0.740112 -0.309509 1441740659 
-0.516052 0.426758 0.629578 0.393799 1441740664 -0.516052 0.426758 0.629578 0.393799 1441740664 -0.516052 0.426758 0.629578 0.393799 1441740664 -0.516052 0.426758 0.629578 0.393799 1441740664 -0.502747 0.439453 0.618713 0.413879 1441740664 -0.502747 0.439453 0.618713 0.413879 1441740664 -0.502747 0.439453 0.618713 0.413879 1441740664 -0.502747 0.439453 0.618713 0.413879 1441740664 -0.502747 0.439453 0.618713 0.413879 1441740664 -0.502747 0.439453 0.618713 0.413879 1441740664 -0.490234 0.448792 0.613586 0.426270 1441740664 -0.490234 0.448792 0.613586 0.426270 1441740664 -0.490234 0.448792 0.613586 0.426270 1441740664 -0.490234 0.448792 0.613586 0.426270 1441740664 -0.490234 0.448792 0.613586 0.426270 1441740664 -0.490234 0.448792 0.613586 0.426270 1441740664 -0.490234 0.448792 0.613586 0.426270 1441740664 -0.480042 0.457397 0.607788 0.436890 1441740664 -0.480042 0.457397 0.607788 0.436890 1441740664 -0.480042 0.457397 0.607788 0.436890 1441740664 -0.480042 0.457397 0.607788 0.436890 1441740664 -0.480042 0.457397 0.607788 0.436890 1441740664 -0.480042 0.457397 0.607788 0.436890 1441740664 -0.479614 0.457275 0.605713 0.440369 1441740664 -0.479614 0.457275 0.605713 0.440369 1441740664 -0.479614 0.457275 0.605713 0.440369 1441740664 -0.479614 0.457275 0.605713 0.440369 1441740664 -0.479614 0.457275 0.605713 0.440369 1441740664 -0.479614 0.457275 0.605713 0.440369 1441740664 -0.487305 0.447205 0.607849 0.439331 1441740664 -0.487305 0.447205 0.607849 0.439331 1441740664 -0.487305 0.447205 0.607849 0.439331 1441740664 -0.487305 0.447205 0.607849 0.439331 1441740664 -0.487305 0.447205 0.607849 0.439331 1441740664 -0.487305 0.447205 0.607849 0.439331 1441740664 -0.494141 0.441833 0.611084 0.432556 1441740664 -0.494141 0.441833 0.611084 0.432556 1441740664 -0.494141 0.441833 0.611084 0.432556 1441740664 -0.494141 0.441833 0.611084 0.432556 1441740664 -0.494141 0.441833 0.611084 0.432556 1441740664 -0.494141 0.441833 0.611084 0.432556 1441740664 -0.494141 0.441833 0.611084 0.432556 1441740664 -0.505859 0.434082 0.620483 0.413086 1441740664 -0.505859 0.434082 0.620483 0.413086 1441740664 -0.505859 0.434082 0.620483 0.413086 1441740664 -0.515747 0.431091 0.630493 0.388123 1441740664 -0.515747 0.431091 0.630493 0.388123 1441740664 -0.515747 0.431091 0.630493 0.388123 1441740664 -0.519226 0.443665 0.624634 0.378540 1441740664 -0.519226 0.443665 0.624634 0.378540 1441740664 -0.519226 0.443665 0.624634 0.378540 1441740664 -0.519226 0.443665 0.624634 0.378540 1441740664 -0.519226 0.443665 0.624634 0.378540 1441740664 -0.519226 0.443665 0.624634 0.378540 1441740664 -0.519226 0.443665 0.624634 0.378540 1441740664 -0.526672 0.454651 0.614990 0.371033 1441740664 -0.526672 0.454651 0.614990 0.371033 1441740664 -0.526672 0.454651 0.614990 0.371033 1441740664 -0.526672 0.454651 0.614990 0.371033 1441740664 -0.526672 0.454651 0.614990 0.371033 1441740664 -0.526672 0.454651 0.614990 0.371033 1441740664 -0.526550 0.474426 0.605408 0.362061 1441740664 -0.526550 0.474426 0.605408 0.362061 1441740664 -0.526550 0.474426 0.605408 0.362061 1441740664 -0.526550 0.474426 0.605408 0.362061 1441740664 -0.526550 0.474426 0.605408 0.362061 1441740664 -0.526550 0.474426 0.605408 0.362061 1441740664 -0.522888 0.491516 0.607666 0.340027 1441740664 -0.522888 0.491516 0.607666 0.340027 1441740664 -0.522888 0.491516 0.607666 0.340027 1441740664 -0.522888 0.491516 0.607666 0.340027 1441740664 -0.522888 0.491516 0.607666 0.340027 1441740664 -0.522888 0.491516 0.607666 0.340027 1441740664 -0.547485 0.467896 0.606934 0.336060 1441740664 -0.547485 0.467896 0.606934 0.336060 1441740664 -0.547485 0.467896 0.606934 0.336060 1441740664 -0.547485 0.467896 0.606934 0.336060 1441740664 -0.547485 0.467896 0.606934 0.336060 1441740664 -0.547485 0.467896 0.606934 0.336060 1441740664 -0.547485 0.467896 0.606934 0.336060 1441740664 -0.544861 0.462219 0.606323 0.349060 1441740664 -0.544861 0.462219 0.606323 0.349060 1441740664 -0.544861 0.462219 0.606323 0.349060 1441740664 -0.544861 0.462219 0.606323 0.349060 1441740664 -0.544861 0.462219 0.606323 0.349060 1441740664 -0.544861 0.462219 0.606323 0.349060 1441740664 -0.533447 0.463623 0.613403 0.352295 1441740664 -0.533447 0.463623 0.613403 0.352295 1441740664 -0.533447 0.463623 0.613403 0.352295 1441740664 -0.533447 0.463623 0.613403 0.352295 1441740664 -0.533447 0.463623 0.613403 0.352295 1441740664 -0.533447 0.463623 0.613403 0.352295 1441740664 -0.534668 0.450684 0.625488 0.346069 1441740664 -0.534668 0.450684 0.625488 0.346069 1441740664 -0.534668 0.450684 0.625488 0.346069 1441740664 -0.534668 0.450684 0.625488 0.346069 1441740664 -0.534668 0.450684 0.625488 0.346069 1441740664 -0.534668 0.450684 0.625488 0.346069 1441740664 -0.525574 0.442261 0.629700 0.362732 1441740664 -0.525574 0.442261 0.629700 0.362732 1441740664 -0.525574 0.442261 0.629700 0.362732 1441740664 -0.525574 0.442261 0.629700 0.362732 1441740664 -0.525574 0.442261 0.629700 0.362732 1441740664 -0.525574 0.442261 0.629700 0.362732 1441740664 -0.525574 0.442261 0.629700 0.362732 1441740664 -0.505615 0.455505 0.615051 0.398132 1441740664 -0.498169 0.456238 0.605652 0.420532 1441740665 -0.498169 0.456238 0.605652 0.420532 1441740665 -0.498169 0.456238 0.605652 0.420532 1441740665 -0.498169 0.456238 0.605652 0.420532 1441740665 -0.498169 0.456238 0.605652 0.420532 1441740665 -0.498169 0.456238 0.605652 0.420532 1441740665 -0.498169 0.456238 0.605652 0.420532 1441740665 -0.493103 0.453125 0.598450 0.439636 1441740665 -0.493103 0.453125 0.598450 0.439636 1441740665 -0.493103 0.453125 0.598450 0.439636 1441740665 -0.493103 0.453125 0.598450 0.439636 1441740665 -0.493103 0.453125 0.598450 0.439636 1441740665 -0.493103 0.453125 0.598450 0.439636 1441740665 -0.489014 0.452759 0.585999 0.460876 1441740665 -0.489014 0.452759 0.585999 0.460876 1441740665 -0.489014 0.452759 0.585999 0.460876 1441740665 -0.489014 0.452759 0.585999 0.460876 1441740665 -0.489014 0.452759 0.585999 0.460876 1441740665 -0.489014 0.452759 0.585999 0.460876 1441740665 -0.490723 0.450012 0.575378 0.474915 1441740665 -0.490723 0.450012 0.575378 0.474915 1441740665 -0.490723 0.450012 0.575378 0.474915 1441740665 -0.490723 0.450012 0.575378 0.474915 1441740665 -0.490723 0.450012 0.575378 0.474915 1441740665 -0.490723 0.450012 0.575378 0.474915 1441740665 -0.502502 0.435974 0.577820 0.472717 1441740665 -0.502502 0.435974 0.577820 0.472717 1441740665 -0.502502 0.435974 0.577820 0.472717 1441740665 -0.502502 0.435974 0.577820 0.472717 1441740665 -0.502502 0.435974 0.577820 0.472717 1441740665 -0.502502 0.435974 0.577820 0.472717 1441740665 -0.516418 0.418091 0.588257 0.460876 1441740665 -0.516418 0.418091 0.588257 0.460876 1441740665 -0.516418 0.418091 0.588257 0.460876 1441740665 -0.516418 0.418091 0.588257 0.460876 1441740665 -0.523621 0.410767 0.599060 0.445190 1441740665 -0.523621 0.410767 0.599060 0.445190 1441740665 -0.523621 0.410767 0.599060 0.445190 1441740665 -0.523621 0.410767 0.599060 0.445190 1441740665 -0.523621 0.410767 0.599060 0.445190 1441740665 -0.523621 0.410767 0.599060 0.445190 1441740665 -0.523621 0.410767 0.599060 0.445190 1441740665 -0.529236 0.408691 0.608521 0.427246 1441740665 -0.529236 0.408691 0.608521 0.427246 1441740665 -0.529236 0.408691 0.608521 0.427246 1441740665 -0.529236 0.408691 0.608521 0.427246 1441740665 -0.529236 0.408691 0.608521 0.427246 1441740665 -0.529236 0.408691 0.608521 0.427246 1441740665 -0.537659 0.404663 0.619080 0.404846 1441740665 -0.537659 0.404663 0.619080 0.404846 1441740665 -0.537659 0.404663 0.619080 0.404846 1441740665 -0.537659 0.404663 0.619080 0.404846 1441740665 -0.537659 0.404663 0.619080 0.404846 1441740665 -0.537659 0.404663 0.619080 0.404846 1441740665 -0.544373 0.398560 0.621765 0.397583 1441740665 -0.544373 0.398560 0.621765 0.397583 1441740665 -0.544373 0.398560 0.621765 0.397583 1441740665 -0.544373 0.398560 0.621765 0.397583 1441740665 -0.544373 0.398560 0.621765 0.397583 1441740665 -0.544373 0.398560 0.621765 0.397583 1441740665 -0.544373 0.398560 0.621765 0.397583 1441740665 -0.539429 0.420532 0.600281 0.414490 1441740665 -0.539429 0.420532 0.600281 0.414490 1441740665 -0.539429 0.420532 0.600281 0.414490 1441740665 -0.539429 0.420532 0.600281 0.414490 1441740665 -0.539429 0.420532 0.600281 0.414490 1441740665 -0.539429 0.420532 0.600281 0.414490 1441740665 -0.541809 0.428772 0.609375 0.388855 1441740665 -0.541809 0.428772 0.609375 0.388855 1441740665 -0.541809 0.428772 0.609375 0.388855 1441740665 -0.541809 0.428772 0.609375 0.388855 1441740665 -0.541809 0.428772 0.609375 0.388855 1441740665 -0.541809 0.428772 0.609375 0.388855 1441740665 -0.562988 0.400818 0.633179 0.348389 1441740665 -0.562988 0.400818 0.633179 0.348389 1441740665 -0.562988 0.400818 0.633179 0.348389 1441740665 -0.562988 0.400818 0.633179 0.348389 1441740665 -0.562988 0.400818 0.633179 0.348389 1441740665 -0.562988 0.400818 0.633179 0.348389 1441740665 -0.566895 0.390991 0.619263 0.377136 1441740665 -0.566895 0.390991 0.619263 0.377136 1441740665 -0.566895 0.390991 0.619263 0.377136 1441740665 -0.566895 0.390991 0.619263 0.377136 1441740665 -0.566895 0.390991 0.619263 0.377136 1441740665 -0.566895 0.390991 0.619263 0.377136 1441740665 -0.543457 0.424133 0.628113 0.360779 1441740665 -0.543457 0.424133 0.628113 0.360779 1441740665 -0.543457 0.424133 0.628113 0.360779 1441740665 -0.543457 0.424133 0.628113 0.360779 1441740665 -0.543457 0.424133 0.628113 0.360779 1441740665 -0.543457 0.424133 0.628113 0.360779 1441740665 -0.543457 0.424133 0.628113 0.360779 1441740665 -0.561218 0.393677 0.647644 0.332520 1441740665 -0.561218 0.393677 0.647644 0.332520 1441740665 -0.561218 0.393677 0.647644 0.332520 1441740665 -0.561218 0.393677 0.647644 0.332520 1441740665 -0.561218 0.393677 0.647644 0.332520 1441740665 -0.561218 0.393677 0.647644 0.332520 1441740665 -0.559692 0.392029 0.647522 0.337280 1441740665 -0.559692 0.392029 0.647522 0.337280 1441740665 -0.559692 0.392029 0.647522 0.337280 1441740665 -0.559692 0.392029 0.647522 0.337280 1441740665 -0.559692 0.392029 0.647522 0.337280 1441740665 -0.559692 0.392029 0.647522 0.337280 1441740665 -0.559692 0.392029 0.647522 0.337280 1441740665 -0.540222 0.422180 0.626404 0.370911 1441740665 -0.540222 0.422180 0.626404 0.370911 1441740665 -0.540222 0.422180 0.626404 0.370911 1441740665 -0.540222 0.422180 0.626404 0.370911 1441740665 -0.540222 0.422180 0.626404 0.370911 1441740666 -0.540222 0.422180 0.626404 0.370911 1441740666 -0.532166 0.433899 0.619446 0.380432 1441740666 -0.532166 0.433899 0.619446 0.380432 1441740666 -0.532166 0.433899 0.619446 0.380432 1441740666 -0.532166 0.433899 0.619446 0.380432 1441740666 -0.536377 0.423950 0.623169 0.379700 1441740666 -0.536377 0.423950 0.623169 0.379700 1441740666 -0.536377 0.423950 0.623169 0.379700 1441740666 -0.536377 0.423950 0.623169 0.379700 1441740666 -0.536377 0.423950 0.623169 0.379700 1441740666 -0.536377 0.423950 0.623169 0.379700 1441740666 -0.532532 0.421692 0.620483 0.391846 1441740666 -0.532532 0.421692 0.620483 0.391846 1441740666 -0.532532 0.421692 0.620483 0.391846 1441740666 -0.532532 0.421692 0.620483 0.391846 1441740666 -0.532532 0.421692 0.620483 0.391846 1441740666 -0.532532 0.421692 0.620483 0.391846 1441740666 -0.532532 0.421692 0.620483 0.391846 1441740666 -0.526062 0.425171 0.615234 0.404846 1441740666 -0.526062 0.425171 0.615234 0.404846 1441740666 -0.526062 0.425171 0.615234 0.404846 1441740666 -0.526062 0.425171 0.615234 0.404846 1441740666 -0.526062 0.425171 0.615234 0.404846 1441740666 -0.526062 0.425171 0.615234 0.404846 1441740666 -0.530457 0.416504 0.618774 0.402710 1441740666 -0.530457 0.416504 0.618774 0.402710 1441740666 -0.530457 0.416504 0.618774 0.402710 1441740666 -0.530457 0.416504 0.618774 0.402710 1441740666 -0.530457 0.416504 0.618774 0.402710 1441740666 -0.530457 0.416504 0.618774 0.402710 1441740666 -0.541687 0.397095 0.628174 0.392761 1441740666 -0.550476 0.383606 0.634827 0.383057 1441740666 -0.550476 0.383606 0.634827 0.383057 1441740666 -0.550476 0.383606 0.634827 0.383057 1441740666 -0.556763 0.371338 0.645020 0.368774 1441740666 -0.556763 0.371338 0.645020 0.368774 1441740666 -0.556763 0.371338 0.645020 0.368774 1441740666 -0.556763 0.371338 0.645020 0.368774 1441740666 -0.556763 0.371338 0.645020 0.368774 1441740666 -0.556763 0.371338 0.645020 0.368774 1441740666 -0.563782 0.357788 0.656372 0.351013 1441740666 -0.563782 0.357788 0.656372 0.351013 1441740666 -0.563782 0.357788 0.656372 0.351013 1441740666 -0.563782 0.357788 0.656372 0.351013 1441740666 -0.563782 0.357788 0.656372 0.351013 1441740666 -0.563782 0.357788 0.656372 0.351013 1441740666 -0.563782 0.357788 0.656372 0.351013 1441740666 -0.565308 0.343323 0.671265 0.334595 1441740666 -0.565308 0.343323 0.671265 0.334595 1441740666 -0.565308 0.343323 0.671265 0.334595 1441740666 -0.565308 0.343323 0.671265 0.334595 1441740666 -0.565308 0.343323 0.671265 0.334595 1441740666 -0.565308 0.343323 0.671265 0.334595 1441740666 -0.565247 0.338440 0.676086 0.329834 1441740666 -0.565247 0.338440 0.676086 0.329834 1441740666 -0.565247 0.338440 0.676086 0.329834 1441740666 -0.565247 0.338440 0.676086 0.329834 1441740666 -0.565247 0.338440 0.676086 0.329834 1441740666 -0.565247 0.338440 0.676086 0.329834 1441740666 -0.565247 0.338440 0.676086 0.329834 1441740666 -0.567932 0.335815 0.683838 0.311523 1441740666 -0.567932 0.335815 0.683838 0.311523 1441740666 -0.567932 0.335815 0.683838 0.311523 1441740666 -0.567932 0.335815 0.683838 0.311523 1441740666 -0.567932 0.335815 0.683838 0.311523 1441740666 -0.575134 0.306702 0.708130 0.271362 1441740666 -0.575134 0.306702 0.708130 0.271362 1441740666 -0.575134 0.306702 0.708130 0.271362 1441740666 -0.575134 0.306702 0.708130 0.271362 1441740666 -0.575134 0.306702 0.708130 0.271362 1441740666 -0.575134 0.306702 0.708130 0.271362 1441740666 -0.575134 0.306702 0.708130 0.271362 1441740666 -0.580444 0.290405 0.704895 0.286072 1441740666 -0.580444 0.290405 0.704895 0.286072 1441740666 -0.580444 0.290405 0.704895 0.286072 1441740666 -0.580444 0.290405 0.704895 0.286072 1441740666 -0.580444 0.290405 0.704895 0.286072 1441740666 -0.580444 0.290405 0.704895 0.286072 1441740666 -0.566223 0.325195 0.682495 0.328247 1441740666 -0.566223 0.325195 0.682495 0.328247 1441740666 -0.566223 0.325195 0.682495 0.328247 1441740666 -0.566223 0.325195 0.682495 0.328247 1441740666 -0.566223 0.325195 0.682495 0.328247 1441740666 -0.566223 0.325195 0.682495 0.328247 1441740666 -0.566223 0.325195 0.682495 0.328247 1441740666 -0.559265 0.343628 0.670288 0.346130 1441740666 -0.559265 0.343628 0.670288 0.346130 1441740666 -0.559265 0.343628 0.670288 0.346130 1441740666 -0.559265 0.343628 0.670288 0.346130 1441740666 -0.559265 0.343628 0.670288 0.346130 1441740666 -0.559265 0.343628 0.670288 0.346130 1441740666 -0.571533 0.326904 0.669800 0.343201 1441740666 -0.571533 0.326904 0.669800 0.343201 1441740666 -0.571533 0.326904 0.669800 0.343201 1441740666 -0.571533 0.326904 0.669800 0.343201 1441740666 -0.571533 0.326904 0.669800 0.343201 1441740666 -0.571533 0.326904 0.669800 0.343201 1441740666 -0.565125 0.342651 0.658569 0.359863 1441740666 -0.565125 0.342651 0.658569 0.359863 1441740666 -0.565125 0.342651 0.658569 0.359863 1441740666 -0.565125 0.342651 0.658569 0.359863 1441740666 -0.565125 0.342651 0.658569 0.359863 1441740666 -0.565125 0.342651 0.658569 0.359863 1441740667 -0.547852 0.376953 0.638062 0.388000 1441740667 -0.547852 0.376953 0.638062 0.388000 1441740667 -0.547852 0.376953 0.638062 0.388000 1441740667 -0.547852 0.376953 0.638062 0.388000 1441740667 -0.547852 0.376953 0.638062 0.388000 1441740667 -0.547852 0.376953 0.638062 0.388000 1441740667 -0.547852 0.376953 0.638062 0.388000 1441740667 -0.537231 0.398315 0.627258 0.399048 1441740667 -0.537231 0.398315 0.627258 0.399048 1441740667 -0.537231 0.398315 0.627258 0.399048 1441740667 -0.537231 0.398315 0.627258 0.399048 1441740667 -0.537231 0.398315 0.627258 0.399048 1441740667 -0.537231 0.398315 0.627258 0.399048 1441740667 -0.534058 0.401978 0.623474 0.405518 1441740667 -0.534058 0.401978 0.623474 0.405518 1441740667 -0.534058 0.401978 0.623474 0.405518 1441740667 -0.534058 0.401978 0.623474 0.405518 1441740667 -0.534058 0.401978 0.623474 0.405518 1441740667 -0.534058 0.401978 0.623474 0.405518 1441740667 -0.522156 0.413940 0.611328 0.426880 1441740667 -0.522156 0.413940 0.611328 0.426880 1441740667 -0.522156 0.413940 0.611328 0.426880 1441740667 -0.522156 0.413940 0.611328 0.426880 1441740667 -0.522156 0.413940 0.611328 0.426880 1441740667 -0.522156 0.413940 0.611328 0.426880 1441740667 -0.522156 0.413940 0.611328 0.426880 1441740667 -0.512512 0.425354 0.592896 0.452637 1441740667 -0.512512 0.425354 0.592896 0.452637 1441740667 -0.512512 0.425354 0.592896 0.452637 1441740667 -0.512512 0.425354 0.592896 0.452637 1441740667 -0.512512 0.425354 0.592896 0.452637 1441740667 -0.512512 0.425354 0.592896 0.452637 1441740667 -0.510803 0.425903 0.582886 0.466797 1441740667 -0.510803 0.425903 0.582886 0.466797 1441740667 -0.510803 0.425903 0.582886 0.466797 1441740667 -0.510803 0.425903 0.582886 0.466797 1441740667 -0.510803 0.425903 0.582886 0.466797 1441740667 -0.510803 0.425903 0.582886 0.466797 1441740667 -0.510803 0.425903 0.582886 0.466797 1441740667 -0.508179 0.427673 0.585510 0.464722 1441740667 -0.508179 0.427673 0.585510 0.464722 1441740667 -0.508179 0.427673 0.585510 0.464722 1441740667 -0.508179 0.427673 0.585510 0.464722 1441740667 -0.508179 0.427673 0.585510 0.464722 1441740667 -0.508179 0.427673 0.585510 0.464722 1441740667 -0.519531 0.416443 0.599915 0.443542 1441740667 -0.519531 0.416443 0.599915 0.443542 1441740667 -0.519531 0.416443 0.599915 0.443542 1441740667 -0.519531 0.416443 0.599915 0.443542 1441740667 -0.519531 0.416443 0.599915 0.443542 1441740667 -0.519531 0.416443 0.599915 0.443542 1441740667 -0.519531 0.416443 0.599915 0.443542 1441740667 -0.526184 0.409119 0.618225 0.416565 1441740667 -0.526184 0.409119 0.618225 0.416565 1441740667 -0.526184 0.409119 0.618225 0.416565 1441740667 -0.526184 0.409119 0.618225 0.416565 1441740667 -0.526184 0.409119 0.618225 0.416565 1441740667 -0.526184 0.409119 0.618225 0.416565 1441740667 -0.526184 0.409119 0.618225 0.416565 1441740667 -0.528687 0.408508 0.632446 0.391846 1441740667 -0.528687 0.408508 0.632446 0.391846 1441740667 -0.528687 0.408508 0.632446 0.391846 1441740667 -0.528687 0.408508 0.632446 0.391846 1441740667 -0.528687 0.408508 0.632446 0.391846 1441740667 -0.528687 0.408508 0.632446 0.391846 1441740667 -0.529785 0.413818 0.635437 0.379761 1441740667 -0.529785 0.413818 0.635437 0.379761 1441740667 -0.529785 0.413818 0.635437 0.379761 1441740667 -0.529785 0.413818 0.635437 0.379761 1441740667 -0.529785 0.413818 0.635437 0.379761 1441740667 -0.529785 0.413818 0.635437 0.379761 1441740667 -0.533630 0.413940 0.643005 0.361084 1441740667 -0.533630 0.413940 0.643005 0.361084 1441740667 -0.533630 0.413940 0.643005 0.361084 1441740667 -0.533630 0.413940 0.643005 0.361084 1441740667 -0.549377 0.383850 0.661194 0.337097 1441740667 -0.549377 0.383850 0.661194 0.337097 1441740667 -0.549377 0.383850 0.661194 0.337097 1441740667 -0.549377 0.383850 0.661194 0.337097 1441740667 -0.549377 0.383850 0.661194 0.337097 1441740667 -0.549377 0.383850 0.661194 0.337097 1441740667 -0.533081 0.403137 0.648499 0.364380 1441740667 -0.533081 0.403137 0.648499 0.364380 1441740667 -0.533081 0.403137 0.648499 0.364380 1441740667 -0.533081 0.403137 0.648499 0.364380 1441740667 -0.533081 0.403137 0.648499 0.364380 1441740667 -0.533081 0.403137 0.648499 0.364380 1441740667 -0.533081 0.403137 0.648499 0.364380 1441740667 -0.524292 0.427246 0.626770 0.386841 1441740667 -0.524292 0.427246 0.626770 0.386841 1441740667 -0.524292 0.427246 0.626770 0.386841 1441740667 -0.524292 0.427246 0.626770 0.386841 1441740667 -0.524292 0.427246 0.626770 0.386841 1441740667 -0.524292 0.427246 0.626770 0.386841 1441740667 -0.541260 0.409119 0.631042 0.375977 1441740667 -0.541260 0.409119 0.631042 0.375977 1441740667 -0.541260 0.409119 0.631042 0.375977 1441740667 -0.541260 0.409119 0.631042 0.375977 1441740667 -0.541260 0.409119 0.631042 0.375977 1441740667 -0.541260 0.409119 0.631042 0.375977 1441740667 -0.541260 0.409119 0.631042 0.375977 1441740667 -0.553772 0.391052 0.642395 0.357300 1441740667 -0.553772 0.391052 0.642395 0.357300 1441740667 -0.553772 0.391052 0.642395 0.357300 1441740667 -0.553772 0.391052 0.642395 0.357300 1441740667 -0.553772 0.391052 0.642395 0.357300 1441740667 -0.553772 0.391052 0.642395 0.357300 1441740667 -0.552734 0.389404 0.638367 0.367798 1441740667 -0.552734 0.389404 0.638367 0.367798 1441740667 -0.552734 0.389404 0.638367 0.367798 1441740667 -0.552734 0.389404 0.638367 0.367798 1441740667 -0.552734 0.389404 0.638367 0.367798 1441740667 -0.552734 0.389404 0.638367 0.367798 1441740667 -0.540710 0.408020 0.624451 0.388794 1441740668 -0.540710 0.408020 0.624451 0.388794 1441740668 -0.540710 0.408020 0.624451 0.388794 1441740668 -0.540710 0.408020 0.624451 0.388794 1441740668 -0.540710 0.408020 0.624451 0.388794 1441740668 -0.540710 0.408020 0.624451 0.388794 1441740668 -0.537659 0.411804 0.619263 0.397217 1441740668 -0.537659 0.411804 0.619263 0.397217 1441740668 -0.537659 0.411804 0.619263 0.397217 1441740668 -0.537659 0.411804 0.619263 0.397217 1441740668 -0.537659 0.411804 0.619263 0.397217 1441740668 -0.537659 0.411804 0.619263 0.397217 1441740668 -0.531067 0.415222 0.615234 0.408691 1441740668 -0.531067 0.415222 0.615234 0.408691 1441740668 -0.531067 0.415222 0.615234 0.408691 1441740668 -0.531067 0.415222 0.615234 0.408691 1441740668 -0.531067 0.415222 0.615234 0.408691 1441740668 -0.531067 0.415222 0.615234 0.408691 1441740668 -0.520081 0.421387 0.603760 0.432861 1441740668 -0.520081 0.421387 0.603760 0.432861 1441740668 -0.520081 0.421387 0.603760 0.432861 1441740668 -0.520081 0.421387 0.603760 0.432861 1441740668 -0.520081 0.421387 0.603760 0.432861 1441740668 -0.520081 0.421387 0.603760 0.432861 1441740668 -0.504700 0.431763 0.584778 0.465698 1441740668 -0.504700 0.431763 0.584778 0.465698 1441740668 -0.504700 0.431763 0.584778 0.465698 1441740668 -0.504700 0.431763 0.584778 0.465698 1441740668 -0.504700 0.431763 0.584778 0.465698 1441740668 -0.504700 0.431763 0.584778 0.465698 1441740668 -0.504700 0.431763 0.584778 0.465698 1441740668 -0.493042 0.440430 0.569153 0.488770 1441740668 -0.493042 0.440430 0.569153 0.488770 1441740668 -0.493042 0.440430 0.569153 0.488770 1441740668 -0.493042 0.440430 0.569153 0.488770 1441740668 -0.493042 0.440430 0.569153 0.488770 1441740668 -0.493042 0.440430 0.569153 0.488770 1441740668 -0.496704 0.436584 0.565491 0.492798 1441740668 -0.496704 0.436584 0.565491 0.492798 1441740668 -0.496704 0.436584 0.565491 0.492798 1441740668 -0.496704 0.436584 0.565491 0.492798 1441740668 -0.496704 0.436584 0.565491 0.492798 1441740668 -0.496704 0.436584 0.565491 0.492798 1441740668 -0.506714 0.432739 0.576904 0.472351 1441740668 -0.506714 0.432739 0.576904 0.472351 1441740668 -0.506714 0.432739 0.576904 0.472351 1441740668 -0.506714 0.432739 0.576904 0.472351 1441740668 -0.506714 0.432739 0.576904 0.472351 1441740668 -0.506714 0.432739 0.576904 0.472351 1441740668 -0.506714 0.432739 0.576904 0.472351 1441740668 -0.520813 0.427979 0.593628 0.439575 1441740668 -0.520813 0.427979 0.593628 0.439575 1441740668 -0.520813 0.427979 0.593628 0.439575 1441740668 -0.520813 0.427979 0.593628 0.439575 1441740668 -0.520813 0.427979 0.593628 0.439575 1441740668 -0.520813 0.427979 0.593628 0.439575 1441740668 -0.533386 0.423828 0.609924 0.404663 1441740668 -0.533386 0.423828 0.609924 0.404663 1441740668 -0.533386 0.423828 0.609924 0.404663 1441740668 -0.533386 0.423828 0.609924 0.404663 1441740668 -0.533386 0.423828 0.609924 0.404663 1441740668 -0.533386 0.423828 0.609924 0.404663 1441740668 -0.544678 0.417725 0.619995 0.380005 1441740668 -0.544678 0.417725 0.619995 0.380005 1441740668 -0.544678 0.417725 0.619995 0.380005 1441740668 -0.544678 0.417725 0.619995 0.380005 1441740668 -0.544678 0.417725 0.619995 0.380005 1441740668 -0.544678 0.417725 0.619995 0.380005 1441740668 -0.546753 0.415161 0.629639 0.363586 1441740668 -0.546753 0.415161 0.629639 0.363586 1441740668 -0.546753 0.415161 0.629639 0.363586 1441740668 -0.546753 0.415161 0.629639 0.363586 1441740668 -0.546753 0.415161 0.629639 0.363586 1441740668 -0.546753 0.415161 0.629639 0.363586 1441740668 -0.546753 0.415161 0.629639 0.363586 1441740668 -0.573120 0.385864 0.648682 0.319092 1441740668 -0.573120 0.385864 0.648682 0.319092 1441740668 -0.573120 0.385864 0.648682 0.319092 1441740668 -0.573120 0.385864 0.648682 0.319092 1441740668 -0.573120 0.385864 0.648682 0.319092 1441740668 -0.573120 0.385864 0.648682 0.319092 1441740668 -0.589722 0.355286 0.665222 0.288818 1441740668 -0.589722 0.355286 0.665222 0.288818 1441740668 -0.589722 0.355286 0.665222 0.288818 1441740668 -0.589722 0.355286 0.665222 0.288818 1441740668 -0.589722 0.355286 0.665222 0.288818 1441740668 -0.589722 0.355286 0.665222 0.288818 1441740668 -0.589722 0.355286 0.665222 0.288818 1441740668 -0.606873 0.337646 0.648987 0.310608 1441740668 -0.606873 0.337646 0.648987 0.310608 1441740668 -0.606873 0.337646 0.648987 0.310608 1441740668 -0.606873 0.337646 0.648987 0.310608 1441740668 -0.606873 0.337646 0.648987 0.310608 1441740668 -0.606873 0.337646 0.648987 0.310608 1441740668 -0.606873 0.324463 0.658875 0.303772 1441740668 -0.606873 0.324463 0.658875 0.303772 1441740668 -0.606873 0.324463 0.658875 0.303772 1441740668 -0.606873 0.324463 0.658875 0.303772 1441740668 -0.606873 0.324463 0.658875 0.303772 1441740668 -0.606873 0.324463 0.658875 0.303772 1441740668 -0.617126 0.296875 0.672791 0.279846 1441740668 -0.617126 0.296875 0.672791 0.279846 1441740668 -0.617126 0.296875 0.672791 0.279846 1441740668 -0.617126 0.296875 0.672791 0.279846 1441740668 -0.617126 0.296875 0.672791 0.279846 1441740668 -0.617126 0.296875 0.672791 0.279846 1441740668 -0.617126 0.296875 0.672791 0.279846 1441740668 -0.614441 0.287659 0.677917 0.283081 1441740668 -0.614441 0.287659 0.677917 0.283081 1441740668 -0.614441 0.287659 0.677917 0.283081 1441740668 -0.614441 0.287659 0.677917 0.283081 1441740668 -0.614441 0.287659 0.677917 0.283081 1441740668 -0.614441 0.287659 0.677917 0.283081 1441740668 -0.602600 0.310852 0.667297 0.307983 1441740668 -0.602600 0.310852 0.667297 0.307983 1441740669 -0.602600 0.310852 0.667297 0.307983 1441740669 -0.602600 0.310852 0.667297 0.307983 1441740669 -0.602600 0.310852 0.667297 0.307983 1441740669 -0.602600 0.310852 0.667297 0.307983 1441740669 -0.592285 0.324402 0.663330 0.322327 1441740669 -0.592285 0.324402 0.663330 0.322327 1441740669 -0.592285 0.324402 0.663330 0.322327 1441740669 -0.592285 0.324402 0.663330 0.322327 1441740669 -0.592285 0.324402 0.663330 0.322327 1441740669 -0.592285 0.324402 0.663330 0.322327 1441740669 -0.592285 0.324402 0.663330 0.322327 1441740669 -0.585999 0.334595 0.658447 0.333313 1441740669 -0.585999 0.334595 0.658447 0.333313 1441740669 -0.585999 0.334595 0.658447 0.333313 1441740669 
-0.574463 0.267334 0.771606 0.055481 1441740692 -0.574463 0.267334 0.771606 0.055481 1441740692 -0.574463 0.267334 0.771606 0.055481 1441740692 -0.564148 0.306396 0.766418 -0.021240 1441740692 -0.564148 0.306396 0.766418 -0.021240 1441740692 -0.564148 0.306396 0.766418 -0.021240 1441740692 -0.564148 0.306396 0.766418 -0.021240 1441740692 -0.564148 0.306396 0.766418 -0.021240 1441740692 -0.564148 0.306396 0.766418 -0.021240 1441740692 -0.485596 0.384094 0.773254 -0.136963 1441740692 -0.485596 0.384094 0.773254 -0.136963 1441740692 -0.485596 0.384094 0.773254 -0.136963 1441740692 -0.485596 0.384094 0.773254 -0.136963 1441740692 -0.485596 0.384094 0.773254 -0.136963 1441740692 -0.485596 0.384094 0.773254 -0.136963 1441740692 -0.392944 0.440979 0.761230 -0.267639 1441740692 -0.392944 0.440979 0.761230 -0.267639 1441740692 -0.392944 0.440979 0.761230 -0.267639 1441740692 -0.392944 0.440979 0.761230 -0.267639 1441740692 -0.392944 0.440979 0.761230 -0.267639 1441740692 -0.392944 0.440979 0.761230 -0.267639 1441740692 -0.322571 0.477173 0.735535 -0.356628 1441740692 -0.322571 0.477173 0.735535 -0.356628 1441740692 -0.322571 0.477173 0.735535 -0.356628 1441740692 -0.322571 0.477173 0.735535 -0.356628 1441740692 -0.322571 0.477173 0.735535 -0.356628 1441740692 -0.322571 0.477173 0.735535 -0.356628 1441740692 -0.322571 0.477173 0.735535 -0.356628 1441740692 -0.298889 0.515259 0.708252 -0.378845 1441740692 -0.298889 0.515259 0.708252 -0.378845 1441740692 -0.298889 0.515259 0.708252 -0.378845 1441740692 -0.298889 0.515259 0.708252 -0.378845 1441740692 -0.298889 0.515259 0.708252 -0.378845 1441740692 -0.298889 0.515259 0.708252 -0.378845 1441740692 -0.296204 0.569031 0.688232 -0.338745 1441740692 -0.296204 0.569031 0.688232 -0.338745 1441740692 -0.296204 0.569031 0.688232 -0.338745 1441740692 -0.296204 0.569031 0.688232 -0.338745 1441740692 -0.296204 0.569031 0.688232 -0.338745 1441740692 -0.296204 0.569031 0.688232 -0.338745 1441740692 -0.284485 0.635193 0.672241 -0.252319 1441740692 -0.284485 0.635193 0.672241 -0.252319 1441740692 -0.284485 0.635193 0.672241 -0.252319 1441740692 -0.284485 0.635193 0.672241 -0.252319 1441740692 -0.284485 0.635193 0.672241 -0.252319 1441740692 -0.284485 0.635193 0.672241 -0.252319 1441740692 -0.284485 0.635193 0.672241 -0.252319 1441740692 -0.224792 0.701355 0.660889 -0.144226 1441740692 -0.224792 0.701355 0.660889 -0.144226 1441740692 -0.224792 0.701355 0.660889 -0.144226 1441740692 -0.224792 0.701355 0.660889 -0.144226 1441740692 -0.224792 0.701355 0.660889 -0.144226 1441740692 -0.105591 0.723206 0.669678 -0.131531 1441740692 -0.105591 0.723206 0.669678 -0.131531 1441740692 -0.105591 0.723206 0.669678 -0.131531 1441740692 -0.105591 0.723206 0.669678 -0.131531 1441740692 -0.105591 0.723206 0.669678 -0.131531 1441740692 -0.105591 0.723206 0.669678 -0.131531 1441740692 -0.030823 0.738892 0.666382 -0.094666 1441740693 -0.030823 0.738892 0.666382 -0.094666 1441740693 -0.030823 0.738892 0.666382 -0.094666 1441740693 -0.030823 0.738892 0.666382 -0.094666 1441740693 -0.030823 0.738892 0.666382 -0.094666 1441740693 -0.030823 0.738892 0.666382 -0.094666 1441740693 -0.334900 0.647461 0.651184 -0.211060 1441740693 -0.334900 0.647461 0.651184 -0.211060 1441740693 -0.334900 0.647461 0.651184 -0.211060 1441740693 -0.334900 0.647461 0.651184 -0.211060 1441740693 -0.334900 0.647461 0.651184 -0.211060 1441740693 -0.334900 0.647461 0.651184 -0.211060 1441740693 -0.245667 0.728088 0.590027 -0.247620 1441740693 -0.245667 0.728088 0.590027 -0.247620 1441740693 -0.245667 0.728088 0.590027 -0.247620 1441740693 -0.245667 0.728088 0.590027 -0.247620 1441740693 -0.245667 0.728088 0.590027 -0.247620 1441740693 -0.245667 0.728088 0.590027 -0.247620 1441740693 -0.245667 0.728088 0.590027 -0.247620 1441740693 -0.084229 0.761719 0.632568 -0.111755 1441740693 -0.084229 0.761719 0.632568 -0.111755 1441740693 -0.084229 0.761719 0.632568 -0.111755 1441740693 -0.084229 0.761719 0.632568 -0.111755 1441740693 -0.084229 0.761719 0.632568 -0.111755 1441740693 -0.084229 0.761719 0.632568 -0.111755 1441740693 -0.092407 0.736023 0.662354 -0.104614 1441740693 -0.092407 0.736023 0.662354 -0.104614 1441740693 -0.092407 0.736023 0.662354 -0.104614 1441740693 -0.092407 0.736023 0.662354 -0.104614 1441740693 -0.092407 0.736023 0.662354 -0.104614 1441740693 -0.092407 0.736023 0.662354 -0.104614 1441740693 -0.092407 0.736023 0.662354 -0.104614 1441740693 -0.154846 0.698730 0.684937 -0.136475 1441740693 -0.154846 0.698730 0.684937 -0.136475 1441740693 -0.154846 0.698730 0.684937 -0.136475 1441740693 -0.154846 0.698730 0.684937 -0.136475 1441740693 -0.154846 0.698730 0.684937 -0.136475 1441740693 -0.154846 0.698730 0.684937 -0.136475 1441740693 -0.177002 0.687195 0.684998 -0.164795 1441740693 -0.177002 0.687195 0.684998 -0.164795 1441740693 -0.177002 0.687195 0.684998 -0.164795 1441740693 -0.177002 0.687195 0.684998 -0.164795 1441740693 -0.177002 0.687195 0.684998 -0.164795 1441740693 -0.177002 0.687195 0.684998 -0.164795 1441740693 -0.197510 0.681824 0.692078 -0.130554 1441740693 -0.197510 0.681824 0.692078 -0.130554 1441740693 -0.197510 0.681824 0.692078 -0.130554 1441740693 -0.197510 0.681824 0.692078 -0.130554 1441740693 -0.197510 0.681824 0.692078 -0.130554 1441740693 -0.197510 0.681824 0.692078 -0.130554 1441740693 -0.215149 0.644836 0.717590 -0.151123 1441740693 -0.215149 0.644836 0.717590 -0.151123 1441740693 -0.215149 0.644836 0.717590 -0.151123 1441740693 -0.215149 0.644836 0.717590 -0.151123 1441740693 -0.215149 0.644836 0.717590 -0.151123 1441740693 -0.215149 0.644836 0.717590 -0.151123 1441740693 -0.215149 0.644836 0.717590 -0.151123 1441740693 -0.234314 0.600220 0.732971 -0.217957 1441740693 -0.234314 0.600220 0.732971 -0.217957 1441740693 -0.234314 0.600220 0.732971 -0.217957 1441740693 -0.234314 0.600220 0.732971 -0.217957 1441740693 -0.234314 0.600220 0.732971 -0.217957 1441740693 -0.234314 0.600220 0.732971 -0.217957 1441740693 -0.243896 0.562805 0.737671 -0.282104 1441740693 -0.243896 0.562805 0.737671 -0.282104 1441740693 -0.243896 0.562805 0.737671 -0.282104 1441740693 -0.243896 0.562805 0.737671 -0.282104 1441740693 -0.243896 0.562805 0.737671 -0.282104 1441740693 -0.243896 0.562805 0.737671 -0.282104 1441740693 -0.245178 0.536865 0.737244 -0.328857 1441740693 -0.245178 0.536865 0.737244 -0.328857 1441740693 -0.245178 0.536865 0.737244 -0.328857 1441740693 -0.245178 0.536865 0.737244 -0.328857 1441740693 -0.245178 0.536865 0.737244 -0.328857 1441740693 -0.245178 0.536865 0.737244 -0.328857 1441740693 -0.245850 0.526184 0.733826 -0.352295 1441740693 -0.245850 0.526184 0.733826 -0.352295 1441740693 -0.245850 0.526184 0.733826 -0.352295 1441740693 -0.245850 0.526184 0.733826 -0.352295 1441740693 -0.245850 0.526184 0.733826 -0.352295 1441740693 -0.245850 0.526184 0.733826 -0.352295 1441740693 -0.245850 0.526184 0.733826 -0.352295 1441740693 -0.246643 0.537231 0.729004 -0.345093 1441740693 -0.246643 0.537231 0.729004 -0.345093 1441740693 -0.246643 0.537231 0.729004 -0.345093 1441740693 -0.246643 0.537231 0.729004 -0.345093 1441740693 -0.246643 0.537231 0.729004 -0.345093 1441740693 -0.246643 0.537231 0.729004 -0.345093 1441740693 -0.242004 0.563599 0.726868 -0.308899 1441740693 -0.242004 0.563599 0.726868 -0.308899 1441740693 -0.242004 0.563599 0.726868 -0.308899 1441740693 -0.242004 0.563599 0.726868 -0.308899 1441740693 -0.242004 0.563599 0.726868 -0.308899 1441740693 -0.242004 0.563599 0.726868 -0.308899 1441740693 -0.228088 0.608643 0.721375 -0.238892 1441740693 -0.228088 0.608643 0.721375 -0.238892 1441740693 -0.228088 0.608643 0.721375 -0.238892 1441740693 -0.228088 0.608643 0.721375 -0.238892 1441740693 -0.228088 0.608643 0.721375 -0.238892 1441740693 -0.228088 0.608643 0.721375 -0.238892 1441740693 -0.228088 0.608643 0.721375 -0.238892 1441740693 -0.210449 0.658997 0.701782 -0.169983 1441740693 -0.210449 0.658997 0.701782 -0.169983 1441740693 -0.210449 0.658997 0.701782 -0.169983 1441740693 -0.210449 0.658997 0.701782 -0.169983 1441740693 -0.210449 0.658997 0.701782 -0.169983 1441740693 -0.210449 0.658997 0.701782 -0.169983 1441740693 -0.167908 0.702515 0.679321 -0.129211 1441740693 -0.167908 0.702515 0.679321 -0.129211 1441740693 -0.167908 0.702515 0.679321 -0.129211 1441740693 -0.167908 0.702515 0.679321 -0.129211 1441740693 -0.167908 0.702515 0.679321 -0.129211 1441740693 -0.167908 0.702515 0.679321 -0.129211 1441740693 -0.118408 0.698853 0.685791 -0.164795 1441740693 -0.118408 0.698853 0.685791 -0.164795 1441740694 -0.118408 0.698853 0.685791 -0.164795 1441740694 -0.118408 0.698853 0.685791 -0.164795 1441740694 -0.118408 0.698853 0.685791 -0.164795 1441740694 -0.118408 0.698853 0.685791 -0.164795 1441740694 -0.159363 0.754028 0.623962 -0.129211 1441740694 -0.159363 0.754028 0.623962 -0.129211 1441740694 -0.159363 0.754028 0.623962 -0.129211 1441740694 -0.159363 0.754028 0.623962 -0.129211 1441740694 -0.159363 0.754028 0.623962 -0.129211 1441740694 -0.159363 0.754028 0.623962 -0.129211 1441740694 -0.424377 0.632202 0.597229 -0.252075 1441740694 -0.424377 0.632202 0.597229 -0.252075 1441740694 -0.424377 0.632202 0.597229 -0.252075 1441740694 -0.424377 0.632202 0.597229 -0.252075 1441740694 -0.424377 0.632202 0.597229 -0.252075 1441740694 -0.424377 0.632202 0.597229 -0.252075 1441740694 -0.424377 0.632202 0.597229 -0.252075 1441740694 -0.209290 0.750916 0.605164 -0.161377 1441740694 -0.209290 0.750916 0.605164 -0.161377 1441740694 -0.209290 0.750916 0.605164 -0.161377 1441740694 -0.209290 0.750916 0.605164 -0.161377 1441740694 -0.209290 0.750916 0.605164 -0.161377 1441740694 -0.209290 0.750916 0.605164 -0.161377 1441740694 -0.039612 0.764465 0.641785 -0.045166 1441740694 -0.039612 0.764465 0.641785 -0.045166 1441740694 -0.039612 0.764465 0.641785 -0.045166 1441740694 -0.039612 0.764465 0.641785 -0.045166 1441740694 -0.039612 0.764465 0.641785 -0.045166 1441740694 -0.039612 0.764465 0.641785 -0.045166 1441740694 -0.119568 0.724915 0.672668 -0.087646 1441740694 -0.119568 0.724915 0.672668 -0.087646 1441740694 -0.119568 0.724915 0.672668 -0.087646 1441740694 -0.119568 0.724915 0.672668 -0.087646 1441740694 -0.119568 0.724915 0.672668 -0.087646 1441740694 -0.119568 0.724915 0.672668 -0.087646 1441740694 -0.150757 0.716064 0.668274 -0.133728 1441740694 -0.150757 0.716064 0.668274 -0.133728 1441740694 -0.150757 0.716064 0.668274 -0.133728 1441740694 -0.150757 0.716064 0.668274 -0.133728 1441740694 -0.150757 0.716064 0.668274 -0.133728 1441740694 -0.150757 0.716064 0.668274 -0.133728 1441740694 -0.150757 0.716064 0.668274 -0.133728 1441740694 -0.113281 0.707520 0.692078 -0.086792 1441740694 -0.113281 0.707520 0.692078 -0.086792 1441740694 -0.113281 0.707520 0.692078 -0.086792 1441740694 -0.113281 0.707520 0.692078 -0.086792 1441740694 -0.113281 0.707520 0.692078 -0.086792 1441740694 -0.113281 0.707520 0.692078 -0.086792 1441740694 -0.115234 0.714111 0.690125 -0.021423 1441740694 -0.115234 0.714111 0.690125 -0.021423 1441740694 -0.115234 0.714111 0.690125 -0.021423 1441740694 -0.115234 0.714111 0.690125 -0.021423 1441740694 -0.115234 0.714111 0.690125 -0.021423 1441740694 -0.115234 0.714111 0.690125 -0.021423 1441740694 -0.149902 0.675720 0.718079 -0.072021 1441740694 -0.149902 0.675720 0.718079 -0.072021 1441740694 -0.149902 0.675720 0.718079 -0.072021 1441740694 -0.149902 0.675720 0.718079 -0.072021 1441740694 -0.149902 0.675720 0.718079 -0.072021 1441740694 -0.149902 0.675720 0.718079 -0.072021 1441740694 -0.149902 0.675720 0.718079 -0.072021 1441740694 -0.174438 0.649963 0.729553 -0.121582 1441740694 -0.174438 0.649963 0.729553 -0.121582 1441740694 -0.174438 0.649963 0.729553 -0.121582 1441740694 -0.174438 0.649963 0.729553 -0.121582 1441740694 -0.174438 0.649963 0.729553 -0.121582 1441740694 -0.191162 0.630859 0.733398 -0.166077 1441740694 -0.191162 0.630859 0.733398 -0.166077 1441740694 -0.191162 0.630859 0.733398 -0.166077 1441740694 -0.191162 0.630859 0.733398 -0.166077 1441740694 -0.191162 0.630859 0.733398 -0.166077 1441740694 -0.191162 0.630859 0.733398 -0.166077 1441740694 -0.203491 0.598083 0.736023 -0.243164 1441740694 -0.203491 0.598083 0.736023 -0.243164 1441740694 -0.203491 0.598083 0.736023 -0.243164 1441740694 -0.203491 0.598083 0.736023 -0.243164 1441740694 -0.203491 0.598083 0.736023 -0.243164 1441740694 -0.203491 0.598083 0.736023 -0.243164 1441740694 -0.190552 0.571533 0.735779 -0.309204 1441740694 -0.190552 0.571533 0.735779 -0.309204 1441740694 -0.190552 0.571533 0.735779 -0.309204 1441740694 -0.190552 0.571533 0.735779 -0.309204 1441740694 -0.190552 0.571533 0.735779 -0.309204 1441740694 -0.190552 0.571533 0.735779 -0.309204 1441740694 -0.190369 0.567383 0.732910 -0.323425 1441740694 -0.190369 0.567383 0.732910 -0.323425 1441740694 -0.190369 0.567383 0.732910 -0.323425 1441740694 -0.190369 0.567383 0.732910 -0.323425 1441740694 -0.190369 0.567383 0.732910 -0.323425 1441740694 -0.190369 0.567383 0.732910 -0.323425 1441740694 -0.198547 0.581055 0.729858 -0.300354 1441740694 -0.198547 0.581055 0.729858 -0.300354 1441740694 -0.198547 0.581055 0.729858 -0.300354 1441740694 -0.198547 0.581055 0.729858 -0.300354 1441740694 -0.198547 0.581055 0.729858 -0.300354 1441740694 -0.198547 0.581055 0.729858 -0.300354 1441740694 -0.198547 0.581055 0.729858 -0.300354 1441740694 -0.200867 0.607056 0.729187 -0.243713 1441740694 -0.200867 0.607056 0.729187 -0.243713 1441740694 -0.200867 0.607056 0.729187 -0.243713 1441740694 -0.200867 0.607056 0.729187 -0.243713 1441740694 -0.200867 0.607056 0.729187 -0.243713 1441740694 -0.200867 0.607056 0.729187 -0.243713 1441740694 -0.209045 0.651672 0.713623 -0.149414 1441740694 -0.209045 0.651672 0.713623 -0.149414 1441740694 -0.209045 0.651672 0.713623 -0.149414 1441740694 -0.209045 0.651672 0.713623 -0.149414 1441740694 -0.209045 0.651672 0.713623 -0.149414 1441740694 -0.209045 0.651672 0.713623 -0.149414 1441740694 -0.209045 0.651672 0.713623 -0.149414 1441740694 -0.154846 0.693237 0.698303 -0.088135 1441740694 -0.154846 0.693237 0.698303 -0.088135 1441740695 -0.154846 0.693237 0.698303 -0.088135 1441740695 -0.154846 0.693237 0.698303 -0.088135 1441740695 -0.154846 0.693237 0.698303 -0.088135 1441740695 -0.154846 0.693237 0.698303 -0.088135 1441740695 -0.070496 0.687378 0.711304 -0.128479 1441740695 -0.070496 0.687378 0.711304 -0.128479 1441740695 -0.070496 0.687378 0.711304 -0.128479 1441740695 -0.070496 0.687378 0.711304 -0.128479 1441740695 -0.171509 0.705933 0.669434 -0.155212 1441740695 -0.171509 0.705933 0.669434 -0.155212 1441740695 -0.171509 0.705933 0.669434 -0.155212 1441740695 -0.171509 0.705933 0.669434 -0.155212 1441740695 -0.171509 0.705933 0.669434 -0.155212 1441740695 -0.171509 0.705933 0.669434 -0.155212 1441740695 -0.171509 0.705933 0.669434 -0.155212 1441740695 -0.308411 0.700928 0.601746 -0.226807 1441740695 -0.308411 0.700928 0.601746 -0.226807 1441740695 -0.308411 0.700928 0.601746 -0.226807 1441740695 -0.308411 0.700928 0.601746 -0.226807 1441740695 -0.308411 0.700928 0.601746 -0.226807 1441740695 -0.308411 0.700928 0.601746 -0.226807 1441740695 -0.065186 0.759399 0.636780 -0.116089 1441740695 -0.065186 0.759399 0.636780 -0.116089 1441740695 -0.065186 0.759399 0.636780 -0.116089 1441740695 -0.065186 0.759399 0.636780 -0.116089 1441740695 -0.065186 0.759399 0.636780 -0.116089 1441740695 -0.065186 0.759399 0.636780 -0.116089 1441740695 -0.062317 0.746277 0.651794 -0.119507 1441740695 -0.062317 0.746277 0.651794 -0.119507 1441740695 -0.062317 0.746277 0.651794 -0.119507 1441740695 -0.062317 0.746277 0.651794 -0.119507 1441740695 -0.062317 0.746277 0.651794 -0.119507 1441740695 -0.062317 0.746277 0.651794 -0.119507 1441740695 -0.124817 0.747009 0.638489 -0.136841 1441740695 -0.124817 0.747009 0.638489 -0.136841 1441740695 -0.124817 0.747009 0.638489 -0.136841 1441740695 -0.124817 0.747009 0.638489 -0.136841 1441740695 -0.124817 0.747009 0.638489 -0.136841 1441740695 -0.124817 0.747009 0.638489 -0.136841 1441740695 -0.132507 0.740417 0.633484 -0.181274 1441740695 -0.132507 0.740417 0.633484 -0.181274 1441740695 -0.132507 0.740417 0.633484 -0.181274 1441740695 -0.132507 0.740417 0.633484 -0.181274 1441740695 -0.132507 0.740417 0.633484 -0.181274 1441740695 -0.132507 0.740417 0.633484 -0.181274 1441740695 -0.109009 0.718750 0.672974 -0.136230 1441740695 -0.109009 0.718750 0.672974 -0.136230 1441740695 -0.109009 0.718750 0.672974 -0.136230 1441740695 -0.109009 0.718750 0.672974 -0.136230 1441740695 -0.109009 0.718750 0.672974 -0.136230 1441740695 -0.109009 0.718750 0.672974 -0.136230 1441740695 -0.109009 0.718750 0.672974 -0.136230 1441740695 -0.103210 0.717834 0.683105 -0.085938 1441740695 -0.103210 0.717834 0.683105 -0.085938 1441740695 -0.103210 0.717834 0.683105 -0.085938 1441740695 -0.103210 0.717834 0.683105 -0.085938 1441740695 -0.103210 0.717834 0.683105 -0.085938 1441740695 -0.103210 0.717834 0.683105 -0.085938 1441740695 -0.123352 0.692810 0.702576 -0.105530 1441740695 -0.123352 0.692810 0.702576 -0.105530 1441740695 -0.123352 0.692810 0.702576 -0.105530 1441740695 -0.123352 0.692810 0.702576 -0.105530 1441740695 -0.123352 0.692810 0.702576 -0.105530 1441740695 -0.123352 0.692810 0.702576 -0.105530 1441740695 -0.123352 0.692810 -0.109924 -0.105530 1441740695 -0.144470 0.673279 0.714172 -0.125244 1441740695 -0.144470 0.673279 0.714172 -0.125244 1441740695 -0.144470 0.673279 0.714172 -0.125244 1441740695 -0.144470 0.673279 0.714172 -0.125244 1441740695 -0.144470 0.673279 0.714172 -0.125244 1441740695 -0.144470 0.673279 0.714172 -0.125244 1441740695 -0.140930 0.649170 0.724915 -0.182068 1441740695 -0.140930 0.649170 0.724915 -0.182068 1441740695 -0.140930 0.649170 0.724915 -0.182068 1441740695 -0.140930 0.649170 0.724915 -0.182068 1441740695 -0.140930 0.649170 0.724915 -0.182068 1441740695 -0.140930 0.649170 0.724915 -0.182068 1441740695 -0.140930 0.649170 0.724915 -0.182068 1441740695 -0.147461 0.635559 0.722900 -0.227478 1441740695 -0.147461 0.635559 0.722900 -0.227478 1441740695 -0.147461 0.635559 0.722900 -0.227478 1441740695 -0.147461 0.635559 0.722900 -0.227478 1441740695 -0.147461 0.635559 0.722900 -0.227478 1441740695 -0.147461 0.635559 0.722900 -0.227478 1441740695 -0.138672 0.610291 0.718933 -0.302307 1441740695 -0.138672 0.610291 0.718933 -0.302307 1441740695 -0.138672 0.610291 0.718933 -0.302307 1441740695 -0.138672 0.610291 0.718933 -0.302307 1441740695 -0.138672 0.610291 0.718933 -0.302307 1441740695 -0.138672 0.610291 0.718933 -0.302307 1441740695 -0.138672 0.610291 0.718933 -0.302307 1441740695 -0.137390 0.610657 0.712708 -0.316528 1441740695 -0.137390 0.610657 0.712708 -0.316528 1441740695 -0.137390 0.610657 0.712708 -0.316528 1441740695 -0.137390 0.610657 0.712708 -0.316528 1441740695 -0.137390 0.610657 0.712708 -0.316528 1441740695 -0.137390 0.610657 0.712708 -0.316528 1441740695 -0.144043 0.623413 0.711548 -0.290283 1441740695 -0.144043 0.623413 0.711548 -0.290283 1441740695 -0.144043 0.623413 0.711548 -0.290283 1441740695 -0.144043 0.623413 0.711548 -0.290283 1441740695 -0.144043 0.623413 0.711548 -0.290283 1441740695 -0.144043 0.623413 0.711548 -0.290283 1441740695 -0.160583 0.651550 0.706238 -0.225464 1441740695 -0.160583 0.651550 0.706238 -0.225464 1441740695 -0.160583 0.651550 0.706238 -0.225464 1441740695 -0.160583 0.651550 0.706238 -0.225464 1441740695 -0.160583 0.651550 0.706238 -0.225464 1441740695 -0.160583 0.651550 0.706238 -0.225464 1441740695 -0.160583 0.651550 0.706238 -0.225464 1441740695 -0.170044 0.697754 0.681396 -0.140869 1441740695 -0.170044 0.697754 0.681396 -0.140869 1441740695 -0.170044 0.697754 0.681396 -0.140869 1441740696 -0.170044 0.697754 0.681396 -0.140869 1441740696 -0.170044 0.697754 0.681396 -0.140869 1441740696 -0.170044 0.697754 0.681396 -0.140869 1441740696 -0.140686 0.711975 0.671753 -0.148193 1441740696 -0.140686 0.711975 0.671753 -0.148193 1441740696 -0.140686 0.711975 0.671753 -0.148193 1441740696 -0.140686 0.711975 0.671753 -0.148193 1441740696 -0.140686 0.711975 0.671753 -0.148193 1441740696 -0.140686 0.711975 0.671753 -0.148193 1441740696 -0.140686 0.711975 0.671753 -0.148193 1441740696 -0.074097 0.709412 0.681091 -0.165283 1441740696 -0.074097 0.709412 0.681091 -0.165283 1441740696 -0.074097 0.709412 0.681091 -0.165283 1441740696 -0.074097 0.709412 0.681091 -0.165283 1441740696 -0.074097 0.709412 0.681091 -0.165283 1441740696 -0.074097 0.709412 0.681091 -0.165283 1441740696 -0.172485 0.724060 0.651062 -0.148376 1441740696 -0.172485 0.724060 0.651062 -0.148376 1441740696 -0.172485 0.724060 0.651062 -0.148376 1441740696 -0.172485 0.724060 0.651062 -0.148376 1441740696 -0.172485 0.724060 0.651062 -0.148376 1441740696 -0.172485 0.724060 0.651062 -0.148376 1441740696 -0.172485 0.724060 0.651062 -0.148376 1441740696 -0.227051 0.732056 0.618225 -0.174133 1441740696 -0.227051 0.732056 0.618225 -0.174133 1441740696 -0.227051 0.732056 0.618225 -0.174133 1441740696 -0.227051 0.732056 0.618225 -0.174133 1441740696 -0.227051 0.732056 0.618225 -0.174133 1441740696 -0.227051 0.732056 0.618225 -0.174133 1441740696 0.033264 0.758911 0.650269 -0.006897 1441740696 0.033264 0.758911 0.650269 -0.006897 1441740696 0.033264 0.758911 0.650269 -0.006897 1441740696 0.033264 0.758911 0.650269 -0.006897 1441740696 0.033264 0.758911 0.650269 -0.006897 1441740696 0.033264 0.758911 0.650269 -0.006897 1441740696 -0.085510 0.746094 0.654724 -0.085571 1441740696 -0.085510 0.746094 0.654724 -0.085571 1441740696 -0.085510 0.746094 0.654724 -0.085571 1441740696 -0.085510 0.746094 0.654724 -0.085571 1441740696 -0.085510 0.746094 0.654724 -0.085571 1441740696 -0.085510 0.746094 0.654724 -0.085571 1441740696 -0.085510 0.746094 0.654724 -0.085571 1441740696 -0.113220 0.748657 0.638367 -0.138306 1441740696 -0.113220 0.748657 0.638367 -0.138306 1441740696 -0.113220 0.748657 0.638367 -0.138306 1441740696 -0.113220 0.748657 0.638367 -0.138306 1441740696 -0.113220 0.748657 0.638367 -0.138306 1441740696 -0.113220 0.748657 0.638367 -0.138306 1441740696 -0.086548 0.729919 0.666382 -0.125061 1441740696 -0.086548 0.729919 0.666382 -0.125061 1441740696 -0.086548 0.729919 0.666382 -0.125061 1441740696 -0.086548 0.729919 0.666382 -0.125061 1441740696 -0.078369 0.717896 0.680969 -0.121338 1441740696 -0.078369 0.717896 0.680969 -0.121338 1441740696 -0.078369 0.717896 0.680969 -0.121338 1441740696 -0.078369 0.717896 0.680969 -0.121338 1441740696 -0.078369 0.717896 0.680969 -0.121338 1441740696 -0.078369 0.717896 0.680969 -0.121338 1441740696 -0.060486 0.708130 0.700073 -0.068726 1441740696 -0.060486 0.708130 0.700073 -0.068726 1441740696 -0.060486 0.708130 0.700073 -0.068726 1441740696 -0.060486 0.708130 0.700073 -0.068726 1441740696 -0.060486 0.708130 0.700073 -0.068726 1441740696 -0.060486 0.708130 0.700073 -0.068726 1441740696 -0.085510 0.686035 0.715759 -0.098572 1441740696 -0.085510 0.686035 0.715759 -0.098572 1441740696 -0.085510 0.686035 0.715759 -0.098572 1441740696 -0.085510 0.686035 0.715759 -0.098572 1441740696 -0.085510 0.686035 0.715759 -0.098572 1441740696 -0.085510 0.686035 0.715759 -0.098572 1441740696 -0.085510 0.686035 0.715759 -0.098572 1441740696 -0.100586 0.668823 0.726685 -0.120178 1441740696 -0.100586 0.668823 0.726685 -0.120178 1441740696 -0.100586 0.668823 0.726685 -0.120178 1441740696 -0.100586 0.668823 0.726685 -0.120178 1441740696 -0.100586 0.668823 0.726685 -0.120178 1441740696 -0.096436 0.654480 0.735413 -0.146301 1441740696 -0.096436 0.654480 0.735413 -0.146301 1441740696 -0.096436 0.654480 0.735413 -0.146301 1441740696 -0.096436 0.654480 0.735413 -0.146301 1441740696 -0.096436 0.654480 0.735413 -0.146301 1441740696 -0.096436 0.654480 0.735413 -0.146301 1441740696 -0.099854 0.631470 0.740112 -0.208557 1441740696 -0.099854 0.631470 0.740112 -0.208557 1441740696 -0.099854 0.631470 0.740112 -0.208557 1441740696 -0.099854 0.631470 0.740112 -0.208557 1441740696 -0.099854 0.631470 0.740112 -0.208557 1441740696 -0.099854 0.631470 0.740112 -0.208557 1441740696 -0.102234 0.599915 0.741394 -0.282715 1441740696 -0.102234 0.599915 0.741394 -0.282715 1441740696 -0.102234 0.599915 0.741394 -0.282715 1441740696 -0.102234 0.599915 0.741394 -0.282715 1441740696 -0.102234 0.599915 0.741394 -0.282715 1441740696 -0.102234 0.599915 0.741394 -0.282715 1441740696 -0.102234 0.599915 0.741394 -0.282715 1441740696 -0.101257 0.572632 0.741821 -0.333984 1441740696 -0.101257 0.572632 0.741821 -0.333984 1441740696 -0.101257 0.572632 0.741821 -0.333984 1441740696 -0.101257 0.572632 0.741821 -0.333984 1441740696 -0.101257 0.572632 0.741821 -0.333984 1441740696 -0.104675 0.563110 0.744324 -0.343323 1441740696 -0.104675 0.563110 0.744324 -0.343323 1441740696 -0.104675 0.563110 0.744324 -0.343323 1441740696 -0.104675 0.563110 0.744324 -0.343323 1441740696 -0.104675 0.563110 0.744324 -0.343323 1441740696 -0.104675 0.563110 0.744324 -0.343323 1441740696 -0.104675 0.563110 0.744324 -0.343323 1441740696 -0.127258 0.583801 0.742065 -0.303833 1441740696 -0.127258 0.583801 0.742065 -0.303833 1441740696 -0.127258 0.583801 0.742065 -0.303833 1441740696 -0.127258 0.583801 0.742065 -0.303833 1441740696 -0.127258 0.583801 0.742065 -0.303833 1441740697 -0.127258 0.583801 0.742065 -0.303833 1441740697 -0.127258 0.583801 0.742065 -0.303833 1441740697 -0.156311 0.630493 0.727722 -0.220093 1441740697 -0.156311 0.630493 0.727722 -0.220093 1441740697 -0.156311 0.630493 0.727722 -0.220093 1441740697 -0.156311 0.630493 0.727722 -0.220093 1441740697 -0.156311 0.630493 0.727722 -0.220093 1441740697 -0.156311 0.630493 0.727722 -0.220093 1441740697 -0.135071 0.658081 0.725525 -0.149109 1441740697 -0.135071 0.658081 0.725525 -0.149109 1441740697 -0.135071 0.658081 0.725525 -0.149109 1441740697 -0.135071 0.658081 0.725525 -0.149109 1441740697 -0.135071 0.658081 0.725525 -0.149109 1441740697 -0.135071 0.658081 0.725525 -0.149109 1441740697 -0.044617 0.637512 0.755615 -0.143250 1441740697 -0.044617 0.637512 0.755615 -0.143250 1441740697 -0.044617 0.637512 0.755615 -0.143250 1441740697 -0.044617 0.637512 0.755615 -0.143250 1441740697 -0.044617 0.637512 0.755615 -0.143250 1441740697 -0.044617 0.637512 0.755615 -0.143250 1441740697 -0.076721 0.657898 0.745911 -0.069336 1441740697 -0.076721 0.657898 0.745911 -0.069336 1441740697 -0.076721 0.657898 0.745911 -0.069336 1441740697 -0.076721 0.657898 0.745911 -0.069336 1441740697 -0.076721 0.657898 0.745911 -0.069336 1441740697 -0.076721 0.657898 0.745911 -0.069336 1441740697 -0.231079 0.669189 0.680603 -0.188477 1441740697 -0.231079 0.669189 0.680603 -0.188477 1441740697 -0.231079 0.669189 0.680603 -0.188477 1441740697 -0.231079 0.669189 0.680603 -0.188477 1441740697 -0.231079 0.669189 0.680603 -0.188477 1441740697 -0.231079 0.669189 0.680603 -0.188477 1441740697 -0.025696 0.718445 0.693665 -0.044006 1441740697 -0.025696 0.718445 0.693665 -0.044006 1441740697 -0.025696 0.718445 0.693665 -0.044006 1441740697 -0.025696 0.718445 0.693665 -0.044006 1441740697 -0.025696 0.718445 0.693665 -0.044006 1441740697 -0.025696 0.718445 0.693665 -0.044006 1441740697 -0.025696 0.718445 0.693665 -0.044006 1441740697 -0.036194 0.711487 0.699890 -0.050598 1441740697 -0.036194 0.711487 0.699890 -0.050598 1441740697 -0.036194 0.711487 0.699890 -0.050598 1441740697 -0.036194 0.711487 0.699890 -0.050598 1441740697 -0.036194 0.711487 0.699890 -0.050598 1441740697 -0.036194 0.711487 0.699890 -0.050598 1441740697 -0.036194 0.711487 0.699890 -0.050598 1441740697 -0.107544 0.710571 0.685120 -0.118591 1441740697 -0.107544 0.710571 0.685120 -0.118591 1441740697 -0.107544 0.710571 0.685120 -0.118591 1441740697 -0.107544 0.710571 0.685120 -0.118591 1441740697 -0.107544 0.710571 0.685120 -0.118591 1441740697 -0.107544 0.710571 0.685120 -0.118591 1441740697 -0.118225 0.688293 0.704468 -0.126160 1441740697 -0.118225 0.688293 0.704468 -0.126160 1441740697 -0.118225 0.688293 0.704468 -0.126160 1441740697 -0.118225 0.688293 0.704468 -0.126160 1441740697 -0.118225 0.688293 0.704468 -0.126160 1441740697 -0.118225 0.688293 0.704468 -0.126160 1441740697 -0.063232 0.694580 0.707520 -0.113525 1441740697 -0.063232 0.694580 0.707520 -0.113525 1441740697 -0.063232 0.694580 0.707520 -0.113525 1441740697 -0.063232 0.694580 0.707520 -0.113525 1441740697 -0.063232 0.694580 0.707520 -0.113525 1441740697 -0.063232 0.694580 0.707520 -0.113525 1441740697 -0.060913 0.672424 0.732788 -0.084045 1441740697 -0.060913 0.672424 0.732788 -0.084045 1441740697 -0.060913 0.672424 0.732788 -0.084045 1441740697 -0.060913 0.672424 0.732788 -0.084045 1441740697 -0.060913 0.672424 0.732788 -0.084045 1441740697 -0.060913 0.672424 0.732788 -0.084045 1441740697 -0.060913 0.672424 0.732788 -0.084045 1441740697 -0.095093 0.652100 0.747864 -0.079834 1441740697 -0.095093 0.652100 0.747864 -0.079834 1441740697 -0.095093 0.652100 0.747864 -0.079834 1441740697 -0.095093 0.652100 0.747864 -0.079834 1441740697 -0.095093 0.652100 0.747864 -0.079834 1441740697 -0.095093 0.652100 0.747864 -0.079834 1441740697 -0.118164 0.624023 0.765930 -0.099426 1441740697 -0.118164 0.624023 0.765930 -0.099426 1441740697 -0.118164 0.624023 0.765930 -0.099426 1441740697 -0.118164 0.624023 0.765930 -0.099426 1441740697 -0.118164 0.624023 0.765930 -0.099426 1441740697 -0.126160 0.600647 0.780823 -0.116333 1441740697 -0.126160 0.600647 0.780823 -0.116333 1441740697 -0.126160 0.600647 0.780823 -0.116333 1441740697 -0.126160 0.600647 0.780823 -0.116333 1441740697 -0.126160 0.600647 0.780823 -0.116333 1441740697 -0.126160 0.600647 0.780823 -0.116333 1441740697 -0.140198 0.573608 0.794922 -0.139038 1441740697 -0.140198 0.573608 0.794922 -0.139038 1441740697 -0.140198 0.573608 0.794922 -0.139038 1441740697 -0.140198 0.573608 0.794922 -0.139038 1441740697 -0.140198 0.573608 0.794922 -0.139038 1441740697 -0.140198 0.573608 0.794922 -0.139038 1441740697 -0.140198 0.573608 0.794922 -0.139038 1441740697 -0.144531 0.545837 0.800659 -0.200195 1441740697 -0.144531 0.545837 0.800659 -0.200195 1441740697 -0.144531 0.545837 0.800659 -0.200195 1441740697 -0.144531 0.545837 0.800659 -0.200195 1441740697 -0.144531 0.545837 0.800659 -0.200195 1441740697 -0.144531 0.545837 0.800659 -0.200195 1441740697 -0.124756 0.518921 0.805176 -0.258362 1441740697 -0.124756 0.518921 0.805176 -0.258362 1441740697 -0.124756 0.518921 0.805176 -0.258362 1441740697 -0.124756 0.518921 0.805176 -0.258362 1441740697 -0.124756 0.518921 0.805176 -0.258362 1441740697 -0.124756 0.518921 0.805176 -0.258362 1441740697 
-0.517212 0.382385 0.655457 0.395752 1441740702 -0.517212 0.382385 0.655457 0.395752 1441740702 -0.500366 0.405212 0.639465 0.419983 1441740702 -0.500366 0.405212 0.639465 0.419983 1441740702 -0.500366 0.405212 0.639465 0.419983 1441740702 -0.500366 0.405212 0.639465 0.419983 1441740702 -0.500366 0.405212 0.639465 0.419983 1441740702 -0.500366 0.405212 0.639465 0.419983 1441740702 -0.490417 0.414185 0.633606 0.431824 1441740702 -0.490417 0.414185 0.633606 0.431824 1441740702 -0.490417 0.414185 0.633606 0.431824 1441740702 -0.490417 0.414185 0.633606 0.431824 1441740702 -0.490417 0.414185 0.633606 0.431824 1441740702 -0.490417 0.414185 0.633606 0.431824 1441740702 -0.490417 0.414185 0.633606 0.431824 1441740702 -0.482361 0.418884 0.632080 0.438477 1441740702 -0.482361 0.418884 0.632080 0.438477 1441740702 -0.482361 0.418884 0.632080 0.438477 1441740702 -0.482361 0.418884 0.632080 0.438477 1441740702 -0.482361 0.418884 0.632080 0.438477 1441740702 -0.482361 0.418884 0.632080 0.438477 1441740702 -0.475708 0.422241 0.631348 0.443604 1441740702 -0.475708 0.422241 0.631348 0.443604 1441740702 -0.475708 0.422241 0.631348 0.443604 1441740702 -0.475708 0.422241 0.631348 0.443604 1441740702 -0.475708 0.422241 0.631348 0.443604 1441740703 -0.475708 0.422241 0.631348 0.443604 1441740703 -0.478394 0.416748 0.633728 0.442444 1441740703 -0.478394 0.416748 0.633728 0.442444 1441740703 -0.478394 0.416748 0.633728 0.442444 1441740703 -0.478394 0.416748 0.633728 0.442444 1441740703 -0.478394 0.416748 0.633728 0.442444 1441740703 -0.478394 0.416748 0.633728 0.442444 1441740703 -0.478394 0.416748 0.633728 0.442444 1441740703 -0.487183 0.404663 0.641785 0.432434 1441740703 -0.487183 0.404663 0.641785 0.432434 1441740703 -0.487183 0.404663 0.641785 0.432434 1441740703 -0.487183 0.404663 0.641785 0.432434 1441740703 -0.487183 0.404663 0.641785 0.432434 1441740703 -0.487183 0.404663 0.641785 0.432434 1441740703 -0.501343 0.390503 0.651489 0.414307 1441740703 -0.501343 0.390503 0.651489 0.414307 1441740703 -0.501343 0.390503 0.651489 0.414307 1441740703 -0.501343 0.390503 0.651489 0.414307 1441740703 -0.501343 0.390503 0.651489 0.414307 1441740703 -0.501343 0.390503 0.651489 0.414307 1441740703 -0.501343 0.390503 0.651489 0.414307 1441740703 -0.519531 0.373779 0.663940 0.386658 1441740703 -0.519531 0.373779 0.663940 0.386658 1441740703 -0.519531 0.373779 0.663940 0.386658 1441740703 -0.519531 0.373779 0.663940 0.386658 1441740703 -0.519531 0.373779 0.663940 0.386658 1441740703 -0.519531 0.373779 0.663940 0.386658 1441740703 -0.519531 0.373779 0.663940 0.386658 1441740703 -0.531616 0.364807 0.676270 0.356262 1441740703 -0.531616 0.364807 0.676270 0.356262 1441740703 -0.531616 0.364807 0.676270 0.356262 1441740703 -0.531616 0.364807 0.676270 0.356262 1441740703 -0.531616 0.364807 0.676270 0.356262 1441740703 -0.531616 0.364807 0.676270 0.356262 1441740703 -0.537842 0.365662 0.683838 0.330750 1441740703 -0.537842 0.365662 0.683838 0.330750 1441740703 -0.537842 0.365662 0.683838 0.330750 1441740703 -0.537842 0.365662 0.683838 0.330750 1441740703 -0.537842 0.365662 0.683838 0.330750 1441740703 -0.537842 0.365662 0.683838 0.330750 1441740703 -0.537842 0.365662 0.683838 0.330750 1441740703 -0.547913 0.356262 0.695374 0.298706 1441740703 -0.547913 0.356262 0.695374 0.298706 1441740703 -0.547913 0.356262 0.695374 0.298706 1441740703 -0.547913 0.356262 0.695374 0.298706 1441740703 -0.547913 0.356262 0.695374 0.298706 1441740703 -0.547913 0.356262 0.695374 0.298706 1441740703 -0.561035 0.349792 0.709045 0.245117 1441740703 -0.561035 0.349792 0.709045 0.245117 1441740703 -0.561035 0.349792 0.709045 0.245117 1441740703 -0.561035 0.349792 0.709045 0.245117 1441740703 -0.561035 0.349792 0.709045 0.245117 1441740703 -0.561035 0.349792 0.709045 0.245117 1441740703 -0.575012 0.330994 0.724487 0.186768 1441740703 -0.575012 0.330994 0.724487 0.186768 1441740703 -0.575012 0.330994 0.724487 0.186768 1441740703 -0.575012 0.330994 0.724487 0.186768 1441740703 -0.575012 0.330994 0.724487 0.186768 1441740703 -0.575012 0.330994 0.724487 0.186768 1441740703 -0.584290 0.304382 0.735352 0.158630 1441740703 -0.584290 0.304382 0.735352 0.158630 1441740703 -0.584290 0.304382 0.735352 0.158630 1441740703 -0.584290 0.304382 0.735352 0.158630 1441740703 -0.584290 0.304382 0.735352 0.158630 1441740703 -0.584290 0.304382 0.735352 0.158630 1441740703 -0.584290 0.304382 0.735352 0.158630 1441740703 -0.590210 0.285034 0.735291 0.172241 1441740703 -0.590210 0.285034 0.735291 0.172241 1441740703 -0.590210 0.285034 0.735291 0.172241 1441740703 -0.590210 0.285034 0.735291 0.172241 1441740703 -0.597412 0.281311 0.728699 0.181396 1441740703 -0.597412 0.281311 0.728699 0.181396 1441740703 -0.597412 0.281311 0.728699 0.181396 1441740703 -0.605469 0.259094 0.727295 0.193237 1441740703 -0.605469 0.259094 0.727295 0.193237 1441740703 -0.605469 0.259094 0.727295 0.193237 1441740703 -0.605469 0.259094 0.727295 0.193237 1441740703 -0.609192 0.253723 0.722229 0.207092 1441740703 -0.609192 0.253723 0.722229 0.207092 1441740703 -0.609192 0.253723 0.722229 0.207092 1441740703 -0.609192 0.253723 0.722229 0.207092 1441740703 -0.609192 0.253723 0.722229 0.207092 1441740703 -0.609192 0.253723 0.722229 0.207092 1441740703 -0.609192 0.253723 0.722229 0.207092 1441740703 -0.607727 0.261902 0.711731 0.235596 1441740703 -0.607727 0.261902 0.711731 0.235596 1441740703 -0.607727 0.261902 0.711731 0.235596 1441740703 -0.607727 0.261902 0.711731 0.235596 1441740703 -0.607727 0.261902 0.711731 0.235596 1441740703 -0.607727 0.261902 0.711731 0.235596 1441740703 -0.601990 0.278015 0.698792 0.268372 1441740703 -0.601990 0.278015 0.698792 0.268372 1441740703 -0.601990 0.278015 0.698792 0.268372 1441740703 -0.601990 0.278015 0.698792 0.268372 1441740703 -0.601990 0.278015 0.698792 0.268372 1441740703 -0.601990 0.278015 0.698792 0.268372 1441740703 -0.602112 0.282166 0.690186 0.285400 1441740703 -0.602112 0.282166 0.690186 0.285400 1441740703 -0.602112 0.282166 0.690186 0.285400 1441740703 -0.602112 0.282166 0.690186 0.285400 1441740703 -0.602112 0.282166 0.690186 0.285400 1441740703 -0.602112 0.282166 0.690186 0.285400 1441740703 -0.602112 0.282166 0.690186 0.285400 1441740703 -0.601868 0.281128 0.686218 0.296387 1441740703 -0.601868 0.281128 0.686218 0.296387 1441740703 -0.601868 0.281128 0.686218 0.296387 1441740703 -0.601868 0.281128 0.686218 0.296387 1441740703 -0.601868 0.281128 0.686218 0.296387 1441740704 -0.601868 0.281128 0.686218 0.296387 1441740704 -0.594666 0.288757 0.681152 0.314636 1441740704 -0.594666 0.288757 0.681152 0.314636 1441740704 -0.594666 0.288757 0.681152 0.314636 1441740704 -0.594666 0.288757 0.681152 0.314636 1441740704 -0.594666 0.288757 0.681152 0.314636 1441740704 -0.594666 0.288757 0.681152 0.314636 1441740704 -0.594666 0.288757 0.681152 0.314636 1441740704 -0.586426 0.299255 0.672974 0.337097 1441740704 -0.586426 0.299255 0.672974 0.337097 1441740704 -0.586426 0.299255 0.672974 0.337097 1441740704 -0.586426 0.299255 0.672974 0.337097 1441740704 -0.586426 0.299255 0.672974 0.337097 1441740704 -0.586426 0.299255 0.672974 0.337097 1441740704 -0.581238 0.304382 0.666138 0.354553 1441740704 -0.581238 0.304382 0.666138 0.354553 1441740704 -0.581238 0.304382 0.666138 0.354553 1441740704 -0.581238 0.304382 0.666138 0.354553 1441740704 -0.581238 0.304382 0.666138 0.354553 1441740704 -0.581238 0.304382 0.666138 0.354553 1441740704 -0.576599 0.308777 0.663879 0.362610 1441740704 -0.576599 0.308777 0.663879 0.362610 1441740704 -0.576599 0.308777 0.663879 0.362610 1441740704 -0.576599 0.308777 0.663879 0.362610 1441740704 -0.576599 0.308777 0.663879 0.362610 1441740704 -0.576599 0.308777 0.663879 0.362610 1441740704 -0.576904 0.308167 0.669250 0.352539 1441740704 -0.576904 0.308167 0.669250 0.352539 1441740704 -0.576904 0.308167 0.669250 0.352539 1441740704 -0.576904 0.308167 0.669250 0.352539 1441740704 -0.576904 0.308167 0.669250 0.352539 1441740704 -0.576904 0.308167 0.669250 0.352539 1441740704 -0.575439 0.309326 0.681152 0.330383 1441740704 -0.575439 0.309326 0.681152 0.330383 1441740704 -0.575439 0.309326 0.681152 0.330383 1441740704 -0.575439 0.309326 0.681152 0.330383 1441740704 -0.575439 0.309326 0.681152 0.330383 1441740704 -0.575439 0.309326 0.681152 0.330383 1441740704 -0.575439 0.309326 0.681152 0.330383 1441740704 -0.576355 0.308838 0.695679 0.297302 1441740704 -0.576355 0.308838 0.695679 0.297302 1441740704 -0.576355 0.308838 0.695679 0.297302 1441740704 -0.576355 0.308838 0.695679 0.297302 1441740704 -0.576355 0.308838 0.695679 0.297302 1441740704 -0.576355 0.308838 0.695679 0.297302 1441740704 -0.575500 0.312744 0.705872 0.269714 1441740704 -0.575500 0.312744 0.705872 0.269714 1441740704 -0.575500 0.312744 0.705872 0.269714 1441740704 -0.575500 0.312744 0.705872 0.269714 1441740704 -0.575500 0.312744 0.705872 0.269714 1441740704 -0.575500 0.312744 0.705872 0.269714 1441740704 -0.574646 0.315491 0.713501 0.247192 1441740704 -0.574646 0.315491 0.713501 0.247192 1441740704 -0.574646 0.315491 0.713501 0.247192 1441740704 -0.574646 0.315491 0.713501 0.247192 1441740704 -0.574646 0.315491 0.713501 0.247192 1441740704 -0.583557 0.302612 0.725708 0.202881 1441740704 -0.583557 0.302612 0.725708 0.202881 1441740704 -0.583557 0.302612 0.725708 0.202881 1441740704 -0.583557 0.302612 0.725708 0.202881 1441740704 -0.583557 0.302612 0.725708 0.202881 1441740704 -0.600159 0.262146 0.739136 0.157227 1441740704 -0.600159 0.262146 0.739136 0.157227 1441740704 -0.600159 0.262146 0.739136 0.157227 1441740704 -0.600159 0.262146 0.739136 0.157227 1441740704 -0.600159 0.262146 0.739136 0.157227 1441740704 -0.600159 0.262146 0.739136 0.157227 1441740704 -0.598694 0.254150 0.739502 0.173584 1441740704 -0.598694 0.254150 0.739502 0.173584 1441740704 -0.598694 0.254150 0.739502 0.173584 1441740704 -0.598694 0.254150 0.739502 0.173584 1441740704 -0.598694 0.254150 0.739502 0.173584 1441740704 -0.598694 0.254150 0.739502 0.173584 1441740704 -0.595276 0.263611 0.733032 0.196899 1441740704 -0.595276 0.263611 0.733032 0.196899 1441740704 -0.595276 0.263611 0.733032 0.196899 1441740704 -0.595276 0.263611 0.733032 0.196899 1441740704 -0.595276 0.263611 0.733032 0.196899 1441740704 -0.595276 0.263611 0.733032 0.196899 1441740704 -0.602661 0.252625 0.729980 0.200195 1441740704 -0.602661 0.252625 0.729980 0.200195 1441740704 -0.602661 0.252625 0.729980 0.200195 1441740704 -0.602661 0.252625 0.729980 0.200195 1441740704 -0.602661 0.252625 0.729980 0.200195 1441740704 -0.602661 0.252625 0.729980 0.200195 1441740704 -0.602661 0.252625 0.729980 0.200195 1441740704 -0.605530 0.253296 0.723389 0.214233 1441740704 -0.605530 0.253296 0.723389 0.214233 1441740704 -0.605530 0.253296 0.723389 0.214233 1441740704 -0.605530 0.253296 0.723389 0.214233 1441740704 -0.605530 0.253296 0.723389 0.214233 1441740704 -0.605530 0.253296 0.723389 0.214233 1441740704 -0.605225 0.263428 0.713379 0.235229 1441740704 -0.605225 0.263428 0.713379 0.235229 1441740704 -0.605225 0.263428 0.713379 0.235229 1441740704 -0.605225 0.263428 0.713379 0.235229 1441740704 -0.605225 0.263428 0.713379 0.235229 1441740704 -0.605225 0.263428 0.713379 0.235229 1441740704 -0.604370 0.271362 0.704224 0.255249 1441740704 -0.604370 0.271362 0.704224 0.255249 1441740704 -0.604370 0.271362 0.704224 0.255249 1441740704 -0.604370 0.271362 0.704224 0.255249 1441740704 -0.604370 0.271362 0.704224 0.255249 1441740704 -0.604370 0.271362 0.704224 0.255249 1441740704 -0.607483 0.273071 0.697205 0.265198 1441740704 -0.607483 0.273071 0.697205 0.265198 1441740704 -0.607483 0.273071 0.697205 0.265198 1441740704 -0.607483 0.273071 0.697205 0.265198 1441740704 -0.607483 0.273071 0.697205 0.265198 1441740704 -0.607483 0.273071 0.697205 0.265198 1441740704 -0.607483 0.273071 0.697205 0.265198 1441740705 -0.606873 0.277588 0.689697 0.280884 1441740705 -0.606873 0.277588 0.689697 0.280884 1441740705 -0.606873 0.277588 0.689697 0.280884 1441740705 -0.606873 0.277588 0.689697 0.280884 1441740705 -0.606873 0.277588 0.689697 0.280884 1441740705 -0.606873 0.277588 0.689697 0.280884 1441740705 -0.601379 0.287781 0.681152 0.302429 1441740705 -0.601379 0.287781 0.681152 0.302429 1441740705 -0.601379 0.287781 0.681152 0.302429 1441740705 -0.601379 0.287781 0.681152 0.302429 1441740705 -0.601379 0.287781 0.681152 0.302429 1441740705 -0.601379 0.287781 0.681152 0.302429 1441740705 -0.596558 0.292969 0.674866 0.320496 1441740705 -0.596558 0.292969 0.674866 0.320496 1441740705 -0.596558 0.292969 0.674866 0.320496 1441740705 -0.596558 0.292969 0.674866 0.320496 1441740705 -0.596558 0.292969 0.674866 0.320496 1441740705 -0.596558 0.292969 0.674866 0.320496 1441740705 -0.596558 0.292969 0.674866 0.320496 1441740705 -0.593872 0.291138 0.671814 0.333435 1441740705 -0.593872 0.291138 0.671814 0.333435 1441740705 -0.593872 0.291138 0.671814 0.333435 1441740705 -0.593872 0.291138 0.671814 0.333435 1441740705 -0.593872 0.291138 0.671814 0.333435 1441740705 -0.593872 0.291138 0.671814 0.333435 1441740705 -0.591187 0.287170 0.673340 0.338562 1441740705 -0.591187 0.287170 0.673340 0.338562 1441740705 -0.591187 0.287170 0.673340 0.338562 1441740705 -0.591187 0.287170 0.673340 0.338562 1441740705 -0.591187 0.287170 0.673340 0.338562 1441740705 -0.591187 0.287170 0.673340 0.338562 1441740705 -0.591187 0.287170 0.673340 0.338562 1441740705 -0.588867 0.284180 0.678650 0.334351 1441740705 -0.588867 0.284180 0.678650 0.334351 1441740705 -0.588867 0.284180 0.678650 0.334351 1441740705 -0.588867 0.284180 0.678650 0.334351 1441740705 -0.588867 0.284180 0.678650 0.334351 1441740705 -0.588867 0.284180 0.678650 0.334351 1441740705 -0.585693 0.291260 0.681091 0.328918 1441740705 -0.585693 0.291260 0.681091 0.328918 1441740705 -0.585693 0.291260 0.681091 0.328918 1441740705 -0.585693 0.291260 0.681091 0.328918 1441740705 -0.585693 0.291260 0.681091 0.328918 1441740705 -0.585693 0.291260 0.681091 0.328918 1441740705 -0.585693 0.291260 0.681091 0.328918 1441740705 -0.585632 0.295898 0.685364 0.315674 1441740705 -0.585632 0.295898 0.685364 0.315674 1441740705 -0.585632 0.295898 0.685364 0.315674 1441740705 -0.585632 0.295898 0.685364 0.315674 1441740705 -0.585632 0.295898 0.685364 0.315674 1441740705 -0.585632 0.295898 0.685364 0.315674 1441740705 -0.582214 0.302979 0.686768 0.312317 1441740705 -0.582214 0.302979 0.686768 0.312317 1441740705 -0.582214 0.302979 0.686768 0.312317 1441740705 -0.582214 0.302979 0.686768 0.312317 1441740705 -0.582214 0.302979 0.686768 0.312317 1441740705 -0.582214 0.302979 0.686768 0.312317 1441740705 -0.571716 0.324402 0.685791 0.312439 1441740705 -0.571716 0.324402 0.685791 0.312439 1441740705 -0.571716 0.324402 0.685791 0.312439 1441740705 -0.571716 0.324402 0.685791 0.312439 1441740705 -0.571716 0.324402 0.685791 0.312439 1441740705 -0.571716 0.324402 0.685791 0.312439 1441740705 -0.571716 0.324402 0.685791 0.312439 1441740705 -0.569275 0.336060 0.691223 0.291809 1441740705 -0.569275 0.336060 0.691223 0.291809 1441740705 -0.569275 0.336060 0.691223 0.291809 1441740705 -0.569275 0.336060 0.691223 0.291809 1441740705 -0.569275 0.336060 0.691223 0.291809 1441740705 -0.569275 0.336060 0.691223 0.291809 1441740705 -0.582397 0.322998 0.696228 0.267822 1441740705 -0.582397 0.322998 0.696228 0.267822 1441740705 -0.582397 0.322998 0.696228 0.267822 1441740705 -0.582397 0.322998 0.696228 0.267822 1441740705 -0.582397 0.322998 0.696228 0.267822 1441740705 -0.582397 0.322998 0.696228 0.267822 1441740705 -0.588440 0.316040 0.694092 0.268311 1441740705 -0.588440 0.316040 0.694092 0.268311 1441740705 -0.588440 0.316040 0.694092 0.268311 1441740705 -0.588440 0.316040 0.694092 0.268311 1441740705 -0.588440 0.316040 0.694092 0.268311 1441740705 -0.588440 0.316040 0.694092 0.268311 1441740705 -0.588440 0.316040 0.694092 0.268311 1441740705 -0.591675 0.305176 0.698730 0.261780 1441740705 -0.591675 0.305176 0.698730 0.261780 1441740705 -0.591675 0.305176 0.698730 0.261780 1441740705 -0.591675 0.305176 0.698730 0.261780 1441740705 -0.591675 0.305176 0.698730 0.261780 1441740705 -0.591675 0.305176 0.698730 0.261780 1441740705 -0.596985 0.288391 0.699707 0.266052 1441740705 -0.596985 0.288391 0.699707 0.266052 1441740705 -0.596985 0.288391 0.699707 0.266052 1441740705 -0.596985 0.288391 0.699707 0.266052 1441740705 -0.596985 0.288391 0.699707 0.266052 1441740705 -0.596985 0.288391 0.699707 0.266052 1441740705 -0.585205 0.305054 0.694580 0.286316 1441740705 -0.585205 0.305054 0.694580 0.286316 1441740705 -0.585205 0.305054 0.694580 0.286316 1441740705 -0.585205 0.305054 0.694580 0.286316 1441740705 -0.585205 0.305054 0.694580 0.286316 1441740705 -0.585205 0.305054 0.694580 0.286316 1441740705 -0.572693 0.327393 0.685059 0.309143 1441740705 -0.572693 0.327393 0.685059 0.309143 1441740705 -0.572693 0.327393 0.685059 0.309143 1441740705 -0.572693 0.327393 0.685059 0.309143 1441740705 -0.572693 0.327393 0.685059 0.309143 1441740705 -0.572693 0.327393 0.685059 0.309143 1441740705 -0.572693 0.327393 0.685059 0.309143 1441740705 -0.562683 0.339783 0.678162 0.328674 1441740705 -0.562683 0.339783 0.678162 0.328674 1441740705 -0.562683 0.339783 0.678162 0.328674 1441740705 -0.562683 0.339783 0.678162 0.328674 1441740705 -0.562683 0.339783 0.678162 0.328674 1441740705 -0.562683 0.339783 0.678162 0.328674 1441740705 -0.555298 0.351013 0.669250 0.347107 1441740706 -0.555298 0.351013 0.669250 0.347107 1441740706 -0.555298 0.351013 0.669250 0.347107 1441740706 -0.555298 0.351013 0.669250 0.347107 1441740706 -0.555298 0.351013 0.669250 0.347107 1441740706 -0.555298 0.351013 0.669250 0.347107 1441740706 -0.549561 0.358154 0.658020 0.369629 1441740706 -0.549561 0.358154 0.658020 0.369629 1441740706 -0.549561 0.358154 0.658020 0.369629 1441740706 -0.549561 0.358154 0.658020 0.369629 1441740706 -0.549561 0.358154 0.658020 0.369629 1441740706 -0.549561 0.358154 0.658020 0.369629 1441740706 -0.549561 0.358154 0.658020 0.369629 1441740706 -0.543396 0.368591 0.643127 0.393982 1441740706 -0.543396 0.368591 0.643127 0.393982 1441740706 -0.543396 0.368591 0.643127 0.393982 1441740706 -0.543396 0.368591 0.643127 0.393982 1441740706 -0.543396 0.368591 0.643127 0.393982 1441740706 -0.543396 0.368591 0.643127 0.393982 1441740706 -0.544434 0.367981 0.633423 0.408508 1441740706 -0.544434 0.367981 0.633423 0.408508 1441740706 -0.544434 0.367981 0.633423 0.408508 1441740706 -0.544434 0.367981 0.633423 0.408508 1441740706 -0.544434 0.367981 0.633423 0.408508 1441740706 -0.544434 0.367981 0.633423 0.408508 1441740706 -0.544434 0.367981 0.633423 0.408508 1441740706 -0.550903 0.356079 0.630127 0.415405 1441740706 -0.550903 0.356079 0.630127 0.415405 1441740706 -0.550903 0.356079 0.630127 0.415405 1441740706 -0.550903 0.356079 0.630127 0.415405 1441740706 -0.550903 0.356079 0.630127 0.415405 1441740706 -0.550903 0.356079 0.630127 0.415405 1441740706 -0.549316 0.351807 0.629272 0.422485 1441740706 -0.549316 0.351807 0.629272 0.422485 1441740706 -0.549316 0.351807 0.629272 0.422485 1441740706 -0.549316 0.351807 0.629272 0.422485 1441740706 -0.549316 0.351807 0.629272 0.422485 1441740706 -0.549316 0.351807 0.629272 0.422485 1441740706 -0.546082 0.354004 0.629333 0.424683 1441740706 -0.546082 0.354004 0.629333 0.424683 1441740706 -0.546082 0.354004 0.629333 0.424683 1441740706 -0.546082 0.354004 0.629333 0.424683 1441740706 -0.546082 0.354004 0.629333 0.424683 1441740706 -0.546082 0.354004 0.629333 0.424683 1441740706 -0.546082 0.354004 0.629333 0.424683 1441740706 -0.548828 0.351379 0.639282 0.408203 1441740706 -0.548828 0.351379 0.639282 0.408203 1441740706 -0.548828 0.351379 0.639282 0.408203 1441740706 -0.548828 0.351379 0.639282 0.408203 1441740706 -0.548828 0.351379 0.639282 0.408203 1441740706 -0.548828 0.351379 0.639282 0.408203 1441740706 -0.558777 0.342529 0.656433 0.373474 1441740706 -0.558777 0.342529 0.656433 0.373474 1441740706 -0.558777 0.342529 0.656433 0.373474 1441740706 -0.558777 0.342529 0.656433 0.373474 1441740706 -0.558777 0.342529 0.656433 0.373474 1441740706 -0.579285 0.317078 0.677063 0.324646 1441740706 -0.579285 0.317078 0.677063 0.324646 1441740706 -0.579285 0.317078 0.677063 0.324646 1441740706 -0.579285 0.317078 0.677063 0.324646 1441740706 -0.579285 0.317078 0.677063 0.324646 1441740706 -0.579285 0.317078 0.677063 0.324646 1441740706 -0.579285 0.317078 0.677063 0.324646 1441740706 -0.592773 0.310974 0.684875 0.287781 1441740706 -0.592773 0.310974 0.684875 0.287781 1441740706 -0.592773 0.310974 0.684875 0.287781 1441740706 -0.592773 0.310974 0.684875 0.287781 1441740706 -0.592773 0.310974 0.684875 0.287781 1441740706 -0.592773 0.310974 0.684875 0.287781 1441740706 -0.589172 0.345093 0.685852 0.251770 1441740706 -0.589172 0.345093 0.685852 0.251770 1441740706 -0.589172 0.345093 0.685852 0.251770 1441740706 -0.589172 0.345093 0.685852 0.251770 1441740706 -0.589172 0.345093 0.685852 0.251770 1441740706 -0.589172 0.345093 0.685852 0.251770 1441740706 -0.617981 0.275513 0.714783 0.176819 1441740706 -0.617981 0.275513 0.714783 0.176819 1441740706 -0.617981 0.275513 0.714783 0.176819 1441740706 -0.617981 0.275513 0.714783 0.176819 1441740706 -0.617981 0.275513 0.714783 0.176819 1441740706 -0.617981 0.275513 0.714783 0.176819 1441740706 -0.618347 0.221069 0.735962 0.164490 1441740706 -0.618347 0.221069 0.735962 0.164490 1441740706 -0.618347 0.221069 0.735962 0.164490 1441740706 -0.618347 0.221069 0.735962 0.164490 1441740706 -0.618347 0.221069 0.735962 0.164490 1441740706 -0.618347 0.221069 0.735962 0.164490 1441740706 -0.618347 0.221069 0.735962 0.164490 1441740706 -0.603088 0.252686 0.733093 0.187012 1441740706 -0.603088 0.252686 0.733093 0.187012 1441740706 -0.603088 0.252686 0.733093 0.187012 1441740706 -0.603088 0.252686 0.733093 0.187012 1441740706 -0.603088 0.252686 0.733093 0.187012 1441740706 -0.603088 0.252686 0.733093 0.187012 1441740706 -0.618469 0.192383 0.746216 0.153687 1441740706 -0.618469 0.192383 0.746216 0.153687 1441740706 -0.618469 0.192383 0.746216 0.153687 1441740706 -0.618469 0.192383 0.746216 0.153687 1441740706 -0.618469 0.192383 0.746216 0.153687 1441740706 -0.618469 0.192383 0.746216 0.153687 1441740706 -0.611511 0.196716 0.745117 0.179382 1441740706 -0.611511 0.196716 0.745117 0.179382 1441740706 -0.611511 0.196716 0.745117 0.179382 1441740706 -0.611511 0.196716 0.745117 0.179382 1441740706 -0.611511 0.196716 0.745117 0.179382 1441740706 -0.611511 0.196716 0.745117 0.179382 1441740706 -0.588440 0.256775 0.730652 0.232117 1441740706 -0.588440 0.256775 0.730652 0.232117 1441740706 -0.588440 0.256775 0.730652 0.232117 1441740706 -0.588440 0.256775 0.730652 0.232117 1441740706 -0.588440 0.256775 0.730652 0.232117 1441740706 -0.588440 0.256775 0.730652 0.232117 1441740706 -0.588440 0.256775 0.730652 0.232117 1441740706 -0.579834 0.286560 0.715576 0.263794 1441740706 -0.579834 0.286560 0.715576 0.263794 1441740707 -0.579834 0.286560 0.715576 0.263794 1441740707 -0.579834 0.286560 0.715576 0.263794 1441740707 -0.579834 0.286560 0.715576 0.263794 1441740707 -0.579834 0.286560 0.715576 0.263794 1441740707 -0.577087 0.305908 0.702271 0.283203 1441740707 -0.577087 0.305908 0.702271 0.283203 1441740707 -0.577087 0.305908 0.702271 0.283203 1441740707 -0.577087 0.305908 0.702271 0.283203 1441740707 -0.577087 0.305908 0.702271 0.283203 1441740707 -0.577087 0.305908 0.702271 0.283203 1441740707 -0.577087 0.305908 0.702271 0.283203 1441740707 -0.574951 0.319580 0.689270 0.303589 1441740707 -0.574951 0.319580 0.689270 0.303589 1441740707 -0.574951 0.319580 0.689270 0.303589 1441740707 -0.574951 0.319580 0.689270 0.303589 1441740707 -0.574951 0.319580 0.689270 0.303589 1441740707 -0.574951 0.319580 0.689270 0.303589 1441740707 -0.574951 0.319580 0.689270 0.303589 1441740707 -0.571289 0.333923 0.673706 0.328918 1441740707 -0.571289 0.333923 0.673706 0.328918 1441740707 -0.571289 0.333923 0.673706 0.328918 1441740707 -0.571289 0.333923 0.673706 0.328918 1441740707 -0.571289 0.333923 0.673706 0.328918 1441740707 -0.571289 0.333923 0.673706 0.328918 1441740707 -0.568298 0.344543 0.656372 0.356995 1441740707 -0.568298 0.344543 0.656372 0.356995 1441740707 -0.568298 0.344543 0.656372 0.356995 1441740707 -0.568298 0.344543 0.656372 0.356995 1441740707 -0.568298 0.344543 0.656372 0.356995 1441740707 -0.568298 0.344543 0.656372 0.356995 1441740707 -0.568298 0.344543 0.656372 0.356995 1441740707 -0.563416 0.353333 0.639465 0.385681 1441740707 -0.563416 0.353333 0.639465 0.385681 1441740707 -0.563416 0.353333 0.639465 0.385681 1441740707 -0.563416 0.353333 0.639465 0.385681 1441740707 -0.563416 0.353333 0.639465 0.385681 1441740707 -0.558411 0.358582 0.628723 0.405273 1441740707 -0.558411 0.358582 0.628723 0.405273 1441740707 -0.558411 0.358582 0.628723 0.405273 1441740707 -0.558411 0.358582 0.628723 0.405273 1441740707 -0.558411 0.358582 0.628723 0.405273 1441740707 -0.558411 0.358582 0.628723 0.405273 1441740707 -0.558411 0.358582 0.628723 0.405273 1441740707 -0.554565 0.359314 0.625183 0.415344 1441740707 -0.554565 0.359314 0.625183 0.415344 1441740707 -0.554565 0.359314 0.625183 0.415344 1441740707 -0.554565 0.359314 0.625183 0.415344 1441740707 -0.554565 0.359314 0.625183 0.415344 1441740707 -0.554565 0.359314 0.625183 0.415344 1441740707 -0.554932 0.357849 0.628723 0.410645 1441740707 -0.554932 0.357849 0.628723 0.410645 1441740707 -0.554932 0.357849 0.628723 0.410645 1441740707 -0.554932 0.357849 0.628723 0.410645 1441740707 -0.554932 0.357849 0.628723 0.410645 1441740707 -0.554932 0.357849 0.628723 0.410645 1441740707 -0.554932 0.357849 0.628723 0.410645 1441740707 -0.560242 0.353943 0.643066 0.383789 1441740707 -0.560242 0.353943 0.643066 0.383789 1441740707 -0.560242 0.353943 0.643066 0.383789 1441740707 -0.560242 0.353943 0.643066 0.383789 1441740707 -0.560242 0.353943 0.643066 0.383789 1441740707 -0.560242 0.353943 0.643066 0.383789 1441740707 -0.569031 0.339233 0.660767 0.352783 1441740707 -0.569031 0.339233 0.660767 0.352783 1441740707 -0.569031 0.339233 0.660767 0.352783 1441740707 -0.569031 0.339233 0.660767 0.352783 1441740707 -0.569031 0.339233 0.660767 0.352783 1441740707 -0.569031 0.339233 0.660767 0.352783 1441740707 -0.559448 0.352905 0.670654 0.335510 1441740707 -0.559448 0.352905 0.670654 0.335510 1441740707 -0.559448 0.352905 0.670654 0.335510 1441740707 -0.559448 0.352905 0.670654 0.335510 1441740707 -0.559448 0.352905 0.670654 0.335510 1441740707 -0.559448 0.352905 0.670654 0.335510 1441740707 -0.556824 0.362427 0.670898 0.329285 1441740707 -0.556824 0.362427 0.670898 0.329285 1441740707 -0.556824 0.362427 0.670898 0.329285 1441740707 -0.556824 0.362427 0.670898 0.329285 1441740707 -0.556824 0.362427 0.670898 0.329285 1441740707 -0.594360 0.309265 0.696594 0.256653 1441740707 -0.594360 0.309265 0.696594 0.256653 1441740707 -0.594360 0.309265 0.696594 0.256653 1441740707 -0.594360 0.309265 0.696594 0.256653 1441740707 -0.606140 0.262817 0.710693 0.241760 1441740707 -0.606140 0.262817 0.710693 0.241760 1441740707 -0.606140 0.262817 0.710693 0.241760 1441740707 -0.606140 0.262817 0.710693 0.241760 1441740707 -0.599182 0.269226 0.703796 0.270508 1441740707 -0.599182 0.269226 0.703796 0.270508 1441740707 -0.599182 0.269226 0.703796 0.270508 1441740707 -0.599182 0.269226 0.703796 0.270508 1441740707 -0.599182 0.269226 0.703796 0.270508 1441740707 -0.599182 0.269226 0.703796 0.270508 1441740707 -0.604675 0.255066 0.706116 0.265869 1441740707 -0.604675 0.255066 0.706116 0.265869 1441740707 -0.604675 0.255066 0.706116 0.265869 1441740707 -0.604675 0.255066 0.706116 0.265869 1441740707 -0.604675 0.255066 0.706116 0.265869 1441740707 -0.604675 0.255066 0.706116 0.265869 1441740707 -0.604675 0.255066 0.706116 0.265869 1441740707 -0.611450 0.229919 0.708313 0.267456 1441740707 -0.611450 0.229919 0.708313 0.267456 1441740707 -0.611450 0.229919 0.708313 0.267456 1441740707 -0.611450 0.229919 0.708313 0.267456 1441740707 -0.611450 0.229919 0.708313 0.267456 1441740707 -0.611450 0.229919 0.708313 0.267456 1441740707 -0.602478 0.251709 0.699951 0.289307 1441740707 -0.602478 0.251709 0.699951 0.289307 1441740707 -0.602478 0.251709 0.699951 0.289307 1441740708 -0.602478 0.251709 0.699951 0.289307 1441740708 -0.602478 0.251709 0.699951 0.289307 1441740708 -0.602478 0.251709 0.699951 0.289307 1441740708 -0.599487 0.264282 0.692444 0.302002 1441740708 -0.599487 0.264282 0.692444 0.302002 1441740708 -0.599487 0.264282 0.692444 0.302002 1441740708 -0.599487 0.264282 0.692444 0.302002 1441740708 -0.599487 0.264282 0.692444 0.302002 1441740708 -0.599487 0.264282 0.692444 0.302002 1441740708 -0.599487 0.264282 0.692444 0.302002 1441740708 -0.599304 0.271667 0.687134 0.307922 1441740708 -0.599304 0.271667 0.687134 0.307922 1441740708 -0.599304 0.271667 0.687134 0.307922 1441740708 -0.599304 0.271667 0.687134 0.307922 1441740708 -0.599304 0.271667 0.687134 0.307922 1441740708 -0.599304 0.271667 0.687134 0.307922 1441740708 -0.596680 0.280884 0.683838 0.312195 1441740708 -0.596680 0.280884 0.683838 0.312195 1441740708 -0.596680 0.280884 0.683838 0.312195 1441740708 -0.596680 0.280884 0.683838 0.312195 1441740708 -0.596680 0.280884 0.683838 0.312195 1441740708 -0.596680 0.280884 0.683838 0.312195 1441740708 -0.592407 0.294006 0.678589 0.319458 1441740708 
-0.484009 0.339966 0.803650 0.064819 1441740710 -0.484009 0.339966 0.803650 0.064819 1441740710 -0.473816 0.354492 0.806030 0.009766 1441740710 -0.473816 0.354492 0.806030 0.009766 1441740710 -0.473816 0.354492 0.806030 0.009766 1441740710 -0.473816 0.354492 0.806030 0.009766 1441740710 -0.473816 0.354492 0.806030 0.009766 1441740710 -0.473816 0.354492 0.806030 0.009766 1441740710 -0.428589 0.388306 0.813049 -0.066589 1441740710 -0.428589 0.388306 0.813049 -0.066589 1441740710 -0.428589 0.388306 0.813049 -0.066589 1441740710 -0.428589 0.388306 0.813049 -0.066589 1441740710 -0.428589 0.388306 0.813049 -0.066589 1441740710 -0.428589 0.388306 0.813049 -0.066589 1441740711 -0.371887 0.407959 0.817078 -0.166199 1441740711 -0.371887 0.407959 0.817078 -0.166199 1441740711 -0.371887 0.407959 0.817078 -0.166199 1441740711 -0.371887 0.407959 0.817078 -0.166199 1441740711 -0.371887 0.407959 0.817078 -0.166199 1441740711 -0.371887 0.407959 0.817078 -0.166199 1441740711 -0.371887 0.407959 0.817078 -0.166199 1441740711 -0.331726 0.419617 0.810852 -0.237427 1441740711 -0.331726 0.419617 0.810852 -0.237427 1441740711 -0.331726 0.419617 0.810852 -0.237427 1441740711 -0.331726 0.419617 0.810852 -0.237427 1441740711 -0.331726 0.419617 0.810852 -0.237427 1441740711 -0.331726 0.419617 0.810852 -0.237427 1441740711 -0.311829 0.437073 0.801025 -0.264709 1441740711 -0.311829 0.437073 0.801025 -0.264709 1441740711 -0.311829 0.437073 0.801025 -0.264709 1441740711 -0.311829 0.437073 0.801025 -0.264709 1441740711 -0.311829 0.437073 0.801025 -0.264709 1441740711 -0.311829 0.437073 0.801025 -0.264709 1441740711 -0.306702 0.465149 0.788086 -0.261780 1441740711 -0.306702 0.465149 0.788086 -0.261780 1441740711 -0.306702 0.465149 0.788086 -0.261780 1441740711 -0.306702 0.465149 0.788086 -0.261780 1441740711 -0.306702 0.465149 0.788086 -0.261780 1441740711 -0.306702 0.465149 0.788086 -0.261780 1441740711 -0.306702 0.465149 0.788086 -0.261780 1441740711 -0.294800 0.519348 0.768738 -0.228943 1441740711 -0.294800 0.519348 0.768738 -0.228943 1441740711 -0.294800 0.519348 0.768738 -0.228943 1441740711 -0.294800 0.519348 0.768738 -0.228943 1441740711 -0.294800 0.519348 0.768738 -0.228943 1441740711 -0.294800 0.519348 0.768738 -0.228943 1441740711 -0.257385 0.593506 0.742981 -0.171631 1441740711 -0.257385 0.593506 0.742981 -0.171631 1441740711 -0.257385 0.593506 0.742981 -0.171631 1441740711 -0.257385 0.593506 0.742981 -0.171631 1441740711 -0.257385 0.593506 0.742981 -0.171631 1441740711 -0.257385 0.593506 0.742981 -0.171631 1441740711 -0.171143 0.668640 0.714539 -0.114014 1441740711 -0.171143 0.668640 0.714539 -0.114014 1441740711 -0.171143 0.668640 0.714539 -0.114014 1441740711 -0.171143 0.668640 0.714539 -0.114014 1441740711 -0.171143 0.668640 0.714539 -0.114014 1441740711 -0.171143 0.668640 0.714539 -0.114014 1441740711 -0.171143 0.668640 0.714539 -0.114014 1441740711 -0.023376 0.716125 0.682129 -0.145874 1441740711 -0.023376 0.716125 0.682129 -0.145874 1441740711 -0.023376 0.716125 0.682129 -0.145874 1441740711 -0.023376 0.716125 0.682129 -0.145874 1441740711 -0.023376 0.716125 0.682129 -0.145874 1441740711 -0.023376 0.716125 0.682129 -0.145874 1441740711 -0.105164 0.740601 0.658020 -0.086243 1441740711 -0.105164 0.740601 0.658020 -0.086243 1441740711 -0.105164 0.740601 0.658020 -0.086243 1441740711 -0.105164 0.740601 0.658020 -0.086243 1441740711 -0.105164 0.740601 0.658020 -0.086243 1441740711 -0.105164 0.740601 0.658020 -0.086243 1441740711 -0.343567 0.661621 0.606995 -0.275269 1441740711 -0.343567 0.661621 0.606995 -0.275269 1441740711 -0.343567 0.661621 0.606995 -0.275269 1441740711 -0.343567 0.661621 0.606995 -0.275269 1441740711 -0.343567 0.661621 0.606995 -0.275269 1441740711 -0.343567 0.661621 0.606995 -0.275269 1441740711 -0.343567 0.661621 0.606995 -0.275269 1441740711 -0.035767 0.773438 0.630737 -0.050659 1441740711 -0.035767 0.773438 0.630737 -0.050659 1441740711 -0.035767 0.773438 0.630737 -0.050659 1441740711 -0.035767 0.773438 0.630737 -0.050659 1441740711 -0.035767 0.773438 0.630737 -0.050659 1441740711 -0.035767 0.773438 0.630737 -0.050659 1441740711 -0.071167 0.762817 0.637512 -0.080872 1441740711 -0.071167 0.762817 0.637512 -0.080872 1441740711 -0.071167 0.762817 0.637512 -0.080872 1441740711 -0.071167 0.762817 0.637512 -0.080872 1441740711 -0.071167 0.762817 0.637512 -0.080872 1441740711 -0.071167 0.762817 0.637512 -0.080872 1441740711 -0.170288 0.724304 0.645874 -0.170654 1441740711 -0.170288 0.724304 0.645874 -0.170654 1441740711 -0.170288 0.724304 0.645874 -0.170654 1441740711 -0.170288 0.724304 0.645874 -0.170654 1441740711 -0.170288 0.724304 0.645874 -0.170654 1441740711 -0.170288 0.724304 0.645874 -0.170654 1441740711 -0.182739 0.704041 0.653259 -0.210083 1441740711 -0.182739 0.704041 0.653259 -0.210083 1441740711 -0.182739 0.704041 0.653259 -0.210083 1441740711 -0.182739 0.704041 0.653259 -0.210083 1441740711 -0.182739 0.704041 0.653259 -0.210083 1441740711 -0.182739 0.704041 0.653259 -0.210083 1441740711 -0.182739 0.704041 0.653259 -0.210083 1441740711 -0.163513 0.694336 0.682861 -0.157410 1441740711 -0.163513 0.694336 0.682861 -0.157410 1441740711 -0.163513 0.694336 0.682861 -0.157410 1441740711 -0.163513 0.694336 0.682861 -0.157410 1441740711 -0.163513 0.694336 0.682861 -0.157410 1441740711 -0.163513 0.694336 0.682861 -0.157410 1441740711 -0.192383 0.666199 0.701477 -0.164368 1441740711 -0.192383 0.666199 0.701477 -0.164368 1441740711 -0.192383 0.666199 0.701477 -0.164368 1441740711 -0.192383 0.666199 0.701477 -0.164368 1441740711 -0.192383 0.666199 0.701477 -0.164368 1441740711 -0.192383 0.666199 0.701477 -0.164368 1441740711 -0.185974 0.615784 0.733398 -0.219666 1441740711 -0.185974 0.615784 0.733398 -0.219666 1441740711 -0.185974 0.615784 0.733398 -0.219666 1441740711 -0.185974 0.615784 0.733398 -0.219666 1441740711 -0.185974 0.615784 0.733398 -0.219666 1441740711 -0.185974 0.615784 0.733398 -0.219666 1441740711 -0.191895 0.573303 0.758118 -0.244324 1441740711 -0.191895 0.573303 0.758118 -0.244324 1441740711 -0.191895 0.573303 0.758118 -0.244324 1441740711 -0.191895 0.573303 0.758118 -0.244324 1441740711 -0.191895 0.573303 0.758118 -0.244324 1441740711 -0.191895 0.573303 0.758118 -0.244324 1441740711 -0.192261 0.539185 0.772339 -0.275208 1441740712 -0.192261 0.539185 0.772339 -0.275208 1441740712 -0.192261 0.539185 0.772339 -0.275208 1441740712 -0.192261 0.539185 0.772339 -0.275208 1441740712 -0.192261 0.539185 0.772339 -0.275208 1441740712 -0.192261 0.539185 0.772339 -0.275208 1441740712 -0.187256 0.502319 0.782227 -0.317261 1441740712 -0.187256 0.502319 0.782227 -0.317261 1441740712 -0.187256 0.502319 0.782227 -0.317261 1441740712 -0.187256 0.502319 0.782227 -0.317261 1441740712 -0.187256 0.502319 0.782227 -0.317261 1441740712 -0.187256 0.502319 0.782227 -0.317261 1441740712 -0.187256 0.502319 0.782227 -0.317261 1441740712 -0.172058 0.489441 0.777283 -0.355957 1441740712 -0.172058 0.489441 0.777283 -0.355957 1441740712 -0.172058 0.489441 0.777283 -0.355957 1441740712 -0.172058 0.489441 0.777283 -0.355957 1441740712 -0.172058 0.489441 0.777283 -0.355957 1441740712 -0.172058 0.489441 0.777283 -0.355957 1441740712 -0.154541 0.512817 0.762329 -0.363220 1441740712 -0.154541 0.512817 0.762329 -0.363220 1441740712 -0.154541 0.512817 0.762329 -0.363220 1441740712 -0.154541 0.512817 0.762329 -0.363220 1441740712 -0.154541 0.512817 0.762329 -0.363220 1441740712 -0.154541 0.512817 0.762329 -0.363220 1441740712 -0.154541 0.512817 0.762329 -0.363220 1441740712 -0.150635 0.558838 0.743835 -0.334106 1441740712 -0.150635 0.558838 0.743835 -0.334106 1441740712 -0.150635 0.558838 0.743835 -0.334106 1441740712 -0.150635 0.558838 0.743835 -0.334106 1441740712 -0.150635 0.558838 0.743835 -0.334106 1441740712 -0.150635 0.558838 0.743835 -0.334106 1441740712 -0.163757 0.620178 0.714905 -0.278320 1441740712 -0.163757 0.620178 0.714905 -0.278320 1441740712 -0.163757 0.620178 0.714905 -0.278320 1441740712 -0.163757 0.620178 0.714905 -0.278320 1441740712 -0.163757 0.620178 0.714905 -0.278320 1441740712 -0.163757 0.620178 0.714905 -0.278320 1441740712 -0.167480 0.676208 0.679688 -0.229431 1441740712 -0.167480 0.676208 0.679688 -0.229431 1441740712 -0.167480 0.676208 0.679688 -0.229431 1441740712 -0.167480 0.676208 0.679688 -0.229431 1441740712 -0.167480 0.676208 0.679688 -0.229431 1441740712 -0.167480 0.676208 0.679688 -0.229431 1441740712 -0.167480 0.676208 0.679688 -0.229431 1441740712 -0.132324 0.684021 0.683594 -0.217346 1441740712 -0.132324 0.684021 0.683594 -0.217346 1441740712 -0.132324 0.684021 0.683594 -0.217346 1441740712 -0.132324 0.684021 0.683594 -0.217346 1441740712 -0.132324 0.684021 0.683594 -0.217346 1441740712 -0.132324 0.684021 0.683594 -0.217346 1441740712 -0.066223 0.727966 0.676880 -0.086365 1441740712 -0.066223 0.727966 0.676880 -0.086365 1441740712 -0.066223 0.727966 0.676880 -0.086365 1441740712 -0.066223 0.727966 0.676880 -0.086365 1441740712 -0.066223 0.727966 0.676880 -0.086365 1441740712 -0.066223 0.727966 0.676880 -0.086365 1441740712 -0.066223 0.727966 0.676880 -0.086365 1441740712 -0.396179 0.611145 0.628357 -0.273376 1441740712 -0.396179 0.611145 0.628357 -0.273376 1441740712 -0.396179 0.611145 0.628357 -0.273376 1441740712 -0.396179 0.611145 0.628357 -0.273376 1441740712 -0.396179 0.611145 0.628357 -0.273376 1441740712 -0.396179 0.611145 0.628357 -0.273376 1441740712 -0.123108 0.737732 0.653992 -0.113281 1441740712 -0.123108 0.737732 0.653992 -0.113281 1441740712 -0.123108 0.737732 0.653992 -0.113281 1441740712 -0.123108 0.737732 0.653992 -0.113281 1441740712 -0.123108 0.737732 0.653992 -0.113281 1441740712 -0.123108 0.737732 0.653992 -0.113281 1441740712 -0.123108 0.737732 0.653992 -0.113281 1441740712 0.004456 0.729614 0.682190 -0.047058 1441740712 0.004456 0.729614 0.682190 -0.047058 1441740712 0.004456 0.729614 0.682190 -0.047058 1441740712 0.004456 0.729614 0.682190 -0.047058 1441740712 0.004456 0.729614 0.682190 -0.047058 1441740712 0.004456 0.729614 0.682190 -0.047058 1441740712 0.004456 0.729614 0.682190 -0.047058 1441740712 -0.114136 0.724182 0.664917 -0.142456 1441740712 -0.114136 0.724182 0.664917 -0.142456 1441740712 -0.114136 0.724182 0.664917 -0.142456 1441740712 -0.114136 0.724182 0.664917 -0.142456 1441740712 -0.114136 0.724182 0.664917 -0.142456 1441740712 -0.114136 0.724182 0.664917 -0.142456 1441740712 -0.137634 0.711304 0.664368 -0.183533 1441740712 -0.137634 0.711304 0.664368 -0.183533 1441740712 -0.137634 0.711304 0.664368 -0.183533 1441740712 -0.137634 0.711304 0.664368 -0.183533 1441740712 -0.137634 0.711304 0.664368 -0.183533 1441740712 -0.137634 0.711304 0.664368 -0.183533 1441740712 -0.137634 0.711304 0.664368 -0.183533 1441740712 -0.078796 0.703186 0.694092 -0.132141 1441740712 -0.078796 0.703186 0.694092 -0.132141 1441740712 -0.078796 0.703186 0.694092 -0.132141 1441740712 -0.078796 0.703186 0.694092 -0.132141 1441740712 -0.078796 0.703186 0.694092 -0.132141 1441740712 -0.078796 0.703186 0.694092 -0.132141 1441740712 -0.067200 0.710388 0.695190 -0.086670 1441740712 -0.067200 0.710388 0.695190 -0.086670 1441740712 -0.067200 0.710388 0.695190 -0.086670 1441740712 -0.067200 0.710388 0.695190 -0.086670 1441740712 -0.067200 0.710388 0.695190 -0.086670 1441740712 -0.067200 0.710388 0.695190 -0.086670 1441740712 -0.067200 0.710388 0.695190 -0.086670 1441740712 -0.076599 0.677734 0.722351 -0.113892 1441740712 -0.076599 0.677734 0.722351 -0.113892 1441740712 -0.076599 0.677734 0.722351 -0.113892 1441740712 -0.076599 0.677734 0.722351 -0.113892 1441740712 -0.076599 0.677734 0.722351 -0.113892 1441740712 -0.076599 0.677734 0.722351 -0.113892 1441740712 -0.087585 0.641907 0.750916 -0.127747 1441740712 -0.087585 0.641907 0.750916 -0.127747 1441740712 -0.087585 0.641907 0.750916 -0.127747 1441740712 -0.087585 0.641907 0.750916 -0.127747 1441740712 -0.087585 0.641907 0.750916 -0.127747 1441740712 -0.087585 0.641907 0.750916 -0.127747 1441740712 -0.087585 0.641907 0.750916 -0.127747 1441740712 -0.108521 0.603149 0.779480 -0.129456 1441740712 -0.108521 0.603149 0.779480 -0.129456 1441740713 -0.108521 0.603149 0.779480 -0.129456 1441740713 -0.108521 0.603149 0.779480 -0.129456 1441740713 -0.108521 0.603149 0.779480 -0.129456 1441740713 -0.130737 0.553589 0.805603 -0.165527 1441740713 -0.130737 0.553589 0.805603 -0.165527 1441740713 -0.130737 0.553589 0.805603 -0.165527 1441740713 -0.130737 0.553589 0.805603 -0.165527 1441740713 -0.130737 0.553589 0.805603 -0.165527 1441740713 -0.130737 0.553589 0.805603 -0.165527 1441740713 -0.130737 0.553589 0.805603 -0.165527 1441740713 -0.143433 0.502991 0.827393 -0.204407 1441740713 -0.143433 0.502991 0.827393 -0.204407 1441740713 -0.143433 0.502991 0.827393 -0.204407 1441740713 -0.143433 0.502991 0.827393 -0.204407 1441740713 -0.143433 0.502991 0.827393 -0.204407 1441740713 -0.143433 0.502991 0.827393 -0.204407 1441740713 -0.138245 0.472778 0.836304 -0.240723 1441740713 -0.138245 0.472778 0.836304 -0.240723 1441740713 -0.138245 0.472778 0.836304 -0.240723 1441740713 -0.138245 0.472778 0.836304 -0.240723 1441740713 -0.138245 0.472778 0.836304 -0.240723 1441740713 -0.138245 0.472778 0.836304 -0.240723 1441740713 -0.128784 0.474854 0.831360 -0.258179 1441740713 -0.128784 0.474854 0.831360 -0.258179 1441740713 -0.128784 0.474854 0.831360 -0.258179 1441740713 -0.128784 0.474854 0.831360 -0.258179 1441740713 -0.128784 0.474854 0.831360 -0.258179 1441740713 -0.128662 0.512268 0.813049 -0.244812 1441740713 -0.128662 0.512268 0.813049 -0.244812 1441740713 -0.128662 0.512268 0.813049 -0.244812 1441740713 -0.128662 0.512268 0.813049 -0.244812 1441740713 -0.128662 0.512268 0.813049 -0.244812 1441740713 -0.128662 0.512268 0.813049 -0.244812 1441740713 -0.128662 0.512268 0.813049 -0.244812 1441740713 -0.129761 0.582031 0.775574 -0.206970 1441740713 -0.129761 0.582031 0.775574 -0.206970 1441740713 -0.129761 0.582031 0.775574 -0.206970 1441740713 -0.129761 0.582031 0.775574 -0.206970 1441740713 -0.129761 0.582031 0.775574 -0.206970 1441740713 -0.129761 0.582031 0.775574 -0.206970 1441740713 -0.119690 0.651062 0.727600 -0.179871 1441740713 -0.119690 0.651062 0.727600 -0.179871 1441740713 -0.119690 0.651062 0.727600 -0.179871 1441740713 -0.119690 0.651062 0.727600 -0.179871 1441740713 -0.119690 0.651062 0.727600 -0.179871 1441740713 -0.119690 0.651062 0.727600 -0.179871 1441740713 -0.063538 0.695496 0.687805 -0.197693 1441740713 -0.063538 0.695496 0.687805 -0.197693 1441740713 -0.063538 0.695496 0.687805 -0.197693 1441740713 -0.063538 0.695496 0.687805 -0.197693 1441740713 -0.063538 0.695496 0.687805 -0.197693 1441740713 -0.063538 0.695496 0.687805 -0.197693 1441740713 -0.003967 0.786377 0.606812 -0.115295 1441740713 -0.003967 0.786377 0.606812 -0.115295 1441740713 -0.003967 0.786377 0.606812 -0.115295 1441740713 -0.003967 0.786377 0.606812 -0.115295 1441740713 -0.003967 0.786377 0.606812 -0.115295 1441740713 -0.003967 0.786377 0.606812 -0.115295 1441740713 -0.003967 0.786377 0.606812 -0.115295 1441740713 -0.296021 0.673340 0.621704 -0.268982 1441740713 -0.296021 0.673340 0.621704 -0.268982 1441740713 -0.296021 0.673340 0.621704 -0.268982 1441740713 -0.296021 0.673340 0.621704 -0.268982 1441740713 -0.296021 0.673340 0.621704 -0.268982 1441740713 -0.296021 0.673340 0.621704 -0.268982 1441740713 -0.142822 0.773926 0.588928 -0.183716 1441740713 -0.142822 0.773926 0.588928 -0.183716 1441740713 -0.142822 0.773926 0.588928 -0.183716 1441740713 -0.142822 0.773926 0.588928 -0.183716 1441740713 -0.142822 0.773926 0.588928 -0.183716 1441740713 -0.142822 0.773926 0.588928 -0.183716 1441740713 -0.142822 0.773926 0.588928 -0.183716 1441740713 0.033569 0.794739 0.605896 -0.004700 1441740713 0.033569 0.794739 0.605896 -0.004700 1441740713 0.033569 0.794739 0.605896 -0.004700 1441740713 0.033569 0.794739 0.605896 -0.004700 1441740713 0.033569 0.794739 0.605896 -0.004700 1441740713 0.033569 0.794739 0.605896 -0.004700 1441740713 -0.104370 0.747375 0.647339 -0.106689 1441740713 -0.104370 0.747375 0.647339 -0.106689 1441740713 -0.104370 0.747375 0.647339 -0.106689 1441740713 -0.104370 0.747375 0.647339 -0.106689 1441740713 -0.104370 0.747375 0.647339 -0.106689 1441740713 -0.104370 0.747375 0.647339 -0.106689 1441740713 -0.119873 0.745972 0.637756 -0.149536 1441740713 -0.119873 0.745972 0.637756 -0.149536 1441740713 -0.119873 0.745972 0.637756 -0.149536 1441740713 -0.119873 0.745972 0.637756 -0.149536 1441740713 -0.119873 0.745972 0.637756 -0.149536 1441740713 -0.119873 0.745972 0.637756 -0.149536 1441740713 -0.077454 0.725708 0.673645 -0.116211 1441740713 -0.077454 0.725708 0.673645 -0.116211 1441740713 -0.077454 0.725708 0.673645 -0.116211 1441740713 -0.077454 0.725708 0.673645 -0.116211 1441740713 -0.077454 0.725708 0.673645 -0.116211 1441740713 -0.077454 0.725708 0.673645 -0.116211 1441740713 -0.077454 0.725708 0.673645 -0.116211 1441740713 -0.096619 0.716980 0.684204 -0.091553 1441740713 -0.096619 0.716980 0.684204 -0.091553 1441740713 -0.096619 0.716980 0.684204 -0.091553 1441740713 -0.096619 0.716980 0.684204 -0.091553 1441740713 -0.096619 0.716980 0.684204 -0.091553 1441740713 -0.096619 0.716980 0.684204 -0.091553 1441740713 -0.126953 0.676147 0.714600 -0.126343 1441740713 -0.126953 0.676147 0.714600 -0.126343 1441740713 -0.126953 0.676147 0.714600 -0.126343 1441740713 -0.126953 0.676147 0.714600 -0.126343 1441740713 -0.126953 0.676147 0.714600 -0.126343 1441740713 -0.126953 0.676147 0.714600 -0.126343 1441740713 -0.126953 0.676147 0.714600 -0.126343 1441740713 -0.131531 0.638062 0.741943 -0.157959 1441740713 -0.131531 0.638062 0.741943 -0.157959 1441740714 -0.131531 0.638062 0.741943 -0.157959 1441740714 -0.131531 0.638062 0.741943 -0.157959 1441740714 -0.131531 0.638062 0.741943 -0.157959 1441740714 -0.131531 0.638062 0.741943 -0.157959 1441740714 -0.145508 0.596313 0.764709 -0.195984 1441740714 -0.145508 0.596313 0.764709 -0.195984 1441740714 -0.145508 0.596313 0.764709 -0.195984 1441740714 -0.145508 0.596313 0.764709 -0.195984 1441740714 -0.145508 0.596313 0.764709 -0.195984 1441740714 -0.145508 0.596313 0.764709 -0.195984 1441740714 -0.135254 0.539063 0.788696 -0.262695 1441740714 -0.135254 0.539063 0.788696 -0.262695 1441740714 -0.135254 0.539063 0.788696 -0.262695 1441740714 -0.135254 0.539063 0.788696 -0.262695 1441740714 -0.135254 0.539063 0.788696 -0.262695 1441740714 -0.135254 0.539063 0.788696 -0.262695 1441740714 -0.135254 0.539063 0.788696 -0.262695 1441740714 -0.125244 0.484009 0.805847 -0.317200 1441740714 -0.125244 0.484009 0.805847 -0.317200 1441740714 -0.125244 0.484009 0.805847 -0.317200 1441740714 -0.125244 0.484009 0.805847 -0.317200 1441740714 -0.125244 0.484009 0.805847 -0.317200 1441740714 -0.125244 0.484009 0.805847 -0.317200 1441740714 -0.125244 0.484009 0.805847 -0.317200 1441740714 -0.123657 0.453308 0.814575 -0.340088 1441740714 -0.123657 0.453308 0.814575 -0.340088 1441740714 -0.123657 0.453308 0.814575 -0.340088 1441740714 -0.123657 0.453308 0.814575 -0.340088 1441740714 -0.123657 0.453308 0.814575 -0.340088 1441740714 -0.123657 0.453308 0.814575 -0.340088 1441740714 -0.134827 0.464172 0.809814 -0.332458 1441740714 -0.134827 0.464172 0.809814 -0.332458 1441740714 -0.134827 0.464172 0.809814 -0.332458 1441740714 -0.134827 0.464172 0.809814 -0.332458 1441740714 -0.134827 0.464172 0.809814 -0.332458 1441740714 -0.151489 0.512207 0.782959 -0.318726 1441740714 -0.151489 0.512207 0.782959 -0.318726 1441740714 -0.151489 0.512207 0.782959 -0.318726 1441740714 -0.151489 0.512207 0.782959 -0.318726 1441740714 -0.151489 0.512207 0.782959 -0.318726 1441740714 -0.151489 0.512207 0.782959 -0.318726 1441740714 -0.151489 0.512207 0.782959 -0.318726 1441740714 -0.153748 0.591797 0.746521 -0.262207 1441740714 -0.153748 0.591797 0.746521 -0.262207 1441740714 -0.153748 0.591797 0.746521 -0.262207 1441740714 -0.153748 0.591797 0.746521 -0.262207 1441740714 -0.153748 0.591797 0.746521 -0.262207 1441740714 -0.153748 0.591797 0.746521 -0.262207 1441740714 -0.117859 0.674438 0.708679 -0.170105 1441740714 -0.117859 0.674438 0.708679 -0.170105 1441740714 -0.117859 0.674438 0.708679 -0.170105 1441740714 -0.117859 0.674438 0.708679 -0.170105 1441740714 -0.117859 0.674438 0.708679 -0.170105 1441740714 -0.117859 0.674438 0.708679 -0.170105 1441740714 -0.010071 0.697998 0.698303 -0.158081 1441740714 -0.010071 0.697998 0.698303 -0.158081 1441740714 -0.010071 0.697998 0.698303 -0.158081 1441740714 -0.010071 0.697998 0.698303 -0.158081 1441740714 -0.010071 0.697998 0.698303 -0.158081 1441740714 -0.010071 0.697998 0.698303 -0.158081 1441740714 -0.010071 0.697998 0.698303 -0.158081 1441740714 0.111145 0.745667 0.654541 0.055969 1441740714 0.111145 0.745667 0.654541 0.055969 1441740714 0.111145 0.745667 0.654541 0.055969 1441740714 0.111145 0.745667 0.654541 0.055969 1441740714 0.111145 0.745667 0.654541 0.055969 1441740714 0.111145 0.745667 0.654541 0.055969 1441740714 -0.066162 0.732117 0.672180 -0.087646 1441740714 -0.066162 0.732117 0.672180 -0.087646 1441740714 -0.066162 0.732117 0.672180 -0.087646 1441740714 -0.066162 0.732117 0.672180 -0.087646 1441740714 -0.066162 0.732117 0.672180 -0.087646 1441740714 0.051514 0.776672 0.627502 -0.017761 1441740714 0.051514 0.776672 0.627502 -0.017761 1441740714 0.051514 0.776672 0.627502 -0.017761 1441740714 0.051514 0.776672 0.627502 -0.017761 1441740714 0.051514 0.776672 0.627502 -0.017761 1441740714 0.051514 0.776672 0.627502 -0.017761 1441740714 0.051514 0.776672 0.627502 -0.017761 1441740714 0.053650 0.735962 0.674438 0.022278 1441740714 0.053650 0.735962 0.674438 0.022278 1441740714 0.053650 0.735962 0.674438 0.022278 1441740714 0.053650 0.735962 0.674438 0.022278 1441740714 0.053650 0.735962 0.674438 0.022278 1441740714 0.053650 0.735962 0.674438 0.022278 1441740714 0.053650 0.735962 0.674438 0.022278 1441740714 -0.013916 0.757019 0.652039 -0.038818 1441740714 -0.013916 0.757019 0.652039 -0.038818 1441740714 -0.013916 0.757019 0.652039 -0.038818 1441740714 -0.013916 0.757019 0.652039 -0.038818 1441740714 -0.013916 0.757019 0.652039 -0.038818 1441740714 -0.032593 0.721741 0.685730 -0.087830 1441740714 -0.032593 0.721741 0.685730 -0.087830 1441740714 -0.032593 0.721741 0.685730 -0.087830 1441740714 -0.032593 0.721741 0.685730 -0.087830 1441740714 -0.032593 0.721741 0.685730 -0.087830 1441740714 -0.032593 0.721741 0.685730 -0.087830 1441740714 -0.032593 0.717651 0.690918 -0.080322 1441740714 -0.032593 0.717651 0.690918 -0.080322 1441740714 -0.032593 0.717651 0.690918 -0.080322 1441740714 -0.032593 0.717651 0.690918 -0.080322 1441740714 -0.032593 0.717651 0.690918 -0.080322 1441740714 -0.032593 0.717651 0.690918 -0.080322 1441740714 -0.077698 0.697327 0.707886 -0.080383 1441740714 -0.077698 0.697327 0.707886 -0.080383 1441740714 -0.077698 0.697327 0.707886 -0.080383 1441740714 -0.077698 0.697327 0.707886 -0.080383 1441740714 -0.077698 0.697327 0.707886 -0.080383 1441740714 -0.077698 0.697327 0.707886 -0.080383 1441740714 -0.077698 0.697327 0.707886 -0.080383 1441740714 -0.113159 0.657166 0.733826 -0.129211 1441740714 -0.113159 0.657166 0.733826 -0.129211 1441740714 -0.113159 0.657166 0.733826 -0.129211 1441740715 -0.113159 0.657166 0.733826 -0.129211 1441740715 -0.113159 0.657166 0.733826 -0.129211 1441740715 -0.130066 0.606506 0.759094 -0.197266 1441740715 -0.130066 0.606506 0.759094 -0.197266 1441740715 -0.130066 0.606506 0.759094 -0.197266 1441740715 -0.130066 0.606506 0.759094 -0.197266 1441740715 -0.130066 0.606506 0.759094 -0.197266 1441740715 -0.130066 0.606506 0.759094 -0.197266 1441740715 -0.130066 0.606506 0.759094 -0.197266 1441740715 -0.129517 0.557678 0.777527 -0.260010 1441740715 -0.129517 0.557678 0.777527 -0.260010 1441740715 -0.129517 0.557678 0.777527 -0.260010 1441740715 -0.129517 0.557678 0.777527 -0.260010 1441740715 -0.129517 0.557678 0.777527 -0.260010 1441740715 -0.129517 0.557678 0.777527 -0.260010 1441740715 -0.110291 0.508057 0.794006 -0.315002 1441740715 -0.110291 0.508057 0.794006 -0.315002 1441740715 -0.110291 0.508057 0.794006 -0.315002 1441740715 -0.110291 0.508057 0.794006 -0.315002 1441740715 -0.110291 0.508057 0.794006 -0.315002 1441740715 -0.110291 0.508057 0.794006 -0.315002 1441740715 -0.089844 0.474182 0.803406 -0.348572 1441740715 -0.089844 0.474182 0.803406 -0.348572 1441740715 -0.089844 0.474182 0.803406 -0.348572 1441740715 -0.089844 0.474182 0.803406 -0.348572 1441740715 -0.089844 0.474182 0.803406 -0.348572 1441740715 -0.089844 0.474182 0.803406 -0.348572 1441740715 -0.084167 0.468262 0.801453 -0.362244 1441740715 -0.084167 0.468262 0.801453 -0.362244 1441740715 -0.084167 0.468262 0.801453 -0.362244 1441740715 -0.084167 0.468262 0.801453 -0.362244 1441740715 -0.084167 0.468262 0.801453 -0.362244 1441740715 -0.084167 0.468262 0.801453 -0.362244 1441740715 -0.084167 0.468262 0.801453 -0.362244 1441740715 -0.093628 0.494568 0.788940 -0.352295 1441740715 -0.093628 0.494568 0.788940 -0.352295 1441740715 -0.093628 0.494568 0.788940 -0.352295 1441740715 -0.093628 0.494568 0.788940 -0.352295 1441740715 -0.093628 0.494568 0.788940 -0.352295 1441740715 -0.093628 0.494568 0.788940 -0.352295 1441740715 -0.110046 0.548218 0.766785 -0.315247 1441740715 -0.110046 0.548218 0.766785 -0.315247 1441740715 -0.110046 0.548218 0.766785 -0.315247 1441740715 -0.110046 0.548218 0.766785 -0.315247 1441740715 -0.110046 0.548218 0.766785 -0.315247 1441740715 -0.110046 0.548218 0.766785 -0.315247 1441740715 -0.136963 0.632507 0.722778 -0.242310 1441740715 -0.136963 0.632507 0.722778 -0.242310 1441740715 -0.136963 0.632507 0.722778 -0.242310 1441740715 -0.136963 0.632507 0.722778 -0.242310 1441740715 -0.136963 0.632507 0.722778 -0.242310 1441740715 -0.136963 0.632507 0.722778 -0.242310 1441740715 -0.136963 0.632507 0.722778 -0.242310 1441740715 -0.104431 0.696960 0.688416 -0.171448 1441740715 -0.104431 0.696960 0.688416 -0.171448 1441740715 -0.104431 0.696960 0.688416 -0.171448 1441740715 -0.104431 0.696960 0.688416 -0.171448 1441740715 -0.104431 0.696960 0.688416 -0.171448 1441740715 -0.104431 0.696960 0.688416 -0.171448 1441740715 -0.032837 0.721863 0.667419 -0.179871 1441740715 -0.032837 0.721863 0.667419 -0.179871 1441740715 -0.032837 0.721863 0.667419 -0.179871 1441740715 -0.032837 0.721863 0.667419 -0.179871 1441740715 -0.032837 0.721863 0.667419 -0.179871 1441740715 -0.032837 0.721863 0.667419 -0.179871 1441740715 -0.268982 0.661804 0.643433 -0.275085 1441740715 -0.268982 0.661804 0.643433 -0.275085 1441740715 -0.268982 0.661804 0.643433 -0.275085 1441740715 -0.268982 0.661804 0.643433 -0.275085 1441740715 -0.268982 0.661804 0.643433 -0.275085 1441740715 -0.268982 0.661804 0.643433 -0.275085 1441740715 -0.268982 0.661804 0.643433 -0.275085 1441740715 -0.297974 0.718201 0.566223 -0.273438 1441740715 -0.297974 0.718201 0.566223 -0.273438 1441740715 -0.297974 0.718201 0.566223 -0.273438 1441740715 -0.297974 0.718201 0.566223 -0.273438 1441740715 -0.297974 0.718201 0.566223 -0.273438 1441740715 -0.297974 0.718201 0.566223 -0.273438 1441740715 -0.016541 0.778748 0.621399 -0.083740 1441740715 -0.016541 0.778748 0.621399 -0.083740 1441740715 -0.016541 0.778748 0.621399 -0.083740 1441740715 -0.016541 0.778748 0.621399 -0.083740 1441740715 -0.016541 0.778748 0.621399 -0.083740 1441740715 -0.016541 0.778748 0.621399 -0.083740 1441740715 -0.159668 0.757263 0.609924 -0.170105 1441740715 -0.159668 0.757263 0.609924 -0.170105 1441740715 -0.159668 0.757263 0.609924 -0.170105 1441740715 -0.159668 0.757263 0.609924 -0.170105 1441740715 -0.159668 0.757263 0.609924 -0.170105 1441740715 -0.159668 0.757263 0.609924 -0.170105 1441740715 -0.159668 0.757263 0.609924 -0.170105 1441740715 -0.214966 0.733154 0.592957 -0.254150 1441740715 -0.214966 0.733154 0.592957 -0.254150 1441740715 -0.214966 0.733154 0.592957 -0.254150 1441740715 -0.214966 0.733154 0.592957 -0.254150 1441740715 -0.214966 0.733154 0.592957 -0.254150 1441740715 -0.106140 0.741882 0.636536 -0.181885 1441740715 -0.106140 0.741882 0.636536 -0.181885 1441740715 -0.106140 0.741882 0.636536 -0.181885 1441740715 -0.106140 0.741882 0.636536 -0.181885 1441740715 -0.106140 0.741882 0.636536 -0.181885 1441740715 -0.106140 0.741882 0.636536 -0.181885 1441740715 -0.106140 0.741882 0.636536 -0.181885 1441740715 -0.070801 0.720947 0.677734 -0.125671 1441740715 -0.070801 0.720947 0.677734 -0.125671 1441740715 -0.070801 0.720947 0.677734 -0.125671 1441740715 -0.070801 0.720947 0.677734 -0.125671 1441740715 -0.070801 0.720947 0.677734 -0.125671 1441740715 -0.070801 0.720947 0.677734 -0.125671 1441740715 -0.115051 0.692749 0.696289 -0.148132 1441740715 -0.115051 0.692749 0.696289 -0.148132 1441740715 -0.115051 0.692749 0.696289 -0.148132 1441740715 -0.115051 0.692749 0.696289 -0.148132 1441740715 -0.115051 0.692749 0.696289 -0.148132 1441740716 -0.115051 0.692749 0.696289 -0.148132 1441740716 -0.134705 0.655090 0.719666 -0.186523 1441740716 -0.134705 0.655090 0.719666 -0.186523 1441740716 -0.134705 0.655090 0.719666 -0.186523 1441740716 -0.134705 0.655090 0.719666 -0.186523 1441740716 -0.134705 0.655090 0.719666 -0.186523 1441740716 -0.134705 0.655090 0.719666 -0.186523 1441740716 -0.134705 0.655090 0.719666 -0.186523 1441740716 -0.145447 0.611816 0.743469 -0.227356 1441740716 -0.145447 0.611816 0.743469 -0.227356 1441740716 -0.145447 0.611816 0.743469 -0.227356 1441740716 -0.145447 0.611816 0.743469 -0.227356 1441740716 -0.145447 0.611816 0.743469 -0.227356 1441740716 -0.145447 0.611816 0.743469 -0.227356 1441740716 -0.140930 0.576782 0.758118 -0.269531 1441740716 -0.140930 0.576782 0.758118 -0.269531 1441740716 -0.140930 0.576782 0.758118 -0.269531 1441740716 -0.140930 0.576782 0.758118 -0.269531 1441740716 -0.140930 0.576782 0.758118 -0.269531 1441740716 -0.140930 0.576782 0.758118 -0.269531 1441740716 -0.125977 0.534302 0.770020 -0.325073 1441740716 -0.125977 0.534302 0.770020 -0.325073 1441740716 -0.125977 0.534302 0.770020 -0.325073 1441740716 -0.125977 0.534302 0.770020 -0.325073 1441740716 -0.125977 0.534302 0.770020 -0.325073 1441740716 -0.125977 0.534302 0.770020 -0.325073 1441740716 -0.126038 0.495422 0.773010 -0.375549 1441740716 -0.126038 0.495422 0.773010 -0.375549 1441740716 -0.126038 0.495422 0.773010 -0.375549 1441740716 -0.126038 0.495422 0.773010 -0.375549 1441740716 -0.126038 0.495422 0.773010 -0.375549 1441740716 -0.126038 0.495422 0.773010 -0.375549 1441740716 -0.126038 0.495422 0.773010 -0.375549 1441740716 -0.139343 0.481445 0.767395 -0.399841 1441740716
[truncated: 226,608 more chars]
