# Supplementary material for: Quaternion-Based Gesture Recognition Using Wireless Wearable Motion Capture Sensors
Source: Sensors (Basel). 2016 Apr 28;16(5):605. doi: 10.3390/s16050605 (PMC4883296; doi:10.3390/s16050605)
Supplement: Supplementary file 1 [file sensors-16-00605-s001.zip › MultiSensorGestureData/P2/1. Jab/Training18.txt]

0.609619 0.216187 0.628784 -0.431458 1441740569 0.609619 0.216187 0.628784 -0.431458 1441740569 0.609619 0.216187 0.628784 -0.431458 1441740569 0.604675 0.222717 0.626221 -0.438782 1441740569 0.604675 0.222717 0.626221 -0.438782 1441740569 0.604675 0.222717 0.626221 -0.438782 1441740569 0.604675 0.222717 0.626221 -0.438782 1441740569 0.604675 0.222717 0.626221 -0.438782 1441740569 0.604675 0.222717 0.626221 -0.438782 1441740569 0.597412 0.243286 0.618774 -0.448242 1441740569 0.597412 0.243286 0.618774 -0.448242 1441740569 0.597412 0.243286 0.618774 -0.448242 1441740569 0.597412 0.243286 0.618774 -0.448242 1441740569 0.597412 0.243286 0.618774 -0.448242 1441740569 0.597412 0.243286 0.618774 -0.448242 1441740569 0.589294 0.268982 0.610413 -0.455750 1441740569 0.589294 0.268982 0.610413 -0.455750 1441740569 0.589294 0.268982 0.610413 -0.455750 1441740569 0.589294 0.268982 0.610413 -0.455750 1441740569 0.589294 0.268982 0.610413 -0.455750 1441740569 0.589294 0.268982 0.610413 -0.455750 1441740569 0.581604 0.289063 0.599548 -0.467590 1441740569 0.581604 0.289063 0.599548 -0.467590 1441740569 0.581604 0.289063 0.599548 -0.467590 1441740569 0.581604 0.289063 0.599548 -0.467590 1441740569 0.581604 0.289063 0.599548 -0.467590 1441740569 0.581604 0.289063 0.599548 -0.467590 1441740569 0.581848 0.291443 0.593262 -0.473755 1441740569 0.581848 0.291443 0.593262 -0.473755 1441740569 0.581848 0.291443 0.593262 -0.473755 1441740569 0.581848 0.291443 0.593262 -0.473755 1441740569 0.581848 0.291443 0.593262 -0.473755 1441740569 0.581848 0.291443 0.593262 -0.473755 1441740569 0.582581 0.293396 0.594604 -0.470032 1441740569 0.582581 0.293396 0.594604 -0.470032 1441740569 0.582581 0.293396 0.594604 -0.470032 1441740569 0.582581 0.293396 0.594604 -0.470032 1441740569 0.582581 0.293396 0.594604 -0.470032 1441740569 0.582581 0.293396 0.594604 -0.470032 1441740569 0.582581 0.293396 0.594604 -0.470032 1441740569 0.582581 0.293396 0.594604 -0.470032 1441740569 0.586182 0.289551 0.603210 -0.456726 1441740569 0.586182 0.289551 0.603210 -0.456726 1441740569 0.586182 0.289551 0.603210 -0.456726 1441740569 0.586182 0.289551 0.603210 -0.456726 1441740569 0.586182 0.289551 0.603210 -0.456726 1441740569 0.586182 0.289551 0.603210 -0.456726 1441740569 0.590149 0.284851 0.606750 -0.449890 1441740569 0.590149 0.284851 0.606750 -0.449890 1441740569 0.590149 0.284851 0.606750 -0.449890 1441740569 0.590149 0.284851 0.606750 -0.449890 1441740569 0.590149 0.284851 0.606750 -0.449890 1441740569 0.590149 0.284851 0.606750 -0.449890 1441740569 0.592896 0.281189 0.605713 -0.449951 1441740569 0.592896 0.281189 0.605713 -0.449951 1441740569 0.592896 0.281189 0.605713 -0.449951 1441740569 0.592896 0.281189 0.605713 -0.449951 1441740569 0.592896 0.281189 0.605713 -0.449951 1441740569 0.592896 0.281189 0.605713 -0.449951 1441740569 0.593018 0.282898 0.602112 -0.453491 1441740569 0.593018 0.282898 0.602112 -0.453491 1441740569 0.593018 0.282898 0.602112 -0.453491 1441740569 0.593018 0.282898 0.602112 -0.453491 1441740569 0.593018 0.282898 0.602112 -0.453491 1441740569 0.593018 0.282898 0.602112 -0.453491 1441740569 0.593994 0.281982 0.599182 -0.456787 1441740570 0.593994 0.281982 0.599182 -0.456787 1441740570 0.593994 0.281982 0.599182 -0.456787 1441740570 0.593994 0.281982 0.599182 -0.456787 1441740570 0.597961 0.272400 0.598022 -0.458862 1441740570 0.597961 0.272400 0.598022 -0.458862 1441740570 0.597961 0.272400 0.598022 -0.458862 1441740570 0.597961 0.272400 0.598022 -0.458862 1441740570 0.597961 0.272400 0.598022 -0.458862 1441740570 0.597961 0.272400 0.598022 -0.458862 1441740570 0.601135 0.258850 0.600708 -0.459045 1441740570 0.601135 0.258850 0.600708 -0.459045 1441740570 0.601135 0.258850 0.600708 -0.459045 1441740570 0.601135 0.258850 0.600708 -0.459045 1441740570 0.601135 0.258850 0.600708 -0.459045 1441740570 0.601135 0.258850 0.600708 -0.459045 1441740570 0.603516 0.244690 0.606506 -0.456055 1441740570 0.603516 0.244690 0.606506 -0.456055 1441740570 0.603516 0.244690 0.606506 -0.456055 1441740570 0.603516 0.244690 0.606506 -0.456055 1441740570 0.603516 0.244690 0.606506 -0.456055 1441740570 0.603516 0.244690 0.606506 -0.456055 1441740570 0.609680 0.232544 0.614990 -0.442688 1441740570 0.609680 0.232544 0.614990 -0.442688 1441740570 0.609680 0.232544 0.614990 -0.442688 1441740570 0.609680 0.232544 0.614990 -0.442688 1441740570 0.609680 0.232544 0.614990 -0.442688 1441740570 0.609680 0.232544 0.614990 -0.442688 1441740570 0.621582 0.219788 0.621765 -0.422729 1441740570 0.621582 0.219788 0.621765 -0.422729 1441740570 0.621582 0.219788 0.621765 -0.422729 1441740570 0.621582 0.219788 0.621765 -0.422729 1441740570 0.621582 0.219788 0.621765 -0.422729 1441740570 0.621582 0.219788 0.621765 -0.422729 1441740570 0.629028 0.205383 0.626343 -0.412109 1441740570 0.629028 0.205383 0.626343 -0.412109 1441740570 0.629028 0.205383 0.626343 -0.412109 1441740570 0.629028 0.205383 0.626343 -0.412109 1441740570 0.629028 0.205383 0.626343 -0.412109 1441740570 0.629028 0.205383 0.626343 -0.412109 1441740570 0.638123 0.202393 0.628174 -0.396484 1441740570 0.638123 0.202393 0.628174 -0.396484 1441740570 0.638123 0.202393 0.628174 -0.396484 1441740570 0.638123 0.202393 0.628174 -0.396484 1441740570 0.638123 0.202393 0.628174 -0.396484 1441740570 0.638123 0.202393 0.628174 -0.396484 1441740570 0.643250 0.179138 0.634583 -0.389099 1441740570 0.643250 0.179138 0.634583 -0.389099 1441740570 0.643250 0.179138 0.634583 -0.389099 1441740570 0.643250 0.179138 0.634583 -0.389099 1441740570 0.643250 0.179138 0.634583 -0.389099 1441740570 0.643250 0.179138 0.634583 -0.389099 1441740570 0.635376 0.201538 0.616211 -0.419495 1441740570 0.635376 0.201538 0.616211 -0.419495 1441740570 0.635376 0.201538 0.616211 -0.419495 1441740570 0.635376 0.201538 0.616211 -0.419495 1441740570 0.635376 0.201538 0.616211 -0.419495 1441740570 0.635376 0.201538 0.616211 -0.419495 1441740570 0.626343 0.220703 0.609619 -0.432739 1441740570 0.626343 0.220703 0.609619 -0.432739 1441740570 0.626343 0.220703 0.609619 -0.432739 1441740570 0.626343 0.220703 0.609619 -0.432739 1441740570 0.626343 0.220703 0.609619 -0.432739 1441740570 0.626343 0.220703 0.609619 -0.432739 1441740570 0.626343 0.220703 0.609619 -0.432739 1441740570 0.626343 0.220703 0.609619 -0.432739 1441740570 0.611145 0.243713 0.604004 -0.449646 1441740570 0.611145 0.243713 0.604004 -0.449646 1441740570 0.611145 0.243713 0.604004 -0.449646 1441740570 0.611145 0.243713 0.604004 -0.449646 1441740570 0.611145 0.243713 0.604004 -0.449646 1441740570 0.611145 0.243713 0.604004 -0.449646 1441740570 0.598206 0.265686 0.594299 -0.467224 1441740570 0.598206 0.265686 0.594299 -0.467224 1441740570 0.598206 0.265686 0.594299 -0.467224 1441740570 0.598206 0.265686 0.594299 -0.467224 1441740570 0.598206 0.265686 0.594299 -0.467224 1441740570 0.598206 0.265686 0.594299 -0.467224 1441740570 0.589783 0.278503 0.590149 -0.475647 1441740570 0.589783 0.278503 0.590149 -0.475647 1441740570 0.589783 0.278503 0.590149 -0.475647 1441740570 0.589783 0.278503 0.590149 -0.475647 1441740570 0.589783 0.278503 0.590149 -0.475647 1441740570 0.589783 0.278503 0.590149 -0.475647 1441740570 0.580933 0.294495 0.586182 -0.481750 1441740570 0.580933 0.294495 0.586182 -0.481750 1441740570 0.580933 0.294495 0.586182 -0.481750 1441740570 0.580933 0.294495 0.586182 -0.481750 1441740570 0.580933 0.294495 0.586182 -0.481750 1441740570 0.580933 0.294495 0.586182 -0.481750 1441740570 0.580933 0.294495 0.586182 -0.481750 1441740570 0.580933 0.294495 0.586182 -0.481750 1441740570 0.572754 0.310303 0.581970 -0.486816 1441740570 0.572754 0.310303 0.581970 -0.486816 1441740570 0.572754 0.310303 0.581970 -0.486816 1441740570 0.572754 0.310303 0.581970 -0.486816 1441740570 0.572754 0.310303 0.581970 -0.486816 1441740570 0.572754 0.310303 0.581970 -0.486816 1441740570 0.565125 0.325439 0.576355 -0.492432 1441740570 0.565125 0.325439 0.576355 -0.492432 1441740570 0.565125 0.325439 0.576355 -0.492432 1441740570 0.565125 0.325439 0.576355 -0.492432 1441740570 0.565125 0.325439 0.576355 -0.492432 1441740570 0.565125 0.325439 0.576355 -0.492432 1441740570 0.556824 0.339478 0.570984 -0.498657 1441740570 0.556824 0.339478 0.570984 -0.498657 1441740570 0.556824 0.339478 0.570984 -0.498657 1441740570 0.556824 0.339478 0.570984 -0.498657 1441740570 0.556824 0.339478 0.570984 -0.498657 1441740570 0.556824 0.339478 0.570984 -0.498657 1441740570 0.549561 0.352173 0.564880 -0.504822 1441740571 0.549561 0.352173 0.564880 -0.504822 1441740571 0.549561 0.352173 0.564880 -0.504822 1441740571 0.549561 0.352173 0.564880 -0.504822 1441740571 0.549561 0.352173 0.564880 -0.504822 1441740571 0.549561 0.352173 0.564880 -0.504822 1441740571 0.545166 0.359497 0.560486 -0.509216 1441740571 0.545166 0.359497 0.560486 -0.509216 1441740571 0.545166 0.359497 0.560486 -0.509216 1441740571 0.545166 0.359497 0.560486 -0.509216 1441740571 0.545166 0.359497 0.560486 -0.509216 1441740571 0.545166 0.359497 0.560486 -0.509216 1441740571 0.544739 0.358337 0.559326 -0.511841 1441740571 0.544739 0.358337 0.559326 -0.511841 1441740571 0.544739 0.358337 0.559326 -0.511841 1441740571 0.544739 0.358337 0.559326 -0.511841 1441740571 0.544739 0.358337 0.559326 -0.511841 1441740571 0.544739 0.358337 0.559326 -0.511841 1441740571 0.547729 0.352295 0.561340 -0.510620 1441740571 0.547729 0.352295 0.561340 -0.510620 1441740571 0.547729 0.352295 0.561340 -0.510620 1441740571 0.547729 0.352295 0.561340 -0.510620 1441740571 0.547729 0.352295 0.561340 -0.510620 1441740571 0.547729 0.352295 0.561340 -0.510620 1441740571 0.553528 0.342590 0.567078 -0.504639 1441740571 0.553528 0.342590 0.567078 -0.504639 1441740571 0.553528 0.342590 0.567078 -0.504639 1441740571 0.553528 0.342590 0.567078 -0.504639 1441740571 0.553528 0.342590 0.567078 -0.504639 1441740571 0.553528 0.342590 0.567078 -0.504639 1441740571 0.564209 0.325989 0.577209 -0.492126 1441740571 0.564209 0.325989 0.577209 -0.492126 1441740571 0.564209 0.325989 0.577209 -0.492126 1441740571 0.564209 0.325989 0.577209 -0.492126 1441740571 0.564209 0.325989 0.577209 -0.492126 1441740571 0.564209 0.325989 0.577209 -0.492126 1441740571 0.578613 0.299561 0.593018 -0.473083 1441740571 0.578613 0.299561 0.593018 -0.473083 1441740571 0.578613 0.299561 0.593018 -0.473083 1441740571 0.578613 0.299561 0.593018 -0.473083 1441740571 0.578613 0.299561 0.593018 -0.473083 1441740571 0.578613 0.299561 0.593018 -0.473083 1441740571 0.591370 0.273132 0.608826 -0.452698 1441740571 0.591370 0.273132 0.608826 -0.452698 1441740571 0.591370 0.273132 0.608826 -0.452698 1441740571 0.591370 0.273132 0.608826 -0.452698 1441740571 0.591370 0.273132 0.608826 -0.452698 1441740571 0.591370 0.273132 0.608826 -0.452698 1441740571 0.601929 0.254456 0.619324 -0.434998 1441740571 0.601929 0.254456 0.619324 -0.434998 1441740571 0.601929 0.254456 0.619324 -0.434998 1441740571 0.601929 0.254456 0.619324 -0.434998 1441740571 0.613525 0.242249 0.617249 -0.428833 1441740571 0.613525 0.242249 0.617249 -0.428833 1441740571 0.613525 0.242249 0.617249 -0.428833 1441740571 0.613525 0.242249 0.617249 -0.428833 1441740571 0.613525 0.242249 0.617249 -0.428833 1441740571 0.613525 0.242249 0.617249 -0.428833 1441740571 0.621216 0.229614 0.612366 -0.431641 1441740571 0.621216 0.229614 0.612366 -0.431641 1441740571 0.621216 0.229614 0.612366 -0.431641 1441740571 0.621216 0.229614 0.612366 -0.431641 1441740571 0.621216 0.229614 0.612366 -0.431641 1441740571 0.621216 0.229614 0.612366 -0.431641 1441740571 0.623474 0.245056 0.602295 -0.434082 1441740571 0.623474 0.245056 0.602295 -0.434082 1441740571 0.623474 0.245056 0.602295 -0.434082 1441740571 0.623474 0.245056 0.602295 -0.434082 1441740571 0.623474 0.245056 0.602295 -0.434082 1441740571 0.623474 0.245056 0.602295 -0.434082 1441740571 0.626099 0.229004 0.610352 -0.427734 1441740571 0.626099 0.229004 0.610352 -0.427734 1441740571 0.626099 0.229004 0.610352 -0.427734 1441740571 0.626099 0.229004 0.610352 -0.427734 1441740571 0.626099 0.229004 0.610352 -0.427734 1441740571 0.626099 0.229004 0.610352 -0.427734 1441740571 0.626099 0.229004 0.610352 -0.427734 1441740571 0.617188 0.242310 0.594910 -0.454285 1441740571 0.617188 0.242310 0.594910 -0.454285 1441740571 0.617188 0.242310 0.594910 -0.454285 1441740571 0.617188 0.242310 0.594910 -0.454285 1441740571 0.617188 0.242310 0.594910 -0.454285 1441740571 0.617188 0.242310 0.594910 -0.454285 1441740571 0.607910 0.260315 0.584290 -0.470337 1441740571 0.607910 0.260315 0.584290 -0.470337 1441740571 0.607910 0.260315 0.584290 -0.470337 1441740571 0.607910 0.260315 0.584290 -0.470337 1441740571 0.607910 0.260315 0.584290 -0.470337 1441740571 0.598572 0.276245 0.582642 -0.475281 1441740571 0.598572 0.276245 0.582642 -0.475281 1441740571 0.598572 0.276245 0.582642 -0.475281 1441740571 0.598572 0.276245 0.582642 -0.475281 1441740571 0.598572 0.276245 0.582642 -0.475281 1441740571 0.598572 0.276245 0.582642 -0.475281 1441740571 0.598572 0.276245 0.582642 -0.475281 1441740571 0.592590 0.286255 0.577087 -0.483521 1441740571 0.592590 0.286255 0.577087 -0.483521 1441740571 0.592590 0.286255 0.577087 -0.483521 1441740571 0.592590 0.286255 0.577087 -0.483521 1441740571 0.592590 0.286255 0.577087 -0.483521 1441740571 0.592590 0.286255 0.577087 -0.483521 1441740571 0.589294 0.289490 0.574280 -0.489014 1441740571 0.589294 0.289490 0.574280 -0.489014 1441740571 0.589294 0.289490 0.574280 -0.489014 1441740571 0.589294 0.289490 0.574280 -0.489014 1441740571 0.589294 0.289490 0.574280 -0.489014 1441740571 0.589294 0.289490 0.574280 -0.489014 1441740571 0.585388 0.290100 0.575439 -0.491943 1441740571 0.585388 0.290100 0.575439 -0.491943 1441740571 0.585388 0.290100 0.575439 -0.491943 1441740572 0.585388 0.290100 0.575439 -0.491943 1441740572 0.585388 0.290100 0.575439 -0.491943 1441740572 0.585388 0.290100 0.575439 -0.491943 1441740572 0.579712 0.295593 0.573914 -0.497131 1441740572 0.579712 0.295593 0.573914 -0.497131 1441740572 0.579712 0.295593 0.573914 -0.497131 1441740572 0.579712 0.295593 0.573914 -0.497131 1441740572 0.579712 0.295593 0.573914 -0.497131 1441740572 0.579712 0.295593 0.573914 -0.497131 1441740572 0.573120 0.306885 0.569946 -0.502441 1441740572 0.573120 0.306885 0.569946 -0.502441 1441740572 0.573120 0.306885 0.569946 -0.502441 1441740572 0.573120 0.306885 0.569946 -0.502441 1441740572 0.573120 0.306885 0.569946 -0.502441 1441740572 0.573120 0.306885 0.569946 -0.502441 1441740572 0.566833 0.317383 0.568665 -0.504517 1441740572 0.566833 0.317383 0.568665 -0.504517 1441740572 0.566833 0.317383 0.568665 -0.504517 1441740572 0.566833 0.317383 0.568665 -0.504517 1441740572 0.566833 0.317383 0.568665 -0.504517 1441740572 0.566833 0.317383 0.568665 -0.504517 1441740572 0.562622 0.324951 0.567627 -0.505615 1441740572 0.562622 0.324951 0.567627 -0.505615 1441740572 0.562622 0.324951 0.567627 -0.505615 1441740572 0.562622 0.324951 0.567627 -0.505615 1441740572 0.562622 0.324951 0.567627 -0.505615 1441740572 0.558838 0.330627 0.566467 -0.507385 1441740572 0.558838 0.330627 0.566467 -0.507385 1441740572 0.558838 0.330627 0.566467 -0.507385 1441740572 0.558838 0.330627 0.566467 -0.507385 1441740572 0.558838 0.330627 0.566467 -0.507385 1441740572 0.558838 0.330627 0.566467 -0.507385 1441740572 0.557922 0.330566 0.566833 -0.507996 1441740572 0.557922 0.330566 0.566833 -0.507996 1441740572 0.557922 0.330566 0.566833 -0.507996 1441740572 0.557922 0.330566 0.566833 -0.507996 1441740572 0.557922 0.330566 0.566833 -0.507996 1441740572 0.557922 0.330566 0.566833 -0.507996 1441740572 0.557983 0.328552 0.568176 -0.507813 1441740572 0.557983 0.328552 0.568176 -0.507813 1441740572 0.557983 0.328552 0.568176 -0.507813 1441740572 0.557983 0.328552 0.568176 -0.507813 1441740572 0.557983 0.328552 0.568176 -0.507813 1441740572 0.557983 0.328552 0.568176 -0.507813 1441740572 0.557983 0.328552 0.568176 -0.507813 1441740572 0.559082 0.325378 0.570251 -0.506226 1441740572 0.559082 0.325378 0.570251 -0.506226 1441740572 0.559082 0.325378 0.570251 -0.506226 1441740572 0.559082 0.325378 0.570251 -0.506226 1441740572 0.559082 0.325378 0.570251 -0.506226 1441740572 0.559082 0.325378 0.570251 -0.506226 1441740572 0.562805 0.316467 0.577515 -0.499512 1441740572 0.562805 0.316467 0.577515 -0.499512 1441740572 0.562805 0.316467 0.577515 -0.499512 1441740572 0.562805 0.316467 0.577515 -0.499512 1441740572 0.562805 0.316467 0.577515 -0.499512 1441740572 0.562805 0.316467 0.577515 -0.499512 1441740572 0.567871 0.301758 0.586365 -0.492554 1441740572 0.567871 0.301758 0.586365 -0.492554 1441740572 0.567871 0.301758 0.586365 -0.492554 1441740572 0.567871 0.301758 0.586365 -0.492554 1441740572 0.567871 0.301758 0.586365 -0.492554 1441740572 0.567871 0.301758 0.586365 -0.492554 1441740572 0.567871 0.301758 0.586365 -0.492554 1441740572 0.584717 0.280640 0.593567 -0.476440 1441740572 0.584717 0.280640 0.593567 -0.476440 1441740572 0.584717 0.280640 0.593567 -0.476440 1441740572 0.584717 0.280640 0.593567 -0.476440 1441740572 0.584717 0.280640 0.593567 -0.476440 1441740572 0.584717 0.280640 0.593567 -0.476440 1441740572 0.612732 0.258606 0.596863 -0.448669 1441740572 0.612732 0.258606 0.596863 -0.448669 1441740572 0.612732 0.258606 0.596863 -0.448669 1441740572 0.612732 0.258606 0.596863 -0.448669 1441740572 0.612732 0.258606 0.596863 -0.448669 1441740572 0.624207 0.235474 0.600220 -0.441101 1441740572 0.624207 0.235474 0.600220 -0.441101 1441740572 0.624207 0.235474 0.600220 -0.441101 1441740572 0.624207 0.235474 0.600220 -0.441101 1441740572 0.624207 0.235474 0.600220 -0.441101 1441740572 0.624207 0.235474 0.600220 -0.441101 1441740572 0.635620 0.248474 0.590637 -0.430481 1441740572 0.635620 0.248474 0.590637 -0.430481 1441740572 0.635620 0.248474 0.590637 -0.430481 1441740572 0.635620 0.248474 0.590637 -0.430481 1441740572 0.635620 0.248474 0.590637 -0.430481 1441740572 0.635620 0.248474 0.590637 -0.430481 1441740572 0.635620 0.248474 0.590637 -0.430481 1441740572 0.643188 0.219666 0.600403 -0.421204 1441740572 0.643188 0.219666 0.600403 -0.421204 1441740572 0.643188 0.219666 0.600403 -0.421204 1441740572 0.643188 0.219666 0.600403 -0.421204 1441740572 0.643188 0.219666 0.600403 -0.421204 1441740572 0.643188 0.219666 0.600403 -0.421204 1441740572 0.638550 0.225098 0.592041 -0.436951 1441740572 0.638550 0.225098 0.592041 -0.436951 1441740572 0.638550 0.225098 0.592041 -0.436951 1441740572 0.638550 0.225098 0.592041 -0.436951 1441740572 0.638550 0.225098 0.592041 -0.436951 1441740572 0.638550 0.225098 0.592041 -0.436951 1441740572 0.638550 0.225098 0.592041 -0.436951 1441740572 0.629211 0.242920 0.587646 -0.446899 1441740572 0.629211 0.242920 0.587646 -0.446899 1441740572 0.629211 0.242920 0.587646 -0.446899 1441740572 0.629211 0.242920 0.587646 -0.446899 1441740572 0.629211 0.242920 0.587646 -0.446899 1441740572 0.629211 0.242920 0.587646 -0.446899 1441740572 0.613464 0.262939 0.580811 -0.466003 1441740572 0.613464 0.262939 0.580811 -0.466003 1441740572 0.613464 0.262939 0.580811 -0.466003 1441740572 0.613464 0.262939 0.580811 -0.466003 1441740573 0.613464 0.262939 0.580811 -0.466003 1441740573 0.613464 0.262939 0.580811 -0.466003 1441740573 0.599182 0.272705 0.577942 -0.482239 1441740573 0.599182 0.272705 0.577942 -0.482239 1441740573 0.599182 0.272705 0.577942 -0.482239 1441740573 0.599182 0.272705 0.577942 -0.482239 1441740573 0.599182 0.272705 0.577942 -0.482239 1441740573 0.599182 0.272705 0.577942 -0.482239 1441740573 0.585144 0.283875 0.573059 -0.498535 1441740573 0.585144 0.283875 0.573059 -0.498535 1441740573 0.585144 0.283875 0.573059 -0.498535 1441740573 0.585144 0.283875 0.573059 -0.498535 1441740573 0.585144 0.283875 0.573059 -0.498535 1441740573 0.585144 0.283875 0.573059 -0.498535 1441740573 0.575195 0.292847 0.568604 -0.509949 1441740573 0.575195 0.292847 0.568604 -0.509949 1441740573 0.575195 0.292847 0.568604 -0.509949 1441740573 0.575195 0.292847 0.568604 -0.509949 1441740573 0.575195 0.292847 0.568604 -0.509949 1441740573 0.575195 0.292847 0.568604 -0.509949 1441740573 0.565308 0.306152 0.563477 -0.518799 1441740573 0.565308 0.306152 0.563477 -0.518799 1441740573 0.565308 0.306152 0.563477 -0.518799 1441740573 0.565308 0.306152 0.563477 -0.518799 1441740573 0.565308 0.306152 0.563477 -0.518799 1441740573 0.565308 0.306152 0.563477 -0.518799 1441740573 0.553955 0.325256 0.556519 -0.526855 1441740573 0.553955 0.325256 0.556519 -0.526855 1441740573 0.553955 0.325256 0.556519 -0.526855 1441740573 0.553955 0.325256 0.556519 -0.526855 1441740573 0.553955 0.325256 0.556519 -0.526855 1441740573 0.553955 0.325256 0.556519 -0.526855 1441740573 0.553955 0.325256 0.556519 -0.526855 1441740573 0.541321 0.346802 0.547302 -0.535828 1441740573 0.541321 0.346802 0.547302 -0.535828 1441740573 0.541321 0.346802 0.547302 -0.535828 1441740573 0.541321 0.346802 0.547302 -0.535828 1441740573 0.541321 0.346802 0.547302 -0.535828 1441740573 0.541321 0.346802 0.547302 -0.535828 1441740573 0.531006 0.366028 0.537842 -0.542908 1441740573 0.531006 0.366028 0.537842 -0.542908 1441740573 0.531006 0.366028 0.537842 -0.542908 1441740573 0.531006 0.366028 0.537842 -0.542908 1441740573 0.531006 0.366028 0.537842 -0.542908 1441740573 0.531006 0.366028 0.537842 -0.542908 1441740573 0.523621 0.381287 0.529541 -0.547729 1441740573 0.523621 0.381287 0.529541 -0.547729 1441740573 0.523621 0.381287 0.529541 -0.547729 1441740573 0.523621 0.381287 0.529541 -0.547729 1441740573 0.523621 0.381287 0.529541 -0.547729 1441740573 0.519714 0.390503 0.524536 -0.549805 1441740573 0.519714 0.390503 0.524536 -0.549805 1441740573 0.519714 0.390503 0.524536 -0.549805 1441740573 0.519714 0.390503 0.524536 -0.549805 1441740573 0.519714 0.390503 0.524536 -0.549805 1441740573 0.519714 0.390503 0.524536 -0.549805 1441740573 0.519714 0.390503 0.524536 -0.549805 1441740573 0.518250 0.392822 0.523926 -0.550049 1441740573 0.518250 0.392822 0.523926 -0.550049 1441740573 0.518250 0.392822 0.523926 -0.550049 1441740573 0.518250 0.392822 0.523926 -0.550049 1441740573 0.518250 0.392822 0.523926 -0.550049 1441740573 0.518250 0.392822 0.523926 -0.550049 1441740573 0.520142 0.389221 0.527710 -0.547180 1441740573 0.520142 0.389221 0.527710 -0.547180 1441740573 0.520142 0.389221 0.527710 -0.547180 1441740573 0.520142 0.389221 0.527710 -0.547180 1441740573 0.520142 0.389221 0.527710 -0.547180 1441740573 0.520142 0.389221 0.527710 -0.547180 1441740573 0.520142 0.389221 0.527710 -0.547180 1441740573 0.524475 0.380615 0.533813 -0.543152 1441740573 0.524475 0.380615 0.533813 -0.543152 1441740573 0.524475 0.380615 0.533813 -0.543152 1441740573 0.524475 0.380615 0.533813 -0.543152 1441740573 0.524475 0.380615 0.533813 -0.543152 1441740573 0.532532 0.367981 0.542419 -0.535461 1441740573 0.532532 0.367981 0.542419 -0.535461 1441740573 0.532532 0.367981 0.542419 -0.535461 1441740573 0.532532 0.367981 0.542419 -0.535461 1441740573 0.532532 0.367981 0.542419 -0.535461 1441740573 0.532532 0.367981 0.542419 -0.535461 1441740573 0.532532 0.367981 0.542419 -0.535461 1441740573 0.543152 0.348999 0.556580 -0.522827 1441740573 0.543152 0.348999 0.556580 -0.522827 1441740573 0.543152 0.348999 0.556580 -0.522827 1441740573 0.543152 0.348999 0.556580 -0.522827 1441740573 0.543152 0.348999 0.556580 -0.522827 1441740573 0.543152 0.348999 0.556580 -0.522827 1441740573 0.556091 0.325256 0.569336 -0.510681 1441740573 0.556091 0.325256 0.569336 -0.510681 1441740573 0.556091 0.325256 0.569336 -0.510681 1441740573 0.556091 0.325256 0.569336 -0.510681 1441740573 0.556091 0.325256 0.569336 -0.510681 1441740573 0.556091 0.325256 0.569336 -0.510681 1441740573 0.573914 0.301636 0.576904 -0.496765 1441740573 0.573914 0.301636 0.576904 -0.496765 1441740573 0.573914 0.301636 0.576904 -0.496765 1441740573 0.573914 0.301636 0.576904 -0.496765 1441740573 0.573914 0.301636 0.576904 -0.496765 1441740573 0.573914 0.301636 0.576904 -0.496765 1441740573 0.573914 0.301636 0.576904 -0.496765 1441740573 0.596619 0.279297 0.585449 -0.472473 1441740573 0.596619 0.279297 0.585449 -0.472473 1441740573 0.596619 0.279297 0.585449 -0.472473 1441740573 0.596619 0.279297 0.585449 -0.472473 1441740573 0.596619 0.279297 0.585449 -0.472473 1441740573 0.596619 0.279297 0.585449 -0.472473 1441740573 0.603882 0.300964 0.572021 -0.466370 1441740573 0.603882 0.300964 0.572021 -0.466370 1441740573 0.603882 0.300964 0.572021 -0.466370 1441740573 0.603882 0.300964 0.572021 -0.466370 1441740574 0.603882 0.300964 0.572021 -0.466370 1441740574 0.623901 0.263123 0.594910 -0.433044 1441740574 0.623901 0.263123 0.594910 -0.433044 1441740574 0.623901 0.263123 0.594910 -0.433044 1441740574 0.623901 0.263123 0.594910 -0.433044 1441740574 0.623901 0.263123 0.594910 -0.433044 1441740574 0.623901 0.263123 0.594910 -0.433044 1441740574 0.628540 0.250244 0.592407 -0.437439 1441740574 0.628540 0.250244 0.592407 -0.437439 1441740574 0.628540 0.250244 0.592407 -0.437439 1441740574 0.628540 0.250244 0.592407 -0.437439 1441740574 0.628540 0.250244 0.592407 -0.437439 1441740574 0.628540 0.250244 0.592407 -0.437439 1441740574 0.628540 0.250244 0.592407 -0.437439 1441740574 0.627075 0.245239 0.591309 -0.443787 1441740574 0.627075 0.245239 0.591309 -0.443787 1441740574 0.627075 0.245239 0.591309 -0.443787 1441740574 0.627075 0.245239 0.591309 -0.443787 1441740574 0.627075 0.245239 0.591309 -0.443787 1441740574 0.627075 0.245239 0.591309 -0.443787 1441740574 0.616211 0.261047 0.584839 -0.458374 1441740574 0.616211 0.261047 0.584839 -0.458374 1441740574 0.616211 0.261047 0.584839 -0.458374 1441740574 0.616211 0.261047 0.584839 -0.458374 1441740574 0.616211 0.261047 0.584839 -0.458374 1441740574 0.616211 0.261047 0.584839 -0.458374 1441740574 0.603638 0.278687 0.575317 -0.476318 1441740574 0.603638 0.278687 0.575317 -0.476318 1441740574 0.603638 0.278687 0.575317 -0.476318 1441740574 0.603638 0.278687 0.575317 -0.476318 1441740574 0.603638 0.278687 0.575317 -0.476318 1441740574 0.603638 0.278687 0.575317 -0.476318 1441740574 0.596497 0.283447 0.570313 -0.488403 1441740574 0.596497 0.283447 0.570313 -0.488403 1441740574 0.596497 0.283447 0.570313 -0.488403 1441740574 0.596497 0.283447 0.570313 -0.488403 1441740574 0.596497 0.283447 0.570313 -0.488403 1441740574 0.596497 0.283447 0.570313 -0.488403 1441740574 0.593689 0.283386 0.567078 -0.495605 1441740574 0.593689 0.283386 0.567078 -0.495605 1441740574 0.593689 0.283386 0.567078 -0.495605 1441740574 0.593689 0.283386 0.567078 -0.495605 1441740574 0.593689 0.283386 0.567078 -0.495605 1441740574 0.593689 0.283386 0.567078 -0.495605 1441740574 0.592407 0.283325 0.568542 -0.495422 1441740574 0.592407 0.283325 0.568542 -0.495422 1441740574 0.592407 0.283325 0.568542 -0.495422 1441740574 0.592407 0.283325 0.568542 -0.495422 1441740574 0.592407 0.283325 0.568542 -0.495422 1441740574 0.592407 0.283325 0.568542 -0.495422 1441740574 0.588318 0.288696 0.569580 -0.496033 1441740574 0.588318 0.288696 0.569580 -0.496033 1441740574 0.588318 0.288696 0.569580 -0.496033 1441740574 0.588318 0.288696 0.569580 -0.496033 1441740574 0.588318 0.288696 0.569580 -0.496033 1441740574 0.588318 0.288696 0.569580 -0.496033 1441740574 0.588318 0.288696 0.569580 -0.496033 1441740574 0.576172 0.305969 0.561035 -0.509521 1441740574 0.576172 0.305969 0.561035 -0.509521 1441740574 0.576172 0.305969 0.561035 -0.509521 1441740574 0.576172 0.305969 0.561035 -0.509521 1441740574 0.576172 0.305969 0.561035 -0.509521 1441740574 0.576172 0.305969 0.561035 -0.509521 1441740574 0.560547 0.328674 0.549805 -0.524780 1441740574 0.560547 0.328674 0.549805 -0.524780 1441740574 0.560547 0.328674 0.549805 -0.524780 1441740574 0.560547 0.328674 0.549805 -0.524780 1441740574 0.560547 0.328674 0.549805 -0.524780 1441740574 0.560547 0.328674 0.549805 -0.524780 1441740574 0.560547 0.328674 0.549805 -0.524780 1441740574 0.546082 0.348511 0.539978 -0.537292 1441740574 0.546082 0.348511 0.539978 -0.537292 1441740574 0.546082 0.348511 0.539978 -0.537292 1441740574 0.546082 0.348511 0.539978 -0.537292 1441740574 0.546082 0.348511 0.539978 -0.537292 1441740574 0.546082 0.348511 0.539978 -0.537292 1441740574 0.533325 0.364807 0.530518 -0.548645 1441740574 0.533325 0.364807 0.530518 -0.548645 1441740574 0.533325 0.364807 0.530518 -0.548645 1441740574 0.533325 0.364807 0.530518 -0.548645 1441740574 0.533325 0.364807 0.530518 -0.548645 1441740574 0.533325 0.364807 0.530518 -0.548645 1441740574 0.533325 0.364807 0.530518 -0.548645 1441740574 0.524109 0.377930 0.522400 -0.556335 1441740574 0.524109 0.377930 0.522400 -0.556335 1441740574 0.524109 0.377930 0.522400 -0.556335 1441740574 0.524109 0.377930 0.522400 -0.556335 1441740574 0.520874 0.384766 0.520020 -0.556885 1441740574 0.520874 0.384766 0.520020 -0.556885 1441740574 0.520874 0.384766 0.520020 -0.556885 1441740574 0.520874 0.384766 0.520020 -0.556885 1441740574 0.520874 0.384766 0.520020 -0.556885 1441740574 0.520874 0.384766 0.520020 -0.556885 1441740574 0.523682 0.384949 0.523560 -0.550842 1441740574 0.523682 0.384949 0.523560 -0.550842 1441740574 0.523682 0.384949 0.523560 -0.550842 1441740574 0.523682 0.384949 0.523560 -0.550842 1441740574 0.523682 0.384949 0.523560 -0.550842 1441740574 0.523682 0.384949 0.523560 -0.550842 1441740574 0.531555 0.374817 0.534790 -0.539368 1441740574 0.531555 0.374817 0.534790 -0.539368 1441740574 0.531555 0.374817 0.534790 -0.539368 1441740574 0.531555 0.374817 0.534790 -0.539368 1441740574 0.531555 0.374817 0.534790 -0.539368 1441740574 0.531555 0.374817 0.534790 -0.539368 1441740574 0.531555 0.374817 0.534790 -0.539368 1441740574 0.543274 0.355896 0.553101 -0.521729 1441740574 0.543274 0.355896 0.553101 -0.521729 1441740574 0.543274 0.355896 0.553101 -0.521729 1441740574 0.543274 0.355896 0.553101 -0.521729 1441740574 0.543274 0.355896 0.553101 -0.521729 1441740575 0.556763 0.334717 0.573059 -0.499512 1441740575 0.556763 0.334717 0.573059 -0.499512 1441740575 0.556763 0.334717 0.573059 -0.499512 1441740575 0.556763 0.334717 0.573059 -0.499512 1441740575 0.556763 0.334717 0.573059 -0.499512 1441740575 0.556763 0.334717 0.573059 -0.499512 1441740575 0.556763 0.334717 0.573059 -0.499512 1441740575 0.579834 0.307373 0.594666 -0.464417 1441740575 0.579834 0.307373 0.594666 -0.464417 1441740575 0.579834 0.307373 0.594666 -0.464417 1441740575 0.579834 0.307373 0.594666 -0.464417 1441740575 0.579834 0.307373 0.594666 -0.464417 1441740575 0.579834 0.307373 0.594666 -0.464417 1441740575 0.600830 0.270691 0.613342 -0.435303 1441740575 0.600830 0.270691 0.613342 -0.435303 1441740575 0.600830 0.270691 0.613342 -0.435303 1441740575 0.600830 0.270691 0.613342 -0.435303 1441740575 0.600830 0.270691 0.613342 -0.435303 1441740575 0.600830 0.270691 0.613342 -0.435303 1441740575 0.612732 0.275330 0.602905 -0.430298 1441740575 0.612732 0.275330 0.602905 -0.430298 1441740575 0.612732 0.275330 0.602905 -0.430298 1441740575 0.612732 0.275330 0.602905 -0.430298 1441740575 0.612732 0.275330 0.602905 -0.430298 1441740575 0.612732 0.275330 0.602905 -0.430298 1441740575 0.612732 0.275330 0.602905 -0.430298 1441740575 0.628113 0.243713 0.619202 -0.403320 1441740575 0.628113 0.243713 0.619202 -0.403320 1441740575 0.628113 0.243713 0.619202 -0.403320 1441740575 0.628113 0.243713 0.619202 -0.403320 1441740575 0.628113 0.243713 0.619202 -0.403320 1441740575 0.628113 0.243713 0.619202 -0.403320 1441740575 0.638184 0.216064 0.617188 -0.406311 1441740575 0.638184 0.216064 0.617188 -0.406311 1441740575 0.638184 0.216064 0.617188 -0.406311 1441740575 0.638184 0.216064 0.617188 -0.406311 1441740575 0.638184 0.216064 0.617188 -0.406311 1441740575 0.638184 0.216064 0.617188 -0.406311 1441740575 0.639404 0.216675 0.608459 -0.417114 1441740575 0.639404 0.216675 0.608459 -0.417114 1441740575 0.639404 0.216675 0.608459 -0.417114 1441740575 0.639404 0.216675 0.608459 -0.417114 1441740575 0.639404 0.216675 0.608459 -0.417114 1441740575 0.639404 0.216675 0.608459 -0.417114 1441740575 0.639404 0.216675 0.608459 -0.417114 1441740575 0.631165 0.234314 0.604309 -0.425964 1441740575 0.631165 0.234314 0.604309 -0.425964 1441740575 0.631165 0.234314 0.604309 -0.425964 1441740575 0.631165 0.234314 0.604309 -0.425964 1441740575 0.631165 0.234314 0.604309 -0.425964 1441740575 0.631165 0.234314 0.604309 -0.425964 1441740575 0.623108 0.248047 0.599182 -0.437195 1441740575 0.623108 0.248047 0.599182 -0.437195 1441740575 0.623108 0.248047 0.599182 -0.437195 1441740575 0.623108 0.248047 0.599182 -0.437195 1441740575 0.623108 0.248047 0.599182 -0.437195 1441740575 0.623108 0.248047 0.599182 -0.437195 1441740575 0.618469 0.250366 0.595276 -0.447754 1441740575 0.618469 0.250366 0.595276 -0.447754 1441740575 0.618469 0.250366 0.595276 -0.447754 1441740575 0.618469 0.250366 0.595276 -0.447754 1441740575 0.618469 0.250366 0.595276 -0.447754 1441740575 0.618469 0.250366 0.595276 -0.447754 1441740575 0.612427 0.253479 0.586548 -0.465454 1441740575 0.612427 0.253479 0.586548 -0.465454 1441740575 0.612427 0.253479 0.586548 -0.465454 1441740575 0.612427 0.253479 0.586548 -0.465454 1441740575 0.612427 0.253479 0.586548 -0.465454 1441740575 0.612427 0.253479 0.586548 -0.465454 1441740575 0.606445 0.262512 0.576660 -0.480347 1441740575 0.606445 0.262512 0.576660 -0.480347 1441740575 0.606445 0.262512 0.576660 -0.480347 1441740575 0.606445 0.262512 0.576660 -0.480347 1441740575 0.606445 0.262512 0.576660 -0.480347 1441740575 0.606445 0.262512 0.576660 -0.480347 1441740575 0.604858 0.264465 0.577087 -0.480774 1441740575 0.604858 0.264465 0.577087 -0.480774 1441740575 0.604858 0.264465 0.577087 -0.480774 1441740575 0.604858 0.264465 0.577087 -0.480774 1441740575 0.604858 0.264465 0.577087 -0.480774 1441740575 0.604858 0.264465 0.577087 -0.480774 1441740575 0.604858 0.264465 0.577087 -0.480774 1441740575 0.598755 0.270325 0.581055 -0.480286 1441740575 0.598755 0.270325 0.581055 -0.480286 1441740575 0.598755 0.270325 0.581055 -0.480286 1441740575 0.598755 0.270325 0.581055 -0.480286 1441740575 0.598755 0.270325 0.581055 -0.480286 1441740575 0.598755 0.270325 0.581055 -0.480286 1441740575 0.587524 0.288269 0.577942 -0.487488 1441740575 0.587524 0.288269 0.577942 -0.487488 1441740575 0.587524 0.288269 0.577942 -0.487488 1441740575 0.587524 0.288269 0.577942 -0.487488 1441740575 0.587524 0.288269 0.577942 -0.487488 1441740575 0.587524 0.288269 0.577942 -0.487488 1441740575 0.587524 0.288269 0.577942 -0.487488 1441740575 0.573914 0.313110 0.568604 -0.499268 1441740575 0.573914 0.313110 0.568604 -0.499268 1441740575 0.573914 0.313110 0.568604 -0.499268 1441740575 0.573914 0.313110 0.568604 -0.499268 1441740575 0.573914 0.313110 0.568604 -0.499268 1441740575 0.573914 0.313110 0.568604 -0.499268 1441740575 0.562195 0.336853 0.559509 -0.507324 1441740575 0.562195 0.336853 0.559509 -0.507324 1441740575 0.562195 0.336853 0.559509 -0.507324 1441740575 0.562195 0.336853 0.559509 -0.507324 1441740575 0.562195 0.336853 0.559509 -0.507324 1441740575 0.551758 0.354614 0.552551 -0.514221 1441740575 0.551758 0.354614 0.552551 -0.514221 1441740575 0.551758 0.354614 0.552551 -0.514221 1441740575 0.551758 0.354614 0.552551 -0.514221 1441740575 0.551758 0.354614 0.552551 -0.514221 1441740575 0.551758 0.354614 0.552551 -0.514221 1441740575 0.547119 0.361328 0.550415 -0.516907 1441740576 0.547119 0.361328 0.550415 -0.516907 1441740576 0.547119 0.361328 0.550415 -0.516907 1441740576 0.547119 0.361328 0.550415 -0.516907 1441740576 0.547119 0.361328 0.550415 -0.516907 1441740576 0.547119 0.361328 0.550415 -0.516907 1441740576 0.547119 0.361328 0.550415 -0.516907 1441740576 0.553284 0.351685 0.555603 -0.511292 1441740576 0.553284 0.351685 0.555603 -0.511292 1441740576 0.553284 0.351685 0.555603 -0.511292 1441740576 0.553284 0.351685 0.555603 -0.511292 1441740576 0.553284 0.351685 0.555603 -0.511292 1441740576 0.553284 0.351685 0.555603 -0.511292 1441740576 0.561279 0.342468 0.564392 -0.499146 1441740576 0.561279 0.342468 0.564392 -0.499146 1441740576 0.561279 0.342468 0.564392 -0.499146 1441740576 0.561279 0.342468 0.564392 -0.499146 1441740576 0.575256 0.322144 0.580383 -0.477905 1441740576 0.575256 0.322144 0.580383 -0.477905 1441740576 0.575256 0.322144 0.580383 -0.477905 1441740576 0.575256 0.322144 0.580383 -0.477905 1441740576 0.575256 0.322144 0.580383 -0.477905 1441740576 0.575256 0.322144 0.580383 -0.477905 1441740576 0.601868 0.269775 0.607361 -0.442749 1441740576 0.601868 0.269775 0.607361 -0.442749 1441740576 0.601868 0.269775 0.607361 -0.442749 1441740576 0.601868 0.269775 0.607361 -0.442749 1441740576 0.601868 0.269775 0.607361 -0.442749 1441740576 0.601868 0.269775 0.607361 -0.442749 1441740576 0.601868 0.269775 0.607361 -0.442749 1441740576 0.622437 0.225464 0.624268 -0.414673 1441740576 0.622437 0.225464 0.624268 -0.414673 1441740576 0.622437 0.225464 0.624268 -0.414673 1441740576 0.622437 0.225464 0.624268 -0.414673 1441740576 0.622437 0.225464 0.624268 -0.414673 1441740576 0.622437 0.225464 0.624268 -0.414673 1441740576 0.648926 0.170837 0.639587 -0.374878 1441740576 0.648926 0.170837 0.639587 -0.374878 1441740576 0.648926 0.170837 0.639587 -0.374878 1441740576 0.648926 0.170837 0.639587 -0.374878 1441740576 0.648926 0.170837 0.639587 -0.374878 1441740576 0.648926 0.170837 0.639587 -0.374878 1441740576 0.668579 0.158142 0.634766 -0.353455 1441740576 0.668579 0.158142 0.634766 -0.353455 1441740576 0.668579 0.158142 0.634766 -0.353455 1441740576 0.668579 0.158142 0.634766 -0.353455 1441740576 0.668579 0.158142 0.634766 -0.353455 1441740576 0.668579 0.158142 0.634766 -0.353455 1441740576 0.680115 0.103760 0.653564 -0.315430 1441740576 0.680115 0.103760 0.653564 -0.315430 1441740576 0.680115 0.103760 0.653564 -0.315430 1441740576 0.680115 0.103760 0.653564 -0.315430 1441740576 0.680115 0.103760 0.653564 -0.315430 1441740576 0.680115 0.103760 0.653564 -0.315430 1441740576 0.676392 0.105164 0.639771 -0.349426 1441740576 0.676392 0.105164 0.639771 -0.349426 1441740576 0.676392 0.105164 0.639771 -0.349426 1441740576 0.676392 0.105164 0.639771 -0.349426 1441740576 0.676392 0.105164 0.639771 -0.349426 1441740576 0.676392 0.105164 0.639771 -0.349426 1441740576 0.676392 0.105164 0.639771 -0.349426 1441740576 0.669189 0.149170 0.617249 -0.385925 1441740576 0.669189 0.149170 0.617249 -0.385925 1441740576 0.669189 0.149170 0.617249 -0.385925 1441740576 0.669189 0.149170 0.617249 -0.385925 1441740576 0.669189 0.149170 0.617249 -0.385925 1441740576 0.669189 0.149170 0.617249 -0.385925 1441740576 0.658813 0.173218 0.613892 -0.398804 1441740576 0.658813 0.173218 0.613892 -0.398804 1441740576 0.658813 0.173218 0.613892 -0.398804 1441740576 0.658813 0.173218 0.613892 -0.398804 1441740576 0.658813 0.173218 0.613892 -0.398804 1441740576 0.658813 0.173218 0.613892 -0.398804 1441740576 0.644836 0.198914 0.607361 -0.419128 1441740576 0.644836 0.198914 0.607361 -0.419128 1441740576 0.644836 0.198914 0.607361 -0.419128 1441740576 0.644836 0.198914 0.607361 -0.419128 1441740576 0.644836 0.198914 0.607361 -0.419128 1441740576 0.644836 0.198914 0.607361 -0.419128 1441740576 0.634888 0.216187 0.601807 -0.433533 1441740576 0.634888 0.216187 0.601807 -0.433533 1441740576 0.634888 0.216187 0.601807 -0.433533 1441740576 0.634888 0.216187 0.601807 -0.433533 1441740576 0.634888 0.216187 0.601807 -0.433533 1441740576 0.634888 0.216187 0.601807 -0.433533 1441740576 0.634888 0.216187 0.601807 -0.433533 1441740576 0.625916 0.230347 0.597229 -0.445435 1441740576 0.625916 0.230347 0.597229 -0.445435 1441740576 0.625916 0.230347 0.597229 -0.445435 1441740576 0.625916 0.230347 0.597229 -0.445435 1441740576 0.625916 0.230347 0.597229 -0.445435 1441740576 0.625916 0.230347 0.597229 -0.445435 1441740576 0.614563 0.249939 0.591248 -0.458496 1441740576 0.614563 0.249939 0.591248 -0.458496 1441740576 0.614563 0.249939 0.591248 -0.458496 1441740576 0.614563 0.249939 0.591248 -0.458496 1441740576 0.614563 0.249939 0.591248 -0.458496 1441740576 0.614563 0.249939 0.591248 -0.458496 1441740576 0.614563 0.249939 0.591248 -0.458496 1441740576 0.602844 0.272156 0.584595 -0.469788 1441740576 
0.621765 0.049377 0.484070 -0.613647 1441740584 0.621765 0.049377 0.484070 -0.613647 1441740584 0.621765 0.049377 0.484070 -0.613647 1441740584 0.621765 0.049377 0.484070 -0.613647 1441740584 0.621765 0.049377 0.484070 -0.613647 1441740584 0.606018 -0.054382 0.382141 -0.695496 1441740584 0.606018 -0.054382 0.382141 -0.695496 1441740584 0.606018 -0.054382 0.382141 -0.695496 1441740584 0.606018 -0.054382 0.382141 -0.695496 1441740584 0.606018 -0.054382 0.382141 -0.695496 1441740584 0.606018 -0.054382 0.382141 -0.695496 1441740584 0.577209 -0.140198 0.247986 -0.765320 1441740584 0.577209 -0.140198 0.247986 -0.765320 1441740584 0.577209 -0.140198 0.247986 -0.765320 1441740584 0.577209 -0.140198 0.247986 -0.765320 1441740584 0.577209 -0.140198 0.247986 -0.765320 1441740584 0.577209 -0.140198 0.247986 -0.765320 1441740584 0.520813 -0.210083 0.113770 -0.819580 1441740584 0.520813 -0.210083 0.113770 -0.819580 1441740584 0.520813 -0.210083 0.113770 -0.819580 1441740584 0.520813 -0.210083 0.113770 -0.819580 1441740584 0.520813 -0.210083 0.113770 -0.819580 1441740584 0.520813 -0.210083 0.113770 -0.819580 1441740584 0.456909 -0.240051 -0.028687 -0.856079 1441740584 0.456909 -0.240051 -0.028687 -0.856079 1441740584 0.456909 -0.240051 -0.028687 -0.856079 1441740584 0.456909 -0.240051 -0.028687 -0.856079 1441740584 0.456909 -0.240051 -0.028687 -0.856079 1441740584 0.456909 -0.240051 -0.028687 -0.856079 1441740584 0.394104 -0.241028 -0.164795 -0.871521 1441740584 0.394104 -0.241028 -0.164795 -0.871521 1441740584 0.394104 -0.241028 -0.164795 -0.871521 1441740584 0.394104 -0.241028 -0.164795 -0.871521 1441740584 0.394104 -0.241028 -0.164795 -0.871521 1441740584 0.394104 -0.241028 -0.164795 -0.871521 1441740584 0.327759 -0.266968 -0.220581 -0.879028 1441740584 0.327759 -0.266968 -0.220581 -0.879028 1441740584 0.327759 -0.266968 -0.220581 -0.879028 1441740584 0.327759 -0.266968 -0.220581 -0.879028 1441740584 0.327759 -0.266968 -0.220581 -0.879028 1441740584 0.327759 -0.266968 -0.220581 -0.879028 1441740584 0.289795 -0.272949 -0.250061 -0.882690 1441740584 0.289795 -0.272949 -0.250061 -0.882690 1441740584 0.289795 -0.272949 -0.250061 -0.882690 1441740584 0.289795 -0.272949 -0.250061 -0.882690 1441740584 0.289795 -0.272949 -0.250061 -0.882690 1441740584 0.289795 -0.272949 -0.250061 -0.882690 1441740584 0.289795 -0.272949 -0.250061 -0.882690 1441740584 0.255127 -0.299133 -0.267822 -0.879639 1441740584 0.255127 -0.299133 -0.267822 -0.879639 1441740584 0.255127 -0.299133 -0.267822 -0.879639 1441740584 0.255127 -0.299133 -0.267822 -0.879639 1441740584 0.255127 -0.299133 -0.267822 -0.879639 1441740584 0.255127 -0.299133 -0.267822 -0.879639 1441740584 0.215576 -0.303345 -0.309448 -0.875122 1441740584 0.215576 -0.303345 -0.309448 -0.875122 1441740584 0.215576 -0.303345 -0.309448 -0.875122 1441740584 0.215576 -0.303345 -0.309448 -0.875122 1441740584 0.215576 -0.303345 -0.309448 -0.875122 1441740584 0.215576 -0.303345 -0.309448 -0.875122 1441740584 0.215576 -0.303345 -0.309448 -0.875122 1441740584 0.234131 -0.309692 -0.311646 -0.867310 1441740584 0.234131 -0.309692 -0.311646 -0.867310 1441740584 0.234131 -0.309692 -0.311646 -0.867310 1441740584 0.234131 -0.309692 -0.311646 -0.867310 1441740584 0.234131 -0.309692 -0.311646 -0.867310 1441740584 0.234131 -0.309692 -0.311646 -0.867310 1441740584 0.234131 -0.309692 -0.311646 -0.867310 1441740584 0.417358 -0.222229 -0.232788 -0.849854 1441740584 0.417358 -0.222229 -0.232788 -0.849854 1441740584 0.417358 -0.222229 -0.232788 -0.849854 1441740585 0.417358 -0.222229 -0.232788 -0.849854 1441740585 0.417358 -0.222229 -0.232788 -0.849854 1441740585 0.417358 -0.222229 -0.232788 -0.849854 1441740585 0.674744 -0.084778 -0.044922 -0.731750 1441740585 0.674744 -0.084778 -0.044922 -0.731750 1441740585 0.674744 -0.084778 -0.044922 -0.731750 1441740585 0.674744 -0.084778 -0.044922 -0.731750 1441740585 0.674744 -0.084778 -0.044922 -0.731750 1441740585 0.674744 -0.084778 -0.044922 -0.731750 1441740585 0.674744 -0.084778 -0.044922 -0.731750 1441740585 0.695618 -0.072266 -0.058044 -0.712402 1441740585 0.695618 -0.072266 -0.058044 -0.712402 1441740585 0.695618 -0.072266 -0.058044 -0.712402 1441740585 0.695618 -0.072266 -0.058044 -0.712402 1441740585 0.695618 -0.072266 -0.058044 -0.712402 1441740585 0.695618 -0.072266 -0.058044 -0.712402 1441740585 0.697571 0.006714 -0.066833 -0.713379 1441740585 0.697571 0.006714 -0.066833 -0.713379 1441740585 0.697571 0.006714 -0.066833 -0.713379 1441740585 0.697571 0.006714 -0.066833 -0.713379 1441740585 0.697571 0.006714 -0.066833 -0.713379 1441740585 0.697571 0.006714 -0.066833 -0.713379 1441740585 0.690063 -0.021423 -0.037292 -0.722473 1441740585 0.690063 -0.021423 -0.037292 -0.722473 1441740585 0.690063 -0.021423 -0.037292 -0.722473 1441740585 0.690063 -0.021423 -0.037292 -0.722473 1441740585 0.690063 -0.021423 -0.037292 -0.722473 1441740585 0.690063 -0.021423 -0.037292 -0.722473 1441740585 0.678345 0.006042 -0.042236 -0.733521 1441740585 0.678345 0.006042 -0.042236 -0.733521 1441740585 0.678345 0.006042 -0.042236 -0.733521 1441740585 0.678345 0.006042 -0.042236 -0.733521 1441740585 0.678345 0.006042 -0.042236 -0.733521 1441740585 0.678345 0.006042 -0.042236 -0.733521 1441740585 0.678345 0.006042 -0.042236 -0.733521 1441740585 0.643188 -0.032166 -0.037537 -0.764099 1441740585 0.643188 -0.032166 -0.037537 -0.764099 1441740585 0.643188 -0.032166 -0.037537 -0.764099 1441740585 0.643188 -0.032166 -0.037537 -0.764099 1441740585 0.643188 -0.032166 -0.037537 -0.764099 1441740585 0.643188 -0.032166 -0.037537 -0.764099 1441740585 0.583862 -0.065002 -0.054749 -0.807373 1441740585 0.583862 -0.065002 -0.054749 -0.807373 1441740585 0.583862 -0.065002 -0.054749 -0.807373 1441740585 0.583862 -0.065002 -0.054749 -0.807373 1441740585 0.583862 -0.065002 -0.054749 -0.807373 1441740585 0.583862 -0.065002 -0.054749 -0.807373 1441740585 0.583862 -0.065002 -0.054749 -0.807373 1441740585 0.495544 -0.108948 -0.096069 -0.856384 1441740585 0.495544 -0.108948 -0.096069 -0.856384 1441740585 0.495544 -0.108948 -0.096069 -0.856384 1441740585 0.495544 -0.108948 -0.096069 -0.856384 1441740585 0.495544 -0.108948 -0.096069 -0.856384 1441740585 0.495544 -0.108948 -0.096069 -0.856384 1441740585 0.409851 -0.146423 -0.147766 -0.888123 1441740585 0.409851 -0.146423 -0.147766 -0.888123 1441740585 0.409851 -0.146423 -0.147766 -0.888123 1441740585 0.409851 -0.146423 -0.147766 -0.888123 1441740585 0.409851 -0.146423 -0.147766 -0.888123 1441740585 0.409851 -0.146423 -0.147766 -0.888123 1441740585 0.409851 -0.146423 -0.147766 -0.888123 1441740585 0.315308 -0.208191 -0.166077 -0.910889 1441740585 0.315308 -0.208191 -0.166077 -0.910889 1441740585 0.315308 -0.208191 -0.166077 -0.910889 1441740585 0.315308 -0.208191 -0.166077 -0.910889 1441740585 0.315308 -0.208191 -0.166077 -0.910889 1441740585 0.248413 -0.243896 -0.234924 -0.907593 1441740585 0.248413 -0.243896 -0.234924 -0.907593 1441740585 0.248413 -0.243896 -0.234924 -0.907593 1441740585 0.248413 -0.243896 -0.234924 -0.907593 1441740585 0.248413 -0.243896 -0.234924 -0.907593 1441740585 0.248413 -0.243896 -0.234924 -0.907593 1441740585 0.190369 -0.290649 -0.277771 -0.895691 1441740585 0.190369 -0.290649 -0.277771 -0.895691 1441740585 0.190369 -0.290649 -0.277771 -0.895691 1441740585 0.190369 -0.290649 -0.277771 -0.895691 1441740585 0.190369 -0.290649 -0.277771 -0.895691 1441740585 0.190369 -0.290649 -0.277771 -0.895691 1441740585 0.190369 -0.290649 -0.277771 -0.895691 1441740585 0.159180 -0.335510 -0.307983 -0.875977 1441740585 0.159180 -0.335510 -0.307983 -0.875977 1441740585 0.159180 -0.335510 -0.307983 -0.875977 1441740585 0.159180 -0.335510 -0.307983 -0.875977 1441740585 0.159180 -0.335510 -0.307983 -0.875977 1441740585 0.159180 -0.335510 -0.307983 -0.875977 1441740585 0.172058 -0.337097 -0.370056 -0.848450 1441740585 0.172058 -0.337097 -0.370056 -0.848450 1441740585 0.172058 -0.337097 -0.370056 -0.848450 1441740585 0.172058 -0.337097 -0.370056 -0.848450 1441740585 0.172058 -0.337097 -0.370056 -0.848450 1441740585 0.172058 -0.337097 -0.370056 -0.848450 1441740585 0.172058 -0.337097 -0.370056 -0.848450 1441740585 0.194580 -0.369934 -0.348389 -0.839050 1441740585 0.194580 -0.369934 -0.348389 -0.839050 1441740585 0.194580 -0.369934 -0.348389 -0.839050 1441740585 0.194580 -0.369934 -0.348389 -0.839050 1441740585 0.194580 -0.369934 -0.348389 -0.839050 1441740585 0.194580 -0.369934 -0.348389 -0.839050 1441740585 0.232605 -0.376160 -0.369141 -0.817444 1441740585 0.232605 -0.376160 -0.369141 -0.817444 1441740585 0.232605 -0.376160 -0.369141 -0.817444 1441740585 0.232605 -0.376160 -0.369141 -0.817444 1441740585 0.232605 -0.376160 -0.369141 -0.817444 1441740585 0.232605 -0.376160 -0.369141 -0.817444 1441740585 0.239746 -0.360046 -0.390381 -0.812805 1441740585 0.239746 -0.360046 -0.390381 -0.812805 1441740585 0.239746 -0.360046 -0.390381 -0.812805 1441740585 0.239746 -0.360046 -0.390381 -0.812805 1441740585 0.239746 -0.360046 -0.390381 -0.812805 1441740585 0.239746 -0.360046 -0.390381 -0.812805 1441740585 0.239746 -0.360046 -0.390381 -0.812805 1441740585 0.233704 -0.355957 -0.379272 -0.821533 1441740585 0.233704 -0.355957 -0.379272 -0.821533 1441740585 0.233704 -0.355957 -0.379272 -0.821533 1441740585 0.233704 -0.355957 -0.379272 -0.821533 1441740586 0.233704 -0.355957 -0.379272 -0.821533 1441740586 0.221252 -0.381409 -0.356140 -0.823914 1441740586 0.221252 -0.381409 -0.356140 -0.823914 1441740586 0.221252 -0.381409 -0.356140 -0.823914 1441740586 0.221252 -0.381409 -0.356140 -0.823914 1441740586 0.221252 -0.381409 -0.356140 -0.823914 1441740586 0.221252 -0.381409 -0.356140 -0.823914 1441740586 0.221252 -0.381409 -0.356140 -0.823914 1441740586 0.256226 -0.376404 -0.304504 -0.836670 1441740586 0.256226 -0.376404 -0.304504 -0.836670 1441740586 0.256226 -0.376404 -0.304504 -0.836670 1441740586 0.256226 -0.376404 -0.304504 -0.836670 1441740586 0.256226 -0.376404 -0.304504 -0.836670 1441740586 0.256226 -0.376404 -0.304504 -0.836670 1441740586 0.477478 -0.264221 -0.189941 -0.816162 1441740586 0.477478 -0.264221 -0.189941 -0.816162 1441740586 0.477478 -0.264221 -0.189941 -0.816162 1441740586 0.477478 -0.264221 -0.189941 -0.816162 1441740586 0.477478 -0.264221 -0.189941 -0.816162 1441740586 0.477478 -0.264221 -0.189941 -0.816162 1441740586 0.747253 0.003296 -0.055054 -0.662231 1441740586 0.747253 0.003296 -0.055054 -0.662231 1441740586 0.747253 0.003296 -0.055054 -0.662231 1441740586 0.747253 0.003296 -0.055054 -0.662231 1441740586 0.747253 0.003296 -0.055054 -0.662231 1441740586 0.747253 0.003296 -0.055054 -0.662231 1441740586 0.683655 -0.078125 -0.153198 -0.709290 1441740586 0.683655 -0.078125 -0.153198 -0.709290 1441740586 0.683655 -0.078125 -0.153198 -0.709290 1441740586 0.683655 -0.078125 -0.153198 -0.709290 1441740586 0.683655 -0.078125 -0.153198 -0.709290 1441740586 0.708923 -0.043396 -0.097717 -0.697144 1441740586 0.708923 -0.043396 -0.097717 -0.697144 1441740586 0.708923 -0.043396 -0.097717 -0.697144 1441740586 0.708923 -0.043396 -0.097717 -0.697144 1441740586 0.708923 -0.043396 -0.097717 -0.697144 1441740586 0.708923 -0.043396 -0.097717 -0.697144 1441740586 0.684204 -0.072815 -0.100220 -0.718689 1441740586 0.684204 -0.072815 -0.100220 -0.718689 1441740586 0.684204 -0.072815 -0.100220 -0.718689 1441740586 0.684204 -0.072815 -0.100220 -0.718689 1441740586 0.684204 -0.072815 -0.100220 -0.718689 1441740586 0.684204 -0.072815 -0.100220 -0.718689 1441740586 0.684204 -0.072815 -0.100220 -0.718689 1441740586 0.655945 -0.056824 -0.099915 -0.745972 1441740586 0.655945 -0.056824 -0.099915 -0.745972 1441740586 0.655945 -0.056824 -0.099915 -0.745972 1441740586 0.655945 -0.056824 -0.099915 -0.745972 1441740586 0.655945 -0.056824 -0.099915 -0.745972 1441740586 0.655945 -0.056824 -0.099915 -0.745972 1441740586 0.598267 -0.083740 -0.099060 -0.790771 1441740586 0.598267 -0.083740 -0.099060 -0.790771 1441740586 0.598267 -0.083740 -0.099060 -0.790771 1441740586 0.598267 -0.083740 -0.099060 -0.790771 1441740586 0.598267 -0.083740 -0.099060 -0.790771 1441740586 0.598267 -0.083740 -0.099060 -0.790771 1441740586 0.598267 -0.083740 -0.099060 -0.790771 1441740586 0.523987 -0.112732 -0.097900 -0.838562 1441740586 0.523987 -0.112732 -0.097900 -0.838562 1441740586 0.523987 -0.112732 -0.097900 -0.838562 1441740586 0.523987 -0.112732 -0.097900 -0.838562 1441740586 0.523987 -0.112732 -0.097900 -0.838562 1441740586 0.523987 -0.112732 -0.097900 -0.838562 1441740586 0.446045 -0.150330 -0.108337 -0.875671 1441740586 0.446045 -0.150330 -0.108337 -0.875671 1441740586 0.446045 -0.150330 -0.108337 -0.875671 1441740586 0.446045 -0.150330 -0.108337 -0.875671 1441740586 0.446045 -0.150330 -0.108337 -0.875671 1441740586 0.446045 -0.150330 -0.108337 -0.875671 1441740586 0.373779 -0.176880 -0.135498 -0.900391 1441740586 0.373779 -0.176880 -0.135498 -0.900391 1441740586 0.373779 -0.176880 -0.135498 -0.900391 1441740586 0.373779 -0.176880 -0.135498 -0.900391 1441740586 0.373779 -0.176880 -0.135498 -0.900391 1441740586 0.311951 -0.218445 -0.170227 -0.908875 1441740586 0.311951 -0.218445 -0.170227 -0.908875 1441740586 0.311951 -0.218445 -0.170227 -0.908875 1441740586 0.311951 -0.218445 -0.170227 -0.908875 1441740586 0.311951 -0.218445 -0.170227 -0.908875 1441740586 0.311951 -0.218445 -0.170227 -0.908875 1441740586 0.269287 -0.251343 -0.237976 -0.898743 1441740586 0.269287 -0.251343 -0.237976 -0.898743 1441740586 0.269287 -0.251343 -0.237976 -0.898743 1441740586 0.269287 -0.251343 -0.237976 -0.898743 1441740586 0.269287 -0.251343 -0.237976 -0.898743 1441740586 0.227417 -0.294128 -0.320862 -0.871155 1441740586 0.227417 -0.294128 -0.320862 -0.871155 1441740586 0.227417 -0.294128 -0.320862 -0.871155 1441740586 0.227417 -0.294128 -0.320862 -0.871155 1441740586 0.227417 -0.294128 -0.320862 -0.871155 1441740586 0.227417 -0.294128 -0.320862 -0.871155 1441740586 0.227417 -0.294128 -0.320862 -0.871155 1441740586 0.172729 -0.337036 -0.360413 -0.852478 1441740586 0.172729 -0.337036 -0.360413 -0.852478 1441740586 0.172729 -0.337036 -0.360413 -0.852478 1441740586 0.172729 -0.337036 -0.360413 -0.852478 1441740586 0.172729 -0.337036 -0.360413 -0.852478 1441740586 0.172729 -0.337036 -0.360413 -0.852478 1441740586 0.152466 -0.363892 -0.425232 -0.814636 1441740586 0.152466 -0.363892 -0.425232 -0.814636 1441740586 0.152466 -0.363892 -0.425232 -0.814636 1441740586 0.152466 -0.363892 -0.425232 -0.814636 1441740586 0.152466 -0.363892 -0.425232 -0.814636 1441740586 0.152466 -0.363892 -0.425232 -0.814636 1441740586 0.182068 -0.376465 -0.451965 -0.788025 1441740586 0.182068 -0.376465 -0.451965 -0.788025 1441740586 0.182068 -0.376465 -0.451965 -0.788025 1441740586 0.182068 -0.376465 -0.451965 -0.788025 1441740586 0.182068 -0.376465 -0.451965 -0.788025 1441740586 0.182068 -0.376465 -0.451965 -0.788025 1441740587 0.198730 -0.388367 -0.445374 -0.781921 1441740587 0.198730 -0.388367 -0.445374 -0.781921 1441740587 0.198730 -0.388367 -0.445374 -0.781921 1441740587 0.198730 -0.388367 -0.445374 -0.781921 1441740587 0.198730 -0.388367 -0.445374 -0.781921 1441740587 0.198730 -0.388367 -0.445374 -0.781921 1441740587 0.198730 -0.388367 -0.445374 -0.781921 1441740587 0.199219 -0.373962 -0.443420 -0.789917 1441740587 0.199219 -0.373962 -0.443420 -0.789917 1441740587 0.199219 -0.373962 -0.443420 -0.789917 1441740587 0.199219 -0.373962 -0.443420 -0.789917 1441740587 0.199219 -0.373962 -0.443420 -0.789917 1441740587 0.199219 -0.373962 -0.443420 -0.789917 1441740587 0.199219 -0.373962 -0.443420 -0.789917 1441740587 0.203369 -0.361877 -0.431152 -0.801147 1441740587 0.203369 -0.361877 -0.431152 -0.801147 1441740587 0.203369 -0.361877 -0.431152 -0.801147 1441740587 0.203369 -0.361877 -0.431152 -0.801147 1441740587 0.203369 -0.361877 -0.431152 -0.801147 1441740587 0.203369 -0.361877 -0.431152 -0.801147 1441740587 0.218567 -0.356750 -0.393311 -0.818726 1441740587 0.218567 -0.356750 -0.393311 -0.818726 1441740587 0.218567 -0.356750 -0.393311 -0.818726 1441740587 0.218567 -0.356750 -0.393311 -0.818726 1441740587 0.218567 -0.356750 -0.393311 -0.818726 1441740587 0.218567 -0.356750 -0.393311 -0.818726 1441740587 0.314026 -0.352417 -0.335938 -0.815125 1441740587 0.314026 -0.352417 -0.335938 -0.815125 1441740587 0.314026 -0.352417 -0.335938 -0.815125 1441740587 0.314026 -0.352417 -0.335938 -0.815125 1441740587 0.314026 -0.352417 -0.335938 -0.815125 1441740587 0.314026 -0.352417 -0.335938 -0.815125 1441740587 0.314026 -0.352417 -0.335938 -0.815125 1441740587 0.549500 -0.182800 -0.239136 -0.779419 1441740587 0.549500 -0.182800 -0.239136 -0.779419 1441740587 0.549500 -0.182800 -0.239136 -0.779419 1441740587 0.549500 -0.182800 -0.239136 -0.779419 1441740587 0.549500 -0.182800 -0.239136 -0.779419 1441740587 0.549500 -0.182800 -0.239136 -0.779419 1441740587 0.755737 0.029175 -0.063660 -0.651123 1441740587 0.755737 0.029175 -0.063660 -0.651123 1441740587 0.755737 0.029175 -0.063660 -0.651123 1441740587 0.755737 0.029175 -0.063660 -0.651123 1441740587 0.755737 0.029175 -0.063660 -0.651123 1441740587 0.755737 0.029175 -0.063660 -0.651123 1441740587 0.685181 -0.029297 -0.191406 -0.702209 1441740587 0.685181 -0.029297 -0.191406 -0.702209 1441740587 0.685181 -0.029297 -0.191406 -0.702209 1441740587 0.685181 -0.029297 -0.191406 -0.702209 1441740587 0.685181 -0.029297 -0.191406 -0.702209 1441740587 0.685181 -0.029297 -0.191406 -0.702209 1441740587 0.685181 -0.029297 -0.191406 -0.702209 1441740587 0.676392 -0.025513 -0.145508 -0.721558 1441740587 0.676392 -0.025513 -0.145508 -0.721558 1441740587 0.676392 -0.025513 -0.145508 -0.721558 1441740587 0.676392 -0.025513 -0.145508 -0.721558 1441740587 0.676392 -0.025513 -0.145508 -0.721558 1441740587 0.676392 -0.025513 -0.145508 -0.721558 1441740587 0.654236 -0.013428 -0.149658 -0.741272 1441740587 0.654236 -0.013428 -0.149658 -0.741272 1441740587 0.654236 -0.013428 -0.149658 -0.741272 1441740587 0.654236 -0.013428 -0.149658 -0.741272 1441740587 0.654236 -0.013428 -0.149658 -0.741272 1441740587 0.654236 -0.013428 -0.149658 -0.741272 1441740587 0.654236 -0.013428 -0.149658 -0.741272 1441740587 0.610474 -0.015503 -0.146362 -0.778259 1441740587 0.610474 -0.015503 -0.146362 -0.778259 1441740587 0.610474 -0.015503 -0.146362 -0.778259 1441740587 0.610474 -0.015503 -0.146362 -0.778259 1441740587 0.610474 -0.015503 -0.146362 -0.778259 1441740587 0.610474 -0.015503 -0.146362 -0.778259 1441740587 0.532654 -0.070740 -0.146301 -0.830627 1441740587 0.532654 -0.070740 -0.146301 -0.830627 1441740587 0.532654 -0.070740 -0.146301 -0.830627 1441740587 0.532654 -0.070740 -0.146301 -0.830627 1441740587 0.532654 -0.070740 -0.146301 -0.830627 1441740587 0.532654 -0.070740 -0.146301 -0.830627 1441740587 0.532654 -0.070740 -0.146301 -0.830627 1441740587 0.454895 -0.122192 -0.159851 -0.867554 1441740587 0.454895 -0.122192 -0.159851 -0.867554 1441740587 0.454895 -0.122192 -0.159851 -0.867554 1441740587 0.454895 -0.122192 -0.159851 -0.867554 1441740587 0.454895 -0.122192 -0.159851 -0.867554 1441740587 0.454895 -0.122192 -0.159851 -0.867554 1441740587 0.375488 -0.154663 -0.178284 -0.896301 1441740587 0.375488 -0.154663 -0.178284 -0.896301 1441740587 0.375488 -0.154663 -0.178284 -0.896301 1441740587 0.375488 -0.154663 -0.178284 -0.896301 1441740587 0.375488 -0.154663 -0.178284 -0.896301 1441740587 0.375488 -0.154663 -0.178284 -0.896301 1441740587 0.375488 -0.154663 -0.178284 -0.896301 1441740587 0.306519 -0.199524 -0.212463 -0.906189 1441740587 0.306519 -0.199524 -0.212463 -0.906189 1441740587 0.306519 -0.199524 -0.212463 -0.906189 1441740587 0.306519 -0.199524 -0.212463 -0.906189 1441740587 0.306519 -0.199524 -0.212463 -0.906189 1441740587 0.306519 -0.199524 -0.212463 -0.906189 1441740587 0.253723 -0.221313 -0.294006 -0.894592 1441740587 0.253723 -0.221313 -0.294006 -0.894592 1441740587 0.253723 -0.221313 -0.294006 -0.894592 1441740587 0.253723 -0.221313 -0.294006 -0.894592 1441740587 0.204529 -0.261353 -0.355652 -0.873779 1441740587 0.204529 -0.261353 -0.355652 -0.873779 1441740587 0.204529 -0.261353 -0.355652 -0.873779 1441740587 0.204529 -0.261353 -0.355652 -0.873779 1441740587 0.204529 -0.261353 -0.355652 -0.873779 1441740587 0.204529 -0.261353 -0.355652 -0.873779 1441740587 0.204529 -0.261353 -0.355652 -0.873779 1441740588 0.163452 -0.297974 -0.407776 -0.847534 1441740588 0.163452 -0.297974 -0.407776 -0.847534 1441740588 0.163452 -0.297974 -0.407776 -0.847534 1441740588 0.163452 -0.297974 -0.407776 -0.847534 1441740588 0.163452 -0.297974 -0.407776 -0.847534 1441740588 0.163452 -0.297974 -0.407776 -0.847534 1441740588 0.153992 -0.309875 -0.442749 -0.827271 1441740588 0.153992 -0.309875 -0.442749 -0.827271 1441740588 0.153992 -0.309875 -0.442749 -0.827271 1441740588 0.153992 -0.309875 -0.442749 -0.827271 1441740588 0.153992 -0.309875 -0.442749 -0.827271 1441740588 0.153992 -0.309875 -0.442749 -0.827271 1441740588 0.153992 -0.309875 -0.442749 -0.827271 1441740588 0.168274 -0.311035 -0.425415 -0.833130 1441740588 0.168274 -0.311035 -0.425415 -0.833130 1441740588 0.168274 -0.311035 -0.425415 -0.833130 1441740588 0.168274 -0.311035 -0.425415 -0.833130 1441740588 0.168274 -0.311035 -0.425415 -0.833130 1441740588 0.168274 -0.311035 -0.425415 -0.833130 1441740588 0.190979 -0.306091 -0.424255 -0.830627 1441740588 0.190979 -0.306091 -0.424255 -0.830627 1441740588 0.190979 -0.306091 -0.424255 -0.830627 1441740588 0.190979 -0.306091 -0.424255 -0.830627 1441740588 0.190979 -0.306091 -0.424255 -0.830627 1441740588 0.194275 -0.308472 -0.410767 -0.835754 1441740588 0.194275 -0.308472 -0.410767 -0.835754 1441740588 0.194275 -0.308472 -0.410767 -0.835754 1441740588 0.194275 -0.308472 -0.410767 -0.835754 1441740588 0.194275 -0.308472 -0.410767 -0.835754 1441740588 0.194275 -0.308472 -0.410767 -0.835754 1441740588 0.194275 -0.308472 -0.410767 -0.835754 1441740588 0.197815 -0.307190 -0.421021 -0.830261 1441740588 0.197815 -0.307190 -0.421021 -0.830261 1441740588 0.197815 -0.307190 -0.421021 -0.830261 1441740588 0.197815 -0.307190 -0.421021 -0.830261 1441740588 0.197815 -0.307190 -0.421021 -0.830261 1441740588 0.197815 -0.307190 -0.421021 -0.830261 1441740588 0.204590 -0.309448 -0.398682 -0.838745 1441740588 0.204590 -0.309448 -0.398682 -0.838745 1441740588 0.204590 -0.309448 -0.398682 -0.838745 1441740588 0.204590 -0.309448 -0.398682 -0.838745 1441740588 0.204590 -0.309448 -0.398682 -0.838745 1441740588 0.263184 -0.293884 -0.358398 -0.846191 1441740588 0.263184 -0.293884 -0.358398 -0.846191 1441740588 0.263184 -0.293884 -0.358398 -0.846191 1441740588 0.263184 -0.293884 -0.358398 -0.846191 1441740588 0.263184 -0.293884 -0.358398 -0.846191 1441740588 0.434082 -0.200134 -0.309387 -0.822083 1441740588 0.434082 -0.200134 -0.309387 -0.822083 1441740588 0.434082 -0.200134 -0.309387 -0.822083 1441740588 0.434082 -0.200134 -0.309387 -0.822083 1441740588 0.434082 -0.200134 -0.309387 -0.822083 1441740588 0.434082 -0.200134 -0.309387 -0.822083 1441740588 0.673462 0.053589 -0.185120 -0.713684 1441740588 0.673462 0.053589 -0.185120 -0.713684 1441740588 0.673462 0.053589 -0.185120 -0.713684 1441740588 0.673462 0.053589 -0.185120 -0.713684 1441740588 0.673462 0.053589 -0.185120 -0.713684 1441740588 0.673462 0.053589 -0.185120 -0.713684 1441740588 0.724304 0.048462 -0.240784 -0.644226 1441740588 0.724304 0.048462 -0.240784 -0.644226 1441740588 0.724304 0.048462 -0.240784 -0.644226 1441740588 0.724304 0.048462 -0.240784 -0.644226 1441740588 0.724304 0.048462 -0.240784 -0.644226 1441740588 0.724304 0.048462 -0.240784 -0.644226 1441740588 0.707214 0.062683 -0.208191 -0.672729 1441740588 0.707214 0.062683 -0.208191 -0.672729 1441740588 0.707214 0.062683 -0.208191 -0.672729 1441740588 0.707214 0.062683 -0.208191 -0.672729 1441740588 0.707214 0.062683 -0.208191 -0.672729 1441740588 0.707214 0.062683 -0.208191 -0.672729 1441740588 0.681519 0.042786 -0.168518 -0.710876 1441740588 0.681519 0.042786 -0.168518 -0.710876 1441740588 0.681519 0.042786 -0.168518 -0.710876 1441740588 0.681519 0.042786 -0.168518 -0.710876 1441740588 0.681519 0.042786 -0.168518 -0.710876 1441740588 0.681519 0.042786 -0.168518 -0.710876 1441740588 0.681519 0.042786 -0.168518 -0.710876 1441740588 0.665161 0.019836 -0.164978 -0.727966 1441740588 0.665161 0.019836 -0.164978 -0.727966 1441740588 0.665161 0.019836 -0.164978 -0.727966 1441740588 0.665161 0.019836 -0.164978 -0.727966 1441740588 0.665161 0.019836 -0.164978 -0.727966 1441740588 0.636658 0.015076 -0.148743 -0.756531 1441740588 0.636658 0.015076 -0.148743 -0.756531 1441740588 0.636658 0.015076 -0.148743 -0.756531 1441740588 0.636658 0.015076 -0.148743 -0.756531 1441740588 0.636658 0.015076 -0.148743 -0.756531 1441740588 0.636658 0.015076 -0.148743 -0.756531 1441740588 0.636658 0.015076 -0.148743 -0.756531 1441740588 0.575806 -0.037048 -0.137817 -0.805054 1441740588 0.575806 -0.037048 -0.137817 -0.805054 1441740588 0.575806 -0.037048 -0.137817 -0.805054 1441740588 0.575806 -0.037048 -0.137817 -0.805054 1441740588 0.575806 -0.037048 -0.137817 -0.805054 1441740588 0.575806 -0.037048 -0.137817 -0.805054 1441740588 0.575806 -0.037048 -0.137817 -0.805054 1441740588 0.499329 -0.107483 -0.121765 -0.851074 1441740588 0.499329 -0.107483 -0.121765 -0.851074 1441740588 0.499329 -0.107483 -0.121765 -0.851074 1441740588 0.499329 -0.107483 -0.121765 -0.851074 1441740588 0.499329 -0.107483 -0.121765 -0.851074 1441740588 0.499329 -0.107483 -0.121765 -0.851074 1441740588 0.427673 -0.135742 -0.137817 -0.882996 1441740588 0.427673 -0.135742 -0.137817 -0.882996 1441740588 0.427673 -0.135742 -0.137817 -0.882996 1441740588 0.427673 -0.135742 -0.137817 -0.882996 1441740588 0.427673 -0.135742 -0.137817 -0.882996 1441740588 0.427673 -0.135742 -0.137817 -0.882996 1441740588 0.427673 -0.135742 -0.137817 -0.882996 1441740588 0.366455 -0.195190 -0.175964 -0.892578 1441740589 0.366455 -0.195190 -0.175964 -0.892578 1441740589 0.366455 -0.195190 -0.175964 -0.892578 1441740589 0.366455 -0.195190 -0.175964 -0.892578 1441740589 0.366455 -0.195190 -0.175964 -0.892578 1441740589 0.366455 -0.195190 -0.175964 -0.892578 1441740589 0.310852 -0.216309 -0.204041 -0.902771 1441740589 0.310852 -0.216309 -0.204041 -0.902771 1441740589 0.310852 -0.216309 -0.204041 -0.902771 1441740589 0.310852 -0.216309 -0.204041 -0.902771 1441740589 0.310852 -0.216309 -0.204041 -0.902771 1441740589 0.310852 -0.216309 -0.204041 -0.902771 1441740589 0.275818 -0.233337 -0.260803 -0.895264 1441740589 0.275818 -0.233337 -0.260803 -0.895264 1441740589 0.275818 -0.233337 -0.260803 -0.895264 1441740589 0.275818 -0.233337 -0.260803 -0.895264 1441740589 0.275818 -0.233337 -0.260803 -0.895264 1441740589 0.275818 -0.233337 -0.260803 -0.895264 1441740589 0.275818 -0.233337 -0.260803 -0.895264 1441740589 0.251831 -0.251587 -0.315613 -0.879639 1441740589 0.251831 -0.251587 -0.315613 -0.879639 1441740589 0.251831 -0.251587 -0.315613 -0.879639 1441740589 0.251831 -0.251587 -0.315613 -0.879639 1441740589 0.251831 -0.251587 -0.315613 -0.879639 1441740589 0.251831 -0.251587 -0.315613 -0.879639 1441740589 0.234253 -0.273010 -0.344849 -0.867004 1441740589 0.234253 -0.273010 -0.344849 -0.867004 1441740589 0.234253 -0.273010 -0.344849 -0.867004 1441740589 0.234253 -0.273010 -0.344849 -0.867004 1441740589 0.234253 -0.273010 -0.344849 -0.867004 1441740589 0.234253 -0.273010 -0.344849 -0.867004 1441740589 0.228088 -0.296387 -0.352234 -0.857971 1441740589 0.228088 -0.296387 -0.352234 -0.857971 1441740589 0.228088 -0.296387 -0.352234 -0.857971 1441740589 0.228088 -0.296387 -0.352234 -0.857971 1441740589 0.228088 -0.296387 -0.352234 -0.857971 1441740589 0.228088 -0.296387 -0.352234 -0.857971 1441740589 0.243042 -0.302368 -0.370789 -0.843872 1441740589 0.243042 -0.302368 -0.370789 -0.843872 1441740589 0.243042 -0.302368 -0.370789 -0.843872 1441740589 0.243042 -0.302368 -0.370789 -0.843872 1441740589 0.243042 -0.302368 -0.370789 -0.843872 1441740589 0.243042 -0.302368 -0.370789 -0.843872 1441740589 0.249451 -0.296326 -0.390015 -0.835388 1441740589 0.249451 -0.296326 -0.390015 -0.835388 1441740589 0.249451 -0.296326 -0.390015 -0.835388 1441740589 0.249451 -0.296326 -0.390015 -0.835388 1441740589 0.249451 -0.296326 -0.390015 -0.835388 1441740589 0.249451 -0.296326 -0.390015 -0.835388 1441740589 0.249451 -0.296326 -0.390015 -0.835388 1441740589 0.241516 -0.286133 -0.410034 -0.831726 1441740589 0.241516 -0.286133 -0.410034 -0.831726 1441740589 0.241516 -0.286133 -0.410034 -0.831726 1441740589 0.241516 -0.286133 -0.410034 -0.831726 1441740589 0.241516 -0.286133 -0.410034 -0.831726 1441740589 0.230164 -0.275452 -0.415833 -0.835632 1441740589 0.230164 -0.275452 -0.415833 -0.835632 1441740589 0.230164 -0.275452 -0.415833 -0.835632 1441740589 0.230164 -0.275452 -0.415833 -0.835632 1441740589 0.230164 -0.275452 -0.415833 -0.835632 1441740589 0.230164 -0.275452 -0.415833 -0.835632 1441740589 0.230164 -0.275452 -0.415833 -0.835632 1441740589 0.289185 -0.245361 -0.408386 -0.830322 1441740589 0.289185 -0.245361 -0.408386 -0.830322 1441740589 0.289185 -0.245361 -0.408386 -0.830322 1441740589 0.289185 -0.245361 -0.408386 -0.830322 1441740589 0.289185 -0.245361 -0.408386 -0.830322 1441740589 0.289185 -0.245361 -0.408386 -0.830322 1441740589 0.504944 -0.116699 -0.322144 -0.792297 1441740589 0.504944 -0.116699 -0.322144 -0.792297 1441740589 0.504944 -0.116699 -0.322144 -0.792297 1441740589 0.504944 -0.116699 -0.322144 -0.792297 1441740589 0.504944 -0.116699 -0.322144 -0.792297 1441740589 0.504944 -0.116699 -0.322144 -0.792297 1441740589 0.679932 0.132324 -0.339783 -0.636169 1441740589 0.679932 0.132324 -0.339783 -0.636169 1441740589 0.679932 0.132324 -0.339783 -0.636169 1441740589 0.679932 0.132324 -0.339783 -0.636169 1441740589 0.679932 0.132324 -0.339783 -0.636169 1441740589 0.679932 0.132324 -0.339783 -0.636169 1441740589 0.654236 0.010254 -0.232788 -0.719543 1441740589 0.654236 0.010254 -0.232788 -0.719543 1441740589 0.654236 0.010254 -0.232788 -0.719543 1441740589 0.654236 0.010254 -0.232788 -0.719543 1441740589 0.654236 0.010254 -0.232788 -0.719543 1441740589 0.654236 0.010254 -0.232788 -0.719543 1441740589 0.654236 0.010254 -0.232788 -0.719543 1441740589 0.668030 0.060669 -0.273560 -0.689331 1441740589 0.668030 0.060669 -0.273560 -0.689331 1441740589 0.668030 0.060669 -0.273560 -0.689331 1441740589 0.668030 0.060669 -0.273560 -0.689331 1441740589 0.668030 0.060669 -0.273560 -0.689331 1441740589 0.668030 0.060669 -0.273560 -0.689331 1441740589 0.652893 0.050659 -0.261902 -0.708923 1441740589 0.652893 0.050659 -0.261902 -0.708923 1441740589 0.652893 0.050659 -0.261902 -0.708923 1441740589 0.652893 0.050659 -0.261902 -0.708923 1441740589 0.652893 0.050659 -0.261902 -0.708923 1441740589 0.652893 0.050659 -0.261902 -0.708923 1441740589 0.625977 0.052612 -0.259705 -0.733459 1441740589 0.625977 0.052612 -0.259705 -0.733459 1441740589 0.625977 0.052612 -0.259705 -0.733459 1441740589 0.625977 0.052612 -0.259705 -0.733459 1441740589 0.625977 0.052612 -0.259705 -0.733459 1441740589 0.625977 0.052612 -0.259705 -0.733459 1441740589 0.576965 0.018677 -0.248535 -0.777832 1441740589 0.576965 0.018677 -0.248535 -0.777832 1441740589 0.576965 0.018677 -0.248535 -0.777832 1441740589 0.576965 0.018677 -0.248535 -0.777832 1441740589 0.576965 0.018677 -0.248535 -0.777832 1441740589 0.576965 0.018677 -0.248535 -0.777832 1441740589 0.501099 -0.045776 -0.241821 -0.829651 1441740589 0.501099 -0.045776 -0.241821 -0.829651 1441740590 0.501099 -0.045776 -0.241821 -0.829651 1441740590 0.501099 -0.045776 -0.241821 -0.829651 1441740590 0.501099 -0.045776 -0.241821 -0.829651 1441740590 0.501099 -0.045776 -0.241821 -0.829651 1441740590 0.444641 -0.078064 -0.256653 -0.854614 1441740590 0.444641 -0.078064 -0.256653 -0.854614 1441740590 0.444641 -0.078064 -0.256653 -0.854614 1441740590 0.444641 -0.078064 -0.256653 -0.854614 1441740590 0.444641 -0.078064 -0.256653 -0.854614 1441740590 0.444641 -0.078064 -0.256653 -0.854614 1441740590 0.444641 -0.078064 -0.256653 -0.854614 1441740590 0.381409 -0.130859 -0.290161 -0.867920 1441740590 0.381409 -0.130859 -0.290161 -0.867920 1441740590 0.381409 -0.130859 -0.290161 -0.867920 1441740590 0.381409 -0.130859 -0.290161 -0.867920 1441740590 0.381409 -0.130859 -0.290161 -0.867920 1441740590 0.381409 -0.130859 -0.290161 -0.867920 1441740590 0.343872 -0.165833 -0.309387 -0.870972 1441740590 0.343872 -0.165833 -0.309387 -0.870972 1441740590 0.343872 -0.165833 -0.309387 -0.870972 1441740590 0.343872 -0.165833 -0.309387 -0.870972 1441740590 0.343872 -0.165833 -0.309387 -0.870972 1441740590 0.343872 -0.165833 -0.309387 -0.870972 1441740590 0.305908 -0.212891 -0.319031 -0.871460 1441740590 0.305908 -0.212891 -0.319031 -0.871460 1441740590 0.305908 -0.212891 -0.319031 -0.871460 1441740590 0.305908 -0.212891 -0.319031 -0.871460 1441740590 0.305908 -0.212891 -0.319031 -0.871460 1441740590 0.305908 -0.212891 -0.319031 -0.871460 1441740590 0.277283 -0.246216 -0.330688 -0.867859 1441740590 0.277283 -0.246216 -0.330688 -0.867859 1441740590 0.277283 -0.246216 -0.330688 -0.867859 1441740590 0.277283 -0.246216 -0.330688 -0.867859 1441740590 0.277283 -0.246216 -0.330688 -0.867859 1441740590 0.277283 -0.246216 -0.330688 -0.867859 1441740590 0.265076 -0.271240 -0.335693 -0.862305 1441740590 0.265076 -0.271240 -0.335693 -0.862305 1441740590 0.265076 -0.271240 -0.335693 -0.862305 1441740590 0.265076 -0.271240 -0.335693 -0.862305 1441740590 0.265076 -0.271240 -0.335693 -0.862305 1441740590 0.265076 -0.271240 -0.335693 -0.862305 1441740590 0.250122 -0.277039 -0.364563 -0.853149 1441740590 0.250122 -0.277039 -0.364563 -0.853149 1441740590 0.250122 -0.277039 -0.364563 -0.853149 1441740590 0.250122 -0.277039 -0.364563 -0.853149 1441740590 0.250122 -0.277039 -0.364563 -0.853149 1441740590 0.250122 -0.277039 -0.364563 -0.853149 1441740590 0.250122 -0.277039 -0.364563 -0.853149 1441740590 0.239807 -0.278442 -0.386719 -0.845886 1441740590 0.239807 -0.278442 -0.386719 -0.845886 1441740590 0.239807 -0.278442 -0.386719 -0.845886 1441740590 0.239807 -0.278442 -0.386719 -0.845886 1441740590 0.239807 -0.278442 -0.386719 -0.845886 1441740590 0.239807 -0.278442 -0.386719 -0.845886 1441740590 0.239807 -0.278442 -0.386719 -0.845886 1441740590 0.239319 -0.278625 -0.396545 -0.841370 1441740590 0.239319 -0.278625 -0.396545 -0.841370 1441740590 0.239319 -0.278625 -0.396545 -0.841370 1441740590 0.239319 -0.278625 -0.396545 -0.841370 1441740590 0.239319 -0.278625 -0.396545 -0.841370 1441740590 0.239319 -0.278625 -0.396545 -0.841370 1441740590 0.231262 -0.278015 -0.406860 -0.838928 1441740590 0.231262 -0.278015 -0.406860 -0.838928 1441740590 0.231262 -0.278015 -0.406860 -0.838928 1441740590 0.231262 -0.278015 -0.406860 -0.838928 1441740590 0.231262 -0.278015 -0.406860 -0.838928 1441740590 0.231262 -0.278015 -0.406860 -0.838928 1441740590 0.231262 -0.278015 -0.406860 -0.838928 1441740590 0.230286 -0.274902 -0.412415 -0.837463 1441740590 0.230286 -0.274902 -0.412415 -0.837463 1441740590 0.230286 -0.274902 -0.412415 -0.837463 1441740590 0.230286 -0.274902 -0.412415 -0.837463 1441740590 0.230286 -0.274902 -0.412415 -0.837463 1441740590 0.230286 -0.274902 -0.412415 -0.837463 1441740590 0.230774 -0.261353 -0.413879 -0.841003 1441740590 0.230774 -0.261353 -0.413879 -0.841003 1441740590 0.230774 -0.261353 -0.413879 -0.841003 1441740590 0.230774 -0.261353 -0.413879 -0.841003 1441740590 0.230774 -0.261353 -0.413879 -0.841003 1441740590 0.293701 -0.233582 -0.381470 -0.844849 1441740590 0.293701 -0.233582 -0.381470 -0.844849 1441740590 0.293701 -0.233582 -0.381470 -0.844849 1441740590 0.293701 -0.233582 -0.381470 -0.844849 1441740590 0.293701 -0.233582 -0.381470 -0.844849 1441740590 0.293701 -0.233582 -0.381470 -0.844849 1441740590 0.489014 -0.090576 -0.333130 -0.801086 1441740590 0.489014 -0.090576 -0.333130 -0.801086 1441740590 0.489014 -0.090576 -0.333130 -0.801086 1441740590 0.489014 -0.090576 -0.333130 -0.801086 1441740590 0.489014 -0.090576 -0.333130 -0.801086 1441740590 0.489014 -0.090576 -0.333130 -0.801086 1441740590 0.638184 0.164795 -0.287292 -0.695007 1441740590 0.638184 0.164795 -0.287292 -0.695007 1441740590 0.638184 0.164795 -0.287292 -0.695007 1441740590 0.638184 0.164795 -0.287292 -0.695007 1441740590 0.638184 0.164795 -0.287292 -0.695007 1441740590 0.638184 0.164795 -0.287292 -0.695007 1441740590 0.638184 0.164795 -0.287292 -0.695007 1441740590 0.652039 0.134766 -0.292542 -0.686401 1441740590 0.652039 0.134766 -0.292542 -0.686401 1441740590 0.652039 0.134766 -0.292542 -0.686401 1441740590 0.652039 0.134766 -0.292542 -0.686401 1441740590 0.652039 0.134766 -0.292542 -0.686401 1441740590 0.652039 0.134766 -0.292542 -0.686401 1441740590 0.689270 0.150085 -0.292480 -0.645630 1441740590 0.689270 0.150085 -0.292480 -0.645630 1441740590 0.689270 0.150085 -0.292480 -0.645630 1441740590 0.689270 0.150085 -0.292480 -0.645630 1441740590 0.689270 0.150085 -0.292480 -0.645630 1441740590 0.689270 0.150085 -0.292480 -0.645630 1441740590 0.656372 0.145203 -0.287048 -0.682434 1441740590 0.656372 0.145203 -0.287048 -0.682434 1441740590 0.656372 0.145203 -0.287048 -0.682434 1441740591 0.656372 0.145203 -0.287048 -0.682434 1441740591 0.656372 0.145203 -0.287048 -0.682434 1441740591 0.656372 0.145203 -0.287048 -0.682434 1441740591 0.637634 0.102356 -0.274475 -0.712463 1441740591 0.637634 0.102356 -0.274475 -0.712463 1441740591 0.637634 0.102356 -0.274475 -0.712463 1441740591 0.637634 0.102356 -0.274475 -0.712463 1441740591 0.637634 0.102356 -0.274475 -0.712463 1441740591 0.637634 0.102356 -0.274475 -0.712463 1441740591 0.637634 0.102356 -0.274475 -0.712463 1441740591 0.599792 0.081848 -0.272461 -0.747925 1441740591 0.599792 0.081848 -0.272461 -0.747925 1441740591 0.599792 0.081848 -0.272461 -0.747925 1441740591 0.599792 0.081848 -0.272461 -0.747925 1441740591 0.599792 0.081848 -0.272461 -0.747925 1441740591 0.599792 0.081848 -0.272461 -0.747925 1441740591 0.555298 0.025024 -0.273376 -0.785034 1441740591 0.555298 0.025024 -0.273376 -0.785034 1441740591 0.555298 0.025024 -0.273376 -0.785034 1441740591 0.555298 0.025024 -0.273376 -0.785034 1441740591 0.555298 0.025024 -0.273376 -0.785034 1441740591 0.555298 0.025024 -0.273376 -0.785034 1441740591 0.555298 0.025024 -0.273376 -0.785034 1441740591 0.496216 -0.039612 -0.281372 -0.820374 1441740591 0.496216 -0.039612 -0.281372 -0.820374 1441740591 0.496216 -0.039612 -0.281372 -0.820374 1441740591 0.496216 -0.039612 -0.281372 -0.820374 1441740591 0.496216 -0.039612 -0.281372 -0.820374 1441740591 0.496216 -0.039612 -0.281372 -0.820374 1441740591 0.449036 -0.076538 -0.305847 -0.836060 1441740591 0.449036 -0.076538 -0.305847 -0.836060 1441740591 0.449036 -0.076538 -0.305847 -0.836060 1441740591 0.449036 -0.076538 -0.305847 -0.836060 1441740591 0.449036 -0.076538 -0.305847 -0.836060 1441740591 0.449036 -0.076538 -0.305847 -0.836060 1441740591 0.449036 -0.076538 -0.305847 -0.836060 1441740591 0.387939 -0.127625 -0.327271 -0.852173 1441740591 0.387939 -0.127625 -0.327271 -0.852173 1441740591 0.387939 -0.127625 -0.327271 -0.852173 1441740591 0.387939 -0.127625 -0.327271 -0.852173 1441740591 0.387939 -0.127625 -0.327271 -0.852173 1441740591 0.387939 -0.127625 -0.327271 -0.852173 1441740591 0.325745 -0.176514 -0.326965 -0.869385 1441740591 0.325745 -0.176514 -0.326965 -0.869385 1441740591 0.325745 -0.176514 -0.326965 -0.869385 1441740591 0.325745 -0.176514 -0.326965 -0.869385 1441740591 0.325745 -0.176514 -0.326965 -0.869385 1441740591 0.325745 -0.176514 -0.326965 -0.869385 1441740591 0.272034 -0.218628 -0.335510 -0.875061 1441740591 0.272034 -0.218628 -0.335510 -0.875061 1441740591 0.272034 -0.218628 -0.335510 -0.875061 1441740591 0.272034 -0.218628 -0.335510 -0.875061 1441740591 0.272034 -0.218628 -0.335510 -0.875061 1441740591 0.272034 -0.218628 -0.335510 -0.875061 1441740591 0.272034 -0.218628 -0.335510 -0.875061 1441740591 0.231140 -0.244812 -0.364441 -0.868286 1441740591 0.231140 -0.244812 -0.364441 -0.868286 1441740591 0.231140 -0.244812 -0.364441 -0.868286 1441740591 0.231140 -0.244812 -0.364441 -0.868286 1441740591 0.231140 -0.244812 -0.364441 -0.868286 1441740591 0.231140 -0.244812 -0.364441 -0.868286 1441740591 0.186707 -0.273132 -0.380188 -0.863770 1441740591 0.186707 -0.273132 -0.380188 -0.863770 1441740591 0.186707 -0.273132 -0.380188 -0.863770 1441740591 0.186707 -0.273132 -0.380188 -0.863770 1441740591 0.186707 -0.273132 -0.380188 -0.863770 1441740591 0.186707 -0.273132 -0.380188 -0.863770 1441740591 0.186707 -0.273132 -0.380188 -0.863770 1441740591 0.168579 -0.302612 -0.378845 -0.858215 1441740591 0.168579 -0.302612 -0.378845 -0.858215 1441740591 0.168579 -0.302612 -0.378845 -0.858215 1441740591 0.168579 -0.302612 -0.378845 -0.858215 1441740591 0.168579 -0.302612 -0.378845 -0.858215 1441740591 0.168579 -0.302612 -0.378845 -0.858215 1441740591 0.168579 -0.302612 -0.378845 -0.858215 1441740591 0.172546 -0.319885 -0.376648 -0.852112 1441740591 0.172546 -0.319885 -0.376648 -0.852112 1441740591 0.172546 -0.319885 -0.376648 -0.852112 1441740591 0.172546 -0.319885 -0.376648 -0.852112 1441740591 0.172546 -0.319885 -0.376648 -0.852112 1441740591 0.172546 -0.319885 -0.376648 -0.852112 1441740591 0.194702 -0.321594 -0.375916 -0.847046 1441740591 0.194702 -0.321594 -0.375916 -0.847046 1441740591 0.194702 -0.321594 -0.375916 -0.847046 1441740591 0.194702 -0.321594 -0.375916 -0.847046 1441740591 0.194702 -0.321594 -0.375916 -0.847046 1441740591 0.194702 -0.321594 -0.375916 -0.847046 1441740591 0.203979 -0.319824 -0.363953 -0.850708 1441740591 0.203979 -0.319824 -0.363953 -0.850708 1441740591 0.203979 -0.319824 -0.363953 -0.850708 1441740591 0.203979 -0.319824 -0.363953 -0.850708 1441740591 0.203979 -0.319824 -0.363953 -0.850708 1441740591 0.203979 -0.319824 -0.363953 -0.850708 1441740591 0.221985 -0.303162 -0.357971 -0.854858 1441740591 0.221985 -0.303162 -0.357971 -0.854858 1441740591 0.221985 -0.303162 -0.357971 -0.854858 1441740591 0.221985 -0.303162 -0.357971 -0.854858 1441740591 0.221985 -0.303162 -0.357971 -0.854858 1441740591 0.221985 -0.303162 -0.357971 -0.854858 1441740591 0.221985 -0.303162 -0.357971 -0.854858 1441740591 0.253418 -0.243591 -0.370850 -0.859680 1441740591 0.253418 -0.243591 -0.370850 -0.859680 1441740591 0.253418 -0.243591 -0.370850 -0.859680 1441740591 0.253418 -0.243591 -0.370850 -0.859680 1441740591 0.253418 -0.243591 -0.370850 -0.859680 1441740591 0.253418 -0.243591 -0.370850 -0.859680 1441740591 0.356750 -0.171143 -0.361084 -0.844482 1441740591 0.356750 -0.171143 -0.361084 -0.844482 1441740591 0.356750 -0.171143 -0.361084 -0.844482 1441740591 0.356750 -0.171143 -0.361084 -0.844482 1441740591 0.356750 -0.171143 -0.361084 -0.844482 1441740591 0.356750 -0.171143 -0.361084 -0.844482 1441740591 0.552185 -0.013306 -0.300415 -0.777649 1441740591 0.552185 -0.013306 -0.300415 -0.777649 1441740591 0.552185 -0.013306 -0.300415 -0.777649 1441740591 
0.606018 0.285583 0.580078 -0.463318 1441740607 0.601624 0.306702 0.568604 -0.469666 1441740607 0.601624 0.306702 0.568604 -0.469666 1441740607 0.601624 0.306702 0.568604 -0.469666 1441740607 0.601624 0.306702 0.568604 -0.469666 1441740607 0.601624 0.306702 0.568604 -0.469666 1441740607 0.601624 0.306702 0.568604 -0.469666 1441740607 0.600037 0.316895 0.556763 -0.479065 1441740607 0.600037 0.316895 0.556763 -0.479065 1441740607 0.600037 0.316895 0.556763 -0.479065 1441740607 0.600037 0.316895 0.556763 -0.479065 1441740607 0.600037 0.316895 0.556763 -0.479065 1441740607 0.600037 0.316895 0.556763 -0.479065 1441740607 0.604065 0.316101 0.547058 -0.485657 1441740607 0.604065 0.316101 0.547058 -0.485657 1441740607 0.604065 0.316101 0.547058 -0.485657 1441740607 0.604065 0.316101 0.547058 -0.485657 1441740607 0.604065 0.316101 0.547058 -0.485657 1441740607 0.604065 0.316101 0.547058 -0.485657 1441740607 0.614014 0.308105 0.543701 -0.482056 1441740607 0.614014 0.308105 0.543701 -0.482056 1441740607 0.614014 0.308105 0.543701 -0.482056 1441740607 0.614014 0.308105 0.543701 -0.482056 1441740607 0.614014 0.308105 0.543701 -0.482056 1441740607 0.614014 0.308105 0.543701 -0.482056 1441740607 0.626831 0.294128 0.547791 -0.469482 1441740607 0.626831 0.294128 0.547791 -0.469482 1441740607 0.626831 0.294128 0.547791 -0.469482 1441740607 0.626831 0.294128 0.547791 -0.469482 1441740607 0.626831 0.294128 0.547791 -0.469482 1441740607 0.626831 0.294128 0.547791 -0.469482 1441740607 0.637329 0.278809 0.555115 -0.455872 1441740607 0.637329 0.278809 0.555115 -0.455872 1441740607 0.637329 0.278809 0.555115 -0.455872 1441740607 0.637329 0.278809 0.555115 -0.455872 1441740607 0.637329 0.278809 0.555115 -0.455872 1441740607 0.637329 0.278809 0.555115 -0.455872 1441740607 0.641296 0.271301 0.559143 -0.449951 1441740607 0.641296 0.271301 0.559143 -0.449951 1441740607 0.641296 0.271301 0.559143 -0.449951 1441740607 0.641296 0.271301 0.559143 -0.449951 1441740607 0.641296 0.271301 0.559143 -0.449951 1441740607 0.641296 0.271301 0.559143 -0.449951 1441740607 0.645691 0.261902 0.562073 -0.445496 1441740607 0.645691 0.261902 0.562073 -0.445496 1441740607 0.645691 0.261902 0.562073 -0.445496 1441740607 0.645691 0.261902 0.562073 -0.445496 1441740607 0.645691 0.261902 0.562073 -0.445496 1441740607 0.645691 0.261902 0.562073 -0.445496 1441740607 0.645691 0.261902 0.562073 -0.445496 1441740607 0.655334 0.244751 0.564941 -0.437500 1441740607 0.655334 0.244751 0.564941 -0.437500 1441740607 0.655334 0.244751 0.564941 -0.437500 1441740607 0.655334 0.244751 0.564941 -0.437500 1441740607 0.655334 0.244751 0.564941 -0.437500 1441740607 0.655334 0.244751 0.564941 -0.437500 1441740607 0.667236 0.223938 0.568481 -0.425964 1441740607 0.667236 0.223938 0.568481 -0.425964 1441740607 0.667236 0.223938 0.568481 -0.425964 1441740607 0.667236 0.223938 0.568481 -0.425964 1441740607 0.667236 0.223938 0.568481 -0.425964 1441740607 0.667236 0.223938 0.568481 -0.425964 1441740607 0.667236 0.223938 0.568481 -0.425964 1441740607 0.670715 0.219727 0.571167 -0.419006 1441740607 0.670715 0.219727 0.571167 -0.419006 1441740607 0.670715 0.219727 0.571167 -0.419006 1441740607 0.670715 0.219727 0.571167 -0.419006 1441740607 0.670715 0.219727 0.571167 -0.419006 1441740607 0.670715 0.219727 0.571167 -0.419006 1441740607 0.682922 0.206299 0.573853 -0.402100 1441740607 0.682922 0.206299 0.573853 -0.402100 1441740607 0.682922 0.206299 0.573853 -0.402100 1441740607 0.682922 0.206299 0.573853 -0.402100 1441740607 0.682922 0.206299 0.573853 -0.402100 1441740607 0.682922 0.206299 0.573853 -0.402100 1441740607 0.718750 0.159546 0.565002 -0.372375 1441740607 0.718750 0.159546 0.565002 -0.372375 1441740607 0.718750 0.159546 0.565002 -0.372375 1441740607 0.718750 0.159546 0.565002 -0.372375 1441740607 0.718750 0.159546 0.565002 -0.372375 1441740607 0.718750 0.159546 0.565002 -0.372375 1441740607 0.743713 0.112915 0.539734 -0.377808 1441740607 0.743713 0.112915 0.539734 -0.377808 1441740607 0.743713 0.112915 0.539734 -0.377808 1441740607 0.743713 0.112915 0.539734 -0.377808 1441740607 0.743713 0.112915 0.539734 -0.377808 1441740607 0.743713 0.112915 0.539734 -0.377808 1441740607 0.743713 0.112915 0.539734 -0.377808 1441740607 0.716980 0.152405 0.555603 -0.392334 1441740607 0.716980 0.152405 0.555603 -0.392334 1441740607 0.716980 0.152405 0.555603 -0.392334 1441740607 0.716980 0.152405 0.555603 -0.392334 1441740607 0.716980 0.152405 0.555603 -0.392334 1441740607 0.675232 0.204041 0.593445 -0.387634 1441740607 0.675232 0.204041 0.593445 -0.387634 1441740607 0.675232 0.204041 0.593445 -0.387634 1441740607 0.675232 0.204041 0.593445 -0.387634 1441740607 0.675232 0.204041 0.593445 -0.387634 1441740607 0.675232 0.204041 0.593445 -0.387634 1441740607 0.643738 0.240112 0.600159 -0.409485 1441740607 0.643738 0.240112 0.600159 -0.409485 1441740607 0.643738 0.240112 0.600159 -0.409485 1441740607 0.643738 0.240112 0.600159 -0.409485 1441740607 0.643738 0.240112 0.600159 -0.409485 1441740607 0.643738 0.240112 0.600159 -0.409485 1441740607 0.634338 0.243530 0.598083 -0.424927 1441740607 0.634338 0.243530 0.598083 -0.424927 1441740608 0.634338 0.243530 0.598083 -0.424927 1441740608 0.634338 0.243530 0.598083 -0.424927 1441740608 0.634338 0.243530 0.598083 -0.424927 1441740608 0.634338 0.243530 0.598083 -0.424927 1441740608 0.609497 0.264954 0.597351 -0.448792 1441740608 0.609497 0.264954 0.597351 -0.448792 1441740608 0.609497 0.264954 0.597351 -0.448792 1441740608 0.609497 0.264954 0.597351 -0.448792 1441740608 0.609497 0.264954 0.597351 -0.448792 1441740608 0.609497 0.264954 0.597351 -0.448792 1441740608 0.579834 0.303345 0.591614 -0.470825 1441740608 0.579834 0.303345 0.591614 -0.470825 1441740608 0.579834 0.303345 0.591614 -0.470825 1441740608 0.579834 0.303345 0.591614 -0.470825 1441740608 0.579834 0.303345 0.591614 -0.470825 1441740608 0.579834 0.303345 0.591614 -0.470825 1441740608 0.579834 0.303345 0.591614 -0.470825 1441740608 0.571716 0.321167 0.581787 -0.481140 1441740608 0.571716 0.321167 0.581787 -0.481140 1441740608 0.571716 0.321167 0.581787 -0.481140 1441740608 0.571716 0.321167 0.581787 -0.481140 1441740608 0.571716 0.321167 0.581787 -0.481140 1441740608 0.571716 0.321167 0.581787 -0.481140 1441740608 0.565674 0.333984 0.571472 -0.491760 1441740608 0.565674 0.333984 0.571472 -0.491760 1441740608 0.565674 0.333984 0.571472 -0.491760 1441740608 0.565674 0.333984 0.571472 -0.491760 1441740608 0.565674 0.333984 0.571472 -0.491760 1441740608 0.565674 0.333984 0.571472 -0.491760 1441740608 0.554016 0.354553 0.562256 -0.501160 1441740608 0.554016 0.354553 0.562256 -0.501160 1441740608 0.554016 0.354553 0.562256 -0.501160 1441740608 0.554016 0.354553 0.562256 -0.501160 1441740608 0.554016 0.354553 0.562256 -0.501160 1441740608 0.554016 0.354553 0.562256 -0.501160 1441740608 0.554016 0.354553 0.562256 -0.501160 1441740608 0.546631 0.371582 0.552612 -0.507629 1441740608 0.546631 0.371582 0.552612 -0.507629 1441740608 0.546631 0.371582 0.552612 -0.507629 1441740608 0.546631 0.371582 0.552612 -0.507629 1441740608 0.546631 0.371582 0.552612 -0.507629 1441740608 0.546631 0.371582 0.552612 -0.507629 1441740608 0.544495 0.379517 0.545227 -0.512024 1441740608 0.544495 0.379517 0.545227 -0.512024 1441740608 0.544495 0.379517 0.545227 -0.512024 1441740608 0.544495 0.379517 0.545227 -0.512024 1441740608 0.544495 0.379517 0.545227 -0.512024 1441740608 0.544495 0.379517 0.545227 -0.512024 1441740608 0.538208 0.389832 0.537964 -0.518555 1441740608 0.538208 0.389832 0.537964 -0.518555 1441740608 0.538208 0.389832 0.537964 -0.518555 1441740608 0.538208 0.389832 0.537964 -0.518555 1441740608 0.538208 0.389832 0.537964 -0.518555 1441740608 0.539063 0.393860 0.531006 -0.521790 1441740608 0.539063 0.393860 0.531006 -0.521790 1441740608 0.539063 0.393860 0.531006 -0.521790 1441740608 0.539063 0.393860 0.531006 -0.521790 1441740608 0.539063 0.393860 0.531006 -0.521790 1441740608 0.539063 0.393860 0.531006 -0.521790 1441740608 0.560242 0.362976 0.537048 -0.515686 1441740608 0.560242 0.362976 0.537048 -0.515686 1441740608 0.560242 0.362976 0.537048 -0.515686 1441740608 0.560242 0.362976 0.537048 -0.515686 1441740608 0.560242 0.362976 0.537048 -0.515686 1441740608 0.560242 0.362976 0.537048 -0.515686 1441740608 0.580261 0.321716 0.548767 -0.508545 1441740608 0.580261 0.321716 0.548767 -0.508545 1441740608 0.580261 0.321716 0.548767 -0.508545 1441740608 0.580261 0.321716 0.548767 -0.508545 1441740608 0.580261 0.321716 0.548767 -0.508545 1441740608 0.580261 0.321716 0.548767 -0.508545 1441740608 0.580261 0.321716 0.548767 -0.508545 1441740608 0.585999 0.307373 0.552185 -0.507080 1441740608 0.585999 0.307373 0.552185 -0.507080 1441740608 0.585999 0.307373 0.552185 -0.507080 1441740608 0.585999 0.307373 0.552185 -0.507080 1441740608 0.585999 0.307373 0.552185 -0.507080 1441740608 0.585999 0.307373 0.552185 -0.507080 1441740608 0.596619 0.298340 0.552734 -0.499451 1441740608 0.596619 0.298340 0.552734 -0.499451 1441740608 0.596619 0.298340 0.552734 -0.499451 1441740608 0.596619 0.298340 0.552734 -0.499451 1441740608 0.596619 0.298340 0.552734 -0.499451 1441740608 0.596619 0.298340 0.552734 -0.499451 1441740608 0.610535 0.296265 0.554688 -0.481445 1441740608 0.610535 0.296265 0.554688 -0.481445 1441740608 0.610535 0.296265 0.554688 -0.481445 1441740608 0.610535 0.296265 0.554688 -0.481445 1441740608 0.610535 0.296265 0.554688 -0.481445 1441740608 0.610535 0.296265 0.554688 -0.481445 1441740608 0.636292 0.253662 0.559753 -0.466248 1441740608 0.636292 0.253662 0.559753 -0.466248 1441740608 0.636292 0.253662 0.559753 -0.466248 1441740608 0.636292 0.253662 0.559753 -0.466248 1441740608 0.636292 0.253662 0.559753 -0.466248 1441740608 0.636292 0.253662 0.559753 -0.466248 1441740608 0.636292 0.253662 0.559753 -0.466248 1441740608 0.646973 0.215088 0.557007 -0.474182 1441740608 0.646973 0.215088 0.557007 -0.474182 1441740608 0.646973 0.215088 0.557007 -0.474182 1441740608 0.646973 0.215088 0.557007 -0.474182 1441740608 0.646973 0.215088 0.557007 -0.474182 1441740608 0.646973 0.215088 0.557007 -0.474182 1441740608 0.638611 0.225220 0.572876 -0.461670 1441740608 0.638611 0.225220 0.572876 -0.461670 1441740608 0.638611 0.225220 0.572876 -0.461670 1441740608 0.638611 0.225220 0.572876 -0.461670 1441740608 0.638611 0.225220 0.572876 -0.461670 1441740608 0.638611 0.225220 0.572876 -0.461670 1441740608 0.607849 0.294250 0.572327 -0.465088 1441740608 0.607849 0.294250 0.572327 -0.465088 1441740609 0.607849 0.294250 0.572327 -0.465088 1441740609 0.607849 0.294250 0.572327 -0.465088 1441740609 0.607849 0.294250 0.572327 -0.465088 1441740609 0.607849 0.294250 0.572327 -0.465088 1441740609 0.587280 0.330261 0.564392 -0.476868 1441740609 0.587280 0.330261 0.564392 -0.476868 1441740609 0.587280 0.330261 0.564392 -0.476868 1441740609 0.587280 0.330261 0.564392 -0.476868 1441740609 0.587280 0.330261 0.564392 -0.476868 1441740609 0.587280 0.330261 0.564392 -0.476868 1441740609 0.581299 0.329224 0.567200 -0.481628 1441740609 0.581299 0.329224 0.567200 -0.481628 1441740609 0.581299 0.329224 0.567200 -0.481628 1441740609 0.581299 0.329224 0.567200 -0.481628 1441740609 0.581299 0.329224 0.567200 -0.481628 1441740609 0.581299 0.329224 0.567200 -0.481628 1441740609 0.565674 0.345276 0.564331 -0.492188 1441740609 0.565674 0.345276 0.564331 -0.492188 1441740609 0.565674 0.345276 0.564331 -0.492188 1441740609 0.565674 0.345276 0.564331 -0.492188 1441740609 0.565674 0.345276 0.564331 -0.492188 1441740609 0.565674 0.345276 0.564331 -0.492188 1441740609 0.558411 0.359741 0.559448 -0.495728 1441740609 0.558411 0.359741 0.559448 -0.495728 1441740609 0.558411 0.359741 0.559448 -0.495728 1441740609 0.558411 0.359741 0.559448 -0.495728 1441740609 0.558411 0.359741 0.559448 -0.495728 1441740609 0.558411 0.359741 0.559448 -0.495728 1441740609 0.559387 0.361816 0.557800 -0.494995 1441740609 0.559387 0.361816 0.557800 -0.494995 1441740609 0.559387 0.361816 0.557800 -0.494995 1441740609 0.559387 0.361816 0.557800 -0.494995 1441740609 0.559387 0.361816 0.557800 -0.494995 1441740609 0.559387 0.361816 0.557800 -0.494995 1441740609 0.559387 0.361816 0.557800 -0.494995 1441740609 0.556091 0.363281 0.556641 -0.498901 1441740609 0.556091 0.363281 0.556641 -0.498901 1441740609 0.556091 0.363281 0.556641 -0.498901 1441740609 0.556091 0.363281 0.556641 -0.498901 1441740609 0.556091 0.363281 0.556641 -0.498901 1441740609 0.556091 0.363281 0.556641 -0.498901 1441740609 0.549927 0.368896 0.552856 -0.505798 1441740609 0.549927 0.368896 0.552856 -0.505798 1441740609 0.549927 0.368896 0.552856 -0.505798 1441740609 0.549927 0.368896 0.552856 -0.505798 1441740609 0.549927 0.368896 0.552856 -0.505798 1441740609 0.549927 0.368896 0.552856 -0.505798 1441740609 0.549927 0.368896 0.552856 -0.505798 1441740609 0.547668 0.371826 0.550903 -0.508179 1441740609 0.547668 0.371826 0.550903 -0.508179 1441740609 0.547668 0.371826 0.550903 -0.508179 1441740609 0.547668 0.371826 0.550903 -0.508179 1441740609 0.547668 0.371826 0.550903 -0.508179 1441740609 0.547668 0.371826 0.550903 -0.508179 1441740609 0.548889 0.371521 0.552673 -0.505188 1441740609 0.548889 0.371521 0.552673 -0.505188 1441740609 0.548889 0.371521 0.552673 -0.505188 1441740609 0.548889 0.371521 0.552673 -0.505188 1441740609 0.548889 0.371521 0.552673 -0.505188 1441740609 0.548889 0.371521 0.552673 -0.505188 1441740609 0.548889 0.371521 0.552673 -0.505188 1441740609 0.550964 0.368530 0.555359 -0.502136 1441740609 0.550964 0.368530 0.555359 -0.502136 1441740609 0.550964 0.368530 0.555359 -0.502136 1441740609 0.550964 0.368530 0.555359 -0.502136 1441740609 0.550964 0.368530 0.555359 -0.502136 1441740609 0.550964 0.368530 0.555359 -0.502136 1441740609 0.561646 0.350769 0.562622 -0.494873 1441740609 0.561646 0.350769 0.562622 -0.494873 1441740609 0.561646 0.350769 0.562622 -0.494873 1441740609 0.561646 0.350769 0.562622 -0.494873 1441740609 0.561646 0.350769 0.562622 -0.494873 1441740609 0.561646 0.350769 0.562622 -0.494873 1441740609 0.579407 0.318481 0.574219 -0.482849 1441740609 0.579407 0.318481 0.574219 -0.482849 1441740609 0.579407 0.318481 0.574219 -0.482849 1441740609 0.579407 0.318481 0.574219 -0.482849 1441740609 0.579407 0.318481 0.574219 -0.482849 1441740609 0.596985 0.296265 0.577637 -0.471252 1441740609 0.596985 0.296265 0.577637 -0.471252 1441740609 0.596985 0.296265 0.577637 -0.471252 1441740609 0.596985 0.296265 0.577637 -0.471252 1441740609 0.596985 0.296265 0.577637 -0.471252 1441740609 0.596985 0.296265 0.577637 -0.471252 1441740609 0.621582 0.278259 0.579102 -0.448120 1441740609 0.621582 0.278259 0.579102 -0.448120 1441740609 0.621582 0.278259 0.579102 -0.448120 1441740609 0.621582 0.278259 0.579102 -0.448120 1441740609 0.621582 0.278259 0.579102 -0.448120 1441740609 0.621582 0.278259 0.579102 -0.448120 1441740609 0.621582 0.278259 0.579102 -0.448120 1441740609 0.638428 0.254517 0.583557 -0.432495 1441740609 0.638428 0.254517 0.583557 -0.432495 1441740609 0.638428 0.254517 0.583557 -0.432495 1441740609 0.638428 0.254517 0.583557 -0.432495 1441740609 0.638428 0.254517 0.583557 -0.432495 1441740609 0.638428 0.254517 0.583557 -0.432495 1441740609 0.638428 0.254517 0.583557 -0.432495 1441740609 0.653259 0.210571 0.589478 -0.425903 1441740609 0.653259 0.210571 0.589478 -0.425903 1441740609 0.653259 0.210571 0.589478 -0.425903 1441740609 0.653259 0.210571 0.589478 -0.425903 1441740609 0.653259 0.210571 0.589478 -0.425903 1441740609 0.653259 0.210571 0.589478 -0.425903 1441740609 0.675476 0.141541 0.590088 -0.418823 1441740609 0.675476 0.141541 0.590088 -0.418823 1441740609 0.675476 0.141541 0.590088 -0.418823 1441740609 0.675476 0.141541 0.590088 -0.418823 1441740609 0.675476 0.141541 0.590088 -0.418823 1441740609 0.675476 0.141541 0.590088 -0.418823 1441740609 0.669983 0.158630 0.587341 -0.425354 1441740609 0.669983 0.158630 0.587341 -0.425354 1441740609 0.669983 0.158630 0.587341 -0.425354 1441740609 0.669983 0.158630 0.587341 -0.425354 1441740610 0.669983 0.158630 0.587341 -0.425354 1441740610 0.669983 0.158630 0.587341 -0.425354 1441740610 0.640442 0.222900 0.591003 -0.436829 1441740610 0.640442 0.222900 0.591003 -0.436829 1441740610 0.640442 0.222900 0.591003 -0.436829 1441740610 0.640442 0.222900 0.591003 -0.436829 1441740610 0.640442 0.222900 0.591003 -0.436829 1441740610 0.640442 0.222900 0.591003 -0.436829 1441740610 0.640442 0.222900 0.591003 -0.436829 1441740610 0.629028 0.257446 0.583069 -0.445007 1441740610 0.629028 0.257446 0.583069 -0.445007 1441740610 0.629028 0.257446 0.583069 -0.445007 1441740610 0.629028 0.257446 0.583069 -0.445007 1441740610 0.629028 0.257446 0.583069 -0.445007 1441740610 0.629028 0.257446 0.583069 -0.445007 1441740610 0.636047 0.247803 0.577393 -0.447876 1441740610 0.636047 0.247803 0.577393 -0.447876 1441740610 0.636047 0.247803 0.577393 -0.447876 1441740610 0.636047 0.247803 0.577393 -0.447876 1441740610 0.636047 0.247803 0.577393 -0.447876 1441740610 0.636047 0.247803 0.577393 -0.447876 1441740610 0.636047 0.247803 0.577393 -0.447876 1441740610 0.617859 0.277954 0.570251 -0.464478 1441740610 0.617859 0.277954 0.570251 -0.464478 1441740610 0.617859 0.277954 0.570251 -0.464478 1441740610 0.617859 0.277954 0.570251 -0.464478 1441740610 0.617859 0.277954 0.570251 -0.464478 1441740610 0.617859 0.277954 0.570251 -0.464478 1441740610 0.587646 0.320679 0.560974 -0.486877 1441740610 0.587646 0.320679 0.560974 -0.486877 1441740610 0.587646 0.320679 0.560974 -0.486877 1441740610 0.587646 0.320679 0.560974 -0.486877 1441740610 0.587646 0.320679 0.560974 -0.486877 1441740610 0.563049 0.345398 0.550110 -0.510925 1441740610 0.563049 0.345398 0.550110 -0.510925 1441740610 0.563049 0.345398 0.550110 -0.510925 1441740610 0.563049 0.345398 0.550110 -0.510925 1441740610 0.563049 0.345398 0.550110 -0.510925 1441740610 0.563049 0.345398 0.550110 -0.510925 1441740610 0.563049 0.345398 0.550110 -0.510925 1441740610 0.549255 0.351501 0.547485 -0.524353 1441740610 0.549255 0.351501 0.547485 -0.524353 1441740610 0.549255 0.351501 0.547485 -0.524353 1441740610 0.549255 0.351501 0.547485 -0.524353 1441740610 0.549255 0.351501 0.547485 -0.524353 1441740610 0.549255 0.351501 0.547485 -0.524353 1441740610 0.538208 0.360474 0.551453 -0.525635 1441740610 0.538208 0.360474 0.551453 -0.525635 1441740610 0.538208 0.360474 0.551453 -0.525635 1441740610 0.538208 0.360474 0.551453 -0.525635 1441740610 0.538208 0.360474 0.551453 -0.525635 1441740610 0.538208 0.360474 0.551453 -0.525635 1441740610 0.538208 0.360474 0.551453 -0.525635 1441740610 0.527954 0.379700 0.552368 -0.521484 1441740610 0.527954 0.379700 0.552368 -0.521484 1441740610 0.527954 0.379700 0.552368 -0.521484 1441740610 0.527954 0.379700 0.552368 -0.521484 1441740610 0.527954 0.379700 0.552368 -0.521484 1441740610 0.527954 0.379700 0.552368 -0.521484 1441740610 0.520752 0.398987 0.548584 -0.518250 1441740610 0.520752 0.398987 0.548584 -0.518250 1441740610 0.520752 0.398987 0.548584 -0.518250 1441740610 0.520752 0.398987 0.548584 -0.518250 1441740610 0.520752 0.398987 0.548584 -0.518250 1441740610 0.520752 0.398987 0.548584 -0.518250 1441740610 0.520752 0.398987 0.548584 -0.518250 1441740610 0.520325 0.406982 0.546875 -0.514282 1441740610 0.520325 0.406982 0.546875 -0.514282 1441740610 0.520325 0.406982 0.546875 -0.514282 1441740610 0.520325 0.406982 0.546875 -0.514282 1441740610 0.520325 0.406982 0.546875 -0.514282 1441740610 0.520325 0.406982 0.546875 -0.514282 1441740610 0.527893 0.399536 0.552185 -0.506653 1441740610 0.527893 0.399536 0.552185 -0.506653 1441740610 0.527893 0.399536 0.552185 -0.506653 1441740610 0.527893 0.399536 0.552185 -0.506653 1441740610 0.527893 0.399536 0.552185 -0.506653 1441740610 0.527893 0.399536 0.552185 -0.506653 1441740610 0.527893 0.399536 0.552185 -0.506653 1441740610 0.538513 0.384094 0.560364 -0.498474 1441740610 0.538513 0.384094 0.560364 -0.498474 1441740610 0.538513 0.384094 0.560364 -0.498474 1441740610 0.538513 0.384094 0.560364 -0.498474 1441740610 0.538513 0.384094 0.560364 -0.498474 1441740610 0.538513 0.384094 0.560364 -0.498474 1441740610 0.555542 0.358337 0.574829 -0.482178 1441740610 0.555542 0.358337 0.574829 -0.482178 1441740610 0.555542 0.358337 0.574829 -0.482178 1441740610 0.555542 0.358337 0.574829 -0.482178 1441740610 0.555542 0.358337 0.574829 -0.482178 1441740610 0.555542 0.358337 0.574829 -0.482178 1441740610 0.573792 0.337830 0.588257 -0.458862 1441740610 0.573792 0.337830 0.588257 -0.458862 1441740610 0.573792 0.337830 0.588257 -0.458862 1441740610 0.573792 0.337830 0.588257 -0.458862 1441740610 0.573792 0.337830 0.588257 -0.458862 1441740610 0.573792 0.337830 0.588257 -0.458862 1441740610 0.584961 0.342102 0.585815 -0.444458 1441740610 0.584961 0.342102 0.585815 -0.444458 1441740610 0.584961 0.342102 0.585815 -0.444458 1441740610 0.584961 0.342102 0.585815 -0.444458 1441740610 0.584961 0.342102 0.585815 -0.444458 1441740610 0.584961 0.342102 0.585815 -0.444458 1441740610 0.588013 0.354980 0.567078 -0.454529 1441740610 0.588013 0.354980 0.567078 -0.454529 1441740610 0.588013 0.354980 0.567078 -0.454529 1441740610 0.588013 0.354980 0.567078 -0.454529 1441740610 0.588013 0.354980 0.567078 -0.454529 1441740610 0.607422 0.300476 0.563416 -0.472534 1441740610 0.607422 0.300476 0.563416 -0.472534 1441740610 0.607422 0.300476 0.563416 -0.472534 1441740610 0.607422 0.300476 0.563416 -0.472534 1441740610 0.607422 0.300476 0.563416 -0.472534 1441740611 0.607422 0.300476 0.563416 -0.472534 1441740611 0.607422 0.300476 0.563416 -0.472534 1441740611 0.603210 0.300171 0.572754 -0.466858 1441740611 0.603210 0.300171 0.572754 -0.466858 1441740611 0.603210 0.300171 0.572754 -0.466858 1441740611 0.603210 0.300171 0.572754 -0.466858 1441740611 0.603210 0.300171 0.572754 -0.466858 1441740611 0.603210 0.300171 0.572754 -0.466858 1441740611 0.603210 0.300171 0.572754 -0.466858 1441740611 0.595093 0.323730 0.578674 -0.454041 1441740611 0.595093 0.323730 0.578674 -0.454041 1441740611 0.595093 0.323730 0.578674 -0.454041 1441740611 0.595093 0.323730 0.578674 -0.454041 1441740611 0.595093 0.323730 0.578674 -0.454041 1441740611 0.595093 0.323730 0.578674 -0.454041 1441740611 0.605713 0.308838 0.580994 -0.447327 1441740611 0.605713 0.308838 0.580994 -0.447327 1441740611 0.605713 0.308838 0.580994 -0.447327 1441740611 0.605713 0.308838 0.580994 -0.447327 1441740611 0.605713 0.308838 0.580994 -0.447327 1441740611 0.605713 0.308838 0.580994 -0.447327 1441740611 0.606262 0.309937 0.578674 -0.448853 1441740611 0.606262 0.309937 0.578674 -0.448853 1441740611 0.606262 0.309937 0.578674 -0.448853 1441740611 0.606262 0.309937 0.578674 -0.448853 1441740611 0.606262 0.309937 0.578674 -0.448853 1441740611 0.606262 0.309937 0.578674 -0.448853 1441740611 0.594360 0.322449 0.582825 -0.450562 1441740611 0.594360 0.322449 0.582825 -0.450562 1441740611 0.594360 0.322449 0.582825 -0.450562 1441740611 0.594360 0.322449 0.582825 -0.450562 1441740611 0.594360 0.322449 0.582825 -0.450562 1441740611 0.594360 0.322449 0.582825 -0.450562 1441740611 0.594360 0.322449 0.582825 -0.450562 1441740611 0.588440 0.318481 0.587585 -0.454956 1441740611 0.588440 0.318481 0.587585 -0.454956 1441740611 0.588440 0.318481 0.587585 -0.454956 1441740611 0.588440 0.318481 0.587585 -0.454956 1441740611 0.588440 0.318481 0.587585 -0.454956 1441740611 0.588440 0.318481 0.587585 -0.454956 1441740611 0.588440 0.318481 0.587585 -0.454956 1441740611 0.587219 0.309082 0.588074 -0.462280 1441740611 0.587219 0.309082 0.588074 -0.462280 1441740611 0.587219 0.309082 0.588074 -0.462280 1441740611 0.587219 0.309082 0.588074 -0.462280 1441740611 0.587219 0.309082 0.588074 -0.462280 1441740611 0.587219 0.309082 0.588074 -0.462280 1441740611 0.587341 0.300232 0.593079 -0.461548 1441740611 0.587341 0.300232 0.593079 -0.461548 1441740611 0.587341 0.300232 0.593079 -0.461548 1441740611 0.587341 0.300232 0.593079 -0.461548 1441740611 0.587341 0.300232 0.593079 -0.461548 1441740611 0.587341 0.300232 0.593079 -0.461548 1441740611 0.585632 0.298767 0.601929 -0.453247 1441740611 0.585632 0.298767 0.601929 -0.453247 1441740611 0.585632 0.298767 0.601929 -0.453247 1441740611 0.585632 0.298767 0.601929 -0.453247 1441740611 0.585632 0.298767 0.601929 -0.453247 1441740611 0.585632 0.298767 0.601929 -0.453247 1441740611 0.585632 0.298767 0.601929 -0.453247 1441740611 0.582764 0.306702 0.607971 -0.443481 1441740611 0.582764 0.306702 0.607971 -0.443481 1441740611 0.582764 0.306702 0.607971 -0.443481 1441740611 0.582764 0.306702 0.607971 -0.443481 1441740611 0.582764 0.306702 0.607971 -0.443481 1441740611 0.582764 0.306702 0.607971 -0.443481 1441740611 0.583984 0.311157 0.617493 -0.425171 1441740611 0.583984 0.311157 0.617493 -0.425171 1441740611 0.583984 0.311157 0.617493 -0.425171 1441740611 0.583984 0.311157 0.617493 -0.425171 1441740611 0.583984 0.311157 0.617493 -0.425171 1441740611 0.583984 0.311157 0.617493 -0.425171 1441740611 0.580322 0.321594 0.626404 -0.409058 1441740611 0.580322 0.321594 0.626404 -0.409058 1441740611 0.580322 0.321594 0.626404 -0.409058 1441740611 0.580322 0.321594 0.626404 -0.409058 1441740611 0.580322 0.321594 0.626404 -0.409058 1441740611 0.580322 0.321594 0.626404 -0.409058 1441740611 0.580322 0.321594 0.626404 -0.409058 1441740611 0.573792 0.335815 0.630432 -0.400635 1441740611 0.573792 0.335815 0.630432 -0.400635 1441740611 0.573792 0.335815 0.630432 -0.400635 1441740611 0.573792 0.335815 0.630432 -0.400635 1441740611 0.573792 0.335815 0.630432 -0.400635 1441740611 0.573792 0.335815 0.630432 -0.400635 1441740611 0.583557 0.324463 0.634949 -0.388489 1441740611 0.583557 0.324463 0.634949 -0.388489 1441740611 0.583557 0.324463 0.634949 -0.388489 1441740611 0.583557 0.324463 0.634949 -0.388489 1441740611 0.583557 0.324463 0.634949 -0.388489 1441740611 0.583557 0.324463 0.634949 -0.388489 1441740611 0.583557 0.324463 0.634949 -0.388489 1441740611 0.606506 0.283813 0.641541 -0.374207 1441740611 0.606506 0.283813 0.641541 -0.374207 1441740611 0.606506 0.283813 0.641541 -0.374207 1441740611 0.606506 0.283813 0.641541 -0.374207 1441740611 0.606506 0.283813 0.641541 -0.374207 1441740611 0.606506 0.283813 0.641541 -0.374207 1441740611 0.624878 0.254517 0.642761 -0.362671 1441740611 0.624878 0.254517 0.642761 -0.362671 1441740611 0.624878 0.254517 0.642761 -0.362671 1441740611 0.624878 0.254517 0.642761 -0.362671 1441740611 0.624878 0.254517 0.642761 -0.362671 1441740611 0.624878 0.254517 0.642761 -0.362671 1441740611 0.624878 0.254517 0.642761 -0.362671 1441740611 0.636780 0.254456 0.637146 -0.351746 1441740611 0.636780 0.254456 0.637146 -0.351746 1441740611 0.636780 0.254456 0.637146 -0.351746 1441740611 0.636780 0.254456 0.637146 -0.351746 1441740611 0.636780 0.254456 0.637146 -0.351746 1441740611 0.636780 0.254456 0.637146 -0.351746 1441740611 0.648438 0.254700 0.630798 -0.341492 1441740611 0.648438 0.254700 0.630798 -0.341492 1441740611 0.648438 0.254700 0.630798 -0.341492 1441740611 0.648438 0.254700 0.630798 -0.341492 1441740611 0.648438 0.254700 0.630798 -0.341492 1441740612 0.648438 0.254700 0.630798 -0.341492 1441740612 0.673035 0.212524 0.624756 -0.333923 1441740612 0.673035 0.212524 0.624756 -0.333923 1441740612 0.673035 0.212524 0.624756 -0.333923 1441740612 0.673035 0.212524 0.624756 -0.333923 1441740612 0.673035 0.212524 0.624756 -0.333923 1441740612 0.673035 0.212524 0.624756 -0.333923 1441740612 0.683838 0.159851 0.627930 -0.335327 1441740612 0.683838 0.159851 0.627930 -0.335327 1441740612 0.683838 0.159851 0.627930 -0.335327 1441740612 0.683838 0.159851 0.627930 -0.335327 1441740612 0.683838 0.159851 0.627930 -0.335327 1441740612 0.683838 0.159851 0.627930 -0.335327 1441740612 0.683838 0.159851 0.627930 -0.335327 1441740612 0.669556 0.175781 0.642029 -0.329468 1441740612 0.669556 0.175781 0.642029 -0.329468 1441740612 0.669556 0.175781 0.642029 -0.329468 1441740612 0.669556 0.175781 0.642029 -0.329468 1441740612 0.669556 0.175781 0.642029 -0.329468 1441740612 0.669556 0.175781 0.642029 -0.329468 1441740612 0.654602 0.221802 0.635498 -0.344116 1441740612 0.654602 0.221802 0.635498 -0.344116 1441740612 0.654602 0.221802 0.635498 -0.344116 1441740612 0.654602 0.221802 0.635498 -0.344116 1441740612 0.654602 0.221802 0.635498 -0.344116 1441740612 0.654602 0.221802 0.635498 -0.344116 1441740612 0.654602 0.221802 0.635498 -0.344116 1441740612 0.652222 0.234070 0.631653 -0.347595 1441740612 0.652222 0.234070 0.631653 -0.347595 1441740612 0.652222 0.234070 0.631653 -0.347595 1441740612 0.652222 0.234070 0.631653 -0.347595 1441740612 0.652222 0.234070 0.631653 -0.347595 1441740612 0.652222 0.234070 0.631653 -0.347595 1441740612 0.641418 0.257935 0.625671 -0.361328 1441740612 0.641418 0.257935 0.625671 -0.361328 1441740612 0.641418 0.257935 0.625671 -0.361328 1441740612 0.641418 0.257935 0.625671 -0.361328 1441740612 0.641418 0.257935 0.625671 -0.361328 1441740612 0.641418 0.257935 0.625671 -0.361328 1441740612 0.631287 0.284546 0.618896 -0.370728 1441740612 0.631287 0.284546 0.618896 -0.370728 1441740612 0.631287 0.284546 0.618896 -0.370728 1441740612 0.631287 0.284546 0.618896 -0.370728 1441740612 0.631287 0.284546 0.618896 -0.370728 1441740612 0.631287 0.284546 0.618896 -0.370728 1441740612 0.631287 0.284546 0.618896 -0.370728 1441740612 0.628784 0.292603 0.614624 -0.375732 1441740612 0.628784 0.292603 0.614624 -0.375732 1441740612 0.628784 0.292603 0.614624 -0.375732 1441740612 0.628784 0.292603 0.614624 -0.375732 1441740612 0.628784 0.292603 0.614624 -0.375732 1441740612 0.628784 0.292603 0.614624 -0.375732 1441740612 0.620483 0.303772 0.609924 -0.388184 1441740612 0.620483 0.303772 0.609924 -0.388184 1441740612 0.620483 0.303772 0.609924 -0.388184 1441740612 0.620483 0.303772 0.609924 -0.388184 1441740612 0.620483 0.303772 0.609924 -0.388184 1441740612 0.620483 0.303772 0.609924 -0.388184 1441740612 0.611267 0.315613 0.606323 -0.398743 1441740612 0.611267 0.315613 0.606323 -0.398743 1441740612 0.611267 0.315613 0.606323 -0.398743 1441740612 0.611267 0.315613 0.606323 -0.398743 1441740612 0.611267 0.315613 0.606323 -0.398743 1441740612 0.611267 0.315613 0.606323 -0.398743 1441740612 0.601868 0.328735 0.603088 -0.407349 1441740612 0.601868 0.328735 0.603088 -0.407349 1441740612 0.601868 0.328735 0.603088 -0.407349 1441740612 0.601868 0.328735 0.603088 -0.407349 1441740612 0.601868 0.328735 0.603088 -0.407349 1441740612 0.601868 0.328735 0.603088 -0.407349 1441740612 0.601868 0.328735 0.603088 -0.407349 1441740612 0.592712 0.340210 0.602722 -0.411804 1441740612 0.592712 0.340210 0.602722 -0.411804 1441740612 0.592712 0.340210 0.602722 -0.411804 1441740612 0.592712 0.340210 0.602722 -0.411804 1441740612 0.592712 0.340210 0.602722 -0.411804 1441740612 0.592712 0.340210 0.602722 -0.411804 1441740612 0.586365 0.350708 0.600891 -0.414734 1441740612 0.586365 0.350708 0.600891 -0.414734 1441740612 0.586365 0.350708 0.600891 -0.414734 1441740612 0.586365 0.350708 0.600891 -0.414734 1441740612 0.586365 0.350708 0.600891 -0.414734 1441740612 0.586365 0.350708 0.600891 -0.414734 1441740612 0.580017 0.363586 0.597046 -0.418152 1441740612 0.580017 0.363586 0.597046 -0.418152 1441740612 0.580017 0.363586 0.597046 -0.418152 1441740612 0.580017 0.363586 0.597046 -0.418152 1441740612 0.580017 0.363586 0.597046 -0.418152 1441740612 0.580017 0.363586 0.597046 -0.418152 1441740612 0.583252 0.361206 0.595947 -0.417297 1441740612 0.583252 0.361206 0.595947 -0.417297 1441740612 0.583252 0.361206 0.595947 -0.417297 1441740612 0.583252 0.361206 0.595947 -0.417297 1441740612 0.583252 0.361206 0.595947 -0.417297 1441740612 0.583252 0.361206 0.595947 -0.417297 1441740612 0.583252 0.361206 0.595947 -0.417297 1441740612 0.596252 0.339661 0.599487 -0.411804 1441740612 0.596252 0.339661 0.599487 -0.411804 1441740612 0.596252 0.339661 0.599487 -0.411804 1441740612 0.596252 0.339661 0.599487 -0.411804 1441740612 0.596252 0.339661 0.599487 -0.411804 1441740612 0.596252 0.339661 0.599487 -0.411804 1441740612 0.609314 0.312805 0.604553 -0.406616 1441740612 0.609314 0.312805 0.604553 -0.406616 1441740612 0.609314 0.312805 0.604553 -0.406616 1441740612 0.609314 0.312805 0.604553 -0.406616 1441740612 0.609314 0.312805 0.604553 -0.406616 1441740612 0.609314 0.312805 0.604553 -0.406616 1441740612 
0.590515 -0.226196 0.213745 -0.744629 1441740617 0.556580 -0.300659 0.054688 -0.772583 1441740617 0.556580 -0.300659 0.054688 -0.772583 1441740617 0.556580 -0.300659 0.054688 -0.772583 1441740617 0.556580 -0.300659 0.054688 -0.772583 1441740617 0.556580 -0.300659 0.054688 -0.772583 1441740617 0.556580 -0.300659 0.054688 -0.772583 1441740617 0.556580 -0.300659 0.054688 -0.772583 1441740617 0.486572 -0.370728 -0.058533 -0.788940 1441740617 0.486572 -0.370728 -0.058533 -0.788940 1441740617 0.486572 -0.370728 -0.058533 -0.788940 1441740617 0.486572 -0.370728 -0.058533 -0.788940 1441740617 0.486572 -0.370728 -0.058533 -0.788940 1441740617 0.431641 -0.375793 -0.176697 -0.800781 1441740617 0.431641 -0.375793 -0.176697 -0.800781 1441740617 0.431641 -0.375793 -0.176697 -0.800781 1441740617 0.431641 -0.375793 -0.176697 -0.800781 1441740617 0.431641 -0.375793 -0.176697 -0.800781 1441740617 0.431641 -0.375793 -0.176697 -0.800781 1441740617 0.363037 -0.398987 -0.224182 -0.811646 1441740617 0.363037 -0.398987 -0.224182 -0.811646 1441740617 0.363037 -0.398987 -0.224182 -0.811646 1441740617 0.363037 -0.398987 -0.224182 -0.811646 1441740617 0.363037 -0.398987 -0.224182 -0.811646 1441740617 0.363037 -0.398987 -0.224182 -0.811646 1441740617 0.311035 -0.399780 -0.240723 -0.827942 1441740617 0.311035 -0.399780 -0.240723 -0.827942 1441740617 0.311035 -0.399780 -0.240723 -0.827942 1441740617 0.311035 -0.399780 -0.240723 -0.827942 1441740617 0.311035 -0.399780 -0.240723 -0.827942 1441740617 0.311035 -0.399780 -0.240723 -0.827942 1441740617 0.262573 -0.408081 -0.248413 -0.838379 1441740617 0.262573 -0.408081 -0.248413 -0.838379 1441740617 0.262573 -0.408081 -0.248413 -0.838379 1441740617 0.262573 -0.408081 -0.248413 -0.838379 1441740617 0.262573 -0.408081 -0.248413 -0.838379 1441740617 0.262573 -0.408081 -0.248413 -0.838379 1441740617 0.268433 -0.402771 -0.253906 -0.837463 1441740617 0.268433 -0.402771 -0.253906 -0.837463 1441740617 0.268433 -0.402771 -0.253906 -0.837463 1441740617 0.268433 -0.402771 -0.253906 -0.837463 1441740617 0.268433 -0.402771 -0.253906 -0.837463 1441740617 0.268433 -0.402771 -0.253906 -0.837463 1441740617 0.268433 -0.402771 -0.253906 -0.837463 1441740617 0.375366 -0.280762 -0.247498 -0.847961 1441740617 0.375366 -0.280762 -0.247498 -0.847961 1441740617 0.375366 -0.280762 -0.247498 -0.847961 1441740617 0.375366 -0.280762 -0.247498 -0.847961 1441740617 0.375366 -0.280762 -0.247498 -0.847961 1441740617 0.375366 -0.280762 -0.247498 -0.847961 1441740617 0.375366 -0.280762 -0.247498 -0.847961 1441740617 0.627197 -0.070801 -0.131653 -0.764404 1441740617 0.627197 -0.070801 -0.131653 -0.764404 1441740617 0.627197 -0.070801 -0.131653 -0.764404 1441740617 0.627197 -0.070801 -0.131653 -0.764404 1441740617 0.627197 -0.070801 -0.131653 -0.764404 1441740617 0.627197 -0.070801 -0.131653 -0.764404 1441740617 0.685486 -0.113281 -0.059204 -0.716797 1441740617 0.685486 -0.113281 -0.059204 -0.716797 1441740617 0.685486 -0.113281 -0.059204 -0.716797 1441740617 0.685486 -0.113281 -0.059204 -0.716797 1441740617 0.685486 -0.113281 -0.059204 -0.716797 1441740617 0.685486 -0.113281 -0.059204 -0.716797 1441740617 0.669983 -0.070435 -0.109131 -0.730957 1441740617 0.669983 -0.070435 -0.109131 -0.730957 1441740617 0.669983 -0.070435 -0.109131 -0.730957 1441740617 0.669983 -0.070435 -0.109131 -0.730957 1441740617 0.669983 -0.070435 -0.109131 -0.730957 1441740617 0.669983 -0.070435 -0.109131 -0.730957 1441740617 0.650330 -0.096313 -0.076111 -0.749634 1441740617 0.650330 -0.096313 -0.076111 -0.749634 1441740617 0.650330 -0.096313 -0.076111 -0.749634 1441740617 0.650330 -0.096313 -0.076111 -0.749634 1441740617 0.650330 -0.096313 -0.076111 -0.749634 1441740617 0.650330 -0.096313 -0.076111 -0.749634 1441740618 0.650330 -0.096313 -0.076111 -0.749634 1441740618 0.617004 -0.109802 -0.071228 -0.776001 1441740618 0.617004 -0.109802 -0.071228 -0.776001 1441740618 0.617004 -0.109802 -0.071228 -0.776001 1441740618 0.617004 -0.109802 -0.071228 -0.776001 1441740618 0.617004 -0.109802 -0.071228 -0.776001 1441740618 0.617004 -0.109802 -0.071228 -0.776001 1441740618 0.617004 -0.109802 -0.071228 -0.776001 1441740618 0.531677 -0.182251 -0.051270 -0.825500 1441740618 0.531677 -0.182251 -0.051270 -0.825500 1441740618 0.531677 -0.182251 -0.051270 -0.825500 1441740618 0.531677 -0.182251 -0.051270 -0.825500 1441740618 0.531677 -0.182251 -0.051270 -0.825500 1441740618 0.531677 -0.182251 -0.051270 -0.825500 1441740618 0.430298 -0.244629 -0.028870 -0.868469 1441740618 0.430298 -0.244629 -0.028870 -0.868469 1441740618 0.430298 -0.244629 -0.028870 -0.868469 1441740618 0.430298 -0.244629 -0.028870 -0.868469 1441740618 0.430298 -0.244629 -0.028870 -0.868469 1441740618 0.329834 -0.302551 -0.016113 -0.894165 1441740618 0.329834 -0.302551 -0.016113 -0.894165 1441740618 0.329834 -0.302551 -0.016113 -0.894165 1441740618 0.329834 -0.302551 -0.016113 -0.894165 1441740618 0.329834 -0.302551 -0.016113 -0.894165 1441740618 0.329834 -0.302551 -0.016113 -0.894165 1441740618 0.263855 -0.344543 -0.024048 -0.900635 1441740618 0.263855 -0.344543 -0.024048 -0.900635 1441740618 0.263855 -0.344543 -0.024048 -0.900635 1441740618 0.263855 -0.344543 -0.024048 -0.900635 1441740618 0.263855 -0.344543 -0.024048 -0.900635 1441740618 0.263855 -0.344543 -0.024048 -0.900635 1441740618 0.215576 -0.370422 -0.106445 -0.897278 1441740618 0.215576 -0.370422 -0.106445 -0.897278 1441740618 0.215576 -0.370422 -0.106445 -0.897278 1441740618 0.215576 -0.370422 -0.106445 -0.897278 1441740618 0.215576 -0.370422 -0.106445 -0.897278 1441740618 0.215576 -0.370422 -0.106445 -0.897278 1441740618 0.163818 -0.395996 -0.191589 -0.882996 1441740618 0.163818 -0.395996 -0.191589 -0.882996 1441740618 0.163818 -0.395996 -0.191589 -0.882996 1441740618 0.163818 -0.395996 -0.191589 -0.882996 1441740618 0.163818 -0.395996 -0.191589 -0.882996 1441740618 0.163818 -0.395996 -0.191589 -0.882996 1441740618 0.123596 -0.417664 -0.218750 -0.873230 1441740618 0.123596 -0.417664 -0.218750 -0.873230 1441740618 0.123596 -0.417664 -0.218750 -0.873230 1441740618 0.123596 -0.417664 -0.218750 -0.873230 1441740618 0.123596 -0.417664 -0.218750 -0.873230 1441740618 0.123596 -0.417664 -0.218750 -0.873230 1441740618 0.116760 -0.424377 -0.244995 -0.863892 1441740618 0.116760 -0.424377 -0.244995 -0.863892 1441740618 0.116760 -0.424377 -0.244995 -0.863892 1441740618 0.116760 -0.424377 -0.244995 -0.863892 1441740618 0.116760 -0.424377 -0.244995 -0.863892 1441740618 0.116760 -0.424377 -0.244995 -0.863892 1441740618 0.116760 -0.424377 -0.244995 -0.863892 1441740618 0.125854 -0.426941 -0.257690 -0.857666 1441740618 0.125854 -0.426941 -0.257690 -0.857666 1441740618 0.125854 -0.426941 -0.257690 -0.857666 1441740618 0.125854 -0.426941 -0.257690 -0.857666 1441740618 0.125854 -0.426941 -0.257690 -0.857666 1441740618 0.125854 -0.426941 -0.257690 -0.857666 1441740618 0.150574 -0.417786 -0.280945 -0.850830 1441740618 0.150574 -0.417786 -0.280945 -0.850830 1441740618 0.150574 -0.417786 -0.280945 -0.850830 1441740618 0.150574 -0.417786 -0.280945 -0.850830 1441740618 0.150574 -0.417786 -0.280945 -0.850830 1441740618 0.181458 -0.419678 -0.288940 -0.841125 1441740618 0.181458 -0.419678 -0.288940 -0.841125 1441740618 0.181458 -0.419678 -0.288940 -0.841125 1441740618 0.181458 -0.419678 -0.288940 -0.841125 1441740618 0.181458 -0.419678 -0.288940 -0.841125 1441740618 0.181458 -0.419678 -0.288940 -0.841125 1441740618 0.181458 -0.419678 -0.288940 -0.841125 1441740618 0.234741 -0.399231 -0.266602 -0.845276 1441740618 0.234741 -0.399231 -0.266602 -0.845276 1441740618 0.234741 -0.399231 -0.266602 -0.845276 1441740618 0.234741 -0.399231 -0.266602 -0.845276 1441740618 0.234741 -0.399231 -0.266602 -0.845276 1441740618 0.433411 -0.293335 -0.198914 -0.828613 1441740618 0.433411 -0.293335 -0.198914 -0.828613 1441740618 0.433411 -0.293335 -0.198914 -0.828613 1441740618 0.433411 -0.293335 -0.198914 -0.828613 1441740618 0.433411 -0.293335 -0.198914 -0.828613 1441740618 0.433411 -0.293335 -0.198914 -0.828613 1441740618 0.433411 -0.293335 -0.198914 -0.828613 1441740618 0.684265 -0.173340 0.039246 -0.707275 1441740618 0.684265 -0.173340 0.039246 -0.707275 1441740618 0.684265 -0.173340 0.039246 -0.707275 1441740618 0.684265 -0.173340 0.039246 -0.707275 1441740618 0.684265 -0.173340 0.039246 -0.707275 1441740618 0.684265 -0.173340 0.039246 -0.707275 1441740618 0.623596 -0.299072 0.125183 -0.711365 1441740618 0.623596 -0.299072 0.125183 -0.711365 1441740618 0.623596 -0.299072 0.125183 -0.711365 1441740618 0.623596 -0.299072 0.125183 -0.711365 1441740618 0.623596 -0.299072 0.125183 -0.711365 1441740618 0.623596 -0.299072 0.125183 -0.711365 1441740618 0.623596 -0.299072 0.125183 -0.711365 1441740618 0.656799 -0.144714 -0.033203 -0.739319 1441740618 0.656799 -0.144714 -0.033203 -0.739319 1441740618 0.656799 -0.144714 -0.033203 -0.739319 1441740618 0.656799 -0.144714 -0.033203 -0.739319 1441740618 0.656799 -0.144714 -0.033203 -0.739319 1441740618 0.656799 -0.144714 -0.033203 -0.739319 1441740618 0.619202 -0.143433 -0.031677 -0.771423 1441740618 0.619202 -0.143433 -0.031677 -0.771423 1441740618 0.619202 -0.143433 -0.031677 -0.771423 1441740618 0.619202 -0.143433 -0.031677 -0.771423 1441740618 0.619202 -0.143433 -0.031677 -0.771423 1441740618 0.619202 -0.143433 -0.031677 -0.771423 1441740619 0.597351 -0.158752 -0.044067 -0.784851 1441740619 0.597351 -0.158752 -0.044067 -0.784851 1441740619 0.597351 -0.158752 -0.044067 -0.784851 1441740619 0.597351 -0.158752 -0.044067 -0.784851 1441740619 0.597351 -0.158752 -0.044067 -0.784851 1441740619 0.597351 -0.158752 -0.044067 -0.784851 1441740619 0.523560 -0.214355 -0.043518 -0.823425 1441740619 0.523560 -0.214355 -0.043518 -0.823425 1441740619 0.523560 -0.214355 -0.043518 -0.823425 1441740619 0.523560 -0.214355 -0.043518 -0.823425 1441740619 0.523560 -0.214355 -0.043518 -0.823425 1441740619 0.523560 -0.214355 -0.043518 -0.823425 1441740619 0.523560 -0.214355 -0.043518 -0.823425 1441740619 0.443970 -0.256653 -0.046997 -0.857239 1441740619 0.443970 -0.256653 -0.046997 -0.857239 1441740619 0.443970 -0.256653 -0.046997 -0.857239 1441740619 0.443970 -0.256653 -0.046997 -0.857239 1441740619 0.443970 -0.256653 -0.046997 -0.857239 1441740619 0.443970 -0.256653 -0.046997 -0.857239 1441740619 0.360596 -0.283875 -0.049561 -0.887146 1441740619 0.360596 -0.283875 -0.049561 -0.887146 1441740619 0.360596 -0.283875 -0.049561 -0.887146 1441740619 0.360596 -0.283875 -0.049561 -0.887146 1441740619 0.360596 -0.283875 -0.049561 -0.887146 1441740619 0.360596 -0.283875 -0.049561 -0.887146 1441740619 0.283325 -0.313843 -0.029602 -0.905762 1441740619 0.283325 -0.313843 -0.029602 -0.905762 1441740619 0.283325 -0.313843 -0.029602 -0.905762 1441740619 0.283325 -0.313843 -0.029602 -0.905762 1441740619 0.283325 -0.313843 -0.029602 -0.905762 1441740619 0.283325 -0.313843 -0.029602 -0.905762 1441740619 0.216797 -0.335693 -0.043274 -0.915710 1441740619 0.216797 -0.335693 -0.043274 -0.915710 1441740619 0.216797 -0.335693 -0.043274 -0.915710 1441740619 0.216797 -0.335693 -0.043274 -0.915710 1441740619 0.216797 -0.335693 -0.043274 -0.915710 1441740619 0.216797 -0.335693 -0.043274 -0.915710 1441740619 0.164429 -0.362122 -0.047180 -0.916321 1441740619 0.164429 -0.362122 -0.047180 -0.916321 1441740619 0.164429 -0.362122 -0.047180 -0.916321 1441740619 0.164429 -0.362122 -0.047180 -0.916321 1441740619 0.164429 -0.362122 -0.047180 -0.916321 1441740619 0.164429 -0.362122 -0.047180 -0.916321 1441740619 0.114136 -0.383545 -0.073425 -0.913574 1441740619 0.114136 -0.383545 -0.073425 -0.913574 1441740619 0.114136 -0.383545 -0.073425 -0.913574 1441740619 0.114136 -0.383545 -0.073425 -0.913574 1441740619 0.114136 -0.383545 -0.073425 -0.913574 1441740619 0.114136 -0.383545 -0.073425 -0.913574 1441740619 0.114136 -0.383545 -0.073425 -0.913574 1441740619 0.078369 -0.397949 -0.118286 -0.906433 1441740619 0.078369 -0.397949 -0.118286 -0.906433 1441740619 0.078369 -0.397949 -0.118286 -0.906433 1441740619 0.078369 -0.397949 -0.118286 -0.906433 1441740619 0.078369 -0.397949 -0.118286 -0.906433 1441740619 0.078369 -0.397949 -0.118286 -0.906433 1441740619 0.072937 -0.406555 -0.154663 -0.897522 1441740619 0.072937 -0.406555 -0.154663 -0.897522 1441740619 0.072937 -0.406555 -0.154663 -0.897522 1441740619 0.072937 -0.406555 -0.154663 -0.897522 1441740619 0.072937 -0.406555 -0.154663 -0.897522 1441740619 0.072937 -0.406555 -0.154663 -0.897522 1441740619 0.091675 -0.408203 -0.169434 -0.892395 1441740619 0.091675 -0.408203 -0.169434 -0.892395 1441740619 0.091675 -0.408203 -0.169434 -0.892395 1441740619 0.091675 -0.408203 -0.169434 -0.892395 1441740619 0.091675 -0.408203 -0.169434 -0.892395 1441740619 0.091675 -0.408203 -0.169434 -0.892395 1441740619 0.113037 -0.410217 -0.182556 -0.886414 1441740619 0.113037 -0.410217 -0.182556 -0.886414 1441740619 0.113037 -0.410217 -0.182556 -0.886414 1441740619 0.113037 -0.410217 -0.182556 -0.886414 1441740619 0.113037 -0.410217 -0.182556 -0.886414 1441740619 0.113037 -0.410217 -0.182556 -0.886414 1441740619 0.130188 -0.414978 -0.200012 -0.877991 1441740619 0.130188 -0.414978 -0.200012 -0.877991 1441740619 0.130188 -0.414978 -0.200012 -0.877991 1441740619 0.130188 -0.414978 -0.200012 -0.877991 1441740619 0.130188 -0.414978 -0.200012 -0.877991 1441740619 0.130188 -0.414978 -0.200012 -0.877991 1441740619 0.130188 -0.414978 -0.200012 -0.877991 1441740619 0.207703 -0.408142 -0.200378 -0.866150 1441740619 0.207703 -0.408142 -0.200378 -0.866150 1441740619 0.207703 -0.408142 -0.200378 -0.866150 1441740619 0.207703 -0.408142 -0.200378 -0.866150 1441740619 0.207703 -0.408142 -0.200378 -0.866150 1441740619 0.207703 -0.408142 -0.200378 -0.866150 1441740619 0.381104 -0.341125 -0.145813 -0.846863 1441740619 0.381104 -0.341125 -0.145813 -0.846863 1441740619 0.381104 -0.341125 -0.145813 -0.846863 1441740619 0.381104 -0.341125 -0.145813 -0.846863 1441740619 0.381104 -0.341125 -0.145813 -0.846863 1441740619 0.381104 -0.341125 -0.145813 -0.846863 1441740619 0.381104 -0.341125 -0.145813 -0.846863 1441740619 0.637146 -0.211243 -0.047363 -0.739746 1441740619 0.637146 -0.211243 -0.047363 -0.739746 1441740619 0.637146 -0.211243 -0.047363 -0.739746 1441740619 0.637146 -0.211243 -0.047363 -0.739746 1441740619 0.637146 -0.211243 -0.047363 -0.739746 1441740619 0.657654 -0.296875 0.091370 -0.686279 1441740619 0.657654 -0.296875 0.091370 -0.686279 1441740619 0.657654 -0.296875 0.091370 -0.686279 1441740619 0.657654 -0.296875 0.091370 -0.686279 1441740619 0.657654 -0.296875 0.091370 -0.686279 1441740619 0.657654 -0.296875 0.091370 -0.686279 1441740619 0.692505 -0.171997 -0.009277 -0.700562 1441740619 0.692505 -0.171997 -0.009277 -0.700562 1441740619 0.692505 -0.171997 -0.009277 -0.700562 1441740619 0.692505 -0.171997 -0.009277 -0.700562 1441740619 0.692505 -0.171997 -0.009277 -0.700562 1441740619 0.692505 -0.171997 -0.009277 -0.700562 1441740619 0.692505 -0.171997 -0.009277 -0.700562 1441740619 0.663757 -0.180359 0.014465 -0.725769 1441740620 0.663757 -0.180359 0.014465 -0.725769 1441740620 0.663757 -0.180359 0.014465 -0.725769 1441740620 0.663757 -0.180359 0.014465 -0.725769 1441740620 0.663757 -0.180359 0.014465 -0.725769 1441740620 0.663757 -0.180359 0.014465 -0.725769 1441740620 0.645020 -0.161682 -0.013794 -0.746765 1441740620 0.645020 -0.161682 -0.013794 -0.746765 1441740620 0.645020 -0.161682 -0.013794 -0.746765 1441740620 0.645020 -0.161682 -0.013794 -0.746765 1441740620 0.645020 -0.161682 -0.013794 -0.746765 1441740620 0.645020 -0.161682 -0.013794 -0.746765 1441740620 0.582397 -0.183838 -0.008484 -0.791809 1441740620 0.582397 -0.183838 -0.008484 -0.791809 1441740620 0.582397 -0.183838 -0.008484 -0.791809 1441740620 0.582397 -0.183838 -0.008484 -0.791809 1441740620 0.582397 -0.183838 -0.008484 -0.791809 1441740620 0.582397 -0.183838 -0.008484 -0.791809 1441740620 0.510681 -0.201050 -0.013306 -0.835815 1441740620 0.510681 -0.201050 -0.013306 -0.835815 1441740620 0.510681 -0.201050 -0.013306 -0.835815 1441740620 0.510681 -0.201050 -0.013306 -0.835815 1441740620 0.510681 -0.201050 -0.013306 -0.835815 1441740620 0.510681 -0.201050 -0.013306 -0.835815 1441740620 0.510681 -0.201050 -0.013306 -0.835815 1441740620 0.428711 -0.217346 -0.017334 -0.876770 1441740620 0.428711 -0.217346 -0.017334 -0.876770 1441740620 0.428711 -0.217346 -0.017334 -0.876770 1441740620 0.428711 -0.217346 -0.017334 -0.876770 1441740620 0.428711 -0.217346 -0.017334 -0.876770 1441740620 0.428711 -0.217346 -0.017334 -0.876770 1441740620 0.337585 -0.233398 -0.012390 -0.911865 1441740620 0.337585 -0.233398 -0.012390 -0.911865 1441740620 0.337585 -0.233398 -0.012390 -0.911865 1441740620 0.337585 -0.233398 -0.012390 -0.911865 1441740620 0.337585 -0.233398 -0.012390 -0.911865 1441740620 0.337585 -0.233398 -0.012390 -0.911865 1441740620 0.337585 -0.233398 -0.012390 -0.911865 1441740620 0.270630 -0.248352 -0.014343 -0.929993 1441740620 0.270630 -0.248352 -0.014343 -0.929993 1441740620 0.270630 -0.248352 -0.014343 -0.929993 1441740620 0.270630 -0.248352 -0.014343 -0.929993 1441740620 0.270630 -0.248352 -0.014343 -0.929993 1441740620 0.213867 -0.269836 -0.035706 -0.938232 1441740620 0.213867 -0.269836 -0.035706 -0.938232 1441740620 0.213867 -0.269836 -0.035706 -0.938232 1441740620 0.213867 -0.269836 -0.035706 -0.938232 1441740620 0.213867 -0.269836 -0.035706 -0.938232 1441740620 0.213867 -0.269836 -0.035706 -0.938232 1441740620 0.163208 -0.293274 -0.070374 -0.939392 1441740620 0.163208 -0.293274 -0.070374 -0.939392 1441740620 0.163208 -0.293274 -0.070374 -0.939392 1441740620 0.163208 -0.293274 -0.070374 -0.939392 1441740620 0.163208 -0.293274 -0.070374 -0.939392 1441740620 0.163208 -0.293274 -0.070374 -0.939392 1441740620 0.163208 -0.293274 -0.070374 -0.939392 1441740620 0.102417 -0.317261 -0.125793 -0.934387 1441740620 0.102417 -0.317261 -0.125793 -0.934387 1441740620 0.102417 -0.317261 -0.125793 -0.934387 1441740620 0.102417 -0.317261 -0.125793 -0.934387 1441740620 0.102417 -0.317261 -0.125793 -0.934387 1441740620 0.102417 -0.317261 -0.125793 -0.934387 1441740620 0.081299 -0.336487 -0.188782 -0.919006 1441740620 0.081299 -0.336487 -0.188782 -0.919006 1441740620 0.081299 -0.336487 -0.188782 -0.919006 1441740620 0.081299 -0.336487 -0.188782 -0.919006 1441740620 0.081299 -0.336487 -0.188782 -0.919006 1441740620 0.081299 -0.336487 -0.188782 -0.919006 1441740620 0.088989 -0.355896 -0.219055 -0.904175 1441740620 0.088989 -0.355896 -0.219055 -0.904175 1441740620 0.088989 -0.355896 -0.219055 -0.904175 1441740620 0.088989 -0.355896 -0.219055 -0.904175 1441740620 0.088989 -0.355896 -0.219055 -0.904175 1441740620 0.110352 -0.368225 -0.223022 -0.895874 1441740620 0.110352 -0.368225 -0.223022 -0.895874 1441740620 0.110352 -0.368225 -0.223022 -0.895874 1441740620 0.110352 -0.368225 -0.223022 -0.895874 1441740620 0.110352 -0.368225 -0.223022 -0.895874 1441740620 0.110352 -0.368225 -0.223022 -0.895874 1441740620 0.110352 -0.368225 -0.223022 -0.895874 1441740620 0.123718 -0.379883 -0.216553 -0.890808 1441740620 0.123718 -0.379883 -0.216553 -0.890808 1441740620 0.123718 -0.379883 -0.216553 -0.890808 1441740620 0.123718 -0.379883 -0.216553 -0.890808 1441740620 0.123718 -0.379883 -0.216553 -0.890808 1441740620 0.123718 -0.379883 -0.216553 -0.890808 1441740620 0.132446 -0.367065 -0.250427 -0.886047 1441740620 0.132446 -0.367065 -0.250427 -0.886047 1441740620 0.132446 -0.367065 -0.250427 -0.886047 1441740620 0.132446 -0.367065 -0.250427 -0.886047 1441740620 0.132446 -0.367065 -0.250427 -0.886047 1441740620 0.132446 -0.367065 -0.250427 -0.886047 1441740620 0.328369 -0.287659 -0.228821 -0.870117 1441740620 0.328369 -0.287659 -0.228821 -0.870117 1441740620 0.328369 -0.287659 -0.228821 -0.870117 1441740620 0.328369 -0.287659 -0.228821 -0.870117 1441740620 0.328369 -0.287659 -0.228821 -0.870117 1441740620 0.328369 -0.287659 -0.228821 -0.870117 1441740620 0.328369 -0.287659 -0.228821 -0.870117 1441740620 0.626343 -0.100952 -0.153198 -0.757629 1441740620 0.626343 -0.100952 -0.153198 -0.757629 1441740620 0.626343 -0.100952 -0.153198 -0.757629 1441740620 0.626343 -0.100952 -0.153198 -0.757629 1441740620 0.626343 -0.100952 -0.153198 -0.757629 1441740620 0.626343 -0.100952 -0.153198 -0.757629 1441740620 0.705078 -0.199829 -0.035522 -0.679504 1441740620 0.705078 -0.199829 -0.035522 -0.679504 1441740620 0.705078 -0.199829 -0.035522 -0.679504 1441740620 0.705078 -0.199829 -0.035522 -0.679504 1441740620 0.705078 -0.199829 -0.035522 -0.679504 1441740620 0.705078 -0.199829 -0.035522 -0.679504 1441740620 0.705078 -0.199829 -0.035522 -0.679504 1441740620 0.678589 -0.184998 -0.083069 -0.705994 1441740620 0.678589 -0.184998 -0.083069 -0.705994 1441740621 0.678589 -0.184998 -0.083069 -0.705994 1441740621 0.678589 -0.184998 -0.083069 -0.705994 1441740621 0.678589 -0.184998 -0.083069 -0.705994 1441740621 0.678589 -0.184998 -0.083069 -0.705994 1441740621 0.678589 -0.184998 -0.083069 -0.705994 1441740621 0.688416 -0.097839 -0.153870 -0.702026 1441740621 0.688416 -0.097839 -0.153870 -0.702026 1441740621 0.688416 -0.097839 -0.153870 -0.702026 1441740621 0.688416 -0.097839 -0.153870 -0.702026 1441740621 0.688416 -0.097839 -0.153870 -0.702026 1441740621 0.688416 -0.097839 -0.153870 -0.702026 1441740621 0.649475 -0.163330 -0.113953 -0.733887 1441740621 0.649475 -0.163330 -0.113953 -0.733887 1441740621 0.649475 -0.163330 -0.113953 -0.733887 1441740621 0.649475 -0.163330 -0.113953 -0.733887 1441740621 0.649475 -0.163330 -0.113953 -0.733887 1441740621 0.649475 -0.163330 -0.113953 -0.733887 1441740621 0.617065 -0.185974 -0.094666 -0.758789 1441740621 0.617065 -0.185974 -0.094666 -0.758789 1441740621 0.617065 -0.185974 -0.094666 -0.758789 1441740621 0.617065 -0.185974 -0.094666 -0.758789 1441740621 0.617065 -0.185974 -0.094666 -0.758789 1441740621 0.617065 -0.185974 -0.094666 -0.758789 1441740621 0.558289 -0.200256 -0.088928 -0.800232 1441740621 0.558289 -0.200256 -0.088928 -0.800232 1441740621 0.558289 -0.200256 -0.088928 -0.800232 1441740621 0.558289 -0.200256 -0.088928 -0.800232 1441740621 0.558289 -0.200256 -0.088928 -0.800232 1441740621 0.558289 -0.200256 -0.088928 -0.800232 1441740621 0.456665 -0.251404 -0.041748 -0.852417 1441740621 0.456665 -0.251404 -0.041748 -0.852417 1441740621 0.456665 -0.251404 -0.041748 -0.852417 1441740621 0.456665 -0.251404 -0.041748 -0.852417 1441740621 0.456665 -0.251404 -0.041748 -0.852417 1441740621 0.456665 -0.251404 -0.041748 -0.852417 1441740621 0.378784 -0.266968 -0.021790 -0.885925 1441740621 0.378784 -0.266968 -0.021790 -0.885925 1441740621 0.378784 -0.266968 -0.021790 -0.885925 1441740621 0.378784 -0.266968 -0.021790 -0.885925 1441740621 0.378784 -0.266968 -0.021790 -0.885925 1441740621 0.378784 -0.266968 -0.021790 -0.885925 1441740621 0.311523 -0.266602 -0.031189 -0.911560 1441740621 0.311523 -0.266602 -0.031189 -0.911560 1441740621 0.311523 -0.266602 -0.031189 -0.911560 1441740621 0.311523 -0.266602 -0.031189 -0.911560 1441740621 0.311523 -0.266602 -0.031189 -0.911560 1441740621 0.311523 -0.266602 -0.031189 -0.911560 1441740621 0.259705 -0.290405 -0.053833 -0.919434 1441740621 0.259705 -0.290405 -0.053833 -0.919434 1441740621 0.259705 -0.290405 -0.053833 -0.919434 1441740621 0.259705 -0.290405 -0.053833 -0.919434 1441740621 0.259705 -0.290405 -0.053833 -0.919434 1441740621 0.259705 -0.290405 -0.053833 -0.919434 1441740621 0.259705 -0.290405 -0.053833 -0.919434 1441740621 0.228943 -0.314087 -0.104858 -0.915466 1441740621 0.228943 -0.314087 -0.104858 -0.915466 1441740621 0.228943 -0.314087 -0.104858 -0.915466 1441740621 0.228943 -0.314087 -0.104858 -0.915466 1441740621 0.228943 -0.314087 -0.104858 -0.915466 1441740621 0.228943 -0.314087 -0.104858 -0.915466 1441740621 0.192017 -0.347656 -0.134705 -0.907837 1441740621 0.192017 -0.347656 -0.134705 -0.907837 1441740621 0.192017 -0.347656 -0.134705 -0.907837 1441740621 0.192017 -0.347656 -0.134705 -0.907837 1441740621 0.192017 -0.347656 -0.134705 -0.907837 1441740621 0.192017 -0.347656 -0.134705 -0.907837 1441740621 0.171570 -0.374023 -0.133118 -0.901672 1441740621 0.171570 -0.374023 -0.133118 -0.901672 1441740621 0.171570 -0.374023 -0.133118 -0.901672 1441740621 0.171570 -0.374023 -0.133118 -0.901672 1441740621 0.171570 -0.374023 -0.133118 -0.901672 1441740621 0.171570 -0.374023 -0.133118 -0.901672 1441740621 0.171570 -0.374023 -0.133118 -0.901672 1441740621 0.206421 -0.395813 -0.148254 -0.882507 1441740621 0.206421 -0.395813 -0.148254 -0.882507 1441740621 0.206421 -0.395813 -0.148254 -0.882507 1441740621 0.206421 -0.395813 -0.148254 -0.882507 1441740621 0.206421 -0.395813 -0.148254 -0.882507 1441740621 0.206421 -0.395813 -0.148254 -0.882507 1441740621 0.188660 -0.417175 -0.185303 -0.869568 1441740621 0.188660 -0.417175 -0.185303 -0.869568 1441740621 0.188660 -0.417175 -0.185303 -0.869568 1441740621 0.188660 -0.417175 -0.185303 -0.869568 1441740621 0.188660 -0.417175 -0.185303 -0.869568 1441740621 0.188660 -0.417175 -0.185303 -0.869568 1441740621 0.156494 -0.405396 -0.248596 -0.865662 1441740621 0.156494 -0.405396 -0.248596 -0.865662 1441740621 0.156494 -0.405396 -0.248596 -0.865662 1441740621 0.156494 -0.405396 -0.248596 -0.865662 1441740621 0.156494 -0.405396 -0.248596 -0.865662 1441740621 0.156494 -0.405396 -0.248596 -0.865662 1441740621 0.156494 -0.405396 -0.248596 -0.865662 1441740621 0.128723 -0.388000 -0.304626 -0.860352 1441740621 0.128723 -0.388000 -0.304626 -0.860352 1441740621 0.128723 -0.388000 -0.304626 -0.860352 1441740621 0.128723 -0.388000 -0.304626 -0.860352 1441740621 0.128723 -0.388000 -0.304626 -0.860352 1441740621 0.128723 -0.388000 -0.304626 -0.860352 1441740621 0.311890 -0.341492 -0.269958 -0.844543 1441740621 0.311890 -0.341492 -0.269958 -0.844543 1441740621 0.311890 -0.341492 -0.269958 -0.844543 1441740621 0.311890 -0.341492 -0.269958 -0.844543 1441740621 0.311890 -0.341492 -0.269958 -0.844543 1441740621 0.311890 -0.341492 -0.269958 -0.844543 1441740621 0.657532 -0.127075 -0.118103 -0.733154 1441740621 0.657532 -0.127075 -0.118103 -0.733154 1441740621 0.657532 -0.127075 -0.118103 -0.733154 1441740621 0.657532 -0.127075 -0.118103 -0.733154 1441740621 0.657532 -0.127075 -0.118103 -0.733154 1441740621 0.657532 -0.127075 -0.118103 -0.733154 1441740621 0.657532 -0.127075 -0.118103 -0.733154 1441740621 0.752441 -0.087646 -0.099426 -0.645142 1441740621 0.752441 -0.087646 -0.099426 -0.645142 1441740621 0.752441 -0.087646 -0.099426 -0.645142 1441740622 0.752441 -0.087646 -0.099426 -0.645142 1441740622 0.752441 -0.087646 -0.099426 -0.645142 1441740622 0.752441 -0.087646 -0.099426 -0.645142 1441740622 0.691589 -0.113525 -0.145813 -0.698242 1441740622 0.691589 -0.113525 -0.145813 -0.698242 1441740622 0.691589 -0.113525 -0.145813 -0.698242 1441740622 0.691589 -0.113525 -0.145813 -0.698242 1441740622 0.691589 -0.113525 -0.145813 -0.698242 1441740622 0.691589 -0.113525 -0.145813 -0.698242 1441740622 0.691589 -0.113525 -0.145813 -0.698242 1441740622 0.699524 -0.078735 -0.194519 -0.683167 1441740622 0.699524 -0.078735 -0.194519 -0.683167 1441740622 0.699524 -0.078735 -0.194519 -0.683167 1441740622 0.699524 -0.078735 -0.194519 -0.683167 1441740622 0.699524 -0.078735 -0.194519 -0.683167 1441740622 0.699524 -0.078735 -0.194519 -0.683167 1441740622 0.672485 -0.110535 -0.173950 -0.710876 1441740622 0.672485 -0.110535 -0.173950 -0.710876 1441740622 0.672485 -0.110535 -0.173950 -0.710876 1441740622 0.672485 -0.110535 -0.173950 -0.710876 1441740622 0.672485 -0.110535 -0.173950 -0.710876 1441740622 0.672485 -0.110535 -0.173950 -0.710876 1441740622 0.627563 -0.145630 -0.139709 -0.751953 1441740622 0.627563 -0.145630 -0.139709 -0.751953 1441740622 0.627563 -0.145630 -0.139709 -0.751953 1441740622 0.627563 -0.145630 -0.139709 -0.751953 1441740622 0.627563 -0.145630 -0.139709 -0.751953 1441740622 0.557129 -0.171204 -0.117493 -0.804077 1441740622 0.557129 -0.171204 -0.117493 -0.804077 1441740622 0.557129 -0.171204 -0.117493 -0.804077 1441740622 0.557129 -0.171204 -0.117493 -0.804077 1441740622 0.557129 -0.171204 -0.117493 -0.804077 1441740622 0.557129 -0.171204 -0.117493 -0.804077 1441740622 0.557129 -0.171204 -0.117493 -0.804077 1441740622 0.467102 -0.204407 -0.096069 -0.854919 1441740622 0.467102 -0.204407 -0.096069 -0.854919 1441740622 0.467102 -0.204407 -0.096069 -0.854919 1441740622 0.467102 -0.204407 -0.096069 -0.854919 1441740622 0.467102 -0.204407 -0.096069 -0.854919 1441740622 0.467102 -0.204407 -0.096069 -0.854919 1441740622 0.374634 -0.221680 -0.069702 -0.897583 1441740622 0.374634 -0.221680 -0.069702 -0.897583 1441740622 0.374634 -0.221680 -0.069702 -0.897583 1441740622 0.374634 -0.221680 -0.069702 -0.897583 1441740622 0.374634 -0.221680 -0.069702 -0.897583 1441740622 0.374634 -0.221680 -0.069702 -0.897583 1441740622 0.295532 -0.249817 -0.048950 -0.920837 1441740622 0.295532 -0.249817 -0.048950 -0.920837 1441740622 0.295532 -0.249817 -0.048950 -0.920837 1441740622 0.295532 -0.249817 -0.048950 -0.920837 1441740622 0.295532 -0.249817 -0.048950 -0.920837 1441740622 0.295532 -0.249817 -0.048950 -0.920837 1441740622 0.295532 -0.249817 -0.048950 -0.920837 1441740622 0.236328 -0.271240 -0.069031 -0.930542 1441740622 0.236328 -0.271240 -0.069031 -0.930542 1441740622 0.236328 -0.271240 -0.069031 -0.930542 1441740622 0.236328 -0.271240 -0.069031 -0.930542 1441740622 0.236328 -0.271240 -0.069031 -0.930542 1441740622 0.236328 -0.271240 -0.069031 -0.930542 1441740622 0.201782 -0.306763 -0.111450 -0.923462 1441740622 0.201782 -0.306763 -0.111450 -0.923462 1441740622 0.201782 -0.306763 -0.111450 -0.923462 1441740622 
0.609375 0.269775 0.574036 -0.475769 1441740627 0.609375 0.269775 0.574036 -0.475769 1441740627 0.609375 0.269775 0.574036 -0.475769 1441740627 0.609375 0.269775 0.574036 -0.475769 1441740627 0.609375 0.269775 0.574036 -0.475769 1441740627 0.590210 0.313965 0.553406 -0.496704 1441740627 0.590210 0.313965 0.553406 -0.496704 1441740627 0.590210 0.313965 0.553406 -0.496704 1441740627 0.590210 0.313965 0.553406 -0.496704 1441740627 0.590210 0.313965 0.553406 -0.496704 1441740627 0.590210 0.313965 0.553406 -0.496704 1441740627 0.570313 0.365540 0.523865 -0.516357 1441740627 0.570313 0.365540 0.523865 -0.516357 1441740627 0.570313 0.365540 0.523865 -0.516357 1441740627 0.570313 0.365540 0.523865 -0.516357 1441740627 0.570313 0.365540 0.523865 -0.516357 1441740627 0.570313 0.365540 0.523865 -0.516357 1441740627 0.563171 0.395752 0.500061 -0.525513 1441740627 0.563171 0.395752 0.500061 -0.525513 1441740627 0.563171 0.395752 0.500061 -0.525513 1441740627 0.563171 0.395752 0.500061 -0.525513 1441740627 0.563171 0.395752 0.500061 -0.525513 1441740627 0.563171 0.395752 0.500061 -0.525513 1441740627 0.563171 0.395752 0.500061 -0.525513 1441740627 0.571960 0.388550 0.493896 -0.527222 1441740627 0.571960 0.388550 0.493896 -0.527222 1441740627 0.571960 0.388550 0.493896 -0.527222 1441740627 0.571960 0.388550 0.493896 -0.527222 1441740627 0.571960 0.388550 0.493896 -0.527222 1441740627 0.571960 0.388550 0.493896 -0.527222 1441740627 0.581665 0.367920 0.497131 -0.528320 1441740627 0.581665 0.367920 0.497131 -0.528320 1441740627 0.581665 0.367920 0.497131 -0.528320 1441740627 0.581665 0.367920 0.497131 -0.528320 1441740627 0.581665 0.367920 0.497131 -0.528320 1441740627 0.581665 0.367920 0.497131 -0.528320 1441740627 0.581665 0.367920 0.497131 -0.528320 1441740627 0.586243 0.354553 0.502014 -0.527771 1441740627 0.586243 0.354553 0.502014 -0.527771 1441740628 0.586243 0.354553 0.502014 -0.527771 1441740628 0.586243 0.354553 0.502014 -0.527771 1441740628 0.586243 0.354553 0.502014 -0.527771 1441740628 0.589172 0.352234 0.507446 -0.520813 1441740628 0.589172 0.352234 0.507446 -0.520813 1441740628 0.589172 0.352234 0.507446 -0.520813 1441740628 0.589172 0.352234 0.507446 -0.520813 1441740628 0.589172 0.352234 0.507446 -0.520813 1441740628 0.589172 0.352234 0.507446 -0.520813 1441740628 0.589172 0.352234 0.507446 -0.520813 1441740628 0.588196 0.358948 0.512268 -0.512512 1441740628 0.588196 0.358948 0.512268 -0.512512 1441740628 0.588196 0.358948 0.512268 -0.512512 1441740628 0.588196 0.358948 0.512268 -0.512512 1441740628 0.588196 0.358948 0.512268 -0.512512 1441740628 0.588196 0.358948 0.512268 -0.512512 1441740628 0.584656 0.369568 0.516602 -0.504700 1441740628 0.584656 0.369568 0.516602 -0.504700 1441740628 0.584656 0.369568 0.516602 -0.504700 1441740628 0.584656 0.369568 0.516602 -0.504700 1441740628 0.584656 0.369568 0.516602 -0.504700 1441740628 0.584656 0.369568 0.516602 -0.504700 1441740628 0.584229 0.372375 0.524048 -0.495300 1441740628 0.584229 0.372375 0.524048 -0.495300 1441740628 0.584229 0.372375 0.524048 -0.495300 1441740628 0.584229 0.372375 0.524048 -0.495300 1441740628 0.584229 0.372375 0.524048 -0.495300 1441740628 0.584229 0.372375 0.524048 -0.495300 1441740628 0.584229 0.372375 0.524048 -0.495300 1441740628 0.585388 0.367981 0.530701 -0.490112 1441740628 0.585388 0.367981 0.530701 -0.490112 1441740628 0.585388 0.367981 0.530701 -0.490112 1441740628 0.585388 0.367981 0.530701 -0.490112 1441740628 0.585388 0.367981 0.530701 -0.490112 1441740628 0.585388 0.367981 0.530701 -0.490112 1441740628 0.588867 0.356445 0.535095 -0.489685 1441740628 0.588867 0.356445 0.535095 -0.489685 1441740628 0.588867 0.356445 0.535095 -0.489685 1441740628 0.588867 0.356445 0.535095 -0.489685 1441740628 0.588867 0.356445 0.535095 -0.489685 1441740628 0.588867 0.356445 0.535095 -0.489685 1441740628 0.604614 0.337524 0.536621 -0.482178 1441740628 0.604614 0.337524 0.536621 -0.482178 1441740628 0.604614 0.337524 0.536621 -0.482178 1441740628 0.604614 0.337524 0.536621 -0.482178 1441740628 0.604614 0.337524 0.536621 -0.482178 1441740628 0.604614 0.337524 0.536621 -0.482178 1441740628 0.604614 0.337524 0.536621 -0.482178 1441740628 0.631287 0.308167 0.544495 -0.458252 1441740628 0.631287 0.308167 0.544495 -0.458252 1441740628 0.631287 0.308167 0.544495 -0.458252 1441740628 0.631287 0.308167 0.544495 -0.458252 1441740628 0.631287 0.308167 0.544495 -0.458252 1441740628 0.631287 0.308167 0.544495 -0.458252 1441740628 0.656555 0.251343 0.575012 -0.418457 1441740628 0.656555 0.251343 0.575012 -0.418457 1441740628 0.656555 0.251343 0.575012 -0.418457 1441740628 0.656555 0.251343 0.575012 -0.418457 1441740628 0.656555 0.251343 0.575012 -0.418457 1441740628 0.661865 0.194214 0.602783 -0.401062 1441740628 0.661865 0.194214 0.602783 -0.401062 1441740628 0.661865 0.194214 0.602783 -0.401062 1441740628 0.661865 0.194214 0.602783 -0.401062 1441740628 0.661865 0.194214 0.602783 -0.401062 1441740628 0.661865 0.194214 0.602783 -0.401062 1441740628 0.692810 0.100159 0.604370 -0.380371 1441740628 0.692810 0.100159 0.604370 -0.380371 1441740628 0.692810 0.100159 0.604370 -0.380371 1441740628 0.692810 0.100159 0.604370 -0.380371 1441740628 0.692810 0.100159 0.604370 -0.380371 1441740628 0.692810 0.100159 0.604370 -0.380371 1441740628 0.696899 0.093933 0.586792 -0.401428 1441740628 0.696899 0.093933 0.586792 -0.401428 1441740628 0.696899 0.093933 0.586792 -0.401428 1441740628 0.696899 0.093933 0.586792 -0.401428 1441740628 0.696899 0.093933 0.586792 -0.401428 1441740628 0.696899 0.093933 0.586792 -0.401428 1441740628 0.691467 0.157776 0.576965 -0.405029 1441740628 0.691467 0.157776 0.576965 -0.405029 1441740628 0.691467 0.157776 0.576965 -0.405029 1441740628 0.691467 0.157776 0.576965 -0.405029 1441740628 0.691467 0.157776 0.576965 -0.405029 1441740628 0.691467 0.157776 0.576965 -0.405029 1441740628 0.679932 0.189697 0.573486 -0.415649 1441740628 0.679932 0.189697 0.573486 -0.415649 1441740628 0.679932 0.189697 0.573486 -0.415649 1441740628 0.679932 0.189697 0.573486 -0.415649 1441740628 0.679932 0.189697 0.573486 -0.415649 1441740628 0.679932 0.189697 0.573486 -0.415649 1441740628 0.679932 0.189697 0.573486 -0.415649 1441740628 0.671570 0.199097 0.580811 -0.414673 1441740628 0.671570 0.199097 0.580811 -0.414673 1441740628 0.671570 0.199097 0.580811 -0.414673 1441740628 0.671570 0.199097 0.580811 -0.414673 1441740628 0.671570 0.199097 0.580811 -0.414673 1441740628 0.651978 0.228333 0.589661 -0.418396 1441740628 0.651978 0.228333 0.589661 -0.418396 1441740628 0.651978 0.228333 0.589661 -0.418396 1441740628 0.651978 0.228333 0.589661 -0.418396 1441740628 0.651978 0.228333 0.589661 -0.418396 1441740628 0.651978 0.228333 0.589661 -0.418396 1441740628 0.651978 0.228333 0.589661 -0.418396 1441740628 0.627380 0.268860 0.590820 -0.429993 1441740628 0.627380 0.268860 0.590820 -0.429993 1441740628 0.627380 0.268860 0.590820 -0.429993 1441740628 0.627380 0.268860 0.590820 -0.429993 1441740628 0.627380 0.268860 0.590820 -0.429993 1441740628 0.627380 0.268860 0.590820 -0.429993 1441740628 0.612854 0.301331 0.589172 -0.431763 1441740628 0.612854 0.301331 0.589172 -0.431763 1441740628 0.612854 0.301331 0.589172 -0.431763 1441740628 0.612854 0.301331 0.589172 -0.431763 1441740629 0.612854 0.301331 0.589172 -0.431763 1441740629 0.612854 0.301331 0.589172 -0.431763 1441740629 0.603882 0.320984 0.593872 -0.423767 1441740629 0.603882 0.320984 0.593872 -0.423767 1441740629 0.603882 0.320984 0.593872 -0.423767 1441740629 0.603882 0.320984 0.593872 -0.423767 1441740629 0.603882 0.320984 0.593872 -0.423767 1441740629 0.603882 0.320984 0.593872 -0.423767 1441740629 0.603882 0.320984 0.593872 -0.423767 1441740629 0.603516 0.329407 0.596558 -0.413818 1441740629 0.603516 0.329407 0.596558 -0.413818 1441740629 0.603516 0.329407 0.596558 -0.413818 1441740629 0.603516 0.329407 0.596558 -0.413818 1441740629 0.603516 0.329407 0.596558 -0.413818 1441740629 0.603516 0.329407 0.596558 -0.413818 1441740629 0.610168 0.322754 0.600525 -0.403503 1441740629 0.610168 0.322754 0.600525 -0.403503 1441740629 0.610168 0.322754 0.600525 -0.403503 1441740629 0.610168 0.322754 0.600525 -0.403503 1441740629 0.610168 0.322754 0.600525 -0.403503 1441740629 0.610168 0.322754 0.600525 -0.403503 1441740629 0.608765 0.326477 0.599060 -0.404785 1441740629 0.608765 0.326477 0.599060 -0.404785 1441740629 0.608765 0.326477 0.599060 -0.404785 1441740629 0.608765 0.326477 0.599060 -0.404785 1441740629 0.608765 0.326477 0.599060 -0.404785 1441740629 0.608765 0.326477 0.599060 -0.404785 1441740629 0.611694 0.326843 0.596375 -0.404175 1441740629 0.611694 0.326843 0.596375 -0.404175 1441740629 0.611694 0.326843 0.596375 -0.404175 1441740629 0.611694 0.326843 0.596375 -0.404175 1441740629 0.611694 0.326843 0.596375 -0.404175 1441740629 0.611694 0.326843 0.596375 -0.404175 1441740629 0.626465 0.304626 0.597961 -0.396301 1441740629 0.626465 0.304626 0.597961 -0.396301 1441740629 0.626465 0.304626 0.597961 -0.396301 1441740629 0.626465 0.304626 0.597961 -0.396301 1441740629 0.626465 0.304626 0.597961 -0.396301 1441740629 0.626465 0.304626 0.597961 -0.396301 1441740629 0.642639 0.270020 0.602295 -0.388916 1441740629 0.642639 0.270020 0.602295 -0.388916 1441740629 0.642639 0.270020 0.602295 -0.388916 1441740629 0.642639 0.270020 0.602295 -0.388916 1441740629 0.642639 0.270020 0.602295 -0.388916 1441740629 0.642639 0.270020 0.602295 -0.388916 1441740629 0.656311 0.240112 0.604309 -0.382507 1441740629 0.656311 0.240112 0.604309 -0.382507 1441740629 0.656311 0.240112 0.604309 -0.382507 1441740629 0.656311 0.240112 0.604309 -0.382507 1441740629 0.656311 0.240112 0.604309 -0.382507 1441740629 0.656311 0.240112 0.604309 -0.382507 1441740629 0.675232 0.186951 0.618835 -0.355103 1441740629 0.675232 0.186951 0.618835 -0.355103 1441740629 0.675232 0.186951 0.618835 -0.355103 1441740629 0.675232 0.186951 0.618835 -0.355103 1441740629 0.675232 0.186951 0.618835 -0.355103 1441740629 0.675232 0.186951 0.618835 -0.355103 1441740629 0.688477 0.143250 0.632813 -0.323975 1441740629 0.688477 0.143250 0.632813 -0.323975 1441740629 0.688477 0.143250 0.632813 -0.323975 1441740629 0.688477 0.143250 0.632813 -0.323975 1441740629 0.688477 0.143250 0.632813 -0.323975 1441740629 0.688477 0.143250 0.632813 -0.323975 1441740629 0.688477 0.143250 0.632813 -0.323975 1441740629 0.695618 0.147827 0.632874 -0.305969 1441740629 0.695618 0.147827 0.632874 -0.305969 1441740629 0.695618 0.147827 0.632874 -0.305969 1441740629 0.695618 0.147827 0.632874 -0.305969 1441740629 0.695618 0.147827 0.632874 -0.305969 1441740629 0.695618 0.147827 0.632874 -0.305969 1441740629 0.702209 0.133362 0.636719 -0.289185 1441740629 0.702209 0.133362 0.636719 -0.289185 1441740629 0.702209 0.133362 0.636719 -0.289185 1441740629 0.702209 0.133362 0.636719 -0.289185 1441740629 0.702209 0.133362 0.636719 -0.289185 1441740629 0.702209 0.133362 0.636719 -0.289185 1441740629 0.702209 0.133362 0.636719 -0.289185 1441740629 0.677063 0.153076 0.649658 -0.309998 1441740629 0.677063 0.153076 0.649658 -0.309998 1441740629 0.677063 0.153076 0.649658 -0.309998 1441740629 0.677063 0.153076 0.649658 -0.309998 1441740629 0.677063 0.153076 0.649658 -0.309998 1441740629 0.677063 0.153076 0.649658 -0.309998 1441740629 0.658325 0.198792 0.653076 -0.317017 1441740629 0.658325 0.198792 0.653076 -0.317017 1441740629 0.658325 0.198792 0.653076 -0.317017 1441740629 0.658325 0.198792 0.653076 -0.317017 1441740629 0.658325 0.198792 0.653076 -0.317017 1441740629 0.658325 0.198792 0.653076 -0.317017 1441740629 0.658325 0.198792 0.653076 -0.317017 1441740629 0.651245 0.215759 0.647949 -0.330750 1441740629 0.651245 0.215759 0.647949 -0.330750 1441740629 0.651245 0.215759 0.647949 -0.330750 1441740629 0.651245 0.215759 0.647949 -0.330750 1441740629 0.651245 0.215759 0.647949 -0.330750 1441740629 0.651245 0.215759 0.647949 -0.330750 1441740629 0.650452 0.207336 0.651672 -0.330444 1441740629 0.650452 0.207336 0.651672 -0.330444 1441740629 0.650452 0.207336 0.651672 -0.330444 1441740629 0.650452 0.207336 0.651672 -0.330444 1441740629 0.650452 0.207336 0.651672 -0.330444 1441740629 0.650452 0.207336 0.651672 -0.330444 1441740629 0.650452 0.207336 0.651672 -0.330444 1441740629 0.645813 0.219299 0.646851 -0.341125 1441740629 0.645813 0.219299 0.646851 -0.341125 1441740629 0.645813 0.219299 0.646851 -0.341125 1441740629 0.645813 0.219299 0.646851 -0.341125 1441740629 0.645813 0.219299 0.646851 -0.341125 1441740629 0.645813 0.219299 0.646851 -0.341125 1441740629 0.642517 0.234436 0.639526 -0.350952 1441740629 0.642517 0.234436 0.639526 -0.350952 1441740629 0.642517 0.234436 0.639526 -0.350952 1441740629 0.642517 0.234436 0.639526 -0.350952 1441740629 0.642517 0.234436 0.639526 -0.350952 1441740630 0.642517 0.234436 0.639526 -0.350952 1441740630 0.643738 0.231201 0.639771 -0.350403 1441740630 0.643738 0.231201 0.639771 -0.350403 1441740630 0.643738 0.231201 0.639771 -0.350403 1441740630 0.643738 0.231201 0.639771 -0.350403 1441740630 0.643738 0.231201 0.639771 -0.350403 1441740630 0.643738 0.231201 0.639771 -0.350403 1441740630 0.643738 0.231201 0.639771 -0.350403 1441740630 0.641479 0.229614 0.641663 -0.352112 1441740630 0.641479 0.229614 0.641663 -0.352112 1441740630 0.641479 0.229614 0.641663 -0.352112 1441740630 0.641479 0.229614 0.641663 -0.352112 1441740630 0.641479 0.229614 0.641663 -0.352112 1441740630 0.641479 0.229614 0.641663 -0.352112 1441740630 0.641479 0.229614 0.641663 -0.352112 1441740630 0.641418 0.234192 0.642883 -0.346924 1441740630 0.641418 0.234192 0.642883 -0.346924 1441740630 0.641418 0.234192 0.642883 -0.346924 1441740630 0.641418 0.234192 0.642883 -0.346924 1441740630 0.641418 0.234192 0.642883 -0.346924 1441740630 0.641418 0.234192 0.642883 -0.346924 1441740630 0.642944 0.231750 0.650146 -0.331970 1441740630 0.642944 0.231750 0.650146 -0.331970 1441740630 0.642944 0.231750 0.650146 -0.331970 1441740630 0.642944 0.231750 0.650146 -0.331970 1441740630 0.642944 0.231750 0.650146 -0.331970 1441740630 0.642944 0.231750 0.650146 -0.331970 1441740630 0.651550 0.216125 0.661804 -0.301147 1441740630 0.651550 0.216125 0.661804 -0.301147 1441740630 0.651550 0.216125 0.661804 -0.301147 1441740630 0.651550 0.216125 0.661804 -0.301147 1441740630 0.651550 0.216125 0.661804 -0.301147 1441740630 0.651550 0.216125 0.661804 -0.301147 1441740630 0.651550 0.216125 0.661804 -0.301147 1441740630 0.663330 0.181763 0.676208 -0.263794 1441740630 0.663330 0.181763 0.676208 -0.263794 1441740630 0.663330 0.181763 0.676208 -0.263794 1441740630 0.663330 0.181763 0.676208 -0.263794 1441740630 0.663330 0.181763 0.676208 -0.263794 1441740630 0.663330 0.181763 0.676208 -0.263794 1441740630 0.668335 0.154663 0.684204 -0.247314 1441740630 0.668335 0.154663 0.684204 -0.247314 1441740630 0.668335 0.154663 0.684204 -0.247314 1441740630 0.668335 0.154663 0.684204 -0.247314 1441740630 0.668335 0.154663 0.684204 -0.247314 1441740630 0.668335 0.154663 0.684204 -0.247314 1441740630 0.668335 0.154663 0.684204 -0.247314 1441740630 0.670105 0.145203 0.684204 -0.248352 1441740630 0.670105 0.145203 0.684204 -0.248352 1441740630 0.670105 0.145203 0.684204 -0.248352 1441740630 0.670105 0.145203 0.684204 -0.248352 1441740630 0.670105 0.145203 0.684204 -0.248352 1441740630 0.674866 0.128845 0.683411 -0.246521 1441740630 0.674866 0.128845 0.683411 -0.246521 1441740630 0.674866 0.128845 0.683411 -0.246521 1441740630 0.674866 0.128845 0.683411 -0.246521 1441740630 0.674866 0.128845 0.683411 -0.246521 1441740630 0.674866 0.128845 0.683411 -0.246521 1441740630 0.681396 0.101868 0.687073 -0.230591 1441740630 0.681396 0.101868 0.687073 -0.230591 1441740630 0.681396 0.101868 0.687073 -0.230591 1441740630 0.681396 0.101868 0.687073 -0.230591 1441740630 0.681396 0.101868 0.687073 -0.230591 1441740630 0.681396 0.101868 0.687073 -0.230591 1441740630 0.681396 0.101868 0.687073 -0.230591 1441740630 0.686401 0.050293 0.698792 -0.194641 1441740630 0.686401 0.050293 0.698792 -0.194641 1441740630 0.686401 0.050293 0.698792 -0.194641 1441740630 0.686401 0.050293 0.698792 -0.194641 1441740630 0.686401 0.050293 0.698792 -0.194641 1441740630 0.686401 0.050293 0.698792 -0.194641 1441740630 0.698364 0.010132 0.700256 -0.147400 1441740630 0.698364 0.010132 0.700256 -0.147400 1441740630 0.698364 0.010132 0.700256 -0.147400 1441740630 0.698364 0.010132 0.700256 -0.147400 1441740630 0.698364 0.010132 0.700256 -0.147400 1441740630 0.698364 0.010132 0.700256 -0.147400 1441740630 0.698364 0.010132 0.700256 -0.147400 1441740630 0.711670 -0.064880 0.698730 -0.032654 1441740630 0.711670 -0.064880 0.698730 -0.032654 1441740630 0.711670 -0.064880 0.698730 -0.032654 1441740630 0.711670 -0.064880 0.698730 -0.032654 1441740630 0.711670 -0.064880 0.698730 -0.032654 1441740630 0.711670 -0.064880 0.698730 -0.032654 1441740630 0.705627 -0.123596 0.697693 -0.001648 1441740630 0.705627 -0.123596 0.697693 -0.001648 1441740630 0.705627 -0.123596 0.697693 -0.001648 1441740630 0.705627 -0.123596 0.697693 -0.001648 1441740630 0.705627 -0.123596 0.697693 -0.001648 1441740630 0.705627 -0.123596 0.697693 -0.001648 1441740630 0.705627 -0.123596 0.697693 -0.001648 1441740630 0.704346 -0.007019 0.704285 -0.088135 1441740630 0.704346 -0.007019 0.704285 -0.088135 1441740630 0.704346 -0.007019 0.704285 -0.088135 1441740630 0.704346 -0.007019 0.704285 -0.088135 1441740630 0.704346 -0.007019 0.704285 -0.088135 1441740630 0.700500 0.043762 0.700500 -0.129150 1441740630 0.700500 0.043762 0.700500 -0.129150 1441740630 0.700500 0.043762 0.700500 -0.129150 1441740630 0.700500 0.043762 0.700500 -0.129150 1441740630 0.700500 0.043762 0.700500 -0.129150 1441740630 0.700500 0.043762 0.700500 -0.129150 1441740630 0.700745 0.052673 0.697021 -0.142517 1441740630 0.700745 0.052673 0.697021 -0.142517 1441740630 0.700745 0.052673 0.697021 -0.142517 1441740630 0.700745 0.052673 0.697021 -0.142517 1441740630 0.700745 0.052673 0.697021 -0.142517 1441740630 0.700745 0.052673 0.697021 -0.142517 1441740630 0.692871 0.098022 0.689209 -0.187622 1441740630 0.692871 0.098022 0.689209 -0.187622 1441740630 0.692871 0.098022 0.689209 -0.187622 1441740630 0.692871 0.098022 0.689209 -0.187622 1441740630 0.692871 0.098022 0.689209 -0.187622 1441740631 0.692871 0.098022 0.689209 -0.187622 1441740631 0.682495 0.144287 0.679260 -0.227783 1441740631 0.682495 0.144287 0.679260 -0.227783 1441740631 0.682495 0.144287 0.679260 -0.227783 1441740631 0.682495 0.144287 0.679260 -0.227783 1441740631 0.682495 0.144287 0.679260 -0.227783 1441740631 0.682495 0.144287 0.679260 -0.227783 1441740631 0.679688 0.163818 0.669739 -0.250122 1441740631 0.679688 0.163818 0.669739 -0.250122 1441740631 0.679688 0.163818 0.669739 -0.250122 1441740631 0.679688 0.163818 0.669739 -0.250122 1441740631 0.679688 0.163818 0.669739 -0.250122 1441740631 0.679688 0.163818 0.669739 -0.250122 1441740631 0.679688 0.163818 0.669739 -0.250122 1441740631 0.677795 0.174377 0.663086 -0.265381 1441740631 0.677795 0.174377 0.663086 -0.265381 1441740631 0.677795 0.174377 0.663086 -0.265381 1441740631 0.677795 0.174377 0.663086 -0.265381 1441740631 0.677795 0.174377 0.663086 -0.265381 1441740631 0.677795 0.174377 0.663086 -0.265381 1441740631 0.674988 0.181702 0.660339 -0.274292 1441740631 0.674988 0.181702 0.660339 -0.274292 1441740631 0.674988 0.181702 0.660339 -0.274292 1441740631 0.674988 0.181702 0.660339 -0.274292 1441740631 0.674988 0.181702 0.660339 -0.274292 1441740631 0.674988 0.181702 0.660339 -0.274292 1441740631 0.674988 0.181702 0.660339 -0.274292 1441740631 0.673950 0.186340 0.657898 -0.279663 1441740631 0.673950 0.186340 0.657898 -0.279663 1441740631 0.673950 0.186340 0.657898 -0.279663 1441740631 0.673950 0.186340 0.657898 -0.279663 1441740631 0.673950 0.186340 0.657898 -0.279663 1441740631 0.673950 0.186340 0.657898 -0.279663 1441740631 0.671936 0.187317 0.658325 -0.282715 1441740631 0.671936 0.187317 0.658325 -0.282715 1441740631 0.671936 0.187317 0.658325 -0.282715 1441740631 0.671936 0.187317 0.658325 -0.282715 1441740631 0.671936 0.187317 0.658325 -0.282715 1441740631 0.671936 0.187317 0.658325 -0.282715 1441740631 0.669556 0.183533 0.660767 -0.285156 1441740631 0.669556 0.183533 0.660767 -0.285156 1441740631 0.669556 0.183533 0.660767 -0.285156 1441740631 0.669556 0.183533 0.660767 -0.285156 1441740631 0.669556 0.183533 0.660767 -0.285156 1441740631 0.666321 0.178223 0.661804 -0.293640 1441740631 0.666321 0.178223 0.661804 -0.293640 1441740631 0.666321 0.178223 0.661804 -0.293640 1441740631 0.666321 0.178223 0.661804 -0.293640 1441740631 0.666321 0.178223 0.661804 -0.293640 1441740631 0.666321 0.178223 0.661804 -0.293640 1441740631 0.668518 0.166748 0.662048 -0.294800 1441740631 0.668518 0.166748 0.662048 -0.294800 1441740631 0.668518 0.166748 0.662048 -0.294800 1441740631 0.668518 0.166748 0.662048 -0.294800 1441740631 0.668518 0.166748 0.662048 -0.294800 1441740631 0.668518 0.166748 0.662048 -0.294800 1441740631 0.687073 0.123474 0.666321 -0.262085 1441740631 0.687073 0.123474 0.666321 -0.262085 1441740631 0.687073 0.123474 0.666321 -0.262085 1441740631 0.687073 0.123474 0.666321 -0.262085 1441740631 0.687073 0.123474 0.666321 -0.262085 1441740631 0.687073 0.123474 0.666321 -0.262085 1441740631 0.686890 0.116455 0.668762 -0.259338 1441740631 0.686890 0.116455 0.668762 -0.259338 1441740631 0.686890 0.116455 0.668762 -0.259338 1441740631 0.686890 0.116455 0.668762 -0.259338 1441740631 0.686890 0.116455 0.668762 -0.259338 1441740631 0.686890 0.116455 0.668762 -0.259338 1441740631 0.680542 0.132568 0.664124 -0.279602 1441740631 0.680542 0.132568 0.664124 -0.279602 1441740631 0.680542 0.132568 0.664124 -0.279602 1441740631 0.680542 0.132568 0.664124 -0.279602 1441740631 0.680542 0.132568 0.664124 -0.279602 1441740631 0.680542 0.132568 0.664124 -0.279602 1441740631 0.680542 0.132568 0.664124 -0.279602 1441740631 0.678650 0.089233 0.672302 -0.281799 1441740631 0.678650 0.089233 0.672302 -0.281799 1441740631 0.678650 0.089233 0.672302 -0.281799 1441740631 0.678650 0.089233 0.672302 -0.281799 1441740631 0.678650 0.089233 0.672302 -0.281799 1441740631 0.678650 0.089233 0.672302 -0.281799 1441740631 0.664612 0.105164 0.682007 -0.286377 1441740631 0.664612 0.105164 0.682007 -0.286377 1441740631 0.664612 0.105164 0.682007 -0.286377 1441740631 0.664612 0.105164 0.682007 -0.286377 1441740631 0.664612 0.105164 0.682007 -0.286377 1441740631 0.664612 0.105164 0.682007 -0.286377 1441740631 0.656067 0.153442 0.673157 -0.304688 1441740631 0.656067 0.153442 0.673157 -0.304688 1441740631 0.656067 0.153442 0.673157 -0.304688 1441740631 0.656067 0.153442 0.673157 -0.304688 1441740631 0.656067 0.153442 0.673157 -0.304688 1441740631 0.656067 0.153442 0.673157 -0.304688 1441740631 0.656067 0.153442 0.673157 -0.304688 1441740631 0.658997 0.148254 0.664001 -0.320496 1441740631 0.658997 0.148254 0.664001 -0.320496 1441740631 0.658997 0.148254 0.664001 -0.320496 1441740631 0.658997 0.148254 0.664001 -0.320496 1441740631 0.658997 0.148254 0.664001 -0.320496 1441740631 0.658997 0.148254 0.664001 -0.320496 1441740631 0.650940 0.154846 0.659851 -0.341858 1441740631 0.650940 0.154846 0.659851 -0.341858 1441740631 0.650940 0.154846 0.659851 -0.341858 1441740631 0.650940 0.154846 0.659851 -0.341858 1441740631 0.650940 0.154846 0.659851 -0.341858 1441740631 0.650940 0.154846 0.659851 -0.341858 1441740631 0.650940 0.154846 0.659851 -0.341858 1441740631 0.643860 0.171936 0.651489 -0.362427 1441740631 0.643860 0.171936 0.651489 -0.362427 1441740631 0.643860 0.171936 0.651489 -0.362427 1441740631 0.643860 0.171936 0.651489 -0.362427 1441740631 0.643860 0.171936 0.651489 -0.362427 1441740631 0.643860 0.171936 0.651489 -0.362427 1441740631 0.639587 0.194946 0.638489 -0.381104 1441740632 0.639587 0.194946 0.638489 -0.381104 1441740632 0.639587 0.194946 0.638489 -0.381104 1441740632 0.639587 0.194946 0.638489 -0.381104 1441740632 0.639587 0.194946 0.638489 -0.381104 1441740632 0.639587 0.194946 0.638489 -0.381104 1441740632 0.639587 0.194946 0.638489 -0.381104 1441740632 0.634766 0.211182 0.632019 -0.391113 1441740632 0.634766 0.211182 0.632019 -0.391113 1441740632 0.634766 0.211182 0.632019 -0.391113 1441740632 0.634766 0.211182 0.632019 -0.391113 1441740632 0.634766 0.211182 0.632019 -0.391113 1441740632 0.634766 0.211182 0.632019 -0.391113 1441740632 0.627930 0.226013 0.629822 -0.397339 1441740632 0.627930 0.226013 0.629822 -0.397339 1441740632 0.627930 0.226013 0.629822 -0.397339 1441740632 0.627930 0.226013 0.629822 -0.397339 1441740632 0.627930 0.226013 0.629822 -0.397339 1441740632 0.627930 0.226013 0.629822 -0.397339 1441740632 0.617004 0.254089 0.622498 -0.408813 1441740632 0.617004 0.254089 0.622498 -0.408813 1441740632 0.617004 0.254089 0.622498 -0.408813 1441740632 0.617004 0.254089 0.622498 -0.408813 1441740632 0.617004 0.254089 0.622498 -0.408813 1441740632 0.617004 0.254089 0.622498 -0.408813 1441740632 0.617004 0.254089 0.622498 -0.408813 1441740632 0.605652 0.290283 0.612427 -0.416870 1441740632 0.605652 0.290283 0.612427 -0.416870 1441740632 0.605652 0.290283 0.612427 -0.416870 1441740632 0.605652 0.290283 0.612427 -0.416870 1441740632 0.605652 0.290283 0.612427 -0.416870 1441740632 0.605652 0.290283 0.612427 -0.416870 1441740632 0.601929 0.308472 0.608398 -0.415100 1441740632 0.601929 0.308472 0.608398 -0.415100 1441740632 0.601929 0.308472 0.608398 -0.415100 1441740632 0.601929 0.308472 0.608398 -0.415100 1441740632 0.601929 0.308472 0.608398 -0.415100 1441740632 0.601929 0.308472 0.608398 -0.415100 1441740632 0.601807 0.310608 0.608032 -0.414246 1441740632 0.601807 0.310608 0.608032 -0.414246 1441740632 0.601807 0.310608 0.608032 -0.414246 1441740632 0.601807 0.310608 0.608032 -0.414246 1441740632 0.601807 0.310608 0.608032 -0.414246 1441740632 0.601807 0.310608 0.608032 -0.414246 1441740632 0.601807 0.310608 0.608032 -0.414246 1441740632 0.604858 0.298706 0.611511 -0.413391 1441740632 0.604858 0.298706 0.611511 -0.413391 1441740632 0.604858 0.298706 0.611511 -0.413391 1441740632 0.604858 0.298706 0.611511 -0.413391 1441740632 0.604858 0.298706 0.611511 -0.413391 1441740632 0.604858 0.298706 0.611511 -0.413391 1441740632 0.612427 0.271057 0.618591 -0.410706 1441740632 0.612427 0.271057 0.618591 -0.410706 1441740632 0.612427 0.271057 0.618591 -0.410706 1441740632 0.612427 0.271057 0.618591 -0.410706 1441740632 0.612427 0.271057 0.618591 -0.410706 1441740632 0.612427 0.271057 0.618591 -0.410706 1441740632 0.620728 0.247742 0.622009 -0.407837 1441740632 0.620728 0.247742 0.622009 -0.407837 1441740632 0.620728 0.247742 0.622009 -0.407837 1441740632 0.620728 0.247742 0.622009 -0.407837 1441740632 0.620728 0.247742 0.622009 -0.407837 1441740632 0.620728 0.247742 0.622009 -0.407837 1441740632 0.633179 0.231506 0.621765 -0.398621 1441740632 0.633179 0.231506 0.621765 -0.398621 1441740632 0.633179 0.231506 0.621765 -0.398621 1441740632 0.633179 0.231506 0.621765 -0.398621 1441740632 0.633179 0.231506 0.621765 -0.398621 1441740632 0.633179 0.231506 0.621765 -0.398621 1441740632 0.656494 0.177490 0.638977 -0.359314 1441740632 0.656494 0.177490 0.638977 -0.359314 1441740632 0.656494 0.177490 0.638977 -0.359314 1441740632 0.656494 0.177490 0.638977 -0.359314 1441740632 0.656494 0.177490 0.638977 -0.359314 1441740632 0.656494 0.177490 0.638977 -0.359314 1441740632 0.666931 0.095093 0.665710 -0.320801 1441740632 0.666931 0.095093 0.665710 -0.320801 1441740632 0.666931 0.095093 0.665710 -0.320801 1441740632 0.666931 0.095093 0.665710 -0.320801 1441740632 0.666931 0.095093 0.665710 -0.320801 1441740632 0.666931 0.095093 0.665710 -0.320801 1441740632 0.666931 0.095093 0.665710 -0.320801 1441740632 0.670837 0.002319 0.684998 -0.283997 1441740632 0.670837 0.002319 0.684998 -0.283997 1441740632 0.670837 0.002319 0.684998 -0.283997 1441740632 0.670837 0.002319 0.684998 -0.283997 1441740632 0.670837 0.002319 0.684998 -0.283997 1441740632 0.670837 0.002319 0.684998 -0.283997 1441740632 0.664673 -0.002075 0.689697 -0.287170 1441740632 0.664673 -0.002075 0.689697 -0.287170 1441740632 0.664673 -0.002075 0.689697 -0.287170 1441740632 0.664673 -0.002075 0.689697 -0.287170 1441740632 0.664673 -0.002075 0.689697 -0.287170 1441740632 0.664673 -0.002075 0.689697 -0.287170 1441740632 0.664673 -0.002075 0.689697 -0.287170 1441740632 0.674805 0.053406 0.673645 -0.296509 1441740632 0.674805 0.053406 0.673645 -0.296509 1441740632 0.674805 0.053406 0.673645 -0.296509 1441740632 0.674805 0.053406 0.673645 -0.296509 1441740632 0.674805 0.053406 0.673645 -0.296509 1441740632 0.674805 0.053406 0.673645 -0.296509 1441740632 0.688477 0.072937 0.664795 -0.280396 1441740632 0.688477 0.072937 0.664795 -0.280396 1441740632 
0.594238 -0.069153 0.411011 -0.687805 1441740636 0.594238 -0.069153 0.411011 -0.687805 1441740636 0.555115 -0.168335 0.286194 -0.762634 1441740636 0.555115 -0.168335 0.286194 -0.762634 1441740636 0.555115 -0.168335 0.286194 -0.762634 1441740636 0.555115 -0.168335 0.286194 -0.762634 1441740636 0.555115 -0.168335 0.286194 -0.762634 1441740636 0.555115 -0.168335 0.286194 -0.762634 1441740636 0.504517 -0.235901 0.139038 -0.818848 1441740636 0.504517 -0.235901 0.139038 -0.818848 1441740636 0.504517 -0.235901 0.139038 -0.818848 1441740636 0.504517 -0.235901 0.139038 -0.818848 1441740636 0.504517 -0.235901 0.139038 -0.818848 1441740636 0.504517 -0.235901 0.139038 -0.818848 1441740636 0.504517 -0.235901 0.139038 -0.818848 1441740636 0.442017 -0.285645 0.017883 -0.850159 1441740636 0.442017 -0.285645 0.017883 -0.850159 1441740636 0.442017 -0.285645 0.017883 -0.850159 1441740636 0.442017 -0.285645 0.017883 -0.850159 1441740636 0.442017 -0.285645 0.017883 -0.850159 1441740636 0.442017 -0.285645 0.017883 -0.850159 1441740636 0.376587 -0.312073 -0.082092 -0.868408 1441740636 0.376587 -0.312073 -0.082092 -0.868408 1441740636 0.376587 -0.312073 -0.082092 -0.868408 1441740636 0.376587 -0.312073 -0.082092 -0.868408 1441740636 0.376587 -0.312073 -0.082092 -0.868408 1441740636 0.376587 -0.312073 -0.082092 -0.868408 1441740636 0.313538 -0.326233 -0.158936 -0.877502 1441740636 0.313538 -0.326233 -0.158936 -0.877502 1441740636 0.313538 -0.326233 -0.158936 -0.877502 1441740636 0.313538 -0.326233 -0.158936 -0.877502 1441740636 0.313538 -0.326233 -0.158936 -0.877502 1441740636 0.313538 -0.326233 -0.158936 -0.877502 1441740636 0.261841 -0.330933 -0.229675 -0.877075 1441740636 0.261841 -0.330933 -0.229675 -0.877075 1441740636 0.261841 -0.330933 -0.229675 -0.877075 1441740636 0.261841 -0.330933 -0.229675 -0.877075 1441740636 0.261841 -0.330933 -0.229675 -0.877075 1441740636 0.261841 -0.330933 -0.229675 -0.877075 1441740636 0.261841 -0.330933 -0.229675 -0.877075 1441740636 0.265259 -0.285156 -0.301453 -0.870361 1441740636 0.265259 -0.285156 -0.301453 -0.870361 1441740636 0.265259 -0.285156 -0.301453 -0.870361 1441740636 0.265259 -0.285156 -0.301453 -0.870361 1441740636 0.265259 -0.285156 -0.301453 -0.870361 1441740636 0.265259 -0.285156 -0.301453 -0.870361 1441740636 0.443665 -0.175171 -0.282410 -0.832336 1441740636 0.443665 -0.175171 -0.282410 -0.832336 1441740636 0.443665 -0.175171 -0.282410 -0.832336 1441740636 0.443665 -0.175171 -0.282410 -0.832336 1441740636 0.443665 -0.175171 -0.282410 -0.832336 1441740636 0.658020 -0.052429 -0.035583 -0.750366 1441740636 0.658020 -0.052429 -0.035583 -0.750366 1441740636 0.658020 -0.052429 -0.035583 -0.750366 1441740636 0.658020 -0.052429 -0.035583 -0.750366 1441740636 0.658020 -0.052429 -0.035583 -0.750366 1441740636 0.658020 -0.052429 -0.035583 -0.750366 1441740637 0.658020 -0.052429 -0.035583 -0.750366 1441740637 0.694031 -0.069885 -0.073425 -0.712769 1441740637 0.694031 -0.069885 -0.073425 -0.712769 1441740637 0.694031 -0.069885 -0.073425 -0.712769 1441740637 0.694031 -0.069885 -0.073425 -0.712769 1441740637 0.694031 -0.069885 -0.073425 -0.712769 1441740637 0.694031 -0.069885 -0.073425 -0.712769 1441740637 0.674622 -0.017334 -0.114624 -0.729065 1441740637 0.674622 -0.017334 -0.114624 -0.729065 1441740637 0.674622 -0.017334 -0.114624 -0.729065 1441740637 0.674622 -0.017334 -0.114624 -0.729065 1441740637 0.674622 -0.017334 -0.114624 -0.729065 1441740637 0.674622 -0.017334 -0.114624 -0.729065 1441740637 0.661072 -0.019775 -0.106873 -0.742371 1441740637 0.661072 -0.019775 -0.106873 -0.742371 1441740637 0.661072 -0.019775 -0.106873 -0.742371 1441740637 0.661072 -0.019775 -0.106873 -0.742371 1441740637 0.661072 -0.019775 -0.106873 -0.742371 1441740637 0.661072 -0.019775 -0.106873 -0.742371 1441740637 0.633911 -0.043579 -0.099915 -0.765686 1441740637 0.633911 -0.043579 -0.099915 -0.765686 1441740637 0.633911 -0.043579 -0.099915 -0.765686 1441740637 0.633911 -0.043579 -0.099915 -0.765686 1441740637 0.633911 -0.043579 -0.099915 -0.765686 1441740637 0.633911 -0.043579 -0.099915 -0.765686 1441740637 0.573242 -0.094910 -0.090759 -0.808777 1441740637 0.573242 -0.094910 -0.090759 -0.808777 1441740637 0.573242 -0.094910 -0.090759 -0.808777 1441740637 0.573242 -0.094910 -0.090759 -0.808777 1441740637 0.573242 -0.094910 -0.090759 -0.808777 1441740637 0.573242 -0.094910 -0.090759 -0.808777 1441740637 0.497559 -0.143066 -0.107300 -0.848816 1441740637 0.497559 -0.143066 -0.107300 -0.848816 1441740637 0.497559 -0.143066 -0.107300 -0.848816 1441740637 0.497559 -0.143066 -0.107300 -0.848816 1441740637 0.497559 -0.143066 -0.107300 -0.848816 1441740637 0.497559 -0.143066 -0.107300 -0.848816 1441740637 0.497559 -0.143066 -0.107300 -0.848816 1441740637 0.399109 -0.202515 -0.096436 -0.889099 1441740637 0.399109 -0.202515 -0.096436 -0.889099 1441740637 0.399109 -0.202515 -0.096436 -0.889099 1441740637 0.399109 -0.202515 -0.096436 -0.889099 1441740637 0.399109 -0.202515 -0.096436 -0.889099 1441740637 0.399109 -0.202515 -0.096436 -0.889099 1441740637 0.312012 -0.269958 -0.099487 -0.905518 1441740637 0.312012 -0.269958 -0.099487 -0.905518 1441740637 0.312012 -0.269958 -0.099487 -0.905518 1441740637 0.312012 -0.269958 -0.099487 -0.905518 1441740637 0.312012 -0.269958 -0.099487 -0.905518 1441740637 0.312012 -0.269958 -0.099487 -0.905518 1441740637 0.312012 -0.269958 -0.099487 -0.905518 1441740637 0.262817 -0.292542 -0.133545 -0.909729 1441740637 0.262817 -0.292542 -0.133545 -0.909729 1441740637 0.262817 -0.292542 -0.133545 -0.909729 1441740637 0.262817 -0.292542 -0.133545 -0.909729 1441740637 0.262817 -0.292542 -0.133545 -0.909729 1441740637 0.262817 -0.292542 -0.133545 -0.909729 1441740637 0.233337 -0.322937 -0.189026 -0.897522 1441740637 0.233337 -0.322937 -0.189026 -0.897522 1441740637 0.233337 -0.322937 -0.189026 -0.897522 1441740637 0.233337 -0.322937 -0.189026 -0.897522 1441740637 0.233337 -0.322937 -0.189026 -0.897522 1441740637 0.233337 -0.322937 -0.189026 -0.897522 1441740637 0.198547 -0.351990 -0.226257 -0.886353 1441740637 0.198547 -0.351990 -0.226257 -0.886353 1441740637 0.198547 -0.351990 -0.226257 -0.886353 1441740637 0.198547 -0.351990 -0.226257 -0.886353 1441740637 0.198547 -0.351990 -0.226257 -0.886353 1441740637 0.198547 -0.351990 -0.226257 -0.886353 1441740637 0.198547 -0.351990 -0.226257 -0.886353 1441740637 0.179749 -0.356262 -0.258972 -0.879639 1441740637 0.179749 -0.356262 -0.258972 -0.879639 1441740637 0.179749 -0.356262 -0.258972 -0.879639 1441740637 0.179749 -0.356262 -0.258972 -0.879639 1441740637 0.179749 -0.356262 -0.258972 -0.879639 1441740637 0.179749 -0.356262 -0.258972 -0.879639 1441740637 0.174011 -0.351685 -0.272278 -0.878601 1441740637 0.174011 -0.351685 -0.272278 -0.878601 1441740637 0.174011 -0.351685 -0.272278 -0.878601 1441740637 0.174011 -0.351685 -0.272278 -0.878601 1441740637 0.174011 -0.351685 -0.272278 -0.878601 1441740637 0.174011 -0.351685 -0.272278 -0.878601 1441740637 0.174866 -0.355957 -0.272156 -0.876770 1441740637 0.174866 -0.355957 -0.272156 -0.876770 1441740637 0.174866 -0.355957 -0.272156 -0.876770 1441740637 0.174866 -0.355957 -0.272156 -0.876770 1441740637 0.174866 -0.355957 -0.272156 -0.876770 1441740637 0.174866 -0.355957 -0.272156 -0.876770 1441740637 0.174866 -0.355957 -0.272156 -0.876770 1441740637 0.186279 -0.349243 -0.294434 -0.869873 1441740637 0.186279 -0.349243 -0.294434 -0.869873 1441740637 0.186279 -0.349243 -0.294434 -0.869873 1441740637 0.186279 -0.349243 -0.294434 -0.869873 1441740637 0.186279 -0.349243 -0.294434 -0.869873 1441740637 0.186279 -0.349243 -0.294434 -0.869873 1441740637 0.194519 -0.341614 -0.306458 -0.866943 1441740637 0.194519 -0.341614 -0.306458 -0.866943 1441740637 0.194519 -0.341614 -0.306458 -0.866943 1441740637 0.194519 -0.341614 -0.306458 -0.866943 1441740637 0.194519 -0.341614 -0.306458 -0.866943 1441740637 0.194519 -0.341614 -0.306458 -0.866943 1441740637 0.194519 -0.341614 -0.306458 -0.866943 1441740637 0.228455 -0.333008 -0.309875 -0.860779 1441740637 0.228455 -0.333008 -0.309875 -0.860779 1441740637 0.228455 -0.333008 -0.309875 -0.860779 1441740637 0.228455 -0.333008 -0.309875 -0.860779 1441740637 0.228455 -0.333008 -0.309875 -0.860779 1441740637 0.228455 -0.333008 -0.309875 -0.860779 1441740637 0.338501 -0.258789 -0.288330 -0.857544 1441740637 0.338501 -0.258789 -0.288330 -0.857544 1441740637 0.338501 -0.258789 -0.288330 -0.857544 1441740637 0.338501 -0.258789 -0.288330 -0.857544 1441740637 0.338501 -0.258789 -0.288330 -0.857544 1441740637 0.338501 -0.258789 -0.288330 -0.857544 1441740637 0.582214 -0.110413 -0.178406 -0.785522 1441740638 0.582214 -0.110413 -0.178406 -0.785522 1441740638 0.582214 -0.110413 -0.178406 -0.785522 1441740638 0.582214 -0.110413 -0.178406 -0.785522 1441740638 0.582214 -0.110413 -0.178406 -0.785522 1441740638 0.714050 -0.112793 0.014160 -0.690796 1441740638 0.714050 -0.112793 0.014160 -0.690796 1441740638 0.714050 -0.112793 0.014160 -0.690796 1441740638 0.714050 -0.112793 0.014160 -0.690796 1441740638 0.714050 -0.112793 0.014160 -0.690796 1441740638 0.714050 -0.112793 0.014160 -0.690796 1441740638 0.714050 -0.112793 0.014160 -0.690796 1441740638 0.633484 -0.120911 -0.064636 -0.761536 1441740638 0.633484 -0.120911 -0.064636 -0.761536 1441740638 0.633484 -0.120911 -0.064636 -0.761536 1441740638 0.633484 -0.120911 -0.064636 -0.761536 1441740638 0.633484 -0.120911 -0.064636 -0.761536 1441740638 0.633484 -0.120911 -0.064636 -0.761536 1441740638 0.620544 -0.074036 -0.117920 -0.771729 1441740638 0.620544 -0.074036 -0.117920 -0.771729 1441740638 0.620544 -0.074036 -0.117920 -0.771729 1441740638 0.620544 -0.074036 -0.117920 -0.771729 1441740638 0.620544 -0.074036 -0.117920 -0.771729 1441740638 0.620544 -0.074036 -0.117920 -0.771729 1441740638 0.620544 -0.074036 -0.117920 -0.771729 1441740638 0.589905 -0.086243 -0.112549 -0.794922 1441740638 0.589905 -0.086243 -0.112549 -0.794922 1441740638 0.589905 -0.086243 -0.112549 -0.794922 1441740638 0.589905 -0.086243 -0.112549 -0.794922 1441740638 0.589905 -0.086243 -0.112549 -0.794922 1441740638 0.589905 -0.086243 -0.112549 -0.794922 1441740638 0.548218 -0.132202 -0.101318 -0.819580 1441740638 0.548218 -0.132202 -0.101318 -0.819580 1441740638 0.548218 -0.132202 -0.101318 -0.819580 1441740638 0.548218 -0.132202 -0.101318 -0.819580 1441740638 0.548218 -0.132202 -0.101318 -0.819580 1441740638 0.548218 -0.132202 -0.101318 -0.819580 1441740638 0.548218 -0.132202 -0.101318 -0.819580 1441740638 0.465027 -0.208069 -0.062988 -0.858215 1441740638 0.465027 -0.208069 -0.062988 -0.858215 1441740638 0.465027 -0.208069 -0.062988 -0.858215 1441740638 0.465027 -0.208069 -0.062988 -0.858215 1441740638 0.465027 -0.208069 -0.062988 -0.858215 1441740638 0.465027 -0.208069 -0.062988 -0.858215 1441740638 0.389771 -0.254272 -0.051636 -0.883606 1441740638 0.389771 -0.254272 -0.051636 -0.883606 1441740638 0.389771 -0.254272 -0.051636 -0.883606 1441740638 0.389771 -0.254272 -0.051636 -0.883606 1441740638 0.389771 -0.254272 -0.051636 -0.883606 1441740638 0.389771 -0.254272 -0.051636 -0.883606 1441740638 0.311401 -0.271179 -0.056946 -0.908997 1441740638 0.311401 -0.271179 -0.056946 -0.908997 1441740638 0.311401 -0.271179 -0.056946 -0.908997 1441740638 0.311401 -0.271179 -0.056946 -0.908997 1441740638 0.311401 -0.271179 -0.056946 -0.908997 1441740638 0.311401 -0.271179 -0.056946 -0.908997 1441740638 0.257751 -0.286011 -0.074524 -0.919922 1441740638 0.257751 -0.286011 -0.074524 -0.919922 1441740638 0.257751 -0.286011 -0.074524 -0.919922 1441740638 0.257751 -0.286011 -0.074524 -0.919922 1441740638 0.257751 -0.286011 -0.074524 -0.919922 1441740638 0.257751 -0.286011 -0.074524 -0.919922 1441740638 0.257751 -0.286011 -0.074524 -0.919922 1441740638 0.204956 -0.301331 -0.093140 -0.926575 1441740638 0.204956 -0.301331 -0.093140 -0.926575 1441740638 0.204956 -0.301331 -0.093140 -0.926575 1441740638 0.204956 -0.301331 -0.093140 -0.926575 1441740638 0.204956 -0.301331 -0.093140 -0.926575 1441740638 0.204956 -0.301331 -0.093140 -0.926575 1441740638 0.170959 -0.308289 -0.138794 -0.925476 1441740638 0.170959 -0.308289 -0.138794 -0.925476 1441740638 0.170959 -0.308289 -0.138794 -0.925476 1441740638 0.170959 -0.308289 -0.138794 -0.925476 1441740638 0.170959 -0.308289 -0.138794 -0.925476 1441740638 0.170959 -0.308289 -0.138794 -0.925476 1441740638 0.170959 -0.308289 -0.138794 -0.925476 1441740638 0.133118 -0.313293 -0.185974 -0.921753 1441740638 0.133118 -0.313293 -0.185974 -0.921753 1441740638 0.133118 -0.313293 -0.185974 -0.921753 1441740638 0.133118 -0.313293 -0.185974 -0.921753 1441740638 0.133118 -0.313293 -0.185974 -0.921753 1441740638 0.133118 -0.313293 -0.185974 -0.921753 1441740638 0.114807 -0.321045 -0.220947 -0.913818 1441740638 0.114807 -0.321045 -0.220947 -0.913818 1441740638 0.114807 -0.321045 -0.220947 -0.913818 1441740638 0.114807 -0.321045 -0.220947 -0.913818 1441740638 0.114807 -0.321045 -0.220947 -0.913818 1441740638 0.099670 -0.330200 -0.233643 -0.909119 1441740638 0.099670 -0.330200 -0.233643 -0.909119 1441740638 0.099670 -0.330200 -0.233643 -0.909119 1441740638 0.099670 -0.330200 -0.233643 -0.909119 1441740638 0.099670 -0.330200 -0.233643 -0.909119 1441740638 0.099670 -0.330200 -0.233643 -0.909119 1441740638 0.109863 -0.333252 -0.247253 -0.903198 1441740638 0.109863 -0.333252 -0.247253 -0.903198 1441740638 0.109863 -0.333252 -0.247253 -0.903198 1441740638 0.109863 -0.333252 -0.247253 -0.903198 1441740638 0.109863 -0.333252 -0.247253 -0.903198 1441740638 0.109863 -0.333252 -0.247253 -0.903198 1441740638 0.110107 -0.336365 -0.269714 -0.895569 1441740638 0.110107 -0.336365 -0.269714 -0.895569 1441740638 0.110107 -0.336365 -0.269714 -0.895569 1441740638 0.110107 -0.336365 -0.269714 -0.895569 1441740638 0.110107 -0.336365 -0.269714 -0.895569 1441740638 0.110107 -0.336365 -0.269714 -0.895569 1441740638 0.144409 -0.329956 -0.287537 -0.887512 1441740638 0.144409 -0.329956 -0.287537 -0.887512 1441740638 0.144409 -0.329956 -0.287537 -0.887512 1441740638 0.144409 -0.329956 -0.287537 -0.887512 1441740638 0.144409 -0.329956 -0.287537 -0.887512 1441740638 0.144409 -0.329956 -0.287537 -0.887512 1441740638 0.144409 -0.329956 -0.287537 -0.887512 1441740638 0.303284 -0.312378 -0.234985 -0.869080 1441740639 0.303284 -0.312378 -0.234985 -0.869080 1441740639 0.303284 -0.312378 -0.234985 -0.869080 1441740639 0.303284 -0.312378 -0.234985 -0.869080 1441740639 0.303284 -0.312378 -0.234985 -0.869080 1441740639 0.303284 -0.312378 -0.234985 -0.869080 1441740639 0.558777 -0.223694 -0.076965 -0.794922 1441740639 0.558777 -0.223694 -0.076965 -0.794922 1441740639 0.558777 -0.223694 -0.076965 -0.794922 1441740639 0.558777 -0.223694 -0.076965 -0.794922 1441740639 0.558777 -0.223694 -0.076965 -0.794922 1441740639 0.558777 -0.223694 -0.076965 -0.794922 1441740639 0.686584 -0.231689 0.093140 -0.682861 1441740639 0.686584 -0.231689 0.093140 -0.682861 1441740639 0.686584 -0.231689 0.093140 -0.682861 1441740639 0.686584 -0.231689 0.093140 -0.682861 1441740639 0.686584 -0.231689 0.093140 -0.682861 1441740639 0.686584 -0.231689 0.093140 -0.682861 1441740639 0.686584 -0.231689 0.093140 -0.682861 1441740639 0.647156 -0.188232 0.018860 -0.738525 1441740639 0.647156 -0.188232 0.018860 -0.738525 1441740639 0.647156 -0.188232 0.018860 -0.738525 1441740639 0.647156 -0.188232 0.018860 -0.738525 1441740639 0.647156 -0.188232 0.018860 -0.738525 1441740639 0.638916 -0.120178 -0.017090 -0.759644 1441740639 0.638916 -0.120178 -0.017090 -0.759644 1441740639 0.638916 -0.120178 -0.017090 -0.759644 1441740639 0.638916 -0.120178 -0.017090 -0.759644 1441740639 0.638916 -0.120178 -0.017090 -0.759644 1441740639 0.638916 -0.120178 -0.017090 -0.759644 1441740639 0.590393 -0.132813 -0.024109 -0.795776 1441740639 0.590393 -0.132813 -0.024109 -0.795776 1441740639 0.590393 -0.132813 -0.024109 -0.795776 1441740639 0.590393 -0.132813 -0.024109 -0.795776 1441740639 0.590393 -0.132813 -0.024109 -0.795776 1441740639 0.590393 -0.132813 -0.024109 -0.795776 1441740639 0.590393 -0.132813 -0.024109 -0.795776 1441740639 0.525757 -0.177429 -0.012024 -0.831848 1441740639 0.525757 -0.177429 -0.012024 -0.831848 1441740639 0.525757 -0.177429 -0.012024 -0.831848 1441740639 0.525757 -0.177429 -0.012024 -0.831848 1441740639 0.525757 -0.177429 -0.012024 -0.831848 1441740639 0.525757 -0.177429 -0.012024 -0.831848 1441740639 0.447571 -0.216064 0.000183 -0.867798 1441740639 0.447571 -0.216064 0.000183 -0.867798 1441740639 0.447571 -0.216064 0.000183 -0.867798 1441740639 0.447571 -0.216064 0.000183 -0.867798 1441740639 0.447571 -0.216064 0.000183 -0.867798 1441740639 0.447571 -0.216064 0.000183 -0.867798 1441740639 0.447571 -0.216064 0.000183 -0.867798 1441740639 0.378052 -0.227478 -0.016785 -0.897278 1441740639 0.378052 -0.227478 -0.016785 -0.897278 1441740639 0.378052 -0.227478 -0.016785 -0.897278 1441740639 0.378052 -0.227478 -0.016785 -0.897278 1441740639 0.378052 -0.227478 -0.016785 -0.897278 1441740639 0.378052 -0.227478 -0.016785 -0.897278 1441740639 0.297852 -0.242859 -0.022339 -0.922974 1441740639 0.297852 -0.242859 -0.022339 -0.922974 1441740639 0.297852 -0.242859 -0.022339 -0.922974 1441740639 0.297852 -0.242859 -0.022339 -0.922974 1441740639 0.297852 -0.242859 -0.022339 -0.922974 1441740639 0.297852 -0.242859 -0.022339 -0.922974 1441740639 0.238586 -0.254028 -0.047913 -0.936096 1441740639 0.238586 -0.254028 -0.047913 -0.936096 1441740639 0.238586 -0.254028 -0.047913 -0.936096 1441740639 0.238586 -0.254028 -0.047913 -0.936096 1441740639 0.238586 -0.254028 -0.047913 -0.936096 1441740639 0.238586 -0.254028 -0.047913 -0.936096 1441740639 0.181458 -0.270325 -0.065552 -0.943298 1441740639 0.181458 -0.270325 -0.065552 -0.943298 1441740639 0.181458 -0.270325 -0.065552 -0.943298 1441740639 0.181458 -0.270325 -0.065552 -0.943298 1441740639 0.181458 -0.270325 -0.065552 -0.943298 1441740639 0.181458 -0.270325 -0.065552 -0.943298 1441740639 0.149780 -0.287170 -0.103455 -0.940430 1441740639 0.149780 -0.287170 -0.103455 -0.940430 1441740639 0.149780 -0.287170 -0.103455 -0.940430 1441740639 0.149780 -0.287170 -0.103455 -0.940430 1441740639 0.149780 -0.287170 -0.103455 -0.940430 1441740639 0.149780 -0.287170 -0.103455 -0.940430 1441740639 0.119446 -0.300598 -0.143494 -0.935364 1441740639 0.119446 -0.300598 -0.143494 -0.935364 1441740639 0.119446 -0.300598 -0.143494 -0.935364 1441740639 0.119446 -0.300598 -0.143494 -0.935364 1441740639 0.119446 -0.300598 -0.143494 -0.935364 1441740639 0.119446 -0.300598 -0.143494 -0.935364 1441740639 0.108887 -0.314026 -0.188660 -0.924133 1441740639 0.108887 -0.314026 -0.188660 -0.924133 1441740639 0.108887 -0.314026 -0.188660 -0.924133 1441740639 0.108887 -0.314026 -0.188660 -0.924133 1441740639 0.108887 -0.314026 -0.188660 -0.924133 1441740639 0.108887 -0.314026 -0.188660 -0.924133 1441740639 0.090088 -0.329773 -0.208374 -0.916382 1441740639 0.090088 -0.329773 -0.208374 -0.916382 1441740639 0.090088 -0.329773 -0.208374 -0.916382 1441740639 0.090088 -0.329773 -0.208374 -0.916382 1441740639 0.090088 -0.329773 -0.208374 -0.916382 1441740639 0.090088 -0.329773 -0.208374 -0.916382 1441740639 0.085144 -0.339600 -0.231140 -0.907776 1441740639 0.085144 -0.339600 -0.231140 -0.907776 1441740639 0.085144 -0.339600 -0.231140 -0.907776 1441740639 0.085144 -0.339600 -0.231140 -0.907776 1441740639 0.085144 -0.339600 -0.231140 -0.907776 1441740639 0.085144 -0.339600 -0.231140 -0.907776 1441740639 0.088074 -0.343323 -0.258789 -0.898621 1441740639 0.088074 -0.343323 -0.258789 -0.898621 1441740639 0.088074 -0.343323 -0.258789 -0.898621 1441740639 0.088074 -0.343323 -0.258789 -0.898621 1441740639 0.088074 -0.343323 -0.258789 -0.898621 1441740639 0.088074 -0.343323 -0.258789 -0.898621 1441740639 0.173950 -0.339050 -0.283386 -0.880127 1441740639 0.173950 -0.339050 -0.283386 -0.880127 1441740639 0.173950 -0.339050 -0.283386 -0.880127 1441740640 0.173950 -0.339050 -0.283386 -0.880127 1441740640 0.173950 -0.339050 -0.283386 -0.880127 1441740640 0.173950 -0.339050 -0.283386 -0.880127 1441740640 0.173950 -0.339050 -0.283386 -0.880127 1441740640 0.436707 -0.213989 -0.282837 -0.826782 1441740640 0.436707 -0.213989 -0.282837 -0.826782 1441740640 0.436707 -0.213989 -0.282837 -0.826782 1441740640 0.436707 -0.213989 -0.282837 -0.826782 1441740640 0.436707 -0.213989 -0.282837 -0.826782 1441740640 0.436707 -0.213989 -0.282837 -0.826782 1441740640 0.746399 -0.024109 -0.139648 -0.650208 1441740640 0.746399 -0.024109 -0.139648 -0.650208 1441740640 0.746399 -0.024109 -0.139648 -0.650208 1441740640 0.746399 -0.024109 -0.139648 -0.650208 1441740640 0.746399 -0.024109 -0.139648 -0.650208 1441740640 0.746399 -0.024109 -0.139648 -0.650208 1441740640 0.701355 -0.069214 -0.100830 -0.702271 1441740640 0.701355 -0.069214 -0.100830 -0.702271 1441740640 0.701355 -0.069214 -0.100830 -0.702271 1441740640 0.701355 -0.069214 -0.100830 -0.702271 1441740640 0.701355 -0.069214 -0.100830 -0.702271 1441740640 0.701355 -0.069214 -0.100830 -0.702271 1441740640 0.694824 -0.016846 -0.134644 -0.706238 1441740640 0.694824 -0.016846 -0.134644 -0.706238 1441740640 0.694824 -0.016846 -0.134644 -0.706238 1441740640 0.694824 -0.016846 -0.134644 -0.706238 1441740640 0.694824 -0.016846 -0.134644 -0.706238 1441740640 0.694824 -0.016846 -0.134644 -0.706238 1441740640 0.694824 -0.016846 -0.134644 -0.706238 1441740640 0.659485 -0.059143 -0.118164 -0.740051 1441740640 0.659485 -0.059143 -0.118164 -0.740051 1441740640 0.659485 -0.059143 -0.118164 -0.740051 1441740640 0.659485 -0.059143 -0.118164 -0.740051 1441740640 0.659485 -0.059143 -0.118164 -0.740051 1441740640 0.659485 -0.059143 -0.118164 -0.740051 1441740640 0.625061 -0.039795 -0.151855 -0.764648 1441740640 0.625061 -0.039795 -0.151855 -0.764648 1441740640 0.625061 -0.039795 -0.151855 -0.764648 1441740640 0.625061 -0.039795 -0.151855 -0.764648 1441740640 0.625061 -0.039795 -0.151855 -0.764648 1441740640 0.625061 -0.039795 -0.151855 -0.764648 1441740640 0.625061 -0.039795 -0.151855 -0.764648 1441740640 0.559143 -0.067444 -0.151123 -0.812439 1441740640 0.559143 -0.067444 -0.151123 -0.812439 1441740640 0.559143 -0.067444 -0.151123 -0.812439 1441740640 0.559143 -0.067444 -0.151123 -0.812439 1441740640 0.559143 -0.067444 -0.151123 -0.812439 1441740640 0.559143 -0.067444 -0.151123 -0.812439 1441740640 0.478394 -0.106506 -0.142212 -0.859985 1441740640 0.478394 -0.106506 -0.142212 -0.859985 1441740640 0.478394 -0.106506 -0.142212 -0.859985 1441740640 0.478394 -0.106506 -0.142212 -0.859985 1441740640 0.478394 -0.106506 -0.142212 -0.859985 1441740640 0.478394 -0.106506 -0.142212 -0.859985 1441740640 0.478394 -0.106506 -0.142212 -0.859985 1441740640 0.405945 -0.135498 -0.128845 -0.894592 1441740640 0.405945 -0.135498 -0.128845 -0.894592 1441740640 0.405945 -0.135498 -0.128845 -0.894592 1441740640 0.405945 -0.135498 -0.128845 -0.894592 1441740640 0.405945 -0.135498 -0.128845 -0.894592 1441740640 0.405945 -0.135498 -0.128845 -0.894592 1441740640 0.336426 -0.151428 -0.125610 -0.920959 1441740640 0.336426 -0.151428 -0.125610 -0.920959 1441740640 0.336426 -0.151428 -0.125610 -0.920959 1441740640 0.336426 -0.151428 -0.125610 -0.920959 1441740640 0.336426 -0.151428 -0.125610 -0.920959 1441740640 0.336426 -0.151428 -0.125610 -0.920959 1441740640 0.336426 -0.151428 -0.125610 -0.920959 1441740640 0.281128 -0.177490 -0.147644 -0.931519 1441740640 0.281128 -0.177490 -0.147644 -0.931519 1441740640 0.281128 -0.177490 -0.147644 -0.931519 1441740640 0.281128 -0.177490 -0.147644 -0.931519 1441740640 0.281128 -0.177490 -0.147644 -0.931519 1441740640 0.281128 -0.177490 -0.147644 -0.931519 1441740640 0.252136 -0.214783 -0.177795 -0.926697 1441740640 0.252136 -0.214783 -0.177795 -0.926697 1441740640 0.252136 -0.214783 -0.177795 -0.926697 1441740640 0.252136 -0.214783 -0.177795 -0.926697 1441740640 0.252136 -0.214783 -0.177795 -0.926697 1441740640 0.252136 -0.214783 -0.177795 -0.926697 1441740640 0.239746 -0.264160 -0.183960 -0.915955 1441740640 0.239746 -0.264160 -0.183960 -0.915955 1441740640 0.239746 -0.264160 -0.183960 -0.915955 1441740640 0.239746 -0.264160 -0.183960 -0.915955 1441740640 0.239746 -0.264160 -0.183960 -0.915955 1441740640 0.257446 -0.309143 -0.216064 -0.889648 1441740640 0.257446 -0.309143 -0.216064 -0.889648 1441740640 0.257446 -0.309143 -0.216064 -0.889648 1441740640 0.257446 -0.309143 -0.216064 -0.889648 1441740640 0.257446 -0.309143 -0.216064 -0.889648 1441740640 0.257446 -0.309143 -0.216064 -0.889648 1441740640 0.269287 -0.310913 -0.262085 -0.873047 1441740640 0.269287 -0.310913 -0.262085 -0.873047 1441740640 0.269287 -0.310913 -0.262085 -0.873047 1441740640 0.269287 -0.310913 -0.262085 -0.873047 1441740640 0.269287 -0.310913 -0.262085 -0.873047 1441740640 0.269287 -0.310913 -0.262085 -0.873047 1441740640 0.269287 -0.310913 -0.262085 -0.873047 1441740640 0.269287 -0.310913 -0.262085 -0.873047 1441740640 0.276855 -0.302429 -0.291382 -0.864319 1441740640 0.276855 -0.302429 -0.291382 -0.864319 1441740640 0.276855 -0.302429 -0.291382 -0.864319 1441740640 0.276855 -0.302429 -0.291382 -0.864319 1441740640 0.276855 -0.302429 -0.291382 -0.864319 1441740640 0.276855 -0.302429 -0.291382 -0.864319 1441740640 0.245728 -0.320740 -0.329163 -0.853516 1441740640 0.245728 -0.320740 -0.329163 -0.853516 1441740640 0.245728 -0.320740 -0.329163 -0.853516 1441740640 0.245728 -0.320740 -0.329163 -0.853516 1441740640 0.245728 -0.320740 -0.329163 -0.853516 1441740640 0.245728 -0.320740 -0.329163 -0.853516 1441740640 0.169556 -0.329224 -0.395508 -0.840576 1441740640 0.169556 -0.329224 -0.395508 -0.840576 1441740640 0.169556 -0.329224 -0.395508 -0.840576 1441740640 0.169556 -0.329224 -0.395508 -0.840576 1441740641 0.169556 -0.329224 -0.395508 -0.840576 1441740641 0.169556 -0.329224 -0.395508 -0.840576 1441740641 0.349121 -0.253357 -0.393494 -0.811890 1441740641 0.349121 -0.253357 -0.393494 -0.811890 1441740641 0.349121 -0.253357 -0.393494 -0.811890 1441740641 0.349121 -0.253357 -0.393494 -0.811890 1441740641 0.349121 -0.253357 -0.393494 -0.811890 1441740641 0.349121 -0.253357 -0.393494 -0.811890 1441740641 0.643433 -0.133240 -0.217346 -0.721802 1441740641 0.643433 -0.133240 -0.217346 -0.721802 1441740641 0.643433 -0.133240 -0.217346 -0.721802 1441740641 0.643433 -0.133240 -0.217346 -0.721802 1441740641 0.643433 -0.133240 -0.217346 -0.721802 1441740641 0.643433 -0.133240 -0.217346 -0.721802 1441740641 0.699097 -0.060303 -0.044495 -0.711121 1441740641 0.699097 -0.060303 -0.044495 -0.711121 1441740641 0.699097 -0.060303 -0.044495 -0.711121 1441740641 0.699097 -0.060303 -0.044495 -0.711121 1441740641 0.699097 -0.060303 -0.044495 -0.711121 1441740641 0.699097 -0.060303 -0.044495 -0.711121 1441740641 0.699097 -0.060303 -0.044495 -0.711121 1441740641 0.666138 -0.061890 -0.149292 -0.728149 1441740641 0.666138 -0.061890 -0.149292 -0.728149 1441740641 0.666138 -0.061890 -0.149292 -0.728149 1441740641 0.666138 -0.061890 -0.149292 -0.728149 1441740641 0.666138 -0.061890 -0.149292 -0.728149 1441740641 0.666138 -0.061890 -0.149292 -0.728149 1441740641 0.633911 -0.066223 -0.173767 -0.750732 1441740641 0.633911 -0.066223 -0.173767 -0.750732 1441740641 0.633911 -0.066223 -0.173767 -0.750732 1441740641 0.633911 -0.066223 -0.173767 -0.750732 1441740641 0.633911 -0.066223 -0.173767 -0.750732 1441740641 0.633911 -0.066223 -0.173767 -0.750732 1441740641 0.607971 -0.062195 -0.183716 -0.769958 1441740641 0.607971 -0.062195 -0.183716 -0.769958 1441740641 0.607971 -0.062195 -0.183716 -0.769958 1441740641 0.607971 -0.062195 -0.183716 -0.769958 1441740641 0.607971 -0.062195 -0.183716 -0.769958 1441740641 0.607971 -0.062195 -0.183716 -0.769958 1441740641 0.559875 -0.111023 -0.172180 -0.802917 1441740641 0.559875 -0.111023 -0.172180 -0.802917 1441740641 0.559875 -0.111023 -0.172180 -0.802917 1441740641 0.559875 -0.111023 -0.172180 -0.802917 1441740641 0.559875 -0.111023 -0.172180 -0.802917 1441740641 0.501831 -0.157349 -0.144165 -0.838257 1441740641 0.501831 -0.157349 -0.144165 -0.838257 1441740641 0.501831 -0.157349 -0.144165 -0.838257 1441740641 0.501831 -0.157349 -0.144165 -0.838257 1441740641 0.501831 -0.157349 -0.144165 -0.838257 1441740641 0.501831 -0.157349 -0.144165 -0.838257 1441740641 0.460327 -0.175964 -0.177979 -0.851807 1441740641 0.460327 -0.175964 -0.177979 -0.851807 1441740641 0.460327 -0.175964 -0.177979 -0.851807 1441740641 0.460327 -0.175964 -0.177979 -0.851807 1441740641 0.460327 -0.175964 -0.177979 -0.851807 1441740641 0.460327 -0.175964 -0.177979 -0.851807 1441740641 0.460327 -0.175964 -0.177979 -0.851807 1441740641 0.410950 -0.197754 -0.206482 -0.865723 1441740641 0.410950 -0.197754 -0.206482 -0.865723 1441740641 0.410950 -0.197754 -0.206482 -0.865723 1441740641 0.410950 -0.197754 -0.206482 -0.865723 1441740641 0.410950 -0.197754 -0.206482 -0.865723 1441740641 0.410950 -0.197754 -0.206482 -0.865723 1441740641 0.366760 -0.226807 -0.229431 -0.872620 1441740641 0.366760 -0.226807 -0.229431 -0.872620 1441740641 0.366760 -0.226807 -0.229431 -0.872620 1441740641 0.366760 -0.226807 -0.229431 -0.872620 1441740641 0.366760 -0.226807 -0.229431 -0.872620 1441740641 0.366760 -0.226807 -0.229431 -0.872620 1441740641 0.366760 -0.226807 -0.229431 -0.872620 1441740641 0.329224 -0.248962 -0.255188 -0.874390 1441740641 0.329224 -0.248962 -0.255188 -0.874390 1441740641 0.329224 -0.248962 -0.255188 -0.874390 1441740641 0.329224 -0.248962 -0.255188 -0.874390 1441740641 0.329224 -0.248962 -0.255188 -0.874390 1441740641 0.329224 -0.248962 -0.255188 -0.874390 1441740641 0.300842 -0.263672 -0.290833 -0.869202 1441740641 0.300842 -0.263672 -0.290833 -0.869202 1441740641 0.300842 -0.263672 -0.290833 -0.869202 1441740641 
0.612549 0.215759 0.583862 -0.487122 1441740644 0.608643 0.225586 0.579712 -0.492493 1441740644 0.608643 0.225586 0.579712 -0.492493 1441740644 0.608643 0.225586 0.579712 -0.492493 1441740644 0.608643 0.225586 0.579712 -0.492493 1441740644 0.608643 0.225586 0.579712 -0.492493 1441740644 0.608643 0.225586 0.579712 -0.492493 1441740644 0.608643 0.225586 0.579712 -0.492493 1441740644 0.601990 0.238342 0.574158 -0.501099 1441740644 0.601990 0.238342 0.574158 -0.501099 1441740644 0.601990 0.238342 0.574158 -0.501099 1441740644 0.601990 0.238342 0.574158 -0.501099 1441740644 0.601990 0.238342 0.574158 -0.501099 1441740644 0.601990 0.238342 0.574158 -0.501099 1441740644 0.594421 0.255005 0.566711 -0.510315 1441740644 0.594421 0.255005 0.566711 -0.510315 1441740644 0.594421 0.255005 0.566711 -0.510315 1441740644 0.594421 0.255005 0.566711 -0.510315 1441740644 0.594421 0.255005 0.566711 -0.510315 1441740644 0.594421 0.255005 0.566711 -0.510315 1441740644 0.585754 0.272339 0.559387 -0.519409 1441740644 0.585754 0.272339 0.559387 -0.519409 1441740644 0.585754 0.272339 0.559387 -0.519409 1441740644 0.585754 0.272339 0.559387 -0.519409 1441740644 0.585754 0.272339 0.559387 -0.519409 1441740644 0.585754 0.272339 0.559387 -0.519409 1441740644 0.585754 0.272339 0.559387 -0.519409 1441740644 0.573914 0.294189 0.548462 -0.532227 1441740644 0.573914 0.294189 0.548462 -0.532227 1441740644 0.573914 0.294189 0.548462 -0.532227 1441740644 0.573914 0.294189 0.548462 -0.532227 1441740644 0.573914 0.294189 0.548462 -0.532227 1441740644 0.573914 0.294189 0.548462 -0.532227 1441740644 0.559753 0.316772 0.535767 -0.547058 1441740644 0.559753 0.316772 0.535767 -0.547058 1441740644 0.559753 0.316772 0.535767 -0.547058 1441740644 0.559753 0.316772 0.535767 -0.547058 1441740644 0.559753 0.316772 0.535767 -0.547058 1441740644 0.559753 0.316772 0.535767 -0.547058 1441740644 0.547791 0.336853 0.522583 -0.559753 1441740644 0.547791 0.336853 0.522583 -0.559753 1441740644 0.547791 0.336853 0.522583 -0.559753 1441740644 0.547791 0.336853 0.522583 -0.559753 1441740644 0.547791 0.336853 0.522583 -0.559753 1441740644 0.547791 0.336853 0.522583 -0.559753 1441740644 0.547791 0.336853 0.522583 -0.559753 1441740644 0.538696 0.352234 0.510925 -0.569763 1441740644 0.538696 0.352234 0.510925 -0.569763 1441740644 0.538696 0.352234 0.510925 -0.569763 1441740644 0.538696 0.352234 0.510925 -0.569763 1441740644 0.538696 0.352234 0.510925 -0.569763 1441740644 0.538696 0.352234 0.510925 -0.569763 1441740644 0.540100 0.354431 0.509338 -0.568542 1441740644 0.540100 0.354431 0.509338 -0.568542 1441740644 0.540100 0.354431 0.509338 -0.568542 1441740644 0.540100 0.354431 0.509338 -0.568542 1441740644 0.540100 0.354431 0.509338 -0.568542 1441740644 0.540100 0.354431 0.509338 -0.568542 1441740644 0.547424 0.346924 0.517883 -0.558289 1441740644 0.547424 0.346924 0.517883 -0.558289 1441740644 0.547424 0.346924 0.517883 -0.558289 1441740644 0.547424 0.346924 0.517883 -0.558289 1441740644 0.547424 0.346924 0.517883 -0.558289 1441740644 0.547424 0.346924 0.517883 -0.558289 1441740644 0.555664 0.337402 0.526794 -0.547607 1441740645 0.555664 0.337402 0.526794 -0.547607 1441740645 0.555664 0.337402 0.526794 -0.547607 1441740645 0.555664 0.337402 0.526794 -0.547607 1441740645 0.555664 0.337402 0.526794 -0.547607 1441740645 0.555664 0.337402 0.526794 -0.547607 1441740645 0.566895 0.323059 0.535767 -0.535828 1441740645 0.566895 0.323059 0.535767 -0.535828 1441740645 0.566895 0.323059 0.535767 -0.535828 1441740645 0.566895 0.323059 0.535767 -0.535828 1441740645 0.566895 0.323059 0.535767 -0.535828 1441740645 0.566895 0.323059 0.535767 -0.535828 1441740645 0.585327 0.294495 0.550110 -0.517700 1441740645 0.585327 0.294495 0.550110 -0.517700 1441740645 0.585327 0.294495 0.550110 -0.517700 1441740645 0.585327 0.294495 0.550110 -0.517700 1441740645 0.585327 0.294495 0.550110 -0.517700 1441740645 0.585327 0.294495 0.550110 -0.517700 1441740645 0.585327 0.294495 0.550110 -0.517700 1441740645 0.606995 0.269714 0.561523 -0.493408 1441740645 0.606995 0.269714 0.561523 -0.493408 1441740645 0.606995 0.269714 0.561523 -0.493408 1441740645 0.606995 0.269714 0.561523 -0.493408 1441740645 0.606995 0.269714 0.561523 -0.493408 1441740645 0.606995 0.269714 0.561523 -0.493408 1441740645 0.634766 0.233582 0.590820 -0.439758 1441740645 0.634766 0.233582 0.590820 -0.439758 1441740645 0.634766 0.233582 0.590820 -0.439758 1441740645 0.634766 0.233582 0.590820 -0.439758 1441740645 0.634766 0.233582 0.590820 -0.439758 1441740645 0.634766 0.233582 0.590820 -0.439758 1441740645 0.643921 0.162415 0.636597 -0.392029 1441740645 0.643921 0.162415 0.636597 -0.392029 1441740645 0.643921 0.162415 0.636597 -0.392029 1441740645 0.643921 0.162415 0.636597 -0.392029 1441740645 0.643921 0.162415 0.636597 -0.392029 1441740645 0.643921 0.162415 0.636597 -0.392029 1441740645 0.634888 0.135986 0.651917 -0.391541 1441740645 0.634888 0.135986 0.651917 -0.391541 1441740645 0.634888 0.135986 0.651917 -0.391541 1441740645 0.634888 0.135986 0.651917 -0.391541 1441740645 0.634888 0.135986 0.651917 -0.391541 1441740645 0.634888 0.135986 0.651917 -0.391541 1441740645 0.671204 0.105164 0.624268 -0.385620 1441740645 0.671204 0.105164 0.624268 -0.385620 1441740645 0.671204 0.105164 0.624268 -0.385620 1441740645 0.671204 0.105164 0.624268 -0.385620 1441740645 0.671204 0.105164 0.624268 -0.385620 1441740645 0.671204 0.105164 0.624268 -0.385620 1441740645 0.671204 0.105164 0.624268 -0.385620 1441740645 0.670593 0.148804 0.618164 -0.382080 1441740645 0.670593 0.148804 0.618164 -0.382080 1441740645 0.670593 0.148804 0.618164 -0.382080 1441740645 0.670593 0.148804 0.618164 -0.382080 1441740645 0.670593 0.148804 0.618164 -0.382080 1441740645 0.670593 0.148804 0.618164 -0.382080 1441740645 0.670593 0.148804 0.618164 -0.382080 1441740645 0.675720 0.138123 0.621033 -0.372314 1441740645 0.675720 0.138123 0.621033 -0.372314 1441740645 0.675720 0.138123 0.621033 -0.372314 1441740645 0.675720 0.138123 0.621033 -0.372314 1441740645 0.675720 0.138123 0.621033 -0.372314 1441740645 0.675720 0.138123 0.621033 -0.372314 1441740645 0.666199 0.162170 0.614197 -0.390564 1441740645 0.666199 0.162170 0.614197 -0.390564 1441740645 0.666199 0.162170 0.614197 -0.390564 1441740645 0.666199 0.162170 0.614197 -0.390564 1441740645 0.666199 0.162170 0.614197 -0.390564 1441740645 0.666199 0.162170 0.614197 -0.390564 1441740645 0.662476 0.169434 0.614624 -0.393127 1441740645 0.662476 0.169434 0.614624 -0.393127 1441740645 0.662476 0.169434 0.614624 -0.393127 1441740645 0.662476 0.169434 0.614624 -0.393127 1441740645 0.662476 0.169434 0.614624 -0.393127 1441740645 0.662476 0.169434 0.614624 -0.393127 1441740645 0.662476 0.169434 0.614624 -0.393127 1441740645 0.649292 0.204102 0.607605 -0.409302 1441740645 0.649292 0.204102 0.607605 -0.409302 1441740645 0.649292 0.204102 0.607605 -0.409302 1441740645 0.649292 0.204102 0.607605 -0.409302 1441740645 0.649292 0.204102 0.607605 -0.409302 1441740645 0.649292 0.204102 0.607605 -0.409302 1441740645 0.640137 0.234070 0.601624 -0.416382 1441740645 0.640137 0.234070 0.601624 -0.416382 1441740645 0.640137 0.234070 0.601624 -0.416382 1441740645 0.640137 0.234070 0.601624 -0.416382 1441740645 0.640137 0.234070 0.601624 -0.416382 1441740645 0.640137 0.234070 0.601624 -0.416382 1441740645 0.640503 0.239136 0.603882 -0.409668 1441740645 0.640503 0.239136 0.603882 -0.409668 1441740645 0.640503 0.239136 0.603882 -0.409668 1441740645 0.640503 0.239136 0.603882 -0.409668 1441740645 0.640503 0.239136 0.603882 -0.409668 1441740645 0.635803 0.252136 0.605896 -0.406189 1441740645 0.635803 0.252136 0.605896 -0.406189 1441740645 0.635803 0.252136 0.605896 -0.406189 1441740645 0.635803 0.252136 0.605896 -0.406189 1441740645 0.635803 0.252136 0.605896 -0.406189 1441740645 0.635803 0.252136 0.605896 -0.406189 1441740645 0.624512 0.272034 0.607117 -0.409119 1441740645 0.624512 0.272034 0.607117 -0.409119 1441740645 0.624512 0.272034 0.607117 -0.409119 1441740645 0.624512 0.272034 0.607117 -0.409119 1441740645 0.624512 0.272034 0.607117 -0.409119 1441740645 0.624512 0.272034 0.607117 -0.409119 1441740645 0.624512 0.272034 0.607117 -0.409119 1441740645 0.618347 0.278503 0.608887 -0.411377 1441740645 0.618347 0.278503 0.608887 -0.411377 1441740645 0.618347 0.278503 0.608887 -0.411377 1441740645 0.618347 0.278503 0.608887 -0.411377 1441740645 0.618347 0.278503 0.608887 -0.411377 1441740645 0.618347 0.278503 0.608887 -0.411377 1441740645 0.626160 0.258606 0.614075 -0.404846 1441740645 0.626160 0.258606 0.614075 -0.404846 1441740646 0.626160 0.258606 0.614075 -0.404846 1441740646 0.626160 0.258606 0.614075 -0.404846 1441740646 0.626160 0.258606 0.614075 -0.404846 1441740646 0.626160 0.258606 0.614075 -0.404846 1441740646 0.637695 0.229492 0.616516 -0.400696 1441740646 0.637695 0.229492 0.616516 -0.400696 1441740646 0.637695 0.229492 0.616516 -0.400696 1441740646 0.637695 0.229492 0.616516 -0.400696 1441740646 0.637695 0.229492 0.616516 -0.400696 1441740646 0.637695 0.229492 0.616516 -0.400696 1441740646 0.652100 0.208008 0.611938 -0.396179 1441740646 0.652100 0.208008 0.611938 -0.396179 1441740646 0.652100 0.208008 0.611938 -0.396179 1441740646 0.652100 0.208008 0.611938 -0.396179 1441740646 0.652100 0.208008 0.611938 -0.396179 1441740646 0.652100 0.208008 0.611938 -0.396179 1441740646 0.652100 0.208008 0.611938 -0.396179 1441740646 0.677063 0.166443 0.612122 -0.372925 1441740646 0.677063 0.166443 0.612122 -0.372925 1441740646 0.677063 0.166443 0.612122 -0.372925 1441740646 0.677063 0.166443 0.612122 -0.372925 1441740646 0.677063 0.166443 0.612122 -0.372925 1441740646 0.677063 0.166443 0.612122 -0.372925 1441740646 0.690125 0.108337 0.620178 -0.356750 1441740646 0.690125 0.108337 0.620178 -0.356750 1441740646 0.690125 0.108337 0.620178 -0.356750 1441740646 0.690125 0.108337 0.620178 -0.356750 1441740646 0.690125 0.108337 0.620178 -0.356750 1441740646 0.690125 0.108337 0.620178 -0.356750 1441740646 0.700012 0.056030 0.604797 -0.375488 1441740646 0.700012 0.056030 0.604797 -0.375488 1441740646 0.700012 0.056030 0.604797 -0.375488 1441740646 0.700012 0.056030 0.604797 -0.375488 1441740646 0.700012 0.056030 0.604797 -0.375488 1441740646 0.700012 0.056030 0.604797 -0.375488 1441740646 0.700012 0.056030 0.604797 -0.375488 1441740646 0.690430 0.108459 0.588928 -0.405762 1441740646 0.690430 0.108459 0.588928 -0.405762 1441740646 0.690430 0.108459 0.588928 -0.405762 1441740646 0.690430 0.108459 0.588928 -0.405762 1441740646 0.690430 0.108459 0.588928 -0.405762 1441740646 0.690430 0.108459 0.588928 -0.405762 1441740646 0.672424 0.156189 0.593384 -0.413879 1441740646 0.672424 0.156189 0.593384 -0.413879 1441740646 0.672424 0.156189 0.593384 -0.413879 1441740646 0.672424 0.156189 0.593384 -0.413879 1441740646 0.672424 0.156189 0.593384 -0.413879 1441740646 0.672424 0.156189 0.593384 -0.413879 1441740646 0.672424 0.156189 0.593384 -0.413879 1441740646 0.674866 0.162659 0.580994 -0.424805 1441740646 0.674866 0.162659 0.580994 -0.424805 1441740646 0.674866 0.162659 0.580994 -0.424805 1441740646 0.674866 0.162659 0.580994 -0.424805 1441740646 0.674866 0.162659 0.580994 -0.424805 1441740646 0.674866 0.162659 0.580994 -0.424805 1441740646 0.664978 0.174377 0.586121 -0.428711 1441740646 0.664978 0.174377 0.586121 -0.428711 1441740646 0.664978 0.174377 0.586121 -0.428711 1441740646 0.664978 0.174377 0.586121 -0.428711 1441740646 0.664978 0.174377 0.586121 -0.428711 1441740646 0.664978 0.174377 0.586121 -0.428711 1441740646 0.643494 0.217285 0.582336 -0.446655 1441740646 0.643494 0.217285 0.582336 -0.446655 1441740646 0.643494 0.217285 0.582336 -0.446655 1441740646 0.643494 0.217285 0.582336 -0.446655 1441740646 0.643494 0.217285 0.582336 -0.446655 1441740646 0.643494 0.217285 0.582336 -0.446655 1441740646 0.635803 0.241333 0.576782 -0.452576 1441740646 0.635803 0.241333 0.576782 -0.452576 1441740646 0.635803 0.241333 0.576782 -0.452576 1441740646 0.635803 0.241333 0.576782 -0.452576 1441740646 0.635803 0.241333 0.576782 -0.452576 1441740646 0.635803 0.241333 0.576782 -0.452576 1441740646 0.635803 0.241333 0.576782 -0.452576 1441740646 0.629517 0.253784 0.579956 -0.450439 1441740646 0.629517 0.253784 0.579956 -0.450439 1441740646 0.629517 0.253784 0.579956 -0.450439 1441740646 0.629517 0.253784 0.579956 -0.450439 1441740646 0.629517 0.253784 0.579956 -0.450439 1441740646 0.629517 0.253784 0.579956 -0.450439 1441740646 0.619202 0.274719 0.580444 -0.451843 1441740646 0.619202 0.274719 0.580444 -0.451843 1441740646 0.619202 0.274719 0.580444 -0.451843 1441740646 0.619202 0.274719 0.580444 -0.451843 1441740646 0.619202 0.274719 0.580444 -0.451843 1441740646 0.619202 0.274719 0.580444 -0.451843 1441740646 0.604553 0.298950 0.580750 -0.455872 1441740646 0.604553 0.298950 0.580750 -0.455872 1441740646 0.604553 0.298950 0.580750 -0.455872 1441740646 0.604553 0.298950 0.580750 -0.455872 1441740646 0.604553 0.298950 0.580750 -0.455872 1441740646 0.604553 0.298950 0.580750 -0.455872 1441740646 0.586853 0.327942 0.577515 -0.463074 1441740646 0.586853 0.327942 0.577515 -0.463074 1441740646 0.586853 0.327942 0.577515 -0.463074 1441740646 0.586853 0.327942 0.577515 -0.463074 1441740646 0.586853 0.327942 0.577515 -0.463074 1441740646 0.586853 0.327942 0.577515 -0.463074 1441740646 0.578674 0.343201 0.573486 -0.467346 1441740646 0.578674 0.343201 0.573486 -0.467346 1441740646 0.578674 0.343201 0.573486 -0.467346 1441740646 0.578674 0.343201 0.573486 -0.467346 1441740646 0.578674 0.343201 0.573486 -0.467346 1441740646 0.578674 0.343201 0.573486 -0.467346 1441740646 0.578552 0.346313 0.570923 -0.468323 1441740646 0.578552 0.346313 0.570923 -0.468323 1441740646 0.578552 0.346313 0.570923 -0.468323 1441740646 0.578552 0.346313 0.570923 -0.468323 1441740646 0.578552 0.346313 0.570923 -0.468323 1441740646 0.578552 0.346313 0.570923 -0.468323 1441740646 0.583679 0.335266 0.572144 -0.468567 1441740646 0.583679 0.335266 0.572144 -0.468567 1441740646 0.583679 0.335266 0.572144 -0.468567 1441740647 0.583679 0.335266 0.572144 -0.468567 1441740647 0.583679 0.335266 0.572144 -0.468567 1441740647 0.583679 0.335266 0.572144 -0.468567 1441740647 0.583679 0.335266 0.572144 -0.468567 1441740647 0.595337 0.310608 0.574829 -0.467590 1441740647 0.595337 0.310608 0.574829 -0.467590 1441740647 0.595337 0.310608 0.574829 -0.467590 1441740647 0.595337 0.310608 0.574829 -0.467590 1441740647 0.595337 0.310608 0.574829 -0.467590 1441740647 0.595337 0.310608 0.574829 -0.467590 1441740647 0.609497 0.280640 0.574829 -0.468262 1441740647 0.609497 0.280640 0.574829 -0.468262 1441740647 0.609497 0.280640 0.574829 -0.468262 1441740647 0.609497 0.280640 0.574829 -0.468262 1441740647 0.609497 0.280640 0.574829 -0.468262 1441740647 0.609497 0.280640 0.574829 -0.468262 1441740647 0.631287 0.237854 0.577271 -0.460022 1441740647 0.631287 0.237854 0.577271 -0.460022 1441740647 0.631287 0.237854 0.577271 -0.460022 1441740647 0.631287 0.237854 0.577271 -0.460022 1441740647 0.631287 0.237854 0.577271 -0.460022 1441740647 0.631287 0.237854 0.577271 -0.460022 1441740647 0.651123 0.186584 0.581055 -0.451172 1441740647 0.651123 0.186584 0.581055 -0.451172 1441740647 0.651123 0.186584 0.581055 -0.451172 1441740647 0.651123 0.186584 0.581055 -0.451172 1441740647 0.651123 0.186584 0.581055 -0.451172 1441740647 0.651123 0.186584 0.581055 -0.451172 1441740647 0.666016 0.153748 0.575378 -0.449036 1441740647 0.666016 0.153748 0.575378 -0.449036 1441740647 0.666016 0.153748 0.575378 -0.449036 1441740647 0.666016 0.153748 0.575378 -0.449036 1441740647 0.666016 0.153748 0.575378 -0.449036 1441740647 0.666016 0.153748 0.575378 -0.449036 1441740647 0.689209 0.110535 0.573120 -0.429260 1441740647 0.689209 0.110535 0.573120 -0.429260 1441740647 0.689209 0.110535 0.573120 -0.429260 1441740647 0.689209 0.110535 0.573120 -0.429260 1441740647 0.689209 0.110535 0.573120 -0.429260 1441740647 0.689209 0.110535 0.573120 -0.429260 1441740647 0.689209 0.110535 0.573120 -0.429260 1441740647 0.703369 0.061890 0.573059 -0.415955 1441740647 0.703369 0.061890 0.573059 -0.415955 1441740647 0.703369 0.061890 0.573059 -0.415955 1441740647 0.703369 0.061890 0.573059 -0.415955 1441740647 0.703369 0.061890 0.573059 -0.415955 1441740647 0.703369 0.061890 0.573059 -0.415955 1441740647 0.685974 0.127014 0.567444 -0.437317 1441740647 0.685974 0.127014 0.567444 -0.437317 1441740647 0.685974 0.127014 0.567444 -0.437317 1441740647 0.685974 0.127014 0.567444 -0.437317 1441740647 0.685974 0.127014 0.567444 -0.437317 1441740647 0.685974 0.127014 0.567444 -0.437317 1441740647 0.678101 0.172974 0.565063 -0.436951 1441740647 0.678101 0.172974 0.565063 -0.436951 1441740647 0.678101 0.172974 0.565063 -0.436951 1441740647 0.678101 0.172974 0.565063 -0.436951 1441740647 0.678101 0.172974 0.565063 -0.436951 1441740647 0.678101 0.172974 0.565063 -0.436951 1441740647 0.678101 0.172974 0.565063 -0.436951 1441740647 0.675049 0.182129 0.558167 -0.446716 1441740647 0.675049 0.182129 0.558167 -0.446716 1441740647 0.675049 0.182129 0.558167 -0.446716 1441740647 0.675049 0.182129 0.558167 -0.446716 1441740647 0.675049 0.182129 0.558167 -0.446716 1441740647 0.675049 0.182129 0.558167 -0.446716 1441740647 0.665222 0.184387 0.573608 -0.440918 1441740647 0.665222 0.184387 0.573608 -0.440918 1441740647 0.665222 0.184387 0.573608 -0.440918 1441740647 0.665222 0.184387 0.573608 -0.440918 1441740647 0.665222 0.184387 0.573608 -0.440918 1441740647 0.665222 0.184387 0.573608 -0.440918 1441740647 0.665222 0.184387 0.573608 -0.440918 1441740647 0.643860 0.218140 0.580139 -0.448608 1441740647 0.643860 0.218140 0.580139 -0.448608 1441740647 0.643860 0.218140 0.580139 -0.448608 1441740647 0.643860 0.218140 0.580139 -0.448608 1441740647 0.643860 0.218140 0.580139 -0.448608 1441740647 0.643860 0.218140 0.580139 -0.448608 1441740647 0.622864 0.252441 0.582764 -0.456787 1441740647 0.622864 0.252441 0.582764 -0.456787 1441740647 0.622864 0.252441 0.582764 -0.456787 1441740647 0.622864 0.252441 0.582764 -0.456787 1441740647 0.622864 0.252441 0.582764 -0.456787 1441740647 0.622864 0.252441 0.582764 -0.456787 1441740647 0.602783 0.282959 0.587769 -0.459412 1441740647 0.602783 0.282959 0.587769 -0.459412 1441740647 0.602783 0.282959 0.587769 -0.459412 1441740647 0.602783 0.282959 0.587769 -0.459412 1441740647 0.602783 0.282959 0.587769 -0.459412 1441740647 0.602783 0.282959 0.587769 -0.459412 1441740647 0.602783 0.282959 0.587769 -0.459412 1441740647 0.584839 0.315063 0.585632 -0.464417 1441740647 0.584839 0.315063 0.585632 -0.464417 1441740647 0.584839 0.315063 0.585632 -0.464417 1441740647 0.584839 0.315063 0.585632 -0.464417 1441740647 0.584839 0.315063 0.585632 -0.464417 1441740647 0.584839 0.315063 0.585632 -0.464417 1441740647 0.579468 0.333313 0.584106 -0.460266 1441740647 0.579468 0.333313 0.584106 -0.460266 1441740647 0.579468 0.333313 0.584106 -0.460266 1441740647 0.579468 0.333313 0.584106 -0.460266 1441740647 0.579468 0.333313 0.584106 -0.460266 1441740647 0.579468 0.333313 0.584106 -0.460266 1441740647 0.579468 0.333313 0.584106 -0.460266 1441740647 0.582886 0.337891 0.584290 -0.452332 1441740647 0.582886 0.337891 0.584290 -0.452332 1441740647 0.582886 0.337891 0.584290 -0.452332 1441740647 0.582886 0.337891 0.584290 -0.452332 1441740647 0.582886 0.337891 0.584290 -0.452332 1441740647 0.582886 0.337891 0.584290 -0.452332 1441740647 0.582153 0.342773 0.579834 -0.455322 1441740647 0.582153 0.342773 0.579834 -0.455322 1441740647 0.582153 0.342773 0.579834 -0.455322 1441740647 0.582153 0.342773 0.579834 -0.455322 1441740648 0.582153 0.342773 0.579834 -0.455322 1441740648 0.582153 0.342773 0.579834 -0.455322 1441740648 0.590820 0.329163 0.580322 -0.453674 1441740648 0.590820 0.329163 0.580322 -0.453674 1441740648 0.590820 0.329163 0.580322 -0.453674 1441740648 0.590820 0.329163 0.580322 -0.453674 1441740648 0.590820 0.329163 0.580322 -0.453674 1441740648 0.590820 0.329163 0.580322 -0.453674 1441740648 0.602417 0.301270 0.585449 -0.451111 1441740648 0.602417 0.301270 0.585449 -0.451111 1441740648 0.602417 0.301270 0.585449 -0.451111 1441740648 0.602417 0.301270 0.585449 -0.451111 1441740648 0.602417 0.301270 0.585449 -0.451111 1441740648 0.602417 0.301270 0.585449 -0.451111 1441740648 0.613525 0.282715 0.583191 -0.451111 1441740648 0.613525 0.282715 0.583191 -0.451111 1441740648 0.613525 0.282715 0.583191 -0.451111 1441740648 0.613525 0.282715 0.583191 -0.451111 1441740648 0.613525 0.282715 0.583191 -0.451111 1441740648 0.613525 0.282715 0.583191 -0.451111 1441740648 0.620178 0.269348 0.578186 -0.456665 1441740648 0.620178 0.269348 0.578186 -0.456665 1441740648 0.620178 0.269348 0.578186 -0.456665 1441740648 0.620178 0.269348 0.578186 -0.456665 1441740648 0.620178 0.269348 0.578186 -0.456665 1441740648 0.620178 0.269348 0.578186 -0.456665 1441740648 0.620178 0.269348 0.578186 -0.456665 1441740648 0.635986 0.265259 0.571472 -0.445557 1441740648 0.635986 0.265259 0.571472 -0.445557 1441740648 0.635986 0.265259 0.571472 -0.445557 1441740648 0.635986 0.265259 0.571472 -0.445557 1441740648 0.635986 0.265259 0.571472 -0.445557 1441740648 0.651733 0.230835 0.573669 -0.439087 1441740648 0.651733 0.230835 0.573669 -0.439087 1441740648 0.651733 0.230835 0.573669 -0.439087 1441740648 0.651733 0.230835 0.573669 -0.439087 1441740648 0.651733 0.230835 0.573669 -0.439087 1441740648 0.651733 0.230835 0.573669 -0.439087 1441740648 0.659668 0.170166 0.587585 -0.436462 1441740648 0.659668 0.170166 0.587585 -0.436462 1441740648 0.659668 0.170166 0.587585 -0.436462 1441740648 0.659668 0.170166 0.587585 -0.436462 1441740648 0.659668 0.170166 0.587585 -0.436462 1441740648 0.659668 0.170166 0.587585 -0.436462 1441740648 0.651001 0.214355 0.597473 -0.416260 1441740648 0.651001 0.214355 0.597473 -0.416260 1441740648 0.651001 0.214355 0.597473 -0.416260 1441740648 0.651001 0.214355 0.597473 -0.416260 1441740648 0.651001 0.214355 0.597473 -0.416260 1441740648 0.651001 0.214355 0.597473 -0.416260 1441740648 0.651001 0.214355 0.597473 -0.416260 1441740648 0.634033 0.252319 0.606140 -0.408569 1441740648 0.634033 0.252319 0.606140 -0.408569 1441740648 0.634033 0.252319 0.606140 -0.408569 1441740648 0.634033 0.252319 0.606140 -0.408569 1441740648 0.634033 0.252319 0.606140 -0.408569 1441740648 0.634033 0.252319 0.606140 -0.408569 1441740648 0.626770 0.254517 0.611938 -0.409729 1441740648 0.626770 0.254517 0.611938 -0.409729 1441740648 0.626770 0.254517 0.611938 -0.409729 1441740648 0.626770 0.254517 0.611938 -0.409729 1441740648 0.626770 0.254517 0.611938 -0.409729 1441740648 0.626770 0.254517 0.611938 -0.409729 1441740648 0.619080 0.248962 0.619995 -0.412659 1441740648 0.619080 0.248962 0.619995 -0.412659 1441740648 0.619080 0.248962 0.619995 -0.412659 1441740648 0.619080 0.248962 0.619995 -0.412659 1441740648 0.619080 0.248962 0.619995 -0.412659 1441740648 0.619080 0.248962 0.619995 -0.412659 1441740648 0.606323 0.267517 0.618774 -0.421753 1441740648 0.606323 0.267517 0.618774 -0.421753 1441740648 0.606323 0.267517 0.618774 -0.421753 1441740648 0.606323 0.267517 0.618774 -0.421753 1441740648 0.606323 0.267517 0.618774 -0.421753 1441740648 0.606323 0.267517 0.618774 -0.421753 1441740648 0.606323 0.267517 0.618774 -0.421753 1441740648 0.600464 0.277100 0.617371 -0.425964 1441740648 0.600464 0.277100 0.617371 -0.425964 1441740648 0.600464 0.277100 0.617371 -0.425964 1441740648 0.600464 0.277100 0.617371 -0.425964 1441740648 0.600464 0.277100 0.617371 -0.425964 1441740648 0.600464 0.277100 0.617371 -0.425964 1441740648 0.597839 0.283875 0.613220 -0.431152 1441740648 0.597839 0.283875 0.613220 -0.431152 1441740648 0.597839 0.283875 0.613220 -0.431152 1441740648 0.597839 0.283875 0.613220 -0.431152 1441740648 0.597839 0.283875 0.613220 -0.431152 1441740648 0.597839 0.283875 0.613220 -0.431152 1441740648 0.592224 0.298523 0.605652 -0.439636 1441740648 0.592224 0.298523 0.605652 -0.439636 1441740648 0.592224 0.298523 0.605652 -0.439636 1441740648 0.592224 0.298523 0.605652 -0.439636 1441740648 0.592224 0.298523 0.605652 -0.439636 1441740648 0.592224 0.298523 0.605652 -0.439636 1441740648 0.583984 0.320862 0.593811 -0.450989 1441740648 0.583984 0.320862 0.593811 -0.450989 1441740648 0.583984 0.320862 0.593811 -0.450989 1441740648 0.583984 0.320862 0.593811 -0.450989 1441740648 0.583984 0.320862 0.593811 -0.450989 1441740648 0.574829 0.343994 0.582092 -0.460815 1441740648 0.574829 0.343994 0.582092 -0.460815 1441740648 0.574829 0.343994 0.582092 -0.460815 1441740648 0.574829 0.343994 0.582092 -0.460815 1441740648 0.574829 0.343994 0.582092 -0.460815 1441740648 0.574829 0.343994 0.582092 -0.460815 1441740648 0.574829 0.343994 0.582092 -0.460815 1441740648 0.567078 0.361450 0.573547 -0.467712 1441740648 0.567078 0.361450 0.573547 -0.467712 1441740648 0.567078 0.361450 0.573547 -0.467712 1441740648 0.567078 0.361450 0.573547 -0.467712 1441740648 0.567078 0.361450 0.573547 -0.467712 1441740649 0.567078 0.361450 0.573547 -0.467712 1441740649 0.569458 0.364197 0.570007 -0.467041 1441740649 0.569458 0.364197 0.570007 -0.467041 1441740649 0.569458 0.364197 0.570007 -0.467041 1441740649 0.569458 0.364197 0.570007 -0.467041 1441740649 0.569458 0.364197 0.570007 -0.467041 1441740649 0.569458 0.364197 0.570007 -0.467041 1441740649 0.578735 0.347412 0.575500 -0.461670 1441740649 0.578735 0.347412 0.575500 -0.461670 1441740649 0.578735 0.347412 0.575500 -0.461670 1441740649 0.578735 0.347412 0.575500 -0.461670 1441740649 0.578735 0.347412 0.575500 -0.461670 1441740649 0.578735 0.347412 0.575500 -0.461670 1441740649 0.578735 0.347412 0.575500 -0.461670 1441740649 0.591675 0.316833 0.583801 -0.456848 1441740649 0.591675 0.316833 0.583801 -0.456848 1441740649 0.591675 0.316833 0.583801 -0.456848 1441740649 0.591675 0.316833 0.583801 -0.456848 1441740649 0.591675 0.316833 0.583801 -0.456848 1441740649 0.591675 0.316833 0.583801 -0.456848 1441740649 0.607605 0.285889 0.585815 -0.453674 1441740649 0.607605 0.285889 0.585815 -0.453674 1441740649 0.607605 0.285889 0.585815 -0.453674 1441740649 0.607605 0.285889 0.585815 -0.453674 1441740649 0.607605 0.285889 0.585815 -0.453674 1441740649 0.607605 0.285889 0.585815 -0.453674 1441740649 0.607605 0.285889 0.585815 -0.453674 1441740649 0.642761 0.230408 0.593933 -0.425354 1441740649 0.642761 0.230408 0.593933 -0.425354 1441740649 0.642761 0.230408 0.593933 -0.425354 1441740649 0.642761 0.230408 0.593933 -0.425354 1441740649 0.642761 0.230408 0.593933 -0.425354 1441740649 0.642761 0.230408 0.593933 -0.425354 1441740649 0.683838 0.145630 0.605225 -0.380554 1441740649 0.683838 0.145630 0.605225 -0.380554 1441740649 0.683838 0.145630 0.605225 -0.380554 1441740649 0.683838 0.145630 0.605225 -0.380554 1441740649 0.683838 0.145630 0.605225 -0.380554 1441740649 0.683838 0.145630 0.605225 -0.380554 1441740649 0.687683 0.113342 0.592651 -0.403687 1441740649 0.687683 0.113342 0.592651 -0.403687 1441740649 0.687683 0.113342 0.592651 -0.403687 1441740649 0.687683 0.113342 0.592651 -0.403687 1441740649 0.687683 0.113342 0.592651 -0.403687 1441740649 0.687683 0.113342 0.592651 -0.403687 1441740649 0.687683 0.113342 0.592651 -0.403687 1441740649 0.704773 0.064880 0.590820 -0.387207 1441740649 0.704773 0.064880 0.590820 -0.387207 1441740649 0.704773 0.064880 0.590820 -0.387207 1441740649 0.704773 0.064880 0.590820 -0.387207 1441740649 0.704773 0.064880 0.590820 -0.387207 1441740649 0.704773 0.064880 0.590820 -0.387207 1441740649 0.696777 0.093567 0.600586 -0.380737 1441740649 0.696777 0.093567 0.600586 -0.380737 1441740649 0.696777 0.093567 0.600586 -0.380737 1441740649 0.696777 0.093567 0.600586 -0.380737 1441740649 0.696777 0.093567 0.600586 -0.380737 1441740649 0.696777 0.093567 0.600586 -0.380737 1441740649 0.691284 0.135559 0.607849 -0.366394 1441740649 0.691284 0.135559 0.607849 -0.366394 1441740649 0.691284 0.135559 0.607849 -0.366394 1441740649 0.691284 0.135559 0.607849 -0.366394 1441740649 0.691284 0.135559 0.607849 -0.366394 1441740649 0.691284 0.135559 0.607849 -0.366394 1441740649 0.691528 0.137695 0.604126 -0.371155 1441740649 0.691528 0.137695 0.604126 -0.371155 1441740649 0.691528 0.137695 0.604126 -0.371155 1441740649 0.691528 0.137695 0.604126 -0.371155 1441740649 0.691528 0.137695 0.604126 -0.371155 1441740649 0.691528 0.137695 0.604126 -0.371155 1441740649 0.691528 0.137695 0.604126 -0.371155 1441740649 0.686768 0.146118 0.606689 -0.372681 1441740649 0.686768 0.146118 0.606689 -0.372681 1441740649 0.686768 0.146118 0.606689 -0.372681 1441740649 0.686768 0.146118 0.606689 -0.372681 1441740649 0.686768 0.146118 0.606689 -0.372681 1441740649 0.677368 0.161621 0.605835 -0.384705 1441740649 0.677368 0.161621 0.605835 -0.384705 1441740649 0.677368 0.161621 0.605835 -0.384705 1441740649 0.677368 0.161621 0.605835 -0.384705 1441740649 0.677368 0.161621 0.605835 -0.384705 1441740649 0.677368 0.161621 0.605835 -0.384705 1441740649 0.677368 0.161621 0.605835 -0.384705 1441740649 0.669983 0.177673 0.603455 -0.394104 1441740649 0.669983 0.177673 0.603455 -0.394104 1441740649 0.669983 0.177673 0.603455 -0.394104 1441740649 0.669983 0.177673 0.603455 -0.394104 1441740649 0.669983 0.177673 0.603455 -0.394104 1441740649 0.669983 0.177673 0.603455 -0.394104 1441740649 0.661621 0.188843 0.603271 -0.403198 1441740649 0.661621 0.188843 0.603271 -0.403198 1441740649 0.661621 0.188843 0.603271 -0.403198 1441740649 0.661621 0.188843 0.603271 -0.403198 1441740649 0.661621 0.188843 0.603271 -0.403198 1441740649 0.651855 0.196106 0.604919 -0.413086 1441740649 0.651855 0.196106 0.604919 -0.413086 1441740649 0.651855 0.196106 0.604919 -0.413086 1441740649 0.651855 0.196106 0.604919 -0.413086 1441740649 0.651855 0.196106 0.604919 -0.413086 1441740649 0.651855 0.196106 0.604919 -0.413086 1441740649 0.651855 0.196106 0.604919 -0.413086 1441740649 0.638245 0.209290 0.608643 -0.422241 1441740649 0.638245 0.209290 0.608643 -0.422241 1441740649 0.638245 0.209290 0.608643 -0.422241 1441740649 0.638245 0.209290 0.608643 -0.422241 1441740649 0.638245 0.209290 0.608643 -0.422241 1441740649 0.638245 0.209290 0.608643 -0.422241 1441740649 0.626160 0.228271 0.613281 -0.423828 1441740649 0.626160 0.228271 0.613281 -0.423828 1441740649 0.626160 0.228271 0.613281 -0.423828 1441740649 0.626160 0.228271 0.613281 -0.423828 1441740649 0.626160 0.228271 0.613281 -0.423828 1441740649 0.626160 0.228271 0.613281 -0.423828 1441740650 0.626160 0.228271 0.613281 -0.423828 1441740650 0.620300 0.239136 0.622009 -0.413513 1441740650 0.620300 0.239136 0.622009 -0.413513 1441740650 0.620300 0.239136 0.622009 -0.413513 1441740650 0.620300 0.239136 0.622009 -0.413513 1441740650 0.620300 0.239136 0.622009 -0.413513 1441740650 0.620300 0.239136 0.622009 -0.413513 1441740650 0.616516 0.249634 0.629700 -0.401245 1441740650 0.616516 0.249634 0.629700 -0.401245 1441740650 0.616516 0.249634 0.629700 -0.401245 1441740650 0.616516 0.249634 0.629700 -0.401245 1441740650 0.616516 0.249634 0.629700 -0.401245 1441740650 0.616516 0.249634 0.629700 -0.401245 1441740650 0.612732 0.263916 0.629883 -0.397644 1441740650 0.612732 0.263916 0.629883 -0.397644 1441740650 0.612732 0.263916 0.629883 -0.397644 1441740650 0.612732 0.263916 0.629883 -0.397644 1441740650 0.612732 0.263916 0.629883 -0.397644 1441740650 0.612732 0.263916 0.629883 -0.397644 1441740650 0.617920 0.257202 0.630127 -0.393555 1441740650 0.617920 0.257202 0.630127 -0.393555 1441740650 0.617920 0.257202 0.630127 -0.393555 1441740650 0.617920 0.257202 0.630127 -0.393555 1441740650 0.617920 0.257202 0.630127 -0.393555 1441740650 0.617920 0.257202 0.630127 -0.393555 1441740650 0.617920 0.257202 0.630127 -0.393555 1441740650 0.633911 0.229126 0.630127 -0.385498 1441740650 0.633911 0.229126 0.630127 -0.385498 1441740650 0.633911 0.229126 0.630127 -0.385498 1441740650 0.633911 0.229126 0.630127 -0.385498 1441740650 0.633911 0.229126 0.630127 -0.385498 1441740650 0.633911 0.229126 0.630127 -0.385498 1441740650 0.653137 0.203979 0.627014 -0.372314 1441740650 0.653137 0.203979 0.627014 -0.372314 1441740650 0.653137 0.203979 0.627014 -0.372314 1441740650 0.653137 0.203979 0.627014 -0.372314 1441740650 0.653137 0.203979 0.627014 -0.372314 1441740650 0.653137 0.203979 0.627014 -0.372314 1441740650 0.679932 0.157349 0.636353 -0.328491 1441740650 0.679932 0.157349 0.636353 -0.328491 1441740650 0.679932 0.157349 0.636353 -0.328491 1441740650 0.679932 0.157349 0.636353 -0.328491 1441740650 0.679932 0.157349 0.636353 -0.328491 1441740650 0.679932 0.157349 0.636353 -0.328491 1441740650 0.691956 0.128723 0.632874 -0.322632 1441740650 0.691956 0.128723 0.632874 -0.322632 1441740650 0.691956 0.128723 0.632874 -0.322632 1441740650 0.691956 0.128723 0.632874 -0.322632 1441740650 0.691956 0.128723 0.632874 -0.322632 1441740650 0.691956 0.128723 0.632874 -0.322632 1441740650 0.687317 0.134338 0.620056 -0.353516 1441740650 0.687317 0.134338 0.620056 -0.353516 1441740650 0.687317 0.134338 0.620056 -0.353516 1441740650 0.687317 0.134338 0.620056 -0.353516 1441740650 0.687317 0.134338 0.620056 -0.353516 1441740650 0.687317 0.134338 0.620056 -0.353516 1441740650 0.702393 0.085083 0.614990 -0.348083 1441740650 
0.617371 0.229553 0.597595 -0.457153 1441740653 0.617371 0.229553 0.597595 -0.457153 1441740653 0.617371 0.229553 0.597595 -0.457153 1441740653 0.617371 0.229553 0.597595 -0.457153 1441740653 0.617371 0.229553 0.597595 -0.457153 1441740653 0.616455 0.230591 0.597107 -0.458496 1441740653 0.616455 0.230591 0.597107 -0.458496 1441740653 0.616455 0.230591 0.597107 -0.458496 1441740653 0.616455 0.230591 0.597107 -0.458496 1441740653 0.616455 0.230591 0.597107 -0.458496 1441740653 0.616455 0.230591 0.597107 -0.458496 1441740653 0.616455 0.230591 0.597107 -0.458496 1441740653 0.608337 0.243774 0.588440 -0.473511 1441740653 0.608337 0.243774 0.588440 -0.473511 1441740653 0.608337 0.243774 0.588440 -0.473511 1441740653 0.608337 0.243774 0.588440 -0.473511 1441740653 0.608337 0.243774 0.588440 -0.473511 1441740653 0.608337 0.243774 0.588440 -0.473511 1441740653 0.583679 0.265015 0.580383 -0.502136 1441740653 0.583679 0.265015 0.580383 -0.502136 1441740653 0.583679 0.265015 0.580383 -0.502136 1441740653 0.583679 0.265015 0.580383 -0.502136 1441740653 0.583679 0.265015 0.580383 -0.502136 1441740653 0.583679 0.265015 0.580383 -0.502136 1441740653 0.542664 0.293396 0.539856 -0.572632 1441740653 0.542664 0.293396 0.539856 -0.572632 1441740653 0.542664 0.293396 0.539856 -0.572632 1441740653 0.542664 0.293396 0.539856 -0.572632 1441740653 0.542664 0.293396 0.539856 -0.572632 1441740653 0.542664 0.293396 0.539856 -0.572632 1441740653 0.542664 0.293396 0.539856 -0.572632 1441740653 0.577576 0.180725 0.451660 -0.655518 1441740653 0.577576 0.180725 0.451660 -0.655518 1441740653 0.577576 0.180725 0.451660 -0.655518 1441740653 0.577576 0.180725 0.451660 -0.655518 1441740653 0.577576 0.180725 0.451660 -0.655518 1441740653 0.577576 0.180725 0.451660 -0.655518 1441740653 0.554688 0.025513 0.381897 -0.738770 1441740653 0.554688 0.025513 0.381897 -0.738770 1441740653 0.554688 0.025513 0.381897 -0.738770 1441740653 0.554688 0.025513 0.381897 -0.738770 1441740653 0.554688 0.025513 0.381897 -0.738770 1441740653 0.554688 0.025513 0.381897 -0.738770 1441740653 0.515137 -0.077698 0.245239 -0.817566 1441740653 0.515137 -0.077698 0.245239 -0.817566 1441740653 0.515137 -0.077698 0.245239 -0.817566 1441740653 0.515137 -0.077698 0.245239 -0.817566 1441740654 0.515137 -0.077698 0.245239 -0.817566 1441740654 0.515137 -0.077698 0.245239 -0.817566 1441740654 0.515137 -0.077698 0.245239 -0.817566 1441740654 0.440491 -0.186279 0.144836 -0.866211 1441740654 0.440491 -0.186279 0.144836 -0.866211 1441740654 0.440491 -0.186279 0.144836 -0.866211 1441740654 0.440491 -0.186279 0.144836 -0.866211 1441740654 0.440491 -0.186279 0.144836 -0.866211 1441740654 0.440491 -0.186279 0.144836 -0.866211 1441740654 0.339355 -0.268738 0.070679 -0.898682 1441740654 0.339355 -0.268738 0.070679 -0.898682 1441740654 0.339355 -0.268738 0.070679 -0.898682 1441740654 0.339355 -0.268738 0.070679 -0.898682 1441740654 0.339355 -0.268738 0.070679 -0.898682 1441740654 0.339355 -0.268738 0.070679 -0.898682 1441740654 0.265930 -0.332764 -0.020142 -0.904541 1441740654 0.265930 -0.332764 -0.020142 -0.904541 1441740654 0.265930 -0.332764 -0.020142 -0.904541 1441740654 0.265930 -0.332764 -0.020142 -0.904541 1441740654 0.265930 -0.332764 -0.020142 -0.904541 1441740654 0.265930 -0.332764 -0.020142 -0.904541 1441740654 0.240601 -0.386414 -0.131714 -0.880615 1441740654 0.240601 -0.386414 -0.131714 -0.880615 1441740654 0.240601 -0.386414 -0.131714 -0.880615 1441740654 0.240601 -0.386414 -0.131714 -0.880615 1441740654 0.240601 -0.386414 -0.131714 -0.880615 1441740654 0.240601 -0.386414 -0.131714 -0.880615 1441740654 0.232300 -0.414429 -0.209229 -0.854736 1441740654 0.232300 -0.414429 -0.209229 -0.854736 1441740654 0.232300 -0.414429 -0.209229 -0.854736 1441740654 0.232300 -0.414429 -0.209229 -0.854736 1441740654 0.232300 -0.414429 -0.209229 -0.854736 1441740654 0.232300 -0.414429 -0.209229 -0.854736 1441740654 0.232300 -0.414429 -0.209229 -0.854736 1441740654 0.233093 -0.417114 -0.236755 -0.846008 1441740654 0.233093 -0.417114 -0.236755 -0.846008 1441740654 0.233093 -0.417114 -0.236755 -0.846008 1441740654 0.233093 -0.417114 -0.236755 -0.846008 1441740654 0.233093 -0.417114 -0.236755 -0.846008 1441740654 0.207275 -0.422913 -0.210510 -0.856689 1441740654 0.207275 -0.422913 -0.210510 -0.856689 1441740654 0.207275 -0.422913 -0.210510 -0.856689 1441740654 0.207275 -0.422913 -0.210510 -0.856689 1441740654 0.207275 -0.422913 -0.210510 -0.856689 1441740654 0.207275 -0.422913 -0.210510 -0.856689 1441740654 0.207275 -0.422913 -0.210510 -0.856689 1441740654 0.171387 -0.435730 -0.220093 -0.855835 1441740654 0.171387 -0.435730 -0.220093 -0.855835 1441740654 0.171387 -0.435730 -0.220093 -0.855835 1441740654 0.171387 -0.435730 -0.220093 -0.855835 1441740654 0.171387 -0.435730 -0.220093 -0.855835 1441740654 0.171387 -0.435730 -0.220093 -0.855835 1441740654 0.182617 -0.485779 -0.276978 -0.808716 1441740654 0.182617 -0.485779 -0.276978 -0.808716 1441740654 0.182617 -0.485779 -0.276978 -0.808716 1441740654 0.182617 -0.485779 -0.276978 -0.808716 1441740654 0.182617 -0.485779 -0.276978 -0.808716 1441740654 0.345459 -0.339417 -0.292542 -0.824585 1441740654 0.345459 -0.339417 -0.292542 -0.824585 1441740654 0.345459 -0.339417 -0.292542 -0.824585 1441740654 0.345459 -0.339417 -0.292542 -0.824585 1441740654 0.345459 -0.339417 -0.292542 -0.824585 1441740654 0.345459 -0.339417 -0.292542 -0.824585 1441740654 0.656250 -0.105042 -0.113647 -0.738525 1441740654 0.656250 -0.105042 -0.113647 -0.738525 1441740654 0.656250 -0.105042 -0.113647 -0.738525 1441740654 0.656250 -0.105042 -0.113647 -0.738525 1441740654 0.656250 -0.105042 -0.113647 -0.738525 1441740654 0.656250 -0.105042 -0.113647 -0.738525 1441740654 0.677185 -0.072998 -0.006531 -0.732178 1441740654 0.677185 -0.072998 -0.006531 -0.732178 1441740654 0.677185 -0.072998 -0.006531 -0.732178 1441740654 0.677185 -0.072998 -0.006531 -0.732178 1441740654 0.677185 -0.072998 -0.006531 -0.732178 1441740654 0.677185 -0.072998 -0.006531 -0.732178 1441740654 0.677185 -0.072998 -0.006531 -0.732178 1441740654 0.629456 -0.058716 -0.081604 -0.770508 1441740654 0.629456 -0.058716 -0.081604 -0.770508 1441740654 0.629456 -0.058716 -0.081604 -0.770508 1441740654 0.629456 -0.058716 -0.081604 -0.770508 1441740654 0.629456 -0.058716 -0.081604 -0.770508 1441740654 0.629456 -0.058716 -0.081604 -0.770508 1441740654 0.611450 -0.076904 -0.096130 -0.781677 1441740654 0.611450 -0.076904 -0.096130 -0.781677 1441740654 0.611450 -0.076904 -0.096130 -0.781677 1441740654 0.611450 -0.076904 -0.096130 -0.781677 1441740654 0.611450 -0.076904 -0.096130 -0.781677 1441740654 0.611450 -0.076904 -0.096130 -0.781677 1441740654 0.591309 -0.085388 -0.074402 -0.798462 1441740654 0.591309 -0.085388 -0.074402 -0.798462 1441740654 0.591309 -0.085388 -0.074402 -0.798462 1441740654 0.591309 -0.085388 -0.074402 -0.798462 1441740654 0.591309 -0.085388 -0.074402 -0.798462 1441740654 0.591309 -0.085388 -0.074402 -0.798462 1441740654 0.591309 -0.085388 -0.074402 -0.798462 1441740654 0.521545 -0.170959 -0.053955 -0.834229 1441740654 0.521545 -0.170959 -0.053955 -0.834229 1441740654 0.521545 -0.170959 -0.053955 -0.834229 1441740654 0.521545 -0.170959 -0.053955 -0.834229 1441740654 0.521545 -0.170959 -0.053955 -0.834229 1441740654 0.521545 -0.170959 -0.053955 -0.834229 1441740654 0.423828 -0.259033 -0.033752 -0.867310 1441740654 0.423828 -0.259033 -0.033752 -0.867310 1441740654 0.423828 -0.259033 -0.033752 -0.867310 1441740654 0.423828 -0.259033 -0.033752 -0.867310 1441740654 0.423828 -0.259033 -0.033752 -0.867310 1441740654 0.423828 -0.259033 -0.033752 -0.867310 1441740654 0.423828 -0.259033 -0.033752 -0.867310 1441740654 0.315613 -0.341125 -0.003235 -0.885498 1441740654 0.315613 -0.341125 -0.003235 -0.885498 1441740654 0.315613 -0.341125 -0.003235 -0.885498 1441740654 0.315613 -0.341125 -0.003235 -0.885498 1441740655 0.315613 -0.341125 -0.003235 -0.885498 1441740655 0.315613 -0.341125 -0.003235 -0.885498 1441740655 0.238831 -0.378540 -0.032959 -0.893677 1441740655 0.238831 -0.378540 -0.032959 -0.893677 1441740655 0.238831 -0.378540 -0.032959 -0.893677 1441740655 0.238831 -0.378540 -0.032959 -0.893677 1441740655 0.238831 -0.378540 -0.032959 -0.893677 1441740655 0.194031 -0.421082 -0.090393 -0.881470 1441740655 0.194031 -0.421082 -0.090393 -0.881470 1441740655 0.194031 -0.421082 -0.090393 -0.881470 1441740655 0.194031 -0.421082 -0.090393 -0.881470 1441740655 0.194031 -0.421082 -0.090393 -0.881470 1441740655 0.194031 -0.421082 -0.090393 -0.881470 1441740655 0.194031 -0.421082 -0.090393 -0.881470 1441740655 0.135437 -0.461060 -0.167908 -0.860779 1441740655 0.135437 -0.461060 -0.167908 -0.860779 1441740655 0.135437 -0.461060 -0.167908 -0.860779 1441740655 0.135437 -0.461060 -0.167908 -0.860779 1441740655 0.135437 -0.461060 -0.167908 -0.860779 1441740655 0.135437 -0.461060 -0.167908 -0.860779 1441740655 0.113892 -0.469482 -0.222168 -0.846985 1441740655 0.113892 -0.469482 -0.222168 -0.846985 1441740655 0.113892 -0.469482 -0.222168 -0.846985 1441740655 0.113892 -0.469482 -0.222168 -0.846985 1441740655 0.113892 -0.469482 -0.222168 -0.846985 1441740655 0.113892 -0.469482 -0.222168 -0.846985 1441740655 0.113892 -0.469482 -0.222168 -0.846985 1441740655 0.123413 -0.446411 -0.279602 -0.841064 1441740655 0.123413 -0.446411 -0.279602 -0.841064 1441740655 0.123413 -0.446411 -0.279602 -0.841064 1441740655 0.123413 -0.446411 -0.279602 -0.841064 1441740655 0.123413 -0.446411 -0.279602 -0.841064 1441740655 0.123413 -0.446411 -0.279602 -0.841064 1441740655 0.130249 -0.435730 -0.276062 -0.846802 1441740655 0.130249 -0.435730 -0.276062 -0.846802 1441740655 0.130249 -0.435730 -0.276062 -0.846802 1441740655 0.130249 -0.435730 -0.276062 -0.846802 1441740655 0.130249 -0.435730 -0.276062 -0.846802 1441740655 0.130249 -0.435730 -0.276062 -0.846802 1441740655 0.144287 -0.430969 -0.284668 -0.844055 1441740655 0.144287 -0.430969 -0.284668 -0.844055 1441740655 0.144287 -0.430969 -0.284668 -0.844055 1441740655 0.144287 -0.430969 -0.284668 -0.844055 1441740655 0.144287 -0.430969 -0.284668 -0.844055 1441740655 0.144287 -0.430969 -0.284668 -0.844055 1441740655 0.144287 -0.430969 -0.284668 -0.844055 1441740655 0.159607 -0.432678 -0.304688 -0.833435 1441740655 0.159607 -0.432678 -0.304688 -0.833435 1441740655 0.159607 -0.432678 -0.304688 -0.833435 1441740655 0.159607 -0.432678 -0.304688 -0.833435 1441740655 0.159607 -0.432678 -0.304688 -0.833435 1441740655 0.159607 -0.432678 -0.304688 -0.833435 1441740655 0.159607 -0.432678 -0.304688 -0.833435 1441740655 0.203186 -0.420288 -0.328247 -0.821228 1441740655 0.203186 -0.420288 -0.328247 -0.821228 1441740655 0.203186 -0.420288 -0.328247 -0.821228 1441740655 0.203186 -0.420288 -0.328247 -0.821228 1441740655 0.203186 -0.420288 -0.328247 -0.821228 1441740655 0.203186 -0.420288 -0.328247 -0.821228 1441740655 0.337769 -0.335571 -0.300354 -0.826538 1441740655 0.337769 -0.335571 -0.300354 -0.826538 1441740655 0.337769 -0.335571 -0.300354 -0.826538 1441740655 0.337769 -0.335571 -0.300354 -0.826538 1441740655 0.337769 -0.335571 -0.300354 -0.826538 1441740655 0.337769 -0.335571 -0.300354 -0.826538 1441740655 0.337769 -0.335571 -0.300354 -0.826538 1441740655 0.608459 -0.156555 -0.106384 -0.770691 1441740655 0.608459 -0.156555 -0.106384 -0.770691 1441740655 0.608459 -0.156555 -0.106384 -0.770691 1441740655 0.608459 -0.156555 -0.106384 -0.770691 1441740655 0.608459 -0.156555 -0.106384 -0.770691 1441740655 0.608459 -0.156555 -0.106384 -0.770691 1441740655 0.672180 -0.081604 -0.033813 -0.735107 1441740655 0.672180 -0.081604 -0.033813 -0.735107 1441740655 0.672180 -0.081604 -0.033813 -0.735107 1441740655 0.672180 -0.081604 -0.033813 -0.735107 1441740655 0.672180 -0.081604 -0.033813 -0.735107 1441740655 0.672180 -0.081604 -0.033813 -0.735107 1441740655 0.627014 -0.076721 -0.130859 -0.764099 1441740655 0.627014 -0.076721 -0.130859 -0.764099 1441740655 0.627014 -0.076721 -0.130859 -0.764099 1441740655 0.627014 -0.076721 -0.130859 -0.764099 1441740655 0.627014 -0.076721 -0.130859 -0.764099 1441740655 0.627014 -0.076721 -0.130859 -0.764099 1441740655 0.627014 -0.076721 -0.130859 -0.764099 1441740655 0.619995 -0.087158 -0.127747 -0.769226 1441740655 0.619995 -0.087158 -0.127747 -0.769226 1441740655 0.619995 -0.087158 -0.127747 -0.769226 1441740655 0.619995 -0.087158 -0.127747 -0.769226 1441740655 0.619995 -0.087158 -0.127747 -0.769226 1441740655 0.619995 -0.087158 -0.127747 -0.769226 1441740655 0.600281 -0.105835 -0.121704 -0.783386 1441740655 0.600281 -0.105835 -0.121704 -0.783386 1441740655 0.600281 -0.105835 -0.121704 -0.783386 1441740655 0.600281 -0.105835 -0.121704 -0.783386 1441740655 0.600281 -0.105835 -0.121704 -0.783386 1441740655 0.600281 -0.105835 -0.121704 -0.783386 1441740655 0.541077 -0.175964 -0.110168 -0.814941 1441740655 0.541077 -0.175964 -0.110168 -0.814941 1441740655 0.541077 -0.175964 -0.110168 -0.814941 1441740655 0.541077 -0.175964 -0.110168 -0.814941 1441740655 0.541077 -0.175964 -0.110168 -0.814941 1441740655 0.541077 -0.175964 -0.110168 -0.814941 1441740655 0.461426 -0.242615 -0.099609 -0.847534 1441740655 0.461426 -0.242615 -0.099609 -0.847534 1441740655 0.461426 -0.242615 -0.099609 -0.847534 1441740655 0.461426 -0.242615 -0.099609 -0.847534 1441740655 0.461426 -0.242615 -0.099609 -0.847534 1441740655 0.461426 -0.242615 -0.099609 -0.847534 1441740655 0.461426 -0.242615 -0.099609 -0.847534 1441740655 0.393799 -0.298462 -0.108521 -0.862610 1441740655 0.393799 -0.298462 -0.108521 -0.862610 1441740655 0.393799 -0.298462 -0.108521 -0.862610 1441740655 0.393799 -0.298462 -0.108521 -0.862610 1441740655 0.393799 -0.298462 -0.108521 -0.862610 1441740655 0.393799 -0.298462 -0.108521 -0.862610 1441740656 0.393799 -0.298462 -0.108521 -0.862610 1441740656 0.324707 -0.339966 -0.115723 -0.875000 1441740656 0.324707 -0.339966 -0.115723 -0.875000 1441740656 0.324707 -0.339966 -0.115723 -0.875000 1441740656 0.324707 -0.339966 -0.115723 -0.875000 1441740656 0.324707 -0.339966 -0.115723 -0.875000 1441740656 0.324707 -0.339966 -0.115723 -0.875000 1441740656 0.283630 -0.379517 -0.105835 -0.874329 1441740656 0.283630 -0.379517 -0.105835 -0.874329 1441740656 0.283630 -0.379517 -0.105835 -0.874329 1441740656 0.283630 -0.379517 -0.105835 -0.874329 1441740656 0.283630 -0.379517 -0.105835 -0.874329 1441740656 0.283630 -0.379517 -0.105835 -0.874329 1441740656 0.237000 -0.400085 -0.135742 -0.874878 1441740656 0.237000 -0.400085 -0.135742 -0.874878 1441740656 0.237000 -0.400085 -0.135742 -0.874878 1441740656 0.237000 -0.400085 -0.135742 -0.874878 1441740656 0.237000 -0.400085 -0.135742 -0.874878 1441740656 0.237000 -0.400085 -0.135742 -0.874878 1441740656 0.200562 -0.414368 -0.182617 -0.868774 1441740656 0.200562 -0.414368 -0.182617 -0.868774 1441740656 0.200562 -0.414368 -0.182617 -0.868774 1441740656 0.200562 -0.414368 -0.182617 -0.868774 1441740656 0.200562 -0.414368 -0.182617 -0.868774 1441740656 0.200562 -0.414368 -0.182617 -0.868774 1441740656 0.200562 -0.414368 -0.182617 -0.868774 1441740656 0.153931 -0.422180 -0.255432 -0.856079 1441740656 0.153931 -0.422180 -0.255432 -0.856079 1441740656 0.153931 -0.422180 -0.255432 -0.856079 1441740656 0.153931 -0.422180 -0.255432 -0.856079 1441740656 0.153931 -0.422180 -0.255432 -0.856079 1441740656 0.153931 -0.422180 -0.255432 -0.856079 1441740656 0.107727 -0.402771 -0.323303 -0.849548 1441740656 0.107727 -0.402771 -0.323303 -0.849548 1441740656 0.107727 -0.402771 -0.323303 -0.849548 1441740656 0.107727 -0.402771 -0.323303 -0.849548 1441740656 0.107727 -0.402771 -0.323303 -0.849548 1441740656 0.107727 -0.402771 -0.323303 -0.849548 1441740656 0.107727 -0.402771 -0.323303 -0.849548 1441740656 0.091370 -0.402039 -0.342407 -0.844299 1441740656 0.091370 -0.402039 -0.342407 -0.844299 1441740656 0.091370 -0.402039 -0.342407 -0.844299 1441740656 0.091370 -0.402039 -0.342407 -0.844299 1441740656 0.091370 -0.402039 -0.342407 -0.844299 1441740656 0.091370 -0.402039 -0.342407 -0.844299 1441740656 0.080688 -0.406982 -0.327209 -0.849060 1441740656 0.080688 -0.406982 -0.327209 -0.849060 1441740656 0.080688 -0.406982 -0.327209 -0.849060 1441740656 0.080688 -0.406982 -0.327209 -0.849060 1441740656 0.080688 -0.406982 -0.327209 -0.849060 1441740656 0.080688 -0.406982 -0.327209 -0.849060 1441740656 0.072876 -0.415283 -0.314514 -0.850525 1441740656 0.072876 -0.415283 -0.314514 -0.850525 1441740656 0.072876 -0.415283 -0.314514 -0.850525 1441740656 0.072876 -0.415283 -0.314514 -0.850525 1441740656 0.072876 -0.415283 -0.314514 -0.850525 1441740656 0.127686 -0.384277 -0.295105 -0.865479 1441740656 0.127686 -0.384277 -0.295105 -0.865479 1441740656 0.127686 -0.384277 -0.295105 -0.865479 1441740656 0.127686 -0.384277 -0.295105 -0.865479 1441740656 0.127686 -0.384277 -0.295105 -0.865479 1441740656 0.127686 -0.384277 -0.295105 -0.865479 1441740656 0.350769 -0.300354 -0.244019 -0.852783 1441740656 0.350769 -0.300354 -0.244019 -0.852783 1441740656 0.350769 -0.300354 -0.244019 -0.852783 1441740656 0.350769 -0.300354 -0.244019 -0.852783 1441740656 0.350769 -0.300354 -0.244019 -0.852783 1441740656 0.350769 -0.300354 -0.244019 -0.852783 1441740656 0.350769 -0.300354 -0.244019 -0.852783 1441740656 0.604858 -0.128174 -0.132751 -0.774719 1441740656 0.604858 -0.128174 -0.132751 -0.774719 1441740656 0.604858 -0.128174 -0.132751 -0.774719 1441740656 0.604858 -0.128174 -0.132751 -0.774719 1441740656 0.604858 -0.128174 -0.132751 -0.774719 1441740656 0.604858 -0.128174 -0.132751 -0.774719 1441740656 0.672119 -0.137878 -0.022827 -0.727112 1441740656 0.672119 -0.137878 -0.022827 -0.727112 1441740656 0.672119 -0.137878 -0.022827 -0.727112 1441740656 0.672119 -0.137878 -0.022827 -0.727112 1441740656 0.672119 -0.137878 -0.022827 -0.727112 1441740656 0.672119 -0.137878 -0.022827 -0.727112 1441740656 0.634827 -0.087158 -0.110779 -0.759705 1441740656 0.634827 -0.087158 -0.110779 -0.759705 1441740656 0.634827 -0.087158 -0.110779 -0.759705 1441740656 0.634827 -0.087158 -0.110779 -0.759705 1441740656 0.634827 -0.087158 -0.110779 -0.759705 1441740656 0.634827 -0.087158 -0.110779 -0.759705 1441740656 0.615784 -0.108459 -0.086426 -0.775635 1441740656 0.615784 -0.108459 -0.086426 -0.775635 1441740656 0.615784 -0.108459 -0.086426 -0.775635 1441740656 0.615784 -0.108459 -0.086426 -0.775635 1441740656 0.615784 -0.108459 -0.086426 -0.775635 1441740656 0.615784 -0.108459 -0.086426 -0.775635 1441740656 0.615784 -0.108459 -0.086426 -0.775635 1441740656 0.599792 -0.108765 -0.089172 -0.787720 1441740656 0.599792 -0.108765 -0.089172 -0.787720 1441740656 0.599792 -0.108765 -0.089172 -0.787720 1441740656 0.599792 -0.108765 -0.089172 -0.787720 1441740656 0.599792 -0.108765 -0.089172 -0.787720 1441740656 0.599792 -0.108765 -0.089172 -0.787720 1441740656 0.548828 -0.138245 -0.087036 -0.819824 1441740656 0.548828 -0.138245 -0.087036 -0.819824 1441740656 0.548828 -0.138245 -0.087036 -0.819824 1441740656 0.548828 -0.138245 -0.087036 -0.819824 1441740656 0.548828 -0.138245 -0.087036 -0.819824 1441740656 0.548828 -0.138245 -0.087036 -0.819824 1441740656 0.475037 -0.169189 -0.090576 -0.858826 1441740656 0.475037 -0.169189 -0.090576 -0.858826 1441740656 0.475037 -0.169189 -0.090576 -0.858826 1441740656 0.475037 -0.169189 -0.090576 -0.858826 1441740656 0.475037 -0.169189 -0.090576 -0.858826 1441740656 0.475037 -0.169189 -0.090576 -0.858826 1441740656 0.398804 -0.208801 -0.103638 -0.886902 1441740657 0.398804 -0.208801 -0.103638 -0.886902 1441740657 0.398804 -0.208801 -0.103638 -0.886902 1441740657 0.398804 -0.208801 -0.103638 -0.886902 1441740657 0.398804 -0.208801 -0.103638 -0.886902 1441740657 0.398804 -0.208801 -0.103638 -0.886902 1441740657 0.324707 -0.258179 -0.113770 -0.902771 1441740657 0.324707 -0.258179 -0.113770 -0.902771 1441740657 0.324707 -0.258179 -0.113770 -0.902771 1441740657 0.324707 -0.258179 -0.113770 -0.902771 1441740657 0.324707 -0.258179 -0.113770 -0.902771 1441740657 0.324707 -0.258179 -0.113770 -0.902771 1441740657 0.324707 -0.258179 -0.113770 -0.902771 1441740657 0.258606 -0.314148 -0.116821 -0.906006 1441740657 0.258606 -0.314148 -0.116821 -0.906006 1441740657 0.258606 -0.314148 -0.116821 -0.906006 1441740657 0.258606 -0.314148 -0.116821 -0.906006 1441740657 0.258606 -0.314148 -0.116821 -0.906006 1441740657 0.258606 -0.314148 -0.116821 -0.906006 1441740657 0.224487 -0.363953 -0.135742 -0.893738 1441740657 0.224487 -0.363953 -0.135742 -0.893738 1441740657 0.224487 -0.363953 -0.135742 -0.893738 1441740657 0.224487 -0.363953 -0.135742 -0.893738 1441740657 0.224487 -0.363953 -0.135742 -0.893738 1441740657 0.224487 -0.363953 -0.135742 -0.893738 1441740657 0.224487 -0.363953 -0.135742 -0.893738 1441740657 0.193298 -0.420532 -0.162659 -0.871460 1441740657 0.193298 -0.420532 -0.162659 -0.871460 1441740657 0.193298 -0.420532 -0.162659 -0.871460 1441740657 0.193298 -0.420532 -0.162659 -0.871460 1441740657 0.193298 -0.420532 -0.162659 -0.871460 1441740657 0.193298 -0.420532 -0.162659 -0.871460 1441740657 0.101685 -0.447876 -0.217163 -0.861389 1441740657 0.101685 -0.447876 -0.217163 -0.861389 1441740657 0.101685 -0.447876 -0.217163 -0.861389 1441740657 0.101685 -0.447876 -0.217163 -0.861389 1441740657 0.101685 -0.447876 -0.217163 -0.861389 1441740657 0.101685 -0.447876 -0.217163 -0.861389 1441740657 0.067017 -0.440735 -0.263428 -0.855530 1441740657 0.067017 -0.440735 -0.263428 -0.855530 1441740657 0.067017 -0.440735 -0.263428 -0.855530 1441740657 0.067017 -0.440735 -0.263428 -0.855530 1441740657 0.067017 -0.440735 -0.263428 -0.855530 1441740657 0.067017 -0.440735 -0.263428 -0.855530 1441740657 0.063477 -0.436890 -0.292908 -0.848206 1441740657 0.063477 -0.436890 -0.292908 -0.848206 1441740657 0.063477 -0.436890 -0.292908 -0.848206 1441740657 0.063477 -0.436890 -0.292908 -0.848206 1441740657 0.063477 -0.436890 -0.292908 -0.848206 1441740657 0.055725 -0.446167 -0.304077 -0.839905 1441740657 0.055725 -0.446167 -0.304077 -0.839905 1441740657 0.055725 -0.446167 -0.304077 -0.839905 1441740657 0.055725 -0.446167 -0.304077 -0.839905 1441740657 0.055725 -0.446167 -0.304077 -0.839905 1441740657 0.059998 -0.454102 -0.307129 -0.834229 1441740657 0.059998 -0.454102 -0.307129 -0.834229 1441740657 0.059998 -0.454102 -0.307129 -0.834229 1441740657 0.059998 -0.454102 -0.307129 -0.834229 1441740657 0.059998 -0.454102 -0.307129 -0.834229 1441740657 0.059998 -0.454102 -0.307129 -0.834229 1441740657 0.217163 -0.477783 -0.228943 -0.819885 1441740657 0.217163 -0.477783 -0.228943 -0.819885 1441740657 0.217163 -0.477783 -0.228943 -0.819885 1441740657 0.217163 -0.477783 -0.228943 -0.819885 1441740657 0.217163 -0.477783 -0.228943 -0.819885 1441740657 0.557983 -0.290466 -0.034546 -0.776611 1441740657 0.557983 -0.290466 -0.034546 -0.776611 1441740657 0.557983 -0.290466 -0.034546 -0.776611 1441740657 0.557983 -0.290466 -0.034546 -0.776611 1441740657 0.557983 -0.290466 -0.034546 -0.776611 1441740657 0.557983 -0.290466 -0.034546 -0.776611 1441740657 0.557983 -0.290466 -0.034546 -0.776611 1441740657 0.658813 -0.168335 0.040588 -0.732117 1441740657 0.658813 -0.168335 0.040588 -0.732117 1441740657 0.658813 -0.168335 0.040588 -0.732117 1441740657 0.658813 -0.168335 0.040588 -0.732117 1441740657 0.658813 -0.168335 0.040588 -0.732117 1441740657 0.658813 -0.168335 0.040588 -0.732117 1441740657 0.600769 -0.168823 -0.052612 -0.779663 1441740657 0.600769 -0.168823 -0.052612 -0.779663 1441740657 0.600769 -0.168823 -0.052612 -0.779663 1441740657 0.600769 -0.168823 -0.052612 -0.779663 1441740657 0.600769 -0.168823 -0.052612 -0.779663 1441740657 0.574890 -0.171814 -0.053772 -0.798157 1441740657 0.574890 -0.171814 -0.053772 -0.798157 1441740657 0.574890 -0.171814 -0.053772 -0.798157 1441740657 0.574890 -0.171814 -0.053772 -0.798157 1441740657 0.574890 -0.171814 -0.053772 -0.798157 1441740657 0.574890 -0.171814 -0.053772 -0.798157 1441740657 0.574890 -0.171814 -0.053772 -0.798157 1441740657 0.546570 -0.175903 -0.050354 -0.817200 1441740657 0.546570 -0.175903 -0.050354 -0.817200 1441740657 0.546570 -0.175903 -0.050354 -0.817200 1441740657 0.546570 -0.175903 -0.050354 -0.817200 1441740657 0.546570 -0.175903 -0.050354 -0.817200 1441740657 0.546570 -0.175903 -0.050354 -0.817200 1441740657 0.464355 -0.231018 -0.051697 -0.853455 1441740657 0.464355 -0.231018 -0.051697 -0.853455 1441740657 0.464355 -0.231018 -0.051697 -0.853455 1441740657 0.464355 -0.231018 -0.051697 -0.853455 1441740657 0.464355 -0.231018 -0.051697 -0.853455 1441740657 0.464355 -0.231018 -0.051697 -0.853455 1441740657 0.373413 -0.286804 -0.048889 -0.880920 1441740657 0.373413 -0.286804 -0.048889 -0.880920 1441740657 0.373413 -0.286804 -0.048889 -0.880920 1441740657 0.373413 -0.286804 -0.048889 -0.880920 1441740657 0.373413 -0.286804 -0.048889 -0.880920 1441740657 0.373413 -0.286804 -0.048889 -0.880920 1441740657 0.373413 -0.286804 -0.048889 -0.880920 1441740657 0.284058 -0.339905 -0.056335 -0.894775 1441740658 0.284058 -0.339905 -0.056335 -0.894775 1441740658 0.284058 -0.339905 -0.056335 -0.894775 1441740658 0.284058 -0.339905 -0.056335 -0.894775 1441740658 0.284058 -0.339905 -0.056335 -0.894775 1441740658 0.284058 -0.339905 -0.056335 -0.894775 1441740658 0.195496 -0.379089 -0.054321 -0.902893 1441740658 0.195496 -0.379089 -0.054321 -0.902893 1441740658 0.195496 -0.379089 -0.054321 -0.902893 1441740658 0.195496 -0.379089 -0.054321 -0.902893 1441740658 0.195496 -0.379089 -0.054321 -0.902893 1441740658 0.195496 -0.379089 -0.054321 -0.902893 1441740658 0.132263 -0.415588 -0.045349 -0.898804 1441740658 0.132263 -0.415588 -0.045349 -0.898804 1441740658 0.132263 -0.415588 -0.045349 -0.898804 1441740658 0.132263 -0.415588 -0.045349 -0.898804 1441740658 0.132263 -0.415588 -0.045349 -0.898804 1441740658 0.132263 -0.415588 -0.045349 -0.898804 1441740658 0.073975 -0.439148 -0.039917 -0.894531 1441740658 0.073975 -0.439148 -0.039917 -0.894531 1441740658 0.073975 -0.439148 -0.039917 -0.894531 1441740658 0.073975 -0.439148 -0.039917 -0.894531 1441740658 0.073975 -0.439148 -0.039917 -0.894531 1441740658 0.073975 -0.439148 -0.039917 -0.894531 1441740658 0.073975 -0.439148 -0.039917 -0.894531 1441740658 0.033569 -0.460144 -0.085999 -0.883057 1441740658 0.033569 -0.460144 -0.085999 -0.883057 1441740658 0.033569 -0.460144 -0.085999 -0.883057 1441740658 0.033569 -0.460144 -0.085999 -0.883057 1441740658 0.033569 -0.460144 -0.085999 -0.883057 1441740658 0.033569 -0.460144 -0.085999 -0.883057 1441740658 -0.013611 -0.450378 -0.182617 -0.873901 1441740658 -0.013611 -0.450378 -0.182617 -0.873901 1441740658 -0.013611 -0.450378 -0.182617 -0.873901 1441740658 -0.013611 -0.450378 -0.182617 -0.873901 1441740658 -0.013611 -0.450378 -0.182617 -0.873901 1441740658 -0.013611 -0.450378 -0.182617 -0.873901 1441740658 -0.014587 -0.446411 -0.205688 -0.870789 1441740658 -0.014587 -0.446411 -0.205688 -0.870789 1441740658 -0.014587 -0.446411 -0.205688 -0.870789 1441740658 -0.014587 -0.446411 -0.205688 -0.870789 1441740658 -0.014587 -0.446411 -0.205688 -0.870789 1441740658 -0.014587 -0.446411 -0.205688 -0.870789 1441740658 -0.014832 -0.446716 -0.197754 -0.872498 1441740658 -0.014832 -0.446716 -0.197754 -0.872498 1441740658 -0.014832 -0.446716 -0.197754 -0.872498 1441740658 -0.014832 -0.446716 -0.197754 -0.872498 1441740658 -0.014832 -0.446716 -0.197754 -0.872498 1441740658 -0.014832 -0.446716 -0.197754 -0.872498 1441740658 -0.006958 -0.453003 -0.195984 -0.869751 1441740658 -0.006958 -0.453003 -0.195984 -0.869751 1441740658 -0.006958 -0.453003 -0.195984 -0.869751 1441740658 -0.006958 -0.453003 -0.195984 -0.869751 1441740658 -0.006958 -0.453003 -0.195984 -0.869751 1441740658 -0.006958 -0.453003 -0.195984 -0.869751 1441740658 0.020508 -0.460938 -0.192810 -0.866028 1441740658 0.020508 -0.460938 -0.192810 -0.866028 1441740658 0.020508 -0.460938 -0.192810 -0.866028 1441740658 0.020508 -0.460938 -0.192810 -0.866028 1441740658 0.020508 -0.460938 -0.192810 -0.866028 1441740658 0.020508 -0.460938 -0.192810 -0.866028 1441740658 0.020508 -0.460938 -0.192810 -0.866028 1441740658 0.281982 -0.395325 -0.185242 -0.854370 1441740658 0.281982 -0.395325 -0.185242 -0.854370 1441740658 0.281982 -0.395325 -0.185242 -0.854370 1441740658 0.281982 -0.395325 -0.185242 -0.854370 1441740658 0.281982 -0.395325 -0.185242 -0.854370 1441740658 0.281982 -0.395325 -0.185242 -0.854370 1441740658 0.695190 -0.121216 -0.024353 -0.708069 1441740658 0.695190 -0.121216 -0.024353 -0.708069 1441740658 0.695190 -0.121216 -0.024353 -0.708069 1441740658 0.695190 -0.121216 -0.024353 -0.708069 1441740658 0.695190 -0.121216 -0.024353 -0.708069 1441740658 0.695190 -0.121216 -0.024353 -0.708069 1441740658 0.648193 -0.214294 -0.038086 -0.729736 1441740658 0.648193 -0.214294 -0.038086 -0.729736 1441740658 0.648193 -0.214294 -0.038086 -0.729736 1441740658 0.648193 -0.214294 -0.038086 -0.729736 1441740658 0.648193 -0.214294 -0.038086 -0.729736 1441740658 0.648193 -0.214294 -0.038086 -0.729736 1441740658 0.619751 -0.167847 -0.077087 -0.762756 1441740658 0.619751 -0.167847 -0.077087 -0.762756 1441740658 0.619751 -0.167847 -0.077087 -0.762756 1441740658 0.619751 -0.167847 -0.077087 -0.762756 1441740658 0.619751 -0.167847 -0.077087 -0.762756 1441740658 0.619751 -0.167847 -0.077087 -0.762756 1441740658 0.619751 -0.167847 -0.077087 -0.762756 1441740658 0.590149 -0.171265 -0.080017 -0.784851 1441740658 0.590149 -0.171265 -0.080017 -0.784851 1441740658 0.590149 -0.171265 -0.080017 -0.784851 1441740658 0.590149 -0.171265 -0.080017 -0.784851 1441740658 0.590149 -0.171265 -0.080017 -0.784851 1441740658 0.590149 -0.171265 -0.080017 -0.784851 1441740658 0.546936 -0.189148 -0.078613 -0.811768 1441740658 0.546936 -0.189148 -0.078613 -0.811768 1441740658 0.546936 -0.189148 -0.078613 -0.811768 1441740658 0.546936 -0.189148 -0.078613 -0.811768 1441740658 0.546936 -0.189148 -0.078613 -0.811768 1441740658 0.546936 -0.189148 -0.078613 -0.811768 1441740658 0.546936 -0.189148 -0.078613 -0.811768 1441740658 0.470703 -0.239929 -0.082153 -0.845093 1441740658 0.470703 -0.239929 -0.082153 -0.845093 1441740658 0.470703 -0.239929 -0.082153 -0.845093 1441740658 0.470703 -0.239929 -0.082153 -0.845093 1441740658 0.470703 -0.239929 -0.082153 -0.845093 1441740658 0.470703 -0.239929 -0.082153 -0.845093 1441740658 0.399841 -0.269775 -0.096741 -0.870605 1441740658 0.399841 -0.269775 -0.096741 -0.870605 1441740658 0.399841 -0.269775 -0.096741 -0.870605 1441740658 0.399841 -0.269775 -0.096741 -0.870605 1441740658 0.399841 -0.269775 -0.096741 -0.870605 1441740658 0.399841 -0.269775 -0.096741 -0.870605 1441740658 0.309753 -0.309875 -0.093140 -0.894104 1441740658 0.309753 -0.309875 -0.093140 -0.894104 1441740658 0.309753 -0.309875 -0.093140 -0.894104 1441740659 0.309753 -0.309875 -0.093140 -0.894104 1441740659 0.309753 -0.309875 -0.093140 -0.894104 1441740659 0.309753 -0.309875 -0.093140 -0.894104 1441740659 0.309753 -0.309875 -0.093140 -0.894104 1441740659 0.222839 -0.328979 -0.080078 -0.914185 1441740659 0.222839 -0.328979 -0.080078 -0.914185 1441740659 0.222839 -0.328979 -0.080078 -0.914185 1441740659 0.222839 -0.328979 -0.080078 -0.914185 1441740659 0.222839 -0.328979 -0.080078 -0.914185 1441740659 0.222839 -0.328979 -0.080078 -0.914185 1441740659 0.151672 -0.340149 -0.095398 -0.923157 1441740659 0.151672 -0.340149 -0.095398 -0.923157 1441740659 0.151672 -0.340149 -0.095398 -0.923157 1441740659 0.151672 -0.340149 -0.095398 -0.923157 1441740659 0.151672 -0.340149 -0.095398 -0.923157 1441740659 0.151672 -0.340149 -0.095398 -0.923157 1441740659 0.096680 -0.365601 -0.129089 -0.916748 1441740659 0.096680 -0.365601 -0.129089 -0.916748 1441740659 0.096680 -0.365601 -0.129089 -0.916748 1441740659 0.096680 -0.365601 -0.129089 -0.916748 1441740659 0.096680 -0.365601 -0.129089 -0.916748 1441740659 0.096680 -0.365601 -0.129089 -0.916748 1441740659 0.052673 -0.397888 -0.153015 -0.903076 1441740659 0.052673 -0.397888 -0.153015 -0.903076 1441740659 0.052673 -0.397888 -0.153015 -0.903076 1441740659 0.052673 -0.397888 -0.153015 -0.903076 1441740659 0.052673 -0.397888 -0.153015 -0.903076 1441740659 0.039978 -0.432800 -0.194397 -0.879395 1441740659 0.039978 -0.432800 -0.194397 -0.879395 1441740659 0.039978 -0.432800 -0.194397 -0.879395 1441740659 0.039978 -0.432800 -0.194397 -0.879395 1441740659 0.039978 -0.432800 -0.194397 -0.879395 1441740659 0.039978 -0.432800 -0.194397 -0.879395 1441740659 0.042786 -0.464905 -0.207642 -0.859680 1441740659 0.042786 -0.464905 -0.207642 -0.859680 1441740659 0.042786 -0.464905 -0.207642 -0.859680 1441740659 0.042786 -0.464905 -0.207642 -0.859680 1441740659 0.042786 -0.464905 -0.207642 -0.859680 1441740659 0.042786 -0.464905 -0.207642 -0.859680 1441740659 0.058350 -0.493652 -0.212341 -0.841370 1441740659 0.058350 -0.493652 -0.212341 -0.841370 1441740659 0.058350 -0.493652 -0.212341 -0.841370 1441740659 0.058350 -0.493652 -0.212341 -0.841370 1441740659 0.058350 -0.493652 -0.212341 -0.841370 1441740659 0.058350 -0.493652 -0.212341 -0.841370 1441740659 0.063049 -0.487549 -0.217529 -0.843262 1441740659 0.063049 -0.487549 -0.217529 -0.843262 1441740659 0.063049 -0.487549 -0.217529 -0.843262 1441740659 0.063049 -0.487549 -0.217529 -0.843262 1441740659 0.063049 -0.487549 -0.217529 -0.843262 1441740659 0.063049 -0.487549 -0.217529 -0.843262 1441740659 0.063049 -0.487549 -0.217529 -0.843262 1441740659 0.046875 -0.480774 -0.234802 -0.843567 1441740659 0.046875 -0.480774 -0.234802 -0.843567 1441740659 0.046875 -0.480774 -0.234802 -0.843567 1441740659 
0.588745 0.315857 0.566406 -0.482422 1441740664 0.588745 0.315857 0.566406 -0.482422 1441740664 0.588745 0.315857 0.566406 -0.482422 1441740664 0.577209 0.348450 0.546692 -0.496521 1441740664 0.577209 0.348450 0.546692 -0.496521 1441740664 0.577209 0.348450 0.546692 -0.496521 1441740664 0.577209 0.348450 0.546692 -0.496521 1441740664 0.577209 0.348450 0.546692 -0.496521 1441740664 0.577209 0.348450 0.546692 -0.496521 1441740664 0.572998 0.363831 0.533264 -0.504822 1441740664 0.572998 0.363831 0.533264 -0.504822 1441740664 0.572998 0.363831 0.533264 -0.504822 1441740664 0.572998 0.363831 0.533264 -0.504822 1441740664 0.572998 0.363831 0.533264 -0.504822 1441740664 0.572998 0.363831 0.533264 -0.504822 1441740664 0.574280 0.360962 0.533508 -0.505127 1441740664 0.574280 0.360962 0.533508 -0.505127 1441740664 0.574280 0.360962 0.533508 -0.505127 1441740664 0.574280 0.360962 0.533508 -0.505127 1441740664 0.574280 0.360962 0.533508 -0.505127 1441740664 0.574280 0.360962 0.533508 -0.505127 1441740664 0.575867 0.359863 0.537659 -0.499695 1441740664 0.575867 0.359863 0.537659 -0.499695 1441740664 0.575867 0.359863 0.537659 -0.499695 1441740664 0.575867 0.359863 0.537659 -0.499695 1441740664 0.575867 0.359863 0.537659 -0.499695 1441740664 0.575867 0.359863 0.537659 -0.499695 1441740664 0.575195 0.361633 0.541199 -0.495422 1441740664 0.575195 0.361633 0.541199 -0.495422 1441740664 0.575195 0.361633 0.541199 -0.495422 1441740664 0.575195 0.361633 0.541199 -0.495422 1441740664 0.575195 0.361633 0.541199 -0.495422 1441740664 0.575195 0.361633 0.541199 -0.495422 1441740664 0.577759 0.357056 0.545227 -0.491272 1441740664 0.577759 0.357056 0.545227 -0.491272 1441740664 0.577759 0.357056 0.545227 -0.491272 1441740664 0.577759 0.357056 0.545227 -0.491272 1441740664 0.577759 0.357056 0.545227 -0.491272 1441740664 0.577759 0.357056 0.545227 -0.491272 1441740664 0.577759 0.357056 0.545227 -0.491272 1441740664 0.587280 0.340637 0.549255 -0.487183 1441740664 0.587280 0.340637 0.549255 -0.487183 1441740664 0.587280 0.340637 0.549255 -0.487183 1441740664 0.587280 0.340637 0.549255 -0.487183 1441740664 0.587280 0.340637 0.549255 -0.487183 1441740664 0.587280 0.340637 0.549255 -0.487183 1441740664 0.602234 0.313965 0.557739 -0.477112 1441740664 0.602234 0.313965 0.557739 -0.477112 1441740664 0.602234 0.313965 0.557739 -0.477112 1441740664 0.602234 0.313965 0.557739 -0.477112 1441740664 0.602234 0.313965 0.557739 -0.477112 1441740664 0.602234 0.313965 0.557739 -0.477112 1441740664 0.616394 0.299072 0.565735 -0.458801 1441740664 0.616394 0.299072 0.565735 -0.458801 1441740664 0.616394 0.299072 0.565735 -0.458801 1441740664 0.616394 0.299072 0.565735 -0.458801 1441740664 0.616394 0.299072 0.565735 -0.458801 1441740664 0.616394 0.299072 0.565735 -0.458801 1441740664 0.621765 0.294312 0.574707 -0.443237 1441740664 0.621765 0.294312 0.574707 -0.443237 1441740664 0.621765 0.294312 0.574707 -0.443237 1441740664 0.621765 0.294312 0.574707 -0.443237 1441740664 0.621765 0.294312 0.574707 -0.443237 1441740664 0.621765 0.294312 0.574707 -0.443237 1441740664 0.621765 0.294312 0.574707 -0.443237 1441740664 0.603699 0.309082 0.569946 -0.463806 1441740664 0.603699 0.309082 0.569946 -0.463806 1441740664 0.603699 0.309082 0.569946 -0.463806 1441740664 0.603699 0.309082 0.569946 -0.463806 1441740664 0.603699 0.309082 0.569946 -0.463806 1441740664 0.603699 0.309082 0.569946 -0.463806 1441740664 0.625671 0.269287 0.569885 -0.459534 1441740664 0.625671 0.269287 0.569885 -0.459534 1441740664 0.625671 0.269287 0.569885 -0.459534 1441740664 0.625671 0.269287 0.569885 -0.459534 1441740664 0.625671 0.269287 0.569885 -0.459534 1441740664 0.625671 0.269287 0.569885 -0.459534 1441740664 0.627808 0.258972 0.558044 -0.476807 1441740664 0.627808 0.258972 0.558044 -0.476807 1441740664 0.627808 0.258972 0.558044 -0.476807 1441740664 0.627808 0.258972 0.558044 -0.476807 1441740664 0.627808 0.258972 0.558044 -0.476807 1441740664 0.627808 0.258972 0.558044 -0.476807 1441740664 0.631897 0.289368 0.537231 -0.477844 1441740664 0.631897 0.289368 0.537231 -0.477844 1441740664 0.631897 0.289368 0.537231 -0.477844 1441740664 0.631897 0.289368 0.537231 -0.477844 1441740664 0.631897 0.289368 0.537231 -0.477844 1441740664 0.631897 0.289368 0.537231 -0.477844 1441740664 0.642212 0.272705 0.546448 -0.463135 1441740664 0.642212 0.272705 0.546448 -0.463135 1441740664 0.642212 0.272705 0.546448 -0.463135 1441740664 0.642212 0.272705 0.546448 -0.463135 1441740664 0.642212 0.272705 0.546448 -0.463135 1441740664 0.642212 0.272705 0.546448 -0.463135 1441740664 0.636536 0.274475 0.555847 -0.458740 1441740664 0.636536 0.274475 0.555847 -0.458740 1441740664 0.636536 0.274475 0.555847 -0.458740 1441740664 0.636536 0.274475 0.555847 -0.458740 1441740664 0.636536 0.274475 0.555847 -0.458740 1441740664 0.636536 0.274475 0.555847 -0.458740 1441740664 0.629578 0.286560 0.554749 -0.462280 1441740664 0.629578 0.286560 0.554749 -0.462280 1441740664 0.629578 0.286560 0.554749 -0.462280 1441740664 0.629578 0.286560 0.554749 -0.462280 1441740664 0.629578 0.286560 0.554749 -0.462280 1441740664 0.629578 0.286560 0.554749 -0.462280 1441740664 0.629578 0.286560 0.554749 -0.462280 1441740664 0.611572 0.319824 0.546204 -0.474670 1441740664 0.611572 0.319824 0.546204 -0.474670 1441740665 0.611572 0.319824 0.546204 -0.474670 1441740665 0.611572 0.319824 0.546204 -0.474670 1441740665 0.611572 0.319824 0.546204 -0.474670 1441740665 0.611572 0.319824 0.546204 -0.474670 1441740665 0.592590 0.349731 0.541992 -0.482361 1441740665 0.592590 0.349731 0.541992 -0.482361 1441740665 0.592590 0.349731 0.541992 -0.482361 1441740665 0.592590 0.349731 0.541992 -0.482361 1441740665 0.592590 0.349731 0.541992 -0.482361 1441740665 0.592590 0.349731 0.541992 -0.482361 1441740665 0.577820 0.367310 0.544373 -0.484497 1441740665 0.577820 0.367310 0.544373 -0.484497 1441740665 0.577820 0.367310 0.544373 -0.484497 1441740665 0.577820 0.367310 0.544373 -0.484497 1441740665 0.577820 0.367310 0.544373 -0.484497 1441740665 0.577820 0.367310 0.544373 -0.484497 1441740665 0.577820 0.367310 0.544373 -0.484497 1441740665 0.568054 0.376404 0.549744 -0.483093 1441740665 0.568054 0.376404 0.549744 -0.483093 1441740665 0.568054 0.376404 0.549744 -0.483093 1441740665 0.568054 0.376404 0.549744 -0.483093 1441740665 0.568054 0.376404 0.549744 -0.483093 1441740665 0.568054 0.376404 0.549744 -0.483093 1441740665 0.566345 0.380432 0.557678 -0.472656 1441740665 0.566345 0.380432 0.557678 -0.472656 1441740665 0.566345 0.380432 0.557678 -0.472656 1441740665 0.566345 0.380432 0.557678 -0.472656 1441740665 0.566345 0.380432 0.557678 -0.472656 1441740665 0.566345 0.380432 0.557678 -0.472656 1441740665 0.574951 0.372803 0.568665 -0.454956 1441740665 0.574951 0.372803 0.568665 -0.454956 1441740665 0.574951 0.372803 0.568665 -0.454956 1441740665 0.574951 0.372803 0.568665 -0.454956 1441740665 0.574951 0.372803 0.568665 -0.454956 1441740665 0.574951 0.372803 0.568665 -0.454956 1441740665 0.582886 0.356689 0.578979 -0.444702 1441740665 0.582886 0.356689 0.578979 -0.444702 1441740665 0.582886 0.356689 0.578979 -0.444702 1441740665 0.582886 0.356689 0.578979 -0.444702 1441740665 0.582886 0.356689 0.578979 -0.444702 1441740665 0.582886 0.356689 0.578979 -0.444702 1441740665 0.591309 0.339539 0.584473 -0.439819 1441740665 0.591309 0.339539 0.584473 -0.439819 1441740665 0.591309 0.339539 0.584473 -0.439819 1441740665 0.591309 0.339539 0.584473 -0.439819 1441740665 0.591309 0.339539 0.584473 -0.439819 1441740665 0.591309 0.339539 0.584473 -0.439819 1441740665 0.591309 0.339539 0.584473 -0.439819 1441740665 0.604309 0.314270 0.590759 -0.432434 1441740665 0.604309 0.314270 0.590759 -0.432434 1441740665 0.604309 0.314270 0.590759 -0.432434 1441740665 0.604309 0.314270 0.590759 -0.432434 1441740665 0.604309 0.314270 0.590759 -0.432434 1441740665 0.604309 0.314270 0.590759 -0.432434 1441740665 0.619568 0.291748 0.596802 -0.418030 1441740665 0.619568 0.291748 0.596802 -0.418030 1441740665 0.619568 0.291748 0.596802 -0.418030 1441740665 0.619568 0.291748 0.596802 -0.418030 1441740665 0.619568 0.291748 0.596802 -0.418030 1441740665 0.619568 0.291748 0.596802 -0.418030 1441740665 0.625732 0.281738 0.601624 -0.408691 1441740665 0.625732 0.281738 0.601624 -0.408691 1441740665 0.625732 0.281738 0.601624 -0.408691 1441740665 0.625732 0.281738 0.601624 -0.408691 1441740665 0.625732 0.281738 0.601624 -0.408691 1441740665 0.625732 0.281738 0.601624 -0.408691 1441740665 0.625732 0.281738 0.601624 -0.408691 1441740665 0.624939 0.297791 0.593079 -0.411072 1441740665 0.624939 0.297791 0.593079 -0.411072 1441740665 0.624939 0.297791 0.593079 -0.411072 1441740665 0.624939 0.297791 0.593079 -0.411072 1441740665 0.624939 0.297791 0.593079 -0.411072 1441740665 0.624939 0.297791 0.593079 -0.411072 1441740665 0.651794 0.268738 0.594543 -0.386536 1441740665 0.651794 0.268738 0.594543 -0.386536 1441740665 0.651794 0.268738 0.594543 -0.386536 1441740665 0.651794 0.268738 0.594543 -0.386536 1441740665 0.651794 0.268738 0.594543 -0.386536 1441740665 0.651794 0.268738 0.594543 -0.386536 1441740665 0.651794 0.268738 0.594543 -0.386536 1441740665 0.663879 0.212158 0.604492 -0.385742 1441740665 0.663879 0.212158 0.604492 -0.385742 1441740665 0.663879 0.212158 0.604492 -0.385742 1441740665 0.663879 0.212158 0.604492 -0.385742 1441740665 0.663879 0.212158 0.604492 -0.385742 1441740665 0.663879 0.212158 0.604492 -0.385742 1441740665 0.666870 0.205078 0.609131 -0.376953 1441740665 0.666870 0.205078 0.609131 -0.376953 1441740665 0.666870 0.205078 0.609131 -0.376953 1441740665 0.666870 0.205078 0.609131 -0.376953 1441740665 0.666870 0.205078 0.609131 -0.376953 1441740665 0.666870 0.205078 0.609131 -0.376953 1441740665 0.669006 0.179321 0.614868 -0.377014 1441740665 0.669006 0.179321 0.614868 -0.377014 1441740665 0.669006 0.179321 0.614868 -0.377014 1441740665 0.669006 0.179321 0.614868 -0.377014 1441740665 0.669006 0.179321 0.614868 -0.377014 1441740665 0.669006 0.179321 0.614868 -0.377014 1441740665 0.669006 0.179321 0.614868 -0.377014 1441740665 0.658020 0.189758 0.611145 -0.396729 1441740665 0.658020 0.189758 0.611145 -0.396729 1441740665 0.658020 0.189758 0.611145 -0.396729 1441740665 0.658020 0.189758 0.611145 -0.396729 1441740665 0.658020 0.189758 0.611145 -0.396729 1441740665 0.658020 0.189758 0.611145 -0.396729 1441740665 0.646057 0.188049 0.618164 -0.406189 1441740665 0.646057 0.188049 0.618164 -0.406189 1441740665 0.646057 0.188049 0.618164 -0.406189 1441740665 0.646057 0.188049 0.618164 -0.406189 1441740665 0.646057 0.188049 0.618164 -0.406189 1441740665 0.646057 0.188049 0.618164 -0.406189 1441740665 0.646057 0.188049 0.618164 -0.406189 1441740665 0.628662 0.219177 0.606445 -0.434570 1441740665 0.628662 0.219177 0.606445 -0.434570 1441740665 0.628662 0.219177 0.606445 -0.434570 1441740666 0.628662 0.219177 0.606445 -0.434570 1441740666 0.628662 0.219177 0.606445 -0.434570 1441740666 0.628662 0.219177 0.606445 -0.434570 1441740666 0.616516 0.251709 0.588745 -0.458069 1441740666 0.616516 0.251709 0.588745 -0.458069 1441740666 0.616516 0.251709 0.588745 -0.458069 1441740666 0.616516 0.251709 0.588745 -0.458069 1441740666 0.616516 0.251709 0.588745 -0.458069 1441740666 0.616516 0.251709 0.588745 -0.458069 1441740666 0.616516 0.251709 0.588745 -0.458069 1441740666 0.615417 0.254700 0.593079 -0.452332 1441740666 0.615417 0.254700 0.593079 -0.452332 1441740666 0.615417 0.254700 0.593079 -0.452332 1441740666 0.615417 0.254700 0.593079 -0.452332 1441740666 0.615417 0.254700 0.593079 -0.452332 1441740666 0.615417 0.254700 0.593079 -0.452332 1441740666 0.610474 0.267639 0.593994 -0.450439 1441740666 0.610474 0.267639 0.593994 -0.450439 1441740666 0.610474 0.267639 0.593994 -0.450439 1441740666 0.610474 0.267639 0.593994 -0.450439 1441740666 0.610474 0.267639 0.593994 -0.450439 1441740666 0.610474 0.267639 0.593994 -0.450439 1441740666 0.610474 0.267639 0.593994 -0.450439 1441740666 0.607056 0.285767 0.587708 -0.452026 1441740666 0.607056 0.285767 0.587708 -0.452026 1441740666 0.607056 0.285767 0.587708 -0.452026 1441740666 0.607056 0.285767 0.587708 -0.452026 1441740666 0.607056 0.285767 0.587708 -0.452026 1441740666 0.607056 0.285767 0.587708 -0.452026 1441740666 0.616150 0.275574 0.593506 -0.438293 1441740666 0.616150 0.275574 0.593506 -0.438293 1441740666 0.616150 0.275574 0.593506 -0.438293 1441740666 0.616150 0.275574 0.593506 -0.438293 1441740666 0.616150 0.275574 0.593506 -0.438293 1441740666 0.616150 0.275574 0.593506 -0.438293 1441740666 0.616150 0.275574 0.593506 -0.438293 1441740666 0.626404 0.255859 0.604492 -0.420410 1441740666 0.626404 0.255859 0.604492 -0.420410 1441740666 0.626404 0.255859 0.604492 -0.420410 1441740666 0.626404 0.255859 0.604492 -0.420410 1441740666 0.626404 0.255859 0.604492 -0.420410 1441740666 0.626404 0.255859 0.604492 -0.420410 1441740666 0.631348 0.246094 0.610229 -0.410339 1441740666 0.631348 0.246094 0.610229 -0.410339 1441740666 0.631348 0.246094 0.610229 -0.410339 1441740666 0.631348 0.246094 0.610229 -0.410339 1441740666 0.631348 0.246094 0.610229 -0.410339 1441740666 0.631348 0.246094 0.610229 -0.410339 1441740666 0.639160 0.237610 0.611389 -0.401489 1441740666 0.639160 0.237610 0.611389 -0.401489 1441740666 0.639160 0.237610 0.611389 -0.401489 1441740666 0.639160 0.237610 0.611389 -0.401489 1441740666 0.639160 0.237610 0.611389 -0.401489 1441740666 0.639160 0.237610 0.611389 -0.401489 1441740666 0.639160 0.237610 0.611389 -0.401489 1441740666 0.651611 0.223816 0.613647 -0.385620 1441740666 0.651611 0.223816 0.613647 -0.385620 1441740666 0.651611 0.223816 0.613647 -0.385620 1441740666 0.651611 0.223816 0.613647 -0.385620 1441740666 0.651611 0.223816 0.613647 -0.385620 1441740666 0.651611 0.223816 0.613647 -0.385620 1441740666 0.662292 0.209778 0.615601 -0.371948 1441740666 0.662292 0.209778 0.615601 -0.371948 1441740666 0.662292 0.209778 0.615601 -0.371948 1441740666 0.662292 0.209778 0.615601 -0.371948 1441740666 0.662292 0.209778 0.615601 -0.371948 1441740666 0.662292 0.209778 0.615601 -0.371948 1441740666 0.671326 0.200256 0.611450 -0.367737 1441740666 0.671326 0.200256 0.611450 -0.367737 1441740666 0.671326 0.200256 0.611450 -0.367737 1441740666 0.671326 0.200256 0.611450 -0.367737 1441740666 0.671326 0.200256 0.611450 -0.367737 1441740666 0.686218 0.181763 0.607605 -0.356079 1441740666 0.686218 0.181763 0.607605 -0.356079 1441740666 0.686218 0.181763 0.607605 -0.356079 1441740666 0.686218 0.181763 0.607605 -0.356079 1441740666 0.686218 0.181763 0.607605 -0.356079 1441740666 0.686218 0.181763 0.607605 -0.356079 1441740666 0.711792 0.095276 0.622620 -0.310730 1441740666 0.711792 0.095276 0.622620 -0.310730 1441740666 0.711792 0.095276 0.622620 -0.310730 1441740666 0.711792 0.095276 0.622620 -0.310730 1441740666 0.711792 0.095276 0.622620 -0.310730 1441740666 0.711792 0.095276 0.622620 -0.310730 1441740666 0.711792 0.095276 0.622620 -0.310730 1441740666 0.690552 0.117798 0.631226 -0.332886 1441740666 0.690552 0.117798 0.631226 -0.332886 1441740666 0.690552 0.117798 0.631226 -0.332886 1441740666 0.690552 0.117798 0.631226 -0.332886 1441740666 0.690552 0.117798 0.631226 -0.332886 1441740666 0.690552 0.117798 0.631226 -0.332886 1441740666 0.665894 0.205688 0.618042 -0.363647 1441740666 0.665894 0.205688 0.618042 -0.363647 1441740666 0.665894 0.205688 0.618042 -0.363647 1441740666 0.665894 0.205688 0.618042 -0.363647 1441740666 0.665894 0.205688 0.618042 -0.363647 1441740666 0.665894 0.205688 0.618042 -0.363647 1441740666 0.660339 0.245056 0.603943 -0.372864 1441740666 0.660339 0.245056 0.603943 -0.372864 1441740666 0.660339 0.245056 0.603943 -0.372864 1441740666 0.660339 0.245056 0.603943 -0.372864 1441740666 0.660339 0.245056 0.603943 -0.372864 1441740666 0.660339 0.245056 0.603943 -0.372864 1441740666 0.660339 0.245056 0.603943 -0.372864 1441740666 0.656494 0.238037 0.612244 -0.370667 1441740666 0.656494 0.238037 0.612244 -0.370667 1441740666 0.656494 0.238037 0.612244 -0.370667 1441740666 0.656494 0.238037 0.612244 -0.370667 1441740666 0.656494 0.238037 0.612244 -0.370667 1441740666 0.656494 0.238037 0.612244 -0.370667 1441740666 0.656494 0.238037 0.612244 -0.370667 1441740666 0.640625 0.255920 0.609436 -0.390686 1441740666 0.640625 0.255920 0.609436 -0.390686 1441740666 0.640625 0.255920 0.609436 -0.390686 1441740666 0.640625 0.255920 0.609436 -0.390686 1441740667 0.640625 0.255920 0.609436 -0.390686 1441740667 0.640625 0.255920 0.609436 -0.390686 1441740667 0.628113 0.278381 0.598022 -0.412720 1441740667 0.628113 0.278381 0.598022 -0.412720 1441740667 0.628113 0.278381 0.598022 -0.412720 1441740667 0.628113 0.278381 0.598022 -0.412720 1441740667 0.628113 0.278381 0.598022 -0.412720 1441740667 0.628113 0.278381 0.598022 -0.412720 1441740667 0.628113 0.278381 0.598022 -0.412720 1441740667 0.623108 0.284607 0.594116 -0.421570 1441740667 0.623108 0.284607 0.594116 -0.421570 1441740667 0.623108 0.284607 0.594116 -0.421570 1441740667 0.623108 0.284607 0.594116 -0.421570 1441740667 0.623108 0.284607 0.594116 -0.421570 1441740667 0.623108 0.284607 0.594116 -0.421570 1441740667 0.620239 0.286072 0.594971 -0.423523 1441740667 0.620239 0.286072 0.594971 -0.423523 1441740667 0.620239 0.286072 0.594971 -0.423523 1441740667 0.620239 0.286072 0.594971 -0.423523 1441740667 0.620239 0.286072 0.594971 -0.423523 1441740667 0.620239 0.286072 0.594971 -0.423523 1441740667 0.611084 0.298523 0.594971 -0.428284 1441740667 0.611084 0.298523 0.594971 -0.428284 1441740667 0.611084 0.298523 0.594971 -0.428284 1441740667 0.611084 0.298523 0.594971 -0.428284 1441740667 0.611084 0.298523 0.594971 -0.428284 1441740667 0.611084 0.298523 0.594971 -0.428284 1441740667 0.611084 0.298523 0.594971 -0.428284 1441740667 0.593018 0.329712 0.586731 -0.441895 1441740667 0.593018 0.329712 0.586731 -0.441895 1441740667 0.593018 0.329712 0.586731 -0.441895 1441740667 0.593018 0.329712 0.586731 -0.441895 1441740667 0.593018 0.329712 0.586731 -0.441895 1441740667 0.583679 0.350464 0.578674 -0.448975 1441740667 0.583679 0.350464 0.578674 -0.448975 1441740667 0.583679 0.350464 0.578674 -0.448975 1441740667 0.583679 0.350464 0.578674 -0.448975 1441740667 0.583679 0.350464 0.578674 -0.448975 1441740667 0.583679 0.350464 0.578674 -0.448975 1441740667 0.583679 0.350464 0.578674 -0.448975 1441740667 0.593689 0.342773 0.577576 -0.443176 1441740667 0.593689 0.342773 0.577576 -0.443176 1441740667 0.593689 0.342773 0.577576 -0.443176 1441740667 0.593689 0.342773 0.577576 -0.443176 1441740667 0.593689 0.342773 0.577576 -0.443176 1441740667 0.593689 0.342773 0.577576 -0.443176 1441740667 0.615173 0.310669 0.583923 -0.428955 1441740667 0.615173 0.310669 0.583923 -0.428955 1441740667 0.615173 0.310669 0.583923 -0.428955 1441740667 0.615173 0.310669 0.583923 -0.428955 1441740667 0.615173 0.310669 0.583923 -0.428955 1441740667 0.615173 0.310669 0.583923 -0.428955 1441740667 0.630005 0.286194 0.585205 -0.422668 1441740667 0.630005 0.286194 0.585205 -0.422668 1441740667 0.630005 0.286194 0.585205 -0.422668 1441740667 0.630005 0.286194 0.585205 -0.422668 1441740667 0.630005 0.286194 0.585205 -0.422668 1441740667 0.630005 0.286194 0.585205 -0.422668 1441740667 0.630005 0.286194 0.585205 -0.422668 1441740667 0.649475 0.264587 0.582458 -0.410889 1441740667 0.649475 0.264587 0.582458 -0.410889 1441740667 0.649475 0.264587 0.582458 -0.410889 1441740667 0.649475 0.264587 0.582458 -0.410889 1441740667 0.649475 0.264587 0.582458 -0.410889 1441740667 0.649475 0.264587 0.582458 -0.410889 1441740667 0.671143 0.248047 0.580688 -0.388245 1441740667 0.671143 0.248047 0.580688 -0.388245 1441740667 0.671143 0.248047 0.580688 -0.388245 1441740667 0.671143 0.248047 0.580688 -0.388245 1441740667 0.671143 0.248047 0.580688 -0.388245 1441740667 0.671143 0.248047 0.580688 -0.388245 1441740667 0.692444 0.239563 0.570251 -0.371277 1441740667 0.692444 0.239563 0.570251 -0.371277 1441740667 0.692444 0.239563 0.570251 -0.371277 1441740667 0.692444 0.239563 0.570251 -0.371277 1441740667 0.692444 0.239563 0.570251 -0.371277 1441740667 0.692444 0.239563 0.570251 -0.371277 1441740667 0.708252 0.194946 0.566650 -0.373169 1441740667 0.708252 0.194946 0.566650 -0.373169 1441740667 0.708252 0.194946 0.566650 -0.373169 1441740667 0.708252 0.194946 0.566650 -0.373169 1441740667 0.708252 0.194946 0.566650 -0.373169 1441740667 0.708252 0.194946 0.566650 -0.373169 1441740667 0.668091 0.244019 0.569580 -0.411804 1441740667 0.668091 0.244019 0.569580 -0.411804 1441740667 0.668091 0.244019 0.569580 -0.411804 1441740667 0.668091 0.244019 0.569580 -0.411804 1441740667 0.668091 0.244019 0.569580 -0.411804 1441740667 0.668091 0.244019 0.569580 -0.411804 1441740667 0.649841 0.280945 0.576477 -0.407837 1441740667 0.649841 0.280945 0.576477 -0.407837 1441740667 0.649841 0.280945 0.576477 -0.407837 1441740667 0.649841 0.280945 0.576477 -0.407837 1441740667 0.649841 0.280945 0.576477 -0.407837 1441740667 0.649841 0.280945 0.576477 -0.407837 1441740667 0.656250 0.269165 0.575012 -0.407654 1441740667 0.656250 0.269165 0.575012 -0.407654 1441740667 0.656250 0.269165 0.575012 -0.407654 1441740667 0.656250 0.269165 0.575012 -0.407654 1441740667 0.656250 0.269165 0.575012 -0.407654 1441740667 0.656250 0.269165 0.575012 -0.407654 1441740667 0.656250 0.269165 0.575012 -0.407654 1441740667 0.654419 0.249817 0.590027 -0.401428 1441740667 0.654419 0.249817 0.590027 -0.401428 1441740667 0.654419 0.249817 0.590027 -0.401428 1441740667 0.654419 0.249817 0.590027 -0.401428 1441740667 0.654419 0.249817 0.590027 -0.401428 1441740667 0.654419 0.249817 0.590027 -0.401428 1441740667 0.642212 0.248718 0.597961 -0.409973 1441740667 0.642212 0.248718 0.597961 -0.409973 1441740667 0.642212 0.248718 0.597961 -0.409973 1441740667 0.642212 0.248718 0.597961 -0.409973 1441740667 0.642212 0.248718 0.597961 -0.409973 1441740668 0.642212 0.248718 0.597961 -0.409973 1441740668 0.629150 0.261414 0.595825 -0.425232 1441740668 0.629150 0.261414 0.595825 -0.425232 1441740668 0.629150 0.261414 0.595825 -0.425232 1441740668 0.629150 0.261414 0.595825 -0.425232 1441740668 0.629150 0.261414 0.595825 -0.425232 1441740668 0.629150 0.261414 0.595825 -0.425232 1441740668 0.619751 0.273682 0.592957 -0.435181 1441740668 0.619751 0.273682 0.592957 -0.435181 1441740668 0.619751 0.273682 0.592957 -0.435181 1441740668 0.619751 0.273682 0.592957 -0.435181 1441740668 0.619751 0.273682 0.592957 -0.435181 1441740668 0.619751 0.273682 0.592957 -0.435181 1441740668 0.619751 0.273682 0.592957 -0.435181 1441740668 0.612183 0.287354 0.589783 -0.441284 1441740668 0.612183 0.287354 0.589783 -0.441284 1441740668 0.612183 0.287354 0.589783 -0.441284 1441740668 0.612183 0.287354 0.589783 -0.441284 1441740668 0.612183 0.287354 0.589783 -0.441284 1441740668 0.602478 0.311462 0.584595 -0.445190 1441740668 0.602478 0.311462 0.584595 -0.445190 1441740668 0.602478 0.311462 0.584595 -0.445190 1441740668 0.602478 0.311462 0.584595 -0.445190 1441740668 0.602478 0.311462 0.584595 -0.445190 1441740668 0.602478 0.311462 0.584595 -0.445190 1441740668 0.586304 0.349426 0.572876 -0.453796 1441740668 0.586304 0.349426 0.572876 -0.453796 1441740668 0.586304 0.349426 0.572876 -0.453796 1441740668 0.586304 0.349426 0.572876 -0.453796 1441740668 0.586304 0.349426 0.572876 -0.453796 1441740668 0.586304 0.349426 0.572876 -0.453796 1441740668 0.578369 0.376038 0.562195 -0.455994 1441740668 0.578369 0.376038 0.562195 -0.455994 1441740668 0.578369 0.376038 0.562195 -0.455994 1441740668 0.578369 0.376038 0.562195 -0.455994 1441740668 0.578369 0.376038 0.562195 -0.455994 1441740668 0.578369 0.376038 0.562195 -0.455994 1441740668 0.583496 0.371216 0.563477 -0.451843 1441740668 0.583496 0.371216 0.563477 -0.451843 1441740668 0.583496 0.371216 0.563477 -0.451843 1441740668 0.583496 0.371216 0.563477 -0.451843 1441740668 0.583496 0.371216 0.563477 -0.451843 1441740668 0.583496 0.371216 0.563477 -0.451843 1441740668 0.600830 0.337036 0.573853 -0.442688 1441740668 0.600830 0.337036 0.573853 -0.442688 1441740668 0.600830 0.337036 0.573853 -0.442688 1441740668 0.600830 0.337036 0.573853 -0.442688 1441740668 0.600830 0.337036 0.573853 -0.442688 1441740668 0.600830 0.337036 0.573853 -0.442688 1441740668 0.617859 0.297729 0.583557 -0.434814 1441740668 0.617859 0.297729 0.583557 -0.434814 1441740668 0.617859 0.297729 0.583557 -0.434814 1441740668 0.617859 0.297729 0.583557 -0.434814 1441740668 0.617859 0.297729 0.583557 -0.434814 1441740668 0.617859 0.297729 0.583557 -0.434814 1441740668 0.635803 0.266479 0.589172 -0.421387 1441740668 0.635803 0.266479 0.589172 -0.421387 1441740668 0.635803 0.266479 0.589172 -0.421387 1441740668 0.635803 0.266479 0.589172 -0.421387 1441740668 0.635803 0.266479 0.589172 -0.421387 1441740668 0.635803 0.266479 0.589172 -0.421387 1441740668 0.635803 0.266479 0.589172 -0.421387 1441740668 0.651062 0.244995 0.595337 -0.401917 1441740668 0.651062 0.244995 0.595337 -0.401917 1441740668 0.651062 0.244995 0.595337 -0.401917 1441740668 0.651062 0.244995 0.595337 -0.401917 1441740668 0.651062 0.244995 0.595337 -0.401917 1441740668 0.651062 0.244995 0.595337 -0.401917 1441740668 0.662231 0.217346 0.602905 -0.388184 1441740668 0.662231 0.217346 0.602905 -0.388184 1441740668 0.662231 0.217346 0.602905 -0.388184 1441740668 0.662231 0.217346 0.602905 -0.388184 1441740668 0.662231 0.217346 0.602905 -0.388184 1441740668 0.690735 0.142273 0.619080 -0.345398 1441740668 0.690735 0.142273 0.619080 -0.345398 1441740668 0.690735 0.142273 0.619080 -0.345398 1441740668 0.690735 0.142273 0.619080 -0.345398 1441740668 0.690735 0.142273 0.619080 -0.345398 1441740668 0.690735 0.142273 0.619080 -0.345398 1441740668 0.690735 0.142273 0.619080 -0.345398 1441740668 0.696411 0.099304 0.637512 -0.314087 1441740668 0.696411 0.099304 0.637512 -0.314087 1441740668 0.696411 0.099304 0.637512 -0.314087 1441740668 0.696411 0.099304 0.637512 -0.314087 1441740668 0.696411 0.099304 0.637512 -0.314087 1441740668 0.696411 0.099304 0.637512 -0.314087 1441740668 0.688599 0.161682 0.631897 -0.316772 1441740668 0.688599 0.161682 0.631897 -0.316772 1441740668 0.688599 0.161682 0.631897 -0.316772 1441740668 0.688599 0.161682 0.631897 -0.316772 1441740668 0.688599 0.161682 0.631897 -0.316772 1441740668 0.688599 0.161682 0.631897 -0.316772 1441740668 0.704651 0.139587 0.631226 -0.292480 1441740668 0.704651 0.139587 0.631226 -0.292480 1441740668 0.704651 0.139587 0.631226 -0.292480 1441740668 0.704651 0.139587 0.631226 -0.292480 1441740668 0.704651 0.139587 0.631226 -0.292480 1441740668 0.705444 0.117493 0.638306 -0.284729 1441740668 0.705444 0.117493 0.638306 -0.284729 1441740668 0.705444 0.117493 0.638306 -0.284729 1441740668 0.705444 0.117493 0.638306 -0.284729 1441740668 0.705444 0.117493 0.638306 -0.284729 1441740668 0.705444 0.117493 0.638306 -0.284729 1441740668 0.699951 0.124390 0.639832 -0.291809 1441740668 0.699951 0.124390 0.639832 -0.291809 1441740668 0.699951 0.124390 0.639832 -0.291809 1441740668 0.699951 0.124390 0.639832 -0.291809 1441740668 0.699951 0.124390 0.639832 -0.291809 1441740668 0.693237 0.140198 0.635559 -0.309448 1441740669 0.693237 0.140198 0.635559 -0.309448 1441740669 0.693237 0.140198 0.635559 -0.309448 1441740669 0.693237 0.140198 0.635559 -0.309448 1441740669 0.693237 0.140198 0.635559 -0.309448 1441740669 0.693237 0.140198 0.635559 -0.309448 1441740669 0.693237 0.140198 0.635559 -0.309448 1441740669 0.684082 0.165771 0.629333 -0.329285 1441740669 0.684082 0.165771 0.629333 -0.329285 1441740669 0.684082 0.165771 0.629333 -0.329285 1441740669 0.684082 0.165771 0.629333 -0.329285 1441740669 0.684082 0.165771 0.629333 -0.329285 1441740669 0.684082 0.165771 0.629333 -0.329285 1441740669 0.679504 0.181274 0.624573 -0.339539 1441740669 0.679504 0.181274 0.624573 -0.339539 1441740669 
0.615845 -0.105774 0.274109 -0.731018 1441740692 0.615845 -0.105774 0.274109 -0.731018 1441740692 0.615845 -0.105774 0.274109 -0.731018 1441740692 0.615845 -0.105774 0.274109 -0.731018 1441740692 0.568420 -0.216431 0.106873 -0.786499 1441740692 0.568420 -0.216431 0.106873 -0.786499 1441740692 0.568420 -0.216431 0.106873 -0.786499 1441740692 0.568420 -0.216431 0.106873 -0.786499 1441740692 0.568420 -0.216431 0.106873 -0.786499 1441740692 0.485962 -0.327087 -0.044861 -0.809265 1441740692 0.485962 -0.327087 -0.044861 -0.809265 1441740692 0.485962 -0.327087 -0.044861 -0.809265 1441740692 0.485962 -0.327087 -0.044861 -0.809265 1441740692 0.485962 -0.327087 -0.044861 -0.809265 1441740692 0.485962 -0.327087 -0.044861 -0.809265 1441740692 0.400269 -0.385986 -0.195496 -0.807861 1441740692 0.400269 -0.385986 -0.195496 -0.807861 1441740692 0.400269 -0.385986 -0.195496 -0.807861 1441740692 0.400269 -0.385986 -0.195496 -0.807861 1441740692 0.400269 -0.385986 -0.195496 -0.807861 1441740692 0.400269 -0.385986 -0.195496 -0.807861 1441740692 0.329834 -0.401062 -0.312134 -0.795654 1441740692 0.329834 -0.401062 -0.312134 -0.795654 1441740692 0.329834 -0.401062 -0.312134 -0.795654 1441740692 0.329834 -0.401062 -0.312134 -0.795654 1441740692 0.329834 -0.401062 -0.312134 -0.795654 1441740692 0.329834 -0.401062 -0.312134 -0.795654 1441740692 0.329834 -0.401062 -0.312134 -0.795654 1441740692 0.265869 -0.403503 -0.347046 -0.803833 1441740692 0.265869 -0.403503 -0.347046 -0.803833 1441740692 0.265869 -0.403503 -0.347046 -0.803833 1441740692 0.265869 -0.403503 -0.347046 -0.803833 1441740692 0.265869 -0.403503 -0.347046 -0.803833 1441740692 0.265869 -0.403503 -0.347046 -0.803833 1441740692 0.224426 -0.393494 -0.344604 -0.822266 1441740692 0.224426 -0.393494 -0.344604 -0.822266 1441740692 0.224426 -0.393494 -0.344604 -0.822266 1441740692 0.224426 -0.393494 -0.344604 -0.822266 1441740692 0.224426 -0.393494 -0.344604 -0.822266 1441740692 0.224426 -0.393494 -0.344604 -0.822266 1441740692 0.195068 -0.400940 -0.322754 -0.834900 1441740692 0.195068 -0.400940 -0.322754 -0.834900 1441740692 0.195068 -0.400940 -0.322754 -0.834900 1441740692 0.195068 -0.400940 -0.322754 -0.834900 1441740692 0.195068 -0.400940 -0.322754 -0.834900 1441740692 0.195068 -0.400940 -0.322754 -0.834900 1441740692 0.195068 -0.400940 -0.322754 -0.834900 1441740692 0.262146 -0.367065 -0.277344 -0.848328 1441740692 0.262146 -0.367065 -0.277344 -0.848328 1441740692 0.262146 -0.367065 -0.277344 -0.848328 1441740692 0.262146 -0.367065 -0.277344 -0.848328 1441740692 0.262146 -0.367065 -0.277344 -0.848328 1441740692 0.262146 -0.367065 -0.277344 -0.848328 1441740692 0.454590 -0.234558 -0.163025 -0.843689 1441740692 0.454590 -0.234558 -0.163025 -0.843689 1441740692 0.454590 -0.234558 -0.163025 -0.843689 1441740692 0.454590 -0.234558 -0.163025 -0.843689 1441740692 0.454590 -0.234558 -0.163025 -0.843689 1441740692 0.454590 -0.234558 -0.163025 -0.843689 1441740693 0.454590 -0.234558 -0.163025 -0.843689 1441740693 0.658569 -0.077148 -0.007690 -0.748535 1441740693 0.658569 -0.077148 -0.007690 -0.748535 1441740693 0.658569 -0.077148 -0.007690 -0.748535 1441740693 0.658569 -0.077148 -0.007690 -0.748535 1441740693 0.658569 -0.077148 -0.007690 -0.748535 1441740693 0.658569 -0.077148 -0.007690 -0.748535 1441740693 0.679504 -0.072388 -0.001709 -0.730103 1441740693 0.679504 -0.072388 -0.001709 -0.730103 1441740693 0.679504 -0.072388 -0.001709 -0.730103 1441740693 0.679504 -0.072388 -0.001709 -0.730103 1441740693 0.679504 -0.072388 -0.001709 -0.730103 1441740693 0.679504 -0.072388 -0.001709 -0.730103 1441740693 0.638794 -0.107300 -0.058777 -0.759583 1441740693 0.638794 -0.107300 -0.058777 -0.759583 1441740693 0.638794 -0.107300 -0.058777 -0.759583 1441740693 0.638794 -0.107300 -0.058777 -0.759583 1441740693 0.638794 -0.107300 -0.058777 -0.759583 1441740693 0.638794 -0.107300 -0.058777 -0.759583 1441740693 0.638794 -0.107300 -0.058777 -0.759583 1441740693 0.599060 -0.126770 -0.086914 -0.785828 1441740693 0.599060 -0.126770 -0.086914 -0.785828 1441740693 0.599060 -0.126770 -0.086914 -0.785828 1441740693 0.599060 -0.126770 -0.086914 -0.785828 1441740693 0.599060 -0.126770 -0.086914 -0.785828 1441740693 0.599060 -0.126770 -0.086914 -0.785828 1441740693 0.542847 -0.152954 -0.095032 -0.820313 1441740693 0.542847 -0.152954 -0.095032 -0.820313 1441740693 0.542847 -0.152954 -0.095032 -0.820313 1441740693 0.542847 -0.152954 -0.095032 -0.820313 1441740693 0.542847 -0.152954 -0.095032 -0.820313 1441740693 0.542847 -0.152954 -0.095032 -0.820313 1441740693 0.542847 -0.152954 -0.095032 -0.820313 1441740693 0.464355 -0.217163 -0.066345 -0.856079 1441740693 0.464355 -0.217163 -0.066345 -0.856079 1441740693 0.464355 -0.217163 -0.066345 -0.856079 1441740693 0.464355 -0.217163 -0.066345 -0.856079 1441740693 0.464355 -0.217163 -0.066345 -0.856079 1441740693 0.464355 -0.217163 -0.066345 -0.856079 1441740693 0.348938 -0.292175 -0.007080 -0.890442 1441740693 0.348938 -0.292175 -0.007080 -0.890442 1441740693 0.348938 -0.292175 -0.007080 -0.890442 1441740693 0.348938 -0.292175 -0.007080 -0.890442 1441740693 0.348938 -0.292175 -0.007080 -0.890442 1441740693 0.348938 -0.292175 -0.007080 -0.890442 1441740693 0.348938 -0.292175 -0.007080 -0.890442 1441740693 0.255005 -0.337280 0.009094 -0.906189 1441740693 0.255005 -0.337280 0.009094 -0.906189 1441740693 0.255005 -0.337280 0.009094 -0.906189 1441740693 0.255005 -0.337280 0.009094 -0.906189 1441740693 0.255005 -0.337280 0.009094 -0.906189 1441740693 0.255005 -0.337280 0.009094 -0.906189 1441740693 0.186829 -0.361389 -0.032532 -0.912964 1441740693 0.186829 -0.361389 -0.032532 -0.912964 1441740693 0.186829 -0.361389 -0.032532 -0.912964 1441740693 0.186829 -0.361389 -0.032532 -0.912964 1441740693 0.186829 -0.361389 -0.032532 -0.912964 1441740693 0.186829 -0.361389 -0.032532 -0.912964 1441740693 0.131714 -0.396301 -0.063782 -0.906433 1441740693 0.131714 -0.396301 -0.063782 -0.906433 1441740693 0.131714 -0.396301 -0.063782 -0.906433 1441740693 0.131714 -0.396301 -0.063782 -0.906433 1441740693 0.131714 -0.396301 -0.063782 -0.906433 1441740693 0.131714 -0.396301 -0.063782 -0.906433 1441740693 0.131714 -0.396301 -0.063782 -0.906433 1441740693 0.072510 -0.423889 -0.073853 -0.899841 1441740693 0.072510 -0.423889 -0.073853 -0.899841 1441740693 0.072510 -0.423889 -0.073853 -0.899841 1441740693 0.072510 -0.423889 -0.073853 -0.899841 1441740693 0.072510 -0.423889 -0.073853 -0.899841 1441740693 0.072510 -0.423889 -0.073853 -0.899841 1441740693 0.070007 -0.436523 -0.111572 -0.890015 1441740693 0.070007 -0.436523 -0.111572 -0.890015 1441740693 0.070007 -0.436523 -0.111572 -0.890015 1441740693 0.070007 -0.436523 -0.111572 -0.890015 1441740693 0.070007 -0.436523 -0.111572 -0.890015 1441740693 0.070007 -0.436523 -0.111572 -0.890015 1441740693 0.070007 -0.436523 -0.111572 -0.890015 1441740693 0.083130 -0.442139 -0.140869 -0.881958 1441740693 0.083130 -0.442139 -0.140869 -0.881958 1441740693 0.083130 -0.442139 -0.140869 -0.881958 1441740693 0.083130 -0.442139 -0.140869 -0.881958 1441740693 0.083130 -0.442139 -0.140869 -0.881958 1441740693 0.083130 -0.442139 -0.140869 -0.881958 1441740693 0.112549 -0.438293 -0.184143 -0.872559 1441740693 0.112549 -0.438293 -0.184143 -0.872559 1441740693 0.112549 -0.438293 -0.184143 -0.872559 1441740693 0.112549 -0.438293 -0.184143 -0.872559 1441740693 0.112549 -0.438293 -0.184143 -0.872559 1441740693 0.112549 -0.438293 -0.184143 -0.872559 1441740693 0.138367 -0.430481 -0.227295 -0.862549 1441740693 0.138367 -0.430481 -0.227295 -0.862549 1441740693 0.138367 -0.430481 -0.227295 -0.862549 1441740693 0.138367 -0.430481 -0.227295 -0.862549 1441740693 0.138367 -0.430481 -0.227295 -0.862549 1441740693 0.138367 -0.430481 -0.227295 -0.862549 1441740693 0.161865 -0.419189 -0.255432 -0.856079 1441740693 0.161865 -0.419189 -0.255432 -0.856079 1441740693 0.161865 -0.419189 -0.255432 -0.856079 1441740693 0.161865 -0.419189 -0.255432 -0.856079 1441740693 0.161865 -0.419189 -0.255432 -0.856079 1441740693 0.161865 -0.419189 -0.255432 -0.856079 1441740693 0.161865 -0.419189 -0.255432 -0.856079 1441740693 0.184387 -0.413452 -0.249390 -0.856140 1441740693 0.184387 -0.413452 -0.249390 -0.856140 1441740693 0.184387 -0.413452 -0.249390 -0.856140 1441740693 0.184387 -0.413452 -0.249390 -0.856140 1441740693 0.184387 -0.413452 -0.249390 -0.856140 1441740693 0.184387 -0.413452 -0.249390 -0.856140 1441740693 0.309448 -0.349976 -0.209351 -0.859070 1441740693 0.309448 -0.349976 -0.209351 -0.859070 1441740693 0.309448 -0.349976 -0.209351 -0.859070 1441740693 0.309448 -0.349976 -0.209351 -0.859070 1441740693 0.309448 -0.349976 -0.209351 -0.859070 1441740693 0.309448 -0.349976 -0.209351 -0.859070 1441740694 0.520447 -0.185181 -0.097595 -0.827820 1441740694 0.520447 -0.185181 -0.097595 -0.827820 1441740694 0.520447 -0.185181 -0.097595 -0.827820 1441740694 0.520447 -0.185181 -0.097595 -0.827820 1441740694 0.520447 -0.185181 -0.097595 -0.827820 1441740694 0.520447 -0.185181 -0.097595 -0.827820 1441740694 0.676025 -0.071533 0.065918 -0.730408 1441740694 0.676025 -0.071533 0.065918 -0.730408 1441740694 0.676025 -0.071533 0.065918 -0.730408 1441740694 0.676025 -0.071533 0.065918 -0.730408 1441740694 0.676025 -0.071533 0.065918 -0.730408 1441740694 0.676025 -0.071533 0.065918 -0.730408 1441740694 0.640442 -0.124207 0.013306 -0.757751 1441740694 0.640442 -0.124207 0.013306 -0.757751 1441740694 0.640442 -0.124207 0.013306 -0.757751 1441740694 0.640442 -0.124207 0.013306 -0.757751 1441740694 0.640442 -0.124207 0.013306 -0.757751 1441740694 0.640442 -0.124207 0.013306 -0.757751 1441740694 0.640442 -0.124207 0.013306 -0.757751 1441740694 0.607971 -0.115417 -0.051453 -0.783875 1441740694 0.607971 -0.115417 -0.051453 -0.783875 1441740694 0.607971 -0.115417 -0.051453 -0.783875 1441740694 0.607971 -0.115417 -0.051453 -0.783875 1441740694 0.607971 -0.115417 -0.051453 -0.783875 1441740694 0.607971 -0.115417 -0.051453 -0.783875 1441740694 0.581116 -0.117004 -0.078979 -0.801453 1441740694 0.581116 -0.117004 -0.078979 -0.801453 1441740694 0.581116 -0.117004 -0.078979 -0.801453 1441740694 0.581116 -0.117004 -0.078979 -0.801453 1441740694 0.581116 -0.117004 -0.078979 -0.801453 1441740694 0.581116 -0.117004 -0.078979 -0.801453 1441740694 0.535767 -0.149292 -0.076233 -0.827576 1441740694 0.535767 -0.149292 -0.076233 -0.827576 1441740694 0.535767 -0.149292 -0.076233 -0.827576 1441740694 0.535767 -0.149292 -0.076233 -0.827576 1441740694 0.535767 -0.149292 -0.076233 -0.827576 1441740694 0.535767 -0.149292 -0.076233 -0.827576 1441740694 0.535767 -0.149292 -0.076233 -0.827576 1441740694 0.466064 -0.208984 -0.058838 -0.857727 1441740694 0.466064 -0.208984 -0.058838 -0.857727 1441740694 0.466064 -0.208984 -0.058838 -0.857727 1441740694 0.466064 -0.208984 -0.058838 -0.857727 1441740694 0.466064 -0.208984 -0.058838 -0.857727 1441740694 0.466064 -0.208984 -0.058838 -0.857727 1441740694 0.466064 -0.208984 -0.058838 -0.857727 1441740694 0.375916 -0.258057 -0.032532 -0.889404 1441740694 0.375916 -0.258057 -0.032532 -0.889404 1441740694 0.375916 -0.258057 -0.032532 -0.889404 1441740694 0.375916 -0.258057 -0.032532 -0.889404 1441740694 0.375916 -0.258057 -0.032532 -0.889404 1441740694 0.375916 -0.258057 -0.032532 -0.889404 1441740694 0.285461 -0.283325 -0.030273 -0.915100 1441740694 0.285461 -0.283325 -0.030273 -0.915100 1441740694 0.285461 -0.283325 -0.030273 -0.915100 1441740694 0.285461 -0.283325 -0.030273 -0.915100 1441740694 0.285461 -0.283325 -0.030273 -0.915100 1441740694 0.285461 -0.283325 -0.030273 -0.915100 1441740694 0.213013 -0.314270 -0.052368 -0.923706 1441740694 0.213013 -0.314270 -0.052368 -0.923706 1441740694 0.213013 -0.314270 -0.052368 -0.923706 1441740694 0.213013 -0.314270 -0.052368 -0.923706 1441740694 0.213013 -0.314270 -0.052368 -0.923706 1441740694 0.213013 -0.314270 -0.052368 -0.923706 1441740694 0.213013 -0.314270 -0.052368 -0.923706 1441740694 0.159607 -0.345459 -0.077698 -0.921570 1441740694 0.159607 -0.345459 -0.077698 -0.921570 1441740694 0.159607 -0.345459 -0.077698 -0.921570 1441740694 0.159607 -0.345459 -0.077698 -0.921570 1441740694 0.159607 -0.345459 -0.077698 -0.921570 1441740694 0.159607 -0.345459 -0.077698 -0.921570 1441740694 0.128479 -0.374512 -0.131470 -0.908875 1441740694 0.128479 -0.374512 -0.131470 -0.908875 1441740694 0.128479 -0.374512 -0.131470 -0.908875 1441740694 0.128479 -0.374512 -0.131470 -0.908875 1441740694 0.128479 -0.374512 -0.131470 -0.908875 1441740694 0.128479 -0.374512 -0.131470 -0.908875 1441740694 0.089661 -0.396667 -0.171570 -0.897400 1441740694 0.089661 -0.396667 -0.171570 -0.897400 1441740694 0.089661 -0.396667 -0.171570 -0.897400 1441740694 0.089661 -0.396667 -0.171570 -0.897400 1441740694 0.089661 -0.396667 -0.171570 -0.897400 1441740694 0.089661 -0.396667 -0.171570 -0.897400 1441740694 0.065674 -0.410278 -0.203613 -0.886536 1441740694 0.065674 -0.410278 -0.203613 -0.886536 1441740694 0.065674 -0.410278 -0.203613 -0.886536 1441740694 0.065674 -0.410278 -0.203613 -0.886536 1441740694 0.065674 -0.410278 -0.203613 -0.886536 1441740694 0.065674 -0.410278 -0.203613 -0.886536 1441740694 0.065674 -0.410278 -0.203613 -0.886536 1441740694 0.067566 -0.417542 -0.219727 -0.879150 1441740694 0.067566 -0.417542 -0.219727 -0.879150 1441740694 0.067566 -0.417542 -0.219727 -0.879150 1441740694 0.067566 -0.417542 -0.219727 -0.879150 1441740694 0.067566 -0.417542 -0.219727 -0.879150 1441740694 0.084717 -0.418518 -0.215515 -0.878235 1441740694 0.084717 -0.418518 -0.215515 -0.878235 1441740694 0.084717 -0.418518 -0.215515 -0.878235 1441740694 0.084717 -0.418518 -0.215515 -0.878235 1441740694 0.084717 -0.418518 -0.215515 -0.878235 1441740694 0.084717 -0.418518 -0.215515 -0.878235 1441740694 0.098267 -0.415833 -0.227173 -0.875122 1441740694 0.098267 -0.415833 -0.227173 -0.875122 1441740694 0.098267 -0.415833 -0.227173 -0.875122 1441740694 0.098267 -0.415833 -0.227173 -0.875122 1441740694 0.098267 -0.415833 -0.227173 -0.875122 1441740694 0.098267 -0.415833 -0.227173 -0.875122 1441740694 0.117493 -0.402527 -0.236694 -0.876465 1441740694 0.117493 -0.402527 -0.236694 -0.876465 1441740694 0.117493 -0.402527 -0.236694 -0.876465 1441740694 0.117493 -0.402527 -0.236694 -0.876465 1441740694 0.117493 -0.402527 -0.236694 -0.876465 1441740694 0.117493 -0.402527 -0.236694 -0.876465 1441740694 0.117493 -0.402527 -0.236694 -0.876465 1441740694 0.243835 -0.366089 -0.213989 -0.872253 1441740695 0.243835 -0.366089 -0.213989 -0.872253 1441740695 0.243835 -0.366089 -0.213989 -0.872253 1441740695 0.243835 -0.366089 -0.213989 -0.872253 1441740695 0.243835 -0.366089 -0.213989 -0.872253 1441740695 0.243835 -0.366089 -0.213989 -0.872253 1441740695 0.554932 -0.178040 -0.082397 -0.808472 1441740695 0.554932 -0.178040 -0.082397 -0.808472 1441740695 0.554932 -0.178040 -0.082397 -0.808472 1441740695 0.554932 -0.178040 -0.082397 -0.808472 1441740695 0.554932 -0.178040 -0.082397 -0.808472 1441740695 0.554932 -0.178040 -0.082397 -0.808472 1441740695 0.554932 -0.178040 -0.082397 -0.808472 1441740695 0.633240 -0.194824 0.164063 -0.730835 1441740695 0.633240 -0.194824 0.164063 -0.730835 1441740695 0.633240 -0.194824 0.164063 -0.730835 1441740695 0.633240 -0.194824 0.164063 -0.730835 1441740695 0.633240 -0.194824 0.164063 -0.730835 1441740695 0.633240 -0.194824 0.164063 -0.730835 1441740695 0.614685 -0.203308 0.039246 -0.761108 1441740695 0.614685 -0.203308 0.039246 -0.761108 1441740695 0.614685 -0.203308 0.039246 -0.761108 1441740695 0.614685 -0.203308 0.039246 -0.761108 1441740695 0.614685 -0.203308 0.039246 -0.761108 1441740695 0.614685 -0.203308 0.039246 -0.761108 1441740695 0.606384 -0.162598 -0.015747 -0.778259 1441740695 0.606384 -0.162598 -0.015747 -0.778259 1441740695 0.606384 -0.162598 -0.015747 -0.778259 1441740695 0.606384 -0.162598 -0.015747 -0.778259 1441740695 0.606384 -0.162598 -0.015747 -0.778259 1441740695 0.606384 -0.162598 -0.015747 -0.778259 1441740695 0.606384 -0.162598 -0.015747 -0.778259 1441740695 0.592102 -0.171448 -0.007202 -0.787415 1441740695 0.592102 -0.171448 -0.007202 -0.787415 1441740695 0.592102 -0.171448 -0.007202 -0.787415 1441740695 0.592102 -0.171448 -0.007202 -0.787415 1441740695 0.592102 -0.171448 -0.007202 -0.787415 1441740695 0.592102 -0.171448 -0.007202 -0.787415 1441740695 0.541687 -0.212646 0.001709 -0.813232 1441740695 0.541687 -0.212646 0.001709 -0.813232 1441740695 0.541687 -0.212646 0.001709 -0.813232 1441740695 0.541687 -0.212646 0.001709 -0.813232 1441740695 0.541687 -0.212646 0.001709 -0.813232 1441740695 0.541687 -0.212646 0.001709 -0.813232 1441740695 0.468567 -0.254395 0.003601 -0.846069 1441740695 0.468567 -0.254395 0.003601 -0.846069 1441740695 0.468567 -0.254395 0.003601 -0.846069 1441740695 0.468567 -0.254395 0.003601 -0.846069 1441740695 0.468567 -0.254395 0.003601 -0.846069 1441740695 0.468567 -0.254395 0.003601 -0.846069 1441740695 0.373474 -0.293884 0.020569 -0.879639 1441740695 0.373474 -0.293884 0.020569 -0.879639 1441740695 0.373474 -0.293884 0.020569 -0.879639 1441740695 0.373474 -0.293884 0.020569 -0.879639 1441740695 0.373474 -0.293884 0.020569 -0.879639 1441740695 0.373474 -0.293884 0.020569 -0.879639 1441740695 0.285400 -0.305237 0.020630 -0.908325 1441740695 0.285400 -0.305237 0.020630 -0.908325 1441740695 0.285400 -0.305237 0.020630 -0.908325 1441740695 0.285400 -0.305237 0.020630 -0.908325 1441740695 0.285400 -0.305237 0.020630 -0.908325 1441740695 0.285400 -0.305237 0.020630 -0.908325 1441740695 0.217407 -0.305908 -0.011841 -0.926880 1441740695 0.217407 -0.305908 -0.011841 -0.926880 1441740695 0.217407 -0.305908 -0.011841 -0.926880 1441740695 0.217407 -0.305908 -0.011841 -0.926880 1441740695 0.217407 -0.305908 -0.011841 -0.926880 1441740695 0.217407 -0.305908 -0.011841 -0.926880 1441740695 0.168945 -0.315857 -0.074219 -0.930725 1441740695 0.168945 -0.315857 -0.074219 -0.930725 1441740695 0.168945 -0.315857 -0.074219 -0.930725 1441740695 0.168945 -0.315857 -0.074219 -0.930725 1441740695 0.168945 -0.315857 -0.074219 -0.930725 1441740695 0.168945 -0.315857 -0.074219 -0.930725 1441740695 0.168945 -0.315857 -0.074219 -0.930725 1441740695 0.109436 -0.333618 -0.107483 -0.930176 1441740695 0.109436 -0.333618 -0.107483 -0.930176 1441740695 0.109436 -0.333618 -0.107483 -0.930176 1441740695 0.109436 -0.333618 -0.107483 -0.930176 1441740695 0.109436 -0.333618 -0.107483 -0.930176 1441740695 0.109436 -0.333618 -0.107483 -0.930176 1441740695 0.060852 -0.359924 -0.146362 -0.919495 1441740695 0.060852 -0.359924 -0.146362 -0.919495 1441740695 0.060852 -0.359924 -0.146362 -0.919495 1441740695 0.060852 -0.359924 -0.146362 -0.919495 1441740695 0.060852 -0.359924 -0.146362 -0.919495 1441740695 0.060852 -0.359924 -0.146362 -0.919495 1441740695 0.007935 -0.367493 -0.182190 -0.912048 1441740695 0.007935 -0.367493 -0.182190 -0.912048 1441740695 0.007935 -0.367493 -0.182190 -0.912048 1441740695 0.007935 -0.367493 -0.182190 -0.912048 1441740695 0.007935 -0.367493 -0.182190 -0.912048 1441740695 0.007935 -0.367493 -0.182190 -0.912048 1441740695 0.007935 -0.367493 -0.182190 -0.912048 1441740695 -0.004272 -0.372986 -0.191040 -0.907959 1441740695 -0.004272 -0.372986 -0.191040 -0.907959 1441740695 -0.004272 -0.372986 -0.191040 -0.907959 1441740695 -0.004272 -0.372986 -0.191040 -0.907959 1441740695 -0.004272 -0.372986 -0.191040 -0.907959 1441740695 -0.004272 -0.372986 -0.191040 -0.907959 1441740695 0.014404 -0.381836 -0.196411 -0.903076 1441740695 0.014404 -0.381836 -0.196411 -0.903076 1441740695 0.014404 -0.381836 -0.196411 -0.903076 1441740695 0.014404 -0.381836 -0.196411 -0.903076 1441740695 0.014404 -0.381836 -0.196411 -0.903076 1441740695 0.014404 -0.381836 -0.196411 -0.903076 1441740695 0.032837 -0.389404 -0.196411 -0.899292 1441740695 0.032837 -0.389404 -0.196411 -0.899292 1441740695 0.032837 -0.389404 -0.196411 -0.899292 1441740695 0.032837 -0.389404 -0.196411 -0.899292 1441740695 0.032837 -0.389404 -0.196411 -0.899292 1441740695 0.032837 -0.389404 -0.196411 -0.899292 1441740695 0.032837 -0.389404 -0.196411 -0.899292 1441740695 0.064453 -0.400330 -0.211182 -0.889404 1441740695 0.064453 -0.400330 -0.211182 -0.889404 1441740696 0.064453 -0.400330 -0.211182 -0.889404 1441740696 0.064453 -0.400330 -0.211182 -0.889404 1441740696 0.064453 -0.400330 -0.211182 -0.889404 1441740696 0.064453 -0.400330 -0.211182 -0.889404 1441740696 0.230957 -0.360107 -0.167114 -0.888306 1441740696 0.230957 -0.360107 -0.167114 -0.888306 1441740696 0.230957 -0.360107 -0.167114 -0.888306 1441740696 0.230957 -0.360107 -0.167114 -0.888306 1441740696 0.230957 -0.360107 -0.167114 -0.888306 1441740696 0.230957 -0.360107 -0.167114 -0.888306 1441740696 0.545959 -0.171021 -0.127686 -0.810181 1441740696 0.545959 -0.171021 -0.127686 -0.810181 1441740696 0.545959 -0.171021 -0.127686 -0.810181 1441740696 0.545959 -0.171021 -0.127686 -0.810181 1441740696 0.545959 -0.171021 -0.127686 -0.810181 1441740696 0.545959 -0.171021 -0.127686 -0.810181 1441740696 0.545959 -0.171021 -0.127686 -0.810181 1441740696 0.633484 -0.192566 0.001709 -0.749390 1441740696 0.633484 -0.192566 0.001709 -0.749390 1441740696 0.633484 -0.192566 0.001709 -0.749390 1441740696 0.633484 -0.192566 0.001709 -0.749390 1441740696 0.633484 -0.192566 0.001709 -0.749390 1441740696 0.633484 -0.192566 0.001709 -0.749390 1441740696 0.633484 -0.192566 0.001709 -0.749390 1441740696 0.629395 -0.161987 -0.044800 -0.758667 1441740696 0.629395 -0.161987 -0.044800 -0.758667 1441740696 0.629395 -0.161987 -0.044800 -0.758667 1441740696 0.629395 -0.161987 -0.044800 -0.758667 1441740696 0.629395 -0.161987 -0.044800 -0.758667 1441740696 0.635193 -0.088135 -0.071533 -0.763977 1441740696 0.635193 -0.088135 -0.071533 -0.763977 1441740696 0.635193 -0.088135 -0.071533 -0.763977 1441740696 0.635193 -0.088135 -0.071533 -0.763977 1441740696 0.635193 -0.088135 -0.071533 -0.763977 1441740696 0.635193 -0.088135 -0.071533 -0.763977 1441740696 0.612915 -0.117859 -0.046387 -0.779907 1441740696 0.612915 -0.117859 -0.046387 -0.779907 1441740696 0.612915 -0.117859 -0.046387 -0.779907 1441740696 0.612915 -0.117859 -0.046387 -0.779907 1441740696 0.612915 -0.117859 -0.046387 -0.779907 1441740696 0.612915 -0.117859 -0.046387 -0.779907 1441740696 0.612915 -0.117859 -0.046387 -0.779907 1441740696 0.568298 -0.154663 -0.020325 -0.807922 1441740696 0.568298 -0.154663 -0.020325 -0.807922 1441740696 0.568298 -0.154663 -0.020325 -0.807922 1441740696 0.568298 -0.154663 -0.020325 -0.807922 1441740696 0.568298 -0.154663 -0.020325 -0.807922 1441740696 0.492737 -0.190613 0.012573 -0.848999 1441740696 0.492737 -0.190613 0.012573 -0.848999 1441740696 0.492737 -0.190613 0.012573 -0.848999 1441740696 0.492737 -0.190613 0.012573 -0.848999 1441740696 0.492737 -0.190613 0.012573 -0.848999 1441740696 0.492737 -0.190613 0.012573 -0.848999 1441740696 0.406860 -0.220337 0.030945 -0.885986 1441740696 0.406860 -0.220337 0.030945 -0.885986 1441740696 0.406860 -0.220337 0.030945 -0.885986 1441740696 0.406860 -0.220337 0.030945 -0.885986 1441740696 0.406860 -0.220337 0.030945 -0.885986 1441740696 0.406860 -0.220337 0.030945 -0.885986 1441740696 0.406860 -0.220337 0.030945 -0.885986 1441740696 0.327820 -0.226929 0.028564 -0.916687 1441740696 0.327820 -0.226929 0.028564 -0.916687 1441740696 0.327820 -0.226929 0.028564 -0.916687 1441740696 0.327820 -0.226929 0.028564 -0.916687 1441740696 0.327820 -0.226929 0.028564 -0.916687 1441740696 0.327820 -0.226929 0.028564 -0.916687 1441740696 0.254517 -0.231140 0.010742 -0.939026 1441740696 0.254517 -0.231140 0.010742 -0.939026 1441740696 0.254517 -0.231140 0.010742 -0.939026 1441740696 0.254517 -0.231140 0.010742 -0.939026 1441740696 0.254517 -0.231140 0.010742 -0.939026 1441740696 0.254517 -0.231140 0.010742 -0.939026 1441740696 0.254517 -0.231140 0.010742 -0.939026 1441740696 0.188293 -0.238281 -0.032166 -0.952271 1441740696 0.188293 -0.238281 -0.032166 -0.952271 1441740696 0.188293 -0.238281 -0.032166 -0.952271 1441740696 0.188293 -0.238281 -0.032166 -0.952271 1441740696 0.188293 -0.238281 -0.032166 -0.952271 1441740696 0.127380 -0.258118 -0.096741 -0.952820 1441740696 0.127380 -0.258118 -0.096741 -0.952820 1441740696 0.127380 -0.258118 -0.096741 -0.952820 1441740696 0.127380 -0.258118 -0.096741 -0.952820 1441740696 0.127380 -0.258118 -0.096741 -0.952820 1441740696 0.127380 -0.258118 -0.096741 -0.952820 1441740696 0.078430 -0.291260 -0.147278 -0.942017 1441740696 0.078430 -0.291260 -0.147278 -0.942017 1441740696 0.078430 -0.291260 -0.147278 -0.942017 1441740696 0.078430 -0.291260 -0.147278 -0.942017 1441740696 0.078430 -0.291260 -0.147278 -0.942017 1441740696 0.078430 -0.291260 -0.147278 -0.942017 1441740696 0.078430 -0.291260 -0.147278 -0.942017 1441740696 0.046814 -0.321045 -0.175659 -0.929504 1441740696 0.046814 -0.321045 -0.175659 -0.929504 1441740696 0.046814 -0.321045 -0.175659 -0.929504 1441740696 0.046814 -0.321045 -0.175659 -0.929504 1441740696 0.046814 -0.321045 -0.175659 -0.929504 1441740696 0.046814 -0.321045 -0.175659 -0.929504 1441740696 0.041626 -0.343140 -0.225098 -0.911011 1441740696 0.041626 -0.343140 -0.225098 -0.911011 1441740696 0.041626 -0.343140 -0.225098 -0.911011 1441740696 0.041626 -0.343140 -0.225098 -0.911011 1441740696 0.041626 -0.343140 -0.225098 -0.911011 1441740696 0.041626 -0.343140 -0.225098 -0.911011 1441740696 0.041626 -0.343140 -0.225098 -0.911011 1441740696 0.044556 -0.355713 -0.261963 -0.896057 1441740696 0.044556 -0.355713 -0.261963 -0.896057 1441740696 0.044556 -0.355713 -0.261963 -0.896057 1441740696 0.044556 -0.355713 -0.261963 -0.896057 1441740696 0.044556 -0.355713 -0.261963 -0.896057 1441740696 0.044556 -0.355713 -0.261963 -0.896057 1441740696 0.062866 -0.359802 -0.288208 -0.885254 1441740696 0.062866 -0.359802 -0.288208 -0.885254 1441740696 0.062866 -0.359802 -0.288208 -0.885254 1441740697 0.062866 -0.359802 -0.288208 -0.885254 1441740697 0.062866 -0.359802 -0.288208 -0.885254 1441740697 0.062866 -0.359802 -0.288208 -0.885254 1441740697 0.062866 -0.359802 -0.288208 -0.885254 1441740697 0.093811 -0.353210 -0.302429 -0.880371 1441740697 0.093811 -0.353210 -0.302429 -0.880371 1441740697 0.093811 -0.353210 -0.302429 -0.880371 1441740697 0.093811 -0.353210 -0.302429 -0.880371 1441740697 0.093811 -0.353210 -0.302429 -0.880371 1441740697 0.093811 -0.353210 -0.302429 -0.880371 1441740697 0.247742 -0.343994 -0.206482 -0.881897 1441740697 0.247742 -0.343994 -0.206482 -0.881897 1441740697 0.247742 -0.343994 -0.206482 -0.881897 1441740697 0.247742 -0.343994 -0.206482 -0.881897 1441740697 0.247742 -0.343994 -0.206482 -0.881897 1441740697 0.247742 -0.343994 -0.206482 -0.881897 1441740697 0.247742 -0.343994 -0.206482 -0.881897 1441740697 0.584473 -0.135010 -0.084595 -0.795654 1441740697 0.584473 -0.135010 -0.084595 -0.795654 1441740697 0.584473 -0.135010 -0.084595 -0.795654 1441740697 0.584473 -0.135010 -0.084595 -0.795654 1441740697 0.584473 -0.135010 -0.084595 -0.795654 1441740697 0.584473 -0.135010 -0.084595 -0.795654 1441740697 0.721863 -0.083069 0.016724 -0.686829 1441740697 0.721863 -0.083069 0.016724 -0.686829 1441740697 0.721863 -0.083069 0.016724 -0.686829 1441740697 0.721863 -0.083069 0.016724 -0.686829 1441740697 0.721863 -0.083069 0.016724 -0.686829 1441740697 0.721863 -0.083069 0.016724 -0.686829 1441740697 0.640076 -0.137756 -0.041931 -0.754700 1441740697 0.640076 -0.137756 -0.041931 -0.754700 1441740697 0.640076 -0.137756 -0.041931 -0.754700 1441740697 0.640076 -0.137756 -0.041931 -0.754700 1441740697 0.640076 -0.137756 -0.041931 -0.754700 1441740697 0.640076 -0.137756 -0.041931 -0.754700 1441740697 0.654358 -0.070435 -0.091553 -0.747314 1441740697 0.654358 -0.070435 -0.091553 -0.747314 1441740697 0.654358 -0.070435 -0.091553 -0.747314 1441740697 0.654358 -0.070435 -0.091553 -0.747314 1441740697 0.654358 -0.070435 -0.091553 -0.747314 1441740697 0.654358 -0.070435 -0.091553 -0.747314 1441740697 0.654358 -0.070435 -0.091553 -0.747314 1441740697 0.645020 -0.076599 -0.074463 -0.756714 1441740697 0.645020 -0.076599 -0.074463 -0.756714 1441740697 0.645020 -0.076599 -0.074463 -0.756714 1441740697 0.645020 -0.076599 -0.074463 -0.756714 1441740697 0.645020 -0.076599 -0.074463 -0.756714 1441740697 0.645020 -0.076599 -0.074463 -0.756714 1441740697 0.621582 -0.104553 -0.063721 -0.773743 1441740697 0.621582 -0.104553 -0.063721 -0.773743 1441740697 0.621582 -0.104553 -0.063721 -0.773743 1441740697 0.621582 -0.104553 -0.063721 -0.773743 1441740697 0.621582 -0.104553 -0.063721 -0.773743 1441740697 0.621582 -0.104553 -0.063721 -0.773743 1441740697 0.621582 -0.104553 -0.063721 -0.773743 1441740697 0.581299 -0.131653 -0.050659 -0.801392 1441740697 0.581299 -0.131653 -0.050659 -0.801392 1441740697 0.581299 -0.131653 -0.050659 -0.801392 1441740697 0.581299 -0.131653 -0.050659 -0.801392 1441740697 0.581299 -0.131653 -0.050659 -0.801392 1441740697 0.581299 -0.131653 -0.050659 -0.801392 1441740697 0.523560 -0.155823 -0.050293 -0.836121 1441740697 0.523560 -0.155823 -0.050293 -0.836121 1441740697 0.523560 -0.155823 -0.050293 -0.836121 1441740697 0.523560 -0.155823 -0.050293 -0.836121 1441740697 0.523560 -0.155823 -0.050293 -0.836121 1441740697 0.523560 -0.155823 -0.050293 -0.836121 1441740697 0.448975 -0.206116 -0.029846 -0.868958 1441740697 0.448975 -0.206116 -0.029846 -0.868958 1441740697 0.448975 -0.206116 -0.029846 -0.868958 1441740697 0.448975 -0.206116 -0.029846 -0.868958 1441740697 0.448975 -0.206116 -0.029846 -0.868958 1441740697 0.448975 -0.206116 -0.029846 -0.868958 1441740697 0.382446 -0.233032 -0.023315 -0.893860 1441740697 0.382446 -0.233032 -0.023315 -0.893860 1441740697 0.382446 -0.233032 -0.023315 -0.893860 1441740697 0.382446 -0.233032 -0.023315 -0.893860 1441740697 0.382446 -0.233032 -0.023315 -0.893860 1441740697 0.382446 -0.233032 -0.023315 -0.893860 1441740697 0.382446 -0.233032 -0.023315 -0.893860 1441740697 0.315735 -0.254456 -0.017395 -0.913940 1441740697 0.315735 -0.254456 -0.017395 -0.913940 1441740697 0.315735 -0.254456 -0.017395 -0.913940 1441740697 0.315735 -0.254456 -0.017395 -0.913940 1441740697 0.315735 -0.254456 -0.017395 -0.913940 1441740697 0.315735 -0.254456 -0.017395 -0.913940 1441740697 0.263550 -0.274536 -0.057556 -0.922974 1441740697 0.263550 -0.274536 -0.057556 -0.922974 1441740697 0.263550 -0.274536 -0.057556 -0.922974 1441740697 0.263550 -0.274536 -0.057556 -0.922974 1441740697 0.263550 -0.274536 -0.057556 -0.922974 1441740697 0.263550 -0.274536 -0.057556 -0.922974 1441740697 0.226624 -0.292358 -0.112488 -0.922241 1441740697 0.226624 -0.292358 -0.112488 -0.922241 1441740697 0.226624 -0.292358 -0.112488 -0.922241 1441740697 0.226624 -0.292358 -0.112488 -0.922241 1441740697 0.226624 -0.292358 -0.112488 -0.922241 1441740697 0.226624 -0.292358 -0.112488 -0.922241 1441740697 0.226624 -0.292358 -0.112488 -0.922241 1441740697 0.198303 -0.321533 -0.159363 -0.912109 1441740697 0.198303 -0.321533 -0.159363 -0.912109 1441740697 0.198303 -0.321533 -0.159363 -0.912109 1441740697 0.198303 -0.321533 -0.159363 -0.912109 1441740697 0.198303 -0.321533 -0.159363 -0.912109 1441740697 0.198303 -0.321533 -0.159363 -0.912109 1441740697 0.160889 -0.338501 -0.199158 -0.905518 1441740697 0.160889 -0.338501 -0.199158 -0.905518 1441740697 0.160889 -0.338501 -0.199158 -0.905518 1441740697 0.160889 -0.338501 -0.199158 -0.905518 1441740697 
0.596008 0.297180 0.569519 -0.481689 1441740702 0.596008 0.297180 0.569519 -0.481689 1441740702 0.596008 0.297180 0.569519 -0.481689 1441740702 0.596008 0.297180 0.569519 -0.481689 1441740702 0.596008 0.297180 0.569519 -0.481689 1441740702 0.578308 0.337952 0.550110 -0.498657 1441740702 0.578308 0.337952 0.550110 -0.498657 1441740702 0.578308 0.337952 0.550110 -0.498657 1441740702 0.578308 0.337952 0.550110 -0.498657 1441740702 0.578308 0.337952 0.550110 -0.498657 1441740702 0.578308 0.337952 0.550110 -0.498657 1441740702 0.577209 0.350586 0.538574 -0.503723 1441740702 0.577209 0.350586 0.538574 -0.503723 1441740702 0.577209 0.350586 0.538574 -0.503723 1441740702 0.577209 0.350586 0.538574 -0.503723 1441740702 0.577209 0.350586 0.538574 -0.503723 1441740702 0.577209 0.350586 0.538574 -0.503723 1441740702 0.577209 0.350586 0.538574 -0.503723 1441740702 0.585815 0.340637 0.538879 -0.500366 1441740702 0.585815 0.340637 0.538879 -0.500366 1441740702 0.585815 0.340637 0.538879 -0.500366 1441740702 0.585815 0.340637 0.538879 -0.500366 1441740702 0.585815 0.340637 0.538879 -0.500366 1441740702 0.585815 0.340637 0.538879 -0.500366 1441740702 0.596741 0.324280 0.546265 -0.490234 1441740702 0.596741 0.324280 0.546265 -0.490234 1441740702 0.596741 0.324280 0.546265 -0.490234 1441740703 0.596741 0.324280 0.546265 -0.490234 1441740703 0.596741 0.324280 0.546265 -0.490234 1441740703 0.596741 0.324280 0.546265 -0.490234 1441740703 0.606689 0.310669 0.553406 -0.478638 1441740703 0.606689 0.310669 0.553406 -0.478638 1441740703 0.606689 0.310669 0.553406 -0.478638 1441740703 0.606689 0.310669 0.553406 -0.478638 1441740703 0.606689 0.310669 0.553406 -0.478638 1441740703 0.606689 0.310669 0.553406 -0.478638 1441740703 0.606689 0.310669 0.553406 -0.478638 1441740703 0.614929 0.299194 0.559753 -0.467896 1441740703 0.614929 0.299194 0.559753 -0.467896 1441740703 0.614929 0.299194 0.559753 -0.467896 1441740703 0.614929 0.299194 0.559753 -0.467896 1441740703 0.614929 0.299194 0.559753 -0.467896 1441740703 0.614929 0.299194 0.559753 -0.467896 1441740703 0.623535 0.281555 0.568848 -0.456421 1441740703 0.623535 0.281555 0.568848 -0.456421 1441740703 0.623535 0.281555 0.568848 -0.456421 1441740703 0.623535 0.281555 0.568848 -0.456421 1441740703 0.623535 0.281555 0.568848 -0.456421 1441740703 0.623535 0.281555 0.568848 -0.456421 1441740703 0.631958 0.259521 0.575500 -0.449524 1441740703 0.631958 0.259521 0.575500 -0.449524 1441740703 0.631958 0.259521 0.575500 -0.449524 1441740703 0.631958 0.259521 0.575500 -0.449524 1441740703 0.631958 0.259521 0.575500 -0.449524 1441740703 0.631958 0.259521 0.575500 -0.449524 1441740703 0.631958 0.259521 0.575500 -0.449524 1441740703 0.640442 0.242615 0.576721 -0.445374 1441740703 0.640442 0.242615 0.576721 -0.445374 1441740703 0.640442 0.242615 0.576721 -0.445374 1441740703 0.640442 0.242615 0.576721 -0.445374 1441740703 0.640442 0.242615 0.576721 -0.445374 1441740703 0.655945 0.231079 0.575562 -0.430115 1441740703 0.655945 0.231079 0.575562 -0.430115 1441740703 0.655945 0.231079 0.575562 -0.430115 1441740703 0.655945 0.231079 0.575562 -0.430115 1441740703 0.655945 0.231079 0.575562 -0.430115 1441740703 0.655945 0.231079 0.575562 -0.430115 1441740703 0.655945 0.231079 0.575562 -0.430115 1441740703 0.679138 0.197144 0.582825 -0.400208 1441740703 0.679138 0.197144 0.582825 -0.400208 1441740703 0.679138 0.197144 0.582825 -0.400208 1441740703 0.679138 0.197144 0.582825 -0.400208 1441740703 0.679138 0.197144 0.582825 -0.400208 1441740703 0.679138 0.197144 0.582825 -0.400208 1441740703 0.697754 0.142212 0.591614 -0.377930 1441740703 0.697754 0.142212 0.591614 -0.377930 1441740703 0.697754 0.142212 0.591614 -0.377930 1441740703 0.697754 0.142212 0.591614 -0.377930 1441740703 0.697754 0.142212 0.591614 -0.377930 1441740703 0.697754 0.142212 0.591614 -0.377930 1441740703 0.723328 0.040649 0.601563 -0.336426 1441740703 0.723328 0.040649 0.601563 -0.336426 1441740703 0.723328 0.040649 0.601563 -0.336426 1441740703 0.723328 0.040649 0.601563 -0.336426 1441740703 0.723328 0.040649 0.601563 -0.336426 1441740703 0.723328 0.040649 0.601563 -0.336426 1441740703 0.731812 -0.041382 0.610413 -0.300110 1441740703 0.731812 -0.041382 0.610413 -0.300110 1441740703 0.731812 -0.041382 0.610413 -0.300110 1441740703 0.731812 -0.041382 0.610413 -0.300110 1441740703 0.731812 -0.041382 0.610413 -0.300110 1441740703 0.731812 -0.041382 0.610413 -0.300110 1441740703 0.731812 -0.041382 0.610413 -0.300110 1441740703 0.728882 -0.009033 0.621277 -0.287415 1441740703 0.728882 -0.009033 0.621277 -0.287415 1441740703 0.728882 -0.009033 0.621277 -0.287415 1441740703 0.728882 -0.009033 0.621277 -0.287415 1441740703 0.728882 -0.009033 0.621277 -0.287415 1441740703 0.728882 -0.009033 0.621277 -0.287415 1441740703 0.728882 -0.009033 0.621277 -0.287415 1441740703 0.723267 0.054810 0.623962 -0.290771 1441740703 0.723267 0.054810 0.623962 -0.290771 1441740703 0.723267 0.054810 0.623962 -0.290771 1441740703 0.723267 0.054810 0.623962 -0.290771 1441740703 0.723267 0.054810 0.623962 -0.290771 1441740703 0.723267 0.054810 0.623962 -0.290771 1441740703 0.716980 0.078979 0.624451 -0.299500 1441740703 0.716980 0.078979 0.624451 -0.299500 1441740703 0.716980 0.078979 0.624451 -0.299500 1441740703 0.716980 0.078979 0.624451 -0.299500 1441740703 0.716980 0.078979 0.624451 -0.299500 1441740703 0.716980 0.078979 0.624451 -0.299500 1441740703 0.712952 0.070923 0.634888 -0.289124 1441740703 0.712952 0.070923 0.634888 -0.289124 1441740703 0.712952 0.070923 0.634888 -0.289124 1441740703 0.712952 0.070923 0.634888 -0.289124 1441740703 0.712952 0.070923 0.634888 -0.289124 1441740703 0.712952 0.070923 0.634888 -0.289124 1441740703 0.712952 0.070923 0.634888 -0.289124 1441740703 0.704712 0.085266 0.641602 -0.290588 1441740703 0.704712 0.085266 0.641602 -0.290588 1441740703 0.704712 0.085266 0.641602 -0.290588 1441740703 0.704712 0.085266 0.641602 -0.290588 1441740703 0.704712 0.085266 0.641602 -0.290588 1441740703 0.704712 0.085266 0.641602 -0.290588 1441740703 0.693359 0.125244 0.640320 -0.305725 1441740703 0.693359 0.125244 0.640320 -0.305725 1441740703 0.693359 0.125244 0.640320 -0.305725 1441740703 0.693359 0.125244 0.640320 -0.305725 1441740703 0.693359 0.125244 0.640320 -0.305725 1441740703 0.693359 0.125244 0.640320 -0.305725 1441740703 0.685852 0.151184 0.639771 -0.311951 1441740703 0.685852 0.151184 0.639771 -0.311951 1441740703 0.685852 0.151184 0.639771 -0.311951 1441740703 0.685852 0.151184 0.639771 -0.311951 1441740703 0.685852 0.151184 0.639771 -0.311951 1441740703 0.685852 0.151184 0.639771 -0.311951 1441740703 0.685852 0.151184 0.639771 -0.311951 1441740703 0.683167 0.156311 0.640991 -0.312988 1441740703 0.683167 0.156311 0.640991 -0.312988 1441740703 0.683167 0.156311 0.640991 -0.312988 1441740703 0.683167 0.156311 0.640991 -0.312988 1441740704 0.683167 0.156311 0.640991 -0.312988 1441740704 0.683167 0.156311 0.640991 -0.312988 1441740704 0.679260 0.165466 0.639404 -0.319824 1441740704 0.679260 0.165466 0.639404 -0.319824 1441740704 0.679260 0.165466 0.639404 -0.319824 1441740704 0.679260 0.165466 0.639404 -0.319824 1441740704 0.679260 0.165466 0.639404 -0.319824 1441740704 0.679260 0.165466 0.639404 -0.319824 1441740704 0.673889 0.184448 0.635376 -0.328674 1441740704 0.673889 0.184448 0.635376 -0.328674 1441740704 0.673889 0.184448 0.635376 -0.328674 1441740704 0.673889 0.184448 0.635376 -0.328674 1441740704 0.673889 0.184448 0.635376 -0.328674 1441740704 0.673889 0.184448 0.635376 -0.328674 1441740704 0.670349 0.201477 0.630554 -0.335266 1441740704 0.670349 0.201477 0.630554 -0.335266 1441740704 0.670349 0.201477 0.630554 -0.335266 1441740704 0.670349 0.201477 0.630554 -0.335266 1441740704 0.670349 0.201477 0.630554 -0.335266 1441740704 0.670349 0.201477 0.630554 -0.335266 1441740704 0.671021 0.209961 0.625000 -0.339050 1441740704 0.671021 0.209961 0.625000 -0.339050 1441740704 0.671021 0.209961 0.625000 -0.339050 1441740704 0.671021 0.209961 0.625000 -0.339050 1441740704 0.671021 0.209961 0.625000 -0.339050 1441740704 0.671021 0.209961 0.625000 -0.339050 1441740704 0.671021 0.209961 0.625000 -0.339050 1441740704 0.677673 0.198425 0.620850 -0.340332 1441740704 0.677673 0.198425 0.620850 -0.340332 1441740704 0.677673 0.198425 0.620850 -0.340332 1441740704 0.677673 0.198425 0.620850 -0.340332 1441740704 0.677673 0.198425 0.620850 -0.340332 1441740704 0.677673 0.198425 0.620850 -0.340332 1441740704 0.689209 0.175415 0.614563 -0.341309 1441740704 0.689209 0.175415 0.614563 -0.341309 1441740704 0.689209 0.175415 0.614563 -0.341309 1441740704 0.689209 0.175415 0.614563 -0.341309 1441740704 0.689209 0.175415 0.614563 -0.341309 1441740704 0.689209 0.175415 0.614563 -0.341309 1441740704 0.689209 0.175415 0.614563 -0.341309 1441740704 0.704590 0.144348 0.608032 -0.336060 1441740704 0.704590 0.144348 0.608032 -0.336060 1441740704 0.704590 0.144348 0.608032 -0.336060 1441740704 0.704590 0.144348 0.608032 -0.336060 1441740704 0.704590 0.144348 0.608032 -0.336060 1441740704 0.704590 0.144348 0.608032 -0.336060 1441740704 0.718750 0.116333 0.602112 -0.327576 1441740704 0.718750 0.116333 0.602112 -0.327576 1441740704 0.718750 0.116333 0.602112 -0.327576 1441740704 0.718750 0.116333 0.602112 -0.327576 1441740704 0.718750 0.116333 0.602112 -0.327576 1441740704 0.718750 0.116333 0.602112 -0.327576 1441740704 0.730042 0.092407 0.599915 -0.313904 1441740704 0.730042 0.092407 0.599915 -0.313904 1441740704 0.730042 0.092407 0.599915 -0.313904 1441740704 0.730042 0.092407 0.599915 -0.313904 1441740704 0.730042 0.092407 0.599915 -0.313904 1441740704 0.730042 0.092407 0.599915 -0.313904 1441740704 0.740479 0.057495 0.601929 -0.293213 1441740704 0.740479 0.057495 0.601929 -0.293213 1441740704 0.740479 0.057495 0.601929 -0.293213 1441740704 0.740479 0.057495 0.601929 -0.293213 1441740704 0.740479 0.057495 0.601929 -0.293213 1441740704 0.740479 0.057495 0.601929 -0.293213 1441740704 0.740479 0.057495 0.601929 -0.293213 1441740704 0.749634 -0.005066 0.609009 -0.258911 1441740704 0.749634 -0.005066 0.609009 -0.258911 1441740704 0.749634 -0.005066 0.609009 -0.258911 1441740704 0.749634 -0.005066 0.609009 -0.258911 1441740704 0.749634 -0.005066 0.609009 -0.258911 1441740704 0.749634 -0.005066 0.609009 -0.258911 1441740704 0.746155 -0.004089 0.617798 -0.247925 1441740704 0.746155 -0.004089 0.617798 -0.247925 1441740704 0.746155 -0.004089 0.617798 -0.247925 1441740704 0.746155 -0.004089 0.617798 -0.247925 1441740704 0.746155 -0.004089 0.617798 -0.247925 1441740704 0.746155 -0.004089 0.617798 -0.247925 1441740704 0.745483 0.051636 0.613281 -0.255737 1441740704 0.745483 0.051636 0.613281 -0.255737 1441740704 0.745483 0.051636 0.613281 -0.255737 1441740704 0.745483 0.051636 0.613281 -0.255737 1441740704 0.745483 0.051636 0.613281 -0.255737 1441740704 0.745483 0.051636 0.613281 -0.255737 1441740704 0.740540 0.072632 0.612732 -0.266113 1441740704 0.740540 0.072632 0.612732 -0.266113 1441740704 0.740540 0.072632 0.612732 -0.266113 1441740704 0.740540 0.072632 0.612732 -0.266113 1441740704 0.740540 0.072632 0.612732 -0.266113 1441740704 0.740540 0.072632 0.612732 -0.266113 1441740704 0.740540 0.072632 0.612732 -0.266113 1441740704 0.732178 0.075134 0.622620 -0.265625 1441740704 0.732178 0.075134 0.622620 -0.265625 1441740704 0.732178 0.075134 0.622620 -0.265625 1441740704 0.732178 0.075134 0.622620 -0.265625 1441740704 0.732178 0.075134 0.622620 -0.265625 1441740704 0.732178 0.075134 0.622620 -0.265625 1441740704 0.722534 0.097595 0.626526 -0.275330 1441740704 0.722534 0.097595 0.626526 -0.275330 1441740704 0.722534 0.097595 0.626526 -0.275330 1441740704 0.722534 0.097595 0.626526 -0.275330 1441740704 0.722534 0.097595 0.626526 -0.275330 1441740704 0.722534 0.097595 0.626526 -0.275330 1441740704 0.714600 0.118408 0.627014 -0.286560 1441740704 0.714600 0.118408 0.627014 -0.286560 1441740704 0.714600 0.118408 0.627014 -0.286560 1441740704 0.714600 0.118408 0.627014 -0.286560 1441740704 0.714600 0.118408 0.627014 -0.286560 1441740704 0.714600 0.118408 0.627014 -0.286560 1441740704 0.708252 0.130005 0.627930 -0.295166 1441740704 0.708252 0.130005 0.627930 -0.295166 1441740704 0.708252 0.130005 0.627930 -0.295166 1441740704 0.708252 0.130005 0.627930 -0.295166 1441740704 0.708252 0.130005 0.627930 -0.295166 1441740705 0.708252 0.130005 0.627930 -0.295166 1441740705 0.701843 0.144653 0.626831 -0.305786 1441740705 0.701843 0.144653 0.626831 -0.305786 1441740705 0.701843 0.144653 0.626831 -0.305786 1441740705 0.701843 0.144653 0.626831 -0.305786 1441740705 0.701843 0.144653 0.626831 -0.305786 1441740705 0.701843 0.144653 0.626831 -0.305786 1441740705 0.701843 0.144653 0.626831 -0.305786 1441740705 0.694092 0.166809 0.624023 -0.317688 1441740705 0.694092 0.166809 0.624023 -0.317688 1441740705 0.694092 0.166809 0.624023 -0.317688 1441740705 0.694092 0.166809 0.624023 -0.317688 1441740705 0.694092 0.166809 0.624023 -0.317688 1441740705 0.694092 0.166809 0.624023 -0.317688 1441740705 0.694092 0.166809 0.624023 -0.317688 1441740705 0.688110 0.187988 0.620850 -0.325012 1441740705 0.688110 0.187988 0.620850 -0.325012 1441740705 0.688110 0.187988 0.620850 -0.325012 1441740705 0.688110 0.187988 0.620850 -0.325012 1441740705 0.688110 0.187988 0.620850 -0.325012 1441740705 0.688110 0.187988 0.620850 -0.325012 1441740705 0.686218 0.200684 0.618347 -0.326233 1441740705 0.686218 0.200684 0.618347 -0.326233 1441740705 0.686218 0.200684 0.618347 -0.326233 1441740705 0.686218 0.200684 0.618347 -0.326233 1441740705 0.686218 0.200684 0.618347 -0.326233 1441740705 0.686218 0.200684 0.618347 -0.326233 1441740705 0.687439 0.206238 0.616455 -0.323730 1441740705 0.687439 0.206238 0.616455 -0.323730 1441740705 0.687439 0.206238 0.616455 -0.323730 1441740705 0.687439 0.206238 0.616455 -0.323730 1441740705 0.687439 0.206238 0.616455 -0.323730 1441740705 0.687439 0.206238 0.616455 -0.323730 1441740705 0.687439 0.206238 0.616455 -0.323730 1441740705 0.694336 0.196228 0.615356 -0.317261 1441740705 0.694336 0.196228 0.615356 -0.317261 1441740705 0.694336 0.196228 0.615356 -0.317261 1441740705 0.694336 0.196228 0.615356 -0.317261 1441740705 0.694336 0.196228 0.615356 -0.317261 1441740705 0.694336 0.196228 0.615356 -0.317261 1441740705 0.701050 0.181274 0.614197 -0.313599 1441740705 0.701050 0.181274 0.614197 -0.313599 1441740705 0.701050 0.181274 0.614197 -0.313599 1441740705 0.701050 0.181274 0.614197 -0.313599 1441740705 0.701050 0.181274 0.614197 -0.313599 1441740705 0.701050 0.181274 0.614197 -0.313599 1441740705 0.701050 0.181274 0.614197 -0.313599 1441740705 0.707520 0.164307 0.612549 -0.311707 1441740705 0.707520 0.164307 0.612549 -0.311707 1441740705 0.707520 0.164307 0.612549 -0.311707 1441740705 0.707520 0.164307 0.612549 -0.311707 1441740705 0.707520 0.164307 0.612549 -0.311707 1441740705 0.707520 0.164307 0.612549 -0.311707 1441740705 0.704712 0.166992 0.609436 -0.322510 1441740705 0.704712 0.166992 0.609436 -0.322510 1441740705 0.704712 0.166992 0.609436 -0.322510 1441740705 0.704712 0.166992 0.609436 -0.322510 1441740705 0.704712 0.166992 0.609436 -0.322510 1441740705 0.704712 0.166992 0.609436 -0.322510 1441740705 0.699463 0.191406 0.595459 -0.345581 1441740705 0.699463 0.191406 0.595459 -0.345581 1441740705 0.699463 0.191406 0.595459 -0.345581 1441740705 0.699463 0.191406 0.595459 -0.345581 1441740705 0.699463 0.191406 0.595459 -0.345581 1441740705 0.699463 0.191406 0.595459 -0.345581 1441740705 0.699463 0.191406 0.595459 -0.345581 1441740705 0.698120 0.186035 0.587708 -0.364075 1441740705 0.698120 0.186035 0.587708 -0.364075 1441740705 0.698120 0.186035 0.587708 -0.364075 1441740705 0.698120 0.186035 0.587708 -0.364075 1441740705 0.698120 0.186035 0.587708 -0.364075 1441740705 0.698120 0.186035 0.587708 -0.364075 1441740705 0.698120 0.186035 0.587708 -0.364075 1441740705 0.710083 0.116699 0.606262 -0.338501 1441740705 0.710083 0.116699 0.606262 -0.338501 1441740705 0.710083 0.116699 0.606262 -0.338501 1441740705 0.710083 0.116699 0.606262 -0.338501 1441740705 0.710083 0.116699 0.606262 -0.338501 1441740705 0.697205 0.116333 0.629883 -0.321716 1441740705 0.697205 0.116333 0.629883 -0.321716 1441740705 0.697205 0.116333 0.629883 -0.321716 1441740705 0.697205 0.116333 0.629883 -0.321716 1441740705 0.697205 0.116333 0.629883 -0.321716 1441740705 0.697205 0.116333 0.629883 -0.321716 1441740705 0.697205 0.116333 0.629883 -0.321716 1441740705 0.687195 0.186829 0.615784 -0.336975 1441740705 0.687195 0.186829 0.615784 -0.336975 1441740705 0.687195 0.186829 0.615784 -0.336975 1441740705 0.687195 0.186829 0.615784 -0.336975 1441740705 0.687195 0.186829 0.615784 -0.336975 1441740705 0.687195 0.186829 0.615784 -0.336975 1441740705 0.687195 0.186829 0.615784 -0.336975 1441740705 0.690674 0.192505 0.601135 -0.352844 1441740705 0.690674 0.192505 0.601135 -0.352844 1441740705 0.690674 0.192505 0.601135 -0.352844 1441740705 0.690674 0.192505 0.601135 -0.352844 1441740705 0.690674 0.192505 0.601135 -0.352844 1441740705 0.690674 0.192505 0.601135 -0.352844 1441740705 0.689087 0.176514 0.605774 -0.356323 1441740705 0.689087 0.176514 0.605774 -0.356323 1441740705 0.689087 0.176514 0.605774 -0.356323 1441740705 0.689087 0.176514 0.605774 -0.356323 1441740705 0.689087 0.176514 0.605774 -0.356323 1441740705 0.689087 0.176514 0.605774 -0.356323 1441740705 0.689087 0.176514 0.605774 -0.356323 1441740705 0.678345 0.196777 0.601501 -0.373169 1441740705 0.678345 0.196777 0.601501 -0.373169 1441740705 0.678345 0.196777 0.601501 -0.373169 1441740705 0.678345 0.196777 0.601501 -0.373169 1441740705 0.678345 0.196777 0.601501 -0.373169 1441740705 0.678345 0.196777 0.601501 -0.373169 1441740705 0.668823 0.225525 0.591248 -0.390137 1441740705 0.668823 0.225525 0.591248 -0.390137 1441740705 0.668823 0.225525 0.591248 -0.390137 1441740705 0.668823 0.225525 0.591248 -0.390137 1441740705 0.668823 0.225525 0.591248 -0.390137 1441740705 0.668823 0.225525 0.591248 -0.390137 1441740706 0.668823 0.225525 0.591248 -0.390137 1441740706 0.660217 0.242188 0.589233 -0.397705 1441740706 0.660217 0.242188 0.589233 -0.397705 1441740706 0.660217 0.242188 0.589233 -0.397705 1441740706 0.660217 0.242188 0.589233 -0.397705 1441740706 0.660217 0.242188 0.589233 -0.397705 1441740706 0.660217 0.242188 0.589233 -0.397705 1441740706 0.649353 0.258362 0.590393 -0.403687 1441740706 0.649353 0.258362 0.590393 -0.403687 1441740706 0.649353 0.258362 0.590393 -0.403687 1441740706 0.649353 0.258362 0.590393 -0.403687 1441740706 0.649353 0.258362 0.590393 -0.403687 1441740706 0.649353 0.258362 0.590393 -0.403687 1441740706 0.649353 0.258362 0.590393 -0.403687 1441740706 0.635620 0.281860 0.590027 -0.410278 1441740706 0.635620 0.281860 0.590027 -0.410278 1441740706 0.635620 0.281860 0.590027 -0.410278 1441740706 0.635620 0.281860 0.590027 -0.410278 1441740706 0.635620 0.281860 0.590027 -0.410278 1441740706 0.635620 0.281860 0.590027 -0.410278 1441740706 0.628235 0.297668 0.592712 -0.406616 1441740706 0.628235 0.297668 0.592712 -0.406616 1441740706 0.628235 0.297668 0.592712 -0.406616 1441740706 0.628235 0.297668 0.592712 -0.406616 1441740706 0.628235 0.297668 0.592712 -0.406616 1441740706 0.628235 0.297668 0.592712 -0.406616 1441740706 0.625854 0.302673 0.596680 -0.400757 1441740706 0.625854 0.302673 0.596680 -0.400757 1441740706 0.625854 0.302673 0.596680 -0.400757 1441740706 0.625854 0.302673 0.596680 -0.400757 1441740706 0.625854 0.302673 0.596680 -0.400757 1441740706 0.625854 0.302673 0.596680 -0.400757 1441740706 0.622986 0.308594 0.595154 -0.402954 1441740706 0.622986 0.308594 0.595154 -0.402954 1441740706 0.622986 0.308594 0.595154 -0.402954 1441740706 0.622986 0.308594 0.595154 -0.402954 1441740706 0.622986 0.308594 0.595154 -0.402954 1441740706 0.622986 0.308594 0.595154 -0.402954 1441740706 0.622986 0.308594 0.595154 -0.402954 1441740706 0.627930 0.303162 0.592957 -0.402710 1441740706 0.627930 0.303162 0.592957 -0.402710 1441740706 0.627930 0.303162 0.592957 -0.402710 1441740706 0.627930 0.303162 0.592957 -0.402710 1441740706 0.627930 0.303162 0.592957 -0.402710 1441740706 0.627930 0.303162 0.592957 -0.402710 1441740706 0.642761 0.277954 0.593994 -0.395752 1441740706 0.642761 0.277954 0.593994 -0.395752 1441740706 0.642761 0.277954 0.593994 -0.395752 1441740706 0.642761 0.277954 0.593994 -0.395752 1441740706 0.642761 0.277954 0.593994 -0.395752 1441740706 0.642761 0.277954 0.593994 -0.395752 1441740706 0.642761 0.277954 0.593994 -0.395752 1441740706 0.666077 0.230652 0.601013 -0.376587 1441740706 0.666077 0.230652 0.601013 -0.376587 1441740706 0.666077 0.230652 0.601013 -0.376587 1441740706 0.666077 0.230652 0.601013 -0.376587 1441740706 0.666077 0.230652 0.601013 -0.376587 1441740706 0.693420 0.168884 0.611938 -0.340759 1441740706 0.693420 0.168884 0.611938 -0.340759 1441740706 0.693420 0.168884 0.611938 -0.340759 1441740706 0.693420 0.168884 0.611938 -0.340759 1441740706 0.693420 0.168884 0.611938 -0.340759 1441740706 0.693420 0.168884 0.611938 -0.340759 1441740706 0.693420 0.168884 0.611938 -0.340759 1441740706 0.717163 0.118347 0.620850 -0.293579 1441740706 0.717163 0.118347 0.620850 -0.293579 1441740706 0.717163 0.118347 0.620850 -0.293579 1441740706 0.717163 0.118347 0.620850 -0.293579 1441740706 0.732849 0.077637 0.626221 -0.254272 1441740706 0.732849 0.077637 0.626221 -0.254272 1441740706 0.732849 0.077637 0.626221 -0.254272 1441740706 0.732849 0.077637 0.626221 -0.254272 1441740706 0.732849 0.077637 0.626221 -0.254272 1441740706 0.732849 0.077637 0.626221 -0.254272 1441740706 0.734802 0.012207 0.631104 -0.248108 1441740706 0.734802 0.012207 0.631104 -0.248108 1441740706 0.734802 0.012207 0.631104 -0.248108 1441740706 0.734802 0.012207 0.631104 -0.248108 1441740706 0.734802 0.012207 0.631104 -0.248108 1441740706 0.734802 0.012207 0.631104 -0.248108 1441740706 0.730774 -0.007935 0.637634 -0.243469 1441740706 0.730774 -0.007935 0.637634 -0.243469 1441740706 0.730774 -0.007935 0.637634 -0.243469 1441740706 0.730774 -0.007935 0.637634 -0.243469 1441740706 0.730774 -0.007935 0.637634 -0.243469 1441740706 0.730774 -0.007935 0.637634 -0.243469 1441740706 0.749634 0.030029 0.628662 -0.204590 1441740706 0.749634 0.030029 0.628662 -0.204590 1441740706 0.749634 0.030029 0.628662 -0.204590 1441740706 0.749634 0.030029 0.628662 -0.204590 1441740706 0.749634 0.030029 0.628662 -0.204590 1441740706 0.749634 0.030029 0.628662 -0.204590 1441740706 0.745422 0.058716 0.626587 -0.219604 1441740706 0.745422 0.058716 0.626587 -0.219604 1441740706 0.745422 0.058716 0.626587 -0.219604 1441740706 0.745422 0.058716 0.626587 -0.219604 1441740706 0.745422 0.058716 0.626587 -0.219604 1441740706 0.745422 0.058716 0.626587 -0.219604 1441740706 0.736389 0.073303 0.624817 -0.248779 1441740706 0.736389 0.073303 0.624817 -0.248779 1441740706 0.736389 0.073303 0.624817 -0.248779 1441740706 0.736389 0.073303 0.624817 -0.248779 1441740706 0.736389 0.073303 0.624817 -0.248779 1441740706 0.736389 0.073303 0.624817 -0.248779 1441740706 0.729370 0.101318 0.616089 -0.279480 1441740706 0.729370 0.101318 0.616089 -0.279480 1441740706 0.729370 0.101318 0.616089 -0.279480 1441740706 0.729370 0.101318 0.616089 -0.279480 1441740706 0.729370 0.101318 0.616089 -0.279480 1441740706 0.729370 0.101318 0.616089 -0.279480 1441740706 0.729370 0.101318 0.616089 -0.279480 1441740706 0.715637 0.144287 0.606750 -0.314453 1441740707 0.715637 0.144287 0.606750 -0.314453 1441740707 0.715637 0.144287 0.606750 -0.314453 1441740707 0.715637 0.144287 0.606750 -0.314453 1441740707 0.715637 0.144287 0.606750 -0.314453 1441740707 0.715637 0.144287 0.606750 -0.314453 1441740707 0.701904 0.166077 0.608704 -0.330444 1441740707 0.701904 0.166077 0.608704 -0.330444 1441740707 0.701904 0.166077 0.608704 -0.330444 1441740707 0.701904 0.166077 0.608704 -0.330444 1441740707 0.701904 0.166077 0.608704 -0.330444 1441740707 0.701904 0.166077 0.608704 -0.330444 1441740707 0.691223 0.181885 0.610229 -0.341675 1441740707 0.691223 0.181885 0.610229 -0.341675 1441740707 0.691223 0.181885 0.610229 -0.341675 1441740707 0.691223 0.181885 0.610229 -0.341675 1441740707 0.691223 0.181885 0.610229 -0.341675 1441740707 0.691223 0.181885 0.610229 -0.341675 1441740707 0.691223 0.181885 0.610229 -0.341675 1441740707 0.676147 0.206177 0.612244 -0.354187 1441740707 0.676147 0.206177 0.612244 -0.354187 1441740707 0.676147 0.206177 0.612244 -0.354187 1441740707 0.676147 0.206177 0.612244 -0.354187 1441740707 0.676147 0.206177 0.612244 -0.354187 1441740707 0.676147 0.206177 0.612244 -0.354187 1441740707 0.656982 0.241577 0.612000 -0.368042 1441740707 0.656982 0.241577 0.612000 -0.368042 1441740707 0.656982 0.241577 0.612000 -0.368042 1441740707 0.656982 0.241577 0.612000 -0.368042 1441740707 0.656982 0.241577 0.612000 -0.368042 1441740707 0.656982 0.241577 0.612000 -0.368042 1441740707 0.656982 0.241577 0.612000 -0.368042 1441740707 0.641113 0.273499 0.609070 -0.378357 1441740707 0.641113 0.273499 0.609070 -0.378357 1441740707 0.641113 0.273499 0.609070 -0.378357 1441740707 0.641113 0.273499 0.609070 -0.378357 1441740707 0.641113 0.273499 0.609070 -0.378357 1441740707 0.641113 0.273499 0.609070 -0.378357 1441740707 0.631836 0.292847 0.605713 -0.384705 1441740707 0.631836 0.292847 0.605713 -0.384705 1441740707 0.631836 0.292847 0.605713 -0.384705 1441740707 0.631836 0.292847 0.605713 -0.384705 1441740707 0.631836 0.292847 0.605713 -0.384705 1441740707 0.631836 0.292847 0.605713 -0.384705 1441740707 0.631836 0.292847 0.605713 -0.384705 1441740707 0.629639 0.300171 0.601807 -0.388855 1441740707 0.629639 0.300171 0.601807 -0.388855 1441740707 0.629639 0.300171 0.601807 -0.388855 1441740707 0.629639 0.300171 0.601807 -0.388855 1441740707 0.629639 0.300171 0.601807 -0.388855 1441740707 0.629639 0.300171 0.601807 -0.388855 1441740707 0.636169 0.289185 0.599121 -0.390686 1441740707 0.636169 0.289185 0.599121 -0.390686 1441740707 0.636169 0.289185 0.599121 -0.390686 1441740707 0.636169 0.289185 0.599121 -0.390686 1441740707 0.636169 0.289185 0.599121 -0.390686 1441740707 0.636169 0.289185 0.599121 -0.390686 1441740707 0.653320 0.249451 0.602112 -0.385071 1441740707 0.653320 0.249451 0.602112 -0.385071 1441740707 0.653320 0.249451 0.602112 -0.385071 1441740707 0.653320 0.249451 0.602112 -0.385071 1441740707 0.653320 0.249451 0.602112 -0.385071 1441740707 0.653320 0.249451 0.602112 -0.385071 1441740707 0.653320 0.249451 0.602112 -0.385071 1441740707 0.666870 0.204895 0.604614 -0.384277 1441740707 0.666870 0.204895 0.604614 -0.384277 1441740707 0.666870 0.204895 0.604614 -0.384277 1441740707 0.666870 0.204895 0.604614 -0.384277 1441740707 0.666870 0.204895 0.604614 -0.384277 1441740707 0.673706 0.184326 0.604065 -0.383728 1441740707 0.673706 0.184326 0.604065 -0.383728 1441740707 0.673706 0.184326 0.604065 -0.383728 1441740707 0.673706 0.184326 0.604065 -0.383728 1441740707 0.673706 0.184326 0.604065 -0.383728 1441740707 0.673706 0.184326 0.604065 -0.383728 1441740707 0.673706 0.184326 0.604065 -0.383728 1441740707 0.693176 0.182800 0.598022 -0.358337 1441740707 0.693176 0.182800 0.598022 -0.358337 1441740707 0.693176 0.182800 0.598022 -0.358337 1441740707 0.693176 0.182800 0.598022 -0.358337 1441740707 0.693176 0.182800 0.598022 -0.358337 1441740707 0.693176 0.182800 0.598022 -0.358337 1441740707 0.718323 0.148682 0.605225 -0.309082 1441740707 0.718323 0.148682 0.605225 -0.309082 1441740707 0.718323 0.148682 0.605225 -0.309082 1441740707 0.718323 0.148682 0.605225 -0.309082 1441740707 0.718323 0.148682 0.605225 -0.309082 1441740707 0.718323 0.148682 0.605225 -0.309082 1441740707 0.718323 0.148682 0.605225 -0.309082 1441740707 0.728394 0.089233 0.623352 -0.269958 1441740707 0.728394 0.089233 0.623352 -0.269958 1441740707 0.728394 0.089233 0.623352 -0.269958 1441740707 0.728394 0.089233 0.623352 -0.269958 1441740707 0.728394 0.089233 0.623352 -0.269958 1441740707 0.728394 0.089233 0.623352 -0.269958 1441740707 0.720703 0.132324 0.626709 -0.265015 1441740707 0.720703 0.132324 0.626709 -0.265015 1441740707 0.720703 0.132324 0.626709 -0.265015 1441740707 0.720703 0.132324 0.626709 -0.265015 1441740707 0.720703 0.132324 0.626709 -0.265015 1441740707 0.720703 0.132324 0.626709 -0.265015 1441740707 0.713745 0.176941 0.620544 -0.272217 1441740707 0.713745 0.176941 0.620544 -0.272217 1441740707 0.713745 0.176941 0.620544 -0.272217 1441740707 0.713745 0.176941 0.620544 -0.272217 1441740707 0.713745 0.176941 0.620544 -0.272217 1441740707 0.713745 0.176941 0.620544 -0.272217 1441740707 0.713745 0.176941 0.620544 -0.272217 1441740707 0.709229 0.179993 0.622803 -0.276733 1441740707 0.709229 0.179993 0.622803 -0.276733 1441740707 0.709229 0.179993 0.622803 -0.276733 1441740707 0.709229 0.179993 0.622803 -0.276733 1441740707 0.709229 0.179993 0.622803 -0.276733 1441740707 0.709229 0.179993 0.622803 -0.276733 1441740707 0.704407 0.188049 0.623596 -0.281982 1441740707 0.704407 0.188049 0.623596 -0.281982 1441740708 0.704407 0.188049 0.623596 -0.281982 1441740708 0.704407 0.188049 0.623596 -0.281982 1441740708 0.704407 0.188049 0.623596 -0.281982 1441740708 0.704407 0.188049 0.623596 -0.281982 1441740708 0.694641 0.203125 0.622131 -0.298462 1441740708 0.694641 0.203125 0.622131 -0.298462 1441740708 0.694641 0.203125 0.622131 -0.298462 1441740708 0.694641 0.203125 0.622131 -0.298462 1441740708 0.689575 0.207886 0.621155 -0.308777 1441740708 0.689575 0.207886 0.621155 -0.308777 1441740708 0.689575 0.207886 0.621155 -0.308777 1441740708 0.689575 0.207886 0.621155 -0.308777 1441740708 0.689575 0.207886 0.621155 -0.308777 1441740708 0.689575 0.207886 0.621155 -0.308777 1441740708 0.685486 0.207825 0.619690 -0.320801 1441740708 0.685486 0.207825 0.619690 -0.320801 1441740708 0.685486 0.207825 0.619690 -0.320801 1441740708 0.685486 0.207825 0.619690 -0.320801 1441740708 0.685486 0.207825 0.619690 -0.320801 1441740708 0.685486 0.207825 0.619690 -0.320801 1441740708 
0.551575 -0.114746 0.292053 -0.772888 1441740710 0.551575 -0.114746 0.292053 -0.772888 1441740710 0.551575 -0.114746 0.292053 -0.772888 1441740710 0.551575 -0.114746 0.292053 -0.772888 1441740710 0.510193 -0.181702 0.177795 -0.821655 1441740710 0.510193 -0.181702 0.177795 -0.821655 1441740710 0.510193 -0.181702 0.177795 -0.821655 1441740710 0.510193 -0.181702 0.177795 -0.821655 1441740710 0.510193 -0.181702 0.177795 -0.821655 1441740710 0.510193 -0.181702 0.177795 -0.821655 1441740710 0.453491 -0.256287 0.080261 -0.849854 1441740710 0.453491 -0.256287 0.080261 -0.849854 1441740710 0.453491 -0.256287 0.080261 -0.849854 1441740710 0.453491 -0.256287 0.080261 -0.849854 1441740711 0.453491 -0.256287 0.080261 -0.849854 1441740711 0.453491 -0.256287 0.080261 -0.849854 1441740711 0.397156 -0.317322 -0.017700 -0.860962 1441740711 0.397156 -0.317322 -0.017700 -0.860962 1441740711 0.397156 -0.317322 -0.017700 -0.860962 1441740711 0.397156 -0.317322 -0.017700 -0.860962 1441740711 0.397156 -0.317322 -0.017700 -0.860962 1441740711 0.397156 -0.317322 -0.017700 -0.860962 1441740711 0.397156 -0.317322 -0.017700 -0.860962 1441740711 0.351440 -0.349609 -0.106201 -0.862000 1441740711 0.351440 -0.349609 -0.106201 -0.862000 1441740711 0.351440 -0.349609 -0.106201 -0.862000 1441740711 0.351440 -0.349609 -0.106201 -0.862000 1441740711 0.351440 -0.349609 -0.106201 -0.862000 1441740711 0.311768 -0.367126 -0.155334 -0.862549 1441740711 0.311768 -0.367126 -0.155334 -0.862549 1441740711 0.311768 -0.367126 -0.155334 -0.862549 1441740711 0.311768 -0.367126 -0.155334 -0.862549 1441740711 0.311768 -0.367126 -0.155334 -0.862549 1441740711 0.311768 -0.367126 -0.155334 -0.862549 1441740711 0.273804 -0.371826 -0.183777 -0.867798 1441740711 0.273804 -0.371826 -0.183777 -0.867798 1441740711 0.273804 -0.371826 -0.183777 -0.867798 1441740711 0.273804 -0.371826 -0.183777 -0.867798 1441740711 0.273804 -0.371826 -0.183777 -0.867798 1441740711 0.273804 -0.371826 -0.183777 -0.867798 1441740711 0.273804 -0.371826 -0.183777 -0.867798 1441740711 0.245850 -0.383606 -0.198059 -0.867920 1441740711 0.245850 -0.383606 -0.198059 -0.867920 1441740711 0.245850 -0.383606 -0.198059 -0.867920 1441740711 0.245850 -0.383606 -0.198059 -0.867920 1441740711 0.245850 -0.383606 -0.198059 -0.867920 1441740711 0.197937 -0.404236 -0.228882 -0.863220 1441740711 0.197937 -0.404236 -0.228882 -0.863220 1441740711 0.197937 -0.404236 -0.228882 -0.863220 1441740711 0.197937 -0.404236 -0.228882 -0.863220 1441740711 0.197937 -0.404236 -0.228882 -0.863220 1441740711 0.197937 -0.404236 -0.228882 -0.863220 1441740711 0.256287 -0.363953 -0.196411 -0.873718 1441740711 0.256287 -0.363953 -0.196411 -0.873718 1441740711 0.256287 -0.363953 -0.196411 -0.873718 1441740711 0.256287 -0.363953 -0.196411 -0.873718 1441740711 0.256287 -0.363953 -0.196411 -0.873718 1441740711 0.256287 -0.363953 -0.196411 -0.873718 1441740711 0.256287 -0.363953 -0.196411 -0.873718 1441740711 0.504333 -0.204346 -0.051147 -0.837402 1441740711 0.504333 -0.204346 -0.051147 -0.837402 1441740711 0.504333 -0.204346 -0.051147 -0.837402 1441740711 0.504333 -0.204346 -0.051147 -0.837402 1441740711 0.504333 -0.204346 -0.051147 -0.837402 1441740711 0.677063 -0.111084 0.080383 -0.723083 1441740711 0.677063 -0.111084 0.080383 -0.723083 1441740711 0.677063 -0.111084 0.080383 -0.723083 1441740711 0.677063 -0.111084 0.080383 -0.723083 1441740711 0.677063 -0.111084 0.080383 -0.723083 1441740711 0.677063 -0.111084 0.080383 -0.723083 1441740711 0.677063 -0.111084 0.080383 -0.723083 1441740711 0.586121 -0.160278 -0.032166 -0.793579 1441740711 0.586121 -0.160278 -0.032166 -0.793579 1441740711 0.586121 -0.160278 -0.032166 -0.793579 1441740711 0.586121 -0.160278 -0.032166 -0.793579 1441740711 0.586121 -0.160278 -0.032166 -0.793579 1441740711 0.586121 -0.160278 -0.032166 -0.793579 1441740711 0.604858 -0.086975 -0.094849 -0.785889 1441740711 0.604858 -0.086975 -0.094849 -0.785889 1441740711 0.604858 -0.086975 -0.094849 -0.785889 1441740711 0.604858 -0.086975 -0.094849 -0.785889 1441740711 0.604858 -0.086975 -0.094849 -0.785889 1441740711 0.598267 -0.093506 -0.075928 -0.792175 1441740711 0.598267 -0.093506 -0.075928 -0.792175 1441740711 0.598267 -0.093506 -0.075928 -0.792175 1441740711 0.598267 -0.093506 -0.075928 -0.792175 1441740711 0.598267 -0.093506 -0.075928 -0.792175 1441740711 0.598267 -0.093506 -0.075928 -0.792175 1441740711 0.598267 -0.093506 -0.075928 -0.792175 1441740711 0.548889 -0.134766 -0.060364 -0.822754 1441740711 0.548889 -0.134766 -0.060364 -0.822754 1441740711 0.548889 -0.134766 -0.060364 -0.822754 1441740711 0.548889 -0.134766 -0.060364 -0.822754 1441740711 0.548889 -0.134766 -0.060364 -0.822754 1441740711 0.548889 -0.134766 -0.060364 -0.822754 1441740711 0.462158 -0.184204 -0.033325 -0.866821 1441740711 0.462158 -0.184204 -0.033325 -0.866821 1441740711 0.462158 -0.184204 -0.033325 -0.866821 1441740711 0.462158 -0.184204 -0.033325 -0.866821 1441740711 0.462158 -0.184204 -0.033325 -0.866821 1441740711 0.462158 -0.184204 -0.033325 -0.866821 1441740711 0.462158 -0.184204 -0.033325 -0.866821 1441740711 0.377502 -0.236084 -0.025818 -0.895081 1441740711 0.377502 -0.236084 -0.025818 -0.895081 1441740711 0.377502 -0.236084 -0.025818 -0.895081 1441740711 0.377502 -0.236084 -0.025818 -0.895081 1441740711 0.377502 -0.236084 -0.025818 -0.895081 1441740711 0.308594 -0.285828 -0.033752 -0.906616 1441740711 0.308594 -0.285828 -0.033752 -0.906616 1441740711 0.308594 -0.285828 -0.033752 -0.906616 1441740711 0.308594 -0.285828 -0.033752 -0.906616 1441740711 0.308594 -0.285828 -0.033752 -0.906616 1441740711 0.308594 -0.285828 -0.033752 -0.906616 1441740711 0.308594 -0.285828 -0.033752 -0.906616 1441740711 0.256836 -0.318359 -0.040405 -0.911682 1441740711 0.256836 -0.318359 -0.040405 -0.911682 1441740711 0.256836 -0.318359 -0.040405 -0.911682 1441740711 0.256836 -0.318359 -0.040405 -0.911682 1441740711 0.256836 -0.318359 -0.040405 -0.911682 1441740711 0.256836 -0.318359 -0.040405 -0.911682 1441740711 0.238525 -0.340210 -0.076355 -0.906433 1441740711 0.238525 -0.340210 -0.076355 -0.906433 1441740711 0.238525 -0.340210 -0.076355 -0.906433 1441740711 0.238525 -0.340210 -0.076355 -0.906433 1441740711 0.238525 -0.340210 -0.076355 -0.906433 1441740711 0.238525 -0.340210 -0.076355 -0.906433 1441740712 0.224609 -0.359558 -0.101746 -0.900024 1441740712 0.224609 -0.359558 -0.101746 -0.900024 1441740712 0.224609 -0.359558 -0.101746 -0.900024 1441740712 0.224609 -0.359558 -0.101746 -0.900024 1441740712 0.224609 -0.359558 -0.101746 -0.900024 1441740712 0.224609 -0.359558 -0.101746 -0.900024 1441740712 0.224609 -0.359558 -0.101746 -0.900024 1441740712 0.221069 -0.371155 -0.129700 -0.892517 1441740712 0.221069 -0.371155 -0.129700 -0.892517 1441740712 0.221069 -0.371155 -0.129700 -0.892517 1441740712 0.221069 -0.371155 -0.129700 -0.892517 1441740712 0.221069 -0.371155 -0.129700 -0.892517 1441740712 0.221069 -0.371155 -0.129700 -0.892517 1441740712 0.196411 -0.387268 -0.178589 -0.882935 1441740712 0.196411 -0.387268 -0.178589 -0.882935 1441740712 0.196411 -0.387268 -0.178589 -0.882935 1441740712 0.196411 -0.387268 -0.178589 -0.882935 1441740712 0.196411 -0.387268 -0.178589 -0.882935 1441740712 0.196411 -0.387268 -0.178589 -0.882935 1441740712 0.169373 -0.363770 -0.223694 -0.888245 1441740712 0.169373 -0.363770 -0.223694 -0.888245 1441740712 0.169373 -0.363770 -0.223694 -0.888245 1441740712 0.169373 -0.363770 -0.223694 -0.888245 1441740712 0.169373 -0.363770 -0.223694 -0.888245 1441740712 0.169373 -0.363770 -0.223694 -0.888245 1441740712 0.169373 -0.363770 -0.223694 -0.888245 1441740712 0.145020 -0.355530 -0.244507 -0.890442 1441740712 0.145020 -0.355530 -0.244507 -0.890442 1441740712 0.145020 -0.355530 -0.244507 -0.890442 1441740712 0.145020 -0.355530 -0.244507 -0.890442 1441740712 0.145020 -0.355530 -0.244507 -0.890442 1441740712 0.145020 -0.355530 -0.244507 -0.890442 1441740712 0.141663 -0.353210 -0.252930 -0.889526 1441740712 0.141663 -0.353210 -0.252930 -0.889526 1441740712 0.141663 -0.353210 -0.252930 -0.889526 1441740712 0.141663 -0.353210 -0.252930 -0.889526 1441740712 0.141663 -0.353210 -0.252930 -0.889526 1441740712 0.141663 -0.353210 -0.252930 -0.889526 1441740712 0.235229 -0.347961 -0.209778 -0.882996 1441740712 0.235229 -0.347961 -0.209778 -0.882996 1441740712 0.235229 -0.347961 -0.209778 -0.882996 1441740712 0.235229 -0.347961 -0.209778 -0.882996 1441740712 0.235229 -0.347961 -0.209778 -0.882996 1441740712 0.235229 -0.347961 -0.209778 -0.882996 1441740712 0.235229 -0.347961 -0.209778 -0.882996 1441740712 0.477905 -0.240723 -0.075378 -0.841431 1441740712 0.477905 -0.240723 -0.075378 -0.841431 1441740712 0.477905 -0.240723 -0.075378 -0.841431 1441740712 0.477905 -0.240723 -0.075378 -0.841431 1441740712 0.477905 -0.240723 -0.075378 -0.841431 1441740712 0.477905 -0.240723 -0.075378 -0.841431 1441740712 0.714966 -0.103699 0.027710 -0.690857 1441740712 0.714966 -0.103699 0.027710 -0.690857 1441740712 0.714966 -0.103699 0.027710 -0.690857 1441740712 0.714966 -0.103699 0.027710 -0.690857 1441740712 0.714966 -0.103699 0.027710 -0.690857 1441740712 0.714966 -0.103699 0.027710 -0.690857 1441740712 0.601563 -0.229004 -0.020630 -0.765076 1441740712 0.601563 -0.229004 -0.020630 -0.765076 1441740712 0.601563 -0.229004 -0.020630 -0.765076 1441740712 0.601563 -0.229004 -0.020630 -0.765076 1441740712 0.601563 -0.229004 -0.020630 -0.765076 1441740712 0.601563 -0.229004 -0.020630 -0.765076 1441740712 0.601563 -0.229004 -0.020630 -0.765076 1441740712 0.637695 -0.101440 -0.064148 -0.760864 1441740712 0.637695 -0.101440 -0.064148 -0.760864 1441740712 0.637695 -0.101440 -0.064148 -0.760864 1441740712 0.637695 -0.101440 -0.064148 -0.760864 1441740712 0.637695 -0.101440 -0.064148 -0.760864 1441740712 0.637695 -0.101440 -0.064148 -0.760864 1441740712 0.637695 -0.101440 -0.064148 -0.760864 1441740712 0.590332 -0.125061 -0.059937 -0.795166 1441740712 0.590332 -0.125061 -0.059937 -0.795166 1441740712 0.590332 -0.125061 -0.059937 -0.795166 1441740712 0.590332 -0.125061 -0.059937 -0.795166 1441740712 0.590332 -0.125061 -0.059937 -0.795166 1441740712 0.590332 -0.125061 -0.059937 -0.795166 1441740712 0.531006 -0.135376 -0.056580 -0.834595 1441740712 0.531006 -0.135376 -0.056580 -0.834595 1441740712 0.531006 -0.135376 -0.056580 -0.834595 1441740712 0.531006 -0.135376 -0.056580 -0.834595 1441740712 0.531006 -0.135376 -0.056580 -0.834595 1441740712 0.531006 -0.135376 -0.056580 -0.834595 1441740712 0.442505 -0.164490 -0.051086 -0.880127 1441740712 0.442505 -0.164490 -0.051086 -0.880127 1441740712 0.442505 -0.164490 -0.051086 -0.880127 1441740712 0.442505 -0.164490 -0.051086 -0.880127 1441740712 0.442505 -0.164490 -0.051086 -0.880127 1441740712 0.442505 -0.164490 -0.051086 -0.880127 1441740712 0.442505 -0.164490 -0.051086 -0.880127 1441740712 0.365906 -0.176392 -0.069336 -0.911194 1441740712 0.365906 -0.176392 -0.069336 -0.911194 1441740712 0.365906 -0.176392 -0.069336 -0.911194 1441740712 0.365906 -0.176392 -0.069336 -0.911194 1441740712 0.365906 -0.176392 -0.069336 -0.911194 1441740712 0.365906 -0.176392 -0.069336 -0.911194 1441740712 0.289063 -0.186401 -0.075439 -0.935974 1441740712 0.289063 -0.186401 -0.075439 -0.935974 1441740712 0.289063 -0.186401 -0.075439 -0.935974 1441740712 0.289063 -0.186401 -0.075439 -0.935974 1441740712 0.289063 -0.186401 -0.075439 -0.935974 1441740712 0.289063 -0.186401 -0.075439 -0.935974 1441740712 0.230530 -0.195679 -0.086365 -0.949280 1441740712 0.230530 -0.195679 -0.086365 -0.949280 1441740712 0.230530 -0.195679 -0.086365 -0.949280 1441740712 0.230530 -0.195679 -0.086365 -0.949280 1441740712 0.230530 -0.195679 -0.086365 -0.949280 1441740712 0.230530 -0.195679 -0.086365 -0.949280 1441740712 0.194885 -0.195801 -0.103821 -0.955505 1441740712 0.194885 -0.195801 -0.103821 -0.955505 1441740712 0.194885 -0.195801 -0.103821 -0.955505 1441740712 0.194885 -0.195801 -0.103821 -0.955505 1441740712 0.194885 -0.195801 -0.103821 -0.955505 1441740713 0.180054 -0.199402 -0.127625 -0.954773 1441740713 0.180054 -0.199402 -0.127625 -0.954773 1441740713 0.180054 -0.199402 -0.127625 -0.954773 1441740713 0.180054 -0.199402 -0.127625 -0.954773 1441740713 0.180054 -0.199402 -0.127625 -0.954773 1441740713 0.180054 -0.199402 -0.127625 -0.954773 1441740713 0.190247 -0.215332 -0.135071 -0.948303 1441740713 0.190247 -0.215332 -0.135071 -0.948303 1441740713 0.190247 -0.215332 -0.135071 -0.948303 1441740713 0.190247 -0.215332 -0.135071 -0.948303 1441740713 0.212158 -0.248352 -0.141541 -0.934509 1441740713 0.212158 -0.248352 -0.141541 -0.934509 1441740713 0.212158 -0.248352 -0.141541 -0.934509 1441740713 0.212158 -0.248352 -0.141541 -0.934509 1441740713 0.212158 -0.248352 -0.141541 -0.934509 1441740713 0.212158 -0.248352 -0.141541 -0.934509 1441740713 0.224304 -0.277832 -0.168579 -0.918762 1441740713 0.224304 -0.277832 -0.168579 -0.918762 1441740713 0.224304 -0.277832 -0.168579 -0.918762 1441740713 0.224304 -0.277832 -0.168579 -0.918762 1441740713 0.224304 -0.277832 -0.168579 -0.918762 1441740713 0.224304 -0.277832 -0.168579 -0.918762 1441740713 0.214233 -0.291382 -0.196411 -0.911438 1441740713 0.214233 -0.291382 -0.196411 -0.911438 1441740713 0.214233 -0.291382 -0.196411 -0.911438 1441740713 0.214233 -0.291382 -0.196411 -0.911438 1441740713 0.214233 -0.291382 -0.196411 -0.911438 1441740713 0.214233 -0.291382 -0.196411 -0.911438 1441740713 0.184448 -0.305420 -0.218384 -0.908325 1441740713 0.184448 -0.305420 -0.218384 -0.908325 1441740713 0.184448 -0.305420 -0.218384 -0.908325 1441740713 0.184448 -0.305420 -0.218384 -0.908325 1441740713 0.184448 -0.305420 -0.218384 -0.908325 1441740713 0.184448 -0.305420 -0.218384 -0.908325 1441740713 0.158325 -0.316833 -0.252747 -0.900391 1441740713 0.158325 -0.316833 -0.252747 -0.900391 1441740713 0.158325 -0.316833 -0.252747 -0.900391 1441740713 0.158325 -0.316833 -0.252747 -0.900391 1441740713 0.158325 -0.316833 -0.252747 -0.900391 1441740713 0.158325 -0.316833 -0.252747 -0.900391 1441740713 0.174438 -0.319397 -0.267151 -0.892334 1441740713 0.174438 -0.319397 -0.267151 -0.892334 1441740713 0.174438 -0.319397 -0.267151 -0.892334 1441740713 0.174438 -0.319397 -0.267151 -0.892334 1441740713 0.174438 -0.319397 -0.267151 -0.892334 1441740713 0.174438 -0.319397 -0.267151 -0.892334 1441740713 0.373291 -0.241455 -0.200195 -0.873108 1441740713 0.373291 -0.241455 -0.200195 -0.873108 1441740713 0.373291 -0.241455 -0.200195 -0.873108 1441740713 0.373291 -0.241455 -0.200195 -0.873108 1441740713 0.373291 -0.241455 -0.200195 -0.873108 1441740713 0.373291 -0.241455 -0.200195 -0.873108 1441740713 0.629822 -0.077942 -0.106201 -0.765503 1441740713 0.629822 -0.077942 -0.106201 -0.765503 1441740713 0.629822 -0.077942 -0.106201 -0.765503 1441740713 0.629822 -0.077942 -0.106201 -0.765503 1441740713 0.629822 -0.077942 -0.106201 -0.765503 1441740713 0.629822 -0.077942 -0.106201 -0.765503 1441740713 0.632751 -0.118164 -0.063049 -0.762695 1441740713 0.632751 -0.118164 -0.063049 -0.762695 1441740713 0.632751 -0.118164 -0.063049 -0.762695 1441740713 0.632751 -0.118164 -0.063049 -0.762695 1441740713 0.632751 -0.118164 -0.063049 -0.762695 1441740713 0.632751 -0.118164 -0.063049 -0.762695 1441740713 0.632751 -0.118164 -0.063049 -0.762695 1441740713 0.611206 -0.033203 -0.164429 -0.773499 1441740713 0.611206 -0.033203 -0.164429 -0.773499 1441740713 0.611206 -0.033203 -0.164429 -0.773499 1441740713 0.611206 -0.033203 -0.164429 -0.773499 1441740713 0.611206 -0.033203 -0.164429 -0.773499 1441740713 0.611206 -0.033203 -0.164429 -0.773499 1441740713 0.611206 -0.033203 -0.164429 -0.773499 1441740713 0.576172 -0.055054 -0.153625 -0.800903 1441740713 0.576172 -0.055054 -0.153625 -0.800903 1441740713 0.576172 -0.055054 -0.153625 -0.800903 1441740713 0.576172 -0.055054 -0.153625 -0.800903 1441740713 0.576172 -0.055054 -0.153625 -0.800903 1441740713 0.576172 -0.055054 -0.153625 -0.800903 1441740713 0.541626 -0.059326 -0.127441 -0.828796 1441740713 0.541626 -0.059326 -0.127441 -0.828796 1441740713 0.541626 -0.059326 -0.127441 -0.828796 1441740713 0.541626 -0.059326 -0.127441 -0.828796 1441740713 0.541626 -0.059326 -0.127441 -0.828796 1441740713 0.541626 -0.059326 -0.127441 -0.828796 1441740713 0.470276 -0.099670 -0.107849 -0.870239 1441740713 0.470276 -0.099670 -0.107849 -0.870239 1441740713 0.470276 -0.099670 -0.107849 -0.870239 1441740713 0.470276 -0.099670 -0.107849 -0.870239 1441740713 0.470276 -0.099670 -0.107849 -0.870239 1441740713 0.470276 -0.099670 -0.107849 -0.870239 1441740713 0.470276 -0.099670 -0.107849 -0.870239 1441740713 0.395874 -0.149475 -0.107849 -0.899658 1441740713 0.395874 -0.149475 -0.107849 -0.899658 1441740713 0.395874 -0.149475 -0.107849 -0.899658 1441740713 0.395874 -0.149475 -0.107849 -0.899658 1441740713 0.395874 -0.149475 -0.107849 -0.899658 1441740713 0.395874 -0.149475 -0.107849 -0.899658 1441740713 0.324463 -0.186768 -0.105103 -0.921326 1441740713 0.324463 -0.186768 -0.105103 -0.921326 1441740713 0.324463 -0.186768 -0.105103 -0.921326 1441740713 0.324463 -0.186768 -0.105103 -0.921326 1441740713 0.324463 -0.186768 -0.105103 -0.921326 1441740713 0.324463 -0.186768 -0.105103 -0.921326 1441740713 0.263733 -0.216309 -0.107361 -0.933899 1441740713 0.263733 -0.216309 -0.107361 -0.933899 1441740713 0.263733 -0.216309 -0.107361 -0.933899 1441740713 0.263733 -0.216309 -0.107361 -0.933899 1441740713 0.223145 -0.238892 -0.133301 -0.935608 1441740714 0.223145 -0.238892 -0.133301 -0.935608 1441740714 0.223145 -0.238892 -0.133301 -0.935608 1441740714 0.223145 -0.238892 -0.133301 -0.935608 1441740714 0.223145 -0.238892 -0.133301 -0.935608 1441740714 0.223145 -0.238892 -0.133301 -0.935608 1441740714 0.205444 -0.264099 -0.161255 -0.928467 1441740714 0.205444 -0.264099 -0.161255 -0.928467 1441740714 0.205444 -0.264099 -0.161255 -0.928467 1441740714 0.205444 -0.264099 -0.161255 -0.928467 1441740714 0.205444 -0.264099 -0.161255 -0.928467 1441740714 0.205444 -0.264099 -0.161255 -0.928467 1441740714 0.205444 -0.264099 -0.161255 -0.928467 1441740714 0.199463 -0.302124 -0.165344 -0.917419 1441740714 0.199463 -0.302124 -0.165344 -0.917419 1441740714 0.199463 -0.302124 -0.165344 -0.917419 1441740714 0.199463 -0.302124 -0.165344 -0.917419 1441740714 0.199463 -0.302124 -0.165344 -0.917419 1441740714 0.199463 -0.302124 -0.165344 -0.917419 1441740714 0.210205 -0.337280 -0.174683 -0.900879 1441740714 0.210205 -0.337280 -0.174683 -0.900879 1441740714 0.210205 -0.337280 -0.174683 -0.900879 1441740714 0.210205 -0.337280 -0.174683 -0.900879 1441740714 0.210205 -0.337280 -0.174683 -0.900879 1441740714 0.210205 -0.337280 -0.174683 -0.900879 1441740714 0.210205 -0.337280 -0.174683 -0.900879 1441740714 0.223511 -0.354553 -0.193054 -0.887207 1441740714 0.223511 -0.354553 -0.193054 -0.887207 1441740714 0.223511 -0.354553 -0.193054 -0.887207 1441740714 0.223511 -0.354553 -0.193054 -0.887207 1441740714 0.223511 -0.354553 -0.193054 -0.887207 1441740714 0.217346 -0.365417 -0.157043 -0.891418 1441740714 0.217346 -0.365417 -0.157043 -0.891418 1441740714 0.217346 -0.365417 -0.157043 -0.891418 1441740714 0.217346 -0.365417 -0.157043 -0.891418 1441740714 0.217346 -0.365417 -0.157043 -0.891418 1441740714 0.217346 -0.365417 -0.157043 -0.891418 1441740714 0.196350 -0.379395 -0.174255 -0.887268 1441740714 0.196350 -0.379395 -0.174255 -0.887268 1441740714 0.196350 -0.379395 -0.174255 -0.887268 1441740714 0.196350 -0.379395 -0.174255 -0.887268 1441740714 0.196350 -0.379395 -0.174255 -0.887268 1441740714 0.196350 -0.379395 -0.174255 -0.887268 1441740714 0.144958 -0.363831 -0.221924 -0.893005 1441740714 0.144958 -0.363831 -0.221924 -0.893005 1441740714 0.144958 -0.363831 -0.221924 -0.893005 1441740714 0.144958 -0.363831 -0.221924 -0.893005 1441740714 0.144958 -0.363831 -0.221924 -0.893005 1441740714 0.185608 -0.327942 -0.221924 -0.899353 1441740714 0.185608 -0.327942 -0.221924 -0.899353 1441740714 0.185608 -0.327942 -0.221924 -0.899353 1441740714 0.185608 -0.327942 -0.221924 -0.899353 1441740714 0.185608 -0.327942 -0.221924 -0.899353 1441740714 0.185608 -0.327942 -0.221924 -0.899353 1441740714 0.435425 -0.203552 -0.155945 -0.862976 1441740714 0.435425 -0.203552 -0.155945 -0.862976 1441740714 0.435425 -0.203552 -0.155945 -0.862976 1441740714 0.435425 -0.203552 -0.155945 -0.862976 1441740714 0.435425 -0.203552 -0.155945 -0.862976 1441740714 0.435425 -0.203552 -0.155945 -0.862976 1441740714 0.435425 -0.203552 -0.155945 -0.862976 1441740714 0.678894 0.088989 -0.234802 -0.689941 1441740714 0.678894 0.088989 -0.234802 -0.689941 1441740714 0.678894 0.088989 -0.234802 -0.689941 1441740714 0.678894 0.088989 -0.234802 -0.689941 1441740714 0.678894 0.088989 -0.234802 -0.689941 1441740714 0.678894 0.088989 -0.234802 -0.689941 1441740714 0.614685 -0.117615 -0.084534 -0.775391 1441740714 0.614685 -0.117615 -0.084534 -0.775391 1441740714 0.614685 -0.117615 -0.084534 -0.775391 1441740714 0.614685 -0.117615 -0.084534 -0.775391 1441740714 0.614685 -0.117615 -0.084534 -0.775391 1441740714 0.614685 -0.117615 -0.084534 -0.775391 1441740714 0.647949 -0.052673 -0.139709 -0.746887 1441740714 0.647949 -0.052673 -0.139709 -0.746887 1441740714 0.647949 -0.052673 -0.139709 -0.746887 1441740714 0.647949 -0.052673 -0.139709 -0.746887 1441740714 0.647949 -0.052673 -0.139709 -0.746887 1441740714 0.647949 -0.052673 -0.139709 -0.746887 1441740714 0.647949 -0.052673 -0.139709 -0.746887 1441740714 0.603821 -0.060974 -0.113159 -0.786682 1441740714 0.603821 -0.060974 -0.113159 -0.786682 1441740714 0.603821 -0.060974 -0.113159 -0.786682 1441740714 0.603821 -0.060974 -0.113159 -0.786682 1441740714 0.603821 -0.060974 -0.113159 -0.786682 1441740714 0.603821 -0.060974 -0.113159 -0.786682 1441740714 0.542603 -0.101074 -0.069824 -0.830933 1441740714 0.542603 -0.101074 -0.069824 -0.830933 1441740714 0.542603 -0.101074 -0.069824 -0.830933 1441740714 0.542603 -0.101074 -0.069824 -0.830933 1441740714 0.542603 -0.101074 -0.069824 -0.830933 1441740714 0.542603 -0.101074 -0.069824 -0.830933 1441740714 0.542603 -0.101074 -0.069824 -0.830933 1441740714 0.467529 -0.138123 -0.040955 -0.872192 1441740714 0.467529 -0.138123 -0.040955 -0.872192 1441740714 0.467529 -0.138123 -0.040955 -0.872192 1441740714 0.467529 -0.138123 -0.040955 -0.872192 1441740714 0.467529 -0.138123 -0.040955 -0.872192 1441740714 0.389282 -0.184570 -0.023010 -0.902161 1441740714 0.389282 -0.184570 -0.023010 -0.902161 1441740714 0.389282 -0.184570 -0.023010 -0.902161 1441740714 0.389282 -0.184570 -0.023010 -0.902161 1441740714 0.389282 -0.184570 -0.023010 -0.902161 1441740714 0.389282 -0.184570 -0.023010 -0.902161 1441740714 0.389282 -0.184570 -0.023010 -0.902161 1441740714 0.322937 -0.234314 -0.030396 -0.916504 1441740714 0.322937 -0.234314 -0.030396 -0.916504 1441740714 0.322937 -0.234314 -0.030396 -0.916504 1441740714 0.322937 -0.234314 -0.030396 -0.916504 1441740714 0.322937 -0.234314 -0.030396 -0.916504 1441740714 0.322937 -0.234314 -0.030396 -0.916504 1441740714 0.271912 -0.283569 -0.045715 -0.918457 1441740714 0.271912 -0.283569 -0.045715 -0.918457 1441740715 0.271912 -0.283569 -0.045715 -0.918457 1441740715 0.271912 -0.283569 -0.045715 -0.918457 1441740715 0.271912 -0.283569 -0.045715 -0.918457 1441740715 0.271912 -0.283569 -0.045715 -0.918457 1441740715 0.238647 -0.324768 -0.073486 -0.912292 1441740715 0.238647 -0.324768 -0.073486 -0.912292 1441740715 0.238647 -0.324768 -0.073486 -0.912292 1441740715 0.238647 -0.324768 -0.073486 -0.912292 1441740715 0.238647 -0.324768 -0.073486 -0.912292 1441740715 0.238647 -0.324768 -0.073486 -0.912292 1441740715 0.228821 -0.364502 -0.097412 -0.897400 1441740715 0.228821 -0.364502 -0.097412 -0.897400 1441740715 0.228821 -0.364502 -0.097412 -0.897400 1441740715 0.228821 -0.364502 -0.097412 -0.897400 1441740715 0.228821 -0.364502 -0.097412 -0.897400 1441740715 0.228821 -0.364502 -0.097412 -0.897400 1441740715 0.223206 -0.384094 -0.137512 -0.885315 1441740715 0.223206 -0.384094 -0.137512 -0.885315 1441740715 0.223206 -0.384094 -0.137512 -0.885315 1441740715 0.223206 -0.384094 -0.137512 -0.885315 1441740715 0.223206 -0.384094 -0.137512 -0.885315 1441740715 0.223206 -0.384094 -0.137512 -0.885315 1441740715 0.200500 -0.377563 -0.190796 -0.883667 1441740715 0.200500 -0.377563 -0.190796 -0.883667 1441740715 0.200500 -0.377563 -0.190796 -0.883667 1441740715 0.200500 -0.377563 -0.190796 -0.883667 1441740715 0.200500 -0.377563 -0.190796 -0.883667 1441740715 0.200500 -0.377563 -0.190796 -0.883667 1441740715 0.200500 -0.377563 -0.190796 -0.883667 1441740715 0.195374 -0.374390 -0.215820 -0.880432 1441740715 0.195374 -0.374390 -0.215820 -0.880432 1441740715 0.195374 -0.374390 -0.215820 -0.880432 1441740715 0.195374 -0.374390 -0.215820 -0.880432 1441740715 0.195374 -0.374390 -0.215820 -0.880432 1441740715 0.195374 -0.374390 -0.215820 -0.880432 1441740715 0.181641 -0.372437 -0.225159 -0.881836 1441740715 0.181641 -0.372437 -0.225159 -0.881836 1441740715 0.181641 -0.372437 -0.225159 -0.881836 1441740715 0.181641 -0.372437 -0.225159 -0.881836 1441740715 0.181641 -0.372437 -0.225159 -0.881836 1441740715 0.181641 -0.372437 -0.225159 -0.881836 1441740715 0.181641 -0.372437 -0.225159 -0.881836 1441740715 0.149963 -0.374573 -0.253540 -0.879211 1441740715 0.149963 -0.374573 -0.253540 -0.879211 1441740715 0.149963 -0.374573 -0.253540 -0.879211 1441740715 0.149963 -0.374573 -0.253540 -0.879211 1441740715 0.149963 -0.374573 -0.253540 -0.879211 1441740715 0.149963 -0.374573 -0.253540 -0.879211 1441740715 0.120239 -0.380493 -0.272583 -0.875549 1441740715 0.120239 -0.380493 -0.272583 -0.875549 1441740715 0.120239 -0.380493 -0.272583 -0.875549 1441740715 0.120239 -0.380493 -0.272583 -0.875549 1441740715 0.120239 -0.380493 -0.272583 -0.875549 1441740715 0.120239 -0.380493 -0.272583 -0.875549 1441740715 0.120239 -0.380493 -0.272583 -0.875549 1441740715 0.288818 -0.331543 -0.273926 -0.855408 1441740715 0.288818 -0.331543 -0.273926 -0.855408 1441740715 0.288818 -0.331543 -0.273926 -0.855408 1441740715 0.288818 -0.331543 -0.273926 -0.855408 1441740715 0.288818 -0.331543 -0.273926 -0.855408 1441740715 0.288818 -0.331543 -0.273926 -0.855408 1441740715 0.589539 -0.119019 -0.217407 -0.768799 1441740715 0.589539 -0.119019 -0.217407 -0.768799 1441740715 0.589539 -0.119019 -0.217407 -0.768799 1441740715 0.589539 -0.119019 -0.217407 -0.768799 1441740715 0.589539 -0.119019 -0.217407 -0.768799 1441740715 0.679016 -0.086304 -0.043213 -0.727722 1441740715 0.679016 -0.086304 -0.043213 -0.727722 1441740715 0.679016 -0.086304 -0.043213 -0.727722 1441740715 0.679016 -0.086304 -0.043213 -0.727722 1441740715 0.679016 -0.086304 -0.043213 -0.727722 1441740715 0.679016 -0.086304 -0.043213 -0.727722 1441740715 0.679016 -0.086304 -0.043213 -0.727722 1441740715 0.607117 -0.091858 -0.146667 -0.775574 1441740715 0.607117 -0.091858 -0.146667 -0.775574 1441740715 0.607117 -0.091858 -0.146667 -0.775574 1441740715 0.607117 -0.091858 -0.146667 -0.775574 1441740715 0.607117 -0.091858 -0.146667 -0.775574 1441740715 0.624634 -0.029785 -0.159790 -0.763855 1441740715 0.624634 -0.029785 -0.159790 -0.763855 1441740715 0.624634 -0.029785 -0.159790 -0.763855 1441740715 0.624634 -0.029785 -0.159790 -0.763855 1441740715 0.624634 -0.029785 -0.159790 -0.763855 1441740715 0.624634 -0.029785 -0.159790 -0.763855 1441740715 0.601257 -0.063293 -0.119019 -0.787598 1441740715 0.601257 -0.063293 -0.119019 -0.787598 1441740715 0.601257 -0.063293 -0.119019 -0.787598 1441740715 0.601257 -0.063293 -0.119019 -0.787598 1441740715 0.601257 -0.063293 -0.119019 -0.787598 1441740715 0.601257 -0.063293 -0.119019 -0.787598 1441740715 0.557983 -0.116699 -0.094116 -0.816223 1441740715 0.557983 -0.116699 -0.094116 -0.816223 1441740715 0.557983 -0.116699 -0.094116 -0.816223 1441740715 0.557983 -0.116699 -0.094116 -0.816223 1441740715 0.557983 -0.116699 -0.094116 -0.816223 1441740715 0.557983 -0.116699 -0.094116 -0.816223 1441740715 0.557983 -0.116699 -0.094116 -0.816223 1441740715 0.484375 -0.158569 -0.081787 -0.856506 1441740715 0.484375 -0.158569 -0.081787 -0.856506 1441740715 0.484375 -0.158569 -0.081787 -0.856506 1441740715 0.484375 -0.158569 -0.081787 -0.856506 1441740715 0.484375 -0.158569 -0.081787 -0.856506 1441740715 0.484375 -0.158569 -0.081787 -0.856506 1441740715 0.408325 -0.190918 -0.085754 -0.888550 1441740715 0.408325 -0.190918 -0.085754 -0.888550 1441740715 0.408325 -0.190918 -0.085754 -0.888550 1441740715 0.408325 -0.190918 -0.085754 -0.888550 1441740715 0.408325 -0.190918 -0.085754 -0.888550 1441740715 0.408325 -0.190918 -0.085754 -0.888550 1441740715 0.408325 -0.190918 -0.085754 -0.888550 1441740715 0.336792 -0.215271 -0.092468 -0.911987 1441740715 0.336792 -0.215271 -0.092468 -0.911987 1441740715 0.336792 -0.215271 -0.092468 -0.911987 1441740716 0.336792 -0.215271 -0.092468 -0.911987 1441740716 0.336792 -0.215271 -0.092468 -0.911987 1441740716 0.336792 -0.215271 -0.092468 -0.911987 1441740716 0.274048 -0.254028 -0.087769 -0.923401 1441740716 0.274048 -0.254028 -0.087769 -0.923401 1441740716 0.274048 -0.254028 -0.087769 -0.923401 1441740716 0.274048 -0.254028 -0.087769 -0.923401 1441740716 0.274048 -0.254028 -0.087769 -0.923401 1441740716 0.274048 -0.254028 -0.087769 -0.923401 1441740716 0.274048 -0.254028 -0.087769 -0.923401 1441740716 0.236145 -0.293701 -0.090698 -0.921875 1441740716 0.236145 -0.293701 -0.090698 -0.921875 1441740716 0.236145 -0.293701 -0.090698 -0.921875 1441740716 0.236145 -0.293701 -0.090698 -0.921875 1441740716 0.236145 -0.293701 -0.090698 -0.921875 1441740716 0.222290 -0.324341 -0.124268 -0.911072 1441740716 0.222290 -0.324341 -0.124268 -0.911072 1441740716 0.222290 -0.324341 -0.124268 -0.911072 1441740716 0.222290 -0.324341 -0.124268 -0.911072 1441740716 0.222290 -0.324341 -0.124268 -0.911072 1441740716 0.222290 -0.324341 -0.124268 -0.911072 1441740716 0.194763 -0.352356 -0.171021 -0.899292 1441740716 0.194763 -0.352356 -0.171021 -0.899292 1441740716 0.194763 -0.352356 -0.171021 -0.899292 1441740716 0.194763 -0.352356 -0.171021 -0.899292 1441740716 0.194763 -0.352356 -0.171021 -0.899292 1441740716 0.194763 -0.352356 -0.171021 -0.899292 1441740716 0.173950 -0.383057 -0.190002 -0.887085 1441740716 0.173950 -0.383057 -0.190002 -0.887085 1441740716 0.173950 -0.383057 -0.190002 -0.887085 1441740716 0.173950 -0.383057 -0.190002 -0.887085 1441740716 0.173950 -0.383057 -0.190002 -0.887085 1441740716 0.173950 -0.383057 -0.190002 -0.887085 1441740716 0.173950 -0.383057 -0.190002 -0.887085 1441740716
[truncated: 232,728 more chars]
