# Supplementary material for: Quaternion-Based Gesture Recognition Using Wireless Wearable Motion Capture Sensors
Source: Sensors (Basel). 2016 Apr 28;16(5):605. doi: 10.3390/s16050605 (PMC4883296; doi:10.3390/s16050605)
Supplement: Supplementary file 1 [file sensors-16-00605-s001.zip › MultiSensorGestureData/P2/1. Jab/Training19.txt]

-0.358337 -0.535461 -0.552063 0.529297 1441740569 -0.358337 -0.535461 -0.552063 0.529297 1441740569 -0.358337 -0.535461 -0.552063 0.529297 1441740569 -0.358337 -0.535461 -0.552063 0.529297 1441740569 -0.358337 -0.535461 -0.552063 0.529297 1441740569 -0.357117 -0.543213 -0.539795 0.534851 1441740569 -0.357117 -0.543213 -0.539795 0.534851 1441740569 -0.357117 -0.543213 -0.539795 0.534851 1441740569 -0.357117 -0.543213 -0.539795 0.534851 1441740569 -0.357117 -0.543213 -0.539795 0.534851 1441740569 -0.357117 -0.543213 -0.539795 0.534851 1441740569 -0.356750 -0.547302 -0.534424 0.536377 1441740569 -0.356750 -0.547302 -0.534424 0.536377 1441740569 -0.356750 -0.547302 -0.534424 0.536377 1441740569 -0.356750 -0.547302 -0.534424 0.536377 1441740569 -0.356750 -0.547302 -0.534424 0.536377 1441740569 -0.356750 -0.547302 -0.534424 0.536377 1441740569 -0.356750 -0.547302 -0.534424 0.536377 1441740569 -0.356750 -0.547302 -0.534424 0.536377 1441740569 -0.358215 -0.549622 -0.535034 0.532349 1441740569 -0.358215 -0.549622 -0.535034 0.532349 1441740569 -0.358215 -0.549622 -0.535034 0.532349 1441740569 -0.358215 -0.549622 -0.535034 0.532349 1441740569 -0.358215 -0.549622 -0.535034 0.532349 1441740569 -0.358215 -0.549622 -0.535034 0.532349 1441740569 -0.362671 -0.547913 -0.541199 0.524841 1441740569 -0.362671 -0.547913 -0.541199 0.524841 1441740569 -0.362671 -0.547913 -0.541199 0.524841 1441740569 -0.362671 -0.547913 -0.541199 0.524841 1441740569 -0.362671 -0.547913 -0.541199 0.524841 1441740569 -0.362671 -0.547913 -0.541199 0.524841 1441740569 -0.366699 -0.543945 -0.546265 0.520874 1441740569 -0.366699 -0.543945 -0.546265 0.520874 1441740569 -0.366699 -0.543945 -0.546265 0.520874 1441740569 -0.366699 -0.543945 -0.546265 0.520874 1441740569 -0.366699 -0.543945 -0.546265 0.520874 1441740569 -0.366699 -0.543945 -0.546265 0.520874 1441740569 -0.370605 -0.541138 -0.549744 0.517395 1441740569 -0.370605 -0.541138 -0.549744 0.517395 1441740569 -0.370605 -0.541138 -0.549744 0.517395 1441740569 -0.370605 -0.541138 -0.549744 0.517395 1441740569 -0.370605 -0.541138 -0.549744 0.517395 1441740569 -0.370605 -0.541138 -0.549744 0.517395 1441740569 -0.370605 -0.541138 -0.549744 0.517395 1441740569 -0.370605 -0.541138 -0.549744 0.517395 1441740569 -0.372864 -0.538391 -0.553650 0.514404 1441740569 -0.372864 -0.538391 -0.553650 0.514404 1441740569 -0.372864 -0.538391 -0.553650 0.514404 1441740569 -0.372864 -0.538391 -0.553650 0.514404 1441740569 -0.372864 -0.538391 -0.553650 0.514404 1441740569 -0.372864 -0.538391 -0.553650 0.514404 1441740569 -0.373596 -0.537109 -0.556702 0.511963 1441740569 -0.373596 -0.537109 -0.556702 0.511963 1441740569 -0.373596 -0.537109 -0.556702 0.511963 1441740569 -0.373596 -0.537109 -0.556702 0.511963 1441740569 -0.373596 -0.537109 -0.556702 0.511963 1441740569 -0.373596 -0.537109 -0.556702 0.511963 1441740569 -0.377563 -0.533691 -0.559814 0.509216 1441740569 -0.377563 -0.533691 -0.559814 0.509216 1441740569 -0.377563 -0.533691 -0.559814 0.509216 1441740569 -0.377563 -0.533691 -0.559814 0.509216 1441740569 -0.377563 -0.533691 -0.559814 0.509216 1441740569 -0.377563 -0.533691 -0.559814 0.509216 1441740569 -0.384644 -0.525879 -0.567200 0.503845 1441740569 -0.384644 -0.525879 -0.567200 0.503845 1441740569 -0.384644 -0.525879 -0.567200 0.503845 1441740569 -0.384644 -0.525879 -0.567200 0.503845 1441740569 -0.384644 -0.525879 -0.567200 0.503845 1441740569 -0.384644 -0.525879 -0.567200 0.503845 1441740570 -0.384644 -0.525879 -0.567200 0.503845 1441740570 -0.384644 -0.525879 -0.567200 0.503845 1441740570 -0.394775 -0.512695 -0.578552 0.496704 1441740570 -0.394775 -0.512695 -0.578552 0.496704 1441740570 -0.394775 -0.512695 -0.578552 0.496704 1441740570 -0.394775 -0.512695 -0.578552 0.496704 1441740570 -0.394775 -0.512695 -0.578552 0.496704 1441740570 -0.394775 -0.512695 -0.578552 0.496704 1441740570 -0.402100 -0.499268 -0.589783 0.491150 1441740570 -0.402100 -0.499268 -0.589783 0.491150 1441740570 -0.402100 -0.499268 -0.589783 0.491150 1441740570 -0.402100 -0.499268 -0.589783 0.491150 1441740570 -0.402100 -0.499268 -0.589783 0.491150 1441740570 -0.402100 -0.499268 -0.589783 0.491150 1441740570 -0.410217 -0.484985 -0.596130 0.491089 1441740570 -0.410217 -0.484985 -0.596130 0.491089 1441740570 -0.410217 -0.484985 -0.596130 0.491089 1441740570 -0.410217 -0.484985 -0.596130 0.491089 1441740570 -0.410217 -0.484985 -0.596130 0.491089 1441740570 -0.410217 -0.484985 -0.596130 0.491089 1441740570 -0.419189 -0.473450 -0.594849 0.496338 1441740570 -0.419189 -0.473450 -0.594849 0.496338 1441740570 -0.419189 -0.473450 -0.594849 0.496338 1441740570 -0.419189 -0.473450 -0.594849 0.496338 1441740570 -0.419189 -0.473450 -0.594849 0.496338 1441740570 -0.419189 -0.473450 -0.594849 0.496338 1441740570 -0.430176 -0.459412 -0.588379 0.507629 1441740570 -0.430176 -0.459412 -0.588379 0.507629 1441740570 -0.430176 -0.459412 -0.588379 0.507629 1441740570 -0.430176 -0.459412 -0.588379 0.507629 1441740570 -0.430176 -0.459412 -0.588379 0.507629 1441740570 -0.430176 -0.459412 -0.588379 0.507629 1441740570 -0.430176 -0.459412 -0.588379 0.507629 1441740570 -0.430176 -0.459412 -0.588379 0.507629 1441740570 -0.443054 -0.437195 -0.621887 0.475281 1441740570 -0.443054 -0.437195 -0.621887 0.475281 1441740570 -0.443054 -0.437195 -0.621887 0.475281 1441740570 -0.443054 -0.437195 -0.621887 0.475281 1441740570 -0.443054 -0.437195 -0.621887 0.475281 1441740570 -0.443054 -0.437195 -0.621887 0.475281 1441740570 -0.447998 -0.424805 -0.620972 0.482971 1441740570 -0.447998 -0.424805 -0.620972 0.482971 1441740570 -0.447998 -0.424805 -0.620972 0.482971 1441740570 -0.447998 -0.424805 -0.620972 0.482971 1441740570 -0.447998 -0.424805 -0.620972 0.482971 1441740570 -0.447998 -0.424805 -0.620972 0.482971 1441740570 -0.435913 -0.443726 -0.612122 0.488403 1441740570 -0.435913 -0.443726 -0.612122 0.488403 1441740570 -0.435913 -0.443726 -0.612122 0.488403 1441740570 -0.435913 -0.443726 -0.612122 0.488403 1441740570 -0.435913 -0.443726 -0.612122 0.488403 1441740570 -0.435913 -0.443726 -0.612122 0.488403 1441740570 -0.431274 -0.453003 -0.605164 0.492493 1441740570 -0.431274 -0.453003 -0.605164 0.492493 1441740570 -0.431274 -0.453003 -0.605164 0.492493 1441740570 -0.431274 -0.453003 -0.605164 0.492493 1441740570 -0.431274 -0.453003 -0.605164 0.492493 1441740570 -0.431274 -0.453003 -0.605164 0.492493 1441740570 -0.431274 -0.453003 -0.605164 0.492493 1441740570 -0.421387 -0.462891 -0.599182 0.499146 1441740570 -0.421387 -0.462891 -0.599182 0.499146 1441740570 -0.421387 -0.462891 -0.599182 0.499146 1441740570 -0.421387 -0.462891 -0.599182 0.499146 1441740570 -0.421387 -0.462891 -0.599182 0.499146 1441740570 -0.421387 -0.462891 -0.599182 0.499146 1441740570 -0.413635 -0.471619 -0.593811 0.503967 1441740570 -0.413635 -0.471619 -0.593811 0.503967 1441740570 -0.413635 -0.471619 -0.593811 0.503967 1441740570 -0.413635 -0.471619 -0.593811 0.503967 1441740570 -0.413635 -0.471619 -0.593811 0.503967 1441740570 -0.413635 -0.471619 -0.593811 0.503967 1441740570 -0.406921 -0.478455 -0.589233 0.508301 1441740570 -0.406921 -0.478455 -0.589233 0.508301 1441740570 -0.406921 -0.478455 -0.589233 0.508301 1441740570 -0.406921 -0.478455 -0.589233 0.508301 1441740570 -0.406921 -0.478455 -0.589233 0.508301 1441740570 -0.406921 -0.478455 -0.589233 0.508301 1441740570 -0.398010 -0.488953 -0.581909 0.513794 1441740570 -0.398010 -0.488953 -0.581909 0.513794 1441740570 -0.398010 -0.488953 -0.581909 0.513794 1441740570 -0.398010 -0.488953 -0.581909 0.513794 1441740570 -0.398010 -0.488953 -0.581909 0.513794 1441740570 -0.398010 -0.488953 -0.581909 0.513794 1441740570 -0.390015 -0.499512 -0.574158 0.518433 1441740570 -0.390015 -0.499512 -0.574158 0.518433 1441740570 -0.390015 -0.499512 -0.574158 0.518433 1441740570 -0.390015 -0.499512 -0.574158 0.518433 1441740570 -0.390015 -0.499512 -0.574158 0.518433 1441740570 -0.382751 -0.508118 -0.568848 0.521240 1441740570 -0.382751 -0.508118 -0.568848 0.521240 1441740570 -0.382751 -0.508118 -0.568848 0.521240 1441740570 -0.382751 -0.508118 -0.568848 0.521240 1441740570 -0.382751 -0.508118 -0.568848 0.521240 1441740570 -0.382751 -0.508118 -0.568848 0.521240 1441740570 -0.382751 -0.508118 -0.568848 0.521240 1441740570 -0.372681 -0.518127 -0.562744 0.525391 1441740570 -0.372681 -0.518127 -0.562744 0.525391 1441740570 -0.372681 -0.518127 -0.562744 0.525391 1441740570 -0.372681 -0.518127 -0.562744 0.525391 1441740570 -0.372681 -0.518127 -0.562744 0.525391 1441740570 -0.372681 -0.518127 -0.562744 0.525391 1441740570 -0.362427 -0.528748 -0.556091 0.529053 1441740570 -0.362427 -0.528748 -0.556091 0.529053 1441740570 -0.362427 -0.528748 -0.556091 0.529053 1441740570 -0.362427 -0.528748 -0.556091 0.529053 1441740570 -0.362427 -0.528748 -0.556091 0.529053 1441740570 -0.362427 -0.528748 -0.556091 0.529053 1441740570 -0.355042 -0.537659 -0.550537 0.530884 1441740570 -0.355042 -0.537659 -0.550537 0.530884 1441740570 -0.355042 -0.537659 -0.550537 0.530884 1441740570 -0.355042 -0.537659 -0.550537 0.530884 1441740570 -0.355042 -0.537659 -0.550537 0.530884 1441740570 -0.355042 -0.537659 -0.550537 0.530884 1441740571 -0.350586 -0.544678 -0.544861 0.532532 1441740571 -0.350586 -0.544678 -0.544861 0.532532 1441740571 -0.350586 -0.544678 -0.544861 0.532532 1441740571 -0.350586 -0.544678 -0.544861 0.532532 1441740571 -0.350586 -0.544678 -0.544861 0.532532 1441740571 -0.350586 -0.544678 -0.544861 0.532532 1441740571 -0.350586 -0.544678 -0.544861 0.532532 1441740571 -0.350586 -0.545776 -0.543213 0.533142 1441740571 -0.350586 -0.545776 -0.543213 0.533142 1441740571 -0.350586 -0.545776 -0.543213 0.533142 1441740571 -0.350586 -0.545776 -0.543213 0.533142 1441740571 -0.350586 -0.545776 -0.543213 0.533142 1441740571 -0.350586 -0.545776 -0.543213 0.533142 1441740571 -0.355408 -0.541504 -0.548340 0.528992 1441740571 -0.355408 -0.541504 -0.548340 0.528992 1441740571 -0.355408 -0.541504 -0.548340 0.528992 1441740571 -0.355408 -0.541504 -0.548340 0.528992 1441740571 -0.355408 -0.541504 -0.548340 0.528992 1441740571 -0.355408 -0.541504 -0.548340 0.528992 1441740571 -0.355408 -0.541504 -0.548340 0.528992 1441740571 -0.365417 -0.531189 -0.559998 0.520325 1441740571 -0.365417 -0.531189 -0.559998 0.520325 1441740571 -0.365417 -0.531189 -0.559998 0.520325 1441740571 -0.365417 -0.531189 -0.559998 0.520325 1441740571 -0.365417 -0.531189 -0.559998 0.520325 1441740571 -0.365417 -0.531189 -0.559998 0.520325 1441740571 -0.375916 -0.517273 -0.576050 0.509277 1441740571 -0.375916 -0.517273 -0.576050 0.509277 1441740571 -0.375916 -0.517273 -0.576050 0.509277 1441740571 -0.375916 -0.517273 -0.576050 0.509277 1441740571 -0.375916 -0.517273 -0.576050 0.509277 1441740571 -0.375916 -0.517273 -0.576050 0.509277 1441740571 -0.387939 -0.500549 -0.590210 0.500610 1441740571 -0.387939 -0.500549 -0.590210 0.500610 1441740571 -0.387939 -0.500549 -0.590210 0.500610 1441740571 -0.387939 -0.500549 -0.590210 0.500610 1441740571 -0.387939 -0.500549 -0.590210 0.500610 1441740571 -0.387939 -0.500549 -0.590210 0.500610 1441740571 -0.387939 -0.500549 -0.590210 0.500610 1441740571 -0.398926 -0.484558 -0.600464 0.495544 1441740571 -0.398926 -0.484558 -0.600464 0.495544 1441740571 -0.398926 -0.484558 -0.600464 0.495544 1441740571 -0.398926 -0.484558 -0.600464 0.495544 1441740571 -0.398926 -0.484558 -0.600464 0.495544 1441740571 -0.398926 -0.484558 -0.600464 0.495544 1441740571 -0.406006 -0.474976 -0.601440 0.497925 1441740571 -0.406006 -0.474976 -0.601440 0.497925 1441740571 -0.406006 -0.474976 -0.601440 0.497925 1441740571 -0.406006 -0.474976 -0.601440 0.497925 1441740571 -0.406006 -0.474976 -0.601440 0.497925 1441740571 -0.414917 -0.467590 -0.594971 0.505249 1441740571 -0.414917 -0.467590 -0.594971 0.505249 1441740571 -0.414917 -0.467590 -0.594971 0.505249 1441740571 -0.414917 -0.467590 -0.594971 0.505249 1441740571 -0.414917 -0.467590 -0.594971 0.505249 1441740571 -0.414917 -0.467590 -0.594971 0.505249 1441740571 -0.414917 -0.467590 -0.594971 0.505249 1441740571 -0.424744 -0.453491 -0.610840 0.490845 1441740571 -0.424744 -0.453491 -0.610840 0.490845 1441740571 -0.424744 -0.453491 -0.610840 0.490845 1441740571 -0.424744 -0.453491 -0.610840 0.490845 1441740571 -0.424744 -0.453491 -0.610840 0.490845 1441740571 -0.424744 -0.453491 -0.610840 0.490845 1441740571 -0.424744 -0.453491 -0.610840 0.490845 1441740571 -0.431519 -0.439270 -0.621094 0.484924 1441740571 -0.431519 -0.439270 -0.621094 0.484924 1441740571 -0.431519 -0.439270 -0.621094 0.484924 1441740571 -0.431519 -0.439270 -0.621094 0.484924 1441740571 -0.431519 -0.439270 -0.621094 0.484924 1441740571 -0.427979 -0.446777 -0.616150 0.487427 1441740571 -0.427979 -0.446777 -0.616150 0.487427 1441740571 -0.427979 -0.446777 -0.616150 0.487427 1441740571 -0.427979 -0.446777 -0.616150 0.487427 1441740571 -0.427979 -0.446777 -0.616150 0.487427 1441740571 -0.427979 -0.446777 -0.616150 0.487427 1441740571 -0.424316 -0.452148 -0.609375 0.494202 1441740571 -0.424316 -0.452148 -0.609375 0.494202 1441740571 -0.424316 -0.452148 -0.609375 0.494202 1441740571 -0.424316 -0.452148 -0.609375 0.494202 1441740571 -0.424316 -0.452148 -0.609375 0.494202 1441740571 -0.424316 -0.452148 -0.609375 0.494202 1441740571 -0.424316 -0.452148 -0.609375 0.494202 1441740571 -0.417480 -0.458618 -0.606140 0.498047 1441740571 -0.417480 -0.458618 -0.606140 0.498047 1441740571 -0.417480 -0.458618 -0.606140 0.498047 1441740571 -0.417480 -0.458618 -0.606140 0.498047 1441740571 -0.417480 -0.458618 -0.606140 0.498047 1441740571 -0.417480 -0.458618 -0.606140 0.498047 1441740571 -0.414185 -0.463684 -0.601746 0.501343 1441740571 -0.414185 -0.463684 -0.601746 0.501343 1441740571 -0.414185 -0.463684 -0.601746 0.501343 1441740571 -0.414185 -0.463684 -0.601746 0.501343 1441740571 -0.414185 -0.463684 -0.601746 0.501343 1441740571 -0.414185 -0.463684 -0.601746 0.501343 1441740571 -0.414185 -0.463684 -0.601746 0.501343 1441740571 -0.410095 -0.469177 -0.597473 0.504700 1441740571 -0.410095 -0.469177 -0.597473 0.504700 1441740571 -0.410095 -0.469177 -0.597473 0.504700 1441740571 -0.410095 -0.469177 -0.597473 0.504700 1441740571 -0.410095 -0.469177 -0.597473 0.504700 1441740571 -0.410095 -0.469177 -0.597473 0.504700 1441740571 -0.403564 -0.477295 -0.590027 0.511108 1441740571 -0.403564 -0.477295 -0.590027 0.511108 1441740571 -0.403564 -0.477295 -0.590027 0.511108 1441740571 -0.403564 -0.477295 -0.590027 0.511108 1441740571 -0.403564 -0.477295 -0.590027 0.511108 1441740571 -0.403564 -0.477295 -0.590027 0.511108 1441740571 -0.396484 -0.487488 -0.581421 0.516846 1441740571 -0.396484 -0.487488 -0.581421 0.516846 1441740571 -0.396484 -0.487488 -0.581421 0.516846 1441740571 -0.396484 -0.487488 -0.581421 0.516846 1441740571 -0.396484 -0.487488 -0.581421 0.516846 1441740571 -0.396484 -0.487488 -0.581421 0.516846 1441740571 -0.396484 -0.487488 -0.581421 0.516846 1441740571 -0.389587 -0.497803 -0.573975 0.520569 1441740572 -0.389587 -0.497803 -0.573975 0.520569 1441740572 -0.389587 -0.497803 -0.573975 0.520569 1441740572 -0.389587 -0.497803 -0.573975 0.520569 1441740572 -0.389587 -0.497803 -0.573975 0.520569 1441740572 -0.380920 -0.507568 -0.568359 0.523682 1441740572 -0.380920 -0.507568 -0.568359 0.523682 1441740572 -0.380920 -0.507568 -0.568359 0.523682 1441740572 -0.380920 -0.507568 -0.568359 0.523682 1441740572 -0.380920 -0.507568 -0.568359 0.523682 1441740572 -0.380920 -0.507568 -0.568359 0.523682 1441740572 -0.374146 -0.514771 -0.564209 0.526062 1441740572 -0.374146 -0.514771 -0.564209 0.526062 1441740572 -0.374146 -0.514771 -0.564209 0.526062 1441740572 -0.374146 -0.514771 -0.564209 0.526062 1441740572 -0.374146 -0.514771 -0.564209 0.526062 1441740572 -0.374146 -0.514771 -0.564209 0.526062 1441740572 -0.374146 -0.514771 -0.564209 0.526062 1441740572 -0.367126 -0.522217 -0.559937 0.528259 1441740572 -0.367126 -0.522217 -0.559937 0.528259 1441740572 -0.367126 -0.522217 -0.559937 0.528259 1441740572 -0.367126 -0.522217 -0.559937 0.528259 1441740572 -0.367126 -0.522217 -0.559937 0.528259 1441740572 -0.367126 -0.522217 -0.559937 0.528259 1441740572 -0.367126 -0.522217 -0.559937 0.528259 1441740572 -0.361023 -0.528809 -0.556519 0.529541 1441740572 -0.361023 -0.528809 -0.556519 0.529541 1441740572 -0.361023 -0.528809 -0.556519 0.529541 1441740572 -0.361023 -0.528809 -0.556519 0.529541 1441740572 -0.361023 -0.528809 -0.556519 0.529541 1441740572 -0.361023 -0.528809 -0.556519 0.529541 1441740572 -0.355652 -0.535095 -0.555237 0.528198 1441740572 -0.355652 -0.535095 -0.555237 0.528198 1441740572 -0.355652 -0.535095 -0.555237 0.528198 1441740572 -0.355652 -0.535095 -0.555237 0.528198 1441740572 -0.355652 -0.535095 -0.555237 0.528198 1441740572 -0.355652 -0.535095 -0.555237 0.528198 1441740572 -0.355286 -0.535889 -0.556885 0.525818 1441740572 -0.355286 -0.535889 -0.556885 0.525818 1441740572 -0.355286 -0.535889 -0.556885 0.525818 1441740572 -0.355286 -0.535889 -0.556885 0.525818 1441740572 -0.355286 -0.535889 -0.556885 0.525818 1441740572 -0.355286 -0.535889 -0.556885 0.525818 1441740572 -0.355286 -0.535889 -0.556885 0.525818 1441740572 -0.362549 -0.528381 -0.568665 0.515808 1441740572 -0.362549 -0.528381 -0.568665 0.515808 1441740572 -0.362549 -0.528381 -0.568665 0.515808 1441740572 -0.362549 -0.528381 -0.568665 0.515808 1441740572 -0.362549 -0.528381 -0.568665 0.515808 1441740572 -0.362549 -0.528381 -0.568665 0.515808 1441740572 -0.375305 -0.512146 -0.585449 0.504089 1441740572 -0.375305 -0.512146 -0.585449 0.504089 1441740572 -0.375305 -0.512146 -0.585449 0.504089 1441740572 -0.375305 -0.512146 -0.585449 0.504089 1441740572 -0.375305 -0.512146 -0.585449 0.504089 1441740572 -0.375305 -0.512146 -0.585449 0.504089 1441740572 -0.375305 -0.512146 -0.585449 0.504089 1441740572 -0.387939 -0.492371 -0.601257 0.495667 1441740572 -0.387939 -0.492371 -0.601257 0.495667 1441740572 -0.387939 -0.492371 -0.601257 0.495667 1441740572 -0.387939 -0.492371 -0.601257 0.495667 1441740572 -0.387939 -0.492371 -0.601257 0.495667 1441740572 -0.387939 -0.492371 -0.601257 0.495667 1441740572 -0.399048 -0.473511 -0.609070 0.495667 1441740572 -0.399048 -0.473511 -0.609070 0.495667 1441740572 -0.399048 -0.473511 -0.609070 0.495667 1441740572 -0.399048 -0.473511 -0.609070 0.495667 1441740572 -0.399048 -0.473511 -0.609070 0.495667 1441740572 -0.399048 -0.473511 -0.609070 0.495667 1441740572 -0.404541 -0.467529 -0.598999 0.508911 1441740572 -0.404541 -0.467529 -0.598999 0.508911 1441740572 -0.404541 -0.467529 -0.598999 0.508911 1441740572 -0.404541 -0.467529 -0.598999 0.508911 1441740572 -0.404541 -0.467529 -0.598999 0.508911 1441740572 -0.436157 -0.446838 -0.612976 0.484131 1441740572 -0.436157 -0.446838 -0.612976 0.484131 1441740572 -0.436157 -0.446838 -0.612976 0.484131 1441740572 -0.436157 -0.446838 -0.612976 0.484131 1441740572 -0.436157 -0.446838 -0.612976 0.484131 1441740572 -0.436157 -0.446838 -0.612976 0.484131 1441740572 -0.436157 -0.446838 -0.612976 0.484131 1441740572 -0.413879 -0.429199 -0.657776 0.460388 1441740572 -0.413879 -0.429199 -0.657776 0.460388 1441740572 -0.413879 -0.429199 -0.657776 0.460388 1441740572 -0.413879 -0.429199 -0.657776 0.460388 1441740572 -0.413879 -0.429199 -0.657776 0.460388 1441740572 -0.413879 -0.429199 -0.657776 0.460388 1441740572 -0.445190 -0.412720 -0.629456 0.485046 1441740572 -0.445190 -0.412720 -0.629456 0.485046 1441740572 -0.445190 -0.412720 -0.629456 0.485046 1441740572 -0.445190 -0.412720 -0.629456 0.485046 1441740572 -0.445190 -0.412720 -0.629456 0.485046 1441740572 -0.445190 -0.412720 -0.629456 0.485046 1441740572 -0.425110 -0.435486 -0.632080 0.479797 1441740572 -0.425110 -0.435486 -0.632080 0.479797 1441740572 -0.425110 -0.435486 -0.632080 0.479797 1441740572 -0.425110 -0.435486 -0.632080 0.479797 1441740572 -0.425110 -0.435486 -0.632080 0.479797 1441740572 -0.425110 -0.435486 -0.632080 0.479797 1441740572 -0.425110 -0.435486 -0.632080 0.479797 1441740572 -0.423401 -0.436462 -0.625793 0.488464 1441740572 -0.423401 -0.436462 -0.625793 0.488464 1441740572 -0.423401 -0.436462 -0.625793 0.488464 1441740572 -0.423401 -0.436462 -0.625793 0.488464 1441740572 -0.423401 -0.436462 -0.625793 0.488464 1441740572 -0.409363 -0.454346 -0.617004 0.495361 1441740572 -0.409363 -0.454346 -0.617004 0.495361 1441740572 -0.409363 -0.454346 -0.617004 0.495361 1441740572 -0.409363 -0.454346 -0.617004 0.495361 1441740572 -0.409363 -0.454346 -0.617004 0.495361 1441740572 -0.409363 -0.454346 -0.617004 0.495361 1441740572 -0.400940 -0.463562 -0.610229 0.502075 1441740572 -0.400940 -0.463562 -0.610229 0.502075 1441740573 -0.400940 -0.463562 -0.610229 0.502075 1441740573 -0.400940 -0.463562 -0.610229 0.502075 1441740573 -0.400940 -0.463562 -0.610229 0.502075 1441740573 -0.400940 -0.463562 -0.610229 0.502075 1441740573 -0.400940 -0.463562 -0.610229 0.502075 1441740573 -0.387573 -0.479065 -0.597961 0.512634 1441740573 -0.387573 -0.479065 -0.597961 0.512634 1441740573 -0.387573 -0.479065 -0.597961 0.512634 1441740573 -0.387573 -0.479065 -0.597961 0.512634 1441740573 -0.387573 -0.479065 -0.597961 0.512634 1441740573 -0.387573 -0.479065 -0.597961 0.512634 1441740573 -0.375916 -0.494202 -0.583984 0.522949 1441740573 -0.375916 -0.494202 -0.583984 0.522949 1441740573 -0.375916 -0.494202 -0.583984 0.522949 1441740573 -0.375916 -0.494202 -0.583984 0.522949 1441740573 -0.375916 -0.494202 -0.583984 0.522949 1441740573 -0.375916 -0.494202 -0.583984 0.522949 1441740573 -0.365906 -0.507751 -0.572388 0.529846 1441740573 -0.365906 -0.507751 -0.572388 0.529846 1441740573 -0.365906 -0.507751 -0.572388 0.529846 1441740573 -0.365906 -0.507751 -0.572388 0.529846 1441740573 -0.365906 -0.507751 -0.572388 0.529846 1441740573 -0.365906 -0.507751 -0.572388 0.529846 1441740573 -0.356140 -0.519897 -0.562866 0.534851 1441740573 -0.356140 -0.519897 -0.562866 0.534851 1441740573 -0.356140 -0.519897 -0.562866 0.534851 1441740573 -0.356140 -0.519897 -0.562866 0.534851 1441740573 -0.356140 -0.519897 -0.562866 0.534851 1441740573 -0.356140 -0.519897 -0.562866 0.534851 1441740573 -0.345947 -0.532532 -0.553589 0.538757 1441740573 -0.345947 -0.532532 -0.553589 0.538757 1441740573 -0.345947 -0.532532 -0.553589 0.538757 1441740573 -0.345947 -0.532532 -0.553589 0.538757 1441740573 -0.345947 -0.532532 -0.553589 0.538757 1441740573 -0.345947 -0.532532 -0.553589 0.538757 1441740573 -0.341431 -0.540527 -0.546936 0.540527 1441740573 -0.341431 -0.540527 -0.546936 0.540527 1441740573 -0.341431 -0.540527 -0.546936 0.540527 1441740573 -0.341431 -0.540527 -0.546936 0.540527 1441740573 -0.341431 -0.540527 -0.546936 0.540527 1441740573 -0.341431 -0.540527 -0.546936 0.540527 1441740573 -0.335327 -0.549255 -0.540710 0.541809 1441740573 -0.335327 -0.549255 -0.540710 0.541809 1441740573 -0.335327 -0.549255 -0.540710 0.541809 1441740573 -0.335327 -0.549255 -0.540710 0.541809 1441740573 -0.335327 -0.549255 -0.540710 0.541809 1441740573 -0.335327 -0.549255 -0.540710 0.541809 1441740573 -0.335327 -0.549255 -0.540710 0.541809 1441740573 -0.329895 -0.557251 -0.535278 0.542358 1441740573 -0.329895 -0.557251 -0.535278 0.542358 1441740573 -0.329895 -0.557251 -0.535278 0.542358 1441740573 -0.329895 -0.557251 -0.535278 0.542358 1441740573 -0.329895 -0.557251 -0.535278 0.542358 1441740573 -0.329895 -0.557251 -0.535278 0.542358 1441740573 -0.327393 -0.561523 -0.531982 0.542725 1441740573 -0.327393 -0.561523 -0.531982 0.542725 1441740573 -0.327393 -0.561523 -0.531982 0.542725 1441740573 -0.327393 -0.561523 -0.531982 0.542725 1441740573 -0.327393 -0.561523 -0.531982 0.542725 1441740573 -0.327393 -0.561523 -0.531982 0.542725 1441740573 -0.327393 -0.561523 -0.531982 0.542725 1441740573 -0.326050 -0.562927 -0.530579 0.543396 1441740573 -0.326050 -0.562927 -0.530579 0.543396 1441740573 -0.326050 -0.562927 -0.530579 0.543396 1441740573 -0.326050 -0.562927 -0.530579 0.543396 1441740573 -0.326050 -0.562927 -0.530579 0.543396 1441740573 -0.326050 -0.562927 -0.530579 0.543396 1441740573 -0.331360 -0.558472 -0.538452 0.537109 1441740573 -0.331360 -0.558472 -0.538452 0.537109 1441740573 -0.331360 -0.558472 -0.538452 0.537109 1441740573 -0.331360 -0.558472 -0.538452 0.537109 1441740573 -0.331360 -0.558472 -0.538452 0.537109 1441740573 -0.331360 -0.558472 -0.538452 0.537109 1441740573 -0.331360 -0.558472 -0.538452 0.537109 1441740573 -0.341125 -0.546753 -0.553406 0.527771 1441740573 -0.341125 -0.546753 -0.553406 0.527771 1441740573 -0.341125 -0.546753 -0.553406 0.527771 1441740573 -0.341125 -0.546753 -0.553406 0.527771 1441740573 -0.341125 -0.546753 -0.553406 0.527771 1441740573 -0.351379 -0.530396 -0.569275 0.520752 1441740573 -0.351379 -0.530396 -0.569275 0.520752 1441740573 -0.351379 -0.530396 -0.569275 0.520752 1441740573 -0.351379 -0.530396 -0.569275 0.520752 1441740573 -0.351379 -0.530396 -0.569275 0.520752 1441740573 -0.351379 -0.530396 -0.569275 0.520752 1441740573 -0.366272 -0.511108 -0.581482 0.516296 1441740573 -0.366272 -0.511108 -0.581482 0.516296 1441740573 -0.366272 -0.511108 -0.581482 0.516296 1441740573 -0.366272 -0.511108 -0.581482 0.516296 1441740573 -0.366272 -0.511108 -0.581482 0.516296 1441740573 -0.366272 -0.511108 -0.581482 0.516296 1441740573 -0.377014 -0.496460 -0.582703 0.521423 1441740573 -0.377014 -0.496460 -0.582703 0.521423 1441740573 -0.377014 -0.496460 -0.582703 0.521423 1441740573 -0.377014 -0.496460 -0.582703 0.521423 1441740573 -0.377014 -0.496460 -0.582703 0.521423 1441740573 -0.377014 -0.496460 -0.582703 0.521423 1441740573 -0.377014 -0.496460 -0.582703 0.521423 1441740573 -0.400452 -0.481262 -0.582092 0.518860 1441740573 -0.400452 -0.481262 -0.582092 0.518860 1441740573 -0.400452 -0.481262 -0.582092 0.518860 1441740573 -0.400452 -0.481262 -0.582092 0.518860 1441740573 -0.400452 -0.481262 -0.582092 0.518860 1441740573 -0.400452 -0.481262 -0.582092 0.518860 1441740573 -0.419983 -0.451538 -0.630371 0.471619 1441740573 -0.419983 -0.451538 -0.630371 0.471619 1441740573 -0.419983 -0.451538 -0.630371 0.471619 1441740573 -0.419983 -0.451538 -0.630371 0.471619 1441740573 -0.419983 -0.451538 -0.630371 0.471619 1441740573 -0.419983 -0.451538 -0.630371 0.471619 1441740573 -0.428833 -0.424988 -0.632568 0.485107 1441740573 -0.428833 -0.424988 -0.632568 0.485107 1441740573 -0.428833 -0.424988 -0.632568 0.485107 1441740574 -0.428833 -0.424988 -0.632568 0.485107 1441740574 -0.428833 -0.424988 -0.632568 0.485107 1441740574 -0.428833 -0.424988 -0.632568 0.485107 1441740574 -0.423889 -0.444824 -0.619324 0.488831 1441740574 -0.423889 -0.444824 -0.619324 0.488831 1441740574 -0.423889 -0.444824 -0.619324 0.488831 1441740574 -0.423889 -0.444824 -0.619324 0.488831 1441740574 -0.423889 -0.444824 -0.619324 0.488831 1441740574 -0.423889 -0.444824 -0.619324 0.488831 1441740574 -0.421814 -0.446899 -0.617981 0.490356 1441740574 -0.421814 -0.446899 -0.617981 0.490356 1441740574 -0.421814 -0.446899 -0.617981 0.490356 1441740574 -0.421814 -0.446899 -0.617981 0.490356 1441740574 -0.421814 -0.446899 -0.617981 0.490356 1441740574 -0.421814 -0.446899 -0.617981 0.490356 1441740574 -0.410706 -0.459595 -0.610352 0.497681 1441740574 -0.410706 -0.459595 -0.610352 0.497681 1441740574 -0.410706 -0.459595 -0.610352 0.497681 1441740574 -0.410706 -0.459595 -0.610352 0.497681 1441740574 -0.410706 -0.459595 -0.610352 0.497681 1441740574 -0.410706 -0.459595 -0.610352 0.497681 1441740574 -0.406433 -0.465820 -0.606018 0.500671 1441740574 -0.406433 -0.465820 -0.606018 0.500671 1441740574 -0.406433 -0.465820 -0.606018 0.500671 1441740574 -0.406433 -0.465820 -0.606018 0.500671 1441740574 -0.406433 -0.465820 -0.606018 0.500671 1441740574 -0.406433 -0.465820 -0.606018 0.500671 1441740574 -0.406433 -0.465820 -0.606018 0.500671 1441740574 -0.398682 -0.473511 -0.599915 0.506958 1441740574 -0.398682 -0.473511 -0.599915 0.506958 1441740574 -0.398682 -0.473511 -0.599915 0.506958 1441740574 -0.398682 -0.473511 -0.599915 0.506958 1441740574 -0.398682 -0.473511 -0.599915 0.506958 1441740574 -0.398682 -0.473511 -0.599915 0.506958 1441740574 -0.388794 -0.484802 -0.590515 0.514893 1441740574 -0.388794 -0.484802 -0.590515 0.514893 1441740574 -0.388794 -0.484802 -0.590515 0.514893 1441740574 -0.388794 -0.484802 -0.590515 0.514893 1441740574 -0.388794 -0.484802 -0.590515 0.514893 1441740574 -0.388794 -0.484802 -0.590515 0.514893 1441740574 -0.381104 -0.496399 -0.580750 0.520691 1441740574 -0.381104 -0.496399 -0.580750 0.520691 1441740574 -0.381104 -0.496399 -0.580750 0.520691 1441740574 -0.381104 -0.496399 -0.580750 0.520691 1441740574 -0.381104 -0.496399 -0.580750 0.520691 1441740574 -0.381104 -0.496399 -0.580750 0.520691 1441740574 -0.381104 -0.496399 -0.580750 0.520691 1441740574 -0.374023 -0.506287 -0.572754 0.525146 1441740574 -0.374023 -0.506287 -0.572754 0.525146 1441740574 -0.374023 -0.506287 -0.572754 0.525146 1441740574 -0.374023 -0.506287 -0.572754 0.525146 1441740574 -0.374023 -0.506287 -0.572754 0.525146 1441740574 -0.374023 -0.506287 -0.572754 0.525146 1441740574 -0.374023 -0.506287 -0.572754 0.525146 1441740574 -0.364380 -0.518066 -0.565491 0.528320 1441740574 -0.364380 -0.518066 -0.565491 0.528320 1441740574 -0.364380 -0.518066 -0.565491 0.528320 1441740574 -0.364380 -0.518066 -0.565491 0.528320 1441740574 -0.364380 -0.518066 -0.565491 0.528320 1441740574 -0.354736 -0.529968 -0.557922 0.531128 1441740574 -0.354736 -0.529968 -0.557922 0.531128 1441740574 -0.354736 -0.529968 -0.557922 0.531128 1441740574 -0.354736 -0.529968 -0.557922 0.531128 1441740574 -0.354736 -0.529968 -0.557922 0.531128 1441740574 -0.354736 -0.529968 -0.557922 0.531128 1441740574 -0.354736 -0.529968 -0.557922 0.531128 1441740574 -0.346924 -0.539246 -0.550293 0.534912 1441740574 -0.346924 -0.539246 -0.550293 0.534912 1441740574 -0.346924 -0.539246 -0.550293 0.534912 1441740574 -0.346924 -0.539246 -0.550293 0.534912 1441740574 -0.346924 -0.539246 -0.550293 0.534912 1441740574 -0.346924 -0.539246 -0.550293 0.534912 1441740574 -0.338440 -0.548706 -0.542908 0.538269 1441740574 -0.338440 -0.548706 -0.542908 0.538269 1441740574 -0.338440 -0.548706 -0.542908 0.538269 1441740574 -0.338440 -0.548706 -0.542908 0.538269 1441740574 -0.338440 -0.548706 -0.542908 0.538269 1441740574 -0.338440 -0.548706 -0.542908 0.538269 1441740574 -0.333069 -0.554749 -0.537170 0.541138 1441740574 -0.333069 -0.554749 -0.537170 0.541138 1441740574 -0.333069 -0.554749 -0.537170 0.541138 1441740574 -0.333069 -0.554749 -0.537170 0.541138 1441740574 -0.333069 -0.554749 -0.537170 0.541138 1441740574 -0.333069 -0.554749 -0.537170 0.541138 1441740574 -0.332031 -0.556824 -0.536316 0.540466 1441740574 -0.332031 -0.556824 -0.536316 0.540466 1441740574 -0.332031 -0.556824 -0.536316 0.540466 1441740574 -0.332031 -0.556824 -0.536316 0.540466 1441740574 -0.332031 -0.556824 -0.536316 0.540466 1441740574 -0.332031 -0.556824 -0.536316 0.540466 1441740574 -0.337402 -0.552368 -0.543945 0.534058 1441740574 -0.337402 -0.552368 -0.543945 0.534058 1441740574 -0.337402 -0.552368 -0.543945 0.534058 1441740574 -0.337402 -0.552368 -0.543945 0.534058 1441740574 -0.337402 -0.552368 -0.543945 0.534058 1441740574 -0.337402 -0.552368 -0.543945 0.534058 1441740574 -0.337402 -0.552368 -0.543945 0.534058 1441740574 -0.346619 -0.542114 -0.559448 0.522583 1441740574 -0.346619 -0.542114 -0.559448 0.522583 1441740574 -0.346619 -0.542114 -0.559448 0.522583 1441740574 -0.346619 -0.542114 -0.559448 0.522583 1441740574 -0.346619 -0.542114 -0.559448 0.522583 1441740574 -0.346619 -0.542114 -0.559448 0.522583 1441740574 -0.356873 -0.527832 -0.575684 0.512573 1441740574 -0.356873 -0.527832 -0.575684 0.512573 1441740574 -0.356873 -0.527832 -0.575684 0.512573 1441740574 -0.356873 -0.527832 -0.575684 0.512573 1441740574 -0.356873 -0.527832 -0.575684 0.512573 1441740574 -0.356873 -0.527832 -0.575684 0.512573 1441740574 -0.370728 -0.509521 -0.593018 0.501343 1441740574 -0.370728 -0.509521 -0.593018 0.501343 1441740574 -0.370728 -0.509521 -0.593018 0.501343 1441740574 -0.370728 -0.509521 -0.593018 0.501343 1441740575 -0.370728 -0.509521 -0.593018 0.501343 1441740575 -0.370728 -0.509521 -0.593018 0.501343 1441740575 -0.384399 -0.491333 -0.599121 0.501953 1441740575 -0.384399 -0.491333 -0.599121 0.501953 1441740575 -0.384399 -0.491333 -0.599121 0.501953 1441740575 -0.384399 -0.491333 -0.599121 0.501953 1441740575 -0.384399 -0.491333 -0.599121 0.501953 1441740575 -0.384399 -0.491333 -0.599121 0.501953 1441740575 -0.391602 -0.486572 -0.593079 0.508118 1441740575 -0.391602 -0.486572 -0.593079 0.508118 1441740575 -0.391602 -0.486572 -0.593079 0.508118 1441740575 -0.391602 -0.486572 -0.593079 0.508118 1441740575 -0.391602 -0.486572 -0.593079 0.508118 1441740575 -0.391602 -0.486572 -0.593079 0.508118 1441740575 -0.423157 -0.459656 -0.620483 0.474060 1441740575 -0.423157 -0.459656 -0.620483 0.474060 1441740575 -0.423157 -0.459656 -0.620483 0.474060 1441740575 -0.423157 -0.459656 -0.620483 0.474060 1441740575 -0.423157 -0.459656 -0.620483 0.474060 1441740575 -0.423157 -0.459656 -0.620483 0.474060 1441740575 -0.423157 -0.459656 -0.620483 0.474060 1441740575 -0.399414 -0.440430 -0.649902 0.473450 1441740575 -0.399414 -0.440430 -0.649902 0.473450 1441740575 -0.399414 -0.440430 -0.649902 0.473450 1441740575 -0.399414 -0.440430 -0.649902 0.473450 1441740575 -0.399414 -0.440430 -0.649902 0.473450 1441740575 -0.399414 -0.440430 -0.649902 0.473450 1441740575 -0.419678 -0.437500 -0.630371 0.484924 1441740575 -0.419678 -0.437500 -0.630371 0.484924 1441740575 -0.419678 -0.437500 -0.630371 0.484924 1441740575 -0.419678 -0.437500 -0.630371 0.484924 1441740575 -0.419678 -0.437500 -0.630371 0.484924 1441740575 -0.419678 -0.437500 -0.630371 0.484924 1441740575 -0.414063 -0.442688 -0.634155 0.480164 1441740575 -0.414063 -0.442688 -0.634155 0.480164 1441740575 -0.414063 -0.442688 -0.634155 0.480164 1441740575 -0.414063 -0.442688 -0.634155 0.480164 1441740575 -0.414063 -0.442688 -0.634155 0.480164 1441740575 -0.414063 -0.442688 -0.634155 0.480164 1441740575 -0.414063 -0.442688 -0.634155 0.480164 1441740575 -0.409241 -0.447510 -0.630127 0.485046 1441740575 -0.409241 -0.447510 -0.630127 0.485046 1441740575 -0.409241 -0.447510 -0.630127 0.485046 1441740575 -0.409241 -0.447510 -0.630127 0.485046 1441740575 -0.409241 -0.447510 -0.630127 0.485046 1441740575 -0.409241 -0.447510 -0.630127 0.485046 1441740575 -0.409424 -0.452026 -0.626282 0.485718 1441740575 -0.409424 -0.452026 -0.626282 0.485718 1441740575 -0.409424 -0.452026 -0.626282 0.485718 1441740575 -0.409424 -0.452026 -0.626282 0.485718 1441740575 -0.409424 -0.452026 -0.626282 0.485718 1441740575 -0.409424 -0.452026 -0.626282 0.485718 1441740575 -0.403564 -0.458191 -0.621826 0.490540 1441740575 -0.403564 -0.458191 -0.621826 0.490540 1441740575 -0.403564 -0.458191 -0.621826 0.490540 1441740575 -0.403564 -0.458191 -0.621826 0.490540 1441740575 -0.403564 -0.458191 -0.621826 0.490540 1441740575 -0.403564 -0.458191 -0.621826 0.490540 1441740575 -0.403564 -0.458191 -0.621826 0.490540 1441740575 -0.399048 -0.466919 -0.610596 0.499939 1441740575 -0.399048 -0.466919 -0.610596 0.499939 1441740575 -0.399048 -0.466919 -0.610596 0.499939 1441740575 -0.399048 -0.466919 -0.610596 0.499939 1441740575 -0.399048 -0.466919 -0.610596 0.499939 1441740575 -0.399048 -0.466919 -0.610596 0.499939 1441740575 -0.391113 -0.478638 -0.601990 0.505615 1441740575 -0.391113 -0.478638 -0.601990 0.505615 1441740575 -0.391113 -0.478638 -0.601990 0.505615 1441740575 -0.391113 -0.478638 -0.601990 0.505615 1441740575 -0.391113 -0.478638 -0.601990 0.505615 1441740575 -0.391113 -0.478638 -0.601990 0.505615 1441740575 -0.383118 -0.491638 -0.592224 0.510681 1441740575 -0.383118 -0.491638 -0.592224 0.510681 1441740575 -0.383118 -0.491638 -0.592224 0.510681 1441740575 -0.383118 -0.491638 -0.592224 0.510681 1441740575 -0.383118 -0.491638 -0.592224 0.510681 1441740575 -0.383118 -0.491638 -0.592224 0.510681 1441740575 -0.383118 -0.491638 -0.592224 0.510681 1441740575 -0.372986 -0.505493 -0.584106 0.514038 1441740575 -0.372986 -0.505493 -0.584106 0.514038 1441740575 -0.372986 -0.505493 -0.584106 0.514038 1441740575 -0.372986 -0.505493 -0.584106 0.514038 1441740575 -0.372986 -0.505493 -0.584106 0.514038 1441740575 -0.372986 -0.505493 -0.584106 0.514038 1441740575 -0.361389 -0.519348 -0.575684 0.518005 1441740575 -0.361389 -0.519348 -0.575684 0.518005 1441740575 -0.361389 -0.519348 -0.575684 0.518005 1441740575 -0.361389 -0.519348 -0.575684 0.518005 1441740575 -0.361389 -0.519348 -0.575684 0.518005 1441740575 -0.361389 -0.519348 -0.575684 0.518005 1441740575 -0.361389 -0.519348 -0.575684 0.518005 1441740575 -0.350952 -0.531616 -0.567078 0.522156 1441740575 -0.350952 -0.531616 -0.567078 0.522156 1441740575 -0.350952 -0.531616 -0.567078 0.522156 1441740575 -0.350952 -0.531616 -0.567078 0.522156 1441740575 -0.350952 -0.531616 -0.567078 0.522156 1441740575 -0.350952 -0.531616 -0.567078 0.522156 1441740575 -0.339233 -0.545044 -0.558472 0.525391 1441740575 -0.339233 -0.545044 -0.558472 0.525391 1441740575 -0.339233 -0.545044 -0.558472 0.525391 1441740575 -0.339233 -0.545044 -0.558472 0.525391 1441740575 -0.339233 -0.545044 -0.558472 0.525391 1441740575 -0.339233 -0.545044 -0.558472 0.525391 1441740575 -0.331604 -0.555542 -0.550903 0.527283 1441740575 -0.331604 -0.555542 -0.550903 0.527283 1441740575 -0.331604 -0.555542 -0.550903 0.527283 1441740575 -0.331604 -0.555542 -0.550903 0.527283 1441740575 -0.331604 -0.555542 -0.550903 0.527283 1441740575 -0.331604 -0.555542 -0.550903 0.527283 1441740575 -0.328064 -0.562317 -0.547119 0.526245 1441740575 -0.328064 -0.562317 -0.547119 0.526245 1441740575 -0.328064 -0.562317 -0.547119 0.526245 1441740575 -0.328064 -0.562317 -0.547119 0.526245 1441740575 -0.328064 -0.562317 -0.547119 0.526245 1441740575 -0.328064 -0.562317 -0.547119 0.526245 1441740576 -0.333862 -0.560120 -0.550781 0.521057 1441740576 -0.333862 -0.560120 -0.550781 0.521057 1441740576 -0.333862 -0.560120 -0.550781 0.521057 1441740576 -0.333862 -0.560120 -0.550781 0.521057 1441740576 -0.333862 -0.560120 -0.550781 0.521057 1441740576 -0.333862 -0.560120 -0.550781 0.521057 1441740576 -0.347290 -0.547668 -0.564209 0.511108 1441740576 -0.347290 -0.547668 -0.564209 0.511108 1441740576 -0.347290 -0.547668 -0.564209 0.511108 1441740576 -0.347290 -0.547668 -0.564209 0.511108 1441740576 -0.347290 -0.547668 -0.564209 0.511108 1441740576 -0.347290 -0.547668 -0.564209 0.511108 1441740576 -0.362183 -0.527771 -0.583862 0.499451 1441740576 -0.362183 -0.527771 -0.583862 0.499451 1441740576 -0.362183 -0.527771 -0.583862 0.499451 1441740576 -0.362183 -0.527771 -0.583862 0.499451 1441740576 -0.362183 -0.527771 -0.583862 0.499451 1441740576 -0.362183 -0.527771 -0.583862 0.499451 1441740576 -0.362183 -0.527771 -0.583862 0.499451 1441740576 -0.381348 -0.502747 -0.599121 0.492920 1441740576 -0.381348 -0.502747 -0.599121 0.492920 1441740576 -0.381348 -0.502747 -0.599121 0.492920 1441740576 -0.381348 -0.502747 -0.599121 0.492920 1441740576 -0.381348 -0.502747 -0.599121 0.492920 1441740576 -0.381348 -0.502747 -0.599121 0.492920 1441740576 -0.387695 -0.491150 -0.597473 0.501587 1441740576 -0.387695 -0.491150 -0.597473 0.501587 1441740576 -0.387695 -0.491150 -0.597473 0.501587 1441740576 -0.387695 -0.491150 -0.597473 0.501587 1441740576 -0.387695 -0.491150 -0.597473 0.501587 1441740576 -0.387695 -0.491150 -0.597473 0.501587 1441740576 -0.407959 -0.481750 -0.587708 0.506104 1441740576 -0.407959 -0.481750 -0.587708 0.506104 1441740576 -0.407959 -0.481750 -0.587708 0.506104 1441740576 -0.407959 -0.481750 -0.587708 0.506104 1441740576 -0.407959 -0.481750 -0.587708 0.506104 1441740576 -0.407959 -0.481750 -0.587708 0.506104 1441740576 -0.431702 -0.454224 -0.634033 0.453247 1441740576 -0.431702 -0.454224 -0.634033 0.453247 1441740576 -0.431702 -0.454224 -0.634033 0.453247 1441740576 -0.431702 -0.454224 -0.634033 0.453247 1441740576 -0.431702 -0.454224 -0.634033 0.453247 1441740576 -0.431702 -0.454224 -0.634033 0.453247 1441740576 -0.431702 -0.454224 -0.634033 0.453247 1441740576 -0.428650 -0.436035 -0.642578 0.461853 1441740576 -0.428650 -0.436035 -0.642578 0.461853 1441740576 -0.428650 -0.436035 -0.642578 0.461853 1441740576 -0.428650 -0.436035 -0.642578 0.461853 1441740576 -0.428650 -0.436035 -0.642578 0.461853 1441740576 -0.428650 -0.436035 -0.642578 0.461853 1441740576 -0.433289 -0.444702 -0.630432 0.465942 1441740576 -0.433289 -0.444702 -0.630432 0.465942 1441740576 -0.433289 -0.444702 -0.630432 0.465942 1441740576 -0.433289 -0.444702 -0.630432 0.465942 1441740576 -0.433289 -0.444702 -0.630432 0.465942 1441740576 -0.433289 -0.444702 -0.630432 0.465942 1441740576 -0.433289 -0.444702 -0.630432 0.465942 1441740576 -0.427307 -0.448975 -0.627991 0.470703 1441740576 -0.427307 -0.448975 -0.627991 0.470703 1441740576 -0.427307 -0.448975 -0.627991 0.470703 1441740576 -0.427307 -0.448975 -0.627991 0.470703 1441740576 -0.427307 -0.448975 -0.627991 0.470703 1441740576 -0.427307 -0.448975 -0.627991 0.470703 1441740576 -0.416443 -0.460388 -0.621094 0.478455 1441740576 -0.416443 -0.460388 -0.621094 0.478455 1441740576 -0.416443 -0.460388 -0.621094 0.478455 1441740576 -0.416443 -0.460388 -0.621094 0.478455 1441740576 -0.416443 -0.460388 -0.621094 0.478455 1441740576 -0.416443 -0.460388 -0.621094 0.478455 1441740576 -0.411072 -0.469910 -0.613403 0.483704 1441740576 -0.411072 -0.469910 -0.613403 0.483704 1441740576 -0.411072 -0.469910 -0.613403 0.483704 1441740576 -0.411072 -0.469910 -0.613403 0.483704 1441740576 -0.411072 -0.469910 -0.613403 0.483704 1441740576 -0.411072 -0.469910 -0.613403 0.483704 1441740576 -0.411072 -0.469910 -0.613403 0.483704 1441740576 -0.403687 -0.479675 -0.604736 0.491272 1441740576 -0.403687 -0.479675 -0.604736 0.491272 1441740576 -0.403687 -0.479675 -0.604736 0.491272 1441740576 -0.403687 -0.479675 -0.604736 0.491272 1441740576 -0.403687 -0.479675 -0.604736 0.491272 1441740576 -0.403687 -0.479675 -0.604736 0.491272 1441740576 -0.392761 -0.492004 -0.593994 0.500916 1441740576 -0.392761 -0.492004 -0.593994 0.500916 1441740576 -0.392761 -0.492004 -0.593994 0.500916 1441740576 -0.392761 -0.492004 -0.593994 0.500916 1441740576 -0.392761 -0.492004 -0.593994 0.500916 1441740576 -0.392761 -0.492004 -0.593994 0.500916 1441740576 -0.383484 -0.503662 -0.584473 0.507690 1441740576 -0.383484 -0.503662 -0.584473 0.507690 1441740576 -0.383484 -0.503662 -0.584473 0.507690 1441740576 -0.383484 -0.503662 -0.584473 0.507690 1441740576 -0.383484 -0.503662 -0.584473 0.507690 1441740576 -0.383484 -0.503662 -0.584473 0.507690 1441740576 -0.376526 -0.512817 -0.577820 0.511353 1441740576 -0.376526 -0.512817 -0.577820 0.511353 1441740576 -0.376526 -0.512817 -0.577820 0.511353 1441740576 -0.376526 -0.512817 -0.577820 0.511353 1441740576 -0.376526 -0.512817 -0.577820 0.511353 1441740576 -0.376526 -0.512817 -0.577820 0.511353 1441740576 
-0.395020 -0.513489 -0.573242 0.501770 1441740584 -0.395020 -0.513489 -0.573242 0.501770 1441740584 -0.395020 -0.513489 -0.573242 0.501770 1441740584 -0.395020 -0.513489 -0.573242 0.501770 1441740584 -0.395020 -0.513489 -0.573242 0.501770 1441740584 -0.395020 -0.513489 -0.573242 0.501770 1441740584 -0.395081 -0.511353 -0.577209 0.499329 1441740584 -0.395081 -0.511353 -0.577209 0.499329 1441740584 -0.395081 -0.511353 -0.577209 0.499329 1441740584 -0.395081 -0.511353 -0.577209 0.499329 1441740584 -0.395081 -0.511353 -0.577209 0.499329 1441740584 -0.395081 -0.511353 -0.577209 0.499329 1441740584 -0.397705 -0.506958 -0.582214 0.495850 1441740584 -0.397705 -0.506958 -0.582214 0.495850 1441740584 -0.397705 -0.506958 -0.582214 0.495850 1441740584 -0.397705 -0.506958 -0.582214 0.495850 1441740584 -0.397705 -0.506958 -0.582214 0.495850 1441740584 -0.397705 -0.506958 -0.582214 0.495850 1441740584 -0.402710 -0.501160 -0.587524 0.491394 1441740584 -0.402710 -0.501160 -0.587524 0.491394 1441740584 -0.402710 -0.501160 -0.587524 0.491394 1441740584 -0.402710 -0.501160 -0.587524 0.491394 1441740584 -0.402710 -0.501160 -0.587524 0.491394 1441740584 -0.402710 -0.501160 -0.587524 0.491394 1441740584 -0.408875 -0.495972 -0.590454 0.488098 1441740584 -0.408875 -0.495972 -0.590454 0.488098 1441740584 -0.408875 -0.495972 -0.590454 0.488098 1441740584 -0.408875 -0.495972 -0.590454 0.488098 1441740584 -0.408875 -0.495972 -0.590454 0.488098 1441740584 -0.408875 -0.495972 -0.590454 0.488098 1441740584 -0.408875 -0.495972 -0.590454 0.488098 1441740584 -0.410645 -0.494751 -0.590149 0.488220 1441740584 -0.410645 -0.494751 -0.590149 0.488220 1441740584 -0.410645 -0.494751 -0.590149 0.488220 1441740584 -0.410645 -0.494751 -0.590149 0.488220 1441740584 -0.410645 -0.494751 -0.590149 0.488220 1441740584 -0.410645 -0.494751 -0.590149 0.488220 1441740584 -0.406433 -0.498657 -0.586670 0.492004 1441740584 -0.406433 -0.498657 -0.586670 0.492004 1441740584 -0.406433 -0.498657 -0.586670 0.492004 1441740584 -0.406433 -0.498657 -0.586670 0.492004 1441740584 -0.406433 -0.498657 -0.586670 0.492004 1441740584 -0.406433 -0.498657 -0.586670 0.492004 1441740584 -0.398376 -0.507629 -0.578125 0.499451 1441740584 -0.398376 -0.507629 -0.578125 0.499451 1441740584 -0.398376 -0.507629 -0.578125 0.499451 1441740584 -0.398376 -0.507629 -0.578125 0.499451 1441740584 -0.398376 -0.507629 -0.578125 0.499451 1441740584 -0.387390 -0.521729 -0.567627 0.505615 1441740584 -0.387390 -0.521729 -0.567627 0.505615 1441740584 -0.387390 -0.521729 -0.567627 0.505615 1441740584 -0.387390 -0.521729 -0.567627 0.505615 1441740584 -0.387390 -0.521729 -0.567627 0.505615 1441740584 -0.387390 -0.521729 -0.567627 0.505615 1441740584 -0.378479 -0.535645 -0.553894 0.512878 1441740584 -0.378479 -0.535645 -0.553894 0.512878 1441740584 -0.378479 -0.535645 -0.553894 0.512878 1441740584 -0.378479 -0.535645 -0.553894 0.512878 1441740584 -0.378479 -0.535645 -0.553894 0.512878 1441740584 -0.378479 -0.535645 -0.553894 0.512878 1441740584 -0.378479 -0.535645 -0.553894 0.512878 1441740584 -0.376282 -0.542175 -0.542053 0.520325 1441740584 -0.376282 -0.542175 -0.542053 0.520325 1441740584 -0.376282 -0.542175 -0.542053 0.520325 1441740584 -0.376282 -0.542175 -0.542053 0.520325 1441740584 -0.376282 -0.542175 -0.542053 0.520325 1441740584 -0.376282 -0.542175 -0.542053 0.520325 1441740584 -0.383850 -0.545227 -0.531921 0.522034 1441740584 -0.383850 -0.545227 -0.531921 0.522034 1441740584 -0.383850 -0.545227 -0.531921 0.522034 1441740585 -0.383850 -0.545227 -0.531921 0.522034 1441740585 -0.383850 -0.545227 -0.531921 0.522034 1441740585 -0.383850 -0.545227 -0.531921 0.522034 1441740585 -0.416382 -0.572021 -0.497437 0.502014 1441740585 -0.416382 -0.572021 -0.497437 0.502014 1441740585 -0.416382 -0.572021 -0.497437 0.502014 1441740585 -0.416382 -0.572021 -0.497437 0.502014 1441740585 -0.416382 -0.572021 -0.497437 0.502014 1441740585 -0.416382 -0.572021 -0.497437 0.502014 1441740585 -0.416382 -0.572021 -0.497437 0.502014 1441740585 -0.404236 -0.597595 -0.455994 0.521118 1441740585 -0.404236 -0.597595 -0.455994 0.521118 1441740585 -0.404236 -0.597595 -0.455994 0.521118 1441740585 -0.404236 -0.597595 -0.455994 0.521118 1441740585 -0.404236 -0.597595 -0.455994 0.521118 1441740585 -0.404236 -0.597595 -0.455994 0.521118 1441740585 -0.373291 -0.636353 -0.439453 0.512451 1441740585 -0.373291 -0.636353 -0.439453 0.512451 1441740585 -0.373291 -0.636353 -0.439453 0.512451 1441740585 -0.373291 -0.636353 -0.439453 0.512451 1441740585 -0.373291 -0.636353 -0.439453 0.512451 1441740585 -0.373291 -0.636353 -0.439453 0.512451 1441740585 -0.376831 -0.625793 -0.431335 0.529480 1441740585 -0.376831 -0.625793 -0.431335 0.529480 1441740585 -0.376831 -0.625793 -0.431335 0.529480 1441740585 -0.376831 -0.625793 -0.431335 0.529480 1441740585 -0.376831 -0.625793 -0.431335 0.529480 1441740585 -0.376831 -0.625793 -0.431335 0.529480 1441740585 -0.374939 -0.619690 -0.437500 0.532959 1441740585 -0.374939 -0.619690 -0.437500 0.532959 1441740585 -0.374939 -0.619690 -0.437500 0.532959 1441740585 -0.374939 -0.619690 -0.437500 0.532959 1441740585 -0.374939 -0.619690 -0.437500 0.532959 1441740585 -0.374939 -0.619690 -0.437500 0.532959 1441740585 -0.379333 -0.617920 -0.446594 0.524353 1441740585 -0.379333 -0.617920 -0.446594 0.524353 1441740585 -0.379333 -0.617920 -0.446594 0.524353 1441740585 -0.379333 -0.617920 -0.446594 0.524353 1441740585 -0.379333 -0.617920 -0.446594 0.524353 1441740585 -0.379333 -0.617920 -0.446594 0.524353 1441740585 -0.379333 -0.617920 -0.446594 0.524353 1441740585 -0.381897 -0.611816 -0.457031 0.520569 1441740585 -0.381897 -0.611816 -0.457031 0.520569 1441740585 -0.381897 -0.611816 -0.457031 0.520569 1441740585 -0.381897 -0.611816 -0.457031 0.520569 1441740585 -0.381897 -0.611816 -0.457031 0.520569 1441740585 -0.381897 -0.611816 -0.457031 0.520569 1441740585 -0.384033 -0.610168 -0.467224 0.511841 1441740585 -0.384033 -0.610168 -0.467224 0.511841 1441740585 -0.384033 -0.610168 -0.467224 0.511841 1441740585 -0.384033 -0.610168 -0.467224 0.511841 1441740585 -0.384033 -0.610168 -0.467224 0.511841 1441740585 -0.384033 -0.610168 -0.467224 0.511841 1441740585 -0.384033 -0.610168 -0.467224 0.511841 1441740585 -0.393311 -0.602295 -0.479492 0.502686 1441740585 -0.393311 -0.602295 -0.479492 0.502686 1441740585 -0.393311 -0.602295 -0.479492 0.502686 1441740585 -0.393311 -0.602295 -0.479492 0.502686 1441740585 -0.393311 -0.602295 -0.479492 0.502686 1441740585 -0.393311 -0.602295 -0.479492 0.502686 1441740585 -0.401672 -0.594971 -0.492065 0.492554 1441740585 -0.401672 -0.594971 -0.492065 0.492554 1441740585 -0.401672 -0.594971 -0.492065 0.492554 1441740585 -0.401672 -0.594971 -0.492065 0.492554 1441740585 -0.401672 -0.594971 -0.492065 0.492554 1441740585 -0.401672 -0.594971 -0.492065 0.492554 1441740585 -0.401672 -0.594971 -0.492065 0.492554 1441740585 -0.407593 -0.587097 -0.504456 0.484558 1441740585 -0.407593 -0.587097 -0.504456 0.484558 1441740585 -0.407593 -0.587097 -0.504456 0.484558 1441740585 -0.407593 -0.587097 -0.504456 0.484558 1441740585 -0.407593 -0.587097 -0.504456 0.484558 1441740585 -0.407593 -0.587097 -0.504456 0.484558 1441740585 -0.407593 -0.587097 -0.504456 0.484558 1441740585 -0.415894 -0.576965 -0.516541 0.476807 1441740585 -0.415894 -0.576965 -0.516541 0.476807 1441740585 -0.415894 -0.576965 -0.516541 0.476807 1441740585 -0.415894 -0.576965 -0.516541 0.476807 1441740585 -0.415894 -0.576965 -0.516541 0.476807 1441740585 -0.415894 -0.576965 -0.516541 0.476807 1441740585 -0.424500 -0.566650 -0.529114 0.467773 1441740585 -0.424500 -0.566650 -0.529114 0.467773 1441740585 -0.424500 -0.566650 -0.529114 0.467773 1441740585 -0.424500 -0.566650 -0.529114 0.467773 1441740585 -0.424500 -0.566650 -0.529114 0.467773 1441740585 -0.424500 -0.566650 -0.529114 0.467773 1441740585 -0.430969 -0.555786 -0.541870 0.460205 1441740585 -0.430969 -0.555786 -0.541870 0.460205 1441740585 -0.430969 -0.555786 -0.541870 0.460205 1441740585 -0.430969 -0.555786 -0.541870 0.460205 1441740585 -0.430969 -0.555786 -0.541870 0.460205 1441740585 -0.430969 -0.555786 -0.541870 0.460205 1441740585 -0.430969 -0.555786 -0.541870 0.460205 1441740585 -0.441223 -0.544067 -0.554932 0.448853 1441740585 -0.441223 -0.544067 -0.554932 0.448853 1441740585 -0.441223 -0.544067 -0.554932 0.448853 1441740585 -0.441223 -0.544067 -0.554932 0.448853 1441740585 -0.441223 -0.544067 -0.554932 0.448853 1441740585 -0.441223 -0.544067 -0.554932 0.448853 1441740585 -0.449402 -0.533386 -0.563110 0.443298 1441740585 -0.449402 -0.533386 -0.563110 0.443298 1441740585 -0.449402 -0.533386 -0.563110 0.443298 1441740585 -0.449402 -0.533386 -0.563110 0.443298 1441740585 -0.449402 -0.533386 -0.563110 0.443298 1441740585 -0.449402 -0.533386 -0.563110 0.443298 1441740585 -0.449402 -0.533386 -0.563110 0.443298 1441740585 -0.450562 -0.531616 -0.563538 0.443604 1441740585 -0.450562 -0.531616 -0.563538 0.443604 1441740585 -0.450562 -0.531616 -0.563538 0.443604 1441740585 -0.450562 -0.531616 -0.563538 0.443604 1441740585 -0.450562 -0.531616 -0.563538 0.443604 1441740585 -0.442505 -0.540222 -0.553650 0.453674 1441740585 -0.442505 -0.540222 -0.553650 0.453674 1441740585 -0.442505 -0.540222 -0.553650 0.453674 1441740585 -0.442505 -0.540222 -0.553650 0.453674 1441740586 -0.442505 -0.540222 -0.553650 0.453674 1441740586 -0.442505 -0.540222 -0.553650 0.453674 1441740586 -0.433350 -0.553833 -0.539063 0.463684 1441740586 -0.433350 -0.553833 -0.539063 0.463684 1441740586 -0.433350 -0.553833 -0.539063 0.463684 1441740586 -0.433350 -0.553833 -0.539063 0.463684 1441740586 -0.433350 -0.553833 -0.539063 0.463684 1441740586 -0.433350 -0.553833 -0.539063 0.463684 1441740586 -0.433350 -0.553833 -0.539063 0.463684 1441740586 -0.428162 -0.563354 -0.524231 0.473877 1441740586 -0.428162 -0.563354 -0.524231 0.473877 1441740586 -0.428162 -0.563354 -0.524231 0.473877 1441740586 -0.428162 -0.563354 -0.524231 0.473877 1441740586 -0.428162 -0.563354 -0.524231 0.473877 1441740586 -0.428162 -0.563354 -0.524231 0.473877 1441740586 -0.432434 -0.562378 -0.518188 0.477783 1441740586 -0.432434 -0.562378 -0.518188 0.477783 1441740586 -0.432434 -0.562378 -0.518188 0.477783 1441740586 -0.432434 -0.562378 -0.518188 0.477783 1441740586 -0.432434 -0.562378 -0.518188 0.477783 1441740586 -0.432434 -0.562378 -0.518188 0.477783 1441740586 -0.426086 -0.574463 -0.510742 0.477112 1441740586 -0.426086 -0.574463 -0.510742 0.477112 1441740586 -0.426086 -0.574463 -0.510742 0.477112 1441740586 -0.426086 -0.574463 -0.510742 0.477112 1441740586 -0.426086 -0.574463 -0.510742 0.477112 1441740586 -0.426086 -0.574463 -0.510742 0.477112 1441740586 -0.426086 -0.574463 -0.510742 0.477112 1441740586 -0.398071 -0.604614 -0.471069 0.504150 1441740586 -0.398071 -0.604614 -0.471069 0.504150 1441740586 -0.398071 -0.604614 -0.471069 0.504150 1441740586 -0.398071 -0.604614 -0.471069 0.504150 1441740586 -0.398071 -0.604614 -0.471069 0.504150 1441740586 -0.398071 -0.604614 -0.471069 0.504150 1441740586 -0.399597 -0.616577 -0.456848 0.501526 1441740586 -0.399597 -0.616577 -0.456848 0.501526 1441740586 -0.399597 -0.616577 -0.456848 0.501526 1441740586 -0.399597 -0.616577 -0.456848 0.501526 1441740586 -0.399597 -0.616577 -0.456848 0.501526 1441740586 -0.399597 -0.616577 -0.456848 0.501526 1441740586 -0.391296 -0.604004 -0.464783 0.515808 1441740586 -0.391296 -0.604004 -0.464783 0.515808 1441740586 -0.391296 -0.604004 -0.464783 0.515808 1441740586 -0.391296 -0.604004 -0.464783 0.515808 1441740586 -0.391296 -0.604004 -0.464783 0.515808 1441740586 -0.391296 -0.604004 -0.464783 0.515808 1441740586 -0.400146 -0.597656 -0.470032 0.511719 1441740586 -0.400146 -0.597656 -0.470032 0.511719 1441740586 -0.400146 -0.597656 -0.470032 0.511719 1441740586 -0.400146 -0.597656 -0.470032 0.511719 1441740586 -0.400146 -0.597656 -0.470032 0.511719 1441740586 -0.400146 -0.597656 -0.470032 0.511719 1441740586 -0.400146 -0.597656 -0.470032 0.511719 1441740586 -0.403687 -0.592529 -0.480347 0.505249 1441740586 -0.403687 -0.592529 -0.480347 0.505249 1441740586 -0.403687 -0.592529 -0.480347 0.505249 1441740586 -0.403687 -0.592529 -0.480347 0.505249 1441740586 -0.403687 -0.592529 -0.480347 0.505249 1441740586 -0.403687 -0.592529 -0.480347 0.505249 1441740586 -0.408569 -0.586853 -0.490234 0.498413 1441740586 -0.408569 -0.586853 -0.490234 0.498413 1441740586 -0.408569 -0.586853 -0.490234 0.498413 1441740586 -0.408569 -0.586853 -0.490234 0.498413 1441740586 -0.408569 -0.586853 -0.490234 0.498413 1441740586 -0.408569 -0.586853 -0.490234 0.498413 1441740586 -0.408569 -0.586853 -0.490234 0.498413 1441740586 -0.414124 -0.579712 -0.502441 0.489990 1441740586 -0.414124 -0.579712 -0.502441 0.489990 1441740586 -0.414124 -0.579712 -0.502441 0.489990 1441740586 -0.414124 -0.579712 -0.502441 0.489990 1441740586 -0.414124 -0.579712 -0.502441 0.489990 1441740586 -0.414124 -0.579712 -0.502441 0.489990 1441740586 -0.421936 -0.571655 -0.513306 0.481384 1441740586 -0.421936 -0.571655 -0.513306 0.481384 1441740586 -0.421936 -0.571655 -0.513306 0.481384 1441740586 -0.421936 -0.571655 -0.513306 0.481384 1441740586 -0.421936 -0.571655 -0.513306 0.481384 1441740586 -0.421936 -0.571655 -0.513306 0.481384 1441740586 -0.426514 -0.564697 -0.522278 0.475952 1441740586 -0.426514 -0.564697 -0.522278 0.475952 1441740586 -0.426514 -0.564697 -0.522278 0.475952 1441740586 -0.426514 -0.564697 -0.522278 0.475952 1441740586 -0.426514 -0.564697 -0.522278 0.475952 1441740586 -0.426514 -0.564697 -0.522278 0.475952 1441740586 -0.429138 -0.560852 -0.530579 0.468872 1441740586 -0.429138 -0.560852 -0.530579 0.468872 1441740586 -0.429138 -0.560852 -0.530579 0.468872 1441740586 -0.429138 -0.560852 -0.530579 0.468872 1441740586 -0.429138 -0.560852 -0.530579 0.468872 1441740586 -0.429138 -0.560852 -0.530579 0.468872 1441740586 -0.429138 -0.560852 -0.530579 0.468872 1441740586 -0.431885 -0.557251 -0.536926 0.463379 1441740586 -0.431885 -0.557251 -0.536926 0.463379 1441740586 -0.431885 -0.557251 -0.536926 0.463379 1441740586 -0.431885 -0.557251 -0.536926 0.463379 1441740586 -0.431885 -0.557251 -0.536926 0.463379 1441740586 -0.431885 -0.557251 -0.536926 0.463379 1441740586 -0.433350 -0.553650 -0.542175 0.460266 1441740586 -0.433350 -0.553650 -0.542175 0.460266 1441740586 -0.433350 -0.553650 -0.542175 0.460266 1441740586 -0.433350 -0.553650 -0.542175 0.460266 1441740586 -0.433350 -0.553650 -0.542175 0.460266 1441740586 -0.433350 -0.553650 -0.542175 0.460266 1441740586 -0.435364 -0.550293 -0.546631 0.457031 1441740586 -0.435364 -0.550293 -0.546631 0.457031 1441740586 -0.435364 -0.550293 -0.546631 0.457031 1441740586 -0.435364 -0.550293 -0.546631 0.457031 1441740586 -0.435364 -0.550293 -0.546631 0.457031 1441740586 -0.435364 -0.550293 -0.546631 0.457031 1441740586 -0.435364 -0.550293 -0.546631 0.457031 1441740586 -0.438538 -0.546692 -0.552124 0.451721 1441740586 -0.438538 -0.546692 -0.552124 0.451721 1441740586 -0.438538 -0.546692 -0.552124 0.451721 1441740586 -0.438538 -0.546692 -0.552124 0.451721 1441740586 -0.438538 -0.546692 -0.552124 0.451721 1441740587 -0.438538 -0.546692 -0.552124 0.451721 1441740587 -0.440247 -0.545471 -0.552979 0.450439 1441740587 -0.440247 -0.545471 -0.552979 0.450439 1441740587 -0.440247 -0.545471 -0.552979 0.450439 1441740587 -0.440247 -0.545471 -0.552979 0.450439 1441740587 -0.440247 -0.545471 -0.552979 0.450439 1441740587 -0.440247 -0.545471 -0.552979 0.450439 1441740587 -0.436523 -0.550110 -0.548218 0.454285 1441740587 -0.436523 -0.550110 -0.548218 0.454285 1441740587 -0.436523 -0.550110 -0.548218 0.454285 1441740587 -0.436523 -0.550110 -0.548218 0.454285 1441740587 -0.436523 -0.550110 -0.548218 0.454285 1441740587 -0.436523 -0.550110 -0.548218 0.454285 1441740587 -0.436523 -0.550110 -0.548218 0.454285 1441740587 -0.428894 -0.560486 -0.537781 0.461243 1441740587 -0.428894 -0.560486 -0.537781 0.461243 1441740587 -0.428894 -0.560486 -0.537781 0.461243 1441740587 -0.428894 -0.560486 -0.537781 0.461243 1441740587 -0.428894 -0.560486 -0.537781 0.461243 1441740587 -0.423767 -0.570374 -0.525574 0.467957 1441740587 -0.423767 -0.570374 -0.525574 0.467957 1441740587 -0.423767 -0.570374 -0.525574 0.467957 1441740587 -0.423767 -0.570374 -0.525574 0.467957 1441740587 -0.423767 -0.570374 -0.525574 0.467957 1441740587 -0.423767 -0.570374 -0.525574 0.467957 1441740587 -0.423767 -0.570374 -0.525574 0.467957 1441740587 -0.423218 -0.575195 -0.515991 0.473145 1441740587 -0.423218 -0.575195 -0.515991 0.473145 1441740587 -0.423218 -0.575195 -0.515991 0.473145 1441740587 -0.423218 -0.575195 -0.515991 0.473145 1441740587 -0.423218 -0.575195 -0.515991 0.473145 1441740587 -0.423218 -0.575195 -0.515991 0.473145 1441740587 -0.423218 -0.575195 -0.515991 0.473145 1441740587 -0.431580 -0.569519 -0.513000 0.475708 1441740587 -0.431580 -0.569519 -0.513000 0.475708 1441740587 -0.431580 -0.569519 -0.513000 0.475708 1441740587 -0.431580 -0.569519 -0.513000 0.475708 1441740587 -0.431580 -0.569519 -0.513000 0.475708 1441740587 -0.431580 -0.569519 -0.513000 0.475708 1441740587 -0.431885 -0.564941 -0.507080 0.487061 1441740587 -0.431885 -0.564941 -0.507080 0.487061 1441740587 -0.431885 -0.564941 -0.507080 0.487061 1441740587 -0.431885 -0.564941 -0.507080 0.487061 1441740587 -0.431885 -0.564941 -0.507080 0.487061 1441740587 -0.431885 -0.564941 -0.507080 0.487061 1441740587 -0.397522 -0.600403 -0.480469 0.500732 1441740587 -0.397522 -0.600403 -0.480469 0.500732 1441740587 -0.397522 -0.600403 -0.480469 0.500732 1441740587 -0.397522 -0.600403 -0.480469 0.500732 1441740587 -0.397522 -0.600403 -0.480469 0.500732 1441740587 -0.397522 -0.600403 -0.480469 0.500732 1441740587 -0.397522 -0.600403 -0.480469 0.500732 1441740587 -0.397949 -0.624817 -0.467102 0.482849 1441740587 -0.397949 -0.624817 -0.467102 0.482849 1441740587 -0.397949 -0.624817 -0.467102 0.482849 1441740587 -0.397949 -0.624817 -0.467102 0.482849 1441740587 -0.397949 -0.624817 -0.467102 0.482849 1441740587 -0.397949 -0.624817 -0.467102 0.482849 1441740587 -0.398132 -0.599731 -0.465088 0.515320 1441740587 -0.398132 -0.599731 -0.465088 0.515320 1441740587 -0.398132 -0.599731 -0.465088 0.515320 1441740587 -0.398132 -0.599731 -0.465088 0.515320 1441740587 -0.398132 -0.599731 -0.465088 0.515320 1441740587 -0.398132 -0.599731 -0.465088 0.515320 1441740587 -0.398132 -0.599731 -0.465088 0.515320 1441740587 -0.403503 -0.597778 -0.476013 0.503357 1441740587 -0.403503 -0.597778 -0.476013 0.503357 1441740587 -0.403503 -0.597778 -0.476013 0.503357 1441740587 -0.403503 -0.597778 -0.476013 0.503357 1441740587 -0.403503 -0.597778 -0.476013 0.503357 1441740587 -0.403503 -0.597778 -0.476013 0.503357 1441740587 -0.407898 -0.591187 -0.485657 0.498352 1441740587 -0.407898 -0.591187 -0.485657 0.498352 1441740587 -0.407898 -0.591187 -0.485657 0.498352 1441740587 -0.407898 -0.591187 -0.485657 0.498352 1441740587 -0.407898 -0.591187 -0.485657 0.498352 1441740587 -0.407898 -0.591187 -0.485657 0.498352 1441740587 -0.407898 -0.591187 -0.485657 0.498352 1441740587 -0.409180 -0.587158 -0.491699 0.496094 1441740587 -0.409180 -0.587158 -0.491699 0.496094 1441740587 -0.409180 -0.587158 -0.491699 0.496094 1441740587 -0.409180 -0.587158 -0.491699 0.496094 1441740587 -0.409180 -0.587158 -0.491699 0.496094 1441740587 -0.409180 -0.587158 -0.491699 0.496094 1441740587 -0.414246 -0.583313 -0.500305 0.487732 1441740587 -0.414246 -0.583313 -0.500305 0.487732 1441740587 -0.414246 -0.583313 -0.500305 0.487732 1441740587 -0.414246 -0.583313 -0.500305 0.487732 1441740587 -0.414246 -0.583313 -0.500305 0.487732 1441740587 -0.414246 -0.583313 -0.500305 0.487732 1441740587 -0.414246 -0.583313 -0.500305 0.487732 1441740587 -0.421753 -0.573975 -0.509277 0.483032 1441740587 -0.421753 -0.573975 -0.509277 0.483032 1441740587 -0.421753 -0.573975 -0.509277 0.483032 1441740587 -0.421753 -0.573975 -0.509277 0.483032 1441740587 -0.421753 -0.573975 -0.509277 0.483032 1441740587 -0.421753 -0.573975 -0.509277 0.483032 1441740587 -0.421387 -0.572510 -0.518372 0.475403 1441740587 -0.421387 -0.572510 -0.518372 0.475403 1441740587 -0.421387 -0.572510 -0.518372 0.475403 1441740587 -0.421387 -0.572510 -0.518372 0.475403 1441740587 -0.421387 -0.572510 -0.518372 0.475403 1441740587 -0.421387 -0.572510 -0.518372 0.475403 1441740587 -0.421387 -0.572510 -0.518372 0.475403 1441740587 -0.423340 -0.569885 -0.525452 0.468994 1441740587 -0.423340 -0.569885 -0.525452 0.468994 1441740587 -0.423340 -0.569885 -0.525452 0.468994 1441740587 -0.423340 -0.569885 -0.525452 0.468994 1441740587 -0.423340 -0.569885 -0.525452 0.468994 1441740587 -0.423340 -0.569885 -0.525452 0.468994 1441740587 -0.426025 -0.565125 -0.533508 0.463196 1441740587 -0.426025 -0.565125 -0.533508 0.463196 1441740587 -0.426025 -0.565125 -0.533508 0.463196 1441740587 -0.426025 -0.565125 -0.533508 0.463196 1441740587 -0.426025 -0.565125 -0.533508 0.463196 1441740587 -0.427795 -0.561218 -0.540527 0.458130 1441740588 -0.427795 -0.561218 -0.540527 0.458130 1441740588 -0.427795 -0.561218 -0.540527 0.458130 1441740588 -0.427795 -0.561218 -0.540527 0.458130 1441740588 -0.427795 -0.561218 -0.540527 0.458130 1441740588 -0.427795 -0.561218 -0.540527 0.458130 1441740588 -0.427795 -0.561218 -0.540527 0.458130 1441740588 -0.431030 -0.556152 -0.547180 0.453430 1441740588 -0.431030 -0.556152 -0.547180 0.453430 1441740588 -0.431030 -0.556152 -0.547180 0.453430 1441740588 -0.431030 -0.556152 -0.547180 0.453430 1441740588 -0.431030 -0.556152 -0.547180 0.453430 1441740588 -0.434082 -0.551086 -0.554932 0.447266 1441740588 -0.434082 -0.551086 -0.554932 0.447266 1441740588 -0.434082 -0.551086 -0.554932 0.447266 1441740588 -0.434082 -0.551086 -0.554932 0.447266 1441740588 -0.434082 -0.551086 -0.554932 0.447266 1441740588 -0.434082 -0.551086 -0.554932 0.447266 1441740588 -0.434082 -0.551086 -0.554932 0.447266 1441740588 -0.437988 -0.546936 -0.556885 0.446045 1441740588 -0.437988 -0.546936 -0.556885 0.446045 1441740588 -0.437988 -0.546936 -0.556885 0.446045 1441740588 -0.437988 -0.546936 -0.556885 0.446045 1441740588 -0.437988 -0.546936 -0.556885 0.446045 1441740588 -0.437988 -0.546936 -0.556885 0.446045 1441740588 -0.434387 -0.549988 -0.554138 0.449158 1441740588 -0.434387 -0.549988 -0.554138 0.449158 1441740588 -0.434387 -0.549988 -0.554138 0.449158 1441740588 -0.434387 -0.549988 -0.554138 0.449158 1441740588 -0.434387 -0.549988 -0.554138 0.449158 1441740588 -0.434387 -0.549988 -0.554138 0.449158 1441740588 -0.429016 -0.557190 -0.546082 0.455261 1441740588 -0.429016 -0.557190 -0.546082 0.455261 1441740588 -0.429016 -0.557190 -0.546082 0.455261 1441740588 -0.429016 -0.557190 -0.546082 0.455261 1441740588 -0.429016 -0.557190 -0.546082 0.455261 1441740588 -0.429016 -0.557190 -0.546082 0.455261 1441740588 -0.429016 -0.557190 -0.546082 0.455261 1441740588 -0.425354 -0.565491 -0.536682 0.459717 1441740588 -0.425354 -0.565491 -0.536682 0.459717 1441740588 -0.425354 -0.565491 -0.536682 0.459717 1441740588 -0.425354 -0.565491 -0.536682 0.459717 1441740588 -0.425354 -0.565491 -0.536682 0.459717 1441740588 -0.425354 -0.565491 -0.536682 0.459717 1441740588 -0.423767 -0.570923 -0.527954 0.464478 1441740588 -0.423767 -0.570923 -0.527954 0.464478 1441740588 -0.423767 -0.570923 -0.527954 0.464478 1441740588 -0.423767 -0.570923 -0.527954 0.464478 1441740588 -0.423767 -0.570923 -0.527954 0.464478 1441740588 -0.423767 -0.570923 -0.527954 0.464478 1441740588 -0.428467 -0.568542 -0.523010 0.468689 1441740588 -0.428467 -0.568542 -0.523010 0.468689 1441740588 -0.428467 -0.568542 -0.523010 0.468689 1441740588 -0.428467 -0.568542 -0.523010 0.468689 1441740588 -0.428467 -0.568542 -0.523010 0.468689 1441740588 -0.428467 -0.568542 -0.523010 0.468689 1441740588 -0.431458 -0.562927 -0.518555 0.477600 1441740588 -0.431458 -0.562927 -0.518555 0.477600 1441740588 -0.431458 -0.562927 -0.518555 0.477600 1441740588 -0.431458 -0.562927 -0.518555 0.477600 1441740588 -0.431458 -0.562927 -0.518555 0.477600 1441740588 -0.431458 -0.562927 -0.518555 0.477600 1441740588 -0.431458 -0.562927 -0.518555 0.477600 1441740588 -0.411194 -0.579102 -0.504700 0.490845 1441740588 -0.411194 -0.579102 -0.504700 0.490845 1441740588 -0.411194 -0.579102 -0.504700 0.490845 1441740588 -0.411194 -0.579102 -0.504700 0.490845 1441740588 -0.411194 -0.579102 -0.504700 0.490845 1441740588 -0.394958 -0.608643 -0.490112 0.483093 1441740588 -0.394958 -0.608643 -0.490112 0.483093 1441740588 -0.394958 -0.608643 -0.490112 0.483093 1441740588 -0.394958 -0.608643 -0.490112 0.483093 1441740588 -0.394958 -0.608643 -0.490112 0.483093 1441740588 -0.394958 -0.608643 -0.490112 0.483093 1441740588 -0.394958 -0.608643 -0.490112 0.483093 1441740588 -0.403625 -0.595703 -0.492615 0.489563 1441740588 -0.403625 -0.595703 -0.492615 0.489563 1441740588 -0.403625 -0.595703 -0.492615 0.489563 1441740588 -0.403625 -0.595703 -0.492615 0.489563 1441740588 -0.403625 -0.595703 -0.492615 0.489563 1441740588 -0.403625 -0.595703 -0.492615 0.489563 1441740588 -0.411987 -0.582825 -0.496399 0.494202 1441740588 -0.411987 -0.582825 -0.496399 0.494202 1441740588 -0.411987 -0.582825 -0.496399 0.494202 1441740588 -0.411987 -0.582825 -0.496399 0.494202 1441740588 -0.411987 -0.582825 -0.496399 0.494202 1441740588 -0.411987 -0.582825 -0.496399 0.494202 1441740588 -0.414917 -0.581116 -0.508728 0.481140 1441740588 -0.414917 -0.581116 -0.508728 0.481140 1441740588 -0.414917 -0.581116 -0.508728 0.481140 1441740588 -0.414917 -0.581116 -0.508728 0.481140 1441740588 -0.414917 -0.581116 -0.508728 0.481140 1441740588 -0.414917 -0.581116 -0.508728 0.481140 1441740588 -0.414917 -0.581116 -0.508728 0.481140 1441740588 -0.420593 -0.572449 -0.514404 0.480469 1441740588 -0.420593 -0.572449 -0.514404 0.480469 1441740588 -0.420593 -0.572449 -0.514404 0.480469 1441740588 -0.420593 -0.572449 -0.514404 0.480469 1441740588 -0.420593 -0.572449 -0.514404 0.480469 1441740588 -0.420593 -0.572449 -0.514404 0.480469 1441740588 -0.425537 -0.566833 -0.521790 0.474731 1441740588 -0.425537 -0.566833 -0.521790 0.474731 1441740588 -0.425537 -0.566833 -0.521790 0.474731 1441740588 -0.425537 -0.566833 -0.521790 0.474731 1441740588 -0.425537 -0.566833 -0.521790 0.474731 1441740588 -0.425537 -0.566833 -0.521790 0.474731 1441740588 -0.432617 -0.558716 -0.530396 0.468445 1441740588 -0.432617 -0.558716 -0.530396 0.468445 1441740588 -0.432617 -0.558716 -0.530396 0.468445 1441740588 -0.432617 -0.558716 -0.530396 0.468445 1441740588 -0.432617 -0.558716 -0.530396 0.468445 1441740588 -0.432617 -0.558716 -0.530396 0.468445 1441740588 -0.435425 -0.555115 -0.535583 0.464233 1441740589 -0.435425 -0.555115 -0.535583 0.464233 1441740589 -0.435425 -0.555115 -0.535583 0.464233 1441740589 -0.435425 -0.555115 -0.535583 0.464233 1441740589 -0.435425 -0.555115 -0.535583 0.464233 1441740589 -0.435425 -0.555115 -0.535583 0.464233 1441740589 -0.435974 -0.552185 -0.542297 0.459290 1441740589 -0.435974 -0.552185 -0.542297 0.459290 1441740589 -0.435974 -0.552185 -0.542297 0.459290 1441740589 -0.435974 -0.552185 -0.542297 0.459290 1441740589 -0.435974 -0.552185 -0.542297 0.459290 1441740589 -0.435974 -0.552185 -0.542297 0.459290 1441740589 -0.437073 -0.550903 -0.545715 0.455750 1441740589 -0.437073 -0.550903 -0.545715 0.455750 1441740589 -0.437073 -0.550903 -0.545715 0.455750 1441740589 -0.437073 -0.550903 -0.545715 0.455750 1441740589 -0.437073 -0.550903 -0.545715 0.455750 1441740589 -0.437073 -0.550903 -0.545715 0.455750 1441740589 -0.436157 -0.549622 -0.548584 0.454773 1441740589 -0.436157 -0.549622 -0.548584 0.454773 1441740589 -0.436157 -0.549622 -0.548584 0.454773 1441740589 -0.436157 -0.549622 -0.548584 0.454773 1441740589 -0.436157 -0.549622 -0.548584 0.454773 1441740589 -0.436157 -0.549622 -0.548584 0.454773 1441740589 -0.434326 -0.549683 -0.551025 0.453430 1441740589 -0.434326 -0.549683 -0.551025 0.453430 1441740589 -0.434326 -0.549683 -0.551025 0.453430 1441740589 -0.434326 -0.549683 -0.551025 0.453430 1441740589 -0.434326 -0.549683 -0.551025 0.453430 1441740589 -0.434326 -0.549683 -0.551025 0.453430 1441740589 -0.434875 -0.548645 -0.555481 0.448730 1441740589 -0.434875 -0.548645 -0.555481 0.448730 1441740589 -0.434875 -0.548645 -0.555481 0.448730 1441740589 -0.434875 -0.548645 -0.555481 0.448730 1441740589 -0.434875 -0.548645 -0.555481 0.448730 1441740589 -0.434875 -0.548645 -0.555481 0.448730 1441740589 -0.436646 -0.545837 -0.558960 0.446106 1441740589 -0.436646 -0.545837 -0.558960 0.446106 1441740589 -0.436646 -0.545837 -0.558960 0.446106 1441740589 -0.436646 -0.545837 -0.558960 0.446106 1441740589 -0.436646 -0.545837 -0.558960 0.446106 1441740589 -0.436646 -0.545837 -0.558960 0.446106 1441740589 -0.436646 -0.545837 -0.558960 0.446106 1441740589 -0.435852 -0.546204 -0.558716 0.446777 1441740589 -0.435852 -0.546204 -0.558716 0.446777 1441740589 -0.435852 -0.546204 -0.558716 0.446777 1441740589 -0.435852 -0.546204 -0.558716 0.446777 1441740589 -0.435852 -0.546204 -0.558716 0.446777 1441740589 -0.435852 -0.546204 -0.558716 0.446777 1441740589 -0.431519 -0.551270 -0.551758 0.453308 1441740589 -0.431519 -0.551270 -0.551758 0.453308 1441740589 -0.431519 -0.551270 -0.551758 0.453308 1441740589 -0.431519 -0.551270 -0.551758 0.453308 1441740589 -0.431519 -0.551270 -0.551758 0.453308 1441740589 -0.431519 -0.551270 -0.551758 0.453308 1441740589 -0.424683 -0.561279 -0.539612 0.462097 1441740589 -0.424683 -0.561279 -0.539612 0.462097 1441740589 -0.424683 -0.561279 -0.539612 0.462097 1441740589 -0.424683 -0.561279 -0.539612 0.462097 1441740589 -0.424683 -0.561279 -0.539612 0.462097 1441740589 -0.424683 -0.561279 -0.539612 0.462097 1441740589 -0.424683 -0.561279 -0.539612 0.462097 1441740589 -0.426880 -0.563538 -0.532288 0.465759 1441740589 -0.426880 -0.563538 -0.532288 0.465759 1441740589 -0.426880 -0.563538 -0.532288 0.465759 1441740589 -0.426880 -0.563538 -0.532288 0.465759 1441740589 -0.426880 -0.563538 -0.532288 0.465759 1441740589 -0.426880 -0.563538 -0.532288 0.465759 1441740589 -0.440369 -0.553101 -0.533447 0.464417 1441740589 -0.440369 -0.553101 -0.533447 0.464417 1441740589 -0.440369 -0.553101 -0.533447 0.464417 1441740589 -0.440369 -0.553101 -0.533447 0.464417 1441740589 -0.440369 -0.553101 -0.533447 0.464417 1441740589 -0.440369 -0.553101 -0.533447 0.464417 1441740589 -0.442261 -0.542786 -0.528992 0.479614 1441740589 -0.442261 -0.542786 -0.528992 0.479614 1441740589 -0.442261 -0.542786 -0.528992 0.479614 1441740589 -0.442261 -0.542786 -0.528992 0.479614 1441740589 -0.442261 -0.542786 -0.528992 0.479614 1441740589 -0.442261 -0.542786 -0.528992 0.479614 1441740589 -0.399292 -0.581055 -0.509338 0.493530 1441740589 -0.399292 -0.581055 -0.509338 0.493530 1441740589 -0.399292 -0.581055 -0.509338 0.493530 1441740589 -0.399292 -0.581055 -0.509338 0.493530 1441740589 -0.399292 -0.581055 -0.509338 0.493530 1441740589 -0.399292 -0.581055 -0.509338 0.493530 1441740589 -0.400146 -0.598450 -0.488464 0.493103 1441740589 -0.400146 -0.598450 -0.488464 0.493103 1441740589 -0.400146 -0.598450 -0.488464 0.493103 1441740589 -0.400146 -0.598450 -0.488464 0.493103 1441740589 -0.400146 -0.598450 -0.488464 0.493103 1441740589 -0.400146 -0.598450 -0.488464 0.493103 1441740589 -0.399231 -0.587952 -0.493103 0.501831 1441740589 -0.399231 -0.587952 -0.493103 0.501831 1441740589 -0.399231 -0.587952 -0.493103 0.501831 1441740589 -0.399231 -0.587952 -0.493103 0.501831 1441740589 -0.399231 -0.587952 -0.493103 0.501831 1441740589 -0.399231 -0.587952 -0.493103 0.501831 1441740589 -0.411804 -0.579407 -0.499573 0.495178 1441740589 -0.411804 -0.579407 -0.499573 0.495178 1441740589 -0.411804 -0.579407 -0.499573 0.495178 1441740589 -0.411804 -0.579407 -0.499573 0.495178 1441740589 -0.411804 -0.579407 -0.499573 0.495178 1441740589 -0.411804 -0.579407 -0.499573 0.495178 1441740589 -0.411804 -0.579407 -0.499573 0.495178 1441740589 -0.419434 -0.570618 -0.510010 0.488281 1441740589 -0.419434 -0.570618 -0.510010 0.488281 1441740589 -0.419434 -0.570618 -0.510010 0.488281 1441740589 -0.419434 -0.570618 -0.510010 0.488281 1441740589 -0.419434 -0.570618 -0.510010 0.488281 1441740589 -0.419434 -0.570618 -0.510010 0.488281 1441740589 -0.421265 -0.565125 -0.518921 0.483704 1441740589 -0.421265 -0.565125 -0.518921 0.483704 1441740590 -0.421265 -0.565125 -0.518921 0.483704 1441740590 -0.421265 -0.565125 -0.518921 0.483704 1441740590 -0.421265 -0.565125 -0.518921 0.483704 1441740590 -0.421265 -0.565125 -0.518921 0.483704 1441740590 -0.425354 -0.561218 -0.525146 0.477905 1441740590 -0.425354 -0.561218 -0.525146 0.477905 1441740590 -0.425354 -0.561218 -0.525146 0.477905 1441740590 -0.425354 -0.561218 -0.525146 0.477905 1441740590 -0.425354 -0.561218 -0.525146 0.477905 1441740590 -0.425354 -0.561218 -0.525146 0.477905 1441740590 -0.429565 -0.554810 -0.533875 0.471985 1441740590 -0.429565 -0.554810 -0.533875 0.471985 1441740590 -0.429565 -0.554810 -0.533875 0.471985 1441740590 -0.429565 -0.554810 -0.533875 0.471985 1441740590 -0.429565 -0.554810 -0.533875 0.471985 1441740590 -0.429565 -0.554810 -0.533875 0.471985 1441740590 -0.433960 -0.550781 -0.538696 0.467163 1441740590 -0.433960 -0.550781 -0.538696 0.467163 1441740590 -0.433960 -0.550781 -0.538696 0.467163 1441740590 -0.433960 -0.550781 -0.538696 0.467163 1441740590 -0.433960 -0.550781 -0.538696 0.467163 1441740590 -0.433960 -0.550781 -0.538696 0.467163 1441740590 -0.433838 -0.549561 -0.542908 0.463806 1441740590 -0.433838 -0.549561 -0.542908 0.463806 1441740590 -0.433838 -0.549561 -0.542908 0.463806 1441740590 -0.433838 -0.549561 -0.542908 0.463806 1441740590 -0.433838 -0.549561 -0.542908 0.463806 1441740590 -0.433838 -0.549561 -0.542908 0.463806 1441740590 -0.435974 -0.547363 -0.545471 0.461365 1441740590 -0.435974 -0.547363 -0.545471 0.461365 1441740590 -0.435974 -0.547363 -0.545471 0.461365 1441740590 -0.435974 -0.547363 -0.545471 0.461365 1441740590 -0.435974 -0.547363 -0.545471 0.461365 1441740590 -0.435974 -0.547363 -0.545471 0.461365 1441740590 -0.435974 -0.547363 -0.545471 0.461365 1441740590 -0.435791 -0.546692 -0.548462 0.458862 1441740590 -0.435791 -0.546692 -0.548462 0.458862 1441740590 -0.435791 -0.546692 -0.548462 0.458862 1441740590 -0.435791 -0.546692 -0.548462 0.458862 1441740590 -0.435791 -0.546692 -0.548462 0.458862 1441740590 -0.435791 -0.546692 -0.548462 0.458862 1441740590 -0.435791 -0.546692 -0.548462 0.458862 1441740590 -0.433960 -0.547363 -0.548828 0.459229 1441740590 -0.433960 -0.547363 -0.548828 0.459229 1441740590 -0.433960 -0.547363 -0.548828 0.459229 1441740590 -0.433960 -0.547363 -0.548828 0.459229 1441740590 -0.433960 -0.547363 -0.548828 0.459229 1441740590 -0.433960 -0.547363 -0.548828 0.459229 1441740590 -0.432434 -0.547791 -0.549683 0.459167 1441740590 -0.432434 -0.547791 -0.549683 0.459167 1441740590 -0.432434 -0.547791 -0.549683 0.459167 1441740590 -0.432434 -0.547791 -0.549683 0.459167 1441740590 -0.432434 -0.547791 -0.549683 0.459167 1441740590 -0.432434 -0.547791 -0.549683 0.459167 1441740590 -0.430420 -0.549255 -0.548889 0.460205 1441740590 -0.430420 -0.549255 -0.548889 0.460205 1441740590 -0.430420 -0.549255 -0.548889 0.460205 1441740590 -0.430420 -0.549255 -0.548889 0.460205 1441740590 -0.430420 -0.549255 -0.548889 0.460205 1441740590 -0.430420 -0.549255 -0.548889 0.460205 1441740590 -0.430420 -0.549255 -0.548889 0.460205 1441740590 -0.427612 -0.552429 -0.545959 0.462524 1441740590 -0.427612 -0.552429 -0.545959 0.462524 1441740590 -0.427612 -0.552429 -0.545959 0.462524 1441740590 -0.427612 -0.552429 -0.545959 0.462524 1441740590 -0.427612 -0.552429 -0.545959 0.462524 1441740590 -0.427612 -0.552429 -0.545959 0.462524 1441740590 -0.424438 -0.557556 -0.541626 0.464355 1441740590 -0.424438 -0.557556 -0.541626 0.464355 1441740590 -0.424438 -0.557556 -0.541626 0.464355 1441740590 -0.424438 -0.557556 -0.541626 0.464355 1441740590 -0.424438 -0.557556 -0.541626 0.464355 1441740590 -0.424438 -0.557556 -0.541626 0.464355 1441740590 -0.422363 -0.562317 -0.536255 0.466736 1441740590 -0.422363 -0.562317 -0.536255 0.466736 1441740590 -0.422363 -0.562317 -0.536255 0.466736 1441740590 -0.422363 -0.562317 -0.536255 0.466736 1441740590 -0.422363 -0.562317 -0.536255 0.466736 1441740590 -0.422363 -0.562317 -0.536255 0.466736 1441740590 -0.422363 -0.562317 -0.536255 0.466736 1441740590 -0.423950 -0.564392 -0.531189 0.468628 1441740590 -0.423950 -0.564392 -0.531189 0.468628 1441740590 -0.423950 -0.564392 -0.531189 0.468628 1441740590 -0.423950 -0.564392 -0.531189 0.468628 1441740590 -0.423950 -0.564392 -0.531189 0.468628 1441740590 -0.423950 -0.564392 -0.531189 0.468628 1441740590 -0.432617 -0.557739 -0.533264 0.466370 1441740590 -0.432617 -0.557739 -0.533264 0.466370 1441740590 -0.432617 -0.557739 -0.533264 0.466370 1441740590 -0.432617 -0.557739 -0.533264 0.466370 1441740590 -0.432617 -0.557739 -0.533264 0.466370 1441740590 -0.432617 -0.557739 -0.533264 0.466370 1441740590 -0.439026 -0.551270 -0.529297 0.472534 1441740590 -0.439026 -0.551270 -0.529297 0.472534 1441740590 -0.439026 -0.551270 -0.529297 0.472534 1441740590 -0.439026 -0.551270 -0.529297 0.472534 1441740590 -0.439026 -0.551270 -0.529297 0.472534 1441740590 -0.439026 -0.551270 -0.529297 0.472534 1441740590 -0.408020 -0.576111 -0.508240 0.493286 1441740590 -0.408020 -0.576111 -0.508240 0.493286 1441740590 -0.408020 -0.576111 -0.508240 0.493286 1441740590 -0.408020 -0.576111 -0.508240 0.493286 1441740590 -0.408020 -0.576111 -0.508240 0.493286 1441740590 -0.408020 -0.576111 -0.508240 0.493286 1441740590 -0.391296 -0.607544 -0.488464 0.489136 1441740590 -0.391296 -0.607544 -0.488464 0.489136 1441740590 -0.391296 -0.607544 -0.488464 0.489136 1441740590 -0.391296 -0.607544 -0.488464 0.489136 1441740590 -0.391296 -0.607544 -0.488464 0.489136 1441740590 -0.391296 -0.607544 -0.488464 0.489136 1441740590 -0.391296 -0.607544 -0.488464 0.489136 1441740590 -0.396240 -0.596985 -0.484253 0.502197 1441740590 -0.396240 -0.596985 -0.484253 0.502197 1441740590 -0.396240 -0.596985 -0.484253 0.502197 1441740590 -0.396240 -0.596985 -0.484253 0.502197 1441740591 -0.396240 -0.596985 -0.484253 0.502197 1441740591 -0.396240 -0.596985 -0.484253 0.502197 1441740591 -0.396240 -0.596985 -0.484253 0.502197 1441740591 -0.403076 -0.591980 -0.486450 0.500488 1441740591 -0.403076 -0.591980 -0.486450 0.500488 1441740591 -0.403076 -0.591980 -0.486450 0.500488 1441740591 -0.403076 -0.591980 -0.486450 0.500488 1441740591 -0.403076 -0.591980 -0.486450 0.500488 1441740591 -0.403076 -0.591980 -0.486450 0.500488 1441740591 -0.413879 -0.581299 -0.500916 0.489807 1441740591 -0.413879 -0.581299 -0.500916 0.489807 1441740591 -0.413879 -0.581299 -0.500916 0.489807 1441740591 -0.413879 -0.581299 -0.500916 0.489807 1441740591 -0.413879 -0.581299 -0.500916 0.489807 1441740591 -0.413879 -0.581299 -0.500916 0.489807 1441740591 -0.419861 -0.573669 -0.510071 0.484253 1441740591 -0.419861 -0.573669 -0.510071 0.484253 1441740591 -0.419861 -0.573669 -0.510071 0.484253 1441740591 -0.419861 -0.573669 -0.510071 0.484253 1441740591 -0.419861 -0.573669 -0.510071 0.484253 1441740591 -0.419861 -0.573669 -0.510071 0.484253 1441740591 -0.419861 -0.573669 -0.510071 0.484253 1441740591 -0.426880 -0.565308 -0.521973 0.475159 1441740591 -0.426880 -0.565308 -0.521973 0.475159 1441740591 -0.426880 -0.565308 -0.521973 0.475159 1441740591 -0.426880 -0.565308 -0.521973 0.475159 1441740591 -0.426880 -0.565308 -0.521973 0.475159 1441740591 -0.426880 -0.565308 -0.521973 0.475159 1441740591 -0.434326 -0.557190 -0.529968 0.469116 1441740591 -0.434326 -0.557190 -0.529968 0.469116 1441740591 -0.434326 -0.557190 -0.529968 0.469116 1441740591 -0.434326 -0.557190 -0.529968 0.469116 1441740591 -0.434326 -0.557190 -0.529968 0.469116 1441740591 -0.434326 -0.557190 -0.529968 0.469116 1441740591 -0.433167 -0.555786 -0.534546 0.466675 1441740591 -0.433167 -0.555786 -0.534546 0.466675 1441740591 -0.433167 -0.555786 -0.534546 0.466675 1441740591 -0.433167 -0.555786 -0.534546 0.466675 1441740591 -0.433167 -0.555786 -0.534546 0.466675 1441740591 -0.433167 -0.555786 -0.534546 0.466675 1441740591 -0.432556 -0.557312 -0.533569 0.466492 1441740591 -0.432556 -0.557312 -0.533569 0.466492 1441740591 -0.432556 -0.557312 -0.533569 0.466492 1441740591 -0.432556 -0.557312 -0.533569 0.466492 1441740591 -0.432556 -0.557312 -0.533569 0.466492 1441740591 -0.432556 -0.557312 -0.533569 0.466492 1441740591 -0.430603 -0.559631 -0.531677 0.467712 1441740591 -0.430603 -0.559631 -0.531677 0.467712 1441740591 -0.430603 -0.559631 -0.531677 0.467712 1441740591 -0.430603 -0.559631 -0.531677 0.467712 1441740591 -0.430603 -0.559631 -0.531677 0.467712 1441740591 -0.430603 -0.559631 -0.531677 0.467712 1441740591 -0.430603 -0.559631 -0.531677 0.467712 1441740591 -0.428650 -0.561462 -0.531311 0.467712 1441740591 -0.428650 -0.561462 -0.531311 0.467712 1441740591 -0.428650 -0.561462 -0.531311 0.467712 1441740591 -0.428650 -0.561462 -0.531311 0.467712 1441740591 -0.428650 -0.561462 -0.531311 0.467712 1441740591 -0.428650 -0.561462 -0.531311 0.467712 1441740591 -0.428650 -0.561462 -0.531311 0.467712 1441740591 -0.426025 -0.563965 -0.531128 0.467285 1441740591 -0.426025 -0.563965 -0.531128 0.467285 1441740591 -0.426025 -0.563965 -0.531128 0.467285 1441740591 -0.426025 -0.563965 -0.531128 0.467285 1441740591 -0.426025 -0.563965 -0.531128 0.467285 1441740591 -0.426025 -0.563965 -0.531128 0.467285 1441740591 -0.425110 -0.564514 -0.533020 0.465332 1441740591 -0.425110 -0.564514 -0.533020 0.465332 1441740591 -0.425110 -0.564514 -0.533020 0.465332 1441740591 -0.425110 -0.564514 -0.533020 0.465332 1441740591 -0.425110 -0.564514 -0.533020 0.465332 1441740591 -0.425110 -0.564514 -0.533020 0.465332 1441740591 -0.426758 -0.562500 -0.535156 0.463806 1441740591 -0.426758 -0.562500 -0.535156 0.463806 1441740591 -0.426758 -0.562500 -0.535156 0.463806 1441740591 -0.426758 -0.562500 -0.535156 0.463806 1441740591 -0.426758 -0.562500 -0.535156 0.463806 1441740591 -0.428345 -0.560913 -0.537842 0.461243 1441740591 -0.428345 -0.560913 -0.537842 0.461243 1441740591 -0.428345 -0.560913 -0.537842 0.461243 1441740591 -0.428345 -0.560913 -0.537842 0.461243 1441740591 -0.428345 -0.560913 -0.537842 0.461243 1441740591 -0.428345 -0.560913 -0.537842 0.461243 1441740591 -0.428528 -0.561462 -0.538391 0.459778 1441740591 -0.428528 -0.561462 -0.538391 0.459778 1441740591 -0.428528 -0.561462 -0.538391 0.459778 1441740591 -0.428528 -0.561462 -0.538391 0.459778 1441740591 -0.428528 -0.561462 -0.538391 0.459778 1441740591 -0.428528 -0.561462 -0.538391 0.459778 1441740591 -0.428528 -0.561462 -0.538391 0.459778 1441740591 -0.427917 -0.563232 -0.538513 0.457886 1441740591 -0.427917 -0.563232 -0.538513 0.457886 1441740591 -0.427917 -0.563232 -0.538513 0.457886 1441740591 -0.427917 -0.563232 -0.538513 0.457886 1441740591 -0.427917 -0.563232 -0.538513 0.457886 1441740591 -0.427917 -0.563232 -0.538513 0.457886 1441740591 -0.427917 -0.563232 -0.538513 0.457886 1441740591 -0.429688 -0.564270 -0.537292 0.456482 1441740591 -0.429688 -0.564270 -0.537292 0.456482 1441740591 -0.429688 -0.564270 -0.537292 0.456482 1441740591 -0.429688 -0.564270 -0.537292 0.456482 1441740591 -0.429688 -0.564270 -0.537292 0.456482 1441740591 -0.433350 -0.562561 -0.538025 0.454224 1441740591 -0.433350 -0.562561 -0.538025 0.454224 1441740591 -0.433350 -0.562561 -0.538025 0.454224 1441740591 -0.433350 -0.562561 -0.538025 0.454224 1441740591 -0.433350 -0.562561 -0.538025 0.454224 1441740591 -0.433350 -0.562561 -0.538025 0.454224 1441740591 -0.433350 -0.562561 -0.538025 0.454224 1441740591 -0.442200 -0.554443 -0.542114 0.450745 1441740591 -0.442200 -0.554443 -0.542114 0.450745 1441740591 -0.442200 -0.554443 -0.542114 0.450745 1441740591 
-0.358032 -0.602173 -0.509277 0.499878 1441740607 -0.358032 -0.602173 -0.509277 0.499878 1441740607 -0.358032 -0.602173 -0.509277 0.499878 1441740607 -0.358032 -0.602173 -0.509277 0.499878 1441740607 -0.358032 -0.602173 -0.509277 0.499878 1441740607 -0.355957 -0.606995 -0.505432 0.499451 1441740607 -0.355957 -0.606995 -0.505432 0.499451 1441740607 -0.355957 -0.606995 -0.505432 0.499451 1441740607 -0.355957 -0.606995 -0.505432 0.499451 1441740607 -0.355957 -0.606995 -0.505432 0.499451 1441740607 -0.355957 -0.606995 -0.505432 0.499451 1441740607 -0.357727 -0.607422 -0.504944 0.498108 1441740607 -0.357727 -0.607422 -0.504944 0.498108 1441740607 -0.357727 -0.607422 -0.504944 0.498108 1441740607 -0.357727 -0.607422 -0.504944 0.498108 1441740607 -0.357727 -0.607422 -0.504944 0.498108 1441740607 -0.357727 -0.607422 -0.504944 0.498108 1441740607 -0.357727 -0.607422 -0.504944 0.498108 1441740607 -0.361572 -0.606689 -0.507568 0.493591 1441740607 -0.361572 -0.606689 -0.507568 0.493591 1441740607 -0.361572 -0.606689 -0.507568 0.493591 1441740607 -0.361572 -0.606689 -0.507568 0.493591 1441740607 -0.361572 -0.606689 -0.507568 0.493591 1441740607 -0.361572 -0.606689 -0.507568 0.493591 1441740607 -0.366638 -0.603210 -0.513672 0.487793 1441740607 -0.366638 -0.603210 -0.513672 0.487793 1441740607 -0.366638 -0.603210 -0.513672 0.487793 1441740607 -0.366638 -0.603210 -0.513672 0.487793 1441740607 -0.366638 -0.603210 -0.513672 0.487793 1441740607 -0.366638 -0.603210 -0.513672 0.487793 1441740607 -0.366638 -0.603210 -0.513672 0.487793 1441740607 -0.373230 -0.595459 -0.523254 0.482056 1441740607 -0.373230 -0.595459 -0.523254 0.482056 1441740607 -0.373230 -0.595459 -0.523254 0.482056 1441740607 -0.373230 -0.595459 -0.523254 0.482056 1441740607 -0.373230 -0.595459 -0.523254 0.482056 1441740607 -0.373230 -0.595459 -0.523254 0.482056 1441740607 -0.383301 -0.583740 -0.538940 0.471069 1441740607 -0.383301 -0.583740 -0.538940 0.471069 1441740607 -0.383301 -0.583740 -0.538940 0.471069 1441740607 -0.383301 -0.583740 -0.538940 0.471069 1441740607 -0.383301 -0.583740 -0.538940 0.471069 1441740607 -0.383301 -0.583740 -0.538940 0.471069 1441740607 -0.392639 -0.568481 -0.555176 0.463135 1441740607 -0.392639 -0.568481 -0.555176 0.463135 1441740607 -0.392639 -0.568481 -0.555176 0.463135 1441740607 -0.392639 -0.568481 -0.555176 0.463135 1441740607 -0.392639 -0.568481 -0.555176 0.463135 1441740607 -0.392639 -0.568481 -0.555176 0.463135 1441740607 -0.392639 -0.568481 -0.555176 0.463135 1441740607 -0.403442 -0.549316 -0.576660 0.450562 1441740607 -0.403442 -0.549316 -0.576660 0.450562 1441740607 -0.403442 -0.549316 -0.576660 0.450562 1441740607 -0.403442 -0.549316 -0.576660 0.450562 1441740607 -0.403442 -0.549316 -0.576660 0.450562 1441740607 -0.403442 -0.549316 -0.576660 0.450562 1441740607 -0.413818 -0.528503 -0.592102 0.445984 1441740607 -0.413818 -0.528503 -0.592102 0.445984 1441740607 -0.413818 -0.528503 -0.592102 0.445984 1441740607 -0.413818 -0.528503 -0.592102 0.445984 1441740607 -0.413818 -0.528503 -0.592102 0.445984 1441740607 -0.413818 -0.528503 -0.592102 0.445984 1441740607 -0.413818 -0.528503 -0.592102 0.445984 1441740607 -0.426453 -0.511292 -0.595459 0.449707 1441740607 -0.426453 -0.511292 -0.595459 0.449707 1441740607 -0.426453 -0.511292 -0.595459 0.449707 1441740607 -0.426453 -0.511292 -0.595459 0.449707 1441740607 -0.426453 -0.511292 -0.595459 0.449707 1441740607 -0.426453 -0.511292 -0.595459 0.449707 1441740607 -0.437561 -0.497742 -0.587769 0.464111 1441740607 -0.437561 -0.497742 -0.587769 0.464111 1441740607 -0.437561 -0.497742 -0.587769 0.464111 1441740607 -0.437561 -0.497742 -0.587769 0.464111 1441740607 -0.437561 -0.497742 -0.587769 0.464111 1441740607 -0.437561 -0.497742 -0.587769 0.464111 1441740607 -0.437561 -0.497742 -0.587769 0.464111 1441740607 -0.444885 -0.465576 -0.585999 0.491882 1441740607 -0.444885 -0.465576 -0.585999 0.491882 1441740607 -0.444885 -0.465576 -0.585999 0.491882 1441740607 -0.444885 -0.465576 -0.585999 0.491882 1441740607 -0.444885 -0.465576 -0.585999 0.491882 1441740607 -0.444885 -0.465576 -0.585999 0.491882 1441740607 -0.472229 -0.427063 -0.622253 0.455505 1441740607 -0.472229 -0.427063 -0.622253 0.455505 1441740607 -0.472229 -0.427063 -0.622253 0.455505 1441740607 -0.472229 -0.427063 -0.622253 0.455505 1441740607 -0.472229 -0.427063 -0.622253 0.455505 1441740607 -0.472229 -0.427063 -0.622253 0.455505 1441740607 -0.463318 -0.420227 -0.624817 0.467407 1441740607 -0.463318 -0.420227 -0.624817 0.467407 1441740607 -0.463318 -0.420227 -0.624817 0.467407 1441740607 -0.463318 -0.420227 -0.624817 0.467407 1441740607 -0.463318 -0.420227 -0.624817 0.467407 1441740607 -0.463318 -0.420227 -0.624817 0.467407 1441740607 -0.463318 -0.420227 -0.624817 0.467407 1441740607 -0.450317 -0.444214 -0.618713 0.466064 1441740607 -0.450317 -0.444214 -0.618713 0.466064 1441740607 -0.450317 -0.444214 -0.618713 0.466064 1441740607 -0.450317 -0.444214 -0.618713 0.466064 1441740607 -0.450317 -0.444214 -0.618713 0.466064 1441740607 -0.450317 -0.444214 -0.618713 0.466064 1441740607 -0.440735 -0.455505 -0.611328 0.473999 1441740607 -0.440735 -0.455505 -0.611328 0.473999 1441740607 -0.440735 -0.455505 -0.611328 0.473999 1441740607 -0.440735 -0.455505 -0.611328 0.473999 1441740607 -0.440735 -0.455505 -0.611328 0.473999 1441740607 -0.440735 -0.455505 -0.611328 0.473999 1441740607 -0.440735 -0.455505 -0.611328 0.473999 1441740607 -0.426331 -0.472290 -0.600464 0.484497 1441740607 -0.426331 -0.472290 -0.600464 0.484497 1441740607 -0.426331 -0.472290 -0.600464 0.484497 1441740608 -0.426331 -0.472290 -0.600464 0.484497 1441740608 -0.426331 -0.472290 -0.600464 0.484497 1441740608 -0.426331 -0.472290 -0.600464 0.484497 1441740608 -0.413086 -0.489685 -0.590332 0.491028 1441740608 -0.413086 -0.489685 -0.590332 0.491028 1441740608 -0.413086 -0.489685 -0.590332 0.491028 1441740608 -0.413086 -0.489685 -0.590332 0.491028 1441740608 -0.413086 -0.489685 -0.590332 0.491028 1441740608 -0.413086 -0.489685 -0.590332 0.491028 1441740608 -0.398621 -0.505554 -0.579712 0.499512 1441740608 -0.398621 -0.505554 -0.579712 0.499512 1441740608 -0.398621 -0.505554 -0.579712 0.499512 1441740608 -0.398621 -0.505554 -0.579712 0.499512 1441740608 -0.398621 -0.505554 -0.579712 0.499512 1441740608 -0.398621 -0.505554 -0.579712 0.499512 1441740608 -0.383240 -0.522888 -0.564209 0.511292 1441740608 -0.383240 -0.522888 -0.564209 0.511292 1441740608 -0.383240 -0.522888 -0.564209 0.511292 1441740608 -0.383240 -0.522888 -0.564209 0.511292 1441740608 -0.383240 -0.522888 -0.564209 0.511292 1441740608 -0.383240 -0.522888 -0.564209 0.511292 1441740608 -0.383240 -0.522888 -0.564209 0.511292 1441740608 -0.367371 -0.540894 -0.549500 0.520142 1441740608 -0.367371 -0.540894 -0.549500 0.520142 1441740608 -0.367371 -0.540894 -0.549500 0.520142 1441740608 -0.367371 -0.540894 -0.549500 0.520142 1441740608 -0.367371 -0.540894 -0.549500 0.520142 1441740608 -0.367371 -0.540894 -0.549500 0.520142 1441740608 -0.354797 -0.556091 -0.537170 0.525696 1441740608 -0.354797 -0.556091 -0.537170 0.525696 1441740608 -0.354797 -0.556091 -0.537170 0.525696 1441740608 -0.354797 -0.556091 -0.537170 0.525696 1441740608 -0.354797 -0.556091 -0.537170 0.525696 1441740608 -0.354797 -0.556091 -0.537170 0.525696 1441740608 -0.342834 -0.568604 -0.526978 0.530579 1441740608 -0.342834 -0.568604 -0.526978 0.530579 1441740608 -0.342834 -0.568604 -0.526978 0.530579 1441740608 -0.342834 -0.568604 -0.526978 0.530579 1441740608 -0.342834 -0.568604 -0.526978 0.530579 1441740608 -0.342834 -0.568604 -0.526978 0.530579 1441740608 -0.330688 -0.581055 -0.518799 0.532837 1441740608 -0.330688 -0.581055 -0.518799 0.532837 1441740608 -0.330688 -0.581055 -0.518799 0.532837 1441740608 -0.330688 -0.581055 -0.518799 0.532837 1441740608 -0.330688 -0.581055 -0.518799 0.532837 1441740608 -0.330688 -0.581055 -0.518799 0.532837 1441740608 -0.330688 -0.581055 -0.518799 0.532837 1441740608 -0.325684 -0.588562 -0.513306 0.533020 1441740608 -0.325684 -0.588562 -0.513306 0.533020 1441740608 -0.325684 -0.588562 -0.513306 0.533020 1441740608 -0.325684 -0.588562 -0.513306 0.533020 1441740608 -0.325684 -0.588562 -0.513306 0.533020 1441740608 -0.325684 -0.588562 -0.513306 0.533020 1441740608 -0.328064 -0.587891 -0.514038 0.531616 1441740608 -0.328064 -0.587891 -0.514038 0.531616 1441740608 -0.328064 -0.587891 -0.514038 0.531616 1441740608 -0.328064 -0.587891 -0.514038 0.531616 1441740608 -0.328064 -0.587891 -0.514038 0.531616 1441740608 -0.328064 -0.587891 -0.514038 0.531616 1441740608 -0.341980 -0.576416 -0.527405 0.522217 1441740608 -0.341980 -0.576416 -0.527405 0.522217 1441740608 -0.341980 -0.576416 -0.527405 0.522217 1441740608 -0.341980 -0.576416 -0.527405 0.522217 1441740608 -0.341980 -0.576416 -0.527405 0.522217 1441740608 -0.341980 -0.576416 -0.527405 0.522217 1441740608 -0.357361 -0.555603 -0.547852 0.513306 1441740608 -0.357361 -0.555603 -0.547852 0.513306 1441740608 -0.357361 -0.555603 -0.547852 0.513306 1441740608 -0.357361 -0.555603 -0.547852 0.513306 1441740608 -0.357361 -0.555603 -0.547852 0.513306 1441740608 -0.357361 -0.555603 -0.547852 0.513306 1441740608 -0.357361 -0.555603 -0.547852 0.513306 1441740608 -0.371521 -0.536499 -0.567810 0.501770 1441740608 -0.371521 -0.536499 -0.567810 0.501770 1441740608 -0.371521 -0.536499 -0.567810 0.501770 1441740608 -0.371521 -0.536499 -0.567810 0.501770 1441740608 -0.371521 -0.536499 -0.567810 0.501770 1441740608 -0.371521 -0.536499 -0.567810 0.501770 1441740608 -0.393738 -0.506042 -0.588867 0.492126 1441740608 -0.393738 -0.506042 -0.588867 0.492126 1441740608 -0.393738 -0.506042 -0.588867 0.492126 1441740608 -0.393738 -0.506042 -0.588867 0.492126 1441740608 -0.393738 -0.506042 -0.588867 0.492126 1441740608 -0.393738 -0.506042 -0.588867 0.492126 1441740608 -0.402466 -0.486816 -0.600708 0.490112 1441740608 -0.402466 -0.486816 -0.600708 0.490112 1441740608 -0.402466 -0.486816 -0.600708 0.490112 1441740608 -0.402466 -0.486816 -0.600708 0.490112 1441740608 -0.402466 -0.486816 -0.600708 0.490112 1441740608 -0.402466 -0.486816 -0.600708 0.490112 1441740608 -0.441223 -0.465088 -0.610718 0.464905 1441740608 -0.441223 -0.465088 -0.610718 0.464905 1441740608 -0.441223 -0.465088 -0.610718 0.464905 1441740608 -0.441223 -0.465088 -0.610718 0.464905 1441740608 -0.441223 -0.465088 -0.610718 0.464905 1441740608 -0.445923 -0.429138 -0.658997 0.427551 1441740608 -0.445923 -0.429138 -0.658997 0.427551 1441740608 -0.445923 -0.429138 -0.658997 0.427551 1441740608 -0.445923 -0.429138 -0.658997 0.427551 1441740608 -0.445923 -0.429138 -0.658997 0.427551 1441740608 -0.445923 -0.429138 -0.658997 0.427551 1441740608 -0.445923 -0.429138 -0.658997 0.427551 1441740608 -0.435852 -0.429810 -0.640930 0.463196 1441740608 -0.435852 -0.429810 -0.640930 0.463196 1441740608 -0.435852 -0.429810 -0.640930 0.463196 1441740608 -0.435852 -0.429810 -0.640930 0.463196 1441740608 -0.435852 -0.429810 -0.640930 0.463196 1441740608 -0.435852 -0.429810 -0.640930 0.463196 1441740608 -0.425781 -0.458740 -0.625244 0.466248 1441740608 -0.425781 -0.458740 -0.625244 0.466248 1441740608 -0.425781 -0.458740 -0.625244 0.466248 1441740608 -0.425781 -0.458740 -0.625244 0.466248 1441740608 -0.425781 -0.458740 -0.625244 0.466248 1441740609 -0.425781 -0.458740 -0.625244 0.466248 1441740609 -0.416809 -0.469360 -0.617554 0.473938 1441740609 -0.416809 -0.469360 -0.617554 0.473938 1441740609 -0.416809 -0.469360 -0.617554 0.473938 1441740609 -0.416809 -0.469360 -0.617554 0.473938 1441740609 -0.416809 -0.469360 -0.617554 0.473938 1441740609 -0.416809 -0.469360 -0.617554 0.473938 1441740609 -0.416809 -0.469360 -0.617554 0.473938 1441740609 -0.402283 -0.486145 -0.604797 0.485901 1441740609 -0.402283 -0.486145 -0.604797 0.485901 1441740609 -0.402283 -0.486145 -0.604797 0.485901 1441740609 -0.402283 -0.486145 -0.604797 0.485901 1441740609 -0.402283 -0.486145 -0.604797 0.485901 1441740609 -0.402283 -0.486145 -0.604797 0.485901 1441740609 -0.389648 -0.503479 -0.595703 0.489685 1441740609 -0.389648 -0.503479 -0.595703 0.489685 1441740609 -0.389648 -0.503479 -0.595703 0.489685 1441740609 -0.389648 -0.503479 -0.595703 0.489685 1441740609 -0.389648 -0.503479 -0.595703 0.489685 1441740609 -0.389648 -0.503479 -0.595703 0.489685 1441740609 -0.377991 -0.517639 -0.587158 0.494446 1441740609 -0.377991 -0.517639 -0.587158 0.494446 1441740609 -0.377991 -0.517639 -0.587158 0.494446 1441740609 -0.377991 -0.517639 -0.587158 0.494446 1441740609 -0.377991 -0.517639 -0.587158 0.494446 1441740609 -0.377991 -0.517639 -0.587158 0.494446 1441740609 -0.364868 -0.534546 -0.574524 0.501160 1441740609 -0.364868 -0.534546 -0.574524 0.501160 1441740609 -0.364868 -0.534546 -0.574524 0.501160 1441740609 -0.364868 -0.534546 -0.574524 0.501160 1441740609 -0.364868 -0.534546 -0.574524 0.501160 1441740609 -0.364868 -0.534546 -0.574524 0.501160 1441740609 -0.364868 -0.534546 -0.574524 0.501160 1441740609 -0.355286 -0.549072 -0.564941 0.503174 1441740609 -0.355286 -0.549072 -0.564941 0.503174 1441740609 -0.355286 -0.549072 -0.564941 0.503174 1441740609 -0.355286 -0.549072 -0.564941 0.503174 1441740609 -0.355286 -0.549072 -0.564941 0.503174 1441740609 -0.355286 -0.549072 -0.564941 0.503174 1441740609 -0.346863 -0.560913 -0.556030 0.505920 1441740609 -0.346863 -0.560913 -0.556030 0.505920 1441740609 -0.346863 -0.560913 -0.556030 0.505920 1441740609 -0.346863 -0.560913 -0.556030 0.505920 1441740609 -0.346863 -0.560913 -0.556030 0.505920 1441740609 -0.346863 -0.560913 -0.556030 0.505920 1441740609 -0.346863 -0.560913 -0.556030 0.505920 1441740609 -0.340332 -0.570740 -0.548462 0.507629 1441740609 -0.340332 -0.570740 -0.548462 0.507629 1441740609 -0.340332 -0.570740 -0.548462 0.507629 1441740609 -0.340332 -0.570740 -0.548462 0.507629 1441740609 -0.340332 -0.570740 -0.548462 0.507629 1441740609 -0.340332 -0.570740 -0.548462 0.507629 1441740609 -0.335083 -0.578247 -0.544128 0.507263 1441740609 -0.335083 -0.578247 -0.544128 0.507263 1441740609 -0.335083 -0.578247 -0.544128 0.507263 1441740609 -0.335083 -0.578247 -0.544128 0.507263 1441740609 -0.335083 -0.578247 -0.544128 0.507263 1441740609 -0.335083 -0.578247 -0.544128 0.507263 1441740609 -0.335083 -0.578247 -0.544128 0.507263 1441740609 -0.335632 -0.579468 -0.543884 0.505798 1441740609 -0.335632 -0.579468 -0.543884 0.505798 1441740609 -0.335632 -0.579468 -0.543884 0.505798 1441740609 -0.335632 -0.579468 -0.543884 0.505798 1441740609 -0.335632 -0.579468 -0.543884 0.505798 1441740609 -0.335632 -0.579468 -0.543884 0.505798 1441740609 -0.340576 -0.573792 -0.551208 0.500977 1441740609 -0.340576 -0.573792 -0.551208 0.500977 1441740609 -0.340576 -0.573792 -0.551208 0.500977 1441740609 -0.340576 -0.573792 -0.551208 0.500977 1441740609 -0.340576 -0.573792 -0.551208 0.500977 1441740609 -0.340576 -0.573792 -0.551208 0.500977 1441740609 -0.340576 -0.573792 -0.551208 0.500977 1441740609 -0.353821 -0.557739 -0.569031 0.489868 1441740609 -0.353821 -0.557739 -0.569031 0.489868 1441740609 -0.353821 -0.557739 -0.569031 0.489868 1441740609 -0.353821 -0.557739 -0.569031 0.489868 1441740609 -0.353821 -0.557739 -0.569031 0.489868 1441740609 -0.353821 -0.557739 -0.569031 0.489868 1441740609 -0.365356 -0.537720 -0.589722 0.479248 1441740609 -0.365356 -0.537720 -0.589722 0.479248 1441740609 -0.365356 -0.537720 -0.589722 0.479248 1441740609 -0.365356 -0.537720 -0.589722 0.479248 1441740609 -0.365356 -0.537720 -0.589722 0.479248 1441740609 -0.365356 -0.537720 -0.589722 0.479248 1441740609 -0.382690 -0.514282 -0.600586 0.477905 1441740609 -0.382690 -0.514282 -0.600586 0.477905 1441740609 -0.382690 -0.514282 -0.600586 0.477905 1441740609 -0.382690 -0.514282 -0.600586 0.477905 1441740609 -0.382690 -0.514282 -0.600586 0.477905 1441740609 -0.382690 -0.514282 -0.600586 0.477905 1441740609 -0.382690 -0.514282 -0.600586 0.477905 1441740609 -0.394714 -0.500488 -0.595764 0.488708 1441740609 -0.394714 -0.500488 -0.595764 0.488708 1441740609 -0.394714 -0.500488 -0.595764 0.488708 1441740609 -0.394714 -0.500488 -0.595764 0.488708 1441740609 -0.394714 -0.500488 -0.595764 0.488708 1441740609 -0.394714 -0.500488 -0.595764 0.488708 1441740609 -0.431946 -0.474854 -0.602478 0.474426 1441740609 -0.431946 -0.474854 -0.602478 0.474426 1441740609 -0.431946 -0.474854 -0.602478 0.474426 1441740609 -0.431946 -0.474854 -0.602478 0.474426 1441740609 -0.431946 -0.474854 -0.602478 0.474426 1441740609 -0.431946 -0.474854 -0.602478 0.474426 1441740609 -0.442688 -0.432373 -0.662659 0.421875 1441740609 -0.442688 -0.432373 -0.662659 0.421875 1441740609 -0.442688 -0.432373 -0.662659 0.421875 1441740609 -0.442688 -0.432373 -0.662659 0.421875 1441740609 -0.442688 -0.432373 -0.662659 0.421875 1441740609 -0.442688 -0.432373 -0.662659 0.421875 1441740609 -0.449524 -0.407532 -0.659851 0.443298 1441740609 -0.449524 -0.407532 -0.659851 0.443298 1441740609 -0.449524 -0.407532 -0.659851 0.443298 1441740609 -0.449524 -0.407532 -0.659851 0.443298 1441740609 -0.449524 -0.407532 -0.659851 0.443298 1441740609 -0.449524 -0.407532 -0.659851 0.443298 1441740610 -0.447021 -0.425232 -0.644348 0.451904 1441740610 -0.447021 -0.425232 -0.644348 0.451904 1441740610 -0.447021 -0.425232 -0.644348 0.451904 1441740610 -0.447021 -0.425232 -0.644348 0.451904 1441740610 -0.447021 -0.425232 -0.644348 0.451904 1441740610 -0.447021 -0.425232 -0.644348 0.451904 1441740610 -0.434570 -0.446472 -0.630127 0.463501 1441740610 -0.434570 -0.446472 -0.630127 0.463501 1441740610 -0.434570 -0.446472 -0.630127 0.463501 1441740610 -0.434570 -0.446472 -0.630127 0.463501 1441740610 -0.434570 -0.446472 -0.630127 0.463501 1441740610 -0.434570 -0.446472 -0.630127 0.463501 1441740610 -0.434570 -0.446472 -0.630127 0.463501 1441740610 -0.422913 -0.462524 -0.617554 0.475342 1441740610 -0.422913 -0.462524 -0.617554 0.475342 1441740610 -0.422913 -0.462524 -0.617554 0.475342 1441740610 -0.422913 -0.462524 -0.617554 0.475342 1441740610 -0.422913 -0.462524 -0.617554 0.475342 1441740610 -0.422913 -0.462524 -0.617554 0.475342 1441740610 -0.410950 -0.478638 -0.608032 0.482056 1441740610 -0.410950 -0.478638 -0.608032 0.482056 1441740610 -0.410950 -0.478638 -0.608032 0.482056 1441740610 -0.410950 -0.478638 -0.608032 0.482056 1441740610 -0.410950 -0.478638 -0.608032 0.482056 1441740610 -0.410950 -0.478638 -0.608032 0.482056 1441740610 -0.393982 -0.498962 -0.594727 0.492126 1441740610 -0.393982 -0.498962 -0.594727 0.492126 1441740610 -0.393982 -0.498962 -0.594727 0.492126 1441740610 -0.393982 -0.498962 -0.594727 0.492126 1441740610 -0.393982 -0.498962 -0.594727 0.492126 1441740610 -0.393982 -0.498962 -0.594727 0.492126 1441740610 -0.393982 -0.498962 -0.594727 0.492126 1441740610 -0.371155 -0.523560 -0.577271 0.504883 1441740610 -0.371155 -0.523560 -0.577271 0.504883 1441740610 -0.371155 -0.523560 -0.577271 0.504883 1441740610 -0.371155 -0.523560 -0.577271 0.504883 1441740610 -0.371155 -0.523560 -0.577271 0.504883 1441740610 -0.371155 -0.523560 -0.577271 0.504883 1441740610 -0.349182 -0.548279 -0.557434 0.516479 1441740610 -0.349182 -0.548279 -0.557434 0.516479 1441740610 -0.349182 -0.548279 -0.557434 0.516479 1441740610 -0.349182 -0.548279 -0.557434 0.516479 1441740610 -0.349182 -0.548279 -0.557434 0.516479 1441740610 -0.349182 -0.548279 -0.557434 0.516479 1441740610 -0.349182 -0.548279 -0.557434 0.516479 1441740610 -0.331360 -0.569885 -0.539917 0.523438 1441740610 -0.331360 -0.569885 -0.539917 0.523438 1441740610 -0.331360 -0.569885 -0.539917 0.523438 1441740610 -0.331360 -0.569885 -0.539917 0.523438 1441740610 -0.331360 -0.569885 -0.539917 0.523438 1441740610 -0.331360 -0.569885 -0.539917 0.523438 1441740610 -0.318054 -0.587036 -0.525696 0.527161 1441740610 -0.318054 -0.587036 -0.525696 0.527161 1441740610 -0.318054 -0.587036 -0.525696 0.527161 1441740610 -0.318054 -0.587036 -0.525696 0.527161 1441740610 -0.318054 -0.587036 -0.525696 0.527161 1441740610 -0.318054 -0.587036 -0.525696 0.527161 1441740610 -0.307922 -0.599976 -0.515808 0.528442 1441740610 -0.307922 -0.599976 -0.515808 0.528442 1441740610 -0.307922 -0.599976 -0.515808 0.528442 1441740610 -0.307922 -0.599976 -0.515808 0.528442 1441740610 -0.307922 -0.599976 -0.515808 0.528442 1441740610 -0.307922 -0.599976 -0.515808 0.528442 1441740610 -0.309570 -0.601868 -0.512024 0.528931 1441740610 -0.309570 -0.601868 -0.512024 0.528931 1441740610 -0.309570 -0.601868 -0.512024 0.528931 1441740610 -0.309570 -0.601868 -0.512024 0.528931 1441740610 -0.309570 -0.601868 -0.512024 0.528931 1441740610 -0.309570 -0.601868 -0.512024 0.528931 1441740610 -0.309570 -0.601868 -0.512024 0.528931 1441740610 -0.313660 -0.599670 -0.513489 0.527649 1441740610 -0.313660 -0.599670 -0.513489 0.527649 1441740610 -0.313660 -0.599670 -0.513489 0.527649 1441740610 -0.313660 -0.599670 -0.513489 0.527649 1441740610 -0.313660 -0.599670 -0.513489 0.527649 1441740610 -0.313660 -0.599670 -0.513489 0.527649 1441740610 -0.323242 -0.590576 -0.521973 0.523804 1441740610 -0.323242 -0.590576 -0.521973 0.523804 1441740610 -0.323242 -0.590576 -0.521973 0.523804 1441740610 -0.323242 -0.590576 -0.521973 0.523804 1441740610 -0.323242 -0.590576 -0.521973 0.523804 1441740610 -0.323242 -0.590576 -0.521973 0.523804 1441740610 -0.323242 -0.590576 -0.521973 0.523804 1441740610 -0.332092 -0.577026 -0.541748 0.513184 1441740610 -0.332092 -0.577026 -0.541748 0.513184 1441740610 -0.332092 -0.577026 -0.541748 0.513184 1441740610 -0.332092 -0.577026 -0.541748 0.513184 1441740610 -0.332092 -0.577026 -0.541748 0.513184 1441740610 -0.332092 -0.577026 -0.541748 0.513184 1441740610 -0.341492 -0.560730 -0.547180 0.519226 1441740610 -0.341492 -0.560730 -0.547180 0.519226 1441740610 -0.341492 -0.560730 -0.547180 0.519226 1441740610 -0.341492 -0.560730 -0.547180 0.519226 1441740610 -0.341492 -0.560730 -0.547180 0.519226 1441740610 -0.341492 -0.560730 -0.547180 0.519226 1441740610 -0.330872 -0.567139 -0.526611 0.539978 1441740610 -0.330872 -0.567139 -0.526611 0.539978 1441740610 -0.330872 -0.567139 -0.526611 0.539978 1441740610 -0.330872 -0.567139 -0.526611 0.539978 1441740610 -0.330872 -0.567139 -0.526611 0.539978 1441740610 -0.361084 -0.555481 -0.515747 0.543274 1441740610 -0.361084 -0.555481 -0.515747 0.543274 1441740610 -0.361084 -0.555481 -0.515747 0.543274 1441740610 -0.361084 -0.555481 -0.515747 0.543274 1441740610 -0.361084 -0.555481 -0.515747 0.543274 1441740610 -0.361084 -0.555481 -0.515747 0.543274 1441740610 -0.401550 -0.518250 -0.584717 0.477783 1441740610 -0.401550 -0.518250 -0.584717 0.477783 1441740610 -0.401550 -0.518250 -0.584717 0.477783 1441740610 -0.401550 -0.518250 -0.584717 0.477783 1441740610 -0.401550 -0.518250 -0.584717 0.477783 1441740610 -0.401550 -0.518250 -0.584717 0.477783 1441740610 -0.405029 -0.484009 -0.609497 0.479858 1441740611 -0.405029 -0.484009 -0.609497 0.479858 1441740611 -0.405029 -0.484009 -0.609497 0.479858 1441740611 -0.405029 -0.484009 -0.609497 0.479858 1441740611 -0.405029 -0.484009 -0.609497 0.479858 1441740611 -0.405029 -0.484009 -0.609497 0.479858 1441740611 -0.421997 -0.482422 -0.594421 0.485779 1441740611 -0.421997 -0.482422 -0.594421 0.485779 1441740611 -0.421997 -0.482422 -0.594421 0.485779 1441740611 -0.421997 -0.482422 -0.594421 0.485779 1441740611 -0.421997 -0.482422 -0.594421 0.485779 1441740611 -0.421997 -0.482422 -0.594421 0.485779 1441740611 -0.413147 -0.486084 -0.597412 0.486023 1441740611 -0.413147 -0.486084 -0.597412 0.486023 1441740611 -0.413147 -0.486084 -0.597412 0.486023 1441740611 -0.413147 -0.486084 -0.597412 0.486023 1441740611 -0.413147 -0.486084 -0.597412 0.486023 1441740611 -0.413147 -0.486084 -0.597412 0.486023 1441740611 -0.413147 -0.486084 -0.597412 0.486023 1441740611 -0.402161 -0.499878 -0.581726 0.500061 1441740611 -0.402161 -0.499878 -0.581726 0.500061 1441740611 -0.402161 -0.499878 -0.581726 0.500061 1441740611 -0.402161 -0.499878 -0.581726 0.500061 1441740611 -0.402161 -0.499878 -0.581726 0.500061 1441740611 -0.402161 -0.499878 -0.581726 0.500061 1441740611 -0.394348 -0.512573 -0.570374 0.506470 1441740611 -0.394348 -0.512573 -0.570374 0.506470 1441740611 -0.394348 -0.512573 -0.570374 0.506470 1441740611 -0.394348 -0.512573 -0.570374 0.506470 1441740611 -0.394348 -0.512573 -0.570374 0.506470 1441740611 -0.394348 -0.512573 -0.570374 0.506470 1441740611 -0.383545 -0.522461 -0.565613 0.509949 1441740611 -0.383545 -0.522461 -0.565613 0.509949 1441740611 -0.383545 -0.522461 -0.565613 0.509949 1441740611 -0.383545 -0.522461 -0.565613 0.509949 1441740611 -0.383545 -0.522461 -0.565613 0.509949 1441740611 -0.383545 -0.522461 -0.565613 0.509949 1441740611 -0.383545 -0.522461 -0.565613 0.509949 1441740611 -0.374817 -0.532349 -0.558838 0.513672 1441740611 -0.374817 -0.532349 -0.558838 0.513672 1441740611 -0.374817 -0.532349 -0.558838 0.513672 1441740611 -0.374817 -0.532349 -0.558838 0.513672 1441740611 -0.374817 -0.532349 -0.558838 0.513672 1441740611 -0.374817 -0.532349 -0.558838 0.513672 1441740611 -0.370850 -0.538696 -0.555481 0.513550 1441740611 -0.370850 -0.538696 -0.555481 0.513550 1441740611 -0.370850 -0.538696 -0.555481 0.513550 1441740611 -0.370850 -0.538696 -0.555481 0.513550 1441740611 -0.370850 -0.538696 -0.555481 0.513550 1441740611 -0.370850 -0.538696 -0.555481 0.513550 1441740611 -0.370056 -0.540833 -0.557190 0.510071 1441740611 -0.370056 -0.540833 -0.557190 0.510071 1441740611 -0.370056 -0.540833 -0.557190 0.510071 1441740611 -0.370056 -0.540833 -0.557190 0.510071 1441740611 -0.370056 -0.540833 -0.557190 0.510071 1441740611 -0.370056 -0.540833 -0.557190 0.510071 1441740611 -0.369751 -0.541138 -0.559326 0.507629 1441740611 -0.369751 -0.541138 -0.559326 0.507629 1441740611 -0.369751 -0.541138 -0.559326 0.507629 1441740611 -0.369751 -0.541138 -0.559326 0.507629 1441740611 -0.369751 -0.541138 -0.559326 0.507629 1441740611 -0.369751 -0.541138 -0.559326 0.507629 1441740611 -0.372620 -0.542114 -0.560547 0.503113 1441740611 -0.372620 -0.542114 -0.560547 0.503113 1441740611 -0.372620 -0.542114 -0.560547 0.503113 1441740611 -0.372620 -0.542114 -0.560547 0.503113 1441740611 -0.372620 -0.542114 -0.560547 0.503113 1441740611 -0.372620 -0.542114 -0.560547 0.503113 1441740611 -0.373474 -0.544312 -0.560547 0.500122 1441740611 -0.373474 -0.544312 -0.560547 0.500122 1441740611 -0.373474 -0.544312 -0.560547 0.500122 1441740611 -0.373474 -0.544312 -0.560547 0.500122 1441740611 -0.373474 -0.544312 -0.560547 0.500122 1441740611 -0.373474 -0.544312 -0.560547 0.500122 1441740611 -0.373474 -0.544312 -0.560547 0.500122 1441740611 -0.366760 -0.549988 -0.559326 0.500122 1441740611 -0.366760 -0.549988 -0.559326 0.500122 1441740611 -0.366760 -0.549988 -0.559326 0.500122 1441740611 -0.366760 -0.549988 -0.559326 0.500122 1441740611 -0.366760 -0.549988 -0.559326 0.500122 1441740611 -0.366760 -0.549988 -0.559326 0.500122 1441740611 -0.364380 -0.550903 -0.567200 0.492004 1441740611 -0.364380 -0.550903 -0.567200 0.492004 1441740611 -0.364380 -0.550903 -0.567200 0.492004 1441740611 -0.364380 -0.550903 -0.567200 0.492004 1441740611 -0.364380 -0.550903 -0.567200 0.492004 1441740611 -0.364380 -0.550903 -0.567200 0.492004 1441740611 -0.372437 -0.538818 -0.588501 0.473999 1441740611 -0.372437 -0.538818 -0.588501 0.473999 1441740611 -0.372437 -0.538818 -0.588501 0.473999 1441740611 -0.372437 -0.538818 -0.588501 0.473999 1441740611 -0.372437 -0.538818 -0.588501 0.473999 1441740611 -0.372437 -0.538818 -0.588501 0.473999 1441740611 -0.372437 -0.538818 -0.588501 0.473999 1441740611 -0.384460 -0.517761 -0.606812 0.464661 1441740611 -0.384460 -0.517761 -0.606812 0.464661 1441740611 -0.384460 -0.517761 -0.606812 0.464661 1441740611 -0.384460 -0.517761 -0.606812 0.464661 1441740611 -0.384460 -0.517761 -0.606812 0.464661 1441740611 -0.388367 -0.507690 -0.599243 0.482117 1441740611 -0.388367 -0.507690 -0.599243 0.482117 1441740611 -0.388367 -0.507690 -0.599243 0.482117 1441740611 -0.388367 -0.507690 -0.599243 0.482117 1441740611 -0.388367 -0.507690 -0.599243 0.482117 1441740611 -0.388367 -0.507690 -0.599243 0.482117 1441740611 -0.388367 -0.507690 -0.599243 0.482117 1441740611 -0.386719 -0.514160 -0.577698 0.502380 1441740611 -0.386719 -0.514160 -0.577698 0.502380 1441740611 -0.386719 -0.514160 -0.577698 0.502380 1441740611 -0.386719 -0.514160 -0.577698 0.502380 1441740611 -0.386719 -0.514160 -0.577698 0.502380 1441740611 -0.428528 -0.476868 -0.607239 0.469299 1441740611 -0.428528 -0.476868 -0.607239 0.469299 1441740612 -0.428528 -0.476868 -0.607239 0.469299 1441740612 -0.428528 -0.476868 -0.607239 0.469299 1441740612 -0.428528 -0.476868 -0.607239 0.469299 1441740612 -0.428528 -0.476868 -0.607239 0.469299 1441740612 -0.428528 -0.476868 -0.607239 0.469299 1441740612 -0.424377 -0.444519 -0.659302 0.433228 1441740612 -0.424377 -0.444519 -0.659302 0.433228 1441740612 -0.424377 -0.444519 -0.659302 0.433228 1441740612 -0.424377 -0.444519 -0.659302 0.433228 1441740612 -0.424377 -0.444519 -0.659302 0.433228 1441740612 -0.452087 -0.418030 -0.638489 0.461853 1441740612 -0.452087 -0.418030 -0.638489 0.461853 1441740612 -0.452087 -0.418030 -0.638489 0.461853 1441740612 -0.452087 -0.418030 -0.638489 0.461853 1441740612 -0.422302 -0.460327 -0.629944 0.461487 1441740612 -0.422302 -0.460327 -0.629944 0.461487 1441740612 -0.422302 -0.460327 -0.629944 0.461487 1441740612 -0.422302 -0.460327 -0.629944 0.461487 1441740612 -0.422302 -0.460327 -0.629944 0.461487 1441740612 -0.422302 -0.460327 -0.629944 0.461487 1441740612 -0.413330 -0.470459 -0.614685 0.479675 1441740612 -0.413330 -0.470459 -0.614685 0.479675 1441740612 -0.413330 -0.470459 -0.614685 0.479675 1441740612 -0.413330 -0.470459 -0.614685 0.479675 1441740612 -0.413330 -0.470459 -0.614685 0.479675 1441740612 -0.413330 -0.470459 -0.614685 0.479675 1441740612 -0.413330 -0.470459 -0.614685 0.479675 1441740612 -0.395996 -0.493469 -0.600098 0.489502 1441740612 -0.395996 -0.493469 -0.600098 0.489502 1441740612 -0.395996 -0.493469 -0.600098 0.489502 1441740612 -0.395996 -0.493469 -0.600098 0.489502 1441740612 -0.395996 -0.493469 -0.600098 0.489502 1441740612 -0.395996 -0.493469 -0.600098 0.489502 1441740612 -0.386292 -0.507874 -0.586792 0.498535 1441740612 -0.386292 -0.507874 -0.586792 0.498535 1441740612 -0.386292 -0.507874 -0.586792 0.498535 1441740612 -0.386292 -0.507874 -0.586792 0.498535 1441740612 -0.386292 -0.507874 -0.586792 0.498535 1441740612 -0.386292 -0.507874 -0.586792 0.498535 1441740612 -0.376343 -0.518616 -0.580139 0.502808 1441740612 -0.376343 -0.518616 -0.580139 0.502808 1441740612 -0.376343 -0.518616 -0.580139 0.502808 1441740612 -0.376343 -0.518616 -0.580139 0.502808 1441740612 -0.376343 -0.518616 -0.580139 0.502808 1441740612 -0.376343 -0.518616 -0.580139 0.502808 1441740612 -0.376343 -0.518616 -0.580139 0.502808 1441740612 -0.367920 -0.528259 -0.571838 0.508545 1441740612 -0.367920 -0.528259 -0.571838 0.508545 1441740612 -0.367920 -0.528259 -0.571838 0.508545 1441740612 -0.367920 -0.528259 -0.571838 0.508545 1441740612 -0.367920 -0.528259 -0.571838 0.508545 1441740612 -0.367920 -0.528259 -0.571838 0.508545 1441740612 -0.363647 -0.537109 -0.564270 0.510803 1441740612 -0.363647 -0.537109 -0.564270 0.510803 1441740612 -0.363647 -0.537109 -0.564270 0.510803 1441740612 -0.363647 -0.537109 -0.564270 0.510803 1441740612 -0.363647 -0.537109 -0.564270 0.510803 1441740612 -0.363647 -0.537109 -0.564270 0.510803 1441740612 -0.358398 -0.543762 -0.559937 0.512268 1441740612 -0.358398 -0.543762 -0.559937 0.512268 1441740612 -0.358398 -0.543762 -0.559937 0.512268 1441740612 -0.358398 -0.543762 -0.559937 0.512268 1441740612 -0.358398 -0.543762 -0.559937 0.512268 1441740612 -0.358398 -0.543762 -0.559937 0.512268 1441740612 -0.352417 -0.551697 -0.552734 0.515747 1441740612 -0.352417 -0.551697 -0.552734 0.515747 1441740612 -0.352417 -0.551697 -0.552734 0.515747 1441740612 -0.352417 -0.551697 -0.552734 0.515747 1441740612 -0.352417 -0.551697 -0.552734 0.515747 1441740612 -0.352417 -0.551697 -0.552734 0.515747 1441740612 -0.352417 -0.551697 -0.552734 0.515747 1441740612 -0.347351 -0.558289 -0.547485 0.517639 1441740612 -0.347351 -0.558289 -0.547485 0.517639 1441740612 -0.347351 -0.558289 -0.547485 0.517639 1441740612 -0.347351 -0.558289 -0.547485 0.517639 1441740612 -0.347351 -0.558289 -0.547485 0.517639 1441740612 -0.347351 -0.558289 -0.547485 0.517639 1441740612 -0.342102 -0.565796 -0.541443 0.519348 1441740612 -0.342102 -0.565796 -0.541443 0.519348 1441740612 -0.342102 -0.565796 -0.541443 0.519348 1441740612 -0.342102 -0.565796 -0.541443 0.519348 1441740612 -0.342102 -0.565796 -0.541443 0.519348 1441740612 -0.342102 -0.565796 -0.541443 0.519348 1441740612 -0.340027 -0.569702 -0.540039 0.517883 1441740612 -0.340027 -0.569702 -0.540039 0.517883 1441740612 -0.340027 -0.569702 -0.540039 0.517883 1441740612 -0.340027 -0.569702 -0.540039 0.517883 1441740612 -0.340027 -0.569702 -0.540039 0.517883 1441740612 -0.340027 -0.569702 -0.540039 0.517883 1441740612 -0.340027 -0.569702 -0.540039 0.517883 1441740612 -0.344238 -0.565796 -0.547180 0.511841 1441740612 -0.344238 -0.565796 -0.547180 0.511841 1441740612 -0.344238 -0.565796 -0.547180 0.511841 1441740612 -0.344238 -0.565796 -0.547180 0.511841 1441740612 -0.344238 -0.565796 -0.547180 0.511841 1441740612 -0.344238 -0.565796 -0.547180 0.511841 1441740612 -0.352783 -0.554626 -0.562195 0.501892 1441740612 -0.352783 -0.554626 -0.562195 0.501892 1441740612 -0.352783 -0.554626 -0.562195 0.501892 1441740612 -0.352783 -0.554626 -0.562195 0.501892 1441740612 -0.352783 -0.554626 -0.562195 0.501892 1441740612 -0.352783 -0.554626 -0.562195 0.501892 1441740612 -0.360840 -0.539063 -0.581116 0.491516 1441740612 -0.360840 -0.539063 -0.581116 0.491516 1441740612 
-0.383240 -0.531616 -0.581665 0.481873 1441740617 -0.383240 -0.531616 -0.581665 0.481873 1441740617 -0.383240 -0.531616 -0.581665 0.481873 1441740617 -0.383240 -0.531616 -0.581665 0.481873 1441740617 -0.392639 -0.522766 -0.588074 0.476196 1441740617 -0.392639 -0.522766 -0.588074 0.476196 1441740617 -0.392639 -0.522766 -0.588074 0.476196 1441740617 -0.392639 -0.522766 -0.588074 0.476196 1441740617 -0.392639 -0.522766 -0.588074 0.476196 1441740617 -0.392639 -0.522766 -0.588074 0.476196 1441740617 -0.399902 -0.514771 -0.593201 0.472534 1441740617 -0.399902 -0.514771 -0.593201 0.472534 1441740617 -0.399902 -0.514771 -0.593201 0.472534 1441740617 -0.399902 -0.514771 -0.593201 0.472534 1441740617 -0.399902 -0.514771 -0.593201 0.472534 1441740617 -0.399902 -0.514771 -0.593201 0.472534 1441740617 -0.403259 -0.511169 -0.594849 0.471497 1441740617 -0.403259 -0.511169 -0.594849 0.471497 1441740617 -0.403259 -0.511169 -0.594849 0.471497 1441740617 -0.403259 -0.511169 -0.594849 0.471497 1441740617 -0.403259 -0.511169 -0.594849 0.471497 1441740617 -0.403259 -0.511169 -0.594849 0.471497 1441740617 -0.400940 -0.514221 -0.589722 0.476624 1441740617 -0.400940 -0.514221 -0.589722 0.476624 1441740617 -0.400940 -0.514221 -0.589722 0.476624 1441740617 -0.400940 -0.514221 -0.589722 0.476624 1441740617 -0.400940 -0.514221 -0.589722 0.476624 1441740617 -0.400940 -0.514221 -0.589722 0.476624 1441740617 -0.398376 -0.520691 -0.580322 0.483215 1441740617 -0.398376 -0.520691 -0.580322 0.483215 1441740617 -0.398376 -0.520691 -0.580322 0.483215 1441740617 -0.398376 -0.520691 -0.580322 0.483215 1441740617 -0.398376 -0.520691 -0.580322 0.483215 1441740617 -0.398376 -0.520691 -0.580322 0.483215 1441740617 -0.396790 -0.526611 -0.572266 0.487610 1441740617 -0.396790 -0.526611 -0.572266 0.487610 1441740617 -0.396790 -0.526611 -0.572266 0.487610 1441740617 -0.396790 -0.526611 -0.572266 0.487610 1441740617 -0.396790 -0.526611 -0.572266 0.487610 1441740617 -0.396790 -0.526611 -0.572266 0.487610 1441740617 -0.396790 -0.526611 -0.572266 0.487610 1441740617 -0.401794 -0.525757 -0.565552 0.492249 1441740617 -0.401794 -0.525757 -0.565552 0.492249 1441740617 -0.401794 -0.525757 -0.565552 0.492249 1441740617 -0.401794 -0.525757 -0.565552 0.492249 1441740617 -0.401794 -0.525757 -0.565552 0.492249 1441740617 -0.401794 -0.525757 -0.565552 0.492249 1441740617 -0.412231 -0.522095 -0.559448 0.494507 1441740617 -0.412231 -0.522095 -0.559448 0.494507 1441740617 -0.412231 -0.522095 -0.559448 0.494507 1441740617 -0.412231 -0.522095 -0.559448 0.494507 1441740617 -0.412231 -0.522095 -0.559448 0.494507 1441740617 -0.412231 -0.522095 -0.559448 0.494507 1441740617 -0.429138 -0.555664 -0.531616 0.473816 1441740617 -0.429138 -0.555664 -0.531616 0.473816 1441740617 -0.429138 -0.555664 -0.531616 0.473816 1441740617 -0.429138 -0.555664 -0.531616 0.473816 1441740617 -0.429138 -0.555664 -0.531616 0.473816 1441740617 -0.404419 -0.588379 -0.475403 0.514099 1441740617 -0.404419 -0.588379 -0.475403 0.514099 1441740617 -0.404419 -0.588379 -0.475403 0.514099 1441740617 -0.404419 -0.588379 -0.475403 0.514099 1441740617 -0.404419 -0.588379 -0.475403 0.514099 1441740617 -0.404419 -0.588379 -0.475403 0.514099 1441740617 -0.404419 -0.588379 -0.475403 0.514099 1441740617 -0.401306 -0.627258 -0.463196 0.480652 1441740617 -0.401306 -0.627258 -0.463196 0.480652 1441740617 -0.401306 -0.627258 -0.463196 0.480652 1441740617 -0.401306 -0.627258 -0.463196 0.480652 1441740617 -0.401306 -0.627258 -0.463196 0.480652 1441740617 -0.401306 -0.627258 -0.463196 0.480652 1441740617 -0.404480 -0.609680 -0.465942 0.497620 1441740618 -0.404480 -0.609680 -0.465942 0.497620 1441740618 -0.404480 -0.609680 -0.465942 0.497620 1441740618 -0.404480 -0.609680 -0.465942 0.497620 1441740618 -0.404480 -0.609680 -0.465942 0.497620 1441740618 -0.408142 -0.601624 -0.480225 0.490784 1441740618 -0.408142 -0.601624 -0.480225 0.490784 1441740618 -0.408142 -0.601624 -0.480225 0.490784 1441740618 -0.408142 -0.601624 -0.480225 0.490784 1441740618 -0.408142 -0.601624 -0.480225 0.490784 1441740618 -0.408142 -0.601624 -0.480225 0.490784 1441740618 -0.408142 -0.601624 -0.480225 0.490784 1441740618 -0.417114 -0.590515 -0.494751 0.482300 1441740618 -0.417114 -0.590515 -0.494751 0.482300 1441740618 -0.417114 -0.590515 -0.494751 0.482300 1441740618 -0.417114 -0.590515 -0.494751 0.482300 1441740618 -0.417114 -0.590515 -0.494751 0.482300 1441740618 -0.417114 -0.590515 -0.494751 0.482300 1441740618 -0.420532 -0.585205 -0.508362 0.471497 1441740618 -0.420532 -0.585205 -0.508362 0.471497 1441740618 -0.420532 -0.585205 -0.508362 0.471497 1441740618 -0.420532 -0.585205 -0.508362 0.471497 1441740618 -0.420532 -0.585205 -0.508362 0.471497 1441740618 -0.420044 -0.583801 -0.518616 0.462463 1441740618 -0.420044 -0.583801 -0.518616 0.462463 1441740618 -0.420044 -0.583801 -0.518616 0.462463 1441740618 -0.420044 -0.583801 -0.518616 0.462463 1441740618 -0.420044 -0.583801 -0.518616 0.462463 1441740618 -0.420044 -0.583801 -0.518616 0.462463 1441740618 -0.420288 -0.581421 -0.527832 0.454712 1441740618 -0.420288 -0.581421 -0.527832 0.454712 1441740618 -0.420288 -0.581421 -0.527832 0.454712 1441740618 -0.420288 -0.581421 -0.527832 0.454712 1441740618 -0.420288 -0.581421 -0.527832 0.454712 1441740618 -0.420288 -0.581421 -0.527832 0.454712 1441740618 -0.420288 -0.581421 -0.527832 0.454712 1441740618 -0.417786 -0.579224 -0.535950 0.450317 1441740618 -0.417786 -0.579224 -0.535950 0.450317 1441740618 -0.417786 -0.579224 -0.535950 0.450317 1441740618 -0.417786 -0.579224 -0.535950 0.450317 1441740618 -0.417786 -0.579224 -0.535950 0.450317 1441740618 -0.417786 -0.579224 -0.535950 0.450317 1441740618 -0.414917 -0.578674 -0.543823 0.444153 1441740618 -0.414917 -0.578674 -0.543823 0.444153 1441740618 -0.414917 -0.578674 -0.543823 0.444153 1441740618 -0.414917 -0.578674 -0.543823 0.444153 1441740618 -0.414917 -0.578674 -0.543823 0.444153 1441740618 -0.414917 -0.578674 -0.543823 0.444153 1441740618 -0.415283 -0.576904 -0.548767 0.440063 1441740618 -0.415283 -0.576904 -0.548767 0.440063 1441740618 -0.415283 -0.576904 -0.548767 0.440063 1441740618 -0.415283 -0.576904 -0.548767 0.440063 1441740618 -0.415283 -0.576904 -0.548767 0.440063 1441740618 -0.415283 -0.576904 -0.548767 0.440063 1441740618 -0.416931 -0.575134 -0.552002 0.436829 1441740618 -0.416931 -0.575134 -0.552002 0.436829 1441740618 -0.416931 -0.575134 -0.552002 0.436829 1441740618 -0.416931 -0.575134 -0.552002 0.436829 1441740618 -0.416931 -0.575134 -0.552002 0.436829 1441740618 -0.416931 -0.575134 -0.552002 0.436829 1441740618 -0.417358 -0.574585 -0.551147 0.438049 1441740618 -0.417358 -0.574585 -0.551147 0.438049 1441740618 -0.417358 -0.574585 -0.551147 0.438049 1441740618 -0.417358 -0.574585 -0.551147 0.438049 1441740618 -0.417358 -0.574585 -0.551147 0.438049 1441740618 -0.417358 -0.574585 -0.551147 0.438049 1441740618 -0.417358 -0.574585 -0.551147 0.438049 1441740618 -0.414246 -0.578857 -0.544250 0.444092 1441740618 -0.414246 -0.578857 -0.544250 0.444092 1441740618 -0.414246 -0.578857 -0.544250 0.444092 1441740618 -0.414246 -0.578857 -0.544250 0.444092 1441740618 -0.414246 -0.578857 -0.544250 0.444092 1441740618 -0.414246 -0.578857 -0.544250 0.444092 1441740618 -0.410645 -0.586670 -0.532837 0.450928 1441740618 -0.410645 -0.586670 -0.532837 0.450928 1441740618 -0.410645 -0.586670 -0.532837 0.450928 1441740618 -0.410645 -0.586670 -0.532837 0.450928 1441740618 -0.410645 -0.586670 -0.532837 0.450928 1441740618 -0.410645 -0.586670 -0.532837 0.450928 1441740618 -0.414063 -0.589600 -0.521484 0.457214 1441740618 -0.414063 -0.589600 -0.521484 0.457214 1441740618 -0.414063 -0.589600 -0.521484 0.457214 1441740618 -0.414063 -0.589600 -0.521484 0.457214 1441740618 -0.414063 -0.589600 -0.521484 0.457214 1441740618 -0.414063 -0.589600 -0.521484 0.457214 1441740618 -0.428772 -0.580444 -0.517395 0.459961 1441740618 -0.428772 -0.580444 -0.517395 0.459961 1441740618 -0.428772 -0.580444 -0.517395 0.459961 1441740618 -0.428772 -0.580444 -0.517395 0.459961 1441740618 -0.428772 -0.580444 -0.517395 0.459961 1441740618 -0.428772 -0.580444 -0.517395 0.459961 1441740618 -0.427734 -0.576965 -0.505920 0.477783 1441740618 -0.427734 -0.576965 -0.505920 0.477783 1441740618 -0.427734 -0.576965 -0.505920 0.477783 1441740618 -0.427734 -0.576965 -0.505920 0.477783 1441740618 -0.427734 -0.576965 -0.505920 0.477783 1441740618 -0.427734 -0.576965 -0.505920 0.477783 1441740618 -0.384399 -0.616760 -0.464233 0.506348 1441740618 -0.384399 -0.616760 -0.464233 0.506348 1441740618 -0.384399 -0.616760 -0.464233 0.506348 1441740618 -0.384399 -0.616760 -0.464233 0.506348 1441740618 -0.384399 -0.616760 -0.464233 0.506348 1441740618 -0.384399 -0.616760 -0.464233 0.506348 1441740618 -0.393005 -0.628906 -0.451843 0.495911 1441740618 -0.393005 -0.628906 -0.451843 0.495911 1441740618 -0.393005 -0.628906 -0.451843 0.495911 1441740618 -0.393005 -0.628906 -0.451843 0.495911 1441740618 -0.393005 -0.628906 -0.451843 0.495911 1441740618 -0.393005 -0.628906 -0.451843 0.495911 1441740618 -0.393433 -0.615723 -0.450195 0.513306 1441740618 -0.393433 -0.615723 -0.450195 0.513306 1441740618 -0.393433 -0.615723 -0.450195 0.513306 1441740619 -0.393127 -0.615662 -0.457825 0.506836 1441740619 -0.393127 -0.615662 -0.457825 0.506836 1441740619 -0.393127 -0.615662 -0.457825 0.506836 1441740619 -0.393127 -0.615662 -0.457825 0.506836 1441740619 -0.393127 -0.615662 -0.457825 0.506836 1441740619 -0.393127 -0.615662 -0.457825 0.506836 1441740619 -0.402283 -0.607544 -0.468689 0.499451 1441740619 -0.402283 -0.607544 -0.468689 0.499451 1441740619 -0.402283 -0.607544 -0.468689 0.499451 1441740619 -0.402283 -0.607544 -0.468689 0.499451 1441740619 -0.402283 -0.607544 -0.468689 0.499451 1441740619 -0.402283 -0.607544 -0.468689 0.499451 1441740619 -0.410767 -0.599792 -0.478699 0.492371 1441740619 -0.410767 -0.599792 -0.478699 0.492371 1441740619 -0.410767 -0.599792 -0.478699 0.492371 1441740619 -0.410767 -0.599792 -0.478699 0.492371 1441740619 -0.410767 -0.599792 -0.478699 0.492371 1441740619 -0.410767 -0.599792 -0.478699 0.492371 1441740619 -0.414978 -0.596497 -0.490845 0.480774 1441740619 -0.414978 -0.596497 -0.490845 0.480774 1441740619 -0.414978 -0.596497 -0.490845 0.480774 1441740619 -0.414978 -0.596497 -0.490845 0.480774 1441740619 -0.414978 -0.596497 -0.490845 0.480774 1441740619 -0.414978 -0.596497 -0.490845 0.480774 1441740619 -0.421997 -0.588074 -0.502563 0.472900 1441740619 -0.421997 -0.588074 -0.502563 0.472900 1441740619 -0.421997 -0.588074 -0.502563 0.472900 1441740619 -0.421997 -0.588074 -0.502563 0.472900 1441740619 -0.421997 -0.588074 -0.502563 0.472900 1441740619 -0.421997 -0.588074 -0.502563 0.472900 1441740619 -0.421997 -0.588074 -0.502563 0.472900 1441740619 -0.427979 -0.580688 -0.514343 0.463806 1441740619 -0.427979 -0.580688 -0.514343 0.463806 1441740619 -0.427979 -0.580688 -0.514343 0.463806 1441740619 -0.427979 -0.580688 -0.514343 0.463806 1441740619 -0.427979 -0.580688 -0.514343 0.463806 1441740619 -0.427979 -0.580688 -0.514343 0.463806 1441740619 -0.431213 -0.575562 -0.526978 0.452942 1441740619 -0.431213 -0.575562 -0.526978 0.452942 1441740619 -0.431213 -0.575562 -0.526978 0.452942 1441740619 -0.431213 -0.575562 -0.526978 0.452942 1441740619 -0.431213 -0.575562 -0.526978 0.452942 1441740619 -0.431213 -0.575562 -0.526978 0.452942 1441740619 -0.435120 -0.569885 -0.535095 0.446899 1441740619 -0.435120 -0.569885 -0.535095 0.446899 1441740619 -0.435120 -0.569885 -0.535095 0.446899 1441740619 -0.435120 -0.569885 -0.535095 0.446899 1441740619 -0.435120 -0.569885 -0.535095 0.446899 1441740619 -0.435120 -0.569885 -0.535095 0.446899 1441740619 -0.437378 -0.565002 -0.542358 0.442017 1441740619 -0.437378 -0.565002 -0.542358 0.442017 1441740619 -0.437378 -0.565002 -0.542358 0.442017 1441740619 -0.437378 -0.565002 -0.542358 0.442017 1441740619 -0.437378 -0.565002 -0.542358 0.442017 1441740619 -0.437378 -0.565002 -0.542358 0.442017 1441740619 -0.437378 -0.565002 -0.542358 0.442017 1441740619 -0.438477 -0.561951 -0.546692 0.439453 1441740619 -0.438477 -0.561951 -0.546692 0.439453 1441740619 -0.438477 -0.561951 -0.546692 0.439453 1441740619 -0.438477 -0.561951 -0.546692 0.439453 1441740619 -0.438477 -0.561951 -0.546692 0.439453 1441740619 -0.438477 -0.561951 -0.546692 0.439453 1441740619 -0.438171 -0.561951 -0.547791 0.438477 1441740619 -0.438171 -0.561951 -0.547791 0.438477 1441740619 -0.438171 -0.561951 -0.547791 0.438477 1441740619 -0.438171 -0.561951 -0.547791 0.438477 1441740619 -0.438171 -0.561951 -0.547791 0.438477 1441740619 -0.438171 -0.561951 -0.547791 0.438477 1441740619 -0.436279 -0.564697 -0.544250 0.441223 1441740619 -0.436279 -0.564697 -0.544250 0.441223 1441740619 -0.436279 -0.564697 -0.544250 0.441223 1441740619 -0.436279 -0.564697 -0.544250 0.441223 1441740619 -0.436279 -0.564697 -0.544250 0.441223 1441740619 -0.436279 -0.564697 -0.544250 0.441223 1441740619 -0.433167 -0.570251 -0.537537 0.445313 1441740619 -0.433167 -0.570251 -0.537537 0.445313 1441740619 -0.433167 -0.570251 -0.537537 0.445313 1441740619 -0.433167 -0.570251 -0.537537 0.445313 1441740619 -0.433167 -0.570251 -0.537537 0.445313 1441740619 -0.433167 -0.570251 -0.537537 0.445313 1441740619 -0.433167 -0.570251 -0.537537 0.445313 1441740619 -0.432678 -0.573730 -0.529297 0.451172 1441740619 -0.432678 -0.573730 -0.529297 0.451172 1441740619 -0.432678 -0.573730 -0.529297 0.451172 1441740619 -0.432678 -0.573730 -0.529297 0.451172 1441740619 -0.432678 -0.573730 -0.529297 0.451172 1441740619 -0.432678 -0.573730 -0.529297 0.451172 1441740619 -0.440369 -0.570190 -0.520996 0.457764 1441740619 -0.440369 -0.570190 -0.520996 0.457764 1441740619 -0.440369 -0.570190 -0.520996 0.457764 1441740619 -0.440735 -0.563110 -0.511047 0.476990 1441740619 -0.440735 -0.563110 -0.511047 0.476990 1441740619 -0.440735 -0.563110 -0.511047 0.476990 1441740619 -0.440735 -0.563110 -0.511047 0.476990 1441740619 -0.440735 -0.563110 -0.511047 0.476990 1441740619 -0.440735 -0.563110 -0.511047 0.476990 1441740619 -0.440735 -0.563110 -0.511047 0.476990 1441740619 -0.400452 -0.593689 -0.477722 0.508911 1441740619 -0.400452 -0.593689 -0.477722 0.508911 1441740619 -0.400452 -0.593689 -0.477722 0.508911 1441740619 -0.400452 -0.593689 -0.477722 0.508911 1441740619 -0.400452 -0.593689 -0.477722 0.508911 1441740619 -0.400452 -0.593689 -0.477722 0.508911 1441740619 -0.405029 -0.610779 -0.459412 0.501831 1441740619 -0.405029 -0.610779 -0.459412 0.501831 1441740619 -0.405029 -0.610779 -0.459412 0.501831 1441740619 -0.405029 -0.610779 -0.459412 0.501831 1441740620 -0.405029 -0.610779 -0.459412 0.501831 1441740620 -0.405029 -0.610779 -0.459412 0.501831 1441740620 -0.401611 -0.598450 -0.465881 0.513367 1441740620 -0.401611 -0.598450 -0.465881 0.513367 1441740620 -0.401611 -0.598450 -0.465881 0.513367 1441740620 -0.401611 -0.598450 -0.465881 0.513367 1441740620 -0.401611 -0.598450 -0.465881 0.513367 1441740620 -0.401611 -0.598450 -0.465881 0.513367 1441740620 -0.408325 -0.597900 -0.473267 0.501831 1441740620 -0.408325 -0.597900 -0.473267 0.501831 1441740620 -0.408325 -0.597900 -0.473267 0.501831 1441740620 -0.408325 -0.597900 -0.473267 0.501831 1441740620 -0.408325 -0.597900 -0.473267 0.501831 1441740620 -0.408325 -0.597900 -0.473267 0.501831 1441740620 -0.408325 -0.597900 -0.473267 0.501831 1441740620 -0.416748 -0.588501 -0.488770 0.491089 1441740620 -0.416748 -0.588501 -0.488770 0.491089 1441740620 -0.416748 -0.588501 -0.488770 0.491089 1441740620 -0.416748 -0.588501 -0.488770 0.491089 1441740620 -0.416748 -0.588501 -0.488770 0.491089 1441740620 -0.416748 -0.588501 -0.488770 0.491089 1441740620 -0.418884 -0.582764 -0.503601 0.481018 1441740620 -0.418884 -0.582764 -0.503601 0.481018 1441740620 -0.418884 -0.582764 -0.503601 0.481018 1441740620 -0.418884 -0.582764 -0.503601 0.481018 1441740620 -0.418884 -0.582764 -0.503601 0.481018 1441740620 -0.418884 -0.582764 -0.503601 0.481018 1441740620 -0.420959 -0.579895 -0.512268 0.473450 1441740620 -0.420959 -0.579895 -0.512268 0.473450 1441740620 -0.420959 -0.579895 -0.512268 0.473450 1441740620 -0.420959 -0.579895 -0.512268 0.473450 1441740620 -0.420959 -0.579895 -0.512268 0.473450 1441740620 -0.420959 -0.579895 -0.512268 0.473450 1441740620 -0.425720 -0.573303 -0.520813 0.467834 1441740620 -0.425720 -0.573303 -0.520813 0.467834 1441740620 -0.425720 -0.573303 -0.520813 0.467834 1441740620 -0.425720 -0.573303 -0.520813 0.467834 1441740620 -0.425720 -0.573303 -0.520813 0.467834 1441740620 -0.425720 -0.573303 -0.520813 0.467834 1441740620 -0.425720 -0.573303 -0.520813 0.467834 1441740620 -0.427795 -0.569458 -0.528503 0.461975 1441740620 -0.427795 -0.569458 -0.528503 0.461975 1441740620 -0.427795 -0.569458 -0.528503 0.461975 1441740620 -0.427795 -0.569458 -0.528503 0.461975 1441740620 -0.427795 -0.569458 -0.528503 0.461975 1441740620 -0.427795 -0.569458 -0.528503 0.461975 1441740620 -0.428284 -0.567688 -0.534790 0.456482 1441740620 -0.428284 -0.567688 -0.534790 0.456482 1441740620 -0.428284 -0.567688 -0.534790 0.456482 1441740620 -0.428284 -0.567688 -0.534790 0.456482 1441740620 -0.428284 -0.567688 -0.534790 0.456482 1441740620 -0.428284 -0.567688 -0.534790 0.456482 1441740620 -0.428284 -0.567688 -0.534790 0.456482 1441740620 -0.429688 -0.564331 -0.540100 0.453064 1441740620 -0.429688 -0.564331 -0.540100 0.453064 1441740620 -0.429688 -0.564331 -0.540100 0.453064 1441740620 -0.429688 -0.564331 -0.540100 0.453064 1441740620 -0.429688 -0.564331 -0.540100 0.453064 1441740620 -0.429688 -0.564331 -0.540100 0.453064 1441740620 -0.429138 -0.563049 -0.544556 0.449768 1441740620 -0.429138 -0.563049 -0.544556 0.449768 1441740620 -0.429138 -0.563049 -0.544556 0.449768 1441740620 -0.429138 -0.563049 -0.544556 0.449768 1441740620 -0.429138 -0.563049 -0.544556 0.449768 1441740620 -0.429138 -0.563049 -0.544556 0.449768 1441740620 -0.426453 -0.564392 -0.545898 0.449036 1441740620 -0.426453 -0.564392 -0.545898 0.449036 1441740620 -0.426453 -0.564392 -0.545898 0.449036 1441740620 -0.426453 -0.564392 -0.545898 0.449036 1441740620 -0.426453 -0.564392 -0.545898 0.449036 1441740620 -0.426453 -0.564392 -0.545898 0.449036 1441740620 -0.426453 -0.564392 -0.545898 0.449036 1441740620 -0.423157 -0.568298 -0.544495 0.448914 1441740620 -0.423157 -0.568298 -0.544495 0.448914 1441740620 -0.423157 -0.568298 -0.544495 0.448914 1441740620 -0.423157 -0.568298 -0.544495 0.448914 1441740620 -0.423157 -0.568298 -0.544495 0.448914 1441740620 -0.423157 -0.568298 -0.544495 0.448914 1441740620 -0.417114 -0.576233 -0.539429 0.450623 1441740620 -0.417114 -0.576233 -0.539429 0.450623 1441740620 -0.417114 -0.576233 -0.539429 0.450623 1441740620 -0.417114 -0.576233 -0.539429 0.450623 1441740620 -0.417114 -0.576233 -0.539429 0.450623 1441740620 -0.417114 -0.576233 -0.539429 0.450623 1441740620 -0.410706 -0.587097 -0.529846 0.453918 1441740620 -0.410706 -0.587097 -0.529846 0.453918 1441740620 -0.410706 -0.587097 -0.529846 0.453918 1441740620 -0.410706 -0.587097 -0.529846 0.453918 1441740620 -0.410706 -0.587097 -0.529846 0.453918 1441740620 -0.410706 -0.587097 -0.529846 0.453918 1441740620 -0.410706 -0.587097 -0.529846 0.453918 1441740620 -0.416077 -0.585999 -0.524170 0.456909 1441740620 -0.416077 -0.585999 -0.524170 0.456909 1441740620 -0.416077 -0.585999 -0.524170 0.456909 1441740620 -0.416077 -0.585999 -0.524170 0.456909 1441740620 -0.416077 -0.585999 -0.524170 0.456909 1441740620 -0.416077 -0.585999 -0.524170 0.456909 1441740620 -0.435120 -0.568481 -0.532593 0.451538 1441740620 -0.435120 -0.568481 -0.532593 0.451538 1441740620 -0.435120 -0.568481 -0.532593 0.451538 1441740620 -0.435120 -0.568481 -0.532593 0.451538 1441740620 -0.435120 -0.568481 -0.532593 0.451538 1441740620 -0.435120 -0.568481 -0.532593 0.451538 1441740620 -0.435120 -0.568481 -0.532593 0.451538 1441740620 -0.431885 -0.549988 -0.534119 0.475159 1441740620 -0.431885 -0.549988 -0.534119 0.475159 1441740620 -0.431885 -0.549988 -0.534119 0.475159 1441740620 -0.431885 -0.549988 -0.534119 0.475159 1441740620 -0.431885 -0.549988 -0.534119 0.475159 1441740620 -0.382690 -0.590942 -0.493408 0.510803 1441740620 -0.382690 -0.590942 -0.493408 0.510803 1441740620 -0.382690 -0.590942 -0.493408 0.510803 1441740620 -0.382690 -0.590942 -0.493408 0.510803 1441740620 -0.384644 -0.636353 -0.480408 0.465149 1441740621 -0.384644 -0.636353 -0.480408 0.465149 1441740621 -0.384644 -0.636353 -0.480408 0.465149 1441740621 -0.384644 -0.636353 -0.480408 0.465149 1441740621 -0.384644 -0.636353 -0.480408 0.465149 1441740621 -0.387573 -0.609680 -0.484009 0.493835 1441740621 -0.387573 -0.609680 -0.484009 0.493835 1441740621 -0.387573 -0.609680 -0.484009 0.493835 1441740621 -0.387573 -0.609680 -0.484009 0.493835 1441740621 -0.387573 -0.609680 -0.484009 0.493835 1441740621 -0.387573 -0.609680 -0.484009 0.493835 1441740621 -0.387573 -0.609680 -0.484009 0.493835 1441740621 -0.397156 -0.600525 -0.483887 0.497559 1441740621 -0.397156 -0.600525 -0.483887 0.497559 1441740621 -0.397156 -0.600525 -0.483887 0.497559 1441740621 -0.397156 -0.600525 -0.483887 0.497559 1441740621 -0.398010 -0.601074 -0.491333 0.488892 1441740621 -0.398010 -0.601074 -0.491333 0.488892 1441740621 -0.398010 -0.601074 -0.491333 0.488892 1441740621 -0.398010 -0.601074 -0.491333 0.488892 1441740621 -0.398010 -0.601074 -0.491333 0.488892 1441740621 -0.398010 -0.601074 -0.491333 0.488892 1441740621 -0.401062 -0.597656 -0.498047 0.483704 1441740621 -0.401062 -0.597656 -0.498047 0.483704 1441740621 -0.401062 -0.597656 -0.498047 0.483704 1441740621 -0.401062 -0.597656 -0.498047 0.483704 1441740621 -0.401062 -0.597656 -0.498047 0.483704 1441740621 -0.405884 -0.594421 -0.505371 0.475952 1441740621 -0.405884 -0.594421 -0.505371 0.475952 1441740621 -0.405884 -0.594421 -0.505371 0.475952 1441740621 -0.405884 -0.594421 -0.505371 0.475952 1441740621 -0.405884 -0.594421 -0.505371 0.475952 1441740621 -0.405884 -0.594421 -0.505371 0.475952 1441740621 -0.409119 -0.589111 -0.514404 0.470215 1441740621 -0.409119 -0.589111 -0.514404 0.470215 1441740621 -0.409119 -0.589111 -0.514404 0.470215 1441740621 -0.409119 -0.589111 -0.514404 0.470215 1441740621 -0.409119 -0.589111 -0.514404 0.470215 1441740621 -0.409119 -0.589111 -0.514404 0.470215 1441740621 -0.409119 -0.589111 -0.514404 0.470215 1441740621 -0.406311 -0.588867 -0.522400 0.463989 1441740621 -0.406311 -0.588867 -0.522400 0.463989 1441740621 -0.406311 -0.588867 -0.522400 0.463989 1441740621 -0.406311 -0.588867 -0.522400 0.463989 1441740621 -0.406311 -0.588867 -0.522400 0.463989 1441740621 -0.401428 -0.592102 -0.525208 0.460938 1441740621 -0.401428 -0.592102 -0.525208 0.460938 1441740621 -0.401428 -0.592102 -0.525208 0.460938 1441740621 -0.401428 -0.592102 -0.525208 0.460938 1441740621 -0.401428 -0.592102 -0.525208 0.460938 1441740621 -0.401428 -0.592102 -0.525208 0.460938 1441740621 -0.401428 -0.592102 -0.525208 0.460938 1441740621 -0.398132 -0.594360 -0.527222 0.458618 1441740621 -0.398132 -0.594360 -0.527222 0.458618 1441740621 -0.398132 -0.594360 -0.527222 0.458618 1441740621 -0.398132 -0.594360 -0.527222 0.458618 1441740621 -0.398132 -0.594360 -0.527222 0.458618 1441740621 -0.398132 -0.594360 -0.527222 0.458618 1441740621 -0.389709 -0.601257 -0.525879 0.458435 1441740621 -0.389709 -0.601257 -0.525879 0.458435 1441740621 -0.389709 -0.601257 -0.525879 0.458435 1441740621 -0.389709 -0.601257 -0.525879 0.458435 1441740621 -0.389709 -0.601257 -0.525879 0.458435 1441740621 -0.389709 -0.601257 -0.525879 0.458435 1441740621 -0.379211 -0.610779 -0.524353 0.456360 1441740621 -0.379211 -0.610779 -0.524353 0.456360 1441740621 -0.379211 -0.610779 -0.524353 0.456360 1441740621 -0.379211 -0.610779 -0.524353 0.456360 1441740621 -0.379211 -0.610779 -0.524353 0.456360 1441740621 -0.379211 -0.610779 -0.524353 0.456360 1441740621 -0.373169 -0.617249 -0.522156 0.455139 1441740621 -0.373169 -0.617249 -0.522156 0.455139 1441740621 -0.373169 -0.617249 -0.522156 0.455139 1441740621 -0.373169 -0.617249 -0.522156 0.455139 1441740621 -0.373169 -0.617249 -0.522156 0.455139 1441740621 -0.373169 -0.617249 -0.522156 0.455139 1441740621 -0.371826 -0.620178 -0.521545 0.452881 1441740621 -0.371826 -0.620178 -0.521545 0.452881 1441740621 -0.371826 -0.620178 -0.521545 0.452881 1441740621 -0.371826 -0.620178 -0.521545 0.452881 1441740621 -0.371826 -0.620178 -0.521545 0.452881 1441740621 -0.371826 -0.620178 -0.521545 0.452881 1441740621 -0.371826 -0.620178 -0.521545 0.452881 1441740621 -0.372009 -0.622742 -0.519287 0.451904 1441740621 -0.372009 -0.622742 -0.519287 0.451904 1441740621 -0.372009 -0.622742 -0.519287 0.451904 1441740621 -0.372009 -0.622742 -0.519287 0.451904 1441740621 -0.372009 -0.622742 -0.519287 0.451904 1441740621 -0.372009 -0.622742 -0.519287 0.451904 1441740621 -0.388977 -0.611450 -0.525330 0.445984 1441740621 -0.388977 -0.611450 -0.525330 0.445984 1441740621 -0.388977 -0.611450 -0.525330 0.445984 1441740621 -0.388977 -0.611450 -0.525330 0.445984 1441740621 -0.388977 -0.611450 -0.525330 0.445984 1441740621 -0.388977 -0.611450 -0.525330 0.445984 1441740621 -0.423340 -0.578613 -0.550110 0.428284 1441740621 -0.423340 -0.578613 -0.550110 0.428284 1441740621 -0.423340 -0.578613 -0.550110 0.428284 1441740621 -0.423340 -0.578613 -0.550110 0.428284 1441740621 -0.423340 -0.578613 -0.550110 0.428284 1441740621 -0.423340 -0.578613 -0.550110 0.428284 1441740621 -0.434875 -0.541809 -0.562988 0.447693 1441740621 -0.434875 -0.541809 -0.562988 0.447693 1441740621 -0.434875 -0.541809 -0.562988 0.447693 1441740621 -0.434875 -0.541809 -0.562988 0.447693 1441740621 -0.434875 -0.541809 -0.562988 0.447693 1441740621 -0.434875 -0.541809 -0.562988 0.447693 1441740621 -0.434875 -0.541809 -0.562988 0.447693 1441740621 -0.397522 -0.573364 -0.544434 0.465698 1441740622 -0.397522 -0.573364 -0.544434 0.465698 1441740622 -0.397522 -0.573364 -0.544434 0.465698 1441740622 -0.397522 -0.573364 -0.544434 0.465698 1441740622 -0.397522 -0.573364 -0.544434 0.465698 1441740622 -0.397522 -0.573364 -0.544434 0.465698 1441740622 -0.396851 -0.604004 -0.526733 0.447571 1441740622 -0.396851 -0.604004 -0.526733 0.447571 1441740622 -0.396851 -0.604004 -0.526733 0.447571 1441740622 -0.396851 -0.604004 -0.526733 0.447571 1441740622 -0.396851 -0.604004 -0.526733 0.447571 1441740622 -0.396851 -0.604004 -0.526733 0.447571 1441740622 -0.397644 -0.594116 -0.523071 0.464111 1441740622 -0.397644 -0.594116 -0.523071 0.464111 1441740622 -0.397644 -0.594116 -0.523071 0.464111 1441740622 -0.397644 -0.594116 -0.523071 0.464111 1441740622 -0.397644 -0.594116 -0.523071 0.464111 1441740622 -0.397644 -0.594116 -0.523071 0.464111 1441740622 -0.404175 -0.584839 -0.525940 0.466980 1441740622 -0.404175 -0.584839 -0.525940 0.466980 1441740622 -0.404175 -0.584839 -0.525940 0.466980 1441740622 -0.404175 -0.584839 -0.525940 0.466980 1441740622 -0.404175 -0.584839 -0.525940 0.466980 1441740622 -0.404175 -0.584839 -0.525940 0.466980 1441740622 -0.404175 -0.584839 -0.525940 0.466980 1441740622 -0.408997 -0.579468 -0.534851 0.459290 1441740622 -0.408997 -0.579468 -0.534851 0.459290 1441740622 -0.408997 -0.579468 -0.534851 0.459290 1441740622 -0.408997 -0.579468 -0.534851 0.459290 1441740622 -0.408997 -0.579468 -0.534851 0.459290 1441740622 -0.408997 -0.579468 -0.534851 0.459290 1441740622 -0.411072 -0.575806 -0.539429 0.456726 1441740622 -0.411072 -0.575806 -0.539429 0.456726 1441740622 -0.411072 -0.575806 -0.539429 0.456726 1441740622 -0.411072 -0.575806 -0.539429 0.456726 1441740622 -0.411072 -0.575806 -0.539429 0.456726 1441740622 -0.411072 -0.575806 -0.539429 0.456726 1441740622 -0.411072 -0.575806 -0.539429 0.456726 1441740622 -0.409302 -0.577209 -0.541565 0.453979 1441740622 -0.409302 -0.577209 -0.541565 0.453979 1441740622 -0.409302 -0.577209 -0.541565 0.453979 1441740622 -0.409302 -0.577209 -0.541565 0.453979 1441740622 -0.409302 -0.577209 -0.541565 0.453979 1441740622 -0.409302 -0.577209 -0.541565 0.453979 1441740622 -0.409302 -0.577209 -0.541565 0.453979 1441740622 -0.412781 -0.575439 -0.544067 0.450012 1441740622 -0.412781 -0.575439 -0.544067 0.450012 1441740622 -0.412781 -0.575439 -0.544067 0.450012 1441740622 -0.412781 -0.575439 -0.544067 0.450012 1441740622 -0.412781 -0.575439 -0.544067 0.450012 1441740622 -0.412781 -0.575439 -0.544067 0.450012 1441740622 -0.411987 -0.574890 -0.547546 0.447205 1441740622 -0.411987 -0.574890 -0.547546 0.447205 1441740622 -0.411987 -0.574890 -0.547546 0.447205 1441740622 -0.411987 -0.574890 -0.547546 0.447205 1441740622 -0.411987 -0.574890 -0.547546 0.447205 1441740622 -0.411987 -0.574890 -0.547546 0.447205 1441740622 -0.411987 -0.574890 -0.547546 0.447205 1441740622 -0.410889 -0.573914 -0.552917 0.442871 1441740622 -0.410889 -0.573914 -0.552917 0.442871 1441740622 -0.410889 -0.573914 -0.552917 0.442871 1441740622 -0.410889 -0.573914 -0.552917 0.442871 1441740622 -0.410889 -0.573914 -0.552917 0.442871 1441740622 -0.410889 -0.573914 -0.552917 0.442871 1441740622 
-0.357239 -0.605042 -0.529236 0.475708 1441740627 -0.357239 -0.605042 -0.529236 0.475708 1441740627 -0.357239 -0.605042 -0.529236 0.475708 1441740627 -0.357239 -0.605042 -0.529236 0.475708 1441740627 -0.357239 -0.605042 -0.529236 0.475708 1441740627 -0.350708 -0.614563 -0.510681 0.488403 1441740627 -0.350708 -0.614563 -0.510681 0.488403 1441740627 -0.350708 -0.614563 -0.510681 0.488403 1441740627 -0.350708 -0.614563 -0.510681 0.488403 1441740627 -0.350708 -0.614563 -0.510681 0.488403 1441740627 -0.350708 -0.614563 -0.510681 0.488403 1441740627 -0.343201 -0.627014 -0.490723 0.498352 1441740627 -0.343201 -0.627014 -0.490723 0.498352 1441740627 -0.343201 -0.627014 -0.490723 0.498352 1441740627 -0.343201 -0.627014 -0.490723 0.498352 1441740627 -0.343201 -0.627014 -0.490723 0.498352 1441740627 -0.343201 -0.627014 -0.490723 0.498352 1441740627 -0.339844 -0.633972 -0.482117 0.500244 1441740627 -0.339844 -0.633972 -0.482117 0.500244 1441740627 -0.339844 -0.633972 -0.482117 0.500244 1441740627 -0.339844 -0.633972 -0.482117 0.500244 1441740627 -0.339844 -0.633972 -0.482117 0.500244 1441740627 -0.339844 -0.633972 -0.482117 0.500244 1441740627 -0.340393 -0.634216 -0.480042 0.501465 1441740627 -0.340393 -0.634216 -0.480042 0.501465 1441740627 -0.340393 -0.634216 -0.480042 0.501465 1441740627 -0.340393 -0.634216 -0.480042 0.501465 1441740627 -0.340393 -0.634216 -0.480042 0.501465 1441740627 -0.340393 -0.634216 -0.480042 0.501465 1441740627 -0.340393 -0.634216 -0.480042 0.501465 1441740627 -0.345032 -0.631653 -0.482727 0.498962 1441740627 -0.345032 -0.631653 -0.482727 0.498962 1441740627 -0.345032 -0.631653 -0.482727 0.498962 1441740627 -0.345032 -0.631653 -0.482727 0.498962 1441740627 -0.345032 -0.631653 -0.482727 0.498962 1441740627 -0.345032 -0.631653 -0.482727 0.498962 1441740627 -0.349365 -0.628357 -0.487549 0.495483 1441740628 -0.349365 -0.628357 -0.487549 0.495483 1441740628 -0.349365 -0.628357 -0.487549 0.495483 1441740628 -0.349365 -0.628357 -0.487549 0.495483 1441740628 -0.349365 -0.628357 -0.487549 0.495483 1441740628 -0.349365 -0.628357 -0.487549 0.495483 1441740628 -0.348633 -0.629578 -0.488831 0.493164 1441740628 -0.348633 -0.629578 -0.488831 0.493164 1441740628 -0.348633 -0.629578 -0.488831 0.493164 1441740628 -0.348633 -0.629578 -0.488831 0.493164 1441740628 -0.348633 -0.629578 -0.488831 0.493164 1441740628 -0.348633 -0.629578 -0.488831 0.493164 1441740628 -0.344971 -0.632935 -0.490784 0.489502 1441740628 -0.344971 -0.632935 -0.490784 0.489502 1441740628 -0.344971 -0.632935 -0.490784 0.489502 1441740628 -0.344971 -0.632935 -0.490784 0.489502 1441740628 -0.344971 -0.632935 -0.490784 0.489502 1441740628 -0.344971 -0.632935 -0.490784 0.489502 1441740628 -0.344971 -0.632935 -0.490784 0.489502 1441740628 -0.345520 -0.631653 -0.496460 0.484985 1441740628 -0.345520 -0.631653 -0.496460 0.484985 1441740628 -0.345520 -0.631653 -0.496460 0.484985 1441740628 -0.345520 -0.631653 -0.496460 0.484985 1441740628 -0.345520 -0.631653 -0.496460 0.484985 1441740628 -0.345520 -0.631653 -0.496460 0.484985 1441740628 -0.353271 -0.623169 -0.510193 0.476074 1441740628 -0.353271 -0.623169 -0.510193 0.476074 1441740628 -0.353271 -0.623169 -0.510193 0.476074 1441740628 -0.353271 -0.623169 -0.510193 0.476074 1441740628 -0.353271 -0.623169 -0.510193 0.476074 1441740628 -0.353271 -0.623169 -0.510193 0.476074 1441740628 -0.353271 -0.623169 -0.510193 0.476074 1441740628 -0.368225 -0.604736 -0.534851 0.461243 1441740628 -0.368225 -0.604736 -0.534851 0.461243 1441740628 -0.368225 -0.604736 -0.534851 0.461243 1441740628 -0.368225 -0.604736 -0.534851 0.461243 1441740628 -0.368225 -0.604736 -0.534851 0.461243 1441740628 -0.368225 -0.604736 -0.534851 0.461243 1441740628 -0.381653 -0.580750 -0.565491 0.444214 1441740628 -0.381653 -0.580750 -0.565491 0.444214 1441740628 -0.381653 -0.580750 -0.565491 0.444214 1441740628 -0.381653 -0.580750 -0.565491 0.444214 1441740628 -0.381653 -0.580750 -0.565491 0.444214 1441740628 -0.381653 -0.580750 -0.565491 0.444214 1441740628 -0.381653 -0.580750 -0.565491 0.444214 1441740628 -0.391113 -0.558472 -0.585205 0.438965 1441740628 -0.391113 -0.558472 -0.585205 0.438965 1441740628 -0.391113 -0.558472 -0.585205 0.438965 1441740628 -0.391113 -0.558472 -0.585205 0.438965 1441740628 -0.391113 -0.558472 -0.585205 0.438965 1441740628 -0.391113 -0.558472 -0.585205 0.438965 1441740628 -0.403748 -0.541199 -0.582458 0.452637 1441740628 -0.403748 -0.541199 -0.582458 0.452637 1441740628 -0.403748 -0.541199 -0.582458 0.452637 1441740628 -0.403748 -0.541199 -0.582458 0.452637 1441740628 -0.403748 -0.541199 -0.582458 0.452637 1441740628 -0.403748 -0.541199 -0.582458 0.452637 1441740628 -0.409973 -0.530457 -0.579529 0.463440 1441740628 -0.409973 -0.530457 -0.579529 0.463440 1441740628 -0.409973 -0.530457 -0.579529 0.463440 1441740628 -0.409973 -0.530457 -0.579529 0.463440 1441740628 -0.409973 -0.530457 -0.579529 0.463440 1441740628 -0.460999 -0.484802 -0.602295 0.435608 1441740628 -0.460999 -0.484802 -0.602295 0.435608 1441740628 -0.460999 -0.484802 -0.602295 0.435608 1441740628 -0.460999 -0.484802 -0.602295 0.435608 1441740628 -0.460999 -0.484802 -0.602295 0.435608 1441740628 -0.460999 -0.484802 -0.602295 0.435608 1441740628 -0.424805 -0.462952 -0.654968 0.419800 1441740628 -0.424805 -0.462952 -0.654968 0.419800 1441740628 -0.424805 -0.462952 -0.654968 0.419800 1441740628 -0.424805 -0.462952 -0.654968 0.419800 1441740628 -0.424805 -0.462952 -0.654968 0.419800 1441740628 -0.424805 -0.462952 -0.654968 0.419800 1441740628 -0.440002 -0.458923 -0.628357 0.448303 1441740628 -0.440002 -0.458923 -0.628357 0.448303 1441740628 -0.440002 -0.458923 -0.628357 0.448303 1441740628 -0.440002 -0.458923 -0.628357 0.448303 1441740628 -0.440002 -0.458923 -0.628357 0.448303 1441740628 -0.440002 -0.458923 -0.628357 0.448303 1441740628 -0.440002 -0.458923 -0.628357 0.448303 1441740628 -0.428650 -0.485474 -0.615173 0.449646 1441740628 -0.428650 -0.485474 -0.615173 0.449646 1441740628 -0.428650 -0.485474 -0.615173 0.449646 1441740628 -0.428650 -0.485474 -0.615173 0.449646 1441740628 -0.428650 -0.485474 -0.615173 0.449646 1441740628 -0.428650 -0.485474 -0.615173 0.449646 1441740628 -0.418030 -0.494873 -0.607666 0.459534 1441740628 -0.418030 -0.494873 -0.607666 0.459534 1441740628 -0.418030 -0.494873 -0.607666 0.459534 1441740628 -0.418030 -0.494873 -0.607666 0.459534 1441740628 -0.418030 -0.494873 -0.607666 0.459534 1441740628 -0.418030 -0.494873 -0.607666 0.459534 1441740628 -0.408997 -0.510437 -0.593201 0.469421 1441740628 -0.408997 -0.510437 -0.593201 0.469421 1441740628 -0.408997 -0.510437 -0.593201 0.469421 1441740628 -0.408997 -0.510437 -0.593201 0.469421 1441740628 -0.408997 -0.510437 -0.593201 0.469421 1441740628 -0.408997 -0.510437 -0.593201 0.469421 1441740628 -0.396484 -0.525818 -0.585510 0.472839 1441740628 -0.396484 -0.525818 -0.585510 0.472839 1441740628 -0.396484 -0.525818 -0.585510 0.472839 1441740628 -0.396484 -0.525818 -0.585510 0.472839 1441740628 -0.396484 -0.525818 -0.585510 0.472839 1441740628 -0.396484 -0.525818 -0.585510 0.472839 1441740628 -0.380859 -0.541260 -0.577271 0.478394 1441740628 -0.380859 -0.541260 -0.577271 0.478394 1441740628 -0.380859 -0.541260 -0.577271 0.478394 1441740628 -0.380859 -0.541260 -0.577271 0.478394 1441740628 -0.380859 -0.541260 -0.577271 0.478394 1441740628 -0.380859 -0.541260 -0.577271 0.478394 1441740628 -0.380859 -0.541260 -0.577271 0.478394 1441740628 -0.365540 -0.558777 -0.564758 0.485046 1441740628 -0.365540 -0.558777 -0.564758 0.485046 1441740629 -0.365540 -0.558777 -0.564758 0.485046 1441740629 -0.365540 -0.558777 -0.564758 0.485046 1441740629 -0.365540 -0.558777 -0.564758 0.485046 1441740629 -0.365540 -0.558777 -0.564758 0.485046 1441740629 -0.350525 -0.578308 -0.552917 0.486877 1441740629 -0.350525 -0.578308 -0.552917 0.486877 1441740629 -0.350525 -0.578308 -0.552917 0.486877 1441740629 -0.350525 -0.578308 -0.552917 0.486877 1441740629 -0.350525 -0.578308 -0.552917 0.486877 1441740629 -0.350525 -0.578308 -0.552917 0.486877 1441740629 -0.342773 -0.588379 -0.547119 0.486938 1441740629 -0.342773 -0.588379 -0.547119 0.486938 1441740629 -0.342773 -0.588379 -0.547119 0.486938 1441740629 -0.342773 -0.588379 -0.547119 0.486938 1441740629 -0.342773 -0.588379 -0.547119 0.486938 1441740629 -0.342773 -0.588379 -0.547119 0.486938 1441740629 -0.338074 -0.592163 -0.547729 0.484863 1441740629 -0.338074 -0.592163 -0.547729 0.484863 1441740629 -0.338074 -0.592163 -0.547729 0.484863 1441740629 -0.338074 -0.592163 -0.547729 0.484863 1441740629 -0.338074 -0.592163 -0.547729 0.484863 1441740629 -0.338074 -0.592163 -0.547729 0.484863 1441740629 -0.338074 -0.592163 -0.547729 0.484863 1441740629 -0.339355 -0.592529 -0.553528 0.476868 1441740629 -0.339355 -0.592529 -0.553528 0.476868 1441740629 -0.339355 -0.592529 -0.553528 0.476868 1441740629 -0.339355 -0.592529 -0.553528 0.476868 1441740629 -0.339355 -0.592529 -0.553528 0.476868 1441740629 -0.339355 -0.592529 -0.553528 0.476868 1441740629 -0.345093 -0.585388 -0.562378 0.471130 1441740629 -0.345093 -0.585388 -0.562378 0.471130 1441740629 -0.345093 -0.585388 -0.562378 0.471130 1441740629 -0.345093 -0.585388 -0.562378 0.471130 1441740629 -0.345093 -0.585388 -0.562378 0.471130 1441740629 -0.345093 -0.585388 -0.562378 0.471130 1441740629 -0.353333 -0.573975 -0.577454 0.460815 1441740629 -0.353333 -0.573975 -0.577454 0.460815 1441740629 -0.353333 -0.573975 -0.577454 0.460815 1441740629 -0.353333 -0.573975 -0.577454 0.460815 1441740629 -0.353333 -0.573975 -0.577454 0.460815 1441740629 -0.353333 -0.573975 -0.577454 0.460815 1441740629 -0.353333 -0.573975 -0.577454 0.460815 1441740629 -0.363770 -0.557739 -0.593018 0.452759 1441740629 -0.363770 -0.557739 -0.593018 0.452759 1441740629 -0.363770 -0.557739 -0.593018 0.452759 1441740629 -0.363770 -0.557739 -0.593018 0.452759 1441740629 -0.363770 -0.557739 -0.593018 0.452759 1441740629 -0.363770 -0.557739 -0.593018 0.452759 1441740629 -0.377686 -0.539368 -0.606018 0.446350 1441740629 -0.377686 -0.539368 -0.606018 0.446350 1441740629 -0.377686 -0.539368 -0.606018 0.446350 1441740629 -0.377686 -0.539368 -0.606018 0.446350 1441740629 -0.377686 -0.539368 -0.606018 0.446350 1441740629 -0.377686 -0.539368 -0.606018 0.446350 1441740629 -0.377686 -0.539368 -0.606018 0.446350 1441740629 -0.393860 -0.518188 -0.618530 0.440308 1441740629 -0.393860 -0.518188 -0.618530 0.440308 1441740629 -0.393860 -0.518188 -0.618530 0.440308 1441740629 -0.393860 -0.518188 -0.618530 0.440308 1441740629 -0.393860 -0.518188 -0.618530 0.440308 1441740629 -0.393860 -0.518188 -0.618530 0.440308 1441740629 -0.403564 -0.503784 -0.627625 0.435364 1441740629 -0.403564 -0.503784 -0.627625 0.435364 1441740629 -0.403564 -0.503784 -0.627625 0.435364 1441740629 -0.403564 -0.503784 -0.627625 0.435364 1441740629 -0.403564 -0.503784 -0.627625 0.435364 1441740629 -0.403564 -0.503784 -0.627625 0.435364 1441740629 -0.432678 -0.481323 -0.632202 0.426086 1441740629 -0.432678 -0.481323 -0.632202 0.426086 1441740629 -0.432678 -0.481323 -0.632202 0.426086 1441740629 -0.432678 -0.481323 -0.632202 0.426086 1441740629 -0.432678 -0.481323 -0.632202 0.426086 1441740629 -0.432678 -0.481323 -0.632202 0.426086 1441740629 -0.428650 -0.462830 -0.662903 0.403381 1441740629 -0.428650 -0.462830 -0.662903 0.403381 1441740629 -0.428650 -0.462830 -0.662903 0.403381 1441740629 -0.428650 -0.462830 -0.662903 0.403381 1441740629 -0.428650 -0.462830 -0.662903 0.403381 1441740629 -0.428650 -0.462830 -0.662903 0.403381 1441740629 -0.428650 -0.462830 -0.662903 0.403381 1441740629 -0.428894 -0.464844 -0.644531 0.429626 1441740629 -0.428894 -0.464844 -0.644531 0.429626 1441740629 -0.428894 -0.464844 -0.644531 0.429626 1441740629 -0.428894 -0.464844 -0.644531 0.429626 1441740629 -0.428894 -0.464844 -0.644531 0.429626 1441740629 -0.428894 -0.464844 -0.644531 0.429626 1441740629 -0.421631 -0.493774 -0.621216 0.438782 1441740629 -0.421631 -0.493774 -0.621216 0.438782 1441740629 -0.421631 -0.493774 -0.621216 0.438782 1441740629 -0.421631 -0.493774 -0.621216 0.438782 1441740629 -0.421631 -0.493774 -0.621216 0.438782 1441740629 -0.421631 -0.493774 -0.621216 0.438782 1441740629 -0.406006 -0.506592 -0.613892 0.449097 1441740629 -0.406006 -0.506592 -0.613892 0.449097 1441740629 -0.406006 -0.506592 -0.613892 0.449097 1441740629 -0.406006 -0.506592 -0.613892 0.449097 1441740629 -0.406006 -0.506592 -0.613892 0.449097 1441740629 -0.406006 -0.506592 -0.613892 0.449097 1441740629 -0.394836 -0.524475 -0.603882 0.452148 1441740629 -0.394836 -0.524475 -0.603882 0.452148 1441740629 -0.394836 -0.524475 -0.603882 0.452148 1441740629 -0.394836 -0.524475 -0.603882 0.452148 1441740629 -0.394836 -0.524475 -0.603882 0.452148 1441740629 -0.394836 -0.524475 -0.603882 0.452148 1441740629 -0.390015 -0.534119 -0.596436 0.454895 1441740629 -0.390015 -0.534119 -0.596436 0.454895 1441740629 -0.390015 -0.534119 -0.596436 0.454895 1441740629 -0.390015 -0.534119 -0.596436 0.454895 1441740629 -0.390015 -0.534119 -0.596436 0.454895 1441740629 -0.390015 -0.534119 -0.596436 0.454895 1441740629 -0.390015 -0.534119 -0.596436 0.454895 1441740629 -0.383728 -0.540710 -0.594543 0.454895 1441740629 -0.383728 -0.540710 -0.594543 0.454895 1441740629 -0.383728 -0.540710 -0.594543 0.454895 1441740629 -0.383728 -0.540710 -0.594543 0.454895 1441740630 -0.383728 -0.540710 -0.594543 0.454895 1441740630 -0.383728 -0.540710 -0.594543 0.454895 1441740630 -0.381409 -0.545715 -0.591064 0.455444 1441740630 -0.381409 -0.545715 -0.591064 0.455444 1441740630 -0.381409 -0.545715 -0.591064 0.455444 1441740630 -0.381409 -0.545715 -0.591064 0.455444 1441740630 -0.381409 -0.545715 -0.591064 0.455444 1441740630 -0.381409 -0.545715 -0.591064 0.455444 1441740630 -0.381409 -0.545715 -0.591064 0.455444 1441740630 -0.381836 -0.547791 -0.590149 0.453796 1441740630 -0.381836 -0.547791 -0.590149 0.453796 1441740630 -0.381836 -0.547791 -0.590149 0.453796 1441740630 -0.381836 -0.547791 -0.590149 0.453796 1441740630 -0.381836 -0.547791 -0.590149 0.453796 1441740630 -0.381836 -0.547546 -0.591248 0.452637 1441740630 -0.381836 -0.547546 -0.591248 0.452637 1441740630 -0.381836 -0.547546 -0.591248 0.452637 1441740630 -0.381836 -0.547546 -0.591248 0.452637 1441740630 -0.381836 -0.547546 -0.591248 0.452637 1441740630 -0.381836 -0.547546 -0.591248 0.452637 1441740630 -0.381836 -0.547546 -0.591248 0.452637 1441740630 -0.377319 -0.551514 -0.590088 0.453125 1441740630 -0.377319 -0.551514 -0.590088 0.453125 1441740630 -0.377319 -0.551514 -0.590088 0.453125 1441740630 -0.377319 -0.551514 -0.590088 0.453125 1441740630 -0.377319 -0.551514 -0.590088 0.453125 1441740630 -0.377319 -0.551514 -0.590088 0.453125 1441740630 -0.374634 -0.555664 -0.585510 0.456238 1441740630 -0.374634 -0.555664 -0.585510 0.456238 1441740630 -0.374634 -0.555664 -0.585510 0.456238 1441740630 -0.374634 -0.555664 -0.585510 0.456238 1441740630 -0.374634 -0.555664 -0.585510 0.456238 1441740630 -0.374634 -0.555664 -0.585510 0.456238 1441740630 -0.374634 -0.555664 -0.585510 0.456238 1441740630 -0.371033 -0.559448 -0.586914 0.452698 1441740630 -0.371033 -0.559448 -0.586914 0.452698 1441740630 -0.371033 -0.559448 -0.586914 0.452698 1441740630 -0.371033 -0.559448 -0.586914 0.452698 1441740630 -0.371033 -0.559448 -0.586914 0.452698 1441740630 -0.377319 -0.550659 -0.599304 0.441956 1441740630 -0.377319 -0.550659 -0.599304 0.441956 1441740630 -0.377319 -0.550659 -0.599304 0.441956 1441740630 -0.377319 -0.550659 -0.599304 0.441956 1441740630 -0.377319 -0.550659 -0.599304 0.441956 1441740630 -0.377319 -0.550659 -0.599304 0.441956 1441740630 -0.377319 -0.550659 -0.599304 0.441956 1441740630 -0.384094 -0.535950 -0.615906 0.431213 1441740630 -0.384094 -0.535950 -0.615906 0.431213 1441740630 -0.384094 -0.535950 -0.615906 0.431213 1441740630 -0.384094 -0.535950 -0.615906 0.431213 1441740630 -0.384094 -0.535950 -0.615906 0.431213 1441740630 -0.384094 -0.535950 -0.615906 0.431213 1441740630 -0.394287 -0.518921 -0.623657 0.431763 1441740630 -0.394287 -0.518921 -0.623657 0.431763 1441740630 -0.394287 -0.518921 -0.623657 0.431763 1441740630 -0.394287 -0.518921 -0.623657 0.431763 1441740630 -0.394287 -0.518921 -0.623657 0.431763 1441740630 -0.394287 -0.518921 -0.623657 0.431763 1441740630 -0.398682 -0.518616 -0.605896 0.452820 1441740630 -0.398682 -0.518616 -0.605896 0.452820 1441740630 -0.398682 -0.518616 -0.605896 0.452820 1441740630 -0.398682 -0.518616 -0.605896 0.452820 1441740630 -0.398682 -0.518616 -0.605896 0.452820 1441740630 -0.398682 -0.518616 -0.605896 0.452820 1441740630 -0.407532 -0.523499 -0.588989 0.461487 1441740630 -0.407532 -0.523499 -0.588989 0.461487 1441740630 -0.407532 -0.523499 -0.588989 0.461487 1441740630 -0.407532 -0.523499 -0.588989 0.461487 1441740630 -0.407532 -0.523499 -0.588989 0.461487 1441740630 -0.407532 -0.523499 -0.588989 0.461487 1441740630 -0.441772 -0.490784 -0.623474 0.418701 1441740630 -0.441772 -0.490784 -0.623474 0.418701 1441740630 -0.441772 -0.490784 -0.623474 0.418701 1441740630 -0.441772 -0.490784 -0.623474 0.418701 1441740630 -0.441772 -0.490784 -0.623474 0.418701 1441740630 -0.441772 -0.490784 -0.623474 0.418701 1441740630 -0.441772 -0.490784 -0.623474 0.418701 1441740630 -0.410950 -0.483215 -0.641418 0.431641 1441740630 -0.410950 -0.483215 -0.641418 0.431641 1441740630 -0.410950 -0.483215 -0.641418 0.431641 1441740630 -0.410950 -0.483215 -0.641418 0.431641 1441740630 -0.410950 -0.483215 -0.641418 0.431641 1441740630 -0.410950 -0.483215 -0.641418 0.431641 1441740630 -0.417664 -0.500061 -0.613281 0.446594 1441740630 -0.417664 -0.500061 -0.613281 0.446594 1441740630 -0.417664 -0.500061 -0.613281 0.446594 1441740630 -0.417664 -0.500061 -0.613281 0.446594 1441740630 -0.417664 -0.500061 -0.613281 0.446594 1441740630 -0.417664 -0.500061 -0.613281 0.446594 1441740630 -0.408813 -0.513123 -0.603271 0.453491 1441740630 -0.408813 -0.513123 -0.603271 0.453491 1441740630 -0.408813 -0.513123 -0.603271 0.453491 1441740630 -0.408813 -0.513123 -0.603271 0.453491 1441740630 -0.408813 -0.513123 -0.603271 0.453491 1441740630 -0.408813 -0.513123 -0.603271 0.453491 1441740630 -0.396423 -0.524719 -0.594299 0.463013 1441740630 -0.396423 -0.524719 -0.594299 0.463013 1441740630 -0.396423 -0.524719 -0.594299 0.463013 1441740630 -0.396423 -0.524719 -0.594299 0.463013 1441740630 -0.396423 -0.524719 -0.594299 0.463013 1441740630 -0.396423 -0.524719 -0.594299 0.463013 1441740630 -0.386353 -0.540405 -0.577332 0.474792 1441740630 -0.386353 -0.540405 -0.577332 0.474792 1441740630 -0.386353 -0.540405 -0.577332 0.474792 1441740630 -0.386353 -0.540405 -0.577332 0.474792 1441740630 -0.386353 -0.540405 -0.577332 0.474792 1441740630 -0.386353 -0.540405 -0.577332 0.474792 1441740630 -0.377686 -0.551453 -0.569946 0.477966 1441740630 -0.377686 -0.551453 -0.569946 0.477966 1441740630 -0.377686 -0.551453 -0.569946 0.477966 1441740630 -0.377686 -0.551453 -0.569946 0.477966 1441740630 -0.377686 -0.551453 -0.569946 0.477966 1441740631 -0.377686 -0.551453 -0.569946 0.477966 1441740631 -0.377686 -0.551453 -0.569946 0.477966 1441740631 -0.369507 -0.561829 -0.558899 0.485291 1441740631 -0.369507 -0.561829 -0.558899 0.485291 1441740631 -0.369507 -0.561829 -0.558899 0.485291 1441740631 -0.369507 -0.561829 -0.558899 0.485291 1441740631 -0.369507 -0.561829 -0.558899 0.485291 1441740631 -0.369507 -0.561829 -0.558899 0.485291 1441740631 -0.362549 -0.571838 -0.552612 0.486084 1441740631 -0.362549 -0.571838 -0.552612 0.486084 1441740631 -0.362549 -0.571838 -0.552612 0.486084 1441740631 -0.362549 -0.571838 -0.552612 0.486084 1441740631 -0.362549 -0.571838 -0.552612 0.486084 1441740631 -0.362549 -0.571838 -0.552612 0.486084 1441740631 -0.359192 -0.576721 -0.550232 0.485474 1441740631 -0.359192 -0.576721 -0.550232 0.485474 1441740631 -0.359192 -0.576721 -0.550232 0.485474 1441740631 -0.359192 -0.576721 -0.550232 0.485474 1441740631 -0.359192 -0.576721 -0.550232 0.485474 1441740631 -0.359192 -0.576721 -0.550232 0.485474 1441740631 -0.359192 -0.576721 -0.550232 0.485474 1441740631 -0.355652 -0.579895 -0.548706 0.486023 1441740631 -0.355652 -0.579895 -0.548706 0.486023 1441740631 -0.355652 -0.579895 -0.548706 0.486023 1441740631 -0.355652 -0.579895 -0.548706 0.486023 1441740631 -0.355652 -0.579895 -0.548706 0.486023 1441740631 -0.355652 -0.579895 -0.548706 0.486023 1441740631 -0.352661 -0.582275 -0.547791 0.486389 1441740631 -0.352661 -0.582275 -0.547791 0.486389 1441740631 -0.352661 -0.582275 -0.547791 0.486389 1441740631 -0.352661 -0.582275 -0.547791 0.486389 1441740631 -0.352661 -0.582275 -0.547791 0.486389 1441740631 -0.352661 -0.582275 -0.547791 0.486389 1441740631 -0.352661 -0.582275 -0.547791 0.486389 1441740631 -0.353699 -0.581665 -0.548584 0.485413 1441740631 -0.353699 -0.581665 -0.548584 0.485413 1441740631 -0.353699 -0.581665 -0.548584 0.485413 1441740631 -0.353699 -0.581665 -0.548584 0.485413 1441740631 -0.353699 -0.581665 -0.548584 0.485413 1441740631 -0.353699 -0.581665 -0.548584 0.485413 1441740631 -0.355286 -0.578247 -0.554199 0.481995 1441740631 -0.355286 -0.578247 -0.554199 0.481995 1441740631 -0.355286 -0.578247 -0.554199 0.481995 1441740631 -0.355286 -0.578247 -0.554199 0.481995 1441740631 -0.355286 -0.578247 -0.554199 0.481995 1441740631 -0.355286 -0.578247 -0.554199 0.481995 1441740631 -0.356873 -0.571838 -0.564331 0.476685 1441740631 -0.356873 -0.571838 -0.564331 0.476685 1441740631 -0.356873 -0.571838 -0.564331 0.476685 1441740631 -0.356873 -0.571838 -0.564331 0.476685 1441740631 -0.356873 -0.571838 -0.564331 0.476685 1441740631 -0.356873 -0.571838 -0.564331 0.476685 1441740631 -0.359985 -0.563416 -0.569519 0.478210 1441740631 -0.359985 -0.563416 -0.569519 0.478210 1441740631 -0.359985 -0.563416 -0.569519 0.478210 1441740631 -0.359985 -0.563416 -0.569519 0.478210 1441740631 -0.359985 -0.563416 -0.569519 0.478210 1441740631 -0.359985 -0.563416 -0.569519 0.478210 1441740631 -0.359985 -0.563416 -0.569519 0.478210 1441740631 -0.355408 -0.564697 -0.560303 0.490845 1441740631 -0.355408 -0.564697 -0.560303 0.490845 1441740631 -0.355408 -0.564697 -0.560303 0.490845 1441740631 -0.355408 -0.564697 -0.560303 0.490845 1441740631 -0.355408 -0.564697 -0.560303 0.490845 1441740631 -0.355408 -0.564697 -0.560303 0.490845 1441740631 -0.353760 -0.572449 -0.532166 0.513794 1441740631 -0.353760 -0.572449 -0.532166 0.513794 1441740631 -0.353760 -0.572449 -0.532166 0.513794 1441740631 -0.353760 -0.572449 -0.532166 0.513794 1441740631 -0.353760 -0.572449 -0.532166 0.513794 1441740631 -0.353760 -0.572449 -0.532166 0.513794 1441740631 -0.407349 -0.539917 -0.566162 0.471252 1441740631 -0.407349 -0.539917 -0.566162 0.471252 1441740631 -0.407349 -0.539917 -0.566162 0.471252 1441740631 -0.407349 -0.539917 -0.566162 0.471252 1441740631 -0.407349 -0.539917 -0.566162 0.471252 1441740631 -0.407349 -0.539917 -0.566162 0.471252 1441740631 -0.372192 -0.523438 -0.622559 0.447205 1441740631 -0.372192 -0.523438 -0.622559 0.447205 1441740631 -0.372192 -0.523438 -0.622559 0.447205 1441740631 -0.372192 -0.523438 -0.622559 0.447205 1441740631 -0.372192 -0.523438 -0.622559 0.447205 1441740631 -0.372192 -0.523438 -0.622559 0.447205 1441740631 -0.393921 -0.506104 -0.594116 0.485596 1441740631 -0.393921 -0.506104 -0.594116 0.485596 1441740631 -0.393921 -0.506104 -0.594116 0.485596 1441740631 -0.393921 -0.506104 -0.594116 0.485596 1441740631 -0.393921 -0.506104 -0.594116 0.485596 1441740631 -0.393921 -0.506104 -0.594116 0.485596 1441740631 -0.386230 -0.531982 -0.577698 0.483887 1441740631 -0.386230 -0.531982 -0.577698 0.483887 1441740631 -0.386230 -0.531982 -0.577698 0.483887 1441740631 -0.386230 -0.531982 -0.577698 0.483887 1441740631 -0.386230 -0.531982 -0.577698 0.483887 1441740631 -0.386230 -0.531982 -0.577698 0.483887 1441740631 -0.386230 -0.531982 -0.577698 0.483887 1441740631 -0.379883 -0.536987 -0.571045 0.491211 1441740631 -0.379883 -0.536987 -0.571045 0.491211 1441740631 -0.379883 -0.536987 -0.571045 0.491211 1441740631 -0.379883 -0.536987 -0.571045 0.491211 1441740631 -0.379883 -0.536987 -0.571045 0.491211 1441740631 -0.379883 -0.536987 -0.571045 0.491211 1441740631 -0.368042 -0.550842 -0.559387 0.498291 1441740631 -0.368042 -0.550842 -0.559387 0.498291 1441740631 -0.368042 -0.550842 -0.559387 0.498291 1441740631 -0.368042 -0.550842 -0.559387 0.498291 1441740631 -0.368042 -0.550842 -0.559387 0.498291 1441740631 -0.368042 -0.550842 -0.559387 0.498291 1441740631 -0.368042 -0.550842 -0.559387 0.498291 1441740631 -0.361816 -0.558594 -0.556213 0.497803 1441740631 -0.361816 -0.558594 -0.556213 0.497803 1441740631 -0.361816 -0.558594 -0.556213 0.497803 1441740631 -0.361816 -0.558594 -0.556213 0.497803 1441740631 -0.361816 -0.558594 -0.556213 0.497803 1441740632 -0.361816 -0.558594 -0.556213 0.497803 1441740632 -0.356445 -0.563477 -0.552673 0.500122 1441740632 -0.356445 -0.563477 -0.552673 0.500122 1441740632 -0.356445 -0.563477 -0.552673 0.500122 1441740632 -0.356445 -0.563477 -0.552673 0.500122 1441740632 -0.356445 -0.563477 -0.552673 0.500122 1441740632 -0.356445 -0.563477 -0.552673 0.500122 1441740632 -0.348083 -0.571289 -0.546387 0.503967 1441740632 -0.348083 -0.571289 -0.546387 0.503967 1441740632 -0.348083 -0.571289 -0.546387 0.503967 1441740632 -0.348083 -0.571289 -0.546387 0.503967 1441740632 -0.348083 -0.571289 -0.546387 0.503967 1441740632 -0.348083 -0.571289 -0.546387 0.503967 1441740632 -0.348083 -0.571289 -0.546387 0.503967 1441740632 -0.342163 -0.578918 -0.539246 0.507080 1441740632 -0.342163 -0.578918 -0.539246 0.507080 1441740632 -0.342163 -0.578918 -0.539246 0.507080 1441740632 -0.342163 -0.578918 -0.539246 0.507080 1441740632 -0.342163 -0.578918 -0.539246 0.507080 1441740632 -0.342163 -0.578918 -0.539246 0.507080 1441740632 -0.336731 -0.585693 -0.532471 0.510010 1441740632 -0.336731 -0.585693 -0.532471 0.510010 1441740632 -0.336731 -0.585693 -0.532471 0.510010 1441740632 -0.336731 -0.585693 -0.532471 0.510010 1441740632 -0.336731 -0.585693 -0.532471 0.510010 1441740632 -0.336731 -0.585693 -0.532471 0.510010 1441740632 -0.336731 -0.585693 -0.532471 0.510010 1441740632 -0.328796 -0.595459 -0.524719 0.511902 1441740632 -0.328796 -0.595459 -0.524719 0.511902 1441740632 -0.328796 -0.595459 -0.524719 0.511902 1441740632 -0.328796 -0.595459 -0.524719 0.511902 1441740632 -0.328796 -0.595459 -0.524719 0.511902 1441740632 -0.328796 -0.595459 -0.524719 0.511902 1441740632 -0.323730 -0.603149 -0.519775 0.511108 1441740632 -0.323730 -0.603149 -0.519775 0.511108 1441740632 -0.323730 -0.603149 -0.519775 0.511108 1441740632 -0.323730 -0.603149 -0.519775 0.511108 1441740632 -0.323730 -0.603149 -0.519775 0.511108 1441740632 -0.323730 -0.603149 -0.519775 0.511108 1441740632 -0.324890 -0.604187 -0.519653 0.509277 1441740632 -0.324890 -0.604187 -0.519653 0.509277 1441740632 -0.324890 -0.604187 -0.519653 0.509277 1441740632 -0.324890 -0.604187 -0.519653 0.509277 1441740632 -0.324890 -0.604187 -0.519653 0.509277 1441740632 -0.324890 -0.604187 -0.519653 0.509277 1441740632 -0.324890 -0.604187 -0.519653 0.509277 1441740632 -0.329346 -0.597961 -0.530518 0.502563 1441740632 -0.329346 -0.597961 -0.530518 0.502563 1441740632 -0.329346 -0.597961 -0.530518 0.502563 1441740632 -0.329346 -0.597961 -0.530518 0.502563 1441740632 -0.329346 -0.597961 -0.530518 0.502563 1441740632 -0.329346 -0.597961 -0.530518 0.502563 1441740632 -0.339478 -0.584778 -0.549500 0.490845 1441740632 -0.339478 -0.584778 -0.549500 0.490845 1441740632 -0.339478 -0.584778 -0.549500 0.490845 1441740632 -0.339478 -0.584778 -0.549500 0.490845 1441740632 -0.339478 -0.584778 -0.549500 0.490845 1441740632 -0.339478 -0.584778 -0.549500 0.490845 1441740632 -0.351807 -0.566895 -0.569153 0.480591 1441740632 -0.351807 -0.566895 -0.569153 0.480591 1441740632 -0.351807 -0.566895 -0.569153 0.480591 1441740632 -0.351807 -0.566895 -0.569153 0.480591 1441740632 -0.351807 -0.566895 -0.569153 0.480591 1441740632 -0.351807 -0.566895 -0.569153 0.480591 1441740632 -0.365601 -0.549133 -0.575806 0.483032 1441740632 -0.365601 -0.549133 -0.575806 0.483032 1441740632 -0.365601 -0.549133 -0.575806 0.483032 1441740632 -0.365601 -0.549133 -0.575806 0.483032 1441740632 -0.365601 -0.549133 -0.575806 0.483032 1441740632 -0.365601 -0.549133 -0.575806 0.483032 1441740632 -0.365601 -0.549133 -0.575806 0.483032 1441740632 -0.365601 -0.544312 -0.554810 0.512146 1441740632 -0.365601 -0.544312 -0.554810 0.512146 1441740632 -0.365601 -0.544312 -0.554810 0.512146 1441740632 -0.365601 -0.544312 -0.554810 0.512146 1441740632 -0.365601 -0.544312 -0.554810 0.512146 1441740632 -0.365601 -0.544312 -0.554810 0.512146 1441740632 -0.407654 -0.524109 -0.556335 0.499695 1441740632 -0.407654 -0.524109 -0.556335 0.499695 1441740632 -0.407654 -0.524109 -0.556335 0.499695 1441740632 -0.407654 -0.524109 -0.556335 0.499695 1441740632 -0.407654 -0.524109 -0.556335 0.499695 1441740632 -0.407654 -0.524109 -0.556335 0.499695 1441740632 -0.412842 -0.510498 -0.601685 0.454956 1441740632 -0.412842 -0.510498 -0.601685 0.454956 1441740632 -0.412842 -0.510498 -0.601685 0.454956 1441740632 -0.412842 -0.510498 -0.601685 0.454956 1441740632 -0.412842 -0.510498 -0.601685 0.454956 1441740632 -0.412842 -0.510498 -0.601685 0.454956 1441740632 -0.403198 -0.487732 -0.612976 0.473206 1441740632 -0.403198 -0.487732 -0.612976 0.473206 1441740632 -0.403198 -0.487732 -0.612976 0.473206 1441740632 -0.403198 -0.487732 -0.612976 0.473206 1441740632 -0.403198 -0.487732 -0.612976 0.473206 1441740632 -0.403198 -0.487732 -0.612976 0.473206 1441740632 -0.403076 -0.505249 -0.593079 0.480164 1441740632 -0.403076 -0.505249 -0.593079 0.480164 1441740632 -0.403076 -0.505249 -0.593079 0.480164 1441740632 -0.403076 -0.505249 -0.593079 0.480164 1441740632 -0.403076 -0.505249 -0.593079 0.480164 1441740632 -0.403076 -0.505249 -0.593079 0.480164 1441740632 -0.403076 -0.505249 -0.593079 0.480164 1441740632 -0.392944 -0.514343 -0.588440 0.484680 1441740632 
-0.371582 -0.560486 -0.571228 0.470703 1441740636 -0.371582 -0.560486 -0.571228 0.470703 1441740636 -0.371582 -0.560486 -0.571228 0.470703 1441740636 -0.374573 -0.556946 -0.575378 0.467468 1441740636 -0.374573 -0.556946 -0.575378 0.467468 1441740636 -0.374573 -0.556946 -0.575378 0.467468 1441740636 -0.374573 -0.556946 -0.575378 0.467468 1441740636 -0.374573 -0.556946 -0.575378 0.467468 1441740636 -0.374573 -0.556946 -0.575378 0.467468 1441740636 -0.378235 -0.554810 -0.577271 0.464722 1441740636 -0.378235 -0.554810 -0.577271 0.464722 1441740636 -0.378235 -0.554810 -0.577271 0.464722 1441740636 -0.378235 -0.554810 -0.577271 0.464722 1441740636 -0.378235 -0.554810 -0.577271 0.464722 1441740636 -0.378235 -0.554810 -0.577271 0.464722 1441740636 -0.378235 -0.554810 -0.577271 0.464722 1441740636 -0.378723 -0.556152 -0.576172 0.464050 1441740636 -0.378723 -0.556152 -0.576172 0.464050 1441740636 -0.378723 -0.556152 -0.576172 0.464050 1441740636 -0.378723 -0.556152 -0.576172 0.464050 1441740636 -0.378723 -0.556152 -0.576172 0.464050 1441740636 -0.378723 -0.556152 -0.576172 0.464050 1441740636 -0.375244 -0.560852 -0.572021 0.466370 1441740636 -0.375244 -0.560852 -0.572021 0.466370 1441740636 -0.375244 -0.560852 -0.572021 0.466370 1441740636 -0.375244 -0.560852 -0.572021 0.466370 1441740636 -0.375244 -0.560852 -0.572021 0.466370 1441740636 -0.375244 -0.560852 -0.572021 0.466370 1441740636 -0.368103 -0.570984 -0.562439 0.471375 1441740636 -0.368103 -0.570984 -0.562439 0.471375 1441740636 -0.368103 -0.570984 -0.562439 0.471375 1441740636 -0.368103 -0.570984 -0.562439 0.471375 1441740636 -0.368103 -0.570984 -0.562439 0.471375 1441740636 -0.368103 -0.570984 -0.562439 0.471375 1441740636 -0.360291 -0.583862 -0.549744 0.476624 1441740636 -0.360291 -0.583862 -0.549744 0.476624 1441740636 -0.360291 -0.583862 -0.549744 0.476624 1441740636 -0.360291 -0.583862 -0.549744 0.476624 1441740636 -0.360291 -0.583862 -0.549744 0.476624 1441740636 -0.360291 -0.583862 -0.549744 0.476624 1441740636 -0.360291 -0.583862 -0.549744 0.476624 1441740636 -0.360535 -0.588928 -0.541016 0.480225 1441740636 -0.360535 -0.588928 -0.541016 0.480225 1441740636 -0.360535 -0.588928 -0.541016 0.480225 1441740636 -0.360535 -0.588928 -0.541016 0.480225 1441740636 -0.360535 -0.588928 -0.541016 0.480225 1441740636 -0.360535 -0.588928 -0.541016 0.480225 1441740636 -0.370850 -0.581238 -0.536011 0.487244 1441740636 -0.370850 -0.581238 -0.536011 0.487244 1441740636 -0.370850 -0.581238 -0.536011 0.487244 1441740636 -0.370850 -0.581238 -0.536011 0.487244 1441740636 -0.370850 -0.581238 -0.536011 0.487244 1441740636 -0.370850 -0.581238 -0.536011 0.487244 1441740636 -0.389099 -0.565186 -0.527771 0.500671 1441740636 -0.389099 -0.565186 -0.527771 0.500671 1441740636 -0.389099 -0.565186 -0.527771 0.500671 1441740636 -0.389099 -0.565186 -0.527771 0.500671 1441740636 -0.389099 -0.565186 -0.527771 0.500671 1441740637 -0.389099 -0.565186 -0.527771 0.500671 1441740637 -0.350647 -0.600769 -0.496216 0.519531 1441740637 -0.350647 -0.600769 -0.496216 0.519531 1441740637 -0.350647 -0.600769 -0.496216 0.519531 1441740637 -0.350647 -0.600769 -0.496216 0.519531 1441740637 -0.350647 -0.600769 -0.496216 0.519531 1441740637 -0.344177 -0.646362 -0.478821 0.484314 1441740637 -0.344177 -0.646362 -0.478821 0.484314 1441740637 -0.344177 -0.646362 -0.478821 0.484314 1441740637 -0.344177 -0.646362 -0.478821 0.484314 1441740637 -0.344177 -0.646362 -0.478821 0.484314 1441740637 -0.344177 -0.646362 -0.478821 0.484314 1441740637 -0.364624 -0.614197 -0.482727 0.506714 1441740637 -0.364624 -0.614197 -0.482727 0.506714 1441740637 -0.364624 -0.614197 -0.482727 0.506714 1441740637 -0.364624 -0.614197 -0.482727 0.506714 1441740637 -0.364624 -0.614197 -0.482727 0.506714 1441740637 -0.362061 -0.613098 -0.495361 0.497742 1441740637 -0.362061 -0.613098 -0.495361 0.497742 1441740637 -0.362061 -0.613098 -0.495361 0.497742 1441740637 -0.362061 -0.613098 -0.495361 0.497742 1441740637 -0.362061 -0.613098 -0.495361 0.497742 1441740637 -0.362061 -0.613098 -0.495361 0.497742 1441740637 -0.376404 -0.601929 -0.508484 0.487366 1441740637 -0.376404 -0.601929 -0.508484 0.487366 1441740637 -0.376404 -0.601929 -0.508484 0.487366 1441740637 -0.376404 -0.601929 -0.508484 0.487366 1441740637 -0.376404 -0.601929 -0.508484 0.487366 1441740637 -0.376404 -0.601929 -0.508484 0.487366 1441740637 -0.380310 -0.593323 -0.523865 0.478516 1441740637 -0.380310 -0.593323 -0.523865 0.478516 1441740637 -0.380310 -0.593323 -0.523865 0.478516 1441740637 -0.380310 -0.593323 -0.523865 0.478516 1441740637 -0.380310 -0.593323 -0.523865 0.478516 1441740637 -0.380310 -0.593323 -0.523865 0.478516 1441740637 -0.384521 -0.589050 -0.531982 0.471375 1441740637 -0.384521 -0.589050 -0.531982 0.471375 1441740637 -0.384521 -0.589050 -0.531982 0.471375 1441740637 -0.384521 -0.589050 -0.531982 0.471375 1441740637 -0.384521 -0.589050 -0.531982 0.471375 1441740637 -0.384521 -0.589050 -0.531982 0.471375 1441740637 -0.384521 -0.589050 -0.531982 0.471375 1441740637 -0.391113 -0.581848 -0.540466 0.465210 1441740637 -0.391113 -0.581848 -0.540466 0.465210 1441740637 -0.391113 -0.581848 -0.540466 0.465210 1441740637 -0.391113 -0.581848 -0.540466 0.465210 1441740637 -0.391113 -0.581848 -0.540466 0.465210 1441740637 -0.391113 -0.581848 -0.540466 0.465210 1441740637 -0.395996 -0.575745 -0.549133 0.458496 1441740637 -0.395996 -0.575745 -0.549133 0.458496 1441740637 -0.395996 -0.575745 -0.549133 0.458496 1441740637 -0.395996 -0.575745 -0.549133 0.458496 1441740637 -0.395996 -0.575745 -0.549133 0.458496 1441740637 -0.395996 -0.575745 -0.549133 0.458496 1441740637 -0.396912 -0.572632 -0.554504 0.455078 1441740637 -0.396912 -0.572632 -0.554504 0.455078 1441740637 -0.396912 -0.572632 -0.554504 0.455078 1441740637 -0.396912 -0.572632 -0.554504 0.455078 1441740637 -0.396912 -0.572632 -0.554504 0.455078 1441740637 -0.396912 -0.572632 -0.554504 0.455078 1441740637 -0.396912 -0.572632 -0.554504 0.455078 1441740637 -0.399292 -0.568909 -0.559387 0.451721 1441740637 -0.399292 -0.568909 -0.559387 0.451721 1441740637 -0.399292 -0.568909 -0.559387 0.451721 1441740637 -0.399292 -0.568909 -0.559387 0.451721 1441740637 -0.399292 -0.568909 -0.559387 0.451721 1441740637 -0.399292 -0.568909 -0.559387 0.451721 1441740637 -0.400391 -0.565796 -0.563965 0.448975 1441740637 -0.400391 -0.565796 -0.563965 0.448975 1441740637 -0.400391 -0.565796 -0.563965 0.448975 1441740637 -0.400391 -0.565796 -0.563965 0.448975 1441740637 -0.400391 -0.565796 -0.563965 0.448975 1441740637 -0.400391 -0.565796 -0.563965 0.448975 1441740637 -0.400391 -0.565796 -0.563965 0.448975 1441740637 -0.401733 -0.563538 -0.566345 0.447571 1441740637 -0.401733 -0.563538 -0.566345 0.447571 1441740637 -0.401733 -0.563538 -0.566345 0.447571 1441740637 -0.401733 -0.563538 -0.566345 0.447571 1441740637 -0.401733 -0.563538 -0.566345 0.447571 1441740637 -0.401733 -0.563538 -0.566345 0.447571 1441740637 -0.401550 -0.563049 -0.567078 0.447449 1441740637 -0.401550 -0.563049 -0.567078 0.447449 1441740637 -0.401550 -0.563049 -0.567078 0.447449 1441740637 -0.401550 -0.563049 -0.567078 0.447449 1441740637 -0.401550 -0.563049 -0.567078 0.447449 1441740637 -0.397583 -0.567505 -0.564209 0.448975 1441740637 -0.397583 -0.567505 -0.564209 0.448975 1441740637 -0.397583 -0.567505 -0.564209 0.448975 1441740637 -0.397583 -0.567505 -0.564209 0.448975 1441740637 -0.397583 -0.567505 -0.564209 0.448975 1441740637 -0.397583 -0.567505 -0.564209 0.448975 1441740637 -0.397583 -0.567505 -0.564209 0.448975 1441740637 -0.392761 -0.575012 -0.556580 0.453186 1441740637 -0.392761 -0.575012 -0.556580 0.453186 1441740637 -0.392761 -0.575012 -0.556580 0.453186 1441740637 -0.392761 -0.575012 -0.556580 0.453186 1441740637 -0.392761 -0.575012 -0.556580 0.453186 1441740637 -0.392761 -0.575012 -0.556580 0.453186 1441740637 -0.389465 -0.582764 -0.548462 0.455994 1441740637 -0.389465 -0.582764 -0.548462 0.455994 1441740637 -0.389465 -0.582764 -0.548462 0.455994 1441740637 -0.389465 -0.582764 -0.548462 0.455994 1441740637 -0.389465 -0.582764 -0.548462 0.455994 1441740637 -0.394043 -0.582031 -0.543396 0.459106 1441740637 -0.394043 -0.582031 -0.543396 0.459106 1441740637 -0.394043 -0.582031 -0.543396 0.459106 1441740637 -0.394043 -0.582031 -0.543396 0.459106 1441740637 -0.394043 -0.582031 -0.543396 0.459106 1441740637 -0.394043 -0.582031 -0.543396 0.459106 1441740638 -0.408142 -0.567871 -0.547180 0.460083 1441740638 -0.408142 -0.567871 -0.547180 0.460083 1441740638 -0.408142 -0.567871 -0.547180 0.460083 1441740638 -0.408142 -0.567871 -0.547180 0.460083 1441740638 -0.408142 -0.567871 -0.547180 0.460083 1441740638 -0.402222 -0.565247 -0.536865 0.480103 1441740638 -0.402222 -0.565247 -0.536865 0.480103 1441740638 -0.402222 -0.565247 -0.536865 0.480103 1441740638 -0.402222 -0.565247 -0.536865 0.480103 1441740638 -0.402222 -0.565247 -0.536865 0.480103 1441740638 -0.402222 -0.565247 -0.536865 0.480103 1441740638 -0.356567 -0.606079 -0.509399 0.496094 1441740638 -0.356567 -0.606079 -0.509399 0.496094 1441740638 -0.356567 -0.606079 -0.509399 0.496094 1441740638 -0.356567 -0.606079 -0.509399 0.496094 1441740638 -0.356567 -0.606079 -0.509399 0.496094 1441740638 -0.356567 -0.606079 -0.509399 0.496094 1441740638 -0.379700 -0.604309 -0.497498 0.493225 1441740638 -0.379700 -0.604309 -0.497498 0.493225 1441740638 -0.379700 -0.604309 -0.497498 0.493225 1441740638 -0.379700 -0.604309 -0.497498 0.493225 1441740638 -0.379700 -0.604309 -0.497498 0.493225 1441740638 -0.379700 -0.604309 -0.497498 0.493225 1441740638 -0.372620 -0.597229 -0.503174 0.501282 1441740638 -0.372620 -0.597229 -0.503174 0.501282 1441740638 -0.372620 -0.597229 -0.503174 0.501282 1441740638 -0.372620 -0.597229 -0.503174 0.501282 1441740638 -0.372620 -0.597229 -0.503174 0.501282 1441740638 -0.372620 -0.597229 -0.503174 0.501282 1441740638 -0.380310 -0.591736 -0.510254 0.494934 1441740638 -0.380310 -0.591736 -0.510254 0.494934 1441740638 -0.380310 -0.591736 -0.510254 0.494934 1441740638 -0.380310 -0.591736 -0.510254 0.494934 1441740638 -0.380310 -0.591736 -0.510254 0.494934 1441740638 -0.380310 -0.591736 -0.510254 0.494934 1441740638 -0.380310 -0.591736 -0.510254 0.494934 1441740638 -0.381958 -0.586304 -0.521057 0.488770 1441740638 -0.381958 -0.586304 -0.521057 0.488770 1441740638 -0.381958 -0.586304 -0.521057 0.488770 1441740638 -0.381958 -0.586304 -0.521057 0.488770 1441740638 -0.381958 -0.586304 -0.521057 0.488770 1441740638 -0.381958 -0.586304 -0.521057 0.488770 1441740638 -0.381958 -0.586304 -0.521057 0.488770 1441740638 -0.382813 -0.585388 -0.524170 0.485840 1441740638 -0.382813 -0.585388 -0.524170 0.485840 1441740638 -0.382813 -0.585388 -0.524170 0.485840 1441740638 -0.382813 -0.585388 -0.524170 0.485840 1441740638 -0.382813 -0.585388 -0.524170 0.485840 1441740638 -0.382813 -0.585388 -0.524170 0.485840 1441740638 -0.382324 -0.585327 -0.527832 0.482361 1441740638 -0.382324 -0.585327 -0.527832 0.482361 1441740638 -0.382324 -0.585327 -0.527832 0.482361 1441740638 -0.382324 -0.585327 -0.527832 0.482361 1441740638 -0.382324 -0.585327 -0.527832 0.482361 1441740638 -0.382324 -0.585327 -0.527832 0.482361 1441740638 -0.385376 -0.582520 -0.531433 0.479431 1441740638 -0.385376 -0.582520 -0.531433 0.479431 1441740638 -0.385376 -0.582520 -0.531433 0.479431 1441740638 -0.385376 -0.582520 -0.531433 0.479431 1441740638 -0.385376 -0.582520 -0.531433 0.479431 1441740638 -0.385376 -0.582520 -0.531433 0.479431 1441740638 -0.385376 -0.581482 -0.536438 0.475037 1441740638 -0.385376 -0.581482 -0.536438 0.475037 1441740638 -0.385376 -0.581482 -0.536438 0.475037 1441740638 -0.385376 -0.581482 -0.536438 0.475037 1441740638 -0.385376 -0.581482 -0.536438 0.475037 1441740638 -0.385376 -0.581482 -0.536438 0.475037 1441740638 -0.386597 -0.579834 -0.541016 0.470886 1441740638 -0.386597 -0.579834 -0.541016 0.470886 1441740638 -0.386597 -0.579834 -0.541016 0.470886 1441740638 -0.386597 -0.579834 -0.541016 0.470886 1441740638 -0.386597 -0.579834 -0.541016 0.470886 1441740638 -0.386597 -0.579834 -0.541016 0.470886 1441740638 -0.387451 -0.576843 -0.546265 0.467773 1441740638 -0.387451 -0.576843 -0.546265 0.467773 1441740638 -0.387451 -0.576843 -0.546265 0.467773 1441740638 -0.387451 -0.576843 -0.546265 0.467773 1441740638 -0.387451 -0.576843 -0.546265 0.467773 1441740638 -0.387451 -0.576843 -0.546265 0.467773 1441740638 -0.387451 -0.576843 -0.546265 0.467773 1441740638 -0.387939 -0.575378 -0.548950 0.466064 1441740638 -0.387939 -0.575378 -0.548950 0.466064 1441740638 -0.387939 -0.575378 -0.548950 0.466064 1441740638 -0.387939 -0.575378 -0.548950 0.466064 1441740638 -0.387939 -0.575378 -0.548950 0.466064 1441740638 -0.387939 -0.575378 -0.548950 0.466064 1441740638 -0.388367 -0.574280 -0.551819 0.463623 1441740638 -0.388367 -0.574280 -0.551819 0.463623 1441740638 -0.388367 -0.574280 -0.551819 0.463623 1441740638 -0.388367 -0.574280 -0.551819 0.463623 1441740638 -0.388367 -0.574280 -0.551819 0.463623 1441740638 -0.388367 -0.574280 -0.551819 0.463623 1441740638 -0.386902 -0.575867 -0.552551 0.461975 1441740638 -0.386902 -0.575867 -0.552551 0.461975 1441740638 -0.386902 -0.575867 -0.552551 0.461975 1441740638 -0.386902 -0.575867 -0.552551 0.461975 1441740638 -0.386902 -0.575867 -0.552551 0.461975 1441740638 -0.386902 -0.575867 -0.552551 0.461975 1441740638 -0.386902 -0.575867 -0.552551 0.461975 1441740638 -0.382263 -0.581970 -0.548950 0.462524 1441740638 -0.382263 -0.581970 -0.548950 0.462524 1441740638 -0.382263 -0.581970 -0.548950 0.462524 1441740638 -0.382263 -0.581970 -0.548950 0.462524 1441740638 -0.382263 -0.581970 -0.548950 0.462524 1441740638 -0.382263 -0.581970 -0.548950 0.462524 1441740638 -0.381104 -0.587585 -0.543091 0.463318 1441740638 -0.381104 -0.587585 -0.543091 0.463318 1441740638 -0.381104 -0.587585 -0.543091 0.463318 1441740638 -0.381104 -0.587585 -0.543091 0.463318 1441740638 -0.381104 -0.587585 -0.543091 0.463318 1441740638 -0.381104 -0.587585 -0.543091 0.463318 1441740638 -0.392212 -0.582092 -0.540771 0.463623 1441740639 -0.392212 -0.582092 -0.540771 0.463623 1441740639 -0.392212 -0.582092 -0.540771 0.463623 1441740639 -0.392212 -0.582092 -0.540771 0.463623 1441740639 -0.392212 -0.582092 -0.540771 0.463623 1441740639 -0.415588 -0.557312 -0.547485 0.465881 1441740639 -0.415588 -0.557312 -0.547485 0.465881 1441740639 -0.415588 -0.557312 -0.547485 0.465881 1441740639 -0.415588 -0.557312 -0.547485 0.465881 1441740639 -0.415588 -0.557312 -0.547485 0.465881 1441740639 -0.415588 -0.557312 -0.547485 0.465881 1441740639 -0.415588 -0.557312 -0.547485 0.465881 1441740639 -0.405823 -0.556030 -0.535828 0.488892 1441740639 -0.405823 -0.556030 -0.535828 0.488892 1441740639 -0.405823 -0.556030 -0.535828 0.488892 1441740639 -0.405823 -0.556030 -0.535828 0.488892 1441740639 -0.405823 -0.556030 -0.535828 0.488892 1441740639 -0.405823 -0.556030 -0.535828 0.488892 1441740639 -0.364929 -0.596680 -0.507690 0.503113 1441740639 -0.364929 -0.596680 -0.507690 0.503113 1441740639 -0.364929 -0.596680 -0.507690 0.503113 1441740639 -0.364929 -0.596680 -0.507690 0.503113 1441740639 -0.364929 -0.596680 -0.507690 0.503113 1441740639 -0.364929 -0.596680 -0.507690 0.503113 1441740639 -0.364929 -0.596680 -0.507690 0.503113 1441740639 -0.370483 -0.615662 -0.503296 0.480042 1441740639 -0.370483 -0.615662 -0.503296 0.480042 1441740639 -0.370483 -0.615662 -0.503296 0.480042 1441740639 -0.370483 -0.615662 -0.503296 0.480042 1441740639 -0.370483 -0.615662 -0.503296 0.480042 1441740639 -0.370483 -0.615662 -0.503296 0.480042 1441740639 -0.376221 -0.591980 -0.504456 0.503540 1441740639 -0.376221 -0.591980 -0.504456 0.503540 1441740639 -0.376221 -0.591980 -0.504456 0.503540 1441740639 -0.376221 -0.591980 -0.504456 0.503540 1441740639 -0.376221 -0.591980 -0.504456 0.503540 1441740639 -0.376221 -0.591980 -0.504456 0.503540 1441740639 -0.378174 -0.594971 -0.508911 0.494019 1441740639 -0.378174 -0.594971 -0.508911 0.494019 1441740639 -0.378174 -0.594971 -0.508911 0.494019 1441740639 -0.378174 -0.594971 -0.508911 0.494019 1441740639 -0.378174 -0.594971 -0.508911 0.494019 1441740639 -0.378174 -0.594971 -0.508911 0.494019 1441740639 -0.378174 -0.594971 -0.508911 0.494019 1441740639 -0.386658 -0.586243 -0.516357 0.490173 1441740639 -0.386658 -0.586243 -0.516357 0.490173 1441740639 -0.386658 -0.586243 -0.516357 0.490173 1441740639 -0.386658 -0.586243 -0.516357 0.490173 1441740639 -0.386658 -0.586243 -0.516357 0.490173 1441740639 -0.386658 -0.586243 -0.516357 0.490173 1441740639 -0.386719 -0.585022 -0.523254 0.484192 1441740639 -0.386719 -0.585022 -0.523254 0.484192 1441740639 -0.386719 -0.585022 -0.523254 0.484192 1441740639 -0.386719 -0.585022 -0.523254 0.484192 1441740639 -0.386719 -0.585022 -0.523254 0.484192 1441740639 -0.386719 -0.585022 -0.523254 0.484192 1441740639 -0.387085 -0.584167 -0.528992 0.478638 1441740639 -0.387085 -0.584167 -0.528992 0.478638 1441740639 -0.387085 -0.584167 -0.528992 0.478638 1441740639 -0.387085 -0.584167 -0.528992 0.478638 1441740639 -0.387085 -0.584167 -0.528992 0.478638 1441740639 -0.387085 -0.584167 -0.528992 0.478638 1441740639 -0.387085 -0.584167 -0.528992 0.478638 1441740639 -0.387390 -0.583496 -0.535583 0.471924 1441740639 -0.387390 -0.583496 -0.535583 0.471924 1441740639 -0.387390 -0.583496 -0.535583 0.471924 1441740639 -0.387390 -0.583496 -0.535583 0.471924 1441740639 -0.387390 -0.583496 -0.535583 0.471924 1441740639 -0.387390 -0.583496 -0.535583 0.471924 1441740639 -0.386353 -0.582520 -0.541992 0.466614 1441740639 -0.386353 -0.582520 -0.541992 0.466614 1441740639 -0.386353 -0.582520 -0.541992 0.466614 1441740639 -0.386353 -0.582520 -0.541992 0.466614 1441740639 -0.386353 -0.582520 -0.541992 0.466614 1441740639 -0.386353 -0.582520 -0.541992 0.466614 1441740639 -0.385437 -0.581055 -0.547729 0.462463 1441740639 -0.385437 -0.581055 -0.547729 0.462463 1441740639 -0.385437 -0.581055 -0.547729 0.462463 1441740639 -0.385437 -0.581055 -0.547729 0.462463 1441740639 -0.385437 -0.581055 -0.547729 0.462463 1441740639 -0.385437 -0.581055 -0.547729 0.462463 1441740639 -0.386414 -0.578430 -0.552612 0.459106 1441740639 -0.386414 -0.578430 -0.552612 0.459106 1441740639 -0.386414 -0.578430 -0.552612 0.459106 1441740639 -0.386414 -0.578430 -0.552612 0.459106 1441740639 -0.386414 -0.578430 -0.552612 0.459106 1441740639 -0.386414 -0.578430 -0.552612 0.459106 1441740639 -0.388428 -0.575195 -0.556335 0.457031 1441740639 -0.388428 -0.575195 -0.556335 0.457031 1441740639 -0.388428 -0.575195 -0.556335 0.457031 1441740639 -0.388428 -0.575195 -0.556335 0.457031 1441740639 -0.388428 -0.575195 -0.556335 0.457031 1441740639 -0.388428 -0.575195 -0.556335 0.457031 1441740639 -0.388428 -0.575195 -0.556335 0.457031 1441740639 -0.390259 -0.573792 -0.557922 0.455261 1441740639 -0.390259 -0.573792 -0.557922 0.455261 1441740639 -0.390259 -0.573792 -0.557922 0.455261 1441740639 -0.390259 -0.573792 -0.557922 0.455261 1441740639 -0.390259 -0.573792 -0.557922 0.455261 1441740639 -0.390259 -0.573792 -0.557922 0.455261 1441740639 -0.390930 -0.575378 -0.558228 0.452271 1441740639 -0.390930 -0.575378 -0.558228 0.452271 1441740639 -0.390930 -0.575378 -0.558228 0.452271 1441740639 -0.390930 -0.575378 -0.558228 0.452271 1441740639 -0.390930 -0.575378 -0.558228 0.452271 1441740639 -0.390930 -0.575378 -0.558228 0.452271 1441740639 -0.388245 -0.579895 -0.555603 0.452026 1441740639 -0.388245 -0.579895 -0.555603 0.452026 1441740639 -0.388245 -0.579895 -0.555603 0.452026 1441740639 -0.388245 -0.579895 -0.555603 0.452026 1441740639 -0.388245 -0.579895 -0.555603 0.452026 1441740639 -0.388245 -0.579895 -0.555603 0.452026 1441740639 -0.387085 -0.585449 -0.548157 0.454956 1441740639 -0.387085 -0.585449 -0.548157 0.454956 1441740640 -0.387085 -0.585449 -0.548157 0.454956 1441740640 -0.387085 -0.585449 -0.548157 0.454956 1441740640 -0.387085 -0.585449 -0.548157 0.454956 1441740640 -0.387085 -0.585449 -0.548157 0.454956 1441740640 -0.387085 -0.585449 -0.548157 0.454956 1441740640 -0.398987 -0.578857 -0.546753 0.454773 1441740640 -0.398987 -0.578857 -0.546753 0.454773 1441740640 -0.398987 -0.578857 -0.546753 0.454773 1441740640 -0.398987 -0.578857 -0.546753 0.454773 1441740640 -0.398987 -0.578857 -0.546753 0.454773 1441740640 -0.398987 -0.578857 -0.546753 0.454773 1441740640 -0.398987 -0.578857 -0.546753 0.454773 1441740640 -0.413879 -0.559875 -0.544922 0.467285 1441740640 -0.413879 -0.559875 -0.544922 0.467285 1441740640 -0.413879 -0.559875 -0.544922 0.467285 1441740640 -0.413879 -0.559875 -0.544922 0.467285 1441740640 -0.413879 -0.559875 -0.544922 0.467285 1441740640 -0.413879 -0.559875 -0.544922 0.467285 1441740640 -0.362671 -0.589539 -0.519958 0.500610 1441740640 -0.362671 -0.589539 -0.519958 0.500610 1441740640 -0.362671 -0.589539 -0.519958 0.500610 1441740640 -0.362671 -0.589539 -0.519958 0.500610 1441740640 -0.362671 -0.589539 -0.519958 0.500610 1441740640 -0.362671 -0.589539 -0.519958 0.500610 1441740640 -0.352966 -0.630859 -0.505249 0.471436 1441740640 -0.352966 -0.630859 -0.505249 0.471436 1441740640 -0.352966 -0.630859 -0.505249 0.471436 1441740640 -0.352966 -0.630859 -0.505249 0.471436 1441740640 -0.352966 -0.630859 -0.505249 0.471436 1441740640 -0.352966 -0.630859 -0.505249 0.471436 1441740640 -0.373230 -0.604065 -0.496521 0.499329 1441740640 -0.373230 -0.604065 -0.496521 0.499329 1441740640 -0.373230 -0.604065 -0.496521 0.499329 1441740640 -0.373230 -0.604065 -0.496521 0.499329 1441740640 -0.373230 -0.604065 -0.496521 0.499329 1441740640 -0.373230 -0.604065 -0.496521 0.499329 1441740640 -0.373230 -0.604065 -0.496521 0.499329 1441740640 -0.369934 -0.601624 -0.505798 0.495422 1441740640 -0.369934 -0.601624 -0.505798 0.495422 1441740640 -0.369934 -0.601624 -0.505798 0.495422 1441740640 -0.369934 -0.601624 -0.505798 0.495422 1441740640 -0.369934 -0.601624 -0.505798 0.495422 1441740640 -0.369934 -0.601624 -0.505798 0.495422 1441740640 -0.380310 -0.594421 -0.514771 0.486938 1441740640 -0.380310 -0.594421 -0.514771 0.486938 1441740640 -0.380310 -0.594421 -0.514771 0.486938 1441740640 -0.380310 -0.594421 -0.514771 0.486938 1441740640 -0.380310 -0.594421 -0.514771 0.486938 1441740640 -0.380310 -0.594421 -0.514771 0.486938 1441740640 -0.380310 -0.594421 -0.514771 0.486938 1441740640 -0.386108 -0.585083 -0.525635 0.482056 1441740640 -0.386108 -0.585083 -0.525635 0.482056 1441740640 -0.386108 -0.585083 -0.525635 0.482056 1441740640 -0.386108 -0.585083 -0.525635 0.482056 1441740640 -0.386108 -0.585083 -0.525635 0.482056 1441740640 -0.386108 -0.585083 -0.525635 0.482056 1441740640 -0.391235 -0.581726 -0.532776 0.474121 1441740640 -0.391235 -0.581726 -0.532776 0.474121 1441740640 -0.391235 -0.581726 -0.532776 0.474121 1441740640 -0.391235 -0.581726 -0.532776 0.474121 1441740640 -0.391235 -0.581726 -0.532776 0.474121 1441740640 -0.391235 -0.581726 -0.532776 0.474121 1441740640 -0.391235 -0.581726 -0.532776 0.474121 1441740640 -0.397888 -0.572815 -0.544128 0.466431 1441740640 -0.397888 -0.572815 -0.544128 0.466431 1441740640 -0.397888 -0.572815 -0.544128 0.466431 1441740640 -0.397888 -0.572815 -0.544128 0.466431 1441740640 -0.397888 -0.572815 -0.544128 0.466431 1441740640 -0.397888 -0.572815 -0.544128 0.466431 1441740640 -0.402222 -0.566711 -0.553955 0.458557 1441740640 -0.402222 -0.566711 -0.553955 0.458557 1441740640 -0.402222 -0.566711 -0.553955 0.458557 1441740640 -0.402222 -0.566711 -0.553955 0.458557 1441740640 -0.402222 -0.566711 -0.553955 0.458557 1441740640 -0.402222 -0.566711 -0.553955 0.458557 1441740640 -0.402527 -0.563599 -0.561279 0.453125 1441740640 -0.402527 -0.563599 -0.561279 0.453125 1441740640 -0.402527 -0.563599 -0.561279 0.453125 1441740640 -0.402527 -0.563599 -0.561279 0.453125 1441740640 -0.402527 -0.563599 -0.561279 0.453125 1441740640 -0.402527 -0.563599 -0.561279 0.453125 1441740640 -0.403931 -0.560364 -0.566956 0.448914 1441740640 -0.403931 -0.560364 -0.566956 0.448914 1441740640 -0.403931 -0.560364 -0.566956 0.448914 1441740640 -0.403931 -0.560364 -0.566956 0.448914 1441740640 -0.403931 -0.560364 -0.566956 0.448914 1441740640 -0.403931 -0.560364 -0.566956 0.448914 1441740640 -0.400940 -0.559753 -0.571533 0.446472 1441740640 -0.400940 -0.559753 -0.571533 0.446472 1441740640 -0.400940 -0.559753 -0.571533 0.446472 1441740640 -0.400940 -0.559753 -0.571533 0.446472 1441740640 -0.400940 -0.559753 -0.571533 0.446472 1441740640 -0.400940 -0.559753 -0.571533 0.446472 1441740640 -0.398743 -0.562622 -0.571899 0.444336 1441740640 -0.398743 -0.562622 -0.571899 0.444336 1441740640 -0.398743 -0.562622 -0.571899 0.444336 1441740640 -0.398743 -0.562622 -0.571899 0.444336 1441740640 -0.398743 -0.562622 -0.571899 0.444336 1441740640 -0.398743 -0.562622 -0.571899 0.444336 1441740640 -0.398743 -0.562622 -0.571899 0.444336 1441740640 -0.400696 -0.563110 -0.570679 0.443542 1441740640 -0.400696 -0.563110 -0.570679 0.443542 1441740640 -0.400696 -0.563110 -0.570679 0.443542 1441740640 -0.400696 -0.563110 -0.570679 0.443542 1441740640 -0.400696 -0.563110 -0.570679 0.443542 1441740640 -0.396484 -0.569458 -0.564819 0.446716 1441740640 -0.396484 -0.569458 -0.564819 0.446716 1441740640 -0.396484 -0.569458 -0.564819 0.446716 1441740640 -0.396484 -0.569458 -0.564819 0.446716 1441740640 -0.396484 -0.569458 -0.564819 0.446716 1441740640 -0.396484 -0.569458 -0.564819 0.446716 1441740640 -0.396973 -0.575134 -0.555420 0.450806 1441740640 -0.396973 -0.575134 -0.555420 0.450806 1441740640 -0.396973 -0.575134 -0.555420 0.450806 1441740641 -0.396973 -0.575134 -0.555420 0.450806 1441740641 -0.396973 -0.575134 -0.555420 0.450806 1441740641 -0.396973 -0.575134 -0.555420 0.450806 1441740641 -0.413757 -0.563782 -0.562134 0.441650 1441740641 -0.413757 -0.563782 -0.562134 0.441650 1441740641 -0.413757 -0.563782 -0.562134 0.441650 1441740641 -0.413757 -0.563782 -0.562134 0.441650 1441740641 -0.413757 -0.563782 -0.562134 0.441650 1441740641 -0.413757 -0.563782 -0.562134 0.441650 1441740641 -0.436829 -0.535217 -0.569885 0.444946 1441740641 -0.436829 -0.535217 -0.569885 0.444946 1441740641 -0.436829 -0.535217 -0.569885 0.444946 1441740641 -0.436829 -0.535217 -0.569885 0.444946 1441740641 -0.436829 -0.535217 -0.569885 0.444946 1441740641 -0.436829 -0.535217 -0.569885 0.444946 1441740641 -0.436829 -0.535217 -0.569885 0.444946 1441740641 -0.402344 -0.553467 -0.551575 0.477112 1441740641 -0.402344 -0.553467 -0.551575 0.477112 1441740641 -0.402344 -0.553467 -0.551575 0.477112 1441740641 -0.402344 -0.553467 -0.551575 0.477112 1441740641 -0.402344 -0.553467 -0.551575 0.477112 1441740641 -0.402344 -0.553467 -0.551575 0.477112 1441740641 -0.356873 -0.613159 -0.525879 0.469177 1441740641 -0.356873 -0.613159 -0.525879 0.469177 1441740641 -0.356873 -0.613159 -0.525879 0.469177 1441740641 -0.356873 -0.613159 -0.525879 0.469177 1441740641 -0.356873 -0.613159 -0.525879 0.469177 1441740641 -0.356873 -0.613159 -0.525879 0.469177 1441740641 -0.384216 -0.601196 -0.506653 0.484070 1441740641 -0.384216 -0.601196 -0.506653 0.484070 1441740641 -0.384216 -0.601196 -0.506653 0.484070 1441740641 -0.384216 -0.601196 -0.506653 0.484070 1441740641 -0.384216 -0.601196 -0.506653 0.484070 1441740641 -0.384216 -0.601196 -0.506653 0.484070 1441740641 -0.374573 -0.596924 -0.512146 0.491028 1441740641 -0.374573 -0.596924 -0.512146 0.491028 1441740641 -0.374573 -0.596924 -0.512146 0.491028 1441740641 -0.374573 -0.596924 -0.512146 0.491028 1441740641 -0.374573 -0.596924 -0.512146 0.491028 1441740641 -0.374573 -0.596924 -0.512146 0.491028 1441740641 -0.374573 -0.596924 -0.512146 0.491028 1441740641 -0.384216 -0.593811 -0.516846 0.482422 1441740641 -0.384216 -0.593811 -0.516846 0.482422 1441740641 -0.384216 -0.593811 -0.516846 0.482422 1441740641 -0.384216 -0.593811 -0.516846 0.482422 1441740641 -0.384216 -0.593811 -0.516846 0.482422 1441740641 -0.384216 -0.593811 -0.516846 0.482422 1441740641 -0.394470 -0.580627 -0.529663 0.476196 1441740641 -0.394470 -0.580627 -0.529663 0.476196 1441740641 -0.394470 -0.580627 -0.529663 0.476196 1441740641 -0.394470 -0.580627 -0.529663 0.476196 1441740641 -0.394470 -0.580627 -0.529663 0.476196 1441740641 -0.394470 -0.580627 -0.529663 0.476196 1441740641 -0.397705 -0.576538 -0.535706 0.471741 1441740641 -0.397705 -0.576538 -0.535706 0.471741 1441740641 -0.397705 -0.576538 -0.535706 0.471741 1441740641 -0.397705 -0.576538 -0.535706 0.471741 1441740641 -0.397705 -0.576538 -0.535706 0.471741 1441740641 -0.397705 -0.576538 -0.535706 0.471741 1441740641 -0.397705 -0.576538 -0.535706 0.471741 1441740641 -0.403076 -0.570129 -0.542236 0.467529 1441740641 -0.403076 -0.570129 -0.542236 0.467529 1441740641 -0.403076 -0.570129 -0.542236 0.467529 1441740641 -0.403076 -0.570129 -0.542236 0.467529 1441740641 -0.403076 -0.570129 -0.542236 0.467529 1441740641 -0.403076 -0.570129 -0.542236 0.467529 1441740641 -0.407898 -0.563049 -0.549744 0.463074 1441740641 -0.407898 -0.563049 -0.549744 0.463074 1441740641 -0.407898 -0.563049 -0.549744 0.463074 1441740641 -0.407898 -0.563049 -0.549744 0.463074 1441740641 -0.407898 -0.563049 -0.549744 0.463074 1441740641 -0.407898 -0.563049 -0.549744 0.463074 1441740641 -0.408875 -0.561218 -0.554871 0.458313 1441740641 -0.408875 -0.561218 -0.554871 0.458313 1441740641 -0.408875 -0.561218 -0.554871 0.458313 1441740641 -0.408875 -0.561218 -0.554871 0.458313 1441740641 -0.408875 -0.561218 -0.554871 0.458313 1441740641 -0.408875 -0.561218 -0.554871 0.458313 1441740641 -0.407471 -0.560242 -0.557678 0.457397 1441740641 -0.407471 -0.560242 -0.557678 0.457397 1441740641 -0.407471 -0.560242 -0.557678 0.457397 1441740641 
-0.373901 -0.592773 -0.540039 0.466064 1441740644 -0.374023 -0.595032 -0.535339 0.468506 1441740644 -0.374023 -0.595032 -0.535339 0.468506 1441740644 -0.374023 -0.595032 -0.535339 0.468506 1441740644 -0.374023 -0.595032 -0.535339 0.468506 1441740644 -0.374023 -0.595032 -0.535339 0.468506 1441740644 -0.374023 -0.595032 -0.535339 0.468506 1441740644 -0.372742 -0.597534 -0.531677 0.470520 1441740644 -0.372742 -0.597534 -0.531677 0.470520 1441740644 -0.372742 -0.597534 -0.531677 0.470520 1441740644 -0.372742 -0.597534 -0.531677 0.470520 1441740644 -0.372742 -0.597534 -0.531677 0.470520 1441740644 -0.372742 -0.597534 -0.531677 0.470520 1441740644 -0.369019 -0.602234 -0.525635 0.474243 1441740644 -0.369019 -0.602234 -0.525635 0.474243 1441740644 -0.369019 -0.602234 -0.525635 0.474243 1441740644 -0.369019 -0.602234 -0.525635 0.474243 1441740644 -0.369019 -0.602234 -0.525635 0.474243 1441740644 -0.369019 -0.602234 -0.525635 0.474243 1441740644 -0.360840 -0.611023 -0.516296 0.479492 1441740644 -0.360840 -0.611023 -0.516296 0.479492 1441740644 -0.360840 -0.611023 -0.516296 0.479492 1441740644 -0.360840 -0.611023 -0.516296 0.479492 1441740644 -0.360840 -0.611023 -0.516296 0.479492 1441740644 -0.360840 -0.611023 -0.516296 0.479492 1441740644 -0.353394 -0.619812 -0.505798 0.484924 1441740644 -0.353394 -0.619812 -0.505798 0.484924 1441740644 -0.353394 -0.619812 -0.505798 0.484924 1441740644 -0.353394 -0.619812 -0.505798 0.484924 1441740644 -0.353394 -0.619812 -0.505798 0.484924 1441740644 -0.353394 -0.619812 -0.505798 0.484924 1441740644 -0.353394 -0.619812 -0.505798 0.484924 1441740644 -0.349182 -0.625122 -0.496460 0.490784 1441740644 -0.349182 -0.625122 -0.496460 0.490784 1441740644 -0.349182 -0.625122 -0.496460 0.490784 1441740644 -0.349182 -0.625122 -0.496460 0.490784 1441740644 -0.349182 -0.625122 -0.496460 0.490784 1441740644 -0.349182 -0.625122 -0.496460 0.490784 1441740644 -0.345520 -0.629517 -0.492554 0.491638 1441740644 -0.345520 -0.629517 -0.492554 0.491638 1441740644 -0.345520 -0.629517 -0.492554 0.491638 1441740644 -0.345520 -0.629517 -0.492554 0.491638 1441740644 -0.345520 -0.629517 -0.492554 0.491638 1441740644 -0.345520 -0.629517 -0.492554 0.491638 1441740644 -0.345215 -0.630493 -0.494385 0.488770 1441740644 -0.345215 -0.630493 -0.494385 0.488770 1441740644 -0.345215 -0.630493 -0.494385 0.488770 1441740644 -0.345215 -0.630493 -0.494385 0.488770 1441740644 -0.345215 -0.630493 -0.494385 0.488770 1441740644 -0.345215 -0.630493 -0.494385 0.488770 1441740644 -0.343567 -0.630737 -0.500000 0.483887 1441740644 -0.343567 -0.630737 -0.500000 0.483887 1441740644 -0.343567 -0.630737 -0.500000 0.483887 1441740644 -0.343567 -0.630737 -0.500000 0.483887 1441740644 -0.343567 -0.630737 -0.500000 0.483887 1441740644 -0.343567 -0.630737 -0.500000 0.483887 1441740644 -0.343567 -0.630737 -0.500000 0.483887 1441740644 -0.347168 -0.627258 -0.504883 0.480835 1441740644 -0.347168 -0.627258 -0.504883 0.480835 1441740644 -0.347168 -0.627258 -0.504883 0.480835 1441740644 -0.347168 -0.627258 -0.504883 0.480835 1441740644 -0.347168 -0.627258 -0.504883 0.480835 1441740644 -0.347168 -0.627258 -0.504883 0.480835 1441740644 -0.352417 -0.621033 -0.515137 0.474121 1441740645 -0.352417 -0.621033 -0.515137 0.474121 1441740645 -0.352417 -0.621033 -0.515137 0.474121 1441740645 -0.352417 -0.621033 -0.515137 0.474121 1441740645 -0.352417 -0.621033 -0.515137 0.474121 1441740645 -0.352417 -0.621033 -0.515137 0.474121 1441740645 -0.361206 -0.608337 -0.533875 0.463135 1441740645 -0.361206 -0.608337 -0.533875 0.463135 1441740645 -0.361206 -0.608337 -0.533875 0.463135 1441740645 -0.361206 -0.608337 -0.533875 0.463135 1441740645 -0.361206 -0.608337 -0.533875 0.463135 1441740645 -0.361206 -0.608337 -0.533875 0.463135 1441740645 -0.373596 -0.587036 -0.565857 0.442444 1441740645 -0.373596 -0.587036 -0.565857 0.442444 1441740645 -0.373596 -0.587036 -0.565857 0.442444 1441740645 -0.373596 -0.587036 -0.565857 0.442444 1441740645 -0.373596 -0.587036 -0.565857 0.442444 1441740645 -0.373596 -0.587036 -0.565857 0.442444 1441740645 -0.373596 -0.587036 -0.565857 0.442444 1441740645 -0.382080 -0.559509 -0.599365 0.426331 1441740645 -0.382080 -0.559509 -0.599365 0.426331 1441740645 -0.382080 -0.559509 -0.599365 0.426331 1441740645 -0.382080 -0.559509 -0.599365 0.426331 1441740645 -0.382080 -0.559509 -0.599365 0.426331 1441740645 -0.382080 -0.559509 -0.599365 0.426331 1441740645 -0.394165 -0.538879 -0.605896 0.432678 1441740645 -0.394165 -0.538879 -0.605896 0.432678 1441740645 -0.394165 -0.538879 -0.605896 0.432678 1441740645 -0.394165 -0.538879 -0.605896 0.432678 1441740645 -0.394165 -0.538879 -0.605896 0.432678 1441740645 -0.394165 -0.538879 -0.605896 0.432678 1441740645 -0.396851 -0.531616 -0.593323 0.455994 1441740645 -0.396851 -0.531616 -0.593323 0.455994 1441740645 -0.396851 -0.531616 -0.593323 0.455994 1441740645 -0.396851 -0.531616 -0.593323 0.455994 1441740645 -0.396851 -0.531616 -0.593323 0.455994 1441740645 -0.450562 -0.494873 -0.597595 0.441589 1441740645 -0.450562 -0.494873 -0.597595 0.441589 1441740645 -0.450562 -0.494873 -0.597595 0.441589 1441740645 -0.450562 -0.494873 -0.597595 0.441589 1441740645 -0.450562 -0.494873 -0.597595 0.441589 1441740645 -0.450562 -0.494873 -0.597595 0.441589 1441740645 -0.450562 -0.494873 -0.597595 0.441589 1441740645 -0.424072 -0.484070 -0.633179 0.430054 1441740645 -0.424072 -0.484070 -0.633179 0.430054 1441740645 -0.424072 -0.484070 -0.633179 0.430054 1441740645 -0.424072 -0.484070 -0.633179 0.430054 1441740645 -0.424072 -0.484070 -0.633179 0.430054 1441740645 -0.424072 -0.484070 -0.633179 0.430054 1441740645 -0.431641 -0.489563 -0.612976 0.445313 1441740645 -0.431641 -0.489563 -0.612976 0.445313 1441740645 -0.431641 -0.489563 -0.612976 0.445313 1441740645 -0.431641 -0.489563 -0.612976 0.445313 1441740645 -0.431641 -0.489563 -0.612976 0.445313 1441740645 -0.431641 -0.489563 -0.612976 0.445313 1441740645 -0.431641 -0.489563 -0.612976 0.445313 1441740645 -0.418030 -0.520691 -0.594360 0.448242 1441740645 -0.418030 -0.520691 -0.594360 0.448242 1441740645 -0.418030 -0.520691 -0.594360 0.448242 1441740645 -0.418030 -0.520691 -0.594360 0.448242 1441740645 -0.418030 -0.520691 -0.594360 0.448242 1441740645 -0.418030 -0.520691 -0.594360 0.448242 1441740645 -0.400391 -0.537659 -0.586548 0.454590 1441740645 -0.400391 -0.537659 -0.586548 0.454590 1441740645 -0.400391 -0.537659 -0.586548 0.454590 1441740645 -0.400391 -0.537659 -0.586548 0.454590 1441740645 -0.400391 -0.537659 -0.586548 0.454590 1441740645 -0.400391 -0.537659 -0.586548 0.454590 1441740645 -0.386292 -0.554688 -0.577881 0.457397 1441740645 -0.386292 -0.554688 -0.577881 0.457397 1441740645 -0.386292 -0.554688 -0.577881 0.457397 1441740645 -0.386292 -0.554688 -0.577881 0.457397 1441740645 -0.386292 -0.554688 -0.577881 0.457397 1441740645 -0.386292 -0.554688 -0.577881 0.457397 1441740645 -0.386292 -0.554688 -0.577881 0.457397 1441740645 -0.377380 -0.565613 -0.572449 0.458313 1441740645 -0.377380 -0.565613 -0.572449 0.458313 1441740645 -0.377380 -0.565613 -0.572449 0.458313 1441740645 -0.377380 -0.565613 -0.572449 0.458313 1441740645 -0.377380 -0.565613 -0.572449 0.458313 1441740645 -0.377380 -0.565613 -0.572449 0.458313 1441740645 -0.366638 -0.576660 -0.564819 0.462646 1441740645 -0.366638 -0.576660 -0.564819 0.462646 1441740645 -0.366638 -0.576660 -0.564819 0.462646 1441740645 -0.366638 -0.576660 -0.564819 0.462646 1441740645 -0.366638 -0.576660 -0.564819 0.462646 1441740645 -0.366638 -0.576660 -0.564819 0.462646 1441740645 -0.356140 -0.588623 -0.553833 0.469116 1441740645 -0.356140 -0.588623 -0.553833 0.469116 1441740645 -0.356140 -0.588623 -0.553833 0.469116 1441740645 -0.356140 -0.588623 -0.553833 0.469116 1441740645 -0.356140 -0.588623 -0.553833 0.469116 1441740645 -0.356140 -0.588623 -0.553833 0.469116 1441740645 -0.348999 -0.600220 -0.544128 0.471069 1441740645 -0.348999 -0.600220 -0.544128 0.471069 1441740645 -0.348999 -0.600220 -0.544128 0.471069 1441740645 -0.348999 -0.600220 -0.544128 0.471069 1441740645 -0.348999 -0.600220 -0.544128 0.471069 1441740645 -0.348999 -0.600220 -0.544128 0.471069 1441740645 -0.348999 -0.600220 -0.544128 0.471069 1441740645 -0.344849 -0.605225 -0.542908 0.469116 1441740645 -0.344849 -0.605225 -0.542908 0.469116 1441740645 -0.344849 -0.605225 -0.542908 0.469116 1441740645 -0.344849 -0.605225 -0.542908 0.469116 1441740645 -0.344849 -0.605225 -0.542908 0.469116 1441740645 -0.344849 -0.605225 -0.542908 0.469116 1441740645 -0.343445 -0.601990 -0.547302 0.469238 1441740645 -0.343445 -0.601990 -0.547302 0.469238 1441740645 -0.343445 -0.601990 -0.547302 0.469238 1441740645 -0.343445 -0.601990 -0.547302 0.469238 1441740645 -0.343445 -0.601990 -0.547302 0.469238 1441740645 -0.343445 -0.601990 -0.547302 0.469238 1441740645 -0.349426 -0.593201 -0.560547 0.460266 1441740645 -0.349426 -0.593201 -0.560547 0.460266 1441740646 -0.349426 -0.593201 -0.560547 0.460266 1441740646 -0.349426 -0.593201 -0.560547 0.460266 1441740646 -0.349426 -0.593201 -0.560547 0.460266 1441740646 -0.349426 -0.593201 -0.560547 0.460266 1441740646 -0.362061 -0.575562 -0.580811 0.447632 1441740646 -0.362061 -0.575562 -0.580811 0.447632 1441740646 -0.362061 -0.575562 -0.580811 0.447632 1441740646 -0.362061 -0.575562 -0.580811 0.447632 1441740646 -0.362061 -0.575562 -0.580811 0.447632 1441740646 -0.362061 -0.575562 -0.580811 0.447632 1441740646 -0.362061 -0.575562 -0.580811 0.447632 1441740646 -0.373108 -0.556213 -0.596985 0.441711 1441740646 -0.373108 -0.556213 -0.596985 0.441711 1441740646 -0.373108 -0.556213 -0.596985 0.441711 1441740646 -0.373108 -0.556213 -0.596985 0.441711 1441740646 -0.373108 -0.556213 -0.596985 0.441711 1441740646 -0.373108 -0.556213 -0.596985 0.441711 1441740646 -0.383789 -0.538879 -0.602966 0.445862 1441740646 -0.383789 -0.538879 -0.602966 0.445862 1441740646 -0.383789 -0.538879 -0.602966 0.445862 1441740646 -0.383789 -0.538879 -0.602966 0.445862 1441740646 -0.383789 -0.538879 -0.602966 0.445862 1441740646 -0.383789 -0.538879 -0.602966 0.445862 1441740646 -0.386414 -0.537292 -0.593140 0.458496 1441740646 -0.386414 -0.537292 -0.593140 0.458496 1441740646 -0.386414 -0.537292 -0.593140 0.458496 1441740646 -0.386414 -0.537292 -0.593140 0.458496 1441740646 -0.386414 -0.537292 -0.593140 0.458496 1441740646 -0.386414 -0.537292 -0.593140 0.458496 1441740646 -0.434570 -0.509949 -0.616638 0.413513 1441740646 -0.434570 -0.509949 -0.616638 0.413513 1441740646 -0.434570 -0.509949 -0.616638 0.413513 1441740646 -0.434570 -0.509949 -0.616638 0.413513 1441740646 -0.434570 -0.509949 -0.616638 0.413513 1441740646 -0.434570 -0.509949 -0.616638 0.413513 1441740646 -0.406311 -0.481140 -0.648010 0.428406 1441740646 -0.406311 -0.481140 -0.648010 0.428406 1441740646 -0.406311 -0.481140 -0.648010 0.428406 1441740646 -0.406311 -0.481140 -0.648010 0.428406 1441740646 -0.406311 -0.481140 -0.648010 0.428406 1441740646 -0.406311 -0.481140 -0.648010 0.428406 1441740646 -0.406311 -0.481140 -0.648010 0.428406 1441740646 -0.406860 -0.501892 -0.616028 0.450745 1441740646 -0.406860 -0.501892 -0.616028 0.450745 1441740646 -0.406860 -0.501892 -0.616028 0.450745 1441740646 -0.406860 -0.501892 -0.616028 0.450745 1441740646 -0.406860 -0.501892 -0.616028 0.450745 1441740646 -0.406860 -0.501892 -0.616028 0.450745 1441740646 -0.406860 -0.501892 -0.616028 0.450745 1441740646 -0.398376 -0.532593 -0.599304 0.445618 1441740646 -0.398376 -0.532593 -0.599304 0.445618 1441740646 -0.398376 -0.532593 -0.599304 0.445618 1441740646 -0.398376 -0.532593 -0.599304 0.445618 1441740646 -0.398376 -0.532593 -0.599304 0.445618 1441740646 -0.398376 -0.532593 -0.599304 0.445618 1441740646 -0.391296 -0.536743 -0.593384 0.454712 1441740646 -0.391296 -0.536743 -0.593384 0.454712 1441740646 -0.391296 -0.536743 -0.593384 0.454712 1441740646 -0.391296 -0.536743 -0.593384 0.454712 1441740646 -0.391296 -0.536743 -0.593384 0.454712 1441740646 -0.391296 -0.536743 -0.593384 0.454712 1441740646 -0.382019 -0.552246 -0.576233 0.466003 1441740646 -0.382019 -0.552246 -0.576233 0.466003 1441740646 -0.382019 -0.552246 -0.576233 0.466003 1441740646 -0.382019 -0.552246 -0.576233 0.466003 1441740646 -0.382019 -0.552246 -0.576233 0.466003 1441740646 -0.382019 -0.552246 -0.576233 0.466003 1441740646 -0.375610 -0.560425 -0.569275 0.469971 1441740646 -0.375610 -0.560425 -0.569275 0.469971 1441740646 -0.375610 -0.560425 -0.569275 0.469971 1441740646 -0.375610 -0.560425 -0.569275 0.469971 1441740646 -0.375610 -0.560425 -0.569275 0.469971 1441740646 -0.375610 -0.560425 -0.569275 0.469971 1441740646 -0.365723 -0.569214 -0.558289 0.480286 1441740646 -0.365723 -0.569214 -0.558289 0.480286 1441740646 -0.365723 -0.569214 -0.558289 0.480286 1441740646 -0.365723 -0.569214 -0.558289 0.480286 1441740646 -0.365723 -0.569214 -0.558289 0.480286 1441740646 -0.365723 -0.569214 -0.558289 0.480286 1441740646 -0.353821 -0.585327 -0.544128 0.486023 1441740646 -0.353821 -0.585327 -0.544128 0.486023 1441740646 -0.353821 -0.585327 -0.544128 0.486023 1441740646 -0.353821 -0.585327 -0.544128 0.486023 1441740646 -0.353821 -0.585327 -0.544128 0.486023 1441740646 -0.353821 -0.585327 -0.544128 0.486023 1441740646 -0.343506 -0.599365 -0.532532 0.489075 1441740646 -0.343506 -0.599365 -0.532532 0.489075 1441740646 -0.343506 -0.599365 -0.532532 0.489075 1441740646 -0.343506 -0.599365 -0.532532 0.489075 1441740646 -0.343506 -0.599365 -0.532532 0.489075 1441740646 -0.343506 -0.599365 -0.532532 0.489075 1441740646 -0.343506 -0.599365 -0.532532 0.489075 1441740646 -0.332825 -0.608459 -0.522827 0.495667 1441740646 -0.332825 -0.608459 -0.522827 0.495667 1441740646 -0.332825 -0.608459 -0.522827 0.495667 1441740646 -0.332825 -0.608459 -0.522827 0.495667 1441740646 -0.332825 -0.608459 -0.522827 0.495667 1441740646 -0.332825 -0.608459 -0.522827 0.495667 1441740646 -0.332825 -0.608459 -0.522827 0.495667 1441740646 -0.321594 -0.619080 -0.513184 0.500061 1441740646 -0.321594 -0.619080 -0.513184 0.500061 1441740646 -0.321594 -0.619080 -0.513184 0.500061 1441740646 -0.321594 -0.619080 -0.513184 0.500061 1441740646 -0.321594 -0.619080 -0.513184 0.500061 1441740646 -0.321594 -0.619080 -0.513184 0.500061 1441740646 -0.318726 -0.623901 -0.509827 0.499329 1441740646 -0.318726 -0.623901 -0.509827 0.499329 1441740646 -0.318726 -0.623901 -0.509827 0.499329 1441740646 -0.318726 -0.623901 -0.509827 0.499329 1441740646 -0.318726 -0.623901 -0.509827 0.499329 1441740646 -0.318726 -0.623901 -0.509827 0.499329 1441740646 -0.325623 -0.618286 -0.514404 0.497131 1441740646 -0.325623 -0.618286 -0.514404 0.497131 1441740646 -0.325623 -0.618286 -0.514404 0.497131 1441740647 -0.325623 -0.618286 -0.514404 0.497131 1441740647 -0.325623 -0.618286 -0.514404 0.497131 1441740647 -0.332947 -0.607422 -0.528442 0.490906 1441740647 -0.332947 -0.607422 -0.528442 0.490906 1441740647 -0.332947 -0.607422 -0.528442 0.490906 1441740647 -0.332947 -0.607422 -0.528442 0.490906 1441740647 -0.332947 -0.607422 -0.528442 0.490906 1441740647 -0.332947 -0.607422 -0.528442 0.490906 1441740647 -0.345642 -0.589783 -0.547363 0.482849 1441740647 -0.345642 -0.589783 -0.547363 0.482849 1441740647 -0.345642 -0.589783 -0.547363 0.482849 1441740647 -0.345642 -0.589783 -0.547363 0.482849 1441740647 -0.345642 -0.589783 -0.547363 0.482849 1441740647 -0.358765 -0.572021 -0.563416 0.476074 1441740647 -0.358765 -0.572021 -0.563416 0.476074 1441740647 -0.358765 -0.572021 -0.563416 0.476074 1441740647 -0.358765 -0.572021 -0.563416 0.476074 1441740647 -0.358765 -0.572021 -0.563416 0.476074 1441740647 -0.358765 -0.572021 -0.563416 0.476074 1441740647 -0.376404 -0.552429 -0.570984 0.476624 1441740647 -0.376404 -0.552429 -0.570984 0.476624 1441740647 -0.376404 -0.552429 -0.570984 0.476624 1441740647 -0.376404 -0.552429 -0.570984 0.476624 1441740647 -0.376404 -0.552429 -0.570984 0.476624 1441740647 -0.391113 -0.539307 -0.567749 0.483643 1441740647 -0.391113 -0.539307 -0.567749 0.483643 1441740647 -0.391113 -0.539307 -0.567749 0.483643 1441740647 -0.391113 -0.539307 -0.567749 0.483643 1441740647 -0.391113 -0.539307 -0.567749 0.483643 1441740647 -0.391113 -0.539307 -0.567749 0.483643 1441740647 -0.428162 -0.515564 -0.585205 0.456604 1441740647 -0.428162 -0.515564 -0.585205 0.456604 1441740647 -0.428162 -0.515564 -0.585205 0.456604 1441740647 -0.428162 -0.515564 -0.585205 0.456604 1441740647 -0.428162 -0.515564 -0.585205 0.456604 1441740647 -0.431641 -0.482788 -0.632751 0.424622 1441740647 -0.431641 -0.482788 -0.632751 0.424622 1441740647 -0.431641 -0.482788 -0.632751 0.424622 1441740647 -0.431641 -0.482788 -0.632751 0.424622 1441740647 -0.431641 -0.482788 -0.632751 0.424622 1441740647 -0.431641 -0.482788 -0.632751 0.424622 1441740647 -0.432495 -0.479309 -0.611511 0.457458 1441740647 -0.432495 -0.479309 -0.611511 0.457458 1441740647 -0.432495 -0.479309 -0.611511 0.457458 1441740647 -0.432495 -0.479309 -0.611511 0.457458 1441740647 -0.432495 -0.479309 -0.611511 0.457458 1441740647 -0.432495 -0.479309 -0.611511 0.457458 1441740647 -0.432495 -0.479309 -0.611511 0.457458 1441740647 -0.421326 -0.506226 -0.593689 0.462341 1441740647 -0.421326 -0.506226 -0.593689 0.462341 1441740647 -0.421326 -0.506226 -0.593689 0.462341 1441740647 -0.421326 -0.506226 -0.593689 0.462341 1441740647 -0.421326 -0.506226 -0.593689 0.462341 1441740647 -0.406860 -0.521301 -0.580444 0.475220 1441740647 -0.406860 -0.521301 -0.580444 0.475220 1441740647 -0.406860 -0.521301 -0.580444 0.475220 1441740647 -0.406860 -0.521301 -0.580444 0.475220 1441740647 -0.406860 -0.521301 -0.580444 0.475220 1441740647 -0.406860 -0.521301 -0.580444 0.475220 1441740647 -0.406860 -0.521301 -0.580444 0.475220 1441740647 -0.394348 -0.537598 -0.567749 0.482910 1441740647 -0.394348 -0.537598 -0.567749 0.482910 1441740647 -0.394348 -0.537598 -0.567749 0.482910 1441740647 -0.394348 -0.537598 -0.567749 0.482910 1441740647 -0.394348 -0.537598 -0.567749 0.482910 1441740647 -0.394348 -0.537598 -0.567749 0.482910 1441740647 -0.385376 -0.550903 -0.561890 0.481995 1441740647 -0.385376 -0.550903 -0.561890 0.481995 1441740647 -0.385376 -0.550903 -0.561890 0.481995 1441740647 -0.385376 -0.550903 -0.561890 0.481995 1441740647 -0.385376 -0.550903 -0.561890 0.481995 1441740647 -0.385376 -0.550903 -0.561890 0.481995 1441740647 -0.374939 -0.562256 -0.554382 0.485779 1441740647 -0.374939 -0.562256 -0.554382 0.485779 1441740647 -0.374939 -0.562256 -0.554382 0.485779 1441740647 -0.374939 -0.562256 -0.554382 0.485779 1441740647 -0.374939 -0.562256 -0.554382 0.485779 1441740647 -0.374939 -0.562256 -0.554382 0.485779 1441740647 -0.362488 -0.576782 -0.543518 0.490417 1441740647 -0.362488 -0.576782 -0.543518 0.490417 1441740647 -0.362488 -0.576782 -0.543518 0.490417 1441740647 -0.362488 -0.576782 -0.543518 0.490417 1441740647 -0.362488 -0.576782 -0.543518 0.490417 1441740647 -0.362488 -0.576782 -0.543518 0.490417 1441740647 -0.362488 -0.576782 -0.543518 0.490417 1441740647 -0.362488 -0.576782 -0.543518 0.490417 1441740647 -0.351318 -0.591125 -0.531372 0.494873 1441740647 -0.351318 -0.591125 -0.531372 0.494873 1441740647 -0.351318 -0.591125 -0.531372 0.494873 1441740647 -0.351318 -0.591125 -0.531372 0.494873 1441740647 -0.351318 -0.591125 -0.531372 0.494873 1441740647 -0.351318 -0.591125 -0.531372 0.494873 1441740647 -0.342163 -0.601501 -0.523071 0.497620 1441740647 -0.342163 -0.601501 -0.523071 0.497620 1441740647 -0.342163 -0.601501 -0.523071 0.497620 1441740647 -0.342163 -0.601501 -0.523071 0.497620 1441740647 -0.342163 -0.601501 -0.523071 0.497620 1441740647 -0.342163 -0.601501 -0.523071 0.497620 1441740647 -0.342163 -0.601501 -0.523071 0.497620 1441740647 -0.334045 -0.610046 -0.515259 0.500793 1441740647 -0.334045 -0.610046 -0.515259 0.500793 1441740647 -0.334045 -0.610046 -0.515259 0.500793 1441740647 -0.334045 -0.610046 -0.515259 0.500793 1441740647 -0.334045 -0.610046 -0.515259 0.500793 1441740647 -0.334045 -0.610046 -0.515259 0.500793 1441740647 -0.334045 -0.610046 -0.515259 0.500793 1441740647 -0.332947 -0.613464 -0.510681 0.502014 1441740647 -0.332947 -0.613464 -0.510681 0.502014 1441740647 -0.332947 -0.613464 -0.510681 0.502014 1441740647 -0.332947 -0.613464 -0.510681 0.502014 1441740647 -0.332947 -0.613464 -0.510681 0.502014 1441740648 -0.332947 -0.613464 -0.510681 0.502014 1441740648 -0.337524 -0.609131 -0.515381 0.499451 1441740648 -0.337524 -0.609131 -0.515381 0.499451 1441740648 -0.337524 -0.609131 -0.515381 0.499451 1441740648 -0.337524 -0.609131 -0.515381 0.499451 1441740648 -0.337524 -0.609131 -0.515381 0.499451 1441740648 -0.337524 -0.609131 -0.515381 0.499451 1441740648 -0.337524 -0.609131 -0.515381 0.499451 1441740648 -0.347473 -0.597717 -0.531311 0.489624 1441740648 -0.347473 -0.597717 -0.531311 0.489624 1441740648 -0.347473 -0.597717 -0.531311 0.489624 1441740648 -0.347473 -0.597717 -0.531311 0.489624 1441740648 -0.347473 -0.597717 -0.531311 0.489624 1441740648 -0.347473 -0.597717 -0.531311 0.489624 1441740648 -0.358154 -0.580750 -0.552856 0.478394 1441740648 -0.358154 -0.580750 -0.552856 0.478394 1441740648 -0.358154 -0.580750 -0.552856 0.478394 1441740648 -0.358154 -0.580750 -0.552856 0.478394 1441740648 -0.358154 -0.580750 -0.552856 0.478394 1441740648 -0.358154 -0.580750 -0.552856 0.478394 1441740648 -0.367371 -0.568604 -0.558838 0.479004 1441740648 -0.367371 -0.568604 -0.558838 0.479004 1441740648 -0.367371 -0.568604 -0.558838 0.479004 1441740648 -0.367371 -0.568604 -0.558838 0.479004 1441740648 -0.367371 -0.568604 -0.558838 0.479004 1441740648 -0.367371 -0.568604 -0.558838 0.479004 1441740648 -0.380005 -0.561462 -0.548645 0.489258 1441740648 -0.380005 -0.561462 -0.548645 0.489258 1441740648 -0.380005 -0.561462 -0.548645 0.489258 1441740648 -0.380005 -0.561462 -0.548645 0.489258 1441740648 -0.380005 -0.561462 -0.548645 0.489258 1441740648 -0.427002 -0.526672 -0.564087 0.471313 1441740648 -0.427002 -0.526672 -0.564087 0.471313 1441740648 -0.427002 -0.526672 -0.564087 0.471313 1441740648 -0.427002 -0.526672 -0.564087 0.471313 1441740648 -0.427002 -0.526672 -0.564087 0.471313 1441740648 -0.427002 -0.526672 -0.564087 0.471313 1441740648 -0.414429 -0.503540 -0.623901 0.430786 1441740648 -0.414429 -0.503540 -0.623901 0.430786 1441740648 -0.414429 -0.503540 -0.623901 0.430786 1441740648 -0.414429 -0.503540 -0.623901 0.430786 1441740648 -0.414429 -0.503540 -0.623901 0.430786 1441740648 -0.414429 -0.503540 -0.623901 0.430786 1441740648 -0.402954 -0.492554 -0.615906 0.464478 1441740648 -0.402954 -0.492554 -0.615906 0.464478 1441740648 -0.402954 -0.492554 -0.615906 0.464478 1441740648 -0.402954 -0.492554 -0.615906 0.464478 1441740648 -0.402954 -0.492554 -0.615906 0.464478 1441740648 -0.402954 -0.492554 -0.615906 0.464478 1441740648 -0.394653 -0.520874 -0.591431 0.472412 1441740648 -0.394653 -0.520874 -0.591431 0.472412 1441740648 -0.394653 -0.520874 -0.591431 0.472412 1441740648 -0.394653 -0.520874 -0.591431 0.472412 1441740648 -0.394653 -0.520874 -0.591431 0.472412 1441740648 -0.394653 -0.520874 -0.591431 0.472412 1441740648 -0.385864 -0.535706 -0.573792 0.484680 1441740648 -0.385864 -0.535706 -0.573792 0.484680 1441740648 -0.385864 -0.535706 -0.573792 0.484680 1441740648 -0.385864 -0.535706 -0.573792 0.484680 1441740648 -0.385864 -0.535706 -0.573792 0.484680 1441740648 -0.385864 -0.535706 -0.573792 0.484680 1441740648 -0.373962 -0.548767 -0.563721 0.491211 1441740648 -0.373962 -0.548767 -0.563721 0.491211 1441740648 -0.373962 -0.548767 -0.563721 0.491211 1441740648 -0.373962 -0.548767 -0.563721 0.491211 1441740648 -0.373962 -0.548767 -0.563721 0.491211 1441740648 -0.373962 -0.548767 -0.563721 0.491211 1441740648 -0.365601 -0.558289 -0.556152 0.495361 1441740648 -0.365601 -0.558289 -0.556152 0.495361 1441740648 -0.365601 -0.558289 -0.556152 0.495361 1441740648 -0.365601 -0.558289 -0.556152 0.495361 1441740648 -0.365601 -0.558289 -0.556152 0.495361 1441740648 -0.365601 -0.558289 -0.556152 0.495361 1441740648 -0.357971 -0.565613 -0.548889 0.500732 1441740648 -0.357971 -0.565613 -0.548889 0.500732 1441740648 -0.357971 -0.565613 -0.548889 0.500732 1441740648 -0.357971 -0.565613 -0.548889 0.500732 1441740648 -0.357971 -0.565613 -0.548889 0.500732 1441740648 -0.357971 -0.565613 -0.548889 0.500732 1441740648 -0.357971 -0.565613 -0.548889 0.500732 1441740648 -0.347961 -0.577209 -0.538208 0.506104 1441740648 -0.347961 -0.577209 -0.538208 0.506104 1441740648 -0.347961 -0.577209 -0.538208 0.506104 1441740648 -0.347961 -0.577209 -0.538208 0.506104 1441740648 -0.347961 -0.577209 -0.538208 0.506104 1441740648 -0.347961 -0.577209 -0.538208 0.506104 1441740648 -0.339661 -0.591492 -0.525879 0.508240 1441740648 -0.339661 -0.591492 -0.525879 0.508240 1441740648 -0.339661 -0.591492 -0.525879 0.508240 1441740648 -0.339661 -0.591492 -0.525879 0.508240 1441740648 -0.339661 -0.591492 -0.525879 0.508240 1441740648 -0.339661 -0.591492 -0.525879 0.508240 1441740648 -0.334351 -0.601196 -0.517761 0.508728 1441740648 -0.334351 -0.601196 -0.517761 0.508728 1441740648 -0.334351 -0.601196 -0.517761 0.508728 1441740648 -0.334351 -0.601196 -0.517761 0.508728 1441740648 -0.334351 -0.601196 -0.517761 0.508728 1441740648 -0.334351 -0.601196 -0.517761 0.508728 1441740648 -0.334351 -0.601196 -0.517761 0.508728 1441740648 -0.328125 -0.608582 -0.511658 0.510132 1441740648 -0.328125 -0.608582 -0.511658 0.510132 1441740648 -0.328125 -0.608582 -0.511658 0.510132 1441740648 -0.328125 -0.608582 -0.511658 0.510132 1441740648 -0.328125 -0.608582 -0.511658 0.510132 1441740648 -0.328125 -0.608582 -0.511658 0.510132 1441740648 -0.324158 -0.614685 -0.508667 0.508362 1441740648 -0.324158 -0.614685 -0.508667 0.508362 1441740648 -0.324158 -0.614685 -0.508667 0.508362 1441740648 -0.324158 -0.614685 -0.508667 0.508362 1441740648 -0.324158 -0.614685 -0.508667 0.508362 1441740648 -0.324158 -0.614685 -0.508667 0.508362 1441740649 -0.324158 -0.614685 -0.508667 0.508362 1441740649 -0.328491 -0.613098 -0.510254 0.505859 1441740649 -0.328491 -0.613098 -0.510254 0.505859 1441740649 -0.328491 -0.613098 -0.510254 0.505859 1441740649 -0.328491 -0.613098 -0.510254 0.505859 1441740649 -0.328491 -0.613098 -0.510254 0.505859 1441740649 -0.328491 -0.613098 -0.510254 0.505859 1441740649 -0.336182 -0.606323 -0.520996 0.497925 1441740649 -0.336182 -0.606323 -0.520996 0.497925 1441740649 -0.336182 -0.606323 -0.520996 0.497925 1441740649 -0.336182 -0.606323 -0.520996 0.497925 1441740649 -0.336182 -0.606323 -0.520996 0.497925 1441740649 -0.336182 -0.606323 -0.520996 0.497925 1441740649 -0.336182 -0.606323 -0.520996 0.497925 1441740649 -0.345947 -0.593079 -0.543396 0.483093 1441740649 -0.345947 -0.593079 -0.543396 0.483093 1441740649 -0.345947 -0.593079 -0.543396 0.483093 1441740649 -0.345947 -0.593079 -0.543396 0.483093 1441740649 -0.345947 -0.593079 -0.543396 0.483093 1441740649 -0.354797 -0.575623 -0.568726 0.468384 1441740649 -0.354797 -0.575623 -0.568726 0.468384 1441740649 -0.354797 -0.575623 -0.568726 0.468384 1441740649 -0.354797 -0.575623 -0.568726 0.468384 1441740649 -0.354797 -0.575623 -0.568726 0.468384 1441740649 -0.354797 -0.575623 -0.568726 0.468384 1441740649 -0.354797 -0.575623 -0.568726 0.468384 1441740649 -0.370911 -0.553589 -0.580627 0.467834 1441740649 -0.370911 -0.553589 -0.580627 0.467834 1441740649 -0.370911 -0.553589 -0.580627 0.467834 1441740649 -0.370911 -0.553589 -0.580627 0.467834 1441740649 -0.370911 -0.553589 -0.580627 0.467834 1441740649 -0.370911 -0.553589 -0.580627 0.467834 1441740649 -0.371460 -0.546753 -0.576416 0.480530 1441740649 -0.371460 -0.546753 -0.576416 0.480530 1441740649 -0.371460 -0.546753 -0.576416 0.480530 1441740649 -0.371460 -0.546753 -0.576416 0.480530 1441740649 -0.371460 -0.546753 -0.576416 0.480530 1441740649 -0.371460 -0.546753 -0.576416 0.480530 1441740649 -0.408569 -0.526978 -0.577820 0.470703 1441740649 -0.408569 -0.526978 -0.577820 0.470703 1441740649 -0.408569 -0.526978 -0.577820 0.470703 1441740649 -0.408569 -0.526978 -0.577820 0.470703 1441740649 -0.408569 -0.526978 -0.577820 0.470703 1441740649 -0.408569 -0.526978 -0.577820 0.470703 1441740649 -0.455994 -0.481506 -0.630371 0.403687 1441740649 -0.455994 -0.481506 -0.630371 0.403687 1441740649 -0.455994 -0.481506 -0.630371 0.403687 1441740649 -0.455994 -0.481506 -0.630371 0.403687 1441740649 -0.455994 -0.481506 -0.630371 0.403687 1441740649 -0.455994 -0.481506 -0.630371 0.403687 1441740649 -0.411072 -0.465820 -0.650269 0.437317 1441740649 -0.411072 -0.465820 -0.650269 0.437317 1441740649 -0.411072 -0.465820 -0.650269 0.437317 1441740649 -0.411072 -0.465820 -0.650269 0.437317 1441740649 -0.411072 -0.465820 -0.650269 0.437317 1441740649 -0.411072 -0.465820 -0.650269 0.437317 1441740649 -0.441101 -0.471619 -0.624939 0.438782 1441740649 -0.441101 -0.471619 -0.624939 0.438782 1441740649 -0.441101 -0.471619 -0.624939 0.438782 1441740649 -0.441101 -0.471619 -0.624939 0.438782 1441740649 -0.441101 -0.471619 -0.624939 0.438782 1441740649 -0.441101 -0.471619 -0.624939 0.438782 1441740649 -0.441101 -0.471619 -0.624939 0.438782 1441740649 -0.420471 -0.487122 -0.617371 0.452576 1441740649 -0.420471 -0.487122 -0.617371 0.452576 1441740649 -0.420471 -0.487122 -0.617371 0.452576 1441740649 -0.420471 -0.487122 -0.617371 0.452576 1441740649 -0.420471 -0.487122 -0.617371 0.452576 1441740649 -0.420471 -0.487122 -0.617371 0.452576 1441740649 -0.410461 -0.500671 -0.608582 0.458862 1441740649 -0.410461 -0.500671 -0.608582 0.458862 1441740649 -0.410461 -0.500671 -0.608582 0.458862 1441740649 -0.410461 -0.500671 -0.608582 0.458862 1441740649 -0.410461 -0.500671 -0.608582 0.458862 1441740649 -0.410461 -0.500671 -0.608582 0.458862 1441740649 -0.410461 -0.500671 -0.608582 0.458862 1441740649 -0.400635 -0.513123 -0.600952 0.463806 1441740649 -0.400635 -0.513123 -0.600952 0.463806 1441740649 -0.400635 -0.513123 -0.600952 0.463806 1441740649 -0.400635 -0.513123 -0.600952 0.463806 1441740649 -0.400635 -0.513123 -0.600952 0.463806 1441740649 -0.400635 -0.513123 -0.600952 0.463806 1441740649 -0.396912 -0.516785 -0.597290 0.467773 1441740649 -0.396912 -0.516785 -0.597290 0.467773 1441740649 -0.396912 -0.516785 -0.597290 0.467773 1441740649 -0.396912 -0.516785 -0.597290 0.467773 1441740649 -0.396912 -0.516785 -0.597290 0.467773 1441740649 -0.396912 -0.516785 -0.597290 0.467773 1441740649 -0.390381 -0.522766 -0.589966 0.475708 1441740649 -0.390381 -0.522766 -0.589966 0.475708 1441740649 -0.390381 -0.522766 -0.589966 0.475708 1441740649 -0.390381 -0.522766 -0.589966 0.475708 1441740649 -0.390381 -0.522766 -0.589966 0.475708 1441740649 -0.390381 -0.522766 -0.589966 0.475708 1441740649 -0.381897 -0.534973 -0.581665 0.479248 1441740649 -0.381897 -0.534973 -0.581665 0.479248 1441740649 -0.381897 -0.534973 -0.581665 0.479248 1441740649 -0.381897 -0.534973 -0.581665 0.479248 1441740649 -0.381897 -0.534973 -0.581665 0.479248 1441740649 -0.381897 -0.534973 -0.581665 0.479248 1441740649 -0.373596 -0.545471 -0.574585 0.482483 1441740649 -0.373596 -0.545471 -0.574585 0.482483 1441740649 -0.373596 -0.545471 -0.574585 0.482483 1441740649 -0.373596 -0.545471 -0.574585 0.482483 1441740649 -0.373596 -0.545471 -0.574585 0.482483 1441740649 -0.373596 -0.545471 -0.574585 0.482483 1441740649 -0.373596 -0.545471 -0.574585 0.482483 1441740649 -0.361694 -0.558228 -0.565369 0.487854 1441740649 -0.361694 -0.558228 -0.565369 0.487854 1441740649 -0.361694 -0.558228 -0.565369 0.487854 1441740649 -0.361694 -0.558228 -0.565369 0.487854 1441740649 -0.361694 -0.558228 -0.565369 0.487854 1441740649 -0.361694 -0.558228 -0.565369 0.487854 1441740649 -0.353394 -0.568970 -0.559998 0.487671 1441740650 -0.353394 -0.568970 -0.559998 0.487671 1441740650 -0.353394 -0.568970 -0.559998 0.487671 1441740650 -0.353394 -0.568970 -0.559998 0.487671 1441740650 -0.353394 -0.568970 -0.559998 0.487671 1441740650 -0.353394 -0.568970 -0.559998 0.487671 1441740650 -0.353394 -0.568970 -0.559998 0.487671 1441740650 -0.349121 -0.574280 -0.557739 0.487122 1441740650 -0.349121 -0.574280 -0.557739 0.487122 1441740650 -0.349121 -0.574280 -0.557739 0.487122 1441740650 -0.349121 -0.574280 -0.557739 0.487122 1441740650 -0.349121 -0.574280 -0.557739 0.487122 1441740650 -0.349121 -0.574280 -0.557739 0.487122 1441740650 -0.347473 -0.574280 -0.560608 0.484985 1441740650 -0.347473 -0.574280 -0.560608 0.484985 1441740650 -0.347473 -0.574280 -0.560608 0.484985 1441740650 -0.347473 -0.574280 -0.560608 0.484985 1441740650 -0.347473 -0.574280 -0.560608 0.484985 1441740650 -0.347473 -0.574280 -0.560608 0.484985 1441740650 -0.348450 -0.568298 -0.570374 0.479919 1441740650 -0.348450 -0.568298 -0.570374 0.479919 1441740650 -0.348450 -0.568298 -0.570374 0.479919 1441740650 -0.348450 -0.568298 -0.570374 0.479919 1441740650 -0.348450 -0.568298 -0.570374 0.479919 1441740650 -0.348450 -0.568298 -0.570374 0.479919 1441740650 -0.354370 -0.557800 -0.589233 0.464966 1441740650 -0.354370 -0.557800 -0.589233 0.464966 1441740650 -0.354370 -0.557800 -0.589233 0.464966 1441740650 -0.354370 -0.557800 -0.589233 0.464966 1441740650 -0.354370 -0.557800 -0.589233 0.464966 1441740650 -0.354370 -0.557800 -0.589233 0.464966 1441740650 -0.354370 -0.557800 -0.589233 0.464966 1441740650 -0.364807 -0.540894 -0.608765 0.451538 1441740650 -0.364807 -0.540894 -0.608765 0.451538 1441740650 -0.364807 -0.540894 -0.608765 0.451538 1441740650 -0.364807 -0.540894 -0.608765 0.451538 1441740650 -0.364807 -0.540894 -0.608765 0.451538 1441740650 -0.364807 -0.540894 -0.608765 0.451538 1441740650 -0.379211 -0.520386 -0.617737 0.451538 1441740650 -0.379211 -0.520386 -0.617737 0.451538 1441740650 -0.379211 -0.520386 -0.617737 0.451538 1441740650 -0.379211 -0.520386 -0.617737 0.451538 1441740650 -0.379211 -0.520386 -0.617737 0.451538 1441740650 -0.379211 -0.520386 -0.617737 0.451538 1441740650 -0.390930 -0.506531 -0.613953 0.462280 1441740650 -0.390930 -0.506531 -0.613953 0.462280 1441740650 -0.390930 -0.506531 -0.613953 0.462280 1441740650 -0.390930 -0.506531 -0.613953 0.462280 1441740650 -0.390930 -0.506531 -0.613953 0.462280 1441740650 -0.390930 -0.506531 -0.613953 0.462280 1441740650 -0.390930 -0.506531 -0.613953 0.462280 1441740650 -0.417664 -0.488403 -0.611816 0.461182 1441740650 -0.417664 -0.488403 -0.611816 0.461182 1441740650 -0.417664 -0.488403 -0.611816 0.461182 1441740650 -0.417664 -0.488403 -0.611816 0.461182 1441740650 -0.417664 -0.488403 -0.611816 0.461182 1441740650 -0.417664 -0.488403 -0.611816 0.461182 1441740650 -0.455322 -0.453430 -0.643311 0.416321 1441740650 -0.455322 -0.453430 -0.643311 0.416321 1441740650 
-0.370300 -0.566345 -0.559753 0.478394 1441740653 -0.370300 -0.566345 -0.559753 0.478394 1441740653 -0.370300 -0.566345 -0.559753 0.478394 1441740653 -0.370300 -0.566345 -0.559753 0.478394 1441740653 -0.370300 -0.566345 -0.559753 0.478394 1441740653 -0.370300 -0.566345 -0.559753 0.478394 1441740653 -0.370178 -0.566345 -0.559753 0.478516 1441740653 -0.370178 -0.566345 -0.559753 0.478516 1441740653 -0.370178 -0.566345 -0.559753 0.478516 1441740653 -0.370178 -0.566345 -0.559753 0.478516 1441740653 -0.370178 -0.566345 -0.559753 0.478516 1441740653 -0.370178 -0.566345 -0.559753 0.478516 1441740653 -0.369995 -0.566650 -0.560120 0.477844 1441740653 -0.369995 -0.566650 -0.560120 0.477844 1441740653 -0.369995 -0.566650 -0.560120 0.477844 1441740653 -0.369995 -0.566650 -0.560120 0.477844 1441740653 -0.369995 -0.566650 -0.560120 0.477844 1441740653 -0.369995 -0.566650 -0.560120 0.477844 1441740653 -0.372925 -0.565186 -0.562317 0.474731 1441740653 -0.372925 -0.565186 -0.562317 0.474731 1441740653 -0.372925 -0.565186 -0.562317 0.474731 1441740653 -0.372925 -0.565186 -0.562317 0.474731 1441740653 -0.372925 -0.565186 -0.562317 0.474731 1441740653 -0.372925 -0.565186 -0.562317 0.474731 1441740653 -0.380798 -0.558838 -0.568054 0.469116 1441740653 -0.380798 -0.558838 -0.568054 0.469116 1441740653 -0.380798 -0.558838 -0.568054 0.469116 1441740653 -0.380798 -0.558838 -0.568054 0.469116 1441740653 -0.380798 -0.558838 -0.568054 0.469116 1441740653 -0.380798 -0.558838 -0.568054 0.469116 1441740653 -0.380798 -0.558838 -0.568054 0.469116 1441740653 -0.390076 -0.548889 -0.577576 0.461548 1441740653 -0.390076 -0.548889 -0.577576 0.461548 1441740653 -0.390076 -0.548889 -0.577576 0.461548 1441740653 -0.390076 -0.548889 -0.577576 0.461548 1441740653 -0.390076 -0.548889 -0.577576 0.461548 1441740653 -0.400330 -0.536194 -0.588684 0.453613 1441740653 -0.400330 -0.536194 -0.588684 0.453613 1441740653 -0.400330 -0.536194 -0.588684 0.453613 1441740653 -0.400330 -0.536194 -0.588684 0.453613 1441740653 -0.400330 -0.536194 -0.588684 0.453613 1441740653 -0.400330 -0.536194 -0.588684 0.453613 1441740653 -0.410156 -0.521484 -0.601135 0.445618 1441740653 -0.410156 -0.521484 -0.601135 0.445618 1441740653 -0.410156 -0.521484 -0.601135 0.445618 1441740653 -0.410156 -0.521484 -0.601135 0.445618 1441740653 -0.410156 -0.521484 -0.601135 0.445618 1441740654 -0.410156 -0.521484 -0.601135 0.445618 1441740654 -0.417480 -0.509827 -0.607117 0.444092 1441740654 -0.417480 -0.509827 -0.607117 0.444092 1441740654 -0.417480 -0.509827 -0.607117 0.444092 1441740654 -0.417480 -0.509827 -0.607117 0.444092 1441740654 -0.417480 -0.509827 -0.607117 0.444092 1441740654 -0.417480 -0.509827 -0.607117 0.444092 1441740654 -0.417480 -0.509827 -0.607117 0.444092 1441740654 -0.419739 -0.506409 -0.611572 0.439819 1441740654 -0.419739 -0.506409 -0.611572 0.439819 1441740654 -0.419739 -0.506409 -0.611572 0.439819 1441740654 -0.419739 -0.506409 -0.611572 0.439819 1441740654 -0.419739 -0.506409 -0.611572 0.439819 1441740654 -0.419739 -0.506409 -0.611572 0.439819 1441740654 -0.424866 -0.502197 -0.613464 0.437012 1441740654 -0.424866 -0.502197 -0.613464 0.437012 1441740654 -0.424866 -0.502197 -0.613464 0.437012 1441740654 -0.424866 -0.502197 -0.613464 0.437012 1441740654 -0.424866 -0.502197 -0.613464 0.437012 1441740654 -0.424866 -0.502197 -0.613464 0.437012 1441740654 -0.429688 -0.501831 -0.612000 0.434753 1441740654 -0.429688 -0.501831 -0.612000 0.434753 1441740654 -0.429688 -0.501831 -0.612000 0.434753 1441740654 -0.429688 -0.501831 -0.612000 0.434753 1441740654 -0.429688 -0.501831 -0.612000 0.434753 1441740654 -0.429688 -0.501831 -0.612000 0.434753 1441740654 -0.431213 -0.501953 -0.613159 0.431519 1441740654 -0.431213 -0.501953 -0.613159 0.431519 1441740654 -0.431213 -0.501953 -0.613159 0.431519 1441740654 -0.431213 -0.501953 -0.613159 0.431519 1441740654 -0.431213 -0.501953 -0.613159 0.431519 1441740654 -0.431213 -0.501953 -0.613159 0.431519 1441740654 -0.431213 -0.501953 -0.613159 0.431519 1441740654 -0.428955 -0.502930 -0.614685 0.430481 1441740654 -0.428955 -0.502930 -0.614685 0.430481 1441740654 -0.428955 -0.502930 -0.614685 0.430481 1441740654 -0.428955 -0.502930 -0.614685 0.430481 1441740654 -0.428955 -0.502930 -0.614685 0.430481 1441740654 -0.428955 -0.502930 -0.614685 0.430481 1441740654 -0.422668 -0.511780 -0.608582 0.434875 1441740654 -0.422668 -0.511780 -0.608582 0.434875 1441740654 -0.422668 -0.511780 -0.608582 0.434875 1441740654 -0.422668 -0.511780 -0.608582 0.434875 1441740654 -0.422668 -0.511780 -0.608582 0.434875 1441740654 -0.422668 -0.511780 -0.608582 0.434875 1441740654 -0.414001 -0.527893 -0.598267 0.438232 1441740654 -0.414001 -0.527893 -0.598267 0.438232 1441740654 -0.414001 -0.527893 -0.598267 0.438232 1441740654 -0.414001 -0.527893 -0.598267 0.438232 1441740654 -0.414001 -0.527893 -0.598267 0.438232 1441740654 -0.414001 -0.527893 -0.598267 0.438232 1441740654 -0.410583 -0.539246 -0.584106 0.446594 1441740654 -0.410583 -0.539246 -0.584106 0.446594 1441740654 -0.410583 -0.539246 -0.584106 0.446594 1441740654 -0.410583 -0.539246 -0.584106 0.446594 1441740654 -0.410583 -0.539246 -0.584106 0.446594 1441740654 -0.410583 -0.539246 -0.584106 0.446594 1441740654 -0.406982 -0.545654 -0.574280 0.454834 1441740654 -0.406982 -0.545654 -0.574280 0.454834 1441740654 -0.406982 -0.545654 -0.574280 0.454834 1441740654 -0.406982 -0.545654 -0.574280 0.454834 1441740654 -0.406982 -0.545654 -0.574280 0.454834 1441740654 -0.406982 -0.545654 -0.574280 0.454834 1441740654 -0.414856 -0.548401 -0.561890 0.459900 1441740654 -0.414856 -0.548401 -0.561890 0.459900 1441740654 -0.414856 -0.548401 -0.561890 0.459900 1441740654 -0.414856 -0.548401 -0.561890 0.459900 1441740654 -0.414856 -0.548401 -0.561890 0.459900 1441740654 -0.404785 -0.592224 -0.522278 0.461182 1441740654 -0.404785 -0.592224 -0.522278 0.461182 1441740654 -0.404785 -0.592224 -0.522278 0.461182 1441740654 -0.404785 -0.592224 -0.522278 0.461182 1441740654 -0.404785 -0.592224 -0.522278 0.461182 1441740654 -0.404785 -0.592224 -0.522278 0.461182 1441740654 -0.368835 -0.640076 -0.466553 0.486450 1441740654 -0.368835 -0.640076 -0.466553 0.486450 1441740654 -0.368835 -0.640076 -0.466553 0.486450 1441740654 -0.368835 -0.640076 -0.466553 0.486450 1441740654 -0.368835 -0.640076 -0.466553 0.486450 1441740654 -0.368835 -0.640076 -0.466553 0.486450 1441740654 -0.386719 -0.646729 -0.467224 0.462585 1441740654 -0.386719 -0.646729 -0.467224 0.462585 1441740654 -0.386719 -0.646729 -0.467224 0.462585 1441740654 -0.386719 -0.646729 -0.467224 0.462585 1441740654 -0.386719 -0.646729 -0.467224 0.462585 1441740654 -0.386719 -0.646729 -0.467224 0.462585 1441740654 -0.390930 -0.622498 -0.476318 0.482483 1441740654 -0.390930 -0.622498 -0.476318 0.482483 1441740654 -0.390930 -0.622498 -0.476318 0.482483 1441740654 -0.390930 -0.622498 -0.476318 0.482483 1441740654 -0.390930 -0.622498 -0.476318 0.482483 1441740654 -0.390930 -0.622498 -0.476318 0.482483 1441740654 -0.402710 -0.612915 -0.490662 0.470642 1441740654 -0.402710 -0.612915 -0.490662 0.470642 1441740654 -0.402710 -0.612915 -0.490662 0.470642 1441740654 -0.402710 -0.612915 -0.490662 0.470642 1441740654 -0.402710 -0.612915 -0.490662 0.470642 1441740654 -0.402710 -0.612915 -0.490662 0.470642 1441740654 -0.410828 -0.602356 -0.510681 0.455688 1441740654 -0.410828 -0.602356 -0.510681 0.455688 1441740654 -0.410828 -0.602356 -0.510681 0.455688 1441740654 -0.410828 -0.602356 -0.510681 0.455688 1441740654 -0.410828 -0.602356 -0.510681 0.455688 1441740654 -0.410828 -0.602356 -0.510681 0.455688 1441740654 -0.415649 -0.593506 -0.521240 0.450989 1441740654 -0.415649 -0.593506 -0.521240 0.450989 1441740654 -0.415649 -0.593506 -0.521240 0.450989 1441740654 -0.415649 -0.593506 -0.521240 0.450989 1441740654 -0.415649 -0.593506 -0.521240 0.450989 1441740654 -0.415649 -0.593506 -0.521240 0.450989 1441740654 -0.415649 -0.593506 -0.521240 0.450989 1441740655 -0.418640 -0.589111 -0.532593 0.440552 1441740655 -0.418640 -0.589111 -0.532593 0.440552 1441740655 -0.418640 -0.589111 -0.532593 0.440552 1441740655 -0.418640 -0.589111 -0.532593 0.440552 1441740655 -0.418640 -0.589111 -0.532593 0.440552 1441740655 -0.418640 -0.589111 -0.532593 0.440552 1441740655 -0.418640 -0.589111 -0.532593 0.440552 1441740655 -0.426575 -0.578247 -0.546143 0.430725 1441740655 -0.426575 -0.578247 -0.546143 0.430725 1441740655 -0.426575 -0.578247 -0.546143 0.430725 1441740655 -0.426575 -0.578247 -0.546143 0.430725 1441740655 -0.426575 -0.578247 -0.546143 0.430725 1441740655 -0.426575 -0.578247 -0.546143 0.430725 1441740655 -0.428284 -0.571899 -0.555481 0.425415 1441740655 -0.428284 -0.571899 -0.555481 0.425415 1441740655 -0.428284 -0.571899 -0.555481 0.425415 1441740655 -0.428284 -0.571899 -0.555481 0.425415 1441740655 -0.428284 -0.571899 -0.555481 0.425415 1441740655 -0.428284 -0.571899 -0.555481 0.425415 1441740655 -0.428284 -0.571899 -0.555481 0.425415 1441740655 -0.427429 -0.569336 -0.561096 0.422363 1441740655 -0.427429 -0.569336 -0.561096 0.422363 1441740655 -0.427429 -0.569336 -0.561096 0.422363 1441740655 -0.427429 -0.569336 -0.561096 0.422363 1441740655 -0.427429 -0.569336 -0.561096 0.422363 1441740655 -0.427429 -0.569336 -0.561096 0.422363 1441740655 -0.427429 -0.568848 -0.562744 0.420837 1441740655 -0.427429 -0.568848 -0.562744 0.420837 1441740655 -0.427429 -0.568848 -0.562744 0.420837 1441740655 -0.427429 -0.568848 -0.562744 0.420837 1441740655 -0.427429 -0.568848 -0.562744 0.420837 1441740655 -0.424866 -0.570007 -0.564819 0.419128 1441740655 -0.424866 -0.570007 -0.564819 0.419128 1441740655 -0.424866 -0.570007 -0.564819 0.419128 1441740655 -0.424866 -0.570007 -0.564819 0.419128 1441740655 -0.424866 -0.570007 -0.564819 0.419128 1441740655 -0.424866 -0.570007 -0.564819 0.419128 1441740655 -0.424866 -0.570007 -0.564819 0.419128 1441740655 -0.422852 -0.572510 -0.562195 0.421204 1441740655 -0.422852 -0.572510 -0.562195 0.421204 1441740655 -0.422852 -0.572510 -0.562195 0.421204 1441740655 -0.422852 -0.572510 -0.562195 0.421204 1441740655 -0.422852 -0.572510 -0.562195 0.421204 1441740655 -0.422852 -0.572510 -0.562195 0.421204 1441740655 -0.415771 -0.580994 -0.554321 0.427063 1441740655 -0.415771 -0.580994 -0.554321 0.427063 1441740655 -0.415771 -0.580994 -0.554321 0.427063 1441740655 -0.415771 -0.580994 -0.554321 0.427063 1441740655 -0.415771 -0.580994 -0.554321 0.427063 1441740655 -0.415771 -0.580994 -0.554321 0.427063 1441740655 -0.408081 -0.591553 -0.542297 0.435303 1441740655 -0.408081 -0.591553 -0.542297 0.435303 1441740655 -0.408081 -0.591553 -0.542297 0.435303 1441740655 -0.408081 -0.591553 -0.542297 0.435303 1441740655 -0.408081 -0.591553 -0.542297 0.435303 1441740655 -0.408081 -0.591553 -0.542297 0.435303 1441740655 -0.403748 -0.600281 -0.529480 0.443054 1441740655 -0.403748 -0.600281 -0.529480 0.443054 1441740655 -0.403748 -0.600281 -0.529480 0.443054 1441740655 -0.403748 -0.600281 -0.529480 0.443054 1441740655 -0.403748 -0.600281 -0.529480 0.443054 1441740655 -0.403748 -0.600281 -0.529480 0.443054 1441740655 -0.403748 -0.600281 -0.529480 0.443054 1441740655 -0.407898 -0.599487 -0.522888 0.448181 1441740655 -0.407898 -0.599487 -0.522888 0.448181 1441740655 -0.407898 -0.599487 -0.522888 0.448181 1441740655 -0.407898 -0.599487 -0.522888 0.448181 1441740655 -0.407898 -0.599487 -0.522888 0.448181 1441740655 -0.407898 -0.599487 -0.522888 0.448181 1441740655 -0.406250 -0.596497 -0.510864 0.467163 1441740655 -0.406250 -0.596497 -0.510864 0.467163 1441740655 -0.406250 -0.596497 -0.510864 0.467163 1441740655 -0.406250 -0.596497 -0.510864 0.467163 1441740655 -0.406250 -0.596497 -0.510864 0.467163 1441740655 -0.406250 -0.596497 -0.510864 0.467163 1441740655 -0.355469 -0.631104 -0.477722 0.497192 1441740655 -0.355469 -0.631104 -0.477722 0.497192 1441740655 -0.355469 -0.631104 -0.477722 0.497192 1441740655 -0.355469 -0.631104 -0.477722 0.497192 1441740655 -0.355469 -0.631104 -0.477722 0.497192 1441740655 -0.355469 -0.631104 -0.477722 0.497192 1441740655 -0.364441 -0.657715 -0.473083 0.459167 1441740655 -0.364441 -0.657715 -0.473083 0.459167 1441740655 -0.364441 -0.657715 -0.473083 0.459167 1441740655 -0.364441 -0.657715 -0.473083 0.459167 1441740655 -0.364441 -0.657715 -0.473083 0.459167 1441740655 -0.364441 -0.657715 -0.473083 0.459167 1441740655 -0.381226 -0.623901 -0.466858 0.497498 1441740655 -0.381226 -0.623901 -0.466858 0.497498 1441740655 -0.381226 -0.623901 -0.466858 0.497498 1441740655 -0.381226 -0.623901 -0.466858 0.497498 1441740655 -0.381226 -0.623901 -0.466858 0.497498 1441740655 -0.381226 -0.623901 -0.466858 0.497498 1441740655 -0.381226 -0.623901 -0.466858 0.497498 1441740655 -0.379761 -0.623291 -0.486389 0.480408 1441740655 -0.379761 -0.623291 -0.486389 0.480408 1441740655 -0.379761 -0.623291 -0.486389 0.480408 1441740655 -0.379761 -0.623291 -0.486389 0.480408 1441740655 -0.379761 -0.623291 -0.486389 0.480408 1441740655 -0.379761 -0.623291 -0.486389 0.480408 1441740655 -0.389771 -0.612610 -0.501465 0.470520 1441740655 -0.389771 -0.612610 -0.501465 0.470520 1441740655 -0.389771 -0.612610 -0.501465 0.470520 1441740655 -0.389771 -0.612610 -0.501465 0.470520 1441740655 -0.389771 -0.612610 -0.501465 0.470520 1441740655 -0.389771 -0.612610 -0.501465 0.470520 1441740655 -0.394592 -0.606262 -0.514160 0.460938 1441740655 -0.394592 -0.606262 -0.514160 0.460938 1441740655 -0.394592 -0.606262 -0.514160 0.460938 1441740655 -0.394592 -0.606262 -0.514160 0.460938 1441740655 -0.394592 -0.606262 -0.514160 0.460938 1441740655 -0.394592 -0.606262 -0.514160 0.460938 1441740655 -0.397034 -0.601196 -0.526306 0.451660 1441740656 -0.397034 -0.601196 -0.526306 0.451660 1441740656 -0.397034 -0.601196 -0.526306 0.451660 1441740656 -0.397034 -0.601196 -0.526306 0.451660 1441740656 -0.397034 -0.601196 -0.526306 0.451660 1441740656 -0.397034 -0.601196 -0.526306 0.451660 1441740656 -0.403137 -0.592346 -0.538025 0.444092 1441740656 -0.403137 -0.592346 -0.538025 0.444092 1441740656 -0.403137 -0.592346 -0.538025 0.444092 1441740656 -0.403137 -0.592346 -0.538025 0.444092 1441740656 -0.403137 -0.592346 -0.538025 0.444092 1441740656 -0.403137 -0.592346 -0.538025 0.444092 1441740656 -0.406250 -0.586426 -0.548096 0.436768 1441740656 -0.406250 -0.586426 -0.548096 0.436768 1441740656 -0.406250 -0.586426 -0.548096 0.436768 1441740656 -0.406250 -0.586426 -0.548096 0.436768 1441740656 -0.406250 -0.586426 -0.548096 0.436768 1441740656 -0.406250 -0.586426 -0.548096 0.436768 1441740656 -0.406250 -0.586426 -0.548096 0.436768 1441740656 -0.406921 -0.583130 -0.555176 0.431519 1441740656 -0.406921 -0.583130 -0.555176 0.431519 1441740656 -0.406921 -0.583130 -0.555176 0.431519 1441740656 -0.406921 -0.583130 -0.555176 0.431519 1441740656 -0.406921 -0.583130 -0.555176 0.431519 1441740656 -0.406921 -0.583130 -0.555176 0.431519 1441740656 -0.407227 -0.581482 -0.559570 0.427856 1441740656 -0.407227 -0.581482 -0.559570 0.427856 1441740656 -0.407227 -0.581482 -0.559570 0.427856 1441740656 -0.407227 -0.581482 -0.559570 0.427856 1441740656 -0.407227 -0.581482 -0.559570 0.427856 1441740656 -0.407227 -0.581482 -0.559570 0.427856 1441740656 -0.407166 -0.582153 -0.561035 0.424988 1441740656 -0.407166 -0.582153 -0.561035 0.424988 1441740656 -0.407166 -0.582153 -0.561035 0.424988 1441740656 -0.407166 -0.582153 -0.561035 0.424988 1441740656 -0.407166 -0.582153 -0.561035 0.424988 1441740656 -0.407166 -0.582153 -0.561035 0.424988 1441740656 -0.407166 -0.582153 -0.561035 0.424988 1441740656 -0.407043 -0.583801 -0.561584 0.422180 1441740656 -0.407043 -0.583801 -0.561584 0.422180 1441740656 -0.407043 -0.583801 -0.561584 0.422180 1441740656 -0.407043 -0.583801 -0.561584 0.422180 1441740656 -0.407043 -0.583801 -0.561584 0.422180 1441740656 -0.407043 -0.583801 -0.561584 0.422180 1441740656 -0.408081 -0.586365 -0.559265 0.420593 1441740656 -0.408081 -0.586365 -0.559265 0.420593 1441740656 -0.408081 -0.586365 -0.559265 0.420593 1441740656 -0.408081 -0.586365 -0.559265 0.420593 1441740656 -0.408081 -0.586365 -0.559265 0.420593 1441740656 -0.408081 -0.586365 -0.559265 0.420593 1441740656 -0.408081 -0.586365 -0.559265 0.420593 1441740656 -0.408081 -0.589355 -0.554138 0.423279 1441740656 -0.408081 -0.589355 -0.554138 0.423279 1441740656 -0.408081 -0.589355 -0.554138 0.423279 1441740656 -0.408081 -0.589355 -0.554138 0.423279 1441740656 -0.408081 -0.589355 -0.554138 0.423279 1441740656 -0.408081 -0.589355 -0.554138 0.423279 1441740656 -0.407471 -0.593445 -0.545715 0.429016 1441740656 -0.407471 -0.593445 -0.545715 0.429016 1441740656 -0.407471 -0.593445 -0.545715 0.429016 1441740656 -0.407471 -0.593445 -0.545715 0.429016 1441740656 -0.407471 -0.593445 -0.545715 0.429016 1441740656 -0.407471 -0.593445 -0.545715 0.429016 1441740656 -0.407471 -0.593445 -0.545715 0.429016 1441740656 -0.410583 -0.592773 -0.541504 0.432373 1441740656 -0.410583 -0.592773 -0.541504 0.432373 1441740656 -0.410583 -0.592773 -0.541504 0.432373 1441740656 -0.410583 -0.592773 -0.541504 0.432373 1441740656 -0.410583 -0.592773 -0.541504 0.432373 1441740656 -0.410583 -0.592773 -0.541504 0.432373 1441740656 -0.416626 -0.584290 -0.548462 0.429260 1441740656 -0.416626 -0.584290 -0.548462 0.429260 1441740656 -0.416626 -0.584290 -0.548462 0.429260 1441740656 -0.416626 -0.584290 -0.548462 0.429260 1441740656 -0.416626 -0.584290 -0.548462 0.429260 1441740656 -0.416626 -0.584290 -0.548462 0.429260 1441740656 -0.416626 -0.584290 -0.548462 0.429260 1441740656 -0.394287 -0.589355 -0.537048 0.457031 1441740656 -0.394287 -0.589355 -0.537048 0.457031 1441740656 -0.394287 -0.589355 -0.537048 0.457031 1441740656 -0.394287 -0.589355 -0.537048 0.457031 1441740656 -0.394287 -0.589355 -0.537048 0.457031 1441740656 -0.394287 -0.589355 -0.537048 0.457031 1441740656 -0.355103 -0.635193 -0.518860 0.448669 1441740656 -0.355103 -0.635193 -0.518860 0.448669 1441740656 -0.355103 -0.635193 -0.518860 0.448669 1441740656 -0.355103 -0.635193 -0.518860 0.448669 1441740656 -0.355103 -0.635193 -0.518860 0.448669 1441740656 -0.380920 -0.630127 -0.511841 0.442688 1441740656 -0.380920 -0.630127 -0.511841 0.442688 1441740656 -0.380920 -0.630127 -0.511841 0.442688 1441740656 -0.380920 -0.630127 -0.511841 0.442688 1441740656 -0.380920 -0.630127 -0.511841 0.442688 1441740656 -0.380920 -0.630127 -0.511841 0.442688 1441740656 -0.380920 -0.630127 -0.511841 0.442688 1441740656 -0.394348 -0.600525 -0.512939 0.469971 1441740656 -0.394348 -0.600525 -0.512939 0.469971 1441740656 -0.394348 -0.600525 -0.512939 0.469971 1441740656 -0.394348 -0.600525 -0.512939 0.469971 1441740656 -0.394348 -0.600525 -0.512939 0.469971 1441740656 -0.394348 -0.600525 -0.512939 0.469971 1441740656 -0.391907 -0.602905 -0.526978 0.453064 1441740656 -0.391907 -0.602905 -0.526978 0.453064 1441740656 -0.391907 -0.602905 -0.526978 0.453064 1441740656 -0.391907 -0.602905 -0.526978 0.453064 1441740656 -0.391907 -0.602905 -0.526978 0.453064 1441740656 -0.391907 -0.602905 -0.526978 0.453064 1441740656 -0.391907 -0.602905 -0.526978 0.453064 1441740656 -0.401428 -0.590454 -0.534119 0.452820 1441740656 -0.401428 -0.590454 -0.534119 0.452820 1441740656 -0.401428 -0.590454 -0.534119 0.452820 1441740656 -0.401428 -0.590454 -0.534119 0.452820 1441740656 -0.401428 -0.590454 -0.534119 0.452820 1441740656 -0.401428 -0.590454 -0.534119 0.452820 1441740656 -0.400391 -0.589417 -0.543335 0.444031 1441740656 -0.400391 -0.589417 -0.543335 0.444031 1441740657 -0.400391 -0.589417 -0.543335 0.444031 1441740657 -0.400391 -0.589417 -0.543335 0.444031 1441740657 -0.400391 -0.589417 -0.543335 0.444031 1441740657 -0.400391 -0.589417 -0.543335 0.444031 1441740657 -0.404480 -0.584778 -0.550415 0.437622 1441740657 -0.404480 -0.584778 -0.550415 0.437622 1441740657 -0.404480 -0.584778 -0.550415 0.437622 1441740657 -0.404480 -0.584778 -0.550415 0.437622 1441740657 -0.404480 -0.584778 -0.550415 0.437622 1441740657 -0.404480 -0.584778 -0.550415 0.437622 1441740657 -0.404480 -0.584778 -0.550415 0.437622 1441740657 -0.410034 -0.576660 -0.560608 0.430298 1441740657 -0.410034 -0.576660 -0.560608 0.430298 1441740657 -0.410034 -0.576660 -0.560608 0.430298 1441740657 -0.410034 -0.576660 -0.560608 0.430298 1441740657 -0.410034 -0.576660 -0.560608 0.430298 1441740657 -0.410034 -0.576660 -0.560608 0.430298 1441740657 -0.414490 -0.569702 -0.571106 0.421265 1441740657 -0.414490 -0.569702 -0.571106 0.421265 1441740657 -0.414490 -0.569702 -0.571106 0.421265 1441740657 -0.414490 -0.569702 -0.571106 0.421265 1441740657 -0.414490 -0.569702 -0.571106 0.421265 1441740657 -0.414490 -0.569702 -0.571106 0.421265 1441740657 -0.418457 -0.562622 -0.580505 0.414063 1441740657 -0.418457 -0.562622 -0.580505 0.414063 1441740657 -0.418457 -0.562622 -0.580505 0.414063 1441740657 -0.418457 -0.562622 -0.580505 0.414063 1441740657 -0.418457 -0.562622 -0.580505 0.414063 1441740657 -0.418457 -0.562622 -0.580505 0.414063 1441740657 -0.418457 -0.562622 -0.580505 0.414063 1441740657 -0.421936 -0.556091 -0.588379 0.408203 1441740657 -0.421936 -0.556091 -0.588379 0.408203 1441740657 -0.421936 -0.556091 -0.588379 0.408203 1441740657 -0.421936 -0.556091 -0.588379 0.408203 1441740657 -0.421936 -0.556091 -0.588379 0.408203 1441740657 -0.421936 -0.556091 -0.588379 0.408203 1441740657 -0.420654 -0.554077 -0.591309 0.408020 1441740657 -0.420654 -0.554077 -0.591309 0.408020 1441740657 -0.420654 -0.554077 -0.591309 0.408020 1441740657 -0.420654 -0.554077 -0.591309 0.408020 1441740657 -0.420654 -0.554077 -0.591309 0.408020 1441740657 -0.420654 -0.554077 -0.591309 0.408020 1441740657 -0.416260 -0.558228 -0.588440 0.411011 1441740657 -0.416260 -0.558228 -0.588440 0.411011 1441740657 -0.416260 -0.558228 -0.588440 0.411011 1441740657 -0.416260 -0.558228 -0.588440 0.411011 1441740657 -0.416260 -0.558228 -0.588440 0.411011 1441740657 -0.416260 -0.558228 -0.588440 0.411011 1441740657 -0.412964 -0.564331 -0.581909 0.415283 1441740657 -0.412964 -0.564331 -0.581909 0.415283 1441740657 -0.412964 -0.564331 -0.581909 0.415283 1441740657 -0.412964 -0.564331 -0.581909 0.415283 1441740657 -0.412964 -0.564331 -0.581909 0.415283 1441740657 -0.412964 -0.564331 -0.581909 0.415283 1441740657 -0.412964 -0.564331 -0.581909 0.415283 1441740657 -0.410156 -0.572327 -0.572876 0.419617 1441740657 -0.410156 -0.572327 -0.572876 0.419617 1441740657 -0.410156 -0.572327 -0.572876 0.419617 1441740657 -0.410156 -0.572327 -0.572876 0.419617 1441740657 -0.410156 -0.572327 -0.572876 0.419617 1441740657 -0.410156 -0.572327 -0.572876 0.419617 1441740657 -0.417847 -0.569092 -0.570313 0.419922 1441740657 -0.417847 -0.569092 -0.570313 0.419922 1441740657 -0.417847 -0.569092 -0.570313 0.419922 1441740657 -0.417847 -0.569092 -0.570313 0.419922 1441740657 -0.417847 -0.569092 -0.570313 0.419922 1441740657 -0.417847 -0.569092 -0.570313 0.419922 1441740657 -0.429199 -0.556763 -0.577332 0.415405 1441740657 -0.429199 -0.556763 -0.577332 0.415405 1441740657 -0.429199 -0.556763 -0.577332 0.415405 1441740657 -0.429199 -0.556763 -0.577332 0.415405 1441740657 -0.429199 -0.556763 -0.577332 0.415405 1441740657 -0.429199 -0.556763 -0.577332 0.415405 1441740657 -0.423157 -0.553711 -0.569946 0.435425 1441740657 -0.423157 -0.553711 -0.569946 0.435425 1441740657 -0.423157 -0.553711 -0.569946 0.435425 1441740657 -0.423157 -0.553711 -0.569946 0.435425 1441740657 -0.423157 -0.553711 -0.569946 0.435425 1441740657 -0.423157 -0.553711 -0.569946 0.435425 1441740657 -0.423157 -0.553711 -0.569946 0.435425 1441740657 -0.365723 -0.596191 -0.537842 0.470703 1441740657 -0.365723 -0.596191 -0.537842 0.470703 1441740657 -0.365723 -0.596191 -0.537842 0.470703 1441740657 -0.365723 -0.596191 -0.537842 0.470703 1441740657 -0.365723 -0.596191 -0.537842 0.470703 1441740657 -0.365723 -0.596191 -0.537842 0.470703 1441740657 -0.361206 -0.635864 -0.526367 0.433899 1441740657 -0.361206 -0.635864 -0.526367 0.433899 1441740657 -0.361206 -0.635864 -0.526367 0.433899 1441740657 -0.361206 -0.635864 -0.526367 0.433899 1441740657 -0.361206 -0.635864 -0.526367 0.433899 1441740657 -0.361206 -0.635864 -0.526367 0.433899 1441740657 -0.387451 -0.601257 -0.506104 0.481995 1441740657 -0.387451 -0.601257 -0.506104 0.481995 1441740657 -0.387451 -0.601257 -0.506104 0.481995 1441740657 -0.387451 -0.601257 -0.506104 0.481995 1441740657 -0.387451 -0.601257 -0.506104 0.481995 1441740657 -0.387451 -0.601257 -0.506104 0.481995 1441740657 -0.370483 -0.613159 -0.525269 0.459290 1441740657 -0.370483 -0.613159 -0.525269 0.459290 1441740657 -0.370483 -0.613159 -0.525269 0.459290 1441740657 -0.370483 -0.613159 -0.525269 0.459290 1441740657 -0.370483 -0.613159 -0.525269 0.459290 1441740657 -0.370483 -0.613159 -0.525269 0.459290 1441740657 -0.388245 -0.597839 -0.535889 0.452515 1441740657 -0.388245 -0.597839 -0.535889 0.452515 1441740657 -0.388245 -0.597839 -0.535889 0.452515 1441740657 -0.388245 -0.597839 -0.535889 0.452515 1441740657 -0.388245 -0.597839 -0.535889 0.452515 1441740657 -0.391968 -0.589783 -0.547485 0.445923 1441740657 -0.391968 -0.589783 -0.547485 0.445923 1441740657 -0.391968 -0.589783 -0.547485 0.445923 1441740657 -0.391968 -0.589783 -0.547485 0.445923 1441740658 -0.391968 -0.589783 -0.547485 0.445923 1441740658 -0.391968 -0.589783 -0.547485 0.445923 1441740658 -0.391968 -0.589783 -0.547485 0.445923 1441740658 -0.392151 -0.585815 -0.556763 0.439514 1441740658 -0.392151 -0.585815 -0.556763 0.439514 1441740658 -0.392151 -0.585815 -0.556763 0.439514 1441740658 -0.392151 -0.585815 -0.556763 0.439514 1441740658 -0.392151 -0.585815 -0.556763 0.439514 1441740658 -0.392151 -0.585815 -0.556763 0.439514 1441740658 -0.397278 -0.577820 -0.565308 0.434570 1441740658 -0.397278 -0.577820 -0.565308 0.434570 1441740658 -0.397278 -0.577820 -0.565308 0.434570 1441740658 -0.397278 -0.577820 -0.565308 0.434570 1441740658 -0.397278 -0.577820 -0.565308 0.434570 1441740658 -0.397278 -0.577820 -0.565308 0.434570 1441740658 -0.398071 -0.573486 -0.573914 0.428223 1441740658 -0.398071 -0.573486 -0.573914 0.428223 1441740658 -0.398071 -0.573486 -0.573914 0.428223 1441740658 -0.398071 -0.573486 -0.573914 0.428223 1441740658 -0.398071 -0.573486 -0.573914 0.428223 1441740658 -0.398071 -0.573486 -0.573914 0.428223 1441740658 -0.398071 -0.573486 -0.573914 0.428223 1441740658 -0.398010 -0.570557 -0.579407 0.424744 1441740658 -0.398010 -0.570557 -0.579407 0.424744 1441740658 -0.398010 -0.570557 -0.579407 0.424744 1441740658 -0.398010 -0.570557 -0.579407 0.424744 1441740658 -0.398010 -0.570557 -0.579407 0.424744 1441740658 -0.398010 -0.570557 -0.579407 0.424744 1441740658 -0.397766 -0.568604 -0.582703 0.423157 1441740658 -0.397766 -0.568604 -0.582703 0.423157 1441740658 -0.397766 -0.568604 -0.582703 0.423157 1441740658 -0.397766 -0.568604 -0.582703 0.423157 1441740658 -0.397766 -0.568604 -0.582703 0.423157 1441740658 -0.397766 -0.568604 -0.582703 0.423157 1441740658 -0.398376 -0.567322 -0.582825 0.424133 1441740658 -0.398376 -0.567322 -0.582825 0.424133 1441740658 -0.398376 -0.567322 -0.582825 0.424133 1441740658 -0.398376 -0.567322 -0.582825 0.424133 1441740658 -0.398376 -0.567322 -0.582825 0.424133 1441740658 -0.398376 -0.567322 -0.582825 0.424133 1441740658 -0.398376 -0.567322 -0.582825 0.424133 1441740658 -0.401855 -0.564941 -0.582214 0.424805 1441740658 -0.401855 -0.564941 -0.582214 0.424805 1441740658 -0.401855 -0.564941 -0.582214 0.424805 1441740658 -0.401855 -0.564941 -0.582214 0.424805 1441740658 -0.401855 -0.564941 -0.582214 0.424805 1441740658 -0.401855 -0.564941 -0.582214 0.424805 1441740658 -0.405884 -0.564270 -0.581116 0.423340 1441740658 -0.405884 -0.564270 -0.581116 0.423340 1441740658 -0.405884 -0.564270 -0.581116 0.423340 1441740658 -0.405884 -0.564270 -0.581116 0.423340 1441740658 -0.405884 -0.564270 -0.581116 0.423340 1441740658 -0.405884 -0.564270 -0.581116 0.423340 1441740658 -0.408264 -0.565552 -0.577209 0.424683 1441740658 -0.408264 -0.565552 -0.577209 0.424683 1441740658 -0.408264 -0.565552 -0.577209 0.424683 1441740658 -0.408264 -0.565552 -0.577209 0.424683 1441740658 -0.408264 -0.565552 -0.577209 0.424683 1441740658 -0.408264 -0.565552 -0.577209 0.424683 1441740658 -0.413452 -0.563599 -0.573730 0.427002 1441740658 -0.413452 -0.563599 -0.573730 0.427002 1441740658 -0.413452 -0.563599 -0.573730 0.427002 1441740658 -0.413452 -0.563599 -0.573730 0.427002 1441740658 -0.413452 -0.563599 -0.573730 0.427002 1441740658 -0.416870 -0.557129 -0.567871 0.439758 1441740658 -0.416870 -0.557129 -0.567871 0.439758 1441740658 -0.416870 -0.557129 -0.567871 0.439758 1441740658 -0.416870 -0.557129 -0.567871 0.439758 1441740658 -0.416870 -0.557129 -0.567871 0.439758 1441740658 -0.392273 -0.566956 -0.539063 0.483887 1441740658 -0.392273 -0.566956 -0.539063 0.483887 1441740658 -0.392273 -0.566956 -0.539063 0.483887 1441740658 -0.392273 -0.566956 -0.539063 0.483887 1441740658 -0.392273 -0.566956 -0.539063 0.483887 1441740658 -0.392273 -0.566956 -0.539063 0.483887 1441740658 -0.392273 -0.566956 -0.539063 0.483887 1441740658 -0.326782 -0.642273 -0.492310 0.488342 1441740658 -0.326782 -0.642273 -0.492310 0.488342 1441740658 -0.326782 -0.642273 -0.492310 0.488342 1441740658 -0.326782 -0.642273 -0.492310 0.488342 1441740658 -0.326782 -0.642273 -0.492310 0.488342 1441740658 -0.326782 -0.642273 -0.492310 0.488342 1441740658 -0.351013 -0.645996 -0.475281 0.483337 1441740658 -0.351013 -0.645996 -0.475281 0.483337 1441740658 -0.351013 -0.645996 -0.475281 0.483337 1441740658 -0.351013 -0.645996 -0.475281 0.483337 1441740658 -0.351013 -0.645996 -0.475281 0.483337 1441740658 -0.351013 -0.645996 -0.475281 0.483337 1441740658 -0.351013 -0.645996 -0.475281 0.483337 1441740658 -0.356934 -0.616333 -0.481079 0.511169 1441740658 -0.356934 -0.616333 -0.481079 0.511169 1441740658 -0.356934 -0.616333 -0.481079 0.511169 1441740658 -0.356934 -0.616333 -0.481079 0.511169 1441740658 -0.356934 -0.616333 -0.481079 0.511169 1441740658 -0.356934 -0.616333 -0.481079 0.511169 1441740658 -0.351318 -0.625244 -0.488281 0.497314 1441740658 -0.351318 -0.625244 -0.488281 0.497314 1441740658 -0.351318 -0.625244 -0.488281 0.497314 1441740658 -0.351318 -0.625244 -0.488281 0.497314 1441740658 -0.351318 -0.625244 -0.488281 0.497314 1441740658 -0.351318 -0.625244 -0.488281 0.497314 1441740658 -0.362549 -0.616516 -0.499146 0.489258 1441740658 -0.362549 -0.616516 -0.499146 0.489258 1441740658 -0.362549 -0.616516 -0.499146 0.489258 1441740658 -0.362549 -0.616516 -0.499146 0.489258 1441740658 -0.362549 -0.616516 -0.499146 0.489258 1441740658 -0.362549 -0.616516 -0.499146 0.489258 1441740658 -0.362549 -0.616516 -0.499146 0.489258 1441740658 -0.361694 -0.613708 -0.510681 0.481445 1441740658 -0.361694 -0.613708 -0.510681 0.481445 1441740658 -0.361694 -0.613708 -0.510681 0.481445 1441740659 -0.361694 -0.613708 -0.510681 0.481445 1441740659 -0.361694 -0.613708 -0.510681 0.481445 1441740659 -0.365662 -0.610657 -0.518372 0.473999 1441740659 -0.365662 -0.610657 -0.518372 0.473999 1441740659 -0.365662 -0.610657 -0.518372 0.473999 1441740659 -0.365662 -0.610657 -0.518372 0.473999 1441740659 -0.365662 -0.610657 -0.518372 0.473999 1441740659 -0.365662 -0.610657 -0.518372 0.473999 1441740659 -0.371460 -0.603271 -0.526428 0.470093 1441740659 -0.371460 -0.603271 -0.526428 0.470093 1441740659 -0.371460 -0.603271 -0.526428 0.470093 1441740659 -0.371460 -0.603271 -0.526428 0.470093 1441740659 -0.371460 -0.603271 -0.526428 0.470093 1441740659 -0.371460 -0.603271 -0.526428 0.470093 1441740659 -0.371460 -0.603271 -0.526428 0.470093 1441740659 -0.369751 -0.604553 -0.529053 0.466858 1441740659 -0.369751 -0.604553 -0.529053 0.466858 1441740659 -0.369751 -0.604553 -0.529053 0.466858 1441740659 -0.369751 -0.604553 -0.529053 0.466858 1441740659 -0.369751 -0.604553 -0.529053 0.466858 1441740659 -0.369751 -0.604553 -0.529053 0.466858 1441740659 -0.369751 -0.604553 -0.529053 0.466858 1441740659 -0.366333 -0.607971 -0.529663 0.464417 1441740659 -0.366333 -0.607971 -0.529663 0.464417 1441740659 -0.366333 -0.607971 -0.529663 0.464417 1441740659 -0.366333 -0.607971 -0.529663 0.464417 1441740659 -0.366333 -0.607971 -0.529663 0.464417 1441740659 -0.366333 -0.607971 -0.529663 0.464417 1441740659 -0.367493 -0.608093 -0.531921 0.460815 1441740659 -0.367493 -0.608093 -0.531921 0.460815 1441740659 -0.367493 -0.608093 -0.531921 0.460815 1441740659 -0.367493 -0.608093 -0.531921 0.460815 1441740659 -0.367493 -0.608093 -0.531921 0.460815 1441740659 -0.367493 -0.608093 -0.531921 0.460815 1441740659 -0.369202 -0.605713 -0.536255 0.457458 1441740659 -0.369202 -0.605713 -0.536255 0.457458 1441740659 -0.369202 -0.605713 -0.536255 0.457458 1441740659 -0.369202 -0.605713 -0.536255 0.457458 1441740659 -0.369202 -0.605713 -0.536255 0.457458 1441740659 -0.369202 -0.605713 -0.536255 0.457458 1441740659 -0.374817 -0.600037 -0.543823 0.451416 1441740659 -0.374817 -0.600037 -0.543823 0.451416 1441740659 -0.374817 -0.600037 -0.543823 0.451416 1441740659 -0.374817 -0.600037 -0.543823 0.451416 1441740659 -0.374817 -0.600037 -0.543823 0.451416 1441740659 -0.374817 -0.600037 -0.543823 0.451416 1441740659 -0.374817 -0.600037 -0.543823 0.451416 1441740659 -0.377502 -0.595581 -0.548767 0.449158 1441740659 -0.377502 -0.595581 -0.548767 0.449158 1441740659 -0.377502 -0.595581 -0.548767 0.449158 1441740659 -0.377502 -0.595581 -0.548767 0.449158 1441740659 -0.377502 -0.595581 -0.548767 0.449158 1441740659 -0.377502 -0.595581 -0.548767 0.449158 1441740659 -0.375732 -0.597168 -0.546509 0.451233 1441740659 -0.375732 -0.597168 -0.546509 0.451233 1441740659 -0.375732 -0.597168 -0.546509 0.451233 1441740659 -0.375732 -0.597168 -0.546509 0.451233 1441740659 -0.375732 -0.597168 -0.546509 0.451233 1441740659 
-0.338989 -0.632874 -0.510681 0.473145 1441740664 -0.338989 -0.632874 -0.510681 0.473145 1441740664 -0.338989 -0.632874 -0.510681 0.473145 1441740664 -0.335938 -0.642395 -0.499023 0.474915 1441740664 -0.335938 -0.642395 -0.499023 0.474915 1441740664 -0.335938 -0.642395 -0.499023 0.474915 1441740664 -0.335938 -0.642395 -0.499023 0.474915 1441740664 -0.335938 -0.642395 -0.499023 0.474915 1441740664 -0.335938 -0.642395 -0.499023 0.474915 1441740664 -0.338379 -0.644043 -0.497925 0.472046 1441740664 -0.338379 -0.644043 -0.497925 0.472046 1441740664 -0.338379 -0.644043 -0.497925 0.472046 1441740664 -0.338379 -0.644043 -0.497925 0.472046 1441740664 -0.338379 -0.644043 -0.497925 0.472046 1441740664 -0.338379 -0.644043 -0.497925 0.472046 1441740664 -0.343933 -0.640259 -0.502747 0.468018 1441740664 -0.343933 -0.640259 -0.502747 0.468018 1441740664 -0.343933 -0.640259 -0.502747 0.468018 1441740664 -0.343933 -0.640259 -0.502747 0.468018 1441740664 -0.343933 -0.640259 -0.502747 0.468018 1441740664 -0.343933 -0.640259 -0.502747 0.468018 1441740664 -0.343933 -0.640259 -0.502747 0.468018 1441740664 -0.348938 -0.634827 -0.512817 0.460754 1441740664 -0.348938 -0.634827 -0.512817 0.460754 1441740664 -0.348938 -0.634827 -0.512817 0.460754 1441740664 -0.348938 -0.634827 -0.512817 0.460754 1441740664 -0.348938 -0.634827 -0.512817 0.460754 1441740664 -0.352417 -0.627563 -0.525085 0.454163 1441740664 -0.352417 -0.627563 -0.525085 0.454163 1441740664 -0.352417 -0.627563 -0.525085 0.454163 1441740664 -0.352417 -0.627563 -0.525085 0.454163 1441740664 -0.352417 -0.627563 -0.525085 0.454163 1441740664 -0.352417 -0.627563 -0.525085 0.454163 1441740664 -0.357544 -0.618225 -0.536804 0.449219 1441740664 -0.357544 -0.618225 -0.536804 0.449219 1441740664 -0.357544 -0.618225 -0.536804 0.449219 1441740664 -0.357544 -0.618225 -0.536804 0.449219 1441740664 -0.357544 -0.618225 -0.536804 0.449219 1441740664 -0.357544 -0.618225 -0.536804 0.449219 1441740664 -0.361938 -0.606262 -0.555847 0.438843 1441740664 -0.361938 -0.606262 -0.555847 0.438843 1441740664 -0.361938 -0.606262 -0.555847 0.438843 1441740664 -0.361938 -0.606262 -0.555847 0.438843 1441740664 -0.361938 -0.606262 -0.555847 0.438843 1441740664 -0.361938 -0.606262 -0.555847 0.438843 1441740664 -0.366821 -0.591553 -0.571655 0.434509 1441740664 -0.366821 -0.591553 -0.571655 0.434509 1441740664 -0.366821 -0.591553 -0.571655 0.434509 1441740664 -0.366821 -0.591553 -0.571655 0.434509 1441740664 -0.366821 -0.591553 -0.571655 0.434509 1441740664 -0.366821 -0.591553 -0.571655 0.434509 1441740664 -0.374451 -0.577881 -0.580139 0.435120 1441740664 -0.374451 -0.577881 -0.580139 0.435120 1441740664 -0.374451 -0.577881 -0.580139 0.435120 1441740664 -0.374451 -0.577881 -0.580139 0.435120 1441740664 -0.374451 -0.577881 -0.580139 0.435120 1441740664 -0.374451 -0.577881 -0.580139 0.435120 1441740664 -0.374451 -0.577881 -0.580139 0.435120 1441740664 -0.378906 -0.568237 -0.578003 0.446716 1441740664 -0.378906 -0.568237 -0.578003 0.446716 1441740664 -0.378906 -0.568237 -0.578003 0.446716 1441740664 -0.378906 -0.568237 -0.578003 0.446716 1441740664 -0.378906 -0.568237 -0.578003 0.446716 1441740664 -0.378906 -0.568237 -0.578003 0.446716 1441740664 -0.386353 -0.557129 -0.565735 0.469421 1441740664 -0.386353 -0.557129 -0.565735 0.469421 1441740664 -0.386353 -0.557129 -0.565735 0.469421 1441740664 -0.386353 -0.557129 -0.565735 0.469421 1441740664 -0.386353 -0.557129 -0.565735 0.469421 1441740664 -0.386353 -0.557129 -0.565735 0.469421 1441740664 -0.434082 -0.496216 -0.604004 0.447876 1441740664 -0.434082 -0.496216 -0.604004 0.447876 1441740664 -0.434082 -0.496216 -0.604004 0.447876 1441740664 -0.434082 -0.496216 -0.604004 0.447876 1441740664 -0.434082 -0.496216 -0.604004 0.447876 1441740664 -0.434082 -0.496216 -0.604004 0.447876 1441740664 -0.434082 -0.496216 -0.604004 0.447876 1441740664 -0.402344 -0.480835 -0.643188 0.439636 1441740664 -0.402344 -0.480835 -0.643188 0.439636 1441740664 -0.402344 -0.480835 -0.643188 0.439636 1441740664 -0.402344 -0.480835 -0.643188 0.439636 1441740664 -0.402344 -0.480835 -0.643188 0.439636 1441740664 -0.402344 -0.480835 -0.643188 0.439636 1441740664 -0.421143 -0.487122 -0.608826 0.463440 1441740664 -0.421143 -0.487122 -0.608826 0.463440 1441740664 -0.421143 -0.487122 -0.608826 0.463440 1441740664 -0.421143 -0.487122 -0.608826 0.463440 1441740664 -0.421143 -0.487122 -0.608826 0.463440 1441740664 -0.421143 -0.487122 -0.608826 0.463440 1441740664 -0.410461 -0.510254 -0.596252 0.464539 1441740664 -0.410461 -0.510254 -0.596252 0.464539 1441740664 -0.410461 -0.510254 -0.596252 0.464539 1441740664 -0.410461 -0.510254 -0.596252 0.464539 1441740664 -0.410461 -0.510254 -0.596252 0.464539 1441740664 -0.410461 -0.510254 -0.596252 0.464539 1441740664 -0.397339 -0.523315 -0.585327 0.475098 1441740664 -0.397339 -0.523315 -0.585327 0.475098 1441740664 -0.397339 -0.523315 -0.585327 0.475098 1441740664 -0.397339 -0.523315 -0.585327 0.475098 1441740664 -0.397339 -0.523315 -0.585327 0.475098 1441740664 -0.397339 -0.523315 -0.585327 0.475098 1441740664 -0.397339 -0.523315 -0.585327 0.475098 1441740664 -0.381897 -0.544556 -0.567871 0.484924 1441740664 -0.381897 -0.544556 -0.567871 0.484924 1441740664 -0.381897 -0.544556 -0.567871 0.484924 1441740664 -0.381897 -0.544556 -0.567871 0.484924 1441740664 -0.381897 -0.544556 -0.567871 0.484924 1441740664 -0.381897 -0.544556 -0.567871 0.484924 1441740664 -0.364075 -0.562866 -0.558472 0.488647 1441740664 -0.364075 -0.562866 -0.558472 0.488647 1441740664 -0.364075 -0.562866 -0.558472 0.488647 1441740664 -0.364075 -0.562866 -0.558472 0.488647 1441740664 -0.364075 -0.562866 -0.558472 0.488647 1441740665 -0.364075 -0.562866 -0.558472 0.488647 1441740665 -0.364075 -0.562866 -0.558472 0.488647 1441740665 -0.350098 -0.577820 -0.551331 0.489563 1441740665 -0.350098 -0.577820 -0.551331 0.489563 1441740665 -0.350098 -0.577820 -0.551331 0.489563 1441740665 -0.350098 -0.577820 -0.551331 0.489563 1441740665 -0.350098 -0.577820 -0.551331 0.489563 1441740665 -0.350098 -0.577820 -0.551331 0.489563 1441740665 -0.336304 -0.592773 -0.541748 0.492004 1441740665 -0.336304 -0.592773 -0.541748 0.492004 1441740665 -0.336304 -0.592773 -0.541748 0.492004 1441740665 -0.336304 -0.592773 -0.541748 0.492004 1441740665 -0.336304 -0.592773 -0.541748 0.492004 1441740665 -0.336304 -0.592773 -0.541748 0.492004 1441740665 -0.327881 -0.606262 -0.534790 0.488892 1441740665 -0.327881 -0.606262 -0.534790 0.488892 1441740665 -0.327881 -0.606262 -0.534790 0.488892 1441740665 -0.327881 -0.606262 -0.534790 0.488892 1441740665 -0.327881 -0.606262 -0.534790 0.488892 1441740665 -0.327881 -0.606262 -0.534790 0.488892 1441740665 -0.324341 -0.613037 -0.532654 0.485046 1441740665 -0.324341 -0.613037 -0.532654 0.485046 1441740665 -0.324341 -0.613037 -0.532654 0.485046 1441740665 -0.324341 -0.613037 -0.532654 0.485046 1441740665 -0.324341 -0.613037 -0.532654 0.485046 1441740665 -0.324341 -0.613037 -0.532654 0.485046 1441740665 -0.324341 -0.613037 -0.532654 0.485046 1441740665 -0.324890 -0.612915 -0.537231 0.479858 1441740665 -0.324890 -0.612915 -0.537231 0.479858 1441740665 -0.324890 -0.612915 -0.537231 0.479858 1441740665 -0.324890 -0.612915 -0.537231 0.479858 1441740665 -0.324890 -0.612915 -0.537231 0.479858 1441740665 -0.324890 -0.612915 -0.537231 0.479858 1441740665 -0.327393 -0.608887 -0.546326 0.472900 1441740665 -0.327393 -0.608887 -0.546326 0.472900 1441740665 -0.327393 -0.608887 -0.546326 0.472900 1441740665 -0.327393 -0.608887 -0.546326 0.472900 1441740665 -0.327393 -0.608887 -0.546326 0.472900 1441740665 -0.327393 -0.608887 -0.546326 0.472900 1441740665 -0.327393 -0.608887 -0.546326 0.472900 1441740665 -0.335388 -0.597656 -0.560486 0.465027 1441740665 -0.335388 -0.597656 -0.560486 0.465027 1441740665 -0.335388 -0.597656 -0.560486 0.465027 1441740665 -0.335388 -0.597656 -0.560486 0.465027 1441740665 -0.335388 -0.597656 -0.560486 0.465027 1441740665 -0.335388 -0.597656 -0.560486 0.465027 1441740665 -0.347351 -0.580505 -0.579712 0.454285 1441740665 -0.347351 -0.580505 -0.579712 0.454285 1441740665 -0.347351 -0.580505 -0.579712 0.454285 1441740665 -0.347351 -0.580505 -0.579712 0.454285 1441740665 -0.347351 -0.580505 -0.579712 0.454285 1441740665 -0.347351 -0.580505 -0.579712 0.454285 1441740665 -0.359314 -0.562439 -0.594604 0.448425 1441740665 -0.359314 -0.562439 -0.594604 0.448425 1441740665 -0.359314 -0.562439 -0.594604 0.448425 1441740665 -0.359314 -0.562439 -0.594604 0.448425 1441740665 -0.359314 -0.562439 -0.594604 0.448425 1441740665 -0.364502 -0.555359 -0.593567 0.454346 1441740665 -0.364502 -0.555359 -0.593567 0.454346 1441740665 -0.364502 -0.555359 -0.593567 0.454346 1441740665 -0.364502 -0.555359 -0.593567 0.454346 1441740665 -0.364502 -0.555359 -0.593567 0.454346 1441740665 -0.364502 -0.555359 -0.593567 0.454346 1441740665 -0.375366 -0.554443 -0.574158 0.471313 1441740665 -0.375366 -0.554443 -0.574158 0.471313 1441740665 -0.375366 -0.554443 -0.574158 0.471313 1441740665 -0.375366 -0.554443 -0.574158 0.471313 1441740665 -0.375366 -0.554443 -0.574158 0.471313 1441740665 -0.375366 -0.554443 -0.574158 0.471313 1441740665 -0.375366 -0.554443 -0.574158 0.471313 1441740665 -0.402710 -0.538452 -0.577332 0.463318 1441740665 -0.402710 -0.538452 -0.577332 0.463318 1441740665 -0.402710 -0.538452 -0.577332 0.463318 1441740665 -0.402710 -0.538452 -0.577332 0.463318 1441740665 -0.402710 -0.538452 -0.577332 0.463318 1441740665 -0.402710 -0.538452 -0.577332 0.463318 1441740665 -0.407104 -0.503113 -0.626953 0.433777 1441740665 -0.407104 -0.503113 -0.626953 0.433777 1441740665 -0.407104 -0.503113 -0.626953 0.433777 1441740665 -0.407104 -0.503113 -0.626953 0.433777 1441740665 -0.407104 -0.503113 -0.626953 0.433777 1441740665 -0.407104 -0.503113 -0.626953 0.433777 1441740665 -0.383728 -0.506958 -0.614075 0.467651 1441740665 -0.383728 -0.506958 -0.614075 0.467651 1441740665 -0.383728 -0.506958 -0.614075 0.467651 1441740665 -0.383728 -0.506958 -0.614075 0.467651 1441740665 -0.383728 -0.506958 -0.614075 0.467651 1441740665 -0.383728 -0.506958 -0.614075 0.467651 1441740665 -0.383728 -0.506958 -0.614075 0.467651 1441740665 -0.394470 -0.522400 -0.594238 0.467346 1441740665 -0.394470 -0.522400 -0.594238 0.467346 1441740665 -0.394470 -0.522400 -0.594238 0.467346 1441740665 -0.394470 -0.522400 -0.594238 0.467346 1441740665 -0.394470 -0.522400 -0.594238 0.467346 1441740665 -0.394470 -0.522400 -0.594238 0.467346 1441740665 -0.394470 -0.522400 -0.594238 0.467346 1441740665 -0.373047 -0.534668 -0.597595 0.466797 1441740665 -0.373047 -0.534668 -0.597595 0.466797 1441740665 -0.373047 -0.534668 -0.597595 0.466797 1441740665 -0.373047 -0.534668 -0.597595 0.466797 1441740665 -0.373047 -0.534668 -0.597595 0.466797 1441740665 -0.373047 -0.534668 -0.597595 0.466797 1441740665 -0.369995 -0.545837 -0.584961 0.472229 1441740665 -0.369995 -0.545837 -0.584961 0.472229 1441740665 -0.369995 -0.545837 -0.584961 0.472229 1441740665 -0.369995 -0.545837 -0.584961 0.472229 1441740665 -0.369995 -0.545837 -0.584961 0.472229 1441740665 -0.369995 -0.545837 -0.584961 0.472229 1441740665 -0.369995 -0.545837 -0.584961 0.472229 1441740665 -0.362000 -0.553284 -0.579590 0.476379 1441740665 -0.362000 -0.553284 -0.579590 0.476379 1441740665 -0.362000 -0.553284 -0.579590 0.476379 1441740665 -0.362000 -0.553284 -0.579590 0.476379 1441740665 -0.362000 -0.553284 -0.579590 0.476379 1441740665 -0.362000 -0.553284 -0.579590 0.476379 1441740666 -0.354126 -0.561340 -0.574463 0.479126 1441740666 -0.354126 -0.561340 -0.574463 0.479126 1441740666 -0.354126 -0.561340 -0.574463 0.479126 1441740666 -0.354126 -0.561340 -0.574463 0.479126 1441740666 -0.354126 -0.561340 -0.574463 0.479126 1441740666 -0.354126 -0.561340 -0.574463 0.479126 1441740666 -0.343689 -0.572754 -0.564514 0.484985 1441740666 -0.343689 -0.572754 -0.564514 0.484985 1441740666 -0.343689 -0.572754 -0.564514 0.484985 1441740666 -0.343689 -0.572754 -0.564514 0.484985 1441740666 -0.343689 -0.572754 -0.564514 0.484985 1441740666 -0.343689 -0.572754 -0.564514 0.484985 1441740666 -0.343689 -0.572754 -0.564514 0.484985 1441740666 -0.335693 -0.583435 -0.558777 0.484558 1441740666 -0.335693 -0.583435 -0.558777 0.484558 1441740666 -0.335693 -0.583435 -0.558777 0.484558 1441740666 -0.335693 -0.583435 -0.558777 0.484558 1441740666 -0.335693 -0.583435 -0.558777 0.484558 1441740666 -0.335693 -0.583435 -0.558777 0.484558 1441740666 -0.329468 -0.590576 -0.558105 0.480896 1441740666 -0.329468 -0.590576 -0.558105 0.480896 1441740666 -0.329468 -0.590576 -0.558105 0.480896 1441740666 -0.329468 -0.590576 -0.558105 0.480896 1441740666 -0.329468 -0.590576 -0.558105 0.480896 1441740666 -0.329468 -0.590576 -0.558105 0.480896 1441740666 -0.329468 -0.590576 -0.558105 0.480896 1441740666 -0.335449 -0.588257 -0.566650 0.469421 1441740666 -0.335449 -0.588257 -0.566650 0.469421 1441740666 -0.335449 -0.588257 -0.566650 0.469421 1441740666 -0.335449 -0.588257 -0.566650 0.469421 1441740666 -0.335449 -0.588257 -0.566650 0.469421 1441740666 -0.335449 -0.588257 -0.566650 0.469421 1441740666 -0.341003 -0.579712 -0.580505 0.459106 1441740666 -0.341003 -0.579712 -0.580505 0.459106 1441740666 -0.341003 -0.579712 -0.580505 0.459106 1441740666 -0.341003 -0.579712 -0.580505 0.459106 1441740666 -0.341003 -0.579712 -0.580505 0.459106 1441740666 -0.341003 -0.579712 -0.580505 0.459106 1441740666 -0.348511 -0.569092 -0.593933 0.449463 1441740666 -0.348511 -0.569092 -0.593933 0.449463 1441740666 -0.348511 -0.569092 -0.593933 0.449463 1441740666 -0.348511 -0.569092 -0.593933 0.449463 1441740666 -0.348511 -0.569092 -0.593933 0.449463 1441740666 -0.348511 -0.569092 -0.593933 0.449463 1441740666 -0.353455 -0.556091 -0.609253 0.441284 1441740666 -0.353455 -0.556091 -0.609253 0.441284 1441740666 -0.353455 -0.556091 -0.609253 0.441284 1441740666 -0.353455 -0.556091 -0.609253 0.441284 1441740666 -0.353455 -0.556091 -0.609253 0.441284 1441740666 -0.353455 -0.556091 -0.609253 0.441284 1441740666 -0.359497 -0.543518 -0.619385 0.437866 1441740666 -0.359497 -0.543518 -0.619385 0.437866 1441740666 -0.359497 -0.543518 -0.619385 0.437866 1441740666 -0.359497 -0.543518 -0.619385 0.437866 1441740666 -0.359497 -0.543518 -0.619385 0.437866 1441740666 -0.359497 -0.543518 -0.619385 0.437866 1441740666 -0.359497 -0.543518 -0.619385 0.437866 1441740666 -0.361877 -0.536316 -0.613098 0.453369 1441740666 -0.361877 -0.536316 -0.613098 0.453369 1441740666 -0.361877 -0.536316 -0.613098 0.453369 1441740666 -0.361877 -0.536316 -0.613098 0.453369 1441740666 -0.361877 -0.536316 -0.613098 0.453369 1441740666 -0.361877 -0.536316 -0.613098 0.453369 1441740666 -0.353882 -0.544434 -0.584778 0.486267 1441740666 -0.353882 -0.544434 -0.584778 0.486267 1441740666 -0.353882 -0.544434 -0.584778 0.486267 1441740666 -0.353882 -0.544434 -0.584778 0.486267 1441740666 -0.353882 -0.544434 -0.584778 0.486267 1441740666 -0.353882 -0.544434 -0.584778 0.486267 1441740666 -0.369751 -0.554260 -0.559998 0.492432 1441740666 -0.369751 -0.554260 -0.559998 0.492432 1441740666 -0.369751 -0.554260 -0.559998 0.492432 1441740666 -0.369751 -0.554260 -0.559998 0.492432 1441740666 -0.369751 -0.554260 -0.559998 0.492432 1441740666 -0.369751 -0.554260 -0.559998 0.492432 1441740666 -0.428406 -0.526184 -0.592163 0.434814 1441740666 -0.428406 -0.526184 -0.592163 0.434814 1441740666 -0.428406 -0.526184 -0.592163 0.434814 1441740666 -0.428406 -0.526184 -0.592163 0.434814 1441740666 -0.428406 -0.526184 -0.592163 0.434814 1441740666 -0.428406 -0.526184 -0.592163 0.434814 1441740666 -0.428406 -0.526184 -0.592163 0.434814 1441740666 -0.393677 -0.515015 -0.617065 0.446167 1441740666 -0.393677 -0.515015 -0.617065 0.446167 1441740666 -0.393677 -0.515015 -0.617065 0.446167 1441740666 -0.393677 -0.515015 -0.617065 0.446167 1441740666 -0.393677 -0.515015 -0.617065 0.446167 1441740666 -0.393677 -0.515015 -0.617065 0.446167 1441740666 -0.410950 -0.517700 -0.596619 0.455200 1441740666 -0.410950 -0.517700 -0.596619 0.455200 1441740666 -0.410950 -0.517700 -0.596619 0.455200 1441740666 -0.410950 -0.517700 -0.596619 0.455200 1441740666 -0.410950 -0.517700 -0.596619 0.455200 1441740666 -0.410950 -0.517700 -0.596619 0.455200 1441740666 -0.391174 -0.542542 -0.584106 0.459839 1441740666 -0.391174 -0.542542 -0.584106 0.459839 1441740666 -0.391174 -0.542542 -0.584106 0.459839 1441740666 -0.391174 -0.542542 -0.584106 0.459839 1441740666 -0.391174 -0.542542 -0.584106 0.459839 1441740666 -0.391174 -0.542542 -0.584106 0.459839 1441740666 -0.379028 -0.552917 -0.576416 0.467346 1441740666 -0.379028 -0.552917 -0.576416 0.467346 1441740666 -0.379028 -0.552917 -0.576416 0.467346 1441740666 -0.379028 -0.552917 -0.576416 0.467346 1441740666 -0.379028 -0.552917 -0.576416 0.467346 1441740666 -0.379028 -0.552917 -0.576416 0.467346 1441740666 -0.370239 -0.566772 -0.566223 0.470215 1441740666 -0.370239 -0.566772 -0.566223 0.470215 1441740666 -0.370239 -0.566772 -0.566223 0.470215 1441740666 -0.370239 -0.566772 -0.566223 0.470215 1441740666 -0.370239 -0.566772 -0.566223 0.470215 1441740666 -0.370239 -0.566772 -0.566223 0.470215 1441740666 -0.362793 -0.575806 -0.562012 0.470154 1441740667 -0.362793 -0.575806 -0.562012 0.470154 1441740667 -0.362793 -0.575806 -0.562012 0.470154 1441740667 -0.362793 -0.575806 -0.562012 0.470154 1441740667 -0.362793 -0.575806 -0.562012 0.470154 1441740667 -0.362793 -0.575806 -0.562012 0.470154 1441740667 -0.362793 -0.575806 -0.562012 0.470154 1441740667 -0.358704 -0.581726 -0.559509 0.468994 1441740667 -0.358704 -0.581726 -0.559509 0.468994 1441740667 -0.358704 -0.581726 -0.559509 0.468994 1441740667 -0.358704 -0.581726 -0.559509 0.468994 1441740667 -0.358704 -0.581726 -0.559509 0.468994 1441740667 -0.358704 -0.581726 -0.559509 0.468994 1441740667 -0.353210 -0.587097 -0.557617 0.468689 1441740667 -0.353210 -0.587097 -0.557617 0.468689 1441740667 -0.353210 -0.587097 -0.557617 0.468689 1441740667 -0.353210 -0.587097 -0.557617 0.468689 1441740667 -0.353210 -0.587097 -0.557617 0.468689 1441740667 -0.353210 -0.587097 -0.557617 0.468689 1441740667 -0.345886 -0.594116 -0.558533 0.464233 1441740667 -0.345886 -0.594116 -0.558533 0.464233 1441740667 -0.345886 -0.594116 -0.558533 0.464233 1441740667 -0.345886 -0.594116 -0.558533 0.464233 1441740667 -0.345886 -0.594116 -0.558533 0.464233 1441740667 -0.345886 -0.594116 -0.558533 0.464233 1441740667 -0.345886 -0.594116 -0.558533 0.464233 1441740667 -0.337830 -0.599976 -0.564026 0.455872 1441740667 -0.337830 -0.599976 -0.564026 0.455872 1441740667 -0.337830 -0.599976 -0.564026 0.455872 1441740667 -0.337830 -0.599976 -0.564026 0.455872 1441740667 -0.337830 -0.599976 -0.564026 0.455872 1441740667 -0.337830 -0.599976 -0.564026 0.455872 1441740667 -0.329895 -0.601013 -0.567261 0.456299 1441740667 -0.329895 -0.601013 -0.567261 0.456299 1441740667 -0.329895 -0.601013 -0.567261 0.456299 1441740667 -0.329895 -0.601013 -0.567261 0.456299 1441740667 -0.329895 -0.601013 -0.567261 0.456299 1441740667 -0.329895 -0.601013 -0.567261 0.456299 1441740667 -0.324829 -0.602539 -0.570557 0.453796 1441740667 -0.324829 -0.602539 -0.570557 0.453796 1441740667 -0.324829 -0.602539 -0.570557 0.453796 1441740667 -0.324829 -0.602539 -0.570557 0.453796 1441740667 -0.324829 -0.602539 -0.570557 0.453796 1441740667 -0.324829 -0.602539 -0.570557 0.453796 1441740667 -0.324829 -0.602539 -0.570557 0.453796 1441740667 -0.336975 -0.590210 -0.581909 0.446716 1441740667 -0.336975 -0.590210 -0.581909 0.446716 1441740667 -0.336975 -0.590210 -0.581909 0.446716 1441740667 -0.336975 -0.590210 -0.581909 0.446716 1441740667 -0.336975 -0.590210 -0.581909 0.446716 1441740667 -0.336975 -0.590210 -0.581909 0.446716 1441740667 -0.343628 -0.576538 -0.594910 0.442322 1441740667 -0.343628 -0.576538 -0.594910 0.442322 1441740667 -0.343628 -0.576538 -0.594910 0.442322 1441740667 -0.343628 -0.576538 -0.594910 0.442322 1441740667 -0.343628 -0.576538 -0.594910 0.442322 1441740667 -0.343628 -0.576538 -0.594910 0.442322 1441740667 -0.350891 -0.560852 -0.607239 0.440063 1441740667 -0.350891 -0.560852 -0.607239 0.440063 1441740667 -0.350891 -0.560852 -0.607239 0.440063 1441740667 -0.350891 -0.560852 -0.607239 0.440063 1441740667 -0.350891 -0.560852 -0.607239 0.440063 1441740667 -0.350891 -0.560852 -0.607239 0.440063 1441740667 -0.353760 -0.553894 -0.595764 0.461731 1441740667 -0.353760 -0.553894 -0.595764 0.461731 1441740667 -0.353760 -0.553894 -0.595764 0.461731 1441740667 -0.353760 -0.553894 -0.595764 0.461731 1441740667 -0.353760 -0.553894 -0.595764 0.461731 1441740667 -0.353760 -0.553894 -0.595764 0.461731 1441740667 -0.353760 -0.553894 -0.595764 0.461731 1441740667 -0.371338 -0.552979 -0.572021 0.478699 1441740667 -0.371338 -0.552979 -0.572021 0.478699 1441740667 -0.371338 -0.552979 -0.572021 0.478699 1441740667 -0.371338 -0.552979 -0.572021 0.478699 1441740667 -0.371338 -0.552979 -0.572021 0.478699 1441740667 -0.433167 -0.506592 -0.614563 0.421936 1441740667 -0.433167 -0.506592 -0.614563 0.421936 1441740667 -0.433167 -0.506592 -0.614563 0.421936 1441740667 -0.433167 -0.506592 -0.614563 0.421936 1441740667 -0.433167 -0.506592 -0.614563 0.421936 1441740667 -0.433167 -0.506592 -0.614563 0.421936 1441740667 -0.388062 -0.482788 -0.665771 0.416138 1441740667 -0.388062 -0.482788 -0.665771 0.416138 1441740667 -0.388062 -0.482788 -0.665771 0.416138 1441740667 -0.388062 -0.482788 -0.665771 0.416138 1441740667 -0.388062 -0.482788 -0.665771 0.416138 1441740667 -0.388062 -0.482788 -0.665771 0.416138 1441740667 -0.414063 -0.469971 -0.638611 0.447144 1441740667 -0.414063 -0.469971 -0.638611 0.447144 1441740667 -0.414063 -0.469971 -0.638611 0.447144 1441740667 -0.414063 -0.469971 -0.638611 0.447144 1441740667 -0.414063 -0.469971 -0.638611 0.447144 1441740667 -0.414063 -0.469971 -0.638611 0.447144 1441740667 -0.406311 -0.495483 -0.623413 0.448181 1441740667 -0.406311 -0.495483 -0.623413 0.448181 1441740667 -0.406311 -0.495483 -0.623413 0.448181 1441740667 -0.406311 -0.495483 -0.623413 0.448181 1441740667 -0.406311 -0.495483 -0.623413 0.448181 1441740667 -0.406311 -0.495483 -0.623413 0.448181 1441740667 -0.386292 -0.511536 -0.613464 0.461365 1441740667 -0.386292 -0.511536 -0.613464 0.461365 1441740667 -0.386292 -0.511536 -0.613464 0.461365 1441740667 -0.386292 -0.511536 -0.613464 0.461365 1441740667 -0.386292 -0.511536 -0.613464 0.461365 1441740667 -0.386292 -0.511536 -0.613464 0.461365 1441740667 -0.376160 -0.529602 -0.599365 0.467773 1441740667 -0.376160 -0.529602 -0.599365 0.467773 1441740667 -0.376160 -0.529602 -0.599365 0.467773 1441740667 -0.376160 -0.529602 -0.599365 0.467773 1441740667 -0.376160 -0.529602 -0.599365 0.467773 1441740667 -0.376160 -0.529602 -0.599365 0.467773 1441740667 -0.376160 -0.529602 -0.599365 0.467773 1441740667 -0.368652 -0.540039 -0.593262 0.469604 1441740667 -0.368652 -0.540039 -0.593262 0.469604 1441740668 -0.368652 -0.540039 -0.593262 0.469604 1441740668 -0.368652 -0.540039 -0.593262 0.469604 1441740668 -0.368652 -0.540039 -0.593262 0.469604 1441740668 -0.368652 -0.540039 -0.593262 0.469604 1441740668 -0.359985 -0.551697 -0.584900 0.473267 1441740668 -0.359985 -0.551697 -0.584900 0.473267 1441740668 -0.359985 -0.551697 -0.584900 0.473267 1441740668 -0.359985 -0.551697 -0.584900 0.473267 1441740668 -0.359985 -0.551697 -0.584900 0.473267 1441740668 -0.359985 -0.551697 -0.584900 0.473267 1441740668 -0.359985 -0.551697 -0.584900 0.473267 1441740668 -0.350891 -0.564148 -0.573730 0.479065 1441740668 -0.350891 -0.564148 -0.573730 0.479065 1441740668 -0.350891 -0.564148 -0.573730 0.479065 1441740668 -0.350891 -0.564148 -0.573730 0.479065 1441740668 -0.350891 -0.564148 -0.573730 0.479065 1441740668 -0.350891 -0.564148 -0.573730 0.479065 1441740668 -0.340027 -0.577698 -0.564087 0.482178 1441740668 -0.340027 -0.577698 -0.564087 0.482178 1441740668 -0.340027 -0.577698 -0.564087 0.482178 1441740668 -0.340027 -0.577698 -0.564087 0.482178 1441740668 -0.340027 -0.577698 -0.564087 0.482178 1441740668 -0.340027 -0.577698 -0.564087 0.482178 1441740668 -0.340027 -0.577698 -0.564087 0.482178 1441740668 -0.331909 -0.591492 -0.556580 0.479858 1441740668 -0.331909 -0.591492 -0.556580 0.479858 1441740668 -0.331909 -0.591492 -0.556580 0.479858 1441740668 -0.331909 -0.591492 -0.556580 0.479858 1441740668 -0.331909 -0.591492 -0.556580 0.479858 1441740668 -0.331909 -0.591492 -0.556580 0.479858 1441740668 -0.322632 -0.602783 -0.551147 0.478394 1441740668 -0.322632 -0.602783 -0.551147 0.478394 1441740668 -0.322632 -0.602783 -0.551147 0.478394 1441740668 -0.322632 -0.602783 -0.551147 0.478394 1441740668 -0.322632 -0.602783 -0.551147 0.478394 1441740668 -0.322632 -0.602783 -0.551147 0.478394 1441740668 -0.322632 -0.602783 -0.551147 0.478394 1441740668 -0.320251 -0.608093 -0.549622 0.474976 1441740668 -0.320251 -0.608093 -0.549622 0.474976 1441740668 -0.320251 -0.608093 -0.549622 0.474976 1441740668 -0.320251 -0.608093 -0.549622 0.474976 1441740668 -0.320251 -0.608093 -0.549622 0.474976 1441740668 -0.320251 -0.608093 -0.549622 0.474976 1441740668 -0.326355 -0.602173 -0.560181 0.465942 1441740668 -0.326355 -0.602173 -0.560181 0.465942 1441740668 -0.326355 -0.602173 -0.560181 0.465942 1441740668 -0.326355 -0.602173 -0.560181 0.465942 1441740668 -0.326355 -0.602173 -0.560181 0.465942 1441740668 -0.326355 -0.602173 -0.560181 0.465942 1441740668 -0.326355 -0.602173 -0.560181 0.465942 1441740668 -0.338928 -0.583130 -0.583008 0.453064 1441740668 -0.338928 -0.583130 -0.583008 0.453064 1441740668 -0.338928 -0.583130 -0.583008 0.453064 1441740668 -0.338928 -0.583130 -0.583008 0.453064 1441740668 -0.338928 -0.583130 -0.583008 0.453064 1441740668 -0.349426 -0.557678 -0.609070 0.442688 1441740668 -0.349426 -0.557678 -0.609070 0.442688 1441740668 -0.349426 -0.557678 -0.609070 0.442688 1441740668 -0.349426 -0.557678 -0.609070 0.442688 1441740668 -0.349426 -0.557678 -0.609070 0.442688 1441740668 -0.349426 -0.557678 -0.609070 0.442688 1441740668 -0.349426 -0.557678 -0.609070 0.442688 1441740668 -0.352295 -0.543152 -0.612976 0.453003 1441740668 -0.352295 -0.543152 -0.612976 0.453003 1441740668 -0.352295 -0.543152 -0.612976 0.453003 1441740668 -0.352295 -0.543152 -0.612976 0.453003 1441740668 -0.352295 -0.543152 -0.612976 0.453003 1441740668 -0.352295 -0.543152 -0.612976 0.453003 1441740668 -0.347107 -0.549316 -0.594299 0.473877 1441740668 -0.347107 -0.549316 -0.594299 0.473877 1441740668 -0.347107 -0.549316 -0.594299 0.473877 1441740668 -0.347107 -0.549316 -0.594299 0.473877 1441740668 -0.347107 -0.549316 -0.594299 0.473877 1441740668 -0.412109 -0.523376 -0.597656 0.446228 1441740668 -0.412109 -0.523376 -0.597656 0.446228 1441740668 -0.412109 -0.523376 -0.597656 0.446228 1441740668 -0.412109 -0.523376 -0.597656 0.446228 1441740668 -0.412109 -0.523376 -0.597656 0.446228 1441740668 -0.412109 -0.523376 -0.597656 0.446228 1441740668 -0.436462 -0.486145 -0.659607 0.371643 1441740668 -0.436462 -0.486145 -0.659607 0.371643 1441740668 -0.436462 -0.486145 -0.659607 0.371643 1441740668 -0.436462 -0.486145 -0.659607 0.371643 1441740668 -0.436462 -0.486145 -0.659607 0.371643 1441740668 -0.436462 -0.486145 -0.659607 0.371643 1441740668 -0.388611 -0.464233 -0.671265 0.427734 1441740668 -0.388611 -0.464233 -0.671265 0.427734 1441740668 -0.388611 -0.464233 -0.671265 0.427734 1441740668 -0.388611 -0.464233 -0.671265 0.427734 1441740668 -0.388611 -0.464233 -0.671265 0.427734 1441740668 -0.388611 -0.464233 -0.671265 0.427734 1441740668 -0.429810 -0.485535 -0.634033 0.421448 1441740668 -0.429810 -0.485535 -0.634033 0.421448 1441740668 -0.429810 -0.485535 -0.634033 0.421448 1441740668 -0.429810 -0.485535 -0.634033 0.421448 1441740668 -0.429810 -0.485535 -0.634033 0.421448 1441740668 -0.429810 -0.485535 -0.634033 0.421448 1441740668 -0.416870 -0.493896 -0.639587 0.416260 1441740668 -0.416870 -0.493896 -0.639587 0.416260 1441740668 -0.416870 -0.493896 -0.639587 0.416260 1441740668 -0.416870 -0.493896 -0.639587 0.416260 1441740668 -0.416870 -0.493896 -0.639587 0.416260 1441740668 -0.416870 -0.493896 -0.639587 0.416260 1441740668 -0.416870 -0.493896 -0.639587 0.416260 1441740668 -0.415955 -0.509644 -0.615845 0.433655 1441740668 -0.415955 -0.509644 -0.615845 0.433655 1441740668 -0.415955 -0.509644 -0.615845 0.433655 1441740668 -0.415955 -0.509644 -0.615845 0.433655 1441740668 -0.415955 -0.509644 -0.615845 0.433655 1441740668 -0.415955 -0.509644 -0.615845 0.433655 1441740668 -0.408081 -0.522217 -0.609741 0.434814 1441740668 -0.408081 -0.522217 -0.609741 0.434814 1441740668 -0.408081 -0.522217 -0.609741 0.434814 1441740668 -0.408081 -0.522217 -0.609741 0.434814 1441740669 -0.408081 -0.522217 -0.609741 0.434814 1441740669 -0.408081 -0.522217 -0.609741 0.434814 1441740669 -0.408081 -0.522217 -0.609741 0.434814 1441740669 -0.403137 -0.525818 -0.609741 0.435059 1441740669 -0.403137 -0.525818 -0.609741 0.435059 1441740669 -0.403137 -0.525818 -0.609741 0.435059 1441740669 -0.403137 -0.525818 -0.609741 0.435059 1441740669 -0.403137 -0.525818 -0.609741 0.435059 1441740669 -0.394897 -0.535400 -0.598389 0.446594 1441740669 -0.394897 -0.535400 -0.598389 0.446594 1441740669 -0.394897 -0.535400 -0.598389 0.446594 1441740669 -0.394897 -0.535400 -0.598389 0.446594 1441740669 -0.394897 -0.535400 -0.598389 0.446594 1441740669 
-0.363342 -0.566833 -0.575867 0.463806 1441740692 -0.363342 -0.566833 -0.575867 0.463806 1441740692 -0.363342 -0.566833 -0.575867 0.463806 1441740692 -0.363342 -0.566833 -0.575867 0.463806 1441740692 -0.363342 -0.566833 -0.575867 0.463806 1441740692 -0.361206 -0.569336 -0.576416 0.461731 1441740692 -0.361206 -0.569336 -0.576416 0.461731 1441740692 -0.361206 -0.569336 -0.576416 0.461731 1441740692 -0.361206 -0.569336 -0.576416 0.461731 1441740692 -0.361206 -0.569336 -0.576416 0.461731 1441740692 -0.361206 -0.569336 -0.576416 0.461731 1441740692 -0.359009 -0.573669 -0.576965 0.457397 1441740692 -0.359009 -0.573669 -0.576965 0.457397 1441740692 -0.359009 -0.573669 -0.576965 0.457397 1441740692 -0.359009 -0.573669 -0.576965 0.457397 1441740692 -0.359009 -0.573669 -0.576965 0.457397 1441740692 -0.359009 -0.573669 -0.576965 0.457397 1441740692 -0.359009 -0.573669 -0.576965 0.457397 1441740692 -0.359375 -0.575073 -0.579346 0.452332 1441740692 -0.359375 -0.575073 -0.579346 0.452332 1441740692 -0.359375 -0.575073 -0.579346 0.452332 1441740692 -0.359375 -0.575073 -0.579346 0.452332 1441740692 -0.359375 -0.575073 -0.579346 0.452332 1441740692 -0.359375 -0.575073 -0.579346 0.452332 1441740692 -0.359375 -0.575073 -0.579346 0.452332 1441740692 -0.356812 -0.579590 -0.576721 0.451904 1441740692 -0.356812 -0.579590 -0.576721 0.451904 1441740692 -0.356812 -0.579590 -0.576721 0.451904 1441740692 -0.356812 -0.579590 -0.576721 0.451904 1441740692 -0.356812 -0.579590 -0.576721 0.451904 1441740692 -0.356812 -0.579590 -0.576721 0.451904 1441740692 -0.352478 -0.586365 -0.568726 0.456665 1441740692 -0.352478 -0.586365 -0.568726 0.456665 1441740692 -0.352478 -0.586365 -0.568726 0.456665 1441740692 -0.352478 -0.586365 -0.568726 0.456665 1441740692 -0.352478 -0.586365 -0.568726 0.456665 1441740692 -0.352478 -0.586365 -0.568726 0.456665 1441740692 -0.347656 -0.593506 -0.559082 0.462952 1441740692 -0.347656 -0.593506 -0.559082 0.462952 1441740692 -0.347656 -0.593506 -0.559082 0.462952 1441740692 -0.347656 -0.593506 -0.559082 0.462952 1441740692 -0.347656 -0.593506 -0.559082 0.462952 1441740692 -0.347656 -0.593506 -0.559082 0.462952 1441740692 -0.346558 -0.598999 -0.549377 0.468384 1441740692 -0.346558 -0.598999 -0.549377 0.468384 1441740692 -0.346558 -0.598999 -0.549377 0.468384 1441740692 -0.346558 -0.598999 -0.549377 0.468384 1441740692 -0.346558 -0.598999 -0.549377 0.468384 1441740692 -0.346558 -0.598999 -0.549377 0.468384 1441740692 -0.346558 -0.598999 -0.549377 0.468384 1441740692 -0.356140 -0.595093 -0.545410 0.470764 1441740692 -0.356140 -0.595093 -0.545410 0.470764 1441740692 -0.356140 -0.595093 -0.545410 0.470764 1441740692 -0.356140 -0.595093 -0.545410 0.470764 1441740692 -0.356140 -0.595093 -0.545410 0.470764 1441740692 -0.356140 -0.595093 -0.545410 0.470764 1441740692 -0.376404 -0.581909 -0.547485 0.469116 1441740692 -0.376404 -0.581909 -0.547485 0.469116 1441740692 -0.376404 -0.581909 -0.547485 0.469116 1441740692 -0.376404 -0.581909 -0.547485 0.469116 1441740692 -0.376404 -0.581909 -0.547485 0.469116 1441740692 -0.376404 -0.581909 -0.547485 0.469116 1441740693 -0.376404 -0.581909 -0.547485 0.469116 1441740693 -0.397522 -0.581543 -0.538391 0.462524 1441740693 -0.397522 -0.581543 -0.538391 0.462524 1441740693 -0.397522 -0.581543 -0.538391 0.462524 1441740693 -0.397522 -0.581543 -0.538391 0.462524 1441740693 -0.397522 -0.581543 -0.538391 0.462524 1441740693 -0.397522 -0.581543 -0.538391 0.462524 1441740693 -0.390381 -0.599426 -0.498108 0.490112 1441740693 -0.390381 -0.599426 -0.498108 0.490112 1441740693 -0.390381 -0.599426 -0.498108 0.490112 1441740693 -0.390381 -0.599426 -0.498108 0.490112 1441740693 -0.390381 -0.599426 -0.498108 0.490112 1441740693 -0.390381 -0.599426 -0.498108 0.490112 1441740693 -0.367371 -0.640747 -0.477905 0.475586 1441740693 -0.367371 -0.640747 -0.477905 0.475586 1441740693 -0.367371 -0.640747 -0.477905 0.475586 1441740693 -0.367371 -0.640747 -0.477905 0.475586 1441740693 -0.367371 -0.640747 -0.477905 0.475586 1441740693 -0.367371 -0.640747 -0.477905 0.475586 1441740693 -0.380554 -0.626953 -0.476929 0.484436 1441740693 -0.380554 -0.626953 -0.476929 0.484436 1441740693 -0.380554 -0.626953 -0.476929 0.484436 1441740693 -0.380554 -0.626953 -0.476929 0.484436 1441740693 -0.380554 -0.626953 -0.476929 0.484436 1441740693 -0.380554 -0.626953 -0.476929 0.484436 1441740693 -0.380554 -0.626953 -0.476929 0.484436 1441740693 -0.370300 -0.626160 -0.492188 0.478149 1441740693 -0.370300 -0.626160 -0.492188 0.478149 1441740693 -0.370300 -0.626160 -0.492188 0.478149 1441740693 -0.370300 -0.626160 -0.492188 0.478149 1441740693 -0.370300 -0.626160 -0.492188 0.478149 1441740693 -0.370300 -0.626160 -0.492188 0.478149 1441740693 -0.386414 -0.613037 -0.504517 0.469482 1441740693 -0.386414 -0.613037 -0.504517 0.469482 1441740693 -0.386414 -0.613037 -0.504517 0.469482 1441740693 -0.386414 -0.613037 -0.504517 0.469482 1441740693 -0.386414 -0.613037 -0.504517 0.469482 1441740693 -0.386414 -0.613037 -0.504517 0.469482 1441740693 -0.393433 -0.601501 -0.526184 0.454468 1441740693 -0.393433 -0.601501 -0.526184 0.454468 1441740693 -0.393433 -0.601501 -0.526184 0.454468 1441740693 -0.393433 -0.601501 -0.526184 0.454468 1441740693 -0.393433 -0.601501 -0.526184 0.454468 1441740693 -0.393433 -0.601501 -0.526184 0.454468 1441740693 -0.395569 -0.596619 -0.539185 0.443726 1441740693 -0.395569 -0.596619 -0.539185 0.443726 1441740693 -0.395569 -0.596619 -0.539185 0.443726 1441740693 -0.395569 -0.596619 -0.539185 0.443726 1441740693 -0.395569 -0.596619 -0.539185 0.443726 1441740693 -0.395569 -0.596619 -0.539185 0.443726 1441740693 -0.396179 -0.593994 -0.546936 0.437195 1441740693 -0.396179 -0.593994 -0.546936 0.437195 1441740693 -0.396179 -0.593994 -0.546936 0.437195 1441740693 -0.396179 -0.593994 -0.546936 0.437195 1441740693 -0.396179 -0.593994 -0.546936 0.437195 1441740693 -0.396179 -0.593994 -0.546936 0.437195 1441740693 -0.396179 -0.593994 -0.546936 0.437195 1441740693 -0.399719 -0.588806 -0.552429 0.434082 1441740693 -0.399719 -0.588806 -0.552429 0.434082 1441740693 -0.399719 -0.588806 -0.552429 0.434082 1441740693 -0.399719 -0.588806 -0.552429 0.434082 1441740693 -0.399719 -0.588806 -0.552429 0.434082 1441740693 -0.399719 -0.588806 -0.552429 0.434082 1441740693 -0.400818 -0.585754 -0.556946 0.431396 1441740693 -0.400818 -0.585754 -0.556946 0.431396 1441740693 -0.400818 -0.585754 -0.556946 0.431396 1441740693 -0.400818 -0.585754 -0.556946 0.431396 1441740693 -0.400818 -0.585754 -0.556946 0.431396 1441740693 -0.400818 -0.585754 -0.556946 0.431396 1441740693 -0.400513 -0.583679 -0.561401 0.428650 1441740693 -0.400513 -0.583679 -0.561401 0.428650 1441740693 -0.400513 -0.583679 -0.561401 0.428650 1441740693 -0.400513 -0.583679 -0.561401 0.428650 1441740693 -0.400513 -0.583679 -0.561401 0.428650 1441740693 -0.400513 -0.583679 -0.561401 0.428650 1441740693 -0.405334 -0.578308 -0.567383 0.423584 1441740693 -0.405334 -0.578308 -0.567383 0.423584 1441740693 -0.405334 -0.578308 -0.567383 0.423584 1441740693 -0.405334 -0.578308 -0.567383 0.423584 1441740693 -0.405334 -0.578308 -0.567383 0.423584 1441740693 -0.405334 -0.578308 -0.567383 0.423584 1441740693 -0.405334 -0.578308 -0.567383 0.423584 1441740693 -0.407166 -0.575500 -0.570984 0.420715 1441740693 -0.407166 -0.575500 -0.570984 0.420715 1441740693 -0.407166 -0.575500 -0.570984 0.420715 1441740693 -0.407166 -0.575500 -0.570984 0.420715 1441740693 -0.407166 -0.575500 -0.570984 0.420715 1441740693 -0.407166 -0.575500 -0.570984 0.420715 1441740693 -0.403992 -0.578064 -0.567139 0.425476 1441740693 -0.403992 -0.578064 -0.567139 0.425476 1441740693 -0.403992 -0.578064 -0.567139 0.425476 1441740693 -0.403992 -0.578064 -0.567139 0.425476 1441740693 -0.403992 -0.578064 -0.567139 0.425476 1441740693 -0.403992 -0.578064 -0.567139 0.425476 1441740693 -0.398682 -0.585449 -0.557922 0.432617 1441740693 -0.398682 -0.585449 -0.557922 0.432617 1441740693 -0.398682 -0.585449 -0.557922 0.432617 1441740693 -0.398682 -0.585449 -0.557922 0.432617 1441740693 -0.398682 -0.585449 -0.557922 0.432617 1441740693 -0.398682 -0.585449 -0.557922 0.432617 1441740693 -0.396362 -0.593018 -0.547180 0.438110 1441740693 -0.396362 -0.593018 -0.547180 0.438110 1441740693 -0.396362 -0.593018 -0.547180 0.438110 1441740693 -0.396362 -0.593018 -0.547180 0.438110 1441740693 -0.396362 -0.593018 -0.547180 0.438110 1441740693 -0.396362 -0.593018 -0.547180 0.438110 1441740693 -0.396362 -0.593018 -0.547180 0.438110 1441740693 -0.404297 -0.591858 -0.541321 0.439636 1441740693 -0.404297 -0.591858 -0.541321 0.439636 1441740693 -0.404297 -0.591858 -0.541321 0.439636 1441740693 -0.404297 -0.591858 -0.541321 0.439636 1441740693 -0.404297 -0.591858 -0.541321 0.439636 1441740693 -0.404297 -0.591858 -0.541321 0.439636 1441740694 -0.418762 -0.577576 -0.547913 0.436890 1441740694 -0.418762 -0.577576 -0.547913 0.436890 1441740694 -0.418762 -0.577576 -0.547913 0.436890 1441740694 -0.418762 -0.577576 -0.547913 0.436890 1441740694 -0.418762 -0.577576 -0.547913 0.436890 1441740694 -0.418762 -0.577576 -0.547913 0.436890 1441740694 -0.419495 -0.568176 -0.534058 0.464783 1441740694 -0.419495 -0.568176 -0.534058 0.464783 1441740694 -0.419495 -0.568176 -0.534058 0.464783 1441740694 -0.419495 -0.568176 -0.534058 0.464783 1441740694 -0.419495 -0.568176 -0.534058 0.464783 1441740694 -0.419495 -0.568176 -0.534058 0.464783 1441740694 -0.379944 -0.611023 -0.504150 0.477661 1441740694 -0.379944 -0.611023 -0.504150 0.477661 1441740694 -0.379944 -0.611023 -0.504150 0.477661 1441740694 -0.379944 -0.611023 -0.504150 0.477661 1441740694 -0.379944 -0.611023 -0.504150 0.477661 1441740694 -0.379944 -0.611023 -0.504150 0.477661 1441740694 -0.397827 -0.625122 -0.484985 0.464539 1441740694 -0.397827 -0.625122 -0.484985 0.464539 1441740694 -0.397827 -0.625122 -0.484985 0.464539 1441740694 -0.397827 -0.625122 -0.484985 0.464539 1441740694 -0.397827 -0.625122 -0.484985 0.464539 1441740694 -0.397827 -0.625122 -0.484985 0.464539 1441740694 -0.397827 -0.625122 -0.484985 0.464539 1441740694 -0.399353 -0.613281 -0.486633 0.477112 1441740694 -0.399353 -0.613281 -0.486633 0.477112 1441740694 -0.399353 -0.613281 -0.486633 0.477112 1441740694 -0.399353 -0.613281 -0.486633 0.477112 1441740694 -0.399353 -0.613281 -0.486633 0.477112 1441740694 -0.399353 -0.613281 -0.486633 0.477112 1441740694 -0.394470 -0.615417 -0.496704 0.468018 1441740694 -0.394470 -0.615417 -0.496704 0.468018 1441740694 -0.394470 -0.615417 -0.496704 0.468018 1441740694 -0.394470 -0.615417 -0.496704 0.468018 1441740694 -0.394470 -0.615417 -0.496704 0.468018 1441740694 -0.394470 -0.615417 -0.496704 0.468018 1441740694 -0.394470 -0.615417 -0.496704 0.468018 1441740694 -0.399658 -0.607727 -0.506836 0.462708 1441740694 -0.399658 -0.607727 -0.506836 0.462708 1441740694 -0.399658 -0.607727 -0.506836 0.462708 1441740694 -0.399658 -0.607727 -0.506836 0.462708 1441740694 -0.399658 -0.607727 -0.506836 0.462708 1441740694 -0.399658 -0.607727 -0.506836 0.462708 1441740694 -0.404480 -0.601685 -0.519775 0.451965 1441740694 -0.404480 -0.601685 -0.519775 0.451965 1441740694 -0.404480 -0.601685 -0.519775 0.451965 1441740694 -0.404480 -0.601685 -0.519775 0.451965 1441740694 -0.404480 -0.601685 -0.519775 0.451965 1441740694 -0.404480 -0.601685 -0.519775 0.451965 1441740694 -0.404480 -0.601685 -0.519775 0.451965 1441740694 -0.404053 -0.600647 -0.526794 0.445557 1441740694 -0.404053 -0.600647 -0.526794 0.445557 1441740694 -0.404053 -0.600647 -0.526794 0.445557 1441740694 -0.404053 -0.600647 -0.526794 0.445557 1441740694 -0.404053 -0.600647 -0.526794 0.445557 1441740694 -0.404053 -0.600647 -0.526794 0.445557 1441740694 -0.404114 -0.595825 -0.536560 0.440308 1441740694 -0.404114 -0.595825 -0.536560 0.440308 1441740694 -0.404114 -0.595825 -0.536560 0.440308 1441740694 -0.404114 -0.595825 -0.536560 0.440308 1441740694 -0.404114 -0.595825 -0.536560 0.440308 1441740694 -0.404114 -0.595825 -0.536560 0.440308 1441740694 -0.404114 -0.595825 -0.536560 0.440308 1441740694 -0.405945 -0.590576 -0.544678 0.435669 1441740694 -0.405945 -0.590576 -0.544678 0.435669 1441740694 -0.405945 -0.590576 -0.544678 0.435669 1441740694 -0.405945 -0.590576 -0.544678 0.435669 1441740694 -0.405945 -0.590576 -0.544678 0.435669 1441740694 -0.405945 -0.590576 -0.544678 0.435669 1441740694 -0.403870 -0.588318 -0.551941 0.431458 1441740694 -0.403870 -0.588318 -0.551941 0.431458 1441740694 -0.403870 -0.588318 -0.551941 0.431458 1441740694 -0.403870 -0.588318 -0.551941 0.431458 1441740694 -0.403870 -0.588318 -0.551941 0.431458 1441740694 -0.403870 -0.588318 -0.551941 0.431458 1441740694 -0.402466 -0.586426 -0.557922 0.427673 1441740694 -0.402466 -0.586426 -0.557922 0.427673 1441740694 -0.402466 -0.586426 -0.557922 0.427673 1441740694 -0.402466 -0.586426 -0.557922 0.427673 1441740694 -0.402466 -0.586426 -0.557922 0.427673 1441740694 -0.402466 -0.586426 -0.557922 0.427673 1441740694 -0.402405 -0.584045 -0.562988 0.424377 1441740694 -0.402405 -0.584045 -0.562988 0.424377 1441740694 -0.402405 -0.584045 -0.562988 0.424377 1441740694 -0.402405 -0.584045 -0.562988 0.424377 1441740694 -0.402405 -0.584045 -0.562988 0.424377 1441740694 -0.402405 -0.584045 -0.562988 0.424377 1441740694 -0.403992 -0.580444 -0.566345 0.423340 1441740694 -0.403992 -0.580444 -0.566345 0.423340 1441740694 -0.403992 -0.580444 -0.566345 0.423340 1441740694 -0.403992 -0.580444 -0.566345 0.423340 1441740694 -0.403992 -0.580444 -0.566345 0.423340 1441740694 -0.403992 -0.580444 -0.566345 0.423340 1441740694 -0.403992 -0.580444 -0.566345 0.423340 1441740694 -0.404907 -0.579773 -0.564697 0.425598 1441740694 -0.404907 -0.579773 -0.564697 0.425598 1441740694 -0.404907 -0.579773 -0.564697 0.425598 1441740694 -0.404907 -0.579773 -0.564697 0.425598 1441740694 -0.404907 -0.579773 -0.564697 0.425598 1441740694 -0.404907 -0.579773 -0.564697 0.425598 1441740694 -0.402832 -0.584595 -0.558838 0.428711 1441740694 -0.402832 -0.584595 -0.558838 0.428711 1441740694 -0.402832 -0.584595 -0.558838 0.428711 1441740694 -0.402832 -0.584595 -0.558838 0.428711 1441740694 -0.402832 -0.584595 -0.558838 0.428711 1441740694 -0.402832 -0.584595 -0.558838 0.428711 1441740694 -0.402832 -0.584595 -0.558838 0.428711 1441740694 -0.400635 -0.591064 -0.551819 0.430969 1441740694 -0.400635 -0.591064 -0.551819 0.430969 1441740694 -0.400635 -0.591064 -0.551819 0.430969 1441740694 -0.400635 -0.591064 -0.551819 0.430969 1441740694 -0.400635 -0.591064 -0.551819 0.430969 1441740694 -0.400635 -0.591064 -0.551819 0.430969 1441740694 -0.407166 -0.590027 -0.545532 0.434326 1441740695 -0.407166 -0.590027 -0.545532 0.434326 1441740695 -0.407166 -0.590027 -0.545532 0.434326 1441740695 -0.407166 -0.590027 -0.545532 0.434326 1441740695 -0.407166 -0.590027 -0.545532 0.434326 1441740695 -0.407166 -0.590027 -0.545532 0.434326 1441740695 -0.424500 -0.575134 -0.549805 0.432129 1441740695 -0.424500 -0.575134 -0.549805 0.432129 1441740695 -0.424500 -0.575134 -0.549805 0.432129 1441740695 -0.424500 -0.575134 -0.549805 0.432129 1441740695 -0.424500 -0.575134 -0.549805 0.432129 1441740695 -0.424500 -0.575134 -0.549805 0.432129 1441740695 -0.417175 -0.571472 -0.536194 0.460388 1441740695 -0.417175 -0.571472 -0.536194 0.460388 1441740695 -0.417175 -0.571472 -0.536194 0.460388 1441740695 -0.417175 -0.571472 -0.536194 0.460388 1441740695 -0.417175 -0.571472 -0.536194 0.460388 1441740695 -0.417175 -0.571472 -0.536194 0.460388 1441740695 -0.379822 -0.621277 -0.506470 0.461914 1441740695 -0.379822 -0.621277 -0.506470 0.461914 1441740695 -0.379822 -0.621277 -0.506470 0.461914 1441740695 -0.379822 -0.621277 -0.506470 0.461914 1441740695 -0.379822 -0.621277 -0.506470 0.461914 1441740695 -0.379822 -0.621277 -0.506470 0.461914 1441740695 -0.413879 -0.610657 -0.494568 0.459595 1441740695 -0.413879 -0.610657 -0.494568 0.459595 1441740695 -0.413879 -0.610657 -0.494568 0.459595 1441740695 -0.413879 -0.610657 -0.494568 0.459595 1441740695 -0.413879 -0.610657 -0.494568 0.459595 1441740695 -0.413879 -0.610657 -0.494568 0.459595 1441740695 -0.413879 -0.610657 -0.494568 0.459595 1441740695 -0.399353 -0.602356 -0.511292 0.465088 1441740695 -0.399353 -0.602356 -0.511292 0.465088 1441740695 -0.399353 -0.602356 -0.511292 0.465088 1441740695 -0.399353 -0.602356 -0.511292 0.465088 1441740695 -0.399353 -0.602356 -0.511292 0.465088 1441740695 -0.399353 -0.602356 -0.511292 0.465088 1441740695 -0.411682 -0.597595 -0.515808 0.455444 1441740695 -0.411682 -0.597595 -0.515808 0.455444 1441740695 -0.411682 -0.597595 -0.515808 0.455444 1441740695 -0.411682 -0.597595 -0.515808 0.455444 1441740695 -0.411682 -0.597595 -0.515808 0.455444 1441740695 -0.411682 -0.597595 -0.515808 0.455444 1441740695 -0.418030 -0.587769 -0.530579 0.445251 1441740695 -0.418030 -0.587769 -0.530579 0.445251 1441740695 -0.418030 -0.587769 -0.530579 0.445251 1441740695 -0.418030 -0.587769 -0.530579 0.445251 1441740695 -0.418030 -0.587769 -0.530579 0.445251 1441740695 -0.418030 -0.587769 -0.530579 0.445251 1441740695 -0.422241 -0.580750 -0.542786 0.435791 1441740695 -0.422241 -0.580750 -0.542786 0.435791 1441740695 -0.422241 -0.580750 -0.542786 0.435791 1441740695 -0.422241 -0.580750 -0.542786 0.435791 1441740695 -0.422241 -0.580750 -0.542786 0.435791 1441740695 -0.422241 -0.580750 -0.542786 0.435791 1441740695 -0.424316 -0.577637 -0.548889 0.430237 1441740695 -0.424316 -0.577637 -0.548889 0.430237 1441740695 -0.424316 -0.577637 -0.548889 0.430237 1441740695 -0.424316 -0.577637 -0.548889 0.430237 1441740695 -0.424316 -0.577637 -0.548889 0.430237 1441740695 -0.424316 -0.577637 -0.548889 0.430237 1441740695 -0.424316 -0.577637 -0.548889 0.430237 1441740695 -0.426025 -0.572510 -0.556213 0.425964 1441740695 -0.426025 -0.572510 -0.556213 0.425964 1441740695 -0.426025 -0.572510 -0.556213 0.425964 1441740695 -0.426025 -0.572510 -0.556213 0.425964 1441740695 -0.426025 -0.572510 -0.556213 0.425964 1441740695 -0.426025 -0.572510 -0.556213 0.425964 1441740695 -0.425903 -0.570007 -0.561279 0.422729 1441740695 -0.425903 -0.570007 -0.561279 0.422729 1441740695 -0.425903 -0.570007 -0.561279 0.422729 1441740695 -0.425903 -0.570007 -0.561279 0.422729 1441740695 -0.425903 -0.570007 -0.561279 0.422729 1441740695 -0.425903 -0.570007 -0.561279 0.422729 1441740695 -0.424438 -0.568848 -0.569275 0.415039 1441740695 -0.424438 -0.568848 -0.569275 0.415039 1441740695 -0.424438 -0.568848 -0.569275 0.415039 1441740695 -0.424438 -0.568848 -0.569275 0.415039 1441740695 -0.424438 -0.568848 -0.569275 0.415039 1441740695 -0.424438 -0.568848 -0.569275 0.415039 1441740695 -0.423035 -0.570496 -0.573059 0.408936 1441740695 -0.423035 -0.570496 -0.573059 0.408936 1441740695 -0.423035 -0.570496 -0.573059 0.408936 1441740695 -0.423035 -0.570496 -0.573059 0.408936 1441740695 -0.423035 -0.570496 -0.573059 0.408936 1441740695 -0.423035 -0.570496 -0.573059 0.408936 1441740695 -0.423035 -0.570496 -0.573059 0.408936 1441740695 -0.421631 -0.571167 -0.577026 0.403870 1441740695 -0.421631 -0.571167 -0.577026 0.403870 1441740695 -0.421631 -0.571167 -0.577026 0.403870 1441740695 -0.421631 -0.571167 -0.577026 0.403870 1441740695 -0.421631 -0.571167 -0.577026 0.403870 1441740695 -0.421631 -0.571167 -0.577026 0.403870 1441740695 -0.419434 -0.572205 -0.576477 0.405396 1441740695 -0.419434 -0.572205 -0.576477 0.405396 1441740695 -0.419434 -0.572205 -0.576477 0.405396 1441740695 -0.419434 -0.572205 -0.576477 0.405396 1441740695 -0.419434 -0.572205 -0.576477 0.405396 1441740695 -0.419434 -0.572205 -0.576477 0.405396 1441740695 -0.415527 -0.576965 -0.572449 0.408447 1441740695 -0.415527 -0.576965 -0.572449 0.408447 1441740695 -0.415527 -0.576965 -0.572449 0.408447 1441740695 -0.415527 -0.576965 -0.572449 0.408447 1441740695 -0.415527 -0.576965 -0.572449 0.408447 1441740695 -0.415527 -0.576965 -0.572449 0.408447 1441740695 -0.410828 -0.585083 -0.564697 0.412354 1441740695 -0.410828 -0.585083 -0.564697 0.412354 1441740695 -0.410828 -0.585083 -0.564697 0.412354 1441740695 -0.410828 -0.585083 -0.564697 0.412354 1441740695 -0.410828 -0.585083 -0.564697 0.412354 1441740695 -0.410828 -0.585083 -0.564697 0.412354 1441740695 -0.408386 -0.592285 -0.557190 0.414795 1441740695 -0.408386 -0.592285 -0.557190 0.414795 1441740696 -0.408386 -0.592285 -0.557190 0.414795 1441740696 -0.408386 -0.592285 -0.557190 0.414795 1441740696 -0.408386 -0.592285 -0.557190 0.414795 1441740696 -0.408386 -0.592285 -0.557190 0.414795 1441740696 -0.408386 -0.592285 -0.557190 0.414795 1441740696 -0.417114 -0.587402 -0.556580 0.413818 1441740696 -0.417114 -0.587402 -0.556580 0.413818 1441740696 -0.417114 -0.587402 -0.556580 0.413818 1441740696 -0.417114 -0.587402 -0.556580 0.413818 1441740696 -0.417114 -0.587402 -0.556580 0.413818 1441740696 -0.417114 -0.587402 -0.556580 0.413818 1441740696 -0.431519 -0.570618 -0.563538 0.413208 1441740696 -0.431519 -0.570618 -0.563538 0.413208 1441740696 -0.431519 -0.570618 -0.563538 0.413208 1441740696 -0.431519 -0.570618 -0.563538 0.413208 1441740696 -0.431519 -0.570618 -0.563538 0.413208 1441740696 -0.431519 -0.570618 -0.563538 0.413208 1441740696 -0.431519 -0.570618 -0.563538 0.413208 1441740696 -0.416443 -0.578308 -0.544312 0.442627 1441740696 -0.416443 -0.578308 -0.544312 0.442627 1441740696 -0.416443 -0.578308 -0.544312 0.442627 1441740696 -0.416443 -0.578308 -0.544312 0.442627 1441740696 -0.416443 -0.578308 -0.544312 0.442627 1441740696 -0.416443 -0.578308 -0.544312 0.442627 1441740696 -0.388306 -0.620850 -0.516907 0.443481 1441740696 -0.388306 -0.620850 -0.516907 0.443481 1441740696 -0.388306 -0.620850 -0.516907 0.443481 1441740696 -0.388306 -0.620850 -0.516907 0.443481 1441740696 -0.388306 -0.620850 -0.516907 0.443481 1441740696 -0.388306 -0.620850 -0.516907 0.443481 1441740696 -0.413879 -0.607544 -0.505188 0.452087 1441740696 -0.413879 -0.607544 -0.505188 0.452087 1441740696 -0.413879 -0.607544 -0.505188 0.452087 1441740696 -0.413879 -0.607544 -0.505188 0.452087 1441740696 -0.413879 -0.607544 -0.505188 0.452087 1441740696 -0.413879 -0.607544 -0.505188 0.452087 1441740696 -0.399109 -0.606323 -0.519043 0.451416 1441740696 -0.399109 -0.606323 -0.519043 0.451416 1441740696 -0.399109 -0.606323 -0.519043 0.451416 1441740696 -0.399109 -0.606323 -0.519043 0.451416 1441740696 -0.399109 -0.606323 -0.519043 0.451416 1441740696 -0.399109 -0.606323 -0.519043 0.451416 1441740696 -0.399109 -0.606323 -0.519043 0.451416 1441740696 -0.415955 -0.596191 -0.523743 0.444153 1441740696 -0.415955 -0.596191 -0.523743 0.444153 1441740696 -0.415955 -0.596191 -0.523743 0.444153 1441740696 -0.415955 -0.596191 -0.523743 0.444153 1441740696 -0.415955 -0.596191 -0.523743 0.444153 1441740696 -0.415955 -0.596191 -0.523743 0.444153 1441740696 -0.423950 -0.585022 -0.538818 0.433350 1441740696 -0.423950 -0.585022 -0.538818 0.433350 1441740696 -0.423950 -0.585022 -0.538818 0.433350 1441740696 -0.423950 -0.585022 -0.538818 0.433350 1441740696 -0.423950 -0.585022 -0.538818 0.433350 1441740696 -0.423950 -0.585022 -0.538818 0.433350 1441740696 -0.424622 -0.579712 -0.546631 0.429993 1441740696 -0.424622 -0.579712 -0.546631 0.429993 1441740696 -0.424622 -0.579712 -0.546631 0.429993 1441740696 -0.424622 -0.579712 -0.546631 0.429993 1441740696 -0.424622 -0.579712 -0.546631 0.429993 1441740696 -0.424622 -0.579712 -0.546631 0.429993 1441740696 -0.424622 -0.579712 -0.546631 0.429993 1441740696 -0.424255 -0.578735 -0.550964 0.426086 1441740696 -0.424255 -0.578735 -0.550964 0.426086 1441740696 -0.424255 -0.578735 -0.550964 0.426086 1441740696 -0.424255 -0.578735 -0.550964 0.426086 1441740696 -0.424255 -0.578735 -0.550964 0.426086 1441740696 -0.426392 -0.573853 -0.556824 0.422974 1441740696 -0.426392 -0.573853 -0.556824 0.422974 1441740696 -0.426392 -0.573853 -0.556824 0.422974 1441740696 -0.426392 -0.573853 -0.556824 0.422974 1441740696 -0.426392 -0.573853 -0.556824 0.422974 1441740696 -0.426392 -0.573853 -0.556824 0.422974 1441740696 -0.426392 -0.573853 -0.556824 0.422974 1441740696 -0.425659 -0.572083 -0.561279 0.420166 1441740696 -0.425659 -0.572083 -0.561279 0.420166 1441740696 -0.425659 -0.572083 -0.561279 0.420166 1441740696 -0.425659 -0.572083 -0.561279 0.420166 1441740696 -0.425659 -0.572083 -0.561279 0.420166 1441740696 -0.425659 -0.572083 -0.561279 0.420166 1441740696 -0.421753 -0.574036 -0.565308 0.416077 1441740696 -0.421753 -0.574036 -0.565308 0.416077 1441740696 -0.421753 -0.574036 -0.565308 0.416077 1441740696 -0.421753 -0.574036 -0.565308 0.416077 1441740696 -0.421753 -0.574036 -0.565308 0.416077 1441740696 -0.421753 -0.574036 -0.565308 0.416077 1441740696 -0.421753 -0.574036 -0.565308 0.416077 1441740696 -0.420959 -0.574463 -0.567322 0.413513 1441740696 -0.420959 -0.574463 -0.567322 0.413513 1441740696 -0.420959 -0.574463 -0.567322 0.413513 1441740696 -0.420959 -0.574463 -0.567322 0.413513 1441740696 -0.420959 -0.574463 -0.567322 0.413513 1441740696 -0.420959 -0.574463 -0.567322 0.413513 1441740696 -0.420288 -0.576294 -0.570129 0.407715 1441740696 -0.420288 -0.576294 -0.570129 0.407715 1441740696 -0.420288 -0.576294 -0.570129 0.407715 1441740696 -0.420288 -0.576294 -0.570129 0.407715 1441740696 -0.420288 -0.576294 -0.570129 0.407715 1441740696 -0.420288 -0.576294 -0.570129 0.407715 1441740696 -0.422119 -0.577942 -0.573547 0.398682 1441740696 -0.422119 -0.577942 -0.573547 0.398682 1441740696 -0.422119 -0.577942 -0.573547 0.398682 1441740696 -0.422119 -0.577942 -0.573547 0.398682 1441740696 -0.422119 -0.577942 -0.573547 0.398682 1441740696 -0.422119 -0.577942 -0.573547 0.398682 1441740696 -0.422119 -0.577942 -0.573547 0.398682 1441740696 -0.425476 -0.577209 -0.577026 0.391052 1441740696 -0.425476 -0.577209 -0.577026 0.391052 1441740696 -0.425476 -0.577209 -0.577026 0.391052 1441740696 -0.425476 -0.577209 -0.577026 0.391052 1441740696 -0.425476 -0.577209 -0.577026 0.391052 1441740696 -0.425476 -0.577209 -0.577026 0.391052 1441740696 -0.429077 -0.573242 -0.576721 0.393372 1441740696 -0.429077 -0.573242 -0.576721 0.393372 1441740696 -0.429077 -0.573242 -0.576721 0.393372 1441740697 -0.429077 -0.573242 -0.576721 0.393372 1441740697 -0.429077 -0.573242 -0.576721 0.393372 1441740697 -0.429077 -0.573242 -0.576721 0.393372 1441740697 -0.428345 -0.575256 -0.571960 0.398193 1441740697 -0.428345 -0.575256 -0.571960 0.398193 1441740697 -0.428345 -0.575256 -0.571960 0.398193 1441740697 -0.428345 -0.575256 -0.571960 0.398193 1441740697 -0.428345 -0.575256 -0.571960 0.398193 1441740697 -0.428345 -0.575256 -0.571960 0.398193 1441740697 -0.429199 -0.578491 -0.564087 0.403809 1441740697 -0.429199 -0.578491 -0.564087 0.403809 1441740697 -0.429199 -0.578491 -0.564087 0.403809 1441740697 -0.429199 -0.578491 -0.564087 0.403809 1441740697 -0.429199 -0.578491 -0.564087 0.403809 1441740697 -0.429199 -0.578491 -0.564087 0.403809 1441740697 -0.429199 -0.578491 -0.564087 0.403809 1441740697 -0.435181 -0.574402 -0.559570 0.409424 1441740697 -0.435181 -0.574402 -0.559570 0.409424 1441740697 -0.435181 -0.574402 -0.559570 0.409424 1441740697 -0.435181 -0.574402 -0.559570 0.409424 1441740697 -0.435181 -0.574402 -0.559570 0.409424 1441740697 -0.435181 -0.574402 -0.559570 0.409424 1441740697 -0.424377 -0.579590 -0.543762 0.433960 1441740697 -0.424377 -0.579590 -0.543762 0.433960 1441740697 -0.424377 -0.579590 -0.543762 0.433960 1441740697 -0.424377 -0.579590 -0.543762 0.433960 1441740697 -0.424377 -0.579590 -0.543762 0.433960 1441740697 -0.424377 -0.579590 -0.543762 0.433960 1441740697 -0.381653 -0.622375 -0.509399 0.455566 1441740697 -0.381653 -0.622375 -0.509399 0.455566 1441740697 -0.381653 -0.622375 -0.509399 0.455566 1441740697 -0.381653 -0.622375 -0.509399 0.455566 1441740697 -0.381653 -0.622375 -0.509399 0.455566 1441740697 -0.381653 -0.622375 -0.509399 0.455566 1441740697 -0.381653 -0.622375 -0.509399 0.455566 1441740697 -0.406311 -0.628174 -0.497437 0.439209 1441740697 -0.406311 -0.628174 -0.497437 0.439209 1441740697 -0.406311 -0.628174 -0.497437 0.439209 1441740697 -0.406311 -0.628174 -0.497437 0.439209 1441740697 -0.406311 -0.628174 -0.497437 0.439209 1441740697 -0.406311 -0.628174 -0.497437 0.439209 1441740697 -0.406494 -0.610107 -0.513977 0.445557 1441740697 -0.406494 -0.610107 -0.513977 0.445557 1441740697 -0.406494 -0.610107 -0.513977 0.445557 1441740697 -0.406494 -0.610107 -0.513977 0.445557 1441740697 -0.406494 -0.610107 -0.513977 0.445557 1441740697 -0.404541 -0.609253 -0.522156 0.438904 1441740697 -0.404541 -0.609253 -0.522156 0.438904 1441740697 -0.404541 -0.609253 -0.522156 0.438904 1441740697 -0.404541 -0.609253 -0.522156 0.438904 1441740697 -0.404541 -0.609253 -0.522156 0.438904 1441740697 -0.404541 -0.609253 -0.522156 0.438904 1441740697 -0.416077 -0.601318 -0.532043 0.426941 1441740697 -0.416077 -0.601318 -0.532043 0.426941 1441740697 -0.416077 -0.601318 -0.532043 0.426941 1441740697 -0.416077 -0.601318 -0.532043 0.426941 1441740697 -0.416077 -0.601318 -0.532043 0.426941 1441740697 -0.416077 -0.601318 -0.532043 0.426941 1441740697 -0.417664 -0.590332 -0.550110 0.417725 1441740697 -0.417664 -0.590332 -0.550110 0.417725 1441740697 -0.417664 -0.590332 -0.550110 0.417725 1441740697 -0.417664 -0.590332 -0.550110 0.417725 1441740697 -0.417664 -0.590332 -0.550110 0.417725 1441740697 -0.417664 -0.590332 -0.550110 0.417725 1441740697 -0.417664 -0.590332 -0.550110 0.417725 1441740697 -0.416443 -0.588013 -0.557434 0.412537 1441740697 -0.416443 -0.588013 -0.557434 0.412537 1441740697 -0.416443 -0.588013 -0.557434 0.412537 1441740697 -0.416443 -0.588013 -0.557434 0.412537 1441740697 -0.416443 -0.588013 -0.557434 0.412537 1441740697 -0.416443 -0.588013 -0.557434 0.412537 1441740697 -0.419922 -0.580872 -0.565796 0.407654 1441740697 -0.419922 -0.580872 -0.565796 0.407654 1441740697 -0.419922 -0.580872 -0.565796 0.407654 1441740697 -0.419922 -0.580872 -0.565796 0.407654 1441740697 -0.419922 -0.580872 -0.565796 0.407654 1441740697 -0.419922 -0.580872 -0.565796 0.407654 1441740697 -0.419128 -0.576294 -0.574158 0.403320 1441740697 -0.419128 -0.576294 -0.574158 0.403320 1441740697 -0.419128 -0.576294 -0.574158 0.403320 1441740697 -0.419128 -0.576294 -0.574158 0.403320 1441740697 -0.419128 -0.576294 -0.574158 0.403320 1441740697 -0.419128 -0.576294 -0.574158 0.403320 1441740697 -0.415955 -0.576355 -0.577576 0.401611 1441740697 -0.415955 -0.576355 -0.577576 0.401611 1441740697 -0.415955 -0.576355 -0.577576 0.401611 1441740697 -0.415955 -0.576355 -0.577576 0.401611 1441740697 -0.415955 -0.576355 -0.577576 0.401611 1441740697 -0.415955 -0.576355 -0.577576 0.401611 1441740697 -0.415955 -0.576355 -0.577576 0.401611 1441740697 -0.414490 -0.576721 -0.580566 0.398193 1441740697 -0.414490 -0.576721 -0.580566 0.398193 1441740697 -0.414490 -0.576721 -0.580566 0.398193 1441740697 -0.414490 -0.576721 -0.580566 0.398193 1441740697 -0.414490 -0.576721 -0.580566 0.398193 1441740697 -0.414490 -0.576721 -0.580566 0.398193 1441740697 -0.414917 -0.575256 -0.583496 0.395630 1441740697 -0.414917 -0.575256 -0.583496 0.395630 1441740697 -0.414917 -0.575256 -0.583496 0.395630 1441740697 -0.414917 -0.575256 -0.583496 0.395630 1441740697 -0.414917 -0.575256 -0.583496 0.395630 1441740697 -0.414917 -0.575256 -0.583496 0.395630 1441740697 -0.414917 -0.575256 -0.583496 0.395630 1441740697 -0.414185 -0.574585 -0.583801 0.396912 1441740697 -0.414185 -0.574585 -0.583801 0.396912 1441740697 -0.414185 -0.574585 -0.583801 0.396912 1441740697 -0.414185 -0.574585 -0.583801 0.396912 1441740697 
-0.354126 -0.634277 -0.505615 0.465515 1441740702 -0.354126 -0.634277 -0.505615 0.465515 1441740702 -0.354126 -0.634277 -0.505615 0.465515 1441740702 -0.354126 -0.634277 -0.505615 0.465515 1441740702 -0.344910 -0.647339 -0.490906 0.470154 1441740702 -0.344910 -0.647339 -0.490906 0.470154 1441740702 -0.344910 -0.647339 -0.490906 0.470154 1441740702 -0.344910 -0.647339 -0.490906 0.470154 1441740702 -0.344910 -0.647339 -0.490906 0.470154 1441740702 -0.344910 -0.647339 -0.490906 0.470154 1441740702 -0.339844 -0.655640 -0.485474 0.468018 1441740702 -0.339844 -0.655640 -0.485474 0.468018 1441740702 -0.339844 -0.655640 -0.485474 0.468018 1441740702 -0.339844 -0.655640 -0.485474 0.468018 1441740702 -0.339844 -0.655640 -0.485474 0.468018 1441740702 -0.339844 -0.655640 -0.485474 0.468018 1441740702 -0.339844 -0.655640 -0.485474 0.468018 1441740702 -0.343018 -0.656372 -0.485596 0.464478 1441740702 -0.343018 -0.656372 -0.485596 0.464478 1441740702 -0.343018 -0.656372 -0.485596 0.464478 1441740702 -0.343018 -0.656372 -0.485596 0.464478 1441740702 -0.343018 -0.656372 -0.485596 0.464478 1441740702 -0.343018 -0.656372 -0.485596 0.464478 1441740702 -0.351196 -0.652283 -0.493347 0.455994 1441740702 -0.351196 -0.652283 -0.493347 0.455994 1441740702 -0.351196 -0.652283 -0.493347 0.455994 1441740702 -0.351196 -0.652283 -0.493347 0.455994 1441740703 -0.351196 -0.652283 -0.493347 0.455994 1441740703 -0.351196 -0.652283 -0.493347 0.455994 1441740703 -0.359253 -0.644531 -0.506348 0.446228 1441740703 -0.359253 -0.644531 -0.506348 0.446228 1441740703 -0.359253 -0.644531 -0.506348 0.446228 1441740703 -0.359253 -0.644531 -0.506348 0.446228 1441740703 -0.359253 -0.644531 -0.506348 0.446228 1441740703 -0.359253 -0.644531 -0.506348 0.446228 1441740703 -0.370300 -0.632629 -0.518372 0.440491 1441740703 -0.370300 -0.632629 -0.518372 0.440491 1441740703 -0.370300 -0.632629 -0.518372 0.440491 1441740703 -0.370300 -0.632629 -0.518372 0.440491 1441740703 -0.370300 -0.632629 -0.518372 0.440491 1441740703 -0.370300 -0.632629 -0.518372 0.440491 1441740703 -0.378357 -0.619324 -0.538208 0.428589 1441740703 -0.378357 -0.619324 -0.538208 0.428589 1441740703 -0.378357 -0.619324 -0.538208 0.428589 1441740703 -0.378357 -0.619324 -0.538208 0.428589 1441740703 -0.378357 -0.619324 -0.538208 0.428589 1441740703 -0.378357 -0.619324 -0.538208 0.428589 1441740703 -0.385193 -0.602173 -0.562622 0.415344 1441740703 -0.385193 -0.602173 -0.562622 0.415344 1441740703 -0.385193 -0.602173 -0.562622 0.415344 1441740703 -0.385193 -0.602173 -0.562622 0.415344 1441740703 -0.385193 -0.602173 -0.562622 0.415344 1441740703 -0.385193 -0.602173 -0.562622 0.415344 1441740703 -0.390747 -0.584534 -0.583191 0.406982 1441740703 -0.390747 -0.584534 -0.583191 0.406982 1441740703 -0.390747 -0.584534 -0.583191 0.406982 1441740703 -0.390747 -0.584534 -0.583191 0.406982 1441740703 -0.390747 -0.584534 -0.583191 0.406982 1441740703 -0.390747 -0.584534 -0.583191 0.406982 1441740703 -0.390747 -0.584534 -0.583191 0.406982 1441740703 -0.398621 -0.569397 -0.588562 0.413025 1441740703 -0.398621 -0.569397 -0.588562 0.413025 1441740703 -0.398621 -0.569397 -0.588562 0.413025 1441740703 -0.398621 -0.569397 -0.588562 0.413025 1441740703 -0.398621 -0.569397 -0.588562 0.413025 1441740703 -0.398621 -0.569397 -0.588562 0.413025 1441740703 -0.407532 -0.561096 -0.579773 0.427795 1441740703 -0.407532 -0.561096 -0.579773 0.427795 1441740703 -0.407532 -0.561096 -0.579773 0.427795 1441740703 -0.407532 -0.561096 -0.579773 0.427795 1441740703 -0.407532 -0.561096 -0.579773 0.427795 1441740703 -0.407532 -0.561096 -0.579773 0.427795 1441740703 -0.418274 -0.548767 -0.580811 0.432007 1441740703 -0.418274 -0.548767 -0.580811 0.432007 1441740703 -0.418274 -0.548767 -0.580811 0.432007 1441740703 -0.418274 -0.548767 -0.580811 0.432007 1441740703 -0.418274 -0.548767 -0.580811 0.432007 1441740703 -0.418274 -0.548767 -0.580811 0.432007 1441740703 -0.452637 -0.507385 -0.618103 0.394592 1441740703 -0.452637 -0.507385 -0.618103 0.394592 1441740703 -0.452637 -0.507385 -0.618103 0.394592 1441740703 -0.452637 -0.507385 -0.618103 0.394592 1441740703 -0.452637 -0.507385 -0.618103 0.394592 1441740703 -0.452637 -0.507385 -0.618103 0.394592 1441740703 -0.424988 -0.487427 -0.648987 0.400757 1441740703 -0.424988 -0.487427 -0.648987 0.400757 1441740703 -0.424988 -0.487427 -0.648987 0.400757 1441740703 -0.424988 -0.487427 -0.648987 0.400757 1441740703 -0.424988 -0.487427 -0.648987 0.400757 1441740703 -0.435608 -0.482117 -0.637878 0.413513 1441740703 -0.435608 -0.482117 -0.637878 0.413513 1441740703 -0.435608 -0.482117 -0.637878 0.413513 1441740703 -0.435608 -0.482117 -0.637878 0.413513 1441740703 -0.435608 -0.482117 -0.637878 0.413513 1441740703 -0.435608 -0.482117 -0.637878 0.413513 1441740703 -0.430847 -0.500427 -0.624268 0.417480 1441740703 -0.430847 -0.500427 -0.624268 0.417480 1441740703 -0.430847 -0.500427 -0.624268 0.417480 1441740703 -0.430847 -0.500427 -0.624268 0.417480 1441740703 -0.430847 -0.500427 -0.624268 0.417480 1441740703 -0.430847 -0.500427 -0.624268 0.417480 1441740703 -0.418823 -0.513000 -0.611938 0.432495 1441740703 -0.418823 -0.513000 -0.611938 0.432495 1441740703 -0.418823 -0.513000 -0.611938 0.432495 1441740703 -0.418823 -0.513000 -0.611938 0.432495 1441740703 -0.418823 -0.513000 -0.611938 0.432495 1441740703 -0.418823 -0.513000 -0.611938 0.432495 1441740703 -0.406311 -0.531799 -0.598450 0.440491 1441740703 -0.406311 -0.531799 -0.598450 0.440491 1441740703 -0.406311 -0.531799 -0.598450 0.440491 1441740703 -0.406311 -0.531799 -0.598450 0.440491 1441740703 -0.406311 -0.531799 -0.598450 0.440491 1441740703 -0.406311 -0.531799 -0.598450 0.440491 1441740703 -0.399292 -0.545471 -0.588379 0.443787 1441740703 -0.399292 -0.545471 -0.588379 0.443787 1441740703 -0.399292 -0.545471 -0.588379 0.443787 1441740703 -0.399292 -0.545471 -0.588379 0.443787 1441740703 -0.399292 -0.545471 -0.588379 0.443787 1441740703 -0.399292 -0.545471 -0.588379 0.443787 1441740703 -0.389893 -0.557312 -0.580811 0.447388 1441740703 -0.389893 -0.557312 -0.580811 0.447388 1441740703 -0.389893 -0.557312 -0.580811 0.447388 1441740703 -0.389893 -0.557312 -0.580811 0.447388 1441740703 -0.389893 -0.557312 -0.580811 0.447388 1441740703 -0.389893 -0.557312 -0.580811 0.447388 1441740703 -0.380188 -0.568909 -0.572754 0.451477 1441740703 -0.380188 -0.568909 -0.572754 0.451477 1441740703 -0.380188 -0.568909 -0.572754 0.451477 1441740703 -0.380188 -0.568909 -0.572754 0.451477 1441740703 -0.380188 -0.568909 -0.572754 0.451477 1441740703 -0.380188 -0.568909 -0.572754 0.451477 1441740703 -0.372742 -0.579407 -0.569580 0.448303 1441740703 -0.372742 -0.579407 -0.569580 0.448303 1441740703 -0.372742 -0.579407 -0.569580 0.448303 1441740703 -0.372742 -0.579407 -0.569580 0.448303 1441740703 -0.372742 -0.579407 -0.569580 0.448303 1441740704 -0.372742 -0.579407 -0.569580 0.448303 1441740704 -0.372742 -0.579407 -0.569580 0.448303 1441740704 -0.369995 -0.585022 -0.571838 0.440430 1441740704 -0.369995 -0.585022 -0.571838 0.440430 1441740704 -0.369995 -0.585022 -0.571838 0.440430 1441740704 -0.369995 -0.585022 -0.571838 0.440430 1441740704 -0.369995 -0.585022 -0.571838 0.440430 1441740704 -0.369995 -0.585022 -0.571838 0.440430 1441740704 -0.367554 -0.587158 -0.576477 0.433472 1441740704 -0.367554 -0.587158 -0.576477 0.433472 1441740704 -0.367554 -0.587158 -0.576477 0.433472 1441740704 -0.367554 -0.587158 -0.576477 0.433472 1441740704 -0.367554 -0.587158 -0.576477 0.433472 1441740704 -0.367554 -0.587158 -0.576477 0.433472 1441740704 -0.364319 -0.587646 -0.581909 0.428284 1441740704 -0.364319 -0.587646 -0.581909 0.428284 1441740704 -0.364319 -0.587646 -0.581909 0.428284 1441740704 -0.364319 -0.587646 -0.581909 0.428284 1441740704 -0.364319 -0.587646 -0.581909 0.428284 1441740704 -0.364319 -0.587646 -0.581909 0.428284 1441740704 -0.361023 -0.588440 -0.586914 0.423096 1441740704 -0.361023 -0.588440 -0.586914 0.423096 1441740704 -0.361023 -0.588440 -0.586914 0.423096 1441740704 -0.361023 -0.588440 -0.586914 0.423096 1441740704 -0.361023 -0.588440 -0.586914 0.423096 1441740704 -0.361023 -0.588440 -0.586914 0.423096 1441740704 -0.363464 -0.581970 -0.595398 0.418030 1441740704 -0.363464 -0.581970 -0.595398 0.418030 1441740704 -0.363464 -0.581970 -0.595398 0.418030 1441740704 -0.363464 -0.581970 -0.595398 0.418030 1441740704 -0.363464 -0.581970 -0.595398 0.418030 1441740704 -0.363464 -0.581970 -0.595398 0.418030 1441740704 -0.363464 -0.581970 -0.595398 0.418030 1441740704 -0.367798 -0.571411 -0.604919 0.415161 1441740704 -0.367798 -0.571411 -0.604919 0.415161 1441740704 -0.367798 -0.571411 -0.604919 0.415161 1441740704 -0.367798 -0.571411 -0.604919 0.415161 1441740704 -0.367798 -0.571411 -0.604919 0.415161 1441740704 -0.367798 -0.571411 -0.604919 0.415161 1441740704 -0.374817 -0.558533 -0.609741 0.419373 1441740704 -0.374817 -0.558533 -0.609741 0.419373 1441740704 -0.374817 -0.558533 -0.609741 0.419373 1441740704 -0.374817 -0.558533 -0.609741 0.419373 1441740704 -0.374817 -0.558533 -0.609741 0.419373 1441740704 -0.374817 -0.558533 -0.609741 0.419373 1441740704 -0.374817 -0.558533 -0.609741 0.419373 1441740704 -0.385193 -0.547180 -0.605225 0.431335 1441740704 -0.385193 -0.547180 -0.605225 0.431335 1441740704 -0.385193 -0.547180 -0.605225 0.431335 1441740704 -0.385193 -0.547180 -0.605225 0.431335 1441740704 -0.385193 -0.547180 -0.605225 0.431335 1441740704 -0.398132 -0.540161 -0.596924 0.439758 1441740704 -0.398132 -0.540161 -0.596924 0.439758 1441740704 -0.398132 -0.540161 -0.596924 0.439758 1441740704 -0.398132 -0.540161 -0.596924 0.439758 1441740704 -0.398132 -0.540161 -0.596924 0.439758 1441740704 -0.398132 -0.540161 -0.596924 0.439758 1441740704 -0.398132 -0.540161 -0.596924 0.439758 1441740704 -0.424255 -0.521362 -0.605164 0.426636 1441740704 -0.424255 -0.521362 -0.605164 0.426636 1441740704 -0.424255 -0.521362 -0.605164 0.426636 1441740704 -0.424255 -0.521362 -0.605164 0.426636 1441740704 -0.424255 -0.521362 -0.605164 0.426636 1441740704 -0.441406 -0.487366 -0.644714 0.390015 1441740704 -0.441406 -0.487366 -0.644714 0.390015 1441740704 -0.441406 -0.487366 -0.644714 0.390015 1441740704 -0.441406 -0.487366 -0.644714 0.390015 1441740704 -0.441406 -0.487366 -0.644714 0.390015 1441740704 -0.441406 -0.487366 -0.644714 0.390015 1441740704 -0.441406 -0.487366 -0.644714 0.390015 1441740704 -0.435181 -0.477234 -0.643677 0.410645 1441740704 -0.435181 -0.477234 -0.643677 0.410645 1441740704 -0.435181 -0.477234 -0.643677 0.410645 1441740704 -0.435181 -0.477234 -0.643677 0.410645 1441740704 -0.435181 -0.477234 -0.643677 0.410645 1441740704 -0.435181 -0.477234 -0.643677 0.410645 1441740704 -0.430237 -0.499573 -0.625366 0.417542 1441740704 -0.430237 -0.499573 -0.625366 0.417542 1441740704 -0.430237 -0.499573 -0.625366 0.417542 1441740704 -0.430237 -0.499573 -0.625366 0.417542 1441740704 -0.430237 -0.499573 -0.625366 0.417542 1441740704 -0.430237 -0.499573 -0.625366 0.417542 1441740704 -0.430237 -0.499573 -0.625366 0.417542 1441740704 -0.423218 -0.512451 -0.609680 0.432068 1441740704 -0.423218 -0.512451 -0.609680 0.432068 1441740704 -0.423218 -0.512451 -0.609680 0.432068 1441740704 -0.423218 -0.512451 -0.609680 0.432068 1441740704 -0.423218 -0.512451 -0.609680 0.432068 1441740704 -0.423218 -0.512451 -0.609680 0.432068 1441740704 -0.409790 -0.524902 -0.601257 0.441711 1441740704 -0.409790 -0.524902 -0.601257 0.441711 1441740704 -0.409790 -0.524902 -0.601257 0.441711 1441740704 -0.409790 -0.524902 -0.601257 0.441711 1441740704 -0.409790 -0.524902 -0.601257 0.441711 1441740704 -0.409790 -0.524902 -0.601257 0.441711 1441740704 -0.400208 -0.539673 -0.587708 0.450806 1441740704 -0.400208 -0.539673 -0.587708 0.450806 1441740704 -0.400208 -0.539673 -0.587708 0.450806 1441740704 -0.400208 -0.539673 -0.587708 0.450806 1441740704 -0.400208 -0.539673 -0.587708 0.450806 1441740704 -0.400208 -0.539673 -0.587708 0.450806 1441740704 -0.392456 -0.550110 -0.579163 0.455994 1441740704 -0.392456 -0.550110 -0.579163 0.455994 1441740704 -0.392456 -0.550110 -0.579163 0.455994 1441740704 -0.392456 -0.550110 -0.579163 0.455994 1441740704 -0.392456 -0.550110 -0.579163 0.455994 1441740704 -0.392456 -0.550110 -0.579163 0.455994 1441740704 -0.392456 -0.550110 -0.579163 0.455994 1441740704 -0.383911 -0.560913 -0.569397 0.462463 1441740704 -0.383911 -0.560913 -0.569397 0.462463 1441740704 -0.383911 -0.560913 -0.569397 0.462463 1441740704 -0.383911 -0.560913 -0.569397 0.462463 1441740704 -0.383911 -0.560913 -0.569397 0.462463 1441740704 -0.383911 -0.560913 -0.569397 0.462463 1441740705 -0.378540 -0.569519 -0.563538 0.463440 1441740705 -0.378540 -0.569519 -0.563538 0.463440 1441740705 -0.378540 -0.569519 -0.563538 0.463440 1441740705 -0.378540 -0.569519 -0.563538 0.463440 1441740705 -0.378540 -0.569519 -0.563538 0.463440 1441740705 -0.378540 -0.569519 -0.563538 0.463440 1441740705 -0.374207 -0.576233 -0.562805 0.459595 1441740705 -0.374207 -0.576233 -0.562805 0.459595 1441740705 -0.374207 -0.576233 -0.562805 0.459595 1441740705 -0.374207 -0.576233 -0.562805 0.459595 1441740705 -0.374207 -0.576233 -0.562805 0.459595 1441740705 -0.374207 -0.576233 -0.562805 0.459595 1441740705 -0.368408 -0.582153 -0.563843 0.455627 1441740705 -0.368408 -0.582153 -0.563843 0.455627 1441740705 -0.368408 -0.582153 -0.563843 0.455627 1441740705 -0.368408 -0.582153 -0.563843 0.455627 1441740705 -0.368408 -0.582153 -0.563843 0.455627 1441740705 -0.368408 -0.582153 -0.563843 0.455627 1441740705 -0.366455 -0.583130 -0.567810 0.450928 1441740705 -0.366455 -0.583130 -0.567810 0.450928 1441740705 -0.366455 -0.583130 -0.567810 0.450928 1441740705 -0.366455 -0.583130 -0.567810 0.450928 1441740705 -0.366455 -0.583130 -0.567810 0.450928 1441740705 -0.360229 -0.584839 -0.574402 0.445313 1441740705 -0.360229 -0.584839 -0.574402 0.445313 1441740705 -0.360229 -0.584839 -0.574402 0.445313 1441740705 -0.360229 -0.584839 -0.574402 0.445313 1441740705 -0.360229 -0.584839 -0.574402 0.445313 1441740705 -0.360229 -0.584839 -0.574402 0.445313 1441740705 -0.360229 -0.584839 -0.574402 0.445313 1441740705 -0.354370 -0.583801 -0.580872 0.443054 1441740705 -0.354370 -0.583801 -0.580872 0.443054 1441740705 -0.354370 -0.583801 -0.580872 0.443054 1441740705 -0.354370 -0.583801 -0.580872 0.443054 1441740705 -0.354370 -0.583801 -0.580872 0.443054 1441740705 -0.354370 -0.583801 -0.580872 0.443054 1441740705 -0.354980 -0.576477 -0.590637 0.439209 1441740705 -0.354980 -0.576477 -0.590637 0.439209 1441740705 -0.354980 -0.576477 -0.590637 0.439209 1441740705 -0.354980 -0.576477 -0.590637 0.439209 1441740705 -0.354980 -0.576477 -0.590637 0.439209 1441740705 -0.354980 -0.576477 -0.590637 0.439209 1441740705 -0.354980 -0.576477 -0.590637 0.439209 1441740705 -0.359070 -0.565002 -0.597839 0.441040 1441740705 -0.359070 -0.565002 -0.597839 0.441040 1441740705 -0.359070 -0.565002 -0.597839 0.441040 1441740705 -0.359070 -0.565002 -0.597839 0.441040 1441740705 -0.359070 -0.565002 -0.597839 0.441040 1441740705 -0.359070 -0.565002 -0.597839 0.441040 1441740705 -0.359314 -0.561035 -0.590942 0.454895 1441740705 -0.359314 -0.561035 -0.590942 0.454895 1441740705 -0.359314 -0.561035 -0.590942 0.454895 1441740705 -0.359314 -0.561035 -0.590942 0.454895 1441740705 -0.359314 -0.561035 -0.590942 0.454895 1441740705 -0.359314 -0.561035 -0.590942 0.454895 1441740705 -0.367493 -0.564331 -0.556274 0.486938 1441740705 -0.367493 -0.564331 -0.556274 0.486938 1441740705 -0.367493 -0.564331 -0.556274 0.486938 1441740705 -0.367493 -0.564331 -0.556274 0.486938 1441740705 -0.367493 -0.564331 -0.556274 0.486938 1441740705 -0.367493 -0.564331 -0.556274 0.486938 1441740705 -0.367493 -0.564331 -0.556274 0.486938 1441740705 -0.422485 -0.532349 -0.570068 0.461792 1441740705 -0.422485 -0.532349 -0.570068 0.461792 1441740705 -0.422485 -0.532349 -0.570068 0.461792 1441740705 -0.422485 -0.532349 -0.570068 0.461792 1441740705 -0.429565 -0.504944 -0.625610 0.411377 1441740705 -0.429565 -0.504944 -0.625610 0.411377 1441740705 -0.429565 -0.504944 -0.625610 0.411377 1441740705 -0.429565 -0.504944 -0.625610 0.411377 1441740705 -0.429565 -0.504944 -0.625610 0.411377 1441740705 -0.429565 -0.504944 -0.625610 0.411377 1441740705 -0.411743 -0.483154 -0.626526 0.452271 1441740705 -0.411743 -0.483154 -0.626526 0.452271 1441740705 -0.411743 -0.483154 -0.626526 0.452271 1441740705 -0.411743 -0.483154 -0.626526 0.452271 1441740705 -0.411743 -0.483154 -0.626526 0.452271 1441740705 -0.411743 -0.483154 -0.626526 0.452271 1441740705 -0.406677 -0.520569 -0.600098 0.451172 1441740705 -0.406677 -0.520569 -0.600098 0.451172 1441740705 -0.406677 -0.520569 -0.600098 0.451172 1441740705 -0.406677 -0.520569 -0.600098 0.451172 1441740705 -0.406677 -0.520569 -0.600098 0.451172 1441740705 -0.406677 -0.520569 -0.600098 0.451172 1441740705 -0.406677 -0.520569 -0.600098 0.451172 1441740705 -0.406433 -0.528015 -0.590332 0.455566 1441740705 -0.406433 -0.528015 -0.590332 0.455566 1441740705 -0.406433 -0.528015 -0.590332 0.455566 1441740705 -0.406433 -0.528015 -0.590332 0.455566 1441740705 -0.406433 -0.528015 -0.590332 0.455566 1441740705 -0.406433 -0.528015 -0.590332 0.455566 1441740705 -0.399658 -0.533325 -0.584595 0.462708 1441740705 -0.399658 -0.533325 -0.584595 0.462708 1441740705 -0.399658 -0.533325 -0.584595 0.462708 1441740705 -0.399658 -0.533325 -0.584595 0.462708 1441740705 -0.399658 -0.533325 -0.584595 0.462708 1441740705 -0.399658 -0.533325 -0.584595 0.462708 1441740705 -0.392700 -0.544556 -0.574829 0.467834 1441740705 -0.392700 -0.544556 -0.574829 0.467834 1441740705 -0.392700 -0.544556 -0.574829 0.467834 1441740705 -0.392700 -0.544556 -0.574829 0.467834 1441740705 -0.392700 -0.544556 -0.574829 0.467834 1441740705 -0.392700 -0.544556 -0.574829 0.467834 1441740705 -0.388306 -0.549561 -0.575134 0.465271 1441740705 -0.388306 -0.549561 -0.575134 0.465271 1441740705 -0.388306 -0.549561 -0.575134 0.465271 1441740705 -0.388306 -0.549561 -0.575134 0.465271 1441740705 -0.388306 -0.549561 -0.575134 0.465271 1441740705 -0.388306 -0.549561 -0.575134 0.465271 1441740705 -0.381104 -0.557495 -0.568970 0.469421 1441740706 -0.381104 -0.557495 -0.568970 0.469421 1441740706 -0.381104 -0.557495 -0.568970 0.469421 1441740706 -0.381104 -0.557495 -0.568970 0.469421 1441740706 -0.381104 -0.557495 -0.568970 0.469421 1441740706 -0.381104 -0.557495 -0.568970 0.469421 1441740706 -0.381104 -0.557495 -0.568970 0.469421 1441740706 -0.371704 -0.570313 -0.560913 0.471252 1441740706 -0.371704 -0.570313 -0.560913 0.471252 1441740706 -0.371704 -0.570313 -0.560913 0.471252 1441740706 -0.371704 -0.570313 -0.560913 0.471252 1441740706 -0.371704 -0.570313 -0.560913 0.471252 1441740706 -0.371704 -0.570313 -0.560913 0.471252 1441740706 -0.362061 -0.583191 -0.556152 0.468567 1441740706 -0.362061 -0.583191 -0.556152 0.468567 1441740706 -0.362061 -0.583191 -0.556152 0.468567 1441740706 -0.362061 -0.583191 -0.556152 0.468567 1441740706 -0.362061 -0.583191 -0.556152 0.468567 1441740706 -0.362061 -0.583191 -0.556152 0.468567 1441740706 -0.353088 -0.594543 -0.552856 0.465027 1441740706 -0.353088 -0.594543 -0.552856 0.465027 1441740706 -0.353088 -0.594543 -0.552856 0.465027 1441740706 -0.353088 -0.594543 -0.552856 0.465027 1441740706 -0.353088 -0.594543 -0.552856 0.465027 1441740706 -0.353088 -0.594543 -0.552856 0.465027 1441740706 -0.353088 -0.594543 -0.552856 0.465027 1441740706 -0.342041 -0.606750 -0.547485 0.463928 1441740706 -0.342041 -0.606750 -0.547485 0.463928 1441740706 -0.342041 -0.606750 -0.547485 0.463928 1441740706 -0.342041 -0.606750 -0.547485 0.463928 1441740706 -0.342041 -0.606750 -0.547485 0.463928 1441740706 -0.342041 -0.606750 -0.547485 0.463928 1441740706 -0.339355 -0.611206 -0.544189 0.463928 1441740706 -0.339355 -0.611206 -0.544189 0.463928 1441740706 -0.339355 -0.611206 -0.544189 0.463928 1441740706 -0.339355 -0.611206 -0.544189 0.463928 1441740706 -0.339355 -0.611206 -0.544189 0.463928 1441740706 -0.339355 -0.611206 -0.544189 0.463928 1441740706 -0.343201 -0.608215 -0.548950 0.459351 1441740706 -0.343201 -0.608215 -0.548950 0.459351 1441740706 -0.343201 -0.608215 -0.548950 0.459351 1441740706 -0.343201 -0.608215 -0.548950 0.459351 1441740706 -0.343201 -0.608215 -0.548950 0.459351 1441740706 -0.343201 -0.608215 -0.548950 0.459351 1441740706 -0.343201 -0.608215 -0.548950 0.459351 1441740706 -0.349365 -0.598389 -0.562744 0.450867 1441740706 -0.349365 -0.598389 -0.562744 0.450867 1441740706 -0.349365 -0.598389 -0.562744 0.450867 1441740706 -0.349365 -0.598389 -0.562744 0.450867 1441740706 -0.349365 -0.598389 -0.562744 0.450867 1441740706 -0.349365 -0.598389 -0.562744 0.450867 1441740706 -0.358032 -0.585266 -0.577148 0.442993 1441740706 -0.358032 -0.585266 -0.577148 0.442993 1441740706 -0.358032 -0.585266 -0.577148 0.442993 1441740706 -0.358032 -0.585266 -0.577148 0.442993 1441740706 -0.358032 -0.585266 -0.577148 0.442993 1441740706 -0.362427 -0.575195 -0.585083 0.442200 1441740706 -0.362427 -0.575195 -0.585083 0.442200 1441740706 -0.362427 -0.575195 -0.585083 0.442200 1441740706 -0.362427 -0.575195 -0.585083 0.442200 1441740706 -0.362427 -0.575195 -0.585083 0.442200 1441740706 -0.362427 -0.575195 -0.585083 0.442200 1441740706 -0.366516 -0.570313 -0.572693 0.460938 1441740706 -0.366516 -0.570313 -0.572693 0.460938 1441740706 -0.366516 -0.570313 -0.572693 0.460938 1441740706 -0.366516 -0.570313 -0.572693 0.460938 1441740706 -0.366516 -0.570313 -0.572693 0.460938 1441740706 -0.366516 -0.570313 -0.572693 0.460938 1441740706 -0.366516 -0.570313 -0.572693 0.460938 1441740706 -0.402466 -0.549438 -0.568054 0.462097 1441740706 -0.402466 -0.549438 -0.568054 0.462097 1441740706 -0.402466 -0.549438 -0.568054 0.462097 1441740706 -0.402466 -0.549438 -0.568054 0.462097 1441740706 -0.402466 -0.549438 -0.568054 0.462097 1441740706 -0.402466 -0.549438 -0.568054 0.462097 1441740706 -0.402466 -0.549438 -0.568054 0.462097 1441740706 -0.435364 -0.510132 -0.625732 0.398499 1441740706 -0.435364 -0.510132 -0.625732 0.398499 1441740706 -0.435364 -0.510132 -0.625732 0.398499 1441740706 -0.435364 -0.510132 -0.625732 0.398499 1441740706 -0.435364 -0.510132 -0.625732 0.398499 1441740706 -0.435364 -0.510132 -0.625732 0.398499 1441740706 -0.406616 -0.488586 -0.643494 0.426453 1441740706 -0.406616 -0.488586 -0.643494 0.426453 1441740706 -0.406616 -0.488586 -0.643494 0.426453 1441740706 -0.406616 -0.488586 -0.643494 0.426453 1441740706 -0.406616 -0.488586 -0.643494 0.426453 1441740706 -0.406616 -0.488586 -0.643494 0.426453 1441740706 -0.413391 -0.505249 -0.617798 0.438477 1441740706 -0.413391 -0.505249 -0.617798 0.438477 1441740706 -0.413391 -0.505249 -0.617798 0.438477 1441740706 -0.413391 -0.505249 -0.617798 0.438477 1441740706 -0.413391 -0.505249 -0.617798 0.438477 1441740706 -0.413391 -0.505249 -0.617798 0.438477 1441740706 -0.413391 -0.505249 -0.617798 0.438477 1441740706 -0.409668 -0.517822 -0.606934 0.442444 1441740706 -0.409668 -0.517822 -0.606934 0.442444 1441740706 -0.409668 -0.517822 -0.606934 0.442444 1441740706 -0.409668 -0.517822 -0.606934 0.442444 1441740706 -0.409668 -0.517822 -0.606934 0.442444 1441740706 -0.409668 -0.517822 -0.606934 0.442444 1441740706 -0.398926 -0.528137 -0.596069 0.454651 1441740706 -0.398926 -0.528137 -0.596069 0.454651 1441740706 -0.398926 -0.528137 -0.596069 0.454651 1441740706 -0.398926 -0.528137 -0.596069 0.454651 1441740706 -0.398926 -0.528137 -0.596069 0.454651 1441740706 -0.398926 -0.528137 -0.596069 0.454651 1441740706 -0.398926 -0.528137 -0.596069 0.454651 1441740706 -0.391541 -0.542847 -0.582397 0.461426 1441740706 -0.391541 -0.542847 -0.582397 0.461426 1441740706 -0.391541 -0.542847 -0.582397 0.461426 1441740706 -0.391541 -0.542847 -0.582397 0.461426 1441740706 -0.391541 -0.542847 -0.582397 0.461426 1441740706 -0.391541 -0.542847 -0.582397 0.461426 1441740706 -0.388855 -0.544983 -0.578979 0.465454 1441740706 -0.388855 -0.544983 -0.578979 0.465454 1441740707 -0.388855 -0.544983 -0.578979 0.465454 1441740707 -0.388855 -0.544983 -0.578979 0.465454 1441740707 -0.388855 -0.544983 -0.578979 0.465454 1441740707 -0.388855 -0.544983 -0.578979 0.465454 1441740707 -0.381531 -0.553162 -0.572571 0.469727 1441740707 -0.381531 -0.553162 -0.572571 0.469727 1441740707 -0.381531 -0.553162 -0.572571 0.469727 1441740707 -0.381531 -0.553162 -0.572571 0.469727 1441740707 -0.381531 -0.553162 -0.572571 0.469727 1441740707 -0.381531 -0.553162 -0.572571 0.469727 1441740707 -0.372131 -0.564514 -0.564026 0.474182 1441740707 -0.372131 -0.564514 -0.564026 0.474182 1441740707 -0.372131 -0.564514 -0.564026 0.474182 1441740707 -0.372131 -0.564514 -0.564026 0.474182 1441740707 -0.372131 -0.564514 -0.564026 0.474182 1441740707 -0.372131 -0.564514 -0.564026 0.474182 1441740707 -0.359985 -0.580078 -0.555786 0.474365 1441740707 -0.359985 -0.580078 -0.555786 0.474365 1441740707 -0.359985 -0.580078 -0.555786 0.474365 1441740707 -0.359985 -0.580078 -0.555786 0.474365 1441740707 -0.359985 -0.580078 -0.555786 0.474365 1441740707 -0.359985 -0.580078 -0.555786 0.474365 1441740707 -0.359985 -0.580078 -0.555786 0.474365 1441740707 -0.350464 -0.593872 -0.549561 0.471741 1441740707 -0.350464 -0.593872 -0.549561 0.471741 1441740707 -0.350464 -0.593872 -0.549561 0.471741 1441740707 -0.350464 -0.593872 -0.549561 0.471741 1441740707 -0.350464 -0.593872 -0.549561 0.471741 1441740707 -0.350464 -0.593872 -0.549561 0.471741 1441740707 -0.341003 -0.604492 -0.548706 0.466064 1441740707 -0.341003 -0.604492 -0.548706 0.466064 1441740707 -0.341003 -0.604492 -0.548706 0.466064 1441740707 -0.341003 -0.604492 -0.548706 0.466064 1441740707 -0.341003 -0.604492 -0.548706 0.466064 1441740707 -0.341003 -0.604492 -0.548706 0.466064 1441740707 -0.336060 -0.610962 -0.551392 0.458069 1441740707 -0.336060 -0.610962 -0.551392 0.458069 1441740707 -0.336060 -0.610962 -0.551392 0.458069 1441740707 -0.336060 -0.610962 -0.551392 0.458069 1441740707 -0.336060 -0.610962 -0.551392 0.458069 1441740707 -0.336060 -0.610962 -0.551392 0.458069 1441740707 -0.335999 -0.612183 -0.558350 0.447998 1441740707 -0.335999 -0.612183 -0.558350 0.447998 1441740707 -0.335999 -0.612183 -0.558350 0.447998 1441740707 -0.335999 -0.612183 -0.558350 0.447998 1441740707 -0.335999 -0.612183 -0.558350 0.447998 1441740707 -0.335999 -0.612183 -0.558350 0.447998 1441740707 -0.335999 -0.612183 -0.558350 0.447998 1441740707 -0.344604 -0.601990 -0.573608 0.435791 1441740707 -0.344604 -0.601990 -0.573608 0.435791 1441740707 -0.344604 -0.601990 -0.573608 0.435791 1441740707 -0.344604 -0.601990 -0.573608 0.435791 1441740707 -0.344604 -0.601990 -0.573608 0.435791 1441740707 -0.344604 -0.601990 -0.573608 0.435791 1441740707 -0.351990 -0.584595 -0.596863 0.422058 1441740707 -0.351990 -0.584595 -0.596863 0.422058 1441740707 -0.351990 -0.584595 -0.596863 0.422058 1441740707 -0.351990 -0.584595 -0.596863 0.422058 1441740707 -0.351990 -0.584595 -0.596863 0.422058 1441740707 -0.351990 -0.584595 -0.596863 0.422058 1441740707 -0.351990 -0.584595 -0.596863 0.422058 1441740707 -0.354675 -0.564575 -0.620239 0.413269 1441740707 -0.354675 -0.564575 -0.620239 0.413269 1441740707 -0.354675 -0.564575 -0.620239 0.413269 1441740707 -0.354675 -0.564575 -0.620239 0.413269 1441740707 -0.354675 -0.564575 -0.620239 0.413269 1441740707 -0.354675 -0.564575 -0.620239 0.413269 1441740707 -0.354187 -0.564880 -0.597412 0.445679 1441740707 -0.354187 -0.564880 -0.597412 0.445679 1441740707 -0.354187 -0.564880 -0.597412 0.445679 1441740707 -0.354187 -0.564880 -0.597412 0.445679 1441740707 -0.354187 -0.564880 -0.597412 0.445679 1441740707 -0.354187 -0.564880 -0.597412 0.445679 1441740707 -0.388306 -0.551392 -0.578979 0.458252 1441740707 -0.388306 -0.551392 -0.578979 0.458252 1441740707 -0.388306 -0.551392 -0.578979 0.458252 1441740707 -0.388306 -0.551392 -0.578979 0.458252 1441740707 -0.388306 -0.551392 -0.578979 0.458252 1441740707 -0.388306 -0.551392 -0.578979 0.458252 1441740707 -0.388306 -0.551392 -0.578979 0.458252 1441740707 -0.439575 -0.509827 -0.627686 0.391113 1441740707 -0.439575 -0.509827 -0.627686 0.391113 1441740707 -0.439575 -0.509827 -0.627686 0.391113 1441740707 -0.439575 -0.509827 -0.627686 0.391113 1441740707 -0.439575 -0.509827 -0.627686 0.391113 1441740707 -0.439575 -0.509827 -0.627686 0.391113 1441740707 -0.404114 -0.481750 -0.679321 0.378479 1441740707 -0.404114 -0.481750 -0.679321 0.378479 1441740707 -0.404114 -0.481750 -0.679321 0.378479 1441740707 -0.404114 -0.481750 -0.679321 0.378479 1441740707 -0.404114 -0.481750 -0.679321 0.378479 1441740707 -0.404114 -0.481750 -0.679321 0.378479 1441740707 -0.421875 -0.467346 -0.656189 0.416077 1441740707 -0.421875 -0.467346 -0.656189 0.416077 1441740707 -0.421875 -0.467346 -0.656189 0.416077 1441740707 -0.421875 -0.467346 -0.656189 0.416077 1441740707 -0.421875 -0.467346 -0.656189 0.416077 1441740707 -0.421875 -0.467346 -0.656189 0.416077 1441740707 -0.421875 -0.467346 -0.656189 0.416077 1441740707 -0.428955 -0.488647 -0.636719 0.414612 1441740707 -0.428955 -0.488647 -0.636719 0.414612 1441740707 -0.428955 -0.488647 -0.636719 0.414612 1441740707 -0.428955 -0.488647 -0.636719 0.414612 1441740707 -0.428955 -0.488647 -0.636719 0.414612 1441740707 -0.428955 -0.488647 -0.636719 0.414612 1441740707 -0.417664 -0.492554 -0.635559 0.423157 1441740707 -0.417664 -0.492554 -0.635559 0.423157 1441740707 -0.417664 -0.492554 -0.635559 0.423157 1441740707 -0.417664 -0.492554 -0.635559 0.423157 1441740707 -0.417664 -0.492554 -0.635559 0.423157 1441740707 -0.417664 -0.492554 -0.635559 0.423157 1441740707 -0.411438 -0.505615 -0.624329 0.430542 1441740707 -0.411438 -0.505615 -0.624329 0.430542 1441740707 -0.411438 -0.505615 -0.624329 0.430542 1441740708 -0.411438 -0.505615 -0.624329 0.430542 1441740708 -0.411438 -0.505615 -0.624329 0.430542 1441740708 -0.411438 -0.505615 -0.624329 0.430542 1441740708 -0.405945 -0.513428 -0.618103 0.435425 1441740708 -0.405945 -0.513428 -0.618103 0.435425 1441740708 -0.405945 -0.513428 -0.618103 0.435425 1441740708 -0.405945 -0.513428 -0.618103 0.435425 1441740708 -0.405945 -0.513428 -0.618103 0.435425 1441740708 -0.405945 -0.513428 -0.618103 0.435425 1441740708 -0.401672 -0.520142 -0.611816 0.440308 1441740708 -0.401672 -0.520142 -0.611816 0.440308 1441740708 -0.401672 -0.520142 -0.611816 0.440308 1441740708 -0.401672 -0.520142 -0.611816 0.440308 1441740708 -0.401672 -0.520142 -0.611816 0.440308 1441740708 -0.401672 -0.520142 -0.611816 0.440308 1441740708 -0.401672 -0.520142 -0.611816 0.440308 1441740708 -0.395935 -0.528687 -0.604797 0.444946 1441740708 -0.395935 -0.528687 -0.604797 0.444946 1441740708 -0.395935 -0.528687 -0.604797 0.444946 1441740708 -0.395935 -0.528687 -0.604797 0.444946 1441740708 -0.395935 -0.528687 -0.604797 0.444946 1441740708 -0.395935 -0.528687 -0.604797 0.444946 1441740708 -0.389832 -0.536377 -0.598389 0.449768 1441740708 
-0.373840 -0.559631 -0.585510 0.451965 1441740710 -0.373840 -0.559631 -0.585510 0.451965 1441740710 -0.381958 -0.550415 -0.596924 0.441528 1441740710 -0.381958 -0.550415 -0.596924 0.441528 1441740710 -0.381958 -0.550415 -0.596924 0.441528 1441740710 -0.381958 -0.550415 -0.596924 0.441528 1441740710 -0.381958 -0.550415 -0.596924 0.441528 1441740710 -0.381958 -0.550415 -0.596924 0.441528 1441740710 -0.391968 -0.539185 -0.608459 0.430664 1441740710 -0.391968 -0.539185 -0.608459 0.430664 1441740710 -0.391968 -0.539185 -0.608459 0.430664 1441740710 -0.391968 -0.539185 -0.608459 0.430664 1441740710 -0.391968 -0.539185 -0.608459 0.430664 1441740710 -0.391968 -0.539185 -0.608459 0.430664 1441740710 -0.391968 -0.539185 -0.608459 0.430664 1441740711 -0.397156 -0.531433 -0.615051 0.426147 1441740711 -0.397156 -0.531433 -0.615051 0.426147 1441740711 -0.397156 -0.531433 -0.615051 0.426147 1441740711 -0.397156 -0.531433 -0.615051 0.426147 1441740711 -0.397156 -0.531433 -0.615051 0.426147 1441740711 -0.396545 -0.530579 -0.614990 0.427917 1441740711 -0.396545 -0.530579 -0.614990 0.427917 1441740711 -0.396545 -0.530579 -0.614990 0.427917 1441740711 -0.396545 -0.530579 -0.614990 0.427917 1441740711 -0.396545 -0.530579 -0.614990 0.427917 1441740711 -0.396545 -0.530579 -0.614990 0.427917 1441740711 -0.396545 -0.530579 -0.614990 0.427917 1441740711 -0.392273 -0.536499 -0.608398 0.433838 1441740711 -0.392273 -0.536499 -0.608398 0.433838 1441740711 -0.392273 -0.536499 -0.608398 0.433838 1441740711 -0.392273 -0.536499 -0.608398 0.433838 1441740711 -0.392273 -0.536499 -0.608398 0.433838 1441740711 -0.392273 -0.536499 -0.608398 0.433838 1441740711 -0.381958 -0.550049 -0.596436 0.442627 1441740711 -0.381958 -0.550049 -0.596436 0.442627 1441740711 -0.381958 -0.550049 -0.596436 0.442627 1441740711 -0.381958 -0.550049 -0.596436 0.442627 1441740711 -0.381958 -0.550049 -0.596436 0.442627 1441740711 -0.381958 -0.550049 -0.596436 0.442627 1441740711 -0.369995 -0.566589 -0.581299 0.451904 1441740711 -0.369995 -0.566589 -0.581299 0.451904 1441740711 -0.369995 -0.566589 -0.581299 0.451904 1441740711 -0.369995 -0.566589 -0.581299 0.451904 1441740711 -0.369995 -0.566589 -0.581299 0.451904 1441740711 -0.369995 -0.566589 -0.581299 0.451904 1441740711 -0.369995 -0.566589 -0.581299 0.451904 1441740711 -0.362305 -0.579590 -0.568176 0.458374 1441740711 -0.362305 -0.579590 -0.568176 0.458374 1441740711 -0.362305 -0.579590 -0.568176 0.458374 1441740711 -0.362305 -0.579590 -0.568176 0.458374 1441740711 -0.362305 -0.579590 -0.568176 0.458374 1441740711 -0.362305 -0.579590 -0.568176 0.458374 1441740711 -0.366028 -0.581604 -0.559265 0.463684 1441740711 -0.366028 -0.581604 -0.559265 0.463684 1441740711 -0.366028 -0.581604 -0.559265 0.463684 1441740711 -0.366028 -0.581604 -0.559265 0.463684 1441740711 -0.366028 -0.581604 -0.559265 0.463684 1441740711 -0.366028 -0.581604 -0.559265 0.463684 1441740711 -0.366028 -0.581604 -0.559265 0.463684 1441740711 -0.382690 -0.570557 -0.557739 0.465881 1441740711 -0.382690 -0.570557 -0.557739 0.465881 1441740711 -0.382690 -0.570557 -0.557739 0.465881 1441740711 -0.382690 -0.570557 -0.557739 0.465881 1441740711 -0.382690 -0.570557 -0.557739 0.465881 1441740711 -0.382690 -0.570557 -0.557739 0.465881 1441740711 -0.395142 -0.565552 -0.552734 0.467529 1441740711 -0.395142 -0.565552 -0.552734 0.467529 1441740711 -0.395142 -0.565552 -0.552734 0.467529 1441740711 -0.395142 -0.565552 -0.552734 0.467529 1441740711 -0.395142 -0.565552 -0.552734 0.467529 1441740711 -0.395142 -0.565552 -0.552734 0.467529 1441740711 -0.395142 -0.565552 -0.552734 0.467529 1441740711 -0.376648 -0.589294 -0.528564 0.481201 1441740711 -0.376648 -0.589294 -0.528564 0.481201 1441740711 -0.376648 -0.589294 -0.528564 0.481201 1441740711 -0.376648 -0.589294 -0.528564 0.481201 1441740711 -0.376648 -0.589294 -0.528564 0.481201 1441740711 -0.376648 -0.589294 -0.528564 0.481201 1441740711 -0.381836 -0.609741 -0.514771 0.466431 1441740711 -0.381836 -0.609741 -0.514771 0.466431 1441740711 -0.381836 -0.609741 -0.514771 0.466431 1441740711 -0.381836 -0.609741 -0.514771 0.466431 1441740711 -0.381836 -0.609741 -0.514771 0.466431 1441740711 -0.381836 -0.609741 -0.514771 0.466431 1441740711 -0.383667 -0.596130 -0.526978 0.468750 1441740711 -0.383667 -0.596130 -0.526978 0.468750 1441740711 -0.383667 -0.596130 -0.526978 0.468750 1441740711 -0.383667 -0.596130 -0.526978 0.468750 1441740711 -0.383667 -0.596130 -0.526978 0.468750 1441740711 -0.383667 -0.596130 -0.526978 0.468750 1441740711 -0.385986 -0.583923 -0.537720 0.470093 1441740711 -0.385986 -0.583923 -0.537720 0.470093 1441740711 -0.385986 -0.583923 -0.537720 0.470093 1441740711 -0.385986 -0.583923 -0.537720 0.470093 1441740711 -0.385986 -0.583923 -0.537720 0.470093 1441740711 -0.385986 -0.583923 -0.537720 0.470093 1441740711 -0.397766 -0.576721 -0.548340 0.456604 1441740711 -0.397766 -0.576721 -0.548340 0.456604 1441740711 -0.397766 -0.576721 -0.548340 0.456604 1441740711 -0.397766 -0.576721 -0.548340 0.456604 1441740711 -0.397766 -0.576721 -0.548340 0.456604 1441740711 -0.397766 -0.576721 -0.548340 0.456604 1441740711 -0.402405 -0.565247 -0.563232 0.448792 1441740711 -0.402405 -0.565247 -0.563232 0.448792 1441740711 -0.402405 -0.565247 -0.563232 0.448792 1441740711 -0.402405 -0.565247 -0.563232 0.448792 1441740711 -0.402405 -0.565247 -0.563232 0.448792 1441740711 -0.402405 -0.565247 -0.563232 0.448792 1441740711 -0.402405 -0.565247 -0.563232 0.448792 1441740711 -0.404175 -0.561646 -0.570007 0.443115 1441740711 -0.404175 -0.561646 -0.570007 0.443115 1441740711 -0.404175 -0.561646 -0.570007 0.443115 1441740711 -0.404175 -0.561646 -0.570007 0.443115 1441740711 -0.404175 -0.561646 -0.570007 0.443115 1441740711 -0.404175 -0.561646 -0.570007 0.443115 1441740711 -0.407043 -0.557068 -0.578918 0.434570 1441740711 -0.407043 -0.557068 -0.578918 0.434570 1441740711 -0.407043 -0.557068 -0.578918 0.434570 1441740711 -0.407043 -0.557068 -0.578918 0.434570 1441740711 -0.407043 -0.557068 -0.578918 0.434570 1441740711 -0.407043 -0.557068 -0.578918 0.434570 1441740711 -0.408569 -0.551697 -0.585815 0.430786 1441740711 -0.408569 -0.551697 -0.585815 0.430786 1441740711 -0.408569 -0.551697 -0.585815 0.430786 1441740711 -0.408569 -0.551697 -0.585815 0.430786 1441740711 -0.408569 -0.551697 -0.585815 0.430786 1441740711 -0.408569 -0.551697 -0.585815 0.430786 1441740711 -0.405151 -0.552124 -0.589844 0.427979 1441740712 -0.405151 -0.552124 -0.589844 0.427979 1441740712 -0.405151 -0.552124 -0.589844 0.427979 1441740712 -0.405151 -0.552124 -0.589844 0.427979 1441740712 -0.405151 -0.552124 -0.589844 0.427979 1441740712 -0.405151 -0.552124 -0.589844 0.427979 1441740712 -0.404053 -0.554138 -0.591125 0.424622 1441740712 -0.404053 -0.554138 -0.591125 0.424622 1441740712 -0.404053 -0.554138 -0.591125 0.424622 1441740712 -0.404053 -0.554138 -0.591125 0.424622 1441740712 -0.404053 -0.554138 -0.591125 0.424622 1441740712 -0.404053 -0.554138 -0.591125 0.424622 1441740712 -0.404480 -0.555664 -0.590942 0.422546 1441740712 -0.404480 -0.555664 -0.590942 0.422546 1441740712 -0.404480 -0.555664 -0.590942 0.422546 1441740712 -0.404480 -0.555664 -0.590942 0.422546 1441740712 -0.404480 -0.555664 -0.590942 0.422546 1441740712 -0.404480 -0.555664 -0.590942 0.422546 1441740712 -0.404480 -0.555664 -0.590942 0.422546 1441740712 -0.403870 -0.557861 -0.589661 0.421997 1441740712 -0.403870 -0.557861 -0.589661 0.421997 1441740712 -0.403870 -0.557861 -0.589661 0.421997 1441740712 -0.403870 -0.557861 -0.589661 0.421997 1441740712 -0.403870 -0.557861 -0.589661 0.421997 1441740712 -0.403870 -0.557861 -0.589661 0.421997 1441740712 -0.398438 -0.565430 -0.583252 0.425842 1441740712 -0.398438 -0.565430 -0.583252 0.425842 1441740712 -0.398438 -0.565430 -0.583252 0.425842 1441740712 -0.398438 -0.565430 -0.583252 0.425842 1441740712 -0.398438 -0.565430 -0.583252 0.425842 1441740712 -0.398438 -0.565430 -0.583252 0.425842 1441740712 -0.390137 -0.577820 -0.570374 0.434387 1441740712 -0.390137 -0.577820 -0.570374 0.434387 1441740712 -0.390137 -0.577820 -0.570374 0.434387 1441740712 -0.390137 -0.577820 -0.570374 0.434387 1441740712 -0.390137 -0.577820 -0.570374 0.434387 1441740712 -0.390137 -0.577820 -0.570374 0.434387 1441740712 -0.390137 -0.577820 -0.570374 0.434387 1441740712 -0.385254 -0.588867 -0.554993 0.443665 1441740712 -0.385254 -0.588867 -0.554993 0.443665 1441740712 -0.385254 -0.588867 -0.554993 0.443665 1441740712 -0.385254 -0.588867 -0.554993 0.443665 1441740712 -0.385254 -0.588867 -0.554993 0.443665 1441740712 -0.385254 -0.588867 -0.554993 0.443665 1441740712 -0.385254 -0.588867 -0.554993 0.443665 1441740712 -0.389832 -0.590210 -0.543457 0.452087 1441740712 -0.389832 -0.590210 -0.543457 0.452087 1441740712 -0.389832 -0.590210 -0.543457 0.452087 1441740712 -0.389832 -0.590210 -0.543457 0.452087 1441740712 -0.389832 -0.590210 -0.543457 0.452087 1441740712 -0.389832 -0.590210 -0.543457 0.452087 1441740712 -0.392212 -0.591003 -0.533569 0.460632 1441740712 -0.392212 -0.591003 -0.533569 0.460632 1441740712 -0.392212 -0.591003 -0.533569 0.460632 1441740712 -0.392212 -0.591003 -0.533569 0.460632 1441740712 -0.392212 -0.591003 -0.533569 0.460632 1441740712 -0.392212 -0.591003 -0.533569 0.460632 1441740712 -0.362732 -0.610840 -0.508484 0.486633 1441740712 -0.362732 -0.610840 -0.508484 0.486633 1441740712 -0.362732 -0.610840 -0.508484 0.486633 1441740712 -0.362732 -0.610840 -0.508484 0.486633 1441740712 -0.362732 -0.610840 -0.508484 0.486633 1441740712 -0.362732 -0.610840 -0.508484 0.486633 1441740712 -0.362732 -0.610840 -0.508484 0.486633 1441740712 -0.362671 -0.635254 -0.489197 0.475098 1441740712 -0.362671 -0.635254 -0.489197 0.475098 1441740712 -0.362671 -0.635254 -0.489197 0.475098 1441740712 -0.362671 -0.635254 -0.489197 0.475098 1441740712 -0.362671 -0.635254 -0.489197 0.475098 1441740712 -0.362671 -0.635254 -0.489197 0.475098 1441740712 -0.366089 -0.625305 -0.490601 0.484070 1441740712 -0.366089 -0.625305 -0.490601 0.484070 1441740712 -0.366089 -0.625305 -0.490601 0.484070 1441740712 -0.366089 -0.625305 -0.490601 0.484070 1441740712 -0.366089 -0.625305 -0.490601 0.484070 1441740712 -0.366089 -0.625305 -0.490601 0.484070 1441740712 -0.369934 -0.615051 -0.503662 0.480896 1441740712 -0.369934 -0.615051 -0.503662 0.480896 1441740712 -0.369934 -0.615051 -0.503662 0.480896 1441740712 -0.369934 -0.615051 -0.503662 0.480896 1441740712 -0.369934 -0.615051 -0.503662 0.480896 1441740712 -0.369934 -0.615051 -0.503662 0.480896 1441740712 -0.369934 -0.615051 -0.503662 0.480896 1441740712 -0.384094 -0.603943 -0.514404 0.472412 1441740712 -0.384094 -0.603943 -0.514404 0.472412 1441740712 -0.384094 -0.603943 -0.514404 0.472412 1441740712 -0.384094 -0.603943 -0.514404 0.472412 1441740712 -0.384094 -0.603943 -0.514404 0.472412 1441740712 -0.384094 -0.603943 -0.514404 0.472412 1441740712 -0.390198 -0.593384 -0.529358 0.464172 1441740712 -0.390198 -0.593384 -0.529358 0.464172 1441740712 -0.390198 -0.593384 -0.529358 0.464172 1441740712 -0.390198 -0.593384 -0.529358 0.464172 1441740712 -0.390198 -0.593384 -0.529358 0.464172 1441740712 -0.390198 -0.593384 -0.529358 0.464172 1441740712 -0.396484 -0.585327 -0.541809 0.454590 1441740712 -0.396484 -0.585327 -0.541809 0.454590 1441740712 -0.396484 -0.585327 -0.541809 0.454590 1441740712 -0.396484 -0.585327 -0.541809 0.454590 1441740712 -0.396484 -0.585327 -0.541809 0.454590 1441740712 -0.396484 -0.585327 -0.541809 0.454590 1441740712 -0.396484 -0.585327 -0.541809 0.454590 1441740712 -0.403931 -0.575867 -0.553650 0.445801 1441740712 -0.403931 -0.575867 -0.553650 0.445801 1441740712 -0.403931 -0.575867 -0.553650 0.445801 1441740712 -0.403931 -0.575867 -0.553650 0.445801 1441740712 -0.403931 -0.575867 -0.553650 0.445801 1441740712 -0.403931 -0.575867 -0.553650 0.445801 1441740712 -0.410156 -0.568481 -0.562683 0.438171 1441740712 -0.410156 -0.568481 -0.562683 0.438171 1441740712 -0.410156 -0.568481 -0.562683 0.438171 1441740712 -0.410156 -0.568481 -0.562683 0.438171 1441740712 -0.410156 -0.568481 -0.562683 0.438171 1441740712 -0.410156 -0.568481 -0.562683 0.438171 1441740712 -0.410156 -0.568481 -0.562683 0.438171 1441740712 -0.410583 -0.563599 -0.572083 0.431946 1441740712 -0.410583 -0.563599 -0.572083 0.431946 1441740713 -0.410583 -0.563599 -0.572083 0.431946 1441740713 -0.410583 -0.563599 -0.572083 0.431946 1441740713 -0.410583 -0.563599 -0.572083 0.431946 1441740713 -0.411743 -0.560120 -0.577332 0.428284 1441740713 -0.411743 -0.560120 -0.577332 0.428284 1441740713 -0.411743 -0.560120 -0.577332 0.428284 1441740713 -0.411743 -0.560120 -0.577332 0.428284 1441740713 -0.411743 -0.560120 -0.577332 0.428284 1441740713 -0.411743 -0.560120 -0.577332 0.428284 1441740713 -0.411743 -0.560120 -0.577332 0.428284 1441740713 -0.412048 -0.558655 -0.581177 0.424744 1441740713 -0.412048 -0.558655 -0.581177 0.424744 1441740713 -0.412048 -0.558655 -0.581177 0.424744 1441740713 -0.412048 -0.558655 -0.581177 0.424744 1441740713 -0.412048 -0.558655 -0.581177 0.424744 1441740713 -0.412048 -0.558655 -0.581177 0.424744 1441740713 -0.410889 -0.558472 -0.583862 0.422424 1441740713 -0.410889 -0.558472 -0.583862 0.422424 1441740713 -0.410889 -0.558472 -0.583862 0.422424 1441740713 -0.410889 -0.558472 -0.583862 0.422424 1441740713 -0.410889 -0.558472 -0.583862 0.422424 1441740713 -0.410889 -0.558472 -0.583862 0.422424 1441740713 -0.410889 -0.558472 -0.583862 0.422424 1441740713 -0.410522 -0.559509 -0.584656 0.420349 1441740713 -0.410522 -0.559509 -0.584656 0.420349 1441740713 -0.410522 -0.559509 -0.584656 0.420349 1441740713 -0.410522 -0.559509 -0.584656 0.420349 1441740713 -0.410522 -0.559509 -0.584656 0.420349 1441740713 -0.410522 -0.559509 -0.584656 0.420349 1441740713 -0.410339 -0.562866 -0.583008 0.418396 1441740713 -0.410339 -0.562866 -0.583008 0.418396 1441740713 -0.410339 -0.562866 -0.583008 0.418396 1441740713 -0.410339 -0.562866 -0.583008 0.418396 1441740713 -0.410339 -0.562866 -0.583008 0.418396 1441740713 -0.410339 -0.562866 -0.583008 0.418396 1441740713 -0.409973 -0.566833 -0.576599 0.422119 1441740713 -0.409973 -0.566833 -0.576599 0.422119 1441740713 -0.409973 -0.566833 -0.576599 0.422119 1441740713 -0.409973 -0.566833 -0.576599 0.422119 1441740713 -0.409973 -0.566833 -0.576599 0.422119 1441740713 -0.409973 -0.566833 -0.576599 0.422119 1441740713 -0.414063 -0.567749 -0.569336 0.426819 1441740713 -0.414063 -0.567749 -0.569336 0.426819 1441740713 -0.414063 -0.567749 -0.569336 0.426819 1441740713 -0.414063 -0.567749 -0.569336 0.426819 1441740713 -0.414063 -0.567749 -0.569336 0.426819 1441740713 -0.414063 -0.567749 -0.569336 0.426819 1441740713 -0.414063 -0.567749 -0.569336 0.426819 1441740713 -0.424866 -0.560547 -0.568481 0.426819 1441740713 -0.424866 -0.560547 -0.568481 0.426819 1441740713 -0.424866 -0.560547 -0.568481 0.426819 1441740713 -0.424866 -0.560547 -0.568481 0.426819 1441740713 -0.424866 -0.560547 -0.568481 0.426819 1441740713 -0.424866 -0.560547 -0.568481 0.426819 1441740713 -0.427734 -0.554199 -0.570679 0.429260 1441740713 -0.427734 -0.554199 -0.570679 0.429260 1441740713 -0.427734 -0.554199 -0.570679 0.429260 1441740713 -0.427734 -0.554199 -0.570679 0.429260 1441740713 -0.427734 -0.554199 -0.570679 0.429260 1441740713 -0.427734 -0.554199 -0.570679 0.429260 1441740713 -0.400879 -0.574036 -0.552063 0.452820 1441740713 -0.400879 -0.574036 -0.552063 0.452820 1441740713 -0.400879 -0.574036 -0.552063 0.452820 1441740713 -0.400879 -0.574036 -0.552063 0.452820 1441740713 -0.400879 -0.574036 -0.552063 0.452820 1441740713 -0.400879 -0.574036 -0.552063 0.452820 1441740713 -0.400879 -0.574036 -0.552063 0.452820 1441740713 -0.378418 -0.614258 -0.516357 0.461487 1441740713 -0.378418 -0.614258 -0.516357 0.461487 1441740713 -0.378418 -0.614258 -0.516357 0.461487 1441740713 -0.378418 -0.614258 -0.516357 0.461487 1441740713 -0.378418 -0.614258 -0.516357 0.461487 1441740713 -0.378418 -0.614258 -0.516357 0.461487 1441740713 -0.396790 -0.608093 -0.508484 0.462891 1441740713 -0.396790 -0.608093 -0.508484 0.462891 1441740713 -0.396790 -0.608093 -0.508484 0.462891 1441740713 -0.396790 -0.608093 -0.508484 0.462891 1441740713 -0.396790 -0.608093 -0.508484 0.462891 1441740713 -0.396790 -0.608093 -0.508484 0.462891 1441740713 -0.387085 -0.604492 -0.521057 0.461853 1441740713 -0.387085 -0.604492 -0.521057 0.461853 1441740713 -0.387085 -0.604492 -0.521057 0.461853 1441740713 -0.387085 -0.604492 -0.521057 0.461853 1441740713 -0.387085 -0.604492 -0.521057 0.461853 1441740713 -0.387085 -0.604492 -0.521057 0.461853 1441740713 -0.387085 -0.604492 -0.521057 0.461853 1441740713 -0.399536 -0.594238 -0.533569 0.450195 1441740713 -0.399536 -0.594238 -0.533569 0.450195 1441740713 -0.399536 -0.594238 -0.533569 0.450195 1441740713 -0.399536 -0.594238 -0.533569 0.450195 1441740713 -0.399536 -0.594238 -0.533569 0.450195 1441740713 -0.399536 -0.594238 -0.533569 0.450195 1441740713 -0.409546 -0.581604 -0.546509 0.442017 1441740713 -0.409546 -0.581604 -0.546509 0.442017 1441740713 -0.409546 -0.581604 -0.546509 0.442017 1441740713 -0.409546 -0.581604 -0.546509 0.442017 1441740713 -0.409546 -0.581604 -0.546509 0.442017 1441740713 -0.409546 -0.581604 -0.546509 0.442017 1441740713 -0.412659 -0.573486 -0.558472 0.434692 1441740713 -0.412659 -0.573486 -0.558472 0.434692 1441740713 -0.412659 -0.573486 -0.558472 0.434692 1441740713 -0.412659 -0.573486 -0.558472 0.434692 1441740713 -0.412659 -0.573486 -0.558472 0.434692 1441740713 -0.412659 -0.573486 -0.558472 0.434692 1441740713 -0.413574 -0.568115 -0.568237 0.428223 1441740713 -0.413574 -0.568115 -0.568237 0.428223 1441740713 -0.413574 -0.568115 -0.568237 0.428223 1441740713 -0.413574 -0.568115 -0.568237 0.428223 1441740713 -0.413574 -0.568115 -0.568237 0.428223 1441740713 -0.416138 -0.561829 -0.575867 0.423767 1441740713 -0.416138 -0.561829 -0.575867 0.423767 1441740713 -0.416138 -0.561829 -0.575867 0.423767 1441740713 -0.416138 -0.561829 -0.575867 0.423767 1441740714 -0.416138 -0.561829 -0.575867 0.423767 1441740714 -0.416138 -0.561829 -0.575867 0.423767 1441740714 -0.416138 -0.561829 -0.575867 0.423767 1441740714 -0.414246 -0.559631 -0.581116 0.421387 1441740714 -0.414246 -0.559631 -0.581116 0.421387 1441740714 -0.414246 -0.559631 -0.581116 0.421387 1441740714 -0.414246 -0.559631 -0.581116 0.421387 1441740714 -0.414246 -0.559631 -0.581116 0.421387 1441740714 -0.414246 -0.559631 -0.581116 0.421387 1441740714 -0.409363 -0.561584 -0.583557 0.420227 1441740714 -0.409363 -0.561584 -0.583557 0.420227 1441740714 -0.409363 -0.561584 -0.583557 0.420227 1441740714 -0.409363 -0.561584 -0.583557 0.420227 1441740714 -0.409363 -0.561584 -0.583557 0.420227 1441740714 -0.409363 -0.561584 -0.583557 0.420227 1441740714 -0.407532 -0.563965 -0.584106 0.418091 1441740714 -0.407532 -0.563965 -0.584106 0.418091 1441740714 -0.407532 -0.563965 -0.584106 0.418091 1441740714 -0.407532 -0.563965 -0.584106 0.418091 1441740714 -0.407532 -0.563965 -0.584106 0.418091 1441740714 -0.407532 -0.563965 -0.584106 0.418091 1441740714 -0.406616 -0.565247 -0.585205 0.415588 1441740714 -0.406616 -0.565247 -0.585205 0.415588 1441740714 -0.406616 -0.565247 -0.585205 0.415588 1441740714 -0.406616 -0.565247 -0.585205 0.415588 1441740714 -0.406616 -0.565247 -0.585205 0.415588 1441740714 -0.406616 -0.565247 -0.585205 0.415588 1441740714 -0.405396 -0.565247 -0.586426 0.415100 1441740714 -0.405396 -0.565247 -0.586426 0.415100 1441740714 -0.405396 -0.565247 -0.586426 0.415100 1441740714 -0.405396 -0.565247 -0.586426 0.415100 1441740714 -0.405396 -0.565247 -0.586426 0.415100 1441740714 -0.405396 -0.565247 -0.586426 0.415100 1441740714 -0.405396 -0.565247 -0.586426 0.415100 1441740714 -0.405457 -0.568359 -0.582764 0.415955 1441740714 -0.405457 -0.568359 -0.582764 0.415955 1441740714 -0.405457 -0.568359 -0.582764 0.415955 1441740714 -0.405457 -0.568359 -0.582764 0.415955 1441740714 -0.405457 -0.568359 -0.582764 0.415955 1441740714 -0.405457 -0.568359 -0.582764 0.415955 1441740714 -0.403809 -0.574036 -0.575256 0.420166 1441740714 -0.403809 -0.574036 -0.575256 0.420166 1441740714 -0.403809 -0.574036 -0.575256 0.420166 1441740714 -0.403809 -0.574036 -0.575256 0.420166 1441740714 -0.403809 -0.574036 -0.575256 0.420166 1441740714 -0.403809 -0.574036 -0.575256 0.420166 1441740714 -0.408081 -0.575684 -0.568115 0.423523 1441740714 -0.408081 -0.575684 -0.568115 0.423523 1441740714 -0.408081 -0.575684 -0.568115 0.423523 1441740714 -0.408081 -0.575684 -0.568115 0.423523 1441740714 -0.408081 -0.575684 -0.568115 0.423523 1441740714 -0.408081 -0.575684 -0.568115 0.423523 1441740714 -0.422424 -0.565735 -0.570923 0.419128 1441740714 -0.422424 -0.565735 -0.570923 0.419128 1441740714 -0.422424 -0.565735 -0.570923 0.419128 1441740714 -0.422424 -0.565735 -0.570923 0.419128 1441740714 -0.422424 -0.565735 -0.570923 0.419128 1441740714 -0.422424 -0.565735 -0.570923 0.419128 1441740714 -0.425049 -0.556152 -0.574402 0.424438 1441740714 -0.425049 -0.556152 -0.574402 0.424438 1441740714 -0.425049 -0.556152 -0.574402 0.424438 1441740714 -0.425049 -0.556152 -0.574402 0.424438 1441740714 -0.425049 -0.556152 -0.574402 0.424438 1441740714 -0.425049 -0.556152 -0.574402 0.424438 1441740714 -0.425049 -0.556152 -0.574402 0.424438 1441740714 -0.395325 -0.576782 -0.555359 0.450195 1441740714 -0.395325 -0.576782 -0.555359 0.450195 1441740714 -0.395325 -0.576782 -0.555359 0.450195 1441740714 -0.395325 -0.576782 -0.555359 0.450195 1441740714 -0.395325 -0.576782 -0.555359 0.450195 1441740714 -0.382263 -0.612122 -0.526245 0.449829 1441740714 -0.382263 -0.612122 -0.526245 0.449829 1441740714 -0.382263 -0.612122 -0.526245 0.449829 1441740714 -0.382263 -0.612122 -0.526245 0.449829 1441740714 -0.382263 -0.612122 -0.526245 0.449829 1441740714 -0.382263 -0.612122 -0.526245 0.449829 1441740714 -0.385925 -0.611816 -0.521484 0.452637 1441740714 -0.385925 -0.611816 -0.521484 0.452637 1441740714 -0.385925 -0.611816 -0.521484 0.452637 1441740714 -0.385925 -0.611816 -0.521484 0.452637 1441740714 -0.385925 -0.611816 -0.521484 0.452637 1441740714 -0.385925 -0.611816 -0.521484 0.452637 1441740714 -0.385925 -0.611816 -0.521484 0.452637 1441740714 -0.384216 -0.603027 -0.529907 0.456116 1441740714 -0.384216 -0.603027 -0.529907 0.456116 1441740714 -0.384216 -0.603027 -0.529907 0.456116 1441740714 -0.384216 -0.603027 -0.529907 0.456116 1441740714 -0.384216 -0.603027 -0.529907 0.456116 1441740714 -0.384216 -0.603027 -0.529907 0.456116 1441740714 -0.397400 -0.594727 -0.538513 0.445435 1441740714 -0.397400 -0.594727 -0.538513 0.445435 1441740714 -0.397400 -0.594727 -0.538513 0.445435 1441740714 -0.397400 -0.594727 -0.538513 0.445435 1441740714 -0.397400 -0.594727 -0.538513 0.445435 1441740714 -0.397400 -0.594727 -0.538513 0.445435 1441740714 -0.405457 -0.579956 -0.557495 0.434143 1441740714 -0.405457 -0.579956 -0.557495 0.434143 1441740714 -0.405457 -0.579956 -0.557495 0.434143 1441740714 -0.405457 -0.579956 -0.557495 0.434143 1441740714 -0.405457 -0.579956 -0.557495 0.434143 1441740714 -0.405457 -0.579956 -0.557495 0.434143 1441740714 -0.407654 -0.571960 -0.570984 0.425110 1441740714 -0.407654 -0.571960 -0.570984 0.425110 1441740714 -0.407654 -0.571960 -0.570984 0.425110 1441740714 -0.407654 -0.571960 -0.570984 0.425110 1441740714 -0.407654 -0.571960 -0.570984 0.425110 1441740714 -0.407654 -0.571960 -0.570984 0.425110 1441740714 -0.410217 -0.565063 -0.582581 0.416016 1441740714 -0.410217 -0.565063 -0.582581 0.416016 1441740714 -0.410217 -0.565063 -0.582581 0.416016 1441740714 -0.410217 -0.565063 -0.582581 0.416016 1441740714 -0.410217 -0.565063 -0.582581 0.416016 1441740715 -0.410217 -0.565063 -0.582581 0.416016 1441740715 -0.412903 -0.557678 -0.593018 0.408569 1441740715 -0.412903 -0.557678 -0.593018 0.408569 1441740715 -0.412903 -0.557678 -0.593018 0.408569 1441740715 -0.412903 -0.557678 -0.593018 0.408569 1441740715 -0.412903 -0.557678 -0.593018 0.408569 1441740715 -0.412903 -0.557678 -0.593018 0.408569 1441740715 -0.412720 -0.553101 -0.600403 0.404175 1441740715 -0.412720 -0.553101 -0.600403 0.404175 1441740715 -0.412720 -0.553101 -0.600403 0.404175 1441740715 -0.412720 -0.553101 -0.600403 0.404175 1441740715 -0.412720 -0.553101 -0.600403 0.404175 1441740715 -0.412720 -0.553101 -0.600403 0.404175 1441740715 -0.411438 -0.551147 -0.605347 0.400757 1441740715 -0.411438 -0.551147 -0.605347 0.400757 1441740715 -0.411438 -0.551147 -0.605347 0.400757 1441740715 -0.411438 -0.551147 -0.605347 0.400757 1441740715 -0.411438 -0.551147 -0.605347 0.400757 1441740715 -0.411438 -0.551147 -0.605347 0.400757 1441740715 -0.411438 -0.551147 -0.605347 0.400757 1441740715 -0.413269 -0.548645 -0.607422 0.399048 1441740715 -0.413269 -0.548645 -0.607422 0.399048 1441740715 -0.413269 -0.548645 -0.607422 0.399048 1441740715 -0.413269 -0.548645 -0.607422 0.399048 1441740715 -0.413269 -0.548645 -0.607422 0.399048 1441740715 -0.413269 -0.548645 -0.607422 0.399048 1441740715 -0.415955 -0.545898 -0.608154 0.398987 1441740715 -0.415955 -0.545898 -0.608154 0.398987 1441740715 -0.415955 -0.545898 -0.608154 0.398987 1441740715 -0.415955 -0.545898 -0.608154 0.398987 1441740715 -0.415955 -0.545898 -0.608154 0.398987 1441740715 -0.415955 -0.545898 -0.608154 0.398987 1441740715 -0.415955 -0.545898 -0.608154 0.398987 1441740715 -0.416931 -0.546448 -0.605347 0.401489 1441740715 -0.416931 -0.546448 -0.605347 0.401489 1441740715 -0.416931 -0.546448 -0.605347 0.401489 1441740715 -0.416931 -0.546448 -0.605347 0.401489 1441740715 -0.416931 -0.546448 -0.605347 0.401489 1441740715 -0.416931 -0.546448 -0.605347 0.401489 1441740715 -0.413330 -0.554382 -0.596375 0.407715 1441740715 -0.413330 -0.554382 -0.596375 0.407715 1441740715 -0.413330 -0.554382 -0.596375 0.407715 1441740715 -0.413330 -0.554382 -0.596375 0.407715 1441740715 -0.413330 -0.554382 -0.596375 0.407715 1441740715 -0.413330 -0.554382 -0.596375 0.407715 1441740715 -0.407043 -0.566772 -0.582458 0.416931 1441740715 -0.407043 -0.566772 -0.582458 0.416931 1441740715 -0.407043 -0.566772 -0.582458 0.416931 1441740715 -0.407043 -0.566772 -0.582458 0.416931 1441740715 -0.407043 -0.566772 -0.582458 0.416931 1441740715 -0.407043 -0.566772 -0.582458 0.416931 1441740715 -0.407654 -0.573975 -0.570801 0.422546 1441740715 -0.407654 -0.573975 -0.570801 0.422546 1441740715 -0.407654 -0.573975 -0.570801 0.422546 1441740715 -0.407654 -0.573975 -0.570801 0.422546 1441740715 -0.407654 -0.573975 -0.570801 0.422546 1441740715 -0.407654 -0.573975 -0.570801 0.422546 1441740715 -0.407654 -0.573975 -0.570801 0.422546 1441740715 -0.418274 -0.567322 -0.568115 0.424866 1441740715 -0.418274 -0.567322 -0.568115 0.424866 1441740715 -0.418274 -0.567322 -0.568115 0.424866 1441740715 -0.418274 -0.567322 -0.568115 0.424866 1441740715 -0.418274 -0.567322 -0.568115 0.424866 1441740715 -0.418274 -0.567322 -0.568115 0.424866 1441740715 -0.410461 -0.569519 -0.556824 0.444031 1441740715 -0.410461 -0.569519 -0.556824 0.444031 1441740715 -0.410461 -0.569519 -0.556824 0.444031 1441740715 -0.410461 -0.569519 -0.556824 0.444031 1441740715 -0.410461 -0.569519 -0.556824 0.444031 1441740715 -0.410461 -0.569519 -0.556824 0.444031 1441740715 -0.368042 -0.613220 -0.516663 0.470703 1441740715 -0.368042 -0.613220 -0.516663 0.470703 1441740715 -0.368042 -0.613220 -0.516663 0.470703 1441740715 -0.368042 -0.613220 -0.516663 0.470703 1441740715 -0.368042 -0.613220 -0.516663 0.470703 1441740715 -0.368042 -0.613220 -0.516663 0.470703 1441740715 -0.368042 -0.613220 -0.516663 0.470703 1441740715 -0.372131 -0.639587 -0.493469 0.457153 1441740715 -0.372131 -0.639587 -0.493469 0.457153 1441740715 -0.372131 -0.639587 -0.493469 0.457153 1441740715 -0.372131 -0.639587 -0.493469 0.457153 1441740715 -0.372131 -0.639587 -0.493469 0.457153 1441740715 -0.372131 -0.639587 -0.493469 0.457153 1441740715 -0.385254 -0.620117 -0.494690 0.471558 1441740715 -0.385254 -0.620117 -0.494690 0.471558 1441740715 -0.385254 -0.620117 -0.494690 0.471558 1441740715 -0.385254 -0.620117 -0.494690 0.471558 1441740715 -0.385254 -0.620117 -0.494690 0.471558 1441740715 -0.385254 -0.620117 -0.494690 0.471558 1441740715 -0.385254 -0.620117 -0.494690 0.471558 1441740715 -0.384338 -0.615662 -0.505310 0.466797 1441740715 -0.384338 -0.615662 -0.505310 0.466797 1441740715 -0.384338 -0.615662 -0.505310 0.466797 1441740715 -0.384338 -0.615662 -0.505310 0.466797 1441740715 -0.384338 -0.615662 -0.505310 0.466797 1441740715 -0.384338 -0.615662 -0.505310 0.466797 1441740715 -0.405212 -0.599792 -0.518677 0.455078 1441740715 -0.405212 -0.599792 -0.518677 0.455078 1441740715 -0.405212 -0.599792 -0.518677 0.455078 1441740715 -0.405212 -0.599792 -0.518677 0.455078 1441740715 -0.405212 -0.599792 -0.518677 0.455078 1441740715 -0.405212 -0.599792 -0.518677 0.455078 1441740715 -0.419189 -0.579956 -0.541138 0.441772 1441740715 -0.419189 -0.579956 -0.541138 0.441772 1441740715 -0.419189 -0.579956 -0.541138 0.441772 1441740715 -0.419189 -0.579956 -0.541138 0.441772 1441740715 -0.419189 -0.579956 -0.541138 0.441772 1441740715 -0.419189 -0.579956 -0.541138 0.441772 1441740715 -0.419189 -0.579956 -0.541138 0.441772 1441740715 -0.423767 -0.571228 -0.557495 0.428223 1441740715 -0.423767 -0.571228 -0.557495 0.428223 1441740715 -0.423767 -0.571228 -0.557495 0.428223 1441740715 -0.423767 -0.571228 -0.557495 0.428223 1441740715 -0.423767 -0.571228 -0.557495 0.428223 1441740716 -0.426819 -0.562988 -0.569397 0.420349 1441740716 -0.426819 -0.562988 -0.569397 0.420349 1441740716 -0.426819 -0.562988 -0.569397 0.420349 1441740716 -0.426819 -0.562988 -0.569397 0.420349 1441740716 -0.426819 -0.562988 -0.569397 0.420349 1441740716 -0.426819 -0.562988 -0.569397 0.420349 1441740716 -0.426819 -0.562988 -0.569397 0.420349 1441740716 -0.427673 -0.558289 -0.576599 0.415955 1441740716 -0.427673 -0.558289 -0.576599 0.415955 1441740716 -0.427673 -0.558289 -0.576599 0.415955 1441740716 -0.427673 -0.558289 -0.576599 0.415955 1441740716 -0.427673 -0.558289 -0.576599 0.415955 1441740716 -0.427673 -0.558289 -0.576599 0.415955 1441740716 -0.423462 -0.559204 -0.581055 0.412842 1441740716 -0.423462 -0.559204 -0.581055 0.412842 1441740716 -0.423462 -0.559204 -0.581055 0.412842 1441740716 -0.423462 -0.559204 -0.581055 0.412842 1441740716 -0.423462 -0.559204 -0.581055 0.412842 1441740716 -0.420044 -0.562378 -0.582642 0.409729 1441740716 -0.420044 -0.562378 -0.582642 0.409729 1441740716 -0.420044 -0.562378 -0.582642 0.409729 1441740716 -0.420044 -0.562378 -0.582642 0.409729 1441740716 -0.420044 -0.562378 -0.582642 0.409729 1441740716 -0.420044 -0.562378 -0.582642 0.409729 1441740716 -0.414429 -0.565125 -0.584351 0.409302 1441740716 -0.414429 -0.565125 -0.584351 0.409302 1441740716 -0.414429 -0.565125 -0.584351 0.409302 1441740716 -0.414429 -0.565125 -0.584351 0.409302 1441740716 -0.414429 -0.565125 -0.584351 0.409302 1441740716 -0.414429 -0.565125 -0.584351 0.409302 1441740716 -0.414429 -0.565125 -0.584351 0.409302 1441740716 -0.408630 -0.569214 -0.581482 0.413452 1441740716 -0.408630 -0.569214 -0.581482 0.413452 1441740716 -0.408630 -0.569214 -0.581482 0.413452 1441740716
[truncated: 240,809 more chars]
