# Supplementary material for: Quaternion-Based Gesture Recognition Using Wireless Wearable Motion Capture Sensors
Source: Sensors (Basel). 2016 Apr 28;16(5):605. doi: 10.3390/s16050605 (PMC4883296; doi:10.3390/s16050605)
Supplement: Supplementary file 1 [file sensors-16-00605-s001.zip › MultiSensorGestureData/P2/2. Uppercut/Training15.txt]

0.698792 -0.258667 -0.658325 -0.106506 1441740889 0.698792 -0.258667 -0.658325 -0.106506 1441740889 0.698792 -0.258667 -0.658325 -0.106506 1441740889 0.698792 -0.258667 -0.658325 -0.106506 1441740889 0.698792 -0.258667 -0.658325 -0.106506 1441740889 0.714172 -0.287720 -0.623840 -0.134216 1441740889 0.714172 -0.287720 -0.623840 -0.134216 1441740889 0.714172 -0.287720 -0.623840 -0.134216 1441740889 0.714172 -0.287720 -0.623840 -0.134216 1441740889 0.714172 -0.287720 -0.623840 -0.134216 1441740889 0.714172 -0.287720 -0.623840 -0.134216 1441740889 0.698730 -0.335876 -0.618530 -0.127930 1441740889 0.698730 -0.335876 -0.618530 -0.127930 1441740889 0.698730 -0.335876 -0.618530 -0.127930 1441740889 0.698730 -0.335876 -0.618530 -0.127930 1441740889 0.698730 -0.335876 -0.618530 -0.127930 1441740889 0.698730 -0.335876 -0.618530 -0.127930 1441740889 0.644226 -0.415649 -0.634827 -0.095947 1441740889 0.644226 -0.415649 -0.634827 -0.095947 1441740889 0.644226 -0.415649 -0.634827 -0.095947 1441740889 0.644226 -0.415649 -0.634827 -0.095947 1441740889 0.644226 -0.415649 -0.634827 -0.095947 1441740889 0.644226 -0.415649 -0.634827 -0.095947 1441740889 0.576416 -0.473389 -0.666077 0.000732 1441740889 0.576416 -0.473389 -0.666077 0.000732 1441740889 0.576416 -0.473389 -0.666077 0.000732 1441740889 0.576416 -0.473389 -0.666077 0.000732 1441740889 0.576416 -0.473389 -0.666077 0.000732 1441740889 0.576416 -0.473389 -0.666077 0.000732 1441740889 0.439026 -0.545837 -0.702820 0.124023 1441740889 0.439026 -0.545837 -0.702820 0.124023 1441740889 0.439026 -0.545837 -0.702820 0.124023 1441740889 0.439026 -0.545837 -0.702820 0.124023 1441740889 0.439026 -0.545837 -0.702820 0.124023 1441740889 0.439026 -0.545837 -0.702820 0.124023 1441740889 0.251282 -0.592896 -0.718750 0.262268 1441740889 0.251282 -0.592896 -0.718750 0.262268 1441740890 0.251282 -0.592896 -0.718750 0.262268 1441740890 0.251282 -0.592896 -0.718750 0.262268 1441740890 0.251282 -0.592896 -0.718750 0.262268 1441740890 0.251282 -0.592896 -0.718750 0.262268 1441740890 0.003662 -0.606445 -0.699646 0.377869 1441740890 0.003662 -0.606445 -0.699646 0.377869 1441740890 0.003662 -0.606445 -0.699646 0.377869 1441740890 0.003662 -0.606445 -0.699646 0.377869 1441740890 0.003662 -0.606445 -0.699646 0.377869 1441740890 0.003662 -0.606445 -0.699646 0.377869 1441740890 0.003662 -0.606445 -0.699646 0.377869 1441740890 -0.231445 -0.558655 -0.620605 0.499268 1441740890 -0.231445 -0.558655 -0.620605 0.499268 1441740890 -0.231445 -0.558655 -0.620605 0.499268 1441740890 -0.231445 -0.558655 -0.620605 0.499268 1441740890 -0.231445 -0.558655 -0.620605 0.499268 1441740890 -0.231445 -0.558655 -0.620605 0.499268 1441740890 -0.436035 -0.483154 -0.504639 0.567322 1441740890 -0.436035 -0.483154 -0.504639 0.567322 1441740890 -0.436035 -0.483154 -0.504639 0.567322 1441740890 -0.436035 -0.483154 -0.504639 0.567322 1441740890 -0.436035 -0.483154 -0.504639 0.567322 1441740890 -0.436035 -0.483154 -0.504639 0.567322 1441740890 -0.575867 -0.400818 -0.328735 0.632202 1441740890 -0.575867 -0.400818 -0.328735 0.632202 1441740890 -0.575867 -0.400818 -0.328735 0.632202 1441740890 -0.575867 -0.400818 -0.328735 0.632202 1441740890 -0.575867 -0.400818 -0.328735 0.632202 1441740890 -0.617798 -0.386108 -0.237000 0.642761 1441740890 -0.617798 -0.386108 -0.237000 0.642761 1441740890 -0.617798 -0.386108 -0.237000 0.642761 1441740890 -0.617798 -0.386108 -0.237000 0.642761 1441740890 -0.564636 -0.444031 -0.269897 0.641235 1441740890 -0.564636 -0.444031 -0.269897 0.641235 1441740890 -0.564636 -0.444031 -0.269897 0.641235 1441740890 -0.564636 -0.444031 -0.269897 0.641235 1441740890 -0.564636 -0.444031 -0.269897 0.641235 1441740890 -0.564636 -0.444031 -0.269897 0.641235 1441740890 -0.564636 -0.444031 -0.269897 0.641235 1441740890 -0.455933 -0.518860 -0.393555 0.606689 1441740890 -0.455933 -0.518860 -0.393555 0.606689 1441740890 -0.455933 -0.518860 -0.393555 0.606689 1441740890 -0.455933 -0.518860 -0.393555 0.606689 1441740890 -0.455933 -0.518860 -0.393555 0.606689 1441740890 -0.455933 -0.518860 -0.393555 0.606689 1441740890 -0.266479 -0.585266 -0.521057 0.561218 1441740890 -0.266479 -0.585266 -0.521057 0.561218 1441740890 -0.266479 -0.585266 -0.521057 0.561218 1441740890 -0.266479 -0.585266 -0.521057 0.561218 1441740890 -0.266479 -0.585266 -0.521057 0.561218 1441740890 -0.017090 -0.606018 -0.634094 0.480042 1441740890 -0.017090 -0.606018 -0.634094 0.480042 1441740890 -0.017090 -0.606018 -0.634094 0.480042 1441740890 -0.017090 -0.606018 -0.634094 0.480042 1441740890 -0.017090 -0.606018 -0.634094 0.480042 1441740890 -0.017090 -0.606018 -0.634094 0.480042 1441740890 0.255249 -0.577087 -0.693787 0.347168 1441740890 0.255249 -0.577087 -0.693787 0.347168 1441740890 0.255249 -0.577087 -0.693787 0.347168 1441740890 0.255249 -0.577087 -0.693787 0.347168 1441740890 0.255249 -0.577087 -0.693787 0.347168 1441740890 0.433777 -0.533813 -0.703613 0.178345 1441740890 0.433777 -0.533813 -0.703613 0.178345 1441740890 0.433777 -0.533813 -0.703613 0.178345 1441740890 0.433777 -0.533813 -0.703613 0.178345 1441740890 0.433777 -0.533813 -0.703613 0.178345 1441740890 0.433777 -0.533813 -0.703613 0.178345 1441740890 0.433777 -0.533813 -0.703613 0.178345 1441740890 0.520569 -0.492554 -0.696289 0.040405 1441740890 0.520569 -0.492554 -0.696289 0.040405 1441740890 0.520569 -0.492554 -0.696289 0.040405 1441740890 0.520569 -0.492554 -0.696289 0.040405 1441740890 0.520569 -0.492554 -0.696289 0.040405 1441740890 0.520569 -0.492554 -0.696289 0.040405 1441740890 0.520569 -0.492554 -0.696289 0.040405 1441740890 0.606995 -0.400391 -0.685608 -0.035950 1441740890 0.606995 -0.400391 -0.685608 -0.035950 1441740890 0.606995 -0.400391 -0.685608 -0.035950 1441740890 0.606995 -0.400391 -0.685608 -0.035950 1441740890 0.606995 -0.400391 -0.685608 -0.035950 1441740890 0.606995 -0.400391 -0.685608 -0.035950 1441740890 0.679443 -0.307251 -0.650269 -0.145447 1441740890 0.679443 -0.307251 -0.650269 -0.145447 1441740890 0.679443 -0.307251 -0.650269 -0.145447 1441740890 0.679443 -0.307251 -0.650269 -0.145447 1441740890 0.679443 -0.307251 -0.650269 -0.145447 1441740890 0.679443 -0.307251 -0.650269 -0.145447 1441740890 0.717834 -0.268311 -0.588196 -0.258484 1441740890 0.717834 -0.268311 -0.588196 -0.258484 1441740890 0.717834 -0.268311 -0.588196 -0.258484 1441740890 0.717834 -0.268311 -0.588196 -0.258484 1441740890 0.735229 -0.260742 -0.521484 -0.345764 1441740890 0.735229 -0.260742 -0.521484 -0.345764 1441740890 0.735229 -0.260742 -0.521484 -0.345764 1441740890 0.735229 -0.260742 -0.521484 -0.345764 1441740890 0.731995 -0.283569 -0.473206 -0.399902 1441740890 0.731995 -0.283569 -0.473206 -0.399902 1441740890 0.731995 -0.283569 -0.473206 -0.399902 1441740890 0.731995 -0.283569 -0.473206 -0.399902 1441740890 0.731995 -0.283569 -0.473206 -0.399902 1441740890 0.731995 -0.283569 -0.473206 -0.399902 1441740890 0.726929 -0.318665 -0.454712 -0.404053 1441740890 0.726929 -0.318665 -0.454712 -0.404053 1441740890 0.726929 -0.318665 -0.454712 -0.404053 1441740891 0.726929 -0.318665 -0.454712 -0.404053 1441740891 0.726929 -0.318665 -0.454712 -0.404053 1441740891 0.726929 -0.318665 -0.454712 -0.404053 1441740891 0.726929 -0.318665 -0.454712 -0.404053 1441740891 0.683411 -0.396973 -0.521118 -0.322205 1441740891 0.683411 -0.396973 -0.521118 -0.322205 1441740891 0.683411 -0.396973 -0.521118 -0.322205 1441740891 0.683411 -0.396973 -0.521118 -0.322205 1441740891 0.683411 -0.396973 -0.521118 -0.322205 1441740891 0.683411 -0.396973 -0.521118 -0.322205 1441740891 0.598083 -0.476563 -0.622803 -0.165527 1441740891 0.598083 -0.476563 -0.622803 -0.165527 1441740891 0.598083 -0.476563 -0.622803 -0.165527 1441740891 0.598083 -0.476563 -0.622803 -0.165527 1441740891 0.598083 -0.476563 -0.622803 -0.165527 1441740891 0.598083 -0.476563 -0.622803 -0.165527 1441740891 0.472900 -0.544922 -0.692139 0.020081 1441740891 0.472900 -0.544922 -0.692139 0.020081 1441740891 0.472900 -0.544922 -0.692139 0.020081 1441740891 0.472900 -0.544922 -0.692139 0.020081 1441740891 0.301147 -0.600952 -0.718872 0.177124 1441740891 0.301147 -0.600952 -0.718872 0.177124 1441740891 0.301147 -0.600952 -0.718872 0.177124 1441740891 0.301147 -0.600952 -0.718872 0.177124 1441740891 0.301147 -0.600952 -0.718872 0.177124 1441740891 0.301147 -0.600952 -0.718872 0.177124 1441740891 0.028015 -0.612976 -0.701782 0.362000 1441740891 0.028015 -0.612976 -0.701782 0.362000 1441740891 0.028015 -0.612976 -0.701782 0.362000 1441740891 0.028015 -0.612976 -0.701782 0.362000 1441740891 0.028015 -0.612976 -0.701782 0.362000 1441740891 -0.265930 -0.528015 -0.587036 0.553101 1441740891 -0.265930 -0.528015 -0.587036 0.553101 1441740891 -0.265930 -0.528015 -0.587036 0.553101 1441740891 -0.265930 -0.528015 -0.587036 0.553101 1441740891 -0.265930 -0.528015 -0.587036 0.553101 1441740891 -0.265930 -0.528015 -0.587036 0.553101 1441740891 -0.489319 -0.409424 -0.422119 0.644043 1441740891 -0.489319 -0.409424 -0.422119 0.644043 1441740891 -0.489319 -0.409424 -0.422119 0.644043 1441740891 -0.489319 -0.409424 -0.422119 0.644043 1441740891 -0.489319 -0.409424 -0.422119 0.644043 1441740891 -0.489319 -0.409424 -0.422119 0.644043 1441740891 -0.598389 -0.330139 -0.298157 0.666382 1441740891 -0.598389 -0.330139 -0.298157 0.666382 1441740891 -0.598389 -0.330139 -0.298157 0.666382 1441740891 -0.598389 -0.330139 -0.298157 0.666382 1441740891 -0.598389 -0.330139 -0.298157 0.666382 1441740891 -0.598389 -0.330139 -0.298157 0.666382 1441740891 -0.598389 -0.330139 -0.298157 0.666382 1441740891 -0.598389 -0.333923 -0.297241 0.664917 1441740891 -0.598389 -0.333923 -0.297241 0.664917 1441740891 -0.598389 -0.333923 -0.297241 0.664917 1441740891 -0.598389 -0.333923 -0.297241 0.664917 1441740891 -0.598389 -0.333923 -0.297241 0.664917 1441740891 -0.598389 -0.333923 -0.297241 0.664917 1441740891 -0.511719 -0.395325 -0.373474 0.665161 1441740891 -0.511719 -0.395325 -0.373474 0.665161 1441740891 -0.511719 -0.395325 -0.373474 0.665161 1441740891 -0.511719 -0.395325 -0.373474 0.665161 1441740891 -0.511719 -0.395325 -0.373474 0.665161 1441740891 -0.511719 -0.395325 -0.373474 0.665161 1441740891 -0.344238 -0.473938 -0.492004 0.644104 1441740891 -0.344238 -0.473938 -0.492004 0.644104 1441740891 -0.344238 -0.473938 -0.492004 0.644104 1441740891 -0.344238 -0.473938 -0.492004 0.644104 1441740891 -0.344238 -0.473938 -0.492004 0.644104 1441740891 -0.344238 -0.473938 -0.492004 0.644104 1441740891 -0.096680 -0.537292 -0.619934 0.563599 1441740891 -0.096680 -0.537292 -0.619934 0.563599 1441740891 -0.096680 -0.537292 -0.619934 0.563599 1441740891 -0.096680 -0.537292 -0.619934 0.563599 1441740891 -0.096680 -0.537292 -0.619934 0.563599 1441740891 -0.096680 -0.537292 -0.619934 0.563599 1441740891 0.177856 -0.552856 -0.700684 0.414551 1441740891 0.177856 -0.552856 -0.700684 0.414551 1441740891 0.177856 -0.552856 -0.700684 0.414551 1441740891 0.177856 -0.552856 -0.700684 0.414551 1441740891 0.177856 -0.552856 -0.700684 0.414551 1441740891 0.441284 -0.521912 -0.702393 0.198853 1441740891 0.441284 -0.521912 -0.702393 0.198853 1441740891 0.441284 -0.521912 -0.702393 0.198853 1441740891 0.441284 -0.521912 -0.702393 0.198853 1441740891 0.441284 -0.521912 -0.702393 0.198853 1441740891 0.441284 -0.521912 -0.702393 0.198853 1441740891 0.441284 -0.521912 -0.702393 0.198853 1441740891 0.622375 -0.408447 -0.665466 0.055054 1441740891 0.622375 -0.408447 -0.665466 0.055054 1441740891 0.622375 -0.408447 -0.665466 0.055054 1441740891 0.622375 -0.408447 -0.665466 0.055054 1441740891 0.622375 -0.408447 -0.665466 0.055054 1441740891 0.622375 -0.408447 -0.665466 0.055054 1441740891 0.691711 -0.298889 -0.656433 -0.035950 1441740891 0.691711 -0.298889 -0.656433 -0.035950 1441740891 0.691711 -0.298889 -0.656433 -0.035950 1441740891 0.691711 -0.298889 -0.656433 -0.035950 1441740891 0.691711 -0.298889 -0.656433 -0.035950 1441740891 0.691711 -0.298889 -0.656433 -0.035950 1441740891 0.708374 -0.283936 -0.628113 -0.152100 1441740891 0.708374 -0.283936 -0.628113 -0.152100 1441740891 0.708374 -0.283936 -0.628113 -0.152100 1441740891 0.708374 -0.283936 -0.628113 -0.152100 1441740891 0.708374 -0.283936 -0.628113 -0.152100 1441740891 0.708374 -0.283936 -0.628113 -0.152100 1441740891 0.728455 -0.302063 -0.560608 -0.252686 1441740891 0.728455 -0.302063 -0.560608 -0.252686 1441740891 0.728455 -0.302063 -0.560608 -0.252686 1441740891 0.728455 -0.302063 -0.560608 -0.252686 1441740892 0.728455 -0.302063 -0.560608 -0.252686 1441740892 0.728455 -0.302063 -0.560608 -0.252686 1441740892 0.728455 -0.302063 -0.560608 -0.252686 1441740892 0.729614 -0.331299 -0.513000 -0.307861 1441740892 0.729614 -0.331299 -0.513000 -0.307861 1441740892 0.729614 -0.331299 -0.513000 -0.307861 1441740892 0.729614 -0.331299 -0.513000 -0.307861 1441740892 0.729614 -0.331299 -0.513000 -0.307861 1441740892 0.729614 -0.331299 -0.513000 -0.307861 1441740892 0.726929 -0.352905 -0.486511 -0.332214 1441740892 0.726929 -0.352905 -0.486511 -0.332214 1441740892 0.726929 -0.352905 -0.486511 -0.332214 1441740892 0.726929 -0.352905 -0.486511 -0.332214 1441740892 0.726929 -0.352905 -0.486511 -0.332214 1441740892 0.726929 -0.352905 -0.486511 -0.332214 1441740892 0.710510 -0.387329 -0.489929 -0.324219 1441740892 0.710510 -0.387329 -0.489929 -0.324219 1441740892 0.710510 -0.387329 -0.489929 -0.324219 1441740892 0.710510 -0.387329 -0.489929 -0.324219 1441740892 0.710510 -0.387329 -0.489929 -0.324219 1441740892 0.679138 -0.426941 -0.532410 -0.270264 1441740892 0.679138 -0.426941 -0.532410 -0.270264 1441740892 0.679138 -0.426941 -0.532410 -0.270264 1441740892 0.679138 -0.426941 -0.532410 -0.270264 1441740892 0.679138 -0.426941 -0.532410 -0.270264 1441740892 0.679138 -0.426941 -0.532410 -0.270264 1441740892 0.626831 -0.466248 -0.607239 -0.144836 1441740892 0.626831 -0.466248 -0.607239 -0.144836 1441740892 0.626831 -0.466248 -0.607239 -0.144836 1441740892 0.626831 -0.466248 -0.607239 -0.144836 1441740892 0.626831 -0.466248 -0.607239 -0.144836 1441740892 0.626831 -0.466248 -0.607239 -0.144836 1441740892 0.496887 -0.545471 -0.674255 0.031982 1441740892 0.496887 -0.545471 -0.674255 0.031982 1441740892 0.496887 -0.545471 -0.674255 0.031982 1441740892 0.496887 -0.545471 -0.674255 0.031982 1441740892 0.496887 -0.545471 -0.674255 0.031982 1441740892 0.496887 -0.545471 -0.674255 0.031982 1441740892 0.285156 -0.608337 -0.701172 0.238892 1441740892 0.285156 -0.608337 -0.701172 0.238892 1441740892 0.285156 -0.608337 -0.701172 0.238892 1441740892 0.285156 -0.608337 -0.701172 0.238892 1441740892 0.285156 -0.608337 -0.701172 0.238892 1441740892 -0.008057 -0.600159 -0.657898 0.454956 1441740892 -0.008057 -0.600159 -0.657898 0.454956 1441740892 -0.008057 -0.600159 -0.657898 0.454956 1441740892 -0.008057 -0.600159 -0.657898 0.454956 1441740892 -0.008057 -0.600159 -0.657898 0.454956 1441740892 -0.008057 -0.600159 -0.657898 0.454956 1441740892 -0.359009 -0.477661 -0.524414 0.606628 1441740892 -0.359009 -0.477661 -0.524414 0.606628 1441740892 -0.359009 -0.477661 -0.524414 0.606628 1441740892 -0.359009 -0.477661 -0.524414 0.606628 1441740892 -0.359009 -0.477661 -0.524414 0.606628 1441740892 -0.359009 -0.477661 -0.524414 0.606628 1441740892 -0.550964 -0.306519 -0.322632 0.705994 1441740892 -0.550964 -0.306519 -0.322632 0.705994 1441740892 -0.550964 -0.306519 -0.322632 0.705994 1441740892 -0.550964 -0.306519 -0.322632 0.705994 1441740892 -0.550964 -0.306519 -0.322632 0.705994 1441740892 -0.550964 -0.306519 -0.322632 0.705994 1441740892 -0.639709 -0.241028 -0.242493 0.688416 1441740892 -0.639709 -0.241028 -0.242493 0.688416 1441740892 -0.639709 -0.241028 -0.242493 0.688416 1441740892 -0.639709 -0.241028 -0.242493 0.688416 1441740892 -0.639709 -0.241028 -0.242493 0.688416 1441740892 -0.639709 -0.241028 -0.242493 0.688416 1441740892 -0.627197 -0.282959 -0.272522 0.672607 1441740892 -0.627197 -0.282959 -0.272522 0.672607 1441740892 -0.627197 -0.282959 -0.272522 0.672607 1441740892 -0.627197 -0.282959 -0.272522 0.672607 1441740892 -0.627197 -0.282959 -0.272522 0.672607 1441740892 -0.627197 -0.282959 -0.272522 0.672607 1441740892 -0.524841 -0.387390 -0.343140 0.675842 1441740892 -0.524841 -0.387390 -0.343140 0.675842 1441740892 -0.524841 -0.387390 -0.343140 0.675842 1441740892 -0.524841 -0.387390 -0.343140 0.675842 1441740892 -0.524841 -0.387390 -0.343140 0.675842 1441740892 -0.524841 -0.387390 -0.343140 0.675842 1441740892 -0.347107 -0.495728 -0.468994 0.643250 1441740892 -0.347107 -0.495728 -0.468994 0.643250 1441740892 -0.347107 -0.495728 -0.468994 0.643250 1441740892 -0.347107 -0.495728 -0.468994 0.643250 1441740892 -0.347107 -0.495728 -0.468994 0.643250 1441740892 -0.082153 -0.573364 -0.606934 0.544189 1441740892 -0.082153 -0.573364 -0.606934 0.544189 1441740892 -0.082153 -0.573364 -0.606934 0.544189 1441740892 -0.082153 -0.573364 -0.606934 0.544189 1441740892 -0.082153 -0.573364 -0.606934 0.544189 1441740892 -0.082153 -0.573364 -0.606934 0.544189 1441740892 0.257080 -0.578613 -0.684143 0.362061 1441740892 0.257080 -0.578613 -0.684143 0.362061 1441740892 0.257080 -0.578613 -0.684143 0.362061 1441740892 0.257080 -0.578613 -0.684143 0.362061 1441740892 0.257080 -0.578613 -0.684143 0.362061 1441740892 0.257080 -0.578613 -0.684143 0.362061 1441740892 0.526855 -0.514587 -0.661621 0.141174 1441740892 0.526855 -0.514587 -0.661621 0.141174 1441740892 0.526855 -0.514587 -0.661621 0.141174 1441740892 0.526855 -0.514587 -0.661621 0.141174 1441740892 0.526855 -0.514587 -0.661621 0.141174 1441740892 0.526855 -0.514587 -0.661621 0.141174 1441740892 0.573730 -0.486023 -0.658508 -0.031006 1441740892 0.573730 -0.486023 -0.658508 -0.031006 1441740892 0.573730 -0.486023 -0.658508 -0.031006 1441740892 0.573730 -0.486023 -0.658508 -0.031006 1441740892 0.573730 -0.486023 -0.658508 -0.031006 1441740893 0.573730 -0.486023 -0.658508 -0.031006 1441740893 0.573730 -0.486023 -0.658508 -0.031006 1441740893 0.601563 -0.440613 -0.653259 -0.131348 1441740893 0.601563 -0.440613 -0.653259 -0.131348 1441740893 0.601563 -0.440613 -0.653259 -0.131348 1441740893 0.601563 -0.440613 -0.653259 -0.131348 1441740893 0.601563 -0.440613 -0.653259 -0.131348 1441740893 0.601563 -0.440613 -0.653259 -0.131348 1441740893 0.653625 -0.368652 -0.620972 -0.226501 1441740893 0.653625 -0.368652 -0.620972 -0.226501 1441740893 0.653625 -0.368652 -0.620972 -0.226501 1441740893 0.653625 -0.368652 -0.620972 -0.226501 1441740893 0.653625 -0.368652 -0.620972 -0.226501 1441740893 0.653625 -0.368652 -0.620972 -0.226501 1441740893 0.677185 -0.348694 -0.560730 -0.324768 1441740893 0.677185 -0.348694 -0.560730 -0.324768 1441740893 0.677185 -0.348694 -0.560730 -0.324768 1441740893 0.677185 -0.348694 -0.560730 -0.324768 1441740893 0.677185 -0.348694 -0.560730 -0.324768 1441740893 0.677185 -0.348694 -0.560730 -0.324768 1441740893 0.692810 -0.341370 -0.511475 -0.376648 1441740893 0.692810 -0.341370 -0.511475 -0.376648 1441740893 0.692810 -0.341370 -0.511475 -0.376648 1441740893 0.692810 -0.341370 -0.511475 -0.376648 1441740893 0.692810 -0.341370 -0.511475 -0.376648 1441740893 0.674011 -0.379456 -0.515198 -0.369324 1441740893 0.674011 -0.379456 -0.515198 -0.369324 1441740893 0.674011 -0.379456 -0.515198 -0.369324 1441740893 0.674011 -0.379456 -0.515198 -0.369324 1441740893 0.674011 -0.379456 -0.515198 -0.369324 1441740893 0.674011 -0.379456 -0.515198 -0.369324 1441740893 0.674011 -0.379456 -0.515198 -0.369324 1441740893 0.641785 -0.435669 -0.546448 -0.315796 1441740893 0.641785 -0.435669 -0.546448 -0.315796 1441740893 0.641785 -0.435669 -0.546448 -0.315796 1441740893 0.641785 -0.435669 -0.546448 -0.315796 1441740893 0.641785 -0.435669 -0.546448 -0.315796 1441740893 0.641785 -0.435669 -0.546448 -0.315796 1441740893 0.583679 -0.517700 -0.577454 -0.240601 1441740893 0.583679 -0.517700 -0.577454 -0.240601 1441740893 0.583679 -0.517700 -0.577454 -0.240601 1441740893 0.583679 -0.517700 -0.577454 -0.240601 1441740893 0.583679 -0.517700 -0.577454 -0.240601 1441740893 0.583679 -0.517700 -0.577454 -0.240601 1441740893 0.492310 -0.589233 -0.632629 -0.101624 1441740893 0.492310 -0.589233 -0.632629 -0.101624 1441740893 0.492310 -0.589233 -0.632629 -0.101624 1441740893 0.492310 -0.589233 -0.632629 -0.101624 1441740893 0.492310 -0.589233 -0.632629 -0.101624 1441740893 0.492310 -0.589233 -0.632629 -0.101624 1441740893 0.371399 -0.635620 -0.674255 0.059021 1441740893 0.371399 -0.635620 -0.674255 0.059021 1441740893 0.371399 -0.635620 -0.674255 0.059021 1441740893 0.371399 -0.635620 -0.674255 0.059021 1441740893 0.371399 -0.635620 -0.674255 0.059021 1441740893 0.371399 -0.635620 -0.674255 0.059021 1441740893 0.371399 -0.635620 -0.674255 0.059021 1441740893 0.204041 -0.646545 -0.686035 0.264160 1441740893 0.204041 -0.646545 -0.686035 0.264160 1441740893 0.204041 -0.646545 -0.686035 0.264160 1441740893 0.204041 -0.646545 -0.686035 0.264160 1441740893 0.204041 -0.646545 -0.686035 0.264160 1441740893 -0.061401 -0.612793 -0.654785 0.438171 1441740893 -0.061401 -0.612793 -0.654785 0.438171 1441740893 -0.061401 -0.612793 -0.654785 0.438171 1441740893 -0.061401 -0.612793 -0.654785 0.438171 1441740893 -0.061401 -0.612793 -0.654785 0.438171 1441740893 -0.061401 -0.612793 -0.654785 0.438171 1441740893 -0.366089 -0.444946 -0.514465 0.635132 1441740893 -0.366089 -0.444946 -0.514465 0.635132 1441740893 -0.366089 -0.444946 -0.514465 0.635132 1441740893 -0.366089 -0.444946 -0.514465 0.635132 1441740893 -0.546143 -0.277466 -0.290466 0.735107 1441740893 -0.546143 -0.277466 -0.290466 0.735107 1441740893 -0.546143 -0.277466 -0.290466 0.735107 1441740893 -0.546143 -0.277466 -0.290466 0.735107 1441740893 -0.546143 -0.277466 -0.290466 0.735107 1441740893 -0.630676 -0.210876 -0.207581 0.717407 1441740893 -0.630676 -0.210876 -0.207581 0.717407 1441740893 -0.630676 -0.210876 -0.207581 0.717407 1441740893 -0.630676 -0.210876 -0.207581 0.717407 1441740893 -0.630676 -0.210876 -0.207581 0.717407 1441740893 -0.630676 -0.210876 -0.207581 0.717407 1441740893 -0.630676 -0.210876 -0.207581 0.717407 1441740893 -0.615356 -0.255676 -0.262329 0.697998 1441740893 -0.615356 -0.255676 -0.262329 0.697998 1441740893 -0.615356 -0.255676 -0.262329 0.697998 1441740893 -0.615356 -0.255676 -0.262329 0.697998 1441740893 -0.615356 -0.255676 -0.262329 0.697998 1441740893 -0.615356 -0.255676 -0.262329 0.697998 1441740893 -0.496948 -0.374695 -0.337891 0.706055 1441740893 -0.496948 -0.374695 -0.337891 0.706055 1441740893 -0.496948 -0.374695 -0.337891 0.706055 1441740893 -0.496948 -0.374695 -0.337891 0.706055 1441740893 -0.496948 -0.374695 -0.337891 0.706055 1441740893 -0.496948 -0.374695 -0.337891 0.706055 1441740893 -0.261597 -0.470337 -0.455688 0.709045 1441740893 -0.261597 -0.470337 -0.455688 0.709045 1441740893 -0.261597 -0.470337 -0.455688 0.709045 1441740893 -0.261597 -0.470337 -0.455688 0.709045 1441740893 -0.261597 -0.470337 -0.455688 0.709045 1441740893 -0.261597 -0.470337 -0.455688 0.709045 1441740893 0.025330 -0.502686 -0.601440 0.620483 1441740893 0.025330 -0.502686 -0.601440 0.620483 1441740893 0.025330 -0.502686 -0.601440 0.620483 1441740893 0.025330 -0.502686 -0.601440 0.620483 1441740893 0.025330 -0.502686 -0.601440 0.620483 1441740893 0.025330 -0.502686 -0.601440 0.620483 1441740894 0.356018 -0.464966 -0.663635 0.465515 1441740894 0.356018 -0.464966 -0.663635 0.465515 1441740894 0.356018 -0.464966 -0.663635 0.465515 1441740894 0.356018 -0.464966 -0.663635 0.465515 1441740894 0.356018 -0.464966 -0.663635 0.465515 1441740894 0.356018 -0.464966 -0.663635 0.465515 1441740894 0.570557 -0.400574 -0.674194 0.243896 1441740894 0.570557 -0.400574 -0.674194 0.243896 1441740894 0.570557 -0.400574 -0.674194 0.243896 1441740894 0.570557 -0.400574 -0.674194 0.243896 1441740894 0.570557 -0.400574 -0.674194 0.243896 1441740894 0.570557 -0.400574 -0.674194 0.243896 1441740894 0.570557 -0.400574 -0.674194 0.243896 1441740894 0.646606 -0.379456 -0.660583 0.039856 1441740894 0.646606 -0.379456 -0.660583 0.039856 1441740894 0.646606 -0.379456 -0.660583 0.039856 1441740894 0.646606 -0.379456 -0.660583 0.039856 1441740894 0.646606 -0.379456 -0.660583 0.039856 1441740894 0.646606 -0.379456 -0.660583 0.039856 1441740894 0.661987 -0.384888 -0.635132 -0.101196 1441740894 0.661987 -0.384888 -0.635132 -0.101196 1441740894 0.661987 -0.384888 -0.635132 -0.101196 1441740894 0.661987 -0.384888 -0.635132 -0.101196 1441740894 0.661987 -0.384888 -0.635132 -0.101196 1441740894 0.661987 -0.384888 -0.635132 -0.101196 1441740894 0.678101 -0.381165 -0.595459 -0.200867 1441740894 0.678101 -0.381165 -0.595459 -0.200867 1441740894 0.678101 -0.381165 -0.595459 -0.200867 1441740894 0.678101 -0.381165 -0.595459 -0.200867 1441740894 0.678101 -0.381165 -0.595459 -0.200867 1441740894 0.678101 -0.381165 -0.595459 -0.200867 1441740894 0.678101 -0.381165 -0.595459 -0.200867 1441740894 0.694519 -0.367310 -0.556580 -0.270325 1441740894 0.694519 -0.367310 -0.556580 -0.270325 1441740894 0.694519 -0.367310 -0.556580 -0.270325 1441740894 0.694519 -0.367310 -0.556580 -0.270325 1441740894 0.694519 -0.367310 -0.556580 -0.270325 1441740894 0.694519 -0.367310 -0.556580 -0.270325 1441740894 0.703552 -0.369934 -0.512085 -0.325439 1441740894 0.703552 -0.369934 -0.512085 -0.325439 1441740894 0.703552 -0.369934 -0.512085 -0.325439 1441740894 0.703552 -0.369934 -0.512085 -0.325439 1441740894 0.703552 -0.369934 -0.512085 -0.325439 1441740894 0.703552 -0.369934 -0.512085 -0.325439 1441740894 0.693787 -0.394043 -0.500549 -0.335938 1441740894 0.693787 -0.394043 -0.500549 -0.335938 1441740894 0.693787 -0.394043 -0.500549 -0.335938 1441740894 0.693787 -0.394043 -0.500549 -0.335938 1441740894 0.693787 -0.394043 -0.500549 -0.335938 1441740894 0.693787 -0.394043 -0.500549 -0.335938 1441740894 0.693787 -0.394043 -0.500549 -0.335938 1441740894 0.667114 -0.431091 -0.528625 -0.299561 1441740894 0.667114 -0.431091 -0.528625 -0.299561 1441740894 0.667114 -0.431091 -0.528625 -0.299561 1441740894 0.667114 -0.431091 -0.528625 -0.299561 1441740894 0.667114 -0.431091 -0.528625 -0.299561 1441740894 0.667114 -0.431091 -0.528625 -0.299561 1441740894 0.629944 -0.473328 -0.577698 -0.213135 1441740894 0.629944 -0.473328 -0.577698 -0.213135 1441740894 0.629944 -0.473328 -0.577698 -0.213135 1441740894 0.629944 -0.473328 -0.577698 -0.213135 1441740894 0.629944 -0.473328 -0.577698 -0.213135 1441740894 0.629944 -0.473328 -0.577698 -0.213135 1441740894 0.629944 -0.473328 -0.577698 -0.213135 1441740894 0.572021 -0.508911 -0.638672 -0.077026 1441740894 0.572021 -0.508911 -0.638672 -0.077026 1441740894 0.572021 -0.508911 -0.638672 -0.077026 1441740894 0.572021 -0.508911 -0.638672 -0.077026 1441740894 0.572021 -0.508911 -0.638672 -0.077026 1441740894 0.572021 -0.508911 -0.638672 -0.077026 1441740894 0.458740 -0.551575 -0.689026 0.103088 1441740894 0.458740 -0.551575 -0.689026 0.103088 1441740894 0.458740 -0.551575 -0.689026 0.103088 1441740894 0.458740 -0.551575 -0.689026 0.103088 1441740894 0.458740 -0.551575 -0.689026 0.103088 1441740894 0.458740 -0.551575 -0.689026 0.103088 1441740894 0.225891 -0.604492 -0.714661 0.270020 1441740894 0.225891 -0.604492 -0.714661 0.270020 1441740894 0.225891 -0.604492 -0.714661 0.270020 1441740894 0.225891 -0.604492 -0.714661 0.270020 1441740894 0.225891 -0.604492 -0.714661 0.270020 1441740894 0.225891 -0.604492 -0.714661 0.270020 1441740894 -0.081787 -0.580566 -0.680908 0.438965 1441740894 -0.081787 -0.580566 -0.680908 0.438965 1441740894 -0.081787 -0.580566 -0.680908 0.438965 1441740894 -0.081787 -0.580566 -0.680908 0.438965 1441740894 -0.081787 -0.580566 -0.680908 0.438965 1441740894 -0.362366 -0.464233 -0.528625 0.611389 1441740894 -0.362366 -0.464233 -0.528625 0.611389 1441740894 -0.362366 -0.464233 -0.528625 0.611389 1441740894 -0.362366 -0.464233 -0.528625 0.611389 1441740894 -0.362366 -0.464233 -0.528625 0.611389 1441740894 -0.362366 -0.464233 -0.528625 0.611389 1441740894 -0.573669 -0.289001 -0.289612 0.709595 1441740894 -0.573669 -0.289001 -0.289612 0.709595 1441740894 -0.573669 -0.289001 -0.289612 0.709595 1441740894 -0.573669 -0.289001 -0.289612 0.709595 1441740894 -0.573669 -0.289001 -0.289612 0.709595 1441740894 -0.573669 -0.289001 -0.289612 0.709595 1441740894 -0.676880 -0.144836 -0.097961 0.715027 1441740894 -0.676880 -0.144836 -0.097961 0.715027 1441740894 -0.676880 -0.144836 -0.097961 0.715027 1441740894 -0.676880 -0.144836 -0.097961 0.715027 1441740894 -0.676880 -0.144836 -0.097961 0.715027 1441740894 -0.681335 -0.151367 -0.059448 0.713684 1441740894 -0.681335 -0.151367 -0.059448 0.713684 1441740894 -0.681335 -0.151367 -0.059448 0.713684 1441740894 -0.681335 -0.151367 -0.059448 0.713684 1441740894 -0.681335 -0.151367 -0.059448 0.713684 1441740894 -0.681335 -0.151367 -0.059448 0.713684 1441740894 -0.681335 -0.151367 -0.059448 0.713684 1441740894 -0.623962 -0.239197 -0.173828 0.723328 1441740895 -0.623962 -0.239197 -0.173828 0.723328 1441740895 -0.623962 -0.239197 -0.173828 0.723328 1441740895 -0.623962 -0.239197 -0.173828 0.723328 1441740895 -0.623962 -0.239197 -0.173828 0.723328 1441740895 -0.623962 -0.239197 -0.173828 0.723328 1441740895 -0.474243 -0.375244 -0.307983 0.734497 1441740895 -0.474243 -0.375244 -0.307983 0.734497 1441740895 -0.474243 -0.375244 -0.307983 0.734497 1441740895 -0.474243 -0.375244 -0.307983 0.734497 1441740895 -0.474243 -0.375244 -0.307983 0.734497 1441740895 -0.474243 -0.375244 -0.307983 0.734497 1441740895 -0.225830 -0.500793 -0.489868 0.676941 1441740895 -0.225830 -0.500793 -0.489868 0.676941 1441740895 -0.225830 -0.500793 -0.489868 0.676941 1441740895 -0.225830 -0.500793 -0.489868 0.676941 1441740895 -0.225830 -0.500793 -0.489868 0.676941 1441740895 -0.225830 -0.500793 -0.489868 0.676941 1441740895 0.074707 -0.555969 -0.628479 0.538818 1441740895 0.074707 -0.555969 -0.628479 0.538818 1441740895 0.074707 -0.555969 -0.628479 0.538818 1441740895 0.074707 -0.555969 -0.628479 0.538818 1441740895 0.074707 -0.555969 -0.628479 0.538818 1441740895 0.074707 -0.555969 -0.628479 0.538818 1441740895 0.332520 -0.545227 -0.696289 0.327698 1441740895 0.332520 -0.545227 -0.696289 0.327698 1441740895 0.332520 -0.545227 -0.696289 0.327698 1441740895 0.332520 -0.545227 -0.696289 0.327698 1441740895 0.332520 -0.545227 -0.696289 0.327698 1441740895 0.332520 -0.545227 -0.696289 0.327698 1441740895 0.523865 -0.496704 -0.682678 0.113342 1441740895 0.523865 -0.496704 -0.682678 0.113342 1441740895 0.523865 -0.496704 -0.682678 0.113342 1441740895 0.523865 -0.496704 -0.682678 0.113342 1441740895 0.523865 -0.496704 -0.682678 0.113342 1441740895 0.523865 -0.496704 -0.682678 0.113342 1441740895 0.606689 -0.450256 -0.653381 -0.047974 1441740895 0.606689 -0.450256 -0.653381 -0.047974 1441740895 0.606689 -0.450256 -0.653381 -0.047974 1441740895 0.606689 -0.450256 -0.653381 -0.047974 1441740895 0.606689 -0.450256 -0.653381 -0.047974 1441740895 0.606689 -0.450256 -0.653381 -0.047974 1441740895 0.655151 -0.404419 -0.620422 -0.149536 1441740895 0.655151 -0.404419 -0.620422 -0.149536 1441740895 0.655151 -0.404419 -0.620422 -0.149536 1441740895 0.655151 -0.404419 -0.620422 -0.149536 1441740895 0.655151 -0.404419 -0.620422 -0.149536 1441740895 0.655151 -0.404419 -0.620422 -0.149536 1441740895 0.655151 -0.404419 -0.620422 -0.149536 1441740895 0.684387 -0.372864 -0.587036 -0.219116 1441740895 0.684387 -0.372864 -0.587036 -0.219116 1441740895 0.684387 -0.372864 -0.587036 -0.219116 1441740895 0.684387 -0.372864 -0.587036 -0.219116 1441740895 0.695190 -0.373596 -0.546875 -0.279480 1441740895 0.695190 -0.373596 -0.546875 -0.279480 1441740895 0.695190 -0.373596 -0.546875 -0.279480 1441740895 0.695190 -0.373596 -0.546875 -0.279480 1441740895 0.696106 -0.390442 -0.514526 -0.313599 1441740895 0.696106 -0.390442 -0.514526 -0.313599 1441740895 0.696106 -0.390442 -0.514526 -0.313599 1441740895 0.696106 -0.390442 -0.514526 -0.313599 1441740895 0.696106 -0.390442 -0.514526 -0.313599 1441740895 0.696106 -0.390442 -0.514526 -0.313599 1441740895 0.682678 -0.414673 -0.517700 -0.306580 1441740895 0.682678 -0.414673 -0.517700 -0.306580 1441740895 0.682678 -0.414673 -0.517700 -0.306580 1441740895 0.682678 -0.414673 -0.517700 -0.306580 1441740895 0.682678 -0.414673 -0.517700 -0.306580 1441740895 0.682678 -0.414673 -0.517700 -0.306580 1441740895 0.655701 -0.451721 -0.551086 -0.249573 1441740895 0.655701 -0.451721 -0.551086 -0.249573 1441740895 0.655701 -0.451721 -0.551086 -0.249573 1441740895 0.655701 -0.451721 -0.551086 -0.249573 1441740895 0.655701 -0.451721 -0.551086 -0.249573 1441740895 0.655701 -0.451721 -0.551086 -0.249573 1441740895 0.655701 -0.451721 -0.551086 -0.249573 1441740895 0.602234 -0.511597 -0.593323 -0.153564 1441740895 0.602234 -0.511597 -0.593323 -0.153564 1441740895 0.602234 -0.511597 -0.593323 -0.153564 1441740895 0.602234 -0.511597 -0.593323 -0.153564 1441740895 0.602234 -0.511597 -0.593323 -0.153564 1441740895 0.602234 -0.511597 -0.593323 -0.153564 1441740895 0.533081 -0.557922 -0.635925 -0.012451 1441740895 0.533081 -0.557922 -0.635925 -0.012451 1441740895 0.533081 -0.557922 -0.635925 -0.012451 1441740895 0.533081 -0.557922 -0.635925 -0.012451 1441740895 0.533081 -0.557922 -0.635925 -0.012451 1441740895 0.533081 -0.557922 -0.635925 -0.012451 1441740895 
0.609680 0.053223 -0.718018 0.331482 1441740900 0.609680 0.053223 -0.718018 0.331482 1441740900 0.609680 0.053223 -0.718018 0.331482 1441740900 0.611877 0.056580 -0.716736 0.329651 1441740900 0.611877 0.056580 -0.716736 0.329651 1441740900 0.611877 0.056580 -0.716736 0.329651 1441740900 0.611877 0.056580 -0.716736 0.329651 1441740900 0.611877 0.056580 -0.716736 0.329651 1441740900 0.611877 0.056580 -0.716736 0.329651 1441740900 0.614258 0.055481 -0.716370 0.326111 1441740900 0.614258 0.055481 -0.716370 0.326111 1441740900 0.614258 0.055481 -0.716370 0.326111 1441740900 0.614258 0.055481 -0.716370 0.326111 1441740900 0.614258 0.055481 -0.716370 0.326111 1441740900 0.614258 0.055481 -0.716370 0.326111 1441740900 0.615723 0.058167 -0.715393 0.325134 1441740900 0.615723 0.058167 -0.715393 0.325134 1441740900 0.615723 0.058167 -0.715393 0.325134 1441740900 0.615723 0.058167 -0.715393 0.325134 1441740900 0.615723 0.058167 -0.715393 0.325134 1441740900 0.615723 0.058167 -0.715393 0.325134 1441740900 0.619019 0.059937 -0.711609 0.326782 1441740900 0.619019 0.059937 -0.711609 0.326782 1441740900 0.619019 0.059937 -0.711609 0.326782 1441740900 0.619019 0.059937 -0.711609 0.326782 1441740900 0.619019 0.059937 -0.711609 0.326782 1441740900 0.619019 0.059937 -0.711609 0.326782 1441740900 0.619019 0.059937 -0.711609 0.326782 1441740900 0.624817 0.050720 -0.707703 0.325867 1441740900 0.624817 0.050720 -0.707703 0.325867 1441740900 0.624817 0.050720 -0.707703 0.325867 1441740900 0.631653 0.027100 -0.705688 0.319824 1441740900 0.631653 0.027100 -0.705688 0.319824 1441740900 0.631653 0.027100 -0.705688 0.319824 1441740900 0.631653 0.027100 -0.705688 0.319824 1441740900 0.631653 0.027100 -0.705688 0.319824 1441740900 0.631653 0.027100 -0.705688 0.319824 1441740900 0.631653 0.027100 -0.705688 0.319824 1441740900 0.638062 -0.000610 -0.704102 0.311646 1441740901 0.638062 -0.000610 -0.704102 0.311646 1441740901 0.638062 -0.000610 -0.704102 0.311646 1441740901 0.638062 -0.000610 -0.704102 0.311646 1441740901 0.638062 -0.000610 -0.704102 0.311646 1441740901 0.638062 -0.000610 -0.704102 0.311646 1441740901 0.642639 -0.023071 -0.704956 0.299133 1441740901 0.642639 -0.023071 -0.704956 0.299133 1441740901 0.642639 -0.023071 -0.704956 0.299133 1441740901 0.642639 -0.023071 -0.704956 0.299133 1441740901 0.642639 -0.023071 -0.704956 0.299133 1441740901 0.642639 -0.023071 -0.704956 0.299133 1441740901 0.645386 -0.027771 -0.707764 0.285828 1441740901 0.645386 -0.027771 -0.707764 0.285828 1441740901 0.645386 -0.027771 -0.707764 0.285828 1441740901 0.645386 -0.027771 -0.707764 0.285828 1441740901 0.645386 -0.027771 -0.707764 0.285828 1441740901 0.645386 -0.027771 -0.707764 0.285828 1441740901 0.645386 -0.027771 -0.707764 0.285828 1441740901 0.649231 0.002441 -0.706665 0.281311 1441740901 0.649231 0.002441 -0.706665 0.281311 1441740901 0.649231 0.002441 -0.706665 0.281311 1441740901 0.649231 0.002441 -0.706665 0.281311 1441740901 0.652649 0.049011 -0.700073 0.285583 1441740901 0.652649 0.049011 -0.700073 0.285583 1441740901 0.652649 0.049011 -0.700073 0.285583 1441740901 0.652649 0.049011 -0.700073 0.285583 1441740901 0.652649 0.049011 -0.700073 0.285583 1441740901 0.652649 0.049011 -0.700073 0.285583 1441740901 0.658630 0.068787 -0.694519 0.281311 1441740901 0.658630 0.068787 -0.694519 0.281311 1441740901 0.658630 0.068787 -0.694519 0.281311 1441740901 0.658630 0.068787 -0.694519 0.281311 1441740901 0.658630 0.068787 -0.694519 0.281311 1441740901 0.658630 0.068787 -0.694519 0.281311 1441740901 0.663452 0.049744 -0.697205 0.266785 1441740901 0.663452 0.049744 -0.697205 0.266785 1441740901 0.663452 0.049744 -0.697205 0.266785 1441740901 0.663452 0.049744 -0.697205 0.266785 1441740901 0.663452 0.049744 -0.697205 0.266785 1441740901 0.663452 0.049744 -0.697205 0.266785 1441740901 0.661438 0.007446 -0.704895 0.256042 1441740901 0.661438 0.007446 -0.704895 0.256042 1441740901 0.661438 0.007446 -0.704895 0.256042 1441740901 0.661438 0.007446 -0.704895 0.256042 1441740901 0.661438 0.007446 -0.704895 0.256042 1441740901 0.661438 0.007446 -0.704895 0.256042 1441740901 0.656799 -0.020874 -0.712341 0.246399 1441740901 0.656799 -0.020874 -0.712341 0.246399 1441740901 0.656799 -0.020874 -0.712341 0.246399 1441740901 0.656799 -0.020874 -0.712341 0.246399 1441740901 0.656799 -0.020874 -0.712341 0.246399 1441740901 0.656799 -0.020874 -0.712341 0.246399 1441740901 0.654541 -0.009888 -0.715637 0.243591 1441740901 0.654541 -0.009888 -0.715637 0.243591 1441740901 0.654541 -0.009888 -0.715637 0.243591 1441740901 0.654541 -0.009888 -0.715637 0.243591 1441740901 0.654541 -0.009888 -0.715637 0.243591 1441740901 0.654541 -0.009888 -0.715637 0.243591 1441740901 0.654541 -0.009888 -0.715637 0.243591 1441740901 0.651978 0.009949 -0.718872 0.241028 1441740901 0.651978 0.009949 -0.718872 0.241028 1441740901 0.651978 0.009949 -0.718872 0.241028 1441740901 0.651978 0.009949 -0.718872 0.241028 1441740901 0.651978 0.009949 -0.718872 0.241028 1441740901 0.651978 0.009949 -0.718872 0.241028 1441740901 0.644531 0.033264 -0.722412 0.248169 1441740901 0.644531 0.033264 -0.722412 0.248169 1441740901 0.644531 0.033264 -0.722412 0.248169 1441740901 0.644531 0.033264 -0.722412 0.248169 1441740901 0.644531 0.033264 -0.722412 0.248169 1441740901 0.644531 0.033264 -0.722412 0.248169 1441740901 0.644531 0.033264 -0.722412 0.248169 1441740901 0.635132 0.055664 -0.722290 0.267883 1441740901 0.635132 0.055664 -0.722290 0.267883 1441740901 0.635132 0.055664 -0.722290 0.267883 1441740901 0.635132 0.055664 -0.722290 0.267883 1441740901 0.635132 0.055664 -0.722290 0.267883 1441740901 0.635132 0.055664 -0.722290 0.267883 1441740901 0.628784 0.074951 -0.715271 0.295593 1441740901 0.628784 0.074951 -0.715271 0.295593 1441740901 0.628784 0.074951 -0.715271 0.295593 1441740901 0.628784 0.074951 -0.715271 0.295593 1441740901 0.628784 0.074951 -0.715271 0.295593 1441740901 0.628784 0.074951 -0.715271 0.295593 1441740901 0.628784 0.074951 -0.715271 0.295593 1441740901 0.629211 0.071533 -0.707764 0.313171 1441740901 0.629211 0.071533 -0.707764 0.313171 1441740901 0.629211 0.071533 -0.707764 0.313171 1441740901 0.629211 0.071533 -0.707764 0.313171 1441740901 0.629211 0.071533 -0.707764 0.313171 1441740901 0.629211 0.071533 -0.707764 0.313171 1441740901 0.636841 0.019226 -0.709412 0.301208 1441740901 0.636841 0.019226 -0.709412 0.301208 1441740901 0.636841 0.019226 -0.709412 0.301208 1441740901 0.636841 0.019226 -0.709412 0.301208 1441740901 0.636841 0.019226 -0.709412 0.301208 1441740901 0.636841 0.019226 -0.709412 0.301208 1441740901 0.636841 0.019226 -0.709412 0.301208 1441740901 0.636841 -0.026184 -0.719238 0.276367 1441740901 0.636841 -0.026184 -0.719238 0.276367 1441740901 0.636841 -0.026184 -0.719238 0.276367 1441740901 0.636841 -0.026184 -0.719238 0.276367 1441740901 0.636841 -0.026184 -0.719238 0.276367 1441740901 0.636841 -0.026184 -0.719238 0.276367 1441740901 0.633057 -0.006958 -0.720825 0.282043 1441740901 0.633057 -0.006958 -0.720825 0.282043 1441740901 0.633057 -0.006958 -0.720825 0.282043 1441740901 0.633057 -0.006958 -0.720825 0.282043 1441740901 0.633057 -0.006958 -0.720825 0.282043 1441740901 0.633057 -0.006958 -0.720825 0.282043 1441740901 0.637024 0.027588 -0.711060 0.296326 1441740901 0.637024 0.027588 -0.711060 0.296326 1441740902 0.637024 0.027588 -0.711060 0.296326 1441740902 0.637024 0.027588 -0.711060 0.296326 1441740902 0.637024 0.027588 -0.711060 0.296326 1441740902 0.637024 0.027588 -0.711060 0.296326 1441740902 0.641846 0.027039 -0.710388 0.287415 1441740902 0.641846 0.027039 -0.710388 0.287415 1441740902 0.641846 0.027039 -0.710388 0.287415 1441740902 0.641846 0.027039 -0.710388 0.287415 1441740902 0.641846 0.027039 -0.710388 0.287415 1441740902 0.641846 0.027039 -0.710388 0.287415 1441740902 0.641846 0.027039 -0.710388 0.287415 1441740902 0.639709 0.001526 -0.718811 0.272278 1441740902 0.639709 0.001526 -0.718811 0.272278 1441740902 0.639709 0.001526 -0.718811 0.272278 1441740902 0.639709 0.001526 -0.718811 0.272278 1441740902 0.639709 0.001526 -0.718811 0.272278 1441740902 0.633911 0.003296 -0.721802 0.277649 1441740902 0.633911 0.003296 -0.721802 0.277649 1441740902 0.633911 0.003296 -0.721802 0.277649 1441740902 0.633911 0.003296 -0.721802 0.277649 1441740902 0.633911 0.003296 -0.721802 0.277649 1441740902 0.633911 0.003296 -0.721802 0.277649 1441740902 0.633911 0.003296 -0.721802 0.277649 1441740902 0.635071 0.010925 -0.716736 0.287903 1441740902 0.635071 0.010925 -0.716736 0.287903 1441740902 0.635071 0.010925 -0.716736 0.287903 1441740902 0.635071 0.010925 -0.716736 0.287903 1441740902 0.635071 0.010925 -0.716736 0.287903 1441740902 0.635071 0.010925 -0.716736 0.287903 1441740902 0.640869 0.001099 -0.713318 0.283569 1441740902 0.640869 0.001099 -0.713318 0.283569 1441740902 0.640869 0.001099 -0.713318 0.283569 1441740902 0.640869 0.001099 -0.713318 0.283569 1441740902 0.640869 0.001099 -0.713318 0.283569 1441740902 0.640869 0.001099 -0.713318 0.283569 1441740902 0.645325 -0.017944 -0.712402 0.275269 1441740902 0.645325 -0.017944 -0.712402 0.275269 1441740902 0.645325 -0.017944 -0.712402 0.275269 1441740902 0.645325 -0.017944 -0.712402 0.275269 1441740902 0.645325 -0.017944 -0.712402 0.275269 1441740902 0.645325 -0.017944 -0.712402 0.275269 1441740902 0.647400 -0.018555 -0.710022 0.276428 1441740902 0.647400 -0.018555 -0.710022 0.276428 1441740902 0.647400 -0.018555 -0.710022 0.276428 1441740902 0.647400 -0.018555 -0.710022 0.276428 1441740902 0.647400 -0.018555 -0.710022 0.276428 1441740902 0.647400 -0.018555 -0.710022 0.276428 1441740902 0.650940 -0.007019 -0.705688 0.279724 1441740902 0.650940 -0.007019 -0.705688 0.279724 1441740902 0.650940 -0.007019 -0.705688 0.279724 1441740902 0.650940 -0.007019 -0.705688 0.279724 1441740902 0.650940 -0.007019 -0.705688 0.279724 1441740902 0.650940 -0.007019 -0.705688 0.279724 1441740902 0.658142 -0.007813 -0.703552 0.267944 1441740902 0.658142 -0.007813 -0.703552 0.267944 1441740902 0.658142 -0.007813 -0.703552 0.267944 1441740902 0.658142 -0.007813 -0.703552 0.267944 1441740902 0.658142 -0.007813 -0.703552 0.267944 1441740902 0.658142 -0.007813 -0.703552 0.267944 1441740902 0.667786 -0.025635 -0.703247 0.242554 1441740902 0.667786 -0.025635 -0.703247 0.242554 1441740902 0.667786 -0.025635 -0.703247 0.242554 1441740902 0.667786 -0.025635 -0.703247 0.242554 1441740902 0.667786 -0.025635 -0.703247 0.242554 1441740902 0.667786 -0.025635 -0.703247 0.242554 1441740902 0.667786 -0.025635 -0.703247 0.242554 1441740902 0.672180 -0.039490 -0.707153 0.215820 1441740902 0.672180 -0.039490 -0.707153 0.215820 1441740902 0.672180 -0.039490 -0.707153 0.215820 1441740902 0.672180 -0.039490 -0.707153 0.215820 1441740902 0.672180 -0.039490 -0.707153 0.215820 1441740902 0.672180 -0.039490 -0.707153 0.215820 1441740902 0.672180 -0.039490 -0.707153 0.215820 1441740902 0.670471 -0.016785 -0.709412 0.216675 1441740902 0.670471 -0.016785 -0.709412 0.216675 1441740902 0.670471 -0.016785 -0.709412 0.216675 1441740902 0.670471 -0.016785 -0.709412 0.216675 1441740902 0.670471 -0.016785 -0.709412 0.216675 1441740902 0.670471 -0.016785 -0.709412 0.216675 1441740902 0.668823 0.017944 -0.706970 0.229370 1441740902 0.668823 0.017944 -0.706970 0.229370 1441740902 0.668823 0.017944 -0.706970 0.229370 1441740902 0.668823 0.017944 -0.706970 0.229370 1441740902 0.668823 0.017944 -0.706970 0.229370 1441740902 0.668823 0.017944 -0.706970 0.229370 1441740902 0.667725 0.030762 -0.706055 0.233765 1441740902 0.667725 0.030762 -0.706055 0.233765 1441740902 0.667725 0.030762 -0.706055 0.233765 1441740902 0.667725 0.030762 -0.706055 0.233765 1441740902 0.667725 0.030762 -0.706055 0.233765 1441740902 0.667725 0.030762 -0.706055 0.233765 1441740902 0.667725 0.030762 -0.706055 0.233765 1441740902 0.666016 0.029480 -0.705750 0.239685 1441740902 0.666016 0.029480 -0.705750 0.239685 1441740902 0.666016 0.029480 -0.705750 0.239685 1441740902 0.666016 0.029480 -0.705750 0.239685 1441740902 0.666016 0.029480 -0.705750 0.239685 1441740902 0.666016 0.029480 -0.705750 0.239685 1441740902 0.665466 0.017212 -0.703247 0.249634 1441740902 0.665466 0.017212 -0.703247 0.249634 1441740902 0.665466 0.017212 -0.703247 0.249634 1441740902 0.665466 0.017212 -0.703247 0.249634 1441740902 0.665466 0.017212 -0.703247 0.249634 1441740902 0.665466 0.017212 -0.703247 0.249634 1441740902 0.665771 -0.020752 -0.703857 0.246704 1441740902 0.665771 -0.020752 -0.703857 0.246704 1441740902 0.665771 -0.020752 -0.703857 0.246704 1441740902 0.665771 -0.020752 -0.703857 0.246704 1441740902 0.665771 -0.020752 -0.703857 0.246704 1441740902 0.665771 -0.020752 -0.703857 0.246704 1441740902 0.661011 -0.049988 -0.710205 0.236938 1441740902 0.661011 -0.049988 -0.710205 0.236938 1441740902 0.661011 -0.049988 -0.710205 0.236938 1441740903 0.661011 -0.049988 -0.710205 0.236938 1441740903 0.661011 -0.049988 -0.710205 0.236938 1441740903 0.661011 -0.049988 -0.710205 0.236938 1441740903 0.652100 -0.021729 -0.713928 0.254150 1441740903 0.652100 -0.021729 -0.713928 0.254150 1441740903 0.652100 -0.021729 -0.713928 0.254150 1441740903 0.652100 -0.021729 -0.713928 0.254150 1441740903 0.652100 -0.021729 -0.713928 0.254150 1441740903 0.652100 -0.021729 -0.713928 0.254150 1441740903 0.647644 0.027588 -0.708069 0.279968 1441740903 0.647644 0.027588 -0.708069 0.279968 1441740903 0.647644 0.027588 -0.708069 0.279968 1441740903 0.647644 0.027588 -0.708069 0.279968 1441740903 0.647644 0.027588 -0.708069 0.279968 1441740903 0.647644 0.027588 -0.708069 0.279968 1441740903 0.647644 0.027588 -0.708069 0.279968 1441740903 0.649963 0.029419 -0.705017 0.282166 1441740903 0.649963 0.029419 -0.705017 0.282166 1441740903 0.649963 0.029419 -0.705017 0.282166 1441740903 0.649963 0.029419 -0.705017 0.282166 1441740903 0.649963 0.029419 -0.705017 0.282166 1441740903 0.649963 0.029419 -0.705017 0.282166 1441740903 0.645569 0.003113 -0.710938 0.278931 1441740903 0.645569 0.003113 -0.710938 0.278931 1441740903 0.645569 0.003113 -0.710938 0.278931 1441740903 0.645569 0.003113 -0.710938 0.278931 1441740903 0.645569 0.003113 -0.710938 0.278931 1441740903 0.645569 0.003113 -0.710938 0.278931 1441740903 0.638916 -0.007629 -0.711914 0.291443 1441740903 0.638916 -0.007629 -0.711914 0.291443 1441740903 0.638916 -0.007629 -0.711914 0.291443 1441740903 0.638916 -0.007629 -0.711914 0.291443 1441740903 0.638916 -0.007629 -0.711914 0.291443 1441740903 0.638916 -0.007629 -0.711914 0.291443 1441740903 0.637573 -0.019836 -0.709595 0.299255 1441740903 0.637573 -0.019836 -0.709595 0.299255 1441740903 0.637573 -0.019836 -0.709595 0.299255 1441740903 0.637573 -0.019836 -0.709595 0.299255 1441740903 0.637573 -0.019836 -0.709595 0.299255 1441740903 0.637573 -0.019836 -0.709595 0.299255 1441740903 0.637573 -0.019836 -0.709595 0.299255 1441740903 0.637146 -0.035706 -0.710571 0.296326 1441740903 0.637146 -0.035706 -0.710571 0.296326 1441740903 0.637146 -0.035706 -0.710571 0.296326 1441740903 0.637146 -0.035706 -0.710571 0.296326 1441740903 0.636414 -0.031738 -0.710999 0.297363 1441740903 0.636414 -0.031738 -0.710999 0.297363 1441740903 0.636414 -0.031738 -0.710999 0.297363 1441740903 0.636414 -0.031738 -0.710999 0.297363 1441740903 0.636414 -0.031738 -0.710999 0.297363 1441740903 0.636414 -0.031738 -0.710999 0.297363 1441740903 0.637390 -0.003845 -0.707275 0.305725 1441740903 0.637390 -0.003845 -0.707275 0.305725 1441740903 0.637390 -0.003845 -0.707275 0.305725 1441740903 0.637390 -0.003845 -0.707275 0.305725 1441740903 0.637390 -0.003845 -0.707275 0.305725 1441740903 0.637390 -0.003845 -0.707275 0.305725 1441740903 0.641418 0.026489 -0.701965 0.308350 1441740903 0.641418 0.026489 -0.701965 0.308350 1441740903 0.641418 0.026489 -0.701965 0.308350 1441740903 0.641418 0.026489 -0.701965 0.308350 1441740903 0.641418 0.026489 -0.701965 0.308350 1441740903 0.641418 0.026489 -0.701965 0.308350 1441740903 0.641418 0.026489 -0.701965 0.308350 1441740903 0.649536 0.047485 -0.694397 0.305969 1441740903 0.649536 0.047485 -0.694397 0.305969 1441740903 0.649536 0.047485 -0.694397 0.305969 1441740903 0.649536 0.047485 -0.694397 0.305969 1441740903 0.649536 0.047485 -0.694397 0.305969 1441740903 0.649536 0.047485 -0.694397 0.305969 1441740903 0.663208 0.019165 -0.690918 0.287109 1441740903 0.663208 0.019165 -0.690918 0.287109 1441740903 0.663208 0.019165 -0.690918 0.287109 1441740903 0.663208 0.019165 -0.690918 0.287109 1441740903 0.663208 0.019165 -0.690918 0.287109 1441740903 0.663208 0.019165 -0.690918 0.287109 1441740903 0.672852 -0.046326 -0.693665 0.252808 1441740903 0.672852 -0.046326 -0.693665 0.252808 1441740903 0.672852 -0.046326 -0.693665 0.252808 1441740903 0.672852 -0.046326 -0.693665 0.252808 1441740903 0.672852 -0.046326 -0.693665 0.252808 1441740903 0.672852 -0.046326 -0.693665 0.252808 1441740903 0.675537 -0.068115 -0.696655 0.231628 1441740903 0.675537 -0.068115 -0.696655 0.231628 1441740903 0.675537 -0.068115 -0.696655 0.231628 1441740903 0.675537 -0.068115 -0.696655 0.231628 1441740903 0.675537 -0.068115 -0.696655 0.231628 1441740903 0.675537 -0.068115 -0.696655 0.231628 1441740903 0.675537 -0.068115 -0.696655 0.231628 1441740903 0.676880 -0.041748 -0.697876 0.230164 1441740903 0.676880 -0.041748 -0.697876 0.230164 1441740903 0.676880 -0.041748 -0.697876 0.230164 1441740903 0.676880 -0.041748 -0.697876 0.230164 1441740903 0.676880 -0.041748 -0.697876 0.230164 1441740903 0.676880 -0.041748 -0.697876 0.230164 1441740903 0.673645 -0.003357 -0.699036 0.239746 1441740903 0.673645 -0.003357 -0.699036 0.239746 1441740903 0.673645 -0.003357 -0.699036 0.239746 1441740903 0.673645 -0.003357 -0.699036 0.239746 1441740903 0.673645 -0.003357 -0.699036 0.239746 1441740903 0.673645 -0.003357 -0.699036 0.239746 1441740903 0.666931 0.025574 -0.701843 0.248962 1441740903 0.666931 0.025574 -0.701843 0.248962 1441740903 0.666931 0.025574 -0.701843 0.248962 1441740903 0.666931 0.025574 -0.701843 0.248962 1441740903 0.666931 0.025574 -0.701843 0.248962 1441740903 0.666931 0.025574 -0.701843 0.248962 1441740903 0.659668 0.044922 -0.703308 0.260986 1441740903 0.659668 0.044922 -0.703308 0.260986 1441740903 0.659668 0.044922 -0.703308 0.260986 1441740903 0.659668 0.044922 -0.703308 0.260986 1441740904 0.659668 0.044922 -0.703308 0.260986 1441740904 0.659668 0.044922 -0.703308 0.260986 1441740904 0.654785 0.051025 -0.702209 0.274719 1441740904 0.654785 0.051025 -0.702209 0.274719 1441740904 0.654785 0.051025 -0.702209 0.274719 1441740904 0.654785 0.051025 -0.702209 0.274719 1441740904 0.654785 0.051025 -0.702209 0.274719 1441740904 0.654785 0.051025 -0.702209 0.274719 1441740904 0.654785 0.051025 -0.702209 0.274719 1441740904 0.653931 0.038818 -0.700073 0.284119 1441740904 0.653931 0.038818 -0.700073 0.284119 1441740904 0.653931 0.038818 -0.700073 0.284119 1441740904 0.653931 0.038818 -0.700073 0.284119 1441740904 0.653931 0.038818 -0.700073 0.284119 1441740904 0.653931 0.038818 -0.700073 0.284119 1441740904 0.655640 0.008118 -0.700500 0.281616 1441740904 0.655640 0.008118 -0.700500 0.281616 1441740904 0.655640 0.008118 -0.700500 0.281616 1441740904 0.655640 0.008118 -0.700500 0.281616 1441740904 0.655640 0.008118 -0.700500 0.281616 1441740904 0.655640 0.008118 -0.700500 0.281616 1441740904 0.655640 0.008118 -0.700500 0.281616 1441740904 0.656799 -0.009094 -0.700806 0.278137 1441740904 0.656799 -0.009094 -0.700806 0.278137 1441740904 0.656799 -0.009094 -0.700806 0.278137 1441740904 0.656799 -0.009094 -0.700806 0.278137 1441740904 0.656799 -0.009094 -0.700806 0.278137 1441740904 0.656799 -0.009094 -0.700806 0.278137 1441740904 0.655884 0.001831 -0.699158 0.284607 1441740904 0.655884 0.001831 -0.699158 0.284607 1441740904 0.655884 0.001831 -0.699158 0.284607 1441740904 0.655884 0.001831 -0.699158 0.284607 1441740904 0.655884 0.001831 -0.699158 0.284607 1441740904 0.655884 0.001831 -0.699158 0.284607 1441740904 0.656067 0.018677 -0.696472 0.289978 1441740904 0.656067 0.018677 -0.696472 0.289978 1441740904 0.656067 0.018677 -0.696472 0.289978 1441740904 0.656067 0.018677 -0.696472 0.289978 1441740904 0.656067 0.018677 -0.696472 0.289978 1441740904 0.656067 0.018677 -0.696472 0.289978 1441740904 0.657349 0.029419 -0.692688 0.295227 1441740904 0.657349 0.029419 -0.692688 0.295227 1441740904 0.657349 0.029419 -0.692688 0.295227 1441740904 0.657349 0.029419 -0.692688 0.295227 1441740904 0.657349 0.029419 -0.692688 0.295227 1441740904 0.657349 0.029419 -0.692688 0.295227 1441740904 0.658386 0.018982 -0.691833 0.295959 1441740904 0.658386 0.018982 -0.691833 0.295959 1441740904 0.658386 0.018982 -0.691833 0.295959 1441740904 0.658386 0.018982 -0.691833 0.295959 1441740904 0.658386 0.018982 -0.691833 0.295959 1441740904 0.658386 0.018982 -0.691833 0.295959 1441740904 0.658386 0.018982 -0.691833 0.295959 1441740904 0.656128 0.004211 -0.692017 0.300842 1441740904 0.656128 0.004211 -0.692017 0.300842 1441740904 0.656128 0.004211 -0.692017 0.300842 1441740904 0.656128 0.004211 -0.692017 0.300842 1441740904 0.656128 0.004211 -0.692017 0.300842 1441740904 0.656128 0.004211 -0.692017 0.300842 1441740904 0.654541 -0.019531 -0.691956 0.303955 1441740904 0.654541 -0.019531 -0.691956 0.303955 1441740904 0.654541 -0.019531 -0.691956 0.303955 1441740904 0.654541 -0.019531 -0.691956 0.303955 1441740904 0.654541 -0.019531 -0.691956 0.303955 1441740904 0.654541 -0.019531 -0.691956 0.303955 1441740904 0.653015 -0.045959 -0.693420 0.301025 1441740904 0.653015 -0.045959 -0.693420 0.301025 1441740904 0.653015 -0.045959 -0.693420 0.301025 1441740904 0.653015 -0.045959 -0.693420 0.301025 1441740904 0.653015 -0.045959 -0.693420 0.301025 1441740904 0.653015 -0.045959 -0.693420 0.301025 1441740904 0.648438 -0.057312 -0.697205 0.300232 1441740904 0.648438 -0.057312 -0.697205 0.300232 1441740904 0.648438 -0.057312 -0.697205 0.300232 1441740904 0.648438 -0.057312 -0.697205 0.300232 1441740904 0.648438 -0.057312 -0.697205 0.300232 1441740904 0.648438 -0.057312 -0.697205 0.300232 1441740904 0.648438 -0.057312 -0.697205 0.300232 1441740904 0.644104 -0.033997 -0.696899 0.313477 1441740904 0.644104 -0.033997 -0.696899 0.313477 1441740904 0.644104 -0.033997 -0.696899 0.313477 1441740904 0.644104 -0.033997 -0.696899 0.313477 1441740904 0.644104 -0.033997 -0.696899 0.313477 1441740904 0.644104 -0.033997 -0.696899 0.313477 1441740904 0.644775 -0.001343 -0.691223 0.326294 1441740904 0.644775 -0.001343 -0.691223 0.326294 1441740904 0.644775 -0.001343 -0.691223 0.326294 1441740904 0.644775 -0.001343 -0.691223 0.326294 1441740904 0.651428 0.006409 -0.687378 0.321167 1441740904 0.651428 0.006409 -0.687378 0.321167 1441740904 0.651428 0.006409 -0.687378 0.321167 1441740904 0.651428 0.006409 -0.687378 0.321167 1441740904 0.651428 0.006409 -0.687378 0.321167 1441740904 0.651428 0.006409 -0.687378 0.321167 1441740904 0.660767 -0.011963 -0.686829 0.302429 1441740904 0.660767 -0.011963 -0.686829 0.302429 1441740904 0.660767 -0.011963 -0.686829 0.302429 1441740904 0.660767 -0.011963 -0.686829 0.302429 1441740904 0.669983 -0.044373 -0.688232 0.274780 1441740904 0.669983 -0.044373 -0.688232 0.274780 1441740904 0.669983 -0.044373 -0.688232 0.274780 1441740904 0.669983 -0.044373 -0.688232 0.274780 1441740904 0.669983 -0.044373 -0.688232 0.274780 1441740904 0.669983 -0.044373 -0.688232 0.274780 1441740904 0.675110 -0.056580 -0.692383 0.248291 1441740904 0.675110 -0.056580 -0.692383 0.248291 1441740904 0.675110 -0.056580 -0.692383 0.248291 1441740904 0.675110 -0.056580 -0.692383 0.248291 1441740904 0.675110 -0.056580 -0.692383 0.248291 1441740905 0.675110 -0.056580 -0.692383 0.248291 1441740905 0.673767 -0.022827 -0.694946 0.250000 1441740905 0.673767 -0.022827 -0.694946 0.250000 1441740905 0.673767 -0.022827 -0.694946 0.250000 1441740905 0.673767 -0.022827 -0.694946 0.250000 1441740905 0.673767 -0.022827 -0.694946 0.250000 1441740905 0.673767 -0.022827 -0.694946 0.250000 1441740905 0.673767 -0.022827 -0.694946 0.250000 1441740905 0.670227 0.020508 -0.693604 0.263245 1441740905 0.670227 0.020508 -0.693604 0.263245 1441740905 0.670227 0.020508 -0.693604 0.263245 1441740905 0.670227 0.020508 -0.693604 0.263245 1441740905 0.670227 0.020508 -0.693604 0.263245 1441740905 0.670227 0.020508 -0.693604 0.263245 1441740905 0.666931 0.051086 -0.691528 0.272644 1441740905 0.666931 0.051086 -0.691528 0.272644 1441740905 0.666931 0.051086 -0.691528 0.272644 1441740905 0.666931 0.051086 -0.691528 0.272644 1441740905 0.666931 0.051086 -0.691528 0.272644 1441740905 0.666931 0.051086 -0.691528 0.272644 1441740905 0.666931 0.051086 -0.691528 0.272644 1441740905 0.669128 0.053650 -0.688354 0.274902 1441740905 0.669128 0.053650 -0.688354 0.274902 1441740905 0.669128 0.053650 -0.688354 0.274902 1441740905 0.669128 0.053650 -0.688354 0.274902 1441740905 0.669128 0.053650 -0.688354 0.274902 1441740905 0.669128 0.053650 -0.688354 0.274902 1441740905 0.673706 0.032043 -0.685852 0.273254 1441740905 0.673706 0.032043 -0.685852 0.273254 1441740905 0.673706 0.032043 -0.685852 0.273254 1441740905 0.673706 0.032043 -0.685852 0.273254 1441740905 0.673706 0.032043 -0.685852 0.273254 1441740905 0.673706 0.032043 -0.685852 0.273254 1441740905 0.678101 -0.010925 -0.686340 0.262695 1441740905 0.678101 -0.010925 -0.686340 0.262695 1441740905 0.678101 -0.010925 -0.686340 0.262695 1441740905 0.678101 -0.010925 -0.686340 0.262695 1441740905 0.678101 -0.010925 -0.686340 0.262695 1441740905 0.678101 -0.010925 -0.686340 0.262695 1441740905 0.678101 -0.010925 -0.686340 0.262695 1441740905 0.677490 -0.042908 -0.690613 0.249451 1441740905 0.677490 -0.042908 -0.690613 0.249451 1441740905 0.677490 -0.042908 -0.690613 0.249451 1441740905 0.677490 -0.042908 -0.690613 0.249451 1441740905 0.677490 -0.042908 -0.690613 0.249451 1441740905 0.677490 -0.042908 -0.690613 0.249451 1441740905 0.674377 -0.027893 -0.693237 0.252747 1441740905 0.674377 -0.027893 -0.693237 0.252747 1441740905 0.674377 -0.027893 -0.693237 0.252747 1441740905 0.674377 -0.027893 -0.693237 0.252747 1441740905 0.674377 -0.027893 -0.693237 0.252747 1441740905 0.674377 -0.027893 -0.693237 0.252747 1441740905 0.674683 -0.020569 -0.694458 0.249207 1441740905 0.674683 -0.020569 -0.694458 0.249207 1441740905 0.674683 -0.020569 -0.694458 0.249207 1441740905 0.674683 -0.020569 -0.694458 0.249207 1441740905 0.674683 -0.020569 -0.694458 0.249207 1441740905 0.674683 -0.020569 -0.694458 0.249207 1441740905 0.674683 -0.020569 -0.694458 0.249207 1441740905 0.677185 -0.030579 -0.693054 0.245178 1441740905 0.677185 -0.030579 -0.693054 0.245178 1441740905 0.677185 -0.030579 -0.693054 0.245178 1441740905 0.677185 -0.030579 -0.693054 0.245178 1441740905 0.677185 -0.030579 -0.693054 0.245178 1441740905 0.677185 -0.030579 -0.693054 0.245178 1441740905 0.675964 -0.049683 -0.692322 0.247620 1441740905 0.675964 -0.049683 -0.692322 0.247620 1441740905 0.675964 -0.049683 -0.692322 0.247620 1441740905 0.675964 -0.049683 -0.692322 0.247620 1441740905 0.675964 -0.049683 -0.692322 0.247620 1441740905 0.675964 -0.049683 -0.692322 0.247620 1441740905 0.675964 -0.049683 -0.692322 0.247620 1441740905 0.670532 -0.058777 -0.693237 0.257568 1441740905 0.670532 -0.058777 -0.693237 0.257568 1441740905 0.670532 -0.058777 -0.693237 0.257568 1441740905 0.670532 -0.058777 -0.693237 0.257568 1441740905 0.670532 -0.058777 -0.693237 0.257568 1441740905 0.670532 -0.058777 -0.693237 0.257568 1441740905 0.667603 -0.061890 -0.691162 0.269653 1441740905 0.667603 -0.061890 -0.691162 0.269653 1441740905 0.667603 -0.061890 -0.691162 0.269653 1441740905 0.667603 -0.061890 -0.691162 0.269653 1441740905 0.667603 -0.061890 -0.691162 0.269653 1441740905 0.667603 -0.061890 -0.691162 0.269653 1441740905 0.666321 -0.074158 -0.689880 0.273193 1441740905 0.666321 -0.074158 -0.689880 0.273193 1441740905 0.666321 -0.074158 -0.689880 0.273193 1441740905 0.666321 -0.074158 -0.689880 0.273193 1441740905 0.666321 -0.074158 -0.689880 0.273193 1441740905 0.666321 -0.074158 -0.689880 0.273193 1441740905 0.662048 -0.067688 -0.690613 0.283142 1441740905 0.662048 -0.067688 -0.690613 0.283142 1441740905 0.662048 -0.067688 -0.690613 0.283142 1441740905 0.662048 -0.067688 -0.690613 0.283142 1441740905 0.662048 -0.067688 -0.690613 0.283142 1441740905 0.662048 -0.067688 -0.690613 0.283142 1441740905 0.662048 -0.067688 -0.690613 0.283142 1441740905 0.659912 -0.031555 -0.687317 0.301880 1441740905 0.659912 -0.031555 -0.687317 0.301880 1441740905 0.659912 -0.031555 -0.687317 0.301880 1441740905 0.659912 -0.031555 -0.687317 0.301880 1441740905 0.659912 -0.031555 -0.687317 0.301880 1441740905 0.659912 -0.031555 -0.687317 0.301880 1441740905 0.661072 0.008667 -0.678040 0.321228 1441740905 0.661072 0.008667 -0.678040 0.321228 1441740905 0.661072 0.008667 -0.678040 0.321228 1441740905 0.661072 0.008667 -0.678040 0.321228 1441740905 0.661072 0.008667 -0.678040 0.321228 1441740905 0.661072 0.008667 -0.678040 0.321228 1441740905 0.661072 0.008667 -0.678040 0.321228 1441740905 0.668884 0.019897 -0.666565 0.328430 1441740905 0.668884 0.019897 -0.666565 0.328430 1441740905 0.668884 0.019897 -0.666565 0.328430 1441740905 0.668884 0.019897 -0.666565 0.328430 1441740906 0.680115 -0.017273 -0.660889 0.316772 1441740906 0.680115 -0.017273 -0.660889 0.316772 1441740906 0.680115 -0.017273 -0.660889 0.316772 1441740906 0.680115 -0.017273 -0.660889 0.316772 1441740906 0.680115 -0.017273 -0.660889 0.316772 1441740906 0.680115 -0.017273 -0.660889 0.316772 1441740906 0.686401 -0.085449 -0.662170 0.288269 1441740906 0.686401 -0.085449 -0.662170 0.288269 1441740906 0.686401 -0.085449 -0.662170 0.288269 1441740906 0.686401 -0.085449 -0.662170 0.288269 1441740906 0.686401 -0.085449 -0.662170 0.288269 1441740906 0.686401 -0.085449 -0.662170 0.288269 1441740906 0.685730 -0.122375 -0.667114 0.263977 1441740906 0.685730 -0.122375 -0.667114 0.263977 1441740906 0.685730 -0.122375 -0.667114 0.263977 1441740906 0.685730 -0.122375 -0.667114 0.263977 1441740906 0.685730 -0.122375 -0.667114 0.263977 1441740906 0.685730 -0.122375 -0.667114 0.263977 1441740906 0.684326 -0.091187 -0.673584 0.263977 1441740906 0.684326 -0.091187 -0.673584 0.263977 1441740906 0.684326 -0.091187 -0.673584 0.263977 1441740906 
0.660583 -0.333496 -0.672180 -0.024841 1441740909 0.660583 -0.333496 -0.672180 -0.024841 1441740909 0.660583 -0.333496 -0.672180 -0.024841 1441740909 0.660583 -0.333496 -0.672180 -0.024841 1441740909 0.660583 -0.333496 -0.672180 -0.024841 1441740909 0.608521 -0.415405 -0.675964 0.014893 1441740909 0.608521 -0.415405 -0.675964 0.014893 1441740909 0.608521 -0.415405 -0.675964 0.014893 1441740909 0.608521 -0.415405 -0.675964 0.014893 1441740910 0.608521 -0.415405 -0.675964 0.014893 1441740910 0.608521 -0.415405 -0.675964 0.014893 1441740910 0.507935 -0.482483 -0.701477 0.130798 1441740910 0.507935 -0.482483 -0.701477 0.130798 1441740910 0.507935 -0.482483 -0.701477 0.130798 1441740910 0.507935 -0.482483 -0.701477 0.130798 1441740910 0.352295 -0.548157 -0.718140 0.244446 1441740910 0.352295 -0.548157 -0.718140 0.244446 1441740910 0.125366 -0.593628 -0.711853 0.353821 1441740910 0.125366 -0.593628 -0.711853 0.353821 1441740910 0.125366 -0.593628 -0.711853 0.353821 1441740910 0.125366 -0.593628 -0.711853 0.353821 1441740910 0.125366 -0.593628 -0.711853 0.353821 1441740910 -0.194214 -0.567871 -0.633972 0.487732 1441740910 -0.194214 -0.567871 -0.633972 0.487732 1441740910 -0.194214 -0.567871 -0.633972 0.487732 1441740910 -0.194214 -0.567871 -0.633972 0.487732 1441740910 -0.194214 -0.567871 -0.633972 0.487732 1441740910 -0.194214 -0.567871 -0.633972 0.487732 1441740910 -0.487610 -0.461853 -0.466614 0.575500 1441740910 -0.487610 -0.461853 -0.466614 0.575500 1441740910 -0.487610 -0.461853 -0.466614 0.575500 1441740910 -0.487610 -0.461853 -0.466614 0.575500 1441740910 -0.487610 -0.461853 -0.466614 0.575500 1441740910 -0.487610 -0.461853 -0.466614 0.575500 1441740910 -0.652344 -0.365601 -0.267883 0.607483 1441740910 -0.652344 -0.365601 -0.267883 0.607483 1441740910 -0.652344 -0.365601 -0.267883 0.607483 1441740910 -0.652344 -0.365601 -0.267883 0.607483 1441740910 -0.652344 -0.365601 -0.267883 0.607483 1441740910 -0.652344 -0.365601 -0.267883 0.607483 1441740910 -0.684021 -0.381653 -0.180725 0.594849 1441740910 -0.684021 -0.381653 -0.180725 0.594849 1441740910 -0.684021 -0.381653 -0.180725 0.594849 1441740910 -0.684021 -0.381653 -0.180725 0.594849 1441740910 -0.684021 -0.381653 -0.180725 0.594849 1441740910 -0.684021 -0.381653 -0.180725 0.594849 1441740910 -0.599976 -0.466003 -0.262451 0.595032 1441740910 -0.599976 -0.466003 -0.262451 0.595032 1441740910 -0.599976 -0.466003 -0.262451 0.595032 1441740910 -0.599976 -0.466003 -0.262451 0.595032 1441740910 -0.599976 -0.466003 -0.262451 0.595032 1441740910 -0.599976 -0.466003 -0.262451 0.595032 1441740910 -0.430664 -0.541077 -0.429688 0.580688 1441740910 -0.430664 -0.541077 -0.429688 0.580688 1441740910 -0.430664 -0.541077 -0.429688 0.580688 1441740910 -0.430664 -0.541077 -0.429688 0.580688 1441740910 -0.430664 -0.541077 -0.429688 0.580688 1441740910 -0.430664 -0.541077 -0.429688 0.580688 1441740910 -0.145813 -0.579590 -0.600647 0.531128 1441740910 -0.145813 -0.579590 -0.600647 0.531128 1441740910 -0.145813 -0.579590 -0.600647 0.531128 1441740910 -0.145813 -0.579590 -0.600647 0.531128 1441740910 -0.145813 -0.579590 -0.600647 0.531128 1441740910 -0.145813 -0.579590 -0.600647 0.531128 1441740910 0.204834 -0.526611 -0.691467 0.450134 1441740910 0.204834 -0.526611 -0.691467 0.450134 1441740910 0.423889 -0.477722 -0.724365 0.259583 1441740910 0.423889 -0.477722 -0.724365 0.259583 1441740910 0.423889 -0.477722 -0.724365 0.259583 1441740910 0.423889 -0.477722 -0.724365 0.259583 1441740910 0.423889 -0.477722 -0.724365 0.259583 1441740910 0.503845 -0.464417 -0.724060 0.078552 1441740910 0.503845 -0.464417 -0.724060 0.078552 1441740910 0.503845 -0.464417 -0.724060 0.078552 1441740910 0.503845 -0.464417 -0.724060 0.078552 1441740910 0.503845 -0.464417 -0.724060 0.078552 1441740910 0.503845 -0.464417 -0.724060 0.078552 1441740910 0.584961 -0.397888 -0.706543 -0.017883 1441740910 0.584961 -0.397888 -0.706543 -0.017883 1441740910 0.584961 -0.397888 -0.706543 -0.017883 1441740910 0.584961 -0.397888 -0.706543 -0.017883 1441740910 0.584961 -0.397888 -0.706543 -0.017883 1441740910 0.584961 -0.397888 -0.706543 -0.017883 1441740910 0.693970 -0.312195 -0.633423 -0.140686 1441740910 0.693970 -0.312195 -0.633423 -0.140686 1441740910 0.693970 -0.312195 -0.633423 -0.140686 1441740910 0.693970 -0.312195 -0.633423 -0.140686 1441740910 0.693970 -0.312195 -0.633423 -0.140686 1441740910 0.693970 -0.312195 -0.633423 -0.140686 1441740910 0.744385 -0.280518 -0.551636 -0.250854 1441740910 0.744385 -0.280518 -0.551636 -0.250854 1441740910 0.744385 -0.280518 -0.551636 -0.250854 1441740910 0.744385 -0.280518 -0.551636 -0.250854 1441740910 0.744385 -0.280518 -0.551636 -0.250854 1441740910 0.744385 -0.280518 -0.551636 -0.250854 1441740910 0.744385 -0.280518 -0.551636 -0.250854 1441740910 0.755249 -0.295410 -0.504211 -0.296875 1441740910 0.755249 -0.295410 -0.504211 -0.296875 1441740910 0.755249 -0.295410 -0.504211 -0.296875 1441740910 0.755249 -0.295410 -0.504211 -0.296875 1441740910 0.755249 -0.295410 -0.504211 -0.296875 1441740910 0.755249 -0.295410 -0.504211 -0.296875 1441740910 0.760681 -0.303101 -0.485901 -0.305603 1441740910 0.760681 -0.303101 -0.485901 -0.305603 1441740910 0.760681 -0.303101 -0.485901 -0.305603 1441740910 0.760681 -0.303101 -0.485901 -0.305603 1441740910 0.760681 -0.303101 -0.485901 -0.305603 1441740911 0.760681 -0.303101 -0.485901 -0.305603 1441740911 0.746460 -0.347900 -0.486145 -0.292358 1441740911 0.746460 -0.347900 -0.486145 -0.292358 1441740911 0.746460 -0.347900 -0.486145 -0.292358 1441740911 0.746460 -0.347900 -0.486145 -0.292358 1441740911 0.746460 -0.347900 -0.486145 -0.292358 1441740911 0.746460 -0.347900 -0.486145 -0.292358 1441740911 0.700806 -0.408447 -0.539185 -0.226685 1441740911 0.700806 -0.408447 -0.539185 -0.226685 1441740911 0.700806 -0.408447 -0.539185 -0.226685 1441740911 0.700806 -0.408447 -0.539185 -0.226685 1441740911 0.700806 -0.408447 -0.539185 -0.226685 1441740911 0.700806 -0.408447 -0.539185 -0.226685 1441740911 0.622803 -0.477173 -0.607422 -0.124268 1441740911 0.622803 -0.477173 -0.607422 -0.124268 1441740911 0.622803 -0.477173 -0.607422 -0.124268 1441740911 0.622803 -0.477173 -0.607422 -0.124268 1441740911 0.622803 -0.477173 -0.607422 -0.124268 1441740911 0.622803 -0.477173 -0.607422 -0.124268 1441740911 0.518921 -0.535889 -0.665833 0.015137 1441740911 0.518921 -0.535889 -0.665833 0.015137 1441740911 0.518921 -0.535889 -0.665833 0.015137 1441740911 0.518921 -0.535889 -0.665833 0.015137 1441740911 0.518921 -0.535889 -0.665833 0.015137 1441740911 0.518921 -0.535889 -0.665833 0.015137 1441740911 0.406616 -0.570557 -0.695374 0.159973 1441740911 0.406616 -0.570557 -0.695374 0.159973 1441740911 0.406616 -0.570557 -0.695374 0.159973 1441740911 0.406616 -0.570557 -0.695374 0.159973 1441740911 0.406616 -0.570557 -0.695374 0.159973 1441740911 0.406616 -0.570557 -0.695374 0.159973 1441740911 0.271912 -0.602966 -0.694763 0.282532 1441740911 0.271912 -0.602966 -0.694763 0.282532 1441740911 0.271912 -0.602966 -0.694763 0.282532 1441740911 0.271912 -0.602966 -0.694763 0.282532 1441740911 0.091125 -0.619934 -0.660278 0.414124 1441740911 0.091125 -0.619934 -0.660278 0.414124 1441740911 0.091125 -0.619934 -0.660278 0.414124 1441740911 0.091125 -0.619934 -0.660278 0.414124 1441740911 0.091125 -0.619934 -0.660278 0.414124 1441740911 0.091125 -0.619934 -0.660278 0.414124 1441740911 -0.176575 -0.573547 -0.530334 0.598877 1441740911 -0.176575 -0.573547 -0.530334 0.598877 1441740911 -0.176575 -0.573547 -0.530334 0.598877 1441740911 -0.176575 -0.573547 -0.530334 0.598877 1441740911 -0.176575 -0.573547 -0.530334 0.598877 1441740911 -0.176575 -0.573547 -0.530334 0.598877 1441740911 -0.439941 -0.474243 -0.351624 0.676697 1441740911 -0.439941 -0.474243 -0.351624 0.676697 1441740911 -0.439941 -0.474243 -0.351624 0.676697 1441740911 -0.439941 -0.474243 -0.351624 0.676697 1441740911 -0.439941 -0.474243 -0.351624 0.676697 1441740911 -0.439941 -0.474243 -0.351624 0.676697 1441740911 -0.594238 -0.382324 -0.139526 0.693726 1441740911 -0.594238 -0.382324 -0.139526 0.693726 1441740911 -0.594238 -0.382324 -0.139526 0.693726 1441740911 -0.594238 -0.382324 -0.139526 0.693726 1441740911 -0.594238 -0.382324 -0.139526 0.693726 1441740911 -0.594238 -0.382324 -0.139526 0.693726 1441740911 -0.565674 -0.441345 -0.115784 0.686890 1441740911 -0.565674 -0.441345 -0.115784 0.686890 1441740911 -0.565674 -0.441345 -0.115784 0.686890 1441740911 -0.565674 -0.441345 -0.115784 0.686890 1441740911 -0.565674 -0.441345 -0.115784 0.686890 1441740911 -0.565674 -0.441345 -0.115784 0.686890 1441740911 -0.426941 -0.535950 -0.278442 0.673035 1441740911 -0.426941 -0.535950 -0.278442 0.673035 1441740911 -0.426941 -0.535950 -0.278442 0.673035 1441740911 -0.426941 -0.535950 -0.278442 0.673035 1441740911 -0.426941 -0.535950 -0.278442 0.673035 1441740911 -0.142029 -0.603394 -0.476563 0.623413 1441740911 -0.142029 -0.603394 -0.476563 0.623413 1441740911 -0.142029 -0.603394 -0.476563 0.623413 1441740911 -0.142029 -0.603394 -0.476563 0.623413 1441740911 -0.142029 -0.603394 -0.476563 0.623413 1441740911 -0.142029 -0.603394 -0.476563 0.623413 1441740911 0.200256 -0.583435 -0.633423 0.467224 1441740911 0.200256 -0.583435 -0.633423 0.467224 1441740911 0.200256 -0.583435 -0.633423 0.467224 1441740911 0.200256 -0.583435 -0.633423 0.467224 1441740911 0.200256 -0.583435 -0.633423 0.467224 1441740911 0.200256 -0.583435 -0.633423 0.467224 1441740911 0.447021 -0.504578 -0.696350 0.246399 1441740911 0.447021 -0.504578 -0.696350 0.246399 1441740911 0.447021 -0.504578 -0.696350 0.246399 1441740911 0.447021 -0.504578 -0.696350 0.246399 1441740911 0.447021 -0.504578 -0.696350 0.246399 1441740911 0.447021 -0.504578 -0.696350 0.246399 1441740911 0.592468 -0.430420 -0.679565 0.044128 1441740911 0.592468 -0.430420 -0.679565 0.044128 1441740911 0.592468 -0.430420 -0.679565 0.044128 1441740911 0.592468 -0.430420 -0.679565 0.044128 1441740911 0.663086 -0.347107 -0.657654 -0.085632 1441740911 0.663086 -0.347107 -0.657654 -0.085632 1441740911 0.663086 -0.347107 -0.657654 -0.085632 1441740911 0.663086 -0.347107 -0.657654 -0.085632 1441740911 0.663086 -0.347107 -0.657654 -0.085632 1441740911 0.663086 -0.347107 -0.657654 -0.085632 1441740911 0.717407 -0.258057 -0.612366 -0.209290 1441740911 0.717407 -0.258057 -0.612366 -0.209290 1441740911 0.717407 -0.258057 -0.612366 -0.209290 1441740911 0.717407 -0.258057 -0.612366 -0.209290 1441740911 0.717407 -0.258057 -0.612366 -0.209290 1441740911 0.717407 -0.258057 -0.612366 -0.209290 1441740912 0.717407 -0.258057 -0.612366 -0.209290 1441740912 0.742188 -0.254883 -0.530640 -0.320435 1441740912 0.742188 -0.254883 -0.530640 -0.320435 1441740912 0.742188 -0.254883 -0.530640 -0.320435 1441740912 0.742188 -0.254883 -0.530640 -0.320435 1441740912 0.742188 -0.254883 -0.530640 -0.320435 1441740912 0.755127 -0.231384 -0.511597 -0.338379 1441740912 0.755127 -0.231384 -0.511597 -0.338379 1441740912 0.755127 -0.231384 -0.511597 -0.338379 1441740912 0.755127 -0.231384 -0.511597 -0.338379 1441740912 0.755127 -0.231384 -0.511597 -0.338379 1441740912 0.755127 -0.231384 -0.511597 -0.338379 1441740912 0.764954 -0.214905 -0.524658 -0.305603 1441740912 0.764954 -0.214905 -0.524658 -0.305603 1441740912 0.764954 -0.214905 -0.524658 -0.305603 1441740912 0.764954 -0.214905 -0.524658 -0.305603 1441740912 0.764954 -0.214905 -0.524658 -0.305603 1441740912 0.764954 -0.214905 -0.524658 -0.305603 1441740912 0.760193 -0.255920 -0.535583 -0.264160 1441740912 0.760193 -0.255920 -0.535583 -0.264160 1441740912 0.760193 -0.255920 -0.535583 -0.264160 1441740912 0.760193 -0.255920 -0.535583 -0.264160 1441740912 0.760193 -0.255920 -0.535583 -0.264160 1441740912 0.760193 -0.255920 -0.535583 -0.264160 1441740912 0.731384 -0.329895 -0.569214 -0.179504 1441740912 0.731384 -0.329895 -0.569214 -0.179504 1441740912 0.731384 -0.329895 -0.569214 -0.179504 1441740912 0.731384 -0.329895 -0.569214 -0.179504 1441740912 0.731384 -0.329895 -0.569214 -0.179504 1441740912 0.731384 -0.329895 -0.569214 -0.179504 1441740912 0.670837 -0.407471 -0.617310 -0.054077 1441740912 0.670837 -0.407471 -0.617310 -0.054077 1441740912 0.670837 -0.407471 -0.617310 -0.054077 1441740912 0.670837 -0.407471 -0.617310 -0.054077 1441740912 0.670837 -0.407471 -0.617310 -0.054077 1441740912 0.670837 -0.407471 -0.617310 -0.054077 1441740912 0.575500 -0.486755 -0.650024 0.096680 1441740912 0.575500 -0.486755 -0.650024 0.096680 1441740912 0.575500 -0.486755 -0.650024 0.096680 1441740912 0.575500 -0.486755 -0.650024 0.096680 1441740912 0.575500 -0.486755 -0.650024 0.096680 1441740912 0.575500 -0.486755 -0.650024 0.096680 1441740912 0.575500 -0.486755 -0.650024 0.096680 1441740912 0.416870 -0.563965 -0.667847 0.249390 1441740912 0.416870 -0.563965 -0.667847 0.249390 1441740912 0.416870 -0.563965 -0.667847 0.249390 1441740912 0.416870 -0.563965 -0.667847 0.249390 1441740912 0.416870 -0.563965 -0.667847 0.249390 1441740912 0.416870 -0.563965 -0.667847 0.249390 1441740912 0.209900 -0.612610 -0.656677 0.386658 1441740912 0.209900 -0.612610 -0.656677 0.386658 1441740912 0.209900 -0.612610 -0.656677 0.386658 1441740912 0.209900 -0.612610 -0.656677 0.386658 1441740912 0.209900 -0.612610 -0.656677 0.386658 1441740912 -0.018372 -0.617859 -0.610352 0.495422 1441740912 -0.018372 -0.617859 -0.610352 0.495422 1441740912 -0.018372 -0.617859 -0.610352 0.495422 1441740912 -0.018372 -0.617859 -0.610352 0.495422 1441740912 -0.018372 -0.617859 -0.610352 0.495422 1441740912 -0.018372 -0.617859 -0.610352 0.495422 1441740912 -0.286682 -0.552490 -0.515503 0.588928 1441740912 -0.286682 -0.552490 -0.515503 0.588928 1441740912 -0.286682 -0.552490 -0.515503 0.588928 1441740912 -0.286682 -0.552490 -0.515503 0.588928 1441740912 -0.286682 -0.552490 -0.515503 0.588928 1441740912 -0.286682 -0.552490 -0.515503 0.588928 1441740912 -0.505920 -0.434570 -0.278931 0.690979 1441740912 -0.505920 -0.434570 -0.278931 0.690979 1441740912 -0.505920 -0.434570 -0.278931 0.690979 1441740912 -0.660828 -0.312195 -0.040833 0.681335 1441740912 -0.660828 -0.312195 -0.040833 0.681335 1441740912 -0.660828 -0.312195 -0.040833 0.681335 1441740912 -0.660828 -0.312195 -0.040833 0.681335 1441740912 -0.660828 -0.312195 -0.040833 0.681335 1441740912 -0.660828 -0.312195 -0.040833 0.681335 1441740912 -0.655518 -0.349304 0.012878 0.669434 1441740912 -0.655518 -0.349304 0.012878 0.669434 1441740912 -0.655518 -0.349304 0.012878 0.669434 1441740912 -0.655518 -0.349304 0.012878 0.669434 1441740912 -0.655518 -0.349304 0.012878 0.669434 1441740912 -0.655518 -0.349304 0.012878 0.669434 1441740912 -0.655518 -0.349304 0.012878 0.669434 1441740912 -0.538452 -0.470886 -0.138916 0.684875 1441740912 -0.538452 -0.470886 -0.138916 0.684875 1441740912 -0.538452 -0.470886 -0.138916 0.684875 1441740912 -0.538452 -0.470886 -0.138916 0.684875 1441740912 -0.538452 -0.470886 -0.138916 0.684875 1441740912 -0.538452 -0.470886 -0.138916 0.684875 1441740912 -0.315674 -0.573975 -0.347229 0.671082 1441740912 -0.315674 -0.573975 -0.347229 0.671082 1441740912 -0.315674 -0.573975 -0.347229 0.671082 1441740912 -0.315674 -0.573975 -0.347229 0.671082 1441740912 0.039917 -0.619141 -0.550903 0.558228 1441740912 0.039917 -0.619141 -0.550903 0.558228 1441740912 0.039917 -0.619141 -0.550903 0.558228 1441740912 0.039917 -0.619141 -0.550903 0.558228 1441740912 0.385376 -0.528809 -0.640198 0.402588 1441740912 0.385376 -0.528809 -0.640198 0.402588 1441740912 0.385376 -0.528809 -0.640198 0.402588 1441740912 0.385376 -0.528809 -0.640198 0.402588 1441740912 0.385376 -0.528809 -0.640198 0.402588 1441740912 0.385376 -0.528809 -0.640198 0.402588 1441740912 0.585266 -0.427246 -0.655579 0.212463 1441740913 0.585266 -0.427246 -0.655579 0.212463 1441740913 0.585266 -0.427246 -0.655579 0.212463 1441740913 0.585266 -0.427246 -0.655579 0.212463 1441740913 0.585266 -0.427246 -0.655579 0.212463 1441740913 0.585266 -0.427246 -0.655579 0.212463 1441740913 0.651062 -0.377319 -0.656921 0.047180 1441740913 0.651062 -0.377319 -0.656921 0.047180 1441740913 0.651062 -0.377319 -0.656921 0.047180 1441740913 0.651062 -0.377319 -0.656921 0.047180 1441740913 0.651062 -0.377319 -0.656921 0.047180 1441740913 0.651062 -0.377319 -0.656921 0.047180 1441740913 0.664978 -0.398926 -0.620300 -0.117981 1441740913 0.664978 -0.398926 -0.620300 -0.117981 1441740913 0.664978 -0.398926 -0.620300 -0.117981 1441740913 0.664978 -0.398926 -0.620300 -0.117981 1441740913 0.664978 -0.398926 -0.620300 -0.117981 1441740913 0.664978 -0.398926 -0.620300 -0.117981 1441740913 0.703918 -0.396606 -0.525879 -0.265808 1441740913 0.703918 -0.396606 -0.525879 -0.265808 1441740913 0.703918 -0.396606 -0.525879 -0.265808 1441740913 0.703918 -0.396606 -0.525879 -0.265808 1441740913 0.703918 -0.396606 -0.525879 -0.265808 1441740913 0.703918 -0.396606 -0.525879 -0.265808 1441740913 0.728271 -0.375061 -0.480591 -0.313049 1441740913 0.728271 -0.375061 -0.480591 -0.313049 1441740913 0.728271 -0.375061 -0.480591 -0.313049 1441740913 0.728271 -0.375061 -0.480591 -0.313049 1441740913 0.728271 -0.375061 -0.480591 -0.313049 1441740913 0.728271 -0.375061 -0.480591 -0.313049 1441740913 0.725403 -0.385010 -0.483521 -0.302979 1441740913 0.725403 -0.385010 -0.483521 -0.302979 1441740913 0.725403 -0.385010 -0.483521 -0.302979 1441740913 0.725403 -0.385010 -0.483521 -0.302979 1441740913 0.725403 -0.385010 -0.483521 -0.302979 1441740913 0.725403 -0.385010 -0.483521 -0.302979 1441740913 0.698730 -0.432983 -0.512085 -0.249329 1441740913 0.698730 -0.432983 -0.512085 -0.249329 1441740913 0.698730 -0.432983 -0.512085 -0.249329 1441740913 0.698730 -0.432983 -0.512085 -0.249329 1441740913 0.698730 -0.432983 -0.512085 -0.249329 1441740913 0.698730 -0.432983 -0.512085 -0.249329 1441740913 0.650818 -0.481018 -0.566162 -0.156738 1441740913 0.650818 -0.481018 -0.566162 -0.156738 1441740913 0.650818 -0.481018 -0.566162 -0.156738 1441740913 0.650818 -0.481018 -0.566162 -0.156738 1441740913 0.650818 -0.481018 -0.566162 -0.156738 1441740913 0.650818 -0.481018 -0.566162 -0.156738 1441740913 0.580688 -0.532349 -0.615601 -0.021851 1441740913 0.580688 -0.532349 -0.615601 -0.021851 1441740913 0.580688 -0.532349 -0.615601 -0.021851 1441740913 0.580688 -0.532349 -0.615601 -0.021851 1441740913 0.580688 -0.532349 -0.615601 -0.021851 1441740913 0.580688 -0.532349 -0.615601 -0.021851 1441740913 0.475769 -0.566711 -0.647156 0.183472 1441740913 0.475769 -0.566711 -0.647156 0.183472 1441740913 0.475769 -0.566711 -0.647156 0.183472 1441740913 0.475769 -0.566711 -0.647156 0.183472 1441740913 0.475769 -0.566711 -0.647156 0.183472 1441740913 0.475769 -0.566711 -0.647156 0.183472 1441740913 0.302307 -0.592041 -0.645081 0.376892 1441740913 0.302307 -0.592041 -0.645081 0.376892 1441740913 0.302307 -0.592041 -0.645081 0.376892 1441740913 0.302307 -0.592041 -0.645081 0.376892 1441740913 0.302307 -0.592041 -0.645081 0.376892 1441740913 0.302307 -0.592041 -0.645081 0.376892 1441740913 0.098083 -0.585571 -0.590515 0.546570 1441740913 0.098083 -0.585571 -0.590515 0.546570 1441740913 0.098083 -0.585571 -0.590515 0.546570 1441740913 0.098083 -0.585571 -0.590515 0.546570 1441740913 0.098083 -0.585571 -0.590515 0.546570 1441740913 -0.135620 -0.557495 -0.472595 0.668945 1441740913 -0.135620 -0.557495 -0.472595 0.668945 1441740913 -0.135620 -0.557495 -0.472595 0.668945 1441740913 -0.135620 -0.557495 -0.472595 0.668945 1441740913 -0.135620 -0.557495 -0.472595 0.668945 1441740913 -0.135620 -0.557495 -0.472595 0.668945 1441740913 -0.418640 -0.463867 -0.345276 0.700256 1441740913 -0.418640 -0.463867 -0.345276 0.700256 1441740913 -0.418640 -0.463867 -0.345276 0.700256 1441740913 -0.418640 -0.463867 -0.345276 0.700256 1441740913 -0.418640 -0.463867 -0.345276 0.700256 1441740913 -0.418640 -0.463867 -0.345276 0.700256 1441740913 -0.641174 -0.294922 -0.172729 0.687073 1441740913 -0.641174 -0.294922 -0.172729 0.687073 1441740913 -0.641174 -0.294922 -0.172729 0.687073 1441740913 -0.641174 -0.294922 -0.172729 0.687073 1441740913 -0.641174 -0.294922 -0.172729 0.687073 1441740913 -0.641174 -0.294922 -0.172729 0.687073 1441740913 -0.690735 -0.302551 0.012878 0.656677 1441740913 -0.690735 -0.302551 0.012878 0.656677 1441740913 -0.690735 -0.302551 0.012878 0.656677 1441740913 -0.690735 -0.302551 0.012878 0.656677 1441740913 -0.690735 -0.302551 0.012878 0.656677 1441740913 -0.690735 -0.302551 0.012878 0.656677 1441740913 -0.612244 -0.421021 -0.093872 0.662720 1441740913 -0.612244 -0.421021 -0.093872 0.662720 1441740913 -0.612244 -0.421021 -0.093872 0.662720 1441740913 -0.612244 -0.421021 -0.093872 0.662720 1441740913 -0.612244 -0.421021 -0.093872 0.662720 1441740913 -0.612244 -0.421021 -0.093872 0.662720 1441740913 -0.419373 -0.562500 -0.300903 0.645935 1441740913 -0.419373 -0.562500 -0.300903 0.645935 1441740913 -0.419373 -0.562500 -0.300903 0.645935 1441740913 -0.419373 -0.562500 -0.300903 0.645935 1441740913 -0.419373 -0.562500 -0.300903 0.645935 1441740913 -0.419373 -0.562500 -0.300903 0.645935 1441740913 -0.079773 -0.639038 -0.498413 0.580383 1441740913 -0.079773 -0.639038 -0.498413 0.580383 1441740914 -0.079773 -0.639038 -0.498413 0.580383 1441740914 -0.079773 -0.639038 -0.498413 0.580383 1441740914 -0.079773 -0.639038 -0.498413 0.580383 1441740914 -0.079773 -0.639038 -0.498413 0.580383 1441740914 0.273621 -0.592285 -0.601563 0.460938 1441740914 0.273621 -0.592285 -0.601563 0.460938 1441740914 0.273621 -0.592285 -0.601563 0.460938 1441740914 0.273621 -0.592285 -0.601563 0.460938 1441740914 0.273621 -0.592285 -0.601563 0.460938 1441740914 0.466858 -0.535645 -0.653076 0.261963 1441740914 0.466858 -0.535645 -0.653076 0.261963 1441740914 0.466858 -0.535645 -0.653076 0.261963 1441740914 0.466858 -0.535645 -0.653076 0.261963 1441740914 0.466858 -0.535645 -0.653076 0.261963 1441740914 0.466858 -0.535645 -0.653076 0.261963 1441740914 0.531494 -0.496033 -0.679565 0.098267 1441740914 0.531494 -0.496033 -0.679565 0.098267 1441740914 0.531494 -0.496033 -0.679565 0.098267 1441740914 0.531494 -0.496033 -0.679565 0.098267 1441740914 0.531494 -0.496033 -0.679565 0.098267 1441740914 0.629700 -0.396301 -0.667786 -0.023743 1441740914 0.629700 -0.396301 -0.667786 -0.023743 1441740914 0.629700 -0.396301 -0.667786 -0.023743 1441740914 0.629700 -0.396301 -0.667786 -0.023743 1441740914 0.629700 -0.396301 -0.667786 -0.023743 1441740914 0.629700 -0.396301 -0.667786 -0.023743 1441740914 0.629700 -0.396301 -0.667786 -0.023743 1441740914 0.705261 -0.319031 -0.611572 -0.164001 1441740914 0.705261 -0.319031 -0.611572 -0.164001 1441740914 0.705261 -0.319031 -0.611572 -0.164001 1441740914 0.705261 -0.319031 -0.611572 -0.164001 1441740914 0.705261 -0.319031 -0.611572 -0.164001 1441740914 0.705261 -0.319031 -0.611572 -0.164001 1441740914 0.739014 -0.265015 -0.561829 -0.260864 1441740914 0.739014 -0.265015 -0.561829 -0.260864 1441740914 0.739014 -0.265015 -0.561829 -0.260864 1441740914 0.739014 -0.265015 -0.561829 -0.260864 1441740914 0.739014 -0.265015 -0.561829 -0.260864 1441740914 0.739014 -0.265015 -0.561829 -0.260864 1441740914 0.739014 -0.265015 -0.561829 -0.260864 1441740914 0.746582 -0.278687 -0.517944 -0.310913 1441740914 0.746582 -0.278687 -0.517944 -0.310913 1441740914 0.746582 -0.278687 -0.517944 -0.310913 1441740914 0.746582 -0.278687 -0.517944 -0.310913 1441740914 0.746582 -0.278687 -0.517944 -0.310913 1441740914 0.746582 -0.278687 -0.517944 -0.310913 1441740914 0.751465 -0.301880 -0.506775 -0.295532 1441740914 0.751465 -0.301880 -0.506775 -0.295532 1441740914 0.751465 -0.301880 -0.506775 -0.295532 1441740914 0.751465 -0.301880 -0.506775 -0.295532 1441740914 0.751465 -0.301880 -0.506775 -0.295532 1441740914 0.751465 -0.301880 -0.506775 -0.295532 1441740914 0.751465 -0.301880 -0.506775 -0.295532 1441740914 0.721863 -0.379395 -0.520203 -0.253723 1441740914 0.721863 -0.379395 -0.520203 -0.253723 1441740914 0.721863 -0.379395 -0.520203 -0.253723 1441740914 0.721863 -0.379395 -0.520203 -0.253723 1441740914 0.721863 -0.379395 -0.520203 -0.253723 1441740914 0.721863 -0.379395 -0.520203 -0.253723 1441740914 0.642151 -0.496094 -0.554626 -0.184143 1441740914 0.642151 -0.496094 -0.554626 -0.184143 1441740914 0.642151 -0.496094 -0.554626 -0.184143 1441740914 0.642151 -0.496094 -0.554626 -0.184143 1441740914 0.642151 -0.496094 -0.554626 -0.184143 1441740914 0.642151 -0.496094 -0.554626 -0.184143 1441740914 0.538757 -0.562195 -0.627441 -0.000183 1441740914 0.538757 -0.562195 -0.627441 -0.000183 1441740914 0.538757 -0.562195 -0.627441 -0.000183 1441740914 0.538757 -0.562195 -0.627441 -0.000183 1441740914 0.538757 -0.562195 -0.627441 -0.000183 1441740914 0.538757 -0.562195 -0.627441 -0.000183 1441740914 0.406616 -0.592773 -0.657166 0.226746 1441740914 0.406616 -0.592773 -0.657166 0.226746 1441740914 0.406616 -0.592773 -0.657166 0.226746 1441740914 0.406616 -0.592773 -0.657166 0.226746 1441740914 0.406616 -0.592773 -0.657166 0.226746 1441740914 0.406616 -0.592773 -0.657166 0.226746 1441740914 0.243408 -0.600159 -0.629150 0.429810 1441740914 0.243408 -0.600159 -0.629150 0.429810 1441740914 0.243408 -0.600159 -0.629150 0.429810 1441740914 0.243408 -0.600159 -0.629150 0.429810 1441740914 0.243408 -0.600159 -0.629150 0.429810 1441740914 0.243408 -0.600159 -0.629150 0.429810 1441740914 0.017700 -0.605103 -0.576233 0.549072 1441740914 0.017700 -0.605103 -0.576233 0.549072 1441740914 0.017700 -0.605103 -0.576233 0.549072 1441740914 0.017700 -0.605103 -0.576233 0.549072 1441740914 0.017700 -0.605103 -0.576233 0.549072 1441740914 -0.257935 -0.544739 -0.493958 0.626709 1441740914 -0.257935 -0.544739 -0.493958 0.626709 1441740914 -0.257935 -0.544739 -0.493958 0.626709 1441740914 -0.542969 -0.369995 -0.384155 0.648682 1441740914 -0.542969 -0.369995 -0.384155 0.648682 1441740914 -0.542969 -0.369995 -0.384155 0.648682 1441740914 -0.542969 -0.369995 -0.384155 0.648682 1441740914 -0.542969 -0.369995 -0.384155 0.648682 1441740914 -0.542969 -0.369995 -0.384155 0.648682 1441740914 -0.678772 -0.210938 -0.168335 0.682983 1441740914 -0.678772 -0.210938 -0.168335 0.682983 1441740914 -0.678772 -0.210938 -0.168335 0.682983 1441740914 -0.678772 -0.210938 -0.168335 0.682983 1441740914 -0.678772 -0.210938 -0.168335 0.682983 1441740914 -0.678772 -0.210938 -0.168335 0.682983 1441740914 -0.693420 -0.254700 -0.110168 0.664978 1441740914 -0.693420 -0.254700 -0.110168 0.664978 1441740914 -0.693420 -0.254700 -0.110168 0.664978 1441740915 -0.693420 -0.254700 -0.110168 0.664978 1441740915 -0.693420 -0.254700 -0.110168 0.664978 1441740915 -0.693420 -0.254700 -0.110168 0.664978 1441740915 -0.593567 -0.396240 -0.211914 0.667664 1441740915 -0.593567 -0.396240 -0.211914 0.667664 1441740915 -0.593567 -0.396240 -0.211914 0.667664 1441740915 -0.593567 -0.396240 -0.211914 0.667664 1441740915 -0.593567 -0.396240 -0.211914 0.667664 1441740915 -0.410889 -0.542053 -0.398987 0.614990 1441740915 -0.410889 -0.542053 -0.398987 0.614990 1441740915 -0.410889 -0.542053 -0.398987 0.614990 1441740915 -0.410889 -0.542053 -0.398987 0.614990 1441740915 -0.410889 -0.542053 -0.398987 0.614990 1441740915 -0.410889 -0.542053 -0.398987 0.614990 1441740915 -0.060669 -0.645508 -0.543518 0.533203 1441740915 -0.060669 -0.645508 -0.543518 0.533203 1441740915 -0.060669 -0.645508 -0.543518 0.533203 1441740915 -0.060669 -0.645508 -0.543518 0.533203 1441740915 -0.060669 -0.645508 -0.543518 0.533203 1441740915 -0.060669 -0.645508 -0.543518 0.533203 1441740915 0.307434 -0.617920 -0.621887 0.370056 1441740915 0.307434 -0.617920 -0.621887 0.370056 1441740915 0.307434 -0.617920 -0.621887 0.370056 1441740915 0.307434 -0.617920 -0.621887 0.370056 1441740915 0.307434 -0.617920 -0.621887 0.370056 1441740915 0.496216 -0.549011 -0.651672 0.166504 1441740915 0.496216 -0.549011 -0.651672 0.166504 1441740915 0.496216 -0.549011 -0.651672 0.166504 1441740915 0.496216 -0.549011 -0.651672 0.166504 1441740915 0.496216 -0.549011 -0.651672 0.166504 1441740915 0.496216 -0.549011 -0.651672 0.166504 1441740915 0.575623 -0.423706 -0.690369 0.112122 1441740915 0.575623 -0.423706 -0.690369 0.112122 1441740915 0.575623 -0.423706 -0.690369 0.112122 1441740915 0.575623 -0.423706 -0.690369 0.112122 1441740915 
0.647644 -0.063660 -0.704895 0.282166 1441740917 0.647644 -0.063660 -0.704895 0.282166 1441740917 0.647644 -0.063660 -0.704895 0.282166 1441740917 0.647644 -0.063660 -0.704895 0.282166 1441740917 0.646362 -0.061279 -0.707764 0.278503 1441740917 0.646362 -0.061279 -0.707764 0.278503 1441740917 0.646362 -0.061279 -0.707764 0.278503 1441740917 0.646362 -0.061279 -0.707764 0.278503 1441740917 0.646362 -0.061279 -0.707764 0.278503 1441740917 0.646362 -0.061279 -0.707764 0.278503 1441740917 0.646362 -0.061279 -0.707764 0.278503 1441740917 0.645508 -0.029663 -0.708191 0.284363 1441740917 0.645508 -0.029663 -0.708191 0.284363 1441740917 0.645508 -0.029663 -0.708191 0.284363 1441740917 0.645508 -0.029663 -0.708191 0.284363 1441740917 0.645508 -0.029663 -0.708191 0.284363 1441740917 0.645508 -0.029663 -0.708191 0.284363 1441740917 0.648315 0.016296 -0.700195 0.298584 1441740917 0.648315 0.016296 -0.700195 0.298584 1441740917 0.648315 0.016296 -0.700195 0.298584 1441740917 0.648315 0.016296 -0.700195 0.298584 1441740917 0.648315 0.016296 -0.700195 0.298584 1441740917 0.654053 0.033264 -0.692017 0.303589 1441740918 0.654053 0.033264 -0.692017 0.303589 1441740918 0.654053 0.033264 -0.692017 0.303589 1441740918 0.654053 0.033264 -0.692017 0.303589 1441740918 0.654053 0.033264 -0.692017 0.303589 1441740918 0.654053 0.033264 -0.692017 0.303589 1441740918 0.654053 0.033264 -0.692017 0.303589 1441740918 0.658691 -0.004333 -0.695923 0.286011 1441740918 0.658691 -0.004333 -0.695923 0.286011 1441740918 0.658691 -0.004333 -0.695923 0.286011 1441740918 0.658691 -0.004333 -0.695923 0.286011 1441740918 0.658691 -0.004333 -0.695923 0.286011 1441740918 0.655579 -0.059937 -0.706055 0.260986 1441740918 0.655579 -0.059937 -0.706055 0.260986 1441740918 0.655579 -0.059937 -0.706055 0.260986 1441740918 0.655579 -0.059937 -0.706055 0.260986 1441740918 0.655579 -0.059937 -0.706055 0.260986 1441740918 0.655579 -0.059937 -0.706055 0.260986 1441740918 0.650574 -0.079224 -0.711243 0.254272 1441740918 0.650574 -0.079224 -0.711243 0.254272 1441740918 0.650574 -0.079224 -0.711243 0.254272 1441740918 0.650574 -0.079224 -0.711243 0.254272 1441740918 0.650574 -0.079224 -0.711243 0.254272 1441740918 0.650574 -0.079224 -0.711243 0.254272 1441740918 0.648254 -0.064453 -0.710815 0.265320 1441740918 0.648254 -0.064453 -0.710815 0.265320 1441740918 0.648254 -0.064453 -0.710815 0.265320 1441740918 0.648254 -0.064453 -0.710815 0.265320 1441740918 0.648254 -0.064453 -0.710815 0.265320 1441740918 0.648254 -0.064453 -0.710815 0.265320 1441740918 0.647095 -0.054626 -0.710938 0.269897 1441740918 0.647095 -0.054626 -0.710938 0.269897 1441740918 0.647095 -0.054626 -0.710938 0.269897 1441740918 0.647095 -0.054626 -0.710938 0.269897 1441740918 0.647095 -0.054626 -0.710938 0.269897 1441740918 0.644836 -0.040527 -0.710938 0.277527 1441740918 0.644836 -0.040527 -0.710938 0.277527 1441740918 0.644836 -0.040527 -0.710938 0.277527 1441740918 0.644836 -0.040527 -0.710938 0.277527 1441740918 0.644836 -0.040527 -0.710938 0.277527 1441740918 0.644836 -0.040527 -0.710938 0.277527 1441740918 0.642944 -0.009827 -0.706787 0.294983 1441740918 0.642944 -0.009827 -0.706787 0.294983 1441740918 0.642944 -0.009827 -0.706787 0.294983 1441740918 0.642944 -0.009827 -0.706787 0.294983 1441740918 0.642944 -0.009827 -0.706787 0.294983 1441740918 0.642944 -0.009827 -0.706787 0.294983 1441740918 0.642944 -0.009827 -0.706787 0.294983 1441740918 0.643799 0.008850 -0.700073 0.308777 1441740918 0.643799 0.008850 -0.700073 0.308777 1441740918 0.643799 0.008850 -0.700073 0.308777 1441740918 0.643799 0.008850 -0.700073 0.308777 1441740918 0.643799 0.008850 -0.700073 0.308777 1441740918 0.643799 0.008850 -0.700073 0.308777 1441740918 0.643799 0.008850 -0.700073 0.308777 1441740918 0.648254 -0.014771 -0.699463 0.300537 1441740918 0.648254 -0.014771 -0.699463 0.300537 1441740918 0.648254 -0.014771 -0.699463 0.300537 1441740918 0.648254 -0.014771 -0.699463 0.300537 1441740918 0.648254 -0.014771 -0.699463 0.300537 1441740918 0.648254 -0.014771 -0.699463 0.300537 1441740918 0.649597 -0.055176 -0.706360 0.275757 1441740918 0.649597 -0.055176 -0.706360 0.275757 1441740918 0.649597 -0.055176 -0.706360 0.275757 1441740918 0.649597 -0.055176 -0.706360 0.275757 1441740918 0.649597 -0.055176 -0.706360 0.275757 1441740918 0.649597 -0.055176 -0.706360 0.275757 1441740918 0.651306 -0.070129 -0.708557 0.262451 1441740918 0.651306 -0.070129 -0.708557 0.262451 1441740918 0.651306 -0.070129 -0.708557 0.262451 1441740918 0.651306 -0.070129 -0.708557 0.262451 1441740918 0.651306 -0.070129 -0.708557 0.262451 1441740918 0.651306 -0.070129 -0.708557 0.262451 1441740918 0.656677 -0.062134 -0.705994 0.257874 1441740918 0.656677 -0.062134 -0.705994 0.257874 1441740918 0.656677 -0.062134 -0.705994 0.257874 1441740918 0.656677 -0.062134 -0.705994 0.257874 1441740918 0.656677 -0.062134 -0.705994 0.257874 1441740918 0.656677 -0.062134 -0.705994 0.257874 1441740918 0.663818 -0.046387 -0.703796 0.248779 1441740918 0.663818 -0.046387 -0.703796 0.248779 1441740918 0.663818 -0.046387 -0.703796 0.248779 1441740918 0.663818 -0.046387 -0.703796 0.248779 1441740918 0.663818 -0.046387 -0.703796 0.248779 1441740918 0.663818 -0.046387 -0.703796 0.248779 1441740918 0.673340 -0.048889 -0.701782 0.227478 1441740918 0.673340 -0.048889 -0.701782 0.227478 1441740918 0.673340 -0.048889 -0.701782 0.227478 1441740918 0.673340 -0.048889 -0.701782 0.227478 1441740918 0.673340 -0.048889 -0.701782 0.227478 1441740918 0.673340 -0.048889 -0.701782 0.227478 1441740918 0.674622 -0.071838 -0.707336 0.198547 1441740918 0.674622 -0.071838 -0.707336 0.198547 1441740918 0.674622 -0.071838 -0.707336 0.198547 1441740918 0.674622 -0.071838 -0.707336 0.198547 1441740918 0.674622 -0.071838 -0.707336 0.198547 1441740918 0.674622 -0.071838 -0.707336 0.198547 1441740918 0.674622 -0.071838 -0.707336 0.198547 1441740918 0.670898 -0.048096 -0.709839 0.209106 1441740918 0.670898 -0.048096 -0.709839 0.209106 1441740918 0.670898 -0.048096 -0.709839 0.209106 1441740918 0.670898 -0.048096 -0.709839 0.209106 1441740918 0.670898 -0.048096 -0.709839 0.209106 1441740918 0.667358 -0.013672 -0.707764 0.231323 1441740918 0.667358 -0.013672 -0.707764 0.231323 1441740918 0.667358 -0.013672 -0.707764 0.231323 1441740918 0.667358 -0.013672 -0.707764 0.231323 1441740918 0.667358 -0.013672 -0.707764 0.231323 1441740918 0.667358 -0.013672 -0.707764 0.231323 1441740918 0.665405 -0.015564 -0.709045 0.232910 1441740919 0.665405 -0.015564 -0.709045 0.232910 1441740919 0.665405 -0.015564 -0.709045 0.232910 1441740919 0.665405 -0.015564 -0.709045 0.232910 1441740919 0.665405 -0.015564 -0.709045 0.232910 1441740919 0.665405 -0.015564 -0.709045 0.232910 1441740919 0.665405 -0.015564 -0.709045 0.232910 1441740919 0.658997 -0.021118 -0.713013 0.238464 1441740919 0.658997 -0.021118 -0.713013 0.238464 1441740919 0.658997 -0.021118 -0.713013 0.238464 1441740919 0.658997 -0.021118 -0.713013 0.238464 1441740919 0.658997 -0.021118 -0.713013 0.238464 1441740919 0.658997 -0.021118 -0.713013 0.238464 1441740919 0.653381 -0.014893 -0.710938 0.259644 1441740919 0.653381 -0.014893 -0.710938 0.259644 1441740919 0.653381 -0.014893 -0.710938 0.259644 1441740919 0.653381 -0.014893 -0.710938 0.259644 1441740919 0.653381 -0.014893 -0.710938 0.259644 1441740919 0.653381 -0.014893 -0.710938 0.259644 1441740919 0.648376 -0.023438 -0.711121 0.270935 1441740919 0.648376 -0.023438 -0.711121 0.270935 1441740919 0.648376 -0.023438 -0.711121 0.270935 1441740919 0.648376 -0.023438 -0.711121 0.270935 1441740919 0.648376 -0.023438 -0.711121 0.270935 1441740919 0.648376 -0.023438 -0.711121 0.270935 1441740919 0.644958 -0.042542 -0.714539 0.267700 1441740919 0.644958 -0.042542 -0.714539 0.267700 1441740919 0.644958 -0.042542 -0.714539 0.267700 1441740919 0.644958 -0.042542 -0.714539 0.267700 1441740919 0.644958 -0.042542 -0.714539 0.267700 1441740919 0.644958 -0.042542 -0.714539 0.267700 1441740919 0.645935 -0.040283 -0.709229 0.279663 1441740919 0.645935 -0.040283 -0.709229 0.279663 1441740919 0.645935 -0.040283 -0.709229 0.279663 1441740919 0.645935 -0.040283 -0.709229 0.279663 1441740919 0.645935 -0.040283 -0.709229 0.279663 1441740919 0.645935 -0.040283 -0.709229 0.279663 1441740919 0.655334 -0.022522 -0.701233 0.279907 1441740919 0.655334 -0.022522 -0.701233 0.279907 1441740919 0.655334 -0.022522 -0.701233 0.279907 1441740919 0.655334 -0.022522 -0.701233 0.279907 1441740919 0.655334 -0.022522 -0.701233 0.279907 1441740919 0.655334 -0.022522 -0.701233 0.279907 1441740919 0.664673 -0.075623 -0.708008 0.226318 1441740919 0.664673 -0.075623 -0.708008 0.226318 1441740919 0.664673 -0.075623 -0.708008 0.226318 1441740919 0.664673 -0.075623 -0.708008 0.226318 1441740919 0.664673 -0.075623 -0.708008 0.226318 1441740919 0.669067 -0.089905 -0.709534 0.202026 1441740919 0.669067 -0.089905 -0.709534 0.202026 1441740919 0.669067 -0.089905 -0.709534 0.202026 1441740919 0.669067 -0.089905 -0.709534 0.202026 1441740919 0.669067 -0.089905 -0.709534 0.202026 1441740919 0.669067 -0.089905 -0.709534 0.202026 1441740919 0.669067 -0.089905 -0.709534 0.202026 1441740919 0.670654 -0.048523 -0.708557 0.214050 1441740919 0.670654 -0.048523 -0.708557 0.214050 1441740919 0.670654 -0.048523 -0.708557 0.214050 1441740919 0.670654 -0.048523 -0.708557 0.214050 1441740919 0.669434 -0.010742 -0.707642 0.225647 1441740919 0.669434 -0.010742 -0.707642 0.225647 1441740919 0.669434 -0.010742 -0.707642 0.225647 1441740919 0.669434 -0.010742 -0.707642 0.225647 1441740919 0.669434 -0.010742 -0.707642 0.225647 1441740919 0.669434 -0.010742 -0.707642 0.225647 1441740919 0.669434 -0.010742 -0.707642 0.225647 1441740919 0.666321 0.002686 -0.709717 0.228699 1441740919 0.666321 0.002686 -0.709717 0.228699 1441740919 0.666321 0.002686 -0.709717 0.228699 1441740919 0.666321 0.002686 -0.709717 0.228699 1441740919 0.666321 0.002686 -0.709717 0.228699 1441740919 0.666321 0.002686 -0.709717 0.228699 1441740919 0.666321 0.002686 -0.709717 0.228699 1441740919 0.662598 0.010498 -0.709778 0.238953 1441740919 0.662598 0.010498 -0.709778 0.238953 1441740919 0.662598 0.010498 -0.709778 0.238953 1441740919 0.662598 0.010498 -0.709778 0.238953 1441740919 0.662598 0.010498 -0.709778 0.238953 1441740919 0.662598 0.010498 -0.709778 0.238953 1441740919 0.664490 -0.003479 -0.707153 0.241699 1441740919 0.664490 -0.003479 -0.707153 0.241699 1441740919 0.664490 -0.003479 -0.707153 0.241699 1441740919 0.664490 -0.003479 -0.707153 0.241699 1441740919 0.664490 -0.003479 -0.707153 0.241699 1441740919 0.664490 -0.003479 -0.707153 0.241699 1441740919 0.663879 -0.058777 -0.716125 0.207336 1441740919 0.663879 -0.058777 -0.716125 0.207336 1441740919 0.663879 -0.058777 -0.716125 0.207336 1441740919 0.663879 -0.058777 -0.716125 0.207336 1441740919 0.663879 -0.058777 -0.716125 0.207336 1441740919 0.663879 -0.058777 -0.716125 0.207336 1441740919 0.670349 -0.058533 -0.711182 0.203552 1441740919 0.670349 -0.058533 -0.711182 0.203552 1441740919 0.670349 -0.058533 -0.711182 0.203552 1441740919 0.670349 -0.058533 -0.711182 0.203552 1441740919 0.670349 -0.058533 -0.711182 0.203552 1441740919 0.680481 -0.068115 -0.707397 0.178467 1441740919 0.680481 -0.068115 -0.707397 0.178467 1441740919 0.680481 -0.068115 -0.707397 0.178467 1441740919 0.680481 -0.068115 -0.707397 0.178467 1441740919 0.680481 -0.068115 -0.707397 0.178467 1441740919 0.680481 -0.068115 -0.707397 0.178467 1441740919 0.679199 -0.052002 -0.708923 0.182861 1441740919 0.679199 -0.052002 -0.708923 0.182861 1441740919 0.679199 -0.052002 -0.708923 0.182861 1441740919 0.679199 -0.052002 -0.708923 0.182861 1441740919 0.679199 -0.052002 -0.708923 0.182861 1441740919 0.679199 -0.052002 -0.708923 0.182861 1441740919 0.679199 -0.052002 -0.708923 0.182861 1441740919 0.673218 -0.034729 -0.711548 0.198059 1441740919 0.673218 -0.034729 -0.711548 0.198059 1441740920 0.673218 -0.034729 -0.711548 0.198059 1441740920 0.673218 -0.034729 -0.711548 0.198059 1441740920 0.673218 -0.034729 -0.711548 0.198059 1441740920 0.673218 -0.034729 -0.711548 0.198059 1441740920 0.665100 -0.024841 -0.715332 0.212891 1441740920 0.665100 -0.024841 -0.715332 0.212891 1441740920 0.665100 -0.024841 -0.715332 0.212891 1441740920 0.665100 -0.024841 -0.715332 0.212891 1441740920 0.665100 -0.024841 -0.715332 0.212891 1441740920 0.665100 -0.024841 -0.715332 0.212891 1441740920 0.658630 -0.014526 -0.717285 0.226929 1441740920 0.658630 -0.014526 -0.717285 0.226929 1441740920 0.658630 -0.014526 -0.717285 0.226929 1441740920 0.658630 -0.014526 -0.717285 0.226929 1441740920 0.658630 -0.014526 -0.717285 0.226929 1441740920 0.658630 -0.014526 -0.717285 0.226929 1441740920 0.657532 -0.021729 -0.717773 0.228088 1441740920 0.657532 -0.021729 -0.717773 0.228088 1441740920 0.657532 -0.021729 -0.717773 0.228088 1441740920 0.657532 -0.021729 -0.717773 0.228088 1441740920 0.657532 -0.021729 -0.717773 0.228088 1441740920 0.657532 -0.021729 -0.717773 0.228088 1441740920 0.657532 -0.021729 -0.717773 0.228088 1441740920 0.651672 -0.031494 -0.722229 0.229553 1441740920 0.651672 -0.031494 -0.722229 0.229553 1441740920 0.651672 -0.031494 -0.722229 0.229553 1441740920 0.651672 -0.031494 -0.722229 0.229553 1441740920 0.651672 -0.031494 -0.722229 0.229553 1441740920 0.643738 -0.033325 -0.724915 0.242798 1441740920 0.643738 -0.033325 -0.724915 0.242798 1441740920 0.643738 -0.033325 -0.724915 0.242798 1441740920 0.643738 -0.033325 -0.724915 0.242798 1441740920 0.643738 -0.033325 -0.724915 0.242798 1441740920 0.643738 -0.033325 -0.724915 0.242798 1441740920 0.645569 -0.011536 -0.715454 0.266968 1441740920 0.645569 -0.011536 -0.715454 0.266968 1441740920 0.645569 -0.011536 -0.715454 0.266968 1441740920 0.645569 -0.011536 -0.715454 0.266968 1441740920 0.658081 -0.023132 -0.712708 0.241699 1441740920 0.658081 -0.023132 -0.712708 0.241699 1441740920 0.658081 -0.023132 -0.712708 0.241699 1441740920 0.658081 -0.023132 -0.712708 0.241699 1441740920 0.658081 -0.023132 -0.712708 0.241699 1441740920 0.658081 -0.023132 -0.712708 0.241699 1441740920 0.658081 -0.023132 -0.712708 0.241699 1441740920 0.663269 -0.057068 -0.718811 0.200439 1441740920 0.663269 -0.057068 -0.718811 0.200439 1441740920 0.663269 -0.057068 -0.718811 0.200439 1441740920 0.665100 -0.056580 -0.720581 0.187805 1441740920 0.665100 -0.056580 -0.720581 0.187805 1441740920 0.665100 -0.056580 -0.720581 0.187805 1441740920 0.665100 -0.056580 -0.720581 0.187805 1441740920 0.665100 -0.056580 -0.720581 0.187805 1441740920 0.665100 -0.056580 -0.720581 0.187805 1441740920 0.666504 -0.067505 -0.721741 0.174194 1441740920 0.666504 -0.067505 -0.721741 0.174194 1441740920 0.666504 -0.067505 -0.721741 0.174194 1441740920 0.666504 -0.067505 -0.721741 0.174194 1441740920 0.666504 -0.067505 -0.721741 0.174194 1441740920 0.666504 -0.067505 -0.721741 0.174194 1441740920 0.666504 -0.067505 -0.721741 0.174194 1441740920 0.667480 -0.073730 -0.722107 0.166138 1441740920 0.667480 -0.073730 -0.722107 0.166138 1441740920 0.667480 -0.073730 -0.722107 0.166138 1441740920 0.667480 -0.073730 -0.722107 0.166138 1441740920 0.667480 -0.073730 -0.722107 0.166138 1441740920 0.667480 -0.073730 -0.722107 0.166138 1441740920 0.665222 -0.062561 -0.724243 0.170532 1441740920 0.665222 -0.062561 -0.724243 0.170532 1441740920 0.665222 -0.062561 -0.724243 0.170532 1441740920 0.665222 -0.062561 -0.724243 0.170532 1441740920 0.665222 -0.062561 -0.724243 0.170532 1441740920 0.665222 -0.062561 -0.724243 0.170532 1441740920 0.661316 -0.048279 -0.725769 0.183350 1441740920 0.661316 -0.048279 -0.725769 0.183350 1441740920 0.661316 -0.048279 -0.725769 0.183350 1441740920 0.661316 -0.048279 -0.725769 0.183350 1441740920 0.661316 -0.048279 -0.725769 0.183350 1441740920 0.661316 -0.048279 -0.725769 0.183350 1441740920 0.656128 -0.026062 -0.726135 0.203979 1441740920 0.656128 -0.026062 -0.726135 0.203979 1441740920 0.656128 -0.026062 -0.726135 0.203979 1441740920 0.656128 -0.026062 -0.726135 0.203979 1441740920 0.656128 -0.026062 -0.726135 0.203979 1441740920 0.650085 -0.004089 -0.723206 0.232971 1441740920 0.650085 -0.004089 -0.723206 0.232971 1441740920 0.650085 -0.004089 -0.723206 0.232971 1441740920 0.650085 -0.004089 -0.723206 0.232971 1441740920 0.650085 -0.004089 -0.723206 0.232971 1441740920 0.650085 -0.004089 -0.723206 0.232971 1441740920 0.648621 -0.016724 -0.722839 0.237732 1441740920 0.648621 -0.016724 -0.722839 0.237732 1441740920 0.648621 -0.016724 -0.722839 0.237732 1441740920 0.648621 -0.016724 -0.722839 0.237732 1441740920 0.648621 -0.016724 -0.722839 0.237732 1441740920 0.648621 -0.016724 -0.722839 0.237732 1441740920 0.648621 -0.016724 -0.722839 0.237732 1441740920 0.656555 -0.027344 -0.715759 0.236328 1441740920 0.656555 -0.027344 -0.715759 0.236328 1441740920 0.656555 -0.027344 -0.715759 0.236328 1441740920 0.656555 -0.027344 -0.715759 0.236328 1441740920 0.656555 -0.027344 -0.715759 0.236328 1441740920 0.666687 -0.043518 -0.717224 0.197998 1441740920 0.666687 -0.043518 -0.717224 0.197998 1441740920 0.666687 -0.043518 -0.717224 0.197998 1441740921 0.666687 -0.043518 -0.717224 0.197998 1441740921 0.666687 -0.043518 -0.717224 0.197998 1441740921 0.666687 -0.043518 -0.717224 0.197998 1441740921 0.663818 -0.033447 -0.722229 0.191406 1441740921 0.663818 -0.033447 -0.722229 0.191406 1441740921 0.663818 -0.033447 -0.722229 0.191406 1441740921 0.663818 -0.033447 -0.722229 0.191406 1441740921 0.663818 -0.033447 -0.722229 0.191406 1441740921 0.663818 -0.033447 -0.722229 0.191406 1441740921 0.658875 0.003906 -0.720459 0.216309 1441740921 0.658875 0.003906 -0.720459 0.216309 1441740921 0.658875 0.003906 -0.720459 0.216309 1441740921 0.658875 0.003906 -0.720459 0.216309 1441740921 0.658875 0.003906 -0.720459 0.216309 1441740921 0.658875 0.003906 -0.720459 0.216309 1441740921 0.652588 0.010742 -0.720581 0.234192 1441740921 0.652588 0.010742 -0.720581 0.234192 1441740921 0.652588 0.010742 -0.720581 0.234192 1441740921 0.652588 0.010742 -0.720581 0.234192 1441740921 0.652588 0.010742 -0.720581 0.234192 1441740921 0.652588 0.010742 -0.720581 0.234192 1441740921 0.652588 0.010742 -0.720581 0.234192 1441740921 0.651550 0.005249 -0.720032 0.238770 1441740921 0.651550 0.005249 -0.720032 0.238770 1441740921 0.651550 0.005249 -0.720032 0.238770 1441740921 0.651550 0.005249 -0.720032 0.238770 1441740921 0.651550 0.005249 -0.720032 0.238770 1441740921 0.651550 0.005249 -0.720032 0.238770 1441740921 0.652954 -0.012146 -0.720703 0.232544 1441740921 0.652954 -0.012146 -0.720703 0.232544 1441740921 0.652954 -0.012146 -0.720703 0.232544 1441740921 0.652954 -0.012146 -0.720703 0.232544 1441740921 0.652954 -0.012146 -0.720703 0.232544 1441740921 0.652954 -0.012146 -0.720703 0.232544 1441740921 0.652954 -0.012146 -0.720703 0.232544 1441740921 0.655334 -0.022461 -0.718811 0.231079 1441740921 0.655334 -0.022461 -0.718811 0.231079 1441740921 0.655334 -0.022461 -0.718811 0.231079 1441740921 0.655334 -0.022461 -0.718811 0.231079 1441740921 0.655334 -0.022461 -0.718811 0.231079 1441740921 0.655334 -0.022461 -0.718811 0.231079 1441740921 0.661743 -0.036438 -0.713989 0.225647 1441740921 0.661743 -0.036438 -0.713989 0.225647 1441740921 0.661743 -0.036438 -0.713989 0.225647 1441740921 0.661743 -0.036438 -0.713989 0.225647 1441740921 0.661743 -0.036438 -0.713989 0.225647 1441740921 0.661743 -0.036438 -0.713989 0.225647 1441740921 0.667542 -0.048523 -0.710327 0.217834 1441740921 0.667542 -0.048523 -0.710327 0.217834 1441740921 0.667542 -0.048523 -0.710327 0.217834 1441740921 0.667542 -0.048523 -0.710327 0.217834 1441740921 0.667542 -0.048523 -0.710327 0.217834 1441740921 0.673523 -0.056885 -0.707153 0.207458 1441740921 0.673523 -0.056885 -0.707153 0.207458 1441740921 0.673523 -0.056885 -0.707153 0.207458 1441740921 0.673523 -0.056885 -0.707153 0.207458 1441740921 0.673523 -0.056885 -0.707153 0.207458 1441740921 0.673523 -0.056885 -0.707153 0.207458 1441740921 0.678894 -0.063538 -0.704285 0.197510 1441740921 0.678894 -0.063538 -0.704285 0.197510 1441740921 0.678894 -0.063538 -0.704285 0.197510 1441740921 0.678894 -0.063538 -0.704285 0.197510 1441740921 0.678894 -0.063538 -0.704285 0.197510 1441740921 0.678894 -0.063538 -0.704285 0.197510 1441740921 0.684021 -0.065369 -0.701721 0.188171 1441740921 0.684021 -0.065369 -0.701721 0.188171 1441740921 0.684021 -0.065369 -0.701721 0.188171 1441740921 0.684021 -0.065369 -0.701721 0.188171 1441740921 0.684021 -0.065369 -0.701721 0.188171 1441740921 0.684021 -0.065369 -0.701721 0.188171 1441740921 0.688904 -0.092407 -0.702454 0.152954 1441740921 0.688904 -0.092407 -0.702454 0.152954 1441740921 0.688904 -0.092407 -0.702454 0.152954 1441740921 0.688904 -0.092407 -0.702454 0.152954 1441740921 0.688904 -0.092407 -0.702454 0.152954 1441740921 0.688904 -0.092407 -0.702454 0.152954 1441740921 0.688904 -0.092407 -0.702454 0.152954 1441740921 0.689880 -0.132568 -0.702820 0.111877 1441740921 0.689880 -0.132568 -0.702820 0.111877 1441740921 0.689880 -0.132568 -0.702820 0.111877 1441740921 0.689880 -0.132568 -0.702820 0.111877 1441740921 0.689880 -0.132568 -0.702820 0.111877 1441740921 0.689880 -0.132568 -0.702820 0.111877 1441740921 0.688110 -0.124695 -0.706482 0.108765 1441740921 0.688110 -0.124695 -0.706482 0.108765 1441740921 0.688110 -0.124695 -0.706482 0.108765 1441740921 0.688110 -0.124695 -0.706482 0.108765 1441740921 0.688110 -0.124695 -0.706482 0.108765 1441740921 0.688110 -0.124695 -0.706482 0.108765 1441740921 0.685120 -0.119019 -0.709045 0.117371 1441740921 0.685120 -0.119019 -0.709045 0.117371 1441740921 0.685120 -0.119019 -0.709045 0.117371 1441740921 0.685120 -0.119019 -0.709045 0.117371 1441740921 0.685120 -0.119019 -0.709045 0.117371 1441740921 0.685120 -0.119019 -0.709045 0.117371 1441740921 0.685120 -0.119019 -0.709045 0.117371 1441740921 0.679626 -0.103210 -0.712158 0.142334 1441740921 0.679626 -0.103210 -0.712158 0.142334 1441740921 0.679626 -0.103210 -0.712158 0.142334 1441740921 0.679626 -0.103210 -0.712158 0.142334 1441740921 0.679626 -0.103210 -0.712158 0.142334 1441740921 0.672974 -0.073669 -0.714966 0.174561 1441740921 0.672974 -0.073669 -0.714966 0.174561 1441740921 0.672974 -0.073669 -0.714966 0.174561 1441740921 0.672974 -0.073669 -0.714966 0.174561 1441740921 0.672974 -0.073669 -0.714966 0.174561 1441740921 0.672974 -0.073669 -0.714966 0.174561 1441740921 0.667053 -0.044983 -0.715759 0.201843 1441740921 0.667053 -0.044983 -0.715759 0.201843 1441740921 0.667053 -0.044983 -0.715759 0.201843 1441740921 0.667053 -0.044983 -0.715759 0.201843 1441740921 0.667053 -0.044983 -0.715759 0.201843 1441740922 0.667053 -0.044983 -0.715759 0.201843 1441740922 0.664429 -0.038330 -0.714111 0.217163 1441740922 0.664429 -0.038330 -0.714111 0.217163 1441740922 0.664429 -0.038330 -0.714111 0.217163 1441740922 0.664429 -0.038330 -0.714111 0.217163 1441740922 0.664429 -0.038330 -0.714111 0.217163 1441740922 0.664429 -0.038330 -0.714111 0.217163 1441740922 0.664429 -0.038330 -0.714111 0.217163 1441740922 0.664429 -0.059143 -0.712280 0.218445 1441740922 0.664429 -0.059143 -0.712280 0.218445 1441740922 0.664429 -0.059143 -0.712280 0.218445 1441740922 0.664429 -0.059143 -0.712280 0.218445 1441740922 0.664429 -0.059143 -0.712280 0.218445 1441740922 0.664429 -0.059143 -0.712280 0.218445 1441740922 0.671814 -0.027527 -0.704346 0.227417 1441740922 0.671814 -0.027527 -0.704346 0.227417 1441740922 0.671814 -0.027527 -0.704346 0.227417 1441740922 0.671814 -0.027527 -0.704346 0.227417 1441740922 0.671814 -0.027527 -0.704346 0.227417 1441740922 0.671814 -0.027527 -0.704346 0.227417 1441740922 0.671814 -0.027527 -0.704346 0.227417 1441740922 0.676514 -0.060425 -0.708923 0.189941 1441740922 0.676514 -0.060425 -0.708923 0.189941 1441740922 0.676514 -0.060425 -0.708923 0.189941 1441740922 0.676514 -0.060425 -0.708923 0.189941 1441740922 0.676514 -0.060425 -0.708923 0.189941 1441740922 0.676514 -0.060425 -0.708923 0.189941 1441740922 0.668335 -0.049255 -0.715576 0.197205 1441740922 0.668335 -0.049255 -0.715576 0.197205 1441740922 0.668335 -0.049255 -0.715576 0.197205 1441740922 0.668335 -0.049255 -0.715576 0.197205 1441740922 0.668335 -0.049255 -0.715576 0.197205 1441740922 0.668335 -0.049255 -0.715576 0.197205 1441740922 0.665710 -0.047852 -0.718079 0.197205 1441740922 0.665710 -0.047852 -0.718079 0.197205 1441740922 0.665710 -0.047852 -0.718079 0.197205 1441740922 0.665710 -0.047852 -0.718079 0.197205 1441740922 0.665710 -0.047852 -0.718079 0.197205 1441740922 0.665710 -0.047852 -0.718079 0.197205 1441740922 0.663025 -0.056580 -0.720337 0.195679 1441740922 0.663025 -0.056580 -0.720337 0.195679 1441740922 0.663025 -0.056580 -0.720337 0.195679 1441740922 0.663025 -0.056580 -0.720337 0.195679 1441740922 0.663025 -0.056580 -0.720337 0.195679 1441740922 0.663025 -0.056580 -0.720337 0.195679 1441740922 0.663025 -0.056580 -0.720337 0.195679 1441740922 0.660645 -0.043579 -0.721558 0.202576 1441740922 0.660645 -0.043579 -0.721558 0.202576 1441740922 0.660645 -0.043579 -0.721558 0.202576 1441740922 0.660645 -0.043579 -0.721558 0.202576 1441740922 0.660645 -0.043579 -0.721558 0.202576 1441740922 0.660645 -0.043579 -0.721558 0.202576 1441740922 0.656128 -0.028503 -0.723389 0.213013 1441740922 0.656128 -0.028503 -0.723389 0.213013 1441740922 0.656128 -0.028503 -0.723389 0.213013 1441740922 0.656128 -0.028503 -0.723389 0.213013 1441740922 0.656128 -0.028503 -0.723389 0.213013 1441740922 0.656128 -0.028503 -0.723389 0.213013 1441740922 0.649597 -0.012634 -0.723633 0.232788 1441740922 0.649597 -0.012634 -0.723633 0.232788 1441740922 0.649597 -0.012634 -0.723633 0.232788 1441740922 0.649597 -0.012634 -0.723633 0.232788 1441740922 0.649597 -0.012634 -0.723633 0.232788 1441740922 0.649597 -0.012634 -0.723633 0.232788 1441740922 0.642639 0.011536 -0.721191 0.258301 1441740922 0.642639 0.011536 -0.721191 0.258301 1441740922 0.642639 0.011536 -0.721191 0.258301 1441740922 0.642639 0.011536 -0.721191 0.258301 1441740922 0.642639 0.011536 -0.721191 0.258301 1441740922 0.643738 0.018738 -0.715332 0.271179 1441740922 0.643738 0.018738 -0.715332 0.271179 1441740922 0.643738 0.018738 -0.715332 0.271179 1441740922 0.643738 0.018738 -0.715332 0.271179 1441740922 0.643738 0.018738 -0.715332 0.271179 1441740922 0.643738 0.018738 -0.715332 0.271179 1441740922 0.643738 0.018738 -0.715332 0.271179 1441740922 0.648743 0.003967 -0.713684 0.264099 1441740922 0.648743 0.003967 -0.713684 0.264099 1441740922 0.648743 0.003967 -0.713684 0.264099 1441740922 0.648743 0.003967 -0.713684 0.264099 1441740922 0.648743 0.003967 -0.713684 0.264099 1441740922 0.648743 0.003967 -0.713684 0.264099 1441740922 0.648743 0.003967 -0.713684 0.264099 1441740922 0.655396 -0.007019 -0.709045 0.260254 1441740922 0.655396 -0.007019 -0.709045 0.260254 1441740922 0.655396 -0.007019 -0.709045 0.260254 1441740922 0.655396 -0.007019 -0.709045 0.260254 1441740922 0.655396 -0.007019 -0.709045 0.260254 1441740922 0.663086 -0.031372 -0.711182 0.231384 1441740922 0.663086 -0.031372 -0.711182 0.231384 1441740922 0.663086 -0.031372 -0.711182 0.231384 1441740922 0.663086 -0.031372 -0.711182 0.231384 1441740922 0.663086 -0.031372 -0.711182 0.231384 1441740922 0.663086 -0.031372 -0.711182 0.231384 1441740922 0.668640 -0.078918 -0.714050 0.191895 1441740922 0.668640 -0.078918 -0.714050 0.191895 1441740922 0.668640 -0.078918 -0.714050 0.191895 1441740922 0.668640 -0.078918 -0.714050 0.191895 1441740922 0.666565 -0.061157 -0.715759 0.199036 1441740922 0.666565 -0.061157 -0.715759 0.199036 1441740922 0.666565 -0.061157 -0.715759 0.199036 1441740922 0.666565 -0.061157 -0.715759 0.199036 1441740922 0.666565 -0.061157 -0.715759 0.199036 1441740922 0.666565 -0.061157 -0.715759 0.199036 1441740922 0.666565 -0.061157 -0.715759 0.199036 1441740922 0.661560 -0.028259 -0.718994 0.211121 1441740922 0.661560 -0.028259 -0.718994 0.211121 1441740922 0.661560 -0.028259 -0.718994 0.211121 1441740922 0.661560 -0.028259 -0.718994 0.211121 1441740922 0.661560 -0.028259 -0.718994 0.211121 1441740922 0.661560 -0.028259 -0.718994 0.211121 1441740923 0.661560 -0.028259 -0.718994 0.211121 1441740923 0.658447 -0.021606 -0.721863 0.211792 1441740923 0.658447 -0.021606 -0.721863 0.211792 1441740923 0.658447 -0.021606 -0.721863 0.211792 1441740923 0.658447 -0.021606 -0.721863 0.211792 1441740923 0.658447 -0.021606 -0.721863 0.211792 1441740923 0.658447 -0.021606 -0.721863 0.211792 1441740923 0.651794 -0.009094 -0.724060 0.225403 1441740923 0.651794 -0.009094 -0.724060 0.225403 1441740923 0.651794 -0.009094 -0.724060 0.225403 1441740923 0.651794 -0.009094 -0.724060 0.225403 1441740923 0.651794 -0.009094 -0.724060 0.225403 1441740923 0.651794 -0.009094 -0.724060 0.225403 1441740923 0.646545 0.015808 -0.721558 0.247070 1441740923 0.646545 0.015808 -0.721558 0.247070 1441740923 0.646545 0.015808 -0.721558 0.247070 1441740923 0.646545 0.015808 -0.721558 0.247070 1441740923 0.646545 0.015808 -0.721558 0.247070 1441740923 0.646545 0.015808 -0.721558 0.247070 1441740923 0.649719 0.006897 -0.718201 0.248962 1441740923 0.649719 0.006897 -0.718201 0.248962 1441740923 0.649719 0.006897 -0.718201 0.248962 1441740923 0.649719 0.006897 -0.718201 0.248962 1441740923 0.649719 0.006897 -0.718201 0.248962 1441740923 
0.689575 -0.256470 -0.668274 -0.110229 1441740925 0.689575 -0.256470 -0.668274 -0.110229 1441740925 0.689575 -0.256470 -0.668274 -0.110229 1441740925 0.689575 -0.256470 -0.668274 -0.110229 1441740925 0.716858 -0.240417 -0.633850 -0.163025 1441740925 0.716858 -0.240417 -0.633850 -0.163025 1441740925 0.716858 -0.240417 -0.633850 -0.163025 1441740925 0.716858 -0.240417 -0.633850 -0.163025 1441740925 0.716858 -0.240417 -0.633850 -0.163025 1441740925 0.716858 -0.240417 -0.633850 -0.163025 1441740925 0.734253 -0.274536 -0.579834 -0.222229 1441740925 0.734253 -0.274536 -0.579834 -0.222229 1441740926 0.734253 -0.274536 -0.579834 -0.222229 1441740926 0.734253 -0.274536 -0.579834 -0.222229 1441740926 0.734253 -0.274536 -0.579834 -0.222229 1441740926 0.734253 -0.274536 -0.579834 -0.222229 1441740926 0.739380 -0.308228 -0.543457 -0.250977 1441740926 0.739380 -0.308228 -0.543457 -0.250977 1441740926 0.739380 -0.308228 -0.543457 -0.250977 1441740926 0.739380 -0.308228 -0.543457 -0.250977 1441740926 0.739380 -0.308228 -0.543457 -0.250977 1441740926 0.739380 -0.308228 -0.543457 -0.250977 1441740926 0.739929 -0.320129 -0.546448 -0.226929 1441740926 0.739929 -0.320129 -0.546448 -0.226929 1441740926 0.739929 -0.320129 -0.546448 -0.226929 1441740926 0.739929 -0.320129 -0.546448 -0.226929 1441740926 0.739929 -0.320129 -0.546448 -0.226929 1441740926 0.739929 -0.320129 -0.546448 -0.226929 1441740926 0.731567 -0.301819 -0.597534 -0.129150 1441740926 0.731567 -0.301819 -0.597534 -0.129150 1441740926 0.731567 -0.301819 -0.597534 -0.129150 1441740926 0.731567 -0.301819 -0.597534 -0.129150 1441740926 0.731567 -0.301819 -0.597534 -0.129150 1441740926 0.731567 -0.301819 -0.597534 -0.129150 1441740926 0.688660 -0.355042 -0.631836 -0.022766 1441740926 0.688660 -0.355042 -0.631836 -0.022766 1441740926 0.688660 -0.355042 -0.631836 -0.022766 1441740926 0.688660 -0.355042 -0.631836 -0.022766 1441740926 0.688660 -0.355042 -0.631836 -0.022766 1441740926 0.621643 -0.427429 -0.647766 0.106262 1441740926 0.621643 -0.427429 -0.647766 0.106262 1441740926 0.621643 -0.427429 -0.647766 0.106262 1441740926 0.621643 -0.427429 -0.647766 0.106262 1441740926 0.621643 -0.427429 -0.647766 0.106262 1441740926 0.492798 -0.523010 -0.657898 0.225342 1441740926 0.492798 -0.523010 -0.657898 0.225342 1441740926 0.492798 -0.523010 -0.657898 0.225342 1441740926 0.492798 -0.523010 -0.657898 0.225342 1441740926 0.492798 -0.523010 -0.657898 0.225342 1441740926 0.492798 -0.523010 -0.657898 0.225342 1441740926 0.296997 -0.612061 -0.660339 0.318115 1441740926 0.296997 -0.612061 -0.660339 0.318115 1441740926 0.296997 -0.612061 -0.660339 0.318115 1441740926 0.296997 -0.612061 -0.660339 0.318115 1441740926 0.296997 -0.612061 -0.660339 0.318115 1441740926 0.016785 -0.638428 -0.633423 0.437012 1441740926 0.016785 -0.638428 -0.633423 0.437012 1441740926 0.016785 -0.638428 -0.633423 0.437012 1441740926 0.016785 -0.638428 -0.633423 0.437012 1441740926 0.016785 -0.638428 -0.633423 0.437012 1441740926 -0.264832 -0.568787 -0.517944 0.581482 1441740926 -0.264832 -0.568787 -0.517944 0.581482 1441740926 -0.264832 -0.568787 -0.517944 0.581482 1441740926 -0.264832 -0.568787 -0.517944 0.581482 1441740926 -0.264832 -0.568787 -0.517944 0.581482 1441740926 -0.264832 -0.568787 -0.517944 0.581482 1441740926 -0.504211 -0.447937 -0.338684 0.656128 1441740926 -0.504211 -0.447937 -0.338684 0.656128 1441740926 -0.504211 -0.447937 -0.338684 0.656128 1441740926 -0.504211 -0.447937 -0.338684 0.656128 1441740926 -0.504211 -0.447937 -0.338684 0.656128 1441740926 -0.601318 -0.405640 -0.192566 0.660950 1441740926 -0.601318 -0.405640 -0.192566 0.660950 1441740926 -0.601318 -0.405640 -0.192566 0.660950 1441740926 -0.601318 -0.405640 -0.192566 0.660950 1441740926 -0.601318 -0.405640 -0.192566 0.660950 1441740926 -0.601318 -0.405640 -0.192566 0.660950 1441740926 -0.601318 -0.405640 -0.192566 0.660950 1441740926 -0.520325 -0.498535 -0.257019 0.643982 1441740926 -0.520325 -0.498535 -0.257019 0.643982 1441740926 -0.520325 -0.498535 -0.257019 0.643982 1441740926 -0.520325 -0.498535 -0.257019 0.643982 1441740926 -0.336914 -0.598755 -0.443542 0.575562 1441740926 -0.336914 -0.598755 -0.443542 0.575562 1441740926 -0.336914 -0.598755 -0.443542 0.575562 1441740926 -0.336914 -0.598755 -0.443542 0.575562 1441740926 -0.336914 -0.598755 -0.443542 0.575562 1441740926 -0.336914 -0.598755 -0.443542 0.575562 1441740926 -0.035156 -0.651428 -0.606628 0.454346 1441740926 -0.035156 -0.651428 -0.606628 0.454346 1441740926 -0.035156 -0.651428 -0.606628 0.454346 1441740926 -0.035156 -0.651428 -0.606628 0.454346 1441740926 -0.035156 -0.651428 -0.606628 0.454346 1441740926 0.287048 -0.607178 -0.680298 0.293518 1441740926 0.287048 -0.607178 -0.680298 0.293518 1441740926 0.287048 -0.607178 -0.680298 0.293518 1441740926 0.287048 -0.607178 -0.680298 0.293518 1441740926 0.287048 -0.607178 -0.680298 0.293518 1441740926 0.486023 -0.539307 -0.679382 0.106995 1441740926 0.486023 -0.539307 -0.679382 0.106995 1441740926 0.486023 -0.539307 -0.679382 0.106995 1441740926 0.486023 -0.539307 -0.679382 0.106995 1441740926 0.486023 -0.539307 -0.679382 0.106995 1441740926 0.549744 -0.512695 -0.658508 -0.036987 1441740926 0.549744 -0.512695 -0.658508 -0.036987 1441740926 0.549744 -0.512695 -0.658508 -0.036987 1441740926 0.549744 -0.512695 -0.658508 -0.036987 1441740926 0.549744 -0.512695 -0.658508 -0.036987 1441740926 0.549744 -0.512695 -0.658508 -0.036987 1441740926 0.623901 -0.401245 -0.666504 -0.074585 1441740926 0.623901 -0.401245 -0.666504 -0.074585 1441740926 0.623901 -0.401245 -0.666504 -0.074585 1441740926 0.623901 -0.401245 -0.666504 -0.074585 1441740927 0.623901 -0.401245 -0.666504 -0.074585 1441740927 0.623901 -0.401245 -0.666504 -0.074585 1441740927 0.623901 -0.401245 -0.666504 -0.074585 1441740927 0.687317 -0.284302 -0.646851 -0.168518 1441740927 0.687317 -0.284302 -0.646851 -0.168518 1441740927 0.687317 -0.284302 -0.646851 -0.168518 1441740927 0.687317 -0.284302 -0.646851 -0.168518 1441740927 0.687317 -0.284302 -0.646851 -0.168518 1441740927 0.687317 -0.284302 -0.646851 -0.168518 1441740927 0.726929 -0.190552 -0.607544 -0.257141 1441740927 0.726929 -0.190552 -0.607544 -0.257141 1441740927 0.726929 -0.190552 -0.607544 -0.257141 1441740927 0.726929 -0.190552 -0.607544 -0.257141 1441740927 0.726929 -0.190552 -0.607544 -0.257141 1441740927 0.726929 -0.190552 -0.607544 -0.257141 1441740927 0.726929 -0.190552 -0.607544 -0.257141 1441740927 0.744751 -0.127380 -0.572693 -0.318054 1441740927 0.744751 -0.127380 -0.572693 -0.318054 1441740927 0.744751 -0.127380 -0.572693 -0.318054 1441740927 0.744751 -0.127380 -0.572693 -0.318054 1441740927 0.744751 -0.127380 -0.572693 -0.318054 1441740927 0.744751 -0.127380 -0.572693 -0.318054 1441740927 0.752441 -0.110413 -0.542664 -0.356628 1441740927 0.752441 -0.110413 -0.542664 -0.356628 1441740927 0.752441 -0.110413 -0.542664 -0.356628 1441740927 0.752441 -0.110413 -0.542664 -0.356628 1441740927 0.752441 -0.110413 -0.542664 -0.356628 1441740927 0.752441 -0.110413 -0.542664 -0.356628 1441740927 0.756592 -0.140564 -0.528198 -0.358887 1441740927 0.756592 -0.140564 -0.528198 -0.358887 1441740927 0.756592 -0.140564 -0.528198 -0.358887 1441740927 0.756592 -0.140564 -0.528198 -0.358887 1441740927 0.756592 -0.140564 -0.528198 -0.358887 1441740927 0.756592 -0.140564 -0.528198 -0.358887 1441740927 0.756592 -0.140564 -0.528198 -0.358887 1441740927 0.751587 -0.203369 -0.539612 -0.320313 1441740927 0.751587 -0.203369 -0.539612 -0.320313 1441740927 0.751587 -0.203369 -0.539612 -0.320313 1441740927 0.751587 -0.203369 -0.539612 -0.320313 1441740927 0.751587 -0.203369 -0.539612 -0.320313 1441740927 0.751587 -0.203369 -0.539612 -0.320313 1441740927 0.722595 -0.284607 -0.585144 -0.233337 1441740927 0.722595 -0.284607 -0.585144 -0.233337 1441740927 0.722595 -0.284607 -0.585144 -0.233337 1441740927 0.722595 -0.284607 -0.585144 -0.233337 1441740927 0.722595 -0.284607 -0.585144 -0.233337 1441740927 0.722595 -0.284607 -0.585144 -0.233337 1441740927 0.722595 -0.284607 -0.585144 -0.233337 1441740927 0.671753 -0.362183 -0.636780 -0.109985 1441740927 0.671753 -0.362183 -0.636780 -0.109985 1441740927 0.671753 -0.362183 -0.636780 -0.109985 1441740927 0.671753 -0.362183 -0.636780 -0.109985 1441740927 0.671753 -0.362183 -0.636780 -0.109985 1441740927 0.671753 -0.362183 -0.636780 -0.109985 1441740927 0.608948 -0.439636 -0.659729 0.027039 1441740927 0.608948 -0.439636 -0.659729 0.027039 1441740927 0.608948 -0.439636 -0.659729 0.027039 1441740927 0.608948 -0.439636 -0.659729 0.027039 1441740927 0.608948 -0.439636 -0.659729 0.027039 1441740927 0.608948 -0.439636 -0.659729 0.027039 1441740927 0.608948 -0.439636 -0.659729 0.027039 1441740927 0.508667 -0.519348 -0.667358 0.161804 1441740927 0.508667 -0.519348 -0.667358 0.161804 1441740927 0.508667 -0.519348 -0.667358 0.161804 1441740927 0.508667 -0.519348 -0.667358 0.161804 1441740927 0.508667 -0.519348 -0.667358 0.161804 1441740927 0.508667 -0.519348 -0.667358 0.161804 1441740927 0.356567 -0.587341 -0.666870 0.288452 1441740927 0.356567 -0.587341 -0.666870 0.288452 1441740927 0.356567 -0.587341 -0.666870 0.288452 1441740927 0.356567 -0.587341 -0.666870 0.288452 1441740927 0.160339 -0.639038 -0.647400 0.383118 1441740927 0.160339 -0.639038 -0.647400 0.383118 1441740927 0.160339 -0.639038 -0.647400 0.383118 1441740927 0.160339 -0.639038 -0.647400 0.383118 1441740927 0.160339 -0.639038 -0.647400 0.383118 1441740927 0.160339 -0.639038 -0.647400 0.383118 1441740927 0.160339 -0.639038 -0.647400 0.383118 1441740927 -0.103088 -0.627686 -0.581848 0.506836 1441740927 -0.103088 -0.627686 -0.581848 0.506836 1441740927 -0.103088 -0.627686 -0.581848 0.506836 1441740927 -0.103088 -0.627686 -0.581848 0.506836 1441740927 -0.103088 -0.627686 -0.581848 0.506836 1441740927 -0.103088 -0.627686 -0.581848 0.506836 1441740927 -0.103088 -0.627686 -0.581848 0.506836 1441740927 -0.359253 -0.522705 -0.385620 0.670105 1441740927 -0.359253 -0.522705 -0.385620 0.670105 1441740927 -0.359253 -0.522705 -0.385620 0.670105 1441740927 -0.359253 -0.522705 -0.385620 0.670105 1441740927 -0.359253 -0.522705 -0.385620 0.670105 1441740927 -0.359253 -0.522705 -0.385620 0.670105 1441740927 -0.551025 -0.407593 -0.163513 0.709595 1441740927 -0.551025 -0.407593 -0.163513 0.709595 1441740927 -0.551025 -0.407593 -0.163513 0.709595 1441740927 -0.551025 -0.407593 -0.163513 0.709595 1441740927 -0.551025 -0.407593 -0.163513 0.709595 1441740927 -0.551025 -0.407593 -0.163513 0.709595 1441740927 -0.565796 -0.426819 -0.065247 0.702454 1441740927 -0.565796 -0.426819 -0.065247 0.702454 1441740927 -0.565796 -0.426819 -0.065247 0.702454 1441740927 -0.565796 -0.426819 -0.065247 0.702454 1441740927 -0.565796 -0.426819 -0.065247 0.702454 1441740927 -0.565796 -0.426819 -0.065247 0.702454 1441740927 -0.457214 -0.500366 -0.202209 0.706909 1441740927 -0.457214 -0.500366 -0.202209 0.706909 1441740927 -0.457214 -0.500366 -0.202209 0.706909 1441740927 -0.232300 -0.598450 -0.414063 0.645325 1441740927 -0.232300 -0.598450 -0.414063 0.645325 1441740927 -0.232300 -0.598450 -0.414063 0.645325 1441740927 -0.232300 -0.598450 -0.414063 0.645325 1441740927 -0.232300 -0.598450 -0.414063 0.645325 1441740928 -0.232300 -0.598450 -0.414063 0.645325 1441740928 0.099792 -0.633423 -0.593567 0.486389 1441740928 0.099792 -0.633423 -0.593567 0.486389 1441740928 0.099792 -0.633423 -0.593567 0.486389 1441740928 0.099792 -0.633423 -0.593567 0.486389 1441740928 0.099792 -0.633423 -0.593567 0.486389 1441740928 0.099792 -0.633423 -0.593567 0.486389 1441740928 0.394348 -0.570679 -0.664185 0.278748 1441740928 0.394348 -0.570679 -0.664185 0.278748 1441740928 0.394348 -0.570679 -0.664185 0.278748 1441740928 0.394348 -0.570679 -0.664185 0.278748 1441740928 0.537415 -0.521973 -0.660339 0.052612 1441740928 0.537415 -0.521973 -0.660339 0.052612 1441740928 0.537415 -0.521973 -0.660339 0.052612 1441740928 0.537415 -0.521973 -0.660339 0.052612 1441740928 0.537415 -0.521973 -0.660339 0.052612 1441740928 0.537415 -0.521973 -0.660339 0.052612 1441740928 0.537415 -0.521973 -0.660339 0.052612 1441740928 0.600769 -0.427490 -0.675415 -0.014099 1441740928 0.600769 -0.427490 -0.675415 -0.014099 1441740928 0.600769 -0.427490 -0.675415 -0.014099 1441740928 0.600769 -0.427490 -0.675415 -0.014099 1441740928 0.600769 -0.427490 -0.675415 -0.014099 1441740928 0.600769 -0.427490 -0.675415 -0.014099 1441740928 0.652161 -0.293640 -0.695068 -0.072876 1441740928 0.652161 -0.293640 -0.695068 -0.072876 1441740928 0.652161 -0.293640 -0.695068 -0.072876 1441740928 0.652161 -0.293640 -0.695068 -0.072876 1441740928 0.652161 -0.293640 -0.695068 -0.072876 1441740928 0.652161 -0.293640 -0.695068 -0.072876 1441740928 0.700684 -0.206421 -0.659424 -0.177734 1441740928 0.700684 -0.206421 -0.659424 -0.177734 1441740928 0.700684 -0.206421 -0.659424 -0.177734 1441740928 0.700684 -0.206421 -0.659424 -0.177734 1441740928 0.700684 -0.206421 -0.659424 -0.177734 1441740928 0.724060 -0.155640 -0.620972 -0.256775 1441740928 0.724060 -0.155640 -0.620972 -0.256775 1441740928 0.724060 -0.155640 -0.620972 -0.256775 1441740928 0.724060 -0.155640 -0.620972 -0.256775 1441740928 0.724060 -0.155640 -0.620972 -0.256775 1441740928 0.724060 -0.155640 -0.620972 -0.256775 1441740928 0.733154 -0.160095 -0.582886 -0.311584 1441740928 0.733154 -0.160095 -0.582886 -0.311584 1441740928 0.733154 -0.160095 -0.582886 -0.311584 1441740928 0.733154 -0.160095 -0.582886 -0.311584 1441740928 0.733154 -0.160095 -0.582886 -0.311584 1441740928 0.733154 -0.160095 -0.582886 -0.311584 1441740928 0.733154 -0.160095 -0.582886 -0.311584 1441740928 0.739868 -0.189575 -0.556946 -0.326294 1441740928 0.739868 -0.189575 -0.556946 -0.326294 1441740928 0.739868 -0.189575 -0.556946 -0.326294 1441740928 0.739868 -0.189575 -0.556946 -0.326294 1441740928 0.739868 -0.189575 -0.556946 -0.326294 1441740928 0.739868 -0.189575 -0.556946 -0.326294 1441740928 0.736328 -0.245667 -0.560608 -0.288513 1441740928 0.736328 -0.245667 -0.560608 -0.288513 1441740928 0.736328 -0.245667 -0.560608 -0.288513 1441740928 0.736328 -0.245667 -0.560608 -0.288513 1441740928 0.736328 -0.245667 -0.560608 -0.288513 1441740928 0.736328 -0.245667 -0.560608 -0.288513 1441740928 0.700623 -0.337463 -0.597717 -0.194946 1441740928 0.700623 -0.337463 -0.597717 -0.194946 1441740928 0.700623 -0.337463 -0.597717 -0.194946 1441740928 0.700623 -0.337463 -0.597717 -0.194946 1441740928 0.700623 -0.337463 -0.597717 -0.194946 1441740928 0.700623 -0.337463 -0.597717 -0.194946 1441740928 0.700623 -0.337463 -0.597717 -0.194946 1441740928 0.634705 -0.398682 -0.661438 -0.026855 1441740928 0.634705 -0.398682 -0.661438 -0.026855 1441740928 0.634705 -0.398682 -0.661438 -0.026855 1441740928 0.634705 -0.398682 -0.661438 -0.026855 1441740928 0.634705 -0.398682 -0.661438 -0.026855 1441740928 0.634705 -0.398682 -0.661438 -0.026855 1441740928 0.533936 -0.481384 -0.679993 0.144348 1441740928 0.533936 -0.481384 -0.679993 0.144348 1441740928 0.533936 -0.481384 -0.679993 0.144348 1441740928 0.533936 -0.481384 -0.679993 0.144348 1441740928 0.533936 -0.481384 -0.679993 0.144348 1441740928 0.376465 -0.568054 -0.672974 0.287598 1441740928 0.376465 -0.568054 -0.672974 0.287598 1441740928 0.376465 -0.568054 -0.672974 0.287598 1441740928 0.376465 -0.568054 -0.672974 0.287598 1441740928 0.376465 -0.568054 -0.672974 0.287598 1441740928 0.376465 -0.568054 -0.672974 0.287598 1441740928 0.170593 -0.619873 -0.645691 0.411987 1441740928 0.170593 -0.619873 -0.645691 0.411987 1441740928 0.170593 -0.619873 -0.645691 0.411987 1441740928 0.170593 -0.619873 -0.645691 0.411987 1441740928 0.170593 -0.619873 -0.645691 0.411987 1441740928 -0.055420 -0.625366 -0.579041 0.520203 1441740928 -0.055420 -0.625366 -0.579041 0.520203 1441740928 -0.055420 -0.625366 -0.579041 0.520203 1441740928 -0.055420 -0.625366 -0.579041 0.520203 1441740928 -0.055420 -0.625366 -0.579041 0.520203 1441740928 -0.055420 -0.625366 -0.579041 0.520203 1441740928 -0.055420 -0.625366 -0.579041 0.520203 1441740928 -0.324219 -0.537598 -0.459839 0.628052 1441740928 -0.324219 -0.537598 -0.459839 0.628052 1441740928 -0.324219 -0.537598 -0.459839 0.628052 1441740928 -0.324219 -0.537598 -0.459839 0.628052 1441740928 -0.324219 -0.537598 -0.459839 0.628052 1441740928 -0.324219 -0.537598 -0.459839 0.628052 1441740928 -0.324219 -0.537598 -0.459839 0.628052 1441740928 -0.541199 -0.390747 -0.289307 0.686096 1441740928 -0.541199 -0.390747 -0.289307 0.686096 1441740928 -0.541199 -0.390747 -0.289307 0.686096 1441740928 -0.541199 -0.390747 -0.289307 0.686096 1441740928 -0.541199 -0.390747 -0.289307 0.686096 1441740928 -0.541199 -0.390747 -0.289307 0.686096 1441740929 -0.541199 -0.390747 -0.289307 0.686096 1441740929 -0.652588 -0.285217 -0.114746 0.692566 1441740929 -0.652588 -0.285217 -0.114746 0.692566 1441740929 -0.652588 -0.285217 -0.114746 0.692566 1441740929 -0.652588 -0.285217 -0.114746 0.692566 1441740929 -0.652588 -0.285217 -0.114746 0.692566 1441740929 -0.613953 -0.355652 -0.106750 0.696594 1441740929 -0.613953 -0.355652 -0.106750 0.696594 1441740929 -0.613953 -0.355652 -0.106750 0.696594 1441740929 -0.613953 -0.355652 -0.106750 0.696594 1441740929 -0.613953 -0.355652 -0.106750 0.696594 1441740929 -0.613953 -0.355652 -0.106750 0.696594 1441740929 -0.613953 -0.355652 -0.106750 0.696594 1441740929 -0.483887 -0.480225 -0.273682 0.678467 1441740929 -0.483887 -0.480225 -0.273682 0.678467 1441740929 -0.483887 -0.480225 -0.273682 0.678467 1441740929 -0.483887 -0.480225 -0.273682 0.678467 1441740929 -0.483887 -0.480225 -0.273682 0.678467 1441740929 -0.231079 -0.590881 -0.476257 0.608826 1441740929 -0.231079 -0.590881 -0.476257 0.608826 1441740929 -0.231079 -0.590881 -0.476257 0.608826 1441740929 -0.231079 -0.590881 -0.476257 0.608826 1441740929 -0.231079 -0.590881 -0.476257 0.608826 1441740929 -0.231079 -0.590881 -0.476257 0.608826 1441740929 0.127075 -0.624023 -0.629578 0.445068 1441740929 0.127075 -0.624023 -0.629578 0.445068 1441740929 0.127075 -0.624023 -0.629578 0.445068 1441740929 0.127075 -0.624023 -0.629578 0.445068 1441740929 0.127075 -0.624023 -0.629578 0.445068 1441740929 0.440125 -0.536316 -0.672058 0.258911 1441740929 0.440125 -0.536316 -0.672058 0.258911 1441740929 0.440125 -0.536316 -0.672058 0.258911 1441740929 0.440125 -0.536316 -0.672058 0.258911 1441740929 0.440125 -0.536316 -0.672058 0.258911 1441740929 0.440125 -0.536316 -0.672058 0.258911 1441740929 0.440125 -0.536316 -0.672058 0.258911 1441740929 0.558655 -0.468201 -0.681213 0.068665 1441740929 0.558655 -0.468201 -0.681213 0.068665 1441740929 0.558655 -0.468201 -0.681213 0.068665 1441740929 0.558655 -0.468201 -0.681213 0.068665 1441740929 0.558655 -0.468201 -0.681213 0.068665 1441740929 0.558655 -0.468201 -0.681213 0.068665 1441740929 0.589172 -0.395386 -0.703613 -0.039307 1441740929 0.589172 -0.395386 -0.703613 -0.039307 1441740929 0.589172 -0.395386 -0.703613 -0.039307 1441740929 0.589172 -0.395386 -0.703613 -0.039307 1441740929 0.589172 -0.395386 -0.703613 -0.039307 1441740929 0.589172 -0.395386 -0.703613 -0.039307 1441740929 0.589172 -0.395386 -0.703613 -0.039307 1441740929 0.641724 -0.296753 -0.691895 -0.146606 1441740929 0.641724 -0.296753 -0.691895 -0.146606 1441740929 0.641724 -0.296753 -0.691895 -0.146606 1441740929 0.641724 -0.296753 -0.691895 -0.146606 1441740929 0.641724 -0.296753 -0.691895 -0.146606 1441740929 0.691040 -0.184570 -0.665100 -0.214539 1441740929 0.691040 -0.184570 -0.665100 -0.214539 1441740929 0.691040 -0.184570 -0.665100 -0.214539 1441740929 0.691040 -0.184570 -0.665100 -0.214539 1441740929 0.691040 -0.184570 -0.665100 -0.214539 1441740929 0.691040 -0.184570 -0.665100 -0.214539 1441740929 0.710754 -0.152710 -0.628052 -0.277710 1441740929 0.710754 -0.152710 -0.628052 -0.277710 1441740929 0.710754 -0.152710 -0.628052 -0.277710 1441740929 0.710754 -0.152710 -0.628052 -0.277710 1441740929 0.710754 -0.152710 -0.628052 -0.277710 1441740929 0.710754 -0.152710 -0.628052 -0.277710 1441740929 0.707642 -0.204407 -0.590637 -0.329590 1441740929 0.707642 -0.204407 -0.590637 -0.329590 1441740929 0.707642 -0.204407 -0.590637 -0.329590 1441740929 0.707642 -0.204407 -0.590637 -0.329590 1441740929 0.707642 -0.204407 -0.590637 -0.329590 1441740929 0.707642 -0.204407 -0.590637 -0.329590 1441740929 0.702698 -0.242371 -0.589355 -0.316467 1441740929 0.702698 -0.242371 -0.589355 -0.316467 1441740929 0.702698 -0.242371 -0.589355 -0.316467 1441740929 0.702698 -0.242371 -0.589355 -0.316467 1441740929 0.702698 -0.242371 -0.589355 -0.316467 1441740929 0.702698 -0.242371 -0.589355 -0.316467 1441740929 0.687622 -0.285278 -0.616089 -0.257263 1441740929 0.687622 -0.285278 -0.616089 -0.257263 1441740929 0.687622 -0.285278 -0.616089 -0.257263 1441740929 0.687622 -0.285278 -0.616089 -0.257263 1441740929 0.687622 -0.285278 -0.616089 -0.257263 1441740929 0.687622 -0.285278 -0.616089 -0.257263 1441740929 0.687622 -0.285278 -0.616089 -0.257263 1441740929 0.654846 -0.353760 -0.648254 -0.160583 1441740929 0.654846 -0.353760 -0.648254 -0.160583 1441740929 0.654846 -0.353760 -0.648254 -0.160583 1441740929 0.654846 -0.353760 -0.648254 -0.160583 1441740929 0.654846 -0.353760 -0.648254 -0.160583 1441740929 0.654846 -0.353760 -0.648254 -0.160583 1441740929 0.605347 -0.425842 -0.671875 -0.027832 1441740929 0.605347 -0.425842 -0.671875 -0.027832 1441740929 0.605347 -0.425842 -0.671875 -0.027832 1441740929 0.605347 -0.425842 -0.671875 -0.027832 1441740929 0.605347 -0.425842 -0.671875 -0.027832 1441740929 0.605347 -0.425842 -0.671875 -0.027832 1441740929 0.605347 -0.425842 -0.671875 -0.027832 1441740929 0.521912 -0.513916 -0.671997 0.109314 1441740929 0.521912 -0.513916 -0.671997 0.109314 1441740929 0.521912 -0.513916 -0.671997 0.109314 1441740929 0.521912 -0.513916 -0.671997 0.109314 1441740929 0.521912 -0.513916 -0.671997 0.109314 1441740929 0.521912 -0.513916 -0.671997 0.109314 1441740929 0.373047 -0.601501 -0.662170 0.246094 1441740929 0.373047 -0.601501 -0.662170 0.246094 1441740929 0.373047 -0.601501 -0.662170 0.246094 1441740929 0.373047 -0.601501 -0.662170 0.246094 1441740930 0.195862 -0.641846 -0.634216 0.384033 1441740930 0.195862 -0.641846 -0.634216 0.384033 1441740930 0.195862 -0.641846 -0.634216 0.384033 1441740930 0.195862 -0.641846 -0.634216 0.384033 1441740930 0.195862 -0.641846 -0.634216 0.384033 1441740930 -0.000488 -0.637573 -0.566101 0.522522 1441740930 -0.000488 -0.637573 -0.566101 0.522522 1441740930 -0.000488 -0.637573 -0.566101 0.522522 1441740930 -0.000488 -0.637573 -0.566101 0.522522 1441740930 -0.000488 -0.637573 -0.566101 0.522522 1441740930 -0.000488 -0.637573 -0.566101 0.522522 1441740930 -0.233337 -0.575989 -0.454163 0.638428 1441740930 -0.233337 -0.575989 -0.454163 0.638428 1441740930 -0.233337 -0.575989 -0.454163 0.638428 1441740930 -0.233337 -0.575989 -0.454163 0.638428 1441740930 -0.233337 -0.575989 -0.454163 0.638428 1441740930 -0.233337 -0.575989 -0.454163 0.638428 1441740930 -0.459778 -0.458435 -0.311707 0.693726 1441740930 -0.459778 -0.458435 -0.311707 0.693726 1441740930 -0.459778 -0.458435 -0.311707 0.693726 1441740930 -0.459778 -0.458435 -0.311707 0.693726 1441740930 -0.459778 -0.458435 -0.311707 0.693726 1441740930 -0.459778 -0.458435 -0.311707 0.693726 1441740930 -0.623596 -0.312988 -0.141357 0.702271 1441740930 -0.623596 -0.312988 -0.141357 0.702271 1441740930 -0.623596 -0.312988 -0.141357 0.702271 1441740930 -0.623596 -0.312988 -0.141357 0.702271 1441740930 -0.623596 -0.312988 -0.141357 0.702271 1441740930 -0.623596 -0.312988 -0.141357 0.702271 1441740930 -0.623596 -0.312988 -0.141357 0.702271 1441740930 -0.647827 -0.319397 -0.031677 0.690918 1441740930 -0.647827 -0.319397 -0.031677 0.690918 1441740930 -0.647827 -0.319397 -0.031677 0.690918 1441740930 -0.647827 -0.319397 -0.031677 0.690918 1441740930 -0.647827 -0.319397 -0.031677 0.690918 1441740930 -0.647827 -0.319397 -0.031677 0.690918 1441740930 -0.603333 -0.418030 -0.137756 0.665039 1441740930 -0.603333 -0.418030 -0.137756 0.665039 1441740930 -0.603333 -0.418030 -0.137756 0.665039 1441740930 -0.603333 -0.418030 -0.137756 0.665039 1441740930 -0.462830 -0.560852 -0.290039 0.622253 1441740930 -0.462830 -0.560852 -0.290039 0.622253 1441740930 -0.462830 -0.560852 -0.290039 0.622253 1441740930 -0.462830 -0.560852 -0.290039 0.622253 1441740930 -0.462830 -0.560852 -0.290039 0.622253 1441740930 -0.462830 -0.560852 -0.290039 0.622253 1441740930 -0.235291 -0.660217 -0.476196 0.531128 1441740930 -0.235291 -0.660217 -0.476196 0.531128 1441740930 -0.235291 -0.660217 -0.476196 0.531128 1441740930 -0.235291 -0.660217 -0.476196 0.531128 1441740930 -0.235291 -0.660217 -0.476196 0.531128 1441740930 -0.235291 -0.660217 -0.476196 0.531128 1441740930 0.074280 -0.685913 -0.618896 0.375488 1441740930 0.074280 -0.685913 -0.618896 0.375488 1441740930 0.074280 -0.685913 -0.618896 0.375488 1441740930 0.074280 -0.685913 -0.618896 0.375488 1441740930 0.364319 -0.621948 -0.668335 0.183899 1441740930 0.364319 -0.621948 -0.668335 0.183899 1441740930 0.364319 -0.621948 -0.668335 0.183899 1441740930 0.364319 -0.621948 -0.668335 0.183899 1441740930 0.364319 -0.621948 -0.668335 0.183899 1441740930 0.364319 -0.621948 -0.668335 0.183899 1441740930 0.522644 -0.539063 -0.660522 0.003479 1441740930 0.522644 -0.539063 -0.660522 0.003479 1441740930 0.522644 -0.539063 -0.660522 0.003479 1441740930 0.522644 -0.539063 -0.660522 0.003479 1441740930 0.522644 -0.539063 -0.660522 0.003479 1441740930 0.590149 -0.440796 -0.672607 -0.071045 1441740930 0.590149 -0.440796 -0.672607 -0.071045 1441740930 0.590149 -0.440796 -0.672607 -0.071045 1441740930 0.590149 -0.440796 -0.672607 -0.071045 1441740930 0.590149 -0.440796 -0.672607 -0.071045 1441740930 0.590149 -0.440796 -0.672607 -0.071045 1441740930 0.590149 -0.440796 -0.672607 -0.071045 1441740930 0.654602 -0.304565 -0.677063 -0.142639 1441740930 0.654602 -0.304565 -0.677063 -0.142639 1441740930 0.654602 -0.304565 -0.677063 -0.142639 1441740930 0.654602 -0.304565 -0.677063 -0.142639 1441740930 0.654602 -0.304565 -0.677063 -0.142639 1441740930 0.654602 -0.304565 -0.677063 -0.142639 1441740930 0.701904 -0.224670 -0.629456 -0.246399 1441740930 0.701904 -0.224670 -0.629456 -0.246399 1441740930 0.701904 -0.224670 -0.629456 -0.246399 1441740930 0.701904 -0.224670 -0.629456 -0.246399 1441740930 0.701904 -0.224670 -0.629456 -0.246399 1441740930 0.701904 -0.224670 -0.629456 -0.246399 1441740930 0.719666 -0.205627 -0.578430 -0.324402 1441740930 0.719666 -0.205627 -0.578430 -0.324402 1441740930 0.719666 -0.205627 -0.578430 -0.324402 1441740930 0.719666 -0.205627 -0.578430 -0.324402 1441740930 0.719666 -0.205627 -0.578430 -0.324402 1441740930 0.719666 -0.205627 -0.578430 -0.324402 1441740930 0.717590 -0.239929 -0.543457 -0.363525 1441740930 0.717590 -0.239929 -0.543457 -0.363525 1441740930 0.717590 -0.239929 -0.543457 -0.363525 1441740930 0.717590 -0.239929 -0.543457 -0.363525 1441740930 0.717590 -0.239929 -0.543457 -0.363525 1441740930 0.717590 -0.239929 -0.543457 -0.363525 1441740930 0.712402 -0.284180 -0.543762 -0.340698 1441740930 0.712402 -0.284180 -0.543762 -0.340698 1441740930 0.712402 -0.284180 -0.543762 -0.340698 1441740930 0.712402 -0.284180 -0.543762 -0.340698 1441740930 0.712402 -0.284180 -0.543762 -0.340698 1441740930 0.712402 -0.284180 -0.543762 -0.340698 1441740930 0.712402 -0.284180 -0.543762 -0.340698 1441740930 0.686890 -0.364563 -0.559875 -0.286255 1441740931 0.686890 -0.364563 -0.559875 -0.286255 1441740931 0.686890 -0.364563 -0.559875 -0.286255 1441740931 0.686890 -0.364563 -0.559875 -0.286255 1441740931 0.686890 -0.364563 -0.559875 -0.286255 1441740931 0.686890 -0.364563 -0.559875 -0.286255 1441740931 0.686890 -0.364563 -0.559875 -0.286255 1441740931 0.639709 -0.446838 -0.600098 -0.176025 1441740931 0.639709 -0.446838 -0.600098 -0.176025 1441740931 0.639709 -0.446838 -0.600098 -0.176025 1441740931 0.639709 -0.446838 -0.600098 -0.176025 1441740931 0.639709 -0.446838 -0.600098 -0.176025 1441740931 0.639709 -0.446838 -0.600098 -0.176025 1441740931 0.560059 -0.539917 -0.626099 -0.052979 1441740931 0.560059 -0.539917 -0.626099 -0.052979 1441740931 0.560059 -0.539917 -0.626099 -0.052979 1441740931 0.560059 -0.539917 -0.626099 -0.052979 1441740931 0.560059 -0.539917 -0.626099 -0.052979 1441740931 0.560059 -0.539917 -0.626099 -0.052979 1441740931 0.449646 -0.619507 -0.636292 0.095703 1441740931 0.449646 -0.619507 -0.636292 0.095703 1441740931 0.449646 -0.619507 -0.636292 0.095703 1441740931 0.449646 -0.619507 -0.636292 0.095703 1441740931 0.449646 -0.619507 -0.636292 0.095703 1441740931 0.449646 -0.619507 -0.636292 0.095703 1441740931 0.305420 -0.677612 -0.628174 0.230347 1441740931 0.305420 -0.677612 -0.628174 0.230347 1441740931 0.305420 -0.677612 -0.628174 0.230347 1441740931 0.305420 -0.677612 -0.628174 0.230347 1441740931 0.305420 -0.677612 -0.628174 0.230347 1441740931 0.120544 -0.692078 -0.604065 0.376404 1441740931 0.120544 -0.692078 -0.604065 0.376404 1441740931 0.120544 -0.692078 -0.604065 0.376404 1441740931 0.120544 -0.692078 -0.604065 0.376404 1441740931 0.120544 -0.692078 -0.604065 0.376404 1441740931 0.120544 -0.692078 -0.604065 0.376404 1441740931 0.120544 -0.692078 -0.604065 0.376404 1441740931 -0.088257 -0.645447 -0.527893 0.544983 1441740931 -0.088257 -0.645447 -0.527893 0.544983 1441740931 -0.088257 -0.645447 -0.527893 0.544983 1441740931 -0.088257 -0.645447 -0.527893 0.544983 1441740931 -0.088257 -0.645447 -0.527893 0.544983 1441740931 -0.342468 -0.509827 -0.375427 0.694153 1441740931 
0.671143 -0.175964 -0.694824 0.189148 1441740933 0.671143 -0.175964 -0.694824 0.189148 1441740933 0.671143 -0.175964 -0.694824 0.189148 1441740933 0.672546 -0.183289 -0.696594 0.169739 1441740933 0.672546 -0.183289 -0.696594 0.169739 1441740933 0.672546 -0.183289 -0.696594 0.169739 1441740933 0.672546 -0.183289 -0.696594 0.169739 1441740933 0.671936 -0.185669 -0.701416 0.148254 1441740933 0.671936 -0.185669 -0.701416 0.148254 1441740933 0.671936 -0.185669 -0.701416 0.148254 1441740933 0.671936 -0.185669 -0.701416 0.148254 1441740933 0.671936 -0.185669 -0.701416 0.148254 1441740933 0.671936 -0.185669 -0.701416 0.148254 1441740933 0.670898 -0.183716 -0.707031 0.127625 1441740933 0.670898 -0.183716 -0.707031 0.127625 1441740933 0.670898 -0.183716 -0.707031 0.127625 1441740933 0.670898 -0.183716 -0.707031 0.127625 1441740933 0.670898 -0.183716 -0.707031 0.127625 1441740933 0.670898 -0.183716 -0.707031 0.127625 1441740933 0.669312 -0.176819 -0.712708 0.113220 1441740933 0.669312 -0.176819 -0.712708 0.113220 1441740933 0.669312 -0.176819 -0.712708 0.113220 1441740933 0.669312 -0.176819 -0.712708 0.113220 1441740933 0.669312 -0.176819 -0.712708 0.113220 1441740933 0.669312 -0.176819 -0.712708 0.113220 1441740933 0.669312 -0.176819 -0.712708 0.113220 1441740933 0.669067 -0.186401 -0.713623 0.091431 1441740933 0.669067 -0.186401 -0.713623 0.091431 1441740933 0.669067 -0.186401 -0.713623 0.091431 1441740933 0.669067 -0.186401 -0.713623 0.091431 1441740933 0.669067 -0.186401 -0.713623 0.091431 1441740933 0.669067 -0.186401 -0.713623 0.091431 1441740933 0.669067 -0.186401 -0.713623 0.091431 1441740933 0.657715 -0.227783 -0.715210 0.063293 1441740933 0.657715 -0.227783 -0.715210 0.063293 1441740933 0.657715 -0.227783 -0.715210 0.063293 1441740933 0.657715 -0.227783 -0.715210 0.063293 1441740933 0.657715 -0.227783 -0.715210 0.063293 1441740933 0.657715 -0.227783 -0.715210 0.063293 1441740933 0.656738 -0.211060 -0.718262 0.090881 1441740933 0.656738 -0.211060 -0.718262 0.090881 1441740933 0.656738 -0.211060 -0.718262 0.090881 1441740933 0.656738 -0.211060 -0.718262 0.090881 1441740933 0.656738 -0.211060 -0.718262 0.090881 1441740933 0.656738 -0.211060 -0.718262 0.090881 1441740933 0.660950 -0.150513 -0.719910 0.149170 1441740933 0.660950 -0.150513 -0.719910 0.149170 1441740933 0.660950 -0.150513 -0.719910 0.149170 1441740933 0.660950 -0.150513 -0.719910 0.149170 1441740933 0.660950 -0.150513 -0.719910 0.149170 1441740933 0.660950 -0.150513 -0.719910 0.149170 1441740933 0.662354 -0.090027 -0.713257 0.210938 1441740933 0.662354 -0.090027 -0.713257 0.210938 1441740933 0.662354 -0.090027 -0.713257 0.210938 1441740933 0.662354 -0.090027 -0.713257 0.210938 1441740934 0.662354 -0.090027 -0.713257 0.210938 1441740934 0.662354 -0.090027 -0.713257 0.210938 1441740934 0.665955 -0.085999 -0.701172 0.239746 1441740934 0.665955 -0.085999 -0.701172 0.239746 1441740934 0.665955 -0.085999 -0.701172 0.239746 1441740934 0.665955 -0.085999 -0.701172 0.239746 1441740934 0.665955 -0.085999 -0.701172 0.239746 1441740934 0.665955 -0.085999 -0.701172 0.239746 1441740934 0.662842 -0.144592 -0.700500 0.221497 1441740934 0.662842 -0.144592 -0.700500 0.221497 1441740934 0.662842 -0.144592 -0.700500 0.221497 1441740934 0.662842 -0.144592 -0.700500 0.221497 1441740934 0.662842 -0.144592 -0.700500 0.221497 1441740934 0.662842 -0.144592 -0.700500 0.221497 1441740934 0.662842 -0.144592 -0.700500 0.221497 1441740934 0.654358 -0.183105 -0.705200 0.202454 1441740934 0.654358 -0.183105 -0.705200 0.202454 1441740934 0.654358 -0.183105 -0.705200 0.202454 1441740934 0.654358 -0.183105 -0.705200 0.202454 1441740934 0.654358 -0.183105 -0.705200 0.202454 1441740934 0.654358 -0.183105 -0.705200 0.202454 1441740934 0.650574 -0.169556 -0.709900 0.209961 1441740934 0.650574 -0.169556 -0.709900 0.209961 1441740934 0.650574 -0.169556 -0.709900 0.209961 1441740934 0.650574 -0.169556 -0.709900 0.209961 1441740934 0.650574 -0.169556 -0.709900 0.209961 1441740934 0.650574 -0.169556 -0.709900 0.209961 1441740934 0.650574 -0.169556 -0.709900 0.209961 1441740934 0.647156 -0.134460 -0.715271 0.226929 1441740934 0.647156 -0.134460 -0.715271 0.226929 1441740934 0.647156 -0.134460 -0.715271 0.226929 1441740934 0.647156 -0.134460 -0.715271 0.226929 1441740934 0.647156 -0.134460 -0.715271 0.226929 1441740934 0.647156 -0.134460 -0.715271 0.226929 1441740934 0.647888 -0.097229 -0.715881 0.241394 1441740934 0.647888 -0.097229 -0.715881 0.241394 1441740934 0.647888 -0.097229 -0.715881 0.241394 1441740934 0.647888 -0.097229 -0.715881 0.241394 1441740934 0.647888 -0.097229 -0.715881 0.241394 1441740934 0.647888 -0.097229 -0.715881 0.241394 1441740934 0.654358 -0.097046 -0.712585 0.233643 1441740934 0.654358 -0.097046 -0.712585 0.233643 1441740934 0.654358 -0.097046 -0.712585 0.233643 1441740934 0.654358 -0.097046 -0.712585 0.233643 1441740934 0.654358 -0.097046 -0.712585 0.233643 1441740934 0.654358 -0.097046 -0.712585 0.233643 1441740934 0.655823 -0.085388 -0.711670 0.236877 1441740934 0.655823 -0.085388 -0.711670 0.236877 1441740934 0.655823 -0.085388 -0.711670 0.236877 1441740934 0.655823 -0.085388 -0.711670 0.236877 1441740934 0.655823 -0.085388 -0.711670 0.236877 1441740934 0.655823 -0.085388 -0.711670 0.236877 1441740934 0.655823 -0.085388 -0.711670 0.236877 1441740934 0.655457 -0.057312 -0.710266 0.250244 1441740934 0.655457 -0.057312 -0.710266 0.250244 1441740934 0.655457 -0.057312 -0.710266 0.250244 1441740934 0.655457 -0.057312 -0.710266 0.250244 1441740934 0.655457 -0.057312 -0.710266 0.250244 1441740934 0.662537 -0.062805 -0.706238 0.241516 1441740934 0.662537 -0.062805 -0.706238 0.241516 1441740934 0.662537 -0.062805 -0.706238 0.241516 1441740934 0.662537 -0.062805 -0.706238 0.241516 1441740934 0.662537 -0.062805 -0.706238 0.241516 1441740934 0.662537 -0.062805 -0.706238 0.241516 1441740934 0.662537 -0.062805 -0.706238 0.241516 1441740934 0.666077 -0.073730 -0.708252 0.221924 1441740934 0.666077 -0.073730 -0.708252 0.221924 1441740934 0.666077 -0.073730 -0.708252 0.221924 1441740934 0.666077 -0.073730 -0.708252 0.221924 1441740934 0.666077 -0.073730 -0.708252 0.221924 1441740934 0.670471 -0.075806 -0.709229 0.204285 1441740934 0.670471 -0.075806 -0.709229 0.204285 1441740934 0.670471 -0.075806 -0.709229 0.204285 1441740934 0.670471 -0.075806 -0.709229 0.204285 1441740934 0.670471 -0.075806 -0.709229 0.204285 1441740934 0.670471 -0.075806 -0.709229 0.204285 1441740934 0.670471 -0.075806 -0.709229 0.204285 1441740934 0.676514 -0.064087 -0.707336 0.194641 1441740934 0.676514 -0.064087 -0.707336 0.194641 1441740934 0.676514 -0.064087 -0.707336 0.194641 1441740934 0.676514 -0.064087 -0.707336 0.194641 1441740934 0.676514 -0.064087 -0.707336 0.194641 1441740934 0.676514 -0.064087 -0.707336 0.194641 1441740934 0.682068 -0.067810 -0.705627 0.179565 1441740934 0.682068 -0.067810 -0.705627 0.179565 1441740934 0.682068 -0.067810 -0.705627 0.179565 1441740934 0.682068 -0.067810 -0.705627 0.179565 1441740934 0.682068 -0.067810 -0.705627 0.179565 1441740934 0.682068 -0.067810 -0.705627 0.179565 1441740934 0.681335 -0.069946 -0.706299 0.178894 1441740934 0.681335 -0.069946 -0.706299 0.178894 1441740934 0.681335 -0.069946 -0.706299 0.178894 1441740934 0.681335 -0.069946 -0.706299 0.178894 1441740934 0.681335 -0.069946 -0.706299 0.178894 1441740934 0.681335 -0.069946 -0.706299 0.178894 1441740934 0.681335 -0.069946 -0.706299 0.178894 1441740934 0.676941 -0.069336 -0.708801 0.185730 1441740934 0.676941 -0.069336 -0.708801 0.185730 1441740934 0.676941 -0.069336 -0.708801 0.185730 1441740934 0.676941 -0.069336 -0.708801 0.185730 1441740934 0.676941 -0.069336 -0.708801 0.185730 1441740934 0.676941 -0.069336 -0.708801 0.185730 1441740934 0.672607 -0.069641 -0.711853 0.189697 1441740934 0.672607 -0.069641 -0.711853 0.189697 1441740934 0.672607 -0.069641 -0.711853 0.189697 1441740934 0.672607 -0.069641 -0.711853 0.189697 1441740934 0.672607 -0.069641 -0.711853 0.189697 1441740934 0.672607 -0.069641 -0.711853 0.189697 1441740934 0.665955 -0.062805 -0.716797 0.196838 1441740934 0.665955 -0.062805 -0.716797 0.196838 1441740934 0.665955 -0.062805 -0.716797 0.196838 1441740934 0.665955 -0.062805 -0.716797 0.196838 1441740934 0.665955 -0.062805 -0.716797 0.196838 1441740934 0.665955 -0.062805 -0.716797 0.196838 1441740935 0.665955 -0.062805 -0.716797 0.196838 1441740935 0.657166 -0.025452 -0.719177 0.224304 1441740935 0.657166 -0.025452 -0.719177 0.224304 1441740935 0.657166 -0.025452 -0.719177 0.224304 1441740935 0.657166 -0.025452 -0.719177 0.224304 1441740935 0.657166 -0.025452 -0.719177 0.224304 1441740935 0.657166 -0.025452 -0.719177 0.224304 1441740935 0.652344 0.002319 -0.715454 0.250122 1441740935 0.652344 0.002319 -0.715454 0.250122 1441740935 0.652344 0.002319 -0.715454 0.250122 1441740935 0.652344 0.002319 -0.715454 0.250122 1441740935 0.652344 0.002319 -0.715454 0.250122 1441740935 0.652344 0.002319 -0.715454 0.250122 1441740935 0.652344 0.002319 -0.715454 0.250122 1441740935 0.647522 -0.007813 -0.717773 0.255920 1441740935 0.647522 -0.007813 -0.717773 0.255920 1441740935 0.647522 -0.007813 -0.717773 0.255920 1441740935 0.647522 -0.007813 -0.717773 0.255920 1441740935 0.647522 -0.007813 -0.717773 0.255920 1441740935 0.647522 -0.007813 -0.717773 0.255920 1441740935 0.641602 -0.027527 -0.721191 0.259705 1441740935 0.641602 -0.027527 -0.721191 0.259705 1441740935 0.641602 -0.027527 -0.721191 0.259705 1441740935 0.641602 -0.027527 -0.721191 0.259705 1441740935 0.641602 -0.027527 -0.721191 0.259705 1441740935 0.641602 -0.027527 -0.721191 0.259705 1441740935 0.641602 -0.027527 -0.721191 0.259705 1441740935 0.639587 -0.049500 -0.721680 0.260010 1441740935 0.639587 -0.049500 -0.721680 0.260010 1441740935 0.639587 -0.049500 -0.721680 0.260010 1441740935 0.639587 -0.049500 -0.721680 0.260010 1441740935 0.639587 -0.049500 -0.721680 0.260010 1441740935 0.639587 -0.049500 -0.721680 0.260010 1441740935 0.639893 -0.076294 -0.724915 0.243408 1441740935 0.639893 -0.076294 -0.724915 0.243408 1441740935 0.639893 -0.076294 -0.724915 0.243408 1441740935 0.639893 -0.076294 -0.724915 0.243408 1441740935 0.639893 -0.076294 -0.724915 0.243408 1441740935 0.639893 -0.076294 -0.724915 0.243408 1441740935 0.638855 -0.091064 -0.729797 0.225708 1441740935 0.638855 -0.091064 -0.729797 0.225708 1441740935 0.638855 -0.091064 -0.729797 0.225708 1441740935 0.638855 -0.091064 -0.729797 0.225708 1441740935 0.638855 -0.091064 -0.729797 0.225708 1441740935 0.638855 -0.091064 -0.729797 0.225708 1441740935 0.637085 -0.062317 -0.730591 0.237732 1441740935 0.637085 -0.062317 -0.730591 0.237732 1441740935 0.637085 -0.062317 -0.730591 0.237732 1441740935 0.637085 -0.062317 -0.730591 0.237732 1441740935 0.637085 -0.062317 -0.730591 0.237732 1441740935 0.637085 -0.062317 -0.730591 0.237732 1441740935 0.636597 -0.015930 -0.724304 0.264282 1441740935 0.636597 -0.015930 -0.724304 0.264282 1441740935 0.636597 -0.015930 -0.724304 0.264282 1441740935 0.636597 -0.015930 -0.724304 0.264282 1441740935 0.636597 -0.015930 -0.724304 0.264282 1441740935 0.636597 -0.015930 -0.724304 0.264282 1441740935 0.640076 0.005493 -0.720642 0.266296 1441740935 0.640076 0.005493 -0.720642 0.266296 1441740935 0.640076 0.005493 -0.720642 0.266296 1441740935 0.640076 0.005493 -0.720642 0.266296 1441740935 0.640076 0.005493 -0.720642 0.266296 1441740935 0.640076 0.005493 -0.720642 0.266296 1441740935 0.640076 0.005493 -0.720642 0.266296 1441740935 0.644531 0.011780 -0.719849 0.257385 1441740935 0.644531 0.011780 -0.719849 0.257385 1441740935 0.644531 0.011780 -0.719849 0.257385 1441740935 0.644531 0.011780 -0.719849 0.257385 1441740935 0.644531 0.011780 -0.719849 0.257385 1441740935 0.644531 0.011780 -0.719849 0.257385 1441740935 0.647827 0.022949 -0.715637 0.260010 1441740935 0.647827 0.022949 -0.715637 0.260010 1441740935 0.647827 0.022949 -0.715637 0.260010 1441740935 0.647827 0.022949 -0.715637 0.260010 1441740935 0.647827 0.022949 -0.715637 0.260010 1441740935 0.647827 0.022949 -0.715637 0.260010 1441740935 0.654846 0.014526 -0.711365 0.254761 1441740935 0.654846 0.014526 -0.711365 0.254761 1441740935 0.654846 0.014526 -0.711365 0.254761 1441740935 0.654846 0.014526 -0.711365 0.254761 1441740935 0.654846 0.014526 -0.711365 0.254761 1441740935 0.654846 0.014526 -0.711365 0.254761 1441740935 0.654846 0.014526 -0.711365 0.254761 1441740935 0.660095 -0.026611 -0.715515 0.227112 1441740935 0.660095 -0.026611 -0.715515 0.227112 1441740935 0.660095 -0.026611 -0.715515 0.227112 1441740935 0.660095 -0.026611 -0.715515 0.227112 1441740935 0.660095 -0.026611 -0.715515 0.227112 1441740935 0.660095 -0.026611 -0.715515 0.227112 1441740935 0.660706 -0.051270 -0.721680 0.199951 1441740935 0.660706 -0.051270 -0.721680 0.199951 1441740935 0.660706 -0.051270 -0.721680 0.199951 1441740935 0.660706 -0.051270 -0.721680 0.199951 1441740935 0.660706 -0.051270 -0.721680 0.199951 1441740935 0.660706 -0.051270 -0.721680 0.199951 1441740935 0.660706 -0.051270 -0.721680 0.199951 1441740935 0.664612 -0.036133 -0.720459 0.194641 1441740935 0.664612 -0.036133 -0.720459 0.194641 1441740935 0.664612 -0.036133 -0.720459 0.194641 1441740935 0.664612 -0.036133 -0.720459 0.194641 1441740935 0.664612 -0.036133 -0.720459 0.194641 1441740935 0.664612 -0.036133 -0.720459 0.194641 1441740935 0.670837 -0.016907 -0.714905 0.196411 1441740935 0.670837 -0.016907 -0.714905 0.196411 1441740935 0.670837 -0.016907 -0.714905 0.196411 1441740935 0.670837 -0.016907 -0.714905 0.196411 1441740935 0.670837 -0.016907 -0.714905 0.196411 1441740935 0.670837 -0.016907 -0.714905 0.196411 1441740935 0.673035 -0.030029 -0.713989 0.190552 1441740935 0.673035 -0.030029 -0.713989 0.190552 1441740935 0.673035 -0.030029 -0.713989 0.190552 1441740935 0.673035 -0.030029 -0.713989 0.190552 1441740935 0.673035 -0.030029 -0.713989 0.190552 1441740935 0.673035 -0.030029 -0.713989 0.190552 1441740935 0.666809 -0.042603 -0.719360 0.189880 1441740936 0.666809 -0.042603 -0.719360 0.189880 1441740936 0.666809 -0.042603 -0.719360 0.189880 1441740936 0.666809 -0.042603 -0.719360 0.189880 1441740936 0.666809 -0.042603 -0.719360 0.189880 1441740936 0.663086 -0.036743 -0.720093 0.201111 1441740936 0.663086 -0.036743 -0.720093 0.201111 1441740936 0.663086 -0.036743 -0.720093 0.201111 1441740936 0.663086 -0.036743 -0.720093 0.201111 1441740936 0.663086 -0.036743 -0.720093 0.201111 1441740936 0.663086 -0.036743 -0.720093 0.201111 1441740936 0.662720 -0.037231 -0.718628 0.207336 1441740936 0.662720 -0.037231 -0.718628 0.207336 1441740936 0.662720 -0.037231 -0.718628 0.207336 1441740936 0.662720 -0.037231 -0.718628 0.207336 1441740936 0.662720 -0.037231 -0.718628 0.207336 1441740936 0.662720 -0.037231 -0.718628 0.207336 1441740936 0.659851 -0.049011 -0.720947 0.206055 1441740936 0.659851 -0.049011 -0.720947 0.206055 1441740936 0.659851 -0.049011 -0.720947 0.206055 1441740936 0.659851 -0.049011 -0.720947 0.206055 1441740936 0.655029 -0.041931 -0.722107 0.218323 1441740936 0.655029 -0.041931 -0.722107 0.218323 1441740936 0.655029 -0.041931 -0.722107 0.218323 1441740936 0.655029 -0.041931 -0.722107 0.218323 1441740936 0.655029 -0.041931 -0.722107 0.218323 1441740936 0.655029 -0.041931 -0.722107 0.218323 1441740936 0.655029 -0.041931 -0.722107 0.218323 1441740936 0.651306 -0.020569 -0.719055 0.241394 1441740936 0.651306 -0.020569 -0.719055 0.241394 1441740936 0.651306 -0.020569 -0.719055 0.241394 1441740936 0.651306 -0.020569 -0.719055 0.241394 1441740936 0.651306 -0.020569 -0.719055 0.241394 1441740936 0.651306 -0.020569 -0.719055 0.241394 1441740936 0.651978 -0.009705 -0.712769 0.258423 1441740936 0.651978 -0.009705 -0.712769 0.258423 1441740936 0.651978 -0.009705 -0.712769 0.258423 1441740936 0.651978 -0.009705 -0.712769 0.258423 1441740936 0.651978 -0.009705 -0.712769 0.258423 1441740936 0.656677 -0.031189 -0.709229 0.254639 1441740936 0.656677 -0.031189 -0.709229 0.254639 1441740936 0.656677 -0.031189 -0.709229 0.254639 1441740936 0.656677 -0.031189 -0.709229 0.254639 1441740936 0.656677 -0.031189 -0.709229 0.254639 1441740936 0.660706 -0.069153 -0.708496 0.238159 1441740936 0.660706 -0.069153 -0.708496 0.238159 1441740936 0.660706 -0.069153 -0.708496 0.238159 1441740936 0.660706 -0.069153 -0.708496 0.238159 1441740936 0.660706 -0.069153 -0.708496 0.238159 1441740936 0.660706 -0.069153 -0.708496 0.238159 1441740936 0.664429 -0.099304 -0.707886 0.218140 1441740936 0.664429 -0.099304 -0.707886 0.218140 1441740936 0.664429 -0.099304 -0.707886 0.218140 1441740936 0.664429 -0.099304 -0.707886 0.218140 1441740936 0.664429 -0.099304 -0.707886 0.218140 1441740936 0.664429 -0.099304 -0.707886 0.218140 1441740936 0.664429 -0.099304 -0.707886 0.218140 1441740936 0.667847 -0.109314 -0.709167 0.197754 1441740936 0.667847 -0.109314 -0.709167 0.197754 1441740936 0.667847 -0.109314 -0.709167 0.197754 1441740936 0.667847 -0.109314 -0.709167 0.197754 1441740936 0.667847 -0.109314 -0.709167 0.197754 1441740936 0.667847 -0.109314 -0.709167 0.197754 1441740936 0.669800 -0.087036 -0.711670 0.193298 1441740936 0.669800 -0.087036 -0.711670 0.193298 1441740936 0.669800 -0.087036 -0.711670 0.193298 1441740936 0.669800 -0.087036 -0.711670 0.193298 1441740936 0.669800 -0.087036 -0.711670 0.193298 1441740936 0.669800 -0.087036 -0.711670 0.193298 1441740936 0.669983 -0.043335 -0.712341 0.204529 1441740936 0.669983 -0.043335 -0.712341 0.204529 1441740936 0.669983 -0.043335 -0.712341 0.204529 1441740936 0.669983 -0.043335 -0.712341 0.204529 1441740936 0.669983 -0.043335 -0.712341 0.204529 1441740936 0.669983 -0.043335 -0.712341 0.204529 1441740936 0.668579 -0.009521 -0.713257 0.210022 1441740936 0.668579 -0.009521 -0.713257 0.210022 1441740936 0.668579 -0.009521 -0.713257 0.210022 1441740936 0.668579 -0.009521 -0.713257 0.210022 1441740936 0.668579 -0.009521 -0.713257 0.210022 1441740936 0.668579 -0.009521 -0.713257 0.210022 1441740936 0.668579 -0.009521 -0.713257 0.210022 1441740936 0.667419 0.015442 -0.712036 0.217407 1441740936 0.667419 0.015442 -0.712036 0.217407 1441740936 0.667419 0.015442 -0.712036 0.217407 1441740936 0.667419 0.015442 -0.712036 0.217407 1441740936 0.667419 0.015442 -0.712036 0.217407 1441740936 0.667419 0.015442 -0.712036 0.217407 1441740936 0.668091 0.026978 -0.707886 0.227539 1441740936 0.668091 0.026978 -0.707886 0.227539 1441740936 0.668091 0.026978 -0.707886 0.227539 1441740936 0.668091 0.026978 -0.707886 0.227539 1441740936 0.668091 0.026978 -0.707886 0.227539 1441740936 0.668091 0.026978 -0.707886 0.227539 1441740936 0.673035 -0.007629 -0.708801 0.211060 1441740936 0.673035 -0.007629 -0.708801 0.211060 1441740936 0.673035 -0.007629 -0.708801 0.211060 1441740936 0.673035 -0.007629 -0.708801 0.211060 1441740936 0.673035 -0.007629 -0.708801 0.211060 1441740936 0.673035 -0.007629 -0.708801 0.211060 1441740936 0.673706 -0.036621 -0.714233 0.186340 1441740936 0.673706 -0.036621 -0.714233 0.186340 1441740936 0.673706 -0.036621 -0.714233 0.186340 1441740936 0.673706 -0.036621 -0.714233 0.186340 1441740936 0.673706 -0.036621 -0.714233 0.186340 1441740936 0.673706 -0.036621 -0.714233 0.186340 1441740936 0.673706 -0.036621 -0.714233 0.186340 1441740936 0.671326 -0.022888 -0.716370 0.188721 1441740936 0.671326 -0.022888 -0.716370 0.188721 1441740937 0.671326 -0.022888 -0.716370 0.188721 1441740937 0.671326 -0.022888 -0.716370 0.188721 1441740937 0.671326 -0.022888 -0.716370 0.188721 1441740937 0.671326 -0.022888 -0.716370 0.188721 1441740937 0.666809 0.003052 -0.718567 0.197693 1441740937 0.666809 0.003052 -0.718567 0.197693 1441740937 0.666809 0.003052 -0.718567 0.197693 1441740937 0.666809 0.003052 -0.718567 0.197693 1441740937 0.666809 0.003052 -0.718567 0.197693 1441740937 0.666809 0.003052 -0.718567 0.197693 1441740937 0.666809 0.003052 -0.718567 0.197693 1441740937 0.664307 0.021179 -0.718811 0.203796 1441740937 0.664307 0.021179 -0.718811 0.203796 1441740937 0.664307 0.021179 -0.718811 0.203796 1441740937 0.664307 0.021179 -0.718811 0.203796 1441740937 0.664307 0.021179 -0.718811 0.203796 1441740937 0.664307 0.021179 -0.718811 0.203796 1441740937 0.662598 0.023376 -0.718384 0.210632 1441740937 0.662598 0.023376 -0.718384 0.210632 1441740937 0.662598 0.023376 -0.718384 0.210632 1441740937 0.662598 0.023376 -0.718384 0.210632 1441740937 0.662598 0.023376 -0.718384 0.210632 1441740937 0.662598 0.023376 -0.718384 0.210632 1441740937 0.659851 0.011169 -0.718506 0.219543 1441740937 0.659851 0.011169 -0.718506 0.219543 1441740937 0.659851 0.011169 -0.718506 0.219543 1441740937 0.659851 0.011169 -0.718506 0.219543 1441740937 0.659851 0.011169 -0.718506 0.219543 1441740937 0.659851 0.011169 -0.718506 0.219543 1441740937 0.658325 -0.007874 -0.717468 0.227539 1441740937 0.658325 -0.007874 -0.717468 0.227539 1441740937 0.658325 -0.007874 -0.717468 0.227539 1441740937 0.658325 -0.007874 -0.717468 0.227539 1441740937 0.658325 -0.007874 -0.717468 0.227539 1441740937 0.658325 -0.007874 -0.717468 0.227539 1441740937 0.656494 -0.026489 -0.717224 0.232178 1441740937 0.656494 -0.026489 -0.717224 0.232178 1441740937 0.656494 -0.026489 -0.717224 0.232178 1441740937 0.656494 -0.026489 -0.717224 0.232178 1441740937 0.656494 -0.026489 -0.717224 0.232178 1441740937 0.656494 -0.026489 -0.717224 0.232178 1441740937 0.653137 -0.029480 -0.716797 0.242310 1441740937 0.653137 -0.029480 -0.716797 0.242310 1441740937 0.653137 -0.029480 -0.716797 0.242310 1441740937 0.653137 -0.029480 -0.716797 0.242310 1441740937 0.653137 -0.029480 -0.716797 0.242310 1441740937 0.653137 -0.029480 -0.716797 0.242310 1441740937 0.653137 -0.029480 -0.716797 0.242310 1441740937 0.650208 -0.016846 -0.713196 0.261292 1441740937 0.650208 -0.016846 -0.713196 0.261292 1441740937 0.650208 -0.016846 -0.713196 0.261292 1441740937 0.650208 -0.016846 -0.713196 0.261292 1441740937 0.650208 -0.016846 -0.713196 0.261292 1441740937 0.650208 -0.016846 -0.713196 0.261292 1441740937 0.651733 -0.011658 -0.708801 0.269653 1441740937 0.651733 -0.011658 -0.708801 0.269653 1441740937 0.651733 -0.011658 -0.708801 0.269653 1441740937 0.651733 -0.011658 -0.708801 0.269653 1441740937 0.651733 -0.011658 -0.708801 0.269653 1441740937 0.651733 -0.011658 -0.708801 0.269653 1441740937 0.656677 -0.021545 -0.707520 0.260254 1441740937 0.656677 -0.021545 -0.707520 0.260254 1441740937 0.656677 -0.021545 -0.707520 0.260254 1441740937 0.656677 -0.021545 -0.707520 0.260254 1441740937 0.656677 -0.021545 -0.707520 0.260254 1441740937 0.656677 -0.021545 -0.707520 0.260254 1441740937 0.662415 -0.042664 -0.706482 0.245483 1441740937 0.662415 -0.042664 -0.706482 0.245483 1441740937 0.662415 -0.042664 -0.706482 0.245483 1441740937 0.662415 -0.042664 -0.706482 0.245483 1441740937 0.662415 -0.042664 -0.706482 0.245483 1441740937 0.662415 -0.042664 -0.706482 0.245483 1441740937 0.666931 -0.068359 -0.705200 0.230591 1441740937 0.666931 -0.068359 -0.705200 0.230591 1441740937 0.666931 -0.068359 -0.705200 0.230591 1441740937 0.666931 -0.068359 -0.705200 0.230591 1441740937 0.666931 -0.068359 -0.705200 0.230591 1441740937 0.666931 -0.068359 -0.705200 0.230591 1441740937 0.666931 -0.068359 -0.705200 0.230591 1441740937 0.671204 -0.085938 -0.704346 0.214478 1441740937 0.671204 -0.085938 -0.704346 0.214478 1441740937 0.671204 -0.085938 -0.704346 0.214478 1441740937 0.671204 -0.085938 -0.704346 0.214478 1441740937 0.671204 -0.085938 -0.704346 0.214478 1441740937 0.674988 -0.087158 -0.705505 0.197754 1441740937 0.674988 -0.087158 -0.705505 0.197754 1441740937 0.674988 -0.087158 -0.705505 0.197754 1441740937 0.674988 -0.087158 -0.705505 0.197754 1441740937 0.674988 -0.087158 -0.705505 0.197754 1441740937 0.674988 -0.087158 -0.705505 0.197754 1441740937 0.674927 -0.062256 -0.708313 0.197205 1441740937 0.674927 -0.062256 -0.708313 0.197205 1441740937 0.674927 -0.062256 -0.708313 0.197205 1441740937 0.674927 -0.062256 -0.708313 0.197205 1441740937 0.674927 -0.062256 -0.708313 0.197205 1441740937 0.674927 -0.062256 -0.708313 0.197205 1441740937 0.674927 -0.062256 -0.708313 0.197205 1441740937 0.671875 -0.031555 -0.711548 0.203064 1441740937 0.671875 -0.031555 -0.711548 0.203064 1441740937 0.671875 -0.031555 -0.711548 0.203064 1441740937 0.671875 -0.031555 -0.711548 0.203064 1441740937 0.671875 -0.031555 -0.711548 0.203064 1441740937 0.671875 -0.031555 -0.711548 0.203064 1441740937 0.667969 -0.002014 -0.714111 0.209351 1441740937 0.667969 -0.002014 -0.714111 0.209351 1441740937 0.667969 -0.002014 -0.714111 0.209351 1441740937 0.667969 -0.002014 -0.714111 0.209351 1441740937 0.667969 -0.002014 -0.714111 0.209351 1441740937 0.667969 -0.002014 -0.714111 0.209351 1441740937 0.664063 0.019653 -0.715088 0.217346 1441740937 0.664063 0.019653 -0.715088 0.217346 1441740937 0.664063 0.019653 -0.715088 0.217346 1441740938 0.664063 0.019653 -0.715088 0.217346 1441740938 0.664063 0.019653 -0.715088 0.217346 1441740938 0.664063 0.019653 -0.715088 0.217346 1441740938 0.664001 0.030457 -0.711975 0.226440 1441740938 0.664001 0.030457 -0.711975 0.226440 1441740938 0.664001 0.030457 -0.711975 0.226440 1441740938 0.664001 0.030457 -0.711975 0.226440 1441740938 0.664001 0.030457 -0.711975 0.226440 1441740938 0.664001 0.030457 -0.711975 0.226440 1441740938 0.671997 -0.005310 -0.709045 0.213623 1441740938 0.671997 -0.005310 -0.709045 0.213623 1441740938 0.671997 -0.005310 -0.709045 0.213623 1441740938 0.671997 -0.005310 -0.709045 0.213623 1441740938 0.671997 -0.005310 -0.709045 0.213623 1441740938 0.671997 -0.005310 -0.709045 0.213623 1441740938 0.671997 -0.005310 -0.709045 0.213623 1441740938 0.671631 -0.063110 -0.716675 0.176819 1441740938 0.671631 -0.063110 -0.716675 0.176819 1441740938 0.671631 -0.063110 -0.716675 0.176819 1441740938 0.671631 -0.063110 -0.716675 0.176819 1441740938 0.671631 -0.063110 -0.716675 0.176819 1441740938 0.671631 -0.063110 -0.716675 0.176819 1441740938 0.666321 -0.064148 -0.723511 0.168762 1441740938 0.666321 -0.064148 -0.723511 0.168762 1441740938 0.666321 -0.064148 -0.723511 0.168762 1441740938 0.666321 -0.064148 -0.723511 0.168762 1441740938 0.666321 -0.064148 -0.723511 0.168762 1441740938 0.666321 -0.064148 -0.723511 0.168762 1441740938 0.669434 -0.017883 -0.718994 0.185791 1441740938 0.669434 -0.017883 -0.718994 0.185791 1441740938 0.669434 -0.017883 -0.718994 0.185791 1441740938 0.669434 -0.017883 -0.718994 0.185791 1441740938 0.669434 -0.017883 -0.718994 0.185791 1441740938 0.669434 -0.017883 -0.718994 0.185791 1441740938 0.669922 0.012207 -0.716675 0.193481 1441740938 0.669922 0.012207 -0.716675 0.193481 1441740938 0.669922 0.012207 -0.716675 0.193481 1441740938 0.669922 0.012207 -0.716675 0.193481 1441740938 0.669922 0.012207 -0.716675 0.193481 1441740938 0.669922 0.012207 -0.716675 0.193481 1441740938 0.669922 0.012207 -0.716675 0.193481 1441740938 0.668518 0.013367 -0.716858 0.197632 1441740938 0.668518 0.013367 -0.716858 0.197632 1441740938 0.668518 0.013367 -0.716858 0.197632 1441740938 0.668518 0.013367 -0.716858 0.197632 1441740938 0.668518 0.013367 -0.716858 0.197632 1441740938 0.668518 0.013367 -0.716858 0.197632 1441740938 0.665344 0.007019 -0.717224 0.207031 1441740938 0.665344 0.007019 -0.717224 0.207031 1441740938 0.665344 0.007019 -0.717224 0.207031 1441740938 0.665344 0.007019 -0.717224 0.207031 1441740938 0.665344 0.007019 -0.717224 0.207031 1441740938 0.665344 0.007019 -0.717224 0.207031 1441740938 0.665344 0.007019 -0.717224 0.207031 1441740938 0.664368 -0.002869 -0.715881 0.214600 1441740938 0.664368 -0.002869 -0.715881 0.214600 1441740938 0.664368 -0.002869 -0.715881 0.214600 1441740938 0.664368 -0.002869 -0.715881 0.214600 1441740938 0.664368 -0.002869 -0.715881 0.214600 1441740938 0.664368 -0.002869 -0.715881 0.214600 1441740938 0.666138 -0.025513 -0.713440 0.215942 1441740938 0.666138 -0.025513 -0.713440 0.215942 1441740938 0.666138 -0.025513 -0.713440 0.215942 1441740938 0.666138 -0.025513 -0.713440 0.215942 1441740938 0.666138 -0.025513 -0.713440 0.215942 1441740938 0.666138 -0.025513 -0.713440 0.215942 1441740938 0.664551 -0.047180 -0.713318 0.217468 1441740938 0.664551 -0.047180 -0.713318 0.217468 1441740938 0.664551 -0.047180 -0.713318 0.217468 1441740938 0.664551 -0.047180 -0.713318 0.217468 1441740938 0.664551 -0.047180 -0.713318 0.217468 1441740938 
0.709412 -0.166565 -0.661987 -0.175598 1441740941 0.709412 -0.166565 -0.661987 -0.175598 1441740941 0.709412 -0.166565 -0.661987 -0.175598 1441740941 0.707397 -0.201477 -0.642578 -0.214600 1441740941 0.707397 -0.201477 -0.642578 -0.214600 1441740941 0.707397 -0.201477 -0.642578 -0.214600 1441740941 0.707397 -0.201477 -0.642578 -0.214600 1441740941 0.707397 -0.201477 -0.642578 -0.214600 1441740941 0.707397 -0.201477 -0.642578 -0.214600 1441740941 0.709412 -0.240051 -0.616943 -0.241943 1441740941 0.709412 -0.240051 -0.616943 -0.241943 1441740941 0.709412 -0.240051 -0.616943 -0.241943 1441740941 0.709412 -0.240051 -0.616943 -0.241943 1441740941 0.709412 -0.240051 -0.616943 -0.241943 1441740941 0.709412 -0.240051 -0.616943 -0.241943 1441740941 0.712341 -0.306152 -0.581787 -0.245850 1441740941 0.712341 -0.306152 -0.581787 -0.245850 1441740941 0.712341 -0.306152 -0.581787 -0.245850 1441740941 0.712341 -0.306152 -0.581787 -0.245850 1441740941 0.712341 -0.306152 -0.581787 -0.245850 1441740941 0.712341 -0.306152 -0.581787 -0.245850 1441740941 0.702209 -0.394165 -0.559021 -0.197693 1441740941 0.702209 -0.394165 -0.559021 -0.197693 1441740941 0.702209 -0.394165 -0.559021 -0.197693 1441740941 0.702209 -0.394165 -0.559021 -0.197693 1441740941 0.702209 -0.394165 -0.559021 -0.197693 1441740941 0.702209 -0.394165 -0.559021 -0.197693 1441740941 0.702209 -0.394165 -0.559021 -0.197693 1441740941 0.668640 -0.455383 -0.584961 -0.057739 1441740941 0.668640 -0.455383 -0.584961 -0.057739 1441740941 0.668640 -0.455383 -0.584961 -0.057739 1441740941 0.668640 -0.455383 -0.584961 -0.057739 1441740941 0.668640 -0.455383 -0.584961 -0.057739 1441740941 0.668640 -0.455383 -0.584961 -0.057739 1441740941 0.540344 -0.563965 -0.618164 0.088684 1441740941 0.540344 -0.563965 -0.618164 0.088684 1441740941 0.540344 -0.563965 -0.618164 0.088684 1441740941 0.540344 -0.563965 -0.618164 0.088684 1441740941 0.540344 -0.563965 -0.618164 0.088684 1441740941 0.351501 -0.635193 -0.642883 0.244263 1441740941 0.351501 -0.635193 -0.642883 0.244263 1441740941 0.351501 -0.635193 -0.642883 0.244263 1441740941 0.351501 -0.635193 -0.642883 0.244263 1441740941 0.351501 -0.635193 -0.642883 0.244263 1441740941 0.351501 -0.635193 -0.642883 0.244263 1441740941 0.351501 -0.635193 -0.642883 0.244263 1441740941 0.134644 -0.656250 -0.618408 0.410828 1441740942 0.134644 -0.656250 -0.618408 0.410828 1441740942 0.134644 -0.656250 -0.618408 0.410828 1441740942 0.134644 -0.656250 -0.618408 0.410828 1441740942 0.134644 -0.656250 -0.618408 0.410828 1441740942 0.134644 -0.656250 -0.618408 0.410828 1441740942 -0.158997 -0.615479 -0.531433 0.559937 1441740942 -0.158997 -0.615479 -0.531433 0.559937 1441740942 -0.158997 -0.615479 -0.531433 0.559937 1441740942 -0.158997 -0.615479 -0.531433 0.559937 1441740942 -0.158997 -0.615479 -0.531433 0.559937 1441740942 -0.158997 -0.615479 -0.531433 0.559937 1441740942 -0.374573 -0.513062 -0.369873 0.678040 1441740942 -0.374573 -0.513062 -0.369873 0.678040 1441740942 -0.374573 -0.513062 -0.369873 0.678040 1441740942 -0.374573 -0.513062 -0.369873 0.678040 1441740942 -0.374573 -0.513062 -0.369873 0.678040 1441740942 -0.374573 -0.513062 -0.369873 0.678040 1441740942 -0.509949 -0.443237 -0.220154 0.703613 1441740942 -0.509949 -0.443237 -0.220154 0.703613 1441740942 -0.509949 -0.443237 -0.220154 0.703613 1441740942 -0.509949 -0.443237 -0.220154 0.703613 1441740942 -0.509949 -0.443237 -0.220154 0.703613 1441740942 -0.509949 -0.443237 -0.220154 0.703613 1441740942 -0.509949 -0.443237 -0.220154 0.703613 1441740942 -0.480286 -0.500793 -0.222900 0.684692 1441740942 -0.480286 -0.500793 -0.222900 0.684692 1441740942 -0.480286 -0.500793 -0.222900 0.684692 1441740942 -0.480286 -0.500793 -0.222900 0.684692 1441740942 -0.480286 -0.500793 -0.222900 0.684692 1441740942 -0.480286 -0.500793 -0.222900 0.684692 1441740942 -0.353943 -0.594727 -0.361877 0.624573 1441740942 -0.353943 -0.594727 -0.361877 0.624573 1441740942 -0.353943 -0.594727 -0.361877 0.624573 1441740942 -0.353943 -0.594727 -0.361877 0.624573 1441740942 -0.353943 -0.594727 -0.361877 0.624573 1441740942 -0.353943 -0.594727 -0.361877 0.624573 1441740942 -0.128784 -0.663513 -0.514526 0.527710 1441740942 -0.128784 -0.663513 -0.514526 0.527710 1441740942 -0.128784 -0.663513 -0.514526 0.527710 1441740942 -0.128784 -0.663513 -0.514526 0.527710 1441740942 -0.128784 -0.663513 -0.514526 0.527710 1441740942 -0.128784 -0.663513 -0.514526 0.527710 1441740942 0.147278 -0.666748 -0.622620 0.382263 1441740942 0.147278 -0.666748 -0.622620 0.382263 1441740942 0.147278 -0.666748 -0.622620 0.382263 1441740942 0.147278 -0.666748 -0.622620 0.382263 1441740942 0.147278 -0.666748 -0.622620 0.382263 1441740942 0.370178 -0.616333 -0.667358 0.194275 1441740942 0.370178 -0.616333 -0.667358 0.194275 1441740942 0.370178 -0.616333 -0.667358 0.194275 1441740942 0.370178 -0.616333 -0.667358 0.194275 1441740942 0.370178 -0.616333 -0.667358 0.194275 1441740942 0.370178 -0.616333 -0.667358 0.194275 1441740942 0.502380 -0.553467 -0.663391 0.035034 1441740942 0.502380 -0.553467 -0.663391 0.035034 1441740942 0.502380 -0.553467 -0.663391 0.035034 1441740942 0.502380 -0.553467 -0.663391 0.035034 1441740942 0.502380 -0.553467 -0.663391 0.035034 1441740942 0.502380 -0.553467 -0.663391 0.035034 1441740942 0.593628 -0.448547 -0.665466 -0.059875 1441740942 0.593628 -0.448547 -0.665466 -0.059875 1441740942 0.593628 -0.448547 -0.665466 -0.059875 1441740942 0.593628 -0.448547 -0.665466 -0.059875 1441740942 0.654480 -0.358582 -0.644348 -0.167236 1441740942 0.654480 -0.358582 -0.644348 -0.167236 1441740942 0.654480 -0.358582 -0.644348 -0.167236 1441740942 0.654480 -0.358582 -0.644348 -0.167236 1441740942 0.654480 -0.358582 -0.644348 -0.167236 1441740942 0.654480 -0.358582 -0.644348 -0.167236 1441740942 0.688049 -0.283386 -0.616516 -0.257385 1441740942 0.688049 -0.283386 -0.616516 -0.257385 1441740942 0.688049 -0.283386 -0.616516 -0.257385 1441740942 0.688049 -0.283386 -0.616516 -0.257385 1441740942 0.688049 -0.283386 -0.616516 -0.257385 1441740942 0.688049 -0.283386 -0.616516 -0.257385 1441740942 0.688049 -0.283386 -0.616516 -0.257385 1441740942 0.707031 -0.227844 -0.588928 -0.318298 1441740942 0.707031 -0.227844 -0.588928 -0.318298 1441740942 0.707031 -0.227844 -0.588928 -0.318298 1441740942 0.707031 -0.227844 -0.588928 -0.318298 1441740942 0.707031 -0.227844 -0.588928 -0.318298 1441740942 0.716248 -0.214478 -0.555664 -0.363647 1441740942 0.716248 -0.214478 -0.555664 -0.363647 1441740942 0.716248 -0.214478 -0.555664 -0.363647 1441740942 0.716248 -0.214478 -0.555664 -0.363647 1441740942 0.716248 -0.214478 -0.555664 -0.363647 1441740942 0.716248 -0.214478 -0.555664 -0.363647 1441740942 0.716248 -0.214478 -0.555664 -0.363647 1441740942 0.722717 -0.232788 -0.518738 -0.393005 1441740942 0.722717 -0.232788 -0.518738 -0.393005 1441740942 0.722717 -0.232788 -0.518738 -0.393005 1441740942 0.722717 -0.232788 -0.518738 -0.393005 1441740942 0.722717 -0.232788 -0.518738 -0.393005 1441740942 0.722717 -0.232788 -0.518738 -0.393005 1441740942 0.722046 -0.275085 -0.511292 -0.376282 1441740942 0.722046 -0.275085 -0.511292 -0.376282 1441740942 0.722046 -0.275085 -0.511292 -0.376282 1441740942 0.722046 -0.275085 -0.511292 -0.376282 1441740942 0.722046 -0.275085 -0.511292 -0.376282 1441740942 0.722046 -0.275085 -0.511292 -0.376282 1441740942 0.722046 -0.275085 -0.511292 -0.376282 1441740942 0.702820 -0.313171 -0.584412 -0.257813 1441740942 0.702820 -0.313171 -0.584412 -0.257813 1441740942 0.702820 -0.313171 -0.584412 -0.257813 1441740942 0.702820 -0.313171 -0.584412 -0.257813 1441740942 0.702820 -0.313171 -0.584412 -0.257813 1441740942 0.702820 -0.313171 -0.584412 -0.257813 1441740942 0.649109 -0.359253 -0.666443 -0.073914 1441740943 0.649109 -0.359253 -0.666443 -0.073914 1441740943 0.649109 -0.359253 -0.666443 -0.073914 1441740943 0.649109 -0.359253 -0.666443 -0.073914 1441740943 0.649109 -0.359253 -0.666443 -0.073914 1441740943 0.649109 -0.359253 -0.666443 -0.073914 1441740943 0.533813 -0.492920 -0.683289 0.072144 1441740943 0.533813 -0.492920 -0.683289 0.072144 1441740943 0.533813 -0.492920 -0.683289 0.072144 1441740943 0.533813 -0.492920 -0.683289 0.072144 1441740943 0.337585 -0.595703 -0.681702 0.257874 1441740943 0.337585 -0.595703 -0.681702 0.257874 1441740943 0.337585 -0.595703 -0.681702 0.257874 1441740943 0.337585 -0.595703 -0.681702 0.257874 1441740943 0.337585 -0.595703 -0.681702 0.257874 1441740943 0.337585 -0.595703 -0.681702 0.257874 1441740943 0.107239 -0.630859 -0.635498 0.432129 1441740943 0.107239 -0.630859 -0.635498 0.432129 1441740943 0.107239 -0.630859 -0.635498 0.432129 1441740943 0.107239 -0.630859 -0.635498 0.432129 1441740943 0.107239 -0.630859 -0.635498 0.432129 1441740943 0.107239 -0.630859 -0.635498 0.432129 1441740943 -0.171021 -0.576538 -0.510681 0.614502 1441740943 -0.171021 -0.576538 -0.510681 0.614502 1441740943 -0.171021 -0.576538 -0.510681 0.614502 1441740943 -0.171021 -0.576538 -0.510681 0.614502 1441740943 -0.171021 -0.576538 -0.510681 0.614502 1441740943 -0.171021 -0.576538 -0.510681 0.614502 1441740943 -0.420715 -0.440857 -0.334412 0.718933 1441740943 -0.420715 -0.440857 -0.334412 0.718933 1441740943 -0.420715 -0.440857 -0.334412 0.718933 1441740943 -0.420715 -0.440857 -0.334412 0.718933 1441740943 -0.420715 -0.440857 -0.334412 0.718933 1441740943 -0.420715 -0.440857 -0.334412 0.718933 1441740943 -0.420715 -0.440857 -0.334412 0.718933 1441740943 -0.573242 -0.348511 -0.222412 0.707397 1441740943 -0.573242 -0.348511 -0.222412 0.707397 1441740943 -0.573242 -0.348511 -0.222412 0.707397 1441740943 -0.573242 -0.348511 -0.222412 0.707397 1441740943 -0.573242 -0.348511 -0.222412 0.707397 1441740943 -0.573242 -0.348511 -0.222412 0.707397 1441740943 -0.618347 -0.315063 -0.155396 0.703064 1441740943 -0.618347 -0.315063 -0.155396 0.703064 1441740943 -0.618347 -0.315063 -0.155396 0.703064 1441740943 -0.618347 -0.315063 -0.155396 0.703064 1441740943 -0.618347 -0.315063 -0.155396 0.703064 1441740943 -0.618347 -0.315063 -0.155396 0.703064 1441740943 -0.577148 -0.369141 -0.198181 0.700989 1441740943 -0.577148 -0.369141 -0.198181 0.700989 1441740943 -0.577148 -0.369141 -0.198181 0.700989 1441740943 -0.577148 -0.369141 -0.198181 0.700989 1441740943 -0.577148 -0.369141 -0.198181 0.700989 1441740943 -0.577148 -0.369141 -0.198181 0.700989 1441740943 -0.463806 -0.467346 -0.312500 0.684753 1441740943 -0.463806 -0.467346 -0.312500 0.684753 1441740943 -0.463806 -0.467346 -0.312500 0.684753 1441740943 -0.273132 -0.550232 -0.452271 0.646667 1441740943 -0.273132 -0.550232 -0.452271 0.646667 1441740943 -0.273132 -0.550232 -0.452271 0.646667 1441740943 -0.273132 -0.550232 -0.452271 0.646667 1441740943 -0.273132 -0.550232 -0.452271 0.646667 1441740943 -0.273132 -0.550232 -0.452271 0.646667 1441740943 -0.003418 -0.598267 -0.581482 0.551331 1441740943 -0.003418 -0.598267 -0.581482 0.551331 1441740943 -0.003418 -0.598267 -0.581482 0.551331 1441740943 -0.003418 -0.598267 -0.581482 0.551331 1441740943 -0.003418 -0.598267 -0.581482 0.551331 1441740943 0.272400 -0.592957 -0.661011 0.370605 1441740943 0.272400 -0.592957 -0.661011 0.370605 1441740943 0.272400 -0.592957 -0.661011 0.370605 1441740943 0.272400 -0.592957 -0.661011 0.370605 1441740943 0.272400 -0.592957 -0.661011 0.370605 1441740943 0.272400 -0.592957 -0.661011 0.370605 1441740943 0.471558 -0.548523 -0.671204 0.161987 1441740943 0.471558 -0.548523 -0.671204 0.161987 1441740943 0.471558 -0.548523 -0.671204 0.161987 1441740943 0.471558 -0.548523 -0.671204 0.161987 1441740943 0.471558 -0.548523 -0.671204 0.161987 1441740943 0.471558 -0.548523 -0.671204 0.161987 1441740943 0.555176 -0.467590 -0.686890 0.036865 1441740943 0.555176 -0.467590 -0.686890 0.036865 1441740943 0.555176 -0.467590 -0.686890 0.036865 1441740943 0.555176 -0.467590 -0.686890 0.036865 1441740943 0.555176 -0.467590 -0.686890 0.036865 1441740943 0.555176 -0.467590 -0.686890 0.036865 1441740943 0.612244 -0.371887 -0.694641 -0.065735 1441740943 0.612244 -0.371887 -0.694641 -0.065735 1441740943 0.612244 -0.371887 -0.694641 -0.065735 1441740943 0.612244 -0.371887 -0.694641 -0.065735 1441740943 0.612244 -0.371887 -0.694641 -0.065735 1441740943 0.612244 -0.371887 -0.694641 -0.065735 1441740943 0.660461 -0.284668 -0.672180 -0.175842 1441740943 0.660461 -0.284668 -0.672180 -0.175842 1441740943 0.660461 -0.284668 -0.672180 -0.175842 1441740943 0.660461 -0.284668 -0.672180 -0.175842 1441740943 0.660461 -0.284668 -0.672180 -0.175842 1441740943 0.660461 -0.284668 -0.672180 -0.175842 1441740943 0.660461 -0.284668 -0.672180 -0.175842 1441740943 0.688232 -0.231934 -0.634155 -0.265381 1441740943 0.688232 -0.231934 -0.634155 -0.265381 1441740943 0.688232 -0.231934 -0.634155 -0.265381 1441740943 0.688232 -0.231934 -0.634155 -0.265381 1441740943 0.688232 -0.231934 -0.634155 -0.265381 1441740943 0.688232 -0.231934 -0.634155 -0.265381 1441740943 0.688232 -0.231934 -0.634155 -0.265381 1441740943 0.690002 -0.261597 -0.578674 -0.347351 1441740943 0.690002 -0.261597 -0.578674 -0.347351 1441740944 0.690002 -0.261597 -0.578674 -0.347351 1441740944 0.690002 -0.261597 -0.578674 -0.347351 1441740944 0.690002 -0.261597 -0.578674 -0.347351 1441740944 0.690002 -0.261597 -0.578674 -0.347351 1441740944 0.688904 -0.306091 -0.521545 -0.399719 1441740944 0.688904 -0.306091 -0.521545 -0.399719 1441740944 0.688904 -0.306091 -0.521545 -0.399719 1441740944 0.688904 -0.306091 -0.521545 -0.399719 1441740944 0.688904 -0.306091 -0.521545 -0.399719 1441740944 0.688904 -0.306091 -0.521545 -0.399719 1441740944 0.679688 -0.343872 -0.505676 -0.405090 1441740944 0.679688 -0.343872 -0.505676 -0.405090 1441740944 0.679688 -0.343872 -0.505676 -0.405090 1441740944 0.679688 -0.343872 -0.505676 -0.405090 1441740944 0.679688 -0.343872 -0.505676 -0.405090 1441740944 0.679688 -0.343872 -0.505676 -0.405090 1441740944 0.663635 -0.377380 -0.541199 -0.352539 1441740944 0.663635 -0.377380 -0.541199 -0.352539 1441740944 0.663635 -0.377380 -0.541199 -0.352539 1441740944 0.663635 -0.377380 -0.541199 -0.352539 1441740944 0.663635 -0.377380 -0.541199 -0.352539 1441740944 0.663635 -0.377380 -0.541199 -0.352539 1441740944 0.663635 -0.377380 -0.541199 -0.352539 1441740944 0.642578 -0.395874 -0.613037 -0.233582 1441740944 0.642578 -0.395874 -0.613037 -0.233582 1441740944 0.642578 -0.395874 -0.613037 -0.233582 1441740944 0.642578 -0.395874 -0.613037 -0.233582 1441740944 0.642578 -0.395874 -0.613037 -0.233582 1441740944 0.642578 -0.395874 -0.613037 -0.233582 1441740944 0.587402 -0.455688 -0.664063 -0.079956 1441740944 0.587402 -0.455688 -0.664063 -0.079956 1441740944 0.587402 -0.455688 -0.664063 -0.079956 1441740944 0.587402 -0.455688 -0.664063 -0.079956 1441740944 0.587402 -0.455688 -0.664063 -0.079956 1441740944 0.587402 -0.455688 -0.664063 -0.079956 1441740944 0.587402 -0.455688 -0.664063 -0.079956 1441740944 0.473633 -0.542297 -0.687561 0.094238 1441740944 0.473633 -0.542297 -0.687561 0.094238 1441740944 0.473633 -0.542297 -0.687561 0.094238 1441740944 0.473633 -0.542297 -0.687561 0.094238 1441740944 0.473633 -0.542297 -0.687561 0.094238 1441740944 0.473633 -0.542297 -0.687561 0.094238 1441740944 0.283325 -0.631897 -0.677185 0.248718 1441740944 0.283325 -0.631897 -0.677185 0.248718 1441740944 0.283325 -0.631897 -0.677185 0.248718 1441740944 0.283325 -0.631897 -0.677185 0.248718 1441740944 0.283325 -0.631897 -0.677185 0.248718 1441740944 0.090454 -0.636658 -0.628479 0.437622 1441740944 0.090454 -0.636658 -0.628479 0.437622 1441740944 0.090454 -0.636658 -0.628479 0.437622 1441740944 0.090454 -0.636658 -0.628479 0.437622 1441740944 0.090454 -0.636658 -0.628479 0.437622 1441740944 0.090454 -0.636658 -0.628479 0.437622 1441740944 -0.116699 -0.593811 -0.512329 0.609314 1441740944 -0.116699 -0.593811 -0.512329 0.609314 1441740944 -0.116699 -0.593811 -0.512329 0.609314 1441740944 -0.116699 -0.593811 -0.512329 0.609314 1441740944 -0.116699 -0.593811 -0.512329 0.609314 1441740944 -0.116699 -0.593811 -0.512329 0.609314 1441740944 -0.380310 -0.485291 -0.339111 0.710571 1441740944 -0.380310 -0.485291 -0.339111 0.710571 1441740944 -0.380310 -0.485291 -0.339111 0.710571 1441740944 -0.380310 -0.485291 -0.339111 0.710571 1441740944 -0.380310 -0.485291 -0.339111 0.710571 1441740944 -0.380310 -0.485291 -0.339111 0.710571 1441740944 -0.583679 -0.344604 -0.142212 0.721375 1441740944 -0.583679 -0.344604 -0.142212 0.721375 1441740944 -0.583679 -0.344604 -0.142212 0.721375 1441740944 -0.583679 -0.344604 -0.142212 0.721375 1441740944 -0.583679 -0.344604 -0.142212 0.721375 1441740944 -0.583679 -0.344604 -0.142212 0.721375 1441740944 -0.600098 -0.366272 -0.048828 0.709473 1441740944 -0.600098 -0.366272 -0.048828 0.709473 1441740944 -0.600098 -0.366272 -0.048828 0.709473 1441740944 -0.600098 -0.366272 -0.048828 0.709473 1441740944 -0.600098 -0.366272 -0.048828 0.709473 1441740944 -0.533264 -0.467712 -0.163940 0.685608 1441740944 -0.533264 -0.467712 -0.163940 0.685608 1441740944 -0.533264 -0.467712 -0.163940 0.685608 1441740944 -0.533264 -0.467712 -0.163940 0.685608 1441740944 -0.533264 -0.467712 -0.163940 0.685608 1441740944 -0.533264 -0.467712 -0.163940 0.685608 1441740944 -0.533264 -0.467712 -0.163940 0.685608 1441740944 -0.360535 -0.579773 -0.307251 0.662964 1441740944 -0.360535 -0.579773 -0.307251 0.662964 1441740944 -0.360535 -0.579773 -0.307251 0.662964 1441740944 -0.360535 -0.579773 -0.307251 0.662964 1441740944 -0.360535 -0.579773 -0.307251 0.662964 1441740944 -0.360535 -0.579773 -0.307251 0.662964 1441740944 -0.153320 -0.649963 -0.446960 0.595215 1441740944 -0.153320 -0.649963 -0.446960 0.595215 1441740944 -0.153320 -0.649963 -0.446960 0.595215 1441740944 -0.153320 -0.649963 -0.446960 0.595215 1441740944 -0.153320 -0.649963 -0.446960 0.595215 1441740944 0.028015 -0.679688 -0.568298 0.462952 1441740944 0.028015 -0.679688 -0.568298 0.462952 1441740944 0.028015 -0.679688 -0.568298 0.462952 1441740944 0.028015 -0.679688 -0.568298 0.462952 1441740944 0.028015 -0.679688 -0.568298 0.462952 1441740944 0.028015 -0.679688 -0.568298 0.462952 1441740944 0.191284 -0.675415 -0.643127 0.305969 1441740944 0.191284 -0.675415 -0.643127 0.305969 1441740944 0.191284 -0.675415 -0.643127 0.305969 1441740944 0.191284 -0.675415 -0.643127 0.305969 1441740944 0.191284 -0.675415 -0.643127 0.305969 1441740944 0.365112 -0.608765 -0.685425 0.162170 1441740944 0.365112 -0.608765 -0.685425 0.162170 1441740944 0.365112 -0.608765 -0.685425 0.162170 1441740944 0.365112 -0.608765 -0.685425 0.162170 1441740945 0.365112 -0.608765 -0.685425 0.162170 1441740945 0.365112 -0.608765 -0.685425 0.162170 1441740945 0.365112 -0.608765 -0.685425 0.162170 1441740945 0.507202 -0.512878 -0.692383 0.017273 1441740945 0.507202 -0.512878 -0.692383 0.017273 1441740945 0.507202 -0.512878 -0.692383 0.017273 1441740945 0.507202 -0.512878 -0.692383 0.017273 1441740945 0.507202 -0.512878 -0.692383 0.017273 1441740945 0.507202 -0.512878 -0.692383 0.017273 1441740945 0.592163 -0.422302 -0.677612 -0.109009 1441740945 0.592163 -0.422302 -0.677612 -0.109009 1441740945 0.592163 -0.422302 -0.677612 -0.109009 1441740945 0.592163 -0.422302 -0.677612 -0.109009 1441740945 0.592163 -0.422302 -0.677612 -0.109009 1441740945 0.634705 -0.350891 -0.655579 -0.210388 1441740945 0.634705 -0.350891 -0.655579 -0.210388 1441740945 0.634705 -0.350891 -0.655579 -0.210388 1441740945 0.634705 -0.350891 -0.655579 -0.210388 1441740945 0.634705 -0.350891 -0.655579 -0.210388 1441740945 0.634705 -0.350891 -0.655579 -0.210388 1441740945 0.634705 -0.350891 -0.655579 -0.210388 1441740945 0.666016 -0.285339 -0.627441 -0.285217 1441740945 0.666016 -0.285339 -0.627441 -0.285217 1441740945 0.666016 -0.285339 -0.627441 -0.285217 1441740945 0.666016 -0.285339 -0.627441 -0.285217 1441740945 0.666016 -0.285339 -0.627441 -0.285217 1441740945 0.666016 -0.285339 -0.627441 -0.285217 1441740945 0.686584 -0.263062 -0.576355 -0.356689 1441740945 0.686584 -0.263062 -0.576355 -0.356689 1441740945 0.686584 -0.263062 -0.576355 -0.356689 1441740945 0.686584 -0.263062 -0.576355 -0.356689 1441740945 0.686584 -0.263062 -0.576355 -0.356689 1441740945 0.686584 -0.263062 -0.576355 -0.356689 1441740945 0.686584 -0.263062 -0.576355 -0.356689 1441740945 0.705261 -0.263000 -0.518799 -0.405273 1441740945 0.705261 -0.263000 -0.518799 -0.405273 1441740945 0.705261 -0.263000 -0.518799 -0.405273 1441740945 0.705261 -0.263000 -0.518799 -0.405273 1441740945 0.705261 -0.263000 -0.518799 -0.405273 1441740945 0.705261 -0.263000 -0.518799 -0.405273 1441740945 0.707825 -0.286804 -0.511169 -0.394226 1441740945 0.707825 -0.286804 -0.511169 -0.394226 1441740945 0.707825 -0.286804 -0.511169 -0.394226 1441740945 0.707825 -0.286804 -0.511169 -0.394226 1441740945 0.707825 -0.286804 -0.511169 -0.394226 1441740945 0.707825 -0.286804 -0.511169 -0.394226 1441740945 0.694031 -0.327148 -0.553528 -0.323975 1441740945 0.694031 -0.327148 -0.553528 -0.323975 1441740945 0.694031 -0.327148 -0.553528 -0.323975 1441740945 0.694031 -0.327148 -0.553528 -0.323975 1441740945 0.694031 -0.327148 -0.553528 -0.323975 1441740945 0.694031 -0.327148 -0.553528 -0.323975 1441740945 0.651733 -0.389099 -0.612610 -0.220337 1441740945 0.651733 -0.389099 -0.612610 -0.220337 1441740945 0.651733 -0.389099 -0.612610 -0.220337 1441740945 0.651733 -0.389099 -0.612610 -0.220337 1441740945 0.651733 -0.389099 -0.612610 -0.220337 1441740945 0.651733 -0.389099 -0.612610 -0.220337 1441740945 0.651733 -0.389099 -0.612610 -0.220337 1441740945 0.559204 -0.480896 -0.670166 -0.083313 1441740945 0.559204 -0.480896 -0.670166 -0.083313 1441740945 0.559204 -0.480896 -0.670166 -0.083313 1441740945 0.559204 -0.480896 -0.670166 -0.083313 1441740945 0.559204 -0.480896 -0.670166 -0.083313 1441740945 0.559204 -0.480896 -0.670166 -0.083313 1441740945 0.423767 -0.566833 -0.700134 0.094971 1441740945 0.423767 -0.566833 -0.700134 0.094971 1441740945 0.423767 -0.566833 -0.700134 0.094971 1441740945 0.423767 -0.566833 -0.700134 0.094971 1441740945 0.423767 -0.566833 -0.700134 0.094971 1441740945 0.423767 -0.566833 -0.700134 0.094971 1441740945 0.252014 -0.624084 -0.691956 0.261230 1441740945 0.252014 -0.624084 -0.691956 0.261230 1441740945 0.252014 -0.624084 -0.691956 0.261230 1441740945 0.252014 -0.624084 -0.691956 0.261230 1441740945 0.252014 -0.624084 -0.691956 0.261230 1441740945 -0.027344 -0.620667 -0.646790 0.442322 1441740945 -0.027344 -0.620667 -0.646790 0.442322 1441740945 -0.027344 -0.620667 -0.646790 0.442322 1441740945 -0.027344 -0.620667 -0.646790 0.442322 1441740945 -0.027344 -0.620667 -0.646790 0.442322 1441740945 -0.027344 -0.620667 -0.646790 0.442322 1441740945 -0.351257 -0.513428 -0.505676 0.597778 1441740945 -0.351257 -0.513428 -0.505676 0.597778 1441740945 -0.351257 -0.513428 -0.505676 0.597778 1441740945 -0.351257 -0.513428 -0.505676 0.597778 1441740945 -0.351257 -0.513428 -0.505676 0.597778 1441740945 -0.351257 -0.513428 -0.505676 0.597778 1441740945 -0.351257 -0.513428 -0.505676 0.597778 1441740945 -0.547058 -0.374817 -0.299622 0.685974 1441740945 -0.547058 -0.374817 -0.299622 0.685974 1441740945 -0.547058 -0.374817 -0.299622 0.685974 1441740945 -0.547058 -0.374817 -0.299622 0.685974 1441740945 -0.547058 -0.374817 -0.299622 0.685974 1441740945 -0.628967 -0.299255 -0.199951 0.689087 1441740945 -0.628967 -0.299255 -0.199951 0.689087 1441740945 -0.628967 -0.299255 -0.199951 0.689087 1441740945 -0.628967 -0.299255 -0.199951 0.689087 1441740945 -0.628967 -0.299255 -0.199951 0.689087 1441740945 -0.628967 -0.299255 -0.199951 0.689087 1441740945 -0.628967 -0.299255 -0.199951 0.689087 1441740945 -0.586975 -0.353577 -0.248352 0.684692 1441740945 -0.586975 -0.353577 -0.248352 0.684692 1441740945 -0.586975 -0.353577 -0.248352 0.684692 1441740945 -0.586975 -0.353577 -0.248352 0.684692 1441740945 -0.586975 -0.353577 -0.248352 0.684692 1441740945 -0.467712 -0.441467 -0.348511 0.681824 1441740945 -0.467712 -0.441467 -0.348511 0.681824 1441740945 -0.467712 -0.441467 -0.348511 0.681824 1441740945 -0.467712 -0.441467 -0.348511 0.681824 1441740945 -0.467712 -0.441467 -0.348511 0.681824 1441740946 -0.467712 -0.441467 -0.348511 0.681824 1441740946 -0.254395 -0.527832 -0.484314 0.649719 1441740946 -0.254395 -0.527832 -0.484314 0.649719 1441740946 -0.254395 -0.527832 -0.484314 0.649719 1441740946 -0.254395 -0.527832 -0.484314 0.649719 1441740946 -0.254395 -0.527832 -0.484314 0.649719 1441740946 -0.254395 -0.527832 -0.484314 0.649719 1441740946 0.036438 -0.581299 -0.606445 0.541382 1441740946 0.036438 -0.581299 -0.606445 0.541382 1441740946 0.036438 -0.581299 -0.606445 0.541382 1441740946 0.036438 -0.581299 -0.606445 0.541382 1441740946 0.036438 -0.581299 -0.606445 0.541382 1441740946 0.036438 -0.581299 -0.606445 0.541382 1441740946 0.335205 -0.571533 -0.662292 0.349731 1441740946 0.335205 -0.571533 -0.662292 0.349731 1441740946 0.335205 -0.571533 -0.662292 0.349731 1441740946 0.335205 -0.571533 -0.662292 0.349731 1441740946 0.335205 -0.571533 -0.662292 0.349731 1441740946 0.335205 -0.571533 -0.662292 0.349731 1441740946 0.531433 -0.517639 -0.652893 0.152832 1441740946 0.531433 -0.517639 -0.652893 0.152832 1441740946 0.531433 -0.517639 -0.652893 0.152832 1441740946 0.531433 -0.517639 -0.652893 0.152832 1441740946 0.531433 -0.517639 -0.652893 0.152832 1441740946 0.531433 -0.517639 -0.652893 0.152832 1441740946 0.606201 -0.460388 -0.648132 0.021240 1441740946 0.606201 -0.460388 -0.648132 0.021240 1441740946 0.606201 -0.460388 -0.648132 0.021240 1441740946 0.606201 -0.460388 -0.648132 0.021240 1441740946 0.606201 -0.460388 -0.648132 0.021240 1441740946 0.606201 -0.460388 -0.648132 0.021240 1441740946 0.638733 -0.407837 -0.647400 -0.081177 1441740946 0.638733 -0.407837 -0.647400 -0.081177 1441740946 0.638733 -0.407837 -0.647400 -0.081177 1441740946 0.638733 -0.407837 -0.647400 -0.081177 1441740946 0.638733 -0.407837 -0.647400 -0.081177 1441740946 0.638733 -0.407837 -0.647400 -0.081177 1441740946 0.674805 -0.353027 -0.619629 -0.190002 1441740946 0.674805 -0.353027 -0.619629 -0.190002 1441740946 0.674805 -0.353027 -0.619629 -0.190002 1441740946 0.674805 -0.353027 -0.619629 -0.190002 1441740946 0.674805 -0.353027 -0.619629 -0.190002 1441740946 0.698364 -0.320374 -0.571289 -0.288574 1441740946 0.698364 -0.320374 -0.571289 -0.288574 1441740946 0.698364 -0.320374 -0.571289 -0.288574 1441740946 0.698364 -0.320374 -0.571289 -0.288574 1441740946 0.698364 -0.320374 -0.571289 -0.288574 1441740946 0.704529 -0.333008 -0.500427 -0.377319 1441740946 0.704529 -0.333008 -0.500427 -0.377319 1441740946 0.704529 -0.333008 -0.500427 -0.377319 1441740946 0.704529 -0.333008 -0.500427 -0.377319 1441740946 0.704529 -0.333008 -0.500427 -0.377319 1441740946 0.704529 -0.333008 -0.500427 -0.377319 1441740946 0.705811 -0.353394 -0.450195 -0.417480 1441740946 0.705811 -0.353394 -0.450195 -0.417480 1441740946 0.705811 -0.353394 -0.450195 -0.417480 1441740946 0.705811 -0.353394 -0.450195 -0.417480 1441740946 0.705811 -0.353394 -0.450195 -0.417480 1441740946 0.705811 -0.353394 -0.450195 -0.417480 1441740946 0.696594 -0.372253 -0.481567 -0.379944 1441740946 0.696594 -0.372253 -0.481567 -0.379944 1441740946 0.696594 -0.372253 -0.481567 -0.379944 1441740946 0.696594 -0.372253 -0.481567 -0.379944 1441740946 0.696594 -0.372253 -0.481567 -0.379944 1441740946 0.696594 -0.372253 -0.481567 -0.379944 1441740946 0.667664 -0.433228 -0.506836 -0.331177 1441740946 0.667664 -0.433228 -0.506836 -0.331177 1441740946 0.667664 -0.433228 -0.506836 -0.331177 1441740946 0.667664 -0.433228 -0.506836 -0.331177 1441740946 0.667664 -0.433228 -0.506836 -0.331177 1441740946 0.667664 -0.433228 -0.506836 -0.331177 1441740946 0.617065 -0.525818 -0.518250 -0.272278 1441740946 0.617065 -0.525818 -0.518250 -0.272278 1441740946 0.617065 -0.525818 -0.518250 -0.272278 1441740946 0.617065 -0.525818 -0.518250 -0.272278 1441740946 0.617065 -0.525818 -0.518250 -0.272278 1441740946 0.617065 -0.525818 -0.518250 -0.272278 1441740946 0.554749 -0.590393 -0.572815 -0.125122 1441740946 0.554749 -0.590393 -0.572815 -0.125122 1441740946 0.554749 -0.590393 -0.572815 -0.125122 1441740946 0.554749 -0.590393 -0.572815 -0.125122 1441740946 0.554749 -0.590393 -0.572815 -0.125122 1441740946 0.554749 -0.590393 -0.572815 -0.125122 1441740946 0.447083 -0.636719 -0.624268 0.071594 1441740946 0.447083 -0.636719 -0.624268 0.071594 1441740946 0.447083 -0.636719 -0.624268 0.071594 1441740946 0.447083 -0.636719 -0.624268 0.071594 1441740946 0.447083 -0.636719 -0.624268 0.071594 1441740946 0.447083 -0.636719 -0.624268 0.071594 1441740946 0.447083 -0.636719 -0.624268 0.071594 1441740946 0.268494 -0.680786 -0.634888 0.247803 1441740946 
0.639404 -0.028748 -0.704651 0.306274 1441740949 0.639404 -0.028748 -0.704651 0.306274 1441740949 0.639404 -0.028748 -0.704651 0.306274 1441740949 0.639404 -0.028748 -0.704651 0.306274 1441740949 0.644287 -0.038086 -0.709778 0.282166 1441740949 0.644287 -0.038086 -0.709778 0.282166 1441740949 0.644287 -0.038086 -0.709778 0.282166 1441740949 0.644287 -0.038086 -0.709778 0.282166 1441740949 0.644287 -0.038086 -0.709778 0.282166 1441740949 0.644287 -0.038086 -0.709778 0.282166 1441740949 0.648193 -0.027344 -0.711182 0.270813 1441740949 0.648193 -0.027344 -0.711182 0.270813 1441740949 0.648193 -0.027344 -0.711182 0.270813 1441740949 0.648193 -0.027344 -0.711182 0.270813 1441740949 0.648193 -0.027344 -0.711182 0.270813 1441740949 0.648193 -0.027344 -0.711182 0.270813 1441740949 0.648193 -0.027344 -0.711182 0.270813 1441740949 0.648987 -0.020203 -0.714417 0.260803 1441740949 0.648987 -0.020203 -0.714417 0.260803 1441740949 0.648987 -0.020203 -0.714417 0.260803 1441740949 0.648987 -0.020203 -0.714417 0.260803 1441740949 0.648987 -0.020203 -0.714417 0.260803 1441740949 0.648987 -0.020203 -0.714417 0.260803 1441740949 0.649719 -0.025085 -0.717163 0.250732 1441740949 0.649719 -0.025085 -0.717163 0.250732 1441740949 0.649719 -0.025085 -0.717163 0.250732 1441740949 0.649719 -0.025085 -0.717163 0.250732 1441740949 0.649719 -0.025085 -0.717163 0.250732 1441740949 0.649719 -0.025085 -0.717163 0.250732 1441740949 0.650635 -0.044739 -0.720581 0.235413 1441740949 0.650635 -0.044739 -0.720581 0.235413 1441740949 0.650635 -0.044739 -0.720581 0.235413 1441740949 0.650635 -0.044739 -0.720581 0.235413 1441740949 0.650635 -0.044739 -0.720581 0.235413 1441740949 0.650635 -0.044739 -0.720581 0.235413 1441740949 0.650635 -0.044739 -0.720581 0.235413 1441740949 0.650085 -0.068298 -0.726135 0.213257 1441740949 0.650085 -0.068298 -0.726135 0.213257 1441740949 0.650085 -0.068298 -0.726135 0.213257 1441740949 0.650085 -0.068298 -0.726135 0.213257 1441740949 0.650085 -0.068298 -0.726135 0.213257 1441740949 0.647949 -0.083679 -0.732605 0.190735 1441740949 0.647949 -0.083679 -0.732605 0.190735 1441740949 0.647949 -0.083679 -0.732605 0.190735 1441740949 0.647949 -0.083679 -0.732605 0.190735 1441740949 0.647949 -0.083679 -0.732605 0.190735 1441740949 0.647949 -0.083679 -0.732605 0.190735 1441740949 0.647949 -0.083679 -0.732605 0.190735 1441740949 0.649170 -0.096680 -0.733704 0.175964 1441740949 0.649170 -0.096680 -0.733704 0.175964 1441740949 0.649170 -0.096680 -0.733704 0.175964 1441740949 0.649170 -0.096680 -0.733704 0.175964 1441740949 0.648376 -0.095947 -0.735413 0.172119 1441740949 0.648376 -0.095947 -0.735413 0.172119 1441740949 0.648376 -0.095947 -0.735413 0.172119 1441740949 0.648376 -0.095947 -0.735413 0.172119 1441740949 0.648376 -0.095947 -0.735413 0.172119 1441740949 0.648376 -0.095947 -0.735413 0.172119 1441740949 0.648376 -0.095947 -0.735413 0.172119 1441740949 0.650574 -0.070190 -0.729675 0.198364 1441740949 0.650574 -0.070190 -0.729675 0.198364 1441740949 0.650574 -0.070190 -0.729675 0.198364 1441740949 0.650574 -0.070190 -0.729675 0.198364 1441740949 0.650574 -0.070190 -0.729675 0.198364 1441740949 0.647156 -0.049133 -0.721863 0.240051 1441740949 0.647156 -0.049133 -0.721863 0.240051 1441740949 0.647156 -0.049133 -0.721863 0.240051 1441740949 0.647156 -0.049133 -0.721863 0.240051 1441740949 0.647156 -0.049133 -0.721863 0.240051 1441740949 0.647156 -0.049133 -0.721863 0.240051 1441740949 0.647156 -0.049133 -0.721863 0.240051 1441740949 0.657532 -0.020874 -0.701233 0.274719 1441740949 0.657532 -0.020874 -0.701233 0.274719 1441740949 0.657532 -0.020874 -0.701233 0.274719 1441740949 0.657532 -0.020874 -0.701233 0.274719 1441740949 0.657532 -0.020874 -0.701233 0.274719 1441740949 0.657532 -0.020874 -0.701233 0.274719 1441740949 0.662476 -0.050964 -0.706360 0.244080 1441740949 0.662476 -0.050964 -0.706360 0.244080 1441740949 0.662476 -0.050964 -0.706360 0.244080 1441740950 0.662476 -0.050964 -0.706360 0.244080 1441740950 0.662476 -0.050964 -0.706360 0.244080 1441740950 0.662476 -0.050964 -0.706360 0.244080 1441740950 0.659546 -0.079285 -0.714600 0.219177 1441740950 0.659546 -0.079285 -0.714600 0.219177 1441740950 0.659546 -0.079285 -0.714600 0.219177 1441740950 0.659546 -0.079285 -0.714600 0.219177 1441740950 0.659546 -0.079285 -0.714600 0.219177 1441740950 0.659546 -0.079285 -0.714600 0.219177 1441740950 0.657288 -0.046265 -0.715698 0.231567 1441740950 0.657288 -0.046265 -0.715698 0.231567 1441740950 0.657288 -0.046265 -0.715698 0.231567 1441740950 0.657288 -0.046265 -0.715698 0.231567 1441740950 0.657288 -0.046265 -0.715698 0.231567 1441740950 0.657288 -0.046265 -0.715698 0.231567 1441740950 0.656555 -0.045349 -0.716003 0.232849 1441740950 0.656555 -0.045349 -0.716003 0.232849 1441740950 0.656555 -0.045349 -0.716003 0.232849 1441740950 0.656555 -0.045349 -0.716003 0.232849 1441740950 0.656555 -0.045349 -0.716003 0.232849 1441740950 0.656555 -0.045349 -0.716003 0.232849 1441740950 0.650940 -0.027588 -0.718384 0.243774 1441740950 0.650940 -0.027588 -0.718384 0.243774 1441740950 0.650940 -0.027588 -0.718384 0.243774 1441740950 0.650940 -0.027588 -0.718384 0.243774 1441740950 0.650940 -0.027588 -0.718384 0.243774 1441740950 0.650940 -0.027588 -0.718384 0.243774 1441740950 0.647217 -0.013428 -0.717957 0.255920 1441740950 0.647217 -0.013428 -0.717957 0.255920 1441740950 0.647217 -0.013428 -0.717957 0.255920 1441740950 0.647217 -0.013428 -0.717957 0.255920 1441740950 0.647217 -0.013428 -0.717957 0.255920 1441740950 0.647217 -0.013428 -0.717957 0.255920 1441740950 0.647217 -0.013428 -0.717957 0.255920 1441740950 0.644287 -0.013916 -0.718506 0.261658 1441740950 0.644287 -0.013916 -0.718506 0.261658 1441740950 0.644287 -0.013916 -0.718506 0.261658 1441740950 0.644287 -0.013916 -0.718506 0.261658 1441740950 0.644287 -0.013916 -0.718506 0.261658 1441740950 0.644287 -0.013916 -0.718506 0.261658 1441740950 0.651184 -0.014709 -0.714600 0.255188 1441740950 0.651184 -0.014709 -0.714600 0.255188 1441740950 0.651184 -0.014709 -0.714600 0.255188 1441740950 0.651184 -0.014709 -0.714600 0.255188 1441740950 0.651184 -0.014709 -0.714600 0.255188 1441740950 0.651184 -0.014709 -0.714600 0.255188 1441740950 0.658752 -0.038757 -0.719543 0.216187 1441740950 0.658752 -0.038757 -0.719543 0.216187 1441740950 0.658752 -0.038757 -0.719543 0.216187 1441740950 0.658752 -0.038757 -0.719543 0.216187 1441740950 0.658752 -0.038757 -0.719543 0.216187 1441740950 0.658752 -0.038757 -0.719543 0.216187 1441740950 0.658752 -0.038757 -0.719543 0.216187 1441740950 0.655090 -0.066040 -0.729065 0.186951 1441740950 0.655090 -0.066040 -0.729065 0.186951 1441740950 0.655090 -0.066040 -0.729065 0.186951 1441740950 0.655090 -0.066040 -0.729065 0.186951 1441740950 0.655090 -0.066040 -0.729065 0.186951 1441740950 0.655090 -0.066040 -0.729065 0.186951 1441740950 0.651123 -0.051147 -0.733215 0.189331 1441740950 0.651123 -0.051147 -0.733215 0.189331 1441740950 0.651123 -0.051147 -0.733215 0.189331 1441740950 0.651123 -0.051147 -0.733215 0.189331 1441740950 0.651123 -0.051147 -0.733215 0.189331 1441740950 0.651123 -0.051147 -0.733215 0.189331 1441740950 0.648193 -0.047485 -0.732483 0.202576 1441740950 0.648193 -0.047485 -0.732483 0.202576 1441740950 0.648193 -0.047485 -0.732483 0.202576 1441740950 0.648193 -0.047485 -0.732483 0.202576 1441740950 0.648193 -0.047485 -0.732483 0.202576 1441740950 0.648193 -0.047485 -0.732483 0.202576 1441740950 0.648193 -0.047485 -0.732483 0.202576 1441740950 0.647034 -0.024292 -0.728149 0.224670 1441740950 0.647034 -0.024292 -0.728149 0.224670 1441740950 0.647034 -0.024292 -0.728149 0.224670 1441740950 0.647034 -0.024292 -0.728149 0.224670 1441740950 0.647034 -0.024292 -0.728149 0.224670 1441740950 0.647217 -0.022095 -0.727722 0.225891 1441740950 0.647217 -0.022095 -0.727722 0.225891 1441740950 0.647217 -0.022095 -0.727722 0.225891 1441740950 0.647217 -0.022095 -0.727722 0.225891 1441740950 0.647217 -0.022095 -0.727722 0.225891 1441740950 0.647217 -0.022095 -0.727722 0.225891 1441740950 0.646851 -0.042664 -0.731079 0.212769 1441740950 0.646851 -0.042664 -0.731079 0.212769 1441740950 0.646851 -0.042664 -0.731079 0.212769 1441740950 0.646851 -0.042664 -0.731079 0.212769 1441740950 0.646851 -0.042664 -0.731079 0.212769 1441740950 0.646606 -0.071777 -0.734619 0.192566 1441740950 0.646606 -0.071777 -0.734619 0.192566 1441740950 0.646606 -0.071777 -0.734619 0.192566 1441740950 0.646606 -0.071777 -0.734619 0.192566 1441740950 0.643921 -0.099854 -0.738403 0.173584 1441740950 0.643921 -0.099854 -0.738403 0.173584 1441740950 0.643921 -0.099854 -0.738403 0.173584 1441740950 0.643921 -0.099854 -0.738403 0.173584 1441740950 0.643921 -0.099854 -0.738403 0.173584 1441740950 0.643921 -0.099854 -0.738403 0.173584 1441740950 0.643921 -0.099854 -0.738403 0.173584 1441740950 0.644470 -0.105408 -0.736755 0.175232 1441740950 0.644470 -0.105408 -0.736755 0.175232 1441740950 0.644470 -0.105408 -0.736755 0.175232 1441740950 0.644470 -0.105408 -0.736755 0.175232 1441740950 0.644470 -0.105408 -0.736755 0.175232 1441740950 0.646912 -0.086609 -0.731873 0.195801 1441740950 0.646912 -0.086609 -0.731873 0.195801 1441740950 0.646912 -0.086609 -0.731873 0.195801 1441740950 0.646912 -0.086609 -0.731873 0.195801 1441740951 0.646912 -0.086609 -0.731873 0.195801 1441740951 0.646912 -0.086609 -0.731873 0.195801 1441740951 0.643799 -0.057983 -0.731628 0.216614 1441740951 0.643799 -0.057983 -0.731628 0.216614 1441740951 0.643799 -0.057983 -0.731628 0.216614 1441740951 0.643799 -0.057983 -0.731628 0.216614 1441740951 0.643799 -0.057983 -0.731628 0.216614 1441740951 0.643799 -0.057983 -0.731628 0.216614 1441740951 0.643799 -0.057983 -0.731628 0.216614 1441740951 0.649292 -0.050537 -0.725830 0.221436 1441740951 0.649292 -0.050537 -0.725830 0.221436 1441740951 0.649292 -0.050537 -0.725830 0.221436 1441740951 0.649292 -0.050537 -0.725830 0.221436 1441740951 0.649292 -0.050537 -0.725830 0.221436 1441740951 0.649292 -0.050537 -0.725830 0.221436 1441740951 0.654724 -0.088684 -0.724060 0.197998 1441740951 0.654724 -0.088684 -0.724060 0.197998 1441740951 0.654724 -0.088684 -0.724060 0.197998 1441740951 0.654724 -0.088684 -0.724060 0.197998 1441740951 0.654724 -0.088684 -0.724060 0.197998 1441740951 0.654724 -0.088684 -0.724060 0.197998 1441740951 0.660278 -0.096619 -0.718750 0.195190 1441740951 0.660278 -0.096619 -0.718750 0.195190 1441740951 0.660278 -0.096619 -0.718750 0.195190 1441740951 0.660278 -0.096619 -0.718750 0.195190 1441740951 0.660278 -0.096619 -0.718750 0.195190 1441740951 0.660278 -0.096619 -0.718750 0.195190 1441740951 0.654358 -0.113281 -0.722168 0.193665 1441740951 0.654358 -0.113281 -0.722168 0.193665 1441740951 0.654358 -0.113281 -0.722168 0.193665 1441740951 0.654358 -0.113281 -0.722168 0.193665 1441740951 0.654358 -0.113281 -0.722168 0.193665 1441740951 0.654358 -0.113281 -0.722168 0.193665 1441740951 0.644043 -0.118347 -0.729309 0.198181 1441740951 0.644043 -0.118347 -0.729309 0.198181 1441740951 0.644043 -0.118347 -0.729309 0.198181 1441740951 0.644043 -0.118347 -0.729309 0.198181 1441740951 0.644043 -0.118347 -0.729309 0.198181 1441740951 0.644043 -0.118347 -0.729309 0.198181 1441740951 0.642517 -0.106018 -0.729004 0.210938 1441740951 0.642517 -0.106018 -0.729004 0.210938 1441740951 0.642517 -0.106018 -0.729004 0.210938 1441740951 0.642517 -0.106018 -0.729004 0.210938 1441740951 0.642517 -0.106018 -0.729004 0.210938 1441740951 0.642517 -0.106018 -0.729004 0.210938 1441740951 0.642761 -0.084045 -0.727783 0.223999 1441740951 0.642761 -0.084045 -0.727783 0.223999 1441740951 0.642761 -0.084045 -0.727783 0.223999 1441740951 0.642761 -0.084045 -0.727783 0.223999 1441740951 0.642761 -0.084045 -0.727783 0.223999 1441740951 0.642761 -0.084045 -0.727783 0.223999 1441740951 0.639771 -0.052795 -0.729309 0.236755 1441740951 0.639771 -0.052795 -0.729309 0.236755 1441740951 0.639771 -0.052795 -0.729309 0.236755 1441740951 0.639771 -0.052795 -0.729309 0.236755 1441740951 0.639771 -0.052795 -0.729309 0.236755 1441740951 0.639771 -0.052795 -0.729309 0.236755 1441740951 0.643433 -0.034363 -0.727356 0.236145 1441740951 0.643433 -0.034363 -0.727356 0.236145 1441740951 0.643433 -0.034363 -0.727356 0.236145 1441740951 0.643433 -0.034363 -0.727356 0.236145 1441740951 0.643433 -0.034363 -0.727356 0.236145 1441740951 0.643433 -0.034363 -0.727356 0.236145 1441740951 0.643433 -0.034363 -0.727356 0.236145 1441740951 0.653015 -0.048706 -0.727173 0.206116 1441740951 0.653015 -0.048706 -0.727173 0.206116 1441740951 0.653015 -0.048706 -0.727173 0.206116 1441740951 0.653015 -0.048706 -0.727173 0.206116 1441740951 0.653015 -0.048706 -0.727173 0.206116 1441740951 0.653015 -0.048706 -0.727173 0.206116 1441740951 0.649109 -0.041321 -0.733765 0.196350 1441740951 0.649109 -0.041321 -0.733765 0.196350 1441740951 0.649109 -0.041321 -0.733765 0.196350 1441740951 0.649109 -0.041321 -0.733765 0.196350 1441740951 0.649109 -0.041321 -0.733765 0.196350 1441740951 0.649109 -0.041321 -0.733765 0.196350 1441740951 0.641052 0.003479 -0.736084 0.217346 1441740951 0.641052 0.003479 -0.736084 0.217346 1441740951 0.641052 0.003479 -0.736084 0.217346 1441740951 0.641052 0.003479 -0.736084 0.217346 1441740951 0.641052 0.003479 -0.736084 0.217346 1441740951 0.641052 0.003479 -0.736084 0.217346 1441740951 0.636597 0.016541 -0.735107 0.232666 1441740951 0.636597 0.016541 -0.735107 0.232666 1441740951 0.636597 0.016541 -0.735107 0.232666 1441740951 0.636597 0.016541 -0.735107 0.232666 1441740951 0.636597 0.016541 -0.735107 0.232666 1441740951 0.636597 0.016541 -0.735107 0.232666 1441740951 0.635010 0.054810 -0.721191 0.271240 1441740951 0.635010 0.054810 -0.721191 0.271240 1441740951 0.635010 0.054810 -0.721191 0.271240 1441740951 0.635010 0.054810 -0.721191 0.271240 1441740951 0.635010 0.054810 -0.721191 0.271240 1441740951 0.635010 0.054810 -0.721191 0.271240 1441740951 0.640747 0.061523 -0.714539 0.274109 1441740951 0.640747 0.061523 -0.714539 0.274109 1441740951 0.640747 0.061523 -0.714539 0.274109 1441740951 0.640747 0.061523 -0.714539 0.274109 1441740951 0.640747 0.061523 -0.714539 0.274109 1441740951 0.640747 0.061523 -0.714539 0.274109 1441740951 0.640747 0.061523 -0.714539 0.274109 1441740951 0.642151 0.058228 -0.716248 0.266846 1441740951 0.642151 0.058228 -0.716248 0.266846 1441740951 0.642151 0.058228 -0.716248 0.266846 1441740951 0.642151 0.058228 -0.716248 0.266846 1441740951 0.642151 0.058228 -0.716248 0.266846 1441740951 0.642151 0.058228 -0.716248 0.266846 1441740951 0.646240 0.043274 -0.718506 0.253357 1441740951 0.646240 0.043274 -0.718506 0.253357 1441740951 0.646240 0.043274 -0.718506 0.253357 1441740951 0.646240 0.043274 -0.718506 0.253357 1441740951 0.646240 0.043274 -0.718506 0.253357 1441740952 0.646240 0.043274 -0.718506 0.253357 1441740952 0.650818 0.018188 -0.722839 0.231445 1441740952 0.650818 0.018188 -0.722839 0.231445 1441740952 0.650818 0.018188 -0.722839 0.231445 1441740952 0.650818 0.018188 -0.722839 0.231445 1441740952 0.650818 0.018188 -0.722839 0.231445 1441740952 0.650818 0.018188 -0.722839 0.231445 1441740952 0.650818 0.018188 -0.722839 0.231445 1441740952 0.654846 -0.008850 -0.723877 0.217041 1441740952 0.654846 -0.008850 -0.723877 0.217041 1441740952 0.654846 -0.008850 -0.723877 0.217041 1441740952 0.654846 -0.008850 -0.723877 0.217041 1441740952 0.654846 -0.008850 -0.723877 0.217041 1441740952 0.654846 -0.008850 -0.723877 0.217041 1441740952 0.653625 -0.001465 -0.721191 0.229431 1441740952 0.653625 -0.001465 -0.721191 0.229431 1441740952 0.653625 -0.001465 -0.721191 0.229431 1441740952 0.653625 -0.001465 -0.721191 0.229431 1441740952 0.653625 -0.001465 -0.721191 0.229431 1441740952 0.653625 -0.001465 -0.721191 0.229431 1441740952 0.648926 0.032471 -0.716858 0.252869 1441740952 0.648926 0.032471 -0.716858 0.252869 1441740952 0.648926 0.032471 -0.716858 0.252869 1441740952 0.648926 0.032471 -0.716858 0.252869 1441740952 0.648926 0.032471 -0.716858 0.252869 1441740952 0.648926 0.032471 -0.716858 0.252869 1441740952 0.650879 0.059326 -0.708435 0.266418 1441740952 0.650879 0.059326 -0.708435 0.266418 1441740952 0.650879 0.059326 -0.708435 0.266418 1441740952 0.650879 0.059326 -0.708435 0.266418 1441740952 0.650879 0.059326 -0.708435 0.266418 1441740952 0.650879 0.059326 -0.708435 0.266418 1441740952 0.650879 0.059326 -0.708435 0.266418 1441740952 0.657654 0.078125 -0.699280 0.269165 1441740952 0.657654 0.078125 -0.699280 0.269165 1441740952 0.657654 0.078125 -0.699280 0.269165 1441740952 0.657654 0.078125 -0.699280 0.269165 1441740952 0.657654 0.078125 -0.699280 0.269165 1441740952 0.657654 0.078125 -0.699280 0.269165 1441740952 0.659912 0.062256 -0.704773 0.252869 1441740952 0.659912 0.062256 -0.704773 0.252869 1441740952 0.659912 0.062256 -0.704773 0.252869 1441740952 0.659912 0.062256 -0.704773 0.252869 1441740952 0.659912 0.062256 -0.704773 0.252869 1441740952 0.659912 0.062256 -0.704773 0.252869 1441740952 0.659485 0.034729 -0.711609 0.239807 1441740952 0.659485 0.034729 -0.711609 0.239807 1441740952 0.659485 0.034729 -0.711609 0.239807 1441740952 0.660583 -0.001526 -0.717529 0.220703 1441740952 0.660583 -0.001526 -0.717529 0.220703 1441740952 0.660583 -0.001526 -0.717529 0.220703 1441740952 0.660583 -0.001526 -0.717529 0.220703 1441740952 0.660583 -0.001526 -0.717529 0.220703 1441740952 0.661865 -0.016052 -0.716858 0.218567 1441740952 0.661865 -0.016052 -0.716858 0.218567 1441740952 0.661865 -0.016052 -0.716858 0.218567 1441740952 0.661865 -0.016052 -0.716858 0.218567 1441740952 0.661865 -0.016052 -0.716858 0.218567 1441740952 0.661865 -0.016052 -0.716858 0.218567 1441740952 0.661865 -0.016052 -0.716858 0.218567 1441740952 0.656677 -0.001587 -0.717957 0.230835 1441740952 0.656677 -0.001587 -0.717957 0.230835 1441740952 0.656677 -0.001587 -0.717957 0.230835 1441740952 0.656677 -0.001587 -0.717957 0.230835 1441740952 0.656677 -0.001587 -0.717957 0.230835 1441740952 0.651672 0.019226 -0.718323 0.242798 1441740952 0.651672 0.019226 -0.718323 0.242798 1441740952 0.651672 0.019226 -0.718323 0.242798 1441740952 0.651672 0.019226 -0.718323 0.242798 1441740952 0.651672 0.019226 -0.718323 0.242798 1441740952 0.651672 0.019226 -0.718323 0.242798 1441740952 0.651672 0.019226 -0.718323 0.242798 1441740952 0.653320 0.024475 -0.716980 0.241699 1441740952 0.653320 0.024475 -0.716980 0.241699 1441740952 0.653320 0.024475 -0.716980 0.241699 1441740952 0.653320 0.024475 -0.716980 0.241699 1441740952 0.653320 0.024475 -0.716980 0.241699 1441740952 0.653320 0.024475 -0.716980 0.241699 1441740952 0.657471 0.014221 -0.721558 0.216553 1441740952 0.657471 0.014221 -0.721558 0.216553 1441740952 0.657471 0.014221 -0.721558 0.216553 1441740952 0.657471 0.014221 -0.721558 0.216553 1441740952 0.657471 0.014221 -0.721558 0.216553 1441740952 0.657471 0.014221 -0.721558 0.216553 1441740952 0.657532 -0.004150 -0.727051 0.197449 1441740952 0.657532 -0.004150 -0.727051 0.197449 1441740952 0.657532 -0.004150 -0.727051 0.197449 1441740952 0.657532 -0.004150 -0.727051 0.197449 1441740952 0.657532 -0.004150 -0.727051 0.197449 1441740952 0.657532 -0.004150 -0.727051 0.197449 1441740952 0.653809 0.008423 -0.728455 0.204590 1441740952 0.653809 0.008423 -0.728455 0.204590 1441740952 0.653809 0.008423 -0.728455 0.204590 1441740952 0.653809 0.008423 -0.728455 0.204590 1441740952 0.653809 0.008423 -0.728455 0.204590 1441740952 0.653809 0.008423 -0.728455 0.204590 1441740952 0.650330 0.027771 -0.725525 0.223328 1441740952 0.650330 0.027771 -0.725525 0.223328 1441740952 0.650330 0.027771 -0.725525 0.223328 1441740952 0.650330 0.027771 -0.725525 0.223328 1441740952 0.650330 0.027771 -0.725525 0.223328 1441740952 0.650330 0.027771 -0.725525 0.223328 1441740952 0.650330 0.027771 -0.725525 0.223328 1441740952 0.649170 0.038208 -0.724487 0.228638 1441740952 0.649170 0.038208 -0.724487 0.228638 1441740952 0.649170 0.038208 -0.724487 0.228638 1441740952 0.649170 0.038208 -0.724487 0.228638 1441740952 0.649170 0.038208 -0.724487 0.228638 1441740953 0.649170 0.038208 -0.724487 0.228638 1441740953 0.648315 0.042297 -0.724060 0.231628 1441740953 0.648315 0.042297 -0.724060 0.231628 1441740953 0.648315 0.042297 -0.724060 0.231628 1441740953 0.648315 0.042297 -0.724060 0.231628 1441740953 0.648315 0.042297 -0.724060 0.231628 1441740953 0.648315 0.042297 -0.724060 0.231628 1441740953 0.649292 0.044495 -0.721741 0.235596 1441740953 0.649292 0.044495 -0.721741 0.235596 1441740953 0.649292 0.044495 -0.721741 0.235596 1441740953 0.649292 0.044495 -0.721741 0.235596 1441740953 0.649292 0.044495 -0.721741 0.235596 1441740953 0.649292 0.044495 -0.721741 0.235596 1441740953 0.651550 0.040222 -0.721069 0.232300 1441740953 0.651550 0.040222 -0.721069 0.232300 1441740953 0.651550 0.040222 -0.721069 0.232300 1441740953 0.651550 0.040222 -0.721069 0.232300 1441740953 0.651550 0.040222 -0.721069 0.232300 1441740953 0.651550 0.040222 -0.721069 0.232300 1441740953 0.651428 0.032043 -0.723755 0.225281 1441740953 0.651428 0.032043 -0.723755 0.225281 1441740953 0.651428 0.032043 -0.723755 0.225281 1441740953 0.651428 0.032043 -0.723755 0.225281 1441740953 0.651428 0.032043 -0.723755 0.225281 1441740953 0.651428 0.032043 -0.723755 0.225281 1441740953 0.648987 0.035828 -0.723633 0.231934 1441740953 0.648987 0.035828 -0.723633 0.231934 1441740953 0.648987 0.035828 -0.723633 0.231934 1441740953 0.648987 0.035828 -0.723633 0.231934 1441740953 0.648987 0.035828 -0.723633 0.231934 1441740953 0.648987 0.035828 -0.723633 0.231934 1441740953 0.648987 0.035828 -0.723633 0.231934 1441740953 0.646729 0.046082 -0.721619 0.242676 1441740953 0.646729 0.046082 -0.721619 0.242676 1441740953 0.646729 0.046082 -0.721619 0.242676 1441740953 0.646729 0.046082 -0.721619 0.242676 1441740953 0.646729 0.046082 -0.721619 0.242676 1441740953 0.646729 0.046082 -0.721619 0.242676 1441740953 0.644348 0.058289 -0.719727 0.251770 1441740953 0.644348 0.058289 -0.719727 0.251770 1441740953 0.644348 0.058289 -0.719727 0.251770 1441740953 0.644348 0.058289 -0.719727 0.251770 1441740953 0.644348 0.058289 -0.719727 0.251770 1441740953 0.644348 0.058289 -0.719727 0.251770 1441740953 0.641174 0.078064 -0.712280 0.274658 1441740953 0.641174 0.078064 -0.712280 0.274658 1441740953 0.641174 0.078064 -0.712280 0.274658 1441740953 0.641174 0.078064 -0.712280 0.274658 1441740953 0.641174 0.078064 -0.712280 0.274658 1441740953 0.645996 0.064087 -0.706726 0.281311 1441740953 0.645996 0.064087 -0.706726 0.281311 1441740953 0.645996 0.064087 -0.706726 0.281311 1441740953 0.645996 0.064087 -0.706726 0.281311 1441740953 0.645996 0.064087 -0.706726 0.281311 1441740953 0.645996 0.064087 -0.706726 0.281311 1441740953 0.647156 0.018433 -0.714722 0.264648 1441740953 0.647156 0.018433 -0.714722 0.264648 1441740953 0.647156 0.018433 -0.714722 0.264648 1441740953 0.647156 0.018433 -0.714722 0.264648 1441740953 0.647156 0.018433 -0.714722 0.264648 1441740953 0.647156 0.018433 -0.714722 0.264648 1441740953 0.648132 0.023865 -0.707825 0.279907 1441740953 0.648132 0.023865 -0.707825 0.279907 1441740953 0.648132 0.023865 -0.707825 0.279907 1441740953 0.648132 0.023865 -0.707825 0.279907 1441740953 0.648132 0.023865 -0.707825 0.279907 1441740953 0.648132 0.023865 -0.707825 0.279907 1441740953 0.648132 0.023865 -0.707825 0.279907 1441740953 0.652161 0.000671 -0.708374 0.269958 1441740953 0.652161 0.000671 -0.708374 0.269958 1441740953 0.652161 0.000671 -0.708374 0.269958 1441740953 0.652161 0.000671 -0.708374 0.269958 1441740953 0.652161 0.000671 -0.708374 0.269958 1441740953 0.652161 0.000671 -0.708374 0.269958 1441740953 0.652100 -0.018921 -0.713745 0.254883 1441740953 0.652100 -0.018921 -0.713745 0.254883 1441740953 0.652100 -0.018921 -0.713745 0.254883 1441740953 0.652100 -0.018921 -0.713745 0.254883 1441740953 0.652100 -0.018921 -0.713745 0.254883 1441740953 0.652100 -0.018921 -0.713745 0.254883 1441740953 0.652100 -0.018921 -0.713745 0.254883 1441740953 0.647339 -0.012939 -0.717651 0.256409 1441740953 0.647339 -0.012939 -0.717651 0.256409 1441740953 0.647339 -0.012939 -0.717651 0.256409 1441740953 0.647339 -0.012939 -0.717651 0.256409 1441740953 0.647339 -0.012939 -0.717651 0.256409 1441740953 0.647339 -0.012939 -0.717651 0.256409 1441740953 0.641174 0.011719 -0.719177 0.267456 1441740953 0.641174 0.011719 -0.719177 0.267456 1441740953 0.641174 0.011719 -0.719177 0.267456 1441740953 0.641174 0.011719 -0.719177 0.267456 1441740953 0.641174 0.011719 -0.719177 0.267456 1441740953 0.641174 0.011719 -0.719177 0.267456 1441740953 0.641174 0.011719 -0.719177 0.267456 1441740953 0.638794 0.019958 -0.721985 0.265076 1441740953 0.638794 0.019958 -0.721985 0.265076 1441740953 0.638794 0.019958 -0.721985 0.265076 1441740953 0.638794 0.019958 -0.721985 0.265076 1441740953 0.638794 0.019958 -0.721985 0.265076 1441740953 0.638794 0.019958 -0.721985 0.265076 1441740953 0.643677 0.023682 -0.720520 0.256836 1441740953 0.643677 0.023682 -0.720520 0.256836 1441740953 0.643677 0.023682 -0.720520 0.256836 1441740953 0.643677 0.023682 -0.720520 0.256836 1441740953 0.643677 0.023682 -0.720520 0.256836 1441740953 0.643677 0.023682 -0.720520 0.256836 1441740953 0.643677 0.023682 -0.720520 0.256836 1441740953 0.652405 -0.001465 -0.721008 0.233398 1441740953 0.652405 -0.001465 -0.721008 0.233398 1441740953 0.652405 -0.001465 -0.721008 0.233398 1441740953 0.652405 -0.001465 -0.721008 0.233398 1441740953 0.652405 -0.001465 -0.721008 0.233398 1441740953 0.652405 -0.001465 -0.721008 0.233398 1441740953 0.651428 -0.011353 -0.725281 0.222412 1441740954 0.651428 -0.011353 -0.725281 0.222412 1441740954 0.651428 -0.011353 -0.725281 0.222412 1441740954 0.651428 -0.011353 -0.725281 0.222412 1441740954 0.651428 -0.011353 -0.725281 0.222412 1441740954 0.645386 0.003723 -0.728027 0.231079 1441740954 0.645386 0.003723 -0.728027 0.231079 1441740954 0.645386 0.003723 -0.728027 0.231079 1441740954 0.645386 0.003723 -0.728027 0.231079 1441740954 0.645386 0.003723 -0.728027 0.231079 1441740954 0.645386 0.003723 -0.728027 0.231079 1441740954 0.635620 0.023376 -0.729492 0.251526 1441740954 0.635620 0.023376 -0.729492 0.251526 1441740954 0.635620 0.023376 -0.729492 0.251526 1441740954 0.635620 0.023376 -0.729492 0.251526 1441740954 0.635620 0.023376 -0.729492 0.251526 1441740954 0.635620 0.023376 -0.729492 0.251526 1441740954 0.629822 0.040771 -0.726440 0.271912 1441740954 0.629822 0.040771 -0.726440 0.271912 1441740954 0.629822 0.040771 -0.726440 0.271912 1441740954 0.629822 0.040771 -0.726440 0.271912 1441740954 0.629822 0.040771 -0.726440 0.271912 1441740954 0.629822 0.040771 -0.726440 0.271912 1441740954 0.629822 0.040771 -0.726440 0.271912 1441740954 0.633423 0.037659 -0.723206 0.272644 1441740954 0.633423 0.037659 -0.723206 0.272644 1441740954 0.633423 0.037659 -0.723206 0.272644 1441740954 0.633423 0.037659 -0.723206 0.272644 1441740954 0.633423 0.037659 -0.723206 0.272644 1441740954 0.633423 0.037659 -0.723206 0.272644 1441740954 0.639038 0.019531 -0.723389 0.260681 1441740954 0.639038 0.019531 -0.723389 0.260681 1441740954 0.639038 0.019531 -0.723389 0.260681 1441740954 0.639038 0.019531 -0.723389 0.260681 1441740954 0.639038 0.019531 -0.723389 0.260681 1441740954 0.639038 0.019531 -0.723389 0.260681 1441740954 0.639038 0.019531 -0.723389 0.260681 1441740954 0.644104 0.001770 -0.724609 0.244995 1441740954 0.644104 0.001770 -0.724609 0.244995 1441740954 0.644104 0.001770 -0.724609 0.244995 1441740954 0.644104 0.001770 -0.724609 0.244995 1441740954 0.644104 0.001770 -0.724609 0.244995 1441740954 0.644104 0.001770 -0.724609 0.244995 1441740954 0.647156 -0.019470 -0.726685 0.229614 1441740954 0.647156 -0.019470 -0.726685 0.229614 1441740954 0.647156 -0.019470 -0.726685 0.229614 1441740954 0.647156 -0.019470 -0.726685 0.229614 1441740954 0.647156 -0.019470 -0.726685 0.229614 1441740954 0.647156 -0.019470 -0.726685 0.229614 1441740954 0.649292 -0.028870 -0.727966 0.218323 1441740954 0.649292 -0.028870 -0.727966 0.218323 1441740954 0.649292 -0.028870 -0.727966 0.218323 1441740954 0.649292 -0.028870 -0.727966 0.218323 1441740954 0.649292 -0.028870 -0.727966 0.218323 1441740954 
0.715454 -0.056458 -0.694885 0.045288 1441740956 0.732910 -0.041870 -0.678955 -0.010132 1441740956 0.732910 -0.041870 -0.678955 -0.010132 1441740956 0.732910 -0.041870 -0.678955 -0.010132 1441740956 0.732910 -0.041870 -0.678955 -0.010132 1441740956 0.732910 -0.041870 -0.678955 -0.010132 1441740956 0.732910 -0.041870 -0.678955 -0.010132 1441740956 0.732910 -0.041870 -0.678955 -0.010132 1441740956 0.745483 -0.032288 -0.662720 -0.062866 1441740956 0.745483 -0.032288 -0.662720 -0.062866 1441740956 0.745483 -0.032288 -0.662720 -0.062866 1441740956 0.745483 -0.032288 -0.662720 -0.062866 1441740956 0.745483 -0.032288 -0.662720 -0.062866 1441740956 0.745483 -0.032288 -0.662720 -0.062866 1441740956 0.754028 -0.024414 -0.647766 -0.105835 1441740956 0.754028 -0.024414 -0.647766 -0.105835 1441740956 0.754028 -0.024414 -0.647766 -0.105835 1441740956 0.754028 -0.024414 -0.647766 -0.105835 1441740956 0.754028 -0.024414 -0.647766 -0.105835 1441740956 0.754028 -0.024414 -0.647766 -0.105835 1441740956 0.754028 -0.024414 -0.647766 -0.105835 1441740956 0.759521 -0.031921 -0.632751 -0.147339 1441740956 0.759521 -0.031921 -0.632751 -0.147339 1441740956 0.759521 -0.031921 -0.632751 -0.147339 1441740956 0.759521 -0.031921 -0.632751 -0.147339 1441740956 0.759521 -0.031921 -0.632751 -0.147339 1441740956 0.759521 -0.031921 -0.632751 -0.147339 1441740956 0.765198 -0.067932 -0.611877 -0.188354 1441740956 0.765198 -0.067932 -0.611877 -0.188354 1441740956 0.765198 -0.067932 -0.611877 -0.188354 1441740956 0.765198 -0.067932 -0.611877 -0.188354 1441740956 0.765198 -0.067932 -0.611877 -0.188354 1441740956 0.765198 -0.067932 -0.611877 -0.188354 1441740956 0.765198 -0.067932 -0.611877 -0.188354 1441740956 0.767456 -0.118530 -0.588806 -0.224121 1441740956 0.767456 -0.118530 -0.588806 -0.224121 1441740956 0.767456 -0.118530 -0.588806 -0.224121 1441740956 0.767456 -0.118530 -0.588806 -0.224121 1441740956 0.767456 -0.118530 -0.588806 -0.224121 1441740956 0.767456 -0.118530 -0.588806 -0.224121 1441740956 0.766418 -0.174438 -0.566284 -0.248047 1441740956 0.766418 -0.174438 -0.566284 -0.248047 1441740956 0.766418 -0.174438 -0.566284 -0.248047 1441740956 0.766418 -0.174438 -0.566284 -0.248047 1441740957 0.766418 -0.174438 -0.566284 -0.248047 1441740957 0.766418 -0.174438 -0.566284 -0.248047 1441740957 0.767029 -0.227905 -0.539551 -0.261963 1441740957 0.767029 -0.227905 -0.539551 -0.261963 1441740957 0.767029 -0.227905 -0.539551 -0.261963 1441740957 0.767029 -0.227905 -0.539551 -0.261963 1441740957 0.767029 -0.227905 -0.539551 -0.261963 1441740957 0.767029 -0.227905 -0.539551 -0.261963 1441740957 0.762817 -0.288757 -0.507324 -0.278137 1441740957 0.762817 -0.288757 -0.507324 -0.278137 1441740957 0.762817 -0.288757 -0.507324 -0.278137 1441740957 0.762817 -0.288757 -0.507324 -0.278137 1441740957 0.762817 -0.288757 -0.507324 -0.278137 1441740957 0.762817 -0.288757 -0.507324 -0.278137 1441740957 0.751282 -0.357605 -0.476013 -0.284790 1441740957 0.751282 -0.357605 -0.476013 -0.284790 1441740957 0.751282 -0.357605 -0.476013 -0.284790 1441740957 0.751282 -0.357605 -0.476013 -0.284790 1441740957 0.751282 -0.357605 -0.476013 -0.284790 1441740957 0.751282 -0.357605 -0.476013 -0.284790 1441740957 0.751282 -0.357605 -0.476013 -0.284790 1441740957 0.716370 -0.422913 -0.521484 -0.189697 1441740957 0.716370 -0.422913 -0.521484 -0.189697 1441740957 0.716370 -0.422913 -0.521484 -0.189697 1441740957 0.716370 -0.422913 -0.521484 -0.189697 1441740957 0.716370 -0.422913 -0.521484 -0.189697 1441740957 0.716370 -0.422913 -0.521484 -0.189697 1441740957 0.638428 -0.469055 -0.610046 0.016968 1441740957 0.638428 -0.469055 -0.610046 0.016968 1441740957 0.638428 -0.469055 -0.610046 0.016968 1441740957 0.638428 -0.469055 -0.610046 0.016968 1441740957 0.638428 -0.469055 -0.610046 0.016968 1441740957 0.638428 -0.469055 -0.610046 0.016968 1441740957 0.638428 -0.469055 -0.610046 0.016968 1441740957 0.511719 -0.546021 -0.624084 0.224731 1441740957 0.511719 -0.546021 -0.624084 0.224731 1441740957 0.511719 -0.546021 -0.624084 0.224731 1441740957 0.511719 -0.546021 -0.624084 0.224731 1441740957 0.511719 -0.546021 -0.624084 0.224731 1441740957 0.256470 -0.606812 -0.611328 0.438599 1441740957 0.256470 -0.606812 -0.611328 0.438599 1441740957 0.256470 -0.606812 -0.611328 0.438599 1441740957 0.256470 -0.606812 -0.611328 0.438599 1441740957 0.256470 -0.606812 -0.611328 0.438599 1441740957 0.256470 -0.606812 -0.611328 0.438599 1441740957 -0.154419 -0.583496 -0.527771 0.597656 1441740957 -0.154419 -0.583496 -0.527771 0.597656 1441740957 -0.154419 -0.583496 -0.527771 0.597656 1441740957 -0.154419 -0.583496 -0.527771 0.597656 1441740957 -0.154419 -0.583496 -0.527771 0.597656 1441740957 -0.154419 -0.583496 -0.527771 0.597656 1441740957 -0.480896 -0.442505 -0.345825 0.673340 1441740957 -0.480896 -0.442505 -0.345825 0.673340 1441740957 -0.480896 -0.442505 -0.345825 0.673340 1441740957 -0.480896 -0.442505 -0.345825 0.673340 1441740957 -0.480896 -0.442505 -0.345825 0.673340 1441740957 -0.480896 -0.442505 -0.345825 0.673340 1441740957 -0.609863 -0.396667 -0.180237 0.662048 1441740957 -0.609863 -0.396667 -0.180237 0.662048 1441740957 -0.609863 -0.396667 -0.180237 0.662048 1441740957 -0.609863 -0.396667 -0.180237 0.662048 1441740957 -0.609863 -0.396667 -0.180237 0.662048 1441740957 -0.609863 -0.396667 -0.180237 0.662048 1441740957 -0.569946 -0.498962 -0.229980 0.611023 1441740957 -0.569946 -0.498962 -0.229980 0.611023 1441740957 -0.569946 -0.498962 -0.229980 0.611023 1441740957 -0.569946 -0.498962 -0.229980 0.611023 1441740957 -0.569946 -0.498962 -0.229980 0.611023 1441740957 -0.569946 -0.498962 -0.229980 0.611023 1441740957 -0.408081 -0.612915 -0.367249 0.568298 1441740957 -0.408081 -0.612915 -0.367249 0.568298 1441740957 -0.408081 -0.612915 -0.367249 0.568298 1441740957 -0.408081 -0.612915 -0.367249 0.568298 1441740957 -0.408081 -0.612915 -0.367249 0.568298 1441740957 -0.408081 -0.612915 -0.367249 0.568298 1441740957 -0.124390 -0.688538 -0.524841 0.484741 1441740957 -0.124390 -0.688538 -0.524841 0.484741 1441740957 -0.124390 -0.688538 -0.524841 0.484741 1441740957 -0.124390 -0.688538 -0.524841 0.484741 1441740957 0.158325 -0.667908 -0.621948 0.376953 1441740957 0.158325 -0.667908 -0.621948 0.376953 1441740957 0.158325 -0.667908 -0.621948 0.376953 1441740957 0.158325 -0.667908 -0.621948 0.376953 1441740957 0.158325 -0.667908 -0.621948 0.376953 1441740957 0.362305 -0.613098 -0.667786 0.216736 1441740957 0.362305 -0.613098 -0.667786 0.216736 1441740957 0.362305 -0.613098 -0.667786 0.216736 1441740957 0.362305 -0.613098 -0.667786 0.216736 1441740957 0.362305 -0.613098 -0.667786 0.216736 1441740957 0.362305 -0.613098 -0.667786 0.216736 1441740957 0.518738 -0.520996 -0.674377 0.068542 1441740957 0.518738 -0.520996 -0.674377 0.068542 1441740957 0.518738 -0.520996 -0.674377 0.068542 1441740957 0.518738 -0.520996 -0.674377 0.068542 1441740957 0.518738 -0.520996 -0.674377 0.068542 1441740957 0.518738 -0.520996 -0.674377 0.068542 1441740957 0.617615 -0.431091 -0.654175 -0.069153 1441740957 0.617615 -0.431091 -0.654175 -0.069153 1441740957 0.617615 -0.431091 -0.654175 -0.069153 1441740957 0.617615 -0.431091 -0.654175 -0.069153 1441740957 0.617615 -0.431091 -0.654175 -0.069153 1441740957 0.617615 -0.431091 -0.654175 -0.069153 1441740957 0.672668 -0.345276 -0.632568 -0.167786 1441740957 0.672668 -0.345276 -0.632568 -0.167786 1441740957 0.672668 -0.345276 -0.632568 -0.167786 1441740957 0.672668 -0.345276 -0.632568 -0.167786 1441740957 0.672668 -0.345276 -0.632568 -0.167786 1441740957 0.672668 -0.345276 -0.632568 -0.167786 1441740958 0.672668 -0.345276 -0.632568 -0.167786 1441740958 0.702454 -0.265991 -0.615967 -0.237549 1441740958 0.702454 -0.265991 -0.615967 -0.237549 1441740958 0.702454 -0.265991 -0.615967 -0.237549 1441740958 0.702454 -0.265991 -0.615967 -0.237549 1441740958 0.702454 -0.265991 -0.615967 -0.237549 1441740958 0.702454 -0.265991 -0.615967 -0.237549 1441740958 0.718628 -0.223389 -0.587585 -0.297424 1441740958 0.718628 -0.223389 -0.587585 -0.297424 1441740958 0.718628 -0.223389 -0.587585 -0.297424 1441740958 0.718628 -0.223389 -0.587585 -0.297424 1441740958 0.718628 -0.223389 -0.587585 -0.297424 1441740958 0.718628 -0.223389 -0.587585 -0.297424 1441740958 0.718628 -0.223389 -0.587585 -0.297424 1441740958 0.729370 -0.227112 -0.543091 -0.348633 1441740958 0.729370 -0.227112 -0.543091 -0.348633 1441740958 0.729370 -0.227112 -0.543091 -0.348633 1441740958 0.729370 -0.227112 -0.543091 -0.348633 1441740958 0.729370 -0.227112 -0.543091 -0.348633 1441740958 0.729370 -0.227112 -0.543091 -0.348633 1441740958 0.735474 -0.253601 -0.508911 -0.368469 1441740958 0.735474 -0.253601 -0.508911 -0.368469 1441740958 0.735474 -0.253601 -0.508911 -0.368469 1441740958 0.735474 -0.253601 -0.508911 -0.368469 1441740958 0.735474 -0.253601 -0.508911 -0.368469 1441740958 0.735474 -0.253601 -0.508911 -0.368469 1441740958 0.735474 -0.253601 -0.508911 -0.368469 1441740958 0.732544 -0.287537 -0.523010 -0.327393 1441740958 0.732544 -0.287537 -0.523010 -0.327393 1441740958 0.732544 -0.287537 -0.523010 -0.327393 1441740958 0.732544 -0.287537 -0.523010 -0.327393 1441740958 0.732544 -0.287537 -0.523010 -0.327393 1441740958 0.732544 -0.287537 -0.523010 -0.327393 1441740958 0.718567 -0.330933 -0.566895 -0.229736 1441740958 0.718567 -0.330933 -0.566895 -0.229736 1441740958 0.718567 -0.330933 -0.566895 -0.229736 1441740958 0.718567 -0.330933 -0.566895 -0.229736 1441740958 0.718567 -0.330933 -0.566895 -0.229736 1441740958 0.718567 -0.330933 -0.566895 -0.229736 1441740958 0.704468 -0.329346 -0.627380 -0.040649 1441740958 0.704468 -0.329346 -0.627380 -0.040649 1441740958 0.704468 -0.329346 -0.627380 -0.040649 1441740958 0.704468 -0.329346 -0.627380 -0.040649 1441740958 0.704468 -0.329346 -0.627380 -0.040649 1441740958 0.704468 -0.329346 -0.627380 -0.040649 1441740958 0.704468 -0.329346 -0.627380 -0.040649 1441740958 0.648499 -0.376221 -0.643555 0.153992 1441740958 0.648499 -0.376221 -0.643555 0.153992 1441740958 0.648499 -0.376221 -0.643555 0.153992 1441740958 0.648499 -0.376221 -0.643555 0.153992 1441740958 0.648499 -0.376221 -0.643555 0.153992 1441740958 0.648499 -0.376221 -0.643555 0.153992 1441740958 0.511597 -0.468933 -0.631775 0.345337 1441740958 0.511597 -0.468933 -0.631775 0.345337 1441740958 0.511597 -0.468933 -0.631775 0.345337 1441740958 0.511597 -0.468933 -0.631775 0.345337 1441740958 0.511597 -0.468933 -0.631775 0.345337 1441740958 0.511597 -0.468933 -0.631775 0.345337 1441740958 0.242065 -0.602905 -0.609863 0.453796 1441740958 -0.021179 -0.607422 -0.479492 0.633057 1441740958 -0.021179 -0.607422 -0.479492 0.633057 1441740958 -0.021179 -0.607422 -0.479492 0.633057 1441740958 -0.021179 -0.607422 -0.479492 0.633057 1441740958 -0.021179 -0.607422 -0.479492 0.633057 1441740958 -0.021179 -0.607422 -0.479492 0.633057 1441740958 -0.383545 -0.511169 -0.318542 0.700134 1441740958 -0.383545 -0.511169 -0.318542 0.700134 1441740958 -0.383545 -0.511169 -0.318542 0.700134 1441740958 -0.383545 -0.511169 -0.318542 0.700134 1441740958 -0.383545 -0.511169 -0.318542 0.700134 1441740958 -0.383545 -0.511169 -0.318542 0.700134 1441740958 -0.528259 -0.431702 -0.084534 0.726257 1441740958 -0.528259 -0.431702 -0.084534 0.726257 1441740958 -0.528259 -0.431702 -0.084534 0.726257 1441740958 -0.528259 -0.431702 -0.084534 0.726257 1441740958 -0.528259 -0.431702 -0.084534 0.726257 1441740958 -0.528259 -0.431702 -0.084534 0.726257 1441740958 -0.528259 -0.431702 -0.084534 0.726257 1441740958 -0.513489 -0.496399 -0.081604 0.695190 1441740958 -0.513489 -0.496399 -0.081604 0.695190 1441740958 -0.513489 -0.496399 -0.081604 0.695190 1441740958 -0.513489 -0.496399 -0.081604 0.695190 1441740958 -0.513489 -0.496399 -0.081604 0.695190 1441740958 -0.513489 -0.496399 -0.081604 0.695190 1441740958 -0.325378 -0.620178 -0.239746 0.672363 1441740958 -0.325378 -0.620178 -0.239746 0.672363 1441740958 -0.325378 -0.620178 -0.239746 0.672363 1441740958 -0.325378 -0.620178 -0.239746 0.672363 1441740958 -0.325378 -0.620178 -0.239746 0.672363 1441740958 -0.325378 -0.620178 -0.239746 0.672363 1441740958 0.025452 -0.671753 -0.422607 0.607910 1441740958 0.025452 -0.671753 -0.422607 0.607910 1441740958 0.025452 -0.671753 -0.422607 0.607910 1441740958 0.025452 -0.671753 -0.422607 0.607910 1441740958 0.025452 -0.671753 -0.422607 0.607910 1441740958 0.335876 -0.597839 -0.544556 0.482971 1441740958 0.335876 -0.597839 -0.544556 0.482971 1441740958 0.335876 -0.597839 -0.544556 0.482971 1441740958 0.335876 -0.597839 -0.544556 0.482971 1441740958 0.335876 -0.597839 -0.544556 0.482971 1441740958 0.478943 -0.553589 -0.617676 0.287659 1441740958 0.478943 -0.553589 -0.617676 0.287659 1441740958 0.478943 -0.553589 -0.617676 0.287659 1441740958 0.478943 -0.553589 -0.617676 0.287659 1441740958 0.478943 -0.553589 -0.617676 0.287659 1441740959 0.553406 -0.494507 -0.653137 0.150574 1441740959 0.553406 -0.494507 -0.653137 0.150574 1441740959 0.553406 -0.494507 -0.653137 0.150574 1441740959 0.553406 -0.494507 -0.653137 0.150574 1441740959 0.605347 -0.417664 -0.676392 0.040405 1441740959 0.605347 -0.417664 -0.676392 0.040405 1441740959 0.605347 -0.417664 -0.676392 0.040405 1441740959 0.605347 -0.417664 -0.676392 0.040405 1441740959 0.605347 -0.417664 -0.676392 0.040405 1441740959 0.605347 -0.417664 -0.676392 0.040405 1441740959 0.643616 -0.319031 -0.694519 -0.040649 1441740959 0.643616 -0.319031 -0.694519 -0.040649 1441740959 0.643616 -0.319031 -0.694519 -0.040649 1441740959 0.643616 -0.319031 -0.694519 -0.040649 1441740959 0.643616 -0.319031 -0.694519 -0.040649 1441740959 0.643616 -0.319031 -0.694519 -0.040649 1441740959 0.658203 -0.248169 -0.701477 -0.114685 1441740959 0.658203 -0.248169 -0.701477 -0.114685 1441740959 0.658203 -0.248169 -0.701477 -0.114685 1441740959 0.658203 -0.248169 -0.701477 -0.114685 1441740959 0.658203 -0.248169 -0.701477 -0.114685 1441740959 0.658203 -0.248169 -0.701477 -0.114685 1441740959 0.658203 -0.248169 -0.701477 -0.114685 1441740959 0.666016 -0.213928 -0.689453 -0.187988 1441740959 0.666016 -0.213928 -0.689453 -0.187988 1441740959 0.666016 -0.213928 -0.689453 -0.187988 1441740959 0.666016 -0.213928 -0.689453 -0.187988 1441740959 0.666016 -0.213928 -0.689453 -0.187988 1441740959 0.666016 -0.213928 -0.689453 -0.187988 1441740959 0.672913 -0.212219 -0.662537 -0.251465 1441740959 0.672913 -0.212219 -0.662537 -0.251465 1441740959 0.672913 -0.212219 -0.662537 -0.251465 1441740959 0.672913 -0.212219 -0.662537 -0.251465 1441740959 0.672913 -0.212219 -0.662537 -0.251465 1441740959 0.672913 -0.212219 -0.662537 -0.251465 1441740959 0.678284 -0.213623 -0.645630 -0.278442 1441740959 0.678284 -0.213623 -0.645630 -0.278442 1441740959 0.678284 -0.213623 -0.645630 -0.278442 1441740959 0.678284 -0.213623 -0.645630 -0.278442 1441740959 0.678284 -0.213623 -0.645630 -0.278442 1441740959 0.678284 -0.213623 -0.645630 -0.278442 1441740959 0.680542 -0.233704 -0.635437 -0.280212 1441740959 0.680542 -0.233704 -0.635437 -0.280212 1441740959 0.680542 -0.233704 -0.635437 -0.280212 1441740959 0.680542 -0.233704 -0.635437 -0.280212 1441740959 0.680542 -0.233704 -0.635437 -0.280212 1441740959 0.680542 -0.233704 -0.635437 -0.280212 1441740959 0.674866 -0.298340 -0.617188 -0.273193 1441740959 0.674866 -0.298340 -0.617188 -0.273193 1441740959 0.674866 -0.298340 -0.617188 -0.273193 1441740959 0.674866 -0.298340 -0.617188 -0.273193 1441740959 0.674866 -0.298340 -0.617188 -0.273193 1441740959 0.674866 -0.298340 -0.617188 -0.273193 1441740959 0.674866 -0.298340 -0.617188 -0.273193 1441740959 0.658386 -0.383423 -0.604614 -0.232300 1441740959 0.658386 -0.383423 -0.604614 -0.232300 1441740959 0.658386 -0.383423 -0.604614 -0.232300 1441740959 0.658386 -0.383423 -0.604614 -0.232300 1441740959 0.658386 -0.383423 -0.604614 -0.232300 1441740959 0.658386 -0.383423 -0.604614 -0.232300 1441740959 0.629700 -0.454895 -0.623474 -0.088806 1441740959 0.629700 -0.454895 -0.623474 -0.088806 1441740959 0.629700 -0.454895 -0.623474 -0.088806 1441740959 0.629700 -0.454895 -0.623474 -0.088806 1441740959 0.629700 -0.454895 -0.623474 -0.088806 1441740959 0.629700 -0.454895 -0.623474 -0.088806 1441740959 0.516785 -0.558105 -0.638733 0.116272 1441740959 0.516785 -0.558105 -0.638733 0.116272 1441740959 0.516785 -0.558105 -0.638733 0.116272 1441740959 0.516785 -0.558105 -0.638733 0.116272 1441740959 0.516785 -0.558105 -0.638733 0.116272 1441740959 0.516785 -0.558105 -0.638733 0.116272 1441740959 0.302551 -0.638855 -0.616638 0.346558 1441740959 0.302551 -0.638855 -0.616638 0.346558 1441740959 0.302551 -0.638855 -0.616638 0.346558 1441740959 0.302551 -0.638855 -0.616638 0.346558 1441740959 0.302551 -0.638855 -0.616638 0.346558 1441740959 -0.012024 -0.664185 -0.481995 0.571289 1441740959 -0.012024 -0.664185 -0.481995 0.571289 1441740959 -0.012024 -0.664185 -0.481995 0.571289 1441740959 -0.012024 -0.664185 -0.481995 0.571289 1441740959 -0.012024 -0.664185 -0.481995 0.571289 1441740959 -0.012024 -0.664185 -0.481995 0.571289 1441740959 -0.346436 -0.567444 -0.281433 0.691956 1441740959 -0.346436 -0.567444 -0.281433 0.691956 1441740959 -0.346436 -0.567444 -0.281433 0.691956 1441740959 -0.346436 -0.567444 -0.281433 0.691956 1441740959 -0.346436 -0.567444 -0.281433 0.691956 1441740959 -0.346436 -0.567444 -0.281433 0.691956 1441740959 -0.562439 -0.418701 -0.068420 0.709717 1441740959 -0.562439 -0.418701 -0.068420 0.709717 1441740959 -0.562439 -0.418701 -0.068420 0.709717 1441740959 -0.562439 -0.418701 -0.068420 0.709717 1441740959 -0.562439 -0.418701 -0.068420 0.709717 1441740959 -0.562439 -0.418701 -0.068420 0.709717 1441740959 -0.585022 -0.428284 0.002380 0.688721 1441740959 -0.585022 -0.428284 0.002380 0.688721 1441740959 -0.585022 -0.428284 0.002380 0.688721 1441740959 -0.585022 -0.428284 0.002380 0.688721 1441740959 -0.585022 -0.428284 0.002380 0.688721 1441740959 -0.585022 -0.428284 0.002380 0.688721 1441740959 -0.476196 -0.553833 -0.115234 0.673279 1441740959 -0.476196 -0.553833 -0.115234 0.673279 1441740959 -0.476196 -0.553833 -0.115234 0.673279 1441740959 -0.476196 -0.553833 -0.115234 0.673279 1441740959 -0.476196 -0.553833 -0.115234 0.673279 1441740959 -0.476196 -0.553833 -0.115234 0.673279 1441740959 -0.240417 -0.673096 -0.305176 0.629333 1441740960 -0.240417 -0.673096 -0.305176 0.629333 1441740960 -0.240417 -0.673096 -0.305176 0.629333 1441740960 -0.240417 -0.673096 -0.305176 0.629333 1441740960 -0.240417 -0.673096 -0.305176 0.629333 1441740960 -0.240417 -0.673096 -0.305176 0.629333 1441740960 0.057800 -0.719666 -0.473145 0.504883 1441740960 0.057800 -0.719666 -0.473145 0.504883 1441740960 0.057800 -0.719666 -0.473145 0.504883 1441740960 0.057800 -0.719666 -0.473145 0.504883 1441740960 0.057800 -0.719666 -0.473145 0.504883 1441740960 0.057800 -0.719666 -0.473145 0.504883 1441740960 0.324890 -0.678772 -0.570740 0.328552 1441740960 0.324890 -0.678772 -0.570740 0.328552 1441740960 0.324890 -0.678772 -0.570740 0.328552 1441740960 0.324890 -0.678772 -0.570740 0.328552 1441740960 0.324890 -0.678772 -0.570740 0.328552 1441740960 0.324890 -0.678772 -0.570740 0.328552 1441740960 0.498718 -0.592896 -0.615479 0.144775 1441740960 0.498718 -0.592896 -0.615479 0.144775 1441740960 0.498718 -0.592896 -0.615479 0.144775 1441740960 0.498718 -0.592896 -0.615479 0.144775 1441740960 0.498718 -0.592896 -0.615479 0.144775 1441740960 0.498718 -0.592896 -0.615479 0.144775 1441740960 0.594727 -0.493835 -0.634155 0.015564 1441740960 0.594727 -0.493835 -0.634155 0.015564 1441740960 0.594727 -0.493835 -0.634155 0.015564 1441740960 0.594727 -0.493835 -0.634155 0.015564 1441740960 0.594727 -0.493835 -0.634155 0.015564 1441740960 0.594727 -0.493835 -0.634155 0.015564 1441740960 0.636658 -0.407715 -0.649353 -0.082703 1441740960 0.636658 -0.407715 -0.649353 -0.082703 1441740960 0.636658 -0.407715 -0.649353 -0.082703 1441740960 0.636658 -0.407715 -0.649353 -0.082703 1441740960 0.636658 -0.407715 -0.649353 -0.082703 1441740960 0.636658 -0.407715 -0.649353 -0.082703 1441740960 0.669800 -0.316467 -0.651489 -0.163696 1441740960 0.669800 -0.316467 -0.651489 -0.163696 1441740960 0.669800 -0.316467 -0.651489 -0.163696 1441740960 0.669800 -0.316467 -0.651489 -0.163696 1441740960 0.669800 -0.316467 -0.651489 -0.163696 1441740960 0.669800 -0.316467 -0.651489 -0.163696 1441740960 0.679504 -0.257080 -0.646179 -0.233765 1441740960 0.679504 -0.257080 -0.646179 -0.233765 1441740960 0.679504 -0.257080 -0.646179 -0.233765 1441740960 0.679504 -0.257080 -0.646179 -0.233765 1441740960 0.679504 -0.257080 -0.646179 -0.233765 1441740960 0.679504 -0.257080 -0.646179 -0.233765 1441740960 0.683899 -0.241943 -0.619507 -0.299927 1441740960 0.683899 -0.241943 -0.619507 -0.299927 1441740960 0.683899 -0.241943 -0.619507 -0.299927 1441740960 0.683899 -0.241943 -0.619507 -0.299927 1441740960 0.683899 -0.241943 -0.619507 -0.299927 1441740960 0.683899 -0.241943 -0.619507 -0.299927 1441740960 0.683899 -0.241943 -0.619507 -0.299927 1441740960 0.688660 -0.249695 -0.595703 -0.329529 1441740960 0.688660 -0.249695 -0.595703 -0.329529 1441740960 0.688660 -0.249695 -0.595703 -0.329529 1441740960 0.688660 -0.249695 -0.595703 -0.329529 1441740960 0.688660 -0.249695 -0.595703 -0.329529 1441740960 0.688660 -0.249695 -0.595703 -0.329529 1441740960 0.688232 -0.271667 -0.594666 -0.314453 1441740960 0.688232 -0.271667 -0.594666 -0.314453 1441740960 0.688232 -0.271667 -0.594666 -0.314453 1441740960 0.688232 -0.271667 -0.594666 -0.314453 1441740960 0.688232 -0.271667 -0.594666 -0.314453 1441740960 0.688232 -0.271667 -0.594666 -0.314453 1441740960 0.679321 -0.317871 -0.608887 -0.258301 1441740960 0.679321 -0.317871 -0.608887 -0.258301 1441740960 0.679321 -0.317871 -0.608887 -0.258301 1441740960 0.679321 -0.317871 -0.608887 -0.258301 1441740960 0.679321 -0.317871 -0.608887 -0.258301 1441740960 0.679321 -0.317871 -0.608887 -0.258301 1441740960 0.673706 -0.329102 -0.648743 -0.130249 1441740960 0.673706 -0.329102 -0.648743 -0.130249 1441740960 0.673706 -0.329102 -0.648743 -0.130249 1441740960 0.673706 -0.329102 -0.648743 -0.130249 1441740960 0.673706 -0.329102 -0.648743 -0.130249 1441740960 0.673706 -0.329102 -0.648743 -0.130249 1441740960 0.658447 -0.355835 -0.663025 0.014160 1441740960 0.658447 -0.355835 -0.663025 0.014160 1441740960 0.658447 -0.355835 -0.663025 0.014160 1441740960 0.658447 -0.355835 -0.663025 0.014160 1441740960 0.658447 -0.355835 -0.663025 0.014160 1441740960 0.658447 -0.355835 -0.663025 0.014160 1441740960 0.569641 -0.462158 -0.657410 0.172729 1441740960 0.569641 -0.462158 -0.657410 0.172729 1441740960 0.569641 -0.462158 -0.657410 0.172729 1441740960 0.569641 -0.462158 -0.657410 0.172729 1441740960 0.569641 -0.462158 -0.657410 0.172729 1441740960 0.569641 -0.462158 -0.657410 0.172729 1441740960 0.374023 -0.591675 -0.637024 0.322876 1441740960 0.374023 -0.591675 -0.637024 0.322876 1441740960 0.374023 -0.591675 -0.637024 0.322876 1441740960 0.374023 -0.591675 -0.637024 0.322876 1441740960 0.374023 -0.591675 -0.637024 0.322876 1441740960 0.095093 -0.648804 -0.592896 0.467468 1441740960 0.095093 -0.648804 -0.592896 0.467468 1441740960 0.095093 -0.648804 -0.592896 0.467468 1441740960 0.095093 -0.648804 -0.592896 0.467468 1441740960 0.095093 -0.648804 -0.592896 0.467468 1441740960 0.095093 -0.648804 -0.592896 0.467468 1441740960 -0.198669 -0.587830 -0.442200 0.647644 1441740960 -0.198669 -0.587830 -0.442200 0.647644 1441740960 -0.198669 -0.587830 -0.442200 0.647644 1441740960 -0.198669 -0.587830 -0.442200 0.647644 1441740960 -0.198669 -0.587830 -0.442200 0.647644 1441740960 -0.482361 -0.459961 -0.243652 0.704590 1441740960 -0.482361 -0.459961 -0.243652 0.704590 1441740961 -0.482361 -0.459961 -0.243652 0.704590 1441740961 -0.482361 -0.459961 -0.243652 0.704590 1441740961 -0.601929 -0.369568 -0.058228 0.705505 1441740961 -0.601929 -0.369568 -0.058228 0.705505 1441740961 -0.601929 -0.369568 -0.058228 0.705505 1441740961 -0.601929 -0.369568 -0.058228 0.705505 1441740961 -0.601929 -0.369568 -0.058228 0.705505 1441740961 -0.601929 -0.369568 -0.058228 0.705505 1441740961 -0.554810 -0.471436 -0.102600 0.677856 1441740961 -0.554810 -0.471436 -0.102600 0.677856 1441740961 -0.554810 -0.471436 -0.102600 0.677856 1441740961 -0.554810 -0.471436 -0.102600 0.677856 1441740961 -0.554810 -0.471436 -0.102600 0.677856 1441740961 -0.554810 -0.471436 -0.102600 0.677856 1441740961 -0.367737 -0.610718 -0.277710 0.644043 1441740961 -0.367737 -0.610718 -0.277710 0.644043 1441740961 -0.367737 -0.610718 -0.277710 0.644043 1441740961 -0.367737 -0.610718 -0.277710 0.644043 1441740961 -0.367737 -0.610718 -0.277710 0.644043 1441740961 -0.054016 -0.705078 -0.478882 0.520264 1441740961 -0.054016 -0.705078 -0.478882 0.520264 1441740961 -0.054016 -0.705078 -0.478882 0.520264 1441740961 -0.054016 -0.705078 -0.478882 0.520264 1441740961 -0.054016 -0.705078 -0.478882 0.520264 1441740961 0.234009 -0.688293 -0.597351 0.338745 1441740961 0.234009 -0.688293 -0.597351 0.338745 1441740961 0.234009 -0.688293 -0.597351 0.338745 1441740961 0.234009 -0.688293 -0.597351 0.338745 1441740961 0.234009 -0.688293 -0.597351 0.338745 1441740961 0.234009 -0.688293 -0.597351 0.338745 1441740961 0.234009 -0.688293 -0.597351 0.338745 1441740961 0.435608 -0.615784 -0.642029 0.137634 1441740961 0.435608 -0.615784 -0.642029 0.137634 1441740961 0.435608 -0.615784 -0.642029 0.137634 1441740961 0.435608 -0.615784 -0.642029 0.137634 1441740961 0.435608 -0.615784 -0.642029 0.137634 1441740961 0.435608 -0.615784 -0.642029 0.137634 1441740961 0.555481 -0.531494 -0.639282 -0.016663 1441740961 0.555481 -0.531494 -0.639282 -0.016663 1441740961 0.555481 -0.531494 -0.639282 -0.016663 1441740961 0.555481 -0.531494 -0.639282 -0.016663 1441740961 0.555481 -0.531494 -0.639282 -0.016663 1441740961 0.555481 -0.531494 -0.639282 -0.016663 1441740961 0.616516 -0.462891 -0.620239 -0.145020 1441740961 0.616516 -0.462891 -0.620239 -0.145020 1441740961 0.616516 -0.462891 -0.620239 -0.145020 1441740961 0.616516 -0.462891 -0.620239 -0.145020 1441740961 0.616516 -0.462891 -0.620239 -0.145020 1441740961 0.616516 -0.462891 -0.620239 -0.145020 1441740961 0.616516 -0.462891 -0.620239 -0.145020 1441740961 0.675781 -0.348633 -0.609314 -0.224792 1441740961 0.675781 -0.348633 -0.609314 -0.224792 1441740961 0.675781 -0.348633 -0.609314 -0.224792 1441740961 0.675781 -0.348633 -0.609314 -0.224792 1441740961 0.675781 -0.348633 -0.609314 -0.224792 1441740961 0.675781 -0.348633 -0.609314 -0.224792 1441740961 0.700500 -0.281860 -0.583252 -0.299438 1441740961 0.700500 -0.281860 -0.583252 -0.299438 1441740961 0.700500 -0.281860 -0.583252 -0.299438 1441740961 0.700500 -0.281860 -0.583252 -0.299438 1441740961 0.700500 -0.281860 -0.583252 -0.299438 1441740961 0.700500 -0.281860 -0.583252 -0.299438 1441740961 0.704529 -0.285156 -0.530029 -0.375977 1441740961 0.704529 -0.285156 -0.530029 -0.375977 1441740961 0.704529 -0.285156 -0.530029 -0.375977 1441740961 0.704529 -0.285156 -0.530029 -0.375977 1441740961 0.704529 -0.285156 -0.530029 -0.375977 1441740961 0.704529 -0.285156 -0.530029 -0.375977 1441740961 0.704529 -0.285156 -0.530029 -0.375977 1441740961 0.711182 -0.275635 -0.511963 -0.395142 1441740961 0.711182 -0.275635 -0.511963 -0.395142 1441740961 0.711182 -0.275635 -0.511963 -0.395142 1441740961 0.711182 -0.275635 -0.511963 -0.395142 1441740961 0.711182 -0.275635 -0.511963 -0.395142 1441740961 0.711182 -0.275635 -0.511963 -0.395142 1441740961 0.708923 -0.290100 -0.520325 -0.377502 1441740961 0.708923 -0.290100 -0.520325 -0.377502 1441740961 0.708923 -0.290100 -0.520325 -0.377502 1441740961 0.708923 -0.290100 -0.520325 -0.377502 1441740961 0.708923 -0.290100 -0.520325 -0.377502 1441740961 0.708923 -0.290100 -0.520325 -0.377502 1441740961 0.694946 -0.347839 -0.546265 -0.312561 1441740961 0.694946 -0.347839 -0.546265 -0.312561 1441740961 0.694946 -0.347839 -0.546265 -0.312561 1441740961 0.694946 -0.347839 -0.546265 -0.312561 1441740961 0.694946 -0.347839 -0.546265 -0.312561 1441740961 0.694946 -0.347839 -0.546265 -0.312561 1441740961 0.694946 -0.347839 -0.546265 -0.312561 1441740961 0.666870 -0.408569 -0.593140 -0.191162 1441740961 0.666870 -0.408569 -0.593140 -0.191162 1441740961 0.666870 -0.408569 -0.593140 -0.191162 1441740961 0.666870 -0.408569 -0.593140 -0.191162 1441740961 0.666870 -0.408569 -0.593140 -0.191162 1441740961 0.666870 -0.408569 -0.593140 -0.191162 1441740961 0.621948 -0.476440 -0.620728 -0.030457 1441740961 0.621948 -0.476440 -0.620728 -0.030457 1441740961 
0.667114 -0.156860 -0.702881 0.190796 1441740964 0.667114 -0.156860 -0.702881 0.190796 1441740964 0.667114 -0.156860 -0.702881 0.190796 1441740964 0.667725 -0.142151 -0.706604 0.186096 1441740964 0.667725 -0.142151 -0.706604 0.186096 1441740964 0.667725 -0.142151 -0.706604 0.186096 1441740964 0.667725 -0.142151 -0.706604 0.186096 1441740964 0.667725 -0.142151 -0.706604 0.186096 1441740964 0.667725 -0.142151 -0.706604 0.186096 1441740964 0.667725 -0.142151 -0.706604 0.186096 1441740964 0.667297 -0.125549 -0.710327 0.185364 1441740964 0.667297 -0.125549 -0.710327 0.185364 1441740964 0.667297 -0.125549 -0.710327 0.185364 1441740964 0.667297 -0.125549 -0.710327 0.185364 1441740964 0.667297 -0.125549 -0.710327 0.185364 1441740964 0.667297 -0.125549 -0.710327 0.185364 1441740964 0.666260 -0.109253 -0.713623 0.186890 1441740964 0.666260 -0.109253 -0.713623 0.186890 1441740964 0.666260 -0.109253 -0.713623 0.186890 1441740964 0.666260 -0.109253 -0.713623 0.186890 1441740964 0.666260 -0.109253 -0.713623 0.186890 1441740964 0.666260 -0.109253 -0.713623 0.186890 1441740964 0.666260 -0.109253 -0.713623 0.186890 1441740964 0.667480 -0.100098 -0.714539 0.184021 1441740964 0.667480 -0.100098 -0.714539 0.184021 1441740964 0.667480 -0.100098 -0.714539 0.184021 1441740964 0.667480 -0.100098 -0.714539 0.184021 1441740964 0.667480 -0.100098 -0.714539 0.184021 1441740964 0.667480 -0.100098 -0.714539 0.184021 1441740964 0.667358 -0.098389 -0.716614 0.177307 1441740964 0.667358 -0.098389 -0.716614 0.177307 1441740964 0.667358 -0.098389 -0.716614 0.177307 1441740964 0.667358 -0.098389 -0.716614 0.177307 1441740964 0.667358 -0.098389 -0.716614 0.177307 1441740964 0.667358 -0.098389 -0.716614 0.177307 1441740964 0.666687 -0.095581 -0.718933 0.171814 1441740964 0.666687 -0.095581 -0.718933 0.171814 1441740964 0.666687 -0.095581 -0.718933 0.171814 1441740964 0.666687 -0.095581 -0.718933 0.171814 1441740964 0.666687 -0.095581 -0.718933 0.171814 1441740964 0.666687 -0.095581 -0.718933 0.171814 1441740964 0.667175 -0.090210 -0.719971 0.168457 1441740964 0.667175 -0.090210 -0.719971 0.168457 1441740964 0.667175 -0.090210 -0.719971 0.168457 1441740964 0.667175 -0.090210 -0.719971 0.168457 1441740964 0.667175 -0.090210 -0.719971 0.168457 1441740964 0.667175 -0.090210 -0.719971 0.168457 1441740964 0.667175 -0.090210 -0.719971 0.168457 1441740965 0.668945 -0.096924 -0.718506 0.163940 1441740965 0.668945 -0.096924 -0.718506 0.163940 1441740965 0.668945 -0.096924 -0.718506 0.163940 1441740965 0.668945 -0.096924 -0.718506 0.163940 1441740965 0.668945 -0.096924 -0.718506 0.163940 1441740965 0.668945 -0.096924 -0.718506 0.163940 1441740965 0.658325 -0.154785 -0.725220 0.129272 1441740965 0.658325 -0.154785 -0.725220 0.129272 1441740965 0.658325 -0.154785 -0.725220 0.129272 1441740965 0.658325 -0.154785 -0.725220 0.129272 1441740965 0.658325 -0.154785 -0.725220 0.129272 1441740965 0.657166 -0.169556 -0.720703 0.141541 1441740965 0.657166 -0.169556 -0.720703 0.141541 1441740965 0.657166 -0.169556 -0.720703 0.141541 1441740965 0.657166 -0.169556 -0.720703 0.141541 1441740965 0.657166 -0.169556 -0.720703 0.141541 1441740965 0.657166 -0.169556 -0.720703 0.141541 1441740965 0.657166 -0.169556 -0.720703 0.141541 1441740965 0.668030 -0.174927 -0.712402 0.125122 1441740965 0.668030 -0.174927 -0.712402 0.125122 1441740965 0.668030 -0.174927 -0.712402 0.125122 1441740965 0.668030 -0.174927 -0.712402 0.125122 1441740965 0.668030 -0.174927 -0.712402 0.125122 1441740965 0.668030 -0.174927 -0.712402 0.125122 1441740965 0.660156 -0.198975 -0.714844 0.116516 1441740965 0.660156 -0.198975 -0.714844 0.116516 1441740965 0.660156 -0.198975 -0.714844 0.116516 1441740965 0.660156 -0.198975 -0.714844 0.116516 1441740965 0.660156 -0.198975 -0.714844 0.116516 1441740965 0.660156 -0.198975 -0.714844 0.116516 1441740965 0.653198 -0.151367 -0.724182 0.161316 1441740965 0.653198 -0.151367 -0.724182 0.161316 1441740965 0.653198 -0.151367 -0.724182 0.161316 1441740965 0.655334 -0.112122 -0.719788 0.199646 1441740965 0.655334 -0.112122 -0.719788 0.199646 1441740965 0.655334 -0.112122 -0.719788 0.199646 1441740965 0.655334 -0.112122 -0.719788 0.199646 1441740965 0.655334 -0.112122 -0.719788 0.199646 1441740965 0.655334 -0.112122 -0.719788 0.199646 1441740965 0.658386 -0.110474 -0.708496 0.228821 1441740965 0.658386 -0.110474 -0.708496 0.228821 1441740965 0.658386 -0.110474 -0.708496 0.228821 1441740965 0.658386 -0.110474 -0.708496 0.228821 1441740965 0.658386 -0.110474 -0.708496 0.228821 1441740965 0.658386 -0.110474 -0.708496 0.228821 1441740965 0.654480 -0.137817 -0.706909 0.230103 1441740965 0.654480 -0.137817 -0.706909 0.230103 1441740965 0.654480 -0.137817 -0.706909 0.230103 1441740965 0.654480 -0.137817 -0.706909 0.230103 1441740965 0.654480 -0.137817 -0.706909 0.230103 1441740965 0.654480 -0.137817 -0.706909 0.230103 1441740965 0.654480 -0.137817 -0.706909 0.230103 1441740965 0.670776 -0.097534 -0.694092 0.242432 1441740965 0.670776 -0.097534 -0.694092 0.242432 1441740965 0.670776 -0.097534 -0.694092 0.242432 1441740965 0.670776 -0.097534 -0.694092 0.242432 1441740965 0.670776 -0.097534 -0.694092 0.242432 1441740965 0.670776 -0.097534 -0.694092 0.242432 1441740965 0.669250 -0.150574 -0.697144 0.208496 1441740965 0.669250 -0.150574 -0.697144 0.208496 1441740965 0.669250 -0.150574 -0.697144 0.208496 1441740965 0.669250 -0.150574 -0.697144 0.208496 1441740965 0.669250 -0.150574 -0.697144 0.208496 1441740965 0.669250 -0.150574 -0.697144 0.208496 1441740965 0.670105 -0.141052 -0.698669 0.207092 1441740965 0.670105 -0.141052 -0.698669 0.207092 1441740965 0.670105 -0.141052 -0.698669 0.207092 1441740965 0.670105 -0.141052 -0.698669 0.207092 1441740965 0.670105 -0.141052 -0.698669 0.207092 1441740965 0.670105 -0.141052 -0.698669 0.207092 1441740965 0.673157 -0.119385 -0.703308 0.194824 1441740965 0.673157 -0.119385 -0.703308 0.194824 1441740965 0.673157 -0.119385 -0.703308 0.194824 1441740965 0.673157 -0.119385 -0.703308 0.194824 1441740965 0.673157 -0.119385 -0.703308 0.194824 1441740965 0.673157 -0.119385 -0.703308 0.194824 1441740965 0.676392 -0.109558 -0.706787 0.175842 1441740965 0.676392 -0.109558 -0.706787 0.175842 1441740965 0.676392 -0.109558 -0.706787 0.175842 1441740965 0.676392 -0.109558 -0.706787 0.175842 1441740965 0.676392 -0.109558 -0.706787 0.175842 1441740965 0.676392 -0.109558 -0.706787 0.175842 1441740965 0.676392 -0.109558 -0.706787 0.175842 1441740965 0.679199 -0.104126 -0.710205 0.153198 1441740965 0.679199 -0.104126 -0.710205 0.153198 1441740965 0.679199 -0.104126 -0.710205 0.153198 1441740965 0.679199 -0.104126 -0.710205 0.153198 1441740965 0.679199 -0.104126 -0.710205 0.153198 1441740965 0.682068 -0.111633 -0.710449 0.132446 1441740965 0.682068 -0.111633 -0.710449 0.132446 1441740965 0.682068 -0.111633 -0.710449 0.132446 1441740965 0.682068 -0.111633 -0.710449 0.132446 1441740965 0.682068 -0.111633 -0.710449 0.132446 1441740965 0.682068 -0.111633 -0.710449 0.132446 1441740965 0.682068 -0.111633 -0.710449 0.132446 1441740965 0.684143 -0.129395 -0.709290 0.110107 1441740965 0.684143 -0.129395 -0.709290 0.110107 1441740965 0.684143 -0.129395 -0.709290 0.110107 1441740965 0.684143 -0.129395 -0.709290 0.110107 1441740965 0.684143 -0.129395 -0.709290 0.110107 1441740965 0.684143 -0.129395 -0.709290 0.110107 1441740965 0.682556 -0.145264 -0.710205 0.092896 1441740965 0.682556 -0.145264 -0.710205 0.092896 1441740965 0.682556 -0.145264 -0.710205 0.092896 1441740965 0.682556 -0.145264 -0.710205 0.092896 1441740965 0.682556 -0.145264 -0.710205 0.092896 1441740965 0.682556 -0.145264 -0.710205 0.092896 1441740965 0.682556 -0.145264 -0.710205 0.092896 1441740965 0.678894 -0.137695 -0.713745 0.103516 1441740966 0.678894 -0.137695 -0.713745 0.103516 1441740966 0.678894 -0.137695 -0.713745 0.103516 1441740966 0.678894 -0.137695 -0.713745 0.103516 1441740966 0.678894 -0.137695 -0.713745 0.103516 1441740966 0.678894 -0.137695 -0.713745 0.103516 1441740966 0.676331 -0.116272 -0.715637 0.130127 1441740966 0.676331 -0.116272 -0.715637 0.130127 1441740966 0.676331 -0.116272 -0.715637 0.130127 1441740966 0.676331 -0.116272 -0.715637 0.130127 1441740966 0.676331 -0.116272 -0.715637 0.130127 1441740966 0.676331 -0.116272 -0.715637 0.130127 1441740966 0.676331 -0.116272 -0.715637 0.130127 1441740966 0.672302 -0.105957 -0.716858 0.151550 1441740966 0.672302 -0.105957 -0.716858 0.151550 1441740966 0.672302 -0.105957 -0.716858 0.151550 1441740966 0.672302 -0.105957 -0.716858 0.151550 1441740966 0.672302 -0.105957 -0.716858 0.151550 1441740966 0.672302 -0.105957 -0.716858 0.151550 1441740966 0.672302 -0.105957 -0.716858 0.151550 1441740966 0.670959 -0.109192 -0.715149 0.162598 1441740966 0.670959 -0.109192 -0.715149 0.162598 1441740966 0.670959 -0.109192 -0.715149 0.162598 1441740966 0.670959 -0.109192 -0.715149 0.162598 1441740966 0.670959 -0.109192 -0.715149 0.162598 1441740966 0.670959 -0.109192 -0.715149 0.162598 1441740966 0.671082 -0.117126 -0.713928 0.162048 1441740966 0.671082 -0.117126 -0.713928 0.162048 1441740966 0.671082 -0.117126 -0.713928 0.162048 1441740966 0.671082 -0.117126 -0.713928 0.162048 1441740966 0.671082 -0.117126 -0.713928 0.162048 1441740966 0.671082 -0.117126 -0.713928 0.162048 1441740966 0.671082 -0.128235 -0.714600 0.150024 1441740966 0.671082 -0.128235 -0.714600 0.150024 1441740966 0.671082 -0.128235 -0.714600 0.150024 1441740966 0.671082 -0.128235 -0.714600 0.150024 1441740966 0.671082 -0.128235 -0.714600 0.150024 1441740966 0.671082 -0.128235 -0.714600 0.150024 1441740966 0.671082 -0.128235 -0.714600 0.150024 1441740966 0.669678 -0.136108 -0.717773 0.133545 1441740966 0.669678 -0.136108 -0.717773 0.133545 1441740966 0.669678 -0.136108 -0.717773 0.133545 1441740966 0.669678 -0.136108 -0.717773 0.133545 1441740966 0.669678 -0.136108 -0.717773 0.133545 1441740966 0.669678 -0.136108 -0.717773 0.133545 1441740966 0.668640 -0.118835 -0.719177 0.147034 1441740966 0.668640 -0.118835 -0.719177 0.147034 1441740966 0.668640 -0.118835 -0.719177 0.147034 1441740966 0.668640 -0.118835 -0.719177 0.147034 1441740966 0.668640 -0.118835 -0.719177 0.147034 1441740966 0.666748 -0.086670 -0.720947 0.167725 1441740966 0.666748 -0.086670 -0.720947 0.167725 1441740966 0.666748 -0.086670 -0.720947 0.167725 1441740966 0.666748 -0.086670 -0.720947 0.167725 1441740966 0.666748 -0.086670 -0.720947 0.167725 1441740966 0.666748 -0.086670 -0.720947 0.167725 1441740966 0.666748 -0.086670 -0.720947 0.167725 1441740966 0.667297 -0.071045 -0.718933 0.180969 1441740966 0.667297 -0.071045 -0.718933 0.180969 1441740966 0.667297 -0.071045 -0.718933 0.180969 1441740966 0.667297 -0.071045 -0.718933 0.180969 1441740966 0.667297 -0.071045 -0.718933 0.180969 1441740966 0.667297 -0.071045 -0.718933 0.180969 1441740966 0.669312 -0.073242 -0.714050 0.191956 1441740966 0.669312 -0.073242 -0.714050 0.191956 1441740966 0.669312 -0.073242 -0.714050 0.191956 1441740966 0.669312 -0.073242 -0.714050 0.191956 1441740966 0.669312 -0.073242 -0.714050 0.191956 1441740966 0.669312 -0.073242 -0.714050 0.191956 1441740966 0.669312 -0.073242 -0.714050 0.191956 1441740966 0.671265 -0.099060 -0.710449 0.186707 1441740966 0.671265 -0.099060 -0.710449 0.186707 1441740966 0.671265 -0.099060 -0.710449 0.186707 1441740966 0.671265 -0.099060 -0.710449 0.186707 1441740966 0.671265 -0.099060 -0.710449 0.186707 1441740966 0.671265 -0.099060 -0.710449 0.186707 1441740966 0.671692 -0.112549 -0.710144 0.178528 1441740966 0.671692 -0.112549 -0.710144 0.178528 1441740966 0.671692 -0.112549 -0.710144 0.178528 1441740966 0.671692 -0.112549 -0.710144 0.178528 1441740966 0.671692 -0.112549 -0.710144 0.178528 1441740966 0.671692 -0.112549 -0.710144 0.178528 1441740966 0.671692 -0.112549 -0.710144 0.178528 1441740966 0.677002 -0.101379 -0.706238 0.180542 1441740966 0.677002 -0.101379 -0.706238 0.180542 1441740966 0.677002 -0.101379 -0.706238 0.180542 1441740966 0.677002 -0.101379 -0.706238 0.180542 1441740966 0.677002 -0.101379 -0.706238 0.180542 1441740966 0.681885 -0.107361 -0.704346 0.165466 1441740966 0.681885 -0.107361 -0.704346 0.165466 1441740966 0.681885 -0.107361 -0.704346 0.165466 1441740966 0.681885 -0.107361 -0.704346 0.165466 1441740966 0.681885 -0.107361 -0.704346 0.165466 1441740966 0.681885 -0.107361 -0.704346 0.165466 1441740966 0.681885 -0.107361 -0.704346 0.165466 1441740966 0.678284 -0.111328 -0.710388 0.151245 1441740966 0.678284 -0.111328 -0.710388 0.151245 1441740966 0.678284 -0.111328 -0.710388 0.151245 1441740966 0.678284 -0.111328 -0.710388 0.151245 1441740966 0.678284 -0.111328 -0.710388 0.151245 1441740966 0.678284 -0.111328 -0.710388 0.151245 1441740966 0.676025 -0.082703 -0.714417 0.160522 1441740966 0.676025 -0.082703 -0.714417 0.160522 1441740966 0.676025 -0.082703 -0.714417 0.160522 1441740966 0.676025 -0.082703 -0.714417 0.160522 1441740966 0.676025 -0.082703 -0.714417 0.160522 1441740966 0.676025 -0.082703 -0.714417 0.160522 1441740966 0.679382 -0.062439 -0.711670 0.167664 1441740966 0.679382 -0.062439 -0.711670 0.167664 1441740966 0.679382 -0.062439 -0.711670 0.167664 1441740966 0.679382 -0.062439 -0.711670 0.167664 1441740966 0.679382 -0.062439 -0.711670 0.167664 1441740966 0.679382 -0.062439 -0.711670 0.167664 1441740966 0.679382 -0.062439 -0.711670 0.167664 1441740966 0.682007 -0.085571 -0.711975 0.143738 1441740966 0.682007 -0.085571 -0.711975 0.143738 1441740967 0.682007 -0.085571 -0.711975 0.143738 1441740967 0.682007 -0.085571 -0.711975 0.143738 1441740967 0.682007 -0.085571 -0.711975 0.143738 1441740967 0.682007 -0.085571 -0.711975 0.143738 1441740967 0.676331 -0.098145 -0.718811 0.127625 1441740967 0.676331 -0.098145 -0.718811 0.127625 1441740967 0.676331 -0.098145 -0.718811 0.127625 1441740967 0.676331 -0.098145 -0.718811 0.127625 1441740967 0.676331 -0.098145 -0.718811 0.127625 1441740967 0.676331 -0.098145 -0.718811 0.127625 1441740967 0.675293 -0.075073 -0.721069 0.135559 1441740967 0.675293 -0.075073 -0.721069 0.135559 1441740967 0.675293 -0.075073 -0.721069 0.135559 1441740967 0.675293 -0.075073 -0.721069 0.135559 1441740967 0.675293 -0.075073 -0.721069 0.135559 1441740967 0.675293 -0.075073 -0.721069 0.135559 1441740967 0.675293 -0.075073 -0.721069 0.135559 1441740967 0.676514 -0.072937 -0.719116 0.140991 1441740967 0.676514 -0.072937 -0.719116 0.140991 1441740967 0.676514 -0.072937 -0.719116 0.140991 1441740967 0.676514 -0.072937 -0.719116 0.140991 1441740967 0.676514 -0.072937 -0.719116 0.140991 1441740967 0.676514 -0.072937 -0.719116 0.140991 1441740967 0.672363 -0.066345 -0.719543 0.160461 1441740967 0.672363 -0.066345 -0.719543 0.160461 1441740967 0.672363 -0.066345 -0.719543 0.160461 1441740967 0.672363 -0.066345 -0.719543 0.160461 1441740967 0.672363 -0.066345 -0.719543 0.160461 1441740967 0.672363 -0.066345 -0.719543 0.160461 1441740967 0.667908 -0.078003 -0.719482 0.173645 1441740967 0.667908 -0.078003 -0.719482 0.173645 1441740967 0.667908 -0.078003 -0.719482 0.173645 1441740967 0.667908 -0.078003 -0.719482 0.173645 1441740967 0.667908 -0.078003 -0.719482 0.173645 1441740967 0.667908 -0.078003 -0.719482 0.173645 1441740967 0.665283 -0.095276 -0.718262 0.180115 1441740967 0.665283 -0.095276 -0.718262 0.180115 1441740967 0.665283 -0.095276 -0.718262 0.180115 1441740967 0.665283 -0.095276 -0.718262 0.180115 1441740967 0.665283 -0.095276 -0.718262 0.180115 1441740967 0.665283 -0.095276 -0.718262 0.180115 1441740967 0.665283 -0.095276 -0.718262 0.180115 1441740967 0.663696 -0.117004 -0.716797 0.178833 1441740967 0.663696 -0.117004 -0.716797 0.178833 1441740967 0.663696 -0.117004 -0.716797 0.178833 1441740967 0.663696 -0.117004 -0.716797 0.178833 1441740967 0.663696 -0.117004 -0.716797 0.178833 1441740967 0.663696 -0.117004 -0.716797 0.178833 1441740967 0.662048 -0.131897 -0.716003 0.177917 1441740967 0.662048 -0.131897 -0.716003 0.177917 1441740967 0.662048 -0.131897 -0.716003 0.177917 1441740967 0.662048 -0.131897 -0.716003 0.177917 1441740967 0.662048 -0.131897 -0.716003 0.177917 1441740967 0.662048 -0.131897 -0.716003 0.177917 1441740967 0.662048 -0.131897 -0.716003 0.177917 1441740967 0.661743 -0.132446 -0.716431 0.176941 1441740967 0.661743 -0.132446 -0.716431 0.176941 1441740967 0.661743 -0.132446 -0.716431 0.176941 1441740967 0.661743 -0.132446 -0.716431 0.176941 1441740967 0.661743 -0.132446 -0.716431 0.176941 1441740967 0.661743 -0.132446 -0.716431 0.176941 1441740967 0.660156 -0.123962 -0.720764 0.171326 1441740967 0.660156 -0.123962 -0.720764 0.171326 1441740967 0.660156 -0.123962 -0.720764 0.171326 1441740967 0.660156 -0.123962 -0.720764 0.171326 1441740967 0.660156 -0.123962 -0.720764 0.171326 1441740967 0.660156 -0.123962 -0.720764 0.171326 1441740967 0.663269 -0.093628 -0.721558 0.174988 1441740967 0.663269 -0.093628 -0.721558 0.174988 1441740967 0.663269 -0.093628 -0.721558 0.174988 1441740967 0.663269 -0.093628 -0.721558 0.174988 1441740967 0.663269 -0.093628 -0.721558 0.174988 1441740967 0.663269 -0.093628 -0.721558 0.174988 1441740967 0.663269 -0.093628 -0.721558 0.174988 1441740967 0.663696 -0.052002 -0.723633 0.182068 1441740967 0.663696 -0.052002 -0.723633 0.182068 1441740967 0.663696 -0.052002 -0.723633 0.182068 1441740967 0.663696 -0.052002 -0.723633 0.182068 1441740967 0.663696 -0.052002 -0.723633 0.182068 1441740967 0.670471 -0.050659 -0.717346 0.182556 1441740967 0.670471 -0.050659 -0.717346 0.182556 1441740967 0.670471 -0.050659 -0.717346 0.182556 1441740967 0.670471 -0.050659 -0.717346 0.182556 1441740967 0.670471 -0.050659 -0.717346 0.182556 1441740967 0.670471 -0.050659 -0.717346 0.182556 1441740967 0.682617 -0.092285 -0.708923 0.151489 1441740967 0.682617 -0.092285 -0.708923 0.151489 1441740967 0.682617 -0.092285 -0.708923 0.151489 1441740967 0.682617 -0.092285 -0.708923 0.151489 1441740967 0.682617 -0.092285 -0.708923 0.151489 1441740967 0.682617 -0.092285 -0.708923 0.151489 1441740967 0.682617 -0.092285 -0.708923 0.151489 1441740967 0.684448 -0.110962 -0.708252 0.132446 1441740967 0.684448 -0.110962 -0.708252 0.132446 1441740967 0.684448 -0.110962 -0.708252 0.132446 1441740967 0.684448 -0.110962 -0.708252 0.132446 1441740967 0.684448 -0.110962 -0.708252 0.132446 1441740967 0.684448 -0.110962 -0.708252 0.132446 1441740967 0.681824 -0.081665 -0.710449 0.153931 1441740967 0.681824 -0.081665 -0.710449 0.153931 1441740967 0.681824 -0.081665 -0.710449 0.153931 1441740967 0.681824 -0.081665 -0.710449 0.153931 1441740967 0.681824 -0.081665 -0.710449 0.153931 1441740967 0.681824 -0.081665 -0.710449 0.153931 1441740967 0.683838 -0.062012 -0.707458 0.167480 1441740967 0.683838 -0.062012 -0.707458 0.167480 1441740967 0.683838 -0.062012 -0.707458 0.167480 1441740967 0.683838 -0.062012 -0.707458 0.167480 1441740967 0.683838 -0.062012 -0.707458 0.167480 1441740967 0.683838 -0.062012 -0.707458 0.167480 1441740967 0.683289 -0.065491 -0.708923 0.161926 1441740967 0.683289 -0.065491 -0.708923 0.161926 1441740967 0.683289 -0.065491 -0.708923 0.161926 1441740968 0.683289 -0.065491 -0.708923 0.161926 1441740968 0.683289 -0.065491 -0.708923 0.161926 1441740968 0.683289 -0.065491 -0.708923 0.161926 1441740968 0.683655 -0.067688 -0.708374 0.162048 1441740968 0.683655 -0.067688 -0.708374 0.162048 1441740968 0.683655 -0.067688 -0.708374 0.162048 1441740968 0.683655 -0.067688 -0.708374 0.162048 1441740968 0.684875 -0.078552 -0.707275 0.156372 1441740968 0.684875 -0.078552 -0.707275 0.156372 1441740968 0.684875 -0.078552 -0.707275 0.156372 1441740968 0.684875 -0.078552 -0.707275 0.156372 1441740968 0.684875 -0.078552 -0.707275 0.156372 1441740968 0.684875 -0.078552 -0.707275 0.156372 1441740968 0.684875 -0.078552 -0.707275 0.156372 1441740968 0.681152 -0.089966 -0.711853 0.145630 1441740968 0.681152 -0.089966 -0.711853 0.145630 1441740968 0.681152 -0.089966 -0.711853 0.145630 1441740968 0.681152 -0.089966 -0.711853 0.145630 1441740968 0.681152 -0.089966 -0.711853 0.145630 1441740968 0.681152 -0.089966 -0.711853 0.145630 1441740968 0.671814 -0.073547 -0.722290 0.146912 1441740968 0.671814 -0.073547 -0.722290 0.146912 1441740968 0.671814 -0.073547 -0.722290 0.146912 1441740968 0.671814 -0.073547 -0.722290 0.146912 1441740968 0.671814 -0.073547 -0.722290 0.146912 1441740968 0.671814 -0.073547 -0.722290 0.146912 1441740968 0.671814 -0.073547 -0.722290 0.146912 1441740968 0.661987 -0.023560 -0.730103 0.167908 1441740968 0.661987 -0.023560 -0.730103 0.167908 1441740968 0.661987 -0.023560 -0.730103 0.167908 1441740968 0.661987 -0.023560 -0.730103 0.167908 1441740968 0.661987 -0.023560 -0.730103 0.167908 1441740968 0.661987 -0.023560 -0.730103 0.167908 1441740968 0.657166 0.010437 -0.730530 0.185120 1441740968 0.657166 0.010437 -0.730530 0.185120 1441740968 0.657166 0.010437 -0.730530 0.185120 1441740968 0.657166 0.010437 -0.730530 0.185120 1441740968 0.657166 0.010437 -0.730530 0.185120 1441740968 0.657166 0.010437 -0.730530 0.185120 1441740968 0.657166 0.010437 -0.730530 0.185120 1441740968 0.655334 0.011353 -0.730652 0.191162 1441740968 0.655334 0.011353 -0.730652 0.191162 1441740968 0.655334 0.011353 -0.730652 0.191162 1441740968 0.655334 0.011353 -0.730652 0.191162 1441740968 0.655334 0.011353 -0.730652 0.191162 1441740968 0.655334 0.011353 -0.730652 0.191162 1441740968 0.653931 -0.003967 -0.730164 0.198059 1441740968 0.653931 -0.003967 -0.730164 0.198059 1441740968 0.653931 -0.003967 -0.730164 0.198059 1441740968 0.653931 -0.003967 -0.730164 0.198059 1441740968 0.653931 -0.003967 -0.730164 0.198059 1441740968 0.653931 -0.003967 -0.730164 0.198059 1441740968 0.653137 -0.032166 -0.729370 0.200928 1441740968 0.653137 -0.032166 -0.729370 0.200928 1441740968 0.653137 -0.032166 -0.729370 0.200928 1441740968 0.653137 -0.032166 -0.729370 0.200928 1441740968 0.653137 -0.032166 -0.729370 0.200928 1441740968 0.653137 -0.032166 -0.729370 0.200928 1441740968 0.653137 -0.032166 -0.729370 0.200928 1441740968 0.649353 -0.057495 -0.730103 0.204773 1441740968 0.649353 -0.057495 -0.730103 0.204773 1441740968 0.649353 -0.057495 -0.730103 0.204773 1441740968 0.649353 -0.057495 -0.730103 0.204773 1441740968 0.641724 -0.019470 -0.723755 0.252991 1441740968 0.641724 -0.019470 -0.723755 0.252991 1441740968 0.641724 -0.019470 -0.723755 0.252991 1441740968 0.641724 -0.019470 -0.723755 0.252991 1441740968 0.641724 -0.019470 -0.723755 0.252991 1441740968 0.641724 -0.019470 -0.723755 0.252991 1441740968 0.641724 -0.019470 -0.723755 0.252991 1441740968 0.650879 -0.016541 -0.718994 0.243042 1441740968 0.650879 -0.016541 -0.718994 0.243042 1441740968 0.650879 -0.016541 -0.718994 0.243042 1441740968 0.650879 -0.016541 -0.718994 0.243042 1441740968 0.650879 -0.016541 -0.718994 0.243042 1441740968 0.650879 -0.016541 -0.718994 0.243042 1441740968 0.651428 -0.022278 -0.718994 0.241272 1441740968 0.651428 -0.022278 -0.718994 0.241272 1441740968 0.651428 -0.022278 -0.718994 0.241272 1441740968 0.651428 -0.022278 -0.718994 0.241272 1441740968 0.651428 -0.022278 -0.718994 0.241272 1441740968 0.651428 -0.022278 -0.718994 0.241272 1441740968 0.645996 0.012024 -0.725647 0.236572 1441740968 0.645996 0.012024 -0.725647 0.236572 1441740968 0.645996 0.012024 -0.725647 0.236572 1441740968 0.645996 0.012024 -0.725647 0.236572 1441740968 0.645996 0.012024 -0.725647 0.236572 1441740968 0.645996 0.012024 -0.725647 0.236572 1441740968 0.645996 0.012024 -0.725647 0.236572 1441740968 0.650574 -0.003723 -0.730408 0.207825 1441740968 0.650574 -0.003723 -0.730408 0.207825 1441740968 0.650574 -0.003723 -0.730408 0.207825 1441740968 0.650574 -0.003723 -0.730408 0.207825 1441740968 0.650574 -0.003723 -0.730408 0.207825 1441740968 0.650574 -0.003723 -0.730408 0.207825 1441740968 0.656860 -0.051025 -0.731506 0.175598 1441740968 0.656860 -0.051025 -0.731506 0.175598 1441740968 0.656860 -0.051025 -0.731506 0.175598 1441740968 0.656860 -0.051025 -0.731506 0.175598 1441740968 0.656860 -0.051025 -0.731506 0.175598 1441740968 0.656860 -0.051025 -0.731506 0.175598 1441740968 0.656860 -0.051025 -0.731506 0.175598 1441740968 0.665710 -0.073730 -0.722778 0.170166 1441740968 0.665710 -0.073730 -0.722778 0.170166 1441740968 0.665710 -0.073730 -0.722778 0.170166 1441740968 0.665710 -0.073730 -0.722778 0.170166 1441740968 0.665710 -0.073730 -0.722778 0.170166 1441740968 0.665710 -0.073730 -0.722778 0.170166 1441740968 0.674988 -0.098633 -0.717590 0.140564 1441740968 0.674988 -0.098633 -0.717590 0.140564 1441740968 0.674988 -0.098633 -0.717590 0.140564 1441740968 0.674988 -0.098633 -0.717590 0.140564 1441740969 0.674988 -0.098633 -0.717590 0.140564 1441740969 0.674988 -0.098633 -0.717590 0.140564 1441740969 0.677429 -0.116272 -0.716736 0.117737 1441740969 0.677429 -0.116272 -0.716736 0.117737 1441740969 0.677429 -0.116272 -0.716736 0.117737 1441740969 0.677429 -0.116272 -0.716736 0.117737 1441740969 0.677429 -0.116272 -0.716736 0.117737 1441740969 0.677429 -0.116272 -0.716736 0.117737 1441740969 0.677429 -0.116272 -0.716736 0.117737 1441740969 0.677673 -0.097290 -0.719360 0.117371 1441740969 0.677673 -0.097290 -0.719360 0.117371 1441740969 0.677673 -0.097290 -0.719360 0.117371 1441740969 0.677673 -0.097290 -0.719360 0.117371 1441740969 0.677673 -0.097290 -0.719360 0.117371 1441740969 0.677673 -0.097290 -0.719360 0.117371 1441740969 0.679199 -0.083374 -0.719116 0.120789 1441740969 0.679199 -0.083374 -0.719116 0.120789 1441740969 0.679199 -0.083374 -0.719116 0.120789 1441740969 0.679199 -0.083374 -0.719116 0.120789 1441740969 0.679199 -0.083374 -0.719116 0.120789 1441740969 0.679199 -0.083374 -0.719116 0.120789 1441740969 0.675598 -0.057007 -0.722534 0.135132 1441740969 0.675598 -0.057007 -0.722534 0.135132 1441740969 0.675598 -0.057007 -0.722534 0.135132 1441740969 0.675598 -0.057007 -0.722534 0.135132 1441740969 0.675598 -0.057007 -0.722534 0.135132 1441740969 0.675598 -0.057007 -0.722534 0.135132 1441740969 0.675293 -0.036438 -0.720337 0.154236 1441740969 0.675293 -0.036438 -0.720337 0.154236 1441740969 0.675293 -0.036438 -0.720337 0.154236 1441740969 0.675293 -0.036438 -0.720337 0.154236 1441740969 0.675293 -0.036438 -0.720337 0.154236 1441740969 0.675293 -0.036438 -0.720337 0.154236 1441740969 0.675720 -0.051819 -0.719543 0.151550 1441740969 0.675720 -0.051819 -0.719543 0.151550 1441740969 0.675720 -0.051819 -0.719543 0.151550 1441740969 0.675720 -0.051819 -0.719543 0.151550 1441740969 0.675720 -0.051819 -0.719543 0.151550 1441740969 0.675720 -0.051819 -0.719543 0.151550 1441740969 0.669983 -0.070862 -0.725769 0.139404 1441740969 0.669983 -0.070862 -0.725769 0.139404 1441740969 0.669983 -0.070862 -0.725769 0.139404 1441740969 0.669983 -0.070862 -0.725769 0.139404 1441740969 0.669983 -0.070862 -0.725769 0.139404 1441740969 0.669983 -0.070862 -0.725769 0.139404 1441740969 0.669983 -0.070862 -0.725769 0.139404 1441740969 0.669495 -0.057434 -0.726379 0.144287 1441740969 0.669495 -0.057434 -0.726379 0.144287 1441740969 0.669495 -0.057434 -0.726379 0.144287 1441740969 0.669495 -0.057434 -0.726379 0.144287 1441740969 0.669495 -0.057434 -0.726379 0.144287 1441740969 0.669495 -0.057434 -0.726379 0.144287 1441740969 0.671692 -0.059753 -0.724487 0.142761 1441740969 0.671692 -0.059753 -0.724487 0.142761 1441740969 0.671692 -0.059753 -0.724487 0.142761 1441740969 0.671692 -0.059753 -0.724487 0.142761 1441740969 0.671692 -0.059753 -0.724487 0.142761 1441740969 0.671692 -0.059753 -0.724487 0.142761 1441740969 0.670044 -0.070435 -0.725708 0.139465 1441740969 0.670044 -0.070435 -0.725708 0.139465 1441740969 0.670044 -0.070435 -0.725708 0.139465 1441740969 0.670044 -0.070435 -0.725708 0.139465 1441740969 0.670044 -0.070435 -0.725708 0.139465 1441740969 0.670044 -0.070435 -0.725708 0.139465 1441740969 0.670044 -0.070435 -0.725708 0.139465 1441740969 0.669312 -0.079224 -0.725342 0.140259 1441740969 0.669312 -0.079224 -0.725342 0.140259 1441740969 0.669312 -0.079224 -0.725342 0.140259 1441740969 0.669312 -0.079224 -0.725342 0.140259 1441740969 0.669312 -0.079224 -0.725342 0.140259 1441740969 0.669312 -0.079224 -0.725342 0.140259 1441740969 0.671448 -0.085510 -0.723694 0.134583 1441740969 0.671448 -0.085510 -0.723694 0.134583 1441740969 0.671448 -0.085510 -0.723694 0.134583 1441740969 0.671448 -0.085510 -0.723694 0.134583 1441740969 0.671448 -0.085510 -0.723694 0.134583 1441740969 0.671448 -0.085510 -0.723694 0.134583 1441740969 0.674438 -0.102478 -0.722473 0.112610 1441740969 0.674438 -0.102478 -0.722473 0.112610 1441740969 0.674438 -0.102478 -0.722473 0.112610 1441740969 0.674438 -0.102478 -0.722473 0.112610 1441740969 0.674438 -0.102478 -0.722473 0.112610 1441740969 0.674438 -0.102478 -0.722473 0.112610 1441740969 0.674438 -0.102478 -0.722473 0.112610 1441740969 0.677124 -0.120239 -0.720825 0.086853 1441740969 0.677124 -0.120239 -0.720825 0.086853 1441740969 0.677124 -0.120239 -0.720825 0.086853 1441740969 0.677124 -0.120239 -0.720825 0.086853 1441740969 0.677124 -0.120239 -0.720825 0.086853 1441740969 0.677124 -0.120239 -0.720825 0.086853 1441740969 0.685730 -0.128906 -0.712097 0.078125 1441740969 0.685730 -0.128906 -0.712097 0.078125 1441740969 
0.713928 -0.123962 -0.687927 -0.040771 1441740971 0.725525 -0.151611 -0.662170 -0.110474 1441740972 0.725525 -0.151611 -0.662170 -0.110474 1441740972 0.725525 -0.151611 -0.662170 -0.110474 1441740972 0.725525 -0.151611 -0.662170 -0.110474 1441740972 0.725525 -0.151611 -0.662170 -0.110474 1441740972 0.725525 -0.151611 -0.662170 -0.110474 1441740972 0.742798 -0.162292 -0.626282 -0.172302 1441740972 0.742798 -0.162292 -0.626282 -0.172302 1441740972 0.742798 -0.162292 -0.626282 -0.172302 1441740972 0.742798 -0.162292 -0.626282 -0.172302 1441740972 0.742798 -0.162292 -0.626282 -0.172302 1441740972 0.742798 -0.162292 -0.626282 -0.172302 1441740972 0.765564 -0.166809 -0.576965 -0.230591 1441740972 0.765564 -0.166809 -0.576965 -0.230591 1441740972 0.765564 -0.166809 -0.576965 -0.230591 1441740972 0.765564 -0.166809 -0.576965 -0.230591 1441740972 0.765564 -0.166809 -0.576965 -0.230591 1441740972 0.765564 -0.166809 -0.576965 -0.230591 1441740972 0.777893 -0.196655 -0.529846 -0.274780 1441740972 0.777893 -0.196655 -0.529846 -0.274780 1441740972 0.777893 -0.196655 -0.529846 -0.274780 1441740972 0.777893 -0.196655 -0.529846 -0.274780 1441740972 0.777893 -0.196655 -0.529846 -0.274780 1441740972 0.777893 -0.196655 -0.529846 -0.274780 1441740972 0.777893 -0.196655 -0.529846 -0.274780 1441740972 0.762451 -0.260010 -0.539490 -0.244934 1441740972 0.762451 -0.260010 -0.539490 -0.244934 1441740972 0.762451 -0.260010 -0.539490 -0.244934 1441740972 0.762451 -0.260010 -0.539490 -0.244934 1441740972 0.762451 -0.260010 -0.539490 -0.244934 1441740972 0.762451 -0.260010 -0.539490 -0.244934 1441740972 0.719666 -0.344666 -0.574463 -0.182434 1441740972 0.719666 -0.344666 -0.574463 -0.182434 1441740972 0.719666 -0.344666 -0.574463 -0.182434 1441740972 0.719666 -0.344666 -0.574463 -0.182434 1441740972 0.719666 -0.344666 -0.574463 -0.182434 1441740972 0.719666 -0.344666 -0.574463 -0.182434 1441740972 0.664490 -0.422363 -0.615723 -0.030640 1441740972 0.664490 -0.422363 -0.615723 -0.030640 1441740972 0.664490 -0.422363 -0.615723 -0.030640 1441740972 0.664490 -0.422363 -0.615723 -0.030640 1441740972 0.664490 -0.422363 -0.615723 -0.030640 1441740972 0.664490 -0.422363 -0.615723 -0.030640 1441740972 0.521790 -0.544678 -0.642639 0.134644 1441740972 0.521790 -0.544678 -0.642639 0.134644 1441740972 0.521790 -0.544678 -0.642639 0.134644 1441740972 0.521790 -0.544678 -0.642639 0.134644 1441740972 0.521790 -0.544678 -0.642639 0.134644 1441740972 0.318115 -0.633789 -0.637085 0.302063 1441740972 0.318115 -0.633789 -0.637085 0.302063 1441740972 0.318115 -0.633789 -0.637085 0.302063 1441740972 0.318115 -0.633789 -0.637085 0.302063 1441740972 0.318115 -0.633789 -0.637085 0.302063 1441740972 0.318115 -0.633789 -0.637085 0.302063 1441740972 0.048950 -0.654907 -0.562195 0.502625 1441740972 0.048950 -0.654907 -0.562195 0.502625 1441740972 0.048950 -0.654907 -0.562195 0.502625 1441740972 0.048950 -0.654907 -0.562195 0.502625 1441740972 0.048950 -0.654907 -0.562195 0.502625 1441740972 -0.260620 -0.576477 -0.413940 0.654602 1441740972 -0.260620 -0.576477 -0.413940 0.654602 1441740972 -0.260620 -0.576477 -0.413940 0.654602 1441740972 -0.260620 -0.576477 -0.413940 0.654602 1441740972 -0.260620 -0.576477 -0.413940 0.654602 1441740972 -0.260620 -0.576477 -0.413940 0.654602 1441740972 -0.474976 -0.445068 -0.193115 0.734192 1441740972 -0.474976 -0.445068 -0.193115 0.734192 1441740972 -0.474976 -0.445068 -0.193115 0.734192 1441740972 -0.474976 -0.445068 -0.193115 0.734192 1441740972 -0.474976 -0.445068 -0.193115 0.734192 1441740972 -0.474976 -0.445068 -0.193115 0.734192 1441740972 -0.462463 -0.474854 -0.144165 0.734741 1441740972 -0.462463 -0.474854 -0.144165 0.734741 1441740972 -0.462463 -0.474854 -0.144165 0.734741 1441740972 -0.462463 -0.474854 -0.144165 0.734741 1441740972 -0.462463 -0.474854 -0.144165 0.734741 1441740972 -0.462463 -0.474854 -0.144165 0.734741 1441740972 -0.462463 -0.474854 -0.144165 0.734741 1441740972 -0.294800 -0.596863 -0.313232 0.677307 1441740972 -0.294800 -0.596863 -0.313232 0.677307 1441740972 -0.294800 -0.596863 -0.313232 0.677307 1441740972 -0.294800 -0.596863 -0.313232 0.677307 1441740972 -0.294800 -0.596863 -0.313232 0.677307 1441740972 -0.294800 -0.596863 -0.313232 0.677307 1441740972 0.013855 -0.646606 -0.481995 0.591125 1441740972 0.013855 -0.646606 -0.481995 0.591125 1441740972 0.013855 -0.646606 -0.481995 0.591125 1441740972 0.013855 -0.646606 -0.481995 0.591125 1441740972 0.306580 -0.623657 -0.597290 0.400391 1441740972 0.306580 -0.623657 -0.597290 0.400391 1441740972 0.306580 -0.623657 -0.597290 0.400391 1441740972 0.306580 -0.623657 -0.597290 0.400391 1441740972 0.306580 -0.623657 -0.597290 0.400391 1441740972 0.306580 -0.623657 -0.597290 0.400391 1441740972 0.492371 -0.563354 -0.633423 0.197510 1441740972 0.492371 -0.563354 -0.633423 0.197510 1441740972 0.492371 -0.563354 -0.633423 0.197510 1441740972 0.492371 -0.563354 -0.633423 0.197510 1441740972 0.492371 -0.563354 -0.633423 0.197510 1441740972 0.492371 -0.563354 -0.633423 0.197510 1441740972 0.492371 -0.563354 -0.633423 0.197510 1441740972 0.609009 -0.483826 -0.627136 0.042053 1441740972 0.609009 -0.483826 -0.627136 0.042053 1441740972 0.609009 -0.483826 -0.627136 0.042053 1441740972 0.609009 -0.483826 -0.627136 0.042053 1441740972 0.609009 -0.483826 -0.627136 0.042053 1441740972 0.609009 -0.483826 -0.627136 0.042053 1441740972 0.674316 -0.399170 -0.615662 -0.083496 1441740972 0.674316 -0.399170 -0.615662 -0.083496 1441740973 0.674316 -0.399170 -0.615662 -0.083496 1441740973 0.674316 -0.399170 -0.615662 -0.083496 1441740973 0.674316 -0.399170 -0.615662 -0.083496 1441740973 0.674316 -0.399170 -0.615662 -0.083496 1441740973 0.717346 -0.318176 -0.587463 -0.197815 1441740973 0.717346 -0.318176 -0.587463 -0.197815 1441740973 0.717346 -0.318176 -0.587463 -0.197815 1441740973 0.717346 -0.318176 -0.587463 -0.197815 1441740973 0.717346 -0.318176 -0.587463 -0.197815 1441740973 0.717346 -0.318176 -0.587463 -0.197815 1441740973 0.739746 -0.235229 -0.562439 -0.284851 1441740973 0.739746 -0.235229 -0.562439 -0.284851 1441740973 0.739746 -0.235229 -0.562439 -0.284851 1441740973 0.739746 -0.235229 -0.562439 -0.284851 1441740973 0.739746 -0.235229 -0.562439 -0.284851 1441740973 0.739746 -0.235229 -0.562439 -0.284851 1441740973 0.742371 -0.200745 -0.524597 -0.365295 1441740973 0.742371 -0.200745 -0.524597 -0.365295 1441740973 0.742371 -0.200745 -0.524597 -0.365295 1441740973 0.742371 -0.200745 -0.524597 -0.365295 1441740973 0.742371 -0.200745 -0.524597 -0.365295 1441740973 0.742371 -0.200745 -0.524597 -0.365295 1441740973 0.740112 -0.206360 -0.478149 -0.425476 1441740973 0.740112 -0.206360 -0.478149 -0.425476 1441740973 0.740112 -0.206360 -0.478149 -0.425476 1441740973 0.740112 -0.206360 -0.478149 -0.425476 1441740973 0.740112 -0.206360 -0.478149 -0.425476 1441740973 0.740112 -0.206360 -0.478149 -0.425476 1441740973 0.740540 -0.198486 -0.468994 -0.438477 1441740973 0.740540 -0.198486 -0.468994 -0.438477 1441740973 0.740540 -0.198486 -0.468994 -0.438477 1441740973 0.740540 -0.198486 -0.468994 -0.438477 1441740973 0.740540 -0.198486 -0.468994 -0.438477 1441740973 0.740540 -0.198486 -0.468994 -0.438477 1441740973 0.740540 -0.198486 -0.468994 -0.438477 1441740973 0.736023 -0.216919 -0.486938 -0.417297 1441740973 0.736023 -0.216919 -0.486938 -0.417297 1441740973 0.736023 -0.216919 -0.486938 -0.417297 1441740973 0.736023 -0.216919 -0.486938 -0.417297 1441740973 0.736023 -0.216919 -0.486938 -0.417297 1441740973 0.736023 -0.216919 -0.486938 -0.417297 1441740973 0.725159 -0.266541 -0.529358 -0.350586 1441740973 0.725159 -0.266541 -0.529358 -0.350586 1441740973 0.725159 -0.266541 -0.529358 -0.350586 1441740973 0.725159 -0.266541 -0.529358 -0.350586 1441740973 0.725159 -0.266541 -0.529358 -0.350586 1441740973 0.725159 -0.266541 -0.529358 -0.350586 1441740973 0.709900 -0.324768 -0.575378 -0.244202 1441740973 0.709900 -0.324768 -0.575378 -0.244202 1441740973 0.709900 -0.324768 -0.575378 -0.244202 1441740973 0.709900 -0.324768 -0.575378 -0.244202 1441740973 0.709900 -0.324768 -0.575378 -0.244202 1441740973 0.709900 -0.324768 -0.575378 -0.244202 1441740973 0.663696 -0.402039 -0.622192 -0.103638 1441740973 0.663696 -0.402039 -0.622192 -0.103638 1441740973 0.663696 -0.402039 -0.622192 -0.103638 1441740973 0.663696 -0.402039 -0.622192 -0.103638 1441740973 0.663696 -0.402039 -0.622192 -0.103638 1441740973 0.663696 -0.402039 -0.622192 -0.103638 1441740973 0.559937 -0.509216 -0.652039 0.044800 1441740973 0.559937 -0.509216 -0.652039 0.044800 1441740973 0.559937 -0.509216 -0.652039 0.044800 1441740973 0.559937 -0.509216 -0.652039 0.044800 1441740973 0.559937 -0.509216 -0.652039 0.044800 1441740973 0.559937 -0.509216 -0.652039 0.044800 1441740973 0.392883 -0.612610 -0.654968 0.203491 1441740973 0.392883 -0.612610 -0.654968 0.203491 1441740973 0.392883 -0.612610 -0.654968 0.203491 1441740973 0.392883 -0.612610 -0.654968 0.203491 1441740973 0.392883 -0.612610 -0.654968 0.203491 1441740973 0.392883 -0.612610 -0.654968 0.203491 1441740973 0.169312 -0.655945 -0.620483 0.395142 1441740973 0.169312 -0.655945 -0.620483 0.395142 1441740973 0.169312 -0.655945 -0.620483 0.395142 1441740973 0.169312 -0.655945 -0.620483 0.395142 1441740973 -0.117981 -0.625061 -0.512695 0.576660 1441740973 -0.117981 -0.625061 -0.512695 0.576660 1441740973 -0.117981 -0.625061 -0.512695 0.576660 1441740973 -0.117981 -0.625061 -0.512695 0.576660 1441740973 -0.117981 -0.625061 -0.512695 0.576660 1441740973 -0.117981 -0.625061 -0.512695 0.576660 1441740973 -0.410278 -0.505737 -0.355225 0.670654 1441740973 -0.410278 -0.505737 -0.355225 0.670654 1441740973 -0.410278 -0.505737 -0.355225 0.670654 1441740973 -0.410278 -0.505737 -0.355225 0.670654 1441740973 -0.410278 -0.505737 -0.355225 0.670654 1441740973 -0.410278 -0.505737 -0.355225 0.670654 1441740973 -0.570007 -0.387512 -0.143188 0.710205 1441740973 -0.570007 -0.387512 -0.143188 0.710205 1441740973 -0.570007 -0.387512 -0.143188 0.710205 1441740973 -0.570007 -0.387512 -0.143188 0.710205 1441740973 -0.570007 -0.387512 -0.143188 0.710205 1441740973 -0.570007 -0.387512 -0.143188 0.710205 1441740973 -0.530457 -0.447815 -0.096191 0.713318 1441740973 -0.530457 -0.447815 -0.096191 0.713318 1441740973 -0.530457 -0.447815 -0.096191 0.713318 1441740973 -0.530457 -0.447815 -0.096191 0.713318 1441740973 -0.530457 -0.447815 -0.096191 0.713318 1441740973 -0.530457 -0.447815 -0.096191 0.713318 1441740973 -0.382141 -0.568970 -0.263367 0.678955 1441740973 -0.382141 -0.568970 -0.263367 0.678955 1441740973 -0.382141 -0.568970 -0.263367 0.678955 1441740973 -0.382141 -0.568970 -0.263367 0.678955 1441740973 -0.382141 -0.568970 -0.263367 0.678955 1441740973 -0.382141 -0.568970 -0.263367 0.678955 1441740973 -0.065430 -0.659668 -0.435547 0.609009 1441740973 -0.065430 -0.659668 -0.435547 0.609009 1441740973 -0.065430 -0.659668 -0.435547 0.609009 1441740974 -0.065430 -0.659668 -0.435547 0.609009 1441740974 -0.065430 -0.659668 -0.435547 0.609009 1441740974 0.257446 -0.632874 -0.576721 0.447937 1441740974 0.257446 -0.632874 -0.576721 0.447937 1441740974 0.257446 -0.632874 -0.576721 0.447937 1441740974 0.257446 -0.632874 -0.576721 0.447937 1441740974 0.257446 -0.632874 -0.576721 0.447937 1441740974 0.257446 -0.632874 -0.576721 0.447937 1441740974 0.537720 -0.492004 -0.624817 0.280151 1441740974 0.537720 -0.492004 -0.624817 0.280151 1441740974 0.537720 -0.492004 -0.624817 0.280151 1441740974 0.537720 -0.492004 -0.624817 0.280151 1441740974 0.537720 -0.492004 -0.624817 0.280151 1441740974 0.537720 -0.492004 -0.624817 0.280151 1441740974 0.537720 -0.492004 -0.624817 0.280151 1441740974 0.648682 -0.410339 -0.636169 0.078308 1441740974 0.648682 -0.410339 -0.636169 0.078308 1441740974 0.648682 -0.410339 -0.636169 0.078308 1441740974 0.648682 -0.410339 -0.636169 0.078308 1441740974 0.648682 -0.410339 -0.636169 0.078308 1441740974 0.648682 -0.410339 -0.636169 0.078308 1441740974 0.660461 -0.395813 -0.631104 -0.093933 1441740974 0.660461 -0.395813 -0.631104 -0.093933 1441740974 0.660461 -0.395813 -0.631104 -0.093933 1441740974 0.660461 -0.395813 -0.631104 -0.093933 1441740974 0.660461 -0.395813 -0.631104 -0.093933 1441740974 0.660461 -0.395813 -0.631104 -0.093933 1441740974 0.694702 -0.320801 -0.605835 -0.217957 1441740974 0.694702 -0.320801 -0.605835 -0.217957 1441740974 0.694702 -0.320801 -0.605835 -0.217957 1441740974 0.694702 -0.320801 -0.605835 -0.217957 1441740974 0.694702 -0.320801 -0.605835 -0.217957 1441740974 0.694702 -0.320801 -0.605835 -0.217957 1441740974 0.694702 -0.320801 -0.605835 -0.217957 1441740974 0.711304 -0.256775 -0.574585 -0.312988 1441740974 0.711304 -0.256775 -0.574585 -0.312988 1441740974 0.711304 -0.256775 -0.574585 -0.312988 1441740974 0.711304 -0.256775 -0.574585 -0.312988 1441740974 0.711304 -0.256775 -0.574585 -0.312988 1441740974 0.711304 -0.256775 -0.574585 -0.312988 1441740974 0.711487 -0.233948 -0.541443 -0.381958 1441740974 0.711487 -0.233948 -0.541443 -0.381958 1441740974 0.711487 -0.233948 -0.541443 -0.381958 1441740974 0.711487 -0.233948 -0.541443 -0.381958 1441740974 0.711487 -0.233948 -0.541443 -0.381958 1441740974 0.711487 -0.233948 -0.541443 -0.381958 1441740974 0.711487 -0.233948 -0.541443 -0.381958 1441740974 0.709839 -0.250549 -0.509277 -0.417114 1441740974 0.709839 -0.250549 -0.509277 -0.417114 1441740974 0.709839 -0.250549 -0.509277 -0.417114 1441740974 0.709839 -0.250549 -0.509277 -0.417114 1441740974 0.709839 -0.250549 -0.509277 -0.417114 1441740974 0.709839 -0.250549 -0.509277 -0.417114 1441740974 0.709839 -0.250549 -0.509277 -0.417114 1441740974 0.707886 -0.276550 -0.515259 -0.396240 1441740974 0.707886 -0.276550 -0.515259 -0.396240 1441740974 0.707886 -0.276550 -0.515259 -0.396240 1441740974 0.707886 -0.276550 -0.515259 -0.396240 1441740974 0.707886 -0.276550 -0.515259 -0.396240 1441740974 0.707886 -0.276550 -0.515259 -0.396240 1441740974 0.692322 -0.330139 -0.553223 -0.325073 1441740974 0.692322 -0.330139 -0.553223 -0.325073 1441740974 0.672058 -0.384338 -0.597290 -0.209595 1441740974 0.672058 -0.384338 -0.597290 -0.209595 1441740974 0.672058 -0.384338 -0.597290 -0.209595 1441740974 0.672058 -0.384338 -0.597290 -0.209595 1441740974 0.643555 -0.440491 -0.622681 -0.064392 1441740974 0.643555 -0.440491 -0.622681 -0.064392 1441740974 0.643555 -0.440491 -0.622681 -0.064392 1441740974 0.643555 -0.440491 -0.622681 -0.064392 1441740974 0.643555 -0.440491 -0.622681 -0.064392 1441740974 0.643555 -0.440491 -0.622681 -0.064392 1441740974 0.643555 -0.440491 -0.622681 -0.064392 1441740974 0.557983 -0.532166 -0.630005 0.092529 1441740974 0.557983 -0.532166 -0.630005 0.092529 1441740974 0.557983 -0.532166 -0.630005 0.092529 1441740974 0.557983 -0.532166 -0.630005 0.092529 1441740974 0.557983 -0.532166 -0.630005 0.092529 1441740974 0.557983 -0.532166 -0.630005 0.092529 1441740974 0.395874 -0.636719 -0.624451 0.219055 1441740974 0.395874 -0.636719 -0.624451 0.219055 1441740974 0.395874 -0.636719 -0.624451 0.219055 1441740974 0.395874 -0.636719 -0.624451 0.219055 1441740974 0.395874 -0.636719 -0.624451 0.219055 1441740974 0.202881 -0.690247 -0.604370 0.342285 1441740974 0.202881 -0.690247 -0.604370 0.342285 1441740974 0.202881 -0.690247 -0.604370 0.342285 1441740974 0.202881 -0.690247 -0.604370 0.342285 1441740974 0.202881 -0.690247 -0.604370 0.342285 1441740974 0.202881 -0.690247 -0.604370 0.342285 1441740974 -0.028137 -0.674438 -0.543396 0.499084 1441740974 -0.028137 -0.674438 -0.543396 0.499084 1441740974 -0.028137 -0.674438 -0.543396 0.499084 1441740974 -0.028137 -0.674438 -0.543396 0.499084 1441740974 -0.028137 -0.674438 -0.543396 0.499084 1441740974 -0.028137 -0.674438 -0.543396 0.499084 1441740974 -0.294128 -0.571167 -0.413879 0.644958 1441740974 -0.294128 -0.571167 -0.413879 0.644958 1441740974 -0.294128 -0.571167 -0.413879 0.644958 1441740974 -0.294128 -0.571167 -0.413879 0.644958 1441740974 -0.294128 -0.571167 -0.413879 0.644958 1441740974 -0.294128 -0.571167 -0.413879 0.644958 1441740974 -0.294128 -0.571167 -0.413879 0.644958 1441740974 -0.526062 -0.412842 -0.221741 0.709717 1441740974 -0.526062 -0.412842 -0.221741 0.709717 1441740974 -0.526062 -0.412842 -0.221741 0.709717 1441740975 -0.526062 -0.412842 -0.221741 0.709717 1441740975 -0.526062 -0.412842 -0.221741 0.709717 1441740975 -0.558228 -0.402832 -0.091614 0.719543 1441740975 -0.558228 -0.402832 -0.091614 0.719543 1441740975 -0.558228 -0.402832 -0.091614 0.719543 1441740975 -0.558228 -0.402832 -0.091614 0.719543 1441740975 -0.558228 -0.402832 -0.091614 0.719543 1441740975 -0.558228 -0.402832 -0.091614 0.719543 1441740975 -0.448059 -0.529724 -0.213867 0.687683 1441740975 -0.448059 -0.529724 -0.213867 0.687683 1441740975 -0.448059 -0.529724 -0.213867 0.687683 1441740975 -0.448059 -0.529724 -0.213867 0.687683 1441740975 -0.448059 -0.529724 -0.213867 0.687683 1441740975 -0.165649 -0.636108 -0.377380 0.652344 1441740975 -0.165649 -0.636108 -0.377380 0.652344 1441740975 -0.165649 -0.636108 -0.377380 0.652344 1441740975 -0.165649 -0.636108 -0.377380 0.652344 1441740975 -0.165649 -0.636108 -0.377380 0.652344 1441740975 -0.165649 -0.636108 -0.377380 0.652344 1441740975 0.190491 -0.648499 -0.530212 0.511963 1441740975 0.190491 -0.648499 -0.530212 0.511963 1441740975 0.190491 -0.648499 -0.530212 0.511963 1441740975 0.190491 -0.648499 -0.530212 0.511963 1441740975 0.491821 -0.545776 -0.594177 0.327454 1441740975 0.491821 -0.545776 -0.594177 0.327454 1441740975 0.491821 -0.545776 -0.594177 0.327454 1441740975 0.491821 -0.545776 -0.594177 0.327454 1441740975 0.491821 -0.545776 -0.594177 0.327454 1441740975 0.599365 -0.492493 -0.620483 0.115051 1441740975 0.599365 -0.492493 -0.620483 0.115051 1441740975 0.599365 -0.492493 -0.620483 0.115051 1441740975 0.647705 -0.412781 -0.640137 -0.019775 1441740975 0.647705 -0.412781 -0.640137 -0.019775 1441740975 0.647705 -0.412781 -0.640137 -0.019775 1441740975 0.647705 -0.412781 -0.640137 -0.019775 1441740975 0.647705 -0.412781 -0.640137 -0.019775 1441740975 0.647705 -0.412781 -0.640137 -0.019775 1441740975 0.647705 -0.412781 -0.640137 -0.019775 1441740975 0.693665 -0.292603 -0.643188 -0.139771 1441740975 0.693665 -0.292603 -0.643188 -0.139771 1441740975 0.693665 -0.292603 -0.643188 -0.139771 1441740975 0.693665 -0.292603 -0.643188 -0.139771 1441740975 0.693665 -0.292603 -0.643188 -0.139771 1441740975 0.693665 -0.292603 -0.643188 -0.139771 1441740975 0.708435 -0.198303 -0.637817 -0.228088 1441740975 0.708435 -0.198303 -0.637817 -0.228088 1441740975 0.708435 -0.198303 -0.637817 -0.228088 1441740975 0.708435 -0.198303 -0.637817 -0.228088 1441740975 0.708435 -0.198303 -0.637817 -0.228088 1441740975 0.708435 -0.198303 -0.637817 -0.228088 1441740975 0.708435 -0.198303 -0.637817 -0.228088 1441740975 0.700623 -0.193970 -0.610168 -0.315063 1441740975 0.700623 -0.193970 -0.610168 -0.315063 1441740975 0.700623 -0.193970 -0.610168 -0.315063 1441740975 0.700623 -0.193970 -0.610168 -0.315063 1441740975 0.700623 -0.193970 -0.610168 -0.315063 1441740975 0.700623 -0.193970 -0.610168 -0.315063 1441740975 0.694946 -0.240051 -0.560486 -0.381104 1441740975 0.694946 -0.240051 -0.560486 -0.381104 1441740975 0.694946 -0.240051 -0.560486 -0.381104 1441740975 0.694946 -0.240051 -0.560486 -0.381104 1441740975 0.694946 -0.240051 -0.560486 -0.381104 1441740975 0.694946 -0.240051 -0.560486 -0.381104 1441740975 0.694946 -0.240051 -0.560486 -0.381104 1441740975 0.696716 -0.252197 -0.560852 -0.369385 1441740975 0.696716 -0.252197 -0.560852 -0.369385 1441740975 0.696716 -0.252197 -0.560852 -0.369385 1441740975 0.696716 -0.252197 -0.560852 -0.369385 1441740975 0.696716 -0.252197 -0.560852 -0.369385 1441740975 0.696716 -0.252197 -0.560852 -0.369385 1441740975 0.686340 -0.301208 -0.587158 -0.305664 1441740975 0.686340 -0.301208 -0.587158 -0.305664 1441740975 0.686340 -0.301208 -0.587158 -0.305664 1441740975 0.686340 -0.301208 -0.587158 -0.305664 1441740975 0.686340 -0.301208 -0.587158 -0.305664 1441740975 0.686340 -0.301208 -0.587158 -0.305664 1441740975 0.666626 -0.366333 -0.619629 -0.193665 1441740975 0.666626 -0.366333 -0.619629 -0.193665 1441740975 0.666626 -0.366333 -0.619629 -0.193665 1441740975 0.666626 -0.366333 -0.619629 -0.193665 1441740975 0.666626 -0.366333 -0.619629 -0.193665 1441740975 0.666626 -0.366333 -0.619629 -0.193665 1441740975 0.649963 -0.432495 -0.621826 -0.062134 1441740975 0.649963 -0.432495 -0.621826 -0.062134 1441740975 0.649963 -0.432495 -0.621826 -0.062134 1441740975 0.649963 -0.432495 -0.621826 -0.062134 1441740975 0.649963 -0.432495 -0.621826 -0.062134 1441740975 0.649963 -0.432495 -0.621826 -0.062134 1441740975 0.573242 -0.540527 -0.610596 0.080078 1441740975 0.573242 -0.540527 -0.610596 0.080078 1441740975 0.573242 -0.540527 -0.610596 0.080078 1441740975 0.573242 -0.540527 -0.610596 0.080078 1441740975 0.573242 -0.540527 -0.610596 0.080078 1441740975 0.573242 -0.540527 -0.610596 0.080078 1441740975 0.412354 -0.643127 -0.603577 0.228088 1441740975 0.412354 -0.643127 -0.603577 0.228088 1441740975 0.412354 -0.643127 -0.603577 0.228088 1441740975 0.412354 -0.643127 -0.603577 0.228088 1441740975 0.412354 -0.643127 -0.603577 0.228088 1441740975 0.196838 -0.690308 -0.574768 0.392944 1441740975 0.196838 -0.690308 -0.574768 0.392944 1441740975 0.196838 -0.690308 -0.574768 0.392944 1441740975 0.196838 -0.690308 -0.574768 0.392944 1441740975 0.196838 -0.690308 -0.574768 0.392944 1441740976 -0.086731 -0.641113 -0.487854 0.586121 1441740976 -0.086731 -0.641113 -0.487854 0.586121 1441740976 -0.086731 -0.641113 -0.487854 0.586121 1441740976 -0.086731 -0.641113 -0.487854 0.586121 1441740976 -0.086731 -0.641113 -0.487854 0.586121 1441740976 -0.086731 -0.641113 -0.487854 0.586121 1441740976 -0.363770 -0.500305 -0.302612 0.725098 1441740976 -0.363770 -0.500305 -0.302612 0.725098 1441740976 -0.363770 -0.500305 -0.302612 0.725098 1441740976 -0.363770 -0.500305 -0.302612 0.725098 1441740976 -0.363770 -0.500305 -0.302612 0.725098 1441740976 -0.363770 -0.500305 -0.302612 0.725098 1441740976 -0.363770 -0.500305 -0.302612 0.725098 1441740976 -0.569702 -0.349854 -0.074524 0.739929 1441740976 -0.569702 -0.349854 -0.074524 0.739929 1441740976 -0.569702 -0.349854 -0.074524 0.739929 1441740976 -0.569702 -0.349854 -0.074524 0.739929 1441740976 -0.569702 -0.349854 -0.074524 0.739929 1441740976 -0.571716 -0.369812 0.032288 0.731689 1441740976 -0.571716 -0.369812 0.032288 0.731689 1441740976 -0.571716 -0.369812 0.032288 0.731689 1441740976 -0.571716 -0.369812 0.032288 0.731689 1441740976 -0.571716 -0.369812 0.032288 0.731689 1441740976 -0.571716 -0.369812 0.032288 0.731689 1441740976 -0.477600 -0.499146 -0.116821 0.713501 1441740976 -0.477600 -0.499146 -0.116821 0.713501 1441740976 -0.477600 -0.499146 -0.116821 0.713501 1441740976 -0.477600 -0.499146 -0.116821 0.713501 1441740976 -0.477600 -0.499146 -0.116821 0.713501 1441740976 -0.477600 -0.499146 -0.116821 0.713501 1441740976 -0.203857 -0.632629 -0.286926 0.689880 1441740976 -0.203857 -0.632629 -0.286926 0.689880 1441740976 -0.203857 -0.632629 -0.286926 0.689880 1441740976 -0.203857 -0.632629 -0.286926 0.689880 1441740976 -0.203857 -0.632629 -0.286926 0.689880 1441740976 -0.203857 -0.632629 -0.286926 0.689880 1441740976 0.104370 -0.677246 -0.473938 0.553040 1441740976 0.104370 -0.677246 -0.473938 0.553040 1441740976 0.104370 -0.677246 -0.473938 0.553040 1441740976 0.104370 -0.677246 -0.473938 0.553040 1441740976 0.104370 -0.677246 -0.473938 0.553040 1441740976 0.104370 -0.677246 -0.473938 0.553040 1441740976 0.400940 -0.610657 -0.578308 0.363159 1441740976 0.400940 -0.610657 -0.578308 0.363159 1441740976 0.400940 -0.610657 -0.578308 0.363159 1441740976 0.564819 -0.532288 -0.617188 0.129395 1441740976 0.564819 -0.532288 -0.617188 0.129395 1441740976 0.564819 -0.532288 -0.617188 0.129395 1441740976 0.564819 -0.532288 -0.617188 0.129395 1441740976 0.564819 -0.532288 -0.617188 0.129395 1441740976 0.564819 -0.532288 -0.617188 0.129395 1441740976 0.601685 -0.510498 -0.610535 -0.068054 1441740976 0.601685 -0.510498 -0.610535 -0.068054 1441740976 0.601685 -0.510498 -0.610535 -0.068054 1441740976 0.601685 -0.510498 -0.610535 -0.068054 1441740976 0.601685 -0.510498 -0.610535 -0.068054 1441740976 0.601685 -0.510498 -0.610535 -0.068054 1441740976 0.662170 -0.413574 -0.595825 -0.188416 1441740976 0.662170 -0.413574 -0.595825 -0.188416 1441740976 0.662170 -0.413574 -0.595825 -0.188416 1441740976 0.662170 -0.413574 -0.595825 -0.188416 1441740976 0.662170 -0.413574 -0.595825 -0.188416 1441740976 0.662170 -0.413574 -0.595825 -0.188416 1441740976 0.662170 -0.413574 -0.595825 -0.188416 1441740976 0.696167 -0.320801 -0.579712 -0.276489 1441740976 0.696167 -0.320801 -0.579712 -0.276489 1441740976 0.696167 -0.320801 -0.579712 -0.276489 1441740976 0.696167 -0.320801 -0.579712 -0.276489 1441740976 0.696167 -0.320801 -0.579712 -0.276489 1441740976 0.696167 -0.320801 -0.579712 -0.276489 1441740976 0.701050 -0.284058 -0.554626 -0.346741 1441740976 0.701050 -0.284058 -0.554626 -0.346741 1441740976 0.701050 -0.284058 -0.554626 -0.346741 1441740976 0.701050 -0.284058 -0.554626 -0.346741 1441740976 0.701050 -0.284058 -0.554626 -0.346741 1441740976 0.701050 -0.284058 -0.554626 -0.346741 1441740976 0.701050 -0.284058 -0.554626 -0.346741 1441740976 0.701965 -0.290344 -0.520203 -0.390320 1441740976 0.701965 -0.290344 -0.520203 -0.390320 1441740976 0.701965 -0.290344 -0.520203 -0.390320 1441740976 0.701965 -0.290344 -0.520203 -0.390320 1441740976 0.701965 -0.290344 -0.520203 -0.390320 1441740976 0.701965 -0.290344 -0.520203 -0.390320 1441740976 0.706116 -0.292847 -0.524170 -0.375427 1441740976 0.706116 -0.292847 -0.524170 -0.375427 1441740976 0.706116 -0.292847 -0.524170 -0.375427 1441740976 0.706116 -0.292847 -0.524170 -0.375427 1441740976 0.706116 -0.292847 -0.524170 -0.375427 1441740976 0.706116 -0.292847 -0.524170 -0.375427 1441740976 0.706116 -0.292847 -0.524170 -0.375427 1441740976 0.688110 -0.352783 -0.554626 -0.307251 1441740976 0.688110 -0.352783 -0.554626 -0.307251 1441740976 0.688110 -0.352783 -0.554626 -0.307251 1441740976 0.688110 -0.352783 -0.554626 -0.307251 1441740976 0.688110 -0.352783 -0.554626 -0.307251 1441740976 0.655090 -0.423950 -0.597656 -0.184265 1441740976 0.655090 -0.423950 -0.597656 -0.184265 1441740976 0.655090 -0.423950 -0.597656 -0.184265 1441740976 0.655090 -0.423950 -0.597656 -0.184265 1441740976 0.655090 -0.423950 -0.597656 -0.184265 1441740976 0.627625 -0.460571 -0.627686 0.004883 1441740976 0.627625 -0.460571 -0.627686 0.004883 1441740976 0.627625 -0.460571 -0.627686 0.004883 1441740976 0.627625 -0.460571 -0.627686 0.004883 1441740976 0.627625 -0.460571 -0.627686 0.004883 1441740976 0.627625 -0.460571 -0.627686 0.004883 1441740977 0.568115 -0.519226 -0.613831 0.175781 1441740977 0.568115 -0.519226 -0.613831 0.175781 1441740977 0.568115 -0.519226 -0.613831 0.175781 1441740977 0.568115 -0.519226 -0.613831 0.175781 1441740977 0.568115 -0.519226 -0.613831 0.175781 1441740977 0.568115 -0.519226 -0.613831 0.175781 1441740977 0.403198 -0.622437 -0.591675 0.316223 1441740977 0.403198 -0.622437 -0.591675 0.316223 1441740977 0.403198 -0.622437 -0.591675 0.316223 1441740977 0.403198 -0.622437 -0.591675 0.316223 1441740977 0.403198 -0.622437 -0.591675 0.316223 1441740977 0.403198 -0.622437 -0.591675 0.316223 1441740977 0.171631 -0.682922 -0.562683 0.433105 1441740977 0.171631 -0.682922 -0.562683 0.433105 1441740977 0.171631 -0.682922 -0.562683 0.433105 1441740977 0.171631 -0.682922 -0.562683 0.433105 1441740977 0.171631 -0.682922 -0.562683 0.433105 1441740977 -0.127808 -0.624084 -0.469360 0.611511 1441740977 -0.127808 -0.624084 -0.469360 0.611511 1441740977 -0.127808 -0.624084 -0.469360 0.611511 1441740977 -0.127808 -0.624084 -0.469360 0.611511 1441740977 -0.127808 -0.624084 -0.469360 0.611511 1441740977 
0.655884 -0.156433 -0.702026 0.229187 1441740979 0.655884 -0.156433 -0.702026 0.229187 1441740979 0.655884 -0.156433 -0.702026 0.229187 1441740979 0.655884 -0.156433 -0.702026 0.229187 1441740979 0.655884 -0.156433 -0.702026 0.229187 1441740979 0.655884 -0.156433 -0.702026 0.229187 1441740979 0.661194 -0.157593 -0.703369 0.207886 1441740979 0.661194 -0.157593 -0.703369 0.207886 1441740979 0.661194 -0.157593 -0.703369 0.207886 1441740979 0.661194 -0.157593 -0.703369 0.207886 1441740979 0.661194 -0.157593 -0.703369 0.207886 1441740979 0.661194 -0.157593 -0.703369 0.207886 1441740979 0.667297 -0.160095 -0.704102 0.182556 1441740979 0.667297 -0.160095 -0.704102 0.182556 1441740979 0.667297 -0.160095 -0.704102 0.182556 1441740979 0.667297 -0.160095 -0.704102 0.182556 1441740979 0.667297 -0.160095 -0.704102 0.182556 1441740979 0.667297 -0.160095 -0.704102 0.182556 1441740979 0.667297 -0.160095 -0.704102 0.182556 1441740979 0.672852 -0.171143 -0.703308 0.152954 1441740979 0.672852 -0.171143 -0.703308 0.152954 1441740979 0.672852 -0.171143 -0.703308 0.152954 1441740979 0.672852 -0.171143 -0.703308 0.152954 1441740979 0.672852 -0.171143 -0.703308 0.152954 1441740979 0.672852 -0.171143 -0.703308 0.152954 1441740979 0.676147 -0.179382 -0.703003 0.128052 1441740979 0.676147 -0.179382 -0.703003 0.128052 1441740979 0.676147 -0.179382 -0.703003 0.128052 1441740979 0.676147 -0.179382 -0.703003 0.128052 1441740979 0.676147 -0.179382 -0.703003 0.128052 1441740979 0.676147 -0.179382 -0.703003 0.128052 1441740979 0.676636 -0.181335 -0.705200 0.109253 1441740979 0.676636 -0.181335 -0.705200 0.109253 1441740979 0.676636 -0.181335 -0.705200 0.109253 1441740979 0.676636 -0.181335 -0.705200 0.109253 1441740979 0.676636 -0.181335 -0.705200 0.109253 1441740979 0.676636 -0.181335 -0.705200 0.109253 1441740979 0.676636 -0.181335 -0.705200 0.109253 1441740979 0.672607 -0.173950 -0.712646 0.097107 1441740979 0.672607 -0.173950 -0.712646 0.097107 1441740979 0.672607 -0.173950 -0.712646 0.097107 1441740979 0.672607 -0.173950 -0.712646 0.097107 1441740979 0.672607 -0.173950 -0.712646 0.097107 1441740979 0.672607 -0.173950 -0.712646 0.097107 1441740979 0.668091 -0.136963 -0.722900 0.110840 1441740979 0.668091 -0.136963 -0.722900 0.110840 1441740979 0.668213 -0.080444 -0.724915 0.146606 1441740979 0.668213 -0.080444 -0.724915 0.146606 1441740979 0.668213 -0.080444 -0.724915 0.146606 1441740979 0.668213 -0.080444 -0.724915 0.146606 1441740979 0.668213 -0.080444 -0.724915 0.146606 1441740979 0.668213 -0.080444 -0.724915 0.146606 1441740979 0.674377 -0.049316 -0.715149 0.177124 1441740979 0.674377 -0.049316 -0.715149 0.177124 1441740979 0.674377 -0.049316 -0.715149 0.177124 1441740979 0.674377 -0.049316 -0.715149 0.177124 1441740979 0.674377 -0.049316 -0.715149 0.177124 1441740979 0.686218 -0.079651 -0.701782 0.173950 1441740979 0.686218 -0.079651 -0.701782 0.173950 1441740979 0.686218 -0.079651 -0.701782 0.173950 1441740979 0.686218 -0.079651 -0.701782 0.173950 1441740979 0.686218 -0.079651 -0.701782 0.173950 1441740979 0.686218 -0.079651 -0.701782 0.173950 1441740979 0.686218 -0.079651 -0.701782 0.173950 1441740979 0.690430 -0.145020 -0.692810 0.149231 1441740979 0.690430 -0.145020 -0.692810 0.149231 1441740979 0.690430 -0.145020 -0.692810 0.149231 1441740979 0.690430 -0.145020 -0.692810 0.149231 1441740979 0.690430 -0.145020 -0.692810 0.149231 1441740979 0.690430 -0.145020 -0.692810 0.149231 1441740979 0.691650 -0.197876 -0.682434 0.129456 1441740979 0.691650 -0.197876 -0.682434 0.129456 1441740979 0.691650 -0.197876 -0.682434 0.129456 1441740979 0.691650 -0.197876 -0.682434 0.129456 1441740979 0.691650 -0.197876 -0.682434 0.129456 1441740979 0.691650 -0.197876 -0.682434 0.129456 1441740979 0.695190 -0.221130 -0.674683 0.112122 1441740979 0.695190 -0.221130 -0.674683 0.112122 1441740979 0.695190 -0.221130 -0.674683 0.112122 1441740979 0.695190 -0.221130 -0.674683 0.112122 1441740979 0.695190 -0.221130 -0.674683 0.112122 1441740979 0.695190 -0.221130 -0.674683 0.112122 1441740979 0.693176 -0.228455 -0.677246 0.093323 1441740979 0.693176 -0.228455 -0.677246 0.093323 1441740979 0.693176 -0.228455 -0.677246 0.093323 1441740979 0.693176 -0.228455 -0.677246 0.093323 1441740980 0.693176 -0.228455 -0.677246 0.093323 1441740980 0.693176 -0.228455 -0.677246 0.093323 1441740980 0.693176 -0.228455 -0.677246 0.093323 1441740980 0.691711 -0.198608 -0.687561 0.096497 1441740980 0.691711 -0.198608 -0.687561 0.096497 1441740980 0.691711 -0.198608 -0.687561 0.096497 1441740980 0.691711 -0.198608 -0.687561 0.096497 1441740980 0.691711 -0.198608 -0.687561 0.096497 1441740980 0.693176 -0.155884 -0.695618 0.106323 1441740980 0.693176 -0.155884 -0.695618 0.106323 1441740980 0.693176 -0.155884 -0.695618 0.106323 1441740980 0.693176 -0.155884 -0.695618 0.106323 1441740980 0.693176 -0.155884 -0.695618 0.106323 1441740980 0.693176 -0.155884 -0.695618 0.106323 1441740980 0.693176 -0.155884 -0.695618 0.106323 1441740980 0.695251 -0.123779 -0.700073 0.105713 1441740980 0.695251 -0.123779 -0.700073 0.105713 1441740980 0.695251 -0.123779 -0.700073 0.105713 1441740980 0.695251 -0.123779 -0.700073 0.105713 1441740980 0.695251 -0.123779 -0.700073 0.105713 1441740980 0.695251 -0.123779 -0.700073 0.105713 1441740980 0.699097 -0.118652 -0.699158 0.091858 1441740980 0.699097 -0.118652 -0.699158 0.091858 1441740980 0.699097 -0.118652 -0.699158 0.091858 1441740980 0.699097 -0.118652 -0.699158 0.091858 1441740980 0.699097 -0.118652 -0.699158 0.091858 1441740980 0.699097 -0.118652 -0.699158 0.091858 1441740980 0.699829 -0.135864 -0.697754 0.070496 1441740980 0.699829 -0.135864 -0.697754 0.070496 1441740980 0.699829 -0.135864 -0.697754 0.070496 1441740980 0.699829 -0.135864 -0.697754 0.070496 1441740980 0.699829 -0.135864 -0.697754 0.070496 1441740980 0.699829 -0.135864 -0.697754 0.070496 1441740980 0.699829 -0.135864 -0.697754 0.070496 1441740980 0.697510 -0.141907 -0.700439 0.051819 1441740980 0.697510 -0.141907 -0.700439 0.051819 1441740980 0.697510 -0.141907 -0.700439 0.051819 1441740980 0.697510 -0.141907 -0.700439 0.051819 1441740980 0.697510 -0.141907 -0.700439 0.051819 1441740980 0.697510 -0.141907 -0.700439 0.051819 1441740980 0.695007 -0.122925 -0.706726 0.049438 1441740980 0.695007 -0.122925 -0.706726 0.049438 1441740980 0.695007 -0.122925 -0.706726 0.049438 1441740980 0.695007 -0.122925 -0.706726 0.049438 1441740980 0.695007 -0.122925 -0.706726 0.049438 1441740980 0.695007 -0.122925 -0.706726 0.049438 1441740980 0.693298 -0.104553 -0.710815 0.056458 1441740980 0.693298 -0.104553 -0.710815 0.056458 1441740980 0.693298 -0.104553 -0.710815 0.056458 1441740980 0.693298 -0.104553 -0.710815 0.056458 1441740980 0.693298 -0.104553 -0.710815 0.056458 1441740980 0.693298 -0.104553 -0.710815 0.056458 1441740980 0.692566 -0.108093 -0.710510 0.062012 1441740980 0.692566 -0.108093 -0.710510 0.062012 1441740980 0.692566 -0.108093 -0.710510 0.062012 1441740980 0.692566 -0.108093 -0.710510 0.062012 1441740980 0.692566 -0.108093 -0.710510 0.062012 1441740980 0.692566 -0.108093 -0.710510 0.062012 1441740980 0.690735 -0.123535 -0.709473 0.065369 1441740980 0.690735 -0.123535 -0.709473 0.065369 1441740980 0.690735 -0.123535 -0.709473 0.065369 1441740980 0.690735 -0.123535 -0.709473 0.065369 1441740980 0.690735 -0.123535 -0.709473 0.065369 1441740980 0.690735 -0.123535 -0.709473 0.065369 1441740980 0.688843 -0.134827 -0.708801 0.070251 1441740980 0.688843 -0.134827 -0.708801 0.070251 1441740980 0.688843 -0.134827 -0.708801 0.070251 1441740980 0.688843 -0.134827 -0.708801 0.070251 1441740980 0.688843 -0.134827 -0.708801 0.070251 1441740980 0.688843 -0.134827 -0.708801 0.070251 1441740980 0.688477 -0.141724 -0.707214 0.075745 1441740980 0.688477 -0.141724 -0.707214 0.075745 1441740980 0.688477 -0.141724 -0.707214 0.075745 1441740980 0.688477 -0.141724 -0.707214 0.075745 1441740980 0.688477 -0.141724 -0.707214 0.075745 1441740980 0.688477 -0.141724 -0.707214 0.075745 1441740980 0.687805 -0.147095 -0.706299 0.080139 1441740980 0.687805 -0.147095 -0.706299 0.080139 1441740980 0.687805 -0.147095 -0.706299 0.080139 1441740980 0.687805 -0.147095 -0.706299 0.080139 1441740980 0.687805 -0.147095 -0.706299 0.080139 1441740980 0.684814 -0.135925 -0.710266 0.089539 1441740980 0.684814 -0.135925 -0.710266 0.089539 1441740980 0.684814 -0.135925 -0.710266 0.089539 1441740980 0.684814 -0.135925 -0.710266 0.089539 1441740980 0.684814 -0.135925 -0.710266 0.089539 1441740980 0.684814 -0.135925 -0.710266 0.089539 1441740980 0.679199 -0.088440 -0.718079 0.123352 1441740980 0.679199 -0.088440 -0.718079 0.123352 1441740980 0.679199 -0.088440 -0.718079 0.123352 1441740980 0.679199 -0.088440 -0.718079 0.123352 1441740980 0.679199 -0.088440 -0.718079 0.123352 1441740980 0.679199 -0.088440 -0.718079 0.123352 1441740980 0.676636 -0.027832 -0.714600 0.175171 1441740980 0.676636 -0.027832 -0.714600 0.175171 1441740980 0.676636 -0.027832 -0.714600 0.175171 1441740980 0.676636 -0.027832 -0.714600 0.175171 1441740980 0.676636 -0.027832 -0.714600 0.175171 1441740980 0.676636 -0.027832 -0.714600 0.175171 1441740980 0.676636 -0.027832 -0.714600 0.175171 1441740980 0.688843 -0.013855 -0.695435 0.204102 1441740980 0.688843 -0.013855 -0.695435 0.204102 1441740980 0.688843 -0.013855 -0.695435 0.204102 1441740980 0.688843 -0.013855 -0.695435 0.204102 1441740980 0.688843 -0.013855 -0.695435 0.204102 1441740980 0.688843 -0.013855 -0.695435 0.204102 1441740980 0.703796 -0.092285 -0.682007 0.176086 1441740980 0.703796 -0.092285 -0.682007 0.176086 1441740980 0.703796 -0.092285 -0.682007 0.176086 1441740980 0.703796 -0.092285 -0.682007 0.176086 1441740980 0.703796 -0.092285 -0.682007 0.176086 1441740981 0.703796 -0.092285 -0.682007 0.176086 1441740981 0.700623 -0.189148 -0.675476 0.130493 1441740981 0.700623 -0.189148 -0.675476 0.130493 1441740981 0.700623 -0.189148 -0.675476 0.130493 1441740981 0.700623 -0.189148 -0.675476 0.130493 1441740981 0.700623 -0.189148 -0.675476 0.130493 1441740981 0.700623 -0.189148 -0.675476 0.130493 1441740981 0.695984 -0.209595 -0.676941 0.115906 1441740981 0.695984 -0.209595 -0.676941 0.115906 1441740981 0.695984 -0.209595 -0.676941 0.115906 1441740981 0.695984 -0.209595 -0.676941 0.115906 1441740981 0.695984 -0.209595 -0.676941 0.115906 1441740981 0.695984 -0.209595 -0.676941 0.115906 1441740981 0.692078 -0.173828 -0.688843 0.127686 1441740981 0.692078 -0.173828 -0.688843 0.127686 1441740981 0.692078 -0.173828 -0.688843 0.127686 1441740981 0.692078 -0.173828 -0.688843 0.127686 1441740981 0.692078 -0.173828 -0.688843 0.127686 1441740981 0.692078 -0.173828 -0.688843 0.127686 1441740981 0.692078 -0.173828 -0.688843 0.127686 1441740981 0.690369 -0.122009 -0.698547 0.143494 1441740981 0.690369 -0.122009 -0.698547 0.143494 1441740981 0.690369 -0.122009 -0.698547 0.143494 1441740981 0.690369 -0.122009 -0.698547 0.143494 1441740981 0.690369 -0.122009 -0.698547 0.143494 1441740981 0.690369 -0.122009 -0.698547 0.143494 1441740981 0.689392 -0.085449 -0.705322 0.141235 1441740981 0.689392 -0.085449 -0.705322 0.141235 1441740981 0.689392 -0.085449 -0.705322 0.141235 1441740981 0.689392 -0.085449 -0.705322 0.141235 1441740981 0.689392 -0.085449 -0.705322 0.141235 1441740981 0.689392 -0.085449 -0.705322 0.141235 1441740981 0.688171 -0.067078 -0.710205 0.132324 1441740981 0.688171 -0.067078 -0.710205 0.132324 1441740981 0.688171 -0.067078 -0.710205 0.132324 1441740981 0.688171 -0.067078 -0.710205 0.132324 1441740981 0.688171 -0.067078 -0.710205 0.132324 1441740981 0.688171 -0.067078 -0.710205 0.132324 1441740981 0.688599 -0.066345 -0.710449 0.129211 1441740981 0.688599 -0.066345 -0.710449 0.129211 1441740981 0.688599 -0.066345 -0.710449 0.129211 1441740981 0.688599 -0.066345 -0.710449 0.129211 1441740981 0.688599 -0.066345 -0.710449 0.129211 1441740981 0.688599 -0.066345 -0.710449 0.129211 1441740981 0.688599 -0.066345 -0.710449 0.129211 1441740981 0.687622 -0.081421 -0.710022 0.128174 1441740981 0.687622 -0.081421 -0.710022 0.128174 1441740981 0.687622 -0.081421 -0.710022 0.128174 1441740981 0.687622 -0.081421 -0.710022 0.128174 1441740981 0.687622 -0.081421 -0.710022 0.128174 1441740981 0.687622 -0.081421 -0.710022 0.128174 1441740981 0.687622 -0.081421 -0.710022 0.128174 1441740981 0.685547 -0.093384 -0.712158 0.119080 1441740981 0.685547 -0.093384 -0.712158 0.119080 1441740981 0.685547 -0.093384 -0.712158 0.119080 1441740981 0.685547 -0.093384 -0.712158 0.119080 1441740981 0.685547 -0.093384 -0.712158 0.119080 1441740981 0.685547 -0.093384 -0.712158 0.119080 1441740981 0.682495 -0.081543 -0.716553 0.118896 1441740981 0.682495 -0.081543 -0.716553 0.118896 1441740981 0.682495 -0.081543 -0.716553 0.118896 1441740981 0.682495 -0.081543 -0.716553 0.118896 1441740981 0.682495 -0.081543 -0.716553 0.118896 1441740981 0.682495 -0.081543 -0.716553 0.118896 1441740981 0.679993 -0.059326 -0.719421 0.128662 1441740981 0.679993 -0.059326 -0.719421 0.128662 1441740981 0.679993 -0.059326 -0.719421 0.128662 1441740981 0.679993 -0.059326 -0.719421 0.128662 1441740981 0.679993 -0.059326 -0.719421 0.128662 1441740981 0.679993 -0.059326 -0.719421 0.128662 1441740981 0.679443 -0.051697 -0.718201 0.140808 1441740981 0.679443 -0.051697 -0.718201 0.140808 1441740981 0.679443 -0.051697 -0.718201 0.140808 1441740981 0.679443 -0.051697 -0.718201 0.140808 1441740981 0.679443 -0.051697 -0.718201 0.140808 1441740981 0.679443 -0.051697 -0.718201 0.140808 1441740981 0.679443 -0.051697 -0.718201 0.140808 1441740981 0.678955 -0.069214 -0.716125 0.146423 1441740981 0.678955 -0.069214 -0.716125 0.146423 1441740981 0.678955 -0.069214 -0.716125 0.146423 1441740981 0.678955 -0.069214 -0.716125 0.146423 1441740981 0.678955 -0.069214 -0.716125 0.146423 1441740981 0.678955 -0.069214 -0.716125 0.146423 1441740981 0.678223 -0.092896 -0.713806 0.147949 1441740981 0.678223 -0.092896 -0.713806 0.147949 1441740981 0.678223 -0.092896 -0.713806 0.147949 1441740981 0.678223 -0.092896 -0.713806 0.147949 1441740981 0.678223 -0.092896 -0.713806 0.147949 1441740981 0.678223 -0.092896 -0.713806 0.147949 1441740981 0.678223 -0.092896 -0.713806 0.147949 1441740981 0.679199 -0.107483 -0.710083 0.151245 1441740981 0.679199 -0.107483 -0.710083 0.151245 1441740981 0.679199 -0.107483 -0.710083 0.151245 1441740981 0.679199 -0.107483 -0.710083 0.151245 1441740981 0.679199 -0.107483 -0.710083 0.151245 1441740981 0.679199 -0.107483 -0.710083 0.151245 1441740981 0.678284 -0.115601 -0.709106 0.154175 1441740981 0.678284 -0.115601 -0.709106 0.154175 1441740981 0.678284 -0.115601 -0.709106 0.154175 1441740981 0.678284 -0.115601 -0.709106 0.154175 1441740981 0.678284 -0.115601 -0.709106 0.154175 1441740981 0.678284 -0.115601 -0.709106 0.154175 1441740981 0.675842 -0.096924 -0.711304 0.167175 1441740981 0.675842 -0.096924 -0.711304 0.167175 1441740981 0.675842 -0.096924 -0.711304 0.167175 1441740981 0.675842 -0.096924 -0.711304 0.167175 1441740981 0.675842 -0.096924 -0.711304 0.167175 1441740981 0.675842 -0.096924 -0.711304 0.167175 1441740981 0.675842 -0.096924 -0.711304 0.167175 1441740981 0.675476 -0.060425 -0.710571 0.187378 1441740981 0.675476 -0.060425 -0.710571 0.187378 1441740981 0.675476 -0.060425 -0.710571 0.187378 1441740981 0.675476 -0.060425 -0.710571 0.187378 1441740981 0.675476 -0.060425 -0.710571 0.187378 1441740982 0.681030 -0.044800 -0.702148 0.202881 1441740982 0.681030 -0.044800 -0.702148 0.202881 1441740982 0.681030 -0.044800 -0.702148 0.202881 1441740982 0.681030 -0.044800 -0.702148 0.202881 1441740982 0.681030 -0.044800 -0.702148 0.202881 1441740982 0.681030 -0.044800 -0.702148 0.202881 1441740982 0.681030 -0.044800 -0.702148 0.202881 1441740982 0.691284 -0.079224 -0.689758 0.200256 1441740982 0.691284 -0.079224 -0.689758 0.200256 1441740982 0.691284 -0.079224 -0.689758 0.200256 1441740982 0.691284 -0.079224 -0.689758 0.200256 1441740982 0.691284 -0.079224 -0.689758 0.200256 1441740982 0.691284 -0.079224 -0.689758 0.200256 1441740982 0.696594 -0.149719 -0.679749 0.173950 1441740982 0.696594 -0.149719 -0.679749 0.173950 1441740982 0.696594 -0.149719 -0.679749 0.173950 1441740982 0.696594 -0.149719 -0.679749 0.173950 1441740982 0.696594 -0.149719 -0.679749 0.173950 1441740982 0.696594 -0.149719 -0.679749 0.173950 1441740982 0.696594 -0.149719 -0.679749 0.173950 1441740982 0.695190 -0.188782 -0.677856 0.146912 1441740982 0.695190 -0.188782 -0.677856 0.146912 1441740982 0.695190 -0.188782 -0.677856 0.146912 1441740982 0.695190 -0.188782 -0.677856 0.146912 1441740982 0.695190 -0.188782 -0.677856 0.146912 1441740982 0.695190 -0.188782 -0.677856 0.146912 1441740982 0.696106 -0.161255 -0.683167 0.150879 1441740982 0.696106 -0.161255 -0.683167 0.150879 1441740982 0.696106 -0.161255 -0.683167 0.150879 1441740982 0.696106 -0.161255 -0.683167 0.150879 1441740982 0.696106 -0.161255 -0.683167 0.150879 1441740982 0.696106 -0.161255 -0.683167 0.150879 1441740982 0.699951 -0.117493 -0.687683 0.152954 1441740982 0.699951 -0.117493 -0.687683 0.152954 1441740982 0.699951 -0.117493 -0.687683 0.152954 1441740982 0.699951 -0.117493 -0.687683 0.152954 1441740982 0.699951 -0.117493 -0.687683 0.152954 1441740982 0.699951 -0.117493 -0.687683 0.152954 1441740982 0.699951 -0.117493 -0.687683 0.152954 1441740982 0.699707 -0.096069 -0.694885 0.135376 1441740982 0.699707 -0.096069 -0.694885 0.135376 1441740982 0.699707 -0.096069 -0.694885 0.135376 1441740982 0.699707 -0.096069 -0.694885 0.135376 1441740982 0.699707 -0.096069 -0.694885 0.135376 1441740982 0.699707 -0.096069 -0.694885 0.135376 1441740982 0.699707 -0.096069 -0.694885 0.135376 1441740982 0.698364 -0.076416 -0.701233 0.121094 1441740982 0.698364 -0.076416 -0.701233 0.121094 1441740982 0.698364 -0.076416 -0.701233 0.121094 1441740982 0.698364 -0.076416 -0.701233 0.121094 1441740982 0.698364 -0.076416 -0.701233 0.121094 1441740982 0.698364 -0.076416 -0.701233 0.121094 1441740982 0.697083 -0.057861 -0.705322 0.114990 1441740982 0.697083 -0.057861 -0.705322 0.114990 1441740982 0.697083 -0.057861 -0.705322 0.114990 1441740982 0.697083 -0.057861 -0.705322 0.114990 1441740982 0.697083 -0.057861 -0.705322 0.114990 1441740982 0.697083 -0.057861 -0.705322 0.114990 1441740982 0.697510 -0.064026 -0.706665 0.100220 1441740982 0.697510 -0.064026 -0.706665 0.100220 1441740982 0.697510 -0.064026 -0.706665 0.100220 1441740982 0.697510 -0.064026 -0.706665 0.100220 1441740982 0.697510 -0.064026 -0.706665 0.100220 1441740982 0.697510 -0.064026 -0.706665 0.100220 1441740982 0.697510 -0.064026 -0.706665 0.100220 1441740982 0.696289 -0.077332 -0.709839 0.072693 1441740982 0.696289 -0.077332 -0.709839 0.072693 1441740982 0.696289 -0.077332 -0.709839 0.072693 1441740982 0.696289 -0.077332 -0.709839 0.072693 1441740982 0.696289 -0.077332 -0.709839 0.072693 1441740982 0.692017 -0.064392 -0.716675 0.058411 1441740982 0.692017 -0.064392 -0.716675 0.058411 1441740982 0.692017 -0.064392 -0.716675 0.058411 1441740982 0.692017 -0.064392 -0.716675 0.058411 1441740982 0.685364 -0.033264 -0.724426 0.065613 1441740982 0.685364 -0.033264 -0.724426 0.065613 1441740982 0.685364 -0.033264 -0.724426 0.065613 1441740982 0.685364 -0.033264 -0.724426 0.065613 1441740982 0.685364 -0.033264 -0.724426 0.065613 1441740982 0.685364 -0.033264 -0.724426 0.065613 1441740982 0.685364 -0.033264 -0.724426 0.065613 1441740982 0.682556 -0.016663 -0.726074 0.081909 1441740982 0.682556 -0.016663 -0.726074 0.081909 1441740982 0.682556 -0.016663 -0.726074 0.081909 1441740982 0.682556 -0.016663 -0.726074 0.081909 1441740982 0.682556 -0.016663 -0.726074 0.081909 1441740982 0.683472 -0.030029 -0.723694 0.090637 1441740982 0.683472 -0.030029 -0.723694 0.090637 1441740982 0.683472 -0.030029 -0.723694 0.090637 1441740982 0.683472 -0.030029 -0.723694 0.090637 1441740982 0.683472 -0.030029 -0.723694 0.090637 1441740982 0.683472 -0.030029 -0.723694 0.090637 1441740982 0.682983 -0.057129 -0.721985 0.094910 1441740982 0.682983 -0.057129 -0.721985 0.094910 1441740982 0.682983 -0.057129 -0.721985 0.094910 1441740982 0.682983 -0.057129 -0.721985 0.094910 1441740982 0.682983 -0.057129 -0.721985 0.094910 1441740982 0.682983 -0.057129 -0.721985 0.094910 1441740982 0.682983 -0.057129 -0.721985 0.094910 1441740982 0.681030 -0.083130 -0.720154 0.103333 1441740982 0.681030 -0.083130 -0.720154 0.103333 1441740982 0.681030 -0.083130 -0.720154 0.103333 1441740982 0.681030 -0.083130 -0.720154 0.103333 1441740982 0.681030 -0.083130 -0.720154 0.103333 1441740982 0.678040 -0.097412 -0.719604 0.113831 1441740982 0.678040 -0.097412 -0.719604 0.113831 1441740982 0.678040 -0.097412 -0.719604 0.113831 1441740982 0.678040 -0.097412 -0.719604 0.113831 1441740982 0.678040 -0.097412 -0.719604 0.113831 1441740982 0.678040 -0.097412 -0.719604 0.113831 1441740982 0.678040 -0.097412 -0.719604 0.113831 1441740982 0.674072 -0.092957 -0.721741 0.126709 1441740983 0.674072 -0.092957 -0.721741 0.126709 1441740983 0.674072 -0.092957 -0.721741 0.126709 1441740983 0.674072 -0.092957 -0.721741 0.126709 1441740983 0.674072 -0.092957 -0.721741 0.126709 1441740983 0.674072 -0.092957 -0.721741 0.126709 1441740983 0.674072 -0.092957 -0.721741 0.126709 1441740983 0.673340 -0.075623 -0.721130 0.144592 1441740983 0.673340 -0.075623 -0.721130 0.144592 1441740983 0.673340 -0.075623 -0.721130 0.144592 1441740983 0.673340 -0.075623 -0.721130 0.144592 1441740983 0.673340 -0.075623 -0.721130 0.144592 1441740983 0.673340 -0.075623 -0.721130 0.144592 1441740983 0.674561 -0.064331 -0.718140 0.158569 1441740983 0.674561 -0.064331 -0.718140 0.158569 1441740983 0.674561 -0.064331 -0.718140 0.158569 1441740983 0.674561 -0.064331 -0.718140 0.158569 1441740983 0.674561 -0.064331 -0.718140 0.158569 1441740983 0.674561 -0.064331 -0.718140 0.158569 1441740983 0.680054 -0.068848 -0.710938 0.165344 1441740983 0.680054 -0.068848 -0.710938 0.165344 1441740983 0.680054 -0.068848 -0.710938 0.165344 1441740983 0.680054 -0.068848 -0.710938 0.165344 1441740983 0.680054 -0.068848 -0.710938 0.165344 1441740983 0.680054 -0.068848 -0.710938 0.165344 1441740983 0.690063 -0.101135 -0.700378 0.151733 1441740983 0.690063 -0.101135 -0.700378 0.151733 1441740983 0.690063 -0.101135 -0.700378 0.151733 1441740983 0.690063 -0.101135 -0.700378 0.151733 1441740983 0.690063 -0.101135 -0.700378 0.151733 1441740983 0.690063 -0.101135 -0.700378 0.151733 1441740983 0.690063 -0.101135 -0.700378 0.151733 1441740983 0.700500 -0.144104 -0.688477 0.120789 1441740983 0.700500 -0.144104 -0.688477 0.120789 1441740983 0.700500 -0.144104 -0.688477 0.120789 1441740983 0.700500 -0.144104 -0.688477 0.120789 1441740983 0.700500 -0.144104 -0.688477 0.120789 1441740983 0.700500 -0.144104 -0.688477 0.120789 1441740983 0.702454 -0.179016 -0.683228 0.087463 1441740983 0.702454 -0.179016 -0.683228 0.087463 1441740983 0.702454 -0.179016 -0.683228 0.087463 1441740983 0.702454 -0.179016 -0.683228 0.087463 1441740983 0.702454 -0.179016 -0.683228 0.087463 1441740983 0.702454 -0.179016 -0.683228 0.087463 1441740983 0.702454 -0.179016 -0.683228 0.087463 1441740983 0.697449 -0.168457 -0.691528 0.083435 1441740983 0.697449 -0.168457 -0.691528 0.083435 1441740983 0.697449 -0.168457 -0.691528 0.083435 1441740983 0.697449 -0.168457 -0.691528 0.083435 1441740983 0.697449 -0.168457 -0.691528 0.083435 1441740983 0.695801 -0.118286 -0.701538 0.098694 1441740983 0.695801 -0.118286 -0.701538 0.098694 1441740983 0.695801 -0.118286 -0.701538 0.098694 1441740983 0.695801 -0.118286 -0.701538 0.098694 1441740983 0.695801 -0.118286 -0.701538 0.098694 1441740983 0.694885 -0.083984 -0.707642 0.096497 1441740983 0.694885 -0.083984 -0.707642 0.096497 1441740983 0.694885 -0.083984 -0.707642 0.096497 1441740983 0.694885 -0.083984 -0.707642 0.096497 1441740983 0.694885 -0.083984 -0.707642 0.096497 1441740983 0.694885 -0.083984 -0.707642 0.096497 1441740983 0.694702 -0.075134 -0.710205 0.086182 1441740983 0.694702 -0.075134 -0.710205 0.086182 1441740983 0.694702 -0.075134 -0.710205 0.086182 1441740983 0.694702 -0.075134 -0.710205 0.086182 1441740983 0.694702 -0.075134 -0.710205 0.086182 1441740983 0.694702 -0.075134 -0.710205 0.086182 1441740983 0.694824 -0.072571 -0.710083 0.087769 1441740983 0.694824 -0.072571 -0.710083 0.087769 1441740983 0.694824 -0.072571 -0.710083 0.087769 1441740983 0.694824 -0.072571 -0.710083 0.087769 1441740983 0.694824 -0.072571 -0.710083 0.087769 1441740983 0.694824 -0.072571 -0.710083 0.087769 1441740983 0.695068 -0.086792 -0.708191 0.088196 1441740983 0.695068 -0.086792 -0.708191 0.088196 1441740983 0.695068 -0.086792 -0.708191 0.088196 1441740983 0.695068 -0.086792 -0.708191 0.088196 1441740983 0.695068 -0.086792 -0.708191 0.088196 1441740983 0.695068 -0.086792 -0.708191 0.088196 1441740983 0.695068 -0.086792 -0.708191 0.088196 1441740983 0.692078 -0.104431 -0.710266 0.074951 1441740983 0.692078 -0.104431 -0.710266 0.074951 1441740983 0.692078 -0.104431 -0.710266 0.074951 1441740983 0.692078 -0.104431 -0.710266 0.074951 1441740983 0.692078 -0.104431 -0.710266 0.074951 1441740983 0.692078 -0.104431 -0.710266 0.074951 1441740983 0.686157 -0.077881 -0.718079 0.086548 1441740983 0.686157 -0.077881 -0.718079 0.086548 1441740983 0.686157 -0.077881 -0.718079 0.086548 1441740983 0.686157 -0.077881 -0.718079 0.086548 1441740983 0.686157 -0.077881 -0.718079 0.086548 1441740983 0.686157 -0.077881 -0.718079 0.086548 1441740983 0.685181 -0.045105 -0.719238 0.105713 1441740983 0.685181 -0.045105 -0.719238 0.105713 1441740983 0.685181 -0.045105 -0.719238 0.105713 1441740983 0.685181 -0.045105 -0.719238 0.105713 1441740983 0.685181 -0.045105 -0.719238 0.105713 1441740983 0.685181 -0.045105 -0.719238 0.105713 1441740983 0.687805 -0.042664 -0.715759 0.113281 1441740983 0.687805 -0.042664 -0.715759 0.113281 1441740983 0.687805 -0.042664 -0.715759 0.113281 1441740983 0.687805 -0.042664 -0.715759 0.113281 1441740983 0.687805 -0.042664 -0.715759 0.113281 1441740983 0.687805 -0.042664 -0.715759 0.113281 1441740983 0.687256 -0.051941 -0.714478 0.120422 1441740983 0.687256 -0.051941 -0.714478 0.120422 1441740983 0.687256 -0.051941 -0.714478 0.120422 1441740983 0.687256 -0.051941 -0.714478 0.120422 1441740983 0.687256 -0.051941 -0.714478 0.120422 1441740983 0.687256 -0.051941 -0.714478 0.120422 1441740983 0.687256 -0.051941 -0.714478 0.120422 1441740983 0.685303 -0.068176 -0.714661 0.122498 1441740984 0.685303 -0.068176 -0.714661 0.122498 1441740984 0.685303 -0.068176 -0.714661 0.122498 1441740984 0.685303 -0.068176 -0.714661 0.122498 1441740984 0.685303 -0.068176 -0.714661 0.122498 1441740984 0.685303 -0.068176 -0.714661 0.122498 1441740984 0.682190 -0.084717 -0.715637 0.123535 1441740984 0.682190 -0.084717 -0.715637 0.123535 1441740984 0.682190 -0.084717 -0.715637 0.123535 1441740984 0.682190 -0.084717 -0.715637 0.123535 1441740984 0.682190 -0.084717 -0.715637 0.123535 1441740984 0.682190 -0.084717 -0.715637 0.123535 1441740984 0.682190 -0.084717 -0.715637 0.123535 1441740984 0.680054 -0.100281 -0.715820 0.122803 1441740984 0.680054 -0.100281 -0.715820 0.122803 1441740984 0.680054 -0.100281 -0.715820 0.122803 1441740984 0.680054 -0.100281 -0.715820 0.122803 1441740984 0.680054 -0.100281 -0.715820 0.122803 1441740984 0.680054 -0.100281 -0.715820 0.122803 1441740984 0.675598 -0.108765 -0.719299 0.119812 1441740984 0.675598 -0.108765 -0.719299 0.119812 1441740984 0.675598 -0.108765 -0.719299 0.119812 1441740984 0.675598 -0.108765 -0.719299 0.119812 1441740984 0.675598 -0.108765 -0.719299 0.119812 1441740984 0.671143 -0.098450 -0.724487 0.122620 1441740984 0.671143 -0.098450 -0.724487 0.122620 1441740984 0.671143 -0.098450 -0.724487 0.122620 1441740984 0.671143 -0.098450 -0.724487 0.122620 1441740984 0.671143 -0.098450 -0.724487 0.122620 1441740984 0.671143 -0.098450 -0.724487 0.122620 1441740984 0.672668 -0.093994 -0.723816 0.121582 1441740984 0.672668 -0.093994 -0.723816 0.121582 1441740984 0.672668 -0.093994 -0.723816 0.121582 1441740984 0.672668 -0.093994 -0.723816 0.121582 1441740984 0.672668 -0.093994 -0.723816 0.121582 1441740984 0.672668 -0.093994 -0.723816 0.121582 1441740984 0.672668 -0.093994 -0.723816 0.121582 1441740984 0.676025 -0.094788 -0.719238 0.129089 1441740984 0.676025 -0.094788 -0.719238 0.129089 1441740984 0.676025 -0.094788 -0.719238 0.129089 1441740984 0.676025 -0.094788 -0.719238 0.129089 1441740984 0.676025 -0.094788 -0.719238 0.129089 1441740984 0.676025 -0.094788 -0.719238 0.129089 1441740984 0.681763 -0.106323 -0.711731 0.131775 1441740984 0.681763 -0.106323 -0.711731 0.131775 1441740984 0.681763 -0.106323 -0.711731 0.131775 1441740984 0.681763 -0.106323 -0.711731 0.131775 1441740984 0.681763 -0.106323 -0.711731 0.131775 1441740984 0.681763 -0.106323 -0.711731 0.131775 1441740984 0.681763 -0.106323 -0.711731 0.131775 1441740984 0.686157 -0.147156 -0.704529 0.105774 1441740984 
0.670410 -0.356140 -0.638916 -0.124878 1441740986 0.658142 -0.415161 -0.621338 -0.091675 1441740986 0.658142 -0.415161 -0.621338 -0.091675 1441740986 0.658142 -0.415161 -0.621338 -0.091675 1441740986 0.658142 -0.415161 -0.621338 -0.091675 1441740986 0.658142 -0.415161 -0.621338 -0.091675 1441740986 0.658142 -0.415161 -0.621338 -0.091675 1441740986 0.620178 -0.493286 -0.609802 -0.013184 1441740986 0.620178 -0.493286 -0.609802 -0.013184 1441740986 0.620178 -0.493286 -0.609802 -0.013184 1441740986 0.620178 -0.493286 -0.609802 -0.013184 1441740986 0.620178 -0.493286 -0.609802 -0.013184 1441740986 0.620178 -0.493286 -0.609802 -0.013184 1441740986 0.542236 -0.593140 -0.589539 0.081360 1441740986 0.542236 -0.593140 -0.589539 0.081360 1441740986 0.542236 -0.593140 -0.589539 0.081360 1441740986 0.542236 -0.593140 -0.589539 0.081360 1441740986 0.542236 -0.593140 -0.589539 0.081360 1441740986 0.542236 -0.593140 -0.589539 0.081360 1441740986 0.542236 -0.593140 -0.589539 0.081360 1441740986 0.409607 -0.682617 -0.568909 0.206604 1441740986 0.409607 -0.682617 -0.568909 0.206604 1441740986 0.409607 -0.682617 -0.568909 0.206604 1441740986 0.409607 -0.682617 -0.568909 0.206604 1441740986 0.409607 -0.682617 -0.568909 0.206604 1441740986 0.206421 -0.740784 -0.531555 0.355103 1441740986 0.206421 -0.740784 -0.531555 0.355103 1441740986 0.206421 -0.740784 -0.531555 0.355103 1441740986 0.206421 -0.740784 -0.531555 0.355103 1441740986 0.206421 -0.740784 -0.531555 0.355103 1441740986 0.206421 -0.740784 -0.531555 0.355103 1441740986 0.001282 -0.730469 -0.417297 0.540649 1441740986 0.001282 -0.730469 -0.417297 0.540649 1441740986 0.001282 -0.730469 -0.417297 0.540649 1441740986 0.001282 -0.730469 -0.417297 0.540649 1441740986 0.001282 -0.730469 -0.417297 0.540649 1441740986 0.001282 -0.730469 -0.417297 0.540649 1441740986 0.001282 -0.730469 -0.417297 0.540649 1441740986 -0.254578 -0.653870 -0.261353 0.662842 1441740986 -0.254578 -0.653870 -0.261353 0.662842 1441740986 -0.254578 -0.653870 -0.261353 0.662842 1441740986 -0.254578 -0.653870 -0.261353 0.662842 1441740986 -0.254578 -0.653870 -0.261353 0.662842 1441740986 -0.254578 -0.653870 -0.261353 0.662842 1441740986 -0.416870 -0.546204 -0.060913 0.723999 1441740986 -0.416870 -0.546204 -0.060913 0.723999 1441740986 -0.416870 -0.546204 -0.060913 0.723999 1441740986 -0.416870 -0.546204 -0.060913 0.723999 1441740986 -0.416870 -0.546204 -0.060913 0.723999 1441740986 -0.416870 -0.546204 -0.060913 0.723999 1441740986 -0.479858 -0.512817 0.031738 0.711182 1441740986 -0.479858 -0.512817 0.031738 0.711182 1441740986 -0.479858 -0.512817 0.031738 0.711182 1441740986 -0.479858 -0.512817 0.031738 0.711182 1441740986 -0.479858 -0.512817 0.031738 0.711182 1441740986 -0.479858 -0.512817 0.031738 0.711182 1441740986 -0.450806 -0.575500 -0.036438 0.681335 1441740986 -0.450806 -0.575500 -0.036438 0.681335 1441740986 -0.450806 -0.575500 -0.036438 0.681335 1441740986 -0.450806 -0.575500 -0.036438 0.681335 1441740987 -0.450806 -0.575500 -0.036438 0.681335 1441740987 -0.450806 -0.575500 -0.036438 0.681335 1441740987 -0.334595 -0.674011 -0.175598 0.634766 1441740987 -0.334595 -0.674011 -0.175598 0.634766 1441740987 -0.334595 -0.674011 -0.175598 0.634766 1441740987 -0.334595 -0.674011 -0.175598 0.634766 1441740987 -0.334595 -0.674011 -0.175598 0.634766 1441740987 -0.334595 -0.674011 -0.175598 0.634766 1441740987 -0.155945 -0.748596 -0.350525 0.540771 1441740987 -0.155945 -0.748596 -0.350525 0.540771 1441740987 -0.155945 -0.748596 -0.350525 0.540771 1441740987 -0.155945 -0.748596 -0.350525 0.540771 1441740987 -0.155945 -0.748596 -0.350525 0.540771 1441740987 -0.155945 -0.748596 -0.350525 0.540771 1441740987 0.129395 -0.750183 -0.506226 0.405334 1441740987 0.129395 -0.750183 -0.506226 0.405334 1441740987 0.129395 -0.750183 -0.506226 0.405334 1441740987 0.129395 -0.750183 -0.506226 0.405334 1441740987 0.129395 -0.750183 -0.506226 0.405334 1441740987 0.409973 -0.659363 -0.589966 0.221802 1441740987 0.409973 -0.659363 -0.589966 0.221802 1441740987 0.409973 -0.659363 -0.589966 0.221802 1441740987 0.409973 -0.659363 -0.589966 0.221802 1441740987 0.409973 -0.659363 -0.589966 0.221802 1441740987 0.409973 -0.659363 -0.589966 0.221802 1441740987 0.548401 -0.580994 -0.601440 -0.004639 1441740987 0.548401 -0.580994 -0.601440 -0.004639 1441740987 0.548401 -0.580994 -0.601440 -0.004639 1441740987 0.548401 -0.580994 -0.601440 -0.004639 1441740987 0.548401 -0.580994 -0.601440 -0.004639 1441740987 0.548401 -0.580994 -0.601440 -0.004639 1441740987 0.548401 -0.580994 -0.601440 -0.004639 1441740987 0.630615 -0.487915 -0.587891 -0.136536 1441740987 0.630615 -0.487915 -0.587891 -0.136536 1441740987 0.630615 -0.487915 -0.587891 -0.136536 1441740987 0.630615 -0.487915 -0.587891 -0.136536 1441740987 0.630615 -0.487915 -0.587891 -0.136536 1441740987 0.630615 -0.487915 -0.587891 -0.136536 1441740987 0.682617 -0.385559 -0.573059 -0.238770 1441740987 0.682617 -0.385559 -0.573059 -0.238770 1441740987 0.682617 -0.385559 -0.573059 -0.238770 1441740987 0.682617 -0.385559 -0.573059 -0.238770 1441740987 0.682617 -0.385559 -0.573059 -0.238770 1441740987 0.682617 -0.385559 -0.573059 -0.238770 1441740987 0.711792 -0.285583 -0.555420 -0.321472 1441740987 0.711792 -0.285583 -0.555420 -0.321472 1441740987 0.711792 -0.285583 -0.555420 -0.321472 1441740987 0.711792 -0.285583 -0.555420 -0.321472 1441740987 0.711792 -0.285583 -0.555420 -0.321472 1441740987 0.715088 -0.239319 -0.528564 -0.389954 1441740987 0.715088 -0.239319 -0.528564 -0.389954 1441740987 0.715088 -0.239319 -0.528564 -0.389954 1441740987 0.715088 -0.239319 -0.528564 -0.389954 1441740987 0.715088 -0.239319 -0.528564 -0.389954 1441740987 0.715088 -0.239319 -0.528564 -0.389954 1441740987 0.712830 -0.235901 -0.490417 -0.442505 1441740987 0.712830 -0.235901 -0.490417 -0.442505 1441740987 0.712830 -0.235901 -0.490417 -0.442505 1441740987 0.712830 -0.235901 -0.490417 -0.442505 1441740987 0.712830 -0.235901 -0.490417 -0.442505 1441740987 0.712830 -0.235901 -0.490417 -0.442505 1441740987 0.711426 -0.255737 -0.455444 -0.470215 1441740987 0.711426 -0.255737 -0.455444 -0.470215 1441740987 0.711426 -0.255737 -0.455444 -0.470215 1441740987 0.711426 -0.255737 -0.455444 -0.470215 1441740987 0.711426 -0.255737 -0.455444 -0.470215 1441740987 0.711426 -0.255737 -0.455444 -0.470215 1441740987 0.710388 -0.274963 -0.460266 -0.455933 1441740987 0.710388 -0.274963 -0.460266 -0.455933 1441740987 0.710388 -0.274963 -0.460266 -0.455933 1441740987 0.710388 -0.274963 -0.460266 -0.455933 1441740987 0.710388 -0.274963 -0.460266 -0.455933 1441740987 0.710388 -0.274963 -0.460266 -0.455933 1441740987 0.710388 -0.274963 -0.460266 -0.455933 1441740987 0.703918 -0.321350 -0.484802 -0.407776 1441740987 0.703918 -0.321350 -0.484802 -0.407776 1441740987 0.703918 -0.321350 -0.484802 -0.407776 1441740987 0.703918 -0.321350 -0.484802 -0.407776 1441740987 0.703918 -0.321350 -0.484802 -0.407776 1441740987 0.703918 -0.321350 -0.484802 -0.407776 1441740987 0.687317 -0.386719 -0.529175 -0.313171 1441740987 0.687317 -0.386719 -0.529175 -0.313171 1441740987 0.687317 -0.386719 -0.529175 -0.313171 1441740987 0.687317 -0.386719 -0.529175 -0.313171 1441740987 0.687317 -0.386719 -0.529175 -0.313171 1441740987 0.687317 -0.386719 -0.529175 -0.313171 1441740987 0.646362 -0.467712 -0.581238 -0.160278 1441740987 0.646362 -0.467712 -0.581238 -0.160278 1441740987 0.646362 -0.467712 -0.581238 -0.160278 1441740987 0.646362 -0.467712 -0.581238 -0.160278 1441740987 0.559448 -0.563232 -0.607971 0.015076 1441740987 0.559448 -0.563232 -0.607971 0.015076 1441740987 0.559448 -0.563232 -0.607971 0.015076 1441740987 0.559448 -0.563232 -0.607971 0.015076 1441740987 0.559448 -0.563232 -0.607971 0.015076 1441740987 0.559448 -0.563232 -0.607971 0.015076 1441740987 0.559448 -0.563232 -0.607971 0.015076 1441740987 0.379456 -0.675720 -0.608398 0.171082 1441740987 0.379456 -0.675720 -0.608398 0.171082 1441740987 0.379456 -0.675720 -0.608398 0.171082 1441740987 0.379456 -0.675720 -0.608398 0.171082 1441740987 0.379456 -0.675720 -0.608398 0.171082 1441740987 0.158875 -0.708679 -0.583618 0.363342 1441740987 0.158875 -0.708679 -0.583618 0.363342 1441740987 0.158875 -0.708679 -0.583618 0.363342 1441740987 0.158875 -0.708679 -0.583618 0.363342 1441740987 0.158875 -0.708679 -0.583618 0.363342 1441740987 0.158875 -0.708679 -0.583618 0.363342 1441740988 -0.112671 -0.656738 -0.486938 0.564758 1441740988 -0.112671 -0.656738 -0.486938 0.564758 1441740988 -0.112671 -0.656738 -0.486938 0.564758 1441740988 -0.112671 -0.656738 -0.486938 0.564758 1441740988 -0.112671 -0.656738 -0.486938 0.564758 1441740988 -0.112671 -0.656738 -0.486938 0.564758 1441740988 -0.392456 -0.505127 -0.307251 0.704590 1441740988 -0.392456 -0.505127 -0.307251 0.704590 1441740988 -0.392456 -0.505127 -0.307251 0.704590 1441740988 -0.392456 -0.505127 -0.307251 0.704590 1441740988 -0.392456 -0.505127 -0.307251 0.704590 1441740988 -0.392456 -0.505127 -0.307251 0.704590 1441740988 -0.517273 -0.384521 -0.077087 0.760681 1441740988 -0.517273 -0.384521 -0.077087 0.760681 1441740988 -0.517273 -0.384521 -0.077087 0.760681 1441740988 -0.517273 -0.384521 -0.077087 0.760681 1441740988 -0.517273 -0.384521 -0.077087 0.760681 1441740988 -0.517273 -0.384521 -0.077087 0.760681 1441740988 -0.495850 -0.435303 -0.070374 0.748108 1441740988 -0.495850 -0.435303 -0.070374 0.748108 1441740988 -0.495850 -0.435303 -0.070374 0.748108 1441740988 -0.495850 -0.435303 -0.070374 0.748108 1441740988 -0.495850 -0.435303 -0.070374 0.748108 1441740988 -0.359192 -0.545288 -0.199768 0.730591 1441740988 -0.359192 -0.545288 -0.199768 0.730591 1441740988 -0.359192 -0.545288 -0.199768 0.730591 1441740988 -0.359192 -0.545288 -0.199768 0.730591 1441740988 -0.359192 -0.545288 -0.199768 0.730591 1441740988 -0.359192 -0.545288 -0.199768 0.730591 1441740988 -0.359192 -0.545288 -0.199768 0.730591 1441740988 -0.122437 -0.652527 -0.376648 0.646057 1441740988 -0.122437 -0.652527 -0.376648 0.646057 1441740988 -0.122437 -0.652527 -0.376648 0.646057 1441740988 -0.122437 -0.652527 -0.376648 0.646057 1441740988 -0.122437 -0.652527 -0.376648 0.646057 1441740988 0.180115 -0.682617 -0.514221 0.487061 1441740988 0.180115 -0.682617 -0.514221 0.487061 1441740988 0.180115 -0.682617 -0.514221 0.487061 1441740988 0.180115 -0.682617 -0.514221 0.487061 1441740988 0.180115 -0.682617 -0.514221 0.487061 1441740988 0.180115 -0.682617 -0.514221 0.487061 1441740988 0.433777 -0.631042 -0.588989 0.258240 1441740988 0.433777 -0.631042 -0.588989 0.258240 1441740988 0.433777 -0.631042 -0.588989 0.258240 1441740988 0.433777 -0.631042 -0.588989 0.258240 1441740988 0.433777 -0.631042 -0.588989 0.258240 1441740988 0.433777 -0.631042 -0.588989 0.258240 1441740988 0.573608 -0.562561 -0.594971 0.024292 1441740988 0.573608 -0.562561 -0.594971 0.024292 1441740988 0.573608 -0.562561 -0.594971 0.024292 1441740988 0.573608 -0.562561 -0.594971 0.024292 1441740988 0.621765 -0.515015 -0.572693 -0.142029 1441740988 0.621765 -0.515015 -0.572693 -0.142029 1441740988 0.621765 -0.515015 -0.572693 -0.142029 1441740988 0.621765 -0.515015 -0.572693 -0.142029 1441740988 0.621765 -0.515015 -0.572693 -0.142029 1441740988 0.621765 -0.515015 -0.572693 -0.142029 1441740988 0.673401 -0.418579 -0.556274 -0.248840 1441740988 0.673401 -0.418579 -0.556274 -0.248840 1441740988 0.673401 -0.418579 -0.556274 -0.248840 1441740988 0.673401 -0.418579 -0.556274 -0.248840 1441740988 0.673401 -0.418579 -0.556274 -0.248840 1441740988 0.673401 -0.418579 -0.556274 -0.248840 1441740988 0.699646 -0.334839 -0.536316 -0.332825 1441740988 0.699646 -0.334839 -0.536316 -0.332825 1441740988 0.699646 -0.334839 -0.536316 -0.332825 1441740988 0.699646 -0.334839 -0.536316 -0.332825 1441740988 0.699646 -0.334839 -0.536316 -0.332825 1441740988 0.699646 -0.334839 -0.536316 -0.332825 1441740988 0.699646 -0.334839 -0.536316 -0.332825 1441740988 0.701233 -0.314880 -0.494751 -0.405457 1441740988 0.701233 -0.314880 -0.494751 -0.405457 1441740988 0.701233 -0.314880 -0.494751 -0.405457 1441740988 0.701233 -0.314880 -0.494751 -0.405457 1441740988 0.701233 -0.314880 -0.494751 -0.405457 1441740988 0.701233 -0.314880 -0.494751 -0.405457 1441740988 0.698608 -0.328247 -0.449768 -0.449402 1441740988 0.698608 -0.328247 -0.449768 -0.449402 1441740988 0.698608 -0.328247 -0.449768 -0.449402 1441740988 0.698608 -0.328247 -0.449768 -0.449402 1441740988 0.698608 -0.328247 -0.449768 -0.449402 1441740988 0.698303 -0.338928 -0.452698 -0.438843 1441740988 0.698303 -0.338928 -0.452698 -0.438843 1441740988 0.698303 -0.338928 -0.452698 -0.438843 1441740988 0.698303 -0.338928 -0.452698 -0.438843 1441740988 0.698303 -0.338928 -0.452698 -0.438843 1441740988 0.698303 -0.338928 -0.452698 -0.438843 1441740988 0.688049 -0.376160 -0.485474 -0.386536 1441740988 0.688049 -0.376160 -0.485474 -0.386536 1441740988 0.688049 -0.376160 -0.485474 -0.386536 1441740988 0.688049 -0.376160 -0.485474 -0.386536 1441740988 0.688049 -0.376160 -0.485474 -0.386536 1441740988 0.688049 -0.376160 -0.485474 -0.386536 1441740988 0.668701 -0.425781 -0.536133 -0.290100 1441740988 0.668701 -0.425781 -0.536133 -0.290100 1441740988 0.668701 -0.425781 -0.536133 -0.290100 1441740988 0.668701 -0.425781 -0.536133 -0.290100 1441740988 0.668701 -0.425781 -0.536133 -0.290100 1441740988 0.668701 -0.425781 -0.536133 -0.290100 1441740988 0.638916 -0.477661 -0.584106 -0.149658 1441740988 0.638916 -0.477661 -0.584106 -0.149658 1441740988 0.638916 -0.477661 -0.584106 -0.149658 1441740988 0.638916 -0.477661 -0.584106 -0.149658 1441740988 0.638916 -0.477661 -0.584106 -0.149658 1441740988 0.638916 -0.477661 -0.584106 -0.149658 1441740988 0.638916 -0.477661 -0.584106 -0.149658 1441740989 0.571960 -0.549744 -0.608765 0.011169 1441740989 0.571960 -0.549744 -0.608765 0.011169 1441740989 0.571960 -0.549744 -0.608765 0.011169 1441740989 0.571960 -0.549744 -0.608765 0.011169 1441740989 0.571960 -0.549744 -0.608765 0.011169 1441740989 0.390015 -0.660156 -0.612976 0.190674 1441740989 0.390015 -0.660156 -0.612976 0.190674 1441740989 0.390015 -0.660156 -0.612976 0.190674 1441740989 0.390015 -0.660156 -0.612976 0.190674 1441740989 0.390015 -0.660156 -0.612976 0.190674 1441740989 0.390015 -0.660156 -0.612976 0.190674 1441740989 0.124146 -0.680115 -0.582520 0.427490 1441740989 0.124146 -0.680115 -0.582520 0.427490 1441740989 0.124146 -0.680115 -0.582520 0.427490 1441740989 0.124146 -0.680115 -0.582520 0.427490 1441740989 0.124146 -0.680115 -0.582520 0.427490 1441740989 -0.181946 -0.565613 -0.432251 0.678345 1441740989 -0.181946 -0.565613 -0.432251 0.678345 1441740989 -0.181946 -0.565613 -0.432251 0.678345 1441740989 -0.181946 -0.565613 -0.432251 0.678345 1441740989 -0.181946 -0.565613 -0.432251 0.678345 1441740989 -0.181946 -0.565613 -0.432251 0.678345 1441740989 -0.181946 -0.565613 -0.432251 0.678345 1441740989 -0.457642 -0.413940 -0.197571 0.761719 1441740989 -0.457642 -0.413940 -0.197571 0.761719 1441740989 -0.457642 -0.413940 -0.197571 0.761719 1441740989 -0.457642 -0.413940 -0.197571 0.761719 1441740989 -0.457642 -0.413940 -0.197571 0.761719 1441740989 -0.457642 -0.413940 -0.197571 0.761719 1441740989 -0.534546 -0.367004 -0.000427 0.761292 1441740989 -0.534546 -0.367004 -0.000427 0.761292 1441740989 -0.534546 -0.367004 -0.000427 0.761292 1441740989 -0.534546 -0.367004 -0.000427 0.761292 1441740989 -0.534546 -0.367004 -0.000427 0.761292 1441740989 -0.534546 -0.367004 -0.000427 0.761292 1441740989 -0.430603 -0.476624 -0.125854 0.756042 1441740989 -0.430603 -0.476624 -0.125854 0.756042 1441740989 -0.430603 -0.476624 -0.125854 0.756042 1441740989 -0.430603 -0.476624 -0.125854 0.756042 1441740989 -0.430603 -0.476624 -0.125854 0.756042 1441740989 -0.153137 -0.597290 -0.326477 0.716431 1441740989 -0.153137 -0.597290 -0.326477 0.716431 1441740989 -0.153137 -0.597290 -0.326477 0.716431 1441740989 -0.153137 -0.597290 -0.326477 0.716431 1441740989 -0.153137 -0.597290 -0.326477 0.716431 1441740989 -0.153137 -0.597290 -0.326477 0.716431 1441740989 0.150696 -0.658386 -0.504028 0.538330 1441740989 0.150696 -0.658386 -0.504028 0.538330 1441740989 0.150696 -0.658386 -0.504028 0.538330 1441740989 0.150696 -0.658386 -0.504028 0.538330 1441740989 0.150696 -0.658386 -0.504028 0.538330 1441740989 0.376282 -0.664124 -0.588623 0.266357 1441740989 0.376282 -0.664124 -0.588623 0.266357 1441740989 0.376282 -0.664124 -0.588623 0.266357 1441740989 0.376282 -0.664124 -0.588623 0.266357 1441740989 0.376282 -0.664124 -0.588623 0.266357 1441740989 0.376282 -0.664124 -0.588623 0.266357 1441740989 0.469360 -0.646179 -0.599426 0.053772 1441740989 0.469360 -0.646179 -0.599426 0.053772 1441740989 0.469360 -0.646179 -0.599426 0.053772 1441740989 0.469360 -0.646179 -0.599426 0.053772 1441740989 0.469360 -0.646179 -0.599426 0.053772 1441740989 0.469360 -0.646179 -0.599426 0.053772 1441740989 0.535095 -0.582520 -0.610107 -0.046143 1441740989 0.535095 -0.582520 -0.610107 -0.046143 1441740989 0.535095 -0.582520 -0.610107 -0.046143 1441740989 0.535095 -0.582520 -0.610107 -0.046143 1441740989 0.535095 -0.582520 -0.610107 -0.046143 1441740989 0.535095 -0.582520 -0.610107 -0.046143 1441740989 0.535095 -0.582520 -0.610107 -0.046143 1441740989 0.591248 -0.503418 -0.612488 -0.148010 1441740989 0.591248 -0.503418 -0.612488 -0.148010 1441740989 0.591248 -0.503418 -0.612488 -0.148010 1441740989 0.591248 -0.503418 -0.612488 -0.148010 1441740989 0.591248 -0.503418 -0.612488 -0.148010 1441740989 0.629944 -0.425232 -0.608521 -0.228210 1441740989 0.629944 -0.425232 -0.608521 -0.228210 1441740989 0.629944 -0.425232 -0.608521 -0.228210 1441740989 0.629944 -0.425232 -0.608521 -0.228210 1441740989 0.629944 -0.425232 -0.608521 -0.228210 1441740989 0.629944 -0.425232 -0.608521 -0.228210 1441740989 0.646057 -0.371460 -0.602356 -0.286011 1441740989 0.646057 -0.371460 -0.602356 -0.286011 1441740989 0.646057 -0.371460 -0.602356 -0.286011 1441740989 0.646057 -0.371460 -0.602356 -0.286011 1441740989 0.646057 -0.371460 -0.602356 -0.286011 1441740989 0.646057 -0.371460 -0.602356 -0.286011 1441740989 0.646057 -0.371460 -0.602356 -0.286011 1441740989 0.651611 -0.357117 -0.584167 -0.326477 1441740989 0.651611 -0.357117 -0.584167 -0.326477 1441740989 0.651611 -0.357117 -0.584167 -0.326477 1441740989 0.651611 -0.357117 -0.584167 -0.326477 1441740989 0.651611 -0.357117 -0.584167 -0.326477 1441740989 0.651611 -0.357117 -0.584167 -0.326477 1441740989 0.651672 -0.357788 -0.576782 -0.338562 1441740989 0.651672 -0.357788 -0.576782 -0.338562 1441740989 0.651672 -0.357788 -0.576782 -0.338562 1441740989 0.651672 -0.357788 -0.576782 -0.338562 1441740989 0.651672 -0.357788 -0.576782 -0.338562 1441740989 0.651672 -0.357788 -0.576782 -0.338562 1441740989 0.646301 -0.374756 -0.583862 -0.317810 1441740989 0.646301 -0.374756 -0.583862 -0.317810 1441740989 0.646301 -0.374756 -0.583862 -0.317810 1441740989 0.646301 -0.374756 -0.583862 -0.317810 1441740989 0.646301 -0.374756 -0.583862 -0.317810 1441740989 0.646301 -0.374756 -0.583862 -0.317810 1441740989 0.646301 -0.374756 -0.583862 -0.317810 1441740989 0.628174 -0.433899 -0.586609 -0.270264 1441740990 0.628174 -0.433899 -0.586609 -0.270264 1441740990 0.628174 -0.433899 -0.586609 -0.270264 1441740990 0.628174 -0.433899 -0.586609 -0.270264 1441740990 0.628174 -0.433899 -0.586609 -0.270264 1441740990 0.628174 -0.433899 -0.586609 -0.270264 1441740990 0.628174 -0.433899 -0.586609 -0.270264 1441740990 0.592285 -0.511902 -0.604919 -0.145691 1441740990 0.592285 -0.511902 -0.604919 -0.145691 1441740990 0.592285 -0.511902 -0.604919 -0.145691 1441740990 0.592285 -0.511902 -0.604919 -0.145691 1441740990 0.592285 -0.511902 -0.604919 -0.145691 1441740990 0.592285 -0.511902 -0.604919 -0.145691 1441740990 0.510254 -0.614441 -0.601196 0.026062 1441740990 0.510254 -0.614441 -0.601196 0.026062 1441740990 0.510254 -0.614441 -0.601196 0.026062 1441740990 0.510254 -0.614441 -0.601196 0.026062 1441740990 0.510254 -0.614441 -0.601196 0.026062 1441740990 0.510254 -0.614441 -0.601196 0.026062 1441740990 0.399353 -0.674500 -0.574097 0.236755 1441740990 0.399353 -0.674500 -0.574097 0.236755 1441740990 0.399353 -0.674500 -0.574097 0.236755 1441740990 0.399353 -0.674500 -0.574097 0.236755 1441740990 0.399353 -0.674500 -0.574097 0.236755 1441740990 0.232910 -0.697144 -0.504333 0.453247 1441740990 0.232910 -0.697144 -0.504333 0.453247 1441740990 0.232910 -0.697144 -0.504333 0.453247 1441740990 0.232910 -0.697144 -0.504333 0.453247 1441740990 0.232910 -0.697144 -0.504333 0.453247 1441740990 0.232910 -0.697144 -0.504333 0.453247 1441740990 0.232910 -0.697144 -0.504333 0.453247 1441740990 0.025269 -0.656921 -0.348755 0.667969 1441740990 0.025269 -0.656921 -0.348755 0.667969 1441740990 0.025269 -0.656921 -0.348755 0.667969 1441740990 0.025269 -0.656921 -0.348755 0.667969 1441740990 0.025269 -0.656921 -0.348755 0.667969 1441740990 0.025269 -0.656921 -0.348755 0.667969 1441740990 -0.211304 -0.552673 -0.127869 0.795959 1441740990 -0.211304 -0.552673 -0.127869 0.795959 1441740990 -0.211304 -0.552673 -0.127869 0.795959 1441740990 -0.211304 -0.552673 -0.127869 0.795959 1441740990 -0.211304 -0.552673 -0.127869 0.795959 1441740990 -0.211304 -0.552673 -0.127869 0.795959 1441740990 -0.372009 -0.444275 0.065247 0.812378 1441740990 -0.372009 -0.444275 0.065247 0.812378 1441740990 -0.372009 -0.444275 0.065247 0.812378 1441740990 -0.372009 -0.444275 0.065247 0.812378 1441740990 -0.372009 -0.444275 0.065247 0.812378 1441740990 -0.372009 -0.444275 0.065247 0.812378 1441740990 -0.371826 -0.458496 0.046936 0.805786 1441740990 -0.371826 -0.458496 0.046936 0.805786 1441740990 -0.371826 -0.458496 0.046936 0.805786 1441740990 -0.371826 -0.458496 0.046936 0.805786 1441740990 -0.371826 -0.458496 0.046936 0.805786 1441740990 -0.371826 -0.458496 0.046936 0.805786 1441740990 -0.180420 -0.545898 -0.085754 0.813721 1441740990 -0.180420 -0.545898 -0.085754 0.813721 1441740990 -0.180420 -0.545898 -0.085754 0.813721 1441740990 -0.180420 -0.545898 -0.085754 0.813721 1441740990 -0.180420 -0.545898 -0.085754 0.813721 1441740990 -0.180420 -0.545898 -0.085754 0.813721 1441740990 0.100586 -0.591736 -0.290466 0.745239 1441740990 0.100586 -0.591736 -0.290466 0.745239 1441740990 0.100586 -0.591736 -0.290466 0.745239 1441740990 0.100586 -0.591736 -0.290466 0.745239 1441740990 0.100586 -0.591736 -0.290466 0.745239 1441740990 0.100586 -0.591736 -0.290466 0.745239 1441740990 0.392639 -0.552368 -0.485535 0.552185 1441740990 0.392639 -0.552368 -0.485535 0.552185 1441740990 0.392639 -0.552368 -0.485535 0.552185 1441740990 0.392639 -0.552368 -0.485535 0.552185 1441740990 0.392639 -0.552368 -0.485535 0.552185 1441740990 0.542480 -0.508850 -0.603333 0.287659 1441740990 0.542480 -0.508850 -0.603333 0.287659 1441740990 0.542480 -0.508850 -0.603333 0.287659 1441740990 0.542480 -0.508850 -0.603333 0.287659 1441740990 0.542480 -0.508850 -0.603333 0.287659 1441740990 0.542480 -0.508850 -0.603333 0.287659 1441740990 0.542480 -0.508850 -0.603333 0.287659 1441740990 0.574524 -0.482056 -0.652710 0.107605 1441740990 0.574524 -0.482056 -0.652710 0.107605 1441740990 0.574524 -0.482056 -0.652710 0.107605 1441740990 0.574524 -0.482056 -0.652710 0.107605 1441740990 0.574524 -0.482056 -0.652710 0.107605 1441740990 0.574524 -0.482056 -0.652710 0.107605 1441740990 0.611938 -0.391174 -0.686584 -0.033264 1441740990 0.611938 -0.391174 -0.686584 -0.033264 1441740990 0.611938 -0.391174 -0.686584 -0.033264 1441740990 0.611938 -0.391174 -0.686584 -0.033264 1441740990 0.611938 -0.391174 -0.686584 -0.033264 1441740990 0.611938 -0.391174 -0.686584 -0.033264 1441740990 0.611938 -0.391174 -0.686584 -0.033264 1441740990 0.637695 -0.285156 -0.698242 -0.156616 1441740990 0.637695 -0.285156 -0.698242 -0.156616 1441740990 0.637695 -0.285156 -0.698242 -0.156616 1441740990 0.637695 -0.285156 -0.698242 -0.156616 1441740990 0.637695 -0.285156 -0.698242 -0.156616 1441740990 0.637695 -0.285156 -0.698242 -0.156616 1441740990 0.637146 -0.234192 -0.687988 -0.256714 1441740990 0.637146 -0.234192 -0.687988 -0.256714 1441740990 0.637146 -0.234192 -0.687988 -0.256714 1441740990 0.637146 -0.234192 -0.687988 -0.256714 1441740990 0.637146 -0.234192 -0.687988 -0.256714 1441740990 0.637146 -0.234192 -0.687988 -0.256714 1441740990 0.637146 -0.234192 -0.687988 -0.256714 1441740990 0.634766 -0.250122 -0.646057 -0.342285 1441740990 0.634766 -0.250122 -0.646057 -0.342285 1441740990 0.634766 -0.250122 -0.646057 -0.342285 1441740990 0.634766 -0.250122 -0.646057 -0.342285 1441740990 0.634766 -0.250122 -0.646057 -0.342285 1441740990 0.634766 -0.250122 -0.646057 -0.342285 1441740990 0.633545 -0.271912 -0.617798 -0.378174 1441740990 0.633545 -0.271912 -0.617798 -0.378174 1441740990 0.633545 -0.271912 -0.617798 -0.378174 1441740991 0.633545 -0.271912 -0.617798 -0.378174 1441740991 0.633545 -0.271912 -0.617798 -0.378174 1441740991 0.633545 -0.271912 -0.617798 -0.378174 1441740991 0.627319 -0.293457 -0.632996 -0.346130 1441740991 0.627319 -0.293457 -0.632996 -0.346130 1441740991 0.627319 -0.293457 -0.632996 -0.346130 1441740991 0.627319 -0.293457 -0.632996 -0.346130 1441740991 0.627319 -0.293457 -0.632996 -0.346130 1441740991 0.627319 -0.293457 -0.632996 -0.346130 1441740991 0.627319 -0.293457 -0.632996 -0.346130 1441740991 0.608765 -0.349243 -0.659668 -0.268982 1441740991 0.608765 -0.349243 -0.659668 -0.268982 1441740991 0.608765 -0.349243 -0.659668 -0.268982 1441740991 0.608765 -0.349243 -0.659668 -0.268982 1441740991 0.608765 -0.349243 -0.659668 -0.268982 1441740991 0.608765 -0.349243 -0.659668 -0.268982 1441740991 0.581055 -0.410828 -0.688049 -0.142029 1441740991 0.581055 -0.410828 -0.688049 -0.142029 1441740991 0.581055 -0.410828 -0.688049 -0.142029 1441740991 0.581055 -0.410828 -0.688049 -0.142029 1441740991 0.581055 -0.410828 -0.688049 -0.142029 1441740991 0.581055 -0.410828 -0.688049 -0.142029 1441740991 0.559692 -0.461487 -0.687988 0.021301 1441740991 0.559692 -0.461487 -0.687988 0.021301 1441740991 0.559692 -0.461487 -0.687988 0.021301 1441740991 0.559692 -0.461487 -0.687988 0.021301 1441740991 0.559692 -0.461487 -0.687988 0.021301 1441740991 0.559692 -0.461487 -0.687988 0.021301 1441740991 0.444580 -0.584229 -0.661865 0.151733 1441740991 0.444580 -0.584229 -0.661865 0.151733 1441740991 0.444580 -0.584229 -0.661865 0.151733 1441740991 0.444580 -0.584229 -0.661865 0.151733 1441740991 0.444580 -0.584229 -0.661865 0.151733 1441740991 0.278442 -0.656616 -0.615295 0.335876 1441740991 0.278442 -0.656616 -0.615295 0.335876 1441740991 0.278442 -0.656616 -0.615295 0.335876 1441740991 0.278442 -0.656616 -0.615295 0.335876 1441740991 0.278442 -0.656616 -0.615295 0.335876 1441740991 0.278442 -0.656616 -0.615295 0.335876 1441740991 0.066223 -0.681213 -0.512634 0.518494 1441740991 0.066223 -0.681213 -0.512634 0.518494 1441740991 0.066223 -0.681213 -0.512634 0.518494 1441740991 0.066223 -0.681213 -0.512634 0.518494 1441740991 0.066223 -0.681213 -0.512634 0.518494 1441740991 -0.169373 -0.637024 -0.319946 0.680542 1441740991 -0.169373 -0.637024 -0.319946 0.680542 1441740991 -0.169373 -0.637024 -0.319946 0.680542 1441740991 -0.169373 -0.637024 -0.319946 0.680542 1441740991 -0.169373 -0.637024 -0.319946 0.680542 1441740991 -0.433472 -0.497742 -0.126526 0.740540 1441740991 -0.433472 -0.497742 -0.126526 0.740540 1441740991 -0.433472 -0.497742 -0.126526 0.740540 1441740991 -0.433472 -0.497742 -0.126526 0.740540 1441740991 -0.433472 -0.497742 -0.126526 0.740540 1441740991 -0.433472 -0.497742 -0.126526 0.740540 1441740991 -0.555298 -0.385071 0.025757 0.736694 1441740991 -0.555298 -0.385071 0.025757 0.736694 1441740991
[truncated: 200,342 more chars]
