# Supplementary material for: Quaternion-Based Gesture Recognition Using Wireless Wearable Motion Capture Sensors
Source: Sensors (Basel). 2016 Apr 28;16(5):605. doi: 10.3390/s16050605 (PMC4883296; doi:10.3390/s16050605)
Supplement: Supplementary file 1 [file sensors-16-00605-s001.zip › MultiSensorGestureData/P2/2. Uppercut/Training16.txt]

0.433655 -0.604065 -0.309265 -0.592896 1441740889 0.433655 -0.604065 -0.309265 -0.592896 1441740889 0.433655 -0.604065 -0.309265 -0.592896 1441740889 0.420044 -0.620972 -0.332703 -0.572144 1441740889 0.420044 -0.620972 -0.332703 -0.572144 1441740889 0.397827 -0.644958 -0.351868 -0.549561 1441740889 0.397827 -0.644958 -0.351868 -0.549561 1441740889 0.397827 -0.644958 -0.351868 -0.549561 1441740889 0.397827 -0.644958 -0.351868 -0.549561 1441740889 0.397827 -0.644958 -0.351868 -0.549561 1441740889 0.397827 -0.644958 -0.351868 -0.549561 1441740889 0.341980 -0.678894 -0.394531 -0.516296 1441740889 0.341980 -0.678894 -0.394531 -0.516296 1441740889 0.341980 -0.678894 -0.394531 -0.516296 1441740889 0.341980 -0.678894 -0.394531 -0.516296 1441740889 0.341980 -0.678894 -0.394531 -0.516296 1441740889 0.341980 -0.678894 -0.394531 -0.516296 1441740889 0.267090 -0.706848 -0.478638 -0.447266 1441740889 0.267090 -0.706848 -0.478638 -0.447266 1441740889 0.267090 -0.706848 -0.478638 -0.447266 1441740889 0.267090 -0.706848 -0.478638 -0.447266 1441740889 0.267090 -0.706848 -0.478638 -0.447266 1441740889 0.267090 -0.706848 -0.478638 -0.447266 1441740889 0.182129 -0.726563 -0.564331 -0.347229 1441740889 0.182129 -0.726563 -0.564331 -0.347229 1441740889 0.182129 -0.726563 -0.564331 -0.347229 1441740889 0.182129 -0.726563 -0.564331 -0.347229 1441740889 0.182129 -0.726563 -0.564331 -0.347229 1441740889 0.182129 -0.726563 -0.564331 -0.347229 1441740889 0.070190 -0.727905 -0.635376 -0.248169 1441740889 0.070190 -0.727905 -0.635376 -0.248169 1441740889 0.070190 -0.727905 -0.635376 -0.248169 1441740889 0.070190 -0.727905 -0.635376 -0.248169 1441740890 0.070190 -0.727905 -0.635376 -0.248169 1441740890 0.070190 -0.727905 -0.635376 -0.248169 1441740890 -0.020203 -0.707458 -0.681763 -0.185425 1441740890 -0.020203 -0.707458 -0.681763 -0.185425 1441740890 -0.020203 -0.707458 -0.681763 -0.185425 1441740890 -0.020203 -0.707458 -0.681763 -0.185425 1441740890 -0.020203 -0.707458 -0.681763 -0.185425 1441740890 -0.020203 -0.707458 -0.681763 -0.185425 1441740890 -0.041870 -0.676758 -0.727783 -0.103149 1441740890 -0.041870 -0.676758 -0.727783 -0.103149 1441740890 -0.041870 -0.676758 -0.727783 -0.103149 1441740890 -0.041870 -0.676758 -0.727783 -0.103149 1441740890 -0.041870 -0.676758 -0.727783 -0.103149 1441740890 -0.041870 -0.676758 -0.727783 -0.103149 1441740890 -0.041870 -0.676758 -0.727783 -0.103149 1441740890 -0.041870 -0.676758 -0.727783 -0.103149 1441740890 -0.066833 -0.659729 -0.748535 -0.011047 1441740890 -0.066833 -0.659729 -0.748535 -0.011047 1441740890 -0.066833 -0.659729 -0.748535 -0.011047 1441740890 -0.066833 -0.659729 -0.748535 -0.011047 1441740890 -0.066833 -0.659729 -0.748535 -0.011047 1441740890 -0.066833 -0.659729 -0.748535 -0.011047 1441740890 -0.106384 -0.651733 -0.750732 -0.021912 1441740890 -0.106384 -0.651733 -0.750732 -0.021912 1441740890 -0.106384 -0.651733 -0.750732 -0.021912 1441740890 -0.106384 -0.651733 -0.750732 -0.021912 1441740890 -0.106384 -0.651733 -0.750732 -0.021912 1441740890 -0.106384 -0.651733 -0.750732 -0.021912 1441740890 -0.116882 -0.651245 -0.748413 -0.046387 1441740890 -0.116882 -0.651245 -0.748413 -0.046387 1441740890 -0.116882 -0.651245 -0.748413 -0.046387 1441740890 -0.116882 -0.651245 -0.748413 -0.046387 1441740890 -0.116882 -0.651245 -0.748413 -0.046387 1441740890 -0.116882 -0.651245 -0.748413 -0.046387 1441740890 -0.099182 -0.665955 -0.734863 -0.082031 1441740890 -0.099182 -0.665955 -0.734863 -0.082031 1441740890 -0.099182 -0.665955 -0.734863 -0.082031 1441740890 -0.099182 -0.665955 -0.734863 -0.082031 1441740890 -0.099182 -0.665955 -0.734863 -0.082031 1441740890 -0.099182 -0.665955 -0.734863 -0.082031 1441740890 -0.060547 -0.692993 -0.713745 -0.082397 1441740890 -0.060547 -0.692993 -0.713745 -0.082397 1441740890 -0.060547 -0.692993 -0.713745 -0.082397 1441740890 -0.060547 -0.692993 -0.713745 -0.082397 1441740890 -0.060547 -0.692993 -0.713745 -0.082397 1441740890 -0.060547 -0.692993 -0.713745 -0.082397 1441740890 -0.008911 -0.717834 -0.682800 -0.135925 1441740890 -0.008911 -0.717834 -0.682800 -0.135925 1441740890 -0.008911 -0.717834 -0.682800 -0.135925 1441740890 -0.008911 -0.717834 -0.682800 -0.135925 1441740890 -0.008911 -0.717834 -0.682800 -0.135925 1441740890 -0.008911 -0.717834 -0.682800 -0.135925 1441740890 0.019531 -0.728333 -0.664368 -0.166931 1441740890 0.019531 -0.728333 -0.664368 -0.166931 1441740890 0.019531 -0.728333 -0.664368 -0.166931 1441740890 0.019531 -0.728333 -0.664368 -0.166931 1441740890 0.019531 -0.728333 -0.664368 -0.166931 1441740890 0.019531 -0.728333 -0.664368 -0.166931 1441740890 0.090637 -0.726440 -0.661133 -0.164734 1441740890 0.090637 -0.726440 -0.661133 -0.164734 1441740890 0.090637 -0.726440 -0.661133 -0.164734 1441740890 0.090637 -0.726440 -0.661133 -0.164734 1441740890 0.090637 -0.726440 -0.661133 -0.164734 1441740890 0.090637 -0.726440 -0.661133 -0.164734 1441740890 0.157104 -0.695007 -0.664612 -0.225098 1441740890 0.157104 -0.695007 -0.664612 -0.225098 1441740890 0.157104 -0.695007 -0.664612 -0.225098 1441740890 0.157104 -0.695007 -0.664612 -0.225098 1441740890 0.157104 -0.695007 -0.664612 -0.225098 1441740890 0.157104 -0.695007 -0.664612 -0.225098 1441740890 0.246460 -0.709534 -0.563049 -0.344788 1441740890 0.246460 -0.709534 -0.563049 -0.344788 1441740890 0.246460 -0.709534 -0.563049 -0.344788 1441740890 0.246460 -0.709534 -0.563049 -0.344788 1441740890 0.246460 -0.709534 -0.563049 -0.344788 1441740890 0.246460 -0.709534 -0.563049 -0.344788 1441740890 0.353027 -0.666077 -0.503540 -0.422119 1441740890 0.353027 -0.666077 -0.503540 -0.422119 1441740890 0.353027 -0.666077 -0.503540 -0.422119 1441740890 0.353027 -0.666077 -0.503540 -0.422119 1441740890 0.353027 -0.666077 -0.503540 -0.422119 1441740890 0.353027 -0.666077 -0.503540 -0.422119 1441740890 0.439636 -0.581848 -0.466125 -0.500977 1441740890 0.439636 -0.581848 -0.466125 -0.500977 1441740890 0.439636 -0.581848 -0.466125 -0.500977 1441740890 0.439636 -0.581848 -0.466125 -0.500977 1441740890 0.439636 -0.581848 -0.466125 -0.500977 1441740890 0.439636 -0.581848 -0.466125 -0.500977 1441740890 0.466064 -0.536682 -0.375977 -0.594482 1441740890 0.466064 -0.536682 -0.375977 -0.594482 1441740890 0.466064 -0.536682 -0.375977 -0.594482 1441740890 0.466064 -0.536682 -0.375977 -0.594482 1441740890 0.466064 -0.536682 -0.375977 -0.594482 1441740890 0.466064 -0.536682 -0.375977 -0.594482 1441740890 0.471741 -0.527893 -0.258484 -0.657288 1441740890 0.471741 -0.527893 -0.258484 -0.657288 1441740890 0.471741 -0.527893 -0.258484 -0.657288 1441740890 0.471741 -0.527893 -0.258484 -0.657288 1441740890 0.465210 -0.532532 -0.178711 -0.684204 1441740890 0.465210 -0.532532 -0.178711 -0.684204 1441740890 0.465210 -0.532532 -0.178711 -0.684204 1441740890 0.465210 -0.532532 -0.178711 -0.684204 1441740890 0.449646 -0.547363 -0.155396 -0.688599 1441740890 0.449646 -0.547363 -0.155396 -0.688599 1441740890 0.449646 -0.547363 -0.155396 -0.688599 1441740890 0.449646 -0.547363 -0.155396 -0.688599 1441740890 0.449646 -0.547363 -0.155396 -0.688599 1441740891 0.449646 -0.547363 -0.155396 -0.688599 1441740891 0.431396 -0.579224 -0.201233 -0.661804 1441740891 0.431396 -0.579224 -0.201233 -0.661804 1441740891 0.431396 -0.579224 -0.201233 -0.661804 1441740891 0.431396 -0.579224 -0.201233 -0.661804 1441740891 0.431396 -0.579224 -0.201233 -0.661804 1441740891 0.431396 -0.579224 -0.201233 -0.661804 1441740891 0.431396 -0.579224 -0.201233 -0.661804 1441740891 0.431396 -0.579224 -0.201233 -0.661804 1441740891 0.401978 -0.621460 -0.332153 -0.584778 1441740891 0.401978 -0.621460 -0.332153 -0.584778 1441740891 0.401978 -0.621460 -0.332153 -0.584778 1441740891 0.401978 -0.621460 -0.332153 -0.584778 1441740891 0.324524 -0.670654 -0.478333 -0.464905 1441740891 0.324524 -0.670654 -0.478333 -0.464905 1441740891 0.324524 -0.670654 -0.478333 -0.464905 1441740891 0.324524 -0.670654 -0.478333 -0.464905 1441740891 0.324524 -0.670654 -0.478333 -0.464905 1441740891 0.324524 -0.670654 -0.478333 -0.464905 1441740891 0.200500 -0.705444 -0.592346 -0.333801 1441740891 0.200500 -0.705444 -0.592346 -0.333801 1441740891 0.200500 -0.705444 -0.592346 -0.333801 1441740891 0.200500 -0.705444 -0.592346 -0.333801 1441740891 0.200500 -0.705444 -0.592346 -0.333801 1441740891 0.200500 -0.705444 -0.592346 -0.333801 1441740891 0.200500 -0.705444 -0.592346 -0.333801 1441740891 0.200500 -0.705444 -0.592346 -0.333801 1441740891 0.032532 -0.722839 -0.650391 -0.231445 1441740891 0.032532 -0.722839 -0.650391 -0.231445 1441740891 0.032532 -0.722839 -0.650391 -0.231445 1441740891 0.032532 -0.722839 -0.650391 -0.231445 1441740891 0.032532 -0.722839 -0.650391 -0.231445 1441740891 0.032532 -0.722839 -0.650391 -0.231445 1441740891 -0.039307 -0.690308 -0.706360 -0.151917 1441740891 -0.039307 -0.690308 -0.706360 -0.151917 1441740891 -0.039307 -0.690308 -0.706360 -0.151917 1441740891 -0.039307 -0.690308 -0.706360 -0.151917 1441740891 -0.039307 -0.690308 -0.706360 -0.151917 1441740891 -0.039307 -0.690308 -0.706360 -0.151917 1441740891 -0.062439 -0.645752 -0.759705 0.045959 1441740891 -0.062439 -0.645752 -0.759705 0.045959 1441740891 -0.062439 -0.645752 -0.759705 0.045959 1441740891 -0.062439 -0.645752 -0.759705 0.045959 1441740891 -0.062439 -0.645752 -0.759705 0.045959 1441740891 -0.062439 -0.645752 -0.759705 0.045959 1441740891 -0.131287 -0.631836 -0.758179 0.093445 1441740891 -0.131287 -0.631836 -0.758179 0.093445 1441740891 -0.131287 -0.631836 -0.758179 0.093445 1441740891 -0.131287 -0.631836 -0.758179 0.093445 1441740891 -0.131287 -0.631836 -0.758179 0.093445 1441740891 -0.131287 -0.631836 -0.758179 0.093445 1441740891 -0.108765 -0.630310 -0.766724 0.055603 1441740891 -0.108765 -0.630310 -0.766724 0.055603 1441740891 -0.108765 -0.630310 -0.766724 0.055603 1441740891 -0.108765 -0.630310 -0.766724 0.055603 1441740891 -0.108765 -0.630310 -0.766724 0.055603 1441740891 -0.108765 -0.630310 -0.766724 0.055603 1441740891 -0.063660 -0.649353 -0.757385 0.027466 1441740891 -0.063660 -0.649353 -0.757385 0.027466 1441740891 -0.063660 -0.649353 -0.757385 0.027466 1441740891 -0.063660 -0.649353 -0.757385 0.027466 1441740891 -0.063660 -0.649353 -0.757385 0.027466 1441740891 -0.063660 -0.649353 -0.757385 0.027466 1441740891 0.024292 -0.674683 -0.737366 -0.022705 1441740891 0.024292 -0.674683 -0.737366 -0.022705 1441740891 0.024292 -0.674683 -0.737366 -0.022705 1441740891 0.024292 -0.674683 -0.737366 -0.022705 1441740891 0.024292 -0.674683 -0.737366 -0.022705 1441740891 0.024292 -0.674683 -0.737366 -0.022705 1441740891 0.092407 -0.679382 -0.714539 -0.139343 1441740891 0.092407 -0.679382 -0.714539 -0.139343 1441740891 0.092407 -0.679382 -0.714539 -0.139343 1441740891 0.092407 -0.679382 -0.714539 -0.139343 1441740891 0.092407 -0.679382 -0.714539 -0.139343 1441740891 0.092407 -0.679382 -0.714539 -0.139343 1441740891 0.193970 -0.686218 -0.657959 -0.242188 1441740891 0.193970 -0.686218 -0.657959 -0.242188 1441740891 0.193970 -0.686218 -0.657959 -0.242188 1441740891 0.193970 -0.686218 -0.657959 -0.242188 1441740891 0.193970 -0.686218 -0.657959 -0.242188 1441740891 0.193970 -0.686218 -0.657959 -0.242188 1441740891 0.243286 -0.666931 -0.622803 -0.328857 1441740891 0.243286 -0.666931 -0.622803 -0.328857 1441740891 0.243286 -0.666931 -0.622803 -0.328857 1441740891 0.243286 -0.666931 -0.622803 -0.328857 1441740891 0.243286 -0.666931 -0.622803 -0.328857 1441740891 0.243286 -0.666931 -0.622803 -0.328857 1441740891 0.353882 -0.648132 -0.499512 -0.453064 1441740891 0.353882 -0.648132 -0.499512 -0.453064 1441740891 0.353882 -0.648132 -0.499512 -0.453064 1441740891 0.353882 -0.648132 -0.499512 -0.453064 1441740891 0.353882 -0.648132 -0.499512 -0.453064 1441740891 0.453003 -0.588562 -0.403137 -0.534668 1441740891 0.453003 -0.588562 -0.403137 -0.534668 1441740891 0.453003 -0.588562 -0.403137 -0.534668 1441740891 0.453003 -0.588562 -0.403137 -0.534668 1441740891 0.453003 -0.588562 -0.403137 -0.534668 1441740891 0.453003 -0.588562 -0.403137 -0.534668 1441740891 0.478577 -0.524353 -0.340637 -0.616516 1441740891 0.478577 -0.524353 -0.340637 -0.616516 1441740891 0.478577 -0.524353 -0.340637 -0.616516 1441740891 0.478577 -0.524353 -0.340637 -0.616516 1441740891 0.478577 -0.524353 -0.340637 -0.616516 1441740891 0.478577 -0.524353 -0.340637 -0.616516 1441740891 0.478577 -0.524353 -0.340637 -0.616516 1441740891 0.488586 -0.533020 -0.215576 -0.656311 1441740891 0.488586 -0.533020 -0.215576 -0.656311 1441740891 0.488586 -0.533020 -0.215576 -0.656311 1441740891 0.488586 -0.533020 -0.215576 -0.656311 1441740891 0.488586 -0.533020 -0.215576 -0.656311 1441740892 0.488586 -0.533020 -0.215576 -0.656311 1441740892 0.488037 -0.539917 -0.122070 -0.674866 1441740892 0.488037 -0.539917 -0.122070 -0.674866 1441740892 0.488037 -0.539917 -0.122070 -0.674866 1441740892 0.488037 -0.539917 -0.122070 -0.674866 1441740892 0.488037 -0.539917 -0.122070 -0.674866 1441740892 0.488037 -0.539917 -0.122070 -0.674866 1441740892 0.487671 -0.549744 -0.067932 -0.674866 1441740892 0.487671 -0.549744 -0.067932 -0.674866 1441740892 0.487671 -0.549744 -0.067932 -0.674866 1441740892 0.487671 -0.549744 -0.067932 -0.674866 1441740892 0.487671 -0.549744 -0.067932 -0.674866 1441740892 0.487671 -0.549744 -0.067932 -0.674866 1441740892 0.481201 -0.553833 -0.083679 -0.674316 1441740892 0.481201 -0.553833 -0.083679 -0.674316 1441740892 0.481201 -0.553833 -0.083679 -0.674316 1441740892 0.481201 -0.553833 -0.083679 -0.674316 1441740892 0.481201 -0.553833 -0.083679 -0.674316 1441740892 0.481201 -0.553833 -0.083679 -0.674316 1441740892 0.459717 -0.578247 -0.136658 -0.660034 1441740892 0.459717 -0.578247 -0.136658 -0.660034 1441740892 0.459717 -0.578247 -0.136658 -0.660034 1441740892 0.459717 -0.578247 -0.136658 -0.660034 1441740892 0.459717 -0.578247 -0.136658 -0.660034 1441740892 0.459717 -0.578247 -0.136658 -0.660034 1441740892 0.443481 -0.598083 -0.262512 -0.613831 1441740892 0.443481 -0.598083 -0.262512 -0.613831 1441740892 0.443481 -0.598083 -0.262512 -0.613831 1441740892 0.443481 -0.598083 -0.262512 -0.613831 1441740892 0.443481 -0.598083 -0.262512 -0.613831 1441740892 0.382629 -0.630310 -0.439270 -0.513184 1441740892 0.382629 -0.630310 -0.439270 -0.513184 1441740892 0.382629 -0.630310 -0.439270 -0.513184 1441740892 0.233582 -0.695557 -0.575439 -0.361328 1441740892 0.233582 -0.695557 -0.575439 -0.361328 1441740892 0.233582 -0.695557 -0.575439 -0.361328 1441740892 0.233582 -0.695557 -0.575439 -0.361328 1441740892 0.233582 -0.695557 -0.575439 -0.361328 1441740892 0.233582 -0.695557 -0.575439 -0.361328 1441740892 0.024902 -0.726501 -0.659241 -0.192444 1441740892 0.024902 -0.726501 -0.659241 -0.192444 1441740892 0.024902 -0.726501 -0.659241 -0.192444 1441740892 0.024902 -0.726501 -0.659241 -0.192444 1441740892 0.024902 -0.726501 -0.659241 -0.192444 1441740892 -0.073059 -0.693359 -0.713745 -0.067505 1441740892 -0.073059 -0.693359 -0.713745 -0.067505 1441740892 -0.073059 -0.693359 -0.713745 -0.067505 1441740892 -0.073059 -0.693359 -0.713745 -0.067505 1441740892 -0.073059 -0.693359 -0.713745 -0.067505 1441740892 -0.073059 -0.693359 -0.713745 -0.067505 1441740892 -0.073059 -0.693359 -0.713745 -0.067505 1441740892 -0.094910 -0.635498 -0.759705 0.100220 1441740892 -0.094910 -0.635498 -0.759705 0.100220 1441740892 -0.094910 -0.635498 -0.759705 0.100220 1441740892 -0.094910 -0.635498 -0.759705 0.100220 1441740892 -0.094910 -0.635498 -0.759705 0.100220 1441740892 -0.094910 -0.635498 -0.759705 0.100220 1441740892 -0.108459 -0.643799 -0.753967 0.073425 1441740892 -0.108459 -0.643799 -0.753967 0.073425 1441740892 -0.108459 -0.643799 -0.753967 0.073425 1441740892 -0.108459 -0.643799 -0.753967 0.073425 1441740892 -0.108459 -0.643799 -0.753967 0.073425 1441740892 -0.108459 -0.643799 -0.753967 0.073425 1441740892 -0.081360 -0.644714 -0.760010 0.014893 1441740892 -0.081360 -0.644714 -0.760010 0.014893 1441740892 -0.081360 -0.644714 -0.760010 0.014893 1441740892 -0.081360 -0.644714 -0.760010 0.014893 1441740892 -0.081360 -0.644714 -0.760010 0.014893 1441740892 -0.081360 -0.644714 -0.760010 0.014893 1441740892 -0.011963 -0.681274 -0.731140 -0.035706 1441740892 -0.011963 -0.681274 -0.731140 -0.035706 1441740892 -0.011963 -0.681274 -0.731140 -0.035706 1441740892 -0.011963 -0.681274 -0.731140 -0.035706 1441740892 -0.011963 -0.681274 -0.731140 -0.035706 1441740892 0.078979 -0.707031 -0.693787 -0.112244 1441740892 0.078979 -0.707031 -0.693787 -0.112244 1441740892 0.078979 -0.707031 -0.693787 -0.112244 1441740892 0.078979 -0.707031 -0.693787 -0.112244 1441740892 0.078979 -0.707031 -0.693787 -0.112244 1441740892 0.078979 -0.707031 -0.693787 -0.112244 1441740892 0.181519 -0.712646 -0.638000 -0.228638 1441740892 0.181519 -0.712646 -0.638000 -0.228638 1441740892 0.181519 -0.712646 -0.638000 -0.228638 1441740892 0.181519 -0.712646 -0.638000 -0.228638 1441740892 0.181519 -0.712646 -0.638000 -0.228638 1441740892 0.181519 -0.712646 -0.638000 -0.228638 1441740892 0.266541 -0.706482 -0.585022 -0.296204 1441740892 0.266541 -0.706482 -0.585022 -0.296204 1441740892 0.266541 -0.706482 -0.585022 -0.296204 1441740892 0.266541 -0.706482 -0.585022 -0.296204 1441740892 0.266541 -0.706482 -0.585022 -0.296204 1441740892 0.358459 -0.660461 -0.539673 -0.379639 1441740892 0.358459 -0.660461 -0.539673 -0.379639 1441740892 0.358459 -0.660461 -0.539673 -0.379639 1441740892 0.358459 -0.660461 -0.539673 -0.379639 1441740892 0.358459 -0.660461 -0.539673 -0.379639 1441740892 0.358459 -0.660461 -0.539673 -0.379639 1441740892 0.427856 -0.624939 -0.362122 -0.543396 1441740892 0.427856 -0.624939 -0.362122 -0.543396 1441740892 0.427856 -0.624939 -0.362122 -0.543396 1441740892 0.427856 -0.624939 -0.362122 -0.543396 1441740892 0.427856 -0.624939 -0.362122 -0.543396 1441740892 0.427856 -0.624939 -0.362122 -0.543396 1441740892 0.465515 -0.588196 -0.261475 -0.607483 1441740893 0.465515 -0.588196 -0.261475 -0.607483 1441740893 0.465515 -0.588196 -0.261475 -0.607483 1441740893 0.465515 -0.588196 -0.261475 -0.607483 1441740893 0.465515 -0.588196 -0.261475 -0.607483 1441740893 0.465515 -0.588196 -0.261475 -0.607483 1441740893 0.510803 -0.511902 -0.214783 -0.656433 1441740893 0.510803 -0.511902 -0.214783 -0.656433 1441740893 0.510803 -0.511902 -0.214783 -0.656433 1441740893 0.510803 -0.511902 -0.214783 -0.656433 1441740893 0.515808 -0.460449 -0.153381 -0.705994 1441740893 0.515808 -0.460449 -0.153381 -0.705994 1441740893 0.515808 -0.460449 -0.153381 -0.705994 1441740893 0.515808 -0.460449 -0.153381 -0.705994 1441740893 0.515808 -0.460449 -0.153381 -0.705994 1441740893 0.515808 -0.460449 -0.153381 -0.705994 1441740893 0.510193 -0.452881 -0.057800 -0.728882 1441740893 0.510193 -0.452881 -0.057800 -0.728882 1441740893 0.510193 -0.452881 -0.057800 -0.728882 1441740893 0.510193 -0.452881 -0.057800 -0.728882 1441740893 0.510193 -0.452881 -0.057800 -0.728882 1441740893 0.510193 -0.452881 -0.057800 -0.728882 1441740893 0.514954 -0.452942 -0.039551 -0.726746 1441740893 0.514954 -0.452942 -0.039551 -0.726746 1441740893 0.514954 -0.452942 -0.039551 -0.726746 1441740893 0.514954 -0.452942 -0.039551 -0.726746 1441740893 0.514954 -0.452942 -0.039551 -0.726746 1441740893 0.514954 -0.452942 -0.039551 -0.726746 1441740893 0.502625 -0.476501 -0.094666 -0.715149 1441740893 0.502625 -0.476501 -0.094666 -0.715149 1441740893 0.502625 -0.476501 -0.094666 -0.715149 1441740893 0.502625 -0.476501 -0.094666 -0.715149 1441740893 0.502625 -0.476501 -0.094666 -0.715149 1441740893 0.502625 -0.476501 -0.094666 -0.715149 1441740893 0.468018 -0.532715 -0.175720 -0.682922 1441740893 0.468018 -0.532715 -0.175720 -0.682922 1441740893 0.468018 -0.532715 -0.175720 -0.682922 1441740893 0.468018 -0.532715 -0.175720 -0.682922 1441740893 0.468018 -0.532715 -0.175720 -0.682922 1441740893 0.468018 -0.532715 -0.175720 -0.682922 1441740893 0.419800 -0.603394 -0.286377 -0.614563 1441740893 0.419800 -0.603394 -0.286377 -0.614563 1441740893 0.419800 -0.603394 -0.286377 -0.614563 1441740893 0.419800 -0.603394 -0.286377 -0.614563 1441740893 0.419800 -0.603394 -0.286377 -0.614563 1441740893 0.419800 -0.603394 -0.286377 -0.614563 1441740893 0.340393 -0.666260 -0.443787 -0.493408 1441740893 0.340393 -0.666260 -0.443787 -0.493408 1441740893 0.340393 -0.666260 -0.443787 -0.493408 1441740893 0.340393 -0.666260 -0.443787 -0.493408 1441740893 0.340393 -0.666260 -0.443787 -0.493408 1441740893 0.340393 -0.666260 -0.443787 -0.493408 1441740893 0.196899 -0.717224 -0.581909 -0.329102 1441740893 0.196899 -0.717224 -0.581909 -0.329102 1441740893 0.196899 -0.717224 -0.581909 -0.329102 1441740893 0.196899 -0.717224 -0.581909 -0.329102 1441740893 0.196899 -0.717224 -0.581909 -0.329102 1441740893 0.196899 -0.717224 -0.581909 -0.329102 1441740893 0.196899 -0.717224 -0.581909 -0.329102 1441740893 0.010010 -0.719299 -0.683960 -0.121399 1441740893 0.010010 -0.719299 -0.683960 -0.121399 1441740893 0.010010 -0.719299 -0.683960 -0.121399 1441740893 0.010010 -0.719299 -0.683960 -0.121399 1441740893 0.010010 -0.719299 -0.683960 -0.121399 1441740893 -0.118774 -0.697632 -0.706299 -0.021118 1441740893 -0.118774 -0.697632 -0.706299 -0.021118 1441740893 -0.118774 -0.697632 -0.706299 -0.021118 1441740893 -0.118774 -0.697632 -0.706299 -0.021118 1441740893 -0.118774 -0.697632 -0.706299 -0.021118 1441740893 -0.124268 -0.629272 -0.758545 0.115173 1441740893 -0.124268 -0.629272 -0.758545 0.115173 1441740893 -0.124268 -0.629272 -0.758545 0.115173 1441740893 -0.124268 -0.629272 -0.758545 0.115173 1441740893 -0.124268 -0.629272 -0.758545 0.115173 1441740893 -0.154785 -0.625244 -0.758118 0.102539 1441740893 -0.154785 -0.625244 -0.758118 0.102539 1441740893 -0.154785 -0.625244 -0.758118 0.102539 1441740893 -0.154785 -0.625244 -0.758118 0.102539 1441740893 -0.154785 -0.625244 -0.758118 0.102539 1441740893 -0.154785 -0.625244 -0.758118 0.102539 1441740893 -0.154785 -0.625244 -0.758118 0.102539 1441740893 -0.120117 -0.634094 -0.762146 0.052307 1441740893 -0.120117 -0.634094 -0.762146 0.052307 1441740893 -0.120117 -0.634094 -0.762146 0.052307 1441740893 -0.120117 -0.634094 -0.762146 0.052307 1441740893 -0.120117 -0.634094 -0.762146 0.052307 1441740893 -0.120117 -0.634094 -0.762146 0.052307 1441740893 -0.014526 -0.680176 -0.732666 -0.021484 1441740893 -0.014526 -0.680176 -0.732666 -0.021484 1441740893 -0.014526 -0.680176 -0.732666 -0.021484 1441740893 -0.014526 -0.680176 -0.732666 -0.021484 1441740893 -0.014526 -0.680176 -0.732666 -0.021484 1441740893 -0.014526 -0.680176 -0.732666 -0.021484 1441740893 0.121826 -0.690674 -0.699890 -0.135559 1441740893 0.121826 -0.690674 -0.699890 -0.135559 1441740893 0.121826 -0.690674 -0.699890 -0.135559 1441740893 0.121826 -0.690674 -0.699890 -0.135559 1441740893 0.121826 -0.690674 -0.699890 -0.135559 1441740893 0.247742 -0.701904 -0.631470 -0.217590 1441740893 0.247742 -0.701904 -0.631470 -0.217590 1441740893 0.247742 -0.701904 -0.631470 -0.217590 1441740893 0.247742 -0.701904 -0.631470 -0.217590 1441740893 0.247742 -0.701904 -0.631470 -0.217590 1441740893 0.247742 -0.701904 -0.631470 -0.217590 1441740893 0.247742 -0.701904 -0.631470 -0.217590 1441740893 0.352539 -0.648254 -0.609558 -0.289734 1441740894 0.352539 -0.648254 -0.609558 -0.289734 1441740894 0.352539 -0.648254 -0.609558 -0.289734 1441740894 0.352539 -0.648254 -0.609558 -0.289734 1441740894 0.352539 -0.648254 -0.609558 -0.289734 1441740894 0.421692 -0.608582 -0.540833 -0.399170 1441740894 0.421692 -0.608582 -0.540833 -0.399170 1441740894 0.421692 -0.608582 -0.540833 -0.399170 1441740894 0.421692 -0.608582 -0.540833 -0.399170 1441740894 0.421692 -0.608582 -0.540833 -0.399170 1441740894 0.421692 -0.608582 -0.540833 -0.399170 1441740894 0.421692 -0.608582 -0.540833 -0.399170 1441740894 0.453186 -0.605530 -0.368042 -0.540955 1441740894 0.453186 -0.605530 -0.368042 -0.540955 1441740894 0.453186 -0.605530 -0.368042 -0.540955 1441740894 0.453186 -0.605530 -0.368042 -0.540955 1441740894 0.453186 -0.605530 -0.368042 -0.540955 1441740894 0.453186 -0.605530 -0.368042 -0.540955 1441740894 0.463074 -0.598755 -0.208496 -0.619324 1441740894 0.463074 -0.598755 -0.208496 -0.619324 1441740894 0.463074 -0.598755 -0.208496 -0.619324 1441740894 0.463074 -0.598755 -0.208496 -0.619324 1441740894 0.463074 -0.598755 -0.208496 -0.619324 1441740894 0.490601 -0.565857 -0.125854 -0.650635 1441740894 0.490601 -0.565857 -0.125854 -0.650635 1441740894 0.490601 -0.565857 -0.125854 -0.650635 1441740894 0.490601 -0.565857 -0.125854 -0.650635 1441740894 0.490601 -0.565857 -0.125854 -0.650635 1441740894 0.490601 -0.565857 -0.125854 -0.650635 1441740894 0.506165 -0.531006 -0.066345 -0.676392 1441740894 0.506165 -0.531006 -0.066345 -0.676392 1441740894 0.506165 -0.531006 -0.066345 -0.676392 1441740894 0.506165 -0.531006 -0.066345 -0.676392 1441740894 0.506165 -0.531006 -0.066345 -0.676392 1441740894 0.506165 -0.531006 -0.066345 -0.676392 1441740894 0.506165 -0.531006 -0.066345 -0.676392 1441740894 0.511475 -0.512634 -0.000977 -0.689697 1441740894 0.511475 -0.512634 -0.000977 -0.689697 1441740894 0.511475 -0.512634 -0.000977 -0.689697 1441740894 0.511475 -0.512634 -0.000977 -0.689697 1441740894 0.511475 -0.512634 -0.000977 -0.689697 1441740894 0.511475 -0.512634 -0.000977 -0.689697 1441740894 0.508728 -0.512512 0.028748 -0.691223 1441740894 0.508728 -0.512512 0.028748 -0.691223 1441740894 0.508728 -0.512512 0.028748 -0.691223 1441740894 0.508728 -0.512512 0.028748 -0.691223 1441740894 0.508728 -0.512512 0.028748 -0.691223 1441740894 0.508728 -0.512512 0.028748 -0.691223 1441740894 0.496765 -0.526367 -0.008911 -0.690063 1441740894 0.496765 -0.526367 -0.008911 -0.690063 1441740894 0.496765 -0.526367 -0.008911 -0.690063 1441740894 0.496765 -0.526367 -0.008911 -0.690063 1441740894 0.496765 -0.526367 -0.008911 -0.690063 1441740894 0.496765 -0.526367 -0.008911 -0.690063 1441740894 0.496765 -0.526367 -0.008911 -0.690063 1441740894 0.479492 -0.556702 -0.101196 -0.670837 1441740894 0.479492 -0.556702 -0.101196 -0.670837 1441740894 0.479492 -0.556702 -0.101196 -0.670837 1441740894 0.479492 -0.556702 -0.101196 -0.670837 1441740894 0.479492 -0.556702 -0.101196 -0.670837 1441740894 0.479492 -0.556702 -0.101196 -0.670837 1441740894 0.452271 -0.588562 -0.257019 -0.618896 1441740894 0.452271 -0.588562 -0.257019 -0.618896 1441740894 0.452271 -0.588562 -0.257019 -0.618896 1441740894 0.452271 -0.588562 -0.257019 -0.618896 1441740894 0.452271 -0.588562 -0.257019 -0.618896 1441740894 0.452271 -0.588562 -0.257019 -0.618896 1441740894 0.395874 -0.624939 -0.459290 -0.491821 1441740894 0.395874 -0.624939 -0.459290 -0.491821 1441740894 0.395874 -0.624939 -0.459290 -0.491821 1441740894 0.395874 -0.624939 -0.459290 -0.491821 1441740894 0.395874 -0.624939 -0.459290 -0.491821 1441740894 0.395874 -0.624939 -0.459290 -0.491821 1441740894 0.231995 -0.665955 -0.631592 -0.322327 1441740894 0.231995 -0.665955 -0.631592 -0.322327 1441740894 0.231995 -0.665955 -0.631592 -0.322327 1441740894 0.231995 -0.665955 -0.631592 -0.322327 1441740894 0.231995 -0.665955 -0.631592 -0.322327 1441740894 0.231995 -0.665955 -0.631592 -0.322327 1441740894 0.231995 -0.665955 -0.631592 -0.322327 1441740894 -0.020203 -0.693848 -0.699097 -0.171814 1441740894 -0.020203 -0.693848 -0.699097 -0.171814 1441740894 -0.020203 -0.693848 -0.699097 -0.171814 1441740894 -0.020203 -0.693848 -0.699097 -0.171814 1441740894 -0.020203 -0.693848 -0.699097 -0.171814 1441740894 -0.020203 -0.693848 -0.699097 -0.171814 1441740894 -0.141785 -0.660156 -0.734009 -0.073181 1441740894 -0.141785 -0.660156 -0.734009 -0.073181 1441740894 -0.141785 -0.660156 -0.734009 -0.073181 1441740894 -0.141785 -0.660156 -0.734009 -0.073181 1441740894 -0.141785 -0.660156 -0.734009 -0.073181 1441740894 -0.141785 -0.660156 -0.734009 -0.073181 1441740894 -0.141785 -0.660156 -0.734009 -0.073181 1441740894 -0.145020 -0.586731 -0.790833 0.097046 1441740894 -0.145020 -0.586731 -0.790833 0.097046 1441740894 -0.145020 -0.586731 -0.790833 0.097046 1441740894 -0.145020 -0.586731 -0.790833 0.097046 1441740894 -0.145020 -0.586731 -0.790833 0.097046 1441740894 -0.145020 -0.586731 -0.790833 0.097046 1441740894 -0.173767 -0.576965 -0.768494 0.215393 1441740894 -0.173767 -0.576965 -0.768494 0.215393 1441740894 -0.173767 -0.576965 -0.768494 0.215393 1441740894 -0.173767 -0.576965 -0.768494 0.215393 1441740894 -0.173767 -0.576965 -0.768494 0.215393 1441740894 -0.173767 -0.576965 -0.768494 0.215393 1441740894 -0.173767 -0.576965 -0.768494 0.215393 1441740894 -0.140442 -0.601868 -0.765381 0.179688 1441740894 -0.140442 -0.601868 -0.765381 0.179688 1441740894 -0.140442 -0.601868 -0.765381 0.179688 1441740894 -0.140442 -0.601868 -0.765381 0.179688 1441740894 -0.140442 -0.601868 -0.765381 0.179688 1441740894 -0.140442 -0.601868 -0.765381 0.179688 1441740894 -0.072021 -0.636414 -0.759583 0.113708 1441740894 -0.072021 -0.636414 -0.759583 0.113708 1441740895 -0.072021 -0.636414 -0.759583 0.113708 1441740895 -0.072021 -0.636414 -0.759583 0.113708 1441740895 -0.072021 -0.636414 -0.759583 0.113708 1441740895 -0.072021 -0.636414 -0.759583 0.113708 1441740895 0.018127 -0.667542 -0.744446 0.002563 1441740895 0.018127 -0.667542 -0.744446 0.002563 1441740895 0.018127 -0.667542 -0.744446 0.002563 1441740895 0.018127 -0.667542 -0.744446 0.002563 1441740895 0.018127 -0.667542 -0.744446 0.002563 1441740895 0.018127 -0.667542 -0.744446 0.002563 1441740895 0.129150 -0.693115 -0.696960 -0.131348 1441740895 0.129150 -0.693115 -0.696960 -0.131348 1441740895 0.129150 -0.693115 -0.696960 -0.131348 1441740895 0.129150 -0.693115 -0.696960 -0.131348 1441740895 0.129150 -0.693115 -0.696960 -0.131348 1441740895 0.129150 -0.693115 -0.696960 -0.131348 1441740895 0.250061 -0.700928 -0.626404 -0.232239 1441740895 0.250061 -0.700928 -0.626404 -0.232239 1441740895 0.250061 -0.700928 -0.626404 -0.232239 1441740895 0.250061 -0.700928 -0.626404 -0.232239 1441740895 0.250061 -0.700928 -0.626404 -0.232239 1441740895 0.250061 -0.700928 -0.626404 -0.232239 1441740895 0.297485 -0.695496 -0.586487 -0.289673 1441740895 0.297485 -0.695496 -0.586487 -0.289673 1441740895 0.297485 -0.695496 -0.586487 -0.289673 1441740895 0.297485 -0.695496 -0.586487 -0.289673 1441740895 0.297485 -0.695496 -0.586487 -0.289673 1441740895 0.297485 -0.695496 -0.586487 -0.289673 1441740895 0.398071 -0.660889 -0.461914 -0.437561 1441740895 0.398071 -0.660889 -0.461914 -0.437561 1441740895 0.398071 -0.660889 -0.461914 -0.437561 1441740895 0.398071 -0.660889 -0.461914 -0.437561 1441740895 0.398071 -0.660889 -0.461914 -0.437561 1441740895 0.398071 -0.660889 -0.461914 -0.437561 1441740895 0.398071 -0.660889 -0.461914 -0.437561 1441740895 0.447205 -0.631104 -0.323242 -0.545227 1441740895 0.447205 -0.631104 -0.323242 -0.545227 1441740895 0.447205 -0.631104 -0.323242 -0.545227 1441740895 0.447205 -0.631104 -0.323242 -0.545227 1441740895 0.447205 -0.631104 -0.323242 -0.545227 1441740895 0.486511 -0.586731 -0.215698 -0.610413 1441740895 0.486511 -0.586731 -0.215698 -0.610413 1441740895 0.486511 -0.586731 -0.215698 -0.610413 1441740895 0.486511 -0.586731 -0.215698 -0.610413 1441740895 0.486511 -0.586731 -0.215698 -0.610413 1441740895 0.486511 -0.586731 -0.215698 -0.610413 1441740895 0.518066 -0.541077 -0.153381 -0.644470 1441740895 0.518066 -0.541077 -0.153381 -0.644470 1441740895 0.518066 -0.541077 -0.153381 -0.644470 1441740895 0.518066 -0.541077 -0.153381 -0.644470 1441740895 0.518066 -0.541077 -0.153381 -0.644470 1441740895 0.519531 -0.526917 -0.075806 -0.668396 1441740895 0.519531 -0.526917 -0.075806 -0.668396 1441740895 0.519531 -0.526917 -0.075806 -0.668396 1441740895 0.507996 -0.539734 -0.004578 -0.671326 1441740895 0.507996 -0.539734 -0.004578 -0.671326 1441740895 0.507996 -0.539734 -0.004578 -0.671326 1441740895 0.507996 -0.539734 -0.004578 -0.671326 1441740895 0.496155 -0.552917 0.003845 -0.669434 1441740895 0.496155 -0.552917 0.003845 -0.669434 1441740895 0.496155 -0.552917 0.003845 -0.669434 1441740895 0.496155 -0.552917 0.003845 -0.669434 1441740895 0.496155 -0.552917 0.003845 -0.669434 1441740895 0.496155 -0.552917 0.003845 -0.669434 1441740895 0.482727 -0.574524 -0.051758 -0.658997 1441740895 0.482727 -0.574524 -0.051758 -0.658997 1441740895 0.482727 -0.574524 -0.051758 -0.658997 1441740895 0.482727 -0.574524 -0.051758 -0.658997 1441740895 0.482727 -0.574524 -0.051758 -0.658997 1441740895 0.482727 -0.574524 -0.051758 -0.658997 1441740895 0.450623 -0.617493 -0.150024 -0.627014 1441740895 0.450623 -0.617493 -0.150024 -0.627014 1441740895 0.450623 -0.617493 -0.150024 -0.627014 1441740895 0.450623 -0.617493 -0.150024 -0.627014 1441740895 0.450623 -0.617493 -0.150024 -0.627014 1441740895 0.450623 -0.617493 -0.150024 -0.627014 1441740895 0.450623 -0.617493 -0.150024 -0.627014 1441740895 0.409485 -0.660034 -0.306519 -0.550232 1441740895 0.409485 -0.660034 -0.306519 -0.550232 1441740895 0.409485 -0.660034 -0.306519 -0.550232 1441740895 0.409485 -0.660034 -0.306519 -0.550232 1441740895 0.409485 -0.660034 -0.306519 -0.550232 1441740895 0.409485 -0.660034 -0.306519 -0.550232 1441740895 0.323486 -0.701782 -0.474060 -0.422180 1441740895 
0.539185 -0.489990 -0.546753 -0.412659 1441740900 0.539185 -0.489990 -0.546753 -0.412659 1441740900 0.539185 -0.489990 -0.546753 -0.412659 1441740900 0.539185 -0.489990 -0.546753 -0.412659 1441740900 0.539185 -0.489990 -0.546753 -0.412659 1441740900 0.540100 -0.491028 -0.542908 -0.415344 1441740900 0.540100 -0.491028 -0.542908 -0.415344 1441740900 0.540100 -0.491028 -0.542908 -0.415344 1441740900 0.540100 -0.491028 -0.542908 -0.415344 1441740900 0.540100 -0.491028 -0.542908 -0.415344 1441740900 0.540100 -0.491028 -0.542908 -0.415344 1441740900 0.541931 -0.491577 -0.538940 -0.417480 1441740900 0.541931 -0.491577 -0.538940 -0.417480 1441740900 0.541931 -0.491577 -0.538940 -0.417480 1441740900 0.541931 -0.491577 -0.538940 -0.417480 1441740900 0.541931 -0.491577 -0.538940 -0.417480 1441740900 0.541931 -0.491577 -0.538940 -0.417480 1441740900 0.541931 -0.491577 -0.538940 -0.417480 1441740900 0.545044 -0.490173 -0.538025 -0.416199 1441740900 0.545044 -0.490173 -0.538025 -0.416199 1441740900 0.545044 -0.490173 -0.538025 -0.416199 1441740900 0.545044 -0.490173 -0.538025 -0.416199 1441740900 0.545044 -0.490173 -0.538025 -0.416199 1441740900 0.545044 -0.490173 -0.538025 -0.416199 1441740900 0.545044 -0.490173 -0.538025 -0.416199 1441740900 0.542603 -0.496155 -0.532593 -0.419312 1441740900 0.542603 -0.496155 -0.532593 -0.419312 1441740900 0.542603 -0.496155 -0.532593 -0.419312 1441740900 0.534058 -0.510681 -0.519958 -0.428589 1441740900 0.534058 -0.510681 -0.519958 -0.428589 1441740900 0.534058 -0.510681 -0.519958 -0.428589 1441740900 0.534058 -0.510681 -0.519958 -0.428589 1441740900 0.534058 -0.510681 -0.519958 -0.428589 1441740900 0.522949 -0.528809 -0.506104 -0.436829 1441740900 0.522949 -0.528809 -0.506104 -0.436829 1441740900 0.522949 -0.528809 -0.506104 -0.436829 1441740901 0.522949 -0.528809 -0.506104 -0.436829 1441740901 0.522949 -0.528809 -0.506104 -0.436829 1441740901 0.522949 -0.528809 -0.506104 -0.436829 1441740901 0.522949 -0.528809 -0.506104 -0.436829 1441740901 0.511841 -0.544800 -0.491699 -0.446716 1441740901 0.511841 -0.544800 -0.491699 -0.446716 1441740901 0.511841 -0.544800 -0.491699 -0.446716 1441740901 0.511841 -0.544800 -0.491699 -0.446716 1441740901 0.511841 -0.544800 -0.491699 -0.446716 1441740901 0.511841 -0.544800 -0.491699 -0.446716 1441740901 0.508301 -0.552673 -0.482605 -0.450989 1441740901 0.508301 -0.552673 -0.482605 -0.450989 1441740901 0.508301 -0.552673 -0.482605 -0.450989 1441740901 0.508301 -0.552673 -0.482605 -0.450989 1441740901 0.508301 -0.552673 -0.482605 -0.450989 1441740901 0.508301 -0.552673 -0.482605 -0.450989 1441740901 0.518494 -0.546082 -0.487305 -0.442200 1441740901 0.518494 -0.546082 -0.487305 -0.442200 1441740901 0.518494 -0.546082 -0.487305 -0.442200 1441740901 0.518494 -0.546082 -0.487305 -0.442200 1441740901 0.538452 -0.525085 -0.494385 -0.435852 1441740901 0.538452 -0.525085 -0.494385 -0.435852 1441740901 0.538452 -0.525085 -0.494385 -0.435852 1441740901 0.538452 -0.525085 -0.494385 -0.435852 1441740901 0.538452 -0.525085 -0.494385 -0.435852 1441740901 0.538452 -0.525085 -0.494385 -0.435852 1441740901 0.545959 -0.515564 -0.496399 -0.435608 1441740901 0.545959 -0.515564 -0.496399 -0.435608 1441740901 0.545959 -0.515564 -0.496399 -0.435608 1441740901 0.545959 -0.515564 -0.496399 -0.435608 1441740901 0.545959 -0.515564 -0.496399 -0.435608 1441740901 0.541138 -0.518555 -0.483154 -0.452576 1441740901 0.541138 -0.518555 -0.483154 -0.452576 1441740901 0.541138 -0.518555 -0.483154 -0.452576 1441740901 0.541138 -0.518555 -0.483154 -0.452576 1441740901 0.541138 -0.518555 -0.483154 -0.452576 1441740901 0.541138 -0.518555 -0.483154 -0.452576 1441740901 0.534546 -0.527710 -0.454956 -0.478455 1441740901 0.534546 -0.527710 -0.454956 -0.478455 1441740901 0.534546 -0.527710 -0.454956 -0.478455 1441740901 0.534546 -0.527710 -0.454956 -0.478455 1441740901 0.534546 -0.527710 -0.454956 -0.478455 1441740901 0.534546 -0.527710 -0.454956 -0.478455 1441740901 0.534546 -0.527710 -0.454956 -0.478455 1441740901 0.520935 -0.539185 -0.453735 -0.481750 1441740901 0.520935 -0.539185 -0.453735 -0.481750 1441740901 0.520935 -0.539185 -0.453735 -0.481750 1441740901 0.520935 -0.539185 -0.453735 -0.481750 1441740901 0.520935 -0.539185 -0.453735 -0.481750 1441740901 0.520935 -0.539185 -0.453735 -0.481750 1441740901 0.514282 -0.540100 -0.457520 -0.484314 1441740901 0.514282 -0.540100 -0.457520 -0.484314 1441740901 0.514282 -0.540100 -0.457520 -0.484314 1441740901 0.514282 -0.540100 -0.457520 -0.484314 1441740901 0.514282 -0.540100 -0.457520 -0.484314 1441740901 0.514282 -0.540100 -0.457520 -0.484314 1441740901 0.515442 -0.534424 -0.465637 -0.481628 1441740901 0.515442 -0.534424 -0.465637 -0.481628 1441740901 0.515442 -0.534424 -0.465637 -0.481628 1441740901 0.515442 -0.534424 -0.465637 -0.481628 1441740901 0.515442 -0.534424 -0.465637 -0.481628 1441740901 0.515442 -0.534424 -0.465637 -0.481628 1441740901 0.515442 -0.534424 -0.465637 -0.481628 1441740901 0.522827 -0.520996 -0.479370 -0.474854 1441740901 0.522827 -0.520996 -0.479370 -0.474854 1441740901 0.522827 -0.520996 -0.479370 -0.474854 1441740901 0.522827 -0.520996 -0.479370 -0.474854 1441740901 0.522827 -0.520996 -0.479370 -0.474854 1441740901 0.522827 -0.520996 -0.479370 -0.474854 1441740901 0.537964 -0.500610 -0.493408 -0.465393 1441740901 0.537964 -0.500610 -0.493408 -0.465393 1441740901 0.537964 -0.500610 -0.493408 -0.465393 1441740901 0.537964 -0.500610 -0.493408 -0.465393 1441740901 0.537964 -0.500610 -0.493408 -0.465393 1441740901 0.537964 -0.500610 -0.493408 -0.465393 1441740901 0.548523 -0.485291 -0.511414 -0.449585 1441740901 0.548523 -0.485291 -0.511414 -0.449585 1441740901 0.548523 -0.485291 -0.511414 -0.449585 1441740901 0.548523 -0.485291 -0.511414 -0.449585 1441740901 0.548523 -0.485291 -0.511414 -0.449585 1441740901 0.548523 -0.485291 -0.511414 -0.449585 1441740901 0.553772 -0.480957 -0.513428 -0.445496 1441740901 0.553772 -0.480957 -0.513428 -0.445496 1441740901 0.553772 -0.480957 -0.513428 -0.445496 1441740901 0.553772 -0.480957 -0.513428 -0.445496 1441740901 0.553772 -0.480957 -0.513428 -0.445496 1441740901 0.553772 -0.480957 -0.513428 -0.445496 1441740901 0.553772 -0.480957 -0.513428 -0.445496 1441740901 0.539185 -0.501221 -0.498169 -0.458130 1441740901 0.539185 -0.501221 -0.498169 -0.458130 1441740901 0.539185 -0.501221 -0.498169 -0.458130 1441740901 0.539185 -0.501221 -0.498169 -0.458130 1441740901 0.539185 -0.501221 -0.498169 -0.458130 1441740901 0.539185 -0.501221 -0.498169 -0.458130 1441740901 0.539185 -0.501221 -0.498169 -0.458130 1441740901 0.530579 -0.523376 -0.477905 -0.465027 1441740901 0.530579 -0.523376 -0.477905 -0.465027 1441740901 0.530579 -0.523376 -0.477905 -0.465027 1441740901 0.530579 -0.523376 -0.477905 -0.465027 1441740901 0.530579 -0.523376 -0.477905 -0.465027 1441740901 0.530579 -0.523376 -0.477905 -0.465027 1441740901 0.547180 -0.510986 -0.474487 -0.463074 1441740901 0.547180 -0.510986 -0.474487 -0.463074 1441740901 0.547180 -0.510986 -0.474487 -0.463074 1441740901 0.547180 -0.510986 -0.474487 -0.463074 1441740901 0.547180 -0.510986 -0.474487 -0.463074 1441740901 0.547180 -0.510986 -0.474487 -0.463074 1441740901 0.554749 -0.502441 -0.484619 -0.452820 1441740901 0.554749 -0.502441 -0.484619 -0.452820 1441740901 0.554749 -0.502441 -0.484619 -0.452820 1441740901 0.554749 -0.502441 -0.484619 -0.452820 1441740902 0.554749 -0.502441 -0.484619 -0.452820 1441740902 0.553772 -0.498047 -0.486877 -0.456360 1441740902 0.553772 -0.498047 -0.486877 -0.456360 1441740902 0.553772 -0.498047 -0.486877 -0.456360 1441740902 0.553772 -0.498047 -0.486877 -0.456360 1441740902 0.553772 -0.498047 -0.486877 -0.456360 1441740902 0.543030 -0.506897 -0.473389 -0.473450 1441740902 0.543030 -0.506897 -0.473389 -0.473450 1441740902 0.543030 -0.506897 -0.473389 -0.473450 1441740902 0.543030 -0.506897 -0.473389 -0.473450 1441740902 0.543030 -0.506897 -0.473389 -0.473450 1441740902 0.543030 -0.506897 -0.473389 -0.473450 1441740902 0.543030 -0.506897 -0.473389 -0.473450 1441740902 0.538879 -0.508728 -0.480347 -0.469116 1441740902 0.538879 -0.508728 -0.480347 -0.469116 1441740902 0.538879 -0.508728 -0.480347 -0.469116 1441740902 0.538879 -0.508728 -0.480347 -0.469116 1441740902 0.538879 -0.508728 -0.480347 -0.469116 1441740902 0.538879 -0.508728 -0.480347 -0.469116 1441740902 0.534973 -0.507385 -0.493591 -0.461243 1441740902 0.534973 -0.507385 -0.493591 -0.461243 1441740902 0.534973 -0.507385 -0.493591 -0.461243 1441740902 0.534973 -0.507385 -0.493591 -0.461243 1441740902 0.534973 -0.507385 -0.493591 -0.461243 1441740902 0.534973 -0.507385 -0.493591 -0.461243 1441740902 0.526062 -0.516907 -0.493042 -0.461548 1441740902 0.526062 -0.516907 -0.493042 -0.461548 1441740902 0.526062 -0.516907 -0.493042 -0.461548 1441740902 0.526062 -0.516907 -0.493042 -0.461548 1441740902 0.526062 -0.516907 -0.493042 -0.461548 1441740902 0.526062 -0.516907 -0.493042 -0.461548 1441740902 0.526062 -0.516907 -0.493042 -0.461548 1441740902 0.515625 -0.531921 -0.480530 -0.469421 1441740902 0.515625 -0.531921 -0.480530 -0.469421 1441740902 0.515625 -0.531921 -0.480530 -0.469421 1441740902 0.515625 -0.531921 -0.480530 -0.469421 1441740902 0.515625 -0.531921 -0.480530 -0.469421 1441740902 0.515625 -0.531921 -0.480530 -0.469421 1441740902 0.518250 -0.538696 -0.470032 -0.469421 1441740902 0.518250 -0.538696 -0.470032 -0.469421 1441740902 0.518250 -0.538696 -0.470032 -0.469421 1441740902 0.518250 -0.538696 -0.470032 -0.469421 1441740902 0.518250 -0.538696 -0.470032 -0.469421 1441740902 0.518250 -0.538696 -0.470032 -0.469421 1441740902 0.529663 -0.531433 -0.466858 -0.468140 1441740902 0.529663 -0.531433 -0.466858 -0.468140 1441740902 0.529663 -0.531433 -0.466858 -0.468140 1441740902 0.529663 -0.531433 -0.466858 -0.468140 1441740902 0.529663 -0.531433 -0.466858 -0.468140 1441740902 0.529663 -0.531433 -0.466858 -0.468140 1441740902 0.529236 -0.532288 -0.460938 -0.473450 1441740902 0.529236 -0.532288 -0.460938 -0.473450 1441740902 0.529236 -0.532288 -0.460938 -0.473450 1441740902 0.529236 -0.532288 -0.460938 -0.473450 1441740902 0.529236 -0.532288 -0.460938 -0.473450 1441740902 0.529236 -0.532288 -0.460938 -0.473450 1441740902 0.529236 -0.532288 -0.460938 -0.473450 1441740902 0.520264 -0.540894 -0.445618 -0.488098 1441740902 0.520264 -0.540894 -0.445618 -0.488098 1441740902 0.520264 -0.540894 -0.445618 -0.488098 1441740902 0.520264 -0.540894 -0.445618 -0.488098 1441740902 0.520264 -0.540894 -0.445618 -0.488098 1441740902 0.520264 -0.540894 -0.445618 -0.488098 1441740902 0.510010 -0.552551 -0.427551 -0.501831 1441740902 0.510010 -0.552551 -0.427551 -0.501831 1441740902 0.510010 -0.552551 -0.427551 -0.501831 1441740902 0.510010 -0.552551 -0.427551 -0.501831 1441740902 0.510010 -0.552551 -0.427551 -0.501831 1441740902 0.510010 -0.552551 -0.427551 -0.501831 1441740902 0.515747 -0.548828 -0.425781 -0.501526 1441740902 0.515747 -0.548828 -0.425781 -0.501526 1441740902 0.515747 -0.548828 -0.425781 -0.501526 1441740902 0.515747 -0.548828 -0.425781 -0.501526 1441740902 0.515747 -0.548828 -0.425781 -0.501526 1441740902 0.515747 -0.548828 -0.425781 -0.501526 1441740902 0.529236 -0.534363 -0.448669 -0.482788 1441740902 0.529236 -0.534363 -0.448669 -0.482788 1441740902 0.529236 -0.534363 -0.448669 -0.482788 1441740902 0.529236 -0.534363 -0.448669 -0.482788 1441740902 0.529236 -0.534363 -0.448669 -0.482788 1441740902 0.529236 -0.534363 -0.448669 -0.482788 1441740902 0.529236 -0.534363 -0.448669 -0.482788 1441740902 0.536194 -0.522522 -0.460388 -0.477051 1441740902 0.536194 -0.522522 -0.460388 -0.477051 1441740902 0.536194 -0.522522 -0.460388 -0.477051 1441740902 0.536194 -0.522522 -0.460388 -0.477051 1441740902 0.536194 -0.522522 -0.460388 -0.477051 1441740902 0.536194 -0.522522 -0.460388 -0.477051 1441740902 0.537903 -0.521057 -0.458740 -0.478271 1441740902 0.537903 -0.521057 -0.458740 -0.478271 1441740902 0.537903 -0.521057 -0.458740 -0.478271 1441740902 0.537903 -0.521057 -0.458740 -0.478271 1441740902 0.537903 -0.521057 -0.458740 -0.478271 1441740902 0.537903 -0.521057 -0.458740 -0.478271 1441740902 0.536560 -0.521301 -0.461853 -0.476501 1441740902 0.536560 -0.521301 -0.461853 -0.476501 1441740902 0.536560 -0.521301 -0.461853 -0.476501 1441740902 0.536560 -0.521301 -0.461853 -0.476501 1441740902 0.536560 -0.521301 -0.461853 -0.476501 1441740902 0.536560 -0.521301 -0.461853 -0.476501 1441740902 0.523865 -0.536133 -0.450806 -0.484741 1441740902 0.523865 -0.536133 -0.450806 -0.484741 1441740902 0.523865 -0.536133 -0.450806 -0.484741 1441740902 0.523865 -0.536133 -0.450806 -0.484741 1441740902 0.523865 -0.536133 -0.450806 -0.484741 1441740902 0.523865 -0.536133 -0.450806 -0.484741 1441740902 0.520325 -0.546509 -0.436707 -0.489807 1441740902 0.520325 -0.546509 -0.436707 -0.489807 1441740902 0.520325 -0.546509 -0.436707 -0.489807 1441740902 0.520325 -0.546509 -0.436707 -0.489807 1441740902 0.520325 -0.546509 -0.436707 -0.489807 1441740903 0.520325 -0.546509 -0.436707 -0.489807 1441740903 0.539185 -0.529602 -0.439392 -0.485596 1441740903 0.539185 -0.529602 -0.439392 -0.485596 1441740903 0.539185 -0.529602 -0.439392 -0.485596 1441740903 0.539185 -0.529602 -0.439392 -0.485596 1441740903 0.548767 -0.515137 -0.466125 -0.465027 1441740903 0.548767 -0.515137 -0.466125 -0.465027 1441740903 0.548767 -0.515137 -0.466125 -0.465027 1441740903 0.548767 -0.515137 -0.466125 -0.465027 1441740903 0.548767 -0.515137 -0.466125 -0.465027 1441740903 0.548767 -0.515137 -0.466125 -0.465027 1441740903 0.548767 -0.515137 -0.466125 -0.465027 1441740903 0.553528 -0.505859 -0.468079 -0.467529 1441740903 0.553528 -0.505859 -0.468079 -0.467529 1441740903 0.553528 -0.505859 -0.468079 -0.467529 1441740903 0.553528 -0.505859 -0.468079 -0.467529 1441740903 0.553528 -0.505859 -0.468079 -0.467529 1441740903 0.553528 -0.505859 -0.468079 -0.467529 1441740903 0.544861 -0.514099 -0.462708 -0.474121 1441740903 0.544861 -0.514099 -0.462708 -0.474121 1441740903 0.544861 -0.514099 -0.462708 -0.474121 1441740903 0.544861 -0.514099 -0.462708 -0.474121 1441740903 0.544861 -0.514099 -0.462708 -0.474121 1441740903 0.544861 -0.514099 -0.462708 -0.474121 1441740903 0.540649 -0.516968 -0.470520 -0.468079 1441740903 0.540649 -0.516968 -0.470520 -0.468079 1441740903 0.540649 -0.516968 -0.470520 -0.468079 1441740903 0.540649 -0.516968 -0.470520 -0.468079 1441740903 0.540649 -0.516968 -0.470520 -0.468079 1441740903 0.532593 -0.522461 -0.478210 -0.463379 1441740903 0.532593 -0.522461 -0.478210 -0.463379 1441740903 0.532593 -0.522461 -0.478210 -0.463379 1441740903 0.532593 -0.522461 -0.478210 -0.463379 1441740903 0.532593 -0.522461 -0.478210 -0.463379 1441740903 0.532593 -0.522461 -0.478210 -0.463379 1441740903 0.521545 -0.534241 -0.475342 -0.465454 1441740903 0.521545 -0.534241 -0.475342 -0.465454 1441740903 0.521545 -0.534241 -0.475342 -0.465454 1441740903 0.521545 -0.534241 -0.475342 -0.465454 1441740903 0.521545 -0.534241 -0.475342 -0.465454 1441740903 0.521545 -0.534241 -0.475342 -0.465454 1441740903 0.521179 -0.539795 -0.472839 -0.462097 1441740903 0.521179 -0.539795 -0.472839 -0.462097 1441740903 0.521179 -0.539795 -0.472839 -0.462097 1441740903 0.521179 -0.539795 -0.472839 -0.462097 1441740903 0.521179 -0.539795 -0.472839 -0.462097 1441740903 0.538757 -0.528259 -0.478577 -0.449158 1441740903 0.538757 -0.528259 -0.478577 -0.449158 1441740903 0.538757 -0.528259 -0.478577 -0.449158 1441740903 0.538757 -0.528259 -0.478577 -0.449158 1441740903 0.538757 -0.528259 -0.478577 -0.449158 1441740903 0.538757 -0.528259 -0.478577 -0.449158 1441740903 0.556763 -0.513000 -0.484253 -0.438721 1441740903 0.556763 -0.513000 -0.484253 -0.438721 1441740903 0.556763 -0.513000 -0.484253 -0.438721 1441740903 0.556763 -0.513000 -0.484253 -0.438721 1441740903 0.556763 -0.513000 -0.484253 -0.438721 1441740903 0.556763 -0.513000 -0.484253 -0.438721 1441740903 0.556763 -0.513000 -0.484253 -0.438721 1441740903 0.560547 -0.507935 -0.482056 -0.442139 1441740903 0.560547 -0.507935 -0.482056 -0.442139 1441740903 0.560547 -0.507935 -0.482056 -0.442139 1441740903 0.560547 -0.507935 -0.482056 -0.442139 1441740903 0.560547 -0.507935 -0.482056 -0.442139 1441740903 0.560547 -0.507935 -0.482056 -0.442139 1441740903 0.560547 -0.507935 -0.482056 -0.442139 1441740903 0.547363 -0.523010 -0.464844 -0.459106 1441740903 0.547363 -0.523010 -0.464844 -0.459106 1441740903 0.547363 -0.523010 -0.464844 -0.459106 1441740903 0.547363 -0.523010 -0.464844 -0.459106 1441740903 0.547363 -0.523010 -0.464844 -0.459106 1441740903 0.547363 -0.523010 -0.464844 -0.459106 1441740903 0.527039 -0.548767 -0.438660 -0.478210 1441740903 0.527039 -0.548767 -0.438660 -0.478210 1441740903 0.527039 -0.548767 -0.438660 -0.478210 1441740903 0.527039 -0.548767 -0.438660 -0.478210 1441740903 0.527039 -0.548767 -0.438660 -0.478210 1441740903 0.527039 -0.548767 -0.438660 -0.478210 1441740903 0.527039 -0.548767 -0.438660 -0.478210 1441740903 0.510742 -0.567993 -0.423584 -0.487000 1441740903 0.510742 -0.567993 -0.423584 -0.487000 1441740903 0.510742 -0.567993 -0.423584 -0.487000 1441740903 0.510742 -0.567993 -0.423584 -0.487000 1441740903 0.510742 -0.567993 -0.423584 -0.487000 1441740903 0.516541 -0.566223 -0.421753 -0.484497 1441740903 0.516541 -0.566223 -0.421753 -0.484497 1441740903 0.516541 -0.566223 -0.421753 -0.484497 1441740903 0.516541 -0.566223 -0.421753 -0.484497 1441740903 0.516541 -0.566223 -0.421753 -0.484497 1441740903 0.516541 -0.566223 -0.421753 -0.484497 1441740903 0.516541 -0.566223 -0.421753 -0.484497 1441740903 0.537720 -0.545166 -0.434753 -0.474060 1441740903 0.537720 -0.545166 -0.434753 -0.474060 1441740903 0.537720 -0.545166 -0.434753 -0.474060 1441740903 0.537720 -0.545166 -0.434753 -0.474060 1441740903 0.537720 -0.545166 -0.434753 -0.474060 1441740903 0.537720 -0.545166 -0.434753 -0.474060 1441740903 0.549438 -0.529175 -0.447815 -0.466431 1441740903 0.549438 -0.529175 -0.447815 -0.466431 1441740903 0.549438 -0.529175 -0.447815 -0.466431 1441740903 0.549438 -0.529175 -0.447815 -0.466431 1441740903 0.549438 -0.529175 -0.447815 -0.466431 1441740903 0.549438 -0.529175 -0.447815 -0.466431 1441740903 0.549438 -0.529175 -0.447815 -0.466431 1441740903 0.562195 -0.511230 -0.459961 -0.459473 1441740903 0.562195 -0.511230 -0.459961 -0.459473 1441740903 0.562195 -0.511230 -0.459961 -0.459473 1441740903 0.562195 -0.511230 -0.459961 -0.459473 1441740903 0.562195 -0.511230 -0.459961 -0.459473 1441740904 0.562195 -0.511230 -0.459961 -0.459473 1441740904 0.568909 -0.501465 -0.468689 -0.453003 1441740904 0.568909 -0.501465 -0.468689 -0.453003 1441740904 0.568909 -0.501465 -0.468689 -0.453003 1441740904 0.568909 -0.501465 -0.468689 -0.453003 1441740904 0.568909 -0.501465 -0.468689 -0.453003 1441740904 0.567627 -0.500427 -0.471985 -0.452393 1441740904 0.567627 -0.500427 -0.471985 -0.452393 1441740904 0.567627 -0.500427 -0.471985 -0.452393 1441740904 0.567627 -0.500427 -0.471985 -0.452393 1441740904 0.567627 -0.500427 -0.471985 -0.452393 1441740904 0.567627 -0.500427 -0.471985 -0.452393 1441740904 0.567627 -0.500427 -0.471985 -0.452393 1441740904 0.555420 -0.515381 -0.464478 -0.458496 1441740904 0.555420 -0.515381 -0.464478 -0.458496 1441740904 0.555420 -0.515381 -0.464478 -0.458496 1441740904 0.555420 -0.515381 -0.464478 -0.458496 1441740904 0.555420 -0.515381 -0.464478 -0.458496 1441740904 0.551758 -0.526245 -0.451477 -0.463562 1441740904 0.551758 -0.526245 -0.451477 -0.463562 1441740904 0.551758 -0.526245 -0.451477 -0.463562 1441740904 0.551758 -0.526245 -0.451477 -0.463562 1441740904 0.551758 -0.526245 -0.451477 -0.463562 1441740904 0.551758 -0.526245 -0.451477 -0.463562 1441740904 0.551758 -0.526245 -0.451477 -0.463562 1441740904 0.561401 -0.521912 -0.446350 -0.461792 1441740904 0.561401 -0.521912 -0.446350 -0.461792 1441740904 0.561401 -0.521912 -0.446350 -0.461792 1441740904 0.561401 -0.521912 -0.446350 -0.461792 1441740904 0.561401 -0.521912 -0.446350 -0.461792 1441740904 0.561401 -0.521912 -0.446350 -0.461792 1441740904 0.570923 -0.515625 -0.450928 -0.452637 1441740904 0.570923 -0.515625 -0.450928 -0.452637 1441740904 0.570923 -0.515625 -0.450928 -0.452637 1441740904 0.570923 -0.515625 -0.450928 -0.452637 1441740904 0.570923 -0.515625 -0.450928 -0.452637 1441740904 0.570923 -0.515625 -0.450928 -0.452637 1441740904 0.577393 -0.508057 -0.455200 -0.448669 1441740904 0.577393 -0.508057 -0.455200 -0.448669 1441740904 0.577393 -0.508057 -0.455200 -0.448669 1441740904 0.577393 -0.508057 -0.455200 -0.448669 1441740904 0.577393 -0.508057 -0.455200 -0.448669 1441740904 0.577393 -0.508057 -0.455200 -0.448669 1441740904 0.571960 -0.513977 -0.454346 -0.449829 1441740904 0.571960 -0.513977 -0.454346 -0.449829 1441740904 0.571960 -0.513977 -0.454346 -0.449829 1441740904 0.571960 -0.513977 -0.454346 -0.449829 1441740904 0.571960 -0.513977 -0.454346 -0.449829 1441740904 0.571960 -0.513977 -0.454346 -0.449829 1441740904 0.563538 -0.521912 -0.455505 -0.450073 1441740904 0.563538 -0.521912 -0.455505 -0.450073 1441740904 0.563538 -0.521912 -0.455505 -0.450073 1441740904 0.563538 -0.521912 -0.455505 -0.450073 1441740904 0.563538 -0.521912 -0.455505 -0.450073 1441740904 0.563538 -0.521912 -0.455505 -0.450073 1441740904 0.549988 -0.533081 -0.460754 -0.448425 1441740904 0.549988 -0.533081 -0.460754 -0.448425 1441740904 0.549988 -0.533081 -0.460754 -0.448425 1441740904 0.549988 -0.533081 -0.460754 -0.448425 1441740904 0.549988 -0.533081 -0.460754 -0.448425 1441740904 0.549988 -0.533081 -0.460754 -0.448425 1441740904 0.549988 -0.533081 -0.460754 -0.448425 1441740904 0.527466 -0.553528 -0.461426 -0.450012 1441740904 0.527466 -0.553528 -0.461426 -0.450012 1441740904 0.527466 -0.553528 -0.461426 -0.450012 1441740904 0.527466 -0.553528 -0.461426 -0.450012 1441740904 0.527466 -0.553528 -0.461426 -0.450012 1441740904 0.527466 -0.553528 -0.461426 -0.450012 1441740904 0.515259 -0.566040 -0.457458 -0.452698 1441740904 0.515259 -0.566040 -0.457458 -0.452698 1441740904 0.515259 -0.566040 -0.457458 -0.452698 1441740904 0.515259 -0.566040 -0.457458 -0.452698 1441740904 0.515259 -0.566040 -0.457458 -0.452698 1441740904 0.525696 -0.560242 -0.463928 -0.441162 1441740904 0.525696 -0.560242 -0.463928 -0.441162 1441740904 0.525696 -0.560242 -0.463928 -0.441162 1441740904 0.525696 -0.560242 -0.463928 -0.441162 1441740904 0.525696 -0.560242 -0.463928 -0.441162 1441740904 0.525696 -0.560242 -0.463928 -0.441162 1441740904 0.543152 -0.541382 -0.478760 -0.427429 1441740904 0.543152 -0.541382 -0.478760 -0.427429 1441740904 0.543152 -0.541382 -0.478760 -0.427429 1441740904 0.543152 -0.541382 -0.478760 -0.427429 1441740904 0.543152 -0.541382 -0.478760 -0.427429 1441740904 0.543152 -0.541382 -0.478760 -0.427429 1441740904 0.543152 -0.541382 -0.478760 -0.427429 1441740904 0.543579 -0.538391 -0.473694 -0.436218 1441740904 0.543579 -0.538391 -0.473694 -0.436218 1441740904 0.543579 -0.538391 -0.473694 -0.436218 1441740904 0.543579 -0.538391 -0.473694 -0.436218 1441740904 0.543579 -0.538391 -0.473694 -0.436218 1441740904 0.543579 -0.538391 -0.473694 -0.436218 1441740904 0.531799 -0.549377 -0.455200 -0.456299 1441740904 0.531799 -0.549377 -0.455200 -0.456299 1441740904 0.531799 -0.549377 -0.455200 -0.456299 1441740904 0.531799 -0.549377 -0.455200 -0.456299 1441740904 0.531799 -0.549377 -0.455200 -0.456299 1441740904 0.531799 -0.549377 -0.455200 -0.456299 1441740904 0.517578 -0.565186 -0.433960 -0.473694 1441740904 0.517578 -0.565186 -0.433960 -0.473694 1441740904 0.517578 -0.565186 -0.433960 -0.473694 1441740904 0.517578 -0.565186 -0.433960 -0.473694 1441740904 0.517578 -0.565186 -0.433960 -0.473694 1441740904 0.517578 -0.565186 -0.433960 -0.473694 1441740904 0.507690 -0.575928 -0.418335 -0.485352 1441740904 0.507690 -0.575928 -0.418335 -0.485352 1441740904 0.507690 -0.575928 -0.418335 -0.485352 1441740904 0.507690 -0.575928 -0.418335 -0.485352 1441740904 0.507690 -0.575928 -0.418335 -0.485352 1441740904 0.507690 -0.575928 -0.418335 -0.485352 1441740905 0.522278 -0.566345 -0.411133 -0.487366 1441740905 0.522278 -0.566345 -0.411133 -0.487366 1441740905 0.522278 -0.566345 -0.411133 -0.487366 1441740905 0.522278 -0.566345 -0.411133 -0.487366 1441740905 0.522278 -0.566345 -0.411133 -0.487366 1441740905 0.522278 -0.566345 -0.411133 -0.487366 1441740905 0.542419 -0.546143 -0.431213 -0.470764 1441740905 0.542419 -0.546143 -0.431213 -0.470764 1441740905 0.542419 -0.546143 -0.431213 -0.470764 1441740905 0.542419 -0.546143 -0.431213 -0.470764 1441740905 0.542419 -0.546143 -0.431213 -0.470764 1441740905 0.542419 -0.546143 -0.431213 -0.470764 1441740905 0.558228 -0.524780 -0.444458 -0.464172 1441740905 0.558228 -0.524780 -0.444458 -0.464172 1441740905 0.558228 -0.524780 -0.444458 -0.464172 1441740905 0.558228 -0.524780 -0.444458 -0.464172 1441740905 0.558228 -0.524780 -0.444458 -0.464172 1441740905 0.558228 -0.524780 -0.444458 -0.464172 1441740905 0.559692 -0.522339 -0.447021 -0.462769 1441740905 0.559692 -0.522339 -0.447021 -0.462769 1441740905 0.559692 -0.522339 -0.447021 -0.462769 1441740905 0.559692 -0.522339 -0.447021 -0.462769 1441740905 0.559692 -0.522339 -0.447021 -0.462769 1441740905 0.559692 -0.522339 -0.447021 -0.462769 1441740905 0.559692 -0.522339 -0.447021 -0.462769 1441740905 0.558655 -0.523010 -0.444946 -0.465271 1441740905 0.558655 -0.523010 -0.444946 -0.465271 1441740905 0.558655 -0.523010 -0.444946 -0.465271 1441740905 0.558655 -0.523010 -0.444946 -0.465271 1441740905 0.558655 -0.523010 -0.444946 -0.465271 1441740905 0.558655 -0.523010 -0.444946 -0.465271 1441740905 0.543274 -0.541382 -0.431274 -0.475159 1441740905 0.543274 -0.541382 -0.431274 -0.475159 1441740905 0.543274 -0.541382 -0.431274 -0.475159 1441740905 0.543274 -0.541382 -0.431274 -0.475159 1441740905 0.543274 -0.541382 -0.431274 -0.475159 1441740905 0.543274 -0.541382 -0.431274 -0.475159 1441740905 0.530212 -0.559692 -0.413208 -0.484680 1441740905 0.530212 -0.559692 -0.413208 -0.484680 1441740905 0.530212 -0.559692 -0.413208 -0.484680 1441740905 0.530212 -0.559692 -0.413208 -0.484680 1441740905 0.530212 -0.559692 -0.413208 -0.484680 1441740905 0.530212 -0.559692 -0.413208 -0.484680 1441740905 0.544189 -0.549072 -0.413696 -0.480896 1441740905 0.544189 -0.549072 -0.413696 -0.480896 1441740905 0.544189 -0.549072 -0.413696 -0.480896 1441740905 0.544189 -0.549072 -0.413696 -0.480896 1441740905 0.544189 -0.549072 -0.413696 -0.480896 1441740905 0.544189 -0.549072 -0.413696 -0.480896 1441740905 0.555359 -0.537720 -0.422302 -0.473511 1441740905 0.555359 -0.537720 -0.422302 -0.473511 1441740905 0.555359 -0.537720 -0.422302 -0.473511 1441740905 0.555359 -0.537720 -0.422302 -0.473511 1441740905 0.555359 -0.537720 -0.422302 -0.473511 1441740905 0.555298 -0.537231 -0.424011 -0.472534 1441740905 0.555298 -0.537231 -0.424011 -0.472534 1441740905 0.555298 -0.537231 -0.424011 -0.472534 1441740905 0.555298 -0.537231 -0.424011 -0.472534 1441740905 0.555298 -0.537231 -0.424011 -0.472534 1441740905 0.555298 -0.537231 -0.424011 -0.472534 1441740905 0.546448 -0.546936 -0.418701 -0.476440 1441740905 0.546448 -0.546936 -0.418701 -0.476440 1441740905 0.546448 -0.546936 -0.418701 -0.476440 1441740905 0.546448 -0.546936 -0.418701 -0.476440 1441740905 0.546448 -0.546936 -0.418701 -0.476440 1441740905 0.546448 -0.546936 -0.418701 -0.476440 1441740905 0.541138 -0.553284 -0.421387 -0.472839 1441740905 0.541138 -0.553284 -0.421387 -0.472839 1441740905 0.541138 -0.553284 -0.421387 -0.472839 1441740905 0.541138 -0.553284 -0.421387 -0.472839 1441740905 0.541138 -0.553284 -0.421387 -0.472839 1441740905 0.541138 -0.553284 -0.421387 -0.472839 1441740905 0.536438 -0.556091 -0.432007 -0.465210 1441740905 0.536438 -0.556091 -0.432007 -0.465210 1441740905 0.536438 -0.556091 -0.432007 -0.465210 1441740905 0.536438 -0.556091 -0.432007 -0.465210 1441740905 0.536438 -0.556091 -0.432007 -0.465210 1441740905 0.536438 -0.556091 -0.432007 -0.465210 1441740905 0.536438 -0.556091 -0.432007 -0.465210 1441740905 0.526428 -0.566467 -0.434814 -0.461487 1441740905 0.526428 -0.566467 -0.434814 -0.461487 1441740905 0.526428 -0.566467 -0.434814 -0.461487 1441740905 0.526428 -0.566467 -0.434814 -0.461487 1441740905 0.526428 -0.566467 -0.434814 -0.461487 1441740905 0.526428 -0.566467 -0.434814 -0.461487 1441740905 0.522827 -0.576965 -0.431335 -0.455872 1441740905 0.522827 -0.576965 -0.431335 -0.455872 1441740905 0.522827 -0.576965 -0.431335 -0.455872 1441740905 0.522827 -0.576965 -0.431335 -0.455872 1441740905 0.522827 -0.576965 -0.431335 -0.455872 1441740905 0.543640 -0.565857 -0.441467 -0.435181 1441740905 0.543640 -0.565857 -0.441467 -0.435181 1441740905 0.543640 -0.565857 -0.441467 -0.435181 1441740905 0.543640 -0.565857 -0.441467 -0.435181 1441740905 0.543640 -0.565857 -0.441467 -0.435181 1441740905 0.543640 -0.565857 -0.441467 -0.435181 1441740905 0.543640 -0.565857 -0.441467 -0.435181 1441740905 0.571228 -0.542053 -0.456482 -0.414246 1441740905 0.571228 -0.542053 -0.456482 -0.414246 1441740905 0.571228 -0.542053 -0.456482 -0.414246 1441740905 0.571228 -0.542053 -0.456482 -0.414246 1441740905 0.571228 -0.542053 -0.456482 -0.414246 1441740905 0.571228 -0.542053 -0.456482 -0.414246 1441740905 0.571228 -0.542053 -0.456482 -0.414246 1441740905 0.581909 -0.533508 -0.457581 -0.409180 1441740905 0.581909 -0.533508 -0.457581 -0.409180 1441740905 0.581909 -0.533508 -0.457581 -0.409180 1441740905 0.581909 -0.533508 -0.457581 -0.409180 1441740905 0.581909 -0.533508 -0.457581 -0.409180 1441740905 0.566772 -0.551147 -0.440857 -0.425110 1441740906 0.566772 -0.551147 -0.440857 -0.425110 1441740906 0.566772 -0.551147 -0.440857 -0.425110 1441740906 0.566772 -0.551147 -0.440857 -0.425110 1441740906 0.566772 -0.551147 -0.440857 -0.425110 1441740906 0.566772 -0.551147 -0.440857 -0.425110 1441740906 0.532593 -0.589172 -0.413330 -0.445374 1441740906 0.532593 -0.589172 -0.413330 -0.445374 1441740906 0.532593 -0.589172 -0.413330 -0.445374 1441740906 0.532593 -0.589172 -0.413330 -0.445374 1441740906 0.532593 -0.589172 -0.413330 -0.445374 1441740906 0.532593 -0.589172 -0.413330 -0.445374 1441740906 0.532593 -0.589172 -0.413330 -0.445374 1441740906 0.515991 -0.607239 -0.398560 -0.454102 1441740906 0.515991 -0.607239 -0.398560 -0.454102 1441740906 0.515991 -0.607239 -0.398560 -0.454102 1441740906 0.515991 -0.607239 -0.398560 -0.454102 1441740906 0.515991 -0.607239 -0.398560 -0.454102 1441740906 0.515991 -0.607239 -0.398560 -0.454102 1441740906 0.524536 -0.602478 -0.397278 -0.451782 1441740906 0.524536 -0.602478 -0.397278 -0.451782 1441740906 0.524536 -0.602478 -0.397278 -0.451782 1441740906 0.524536 -0.602478 -0.397278 -0.451782 1441740906 0.524536 -0.602478 -0.397278 -0.451782 1441740906 0.524536 -0.602478 -0.397278 -0.451782 1441740906 
0.464600 -0.581360 -0.510864 -0.430420 1441740909 0.464600 -0.581360 -0.510864 -0.430420 1441740909 0.464600 -0.581360 -0.510864 -0.430420 1441740909 0.442688 -0.600769 -0.563599 -0.354248 1441740909 0.442688 -0.600769 -0.563599 -0.354248 1441740909 0.442688 -0.600769 -0.563599 -0.354248 1441740909 0.442688 -0.600769 -0.563599 -0.354248 1441740909 0.442688 -0.600769 -0.563599 -0.354248 1441740910 0.442688 -0.600769 -0.563599 -0.354248 1441740910 0.375916 -0.647095 -0.615112 -0.248413 1441740910 0.375916 -0.647095 -0.615112 -0.248413 1441740910 0.375916 -0.647095 -0.615112 -0.248413 1441740910 0.375916 -0.647095 -0.615112 -0.248413 1441740910 0.375916 -0.647095 -0.615112 -0.248413 1441740910 0.375916 -0.647095 -0.615112 -0.248413 1441740910 0.262024 -0.679810 -0.672546 -0.130188 1441740910 0.262024 -0.679810 -0.672546 -0.130188 1441740910 0.262024 -0.679810 -0.672546 -0.130188 1441740910 0.262024 -0.679810 -0.672546 -0.130188 1441740910 0.262024 -0.679810 -0.672546 -0.130188 1441740910 0.125183 -0.690186 -0.711914 -0.034668 1441740910 0.125183 -0.690186 -0.711914 -0.034668 1441740910 0.125183 -0.690186 -0.711914 -0.034668 1441740910 0.125183 -0.690186 -0.711914 -0.034668 1441740910 0.125183 -0.690186 -0.711914 -0.034668 1441740910 0.125183 -0.690186 -0.711914 -0.034668 1441740910 0.065613 -0.665100 -0.743896 -0.006226 1441740910 0.065613 -0.665100 -0.743896 -0.006226 1441740910 0.065613 -0.665100 -0.743896 -0.006226 1441740910 0.065613 -0.665100 -0.743896 -0.006226 1441740910 0.065613 -0.665100 -0.743896 -0.006226 1441740910 0.065613 -0.665100 -0.743896 -0.006226 1441740910 0.065613 -0.665100 -0.743896 -0.006226 1441740910 -0.050293 -0.627747 -0.771973 0.087097 1441740910 -0.050293 -0.627747 -0.771973 0.087097 1441740910 -0.050293 -0.627747 -0.771973 0.087097 1441740910 -0.050293 -0.627747 -0.771973 0.087097 1441740910 -0.050293 -0.627747 -0.771973 0.087097 1441740910 -0.107910 -0.619202 -0.774109 0.075989 1441740910 -0.107910 -0.619202 -0.774109 0.075989 1441740910 -0.107910 -0.619202 -0.774109 0.075989 1441740910 -0.107910 -0.619202 -0.774109 0.075989 1441740910 -0.107910 -0.619202 -0.774109 0.075989 1441740910 -0.107910 -0.619202 -0.774109 0.075989 1441740910 -0.088989 -0.615906 -0.781433 0.046387 1441740910 -0.088989 -0.615906 -0.781433 0.046387 1441740910 -0.088989 -0.615906 -0.781433 0.046387 1441740910 -0.088989 -0.615906 -0.781433 0.046387 1441740910 -0.088989 -0.615906 -0.781433 0.046387 1441740910 -0.088989 -0.615906 -0.781433 0.046387 1441740910 -0.060303 -0.641846 -0.764465 -0.003967 1441740910 -0.060303 -0.641846 -0.764465 -0.003967 1441740910 -0.060303 -0.641846 -0.764465 -0.003967 1441740910 -0.060303 -0.641846 -0.764465 -0.003967 1441740910 0.020813 -0.661865 -0.749390 -0.005798 1441740910 0.020813 -0.661865 -0.749390 -0.005798 1441740910 0.020813 -0.661865 -0.749390 -0.005798 1441740910 0.020813 -0.661865 -0.749390 -0.005798 1441740910 0.020813 -0.661865 -0.749390 -0.005798 1441740910 0.020813 -0.661865 -0.749390 -0.005798 1441740910 0.137695 -0.664978 -0.732666 -0.045532 1441740910 0.137695 -0.664978 -0.732666 -0.045532 1441740910 0.137695 -0.664978 -0.732666 -0.045532 1441740910 0.137695 -0.664978 -0.732666 -0.045532 1441740910 0.137695 -0.664978 -0.732666 -0.045532 1441740910 0.137695 -0.664978 -0.732666 -0.045532 1441740910 0.236084 -0.665161 -0.703918 -0.079956 1441740910 0.236084 -0.665161 -0.703918 -0.079956 1441740910 0.372803 -0.601196 -0.706726 -0.013367 1441740910 0.372803 -0.601196 -0.706726 -0.013367 1441740910 0.372803 -0.601196 -0.706726 -0.013367 1441740910 0.372803 -0.601196 -0.706726 -0.013367 1441740910 0.372803 -0.601196 -0.706726 -0.013367 1441740910 0.372803 -0.601196 -0.706726 -0.013367 1441740910 0.415588 -0.583374 -0.660034 -0.226746 1441740910 0.415588 -0.583374 -0.660034 -0.226746 1441740910 0.415588 -0.583374 -0.660034 -0.226746 1441740910 0.415588 -0.583374 -0.660034 -0.226746 1441740910 0.415588 -0.583374 -0.660034 -0.226746 1441740910 0.415588 -0.583374 -0.660034 -0.226746 1441740910 0.452820 -0.581238 -0.576294 -0.353638 1441740910 0.452820 -0.581238 -0.576294 -0.353638 1441740910 0.452820 -0.581238 -0.576294 -0.353638 1441740910 0.452820 -0.581238 -0.576294 -0.353638 1441740910 0.452820 -0.581238 -0.576294 -0.353638 1441740910 0.452820 -0.581238 -0.576294 -0.353638 1441740910 0.541870 -0.501648 -0.508850 -0.442505 1441740910 0.541870 -0.501648 -0.508850 -0.442505 1441740910 0.541870 -0.501648 -0.508850 -0.442505 1441740910 0.541870 -0.501648 -0.508850 -0.442505 1441740910 0.541870 -0.501648 -0.508850 -0.442505 1441740910 0.541870 -0.501648 -0.508850 -0.442505 1441740910 0.541870 -0.501648 -0.508850 -0.442505 1441740910 0.571350 -0.443665 -0.411804 -0.554260 1441740910 0.571350 -0.443665 -0.411804 -0.554260 1441740910 0.571350 -0.443665 -0.411804 -0.554260 1441740910 0.571350 -0.443665 -0.411804 -0.554260 1441740910 0.571350 -0.443665 -0.411804 -0.554260 1441740910 0.571350 -0.443665 -0.411804 -0.554260 1441740910 0.590759 -0.446655 -0.317200 -0.592407 1441740910 0.590759 -0.446655 -0.317200 -0.592407 1441740910 0.590759 -0.446655 -0.317200 -0.592407 1441740910 0.590759 -0.446655 -0.317200 -0.592407 1441740910 0.590759 -0.446655 -0.317200 -0.592407 1441740910 0.590759 -0.446655 -0.317200 -0.592407 1441740910 0.596680 -0.448120 -0.284851 -0.601746 1441740910 0.596680 -0.448120 -0.284851 -0.601746 1441740910 0.596680 -0.448120 -0.284851 -0.601746 1441740910 0.596680 -0.448120 -0.284851 -0.601746 1441740910 0.596680 -0.448120 -0.284851 -0.601746 1441740910 0.596680 -0.448120 -0.284851 -0.601746 1441740910 0.589905 -0.471375 -0.283386 -0.591248 1441740911 0.589905 -0.471375 -0.283386 -0.591248 1441740911 0.589905 -0.471375 -0.283386 -0.591248 1441740911 0.589905 -0.471375 -0.283386 -0.591248 1441740911 0.589905 -0.471375 -0.283386 -0.591248 1441740911 0.589905 -0.471375 -0.283386 -0.591248 1441740911 0.571045 -0.507874 -0.334351 -0.551575 1441740911 0.571045 -0.507874 -0.334351 -0.551575 1441740911 0.571045 -0.507874 -0.334351 -0.551575 1441740911 0.571045 -0.507874 -0.334351 -0.551575 1441740911 0.571045 -0.507874 -0.334351 -0.551575 1441740911 0.571045 -0.507874 -0.334351 -0.551575 1441740911 0.529663 -0.554199 -0.428650 -0.478149 1441740911 0.529663 -0.554199 -0.428650 -0.478149 1441740911 0.529663 -0.554199 -0.428650 -0.478149 1441740911 0.529663 -0.554199 -0.428650 -0.478149 1441740911 0.529663 -0.554199 -0.428650 -0.478149 1441740911 0.529663 -0.554199 -0.428650 -0.478149 1441740911 0.529663 -0.554199 -0.428650 -0.478149 1441740911 0.461487 -0.608765 -0.530273 -0.367859 1441740911 0.461487 -0.608765 -0.530273 -0.367859 1441740911 0.461487 -0.608765 -0.530273 -0.367859 1441740911 0.461487 -0.608765 -0.530273 -0.367859 1441740911 0.461487 -0.608765 -0.530273 -0.367859 1441740911 0.461487 -0.608765 -0.530273 -0.367859 1441740911 0.367798 -0.653015 -0.617615 -0.238586 1441740911 0.367798 -0.653015 -0.617615 -0.238586 1441740911 0.367798 -0.653015 -0.617615 -0.238586 1441740911 0.367798 -0.653015 -0.617615 -0.238586 1441740911 0.367798 -0.653015 -0.617615 -0.238586 1441740911 0.367798 -0.653015 -0.617615 -0.238586 1441740911 0.260010 -0.673157 -0.684387 -0.104370 1441740911 0.260010 -0.673157 -0.684387 -0.104370 1441740911 0.260010 -0.673157 -0.684387 -0.104370 1441740911 0.260010 -0.673157 -0.684387 -0.104370 1441740911 0.260010 -0.673157 -0.684387 -0.104370 1441740911 0.169983 -0.663147 -0.728394 0.029297 1441740911 0.169983 -0.663147 -0.728394 0.029297 1441740911 0.169983 -0.663147 -0.728394 0.029297 1441740911 0.169983 -0.663147 -0.728394 0.029297 1441740911 0.169983 -0.663147 -0.728394 0.029297 1441740911 0.166687 -0.656738 -0.732727 0.064087 1441740911 0.166687 -0.656738 -0.732727 0.064087 1441740911 0.166687 -0.656738 -0.732727 0.064087 1441740911 0.166687 -0.656738 -0.732727 0.064087 1441740911 0.067932 -0.665283 -0.731445 0.133423 1441740911 0.067932 -0.665283 -0.731445 0.133423 1441740911 0.067932 -0.665283 -0.731445 0.133423 1441740911 0.067932 -0.665283 -0.731445 0.133423 1441740911 0.067932 -0.665283 -0.731445 0.133423 1441740911 0.067932 -0.665283 -0.731445 0.133423 1441740911 0.008606 -0.675964 -0.729614 0.103333 1441740911 0.008606 -0.675964 -0.729614 0.103333 1441740911 0.008606 -0.675964 -0.729614 0.103333 1441740911 0.008606 -0.675964 -0.729614 0.103333 1441740911 0.008606 -0.675964 -0.729614 0.103333 1441740911 0.008606 -0.675964 -0.729614 0.103333 1441740911 0.008606 -0.675964 -0.729614 0.103333 1441740911 0.029480 -0.685303 -0.726013 0.049438 1441740911 0.029480 -0.685303 -0.726013 0.049438 1441740911 0.029480 -0.685303 -0.726013 0.049438 1441740911 0.029480 -0.685303 -0.726013 0.049438 1441740911 0.029480 -0.685303 -0.726013 0.049438 1441740911 0.029480 -0.685303 -0.726013 0.049438 1441740911 0.101807 -0.701660 -0.704712 0.026917 1441740911 0.101807 -0.701660 -0.704712 0.026917 1441740911 0.101807 -0.701660 -0.704712 0.026917 1441740911 0.101807 -0.701660 -0.704712 0.026917 1441740911 0.101807 -0.701660 -0.704712 0.026917 1441740911 0.101807 -0.701660 -0.704712 0.026917 1441740911 0.225891 -0.685059 -0.692627 -0.003235 1441740911 0.225891 -0.685059 -0.692627 -0.003235 1441740911 0.225891 -0.685059 -0.692627 -0.003235 1441740911 0.225891 -0.685059 -0.692627 -0.003235 1441740911 0.225891 -0.685059 -0.692627 -0.003235 1441740911 0.225891 -0.685059 -0.692627 -0.003235 1441740911 0.333618 -0.649536 -0.677429 -0.088928 1441740911 0.333618 -0.649536 -0.677429 -0.088928 1441740911 0.333618 -0.649536 -0.677429 -0.088928 1441740911 0.333618 -0.649536 -0.677429 -0.088928 1441740911 0.333618 -0.649536 -0.677429 -0.088928 1441740911 0.333618 -0.649536 -0.677429 -0.088928 1441740911 0.396912 -0.588623 -0.685120 -0.163391 1441740911 0.396912 -0.588623 -0.685120 -0.163391 1441740911 0.396912 -0.588623 -0.685120 -0.163391 1441740911 0.396912 -0.588623 -0.685120 -0.163391 1441740911 0.396912 -0.588623 -0.685120 -0.163391 1441740911 0.396912 -0.588623 -0.685120 -0.163391 1441740911 0.484741 -0.534546 -0.609253 -0.328796 1441740911 0.484741 -0.534546 -0.609253 -0.328796 1441740911 0.484741 -0.534546 -0.609253 -0.328796 1441740911 0.513794 -0.505920 -0.513794 -0.464966 1441740911 0.513794 -0.505920 -0.513794 -0.464966 1441740911 0.513794 -0.505920 -0.513794 -0.464966 1441740911 0.513794 -0.505920 -0.513794 -0.464966 1441740911 0.513794 -0.505920 -0.513794 -0.464966 1441740911 0.513794 -0.505920 -0.513794 -0.464966 1441740911 0.544128 -0.424133 -0.449280 -0.567627 1441740911 0.544128 -0.424133 -0.449280 -0.567627 1441740911 0.544128 -0.424133 -0.449280 -0.567627 1441740911 0.544128 -0.424133 -0.449280 -0.567627 1441740911 0.544128 -0.424133 -0.449280 -0.567627 1441740911 0.544128 -0.424133 -0.449280 -0.567627 1441740911 0.549194 -0.403381 -0.353943 -0.640625 1441740911 0.549194 -0.403381 -0.353943 -0.640625 1441740912 0.549194 -0.403381 -0.353943 -0.640625 1441740912 0.549194 -0.403381 -0.353943 -0.640625 1441740912 0.549194 -0.403381 -0.353943 -0.640625 1441740912 0.549194 -0.403381 -0.353943 -0.640625 1441740912 0.568176 -0.380798 -0.289185 -0.669739 1441740912 0.568176 -0.380798 -0.289185 -0.669739 1441740912 0.568176 -0.380798 -0.289185 -0.669739 1441740912 0.568176 -0.380798 -0.289185 -0.669739 1441740912 0.568176 -0.380798 -0.289185 -0.669739 1441740912 0.568176 -0.380798 -0.289185 -0.669739 1441740912 0.590332 -0.353638 -0.294739 -0.663025 1441740912 0.590332 -0.353638 -0.294739 -0.663025 1441740912 0.590332 -0.353638 -0.294739 -0.663025 1441740912 0.590332 -0.353638 -0.294739 -0.663025 1441740912 0.590332 -0.353638 -0.294739 -0.663025 1441740912 0.590332 -0.353638 -0.294739 -0.663025 1441740912 0.595520 -0.366577 -0.324158 -0.637146 1441740912 0.595520 -0.366577 -0.324158 -0.637146 1441740912 0.595520 -0.366577 -0.324158 -0.637146 1441740912 0.595520 -0.366577 -0.324158 -0.637146 1441740912 0.595520 -0.366577 -0.324158 -0.637146 1441740912 0.595520 -0.366577 -0.324158 -0.637146 1441740912 0.588318 -0.412720 -0.382751 -0.580627 1441740912 0.588318 -0.412720 -0.382751 -0.580627 1441740912 0.588318 -0.412720 -0.382751 -0.580627 1441740912 0.588318 -0.412720 -0.382751 -0.580627 1441740912 0.588318 -0.412720 -0.382751 -0.580627 1441740912 0.588318 -0.412720 -0.382751 -0.580627 1441740912 0.588318 -0.412720 -0.382751 -0.580627 1441740912 0.567627 -0.467712 -0.477722 -0.480530 1441740912 0.567627 -0.467712 -0.477722 -0.480530 1441740912 0.567627 -0.467712 -0.477722 -0.480530 1441740912 0.567627 -0.467712 -0.477722 -0.480530 1441740912 0.567627 -0.467712 -0.477722 -0.480530 1441740912 0.516907 -0.531433 -0.577271 -0.342285 1441740912 0.516907 -0.531433 -0.577271 -0.342285 1441740912 0.516907 -0.531433 -0.577271 -0.342285 1441740912 0.516907 -0.531433 -0.577271 -0.342285 1441740912 0.516907 -0.531433 -0.577271 -0.342285 1441740912 0.516907 -0.531433 -0.577271 -0.342285 1441740912 0.415039 -0.601807 -0.654846 -0.191895 1441740912 0.415039 -0.601807 -0.654846 -0.191895 1441740912 0.415039 -0.601807 -0.654846 -0.191895 1441740912 0.415039 -0.601807 -0.654846 -0.191895 1441740912 0.415039 -0.601807 -0.654846 -0.191895 1441740912 0.415039 -0.601807 -0.654846 -0.191895 1441740912 0.415039 -0.601807 -0.654846 -0.191895 1441740912 0.271667 -0.642883 -0.715332 -0.036438 1441740912 0.271667 -0.642883 -0.715332 -0.036438 1441740912 0.271667 -0.642883 -0.715332 -0.036438 1441740912 0.271667 -0.642883 -0.715332 -0.036438 1441740912 0.194092 -0.619324 -0.753113 0.108276 1441740912 0.194092 -0.619324 -0.753113 0.108276 1441740912 0.194092 -0.619324 -0.753113 0.108276 1441740912 0.194092 -0.619324 -0.753113 0.108276 1441740912 0.194092 -0.619324 -0.753113 0.108276 1441740912 0.194092 -0.619324 -0.753113 0.108276 1441740912 0.175598 -0.617676 -0.750244 0.157715 1441740912 0.175598 -0.617676 -0.750244 0.157715 1441740912 0.175598 -0.617676 -0.750244 0.157715 1441740912 0.175598 -0.617676 -0.750244 0.157715 1441740912 0.175598 -0.617676 -0.750244 0.157715 1441740912 0.175598 -0.617676 -0.750244 0.157715 1441740912 0.175598 -0.617676 -0.750244 0.157715 1441740912 0.067078 -0.637512 -0.740662 0.201416 1441740912 0.067078 -0.637512 -0.740662 0.201416 1441740912 0.067078 -0.637512 -0.740662 0.201416 1441740912 0.067078 -0.637512 -0.740662 0.201416 1441740912 0.067078 -0.637512 -0.740662 0.201416 1441740912 -0.011230 -0.650208 -0.723755 0.230957 1441740912 -0.011230 -0.650208 -0.723755 0.230957 1441740912 -0.011230 -0.650208 -0.723755 0.230957 1441740912 -0.011230 -0.650208 -0.723755 0.230957 1441740912 -0.011230 -0.650208 -0.723755 0.230957 1441740912 -0.011230 -0.650208 -0.723755 0.230957 1441740912 -0.005920 -0.669556 -0.730164 0.136475 1441740912 -0.005920 -0.669556 -0.730164 0.136475 1441740912 -0.005920 -0.669556 -0.730164 0.136475 1441740912 -0.005920 -0.669556 -0.730164 0.136475 1441740912 -0.005920 -0.669556 -0.730164 0.136475 1441740912 -0.005920 -0.669556 -0.730164 0.136475 1441740912 0.086548 -0.689026 -0.714478 0.085388 1441740912 0.086548 -0.689026 -0.714478 0.085388 1441740912 0.086548 -0.689026 -0.714478 0.085388 1441740912 0.086548 -0.689026 -0.714478 0.085388 1441740912 0.086548 -0.689026 -0.714478 0.085388 1441740912 0.086548 -0.689026 -0.714478 0.085388 1441740912 0.086548 -0.689026 -0.714478 0.085388 1441740912 0.207031 -0.667236 -0.710876 0.081726 1441740912 0.207031 -0.667236 -0.710876 0.081726 1441740912 0.207031 -0.667236 -0.710876 0.081726 1441740912 0.207031 -0.667236 -0.710876 0.081726 1441740912 0.207031 -0.667236 -0.710876 0.081726 1441740912 0.207031 -0.667236 -0.710876 0.081726 1441740912 0.350525 -0.619812 -0.702087 -0.007996 1441740912 0.350525 -0.619812 -0.702087 -0.007996 1441740912 0.350525 -0.619812 -0.702087 -0.007996 1441740912 0.350525 -0.619812 -0.702087 -0.007996 1441740912 0.350525 -0.619812 -0.702087 -0.007996 1441740912 0.350525 -0.619812 -0.702087 -0.007996 1441740912 0.436951 -0.565247 -0.692200 -0.101990 1441740912 0.436951 -0.565247 -0.692200 -0.101990 1441740912 0.436951 -0.565247 -0.692200 -0.101990 1441740912 0.436951 -0.565247 -0.692200 -0.101990 1441740912 0.436951 -0.565247 -0.692200 -0.101990 1441740912 0.436951 -0.565247 -0.692200 -0.101990 1441740912 0.551514 -0.434448 -0.686157 -0.190491 1441740912 0.551514 -0.434448 -0.686157 -0.190491 1441740913 0.551514 -0.434448 -0.686157 -0.190491 1441740913 0.551514 -0.434448 -0.686157 -0.190491 1441740913 0.551514 -0.434448 -0.686157 -0.190491 1441740913 0.551514 -0.434448 -0.686157 -0.190491 1441740913 0.570435 -0.414429 -0.608093 -0.364807 1441740913 0.570435 -0.414429 -0.608093 -0.364807 1441740913 0.570435 -0.414429 -0.608093 -0.364807 1441740913 0.570435 -0.414429 -0.608093 -0.364807 1441740913 0.570435 -0.414429 -0.608093 -0.364807 1441740913 0.570435 -0.414429 -0.608093 -0.364807 1441740913 0.559387 -0.438049 -0.493164 -0.502014 1441740913 0.559387 -0.438049 -0.493164 -0.502014 1441740913 0.559387 -0.438049 -0.493164 -0.502014 1441740913 0.559387 -0.438049 -0.493164 -0.502014 1441740913 0.559387 -0.438049 -0.493164 -0.502014 1441740913 0.559387 -0.438049 -0.493164 -0.502014 1441740913 0.559387 -0.438049 -0.493164 -0.502014 1441740913 0.562927 -0.439819 -0.386353 -0.583496 1441740913 0.562927 -0.439819 -0.386353 -0.583496 1441740913 0.562927 -0.439819 -0.386353 -0.583496 1441740913 0.562927 -0.439819 -0.386353 -0.583496 1441740913 0.562927 -0.439819 -0.386353 -0.583496 1441740913 0.562927 -0.439819 -0.386353 -0.583496 1441740913 0.594177 -0.406860 -0.320496 -0.615417 1441740913 0.594177 -0.406860 -0.320496 -0.615417 1441740913 0.594177 -0.406860 -0.320496 -0.615417 1441740913 0.594177 -0.406860 -0.320496 -0.615417 1441740913 0.594177 -0.406860 -0.320496 -0.615417 1441740913 0.608398 -0.394897 -0.307251 -0.616028 1441740913 0.608398 -0.394897 -0.307251 -0.616028 1441740913 0.608398 -0.394897 -0.307251 -0.616028 1441740913 0.608398 -0.394897 -0.307251 -0.616028 1441740913 0.608398 -0.394897 -0.307251 -0.616028 1441740913 0.608398 -0.394897 -0.307251 -0.616028 1441740913 0.601440 -0.422546 -0.340393 -0.586426 1441740913 0.601440 -0.422546 -0.340393 -0.586426 1441740913 0.601440 -0.422546 -0.340393 -0.586426 1441740913 0.601440 -0.422546 -0.340393 -0.586426 1441740913 0.601440 -0.422546 -0.340393 -0.586426 1441740913 0.601440 -0.422546 -0.340393 -0.586426 1441740913 0.580383 -0.465515 -0.420532 -0.519287 1441740913 0.580383 -0.465515 -0.420532 -0.519287 1441740913 0.580383 -0.465515 -0.420532 -0.519287 1441740913 0.580383 -0.465515 -0.420532 -0.519287 1441740913 0.580383 -0.465515 -0.420532 -0.519287 1441740913 0.580383 -0.465515 -0.420532 -0.519287 1441740913 0.542053 -0.510742 -0.530884 -0.404419 1441740913 0.542053 -0.510742 -0.530884 -0.404419 1441740913 0.542053 -0.510742 -0.530884 -0.404419 1441740913 0.542053 -0.510742 -0.530884 -0.404419 1441740913 0.542053 -0.510742 -0.530884 -0.404419 1441740913 0.542053 -0.510742 -0.530884 -0.404419 1441740913 0.484985 -0.548157 -0.639648 -0.234924 1441740913 0.484985 -0.548157 -0.639648 -0.234924 1441740913 0.484985 -0.548157 -0.639648 -0.234924 1441740913 0.484985 -0.548157 -0.639648 -0.234924 1441740913 0.378296 -0.592529 -0.708008 -0.067688 1441740913 0.378296 -0.592529 -0.708008 -0.067688 1441740913 0.378296 -0.592529 -0.708008 -0.067688 1441740913 0.378296 -0.592529 -0.708008 -0.067688 1441740913 0.378296 -0.592529 -0.708008 -0.067688 1441740913 0.378296 -0.592529 -0.708008 -0.067688 1441740913 0.249146 -0.605469 -0.749023 0.101746 1441740913 0.249146 -0.605469 -0.749023 0.101746 1441740913 0.249146 -0.605469 -0.749023 0.101746 1441740913 0.249146 -0.605469 -0.749023 0.101746 1441740913 0.249146 -0.605469 -0.749023 0.101746 1441740913 0.249146 -0.605469 -0.749023 0.101746 1441740913 0.218811 -0.587280 -0.742188 0.237610 1441740913 0.218811 -0.587280 -0.742188 0.237610 1441740913 0.218811 -0.587280 -0.742188 0.237610 1441740913 0.218811 -0.587280 -0.742188 0.237610 1441740913 0.218811 -0.587280 -0.742188 0.237610 1441740913 0.218811 -0.587280 -0.742188 0.237610 1441740913 0.218811 -0.587280 -0.742188 0.237610 1441740913 0.178345 -0.624329 -0.708984 0.275330 1441740913 0.178345 -0.624329 -0.708984 0.275330 1441740913 0.178345 -0.624329 -0.708984 0.275330 1441740913 0.178345 -0.624329 -0.708984 0.275330 1441740913 0.178345 -0.624329 -0.708984 0.275330 1441740913 0.178345 -0.624329 -0.708984 0.275330 1441740913 0.055725 -0.666870 -0.701660 0.244690 1441740913 0.055725 -0.666870 -0.701660 0.244690 1441740913 0.055725 -0.666870 -0.701660 0.244690 1441740913 0.055725 -0.666870 -0.701660 0.244690 1441740913 0.055725 -0.666870 -0.701660 0.244690 1441740913 0.055725 -0.666870 -0.701660 0.244690 1441740913 -0.013000 -0.698730 -0.705261 0.119751 1441740913 -0.013000 -0.698730 -0.705261 0.119751 1441740913 -0.013000 -0.698730 -0.705261 0.119751 1441740913 -0.013000 -0.698730 -0.705261 0.119751 1441740913 -0.013000 -0.698730 -0.705261 0.119751 1441740913 -0.013000 -0.698730 -0.705261 0.119751 1441740913 0.063171 -0.706421 -0.702148 0.063538 1441740913 0.063171 -0.706421 -0.702148 0.063538 1441740913 0.063171 -0.706421 -0.702148 0.063538 1441740913 0.063171 -0.706421 -0.702148 0.063538 1441740913 0.063171 -0.706421 -0.702148 0.063538 1441740913 0.063171 -0.706421 -0.702148 0.063538 1441740913 0.063171 -0.706421 -0.702148 0.063538 1441740913 0.182861 -0.689575 -0.692383 0.108154 1441740913 0.182861 -0.689575 -0.692383 0.108154 1441740913 0.182861 -0.689575 -0.692383 0.108154 1441740913 0.182861 -0.689575 -0.692383 0.108154 1441740913 0.182861 -0.689575 -0.692383 0.108154 1441740913 0.182861 -0.689575 -0.692383 0.108154 1441740913 0.182861 -0.689575 -0.692383 0.108154 1441740913 0.339844 -0.640930 -0.688049 0.019043 1441740913 0.339844 -0.640930 -0.688049 0.019043 1441740913 0.339844 -0.640930 -0.688049 0.019043 1441740914 0.339844 -0.640930 -0.688049 0.019043 1441740914 0.339844 -0.640930 -0.688049 0.019043 1441740914 0.339844 -0.640930 -0.688049 0.019043 1441740914 0.411072 -0.622559 -0.665955 0.000000 1441740914 0.411072 -0.622559 -0.665955 0.000000 1441740914 0.411072 -0.622559 -0.665955 0.000000 1441740914 0.411072 -0.622559 -0.665955 0.000000 1441740914 0.411072 -0.622559 -0.665955 0.000000 1441740914 0.411072 -0.622559 -0.665955 0.000000 1441740914 0.564575 -0.451904 -0.690674 0.008789 1441740914 0.564575 -0.451904 -0.690674 0.008789 1441740914 0.564575 -0.451904 -0.690674 0.008789 1441740914 0.564575 -0.451904 -0.690674 0.008789 1441740914 0.564575 -0.451904 -0.690674 0.008789 1441740914 0.561707 -0.411438 -0.687317 -0.206909 1441740914 0.561707 -0.411438 -0.687317 -0.206909 1441740914 0.561707 -0.411438 -0.687317 -0.206909 1441740914 0.561707 -0.411438 -0.687317 -0.206909 1441740914 0.561707 -0.411438 -0.687317 -0.206909 1441740914 0.561707 -0.411438 -0.687317 -0.206909 1441740914 0.573608 -0.419739 -0.602234 -0.363525 1441740914 0.573608 -0.419739 -0.602234 -0.363525 1441740914 0.573608 -0.419739 -0.602234 -0.363525 1441740914 0.573608 -0.419739 -0.602234 -0.363525 1441740914 0.573608 -0.419739 -0.602234 -0.363525 1441740914 0.573608 -0.419739 -0.602234 -0.363525 1441740914 0.573608 -0.419739 -0.602234 -0.363525 1441740914 0.625366 -0.305908 -0.550659 -0.460510 1441740914 0.625366 -0.305908 -0.550659 -0.460510 1441740914 0.625366 -0.305908 -0.550659 -0.460510 1441740914 0.625366 -0.305908 -0.550659 -0.460510 1441740914 0.625366 -0.305908 -0.550659 -0.460510 1441740914 0.625366 -0.305908 -0.550659 -0.460510 1441740914 0.653687 -0.230286 -0.469055 -0.547485 1441740914 0.653687 -0.230286 -0.469055 -0.547485 1441740914 0.653687 -0.230286 -0.469055 -0.547485 1441740914 0.653687 -0.230286 -0.469055 -0.547485 1441740914 0.653687 -0.230286 -0.469055 -0.547485 1441740914 0.653687 -0.230286 -0.469055 -0.547485 1441740914 0.650513 -0.232178 -0.404297 -0.599609 1441740914 0.650513 -0.232178 -0.404297 -0.599609 1441740914 0.650513 -0.232178 -0.404297 -0.599609 1441740914 0.650513 -0.232178 -0.404297 -0.599609 1441740914 0.650513 -0.232178 -0.404297 -0.599609 1441740914 0.650513 -0.232178 -0.404297 -0.599609 1441740914 0.663147 -0.231567 -0.389282 -0.595947 1441740914 0.663147 -0.231567 -0.389282 -0.595947 1441740914 0.663147 -0.231567 -0.389282 -0.595947 1441740914 0.663147 -0.231567 -0.389282 -0.595947 1441740914 0.663147 -0.231567 -0.389282 -0.595947 1441740914 0.663147 -0.231567 -0.389282 -0.595947 1441740914 0.663147 -0.231567 -0.389282 -0.595947 1441740914 0.659485 -0.278870 -0.420715 -0.557068 1441740914 0.659485 -0.278870 -0.420715 -0.557068 1441740914 0.659485 -0.278870 -0.420715 -0.557068 1441740914 0.659485 -0.278870 -0.420715 -0.557068 1441740914 0.659485 -0.278870 -0.420715 -0.557068 1441740914 0.632935 -0.368591 -0.474121 -0.488647 1441740914 0.632935 -0.368591 -0.474121 -0.488647 1441740914 0.632935 -0.368591 -0.474121 -0.488647 1441740914 0.632935 -0.368591 -0.474121 -0.488647 1441740914 0.632935 -0.368591 -0.474121 -0.488647 1441740914 0.632935 -0.368591 -0.474121 -0.488647 1441740914 0.596924 -0.438904 -0.572998 -0.350281 1441740914 0.596924 -0.438904 -0.572998 -0.350281 1441740914 0.596924 -0.438904 -0.572998 -0.350281 1441740914 0.596924 -0.438904 -0.572998 -0.350281 1441740914 0.596924 -0.438904 -0.572998 -0.350281 1441740914 0.596924 -0.438904 -0.572998 -0.350281 1441740914 0.538269 -0.497131 -0.663940 -0.149475 1441740914 0.538269 -0.497131 -0.663940 -0.149475 1441740914 0.538269 -0.497131 -0.663940 -0.149475 1441740914 0.538269 -0.497131 -0.663940 -0.149475 1441740914 0.538269 -0.497131 -0.663940 -0.149475 1441740914 0.538269 -0.497131 -0.663940 -0.149475 1441740914 0.438477 -0.552002 -0.706726 0.060303 1441740914 0.438477 -0.552002 -0.706726 0.060303 1441740914 0.438477 -0.552002 -0.706726 0.060303 1441740914 0.438477 -0.552002 -0.706726 0.060303 1441740914 0.438477 -0.552002 -0.706726 0.060303 1441740914 0.438477 -0.552002 -0.706726 0.060303 1441740914 0.438477 -0.552002 -0.706726 0.060303 1441740914 0.320129 -0.565796 -0.722046 0.236877 1441740914 0.320129 -0.565796 -0.722046 0.236877 1441740914 0.320129 -0.565796 -0.722046 0.236877 1441740914 0.320129 -0.565796 -0.722046 0.236877 1441740914 0.320129 -0.565796 -0.722046 0.236877 1441740914 0.320129 -0.565796 -0.722046 0.236877 1441740914 0.285767 -0.550598 -0.699768 0.354248 1441740914 0.285767 -0.550598 -0.699768 0.354248 1441740914 0.285767 -0.550598 -0.699768 0.354248 1441740914 0.239197 -0.595825 -0.650330 0.406067 1441740914 0.239197 -0.595825 -0.650330 0.406067 1441740914 0.239197 -0.595825 -0.650330 0.406067 1441740914 0.239197 -0.595825 -0.650330 0.406067 1441740914 0.239197 -0.595825 -0.650330 0.406067 1441740914 0.141663 -0.688354 -0.641602 0.307373 1441740914 0.141663 -0.688354 -0.641602 0.307373 1441740914 0.141663 -0.688354 -0.641602 0.307373 1441740914 0.141663 -0.688354 -0.641602 0.307373 1441740914 0.141663 -0.688354 -0.641602 0.307373 1441740914 0.141663 -0.688354 -0.641602 0.307373 1441740914 0.151184 -0.700378 -0.655823 0.237854 1441740914 0.151184 -0.700378 -0.655823 0.237854 1441740914 0.151184 -0.700378 -0.655823 0.237854 1441740914 0.151184 -0.700378 -0.655823 0.237854 1441740914 0.151184 -0.700378 -0.655823 0.237854 1441740915 0.151184 -0.700378 -0.655823 0.237854 1441740915 0.226685 -0.693420 -0.660461 0.177917 1441740915 0.226685 -0.693420 -0.660461 0.177917 1441740915 0.226685 -0.693420 -0.660461 0.177917 1441740915 0.226685 -0.693420 -0.660461 0.177917 1441740915 0.226685 -0.693420 -0.660461 0.177917 1441740915 0.226685 -0.693420 -0.660461 0.177917 1441740915 0.226685 -0.693420 -0.660461 0.177917 1441740915 0.330261 -0.641052 -0.669250 0.179260 1441740915 0.330261 -0.641052 -0.669250 0.179260 1441740915 0.330261 -0.641052 -0.669250 0.179260 1441740915 0.330261 -0.641052 -0.669250 0.179260 1441740915 0.330261 -0.641052 -0.669250 0.179260 1441740915 0.330261 -0.641052 -0.669250 0.179260 1441740915 0.330261 -0.641052 -0.669250 0.179260 1441740915 0.439087 -0.566711 -0.690247 0.098206 1441740915 0.439087 -0.566711 -0.690247 0.098206 1441740915 0.439087 -0.566711 -0.690247 0.098206 1441740915 0.439087 -0.566711 -0.690247 0.098206 1441740915 0.439087 -0.566711 -0.690247 0.098206 1441740915 0.439087 -0.566711 -0.690247 0.098206 1441740915 0.507385 -0.518616 -0.687134 0.038696 1441740915 0.507385 -0.518616 -0.687134 0.038696 1441740915 0.507385 -0.518616 -0.687134 0.038696 1441740915 0.507385 -0.518616 -0.687134 0.038696 1441740915 0.507385 -0.518616 -0.687134 0.038696 1441740915 0.507385 -0.518616 -0.687134 0.038696 1441740915 0.619873 -0.368774 -0.692688 0.007568 1441740915 0.619873 -0.368774 -0.692688 0.007568 1441740915 0.619873 -0.368774 -0.692688 0.007568 1441740915 0.619873 -0.368774 -0.692688 0.007568 1441740915 0.619873 -0.368774 -0.692688 0.007568 1441740915 0.619873 -0.368774 -0.692688 0.007568 1441740915 0.635742 -0.301880 -0.693542 -0.154236 1441740915 0.635742 -0.301880 -0.693542 -0.154236 1441740915 0.635742 -0.301880 -0.693542 -0.154236 1441740915 
0.642029 -0.266602 -0.695190 -0.182861 1441740917 0.642029 -0.266602 -0.695190 -0.182861 1441740917 0.641785 -0.269043 -0.694763 -0.181946 1441740917 0.641785 -0.269043 -0.694763 -0.181946 1441740917 0.641785 -0.269043 -0.694763 -0.181946 1441740917 0.641785 -0.269043 -0.694763 -0.181946 1441740917 0.641785 -0.269043 -0.694763 -0.181946 1441740917 0.641785 -0.269043 -0.694763 -0.181946 1441740917 0.650452 -0.249390 -0.696289 -0.172913 1441740917 0.650452 -0.249390 -0.696289 -0.172913 1441740917 0.650452 -0.249390 -0.696289 -0.172913 1441740917 0.650452 -0.249390 -0.696289 -0.172913 1441740917 0.650452 -0.249390 -0.696289 -0.172913 1441740917 0.650452 -0.249390 -0.696289 -0.172913 1441740917 0.661865 -0.220398 -0.697937 -0.161987 1441740917 0.661865 -0.220398 -0.697937 -0.161987 1441740917 0.661865 -0.220398 -0.697937 -0.161987 1441740917 0.661865 -0.220398 -0.697937 -0.161987 1441740917 0.661865 -0.220398 -0.697937 -0.161987 1441740917 0.661865 -0.220398 -0.697937 -0.161987 1441740917 0.666443 -0.208435 -0.695679 -0.168884 1441740917 0.666443 -0.208435 -0.695679 -0.168884 1441740918 0.666443 -0.208435 -0.695679 -0.168884 1441740918 0.666443 -0.208435 -0.695679 -0.168884 1441740918 0.666443 -0.208435 -0.695679 -0.168884 1441740918 0.666443 -0.208435 -0.695679 -0.168884 1441740918 0.664734 -0.230530 -0.685059 -0.188904 1441740918 0.664734 -0.230530 -0.685059 -0.188904 1441740918 0.664734 -0.230530 -0.685059 -0.188904 1441740918 0.664734 -0.230530 -0.685059 -0.188904 1441740918 0.664734 -0.230530 -0.685059 -0.188904 1441740918 0.664734 -0.230530 -0.685059 -0.188904 1441740918 0.652100 -0.260315 -0.681519 -0.206177 1441740918 0.652100 -0.260315 -0.681519 -0.206177 1441740918 0.652100 -0.260315 -0.681519 -0.206177 1441740918 0.652100 -0.260315 -0.681519 -0.206177 1441740918 0.652100 -0.260315 -0.681519 -0.206177 1441740918 0.652100 -0.260315 -0.681519 -0.206177 1441740918 0.652100 -0.260315 -0.681519 -0.206177 1441740918 0.645325 -0.273682 -0.681641 -0.209900 1441740918 0.645325 -0.273682 -0.681641 -0.209900 1441740918 0.645325 -0.273682 -0.681641 -0.209900 1441740918 0.645325 -0.273682 -0.681641 -0.209900 1441740918 0.645325 -0.273682 -0.681641 -0.209900 1441740918 0.645325 -0.273682 -0.681641 -0.209900 1441740918 0.645508 -0.271545 -0.684509 -0.202637 1441740918 0.645508 -0.271545 -0.684509 -0.202637 1441740918 0.645508 -0.271545 -0.684509 -0.202637 1441740918 0.645508 -0.271545 -0.684509 -0.202637 1441740918 0.645508 -0.271545 -0.684509 -0.202637 1441740918 0.645508 -0.271545 -0.684509 -0.202637 1441740918 0.649475 -0.257751 -0.689209 -0.191711 1441740918 0.649475 -0.257751 -0.689209 -0.191711 1441740918 0.649475 -0.257751 -0.689209 -0.191711 1441740918 0.649475 -0.257751 -0.689209 -0.191711 1441740918 0.649475 -0.257751 -0.689209 -0.191711 1441740918 0.653687 -0.248291 -0.690979 -0.183411 1441740918 0.653687 -0.248291 -0.690979 -0.183411 1441740918 0.653687 -0.248291 -0.690979 -0.183411 1441740918 0.653687 -0.248291 -0.690979 -0.183411 1441740918 0.653687 -0.248291 -0.690979 -0.183411 1441740918 0.660522 -0.234497 -0.691956 -0.173096 1441740918 0.660522 -0.234497 -0.691956 -0.173096 1441740918 0.660522 -0.234497 -0.691956 -0.173096 1441740918 0.660522 -0.234497 -0.691956 -0.173096 1441740918 0.660522 -0.234497 -0.691956 -0.173096 1441740918 0.660522 -0.234497 -0.691956 -0.173096 1441740918 0.665649 -0.217590 -0.694641 -0.164429 1441740918 0.665649 -0.217590 -0.694641 -0.164429 1441740918 0.665649 -0.217590 -0.694641 -0.164429 1441740918 0.665649 -0.217590 -0.694641 -0.164429 1441740918 0.665649 -0.217590 -0.694641 -0.164429 1441740918 0.665649 -0.217590 -0.694641 -0.164429 1441740918 0.664673 -0.213013 -0.694397 -0.174988 1441740918 0.664673 -0.213013 -0.694397 -0.174988 1441740918 0.664673 -0.213013 -0.694397 -0.174988 1441740918 0.664673 -0.213013 -0.694397 -0.174988 1441740918 0.664673 -0.213013 -0.694397 -0.174988 1441740918 0.664673 -0.213013 -0.694397 -0.174988 1441740918 0.664673 -0.213013 -0.694397 -0.174988 1441740918 0.651733 -0.249268 -0.691650 -0.186584 1441740918 0.651733 -0.249268 -0.691650 -0.186584 1441740918 0.651733 -0.249268 -0.691650 -0.186584 1441740918 0.651733 -0.249268 -0.691650 -0.186584 1441740918 0.651733 -0.249268 -0.691650 -0.186584 1441740918 0.651733 -0.249268 -0.691650 -0.186584 1441740918 0.656006 -0.249695 -0.684998 -0.195190 1441740918 0.656006 -0.249695 -0.684998 -0.195190 1441740918 0.656006 -0.249695 -0.684998 -0.195190 1441740918 0.656006 -0.249695 -0.684998 -0.195190 1441740918 0.656006 -0.249695 -0.684998 -0.195190 1441740918 0.656006 -0.249695 -0.684998 -0.195190 1441740918 0.656006 -0.249695 -0.684998 -0.195190 1441740918 0.658264 -0.250183 -0.678955 -0.207703 1441740918 0.658264 -0.250183 -0.678955 -0.207703 1441740918 0.658264 -0.250183 -0.678955 -0.207703 1441740918 0.658264 -0.250183 -0.678955 -0.207703 1441740918 0.658264 -0.250183 -0.678955 -0.207703 1441740918 0.658264 -0.250183 -0.678955 -0.207703 1441740918 0.661377 -0.248840 -0.674683 -0.213257 1441740918 0.661377 -0.248840 -0.674683 -0.213257 1441740918 0.661377 -0.248840 -0.674683 -0.213257 1441740918 0.661377 -0.248840 -0.674683 -0.213257 1441740918 0.661377 -0.248840 -0.674683 -0.213257 1441740918 0.661377 -0.248840 -0.674683 -0.213257 1441740918 0.665466 -0.244934 -0.667419 -0.227417 1441740918 0.665466 -0.244934 -0.667419 -0.227417 1441740918 0.665466 -0.244934 -0.667419 -0.227417 1441740918 0.665466 -0.244934 -0.667419 -0.227417 1441740918 0.665466 -0.244934 -0.667419 -0.227417 1441740918 0.665466 -0.244934 -0.667419 -0.227417 1441740918 0.665466 -0.244934 -0.667419 -0.227417 1441740918 0.665405 -0.253357 -0.658752 -0.243103 1441740918 0.665405 -0.253357 -0.658752 -0.243103 1441740918 0.665405 -0.253357 -0.658752 -0.243103 1441740918 0.665405 -0.253357 -0.658752 -0.243103 1441740918 0.665405 -0.253357 -0.658752 -0.243103 1441740918 0.665405 -0.253357 -0.658752 -0.243103 1441740918 0.666870 -0.246887 -0.663208 -0.233398 1441740918 0.666870 -0.246887 -0.663208 -0.233398 1441740918 0.666870 -0.246887 -0.663208 -0.233398 1441740918 0.666870 -0.246887 -0.663208 -0.233398 1441740918 0.666870 -0.246887 -0.663208 -0.233398 1441740918 0.666870 -0.246887 -0.663208 -0.233398 1441740918 0.670288 -0.232239 -0.669678 -0.219910 1441740918 0.670288 -0.232239 -0.669678 -0.219910 1441740918 0.670288 -0.232239 -0.669678 -0.219910 1441740918 0.670288 -0.232239 -0.669678 -0.219910 1441740918 0.670288 -0.232239 -0.669678 -0.219910 1441740918 0.670288 -0.232239 -0.669678 -0.219910 1441740918 0.667236 -0.235535 -0.672791 -0.216125 1441740918 0.667236 -0.235535 -0.672791 -0.216125 1441740918 0.667236 -0.235535 -0.672791 -0.216125 1441740919 0.667236 -0.235535 -0.672791 -0.216125 1441740919 0.667236 -0.235535 -0.672791 -0.216125 1441740919 0.667236 -0.235535 -0.672791 -0.216125 1441740919 0.665894 -0.232178 -0.678528 -0.205627 1441740919 0.665894 -0.232178 -0.678528 -0.205627 1441740919 0.665894 -0.232178 -0.678528 -0.205627 1441740919 0.665894 -0.232178 -0.678528 -0.205627 1441740919 0.665894 -0.232178 -0.678528 -0.205627 1441740919 0.665894 -0.232178 -0.678528 -0.205627 1441740919 0.666443 -0.224792 -0.684387 -0.192322 1441740919 0.666443 -0.224792 -0.684387 -0.192322 1441740919 0.666443 -0.224792 -0.684387 -0.192322 1441740919 0.666443 -0.224792 -0.684387 -0.192322 1441740919 0.666443 -0.224792 -0.684387 -0.192322 1441740919 0.666443 -0.224792 -0.684387 -0.192322 1441740919 0.664001 -0.226440 -0.687256 -0.188538 1441740919 0.664001 -0.226440 -0.687256 -0.188538 1441740919 0.664001 -0.226440 -0.687256 -0.188538 1441740919 0.664001 -0.226440 -0.687256 -0.188538 1441740919 0.664001 -0.226440 -0.687256 -0.188538 1441740919 0.664001 -0.226440 -0.687256 -0.188538 1441740919 0.657104 -0.236816 -0.690063 -0.189636 1441740919 0.657104 -0.236816 -0.690063 -0.189636 1441740919 0.657104 -0.236816 -0.690063 -0.189636 1441740919 0.657104 -0.236816 -0.690063 -0.189636 1441740919 0.657104 -0.236816 -0.690063 -0.189636 1441740919 0.657104 -0.236816 -0.690063 -0.189636 1441740919 0.657104 -0.236816 -0.690063 -0.189636 1441740919 0.652893 -0.241882 -0.690613 -0.195740 1441740919 0.652893 -0.241882 -0.690613 -0.195740 1441740919 0.652893 -0.241882 -0.690613 -0.195740 1441740919 0.652893 -0.241882 -0.690613 -0.195740 1441740919 0.652893 -0.241882 -0.690613 -0.195740 1441740919 0.652893 -0.241882 -0.690613 -0.195740 1441740919 0.651794 -0.252441 -0.684570 -0.206970 1441740919 0.651794 -0.252441 -0.684570 -0.206970 1441740919 0.651794 -0.252441 -0.684570 -0.206970 1441740919 0.651794 -0.252441 -0.684570 -0.206970 1441740919 0.651794 -0.252441 -0.684570 -0.206970 1441740919 0.651794 -0.252441 -0.684570 -0.206970 1441740919 0.648193 -0.270630 -0.675964 -0.222961 1441740919 0.648193 -0.270630 -0.675964 -0.222961 1441740919 0.648193 -0.270630 -0.675964 -0.222961 1441740919 0.648193 -0.270630 -0.675964 -0.222961 1441740919 0.648193 -0.270630 -0.675964 -0.222961 1441740919 0.648193 -0.270630 -0.675964 -0.222961 1441740919 0.649902 -0.277527 -0.669556 -0.228699 1441740919 0.649902 -0.277527 -0.669556 -0.228699 1441740919 0.649902 -0.277527 -0.669556 -0.228699 1441740919 0.649902 -0.277527 -0.669556 -0.228699 1441740919 0.649902 -0.277527 -0.669556 -0.228699 1441740919 0.649902 -0.277527 -0.669556 -0.228699 1441740919 0.659546 -0.262878 -0.668457 -0.221436 1441740919 0.659546 -0.262878 -0.668457 -0.221436 1441740919 0.659546 -0.262878 -0.668457 -0.221436 1441740919 0.659546 -0.262878 -0.668457 -0.221436 1441740919 0.659546 -0.262878 -0.668457 -0.221436 1441740919 0.659546 -0.262878 -0.668457 -0.221436 1441740919 0.667603 -0.243042 -0.669373 -0.217163 1441740919 0.667603 -0.243042 -0.669373 -0.217163 1441740919 0.667603 -0.243042 -0.669373 -0.217163 1441740919 0.667603 -0.243042 -0.669373 -0.217163 1441740919 0.667603 -0.243042 -0.669373 -0.217163 1441740919 0.667603 -0.243042 -0.669373 -0.217163 1441740919 0.667603 -0.243042 -0.669373 -0.217163 1441740919 0.673218 -0.223206 -0.671570 -0.214355 1441740919 0.673218 -0.223206 -0.671570 -0.214355 1441740919 0.673218 -0.223206 -0.671570 -0.214355 1441740919 0.673218 -0.223206 -0.671570 -0.214355 1441740919 0.673218 -0.223206 -0.671570 -0.214355 1441740919 0.673218 -0.223206 -0.671570 -0.214355 1441740919 0.673218 -0.223206 -0.671570 -0.214355 1441740919 0.673279 -0.211182 -0.676514 -0.210876 1441740919 0.673279 -0.211182 -0.676514 -0.210876 1441740919 0.673279 -0.211182 -0.676514 -0.210876 1441740919 0.673279 -0.211182 -0.676514 -0.210876 1441740919 0.673279 -0.211182 -0.676514 -0.210876 1441740919 0.673279 -0.211182 -0.676514 -0.210876 1441740919 0.668518 -0.205994 -0.678772 -0.223633 1441740919 0.668518 -0.205994 -0.678772 -0.223633 1441740919 0.668518 -0.205994 -0.678772 -0.223633 1441740919 0.668518 -0.205994 -0.678772 -0.223633 1441740919 0.668518 -0.205994 -0.678772 -0.223633 1441740919 0.668518 -0.205994 -0.678772 -0.223633 1441740919 0.650208 -0.248657 -0.675720 -0.242554 1441740919 0.650208 -0.248657 -0.675720 -0.242554 1441740919 0.650208 -0.248657 -0.675720 -0.242554 1441740919 0.650208 -0.248657 -0.675720 -0.242554 1441740919 0.650208 -0.248657 -0.675720 -0.242554 1441740919 0.657715 -0.249146 -0.664612 -0.252197 1441740919 0.657715 -0.249146 -0.664612 -0.252197 1441740919 0.657715 -0.249146 -0.664612 -0.252197 1441740919 0.657715 -0.249146 -0.664612 -0.252197 1441740919 0.665833 -0.232544 -0.665649 -0.243958 1441740919 0.665833 -0.232544 -0.665649 -0.243958 1441740919 0.665833 -0.232544 -0.665649 -0.243958 1441740919 0.665833 -0.232544 -0.665649 -0.243958 1441740919 0.665833 -0.232544 -0.665649 -0.243958 1441740919 0.665833 -0.232544 -0.665649 -0.243958 1441740919 0.668152 -0.237244 -0.660767 -0.246460 1441740919 0.668152 -0.237244 -0.660767 -0.246460 1441740919 0.668152 -0.237244 -0.660767 -0.246460 1441740919 0.668152 -0.237244 -0.660767 -0.246460 1441740919 0.668152 -0.237244 -0.660767 -0.246460 1441740919 0.668152 -0.237244 -0.660767 -0.246460 1441740919 0.668152 -0.237244 -0.660767 -0.246460 1441740919 0.673035 -0.233032 -0.658569 -0.242981 1441740919 0.673035 -0.233032 -0.658569 -0.242981 1441740919 0.673035 -0.233032 -0.658569 -0.242981 1441740919 0.673035 -0.233032 -0.658569 -0.242981 1441740920 0.673035 -0.233032 -0.658569 -0.242981 1441740920 0.673035 -0.233032 -0.658569 -0.242981 1441740920 0.672546 -0.218323 -0.669006 -0.229187 1441740920 0.672546 -0.218323 -0.669006 -0.229187 1441740920 0.672546 -0.218323 -0.669006 -0.229187 1441740920 0.672546 -0.218323 -0.669006 -0.229187 1441740920 0.670654 -0.213928 -0.676086 -0.217834 1441740920 0.670654 -0.213928 -0.676086 -0.217834 1441740920 0.670654 -0.213928 -0.676086 -0.217834 1441740920 0.670654 -0.213928 -0.676086 -0.217834 1441740920 0.670654 -0.213928 -0.676086 -0.217834 1441740920 0.670654 -0.213928 -0.676086 -0.217834 1441740920 0.670654 -0.213928 -0.676086 -0.217834 1441740920 0.665039 -0.219727 -0.681396 -0.212524 1441740920 0.665039 -0.219727 -0.681396 -0.212524 1441740920 0.665039 -0.219727 -0.681396 -0.212524 1441740920 0.665039 -0.219727 -0.681396 -0.212524 1441740920 0.665039 -0.219727 -0.681396 -0.212524 1441740920 0.665039 -0.219727 -0.681396 -0.212524 1441740920 0.660889 -0.226990 -0.683228 -0.212036 1441740920 0.660889 -0.226990 -0.683228 -0.212036 1441740920 0.660889 -0.226990 -0.683228 -0.212036 1441740920 0.660889 -0.226990 -0.683228 -0.212036 1441740920 0.660889 -0.226990 -0.683228 -0.212036 1441740920 0.660889 -0.226990 -0.683228 -0.212036 1441740920 0.657837 -0.225525 -0.688721 -0.205017 1441740920 0.657837 -0.225525 -0.688721 -0.205017 1441740920 0.657837 -0.225525 -0.688721 -0.205017 1441740920 0.657837 -0.225525 -0.688721 -0.205017 1441740920 0.657837 -0.225525 -0.688721 -0.205017 1441740920 0.657837 -0.225525 -0.688721 -0.205017 1441740920 0.654358 -0.227234 -0.691223 -0.206116 1441740920 0.654358 -0.227234 -0.691223 -0.206116 1441740920 0.654358 -0.227234 -0.691223 -0.206116 1441740920 0.654358 -0.227234 -0.691223 -0.206116 1441740920 0.654358 -0.227234 -0.691223 -0.206116 1441740920 0.654358 -0.227234 -0.691223 -0.206116 1441740920 0.654358 -0.227234 -0.691223 -0.206116 1441740920 0.653992 -0.234985 -0.686035 -0.215698 1441740920 0.653992 -0.234985 -0.686035 -0.215698 1441740920 0.653992 -0.234985 -0.686035 -0.215698 1441740920 0.653992 -0.234985 -0.686035 -0.215698 1441740920 0.653992 -0.234985 -0.686035 -0.215698 1441740920 0.653992 -0.234985 -0.686035 -0.215698 1441740920 0.651672 -0.242310 -0.680725 -0.230774 1441740920 0.651672 -0.242310 -0.680725 -0.230774 1441740920 0.651672 -0.242310 -0.680725 -0.230774 1441740920 0.651672 -0.242310 -0.680725 -0.230774 1441740920 0.651672 -0.242310 -0.680725 -0.230774 1441740920 0.651672 -0.242310 -0.680725 -0.230774 1441740920 0.649109 -0.250854 -0.674805 -0.245605 1441740920 0.649109 -0.250854 -0.674805 -0.245605 1441740920 0.649109 -0.250854 -0.674805 -0.245605 1441740920 0.649109 -0.250854 -0.674805 -0.245605 1441740920 0.649109 -0.250854 -0.674805 -0.245605 1441740920 0.649109 -0.250854 -0.674805 -0.245605 1441740920 0.649109 -0.250854 -0.674805 -0.245605 1441740920 0.644958 -0.258728 -0.671021 -0.258545 1441740920 0.644958 -0.258728 -0.671021 -0.258545 1441740920 0.644958 -0.258728 -0.671021 -0.258545 1441740920 0.644958 -0.258728 -0.671021 -0.258545 1441740920 0.644958 -0.258728 -0.671021 -0.258545 1441740920 0.644958 -0.258728 -0.671021 -0.258545 1441740920 0.646851 -0.259338 -0.668640 -0.259338 1441740920 0.646851 -0.259338 -0.668640 -0.259338 1441740920 0.646851 -0.259338 -0.668640 -0.259338 1441740920 0.646851 -0.259338 -0.668640 -0.259338 1441740920 0.646851 -0.259338 -0.668640 -0.259338 1441740920 0.646851 -0.259338 -0.668640 -0.259338 1441740920 0.653625 -0.241028 -0.674377 -0.244873 1441740920 0.653625 -0.241028 -0.674377 -0.244873 1441740920 0.653625 -0.241028 -0.674377 -0.244873 1441740920 0.653625 -0.241028 -0.674377 -0.244873 1441740920 0.653625 -0.241028 -0.674377 -0.244873 1441740920 0.653625 -0.241028 -0.674377 -0.244873 1441740920 0.657837 -0.230835 -0.677734 -0.233948 1441740920 0.657837 -0.230835 -0.677734 -0.233948 1441740920 0.657837 -0.230835 -0.677734 -0.233948 1441740920 0.657837 -0.230835 -0.677734 -0.233948 1441740920 0.657837 -0.230835 -0.677734 -0.233948 1441740920 0.657837 -0.230835 -0.677734 -0.233948 1441740920 0.661316 -0.221497 -0.681702 -0.221069 1441740920 0.661316 -0.221497 -0.681702 -0.221069 1441740920 0.661316 -0.221497 -0.681702 -0.221069 1441740920 0.661316 -0.221497 -0.681702 -0.221069 1441740920 0.661316 -0.221497 -0.681702 -0.221069 1441740920 0.661316 -0.221497 -0.681702 -0.221069 1441740920 0.663513 -0.206848 -0.688599 -0.206970 1441740920 0.663513 -0.206848 -0.688599 -0.206970 1441740920 0.663513 -0.206848 -0.688599 -0.206970 1441740920 0.663513 -0.206848 -0.688599 -0.206970 1441740920 0.663513 -0.206848 -0.688599 -0.206970 1441740920 0.663513 -0.206848 -0.688599 -0.206970 1441740920 0.663513 -0.206848 -0.688599 -0.206970 1441740920 0.659424 -0.202454 -0.692383 -0.211670 1441740920 0.659424 -0.202454 -0.692383 -0.211670 1441740920 0.659424 -0.202454 -0.692383 -0.211670 1441740920 0.659424 -0.202454 -0.692383 -0.211670 1441740920 0.659424 -0.202454 -0.692383 -0.211670 1441740920 0.648926 -0.235352 -0.687317 -0.226135 1441740920 0.648926 -0.235352 -0.687317 -0.226135 1441740920 0.648926 -0.235352 -0.687317 -0.226135 1441740920 0.648926 -0.235352 -0.687317 -0.226135 1441740920 0.648926 -0.235352 -0.687317 -0.226135 1441740920 0.663452 -0.225464 -0.677795 -0.222717 1441740920 0.663452 -0.225464 -0.677795 -0.222717 1441740920 0.663452 -0.225464 -0.677795 -0.222717 1441740920 0.663452 -0.225464 -0.677795 -0.222717 1441740920 0.663452 -0.225464 -0.677795 -0.222717 1441740921 0.663452 -0.225464 -0.677795 -0.222717 1441740921 0.663452 -0.225464 -0.677795 -0.222717 1441740921 0.667786 -0.205139 -0.683044 -0.213318 1441740921 0.667786 -0.205139 -0.683044 -0.213318 1441740921 0.667786 -0.205139 -0.683044 -0.213318 1441740921 0.667786 -0.205139 -0.683044 -0.213318 1441740921 0.677307 -0.197937 -0.675476 -0.214050 1441740921 0.677307 -0.197937 -0.675476 -0.214050 1441740921 0.675659 -0.183899 -0.680603 -0.215515 1441740921 0.675659 -0.183899 -0.680603 -0.215515 1441740921 0.675659 -0.183899 -0.680603 -0.215515 1441740921 0.675659 -0.183899 -0.680603 -0.215515 1441740921 0.675659 -0.183899 -0.680603 -0.215515 1441740921 0.667358 -0.196899 -0.688049 -0.206238 1441740921 0.667358 -0.196899 -0.688049 -0.206238 1441740921 0.667358 -0.196899 -0.688049 -0.206238 1441740921 0.667358 -0.196899 -0.688049 -0.206238 1441740921 0.667358 -0.196899 -0.688049 -0.206238 1441740921 0.661560 -0.208984 -0.690063 -0.206116 1441740921 0.661560 -0.208984 -0.690063 -0.206116 1441740921 0.661560 -0.208984 -0.690063 -0.206116 1441740921 0.661560 -0.208984 -0.690063 -0.206116 1441740921 0.661560 -0.208984 -0.690063 -0.206116 1441740921 0.661560 -0.208984 -0.690063 -0.206116 1441740921 0.657471 -0.223999 -0.688232 -0.209595 1441740921 0.657471 -0.223999 -0.688232 -0.209595 1441740921 0.657471 -0.223999 -0.688232 -0.209595 1441740921 0.657471 -0.223999 -0.688232 -0.209595 1441740921 0.657471 -0.223999 -0.688232 -0.209595 1441740921 0.657471 -0.223999 -0.688232 -0.209595 1441740921 0.657471 -0.223999 -0.688232 -0.209595 1441740921 0.657593 -0.235229 -0.683777 -0.211426 1441740921 0.657593 -0.235229 -0.683777 -0.211426 1441740921 0.657593 -0.235229 -0.683777 -0.211426 1441740921 0.657593 -0.235229 -0.683777 -0.211426 1441740921 0.657593 -0.235229 -0.683777 -0.211426 1441740921 0.657593 -0.235229 -0.683777 -0.211426 1441740921 0.659424 -0.244812 -0.677490 -0.214966 1441740921 0.659424 -0.244812 -0.677490 -0.214966 1441740921 0.659424 -0.244812 -0.677490 -0.214966 1441740921 0.659424 -0.244812 -0.677490 -0.214966 1441740921 0.659424 -0.244812 -0.677490 -0.214966 1441740921 0.659424 -0.244812 -0.677490 -0.214966 1441740921 0.659424 -0.244812 -0.677490 -0.214966 1441740921 0.661865 -0.252441 -0.670227 -0.221375 1441740921 0.661865 -0.252441 -0.670227 -0.221375 1441740921 0.661865 -0.252441 -0.670227 -0.221375 1441740921 0.661865 -0.252441 -0.670227 -0.221375 1441740921 0.661865 -0.252441 -0.670227 -0.221375 1441740921 0.661865 -0.252441 -0.670227 -0.221375 1441740921 0.661560 -0.259033 -0.664429 -0.232117 1441740921 0.661560 -0.259033 -0.664429 -0.232117 1441740921 0.661560 -0.259033 -0.664429 -0.232117 1441740921 0.661560 -0.259033 -0.664429 -0.232117 1441740921 0.661560 -0.259033 -0.664429 -0.232117 1441740921 0.661560 -0.259033 -0.664429 -0.232117 1441740921 0.657715 -0.268494 -0.658447 -0.248413 1441740921 0.657715 -0.268494 -0.658447 -0.248413 1441740921 0.657715 -0.268494 -0.658447 -0.248413 1441740921 0.657715 -0.268494 -0.658447 -0.248413 1441740921 0.657715 -0.268494 -0.658447 -0.248413 1441740921 0.657715 -0.268494 -0.658447 -0.248413 1441740921 0.649963 -0.288269 -0.648315 -0.272400 1441740921 0.649963 -0.288269 -0.648315 -0.272400 1441740921 0.649963 -0.288269 -0.648315 -0.272400 1441740921 0.649963 -0.288269 -0.648315 -0.272400 1441740921 0.649963 -0.288269 -0.648315 -0.272400 1441740921 0.649963 -0.288269 -0.648315 -0.272400 1441740921 0.643433 -0.302917 -0.640869 -0.289124 1441740921 0.643433 -0.302917 -0.640869 -0.289124 1441740921 0.643433 -0.302917 -0.640869 -0.289124 1441740921 0.643433 -0.302917 -0.640869 -0.289124 1441740921 0.643433 -0.302917 -0.640869 -0.289124 1441740921 0.643433 -0.302917 -0.640869 -0.289124 1441740921 0.643433 -0.302917 -0.640869 -0.289124 1441740921 0.646851 -0.297852 -0.640564 -0.287415 1441740921 0.646851 -0.297852 -0.640564 -0.287415 1441740921 0.646851 -0.297852 -0.640564 -0.287415 1441740921 0.646851 -0.297852 -0.640564 -0.287415 1441740921 0.646851 -0.297852 -0.640564 -0.287415 1441740921 0.646851 -0.297852 -0.640564 -0.287415 1441740921 0.653625 -0.278748 -0.648376 -0.273499 1441740921 0.653625 -0.278748 -0.648376 -0.273499 1441740921 0.653625 -0.278748 -0.648376 -0.273499 1441740921 0.653625 -0.278748 -0.648376 -0.273499 1441740921 0.653625 -0.278748 -0.648376 -0.273499 1441740921 0.653625 -0.278748 -0.648376 -0.273499 1441740921 0.653625 -0.278748 -0.648376 -0.273499 1441740921 0.656677 -0.270386 -0.653687 -0.261597 1441740921 0.656677 -0.270386 -0.653687 -0.261597 1441740921 0.656677 -0.270386 -0.653687 -0.261597 1441740921 0.656677 -0.270386 -0.653687 -0.261597 1441740921 0.656677 -0.270386 -0.653687 -0.261597 1441740921 0.656677 -0.270386 -0.653687 -0.261597 1441740921 0.662537 -0.254456 -0.661560 -0.242188 1441740921 0.662537 -0.254456 -0.661560 -0.242188 1441740921 0.662537 -0.254456 -0.661560 -0.242188 1441740921 0.662537 -0.254456 -0.661560 -0.242188 1441740921 0.662537 -0.254456 -0.661560 -0.242188 1441740921 0.662537 -0.254456 -0.661560 -0.242188 1441740921 0.668091 -0.230469 -0.672302 -0.220459 1441740921 0.668091 -0.230469 -0.672302 -0.220459 1441740921 0.668091 -0.230469 -0.672302 -0.220459 1441740921 0.668091 -0.230469 -0.672302 -0.220459 1441740921 0.668091 -0.230469 -0.672302 -0.220459 1441740922 0.668091 -0.230469 -0.672302 -0.220459 1441740922 0.669312 -0.209656 -0.678223 -0.219421 1441740922 0.669312 -0.209656 -0.678223 -0.219421 1441740922 0.669312 -0.209656 -0.678223 -0.219421 1441740922 0.669312 -0.209656 -0.678223 -0.219421 1441740922 0.669312 -0.209656 -0.678223 -0.219421 1441740922 0.669312 -0.209656 -0.678223 -0.219421 1441740922 0.658447 -0.236267 -0.676392 -0.230469 1441740922 0.658447 -0.236267 -0.676392 -0.230469 1441740922 0.658447 -0.236267 -0.676392 -0.230469 1441740922 0.658447 -0.236267 -0.676392 -0.230469 1441740922 0.658447 -0.236267 -0.676392 -0.230469 1441740922 0.658447 -0.236267 -0.676392 -0.230469 1441740922 0.664246 -0.238953 -0.666443 -0.239868 1441740922 0.664246 -0.238953 -0.666443 -0.239868 1441740922 0.664246 -0.238953 -0.666443 -0.239868 1441740922 0.664246 -0.238953 -0.666443 -0.239868 1441740922 0.664246 -0.238953 -0.666443 -0.239868 1441740922 0.664246 -0.238953 -0.666443 -0.239868 1441740922 0.664246 -0.238953 -0.666443 -0.239868 1441740922 0.675232 -0.215698 -0.665588 -0.233704 1441740922 0.675232 -0.215698 -0.665588 -0.233704 1441740922 0.675232 -0.215698 -0.665588 -0.233704 1441740922 0.675232 -0.215698 -0.665588 -0.233704 1441740922 0.669678 -0.221069 -0.666748 -0.241089 1441740922 0.669678 -0.221069 -0.666748 -0.241089 1441740922 0.669678 -0.221069 -0.666748 -0.241089 1441740922 0.669678 -0.221069 -0.666748 -0.241089 1441740922 0.669678 -0.221069 -0.666748 -0.241089 1441740922 0.669678 -0.221069 -0.666748 -0.241089 1441740922 0.668640 -0.221436 -0.668945 -0.237610 1441740922 0.668640 -0.221436 -0.668945 -0.237610 1441740922 0.668640 -0.221436 -0.668945 -0.237610 1441740922 0.668640 -0.221436 -0.668945 -0.237610 1441740922 0.668640 -0.221436 -0.668945 -0.237610 1441740922 0.668640 -0.221436 -0.668945 -0.237610 1441740922 0.662109 -0.227783 -0.672668 -0.239380 1441740922 0.662109 -0.227783 -0.672668 -0.239380 1441740922 0.662109 -0.227783 -0.672668 -0.239380 1441740922 0.662109 -0.227783 -0.672668 -0.239380 1441740922 0.662109 -0.227783 -0.672668 -0.239380 1441740922 0.662109 -0.227783 -0.672668 -0.239380 1441740922 0.661316 -0.224609 -0.678467 -0.227844 1441740922 0.661316 -0.224609 -0.678467 -0.227844 1441740922 0.661316 -0.224609 -0.678467 -0.227844 1441740922 0.661316 -0.224609 -0.678467 -0.227844 1441740922 0.661316 -0.224609 -0.678467 -0.227844 1441740922 0.661316 -0.224609 -0.678467 -0.227844 1441740922 0.665527 -0.211670 -0.682617 -0.215393 1441740922 0.665527 -0.211670 -0.682617 -0.215393 1441740922 0.665527 -0.211670 -0.682617 -0.215393 1441740922 0.665527 -0.211670 -0.682617 -0.215393 1441740922 0.665527 -0.211670 -0.682617 -0.215393 1441740922 0.665527 -0.211670 -0.682617 -0.215393 1441740922 0.670105 -0.197144 -0.687561 -0.198547 1441740922 0.670105 -0.197144 -0.687561 -0.198547 1441740922 0.670105 -0.197144 -0.687561 -0.198547 1441740922 0.670105 -0.197144 -0.687561 -0.198547 1441740922 0.670105 -0.197144 -0.687561 -0.198547 1441740922 0.670105 -0.197144 -0.687561 -0.198547 1441740922 0.673157 -0.181763 -0.693604 -0.181030 1441740922 0.673157 -0.181763 -0.693604 -0.181030 1441740922 0.673157 -0.181763 -0.693604 -0.181030 1441740922 0.673157 -0.181763 -0.693604 -0.181030 1441740922 0.673157 -0.181763 -0.693604 -0.181030 1441740922 0.673157 -0.181763 -0.693604 -0.181030 1441740922 0.672058 -0.182556 -0.694763 -0.179810 1441740922 0.672058 -0.182556 -0.694763 -0.179810 1441740922 0.672058 -0.182556 -0.694763 -0.179810 1441740922 0.672058 -0.182556 -0.694763 -0.179810 1441740922 0.672058 -0.182556 -0.694763 -0.179810 1441740922 0.672058 -0.182556 -0.694763 -0.179810 1441740922 0.669006 -0.194397 -0.691711 -0.190247 1441740922 0.669006 -0.194397 -0.691711 -0.190247 1441740922 0.669006 -0.194397 -0.691711 -0.190247 1441740922 0.669006 -0.194397 -0.691711 -0.190247 1441740922 0.669006 -0.194397 -0.691711 -0.190247 1441740922 0.669006 -0.194397 -0.691711 -0.190247 1441740922 0.664307 -0.211670 -0.687439 -0.203491 1441740922 0.664307 -0.211670 -0.687439 -0.203491 1441740922 0.664307 -0.211670 -0.687439 -0.203491 1441740922 0.664307 -0.211670 -0.687439 -0.203491 1441740922 0.664307 -0.211670 -0.687439 -0.203491 1441740922 0.664307 -0.211670 -0.687439 -0.203491 1441740922 0.664307 -0.211670 -0.687439 -0.203491 1441740922 0.658447 -0.232971 -0.680847 -0.220459 1441740922 0.658447 -0.232971 -0.680847 -0.220459 1441740922 0.658447 -0.232971 -0.680847 -0.220459 1441740922 0.658447 -0.232971 -0.680847 -0.220459 1441740922 0.658447 -0.232971 -0.680847 -0.220459 1441740922 0.658447 -0.232971 -0.680847 -0.220459 1441740922 0.658447 -0.232971 -0.680847 -0.220459 1441740922 0.656189 -0.250671 -0.672485 -0.233032 1441740922 0.656189 -0.250671 -0.672485 -0.233032 1441740922 0.656189 -0.250671 -0.672485 -0.233032 1441740922 0.656189 -0.250671 -0.672485 -0.233032 1441740922 0.656189 -0.250671 -0.672485 -0.233032 1441740922 0.656189 -0.250671 -0.672485 -0.233032 1441740922 0.659912 -0.249329 -0.670105 -0.230835 1441740922 0.659912 -0.249329 -0.670105 -0.230835 1441740922 0.659912 -0.249329 -0.670105 -0.230835 1441740922 0.659912 -0.249329 -0.670105 -0.230835 1441740922 0.659912 -0.249329 -0.670105 -0.230835 1441740922 0.659912 -0.249329 -0.670105 -0.230835 1441740922 0.666382 -0.229431 -0.674866 -0.218811 1441740922 0.666382 -0.229431 -0.674866 -0.218811 1441740922 0.666382 -0.229431 -0.674866 -0.218811 1441740922 0.666382 -0.229431 -0.674866 -0.218811 1441740922 0.666382 -0.229431 -0.674866 -0.218811 1441740922 0.669617 -0.209961 -0.680542 -0.210571 1441740923 0.669617 -0.209961 -0.680542 -0.210571 1441740923 0.669617 -0.209961 -0.680542 -0.210571 1441740923 0.669617 -0.209961 -0.680542 -0.210571 1441740923 0.669617 -0.209961 -0.680542 -0.210571 1441740923 0.669617 -0.209961 -0.680542 -0.210571 1441740923 0.670959 -0.197327 -0.685425 -0.202759 1441740923 0.670959 -0.197327 -0.685425 -0.202759 1441740923 0.670959 -0.197327 -0.685425 -0.202759 1441740923 0.670959 -0.197327 -0.685425 -0.202759 1441740923 0.670959 -0.197327 -0.685425 -0.202759 1441740923 0.670959 -0.197327 -0.685425 -0.202759 1441740923 0.672791 -0.183105 -0.691101 -0.190491 1441740923 0.672791 -0.183105 -0.691101 -0.190491 1441740923 0.672791 -0.183105 -0.691101 -0.190491 1441740923 0.672791 -0.183105 -0.691101 -0.190491 1441740923 0.672791 -0.183105 -0.691101 -0.190491 1441740923 0.672791 -0.183105 -0.691101 -0.190491 1441740923 0.672791 -0.183105 -0.691101 -0.190491 1441740923 0.669312 -0.170349 -0.695679 -0.197693 1441740923 0.669312 -0.170349 -0.695679 -0.197693 1441740923 
0.668152 -0.237549 -0.626892 -0.322693 1441740925 0.668152 -0.237549 -0.626892 -0.322693 1441740925 0.668152 -0.237549 -0.626892 -0.322693 1441740925 0.672302 -0.230652 -0.605713 -0.357727 1441740925 0.672302 -0.230652 -0.605713 -0.357727 1441740925 0.672302 -0.230652 -0.605713 -0.357727 1441740925 0.672302 -0.230652 -0.605713 -0.357727 1441740925 0.672302 -0.230652 -0.605713 -0.357727 1441740925 0.672119 -0.255432 -0.571411 -0.395630 1441740925 0.672119 -0.255432 -0.571411 -0.395630 1441740926 0.672119 -0.255432 -0.571411 -0.395630 1441740926 0.672119 -0.255432 -0.571411 -0.395630 1441740926 0.672119 -0.255432 -0.571411 -0.395630 1441740926 0.673950 -0.282288 -0.544067 -0.412476 1441740926 0.673950 -0.282288 -0.544067 -0.412476 1441740926 0.673950 -0.282288 -0.544067 -0.412476 1441740926 0.673950 -0.282288 -0.544067 -0.412476 1441740926 0.673950 -0.282288 -0.544067 -0.412476 1441740926 0.683899 -0.292480 -0.546753 -0.384460 1441740926 0.683899 -0.292480 -0.546753 -0.384460 1441740926 0.683899 -0.292480 -0.546753 -0.384460 1441740926 0.683899 -0.292480 -0.546753 -0.384460 1441740926 0.683899 -0.292480 -0.546753 -0.384460 1441740926 0.683899 -0.292480 -0.546753 -0.384460 1441740926 0.703491 -0.261475 -0.591675 -0.294250 1441740926 0.703491 -0.261475 -0.591675 -0.294250 1441740926 0.703491 -0.261475 -0.591675 -0.294250 1441740926 0.703491 -0.261475 -0.591675 -0.294250 1441740926 0.703491 -0.261475 -0.591675 -0.294250 1441740926 0.691956 -0.296082 -0.628479 -0.196350 1441740926 0.691956 -0.296082 -0.628479 -0.196350 1441740926 0.691956 -0.296082 -0.628479 -0.196350 1441740926 0.691956 -0.296082 -0.628479 -0.196350 1441740926 0.691956 -0.296082 -0.628479 -0.196350 1441740926 0.691956 -0.296082 -0.628479 -0.196350 1441740926 0.655457 -0.367981 -0.656006 -0.068787 1441740926 0.655457 -0.367981 -0.656006 -0.068787 1441740926 0.655457 -0.367981 -0.656006 -0.068787 1441740926 0.655457 -0.367981 -0.656006 -0.068787 1441740926 0.655457 -0.367981 -0.656006 -0.068787 1441740926 0.579651 -0.452698 -0.674683 0.062866 1441740926 0.579651 -0.452698 -0.674683 0.062866 1441740926 0.579651 -0.452698 -0.674683 0.062866 1441740926 0.579651 -0.452698 -0.674683 0.062866 1441740926 0.579651 -0.452698 -0.674683 0.062866 1441740926 0.579651 -0.452698 -0.674683 0.062866 1441740926 0.579651 -0.452698 -0.674683 0.062866 1441740926 0.463135 -0.511108 -0.696289 0.198608 1441740926 0.463135 -0.511108 -0.696289 0.198608 1441740926 0.463135 -0.511108 -0.696289 0.198608 1441740926 0.370544 -0.515869 -0.698242 0.330383 1441740926 0.370544 -0.515869 -0.698242 0.330383 1441740926 0.370544 -0.515869 -0.698242 0.330383 1441740926 0.370544 -0.515869 -0.698242 0.330383 1441740926 0.370544 -0.515869 -0.698242 0.330383 1441740926 0.370544 -0.515869 -0.698242 0.330383 1441740926 0.370544 -0.515869 -0.698242 0.330383 1441740926 0.341309 -0.566711 -0.651184 0.371948 1441740926 0.341309 -0.566711 -0.651184 0.371948 1441740926 0.341309 -0.566711 -0.651184 0.371948 1441740926 0.341309 -0.566711 -0.651184 0.371948 1441740926 0.341309 -0.566711 -0.651184 0.371948 1441740926 0.341309 -0.566711 -0.651184 0.371948 1441740926 0.252380 -0.658142 -0.594666 0.386719 1441740926 0.252380 -0.658142 -0.594666 0.386719 1441740926 0.252380 -0.658142 -0.594666 0.386719 1441740926 0.252380 -0.658142 -0.594666 0.386719 1441740926 0.252380 -0.658142 -0.594666 0.386719 1441740926 0.252380 -0.658142 -0.594666 0.386719 1441740926 0.252380 -0.658142 -0.594666 0.386719 1441740926 0.171997 -0.700012 -0.633362 0.281616 1441740926 0.171997 -0.700012 -0.633362 0.281616 1441740926 0.171997 -0.700012 -0.633362 0.281616 1441740926 0.171997 -0.700012 -0.633362 0.281616 1441740926 0.171997 -0.700012 -0.633362 0.281616 1441740926 0.171997 -0.700012 -0.633362 0.281616 1441740926 0.244995 -0.685059 -0.651550 0.214966 1441740926 0.244995 -0.685059 -0.651550 0.214966 1441740926 0.244995 -0.685059 -0.651550 0.214966 1441740926 0.244995 -0.685059 -0.651550 0.214966 1441740926 0.244995 -0.685059 -0.651550 0.214966 1441740926 0.244995 -0.685059 -0.651550 0.214966 1441740926 0.351379 -0.622559 -0.663330 0.221191 1441740926 0.351379 -0.622559 -0.663330 0.221191 1441740926 0.351379 -0.622559 -0.663330 0.221191 1441740926 0.351379 -0.622559 -0.663330 0.221191 1441740926 0.351379 -0.622559 -0.663330 0.221191 1441740926 0.351379 -0.622559 -0.663330 0.221191 1441740926 0.468018 -0.531555 -0.686707 0.163818 1441740926 0.468018 -0.531555 -0.686707 0.163818 1441740926 0.468018 -0.531555 -0.686707 0.163818 1441740926 0.468018 -0.531555 -0.686707 0.163818 1441740926 0.493286 -0.514832 -0.697754 0.069092 1441740926 0.493286 -0.514832 -0.697754 0.069092 1441740926 0.493286 -0.514832 -0.697754 0.069092 1441740926 0.493286 -0.514832 -0.697754 0.069092 1441740926 0.493286 -0.514832 -0.697754 0.069092 1441740926 0.554626 -0.430115 -0.708862 0.070374 1441740926 0.554626 -0.430115 -0.708862 0.070374 1441740926 0.554626 -0.430115 -0.708862 0.070374 1441740926 0.554626 -0.430115 -0.708862 0.070374 1441740926 0.582458 -0.374878 -0.708496 -0.135315 1441740926 0.582458 -0.374878 -0.708496 -0.135315 1441740926 0.582458 -0.374878 -0.708496 -0.135315 1441740926 0.582458 -0.374878 -0.708496 -0.135315 1441740926 0.582458 -0.374878 -0.708496 -0.135315 1441740926 0.611877 -0.350342 -0.670471 -0.230957 1441740926 0.611877 -0.350342 -0.670471 -0.230957 1441740926 0.611877 -0.350342 -0.670471 -0.230957 1441740927 0.611877 -0.350342 -0.670471 -0.230957 1441740927 0.611877 -0.350342 -0.670471 -0.230957 1441740927 0.653503 -0.214600 -0.659180 -0.303894 1441740927 0.653503 -0.214600 -0.659180 -0.303894 1441740927 0.653503 -0.214600 -0.659180 -0.303894 1441740927 0.653503 -0.214600 -0.659180 -0.303894 1441740927 0.653503 -0.214600 -0.659180 -0.303894 1441740927 0.658386 -0.121033 -0.619751 -0.409729 1441740927 0.658386 -0.121033 -0.619751 -0.409729 1441740927 0.658386 -0.121033 -0.619751 -0.409729 1441740927 0.658386 -0.121033 -0.619751 -0.409729 1441740927 0.658386 -0.121033 -0.619751 -0.409729 1441740927 0.658386 -0.121033 -0.619751 -0.409729 1441740927 0.665344 -0.079224 -0.560181 -0.487061 1441740927 0.665344 -0.079224 -0.560181 -0.487061 1441740927 0.665344 -0.079224 -0.560181 -0.487061 1441740927 0.665344 -0.079224 -0.560181 -0.487061 1441740927 0.665344 -0.079224 -0.560181 -0.487061 1441740927 0.665344 -0.079224 -0.560181 -0.487061 1441740927 0.664124 -0.047485 -0.520996 -0.534180 1441740927 0.664124 -0.047485 -0.520996 -0.534180 1441740927 0.664124 -0.047485 -0.520996 -0.534180 1441740927 0.664124 -0.047485 -0.520996 -0.534180 1441740927 0.664124 -0.047485 -0.520996 -0.534180 1441740927 0.664124 -0.047485 -0.520996 -0.534180 1441740927 0.667603 -0.056396 -0.499146 -0.549500 1441740927 0.667603 -0.056396 -0.499146 -0.549500 1441740927 0.667603 -0.056396 -0.499146 -0.549500 1441740927 0.667603 -0.056396 -0.499146 -0.549500 1441740927 0.667603 -0.056396 -0.499146 -0.549500 1441740927 0.667603 -0.056396 -0.499146 -0.549500 1441740927 0.667603 -0.056396 -0.499146 -0.549500 1441740927 0.676758 -0.097473 -0.508850 -0.523010 1441740927 0.676758 -0.097473 -0.508850 -0.523010 1441740927 0.676758 -0.097473 -0.508850 -0.523010 1441740927 0.676758 -0.097473 -0.508850 -0.523010 1441740927 0.676758 -0.097473 -0.508850 -0.523010 1441740927 0.676758 -0.097473 -0.508850 -0.523010 1441740927 0.681519 -0.155945 -0.552002 -0.454407 1441740927 0.681519 -0.155945 -0.552002 -0.454407 1441740927 0.681519 -0.155945 -0.552002 -0.454407 1441740927 0.681519 -0.155945 -0.552002 -0.454407 1441740927 0.681519 -0.155945 -0.552002 -0.454407 1441740927 0.681519 -0.155945 -0.552002 -0.454407 1441740927 0.671936 -0.224792 -0.615906 -0.344543 1441740927 0.671936 -0.224792 -0.615906 -0.344543 1441740927 0.671936 -0.224792 -0.615906 -0.344543 1441740927 0.671936 -0.224792 -0.615906 -0.344543 1441740927 0.671936 -0.224792 -0.615906 -0.344543 1441740927 0.647217 -0.298767 -0.670654 -0.205200 1441740927 0.647217 -0.298767 -0.670654 -0.205200 1441740927 0.647217 -0.298767 -0.670654 -0.205200 1441740927 0.647217 -0.298767 -0.670654 -0.205200 1441740927 0.647217 -0.298767 -0.670654 -0.205200 1441740927 0.647217 -0.298767 -0.670654 -0.205200 1441740927 0.596802 -0.385437 -0.701294 -0.059326 1441740927 0.596802 -0.385437 -0.701294 -0.059326 1441740927 0.596802 -0.385437 -0.701294 -0.059326 1441740927 0.596802 -0.385437 -0.701294 -0.059326 1441740927 0.596802 -0.385437 -0.701294 -0.059326 1441740927 0.596802 -0.385437 -0.701294 -0.059326 1441740927 0.507751 -0.463989 -0.720459 0.088989 1441740927 0.507751 -0.463989 -0.720459 0.088989 1441740927 0.507751 -0.463989 -0.720459 0.088989 1441740927 0.507751 -0.463989 -0.720459 0.088989 1441740927 0.507751 -0.463989 -0.720459 0.088989 1441740927 0.404724 -0.495300 -0.729797 0.241455 1441740927 0.404724 -0.495300 -0.729797 0.241455 1441740927 0.404724 -0.495300 -0.729797 0.241455 1441740927 0.404724 -0.495300 -0.729797 0.241455 1441740927 0.404724 -0.495300 -0.729797 0.241455 1441740927 0.404724 -0.495300 -0.729797 0.241455 1441740927 0.369812 -0.490601 -0.707642 0.349060 1441740927 0.369812 -0.490601 -0.707642 0.349060 1441740927 0.369812 -0.490601 -0.707642 0.349060 1441740927 0.369812 -0.490601 -0.707642 0.349060 1441740927 0.369812 -0.490601 -0.707642 0.349060 1441740927 0.369812 -0.490601 -0.707642 0.349060 1441740927 0.325195 -0.597107 -0.640747 0.356628 1441740927 0.325195 -0.597107 -0.640747 0.356628 1441740927 0.325195 -0.597107 -0.640747 0.356628 1441740927 0.325195 -0.597107 -0.640747 0.356628 1441740927 0.325195 -0.597107 -0.640747 0.356628 1441740927 0.325195 -0.597107 -0.640747 0.356628 1441740927 0.325195 -0.597107 -0.640747 0.356628 1441740927 0.196045 -0.685059 -0.576599 0.399780 1441740927 0.196045 -0.685059 -0.576599 0.399780 1441740927 0.196045 -0.685059 -0.576599 0.399780 1441740927 0.196045 -0.685059 -0.576599 0.399780 1441740927 0.196045 -0.685059 -0.576599 0.399780 1441740927 0.196045 -0.685059 -0.576599 0.399780 1441740927 0.160400 -0.724670 -0.598511 0.301697 1441740927 0.160400 -0.724670 -0.598511 0.301697 1441740927 0.160400 -0.724670 -0.598511 0.301697 1441740927 0.160400 -0.724670 -0.598511 0.301697 1441740927 0.160400 -0.724670 -0.598511 0.301697 1441740927 0.160400 -0.724670 -0.598511 0.301697 1441740927 0.263245 -0.695801 -0.622375 0.243469 1441740927 0.263245 -0.695801 -0.622375 0.243469 1441740927 0.263245 -0.695801 -0.622375 0.243469 1441740927 0.263245 -0.695801 -0.622375 0.243469 1441740927 0.263245 -0.695801 -0.622375 0.243469 1441740927 0.410339 -0.594055 -0.650269 0.236389 1441740927 0.410339 -0.594055 -0.650269 0.236389 1441740927 0.410339 -0.594055 -0.650269 0.236389 1441740927 0.410339 -0.594055 -0.650269 0.236389 1441740927 0.410339 -0.594055 -0.650269 0.236389 1441740927 0.410339 -0.594055 -0.650269 0.236389 1441740928 0.516113 -0.505737 -0.683044 0.106567 1441740928 0.516113 -0.505737 -0.683044 0.106567 1441740928 0.516113 -0.505737 -0.683044 0.106567 1441740928 0.516113 -0.505737 -0.683044 0.106567 1441740928 0.516113 -0.505737 -0.683044 0.106567 1441740928 0.516113 -0.505737 -0.683044 0.106567 1441740928 0.542358 -0.481934 -0.686584 0.046875 1441740928 0.542358 -0.481934 -0.686584 0.046875 1441740928 0.542358 -0.481934 -0.686584 0.046875 1441740928 0.542358 -0.481934 -0.686584 0.046875 1441740928 0.542358 -0.481934 -0.686584 0.046875 1441740928 0.542358 -0.481934 -0.686584 0.046875 1441740928 0.577148 -0.411133 -0.702454 -0.067017 1441740928 0.577148 -0.411133 -0.702454 -0.067017 1441740928 0.577148 -0.411133 -0.702454 -0.067017 1441740928 0.577148 -0.411133 -0.702454 -0.067017 1441740928 0.577148 -0.411133 -0.702454 -0.067017 1441740928 0.598572 -0.349487 -0.689697 -0.209534 1441740928 0.598572 -0.349487 -0.689697 -0.209534 1441740928 0.598572 -0.349487 -0.689697 -0.209534 1441740928 0.598572 -0.349487 -0.689697 -0.209534 1441740928 0.598572 -0.349487 -0.689697 -0.209534 1441740928 0.598572 -0.349487 -0.689697 -0.209534 1441740928 0.639404 -0.255798 -0.669922 -0.277405 1441740928 0.639404 -0.255798 -0.669922 -0.277405 1441740928 0.639404 -0.255798 -0.669922 -0.277405 1441740928 0.639404 -0.255798 -0.669922 -0.277405 1441740928 0.639404 -0.255798 -0.669922 -0.277405 1441740928 0.639404 -0.255798 -0.669922 -0.277405 1441740928 0.639404 -0.255798 -0.669922 -0.277405 1441740928 0.653503 -0.133057 -0.648865 -0.366333 1441740928 0.653503 -0.133057 -0.648865 -0.366333 1441740928 0.653503 -0.133057 -0.648865 -0.366333 1441740928 0.653503 -0.133057 -0.648865 -0.366333 1441740928 0.662964 -0.082214 -0.590088 -0.453369 1441740928 0.662964 -0.082214 -0.590088 -0.453369 1441740928 0.662964 -0.082214 -0.590088 -0.453369 1441740928 0.662964 -0.082214 -0.590088 -0.453369 1441740928 0.662964 -0.082214 -0.590088 -0.453369 1441740928 0.662964 -0.082214 -0.590088 -0.453369 1441740928 0.663147 -0.088257 -0.525757 -0.525330 1441740928 0.663147 -0.088257 -0.525757 -0.525330 1441740928 0.663147 -0.088257 -0.525757 -0.525330 1441740928 0.663147 -0.088257 -0.525757 -0.525330 1441740928 0.674438 -0.097351 -0.491272 -0.542542 1441740928 0.674438 -0.097351 -0.491272 -0.542542 1441740928 0.674438 -0.097351 -0.491272 -0.542542 1441740928 0.674438 -0.097351 -0.491272 -0.542542 1441740928 0.674438 -0.097351 -0.491272 -0.542542 1441740928 0.674438 -0.097351 -0.491272 -0.542542 1441740928 0.683044 -0.131226 -0.504028 -0.512085 1441740928 0.683044 -0.131226 -0.504028 -0.512085 1441740928 0.683044 -0.131226 -0.504028 -0.512085 1441740928 0.683044 -0.131226 -0.504028 -0.512085 1441740928 0.683044 -0.131226 -0.504028 -0.512085 1441740928 0.683044 -0.131226 -0.504028 -0.512085 1441740928 0.680786 -0.195984 -0.551086 -0.440979 1441740928 0.680786 -0.195984 -0.551086 -0.440979 1441740928 0.680786 -0.195984 -0.551086 -0.440979 1441740928 0.680786 -0.195984 -0.551086 -0.440979 1441740928 0.680786 -0.195984 -0.551086 -0.440979 1441740928 0.680786 -0.195984 -0.551086 -0.440979 1441740928 0.665649 -0.252930 -0.637146 -0.294983 1441740928 0.665649 -0.252930 -0.637146 -0.294983 1441740928 0.665649 -0.252930 -0.637146 -0.294983 1441740928 0.665649 -0.252930 -0.637146 -0.294983 1441740928 0.620300 -0.336792 -0.698425 -0.118408 1441740928 0.620300 -0.336792 -0.698425 -0.118408 1441740928 0.620300 -0.336792 -0.698425 -0.118408 1441740928 0.620300 -0.336792 -0.698425 -0.118408 1441740928 0.620300 -0.336792 -0.698425 -0.118408 1441740928 0.531921 -0.436890 -0.723328 0.054932 1441740928 0.531921 -0.436890 -0.723328 0.054932 1441740928 0.531921 -0.436890 -0.723328 0.054932 1441740928 0.531921 -0.436890 -0.723328 0.054932 1441740928 0.531921 -0.436890 -0.723328 0.054932 1441740928 0.531921 -0.436890 -0.723328 0.054932 1441740928 0.397034 -0.507141 -0.734253 0.214661 1441740928 0.397034 -0.507141 -0.734253 0.214661 1441740928 0.397034 -0.507141 -0.734253 0.214661 1441740928 0.397034 -0.507141 -0.734253 0.214661 1441740928 0.397034 -0.507141 -0.734253 0.214661 1441740928 0.397034 -0.507141 -0.734253 0.214661 1441740928 0.397034 -0.507141 -0.734253 0.214661 1441740928 0.313354 -0.513855 -0.719055 0.347473 1441740928 0.313354 -0.513855 -0.719055 0.347473 1441740928 0.313354 -0.513855 -0.719055 0.347473 1441740928 0.313354 -0.513855 -0.719055 0.347473 1441740928 0.313354 -0.513855 -0.719055 0.347473 1441740928 0.313354 -0.513855 -0.719055 0.347473 1441740928 0.287048 -0.536865 -0.680786 0.407349 1441740928 0.287048 -0.536865 -0.680786 0.407349 1441740928 0.287048 -0.536865 -0.680786 0.407349 1441740928 0.287048 -0.536865 -0.680786 0.407349 1441740928 0.287048 -0.536865 -0.680786 0.407349 1441740928 0.287048 -0.536865 -0.680786 0.407349 1441740928 0.221313 -0.624939 -0.613770 0.428650 1441740928 0.221313 -0.624939 -0.613770 0.428650 1441740928 0.221313 -0.624939 -0.613770 0.428650 1441740928 0.221313 -0.624939 -0.613770 0.428650 1441740928 0.221313 -0.624939 -0.613770 0.428650 1441740928 0.221313 -0.624939 -0.613770 0.428650 1441740928 0.221313 -0.624939 -0.613770 0.428650 1441740929 0.162170 -0.667725 -0.595459 0.416260 1441740929 0.162170 -0.667725 -0.595459 0.416260 1441740929 0.162170 -0.667725 -0.595459 0.416260 1441740929 0.162170 -0.667725 -0.595459 0.416260 1441740929 0.162170 -0.667725 -0.595459 0.416260 1441740929 0.162170 -0.667725 -0.595459 0.416260 1441740929 0.207397 -0.674561 -0.644592 0.294189 1441740929 0.207397 -0.674561 -0.644592 0.294189 1441740929 0.207397 -0.674561 -0.644592 0.294189 1441740929 0.207397 -0.674561 -0.644592 0.294189 1441740929 0.207397 -0.674561 -0.644592 0.294189 1441740929 0.207397 -0.674561 -0.644592 0.294189 1441740929 0.316711 -0.638855 -0.661011 0.233948 1441740929 0.316711 -0.638855 -0.661011 0.233948 1441740929 0.316711 -0.638855 -0.661011 0.233948 1441740929 0.316711 -0.638855 -0.661011 0.233948 1441740929 0.316711 -0.638855 -0.661011 0.233948 1441740929 0.316711 -0.638855 -0.661011 0.233948 1441740929 0.438599 -0.547974 -0.679626 0.213501 1441740929 0.438599 -0.547974 -0.679626 0.213501 1441740929 0.438599 -0.547974 -0.679626 0.213501 1441740929 0.438599 -0.547974 -0.679626 0.213501 1441740929 0.438599 -0.547974 -0.679626 0.213501 1441740929 0.438599 -0.547974 -0.679626 0.213501 1441740929 0.526245 -0.490784 -0.691895 0.059143 1441740929 0.526245 -0.490784 -0.691895 0.059143 1441740929 0.526245 -0.490784 -0.691895 0.059143 1441740929 0.526245 -0.490784 -0.691895 0.059143 1441740929 0.526245 -0.490784 -0.691895 0.059143 1441740929 0.526245 -0.490784 -0.691895 0.059143 1441740929 0.526245 -0.490784 -0.691895 0.059143 1441740929 0.567200 -0.437744 -0.694397 0.067139 1441740929 0.567200 -0.437744 -0.694397 0.067139 1441740929 0.567200 -0.437744 -0.694397 0.067139 1441740929 0.567200 -0.437744 -0.694397 0.067139 1441740929 0.567200 -0.437744 -0.694397 0.067139 1441740929 0.567200 -0.437744 -0.694397 0.067139 1441740929 0.664917 -0.267212 -0.689941 -0.102478 1441740929 0.664917 -0.267212 -0.689941 -0.102478 1441740929 0.664917 -0.267212 -0.689941 -0.102478 1441740929 0.664917 -0.267212 -0.689941 -0.102478 1441740929 0.632751 -0.282532 -0.669922 -0.266541 1441740929 0.632751 -0.282532 -0.669922 -0.266541 1441740929 0.632751 -0.282532 -0.669922 -0.266541 1441740929 0.632751 -0.282532 -0.669922 -0.266541 1441740929 0.632751 -0.282532 -0.669922 -0.266541 1441740929 0.632751 -0.282532 -0.669922 -0.266541 1441740929 0.632751 -0.282532 -0.669922 -0.266541 1441740929 0.650574 -0.222656 -0.627075 -0.365967 1441740929 0.650574 -0.222656 -0.627075 -0.365967 1441740929 0.650574 -0.222656 -0.627075 -0.365967 1441740929 0.650574 -0.222656 -0.627075 -0.365967 1441740929 0.650574 -0.222656 -0.627075 -0.365967 1441740929 0.666687 -0.074341 -0.596313 -0.440979 1441740929 0.666687 -0.074341 -0.596313 -0.440979 1441740929 0.666687 -0.074341 -0.596313 -0.440979 1441740929 0.666687 -0.074341 -0.596313 -0.440979 1441740929 0.666687 -0.074341 -0.596313 -0.440979 1441740929 0.666687 -0.074341 -0.596313 -0.440979 1441740929 0.659058 -0.015869 -0.555298 -0.507019 1441740929 0.659058 -0.015869 -0.555298 -0.507019 1441740929 0.659058 -0.015869 -0.555298 -0.507019 1441740929 0.659058 -0.015869 -0.555298 -0.507019 1441740929 0.659058 -0.015869 -0.555298 -0.507019 1441740929 0.657776 -0.079102 -0.492920 -0.564087 1441740929 0.657776 -0.079102 -0.492920 -0.564087 1441740929 0.657776 -0.079102 -0.492920 -0.564087 1441740929 0.657776 -0.079102 -0.492920 -0.564087 1441740929 0.657776 -0.079102 -0.492920 -0.564087 1441740929 0.657776 -0.079102 -0.492920 -0.564087 1441740929 0.670349 -0.104004 -0.469299 -0.565308 1441740929 0.670349 -0.104004 -0.469299 -0.565308 1441740929 0.670349 -0.104004 -0.469299 -0.565308 1441740929 0.670349 -0.104004 -0.469299 -0.565308 1441740929 0.670349 -0.104004 -0.469299 -0.565308 1441740929 0.666382 -0.130920 -0.516113 -0.522034 1441740929 0.666382 -0.130920 -0.516113 -0.522034 1441740929 0.666382 -0.130920 -0.516113 -0.522034 1441740929 0.666382 -0.130920 -0.516113 -0.522034 1441740929 0.666382 -0.130920 -0.516113 -0.522034 1441740929 0.666382 -0.130920 -0.516113 -0.522034 1441740929 0.666382 -0.130920 -0.516113 -0.522034 1441740929 0.668884 -0.182495 -0.569397 -0.441772 1441740929 0.668884 -0.182495 -0.569397 -0.441772 1441740929 0.668884 -0.182495 -0.569397 -0.441772 1441740929 0.668884 -0.182495 -0.569397 -0.441772 1441740929 0.668884 -0.182495 -0.569397 -0.441772 1441740929 0.662842 -0.248230 -0.634644 -0.310303 1441740929 0.662842 -0.248230 -0.634644 -0.310303 1441740929 0.662842 -0.248230 -0.634644 -0.310303 1441740929 0.662842 -0.248230 -0.634644 -0.310303 1441740929 0.662842 -0.248230 -0.634644 -0.310303 1441740929 0.633240 -0.332642 -0.683533 -0.145447 1441740929 0.633240 -0.332642 -0.683533 -0.145447 1441740929 0.633240 -0.332642 -0.683533 -0.145447 1441740929 0.633240 -0.332642 -0.683533 -0.145447 1441740929 0.551147 -0.442017 -0.707703 0.008301 1441740929 0.551147 -0.442017 -0.707703 0.008301 1441740929 0.551147 -0.442017 -0.707703 0.008301 1441740929 0.551147 -0.442017 -0.707703 0.008301 1441740929 0.432922 -0.513000 -0.720154 0.175598 1441740929 0.432922 -0.513000 -0.720154 0.175598 1441740930 0.432922 -0.513000 -0.720154 0.175598 1441740930 0.432922 -0.513000 -0.720154 0.175598 1441740930 0.432922 -0.513000 -0.720154 0.175598 1441740930 0.432922 -0.513000 -0.720154 0.175598 1441740930 0.357605 -0.508911 -0.700806 0.349365 1441740930 0.357605 -0.508911 -0.700806 0.349365 1441740930 0.357605 -0.508911 -0.700806 0.349365 1441740930 0.357605 -0.508911 -0.700806 0.349365 1441740930 0.357605 -0.508911 -0.700806 0.349365 1441740930 0.357605 -0.508911 -0.700806 0.349365 1441740930 0.357605 -0.508911 -0.700806 0.349365 1441740930 0.341309 -0.510864 -0.644775 0.454773 1441740930 0.341309 -0.510864 -0.644775 0.454773 1441740930 0.341309 -0.510864 -0.644775 0.454773 1441740930 0.341309 -0.510864 -0.644775 0.454773 1441740930 0.341309 -0.510864 -0.644775 0.454773 1441740930 0.341309 -0.510864 -0.644775 0.454773 1441740930 0.269958 -0.578979 -0.581299 0.504028 1441740930 0.269958 -0.578979 -0.581299 0.504028 1441740930 0.269958 -0.578979 -0.581299 0.504028 1441740930 0.269958 -0.578979 -0.581299 0.504028 1441740930 0.269958 -0.578979 -0.581299 0.504028 1441740930 0.269958 -0.578979 -0.581299 0.504028 1441740930 0.269958 -0.578979 -0.581299 0.504028 1441740930 0.192566 -0.655945 -0.532349 0.499268 1441740930 0.192566 -0.655945 -0.532349 0.499268 1441740930 0.192566 -0.655945 -0.532349 0.499268 1441740930 0.192566 -0.655945 -0.532349 0.499268 1441740930 0.192566 -0.655945 -0.532349 0.499268 1441740930 0.192566 -0.655945 -0.532349 0.499268 1441740930 0.155090 -0.694275 -0.584045 0.390991 1441740930 0.155090 -0.694275 -0.584045 0.390991 1441740930 0.155090 -0.694275 -0.584045 0.390991 1441740930 0.155090 -0.694275 -0.584045 0.390991 1441740930 0.155090 -0.694275 -0.584045 0.390991 1441740930 0.155090 -0.694275 -0.584045 0.390991 1441740930 0.225281 -0.681152 -0.621155 0.315369 1441740930 0.225281 -0.681152 -0.621155 0.315369 1441740930 0.225281 -0.681152 -0.621155 0.315369 1441740930 0.225281 -0.681152 -0.621155 0.315369 1441740930 0.225281 -0.681152 -0.621155 0.315369 1441740930 0.225281 -0.681152 -0.621155 0.315369 1441740930 0.328552 -0.630615 -0.649414 0.269653 1441740930 0.328552 -0.630615 -0.649414 0.269653 1441740930 0.328552 -0.630615 -0.649414 0.269653 1441740930 0.328552 -0.630615 -0.649414 0.269653 1441740930 0.328552 -0.630615 -0.649414 0.269653 1441740930 0.328552 -0.630615 -0.649414 0.269653 1441740930 0.418274 -0.541931 -0.693787 0.223755 1441740930 0.418274 -0.541931 -0.693787 0.223755 1441740930 0.418274 -0.541931 -0.693787 0.223755 1441740930 0.418274 -0.541931 -0.693787 0.223755 1441740930 0.418274 -0.541931 -0.693787 0.223755 1441740930 0.418274 -0.541931 -0.693787 0.223755 1441740930 0.418274 -0.541931 -0.693787 0.223755 1441740930 0.468201 -0.487671 -0.726196 0.125061 1441740930 0.468201 -0.487671 -0.726196 0.125061 1441740930 0.468201 -0.487671 -0.726196 0.125061 1441740930 0.468201 -0.487671 -0.726196 0.125061 1441740930 0.468201 -0.487671 -0.726196 0.125061 1441740930 0.468201 -0.487671 -0.726196 0.125061 1441740930 0.519104 -0.405518 -0.752075 0.023132 1441740930 0.519104 -0.405518 -0.752075 0.023132 1441740930 0.519104 -0.405518 -0.752075 0.023132 1441740930 0.519104 -0.405518 -0.752075 0.023132 1441740930 0.626770 -0.320862 -0.691467 -0.161804 1441740930 0.626770 -0.320862 -0.691467 -0.161804 1441740930 0.626770 -0.320862 -0.691467 -0.161804 1441740930 0.626770 -0.320862 -0.691467 -0.161804 1441740930 0.626770 -0.320862 -0.691467 -0.161804 1441740930 0.642090 -0.257324 -0.666443 -0.278320 1441740930 0.642090 -0.257324 -0.666443 -0.278320 1441740930 0.642090 -0.257324 -0.666443 -0.278320 1441740930 0.642090 -0.257324 -0.666443 -0.278320 1441740930 0.642090 -0.257324 -0.666443 -0.278320 1441740930 0.642090 -0.257324 -0.666443 -0.278320 1441740930 0.654602 -0.160522 -0.647400 -0.355896 1441740930 0.654602 -0.160522 -0.647400 -0.355896 1441740930 0.654602 -0.160522 -0.647400 -0.355896 1441740930 0.654602 -0.160522 -0.647400 -0.355896 1441740930 0.654602 -0.160522 -0.647400 -0.355896 1441740930 0.654602 -0.160522 -0.647400 -0.355896 1441740930 0.654602 -0.160522 -0.647400 -0.355896 1441740930 0.654541 -0.040161 -0.611206 -0.443237 1441740930 0.654541 -0.040161 -0.611206 -0.443237 1441740930 0.654541 -0.040161 -0.611206 -0.443237 1441740930 0.654541 -0.040161 -0.611206 -0.443237 1441740930 0.654541 -0.040161 -0.611206 -0.443237 1441740930 0.654541 -0.040161 -0.611206 -0.443237 1441740930 0.655151 -0.034119 -0.529297 -0.538025 1441740930 0.655151 -0.034119 -0.529297 -0.538025 1441740930 0.655151 -0.034119 -0.529297 -0.538025 1441740930 0.655151 -0.034119 -0.529297 -0.538025 1441740930 0.655151 -0.034119 -0.529297 -0.538025 1441740930 0.655151 -0.034119 -0.529297 -0.538025 1441740930 0.665771 -0.050781 -0.466919 -0.579834 1441740930 0.665771 -0.050781 -0.466919 -0.579834 1441740930 0.665771 -0.050781 -0.466919 -0.579834 1441740930 0.665771 -0.050781 -0.466919 -0.579834 1441740930 0.665771 -0.050781 -0.466919 -0.579834 1441740930 0.665771 -0.050781 -0.466919 -0.579834 1441740930 0.672119 -0.069641 -0.468323 -0.569336 1441740930 0.672119 -0.069641 -0.468323 -0.569336 1441740930 0.672119 -0.069641 -0.468323 -0.569336 1441740930 0.672119 -0.069641 -0.468323 -0.569336 1441740930 0.672119 -0.069641 -0.468323 -0.569336 1441740930 0.672119 -0.069641 -0.468323 -0.569336 1441740930 0.672119 -0.069641 -0.468323 -0.569336 1441740930 0.681335 -0.122803 -0.497070 -0.523071 1441740930 0.681335 -0.122803 -0.497070 -0.523071 1441740931 0.681335 -0.122803 -0.497070 -0.523071 1441740931 0.681335 -0.122803 -0.497070 -0.523071 1441740931 0.681335 -0.122803 -0.497070 -0.523071 1441740931 0.682495 -0.203430 -0.553955 -0.431213 1441740931 0.682495 -0.203430 -0.553955 -0.431213 1441740931 0.682495 -0.203430 -0.553955 -0.431213 1441740931 0.682495 -0.203430 -0.553955 -0.431213 1441740931 0.682495 -0.203430 -0.553955 -0.431213 1441740931 0.682495 -0.203430 -0.553955 -0.431213 1441740931 0.682495 -0.203430 -0.553955 -0.431213 1441740931 0.665894 -0.292358 -0.619080 -0.296570 1441740931 0.665894 -0.292358 -0.619080 -0.296570 1441740931 0.665894 -0.292358 -0.619080 -0.296570 1441740931 0.665894 -0.292358 -0.619080 -0.296570 1441740931 0.665894 -0.292358 -0.619080 -0.296570 1441740931 0.608704 -0.408203 -0.663879 -0.148560 1441740931 0.608704 -0.408203 -0.663879 -0.148560 1441740931 0.608704 -0.408203 -0.663879 -0.148560 1441740931 0.608704 -0.408203 -0.663879 -0.148560 1441740931 0.608704 -0.408203 -0.663879 -0.148560 1441740931 0.513184 -0.502869 -0.695374 0.014465 1441740931 0.513184 -0.502869 -0.695374 0.014465 1441740931 0.513184 -0.502869 -0.695374 0.014465 1441740931 0.513184 -0.502869 -0.695374 0.014465 1441740931 0.513184 -0.502869 -0.695374 0.014465 1441740931 0.393799 -0.538452 -0.720764 0.188538 1441740931 0.393799 -0.538452 -0.720764 0.188538 1441740931 0.393799 -0.538452 -0.720764 0.188538 1441740931 0.393799 -0.538452 -0.720764 0.188538 1441740931 0.393799 -0.538452 -0.720764 0.188538 1441740931 0.393799 -0.538452 -0.720764 0.188538 1441740931 0.340454 -0.523560 -0.705505 0.335083 1441740931 0.340454 -0.523560 -0.705505 0.335083 1441740931 0.340454 -0.523560 -0.705505 0.335083 1441740931 0.340454 -0.523560 -0.705505 0.335083 1441740931 0.340454 -0.523560 -0.705505 0.335083 1441740931 0.340454 -0.523560 -0.705505 0.335083 1441740931 0.314880 -0.562866 -0.651550 0.399414 1441740931 0.314880 -0.562866 -0.651550 0.399414 1441740931 0.314880 -0.562866 -0.651550 0.399414 1441740931 
0.627686 -0.310486 -0.663757 -0.262756 1441740933 0.627686 -0.310486 -0.663757 -0.262756 1441740933 0.627686 -0.310486 -0.663757 -0.262756 1441740933 0.627686 -0.310486 -0.663757 -0.262756 1441740933 0.623657 -0.319519 -0.657715 -0.276367 1441740933 0.623657 -0.319519 -0.657715 -0.276367 1441740933 0.623657 -0.319519 -0.657715 -0.276367 1441740933 0.623657 -0.319519 -0.657715 -0.276367 1441740933 0.617126 -0.329895 -0.650696 -0.294922 1441740933 0.617126 -0.329895 -0.650696 -0.294922 1441740933 0.617126 -0.329895 -0.650696 -0.294922 1441740933 0.617126 -0.329895 -0.650696 -0.294922 1441740933 0.617126 -0.329895 -0.650696 -0.294922 1441740933 0.617126 -0.329895 -0.650696 -0.294922 1441740933 0.610901 -0.337891 -0.643616 -0.313721 1441740933 0.610901 -0.337891 -0.643616 -0.313721 1441740933 0.610901 -0.337891 -0.643616 -0.313721 1441740933 0.610901 -0.337891 -0.643616 -0.313721 1441740933 0.610901 -0.337891 -0.643616 -0.313721 1441740933 0.610901 -0.337891 -0.643616 -0.313721 1441740933 0.607666 -0.339111 -0.638245 -0.329224 1441740933 0.607666 -0.339111 -0.638245 -0.329224 1441740933 0.607666 -0.339111 -0.638245 -0.329224 1441740933 0.607666 -0.339111 -0.638245 -0.329224 1441740933 0.607666 -0.339111 -0.638245 -0.329224 1441740933 0.607666 -0.339111 -0.638245 -0.329224 1441740933 0.605530 -0.336670 -0.636780 -0.338562 1441740933 0.605530 -0.336670 -0.636780 -0.338562 1441740933 0.605530 -0.336670 -0.636780 -0.338562 1441740933 0.605530 -0.336670 -0.636780 -0.338562 1441740933 0.605530 -0.336670 -0.636780 -0.338562 1441740933 0.605530 -0.336670 -0.636780 -0.338562 1441740933 0.605530 -0.336670 -0.636780 -0.338562 1441740933 0.605042 -0.331238 -0.641235 -0.336243 1441740933 0.605042 -0.331238 -0.641235 -0.336243 1441740933 0.605042 -0.331238 -0.641235 -0.336243 1441740933 0.605042 -0.331238 -0.641235 -0.336243 1441740933 0.605042 -0.331238 -0.641235 -0.336243 1441740933 0.605042 -0.331238 -0.641235 -0.336243 1441740933 0.612488 -0.321777 -0.647095 -0.320313 1441740933 0.612488 -0.321777 -0.647095 -0.320313 1441740933 0.612488 -0.321777 -0.647095 -0.320313 1441740933 0.633667 -0.288513 -0.657715 -0.287537 1441740933 0.633667 -0.288513 -0.657715 -0.287537 1441740933 0.633667 -0.288513 -0.657715 -0.287537 1441740933 0.633667 -0.288513 -0.657715 -0.287537 1441740933 0.633667 -0.288513 -0.657715 -0.287537 1441740933 0.633667 -0.288513 -0.657715 -0.287537 1441740933 0.651794 -0.247009 -0.668396 -0.259583 1441740933 0.651794 -0.247009 -0.668396 -0.259583 1441740933 0.651794 -0.247009 -0.668396 -0.259583 1441740933 0.651794 -0.247009 -0.668396 -0.259583 1441740933 0.651794 -0.247009 -0.668396 -0.259583 1441740933 0.651794 -0.247009 -0.668396 -0.259583 1441740934 0.654785 -0.241211 -0.670715 -0.251526 1441740934 0.654785 -0.241211 -0.670715 -0.251526 1441740934 0.654785 -0.241211 -0.670715 -0.251526 1441740934 0.654785 -0.241211 -0.670715 -0.251526 1441740934 0.654785 -0.241211 -0.670715 -0.251526 1441740934 0.654785 -0.241211 -0.670715 -0.251526 1441740934 0.642761 -0.278809 -0.667664 -0.251770 1441740934 0.642761 -0.278809 -0.667664 -0.251770 1441740934 0.642761 -0.278809 -0.667664 -0.251770 1441740934 0.642761 -0.278809 -0.667664 -0.251770 1441740934 0.642761 -0.278809 -0.667664 -0.251770 1441740934 0.642761 -0.278809 -0.667664 -0.251770 1441740934 0.642761 -0.278809 -0.667664 -0.251770 1441740934 0.629639 -0.308105 -0.664856 -0.258179 1441740934 0.629639 -0.308105 -0.664856 -0.258179 1441740934 0.629639 -0.308105 -0.664856 -0.258179 1441740934 0.629639 -0.308105 -0.664856 -0.258179 1441740934 0.629639 -0.308105 -0.664856 -0.258179 1441740934 0.629639 -0.308105 -0.664856 -0.258179 1441740934 0.627075 -0.311707 -0.668030 -0.251770 1441740934 0.627075 -0.311707 -0.668030 -0.251770 1441740934 0.627075 -0.311707 -0.668030 -0.251770 1441740934 0.627075 -0.311707 -0.668030 -0.251770 1441740934 0.627075 -0.311707 -0.668030 -0.251770 1441740934 0.627075 -0.311707 -0.668030 -0.251770 1441740934 0.627075 -0.311707 -0.668030 -0.251770 1441740934 0.631409 -0.293274 -0.676147 -0.241211 1441740934 0.631409 -0.293274 -0.676147 -0.241211 1441740934 0.631409 -0.293274 -0.676147 -0.241211 1441740934 0.631409 -0.293274 -0.676147 -0.241211 1441740934 0.637085 -0.269348 -0.684326 -0.231018 1441740934 0.637085 -0.269348 -0.684326 -0.231018 1441740934 0.637085 -0.269348 -0.684326 -0.231018 1441740934 0.637085 -0.269348 -0.684326 -0.231018 1441740934 0.637085 -0.269348 -0.684326 -0.231018 1441740934 0.637085 -0.269348 -0.684326 -0.231018 1441740934 0.637085 -0.269348 -0.684326 -0.231018 1441740934 0.642578 -0.250793 -0.687439 -0.227234 1441740934 0.642578 -0.250793 -0.687439 -0.227234 1441740934 0.642578 -0.250793 -0.687439 -0.227234 1441740934 0.642578 -0.250793 -0.687439 -0.227234 1441740934 0.642578 -0.250793 -0.687439 -0.227234 1441740934 0.642578 -0.250793 -0.687439 -0.227234 1441740934 0.647034 -0.247559 -0.685059 -0.225525 1441740934 0.647034 -0.247559 -0.685059 -0.225525 1441740934 0.647034 -0.247559 -0.685059 -0.225525 1441740934 0.647034 -0.247559 -0.685059 -0.225525 1441740934 0.647034 -0.247559 -0.685059 -0.225525 1441740934 0.647034 -0.247559 -0.685059 -0.225525 1441740934 0.654663 -0.235718 -0.684204 -0.218506 1441740934 0.654663 -0.235718 -0.684204 -0.218506 1441740934 0.654663 -0.235718 -0.684204 -0.218506 1441740934 0.654663 -0.235718 -0.684204 -0.218506 1441740934 0.654663 -0.235718 -0.684204 -0.218506 1441740934 0.654663 -0.235718 -0.684204 -0.218506 1441740934 0.652344 -0.233887 -0.682678 -0.231750 1441740934 0.652344 -0.233887 -0.682678 -0.231750 1441740934 0.652344 -0.233887 -0.682678 -0.231750 1441740934 0.652344 -0.233887 -0.682678 -0.231750 1441740934 0.652344 -0.233887 -0.682678 -0.231750 1441740934 0.652344 -0.233887 -0.682678 -0.231750 1441740934 0.653198 -0.247620 -0.673218 -0.242493 1441740934 0.653198 -0.247620 -0.673218 -0.242493 1441740934 0.653198 -0.247620 -0.673218 -0.242493 1441740934 0.653198 -0.247620 -0.673218 -0.242493 1441740934 0.653198 -0.247620 -0.673218 -0.242493 1441740934 0.653198 -0.247620 -0.673218 -0.242493 1441740934 0.656250 -0.249695 -0.664429 -0.256104 1441740934 0.656250 -0.249695 -0.664429 -0.256104 1441740934 0.656250 -0.249695 -0.664429 -0.256104 1441740934 0.656250 -0.249695 -0.664429 -0.256104 1441740934 0.656250 -0.249695 -0.664429 -0.256104 1441740934 0.656250 -0.249695 -0.664429 -0.256104 1441740934 0.656250 -0.249695 -0.664429 -0.256104 1441740934 0.659912 -0.245117 -0.659668 -0.263245 1441740934 0.659912 -0.245117 -0.659668 -0.263245 1441740934 0.659912 -0.245117 -0.659668 -0.263245 1441740934 0.659912 -0.245117 -0.659668 -0.263245 1441740934 0.659912 -0.245117 -0.659668 -0.263245 1441740934 0.659912 -0.245117 -0.659668 -0.263245 1441740934 0.663696 -0.240479 -0.654663 -0.270447 1441740934 0.663696 -0.240479 -0.654663 -0.270447 1441740934 0.663696 -0.240479 -0.654663 -0.270447 1441740934 0.663696 -0.240479 -0.654663 -0.270447 1441740934 0.663696 -0.240479 -0.654663 -0.270447 1441740934 0.663696 -0.240479 -0.654663 -0.270447 1441740934 0.663696 -0.240479 -0.654663 -0.270447 1441740934 0.664795 -0.244324 -0.649475 -0.276611 1441740934 0.664795 -0.244324 -0.649475 -0.276611 1441740934 0.664795 -0.244324 -0.649475 -0.276611 1441740934 0.664795 -0.244324 -0.649475 -0.276611 1441740934 0.664795 -0.244324 -0.649475 -0.276611 1441740934 0.664795 -0.244324 -0.649475 -0.276611 1441740934 0.661682 -0.248840 -0.651855 -0.274536 1441740934 0.661682 -0.248840 -0.651855 -0.274536 1441740934 0.661682 -0.248840 -0.651855 -0.274536 1441740934 0.661682 -0.248840 -0.651855 -0.274536 1441740934 0.661682 -0.248840 -0.651855 -0.274536 1441740934 0.661682 -0.248840 -0.651855 -0.274536 1441740934 0.657898 -0.251038 -0.657349 -0.268433 1441740934 0.657898 -0.251038 -0.657349 -0.268433 1441740934 0.657898 -0.251038 -0.657349 -0.268433 1441740934 0.657898 -0.251038 -0.657349 -0.268433 1441740934 0.657898 -0.251038 -0.657349 -0.268433 1441740934 0.657898 -0.251038 -0.657349 -0.268433 1441740934 0.657898 -0.251038 -0.657349 -0.268433 1441740934 0.656677 -0.251953 -0.661499 -0.260376 1441740934 0.656677 -0.251953 -0.661499 -0.260376 1441740934 0.656677 -0.251953 -0.661499 -0.260376 1441740934 0.656677 -0.251953 -0.661499 -0.260376 1441740934 0.656677 -0.251953 -0.661499 -0.260376 1441740934 0.662964 -0.230774 -0.671326 -0.237854 1441740935 0.662964 -0.230774 -0.671326 -0.237854 1441740935 0.662964 -0.230774 -0.671326 -0.237854 1441740935 0.662964 -0.230774 -0.671326 -0.237854 1441740935 0.662964 -0.230774 -0.671326 -0.237854 1441740935 0.662964 -0.230774 -0.671326 -0.237854 1441740935 0.662964 -0.230774 -0.671326 -0.237854 1441740935 0.667725 -0.201782 -0.683289 -0.215698 1441740935 0.667725 -0.201782 -0.683289 -0.215698 1441740935 0.667725 -0.201782 -0.683289 -0.215698 1441740935 0.667725 -0.201782 -0.683289 -0.215698 1441740935 0.663757 -0.204590 -0.686401 -0.215515 1441740935 0.663757 -0.204590 -0.686401 -0.215515 1441740935 0.663757 -0.204590 -0.686401 -0.215515 1441740935 0.663757 -0.204590 -0.686401 -0.215515 1441740935 0.663757 -0.204590 -0.686401 -0.215515 1441740935 0.657654 -0.211426 -0.691284 -0.211853 1441740935 0.657654 -0.211426 -0.691284 -0.211853 1441740935 0.657654 -0.211426 -0.691284 -0.211853 1441740935 0.657654 -0.211426 -0.691284 -0.211853 1441740935 0.657654 -0.211426 -0.691284 -0.211853 1441740935 0.657654 -0.211426 -0.691284 -0.211853 1441740935 0.649475 -0.217834 -0.697205 -0.211426 1441740935 0.649475 -0.217834 -0.697205 -0.211426 1441740935 0.649475 -0.217834 -0.697205 -0.211426 1441740935 0.649475 -0.217834 -0.697205 -0.211426 1441740935 0.649475 -0.217834 -0.697205 -0.211426 1441740935 0.649475 -0.217834 -0.697205 -0.211426 1441740935 0.637085 -0.239136 -0.698425 -0.221802 1441740935 0.637085 -0.239136 -0.698425 -0.221802 1441740935 0.637085 -0.239136 -0.698425 -0.221802 1441740935 0.637085 -0.239136 -0.698425 -0.221802 1441740935 0.637085 -0.239136 -0.698425 -0.221802 1441740935 0.637085 -0.239136 -0.698425 -0.221802 1441740935 0.632202 -0.253906 -0.694702 -0.230774 1441740935 0.632202 -0.253906 -0.694702 -0.230774 1441740935 0.632202 -0.253906 -0.694702 -0.230774 1441740935 0.632202 -0.253906 -0.694702 -0.230774 1441740935 0.632202 -0.253906 -0.694702 -0.230774 1441740935 0.632202 -0.253906 -0.694702 -0.230774 1441740935 0.640869 -0.239258 -0.695496 -0.220032 1441740935 0.640869 -0.239258 -0.695496 -0.220032 1441740935 0.640869 -0.239258 -0.695496 -0.220032 1441740935 0.640869 -0.239258 -0.695496 -0.220032 1441740935 0.640869 -0.239258 -0.695496 -0.220032 1441740935 0.651978 -0.211365 -0.698975 -0.204346 1441740935 0.651978 -0.211365 -0.698975 -0.204346 1441740935 0.651978 -0.211365 -0.698975 -0.204346 1441740935 0.651978 -0.211365 -0.698975 -0.204346 1441740935 0.651978 -0.211365 -0.698975 -0.204346 1441740935 0.651978 -0.211365 -0.698975 -0.204346 1441740935 0.659302 -0.197449 -0.697632 -0.199158 1441740935 0.659302 -0.197449 -0.697632 -0.199158 1441740935 0.659302 -0.197449 -0.697632 -0.199158 1441740935 0.659302 -0.197449 -0.697632 -0.199158 1441740935 0.659302 -0.197449 -0.697632 -0.199158 1441740935 0.659302 -0.197449 -0.697632 -0.199158 1441740935 0.666138 -0.188965 -0.693542 -0.198914 1441740935 0.666138 -0.188965 -0.693542 -0.198914 1441740935 0.666138 -0.188965 -0.693542 -0.198914 1441740935 0.666138 -0.188965 -0.693542 -0.198914 1441740935 0.666138 -0.188965 -0.693542 -0.198914 1441740935 0.673706 -0.175537 -0.690796 -0.195251 1441740935 0.673706 -0.175537 -0.690796 -0.195251 1441740935 0.673706 -0.175537 -0.690796 -0.195251 1441740935 0.673706 -0.175537 -0.690796 -0.195251 1441740935 0.673706 -0.175537 -0.690796 -0.195251 1441740935 0.673706 -0.175537 -0.690796 -0.195251 1441740935 0.673706 -0.175537 -0.690796 -0.195251 1441740935 0.674133 -0.170837 -0.687317 -0.209656 1441740935 0.674133 -0.170837 -0.687317 -0.209656 1441740935 0.674133 -0.170837 -0.687317 -0.209656 1441740935 0.674133 -0.170837 -0.687317 -0.209656 1441740935 0.674133 -0.170837 -0.687317 -0.209656 1441740935 0.674133 -0.170837 -0.687317 -0.209656 1441740935 0.663147 -0.207153 -0.682983 -0.225586 1441740935 0.663147 -0.207153 -0.682983 -0.225586 1441740935 0.663147 -0.207153 -0.682983 -0.225586 1441740935 0.663147 -0.207153 -0.682983 -0.225586 1441740935 0.663147 -0.207153 -0.682983 -0.225586 1441740935 0.663147 -0.207153 -0.682983 -0.225586 1441740935 0.663147 -0.207153 -0.682983 -0.225586 1441740935 0.665405 -0.216187 -0.674377 -0.236145 1441740935 0.665405 -0.216187 -0.674377 -0.236145 1441740935 0.665405 -0.216187 -0.674377 -0.236145 1441740935 0.668152 -0.209106 -0.673157 -0.238098 1441740935 0.668152 -0.209106 -0.673157 -0.238098 1441740935 0.668152 -0.209106 -0.673157 -0.238098 1441740935 0.668152 -0.209106 -0.673157 -0.238098 1441740935 0.668152 -0.209106 -0.673157 -0.238098 1441740935 0.672485 -0.206177 -0.666016 -0.248413 1441740935 0.672485 -0.206177 -0.666016 -0.248413 1441740935 0.672485 -0.206177 -0.666016 -0.248413 1441740935 0.672546 -0.212463 -0.659729 -0.259521 1441740935 0.672546 -0.212463 -0.659729 -0.259521 1441740935 0.672546 -0.212463 -0.659729 -0.259521 1441740935 0.672546 -0.212463 -0.659729 -0.259521 1441740935 0.672546 -0.212463 -0.659729 -0.259521 1441740935 0.672546 -0.212463 -0.659729 -0.259521 1441740935 0.666016 -0.224854 -0.661255 -0.262024 1441740935 0.666016 -0.224854 -0.661255 -0.262024 1441740936 0.666016 -0.224854 -0.661255 -0.262024 1441740936 0.666016 -0.224854 -0.661255 -0.262024 1441740936 0.663025 -0.223633 -0.667236 -0.255432 1441740936 0.663025 -0.223633 -0.667236 -0.255432 1441740936 0.663025 -0.223633 -0.667236 -0.255432 1441740936 0.663025 -0.223633 -0.667236 -0.255432 1441740936 0.663025 -0.223633 -0.667236 -0.255432 1441740936 0.663025 -0.223633 -0.667236 -0.255432 1441740936 0.659119 -0.225952 -0.672241 -0.250305 1441740936 0.659119 -0.225952 -0.672241 -0.250305 1441740936 0.659119 -0.225952 -0.672241 -0.250305 1441740936 0.659119 -0.225952 -0.672241 -0.250305 1441740936 0.659119 -0.225952 -0.672241 -0.250305 1441740936 0.654602 -0.236267 -0.673828 -0.248352 1441740936 0.654602 -0.236267 -0.673828 -0.248352 1441740936 0.654602 -0.236267 -0.673828 -0.248352 1441740936 0.654602 -0.236267 -0.673828 -0.248352 1441740936 0.654602 -0.236267 -0.673828 -0.248352 1441740936 0.656311 -0.232483 -0.677917 -0.235779 1441740936 0.656311 -0.232483 -0.677917 -0.235779 1441740936 0.656311 -0.232483 -0.677917 -0.235779 1441740936 0.656311 -0.232483 -0.677917 -0.235779 1441740936 0.656311 -0.232483 -0.677917 -0.235779 1441740936 0.656311 -0.232483 -0.677917 -0.235779 1441740936 0.661072 -0.218201 -0.683533 -0.219543 1441740936 0.661072 -0.218201 -0.683533 -0.219543 1441740936 0.661072 -0.218201 -0.683533 -0.219543 1441740936 0.661072 -0.218201 -0.683533 -0.219543 1441740936 0.661072 -0.218201 -0.683533 -0.219543 1441740936 0.661072 -0.218201 -0.683533 -0.219543 1441740936 0.663513 -0.211182 -0.685303 -0.213440 1441740936 0.663513 -0.211182 -0.685303 -0.213440 1441740936 0.663513 -0.211182 -0.685303 -0.213440 1441740936 0.663513 -0.211182 -0.685303 -0.213440 1441740936 0.663513 -0.211182 -0.685303 -0.213440 1441740936 0.663513 -0.211182 -0.685303 -0.213440 1441740936 0.657898 -0.223511 -0.685852 -0.216614 1441740936 0.657898 -0.223511 -0.685852 -0.216614 1441740936 0.657898 -0.223511 -0.685852 -0.216614 1441740936 0.650696 -0.247498 -0.678833 -0.233582 1441740936 0.650696 -0.247498 -0.678833 -0.233582 1441740936 0.650696 -0.247498 -0.678833 -0.233582 1441740936 0.650696 -0.247498 -0.678833 -0.233582 1441740936 0.650696 -0.247498 -0.678833 -0.233582 1441740936 0.650696 -0.247498 -0.678833 -0.233582 1441740936 0.650696 -0.247498 -0.678833 -0.233582 1441740936 0.644165 -0.268066 -0.671021 -0.250854 1441740936 0.644165 -0.268066 -0.671021 -0.250854 1441740936 0.644165 -0.268066 -0.671021 -0.250854 1441740936 0.644165 -0.268066 -0.671021 -0.250854 1441740936 0.644165 -0.268066 -0.671021 -0.250854 1441740936 0.635071 -0.289795 -0.665955 -0.263062 1441740936 0.635071 -0.289795 -0.665955 -0.263062 1441740936 0.635071 -0.289795 -0.665955 -0.263062 1441740936 0.635071 -0.289795 -0.665955 -0.263062 1441740936 0.635071 -0.289795 -0.665955 -0.263062 1441740936 0.635071 -0.289795 -0.665955 -0.263062 1441740936 0.643982 -0.281616 -0.660706 -0.263611 1441740936 0.643982 -0.281616 -0.660706 -0.263611 1441740936 0.643982 -0.281616 -0.660706 -0.263611 1441740936 0.643982 -0.281616 -0.660706 -0.263611 1441740936 0.643982 -0.281616 -0.660706 -0.263611 1441740936 0.643982 -0.281616 -0.660706 -0.263611 1441740936 0.655334 -0.254395 -0.664246 -0.254333 1441740936 0.655334 -0.254395 -0.664246 -0.254333 1441740936 0.655334 -0.254395 -0.664246 -0.254333 1441740936 0.655334 -0.254395 -0.664246 -0.254333 1441740936 0.655334 -0.254395 -0.664246 -0.254333 1441740936 0.655334 -0.254395 -0.664246 -0.254333 1441740936 0.655334 -0.254395 -0.664246 -0.254333 1441740936 0.666077 -0.231812 -0.663208 -0.250488 1441740936 0.666077 -0.231812 -0.663208 -0.250488 1441740936 0.666077 -0.231812 -0.663208 -0.250488 1441740936 0.666077 -0.231812 -0.663208 -0.250488 1441740936 0.666077 -0.231812 -0.663208 -0.250488 1441740936 0.666077 -0.231812 -0.663208 -0.250488 1441740936 0.674805 -0.208984 -0.664612 -0.243347 1441740936 0.674805 -0.208984 -0.664612 -0.243347 1441740936 0.674805 -0.208984 -0.664612 -0.243347 1441740936 0.674805 -0.208984 -0.664612 -0.243347 1441740936 0.674805 -0.208984 -0.664612 -0.243347 1441740936 0.674805 -0.208984 -0.664612 -0.243347 1441740936 0.674805 -0.208984 -0.664612 -0.243347 1441740936 0.680542 -0.191528 -0.662292 -0.248108 1441740936 0.680542 -0.191528 -0.662292 -0.248108 1441740936 0.680542 -0.191528 -0.662292 -0.248108 1441740936 0.680542 -0.191528 -0.662292 -0.248108 1441740936 0.680542 -0.191528 -0.662292 -0.248108 1441740936 0.680542 -0.191528 -0.662292 -0.248108 1441740936 0.670593 -0.203186 -0.665527 -0.257263 1441740936 0.670593 -0.203186 -0.665527 -0.257263 1441740936 0.670593 -0.203186 -0.665527 -0.257263 1441740936 0.670593 -0.203186 -0.665527 -0.257263 1441740936 0.670593 -0.203186 -0.665527 -0.257263 1441740936 0.670593 -0.203186 -0.665527 -0.257263 1441740936 0.667786 -0.224487 -0.658630 -0.264465 1441740936 0.667786 -0.224487 -0.658630 -0.264465 1441740936 0.667786 -0.224487 -0.658630 -0.264465 1441740936 0.667786 -0.224487 -0.658630 -0.264465 1441740936 0.667786 -0.224487 -0.658630 -0.264465 1441740936 0.667786 -0.224487 -0.658630 -0.264465 1441740936 0.667786 -0.224487 -0.658630 -0.264465 1441740936 0.676147 -0.209229 -0.654541 -0.265686 1441740936 0.676147 -0.209229 -0.654541 -0.265686 1441740936 0.676147 -0.209229 -0.654541 -0.265686 1441740937 0.676147 -0.209229 -0.654541 -0.265686 1441740937 0.680420 -0.191345 -0.658752 -0.257996 1441740937 0.680420 -0.191345 -0.658752 -0.257996 1441740937 0.680420 -0.191345 -0.658752 -0.257996 1441740937 0.680420 -0.191345 -0.658752 -0.257996 1441740937 0.680420 -0.191345 -0.658752 -0.257996 1441740937 0.680420 -0.191345 -0.658752 -0.257996 1441740937 0.683594 -0.179260 -0.659119 -0.257263 1441740937 0.683594 -0.179260 -0.659119 -0.257263 1441740937 0.683594 -0.179260 -0.659119 -0.257263 1441740937 0.683594 -0.179260 -0.659119 -0.257263 1441740937 0.683594 -0.179260 -0.659119 -0.257263 1441740937 0.683594 -0.179260 -0.659119 -0.257263 1441740937 0.683594 -0.179260 -0.659119 -0.257263 1441740937 0.685791 -0.173157 -0.658752 -0.256470 1441740937 0.685791 -0.173157 -0.658752 -0.256470 1441740937 0.685791 -0.173157 -0.658752 -0.256470 1441740937 0.685791 -0.173157 -0.658752 -0.256470 1441740937 0.685791 -0.173157 -0.658752 -0.256470 1441740937 0.681702 -0.172974 -0.663879 -0.254211 1441740937 0.681702 -0.172974 -0.663879 -0.254211 1441740937 0.681702 -0.172974 -0.663879 -0.254211 1441740937 0.681702 -0.172974 -0.663879 -0.254211 1441740937 0.681702 -0.172974 -0.663879 -0.254211 1441740937 0.675110 -0.191650 -0.668884 -0.245178 1441740937 0.675110 -0.191650 -0.668884 -0.245178 1441740937 0.675110 -0.191650 -0.668884 -0.245178 1441740937 0.675110 -0.191650 -0.668884 -0.245178 1441740937 0.675110 -0.191650 -0.668884 -0.245178 1441740937 0.675110 -0.191650 -0.668884 -0.245178 1441740937 0.668518 -0.206482 -0.674744 -0.235046 1441740937 0.668518 -0.206482 -0.674744 -0.235046 1441740937 0.668518 -0.206482 -0.674744 -0.235046 1441740937 0.668518 -0.206482 -0.674744 -0.235046 1441740937 0.668518 -0.206482 -0.674744 -0.235046 1441740937 0.668518 -0.206482 -0.674744 -0.235046 1441740937 0.667603 -0.214233 -0.677185 -0.223267 1441740937 0.667603 -0.214233 -0.677185 -0.223267 1441740937 0.667603 -0.214233 -0.677185 -0.223267 1441740937 0.667603 -0.214233 -0.677185 -0.223267 1441740937 0.667603 -0.214233 -0.677185 -0.223267 1441740937 0.667603 -0.214233 -0.677185 -0.223267 1441740937 0.667603 -0.214233 -0.677185 -0.223267 1441740937 0.673035 -0.204102 -0.679565 -0.208679 1441740937 0.673035 -0.204102 -0.679565 -0.208679 1441740937 0.673035 -0.204102 -0.679565 -0.208679 1441740937 0.673035 -0.204102 -0.679565 -0.208679 1441740937 0.673035 -0.204102 -0.679565 -0.208679 1441740937 0.673035 -0.204102 -0.679565 -0.208679 1441740937 0.674500 -0.199219 -0.682495 -0.198914 1441740937 0.674500 -0.199219 -0.682495 -0.198914 1441740937 0.674500 -0.199219 -0.682495 -0.198914 1441740937 0.674500 -0.199219 -0.682495 -0.198914 1441740937 0.674500 -0.199219 -0.682495 -0.198914 1441740937 0.674500 -0.199219 -0.682495 -0.198914 1441740937 0.672241 -0.205933 -0.680542 -0.206421 1441740937 0.672241 -0.205933 -0.680542 -0.206421 1441740937 0.672241 -0.205933 -0.680542 -0.206421 1441740937 0.672241 -0.205933 -0.680542 -0.206421 1441740937 0.672241 -0.205933 -0.680542 -0.206421 1441740937 0.672241 -0.205933 -0.680542 -0.206421 1441740937 0.666809 -0.224121 -0.674561 -0.223938 1441740937 0.666809 -0.224121 -0.674561 -0.223938 1441740937 0.666809 -0.224121 -0.674561 -0.223938 1441740937 0.666809 -0.224121 -0.674561 -0.223938 1441740937 0.666809 -0.224121 -0.674561 -0.223938 1441740937 0.666809 -0.224121 -0.674561 -0.223938 1441740937 0.659180 -0.246033 -0.668152 -0.242065 1441740937 0.659180 -0.246033 -0.668152 -0.242065 1441740937 0.659180 -0.246033 -0.668152 -0.242065 1441740937 0.659180 -0.246033 -0.668152 -0.242065 1441740937 0.659180 -0.246033 -0.668152 -0.242065 1441740937 0.659180 -0.246033 -0.668152 -0.242065 1441740937 0.649963 -0.267883 -0.663513 -0.256104 1441740937 0.649963 -0.267883 -0.663513 -0.256104 1441740937 0.649963 -0.267883 -0.663513 -0.256104 1441740937 0.649963 -0.267883 -0.663513 -0.256104 1441740937 0.649963 -0.267883 -0.663513 -0.256104 1441740937 0.649963 -0.267883 -0.663513 -0.256104 1441740937 0.645569 -0.283386 -0.658386 -0.263550 1441740937 0.645569 -0.283386 -0.658386 -0.263550 1441740937 0.645569 -0.283386 -0.658386 -0.263550 1441740937 0.645569 -0.283386 -0.658386 -0.263550 1441740937 0.645569 -0.283386 -0.658386 -0.263550 1441740937 0.655212 -0.270081 -0.653748 -0.265259 1441740937 0.655212 -0.270081 -0.653748 -0.265259 1441740937 0.655212 -0.270081 -0.653748 -0.265259 1441740937 0.655212 -0.270081 -0.653748 -0.265259 1441740937 0.661926 -0.249878 -0.658630 -0.256287 1441740937 0.661926 -0.249878 -0.658630 -0.256287 1441740937 0.661926 -0.249878 -0.658630 -0.256287 1441740937 0.661926 -0.249878 -0.658630 -0.256287 1441740937 0.661926 -0.249878 -0.658630 -0.256287 1441740937 0.661926 -0.249878 -0.658630 -0.256287 1441740937 0.670410 -0.224487 -0.661072 -0.251282 1441740937 0.670410 -0.224487 -0.661072 -0.251282 1441740937 0.670410 -0.224487 -0.661072 -0.251282 1441740937 0.670410 -0.224487 -0.661072 -0.251282 1441740937 0.670410 -0.224487 -0.661072 -0.251282 1441740937 0.670410 -0.224487 -0.661072 -0.251282 1441740937 0.670410 -0.224487 -0.661072 -0.251282 1441740937 0.676392 -0.202881 -0.664246 -0.245117 1441740937 0.676392 -0.202881 -0.664246 -0.245117 1441740937 0.676392 -0.202881 -0.664246 -0.245117 1441740938 0.676392 -0.202881 -0.664246 -0.245117 1441740938 0.676392 -0.202881 -0.664246 -0.245117 1441740938 0.676392 -0.202881 -0.664246 -0.245117 1441740938 0.679260 -0.179504 -0.668274 -0.244507 1441740938 0.679260 -0.179504 -0.668274 -0.244507 1441740938 0.679260 -0.179504 -0.668274 -0.244507 1441740938 0.679260 -0.179504 -0.668274 -0.244507 1441740938 0.679260 -0.179504 -0.668274 -0.244507 1441740938 0.671875 -0.191467 -0.666809 -0.259583 1441740938 0.671875 -0.191467 -0.666809 -0.259583 1441740938 0.671875 -0.191467 -0.666809 -0.259583 1441740938 0.671875 -0.191467 -0.666809 -0.259583 1441740938 0.671875 -0.191467 -0.666809 -0.259583 1441740938 0.671875 -0.191467 -0.666809 -0.259583 1441740938 0.671875 -0.191467 -0.666809 -0.259583 1441740938 0.657532 -0.234070 -0.662048 -0.273071 1441740938 0.657532 -0.234070 -0.662048 -0.273071 1441740938 0.657532 -0.234070 -0.662048 -0.273071 1441740938 0.657532 -0.234070 -0.662048 -0.273071 1441740938 0.668396 -0.221252 -0.654846 -0.274658 1441740938 0.668396 -0.221252 -0.654846 -0.274658 1441740938 0.668396 -0.221252 -0.654846 -0.274658 1441740938 0.668396 -0.221252 -0.654846 -0.274658 1441740938 0.668396 -0.221252 -0.654846 -0.274658 1441740938 0.668396 -0.221252 -0.654846 -0.274658 1441740938 0.673706 -0.200867 -0.659058 -0.267273 1441740938 0.673706 -0.200867 -0.659058 -0.267273 1441740938 0.673706 -0.200867 -0.659058 -0.267273 1441740938 0.673706 -0.200867 -0.659058 -0.267273 1441740938 0.673706 -0.200867 -0.659058 -0.267273 1441740938 0.673706 -0.200867 -0.659058 -0.267273 1441740938 0.680969 -0.190063 -0.654785 -0.267273 1441740938 0.680969 -0.190063 -0.654785 -0.267273 1441740938 0.680969 -0.190063 -0.654785 -0.267273 1441740938 0.680969 -0.190063 -0.654785 -0.267273 1441740938 0.680969 -0.190063 -0.654785 -0.267273 1441740938 0.680969 -0.190063 -0.654785 -0.267273 1441740938 0.685669 -0.177185 -0.652771 -0.268982 1441740938 0.685669 -0.177185 -0.652771 -0.268982 1441740938 0.685669 -0.177185 -0.652771 -0.268982 1441740938 0.685669 -0.177185 -0.652771 -0.268982 1441740938 0.685669 -0.177185 -0.652771 -0.268982 1441740938 0.685669 -0.177185 -0.652771 -0.268982 1441740938 0.682861 -0.182495 -0.656372 -0.263794 1441740938 0.682861 -0.182495 -0.656372 -0.263794 1441740938 0.682861 -0.182495 -0.656372 -0.263794 1441740938 0.682861 -0.182495 -0.656372 -0.263794 1441740938 0.676453 -0.190369 -0.664246 -0.254883 1441740938 0.676453 -0.190369 -0.664246 -0.254883 1441740938 0.676453 -0.190369 -0.664246 -0.254883 1441740938 0.676453 -0.190369 -0.664246 -0.254883 1441740938 0.669800 -0.201233 -0.667908 -0.254578 1441740938 0.669800 -0.201233 -0.667908 -0.254578 1441740938 0.669800 -0.201233 -0.667908 -0.254578 1441740938 0.669800 -0.201233 -0.667908 -0.254578 1441740938 0.669800 -0.201233 -0.667908 -0.254578 1441740938 0.669800 -0.201233 -0.667908 -0.254578 1441740938 0.663574 -0.226685 -0.666992 -0.251953 1441740938 0.663574 -0.226685 -0.666992 -0.251953 1441740938 0.663574 -0.226685 -0.666992 -0.251953 1441740938 0.663574 -0.226685 -0.666992 -0.251953 1441740938 0.663574 -0.226685 -0.666992 -0.251953 1441740938 
0.650208 -0.242004 -0.547668 -0.467773 1441740941 0.650208 -0.242004 -0.547668 -0.467773 1441740941 0.647705 -0.237732 -0.549744 -0.470947 1441740941 0.647705 -0.237732 -0.549744 -0.470947 1441740941 0.647705 -0.237732 -0.549744 -0.470947 1441740941 0.647705 -0.237732 -0.549744 -0.470947 1441740941 0.647705 -0.237732 -0.549744 -0.470947 1441740941 0.647705 -0.237732 -0.549744 -0.470947 1441740941 0.643982 -0.247009 -0.552734 -0.467773 1441740941 0.643982 -0.247009 -0.552734 -0.467773 1441740941 0.643982 -0.247009 -0.552734 -0.467773 1441740941 0.643982 -0.247009 -0.552734 -0.467773 1441740941 0.643982 -0.247009 -0.552734 -0.467773 1441740941 0.643982 -0.247009 -0.552734 -0.467773 1441740941 0.644409 -0.287231 -0.550720 -0.446106 1441740941 0.644409 -0.287231 -0.550720 -0.446106 1441740941 0.644409 -0.287231 -0.550720 -0.446106 1441740941 0.644409 -0.287231 -0.550720 -0.446106 1441740941 0.644409 -0.287231 -0.550720 -0.446106 1441740941 0.644409 -0.287231 -0.550720 -0.446106 1441740941 0.647522 -0.346680 -0.564819 -0.376221 1441740941 0.647522 -0.346680 -0.564819 -0.376221 1441740941 0.647522 -0.346680 -0.564819 -0.376221 1441740941 0.647522 -0.346680 -0.564819 -0.376221 1441740941 0.647522 -0.346680 -0.564819 -0.376221 1441740941 0.647522 -0.346680 -0.564819 -0.376221 1441740941 0.653564 -0.368896 -0.620789 -0.226746 1441740941 0.653564 -0.368896 -0.620789 -0.226746 1441740941 0.653564 -0.368896 -0.620789 -0.226746 1441740941 0.653564 -0.368896 -0.620789 -0.226746 1441740941 0.653564 -0.368896 -0.620789 -0.226746 1441740941 0.653564 -0.368896 -0.620789 -0.226746 1441740941 0.590149 -0.453125 -0.663879 -0.075317 1441740941 0.590149 -0.453125 -0.663879 -0.075317 1441740941 0.590149 -0.453125 -0.663879 -0.075317 1441740941 0.590149 -0.453125 -0.663879 -0.075317 1441740941 0.590149 -0.453125 -0.663879 -0.075317 1441740941 0.590149 -0.453125 -0.663879 -0.075317 1441740941 0.590149 -0.453125 -0.663879 -0.075317 1441740941 0.475159 -0.536377 -0.693420 0.075989 1441740941 0.475159 -0.536377 -0.693420 0.075989 1441740941 0.475159 -0.536377 -0.693420 0.075989 1441740941 0.475159 -0.536377 -0.693420 0.075989 1441740941 0.475159 -0.536377 -0.693420 0.075989 1441740941 0.475159 -0.536377 -0.693420 0.075989 1441740941 0.343262 -0.559753 -0.716187 0.236572 1441740941 0.343262 -0.559753 -0.716187 0.236572 1441740942 0.343262 -0.559753 -0.716187 0.236572 1441740942 0.343262 -0.559753 -0.716187 0.236572 1441740942 0.343262 -0.559753 -0.716187 0.236572 1441740942 0.343262 -0.559753 -0.716187 0.236572 1441740942 0.343262 -0.559753 -0.716187 0.236572 1441740942 0.277954 -0.562927 -0.703979 0.332031 1441740942 0.277954 -0.562927 -0.703979 0.332031 1441740942 0.277954 -0.562927 -0.703979 0.332031 1441740942 0.277954 -0.562927 -0.703979 0.332031 1441740942 0.277954 -0.562927 -0.703979 0.332031 1441740942 0.277954 -0.562927 -0.703979 0.332031 1441740942 0.196777 -0.630981 -0.643188 0.386658 1441740942 0.196777 -0.630981 -0.643188 0.386658 1441740942 0.196777 -0.630981 -0.643188 0.386658 1441740942 0.196777 -0.630981 -0.643188 0.386658 1441740942 0.196777 -0.630981 -0.643188 0.386658 1441740942 0.196777 -0.630981 -0.643188 0.386658 1441740942 0.140198 -0.681885 -0.615845 0.368958 1441740942 0.140198 -0.681885 -0.615845 0.368958 1441740942 0.140198 -0.681885 -0.615845 0.368958 1441740942 0.140198 -0.681885 -0.615845 0.368958 1441740942 0.140198 -0.681885 -0.615845 0.368958 1441740942 0.140198 -0.681885 -0.615845 0.368958 1441740942 0.168152 -0.672363 -0.644287 0.323425 1441740942 0.168152 -0.672363 -0.644287 0.323425 1441740942 0.168152 -0.672363 -0.644287 0.323425 1441740942 0.168152 -0.672363 -0.644287 0.323425 1441740942 0.168152 -0.672363 -0.644287 0.323425 1441740942 0.168152 -0.672363 -0.644287 0.323425 1441740942 0.241028 -0.619446 -0.683105 0.302734 1441740942 0.241028 -0.619446 -0.683105 0.302734 1441740942 0.241028 -0.619446 -0.683105 0.302734 1441740942 0.241028 -0.619446 -0.683105 0.302734 1441740942 0.241028 -0.619446 -0.683105 0.302734 1441740942 0.241028 -0.619446 -0.683105 0.302734 1441740942 0.313965 -0.570984 -0.705261 0.279419 1441740942 0.313965 -0.570984 -0.705261 0.279419 1441740942 0.373718 -0.546570 -0.733276 0.154907 1441740942 0.373718 -0.546570 -0.733276 0.154907 1441740942 0.373718 -0.546570 -0.733276 0.154907 1441740942 0.373718 -0.546570 -0.733276 0.154907 1441740942 0.373718 -0.546570 -0.733276 0.154907 1441740942 0.373718 -0.546570 -0.733276 0.154907 1441740942 0.457886 -0.493835 -0.738159 0.040527 1441740942 0.457886 -0.493835 -0.738159 0.040527 1441740942 0.457886 -0.493835 -0.738159 0.040527 1441740942 0.457886 -0.493835 -0.738159 0.040527 1441740942 0.457886 -0.493835 -0.738159 0.040527 1441740942 0.457886 -0.493835 -0.738159 0.040527 1441740942 0.550354 -0.451050 -0.688965 -0.138184 1441740942 0.550354 -0.451050 -0.688965 -0.138184 1441740942 0.550354 -0.451050 -0.688965 -0.138184 1441740942 0.550354 -0.451050 -0.688965 -0.138184 1441740942 0.550354 -0.451050 -0.688965 -0.138184 1441740942 0.550354 -0.451050 -0.688965 -0.138184 1441740942 0.615967 -0.373169 -0.648926 -0.245483 1441740942 0.615967 -0.373169 -0.648926 -0.245483 1441740942 0.615967 -0.373169 -0.648926 -0.245483 1441740942 0.615967 -0.373169 -0.648926 -0.245483 1441740942 0.655273 -0.282532 -0.603271 -0.356201 1441740942 0.655273 -0.282532 -0.603271 -0.356201 1441740942 0.655273 -0.282532 -0.603271 -0.356201 1441740942 0.655273 -0.282532 -0.603271 -0.356201 1441740942 0.655273 -0.282532 -0.603271 -0.356201 1441740942 0.674194 -0.210144 -0.544189 -0.452942 1441740942 0.674194 -0.210144 -0.544189 -0.452942 1441740942 0.674194 -0.210144 -0.544189 -0.452942 1441740942 0.674194 -0.210144 -0.544189 -0.452942 1441740942 0.674194 -0.210144 -0.544189 -0.452942 1441740942 0.674194 -0.210144 -0.544189 -0.452942 1441740942 0.674194 -0.210144 -0.544189 -0.452942 1441740942 0.676758 -0.154663 -0.497070 -0.520569 1441740942 0.676758 -0.154663 -0.497070 -0.520569 1441740942 0.676758 -0.154663 -0.497070 -0.520569 1441740942 0.676758 -0.154663 -0.497070 -0.520569 1441740942 0.676758 -0.154663 -0.497070 -0.520569 1441740942 0.676758 -0.154663 -0.497070 -0.520569 1441740942 0.669556 -0.134155 -0.457764 -0.569397 1441740942 0.669556 -0.134155 -0.457764 -0.569397 1441740942 0.669556 -0.134155 -0.457764 -0.569397 1441740942 0.669556 -0.134155 -0.457764 -0.569397 1441740942 0.669556 -0.134155 -0.457764 -0.569397 1441740942 0.669556 -0.134155 -0.457764 -0.569397 1441740942 0.669556 -0.134155 -0.457764 -0.569397 1441740942 0.665894 -0.145508 -0.424133 -0.596252 1441740942 0.665894 -0.145508 -0.424133 -0.596252 1441740942 0.665894 -0.145508 -0.424133 -0.596252 1441740942 0.665894 -0.145508 -0.424133 -0.596252 1441740942 0.665894 -0.145508 -0.424133 -0.596252 1441740942 0.665894 -0.145508 -0.424133 -0.596252 1441740942 0.670776 -0.166504 -0.423706 -0.585510 1441740942 0.670776 -0.166504 -0.423706 -0.585510 1441740942 0.670776 -0.166504 -0.423706 -0.585510 1441740942 0.670776 -0.166504 -0.423706 -0.585510 1441740942 0.670776 -0.166504 -0.423706 -0.585510 1441740942 0.670776 -0.166504 -0.423706 -0.585510 1441740942 0.683899 -0.170715 -0.491150 -0.511841 1441740942 0.683899 -0.170715 -0.491150 -0.511841 1441740942 0.683899 -0.170715 -0.491150 -0.511841 1441740942 0.683899 -0.170715 -0.491150 -0.511841 1441740942 0.683899 -0.170715 -0.491150 -0.511841 1441740942 0.681641 -0.210510 -0.593079 -0.373291 1441740942 0.681641 -0.210510 -0.593079 -0.373291 1441740942 0.681641 -0.210510 -0.593079 -0.373291 1441740943 0.681641 -0.210510 -0.593079 -0.373291 1441740943 0.681641 -0.210510 -0.593079 -0.373291 1441740943 0.681641 -0.210510 -0.593079 -0.373291 1441740943 0.681641 -0.210510 -0.593079 -0.373291 1441740943 0.647339 -0.306091 -0.666992 -0.205994 1441740943 0.647339 -0.306091 -0.666992 -0.205994 1441740943 0.647339 -0.306091 -0.666992 -0.205994 1441740943 0.647339 -0.306091 -0.666992 -0.205994 1441740943 0.647339 -0.306091 -0.666992 -0.205994 1441740943 0.647339 -0.306091 -0.666992 -0.205994 1441740943 0.518677 -0.462708 -0.718018 -0.037415 1441740943 0.518677 -0.462708 -0.718018 -0.037415 1441740943 0.518677 -0.462708 -0.718018 -0.037415 1441740943 0.518677 -0.462708 -0.718018 -0.037415 1441740943 0.518677 -0.462708 -0.718018 -0.037415 1441740943 0.518677 -0.462708 -0.718018 -0.037415 1441740943 0.360840 -0.533813 -0.743530 0.179016 1441740943 0.360840 -0.533813 -0.743530 0.179016 1441740943 0.360840 -0.533813 -0.743530 0.179016 1441740943 0.360840 -0.533813 -0.743530 0.179016 1441740943 0.360840 -0.533813 -0.743530 0.179016 1441740943 0.360840 -0.533813 -0.743530 0.179016 1441740943 0.233582 -0.532349 -0.718628 0.381714 1441740943 0.233582 -0.532349 -0.718628 0.381714 1441740943 0.233582 -0.532349 -0.718628 0.381714 1441740943 0.233582 -0.532349 -0.718628 0.381714 1441740943 0.233582 -0.532349 -0.718628 0.381714 1441740943 0.233582 -0.532349 -0.718628 0.381714 1441740943 0.203064 -0.581116 -0.639771 0.460266 1441740943 0.203064 -0.581116 -0.639771 0.460266 1441740943 0.203064 -0.581116 -0.639771 0.460266 1441740943 0.203064 -0.581116 -0.639771 0.460266 1441740943 0.203064 -0.581116 -0.639771 0.460266 1441740943 0.203064 -0.581116 -0.639771 0.460266 1441740943 0.108032 -0.632385 -0.605530 0.470947 1441740943 0.108032 -0.632385 -0.605530 0.470947 1441740943 0.108032 -0.632385 -0.605530 0.470947 1441740943 0.108032 -0.632385 -0.605530 0.470947 1441740943 0.108032 -0.632385 -0.605530 0.470947 1441740943 0.108032 -0.632385 -0.605530 0.470947 1441740943 0.083557 -0.660278 -0.631836 0.397278 1441740943 0.083557 -0.660278 -0.631836 0.397278 1441740943 0.083557 -0.660278 -0.631836 0.397278 1441740943 0.083557 -0.660278 -0.631836 0.397278 1441740943 0.083557 -0.660278 -0.631836 0.397278 1441740943 0.083557 -0.660278 -0.631836 0.397278 1441740943 0.131348 -0.646912 -0.670105 0.339478 1441740943 0.131348 -0.646912 -0.670105 0.339478 1441740943 0.131348 -0.646912 -0.670105 0.339478 1441740943 0.131348 -0.646912 -0.670105 0.339478 1441740943 0.131348 -0.646912 -0.670105 0.339478 1441740943 0.131348 -0.646912 -0.670105 0.339478 1441740943 0.219971 -0.601013 -0.701965 0.312561 1441740943 0.219971 -0.601013 -0.701965 0.312561 1441740943 0.308228 -0.547485 -0.731140 0.265991 1441740943 0.308228 -0.547485 -0.731140 0.265991 1441740943 0.308228 -0.547485 -0.731140 0.265991 1441740943 0.308228 -0.547485 -0.731140 0.265991 1441740943 0.308228 -0.547485 -0.731140 0.265991 1441740943 0.308228 -0.547485 -0.731140 0.265991 1441740943 0.308228 -0.547485 -0.731140 0.265991 1441740943 0.407898 -0.504883 -0.741821 0.168823 1441740943 0.407898 -0.504883 -0.741821 0.168823 1441740943 0.407898 -0.504883 -0.741821 0.168823 1441740943 0.407898 -0.504883 -0.741821 0.168823 1441740943 0.407898 -0.504883 -0.741821 0.168823 1441740943 0.407898 -0.504883 -0.741821 0.168823 1441740943 0.489441 -0.444275 -0.746399 0.077576 1441740943 0.489441 -0.444275 -0.746399 0.077576 1441740943 0.489441 -0.444275 -0.746399 0.077576 1441740943 0.489441 -0.444275 -0.746399 0.077576 1441740943 0.596863 -0.351257 -0.718933 -0.059631 1441740943 0.596863 -0.351257 -0.718933 -0.059631 1441740943 0.596863 -0.351257 -0.718933 -0.059631 1441740943 0.596863 -0.351257 -0.718933 -0.059631 1441740943 0.596863 -0.351257 -0.718933 -0.059631 1441740943 0.643005 -0.321228 -0.658020 -0.224487 1441740943 0.643005 -0.321228 -0.658020 -0.224487 1441740943 0.643005 -0.321228 -0.658020 -0.224487 1441740943 0.643005 -0.321228 -0.658020 -0.224487 1441740943 0.643005 -0.321228 -0.658020 -0.224487 1441740943 0.667358 -0.234436 -0.633850 -0.312988 1441740943 0.667358 -0.234436 -0.633850 -0.312988 1441740943 0.667358 -0.234436 -0.633850 -0.312988 1441740943 0.667358 -0.234436 -0.633850 -0.312988 1441740943 0.667358 -0.234436 -0.633850 -0.312988 1441740943 0.667358 -0.234436 -0.633850 -0.312988 1441740943 0.679810 -0.134766 -0.592346 -0.410889 1441740943 0.679810 -0.134766 -0.592346 -0.410889 1441740943 0.679810 -0.134766 -0.592346 -0.410889 1441740943 0.679810 -0.134766 -0.592346 -0.410889 1441740943 0.679810 -0.134766 -0.592346 -0.410889 1441740943 0.683655 -0.073303 -0.530457 -0.495850 1441740943 0.683655 -0.073303 -0.530457 -0.495850 1441740943 0.683655 -0.073303 -0.530457 -0.495850 1441740943 0.683655 -0.073303 -0.530457 -0.495850 1441740943 0.683655 -0.073303 -0.530457 -0.495850 1441740943 0.683655 -0.073303 -0.530457 -0.495850 1441740943 0.670349 -0.088806 -0.458801 -0.576477 1441740943 0.670349 -0.088806 -0.458801 -0.576477 1441740943 0.670349 -0.088806 -0.458801 -0.576477 1441740944 0.670349 -0.088806 -0.458801 -0.576477 1441740944 0.670349 -0.088806 -0.458801 -0.576477 1441740944 0.670349 -0.088806 -0.458801 -0.576477 1441740944 0.665161 -0.134766 -0.388306 -0.623413 1441740944 0.665161 -0.134766 -0.388306 -0.623413 1441740944 0.665161 -0.134766 -0.388306 -0.623413 1441740944 0.665161 -0.134766 -0.388306 -0.623413 1441740944 0.665161 -0.134766 -0.388306 -0.623413 1441740944 0.664490 -0.151611 -0.371826 -0.630249 1441740944 0.664490 -0.151611 -0.371826 -0.630249 1441740944 0.664490 -0.151611 -0.371826 -0.630249 1441740944 0.664490 -0.151611 -0.371826 -0.630249 1441740944 0.664490 -0.151611 -0.371826 -0.630249 1441740944 0.664490 -0.151611 -0.371826 -0.630249 1441740944 0.664490 -0.151611 -0.371826 -0.630249 1441740944 0.664612 -0.176758 -0.405212 -0.602417 1441740944 0.664612 -0.176758 -0.405212 -0.602417 1441740944 0.664612 -0.176758 -0.405212 -0.602417 1441740944 0.664612 -0.176758 -0.405212 -0.602417 1441740944 0.664612 -0.176758 -0.405212 -0.602417 1441740944 0.664612 -0.176758 -0.405212 -0.602417 1441740944 0.671936 -0.183105 -0.501526 -0.513306 1441740944 0.671936 -0.183105 -0.501526 -0.513306 1441740944 0.671936 -0.183105 -0.501526 -0.513306 1441740944 0.671936 -0.183105 -0.501526 -0.513306 1441740944 0.671936 -0.183105 -0.501526 -0.513306 1441740944 0.671936 -0.183105 -0.501526 -0.513306 1441740944 0.673523 -0.214233 -0.599792 -0.375122 1441740944 0.673523 -0.214233 -0.599792 -0.375122 1441740944 0.673523 -0.214233 -0.599792 -0.375122 1441740944 0.673523 -0.214233 -0.599792 -0.375122 1441740944 0.673523 -0.214233 -0.599792 -0.375122 1441740944 0.673523 -0.214233 -0.599792 -0.375122 1441740944 0.634155 -0.314514 -0.676208 -0.204224 1441740944 0.634155 -0.314514 -0.676208 -0.204224 1441740944 0.634155 -0.314514 -0.676208 -0.204224 1441740944 0.634155 -0.314514 -0.676208 -0.204224 1441740944 0.634155 -0.314514 -0.676208 -0.204224 1441740944 0.634155 -0.314514 -0.676208 -0.204224 1441740944 0.523010 -0.453064 -0.720947 -0.038330 1441740944 0.523010 -0.453064 -0.720947 -0.038330 1441740944 0.523010 -0.453064 -0.720947 -0.038330 1441740944 0.523010 -0.453064 -0.720947 -0.038330 1441740944 0.523010 -0.453064 -0.720947 -0.038330 1441740944 0.523010 -0.453064 -0.720947 -0.038330 1441740944 0.356201 -0.543762 -0.745056 0.149536 1441740944 0.356201 -0.543762 -0.745056 0.149536 1441740944 0.356201 -0.543762 -0.745056 0.149536 1441740944 0.356201 -0.543762 -0.745056 0.149536 1441740944 0.356201 -0.543762 -0.745056 0.149536 1441740944 0.356201 -0.543762 -0.745056 0.149536 1441740944 0.231323 -0.551208 -0.727844 0.336060 1441740944 0.231323 -0.551208 -0.727844 0.336060 1441740944 0.231323 -0.551208 -0.727844 0.336060 1441740944 0.231323 -0.551208 -0.727844 0.336060 1441740944 0.231323 -0.551208 -0.727844 0.336060 1441740944 0.180298 -0.575378 -0.681030 0.415527 1441740944 0.180298 -0.575378 -0.681030 0.415527 1441740944 0.180298 -0.575378 -0.681030 0.415527 1441740944 0.180298 -0.575378 -0.681030 0.415527 1441740944 0.180298 -0.575378 -0.681030 0.415527 1441740944 0.180298 -0.575378 -0.681030 0.415527 1441740944 0.054688 -0.653564 -0.595276 0.464294 1441740944 0.054688 -0.653564 -0.595276 0.464294 1441740944 0.054688 -0.653564 -0.595276 0.464294 1441740944 0.054688 -0.653564 -0.595276 0.464294 1441740944 0.054688 -0.653564 -0.595276 0.464294 1441740944 0.054688 -0.653564 -0.595276 0.464294 1441740944 0.037537 -0.701233 -0.611511 0.364563 1441740944 0.037537 -0.701233 -0.611511 0.364563 1441740944 0.037537 -0.701233 -0.611511 0.364563 1441740944 0.037537 -0.701233 -0.611511 0.364563 1441740944 0.037537 -0.701233 -0.611511 0.364563 1441740944 0.037537 -0.701233 -0.611511 0.364563 1441740944 0.122498 -0.666321 -0.649597 0.345032 1441740944 0.122498 -0.666321 -0.649597 0.345032 1441740944 0.122498 -0.666321 -0.649597 0.345032 1441740944 0.122498 -0.666321 -0.649597 0.345032 1441740944 0.122498 -0.666321 -0.649597 0.345032 1441740944 0.231445 -0.616394 -0.680542 0.321533 1441740944 0.231445 -0.616394 -0.680542 0.321533 1441740944 0.231445 -0.616394 -0.680542 0.321533 1441740944 0.231445 -0.616394 -0.680542 0.321533 1441740944 0.231445 -0.616394 -0.680542 0.321533 1441740944 0.231445 -0.616394 -0.680542 0.321533 1441740944 0.231445 -0.616394 -0.680542 0.321533 1441740944 0.328491 -0.585632 -0.699036 0.245972 1441740944 0.328491 -0.585632 -0.699036 0.245972 1441740944 0.328491 -0.585632 -0.699036 0.245972 1441740944 0.328491 -0.585632 -0.699036 0.245972 1441740944 0.328491 -0.585632 -0.699036 0.245972 1441740944 0.363708 -0.548767 -0.732971 0.171326 1441740944 0.363708 -0.548767 -0.732971 0.171326 1441740944 0.363708 -0.548767 -0.732971 0.171326 1441740944 0.363708 -0.548767 -0.732971 0.171326 1441740944 0.363708 -0.548767 -0.732971 0.171326 1441740944 0.363708 -0.548767 -0.732971 0.171326 1441740944 0.403320 -0.541870 -0.734802 0.062073 1441740944 0.403320 -0.541870 -0.734802 0.062073 1441740944 0.403320 -0.541870 -0.734802 0.062073 1441740944 0.403320 -0.541870 -0.734802 0.062073 1441740944 0.403320 -0.541870 -0.734802 0.062073 1441740944 0.403320 -0.541870 -0.734802 0.062073 1441740944 0.506531 -0.492981 -0.701294 -0.092651 1441740944 0.506531 -0.492981 -0.701294 -0.092651 1441740944 0.506531 -0.492981 -0.701294 -0.092651 1441740944 0.506531 -0.492981 -0.701294 -0.092651 1441740944 0.506531 -0.492981 -0.701294 -0.092651 1441740945 0.599731 -0.388977 -0.662598 -0.223694 1441740945 0.599731 -0.388977 -0.662598 -0.223694 1441740945 0.599731 -0.388977 -0.662598 -0.223694 1441740945 0.599731 -0.388977 -0.662598 -0.223694 1441740945 0.599731 -0.388977 -0.662598 -0.223694 1441740945 0.599731 -0.388977 -0.662598 -0.223694 1441740945 0.645264 -0.302429 -0.606934 -0.351929 1441740945 0.645264 -0.302429 -0.606934 -0.351929 1441740945 0.645264 -0.302429 -0.606934 -0.351929 1441740945 0.645264 -0.302429 -0.606934 -0.351929 1441740945 0.645264 -0.302429 -0.606934 -0.351929 1441740945 0.655212 -0.239014 -0.551941 -0.457153 1441740945 0.655212 -0.239014 -0.551941 -0.457153 1441740945 0.655212 -0.239014 -0.551941 -0.457153 1441740945 0.655212 -0.239014 -0.551941 -0.457153 1441740945 0.655212 -0.239014 -0.551941 -0.457153 1441740945 0.655212 -0.239014 -0.551941 -0.457153 1441740945 0.663086 -0.181946 -0.496277 -0.530090 1441740945 0.663086 -0.181946 -0.496277 -0.530090 1441740945 0.663086 -0.181946 -0.496277 -0.530090 1441740945 0.663086 -0.181946 -0.496277 -0.530090 1441740945 0.663086 -0.181946 -0.496277 -0.530090 1441740945 0.663086 -0.181946 -0.496277 -0.530090 1441740945 0.661255 -0.153381 -0.435791 -0.591064 1441740945 0.661255 -0.153381 -0.435791 -0.591064 1441740945 0.661255 -0.153381 -0.435791 -0.591064 1441740945 0.661255 -0.153381 -0.435791 -0.591064 1441740945 0.661255 -0.153381 -0.435791 -0.591064 1441740945 0.661255 -0.153381 -0.435791 -0.591064 1441740945 0.661255 -0.153381 -0.435791 -0.591064 1441740945 0.661133 -0.158936 -0.371399 -0.632263 1441740945 0.661133 -0.158936 -0.371399 -0.632263 1441740945 0.661133 -0.158936 -0.371399 -0.632263 1441740945 0.661133 -0.158936 -0.371399 -0.632263 1441740945 0.661133 -0.158936 -0.371399 -0.632263 1441740945 0.661133 -0.158936 -0.371399 -0.632263 1441740945 0.665710 -0.163757 -0.361511 -0.631958 1441740945 0.665710 -0.163757 -0.361511 -0.631958 1441740945 0.665710 -0.163757 -0.361511 -0.631958 1441740945 0.665710 -0.163757 -0.361511 -0.631958 1441740945 0.665710 -0.163757 -0.361511 -0.631958 1441740945 0.665710 -0.163757 -0.361511 -0.631958 1441740945 0.665710 -0.163757 -0.361511 -0.631958 1441740945 0.673706 -0.176636 -0.403931 -0.593079 1441740945 0.673706 -0.176636 -0.403931 -0.593079 1441740945 0.673706 -0.176636 -0.403931 -0.593079 1441740945 0.673706 -0.176636 -0.403931 -0.593079 1441740945 0.673706 -0.176636 -0.403931 -0.593079 1441740945 0.673706 -0.176636 -0.403931 -0.593079 1441740945 0.674988 -0.210632 -0.482422 -0.517029 1441740945 0.674988 -0.210632 -0.482422 -0.517029 1441740945 0.674988 -0.210632 -0.482422 -0.517029 1441740945 0.674988 -0.210632 -0.482422 -0.517029 1441740945 0.674988 -0.210632 -0.482422 -0.517029 1441740945 0.674988 -0.210632 -0.482422 -0.517029 1441740945 0.674988 -0.210632 -0.482422 -0.517029 1441740945 0.657532 -0.283508 -0.569519 -0.403687 1441740945 0.657532 -0.283508 -0.569519 -0.403687 1441740945 0.657532 -0.283508 -0.569519 -0.403687 1441740945 0.657532 -0.283508 -0.569519 -0.403687 1441740945 0.657532 -0.283508 -0.569519 -0.403687 1441740945 0.657532 -0.283508 -0.569519 -0.403687 1441740945 0.588745 -0.391602 -0.667542 -0.233276 1441740945 0.588745 -0.391602 -0.667542 -0.233276 1441740945 0.588745 -0.391602 -0.667542 -0.233276 1441740945 0.588745 -0.391602 -0.667542 -0.233276 1441740945 0.588745 -0.391602 -0.667542 -0.233276 1441740945 0.588745 -0.391602 -0.667542 -0.233276 1441740945 0.458313 -0.501343 -0.732727 -0.041809 1441740945 0.458313 -0.501343 -0.732727 -0.041809 1441740945 0.458313 -0.501343 -0.732727 -0.041809 1441740945 0.458313 -0.501343 -0.732727 -0.041809 1441740945 0.458313 -0.501343 -0.732727 -0.041809 1441740945 0.458313 -0.501343 -0.732727 -0.041809 1441740945 0.458313 -0.501343 -0.732727 -0.041809 1441740945 0.266235 -0.560303 -0.766846 0.164978 1441740945 0.266235 -0.560303 -0.766846 0.164978 1441740945 0.266235 -0.560303 -0.766846 0.164978 1441740945 0.266235 -0.560303 -0.766846 0.164978 1441740945 0.266235 -0.560303 -0.766846 0.164978 1441740945 0.142822 -0.560730 -0.757324 0.302856 1441740945 0.142822 -0.560730 -0.757324 0.302856 1441740945 0.142822 -0.560730 -0.757324 0.302856 1441740945 0.142822 -0.560730 -0.757324 0.302856 1441740945 0.142822 -0.560730 -0.757324 0.302856 1441740945 0.142822 -0.560730 -0.757324 0.302856 1441740945 0.142822 -0.560730 -0.757324 0.302856 1441740945 0.026917 -0.619202 -0.668762 0.410645 1441740945 0.026917 -0.619202 -0.668762 0.410645 1441740945 0.026917 -0.619202 -0.668762 0.410645 1441740945 0.026917 -0.619202 -0.668762 0.410645 1441740945 0.026917 -0.619202 -0.668762 0.410645 1441740945 0.026917 -0.619202 -0.668762 0.410645 1441740945 -0.046936 -0.620911 -0.639099 0.451538 1441740945 -0.046936 -0.620911 -0.639099 0.451538 1441740945 -0.046936 -0.620911 -0.639099 0.451538 1441740945 -0.046936 -0.620911 -0.639099 0.451538 1441740945 -0.046936 -0.620911 -0.639099 0.451538 1441740945 -0.046936 -0.620911 -0.639099 0.451538 1441740945 -0.046936 -0.620911 -0.639099 0.451538 1441740945 0.022888 -0.634338 -0.688049 0.351746 1441740945 0.022888 -0.634338 -0.688049 0.351746 1441740945 0.022888 -0.634338 -0.688049 0.351746 1441740945 0.150757 -0.613831 -0.712952 0.303711 1441740945 0.150757 -0.613831 -0.712952 0.303711 1441740945 0.150757 -0.613831 -0.712952 0.303711 1441740945 0.150757 -0.613831 -0.712952 0.303711 1441740945 0.150757 -0.613831 -0.712952 0.303711 1441740945 0.150757 -0.613831 -0.712952 0.303711 1441740946 0.150757 -0.613831 -0.712952 0.303711 1441740946 0.291992 -0.563965 -0.737732 0.229126 1441740946 0.291992 -0.563965 -0.737732 0.229126 1441740946 0.291992 -0.563965 -0.737732 0.229126 1441740946 0.291992 -0.563965 -0.737732 0.229126 1441740946 0.291992 -0.563965 -0.737732 0.229126 1441740946 0.291992 -0.563965 -0.737732 0.229126 1441740946 0.420044 -0.512634 -0.740295 0.112915 1441740946 0.420044 -0.512634 -0.740295 0.112915 1441740946 0.420044 -0.512634 -0.740295 0.112915 1441740946 0.420044 -0.512634 -0.740295 0.112915 1441740946 0.420044 -0.512634 -0.740295 0.112915 1441740946 0.504272 -0.457458 -0.732117 0.020996 1441740946 0.504272 -0.457458 -0.732117 0.020996 1441740946 0.504272 -0.457458 -0.732117 0.020996 1441740946 0.504272 -0.457458 -0.732117 0.020996 1441740946 0.504272 -0.457458 -0.732117 0.020996 1441740946 0.504272 -0.457458 -0.732117 0.020996 1441740946 0.504272 -0.457458 -0.732117 0.020996 1441740946 0.611389 -0.376648 -0.679138 -0.152283 1441740946 0.611389 -0.376648 -0.679138 -0.152283 1441740946 0.611389 -0.376648 -0.679138 -0.152283 1441740946 0.611389 -0.376648 -0.679138 -0.152283 1441740946 0.611389 -0.376648 -0.679138 -0.152283 1441740946 0.611389 -0.376648 -0.679138 -0.152283 1441740946 0.651794 -0.350159 -0.604065 -0.296143 1441740946 0.651794 -0.350159 -0.604065 -0.296143 1441740946 0.651794 -0.350159 -0.604065 -0.296143 1441740946 0.651794 -0.350159 -0.604065 -0.296143 1441740946 0.651794 -0.350159 -0.604065 -0.296143 1441740946 0.651794 -0.350159 -0.604065 -0.296143 1441740946 0.674133 -0.290344 -0.562073 -0.381287 1441740946 0.674133 -0.290344 -0.562073 -0.381287 1441740946 0.674133 -0.290344 -0.562073 -0.381287 1441740946 0.674133 -0.290344 -0.562073 -0.381287 1441740946 0.674133 -0.290344 -0.562073 -0.381287 1441740946 0.674133 -0.290344 -0.562073 -0.381287 1441740946 0.688232 -0.226929 -0.508240 -0.465393 1441740946 0.688232 -0.226929 -0.508240 -0.465393 1441740946 0.688232 -0.226929 -0.508240 -0.465393 1441740946 0.688232 -0.226929 -0.508240 -0.465393 1441740946 0.688232 -0.226929 -0.508240 -0.465393 1441740946 0.688232 -0.226929 -0.508240 -0.465393 1441740946 0.687683 -0.193787 -0.435791 -0.547363 1441740946 0.687683 -0.193787 -0.435791 -0.547363 1441740946 0.687683 -0.193787 -0.435791 -0.547363 1441740946 0.687683 -0.193787 -0.435791 -0.547363 1441740946 0.687683 -0.193787 -0.435791 -0.547363 1441740946 0.682434 -0.204102 -0.337891 -0.615173 1441740946 0.682434 -0.204102 -0.337891 -0.615173 1441740946 0.682434 -0.204102 -0.337891 -0.615173 1441740946 0.682434 -0.204102 -0.337891 -0.615173 1441740946 0.682434 -0.204102 -0.337891 -0.615173 1441740946 0.682434 -0.204102 -0.337891 -0.615173 1441740946 0.682434 -0.204102 -0.337891 -0.615173 1441740946 0.684326 -0.190247 -0.285095 -0.643616 1441740946 0.684326 -0.190247 -0.285095 -0.643616 1441740946 0.684326 -0.190247 -0.285095 -0.643616 1441740946 0.684326 -0.190247 -0.285095 -0.643616 1441740946 0.684326 -0.190247 -0.285095 -0.643616 1441740946 0.684326 -0.190247 -0.285095 -0.643616 1441740946 0.685425 -0.191345 -0.304504 -0.633179 1441740946 0.685425 -0.191345 -0.304504 -0.633179 1441740946 0.685425 -0.191345 -0.304504 -0.633179 1441740946 0.685425 -0.191345 -0.304504 -0.633179 1441740946 0.685425 -0.191345 -0.304504 -0.633179 1441740946 0.685425 -0.191345 -0.304504 -0.633179 1441740946 0.685425 -0.191345 -0.304504 -0.633179 1441740946 0.673767 -0.247925 -0.341370 -0.606750 1441740946 0.673767 -0.247925 -0.341370 -0.606750 1441740946 0.673767 -0.247925 -0.341370 -0.606750 1441740946 0.673767 -0.247925 -0.341370 -0.606750 1441740946 0.673767 -0.247925 -0.341370 -0.606750 1441740946 0.673767 -0.247925 -0.341370 -0.606750 1441740946 0.654724 -0.345215 -0.382263 -0.553284 1441740946 0.654724 -0.345215 -0.382263 -0.553284 1441740946 0.654724 -0.345215 -0.382263 -0.553284 1441740946 0.654724 -0.345215 -0.382263 -0.553284 1441740946 0.654724 -0.345215 -0.382263 -0.553284 1441740946 0.654724 -0.345215 -0.382263 -0.553284 1441740946 0.646545 -0.405029 -0.473572 -0.440125 1441740946 0.646545 -0.405029 -0.473572 -0.440125 1441740946 0.646545 -0.405029 -0.473572 -0.440125 1441740946 0.646545 -0.405029 -0.473572 -0.440125 1441740946 0.593933 -0.474182 -0.590942 -0.270752 1441740946 0.593933 -0.474182 -0.590942 -0.270752 1441740946 0.593933 -0.474182 -0.590942 -0.270752 1441740946 0.593933 -0.474182 -0.590942 -0.270752 1441740946 0.593933 -0.474182 -0.590942 -0.270752 1441740946 0.593933 -0.474182 -0.590942 -0.270752 1441740946 0.469360 -0.560791 -0.675659 -0.093750 1441740946 0.469360 -0.560791 -0.675659 -0.093750 1441740946 
0.669006 -0.251343 -0.670898 -0.198120 1441740949 0.669006 -0.251343 -0.670898 -0.198120 1441740949 0.676147 -0.248291 -0.662964 -0.204102 1441740949 0.676147 -0.248291 -0.662964 -0.204102 1441740949 0.676147 -0.248291 -0.662964 -0.204102 1441740949 0.676147 -0.248291 -0.662964 -0.204102 1441740949 0.676147 -0.248291 -0.662964 -0.204102 1441740949 0.678406 -0.251831 -0.655640 -0.215820 1441740949 0.678406 -0.251831 -0.655640 -0.215820 1441740949 0.678406 -0.251831 -0.655640 -0.215820 1441740949 0.678406 -0.251831 -0.655640 -0.215820 1441740949 0.678406 -0.251831 -0.655640 -0.215820 1441740949 0.678406 -0.251831 -0.655640 -0.215820 1441740949 0.677063 -0.256775 -0.650757 -0.228516 1441740949 0.677063 -0.256775 -0.650757 -0.228516 1441740949 0.677063 -0.256775 -0.650757 -0.228516 1441740949 0.677063 -0.256775 -0.650757 -0.228516 1441740949 0.677063 -0.256775 -0.650757 -0.228516 1441740949 0.677063 -0.256775 -0.650757 -0.228516 1441740949 0.671204 -0.264648 -0.648499 -0.242737 1441740949 0.671204 -0.264648 -0.648499 -0.242737 1441740949 0.671204 -0.264648 -0.648499 -0.242737 1441740949 0.671204 -0.264648 -0.648499 -0.242737 1441740949 0.671204 -0.264648 -0.648499 -0.242737 1441740949 0.671204 -0.264648 -0.648499 -0.242737 1441740949 0.657593 -0.285217 -0.647217 -0.259644 1441740949 0.657593 -0.285217 -0.647217 -0.259644 1441740949 0.657593 -0.285217 -0.647217 -0.259644 1441740949 0.657593 -0.285217 -0.647217 -0.259644 1441740949 0.657593 -0.285217 -0.647217 -0.259644 1441740949 0.657593 -0.285217 -0.647217 -0.259644 1441740949 0.641174 -0.312378 -0.643738 -0.277466 1441740949 0.641174 -0.312378 -0.643738 -0.277466 1441740949 0.641174 -0.312378 -0.643738 -0.277466 1441740949 0.641174 -0.312378 -0.643738 -0.277466 1441740949 0.641174 -0.312378 -0.643738 -0.277466 1441740949 0.634216 -0.323486 -0.639343 -0.290466 1441740949 0.634216 -0.323486 -0.639343 -0.290466 1441740949 0.634216 -0.323486 -0.639343 -0.290466 1441740949 0.634216 -0.323486 -0.639343 -0.290466 1441740949 0.634216 -0.323486 -0.639343 -0.290466 1441740949 0.634216 -0.323486 -0.639343 -0.290466 1441740949 0.634216 -0.323486 -0.639343 -0.290466 1441740949 0.639526 -0.309998 -0.643555 -0.284119 1441740949 0.639526 -0.309998 -0.643555 -0.284119 1441740949 0.639526 -0.309998 -0.643555 -0.284119 1441740949 0.639526 -0.309998 -0.643555 -0.284119 1441740949 0.639526 -0.309998 -0.643555 -0.284119 1441740949 0.639526 -0.309998 -0.643555 -0.284119 1441740949 0.645691 -0.295227 -0.648071 -0.275513 1441740949 0.645691 -0.295227 -0.648071 -0.275513 1441740949 0.645691 -0.295227 -0.648071 -0.275513 1441740949 0.645691 -0.295227 -0.648071 -0.275513 1441740949 0.645691 -0.295227 -0.648071 -0.275513 1441740949 0.645691 -0.295227 -0.648071 -0.275513 1441740949 0.645691 -0.295227 -0.648071 -0.275513 1441740949 0.650940 -0.294983 -0.641968 -0.277710 1441740949 0.650940 -0.294983 -0.641968 -0.277710 1441740949 0.650940 -0.294983 -0.641968 -0.277710 1441740949 0.650940 -0.294983 -0.641968 -0.277710 1441740949 0.650940 -0.294983 -0.641968 -0.277710 1441740949 0.650940 -0.294983 -0.641968 -0.277710 1441740949 0.648499 -0.305420 -0.638611 -0.279968 1441740949 0.648499 -0.305420 -0.638611 -0.279968 1441740949 0.648499 -0.305420 -0.638611 -0.279968 1441740949 0.648499 -0.305420 -0.638611 -0.279968 1441740949 0.648499 -0.305420 -0.638611 -0.279968 1441740949 0.648499 -0.305420 -0.638611 -0.279968 1441740949 0.638062 -0.322876 -0.642212 -0.276062 1441740949 0.638062 -0.322876 -0.642212 -0.276062 1441740949 0.638062 -0.322876 -0.642212 -0.276062 1441740949 0.638062 -0.322876 -0.642212 -0.276062 1441740949 0.638062 -0.322876 -0.642212 -0.276062 1441740949 0.638062 -0.322876 -0.642212 -0.276062 1441740949 0.635925 -0.336060 -0.637329 -0.276733 1441740949 0.635925 -0.336060 -0.637329 -0.276733 1441740949 0.635925 -0.336060 -0.637329 -0.276733 1441740949 0.635925 -0.336060 -0.637329 -0.276733 1441740950 0.635925 -0.336060 -0.637329 -0.276733 1441740950 0.635925 -0.336060 -0.637329 -0.276733 1441740950 0.639465 -0.338440 -0.632324 -0.276978 1441740950 0.639465 -0.338440 -0.632324 -0.276978 1441740950 0.639465 -0.338440 -0.632324 -0.276978 1441740950 0.639465 -0.338440 -0.632324 -0.276978 1441740950 0.639465 -0.338440 -0.632324 -0.276978 1441740950 0.639465 -0.338440 -0.632324 -0.276978 1441740950 0.648804 -0.323669 -0.636719 -0.262512 1441740950 0.648804 -0.323669 -0.636719 -0.262512 1441740950 0.648804 -0.323669 -0.636719 -0.262512 1441740950 0.648804 -0.323669 -0.636719 -0.262512 1441740950 0.648804 -0.323669 -0.636719 -0.262512 1441740950 0.648804 -0.323669 -0.636719 -0.262512 1441740950 0.653076 -0.311340 -0.641052 -0.256104 1441740950 0.653076 -0.311340 -0.641052 -0.256104 1441740950 0.653076 -0.311340 -0.641052 -0.256104 1441740950 0.653076 -0.311340 -0.641052 -0.256104 1441740950 0.653076 -0.311340 -0.641052 -0.256104 1441740950 0.653076 -0.311340 -0.641052 -0.256104 1441740950 0.657776 -0.301025 -0.644470 -0.247742 1441740950 0.657776 -0.301025 -0.644470 -0.247742 1441740950 0.657776 -0.301025 -0.644470 -0.247742 1441740950 0.657776 -0.301025 -0.644470 -0.247742 1441740950 0.657776 -0.301025 -0.644470 -0.247742 1441740950 0.657776 -0.301025 -0.644470 -0.247742 1441740950 0.657776 -0.301025 -0.644470 -0.247742 1441740950 0.662415 -0.285034 -0.651123 -0.236633 1441740950 0.662415 -0.285034 -0.651123 -0.236633 1441740950 0.662415 -0.285034 -0.651123 -0.236633 1441740950 0.662415 -0.285034 -0.651123 -0.236633 1441740950 0.662415 -0.285034 -0.651123 -0.236633 1441740950 0.662415 -0.285034 -0.651123 -0.236633 1441740950 0.655518 -0.287598 -0.656250 -0.238708 1441740950 0.655518 -0.287598 -0.656250 -0.238708 1441740950 0.655518 -0.287598 -0.656250 -0.238708 1441740950 0.655518 -0.287598 -0.656250 -0.238708 1441740950 0.655518 -0.287598 -0.656250 -0.238708 1441740950 0.655518 -0.287598 -0.656250 -0.238708 1441740950 0.645630 -0.300964 -0.656372 -0.248596 1441740950 0.645630 -0.300964 -0.656372 -0.248596 1441740950 0.645630 -0.300964 -0.656372 -0.248596 1441740950 0.645630 -0.300964 -0.656372 -0.248596 1441740950 0.645630 -0.300964 -0.656372 -0.248596 1441740950 0.645630 -0.300964 -0.656372 -0.248596 1441740950 0.650818 -0.300842 -0.646118 -0.261719 1441740950 0.650818 -0.300842 -0.646118 -0.261719 1441740950 0.650818 -0.300842 -0.646118 -0.261719 1441740950 0.650818 -0.300842 -0.646118 -0.261719 1441740950 0.650818 -0.300842 -0.646118 -0.261719 1441740950 0.650818 -0.300842 -0.646118 -0.261719 1441740950 0.652954 -0.296265 -0.645020 -0.264343 1441740950 0.652954 -0.296265 -0.645020 -0.264343 1441740950 0.652954 -0.296265 -0.645020 -0.264343 1441740950 0.652954 -0.296265 -0.645020 -0.264343 1441740950 0.652954 -0.296265 -0.645020 -0.264343 1441740950 0.652954 -0.296265 -0.645020 -0.264343 1441740950 0.656555 -0.287292 -0.646790 -0.260925 1441740950 0.656555 -0.287292 -0.646790 -0.260925 1441740950 0.656555 -0.287292 -0.646790 -0.260925 1441740950 0.656555 -0.287292 -0.646790 -0.260925 1441740950 0.656555 -0.287292 -0.646790 -0.260925 1441740950 0.656555 -0.287292 -0.646790 -0.260925 1441740950 0.656555 -0.287292 -0.646790 -0.260925 1441740950 0.654114 -0.283386 -0.651978 -0.258545 1441740950 0.654114 -0.283386 -0.651978 -0.258545 1441740950 0.654114 -0.283386 -0.651978 -0.258545 1441740950 0.654114 -0.283386 -0.651978 -0.258545 1441740950 0.654114 -0.283386 -0.651978 -0.258545 1441740950 0.654114 -0.283386 -0.651978 -0.258545 1441740950 0.649719 -0.288391 -0.654846 -0.256836 1441740950 0.649719 -0.288391 -0.654846 -0.256836 1441740950 0.649719 -0.288391 -0.654846 -0.256836 1441740950 0.649719 -0.288391 -0.654846 -0.256836 1441740950 0.649719 -0.288391 -0.654846 -0.256836 1441740950 0.649719 -0.288391 -0.654846 -0.256836 1441740950 0.649719 -0.288391 -0.654846 -0.256836 1441740950 0.645447 -0.292236 -0.657715 -0.255920 1441740950 0.645447 -0.292236 -0.657715 -0.255920 1441740950 0.645447 -0.292236 -0.657715 -0.255920 1441740950 0.645447 -0.292236 -0.657715 -0.255920 1441740950 0.645447 -0.292236 -0.657715 -0.255920 1441740950 0.645447 -0.292236 -0.657715 -0.255920 1441740950 0.636108 -0.305237 -0.657043 -0.265625 1441740950 0.636108 -0.305237 -0.657043 -0.265625 1441740950 0.636108 -0.305237 -0.657043 -0.265625 1441740950 0.636108 -0.305237 -0.657043 -0.265625 1441740950 0.636108 -0.305237 -0.657043 -0.265625 1441740950 0.636108 -0.305237 -0.657043 -0.265625 1441740950 0.624878 -0.319580 -0.658142 -0.272522 1441740950 0.624878 -0.319580 -0.658142 -0.272522 1441740950 0.624878 -0.319580 -0.658142 -0.272522 1441740950 0.624878 -0.319580 -0.658142 -0.272522 1441740950 0.624878 -0.319580 -0.658142 -0.272522 1441740950 0.624878 -0.319580 -0.658142 -0.272522 1441740950 0.616028 -0.323730 -0.665100 -0.270935 1441740950 0.616028 -0.323730 -0.665100 -0.270935 1441740950 0.616028 -0.323730 -0.665100 -0.270935 1441740950 0.616028 -0.323730 -0.665100 -0.270935 1441740950 0.616028 -0.323730 -0.665100 -0.270935 1441740950 0.616028 -0.323730 -0.665100 -0.270935 1441740950 0.613037 -0.322632 -0.669434 -0.268372 1441740950 0.613037 -0.322632 -0.669434 -0.268372 1441740950 0.613037 -0.322632 -0.669434 -0.268372 1441740950 0.613037 -0.322632 -0.669434 -0.268372 1441740950 0.613037 -0.322632 -0.669434 -0.268372 1441740950 0.613037 -0.322632 -0.669434 -0.268372 1441740950 0.622131 -0.304626 -0.675659 -0.252380 1441740950 0.622131 -0.304626 -0.675659 -0.252380 1441740950 0.622131 -0.304626 -0.675659 -0.252380 1441740950 0.622131 -0.304626 -0.675659 -0.252380 1441740950 0.622131 -0.304626 -0.675659 -0.252380 1441740951 0.622131 -0.304626 -0.675659 -0.252380 1441740951 0.627136 -0.292419 -0.679932 -0.242676 1441740951 0.627136 -0.292419 -0.679932 -0.242676 1441740951 0.627136 -0.292419 -0.679932 -0.242676 1441740951 0.627136 -0.292419 -0.679932 -0.242676 1441740951 0.627136 -0.292419 -0.679932 -0.242676 1441740951 0.624146 -0.296753 -0.678223 -0.250000 1441740951 0.624146 -0.296753 -0.678223 -0.250000 1441740951 0.624146 -0.296753 -0.678223 -0.250000 1441740951 0.624146 -0.296753 -0.678223 -0.250000 1441740951 0.624146 -0.296753 -0.678223 -0.250000 1441740951 0.624146 -0.296753 -0.678223 -0.250000 1441740951 0.611450 -0.322205 -0.671875 -0.266296 1441740951 0.611450 -0.322205 -0.671875 -0.266296 1441740951 0.611450 -0.322205 -0.671875 -0.266296 1441740951 0.611450 -0.322205 -0.671875 -0.266296 1441740951 0.611450 -0.322205 -0.671875 -0.266296 1441740951 0.611450 -0.322205 -0.671875 -0.266296 1441740951 0.606934 -0.339539 -0.664307 -0.274048 1441740951 0.606934 -0.339539 -0.664307 -0.274048 1441740951 0.606934 -0.339539 -0.664307 -0.274048 1441740951 0.606934 -0.339539 -0.664307 -0.274048 1441740951 0.606934 -0.339539 -0.664307 -0.274048 1441740951 0.606934 -0.339539 -0.664307 -0.274048 1441740951 0.611389 -0.330994 -0.671326 -0.256958 1441740951 0.611389 -0.330994 -0.671326 -0.256958 1441740951 0.611389 -0.330994 -0.671326 -0.256958 1441740951 0.611389 -0.330994 -0.671326 -0.256958 1441740951 0.611389 -0.330994 -0.671326 -0.256958 1441740951 0.611389 -0.330994 -0.671326 -0.256958 1441740951 0.610046 -0.332214 -0.674011 -0.251526 1441740951 0.610046 -0.332214 -0.674011 -0.251526 1441740951 0.610046 -0.332214 -0.674011 -0.251526 1441740951 0.610046 -0.332214 -0.674011 -0.251526 1441740951 0.610046 -0.332214 -0.674011 -0.251526 1441740951 0.610046 -0.332214 -0.674011 -0.251526 1441740951 0.612976 -0.327026 -0.676697 -0.243958 1441740951 0.612976 -0.327026 -0.676697 -0.243958 1441740951 0.612976 -0.327026 -0.676697 -0.243958 1441740951 0.612976 -0.327026 -0.676697 -0.243958 1441740951 0.612976 -0.327026 -0.676697 -0.243958 1441740951 0.612976 -0.327026 -0.676697 -0.243958 1441740951 0.612976 -0.327026 -0.676697 -0.243958 1441740951 0.618164 -0.312805 -0.684387 -0.227356 1441740951 0.618164 -0.312805 -0.684387 -0.227356 1441740951 0.618164 -0.312805 -0.684387 -0.227356 1441740951 0.618164 -0.312805 -0.684387 -0.227356 1441740951 0.618164 -0.312805 -0.684387 -0.227356 1441740951 0.618164 -0.312805 -0.684387 -0.227356 1441740951 0.626099 -0.295837 -0.686462 -0.221985 1441740951 0.626099 -0.295837 -0.686462 -0.221985 1441740951 0.626099 -0.295837 -0.686462 -0.221985 1441740951 0.626099 -0.295837 -0.686462 -0.221985 1441740951 0.626099 -0.295837 -0.686462 -0.221985 1441740951 0.626099 -0.295837 -0.686462 -0.221985 1441740951 0.621460 -0.301758 -0.685181 -0.230957 1441740951 0.621460 -0.301758 -0.685181 -0.230957 1441740951 0.621460 -0.301758 -0.685181 -0.230957 1441740951 0.621460 -0.301758 -0.685181 -0.230957 1441740951 0.621460 -0.301758 -0.685181 -0.230957 1441740951 0.635864 -0.282898 -0.679016 -0.233582 1441740951 0.635864 -0.282898 -0.679016 -0.233582 1441740951 0.635864 -0.282898 -0.679016 -0.233582 1441740951 0.635864 -0.282898 -0.679016 -0.233582 1441740951 0.635864 -0.282898 -0.679016 -0.233582 1441740951 0.635864 -0.282898 -0.679016 -0.233582 1441740951 0.645630 -0.264343 -0.678528 -0.229980 1441740951 0.645630 -0.264343 -0.678528 -0.229980 1441740951 0.645630 -0.264343 -0.678528 -0.229980 1441740951 0.645630 -0.264343 -0.678528 -0.229980 1441740951 0.645630 -0.264343 -0.678528 -0.229980 1441740951 0.645630 -0.264343 -0.678528 -0.229980 1441740951 0.654846 -0.247986 -0.678223 -0.222961 1441740951 0.654846 -0.247986 -0.678223 -0.222961 1441740951 0.654846 -0.247986 -0.678223 -0.222961 1441740951 0.654846 -0.247986 -0.678223 -0.222961 1441740951 0.654846 -0.247986 -0.678223 -0.222961 1441740951 0.654846 -0.247986 -0.678223 -0.222961 1441740951 0.655029 -0.234619 -0.683350 -0.221313 1441740951 0.655029 -0.234619 -0.683350 -0.221313 1441740951 0.655029 -0.234619 -0.683350 -0.221313 1441740951 0.655029 -0.234619 -0.683350 -0.221313 1441740951 0.655029 -0.234619 -0.683350 -0.221313 1441740951 0.655029 -0.234619 -0.683350 -0.221313 1441740951 0.652161 -0.240479 -0.682617 -0.225586 1441740951 0.652161 -0.240479 -0.682617 -0.225586 1441740951 0.652161 -0.240479 -0.682617 -0.225586 1441740951 0.652161 -0.240479 -0.682617 -0.225586 1441740951 0.652161 -0.240479 -0.682617 -0.225586 1441740951 0.652161 -0.240479 -0.682617 -0.225586 1441740951 0.649048 -0.250366 -0.681274 -0.227905 1441740951 0.649048 -0.250366 -0.681274 -0.227905 1441740951 0.649048 -0.250366 -0.681274 -0.227905 1441740951 0.649048 -0.250366 -0.681274 -0.227905 1441740951 0.649048 -0.250366 -0.681274 -0.227905 1441740951 0.649048 -0.250366 -0.681274 -0.227905 1441740951 0.647461 -0.259644 -0.676697 -0.235535 1441740951 0.647461 -0.259644 -0.676697 -0.235535 1441740951 0.647461 -0.259644 -0.676697 -0.235535 1441740951 0.647461 -0.259644 -0.676697 -0.235535 1441740951 0.647461 -0.259644 -0.676697 -0.235535 1441740951 0.647461 -0.259644 -0.676697 -0.235535 1441740951 0.644287 -0.269775 -0.673401 -0.242188 1441740951 0.644287 -0.269775 -0.673401 -0.242188 1441740951 0.644287 -0.269775 -0.673401 -0.242188 1441740951 0.644287 -0.269775 -0.673401 -0.242188 1441740951 0.644287 -0.269775 -0.673401 -0.242188 1441740952 0.644287 -0.269775 -0.673401 -0.242188 1441740952 0.640686 -0.278992 -0.671204 -0.247314 1441740952 0.640686 -0.278992 -0.671204 -0.247314 1441740952 0.640686 -0.278992 -0.671204 -0.247314 1441740952 0.640686 -0.278992 -0.671204 -0.247314 1441740952 0.640686 -0.278992 -0.671204 -0.247314 1441740952 0.640686 -0.278992 -0.671204 -0.247314 1441740952 0.641846 -0.279175 -0.670837 -0.245178 1441740952 0.641846 -0.279175 -0.670837 -0.245178 1441740952 0.641846 -0.279175 -0.670837 -0.245178 1441740952 0.641846 -0.279175 -0.670837 -0.245178 1441740952 0.646667 -0.274597 -0.671326 -0.236145 1441740952 0.646667 -0.274597 -0.671326 -0.236145 1441740952 0.646667 -0.274597 -0.671326 -0.236145 1441740952 0.646667 -0.274597 -0.671326 -0.236145 1441740952 0.646667 -0.274597 -0.671326 -0.236145 1441740952 0.646667 -0.274597 -0.671326 -0.236145 1441740952 0.646667 -0.274597 -0.671326 -0.236145 1441740952 0.648560 -0.270874 -0.673279 -0.229614 1441740952 0.648560 -0.270874 -0.673279 -0.229614 1441740952 0.648560 -0.270874 -0.673279 -0.229614 1441740952 0.648560 -0.270874 -0.673279 -0.229614 1441740952 0.648560 -0.270874 -0.673279 -0.229614 1441740952 0.648560 -0.270874 -0.673279 -0.229614 1441740952 0.653503 -0.263184 -0.670349 -0.233093 1441740952 0.653503 -0.263184 -0.670349 -0.233093 1441740952 0.653503 -0.263184 -0.670349 -0.233093 1441740952 0.653503 -0.263184 -0.670349 -0.233093 1441740952 0.653503 -0.263184 -0.670349 -0.233093 1441740952 0.653503 -0.263184 -0.670349 -0.233093 1441740952 0.657104 -0.266663 -0.663086 -0.239563 1441740952 0.657104 -0.266663 -0.663086 -0.239563 1441740952 0.657104 -0.266663 -0.663086 -0.239563 1441740952 0.657104 -0.266663 -0.663086 -0.239563 1441740952 0.657104 -0.266663 -0.663086 -0.239563 1441740952 0.657104 -0.266663 -0.663086 -0.239563 1441740952 0.658630 -0.271179 -0.658325 -0.243530 1441740952 0.658630 -0.271179 -0.658325 -0.243530 1441740952 0.658630 -0.271179 -0.658325 -0.243530 1441740952 0.658630 -0.271179 -0.658325 -0.243530 1441740952 0.658630 -0.271179 -0.658325 -0.243530 1441740952 0.658630 -0.271179 -0.658325 -0.243530 1441740952 0.653870 -0.279724 -0.659546 -0.243408 1441740952 0.653870 -0.279724 -0.659546 -0.243408 1441740952 0.653870 -0.279724 -0.659546 -0.243408 1441740952 0.653870 -0.279724 -0.659546 -0.243408 1441740952 0.653870 -0.279724 -0.659546 -0.243408 1441740952 0.646118 -0.288208 -0.663574 -0.243225 1441740952 0.646118 -0.288208 -0.663574 -0.243225 1441740952 0.646118 -0.288208 -0.663574 -0.243225 1441740952 0.646118 -0.288208 -0.663574 -0.243225 1441740952 0.646118 -0.288208 -0.663574 -0.243225 1441740952 0.646118 -0.288208 -0.663574 -0.243225 1441740952 0.640747 -0.297119 -0.663818 -0.246033 1441740952 0.640747 -0.297119 -0.663818 -0.246033 1441740952 0.640747 -0.297119 -0.663818 -0.246033 1441740952 0.640747 -0.297119 -0.663818 -0.246033 1441740952 0.640747 -0.297119 -0.663818 -0.246033 1441740952 0.640747 -0.297119 -0.663818 -0.246033 1441740952 0.640747 -0.297119 -0.663818 -0.246033 1441740952 0.642456 -0.295166 -0.665771 -0.238525 1441740952 0.642456 -0.295166 -0.665771 -0.238525 1441740952 0.642456 -0.295166 -0.665771 -0.238525 1441740952 0.642456 -0.295166 -0.665771 -0.238525 1441740952 0.642456 -0.295166 -0.665771 -0.238525 1441740952 0.642395 -0.289917 -0.669922 -0.233521 1441740952 0.642395 -0.289917 -0.669922 -0.233521 1441740952 0.642395 -0.289917 -0.669922 -0.233521 1441740952 0.642395 -0.289917 -0.669922 -0.233521 1441740952 0.642395 -0.289917 -0.669922 -0.233521 1441740952 0.642395 -0.289917 -0.669922 -0.233521 1441740952 0.642395 -0.289917 -0.669922 -0.233521 1441740952 0.643311 -0.285767 -0.669800 -0.236328 1441740952 0.643311 -0.285767 -0.669800 -0.236328 1441740952 0.643311 -0.285767 -0.669800 -0.236328 1441740952 0.643311 -0.285767 -0.669800 -0.236328 1441740952 0.643311 -0.285767 -0.669800 -0.236328 1441740952 0.647705 -0.277771 -0.667969 -0.239075 1441740952 0.647705 -0.277771 -0.667969 -0.239075 1441740952 0.647705 -0.277771 -0.667969 -0.239075 1441740952 0.647705 -0.277771 -0.667969 -0.239075 1441740952 0.647705 -0.277771 -0.667969 -0.239075 1441740952 0.647705 -0.277771 -0.667969 -0.239075 1441740952 0.651855 -0.271973 -0.664612 -0.243652 1441740952 0.651855 -0.271973 -0.664612 -0.243652 1441740952 0.651855 -0.271973 -0.664612 -0.243652 1441740952 0.651855 -0.271973 -0.664612 -0.243652 1441740952 0.651855 -0.271973 -0.664612 -0.243652 1441740952 0.651855 -0.271973 -0.664612 -0.243652 1441740952 0.651855 -0.271973 -0.664612 -0.243652 1441740952 0.657043 -0.264160 -0.663879 -0.240479 1441740952 0.657043 -0.264160 -0.663879 -0.240479 1441740952 0.657043 -0.264160 -0.663879 -0.240479 1441740952 0.657043 -0.264160 -0.663879 -0.240479 1441740952 0.657043 -0.264160 -0.663879 -0.240479 1441740952 0.657043 -0.264160 -0.663879 -0.240479 1441740952 0.657043 -0.260315 -0.666748 -0.236572 1441740952 0.657043 -0.260315 -0.666748 -0.236572 1441740952 0.657043 -0.260315 -0.666748 -0.236572 1441740952 0.657043 -0.260315 -0.666748 -0.236572 1441740952 0.657043 -0.260315 -0.666748 -0.236572 1441740952 0.657043 -0.260315 -0.666748 -0.236572 1441740952 0.657043 -0.260315 -0.666748 -0.236572 1441740952 0.657532 -0.256226 -0.669373 -0.232361 1441740952 0.657532 -0.256226 -0.669373 -0.232361 1441740952 0.657532 -0.256226 -0.669373 -0.232361 1441740952 0.657532 -0.256226 -0.669373 -0.232361 1441740952 0.657532 -0.256226 -0.669373 -0.232361 1441740952 0.657532 -0.256226 -0.669373 -0.232361 1441740952 0.657654 -0.255310 -0.668396 -0.235718 1441740953 0.657654 -0.255310 -0.668396 -0.235718 1441740953 0.657654 -0.255310 -0.668396 -0.235718 1441740953 0.657654 -0.255310 -0.668396 -0.235718 1441740953 0.657654 -0.255310 -0.668396 -0.235718 1441740953 0.656494 -0.258789 -0.667053 -0.238892 1441740953 0.656494 -0.258789 -0.667053 -0.238892 1441740953 0.656494 -0.258789 -0.667053 -0.238892 1441740953 0.656494 -0.258789 -0.667053 -0.238892 1441740953 0.656494 -0.258789 -0.667053 -0.238892 1441740953 0.656494 -0.258789 -0.667053 -0.238892 1441740953 0.656494 -0.258789 -0.667053 -0.238892 1441740953 0.654236 -0.265808 -0.665466 -0.241882 1441740953 0.654236 -0.265808 -0.665466 -0.241882 1441740953 0.654236 -0.265808 -0.665466 -0.241882 1441740953 0.654236 -0.265808 -0.665466 -0.241882 1441740953 0.654236 -0.265808 -0.665466 -0.241882 1441740953 0.654236 -0.265808 -0.665466 -0.241882 1441740953 0.655701 -0.267456 -0.664063 -0.239807 1441740953 0.655701 -0.267456 -0.664063 -0.239807 1441740953 0.655701 -0.267456 -0.664063 -0.239807 1441740953 0.655701 -0.267456 -0.664063 -0.239807 1441740953 0.655701 -0.267456 -0.664063 -0.239807 1441740953 0.655701 -0.267456 -0.664063 -0.239807 1441740953 0.663269 -0.254517 -0.666138 -0.227112 1441740953 0.663269 -0.254517 -0.666138 -0.227112 1441740953 0.663269 -0.254517 -0.666138 -0.227112 1441740953 0.663269 -0.254517 -0.666138 -0.227112 1441740953 0.663269 -0.254517 -0.666138 -0.227112 1441740953 0.663269 -0.254517 -0.666138 -0.227112 1441740953 0.671448 -0.240173 -0.667664 -0.213867 1441740953 0.671448 -0.240173 -0.667664 -0.213867 1441740953 0.671448 -0.240173 -0.667664 -0.213867 1441740953 0.671448 -0.240173 -0.667664 -0.213867 1441740953 0.671448 -0.240173 -0.667664 -0.213867 1441740953 0.676331 -0.231873 -0.667786 -0.207031 1441740953 0.676331 -0.231873 -0.667786 -0.207031 1441740953 0.676331 -0.231873 -0.667786 -0.207031 1441740953 0.676331 -0.231873 -0.667786 -0.207031 1441740953 0.676331 -0.231873 -0.667786 -0.207031 1441740953 0.676331 -0.231873 -0.667786 -0.207031 1441740953 0.680054 -0.229126 -0.662903 -0.213440 1441740953 0.680054 -0.229126 -0.662903 -0.213440 1441740953 0.680054 -0.229126 -0.662903 -0.213440 1441740953 0.680054 -0.229126 -0.662903 -0.213440 1441740953 0.680054 -0.229126 -0.662903 -0.213440 1441740953 0.680054 -0.229126 -0.662903 -0.213440 1441740953 0.680054 -0.229126 -0.662903 -0.213440 1441740953 0.670959 -0.248291 -0.662598 -0.221680 1441740953 0.670959 -0.248291 -0.662598 -0.221680 1441740953 0.670959 -0.248291 -0.662598 -0.221680 1441740953 0.670959 -0.248291 -0.662598 -0.221680 1441740953 0.670959 -0.248291 -0.662598 -0.221680 1441740953 0.670959 -0.248291 -0.662598 -0.221680 1441740953 0.656860 -0.277954 -0.663452 -0.226135 1441740953 0.656860 -0.277954 -0.663452 -0.226135 1441740953 0.656860 -0.277954 -0.663452 -0.226135 1441740953 0.656860 -0.277954 -0.663452 -0.226135 1441740953 0.656860 -0.277954 -0.663452 -0.226135 1441740953 0.656860 -0.277954 -0.663452 -0.226135 1441740953 0.657471 -0.279541 -0.664368 -0.219727 1441740953 0.657471 -0.279541 -0.664368 -0.219727 1441740953 0.657471 -0.279541 -0.664368 -0.219727 1441740953 0.657471 -0.279541 -0.664368 -0.219727 1441740953 0.657471 -0.279541 -0.664368 -0.219727 1441740953 0.657471 -0.279541 -0.664368 -0.219727 1441740953 0.657471 -0.279541 -0.664368 -0.219727 1441740953 0.651001 -0.286499 -0.668701 -0.216736 1441740953 0.651001 -0.286499 -0.668701 -0.216736 1441740953 0.651001 -0.286499 -0.668701 -0.216736 1441740953 0.651001 -0.286499 -0.668701 -0.216736 1441740953 0.651001 -0.286499 -0.668701 -0.216736 1441740953 0.651001 -0.286499 -0.668701 -0.216736 1441740953 0.648560 -0.293396 -0.667175 -0.219604 1441740953 0.648560 -0.293396 -0.667175 -0.219604 1441740953 0.648560 -0.293396 -0.667175 -0.219604 1441740953 0.648560 -0.293396 -0.667175 -0.219604 1441740953 0.648560 -0.293396 -0.667175 -0.219604 1441740953 0.648560 -0.293396 -0.667175 -0.219604 1441740953 0.648560 -0.293396 -0.667175 -0.219604 1441740953 0.654358 -0.281189 -0.670166 -0.208801 1441740953 0.654358 -0.281189 -0.670166 -0.208801 1441740953 0.654358 -0.281189 -0.670166 -0.208801 1441740953 0.654358 -0.281189 -0.670166 -0.208801 1441740953 0.654358 -0.281189 -0.670166 -0.208801 1441740953 0.659180 -0.264587 -0.674683 -0.200684 1441740953 0.659180 -0.264587 -0.674683 -0.200684 1441740953 0.659180 -0.264587 -0.674683 -0.200684 1441740953 0.659180 -0.264587 -0.674683 -0.200684 1441740953 0.659180 -0.264587 -0.674683 -0.200684 1441740953 0.659180 -0.264587 -0.674683 -0.200684 1441740953 0.659180 -0.264587 -0.674683 -0.200684 1441740953 0.655945 -0.265930 -0.674744 -0.209106 1441740953 0.655945 -0.265930 -0.674744 -0.209106 1441740953 0.655945 -0.265930 -0.674744 -0.209106 1441740953 0.655945 -0.265930 -0.674744 -0.209106 1441740953 0.655945 -0.265930 -0.674744 -0.209106 1441740953 0.655945 -0.265930 -0.674744 -0.209106 1441740953 0.660767 -0.257507 -0.672546 -0.211670 1441740953 0.660767 -0.257507 -0.672546 -0.211670 1441740953 0.660767 -0.257507 -0.672546 -0.211670 1441740953 0.660767 -0.257507 -0.672546 -0.211670 1441740953 0.660767 -0.257507 -0.672546 -0.211670 1441740953 0.665649 -0.247498 -0.671326 -0.212036 1441740953 0.665649 -0.247498 -0.671326 -0.212036 1441740953 0.665649 -0.247498 -0.671326 -0.212036 1441740953 0.665649 -0.247498 -0.671326 -0.212036 1441740953 0.665649 -0.247498 -0.671326 -0.212036 1441740953 0.665649 -0.247498 -0.671326 -0.212036 1441740953 0.667725 -0.253723 -0.665649 -0.216248 1441740953 0.667725 -0.253723 -0.665649 -0.216248 1441740954 0.667725 -0.253723 -0.665649 -0.216248 1441740954 0.667725 -0.253723 -0.665649 -0.216248 1441740954 0.667725 -0.253723 -0.665649 -0.216248 1441740954 0.667725 -0.253723 -0.665649 -0.216248 1441740954 0.670959 -0.249023 -0.666260 -0.209595 1441740954 0.670959 -0.249023 -0.666260 -0.209595 1441740954 0.670959 -0.249023 -0.666260 -0.209595 1441740954 0.670959 -0.249023 -0.666260 -0.209595 1441740954 0.670959 -0.249023 -0.666260 -0.209595 1441740954 0.670959 -0.249023 -0.666260 -0.209595 1441740954 0.670959 -0.249023 -0.666260 -0.209595 1441740954 0.670593 -0.241272 -0.671448 -0.203308 1441740954 0.670593 -0.241272 -0.671448 -0.203308 1441740954 0.670593 -0.241272 -0.671448 -0.203308 1441740954 0.670593 -0.241272 -0.671448 -0.203308 1441740954 0.670593 -0.241272 -0.671448 -0.203308 1441740954 0.670593 -0.241272 -0.671448 -0.203308 1441740954 0.666077 -0.238770 -0.677185 -0.201904 1441740954 0.666077 -0.238770 -0.677185 -0.201904 1441740954 0.666077 -0.238770 -0.677185 -0.201904 1441740954 0.666077 -0.238770 -0.677185 -0.201904 1441740954 0.666077 -0.238770 -0.677185 -0.201904 1441740954 0.666077 -0.238770 -0.677185 -0.201904 1441740954 0.666077 -0.238770 -0.677185 -0.201904 1441740954 0.660706 -0.246216 -0.677734 -0.208740 1441740954 0.660706 -0.246216 -0.677734 -0.208740 1441740954 0.660706 -0.246216 -0.677734 -0.208740 1441740954 0.660706 -0.246216 -0.677734 -0.208740 1441740954 0.660706 -0.246216 -0.677734 -0.208740 1441740954 0.660706 -0.246216 -0.677734 -0.208740 1441740954 0.652527 -0.264404 -0.675232 -0.219788 1441740954 0.652527 -0.264404 -0.675232 -0.219788 1441740954 0.652527 -0.264404 -0.675232 -0.219788 1441740954 0.652527 -0.264404 -0.675232 -0.219788 1441740954 0.652527 -0.264404 -0.675232 -0.219788 1441740954 0.652527 -0.264404 -0.675232 -0.219788 1441740954 0.648315 -0.278992 -0.670776 -0.227844 1441740954 0.648315 -0.278992 -0.670776 -0.227844 1441740954 0.648315 -0.278992 -0.670776 -0.227844 1441740954 0.648315 -0.278992 -0.670776 -0.227844 1441740954 0.648315 -0.278992 -0.670776 -0.227844 1441740954 0.648315 -0.278992 -0.670776 -0.227844 1441740954 0.647583 -0.286072 -0.666870 -0.232605 1441740954 0.647583 -0.286072 -0.666870 -0.232605 1441740954 0.647583 -0.286072 -0.666870 -0.232605 1441740954 0.647583 -0.286072 -0.666870 -0.232605 1441740954 0.647583 -0.286072 -0.666870 -0.232605 1441740954 0.647583 -0.286072 -0.666870 -0.232605 1441740954 0.647583 -0.286072 -0.666870 -0.232605 1441740954 0.646912 -0.290344 -0.664307 -0.236450 1441740954 0.646912 -0.290344 -0.664307 -0.236450 1441740954 0.646912 -0.290344 -0.664307 -0.236450 1441740954 0.646912 -0.290344 -0.664307 -0.236450 1441740954 0.646912 -0.290344 -0.664307 -0.236450 1441740954 
0.713257 -0.262085 -0.543945 -0.356018 1441740956 0.713257 -0.262085 -0.543945 -0.356018 1441740956 0.713257 -0.262085 -0.543945 -0.356018 1441740956 0.713257 -0.262085 -0.543945 -0.356018 1441740956 0.713257 -0.262085 -0.543945 -0.356018 1441740956 0.713257 -0.262085 -0.543945 -0.356018 1441740956 0.713257 -0.262085 -0.543945 -0.356018 1441740956 0.723694 -0.248474 -0.509827 -0.393250 1441740956 0.723694 -0.248474 -0.509827 -0.393250 1441740956 0.723694 -0.248474 -0.509827 -0.393250 1441740956 0.723694 -0.248474 -0.509827 -0.393250 1441740956 0.723694 -0.248474 -0.509827 -0.393250 1441740956 0.723694 -0.248474 -0.509827 -0.393250 1441740956 0.731079 -0.233826 -0.479370 -0.425537 1441740956 0.731079 -0.233826 -0.479370 -0.425537 1441740956 0.731079 -0.233826 -0.479370 -0.425537 1441740956 0.731079 -0.233826 -0.479370 -0.425537 1441740956 0.731079 -0.233826 -0.479370 -0.425537 1441740956 0.732971 -0.227478 -0.451477 -0.455200 1441740956 0.732971 -0.227478 -0.451477 -0.455200 1441740956 0.732971 -0.227478 -0.451477 -0.455200 1441740956 0.732971 -0.227478 -0.451477 -0.455200 1441740956 0.732971 -0.227478 -0.451477 -0.455200 1441740956 0.732971 -0.227478 -0.451477 -0.455200 1441740956 0.732971 -0.227478 -0.451477 -0.455200 1441740956 0.732788 -0.226440 -0.427734 -0.478333 1441740956 0.732788 -0.226440 -0.427734 -0.478333 1441740956 0.732788 -0.226440 -0.427734 -0.478333 1441740956 0.732788 -0.226440 -0.427734 -0.478333 1441740956 0.732788 -0.226440 -0.427734 -0.478333 1441740956 0.732788 -0.226440 -0.427734 -0.478333 1441740956 0.730164 -0.230591 -0.413818 -0.492432 1441740956 0.730164 -0.230591 -0.413818 -0.492432 1441740956 0.730164 -0.230591 -0.413818 -0.492432 1441740956 0.730164 -0.230591 -0.413818 -0.492432 1441740956 0.730164 -0.230591 -0.413818 -0.492432 1441740956 0.730164 -0.230591 -0.413818 -0.492432 1441740956 0.727600 -0.236389 -0.411743 -0.495178 1441740956 0.727600 -0.236389 -0.411743 -0.495178 1441740956 0.727600 -0.236389 -0.411743 -0.495178 1441740956 0.727600 -0.236389 -0.411743 -0.495178 1441740956 0.727600 -0.236389 -0.411743 -0.495178 1441740957 0.727600 -0.236389 -0.411743 -0.495178 1441740957 0.727600 -0.236389 -0.411743 -0.495178 1441740957 0.720215 -0.253723 -0.419861 -0.490601 1441740957 0.720215 -0.253723 -0.419861 -0.490601 1441740957 0.720215 -0.253723 -0.419861 -0.490601 1441740957 0.720215 -0.253723 -0.419861 -0.490601 1441740957 0.720215 -0.253723 -0.419861 -0.490601 1441740957 0.720215 -0.253723 -0.419861 -0.490601 1441740957 0.709167 -0.291626 -0.424561 -0.481506 1441740957 0.709167 -0.291626 -0.424561 -0.481506 1441740957 0.709167 -0.291626 -0.424561 -0.481506 1441740957 0.709167 -0.291626 -0.424561 -0.481506 1441740957 0.697571 -0.342896 -0.425049 -0.463867 1441740957 0.697571 -0.342896 -0.425049 -0.463867 1441740957 0.697571 -0.342896 -0.425049 -0.463867 1441740957 0.697571 -0.342896 -0.425049 -0.463867 1441740957 0.695618 -0.376770 -0.478699 -0.380798 1441740957 0.695618 -0.376770 -0.478699 -0.380798 1441740957 0.695618 -0.376770 -0.478699 -0.380798 1441740957 0.695618 -0.376770 -0.478699 -0.380798 1441740957 0.695618 -0.376770 -0.478699 -0.380798 1441740957 0.695618 -0.376770 -0.478699 -0.380798 1441740957 0.667297 -0.419373 -0.579224 -0.208252 1441740957 0.667297 -0.419373 -0.579224 -0.208252 1441740957 0.667297 -0.419373 -0.579224 -0.208252 1441740957 0.667297 -0.419373 -0.579224 -0.208252 1441740957 0.667297 -0.419373 -0.579224 -0.208252 1441740957 0.562866 -0.513245 -0.647888 -0.009644 1441740957 0.562866 -0.513245 -0.647888 -0.009644 1441740957 0.562866 -0.513245 -0.647888 -0.009644 1441740957 0.562866 -0.513245 -0.647888 -0.009644 1441740957 0.562866 -0.513245 -0.647888 -0.009644 1441740957 0.562866 -0.513245 -0.647888 -0.009644 1441740957 0.412292 -0.558289 -0.685974 0.218628 1441740957 0.412292 -0.558289 -0.685974 0.218628 1441740957 0.412292 -0.558289 -0.685974 0.218628 1441740957 0.412292 -0.558289 -0.685974 0.218628 1441740957 0.412292 -0.558289 -0.685974 0.218628 1441740957 0.412292 -0.558289 -0.685974 0.218628 1441740957 0.235168 -0.539246 -0.702515 0.400513 1441740957 0.235168 -0.539246 -0.702515 0.400513 1441740957 0.235168 -0.539246 -0.702515 0.400513 1441740957 0.235168 -0.539246 -0.702515 0.400513 1441740957 0.235168 -0.539246 -0.702515 0.400513 1441740957 0.235168 -0.539246 -0.702515 0.400513 1441740957 0.235168 -0.539246 -0.702515 0.400513 1441740957 0.060547 -0.640015 -0.615051 0.456665 1441740957 0.060547 -0.640015 -0.615051 0.456665 1441740957 0.060547 -0.640015 -0.615051 0.456665 1441740957 0.060547 -0.640015 -0.615051 0.456665 1441740957 0.060547 -0.640015 -0.615051 0.456665 1441740957 0.060547 -0.640015 -0.615051 0.456665 1441740957 -0.132874 -0.660156 -0.593506 0.440918 1441740957 -0.132874 -0.660156 -0.593506 0.440918 1441740957 -0.132874 -0.660156 -0.593506 0.440918 1441740957 -0.132874 -0.660156 -0.593506 0.440918 1441740957 -0.132874 -0.660156 -0.593506 0.440918 1441740957 -0.132874 -0.660156 -0.593506 0.440918 1441740957 -0.014343 -0.684082 -0.632751 0.362671 1441740957 -0.014343 -0.684082 -0.632751 0.362671 1441740957 -0.014343 -0.684082 -0.632751 0.362671 1441740957 -0.014343 -0.684082 -0.632751 0.362671 1441740957 -0.014343 -0.684082 -0.632751 0.362671 1441740957 -0.014343 -0.684082 -0.632751 0.362671 1441740957 0.158875 -0.661560 -0.669617 0.297974 1441740957 0.158875 -0.661560 -0.669617 0.297974 1441740957 0.158875 -0.661560 -0.669617 0.297974 1441740957 0.158875 -0.661560 -0.669617 0.297974 1441740957 0.158875 -0.661560 -0.669617 0.297974 1441740957 0.158875 -0.661560 -0.669617 0.297974 1441740957 0.329773 -0.600525 -0.684692 0.248657 1441740957 0.329773 -0.600525 -0.684692 0.248657 1441740957 0.329773 -0.600525 -0.684692 0.248657 1441740957 0.329773 -0.600525 -0.684692 0.248657 1441740957 0.329773 -0.600525 -0.684692 0.248657 1441740957 0.329773 -0.600525 -0.684692 0.248657 1441740957 0.447388 -0.532410 -0.696960 0.175110 1441740957 0.447388 -0.532410 -0.696960 0.175110 1441740957 0.447388 -0.532410 -0.696960 0.175110 1441740957 0.447388 -0.532410 -0.696960 0.175110 1441740957 0.447388 -0.532410 -0.696960 0.175110 1441740957 0.447388 -0.532410 -0.696960 0.175110 1441740957 0.483398 -0.496948 -0.713989 0.098389 1441740957 0.483398 -0.496948 -0.713989 0.098389 1441740957 0.483398 -0.496948 -0.713989 0.098389 1441740957 0.483398 -0.496948 -0.713989 0.098389 1441740957 0.483398 -0.496948 -0.713989 0.098389 1441740957 0.483398 -0.496948 -0.713989 0.098389 1441740957 0.586670 -0.444458 -0.671692 -0.084045 1441740957 0.586670 -0.444458 -0.671692 -0.084045 1441740957 0.586670 -0.444458 -0.671692 -0.084045 1441740957 0.586670 -0.444458 -0.671692 -0.084045 1441740957 0.586670 -0.444458 -0.671692 -0.084045 1441740957 0.586670 -0.444458 -0.671692 -0.084045 1441740957 0.648621 -0.375000 -0.619751 -0.233643 1441740957 0.648621 -0.375000 -0.619751 -0.233643 1441740957 0.648621 -0.375000 -0.619751 -0.233643 1441740957 0.648621 -0.375000 -0.619751 -0.233643 1441740957 0.648621 -0.375000 -0.619751 -0.233643 1441740957 0.648621 -0.375000 -0.619751 -0.233643 1441740957 0.689758 -0.299500 -0.562256 -0.344055 1441740957 0.689758 -0.299500 -0.562256 -0.344055 1441740957 0.689758 -0.299500 -0.562256 -0.344055 1441740957 0.689758 -0.299500 -0.562256 -0.344055 1441740957 0.689758 -0.299500 -0.562256 -0.344055 1441740957 0.689758 -0.299500 -0.562256 -0.344055 1441740958 0.689758 -0.299500 -0.562256 -0.344055 1441740958 0.707092 -0.219849 -0.521118 -0.424438 1441740958 0.707092 -0.219849 -0.521118 -0.424438 1441740958 0.707092 -0.219849 -0.521118 -0.424438 1441740958 0.707092 -0.219849 -0.521118 -0.424438 1441740958 0.707092 -0.219849 -0.521118 -0.424438 1441740958 0.710999 -0.177795 -0.472229 -0.489746 1441740958 0.710999 -0.177795 -0.472229 -0.489746 1441740958 0.710999 -0.177795 -0.472229 -0.489746 1441740958 0.710999 -0.177795 -0.472229 -0.489746 1441740958 0.710999 -0.177795 -0.472229 -0.489746 1441740958 0.710999 -0.177795 -0.472229 -0.489746 1441740958 0.710571 -0.181580 -0.410767 -0.541687 1441740958 0.710571 -0.181580 -0.410767 -0.541687 1441740958 0.710571 -0.181580 -0.410767 -0.541687 1441740958 0.710571 -0.181580 -0.410767 -0.541687 1441740958 0.710571 -0.181580 -0.410767 -0.541687 1441740958 0.710571 -0.181580 -0.410767 -0.541687 1441740958 0.712708 -0.198181 -0.367676 -0.563538 1441740958 0.712708 -0.198181 -0.367676 -0.563538 1441740958 0.712708 -0.198181 -0.367676 -0.563538 1441740958 0.712708 -0.198181 -0.367676 -0.563538 1441740958 0.712708 -0.198181 -0.367676 -0.563538 1441740958 0.712708 -0.198181 -0.367676 -0.563538 1441740958 0.712708 -0.198181 -0.367676 -0.563538 1441740958 0.719238 -0.210449 -0.386230 -0.537842 1441740958 0.719238 -0.210449 -0.386230 -0.537842 1441740958 0.719238 -0.210449 -0.386230 -0.537842 1441740958 0.719238 -0.210449 -0.386230 -0.537842 1441740958 0.719238 -0.210449 -0.386230 -0.537842 1441740958 0.719238 -0.210449 -0.386230 -0.537842 1441740958 0.725098 -0.238708 -0.445129 -0.468140 1441740958 0.725098 -0.238708 -0.445129 -0.468140 1441740958 0.725098 -0.238708 -0.445129 -0.468140 1441740958 0.725098 -0.238708 -0.445129 -0.468140 1441740958 0.725098 -0.238708 -0.445129 -0.468140 1441740958 0.725098 -0.238708 -0.445129 -0.468140 1441740958 0.739746 -0.233643 -0.546631 -0.315308 1441740958 0.739746 -0.233643 -0.546631 -0.315308 1441740958 0.739746 -0.233643 -0.546631 -0.315308 1441740958 0.739746 -0.233643 -0.546631 -0.315308 1441740958 0.739746 -0.233643 -0.546631 -0.315308 1441740958 0.716370 -0.285095 -0.621948 -0.136780 1441740958 0.716370 -0.285095 -0.621948 -0.136780 1441740958 0.716370 -0.285095 -0.621948 -0.136780 1441740958 0.716370 -0.285095 -0.621948 -0.136780 1441740958 0.716370 -0.285095 -0.621948 -0.136780 1441740958 0.716370 -0.285095 -0.621948 -0.136780 1441740958 0.612122 -0.420044 -0.669617 0.021973 1441740958 0.612122 -0.420044 -0.669617 0.021973 1441740958 0.612122 -0.420044 -0.669617 0.021973 1441740958 0.612122 -0.420044 -0.669617 0.021973 1441740958 0.612122 -0.420044 -0.669617 0.021973 1441740958 0.612122 -0.420044 -0.669617 0.021973 1441740958 0.401978 -0.523499 -0.720947 0.211304 1441740958 0.401978 -0.523499 -0.720947 0.211304 1441740958 0.401978 -0.523499 -0.720947 0.211304 1441740958 0.238831 -0.539063 -0.705383 0.393433 1441740958 0.238831 -0.539063 -0.705383 0.393433 1441740958 0.238831 -0.539063 -0.705383 0.393433 1441740958 0.238831 -0.539063 -0.705383 0.393433 1441740958 0.238831 -0.539063 -0.705383 0.393433 1441740958 0.142212 -0.578491 -0.637939 0.488037 1441740958 0.142212 -0.578491 -0.637939 0.488037 1441740958 0.142212 -0.578491 -0.637939 0.488037 1441740958 0.142212 -0.578491 -0.637939 0.488037 1441740958 -0.099487 -0.644104 -0.588013 0.479004 1441740958 -0.099487 -0.644104 -0.588013 0.479004 1441740958 -0.099487 -0.644104 -0.588013 0.479004 1441740958 -0.099487 -0.644104 -0.588013 0.479004 1441740958 -0.099487 -0.644104 -0.588013 0.479004 1441740958 -0.099487 -0.644104 -0.588013 0.479004 1441740958 -0.045410 -0.665771 -0.604919 0.434509 1441740958 -0.045410 -0.665771 -0.604919 0.434509 1441740958 -0.045410 -0.665771 -0.604919 0.434509 1441740958 -0.045410 -0.665771 -0.604919 0.434509 1441740958 -0.045410 -0.665771 -0.604919 0.434509 1441740958 -0.045410 -0.665771 -0.604919 0.434509 1441740958 0.213135 -0.660461 -0.654419 0.300171 1441740958 0.213135 -0.660461 -0.654419 0.300171 1441740958 0.213135 -0.660461 -0.654419 0.300171 1441740958 0.213135 -0.660461 -0.654419 0.300171 1441740958 0.213135 -0.660461 -0.654419 0.300171 1441740958 0.213135 -0.660461 -0.654419 0.300171 1441740958 0.451111 -0.611694 -0.621704 0.189331 1441740958 0.451111 -0.611694 -0.621704 0.189331 1441740958 0.451111 -0.611694 -0.621704 0.189331 1441740958 0.451111 -0.611694 -0.621704 0.189331 1441740958 0.451111 -0.611694 -0.621704 0.189331 1441740958 0.451111 -0.611694 -0.621704 0.189331 1441740958 0.531494 -0.556213 -0.606750 0.199951 1441740958 0.531494 -0.556213 -0.606750 0.199951 1441740958 0.531494 -0.556213 -0.606750 0.199951 1441740958 0.531494 -0.556213 -0.606750 0.199951 1441740958 0.531494 -0.556213 -0.606750 0.199951 1441740958 0.531494 -0.556213 -0.606750 0.199951 1441740958 0.531494 -0.556213 -0.606750 0.199951 1441740958 0.618347 -0.439209 -0.648438 0.065918 1441740958 0.618347 -0.439209 -0.648438 0.065918 1441740958 0.618347 -0.439209 -0.648438 0.065918 1441740958 0.618347 -0.439209 -0.648438 0.065918 1441740958 0.618347 -0.439209 -0.648438 0.065918 1441740958 0.618347 -0.439209 -0.648438 0.065918 1441740958 0.632263 -0.453674 -0.621887 -0.088257 1441740959 0.632263 -0.453674 -0.621887 -0.088257 1441740959 0.632263 -0.453674 -0.621887 -0.088257 1441740959 0.632263 -0.453674 -0.621887 -0.088257 1441740959 0.632263 -0.453674 -0.621887 -0.088257 1441740959 0.632263 -0.453674 -0.621887 -0.088257 1441740959 0.675415 -0.403931 -0.587646 -0.187927 1441740959 0.675415 -0.403931 -0.587646 -0.187927 1441740959 0.675415 -0.403931 -0.587646 -0.187927 1441740959 0.675415 -0.403931 -0.587646 -0.187927 1441740959 0.675415 -0.403931 -0.587646 -0.187927 1441740959 0.675415 -0.403931 -0.587646 -0.187927 1441740959 0.720459 -0.284363 -0.579041 -0.254517 1441740959 0.720459 -0.284363 -0.579041 -0.254517 1441740959 0.720459 -0.284363 -0.579041 -0.254517 1441740959 0.720459 -0.284363 -0.579041 -0.254517 1441740959 0.720459 -0.284363 -0.579041 -0.254517 1441740959 0.720459 -0.284363 -0.579041 -0.254517 1441740959 0.723389 -0.221313 -0.561707 -0.334961 1441740959 0.723389 -0.221313 -0.561707 -0.334961 1441740959 0.723389 -0.221313 -0.561707 -0.334961 1441740959 0.723389 -0.221313 -0.561707 -0.334961 1441740959 0.723389 -0.221313 -0.561707 -0.334961 1441740959 0.723389 -0.221313 -0.561707 -0.334961 1441740959 0.719543 -0.195190 -0.525146 -0.410339 1441740959 0.719543 -0.195190 -0.525146 -0.410339 1441740959 0.719543 -0.195190 -0.525146 -0.410339 1441740959 0.719543 -0.195190 -0.525146 -0.410339 1441740959 0.719543 -0.195190 -0.525146 -0.410339 1441740959 0.719543 -0.195190 -0.525146 -0.410339 1441740959 0.718140 -0.191223 -0.478027 -0.468201 1441740959 0.718140 -0.191223 -0.478027 -0.468201 1441740959 0.718140 -0.191223 -0.478027 -0.468201 1441740959 0.718140 -0.191223 -0.478027 -0.468201 1441740959 0.718140 -0.191223 -0.478027 -0.468201 1441740959 0.718140 -0.191223 -0.478027 -0.468201 1441740959 0.721802 -0.173950 -0.454163 -0.492432 1441740959 0.721802 -0.173950 -0.454163 -0.492432 1441740959 0.721802 -0.173950 -0.454163 -0.492432 1441740959 0.721802 -0.173950 -0.454163 -0.492432 1441740959 0.721802 -0.173950 -0.454163 -0.492432 1441740959 0.721802 -0.173950 -0.454163 -0.492432 1441740959 0.718323 -0.184753 -0.448853 -0.498413 1441740959 0.718323 -0.184753 -0.448853 -0.498413 1441740959 0.718323 -0.184753 -0.448853 -0.498413 1441740959 0.718323 -0.184753 -0.448853 -0.498413 1441740959 0.718323 -0.184753 -0.448853 -0.498413 1441740959 0.718323 -0.184753 -0.448853 -0.498413 1441740959 0.709167 -0.244202 -0.444275 -0.489929 1441740959 0.709167 -0.244202 -0.444275 -0.489929 1441740959 0.709167 -0.244202 -0.444275 -0.489929 1441740959 0.709167 -0.244202 -0.444275 -0.489929 1441740959 0.709167 -0.244202 -0.444275 -0.489929 1441740959 0.709167 -0.244202 -0.444275 -0.489929 1441740959 0.697021 -0.322510 -0.462036 -0.443604 1441740959 0.697021 -0.322510 -0.462036 -0.443604 1441740959 0.697021 -0.322510 -0.462036 -0.443604 1441740959 0.697021 -0.322510 -0.462036 -0.443604 1441740959 0.697021 -0.322510 -0.462036 -0.443604 1441740959 0.697021 -0.322510 -0.462036 -0.443604 1441740959 0.689819 -0.374573 -0.536743 -0.309448 1441740959 0.689819 -0.374573 -0.536743 -0.309448 1441740959 0.689819 -0.374573 -0.536743 -0.309448 1441740959 0.689819 -0.374573 -0.536743 -0.309448 1441740959 0.689819 -0.374573 -0.536743 -0.309448 1441740959 0.689819 -0.374573 -0.536743 -0.309448 1441740959 0.624268 -0.471802 -0.610779 -0.121521 1441740959 0.624268 -0.471802 -0.610779 -0.121521 1441740959 0.624268 -0.471802 -0.610779 -0.121521 1441740959 0.624268 -0.471802 -0.610779 -0.121521 1441740959 0.624268 -0.471802 -0.610779 -0.121521 1441740959 0.624268 -0.471802 -0.610779 -0.121521 1441740959 0.624268 -0.471802 -0.610779 -0.121521 1441740959 0.478027 -0.577759 -0.656372 0.082947 1441740959 0.478027 -0.577759 -0.656372 0.082947 1441740959 0.478027 -0.577759 -0.656372 0.082947 1441740959 0.478027 -0.577759 -0.656372 0.082947 1441740959 0.478027 -0.577759 -0.656372 0.082947 1441740959 0.478027 -0.577759 -0.656372 0.082947 1441740959 0.253784 -0.603149 -0.675171 0.340515 1441740959 0.253784 -0.603149 -0.675171 0.340515 1441740959 0.253784 -0.603149 -0.675171 0.340515 1441740959 0.253784 -0.603149 -0.675171 0.340515 1441740959 0.253784 -0.603149 -0.675171 0.340515 1441740959 0.253784 -0.603149 -0.675171 0.340515 1441740959 0.153503 -0.602966 -0.615784 0.483398 1441740959 0.153503 -0.602966 -0.615784 0.483398 1441740959 0.153503 -0.602966 -0.615784 0.483398 1441740959 0.153503 -0.602966 -0.615784 0.483398 1441740959 0.153503 -0.602966 -0.615784 0.483398 1441740959 0.153503 -0.602966 -0.615784 0.483398 1441740959 -0.094543 -0.607178 -0.509460 0.602356 1441740959 -0.094543 -0.607178 -0.509460 0.602356 1441740959 -0.094543 -0.607178 -0.509460 0.602356 1441740959 -0.094543 -0.607178 -0.509460 0.602356 1441740959 -0.094543 -0.607178 -0.509460 0.602356 1441740959 -0.094543 -0.607178 -0.509460 0.602356 1441740959 -0.094543 -0.607178 -0.509460 0.602356 1441740959 -0.225220 -0.556396 -0.466675 0.649597 1441740959 -0.225220 -0.556396 -0.466675 0.649597 1441740959 -0.225220 -0.556396 -0.466675 0.649597 1441740959 -0.225220 -0.556396 -0.466675 0.649597 1441740959 -0.225220 -0.556396 -0.466675 0.649597 1441740959 -0.225220 -0.556396 -0.466675 0.649597 1441740959 -0.018677 -0.637512 -0.572205 0.515625 1441740959 -0.018677 -0.637512 -0.572205 0.515625 1441740959 -0.018677 -0.637512 -0.572205 0.515625 1441740959 -0.018677 -0.637512 -0.572205 0.515625 1441740959 -0.018677 -0.637512 -0.572205 0.515625 1441740959 -0.018677 -0.637512 -0.572205 0.515625 1441740959 0.372498 -0.645752 -0.640930 0.183105 1441740959 0.372498 -0.645752 -0.640930 0.183105 1441740960 0.372498 -0.645752 -0.640930 0.183105 1441740960 0.372498 -0.645752 -0.640930 0.183105 1441740960 0.372498 -0.645752 -0.640930 0.183105 1441740960 0.372498 -0.645752 -0.640930 0.183105 1441740960 0.512695 -0.628662 -0.577576 0.091309 1441740960 0.512695 -0.628662 -0.577576 0.091309 1441740960 0.512695 -0.628662 -0.577576 0.091309 1441740960 0.512695 -0.628662 -0.577576 0.091309 1441740960 0.545166 -0.547607 -0.629028 0.085266 1441740960 0.545166 -0.547607 -0.629028 0.085266 1441740960 0.545166 -0.547607 -0.629028 0.085266 1441740960 0.545166 -0.547607 -0.629028 0.085266 1441740960 0.545166 -0.547607 -0.629028 0.085266 1441740960 0.545166 -0.547607 -0.629028 0.085266 1441740960 0.599426 -0.512268 -0.612000 -0.061584 1441740960 0.599426 -0.512268 -0.612000 -0.061584 1441740960 0.599426 -0.512268 -0.612000 -0.061584 1441740960 0.599426 -0.512268 -0.612000 -0.061584 1441740960 0.599426 -0.512268 -0.612000 -0.061584 1441740960 0.599426 -0.512268 -0.612000 -0.061584 1441740960 0.662842 -0.455872 -0.559509 -0.199524 1441740960 0.662842 -0.455872 -0.559509 -0.199524 1441740960 0.662842 -0.455872 -0.559509 -0.199524 1441740960 0.662842 -0.455872 -0.559509 -0.199524 1441740960 0.662842 -0.455872 -0.559509 -0.199524 1441740960 0.662842 -0.455872 -0.559509 -0.199524 1441740960 0.662842 -0.455872 -0.559509 -0.199524 1441740960 0.710022 -0.363586 -0.526733 -0.293701 1441740960 0.710022 -0.363586 -0.526733 -0.293701 1441740960 0.710022 -0.363586 -0.526733 -0.293701 1441740960 0.710022 -0.363586 -0.526733 -0.293701 1441740960 0.710022 -0.363586 -0.526733 -0.293701 1441740960 0.710022 -0.363586 -0.526733 -0.293701 1441740960 0.727966 -0.273254 -0.507568 -0.371216 1441740960 0.727966 -0.273254 -0.507568 -0.371216 1441740960 0.727966 -0.273254 -0.507568 -0.371216 1441740960 0.727966 -0.273254 -0.507568 -0.371216 1441740960 0.727966 -0.273254 -0.507568 -0.371216 1441740960 0.727966 -0.273254 -0.507568 -0.371216 1441740960 0.727966 -0.273254 -0.507568 -0.371216 1441740960 0.728088 -0.218933 -0.475769 -0.442322 1441740960 0.728088 -0.218933 -0.475769 -0.442322 1441740960 0.728088 -0.218933 -0.475769 -0.442322 1441740960 0.728088 -0.218933 -0.475769 -0.442322 1441740960 0.728088 -0.218933 -0.475769 -0.442322 1441740960 0.728088 -0.218933 -0.475769 -0.442322 1441740960 0.723145 -0.211121 -0.419800 -0.506226 1441740960 0.723145 -0.211121 -0.419800 -0.506226 1441740960 0.723145 -0.211121 -0.419800 -0.506226 1441740960 0.723145 -0.211121 -0.419800 -0.506226 1441740960 0.723145 -0.211121 -0.419800 -0.506226 1441740960 0.723145 -0.211121 -0.419800 -0.506226 1441740960 0.723694 -0.209167 -0.381165 -0.536011 1441740960 0.723694 -0.209167 -0.381165 -0.536011 1441740960 0.723694 -0.209167 -0.381165 -0.536011 1441740960 0.723694 -0.209167 -0.381165 -0.536011 1441740960 0.723694 -0.209167 -0.381165 -0.536011 1441740960 0.723694 -0.209167 -0.381165 -0.536011 1441740960 0.722412 -0.218994 -0.386292 -0.530029 1441740960 0.722412 -0.218994 -0.386292 -0.530029 1441740960 0.722412 -0.218994 -0.386292 -0.530029 1441740960 0.722412 -0.218994 -0.386292 -0.530029 1441740960 0.722412 -0.218994 -0.386292 -0.530029 1441740960 0.722412 -0.218994 -0.386292 -0.530029 1441740960 0.721924 -0.249268 -0.418213 -0.491760 1441740960 0.721924 -0.249268 -0.418213 -0.491760 1441740960 0.721924 -0.249268 -0.418213 -0.491760 1441740960 0.721924 -0.249268 -0.418213 -0.491760 1441740960 0.721924 -0.249268 -0.418213 -0.491760 1441740960 0.721924 -0.249268 -0.418213 -0.491760 1441740960 0.721619 -0.257385 -0.510498 -0.390503 1441740960 0.721619 -0.257385 -0.510498 -0.390503 1441740960 0.721619 -0.257385 -0.510498 -0.390503 1441740960 0.721619 -0.257385 -0.510498 -0.390503 1441740960 0.721619 -0.257385 -0.510498 -0.390503 1441740960 0.721619 -0.257385 -0.510498 -0.390503 1441740960 0.721619 -0.257385 -0.510498 -0.390503 1441740960 0.715759 -0.261658 -0.601807 -0.238892 1441740960 0.715759 -0.261658 -0.601807 -0.238892 1441740960 0.715759 -0.261658 -0.601807 -0.238892 1441740960 0.715759 -0.261658 -0.601807 -0.238892 1441740960 0.715759 -0.261658 -0.601807 -0.238892 1441740960 0.715759 -0.261658 -0.601807 -0.238892 1441740960 0.668213 -0.348511 -0.653320 -0.072449 1441740960 0.668213 -0.348511 -0.653320 -0.072449 1441740960 0.668213 -0.348511 -0.653320 -0.072449 1441740960 0.668213 -0.348511 -0.653320 -0.072449 1441740960 0.668213 -0.348511 -0.653320 -0.072449 1441740960 0.668213 -0.348511 -0.653320 -0.072449 1441740960 0.530945 -0.494568 -0.683167 0.082458 1441740960 0.530945 -0.494568 -0.683167 0.082458 1441740960 0.530945 -0.494568 -0.683167 0.082458 1441740960 0.530945 -0.494568 -0.683167 0.082458 1441740960 0.530945 -0.494568 -0.683167 0.082458 1441740960 0.530945 -0.494568 -0.683167 0.082458 1441740960 0.337402 -0.571472 -0.692627 0.282593 1441740960 0.337402 -0.571472 -0.692627 0.282593 1441740960 0.337402 -0.571472 -0.692627 0.282593 1441740960 0.337402 -0.571472 -0.692627 0.282593 1441740960 0.337402 -0.571472 -0.692627 0.282593 1441740960 0.198669 -0.557312 -0.657898 0.466064 1441740960 0.198669 -0.557312 -0.657898 0.466064 1441740960 0.198669 -0.557312 -0.657898 0.466064 1441740960 0.198669 -0.557312 -0.657898 0.466064 1441740960 0.198669 -0.557312 -0.657898 0.466064 1441740960 0.198669 -0.557312 -0.657898 0.466064 1441740960 0.198669 -0.557312 -0.657898 0.466064 1441740960 0.052795 -0.618774 -0.564331 0.543945 1441740960 0.052795 -0.618774 -0.564331 0.543945 1441740960 0.052795 -0.618774 -0.564331 0.543945 1441740961 0.052795 -0.618774 -0.564331 0.543945 1441740961 0.052795 -0.618774 -0.564331 0.543945 1441740961 0.052795 -0.618774 -0.564331 0.543945 1441740961 0.052795 -0.618774 -0.564331 0.543945 1441740961 -0.223694 -0.576843 -0.471741 0.628235 1441740961 -0.223694 -0.576843 -0.471741 0.628235 1441740961 -0.223694 -0.576843 -0.471741 0.628235 1441740961 -0.223694 -0.576843 -0.471741 0.628235 1441740961 -0.223694 -0.576843 -0.471741 0.628235 1441740961 -0.223694 -0.576843 -0.471741 0.628235 1441740961 -0.171265 -0.597595 -0.497375 0.605164 1441740961 -0.171265 -0.597595 -0.497375 0.605164 1441740961 -0.171265 -0.597595 -0.497375 0.605164 1441740961 -0.171265 -0.597595 -0.497375 0.605164 1441740961 -0.171265 -0.597595 -0.497375 0.605164 1441740961 -0.171265 -0.597595 -0.497375 0.605164 1441740961 -0.171265 -0.597595 -0.497375 0.605164 1441740961 0.171936 -0.640930 -0.648926 0.372314 1441740961 0.171936 -0.640930 -0.648926 0.372314 1441740961 0.171936 -0.640930 -0.648926 0.372314 1441740961 0.171936 -0.640930 -0.648926 0.372314 1441740961 0.171936 -0.640930 -0.648926 0.372314 1441740961 0.171936 -0.640930 -0.648926 0.372314 1441740961 0.508972 -0.573975 -0.634033 0.097961 1441740961 0.508972 -0.573975 -0.634033 0.097961 1441740961 0.508972 -0.573975 -0.634033 0.097961 1441740961 0.508972 -0.573975 -0.634033 0.097961 1441740961 0.508972 -0.573975 -0.634033 0.097961 1441740961 0.508972 -0.573975 -0.634033 0.097961 1441740961 0.577026 -0.527405 -0.621826 0.046997 1441740961 0.577026 -0.527405 -0.621826 0.046997 1441740961 0.577026 -0.527405 -0.621826 0.046997 1441740961 0.577026 -0.527405 -0.621826 0.046997 1441740961 0.571838 -0.494141 -0.654663 -0.018188 1441740961 0.571838 -0.494141 -0.654663 -0.018188 1441740961 0.571838 -0.494141 -0.654663 -0.018188 1441740961 0.571838 -0.494141 -0.654663 -0.018188 1441740961 0.571838 -0.494141 -0.654663 -0.018188 1441740961 0.571838 -0.494141 -0.654663 -0.018188 1441740961 0.685730 -0.396423 -0.579651 -0.191528 1441740961 0.685730 -0.396423 -0.579651 -0.191528 1441740961 0.685730 -0.396423 -0.579651 -0.191528 1441740961 0.685730 -0.396423 -0.579651 -0.191528 1441740961 0.685730 -0.396423 -0.579651 -0.191528 1441740961 0.707275 -0.351013 -0.532166 -0.305542 1441740961 0.707275 -0.351013 -0.532166 -0.305542 1441740961 0.707275 -0.351013 -0.532166 -0.305542 1441740961 0.707275 -0.351013 -0.532166 -0.305542 1441740961 0.707275 -0.351013 -0.532166 -0.305542 1441740961 0.740479 -0.252686 -0.498047 -0.373962 1441740961 0.740479 -0.252686 -0.498047 -0.373962 1441740961 0.740479 -0.252686 -0.498047 -0.373962 1441740961 0.740479 -0.252686 -0.498047 -0.373962 1441740961 0.740479 -0.252686 -0.498047 -0.373962 1441740961 0.740479 -0.252686 -0.498047 -0.373962 1441740961 0.740479 -0.252686 -0.498047 -0.373962 1441740961 0.744202 -0.189453 -0.458923 -0.446838 1441740961 0.744202 -0.189453 -0.458923 -0.446838 1441740961 0.744202 -0.189453 -0.458923 -0.446838 1441740961 0.744202 -0.189453 -0.458923 -0.446838 1441740961 0.744202 -0.189453 -0.458923 -0.446838 1441740961 0.744202 -0.189453 -0.458923 -0.446838 1441740961 0.740356 -0.206604 -0.375427 -0.518005 1441740961 0.740356 -0.206604 -0.375427 -0.518005 1441740961 0.740356 -0.206604 -0.375427 -0.518005 1441740961 0.740356 -0.206604 -0.375427 -0.518005 1441740961 0.740356 -0.206604 -0.375427 -0.518005 1441740961 0.740356 -0.206604 -0.375427 -0.518005 1441740961 0.740356 -0.206604 -0.375427 -0.518005 1441740961 0.744690 -0.191162 -0.344666 -0.538574 1441740961 0.744690 -0.191162 -0.344666 -0.538574 1441740961 0.744690 -0.191162 -0.344666 -0.538574 1441740961 0.744690 -0.191162 -0.344666 -0.538574 1441740961 0.744690 -0.191162 -0.344666 -0.538574 1441740961 0.744690 -0.191162 -0.344666 -0.538574 1441740961 0.742493 -0.193054 -0.355591 -0.533875 1441740961 0.742493 -0.193054 -0.355591 -0.533875 1441740961 0.742493 -0.193054 -0.355591 -0.533875 1441740961 0.742493 -0.193054 -0.355591 -0.533875 1441740961 0.742493 -0.193054 -0.355591 -0.533875 1441740961 0.741577 -0.229248 -0.394409 -0.491882 1441740961 0.741577 -0.229248 -0.394409 -0.491882 1441740961 0.741577 -0.229248 -0.394409 -0.491882 1441740961 0.741577 -0.229248 -0.394409 -0.491882 1441740961 0.741577 -0.229248 -0.394409 -0.491882 1441740961 0.741577 -0.229248 -0.394409 -0.491882 1441740961 0.733765 -0.274841 -0.476563 -0.398682 1441740961 0.733765 -0.274841 -0.476563 -0.398682 1441740961 0.733765 -0.274841 -0.476563 -0.398682 1441740961 0.733765 -0.274841 -0.476563 -0.398682 1441740961 0.733765 -0.274841 -0.476563 -0.398682 1441740961 0.733765 -0.274841 -0.476563 -0.398682 1441740961 0.708069 -0.336975 -0.566772 -0.252747 1441740961 0.708069 -0.336975 -0.566772 -0.252747 1441740961 0.708069 -0.336975 -0.566772 -0.252747 1441740961 
0.654907 -0.322021 -0.659729 -0.179504 1441740964 0.654907 -0.322021 -0.659729 -0.179504 1441740964 0.654907 -0.322021 -0.659729 -0.179504 1441740964 0.663574 -0.308716 -0.655518 -0.186157 1441740964 0.663574 -0.308716 -0.655518 -0.186157 1441740964 0.663574 -0.308716 -0.655518 -0.186157 1441740964 0.663574 -0.308716 -0.655518 -0.186157 1441740964 0.663574 -0.308716 -0.655518 -0.186157 1441740964 0.663574 -0.308716 -0.655518 -0.186157 1441740964 0.671753 -0.293457 -0.653320 -0.189270 1441740964 0.671753 -0.293457 -0.653320 -0.189270 1441740964 0.671753 -0.293457 -0.653320 -0.189270 1441740964 0.671753 -0.293457 -0.653320 -0.189270 1441740964 0.671753 -0.293457 -0.653320 -0.189270 1441740964 0.671753 -0.293457 -0.653320 -0.189270 1441740964 0.676636 -0.279663 -0.654785 -0.187622 1441740964 0.676636 -0.279663 -0.654785 -0.187622 1441740964 0.676636 -0.279663 -0.654785 -0.187622 1441740964 0.676636 -0.279663 -0.654785 -0.187622 1441740964 0.676636 -0.279663 -0.654785 -0.187622 1441740964 0.676636 -0.279663 -0.654785 -0.187622 1441740964 0.676636 -0.279663 -0.654785 -0.187622 1441740964 0.679810 -0.269348 -0.655457 -0.188843 1441740964 0.679810 -0.269348 -0.655457 -0.188843 1441740964 0.679810 -0.269348 -0.655457 -0.188843 1441740964 0.679810 -0.269348 -0.655457 -0.188843 1441740964 0.679810 -0.269348 -0.655457 -0.188843 1441740964 0.679810 -0.269348 -0.655457 -0.188843 1441740964 0.682312 -0.266602 -0.652893 -0.192810 1441740964 0.682312 -0.266602 -0.652893 -0.192810 1441740964 0.682312 -0.266602 -0.652893 -0.192810 1441740964 0.682312 -0.266602 -0.652893 -0.192810 1441740964 0.682312 -0.266602 -0.652893 -0.192810 1441740964 0.682312 -0.266602 -0.652893 -0.192810 1441740964 0.682495 -0.263306 -0.653381 -0.194946 1441740964 0.682495 -0.263306 -0.653381 -0.194946 1441740964 0.682495 -0.263306 -0.653381 -0.194946 1441740964 0.682495 -0.263306 -0.653381 -0.194946 1441740964 0.682495 -0.263306 -0.653381 -0.194946 1441740964 0.682495 -0.263306 -0.653381 -0.194946 1441740964 0.683899 -0.256592 -0.654236 -0.196106 1441740964 0.683899 -0.256592 -0.654236 -0.196106 1441740964 0.683899 -0.256592 -0.654236 -0.196106 1441740964 0.683899 -0.256592 -0.654236 -0.196106 1441740964 0.683899 -0.256592 -0.654236 -0.196106 1441740964 0.683899 -0.256592 -0.654236 -0.196106 1441740964 0.681213 -0.261230 -0.652710 -0.204224 1441740965 0.681213 -0.261230 -0.652710 -0.204224 1441740965 0.681213 -0.261230 -0.652710 -0.204224 1441740965 0.681213 -0.261230 -0.652710 -0.204224 1441740965 0.681213 -0.261230 -0.652710 -0.204224 1441740965 0.681213 -0.261230 -0.652710 -0.204224 1441740965 0.681213 -0.261230 -0.652710 -0.204224 1441740965 0.666016 -0.285828 -0.652832 -0.220215 1441740965 0.666016 -0.285828 -0.652832 -0.220215 1441740965 0.666016 -0.285828 -0.652832 -0.220215 1441740965 0.666016 -0.285828 -0.652832 -0.220215 1441740965 0.666016 -0.285828 -0.652832 -0.220215 1441740965 0.666016 -0.285828 -0.652832 -0.220215 1441740965 0.645752 -0.319946 -0.652344 -0.234741 1441740965 0.645752 -0.319946 -0.652344 -0.234741 1441740965 0.645752 -0.319946 -0.652344 -0.234741 1441740965 0.645752 -0.319946 -0.652344 -0.234741 1441740965 0.645752 -0.319946 -0.652344 -0.234741 1441740965 0.640137 -0.325378 -0.654846 -0.235596 1441740965 0.640137 -0.325378 -0.654846 -0.235596 1441740965 0.640137 -0.325378 -0.654846 -0.235596 1441740965 0.640137 -0.325378 -0.654846 -0.235596 1441740965 0.640137 -0.325378 -0.654846 -0.235596 1441740965 0.640137 -0.325378 -0.654846 -0.235596 1441740965 0.644104 -0.323181 -0.654846 -0.227844 1441740965 0.644104 -0.323181 -0.654846 -0.227844 1441740965 0.644104 -0.323181 -0.654846 -0.227844 1441740965 0.644104 -0.323181 -0.654846 -0.227844 1441740965 0.644104 -0.323181 -0.654846 -0.227844 1441740965 0.644104 -0.323181 -0.654846 -0.227844 1441740965 0.654663 -0.294250 -0.671387 -0.184631 1441740965 0.654663 -0.294250 -0.671387 -0.184631 1441740965 0.654663 -0.294250 -0.671387 -0.184631 1441740965 0.654663 -0.294250 -0.671387 -0.184631 1441740965 0.654663 -0.294250 -0.671387 -0.184631 1441740965 0.654358 -0.279785 -0.680664 -0.173889 1441740965 0.654358 -0.279785 -0.680664 -0.173889 1441740965 0.654358 -0.279785 -0.680664 -0.173889 1441740965 0.654358 -0.279785 -0.680664 -0.173889 1441740965 0.654358 -0.279785 -0.680664 -0.173889 1441740965 0.654358 -0.279785 -0.680664 -0.173889 1441740965 0.648010 -0.303406 -0.674316 -0.182617 1441740965 0.648010 -0.303406 -0.674316 -0.182617 1441740965 0.648010 -0.303406 -0.674316 -0.182617 1441740965 0.648010 -0.303406 -0.674316 -0.182617 1441740965 0.648010 -0.303406 -0.674316 -0.182617 1441740965 0.648010 -0.303406 -0.674316 -0.182617 1441740965 0.639160 -0.319763 -0.675781 -0.180298 1441740965 0.639160 -0.319763 -0.675781 -0.180298 1441740965 0.639160 -0.319763 -0.675781 -0.180298 1441740965 0.639160 -0.319763 -0.675781 -0.180298 1441740965 0.639160 -0.319763 -0.675781 -0.180298 1441740965 0.639160 -0.319763 -0.675781 -0.180298 1441740965 0.642151 -0.325867 -0.668884 -0.184570 1441740965 0.642151 -0.325867 -0.668884 -0.184570 1441740965 0.642151 -0.325867 -0.668884 -0.184570 1441740965 0.642151 -0.325867 -0.668884 -0.184570 1441740965 0.642151 -0.325867 -0.668884 -0.184570 1441740965 0.642517 -0.329773 -0.667542 -0.181335 1441740965 0.642517 -0.329773 -0.667542 -0.181335 1441740965 0.642517 -0.329773 -0.667542 -0.181335 1441740965 0.642517 -0.329773 -0.667542 -0.181335 1441740965 0.642517 -0.329773 -0.667542 -0.181335 1441740965 0.642517 -0.329773 -0.667542 -0.181335 1441740965 0.641235 -0.338867 -0.662476 -0.187378 1441740965 0.641235 -0.338867 -0.662476 -0.187378 1441740965 0.641235 -0.338867 -0.662476 -0.187378 1441740965 0.641235 -0.338867 -0.662476 -0.187378 1441740965 0.641235 -0.338867 -0.662476 -0.187378 1441740965 0.641235 -0.338867 -0.662476 -0.187378 1441740965 0.648743 -0.327698 -0.660156 -0.189636 1441740965 0.648743 -0.327698 -0.660156 -0.189636 1441740965 0.648743 -0.327698 -0.660156 -0.189636 1441740965 0.648743 -0.327698 -0.660156 -0.189636 1441740965 0.648743 -0.327698 -0.660156 -0.189636 1441740965 0.648743 -0.327698 -0.660156 -0.189636 1441740965 0.653748 -0.316833 -0.657593 -0.199524 1441740965 0.653748 -0.316833 -0.657593 -0.199524 1441740965 0.653748 -0.316833 -0.657593 -0.199524 1441740965 0.653748 -0.316833 -0.657593 -0.199524 1441740965 0.653748 -0.316833 -0.657593 -0.199524 1441740965 0.653748 -0.316833 -0.657593 -0.199524 1441740965 0.653748 -0.316833 -0.657593 -0.199524 1441740965 0.659180 -0.308655 -0.651733 -0.213257 1441740965 0.659180 -0.308655 -0.651733 -0.213257 1441740965 0.659180 -0.308655 -0.651733 -0.213257 1441740965 0.659180 -0.308655 -0.651733 -0.213257 1441740965 0.659180 -0.308655 -0.651733 -0.213257 1441740965 0.659180 -0.308655 -0.651733 -0.213257 1441740965 0.661865 -0.306885 -0.644653 -0.228577 1441740965 0.661865 -0.306885 -0.644653 -0.228577 1441740965 0.661865 -0.306885 -0.644653 -0.228577 1441740965 0.661865 -0.306885 -0.644653 -0.228577 1441740965 0.661865 -0.306885 -0.644653 -0.228577 1441740965 0.661865 -0.306885 -0.644653 -0.228577 1441740965 0.664368 -0.305908 -0.639771 -0.236084 1441740965 0.664368 -0.305908 -0.639771 -0.236084 1441740965 0.664368 -0.305908 -0.639771 -0.236084 1441740965 0.664368 -0.305908 -0.639771 -0.236084 1441740965 0.664368 -0.305908 -0.639771 -0.236084 1441740965 0.664368 -0.305908 -0.639771 -0.236084 1441740965 0.670715 -0.297607 -0.637756 -0.234314 1441740965 0.670715 -0.297607 -0.637756 -0.234314 1441740965 0.670715 -0.297607 -0.637756 -0.234314 1441740965 0.670715 -0.297607 -0.637756 -0.234314 1441740965 0.670715 -0.297607 -0.637756 -0.234314 1441740965 0.670715 -0.297607 -0.637756 -0.234314 1441740965 0.675171 -0.289917 -0.639465 -0.226379 1441740965 0.675171 -0.289917 -0.639465 -0.226379 1441740966 0.675171 -0.289917 -0.639465 -0.226379 1441740966 0.675171 -0.289917 -0.639465 -0.226379 1441740966 0.675171 -0.289917 -0.639465 -0.226379 1441740966 0.675171 -0.289917 -0.639465 -0.226379 1441740966 0.676575 -0.286072 -0.642456 -0.218384 1441740966 0.676575 -0.286072 -0.642456 -0.218384 1441740966 0.676575 -0.286072 -0.642456 -0.218384 1441740966 0.676575 -0.286072 -0.642456 -0.218384 1441740966 0.676575 -0.286072 -0.642456 -0.218384 1441740966 0.676575 -0.286072 -0.642456 -0.218384 1441740966 0.673401 -0.286133 -0.648010 -0.211487 1441740966 0.673401 -0.286133 -0.648010 -0.211487 1441740966 0.673401 -0.286133 -0.648010 -0.211487 1441740966 0.673401 -0.286133 -0.648010 -0.211487 1441740966 0.673401 -0.286133 -0.648010 -0.211487 1441740966 0.664612 -0.292480 -0.655090 -0.208801 1441740966 0.664612 -0.292480 -0.655090 -0.208801 1441740966 0.664612 -0.292480 -0.655090 -0.208801 1441740966 0.664612 -0.292480 -0.655090 -0.208801 1441740966 0.664612 -0.292480 -0.655090 -0.208801 1441740966 0.664612 -0.292480 -0.655090 -0.208801 1441740966 0.657288 -0.305115 -0.655945 -0.211304 1441740966 0.657288 -0.305115 -0.655945 -0.211304 1441740966 0.657288 -0.305115 -0.655945 -0.211304 1441740966 0.657288 -0.305115 -0.655945 -0.211304 1441740966 0.657288 -0.305115 -0.655945 -0.211304 1441740966 0.657288 -0.305115 -0.655945 -0.211304 1441740966 0.649475 -0.317810 -0.656128 -0.216125 1441740966 0.649475 -0.317810 -0.656128 -0.216125 1441740966 0.649475 -0.317810 -0.656128 -0.216125 1441740966 0.649475 -0.317810 -0.656128 -0.216125 1441740966 0.649475 -0.317810 -0.656128 -0.216125 1441740966 0.649475 -0.317810 -0.656128 -0.216125 1441740966 0.649475 -0.317810 -0.656128 -0.216125 1441740966 0.652649 -0.312256 -0.656738 -0.212769 1441740966 0.652649 -0.312256 -0.656738 -0.212769 1441740966 0.652649 -0.312256 -0.656738 -0.212769 1441740966 0.652649 -0.312256 -0.656738 -0.212769 1441740966 0.652649 -0.312256 -0.656738 -0.212769 1441740966 0.652649 -0.312256 -0.656738 -0.212769 1441740966 0.663391 -0.287659 -0.661743 -0.198120 1441740966 0.663391 -0.287659 -0.661743 -0.198120 1441740966 0.663391 -0.287659 -0.661743 -0.198120 1441740966 0.663391 -0.287659 -0.661743 -0.198120 1441740966 0.663391 -0.287659 -0.661743 -0.198120 1441740966 0.663391 -0.287659 -0.661743 -0.198120 1441740966 0.669556 -0.273376 -0.664856 -0.186768 1441740966 0.669556 -0.273376 -0.664856 -0.186768 1441740966 0.669556 -0.273376 -0.664856 -0.186768 1441740966 0.669556 -0.273376 -0.664856 -0.186768 1441740966 0.669556 -0.273376 -0.664856 -0.186768 1441740966 0.669556 -0.273376 -0.664856 -0.186768 1441740966 0.672791 -0.271729 -0.661743 -0.188843 1441740966 0.672791 -0.271729 -0.661743 -0.188843 1441740966 0.672791 -0.271729 -0.661743 -0.188843 1441740966 0.672791 -0.271729 -0.661743 -0.188843 1441740966 0.672791 -0.271729 -0.661743 -0.188843 1441740966 0.672791 -0.271729 -0.661743 -0.188843 1441740966 0.672791 -0.271729 -0.661743 -0.188843 1441740966 0.673889 -0.276733 -0.657471 -0.192505 1441740966 0.673889 -0.276733 -0.657471 -0.192505 1441740966 0.673889 -0.276733 -0.657471 -0.192505 1441740966 0.673889 -0.276733 -0.657471 -0.192505 1441740966 0.673889 -0.276733 -0.657471 -0.192505 1441740966 0.673889 -0.276733 -0.657471 -0.192505 1441740966 0.666809 -0.298157 -0.652405 -0.202148 1441740966 0.666809 -0.298157 -0.652405 -0.202148 1441740966 0.666809 -0.298157 -0.652405 -0.202148 1441740966 0.666809 -0.298157 -0.652405 -0.202148 1441740966 0.663391 -0.306885 -0.653564 -0.196472 1441740966 0.663391 -0.306885 -0.653564 -0.196472 1441740966 0.663391 -0.306885 -0.653564 -0.196472 1441740966 0.663391 -0.306885 -0.653564 -0.196472 1441740966 0.663391 -0.306885 -0.653564 -0.196472 1441740966 0.663391 -0.306885 -0.653564 -0.196472 1441740966 0.663391 -0.306885 -0.653564 -0.196472 1441740966 0.661560 -0.311707 -0.653320 -0.195801 1441740966 0.661560 -0.311707 -0.653320 -0.195801 1441740966 0.661560 -0.311707 -0.653320 -0.195801 1441740966 0.661560 -0.311707 -0.653320 -0.195801 1441740966 0.661560 -0.311707 -0.653320 -0.195801 1441740966 0.660217 -0.321411 -0.645874 -0.208923 1441740966 0.660217 -0.321411 -0.645874 -0.208923 1441740966 0.660217 -0.321411 -0.645874 -0.208923 1441740966 0.660217 -0.321411 -0.645874 -0.208923 1441740966 0.660217 -0.321411 -0.645874 -0.208923 1441740966 0.660217 -0.321411 -0.645874 -0.208923 1441740966 0.660217 -0.321411 -0.645874 -0.208923 1441740966 0.663330 -0.319519 -0.641846 -0.214294 1441740966 0.663330 -0.319519 -0.641846 -0.214294 1441740966 0.663330 -0.319519 -0.641846 -0.214294 1441740966 0.663330 -0.319519 -0.641846 -0.214294 1441740966 0.663330 -0.319519 -0.641846 -0.214294 1441740966 0.663330 -0.319519 -0.641846 -0.214294 1441740966 0.670288 -0.298035 -0.647400 -0.206909 1441740966 0.670288 -0.298035 -0.647400 -0.206909 1441740966 0.670288 -0.298035 -0.647400 -0.206909 1441740966 0.670288 -0.298035 -0.647400 -0.206909 1441740966 0.670288 -0.298035 -0.647400 -0.206909 1441740966 0.670288 -0.298035 -0.647400 -0.206909 1441740966 0.670044 -0.294312 -0.646606 -0.215271 1441740966 0.670044 -0.294312 -0.646606 -0.215271 1441740966 0.670044 -0.294312 -0.646606 -0.215271 1441740966 0.670044 -0.294312 -0.646606 -0.215271 1441740966 0.670044 -0.294312 -0.646606 -0.215271 1441740966 0.670044 -0.294312 -0.646606 -0.215271 1441740966 0.665039 -0.307068 -0.640991 -0.229370 1441740966 0.665039 -0.307068 -0.640991 -0.229370 1441740966 0.665039 -0.307068 -0.640991 -0.229370 1441740967 0.665039 -0.307068 -0.640991 -0.229370 1441740967 0.665039 -0.307068 -0.640991 -0.229370 1441740967 0.665039 -0.307068 -0.640991 -0.229370 1441740967 0.665039 -0.307068 -0.640991 -0.229370 1441740967 0.673828 -0.294495 -0.638306 -0.227661 1441740967 0.673828 -0.294495 -0.638306 -0.227661 1441740967 0.673828 -0.294495 -0.638306 -0.227661 1441740967 0.673828 -0.294495 -0.638306 -0.227661 1441740967 0.673828 -0.294495 -0.638306 -0.227661 1441740967 0.673828 -0.294495 -0.638306 -0.227661 1441740967 0.677917 -0.275696 -0.645264 -0.219360 1441740967 0.677917 -0.275696 -0.645264 -0.219360 1441740967 0.677917 -0.275696 -0.645264 -0.219360 1441740967 0.677917 -0.275696 -0.645264 -0.219360 1441740967 0.677917 -0.275696 -0.645264 -0.219360 1441740967 0.682800 -0.262756 -0.647644 -0.212830 1441740967 0.682800 -0.262756 -0.647644 -0.212830 1441740967 0.682800 -0.262756 -0.647644 -0.212830 1441740967 0.682800 -0.262756 -0.647644 -0.212830 1441740967 0.682800 -0.262756 -0.647644 -0.212830 1441740967 0.682800 -0.262756 -0.647644 -0.212830 1441740967 0.684509 -0.264771 -0.647034 -0.206665 1441740967 0.684509 -0.264771 -0.647034 -0.206665 1441740967 0.684509 -0.264771 -0.647034 -0.206665 1441740967 0.684509 -0.264771 -0.647034 -0.206665 1441740967 0.684509 -0.264771 -0.647034 -0.206665 1441740967 0.684509 -0.264771 -0.647034 -0.206665 1441740967 0.684509 -0.264771 -0.647034 -0.206665 1441740967 0.674866 -0.270325 -0.657410 -0.198242 1441740967 0.674866 -0.270325 -0.657410 -0.198242 1441740967 0.674866 -0.270325 -0.657410 -0.198242 1441740967 0.674866 -0.270325 -0.657410 -0.198242 1441740967 0.674866 -0.270325 -0.657410 -0.198242 1441740967 0.674866 -0.270325 -0.657410 -0.198242 1441740967 0.665527 -0.283447 -0.661987 -0.196350 1441740967 0.665527 -0.283447 -0.661987 -0.196350 1441740967 0.665527 -0.283447 -0.661987 -0.196350 1441740967 0.665527 -0.283447 -0.661987 -0.196350 1441740967 0.665527 -0.283447 -0.661987 -0.196350 1441740967 0.656433 -0.301514 -0.662598 -0.197876 1441740967 0.656433 -0.301514 -0.662598 -0.197876 1441740967 0.656433 -0.301514 -0.662598 -0.197876 1441740967 0.656433 -0.301514 -0.662598 -0.197876 1441740967 0.656433 -0.301514 -0.662598 -0.197876 1441740967 0.656433 -0.301514 -0.662598 -0.197876 1441740967 0.648621 -0.316406 -0.663025 -0.199158 1441740967 0.648621 -0.316406 -0.663025 -0.199158 1441740967 0.648621 -0.316406 -0.663025 -0.199158 1441740967 0.648621 -0.316406 -0.663025 -0.199158 1441740967 0.648621 -0.316406 -0.663025 -0.199158 1441740967 0.648621 -0.316406 -0.663025 -0.199158 1441740967 0.646484 -0.320923 -0.662720 -0.199890 1441740967 0.646484 -0.320923 -0.662720 -0.199890 1441740967 0.646484 -0.320923 -0.662720 -0.199890 1441740967 0.646484 -0.320923 -0.662720 -0.199890 1441740967 0.646484 -0.320923 -0.662720 -0.199890 1441740967 0.646484 -0.320923 -0.662720 -0.199890 1441740967 0.650085 -0.312012 -0.663635 -0.199158 1441740967 0.650085 -0.312012 -0.663635 -0.199158 1441740967 0.650085 -0.312012 -0.663635 -0.199158 1441740967 0.650085 -0.312012 -0.663635 -0.199158 1441740967 0.650085 -0.312012 -0.663635 -0.199158 1441740967 0.650085 -0.312012 -0.663635 -0.199158 1441740967 0.663391 -0.281616 -0.666931 -0.189270 1441740967 0.663391 -0.281616 -0.666931 -0.189270 1441740967 0.663391 -0.281616 -0.666931 -0.189270 1441740967 0.663391 -0.281616 -0.666931 -0.189270 1441740967 0.663391 -0.281616 -0.666931 -0.189270 1441740967 0.663391 -0.281616 -0.666931 -0.189270 1441740967 0.674683 -0.264282 -0.661560 -0.193359 1441740967 0.674683 -0.264282 -0.661560 -0.193359 1441740967 0.674683 -0.264282 -0.661560 -0.193359 1441740967 0.674683 -0.264282 -0.661560 -0.193359 1441740967 0.674683 -0.264282 -0.661560 -0.193359 1441740967 0.674683 -0.264282 -0.661560 -0.193359 1441740967 0.674683 -0.264282 -0.661560 -0.193359 1441740967 0.675842 -0.265991 -0.654297 -0.210815 1441740967 0.675842 -0.265991 -0.654297 -0.210815 1441740967 0.675842 -0.265991 -0.654297 -0.210815 1441740967 0.675842 -0.265991 -0.654297 -0.210815 1441740967 0.675842 -0.265991 -0.654297 -0.210815 1441740967 0.675842 -0.265991 -0.654297 -0.210815 1441740967 0.669617 -0.300293 -0.640930 -0.225098 1441740967 0.669617 -0.300293 -0.640930 -0.225098 1441740967 0.669617 -0.300293 -0.640930 -0.225098 1441740967 0.669617 -0.300293 -0.640930 -0.225098 1441740967 0.669617 -0.300293 -0.640930 -0.225098 1441740967 0.669617 -0.300293 -0.640930 -0.225098 1441740967 0.669617 -0.300293 -0.640930 -0.225098 1441740967 0.680298 -0.302063 -0.628296 -0.226379 1441740967 0.680298 -0.302063 -0.628296 -0.226379 1441740967 0.680298 -0.302063 -0.628296 -0.226379 1441740967 0.680298 -0.302063 -0.628296 -0.226379 1441740967 0.680298 -0.302063 -0.628296 -0.226379 1441740967 0.680298 -0.302063 -0.628296 -0.226379 1441740967 0.684326 -0.289856 -0.635986 -0.207886 1441740967 0.684326 -0.289856 -0.635986 -0.207886 1441740967 0.684326 -0.289856 -0.635986 -0.207886 1441740967 0.684326 -0.289856 -0.635986 -0.207886 1441740967 0.684326 -0.289856 -0.635986 -0.207886 1441740967 0.684326 -0.289856 -0.635986 -0.207886 1441740967 0.682617 -0.282532 -0.642944 -0.202148 1441740967 0.682617 -0.282532 -0.642944 -0.202148 1441740967 0.682617 -0.282532 -0.642944 -0.202148 1441740967 0.682617 -0.282532 -0.642944 -0.202148 1441740967 0.682617 -0.282532 -0.642944 -0.202148 1441740967 0.682617 -0.282532 -0.642944 -0.202148 1441740967 0.682617 -0.282532 -0.642944 -0.202148 1441740967 0.683838 -0.283813 -0.640259 -0.204590 1441740967 0.683838 -0.283813 -0.640259 -0.204590 1441740967 0.683838 -0.283813 -0.640259 -0.204590 1441740967 0.683838 -0.283813 -0.640259 -0.204590 1441740968 0.683838 -0.283813 -0.640259 -0.204590 1441740968 0.683838 -0.283813 -0.640259 -0.204590 1441740968 0.683777 -0.282715 -0.641235 -0.203308 1441740968 0.683777 -0.282715 -0.641235 -0.203308 1441740968 0.683777 -0.282715 -0.641235 -0.203308 1441740968 0.683777 -0.282715 -0.641235 -0.203308 1441740968 0.683777 -0.282715 -0.641235 -0.203308 1441740968 0.683777 -0.282715 -0.641235 -0.203308 1441740968 0.680603 -0.288818 -0.639954 -0.209412 1441740968 0.680603 -0.288818 -0.639954 -0.209412 1441740968 0.680603 -0.288818 -0.639954 -0.209412 1441740968 0.680603 -0.288818 -0.639954 -0.209412 1441740968 0.680603 -0.288818 -0.639954 -0.209412 1441740968 0.680603 -0.288818 -0.639954 -0.209412 1441740968 0.680115 -0.290161 -0.639099 -0.211670 1441740968 0.680115 -0.290161 -0.639099 -0.211670 1441740968 0.680115 -0.290161 -0.639099 -0.211670 1441740968 0.680115 -0.290161 -0.639099 -0.211670 1441740968 0.680115 -0.290161 -0.639099 -0.211670 1441740968 0.680115 -0.290161 -0.639099 -0.211670 1441740968 0.689331 -0.264893 -0.643127 -0.202698 1441740968 0.689331 -0.264893 -0.643127 -0.202698 1441740968 0.689331 -0.264893 -0.643127 -0.202698 1441740968 0.689331 -0.264893 -0.643127 -0.202698 1441740968 0.689331 -0.264893 -0.643127 -0.202698 1441740968 0.689331 -0.264893 -0.643127 -0.202698 1441740968 0.689331 -0.264893 -0.643127 -0.202698 1441740968 0.696167 -0.230347 -0.653198 -0.188660 1441740968 0.696167 -0.230347 -0.653198 -0.188660 1441740968 0.696167 -0.230347 -0.653198 -0.188660 1441740968 0.696167 -0.230347 -0.653198 -0.188660 1441740968 0.696167 -0.230347 -0.653198 -0.188660 1441740968 0.696167 -0.230347 -0.653198 -0.188660 1441740968 0.700562 -0.200317 -0.661438 -0.177612 1441740968 0.700562 -0.200317 -0.661438 -0.177612 1441740968 0.700562 -0.200317 -0.661438 -0.177612 1441740968 0.700562 -0.200317 -0.661438 -0.177612 1441740968 0.700562 -0.200317 -0.661438 -0.177612 1441740968 0.700562 -0.200317 -0.661438 -0.177612 1441740968 0.700562 -0.192444 -0.664856 -0.173645 1441740968 0.700562 -0.192444 -0.664856 -0.173645 1441740968 0.700562 -0.192444 -0.664856 -0.173645 1441740968 0.700562 -0.192444 -0.664856 -0.173645 1441740968 0.700562 -0.192444 -0.664856 -0.173645 1441740968 0.700562 -0.192444 -0.664856 -0.173645 1441740968 0.696106 -0.199280 -0.668274 -0.170898 1441740968 0.696106 -0.199280 -0.668274 -0.170898 1441740968 0.696106 -0.199280 -0.668274 -0.170898 1441740968 0.696106 -0.199280 -0.668274 -0.170898 1441740968 0.696106 -0.199280 -0.668274 -0.170898 1441740968 0.696106 -0.199280 -0.668274 -0.170898 1441740968 0.687439 -0.217163 -0.671448 -0.171448 1441740968 0.687439 -0.217163 -0.671448 -0.171448 1441740968 0.687439 -0.217163 -0.671448 -0.171448 1441740968 0.687439 -0.217163 -0.671448 -0.171448 1441740968 0.687439 -0.217163 -0.671448 -0.171448 1441740968 0.687439 -0.217163 -0.671448 -0.171448 1441740968 0.677063 -0.241882 -0.672363 -0.176025 1441740968 0.677063 -0.241882 -0.672363 -0.176025 1441740968 0.677063 -0.241882 -0.672363 -0.176025 1441740968 0.677063 -0.241882 -0.672363 -0.176025 1441740968 0.677063 -0.241882 -0.672363 -0.176025 1441740968 0.677063 -0.241882 -0.672363 -0.176025 1441740968 0.677063 -0.241882 -0.672363 -0.176025 1441740968 0.671387 -0.251770 -0.675537 -0.171875 1441740968 0.671387 -0.251770 -0.675537 -0.171875 1441740968 0.671387 -0.251770 -0.675537 -0.171875 1441740968 0.671387 -0.251770 -0.675537 -0.171875 1441740968 0.671387 -0.251770 -0.675537 -0.171875 1441740968 0.671387 -0.251770 -0.675537 -0.171875 1441740968 0.670837 -0.231995 -0.685547 -0.162048 1441740968 0.670837 -0.231995 -0.685547 -0.162048 1441740968 0.670837 -0.231995 -0.685547 -0.162048 1441740968 0.673035 -0.226501 -0.685547 -0.160461 1441740968 0.673035 -0.226501 -0.685547 -0.160461 1441740968 0.673035 -0.226501 -0.685547 -0.160461 1441740968 0.673035 -0.226501 -0.685547 -0.160461 1441740968 0.673035 -0.226501 -0.685547 -0.160461 1441740968 0.673035 -0.226501 -0.685547 -0.160461 1441740968 0.673035 -0.226501 -0.685547 -0.160461 1441740968 0.681152 -0.210999 -0.685120 -0.148560 1441740968 0.681152 -0.210999 -0.685120 -0.148560 1441740968 0.681152 -0.210999 -0.685120 -0.148560 1441740968 0.681152 -0.210999 -0.685120 -0.148560 1441740968 0.681152 -0.210999 -0.685120 -0.148560 1441740968 0.680237 -0.205261 -0.684753 -0.162170 1441740968 0.680237 -0.205261 -0.684753 -0.162170 1441740968 0.680237 -0.205261 -0.684753 -0.162170 1441740968 0.680237 -0.205261 -0.684753 -0.162170 1441740968 0.680237 -0.205261 -0.684753 -0.162170 1441740968 0.680237 -0.205261 -0.684753 -0.162170 1441740968 0.677490 -0.227478 -0.674072 -0.186768 1441740968 0.677490 -0.227478 -0.674072 -0.186768 1441740968 0.677490 -0.227478 -0.674072 -0.186768 1441740968 0.677490 -0.227478 -0.674072 -0.186768 1441740968 0.677490 -0.227478 -0.674072 -0.186768 1441740968 0.677490 -0.227478 -0.674072 -0.186768 1441740968 0.666687 -0.268372 -0.663330 -0.208557 1441740968 0.666687 -0.268372 -0.663330 -0.208557 1441740968 0.666687 -0.268372 -0.663330 -0.208557 1441740968 0.666687 -0.268372 -0.663330 -0.208557 1441740968 0.666687 -0.268372 -0.663330 -0.208557 1441740968 0.666687 -0.268372 -0.663330 -0.208557 1441740968 0.663513 -0.286194 -0.655701 -0.218872 1441740968 0.663513 -0.286194 -0.655701 -0.218872 1441740968 0.663513 -0.286194 -0.655701 -0.218872 1441740968 0.663513 -0.286194 -0.655701 -0.218872 1441740969 0.663513 -0.286194 -0.655701 -0.218872 1441740969 0.663513 -0.286194 -0.655701 -0.218872 1441740969 0.670593 -0.285095 -0.647949 -0.221924 1441740969 0.670593 -0.285095 -0.647949 -0.221924 1441740969 0.670593 -0.285095 -0.647949 -0.221924 1441740969 0.670593 -0.285095 -0.647949 -0.221924 1441740969 0.670593 -0.285095 -0.647949 -0.221924 1441740969 0.670593 -0.285095 -0.647949 -0.221924 1441740969 0.670715 -0.285278 -0.647949 -0.221130 1441740969 0.670715 -0.285278 -0.647949 -0.221130 1441740969 0.670715 -0.285278 -0.647949 -0.221130 1441740969 0.670715 -0.285278 -0.647949 -0.221130 1441740969 0.670715 -0.285278 -0.647949 -0.221130 1441740969 0.670715 -0.285278 -0.647949 -0.221130 1441740969 0.678833 -0.271973 -0.646240 -0.218201 1441740969 0.678833 -0.271973 -0.646240 -0.218201 1441740969 0.678833 -0.271973 -0.646240 -0.218201 1441740969 0.678833 -0.271973 -0.646240 -0.218201 1441740969 0.678833 -0.271973 -0.646240 -0.218201 1441740969 0.678833 -0.271973 -0.646240 -0.218201 1441740969 0.684692 -0.258850 -0.647278 -0.212585 1441740969 0.684692 -0.258850 -0.647278 -0.212585 1441740969 0.684692 -0.258850 -0.647278 -0.212585 1441740969 0.684692 -0.258850 -0.647278 -0.212585 1441740969 0.684692 -0.258850 -0.647278 -0.212585 1441740969 0.684692 -0.258850 -0.647278 -0.212585 1441740969 0.687988 -0.247131 -0.650269 -0.206909 1441740969 0.687988 -0.247131 -0.650269 -0.206909 1441740969 0.687988 -0.247131 -0.650269 -0.206909 1441740969 0.687988 -0.247131 -0.650269 -0.206909 1441740969 0.687988 -0.247131 -0.650269 -0.206909 1441740969 0.687988 -0.247131 -0.650269 -0.206909 1441740969 0.684631 -0.254333 -0.649109 -0.212830 1441740969 0.684631 -0.254333 -0.649109 -0.212830 1441740969 0.684631 -0.254333 -0.649109 -0.212830 1441740969 0.684631 -0.254333 -0.649109 -0.212830 1441740969 0.684631 -0.254333 -0.649109 -0.212830 1441740969 0.684631 -0.254333 -0.649109 -0.212830 1441740969 0.684631 -0.254333 -0.649109 -0.212830 1441740969 0.682129 -0.252441 -0.653503 -0.209717 1441740969 0.682129 -0.252441 -0.653503 -0.209717 1441740969 0.682129 -0.252441 -0.653503 -0.209717 1441740969 0.682129 -0.252441 -0.653503 -0.209717 1441740969 0.682129 -0.252441 -0.653503 -0.209717 1441740969 0.682129 -0.252441 -0.653503 -0.209717 1441740969 0.683289 -0.242798 -0.657227 -0.205505 1441740969 0.683289 -0.242798 -0.657227 -0.205505 1441740969 0.683289 -0.242798 -0.657227 -0.205505 1441740969 0.683289 -0.242798 -0.657227 -0.205505 1441740969 0.683289 -0.242798 -0.657227 -0.205505 1441740969 0.683289 -0.242798 -0.657227 -0.205505 1441740969 0.683960 -0.239197 -0.658264 -0.204224 1441740969 0.683960 -0.239197 -0.658264 -0.204224 1441740969 0.683960 -0.239197 -0.658264 -0.204224 1441740969 0.683960 -0.239197 -0.658264 -0.204224 1441740969 0.683960 -0.239197 -0.658264 -0.204224 1441740969 0.683960 -0.239197 -0.658264 -0.204224 1441740969 0.681641 -0.249268 -0.654785 -0.211121 1441740969 0.681641 -0.249268 -0.654785 -0.211121 1441740969 0.681641 -0.249268 -0.654785 -0.211121 1441740969 0.681641 -0.249268 -0.654785 -0.211121 1441740969 0.681641 -0.249268 -0.654785 -0.211121 1441740969 0.681641 -0.249268 -0.654785 -0.211121 1441740969 0.681641 -0.249268 -0.654785 -0.211121 1441740969 0.676147 -0.257446 -0.656677 -0.213013 1441740969 0.676147 -0.257446 -0.656677 -0.213013 1441740969 0.676147 -0.257446 -0.656677 -0.213013 1441740969 0.676147 -0.257446 -0.656677 -0.213013 1441740969 0.676147 -0.257446 -0.656677 -0.213013 1441740969 0.676147 -0.257446 -0.656677 -0.213013 1441740969 0.671326 -0.268860 -0.654297 -0.221252 1441740969 0.671326 -0.268860 -0.654297 -0.221252 1441740969 0.671326 -0.268860 -0.654297 -0.221252 1441740969 0.671326 -0.268860 -0.654297 -0.221252 1441740969 0.671326 -0.268860 -0.654297 -0.221252 1441740969 0.671326 -0.268860 -0.654297 -0.221252 1441740969 0.664124 -0.279907 -0.654358 -0.229004 1441740969 0.664124 -0.279907 -0.654358 -0.229004 1441740969 0.664124 -0.279907 -0.654358 -0.229004 1441740969 0.664124 -0.279907 -0.654358 -0.229004 1441740969 0.664124 -0.279907 -0.654358 -0.229004 1441740969 0.664124 -0.279907 -0.654358 -0.229004 1441740969 0.664124 -0.279907 -0.654358 -0.229004 1441740969 0.656677 -0.292847 -0.650879 -0.243774 1441740969 0.656677 -0.292847 -0.650879 -0.243774 1441740969 0.656677 -0.292847 -0.650879 -0.243774 1441740969 0.656677 -0.292847 -0.650879 -0.243774 1441740969 0.656677 -0.292847 -0.650879 -0.243774 1441740969 0.655579 -0.296875 -0.647644 -0.250366 1441740969 0.655579 -0.296875 -0.647644 -0.250366 1441740969 0.655579 -0.296875 -0.647644 -0.250366 1441740969 
0.716675 -0.257202 -0.589294 -0.270142 1441740971 0.733276 -0.242798 -0.558167 -0.303040 1441740971 0.733276 -0.242798 -0.558167 -0.303040 1441740972 0.733276 -0.242798 -0.558167 -0.303040 1441740972 0.733276 -0.242798 -0.558167 -0.303040 1441740972 0.733276 -0.242798 -0.558167 -0.303040 1441740972 0.733276 -0.242798 -0.558167 -0.303040 1441740972 0.741394 -0.240479 -0.527222 -0.338562 1441740972 0.741394 -0.240479 -0.527222 -0.338562 1441740972 0.741394 -0.240479 -0.527222 -0.338562 1441740972 0.741394 -0.240479 -0.527222 -0.338562 1441740972 0.741394 -0.240479 -0.527222 -0.338562 1441740972 0.741394 -0.240479 -0.527222 -0.338562 1441740972 0.751282 -0.242798 -0.485229 -0.375732 1441740972 0.751282 -0.242798 -0.485229 -0.375732 1441740972 0.751282 -0.242798 -0.485229 -0.375732 1441740972 0.751282 -0.242798 -0.485229 -0.375732 1441740972 0.751282 -0.242798 -0.485229 -0.375732 1441740972 0.751282 -0.242798 -0.485229 -0.375732 1441740972 0.751282 -0.242798 -0.485229 -0.375732 1441740972 0.760376 -0.240723 -0.456177 -0.394714 1441740972 0.760376 -0.240723 -0.456177 -0.394714 1441740972 0.760376 -0.240723 -0.456177 -0.394714 1441740972 0.760376 -0.240723 -0.456177 -0.394714 1441740972 0.760376 -0.240723 -0.456177 -0.394714 1441740972 0.760376 -0.240723 -0.456177 -0.394714 1441740972 0.754395 -0.261414 -0.476868 -0.367737 1441740972 0.754395 -0.261414 -0.476868 -0.367737 1441740972 0.754395 -0.261414 -0.476868 -0.367737 1441740972 0.754395 -0.261414 -0.476868 -0.367737 1441740972 0.754395 -0.261414 -0.476868 -0.367737 1441740972 0.754395 -0.261414 -0.476868 -0.367737 1441740972 0.723022 -0.308655 -0.540649 -0.299500 1441740972 0.723022 -0.308655 -0.540649 -0.299500 1441740972 0.723022 -0.308655 -0.540649 -0.299500 1441740972 0.723022 -0.308655 -0.540649 -0.299500 1441740972 0.723022 -0.308655 -0.540649 -0.299500 1441740972 0.723022 -0.308655 -0.540649 -0.299500 1441740972 0.667725 -0.375977 -0.619507 -0.170471 1441740972 0.667725 -0.375977 -0.619507 -0.170471 1441740972 0.667725 -0.375977 -0.619507 -0.170471 1441740972 0.667725 -0.375977 -0.619507 -0.170471 1441740972 0.667725 -0.375977 -0.619507 -0.170471 1441740972 0.667725 -0.375977 -0.619507 -0.170471 1441740972 0.667725 -0.375977 -0.619507 -0.170471 1441740972 0.555420 -0.478943 -0.679443 -0.022705 1441740972 0.555420 -0.478943 -0.679443 -0.022705 1441740972 0.555420 -0.478943 -0.679443 -0.022705 1441740972 0.555420 -0.478943 -0.679443 -0.022705 1441740972 0.555420 -0.478943 -0.679443 -0.022705 1441740972 0.381470 -0.548523 -0.727722 0.155029 1441740972 0.381470 -0.548523 -0.727722 0.155029 1441740972 0.381470 -0.548523 -0.727722 0.155029 1441740972 0.381470 -0.548523 -0.727722 0.155029 1441740972 0.381470 -0.548523 -0.727722 0.155029 1441740972 0.381470 -0.548523 -0.727722 0.155029 1441740972 0.381470 -0.548523 -0.727722 0.155029 1441740972 0.203918 -0.554199 -0.730408 0.343262 1441740972 0.203918 -0.554199 -0.730408 0.343262 1441740972 0.203918 -0.554199 -0.730408 0.343262 1441740972 0.203918 -0.554199 -0.730408 0.343262 1441740972 0.203918 -0.554199 -0.730408 0.343262 1441740972 0.203918 -0.554199 -0.730408 0.343262 1441740972 0.088867 -0.589294 -0.666321 0.448242 1441740972 0.088867 -0.589294 -0.666321 0.448242 1441740972 0.088867 -0.589294 -0.666321 0.448242 1441740972 0.088867 -0.589294 -0.666321 0.448242 1441740972 -0.251099 -0.558655 -0.546875 0.570862 1441740972 -0.251099 -0.558655 -0.546875 0.570862 1441740972 -0.251099 -0.558655 -0.546875 0.570862 1441740972 -0.251099 -0.558655 -0.546875 0.570862 1441740972 -0.251099 -0.558655 -0.546875 0.570862 1441740972 -0.251099 -0.558655 -0.546875 0.570862 1441740972 -0.327576 -0.486084 -0.442139 0.678955 1441740972 -0.327576 -0.486084 -0.442139 0.678955 1441740972 -0.327576 -0.486084 -0.442139 0.678955 1441740972 -0.327576 -0.486084 -0.442139 0.678955 1441740972 -0.108032 -0.569275 -0.591125 0.561157 1441740972 -0.108032 -0.569275 -0.591125 0.561157 1441740972 -0.108032 -0.569275 -0.591125 0.561157 1441740972 -0.108032 -0.569275 -0.591125 0.561157 1441740972 -0.108032 -0.569275 -0.591125 0.561157 1441740972 -0.108032 -0.569275 -0.591125 0.561157 1441740972 -0.108032 -0.569275 -0.591125 0.561157 1441740972 0.267090 -0.625732 -0.677368 0.279907 1441740972 0.267090 -0.625732 -0.677368 0.279907 1441740972 0.267090 -0.625732 -0.677368 0.279907 1441740972 0.267090 -0.625732 -0.677368 0.279907 1441740972 0.267090 -0.625732 -0.677368 0.279907 1441740972 0.267090 -0.625732 -0.677368 0.279907 1441740972 0.485535 -0.591064 -0.636230 0.100586 1441740972 0.485535 -0.591064 -0.636230 0.100586 1441740972 0.485535 -0.591064 -0.636230 0.100586 1441740972 0.485535 -0.591064 -0.636230 0.100586 1441740972 0.485535 -0.591064 -0.636230 0.100586 1441740972 0.485535 -0.591064 -0.636230 0.100586 1441740972 0.498474 -0.533081 -0.680542 0.065063 1441740972 0.498474 -0.533081 -0.680542 0.065063 1441740972 0.498474 -0.533081 -0.680542 0.065063 1441740972 0.498474 -0.533081 -0.680542 0.065063 1441740972 0.498474 -0.533081 -0.680542 0.065063 1441740972 0.498474 -0.533081 -0.680542 0.065063 1441740972 0.615479 -0.461121 -0.631409 -0.099670 1441740972 0.615479 -0.461121 -0.631409 -0.099670 1441740972 0.615479 -0.461121 -0.631409 -0.099670 1441740972 0.615479 -0.461121 -0.631409 -0.099670 1441740972 0.615479 -0.461121 -0.631409 -0.099670 1441740972 0.615479 -0.461121 -0.631409 -0.099670 1441740972 0.662720 -0.401855 -0.594238 -0.214844 1441740972 0.662720 -0.401855 -0.594238 -0.214844 1441740972 0.662720 -0.401855 -0.594238 -0.214844 1441740973 0.662720 -0.401855 -0.594238 -0.214844 1441740973 0.662720 -0.401855 -0.594238 -0.214844 1441740973 0.662720 -0.401855 -0.594238 -0.214844 1441740973 0.662720 -0.401855 -0.594238 -0.214844 1441740973 0.709534 -0.312073 -0.548706 -0.313171 1441740973 0.709534 -0.312073 -0.548706 -0.313171 1441740973 0.709534 -0.312073 -0.548706 -0.313171 1441740973 0.709534 -0.312073 -0.548706 -0.313171 1441740973 0.709534 -0.312073 -0.548706 -0.313171 1441740973 0.709534 -0.312073 -0.548706 -0.313171 1441740973 0.709534 -0.312073 -0.548706 -0.313171 1441740973 0.730835 -0.234741 -0.500000 -0.401062 1441740973 0.730835 -0.234741 -0.500000 -0.401062 1441740973 0.730835 -0.234741 -0.500000 -0.401062 1441740973 0.730835 -0.234741 -0.500000 -0.401062 1441740973 0.730835 -0.234741 -0.500000 -0.401062 1441740973 0.730835 -0.234741 -0.500000 -0.401062 1441740973 0.730164 -0.208740 -0.437134 -0.481934 1441740973 0.730164 -0.208740 -0.437134 -0.481934 1441740973 0.730164 -0.208740 -0.437134 -0.481934 1441740973 0.730164 -0.208740 -0.437134 -0.481934 1441740973 0.730164 -0.208740 -0.437134 -0.481934 1441740973 0.730164 -0.208740 -0.437134 -0.481934 1441740973 0.730164 -0.208740 -0.437134 -0.481934 1441740973 0.729980 -0.209656 -0.368225 -0.536255 1441740973 0.729980 -0.209656 -0.368225 -0.536255 1441740973 0.729980 -0.209656 -0.368225 -0.536255 1441740973 0.729980 -0.209656 -0.368225 -0.536255 1441740973 0.729980 -0.209656 -0.368225 -0.536255 1441740973 0.729980 -0.209656 -0.368225 -0.536255 1441740973 0.728271 -0.201965 -0.349487 -0.553772 1441740973 0.728271 -0.201965 -0.349487 -0.553772 1441740973 0.728271 -0.201965 -0.349487 -0.553772 1441740973 0.728271 -0.201965 -0.349487 -0.553772 1441740973 0.728271 -0.201965 -0.349487 -0.553772 1441740973 0.728271 -0.201965 -0.349487 -0.553772 1441740973 0.727417 -0.200378 -0.369690 -0.542358 1441740973 0.727417 -0.200378 -0.369690 -0.542358 1441740973 0.727417 -0.200378 -0.369690 -0.542358 1441740973 0.727417 -0.200378 -0.369690 -0.542358 1441740973 0.727417 -0.200378 -0.369690 -0.542358 1441740973 0.727417 -0.200378 -0.369690 -0.542358 1441740973 0.722656 -0.231506 -0.417847 -0.499634 1441740973 0.722656 -0.231506 -0.417847 -0.499634 1441740973 0.722656 -0.231506 -0.417847 -0.499634 1441740973 0.722656 -0.231506 -0.417847 -0.499634 1441740973 0.722656 -0.231506 -0.417847 -0.499634 1441740973 0.714233 -0.271851 -0.494324 -0.414307 1441740973 0.714233 -0.271851 -0.494324 -0.414307 1441740973 0.714233 -0.271851 -0.494324 -0.414307 1441740973 0.714233 -0.271851 -0.494324 -0.414307 1441740973 0.714233 -0.271851 -0.494324 -0.414307 1441740973 0.714233 -0.271851 -0.494324 -0.414307 1441740973 0.688538 -0.333862 -0.575500 -0.288574 1441740973 0.688538 -0.333862 -0.575500 -0.288574 1441740973 0.688538 -0.333862 -0.575500 -0.288574 1441740973 0.688538 -0.333862 -0.575500 -0.288574 1441740973 0.688538 -0.333862 -0.575500 -0.288574 1441740973 0.688538 -0.333862 -0.575500 -0.288574 1441740973 0.688538 -0.333862 -0.575500 -0.288574 1441740973 0.618408 -0.424255 -0.645630 -0.144226 1441740973 0.618408 -0.424255 -0.645630 -0.144226 1441740973 0.618408 -0.424255 -0.645630 -0.144226 1441740973 0.618408 -0.424255 -0.645630 -0.144226 1441740973 0.618408 -0.424255 -0.645630 -0.144226 1441740973 0.488892 -0.524658 -0.696716 0.020752 1441740973 0.488892 -0.524658 -0.696716 0.020752 1441740973 0.488892 -0.524658 -0.696716 0.020752 1441740973 0.488892 -0.524658 -0.696716 0.020752 1441740973 0.488892 -0.524658 -0.696716 0.020752 1441740973 0.488892 -0.524658 -0.696716 0.020752 1441740973 0.293823 -0.575928 -0.729919 0.221863 1441740973 0.293823 -0.575928 -0.729919 0.221863 1441740973 0.293823 -0.575928 -0.729919 0.221863 1441740973 0.293823 -0.575928 -0.729919 0.221863 1441740973 0.293823 -0.575928 -0.729919 0.221863 1441740973 0.122253 -0.561646 -0.706482 0.412903 1441740973 0.122253 -0.561646 -0.706482 0.412903 1441740973 0.122253 -0.561646 -0.706482 0.412903 1441740973 0.122253 -0.561646 -0.706482 0.412903 1441740973 0.122253 -0.561646 -0.706482 0.412903 1441740973 0.122253 -0.561646 -0.706482 0.412903 1441740973 -0.130615 -0.583862 -0.590820 0.541321 1441740973 -0.130615 -0.583862 -0.590820 0.541321 1441740973 -0.130615 -0.583862 -0.590820 0.541321 1441740973 -0.130615 -0.583862 -0.590820 0.541321 1441740973 -0.130615 -0.583862 -0.590820 0.541321 1441740973 -0.130615 -0.583862 -0.590820 0.541321 1441740973 -0.399536 -0.457336 -0.405640 0.683167 1441740973 -0.399536 -0.457336 -0.405640 0.683167 1441740973 -0.399536 -0.457336 -0.405640 0.683167 1441740973 -0.399536 -0.457336 -0.405640 0.683167 1441740973 -0.399536 -0.457336 -0.405640 0.683167 1441740973 -0.368408 -0.496460 -0.421082 0.663696 1441740973 -0.368408 -0.496460 -0.421082 0.663696 1441740973 -0.368408 -0.496460 -0.421082 0.663696 1441740973 -0.368408 -0.496460 -0.421082 0.663696 1441740973 -0.368408 -0.496460 -0.421082 0.663696 1441740973 -0.368408 -0.496460 -0.421082 0.663696 1441740973 -0.139709 -0.577698 -0.579895 0.557190 1441740973 -0.139709 -0.577698 -0.579895 0.557190 1441740973 -0.139709 -0.577698 -0.579895 0.557190 1441740973 -0.139709 -0.577698 -0.579895 0.557190 1441740973 -0.139709 -0.577698 -0.579895 0.557190 1441740973 -0.139709 -0.577698 -0.579895 0.557190 1441740973 0.222107 -0.631104 -0.668945 0.323914 1441740973 0.222107 -0.631104 -0.668945 0.323914 1441740973 0.222107 -0.631104 -0.668945 0.323914 1441740974 0.222107 -0.631104 -0.668945 0.323914 1441740974 0.222107 -0.631104 -0.668945 0.323914 1441740974 0.473694 -0.570618 -0.654236 0.148376 1441740974 0.473694 -0.570618 -0.654236 0.148376 1441740974 0.473694 -0.570618 -0.654236 0.148376 1441740974 0.473694 -0.570618 -0.654236 0.148376 1441740974 0.473694 -0.570618 -0.654236 0.148376 1441740974 0.473694 -0.570618 -0.654236 0.148376 1441740974 0.473694 -0.570618 -0.654236 0.148376 1441740974 0.579529 -0.427490 -0.684814 0.111572 1441740974 0.579529 -0.427490 -0.684814 0.111572 1441740974 0.579529 -0.427490 -0.684814 0.111572 1441740974 0.579529 -0.427490 -0.684814 0.111572 1441740974 0.579529 -0.427490 -0.684814 0.111572 1441740974 0.579529 -0.427490 -0.684814 0.111572 1441740974 0.702026 -0.270081 -0.652100 -0.095093 1441740974 0.702026 -0.270081 -0.652100 -0.095093 1441740974 0.702026 -0.270081 -0.652100 -0.095093 1441740974 0.702026 -0.270081 -0.652100 -0.095093 1441740974 0.702026 -0.270081 -0.652100 -0.095093 1441740974 0.683716 -0.301514 -0.603210 -0.278931 1441740974 0.683716 -0.301514 -0.603210 -0.278931 1441740974 0.683716 -0.301514 -0.603210 -0.278931 1441740974 0.683716 -0.301514 -0.603210 -0.278931 1441740974 0.683716 -0.301514 -0.603210 -0.278931 1441740974 0.709290 -0.254578 -0.532349 -0.385620 1441740974 0.709290 -0.254578 -0.532349 -0.385620 1441740974 0.709290 -0.254578 -0.532349 -0.385620 1441740974 0.709290 -0.254578 -0.532349 -0.385620 1441740974 0.709290 -0.254578 -0.532349 -0.385620 1441740974 0.709290 -0.254578 -0.532349 -0.385620 1441740974 0.709290 -0.254578 -0.532349 -0.385620 1441740974 0.725098 -0.164978 -0.476257 -0.469238 1441740974 0.725098 -0.164978 -0.476257 -0.469238 1441740974 0.725098 -0.164978 -0.476257 -0.469238 1441740974 0.725098 -0.164978 -0.476257 -0.469238 1441740974 0.725098 -0.164978 -0.476257 -0.469238 1441740974 0.724243 -0.144531 -0.406677 -0.537781 1441740974 0.724243 -0.144531 -0.406677 -0.537781 1441740974 0.724243 -0.144531 -0.406677 -0.537781 1441740974 0.724243 -0.144531 -0.406677 -0.537781 1441740974 0.724243 -0.144531 -0.406677 -0.537781 1441740974 0.723450 -0.158447 -0.347412 -0.575195 1441740974 0.723450 -0.158447 -0.347412 -0.575195 1441740974 0.723450 -0.158447 -0.347412 -0.575195 1441740974 0.723450 -0.158447 -0.347412 -0.575195 1441740974 0.723450 -0.158447 -0.347412 -0.575195 1441740974 0.723450 -0.158447 -0.347412 -0.575195 1441740974 0.729675 -0.152039 -0.357300 -0.562866 1441740974 0.729675 -0.152039 -0.357300 -0.562866 1441740974 0.729675 -0.152039 -0.357300 -0.562866 1441740974 0.729675 -0.152039 -0.357300 -0.562866 1441740974 0.729675 -0.152039 -0.357300 -0.562866 1441740974 0.729675 -0.152039 -0.357300 -0.562866 1441740974 0.728760 -0.187805 -0.404785 -0.519409 1441740974 0.728760 -0.187805 -0.404785 -0.519409 1441740974 0.728760 -0.187805 -0.404785 -0.519409 1441740974 0.722351 -0.238708 -0.488220 -0.427612 1441740974 0.722351 -0.238708 -0.488220 -0.427612 1441740974 0.722351 -0.238708 -0.488220 -0.427612 1441740974 0.701843 -0.284241 -0.584656 -0.291321 1441740974 0.701843 -0.284241 -0.584656 -0.291321 1441740974 0.701843 -0.284241 -0.584656 -0.291321 1441740974 0.701843 -0.284241 -0.584656 -0.291321 1441740974 0.701843 -0.284241 -0.584656 -0.291321 1441740974 0.701843 -0.284241 -0.584656 -0.291321 1441740974 0.650696 -0.363220 -0.654236 -0.129089 1441740974 0.650696 -0.363220 -0.654236 -0.129089 1441740974 0.650696 -0.363220 -0.654236 -0.129089 1441740974 0.650696 -0.363220 -0.654236 -0.129089 1441740974 0.650696 -0.363220 -0.654236 -0.129089 1441740974 0.650696 -0.363220 -0.654236 -0.129089 1441740974 0.521179 -0.484436 -0.702209 0.025146 1441740974 0.521179 -0.484436 -0.702209 0.025146 1441740974 0.521179 -0.484436 -0.702209 0.025146 1441740974 0.521179 -0.484436 -0.702209 0.025146 1441740974 0.521179 -0.484436 -0.702209 0.025146 1441740974 0.521179 -0.484436 -0.702209 0.025146 1441740974 0.350098 -0.568176 -0.721680 0.183777 1441740974 0.350098 -0.568176 -0.721680 0.183777 1441740974 0.350098 -0.568176 -0.721680 0.183777 1441740974 0.350098 -0.568176 -0.721680 0.183777 1441740974 0.350098 -0.568176 -0.721680 0.183777 1441740974 0.350098 -0.568176 -0.721680 0.183777 1441740974 0.350098 -0.568176 -0.721680 0.183777 1441740974 0.165527 -0.581787 -0.716187 0.348206 1441740974 0.165527 -0.581787 -0.716187 0.348206 1441740974 0.165527 -0.581787 -0.716187 0.348206 1441740974 0.165527 -0.581787 -0.716187 0.348206 1441740974 0.165527 -0.581787 -0.716187 0.348206 1441740974 0.165527 -0.581787 -0.716187 0.348206 1441740974 0.165527 -0.581787 -0.716187 0.348206 1441740974 -0.008545 -0.588684 -0.631653 0.504395 1441740974 -0.008545 -0.588684 -0.631653 0.504395 1441740974 -0.008545 -0.588684 -0.631653 0.504395 1441740974 -0.008545 -0.588684 -0.631653 0.504395 1441740974 -0.008545 -0.588684 -0.631653 0.504395 1441740974 -0.324585 -0.489258 -0.468689 0.660034 1441740974 -0.324585 -0.489258 -0.468689 0.660034 1441740974 -0.324585 -0.489258 -0.468689 0.660034 1441740974 -0.324585 -0.489258 -0.468689 0.660034 1441740974 -0.324585 -0.489258 -0.468689 0.660034 1441740975 -0.324585 -0.489258 -0.468689 0.660034 1441740975 -0.385071 -0.486511 -0.389832 0.680542 1441740975 -0.385071 -0.486511 -0.389832 0.680542 1441740975 -0.385071 -0.486511 -0.389832 0.680542 1441740975 -0.385071 -0.486511 -0.389832 0.680542 1441740975 -0.385071 -0.486511 -0.389832 0.680542 1441740975 -0.385071 -0.486511 -0.389832 0.680542 1441740975 -0.203918 -0.562012 -0.520142 0.609985 1441740975 -0.203918 -0.562012 -0.520142 0.609985 1441740975 -0.203918 -0.562012 -0.520142 0.609985 1441740975 -0.203918 -0.562012 -0.520142 0.609985 1441740975 -0.203918 -0.562012 -0.520142 0.609985 1441740975 -0.203918 -0.562012 -0.520142 0.609985 1441740975 -0.203918 -0.562012 -0.520142 0.609985 1441740975 0.129395 -0.636597 -0.653442 0.388611 1441740975 0.129395 -0.636597 -0.653442 0.388611 1441740975 0.129395 -0.636597 -0.653442 0.388611 1441740975 0.129395 -0.636597 -0.653442 0.388611 1441740975 0.129395 -0.636597 -0.653442 0.388611 1441740975 0.129395 -0.636597 -0.653442 0.388611 1441740975 0.455933 -0.596924 -0.639709 0.162964 1441740975 0.455933 -0.596924 -0.639709 0.162964 1441740975 0.455933 -0.596924 -0.639709 0.162964 1441740975 0.455933 -0.596924 -0.639709 0.162964 1441740975 0.455933 -0.596924 -0.639709 0.162964 1441740975 0.455933 -0.596924 -0.639709 0.162964 1441740975 0.565430 -0.488953 -0.649780 0.137756 1441740975 0.565430 -0.488953 -0.649780 0.137756 1441740975 0.565430 -0.488953 -0.649780 0.137756 1441740975 0.565430 -0.488953 -0.649780 0.137756 1441740975 0.689270 -0.288635 -0.658264 -0.091187 1441740975 0.689270 -0.288635 -0.658264 -0.091187 1441740975 0.689270 -0.288635 -0.658264 -0.091187 1441740975 0.689270 -0.288635 -0.658264 -0.091187 1441740975 0.689270 -0.288635 -0.658264 -0.091187 1441740975 0.674988 -0.310547 -0.628967 -0.228882 1441740975 0.674988 -0.310547 -0.628967 -0.228882 1441740975 0.674988 -0.310547 -0.628967 -0.228882 1441740975 0.674988 -0.310547 -0.628967 -0.228882 1441740975 0.674988 -0.310547 -0.628967 -0.228882 1441740975 0.674988 -0.310547 -0.628967 -0.228882 1441740975 0.716187 -0.178833 -0.587585 -0.331482 1441740975 0.716187 -0.178833 -0.587585 -0.331482 1441740975 0.716187 -0.178833 -0.587585 -0.331482 1441740975 0.716187 -0.178833 -0.587585 -0.331482 1441740975 0.716187 -0.178833 -0.587585 -0.331482 1441740975 0.716187 -0.178833 -0.587585 -0.331482 1441740975 0.717896 -0.067017 -0.546936 -0.425415 1441740975 0.717896 -0.067017 -0.546936 -0.425415 1441740975 0.717896 -0.067017 -0.546936 -0.425415 1441740975 0.717896 -0.067017 -0.546936 -0.425415 1441740975 0.717896 -0.067017 -0.546936 -0.425415 1441740975 0.717896 -0.067017 -0.546936 -0.425415 1441740975 0.703857 -0.068176 -0.481018 -0.518250 1441740975 0.703857 -0.068176 -0.481018 -0.518250 1441740975 0.703857 -0.068176 -0.481018 -0.518250 1441740975 0.703857 -0.068176 -0.481018 -0.518250 1441740975 0.697266 -0.119385 -0.399353 -0.583191 1441740975 0.697266 -0.119385 -0.399353 -0.583191 1441740975 0.697266 -0.119385 -0.399353 -0.583191 1441740975 0.697266 -0.119385 -0.399353 -0.583191 1441740975 0.697266 -0.119385 -0.399353 -0.583191 1441740975 0.697266 -0.119385 -0.399353 -0.583191 1441740975 0.705566 -0.106140 -0.397217 -0.577209 1441740975 0.705566 -0.106140 -0.397217 -0.577209 1441740975 0.705566 -0.106140 -0.397217 -0.577209 1441740975 0.705566 -0.106140 -0.397217 -0.577209 1441740975 0.705566 -0.106140 -0.397217 -0.577209 1441740975 0.705566 -0.106140 -0.397217 -0.577209 1441740975 0.705566 -0.106140 -0.397217 -0.577209 1441740975 0.706665 -0.131287 -0.439758 -0.538513 1441740975 0.706665 -0.131287 -0.439758 -0.538513 1441740975 0.706665 -0.131287 -0.439758 -0.538513 1441740975 0.706665 -0.131287 -0.439758 -0.538513 1441740975 0.706665 -0.131287 -0.439758 -0.538513 1441740975 0.706665 -0.131287 -0.439758 -0.538513 1441740975 0.703613 -0.188660 -0.512146 -0.454956 1441740975 0.703613 -0.188660 -0.512146 -0.454956 1441740975 0.703613 -0.188660 -0.512146 -0.454956 1441740975 0.703613 -0.188660 -0.512146 -0.454956 1441740975 0.703613 -0.188660 -0.512146 -0.454956 1441740975 0.703613 -0.188660 -0.512146 -0.454956 1441740975 0.690735 -0.254089 -0.595032 -0.322998 1441740975 0.690735 -0.254089 -0.595032 -0.322998 1441740975 0.690735 -0.254089 -0.595032 -0.322998 1441740975 0.690735 -0.254089 -0.595032 -0.322998 1441740975 0.690735 -0.254089 -0.595032 -0.322998 1441740975 0.690735 -0.254089 -0.595032 -0.322998 1441740975 0.653076 -0.336121 -0.661621 -0.150879 1441740975 0.653076 -0.336121 -0.661621 -0.150879 1441740975 0.653076 -0.336121 -0.661621 -0.150879 1441740975 0.653076 -0.336121 -0.661621 -0.150879 1441740975 0.653076 -0.336121 -0.661621 -0.150879 1441740975 0.519043 -0.470764 -0.713440 0.000000 1441740975 0.519043 -0.470764 -0.713440 0.000000 1441740975 0.519043 -0.470764 -0.713440 0.000000 1441740975 0.519043 -0.470764 -0.713440 0.000000 1441740975 0.519043 -0.470764 -0.713440 0.000000 1441740975 0.519043 -0.470764 -0.713440 0.000000 1441740975 0.519043 -0.470764 -0.713440 0.000000 1441740975 0.333374 -0.547791 -0.744690 0.185181 1441740975 0.333374 -0.547791 -0.744690 0.185181 1441740975 0.333374 -0.547791 -0.744690 0.185181 1441740975 0.333374 -0.547791 -0.744690 0.185181 1441740975 0.333374 -0.547791 -0.744690 0.185181 1441740976 0.333374 -0.547791 -0.744690 0.185181 1441740976 0.130066 -0.552917 -0.715027 0.407654 1441740976 0.130066 -0.552917 -0.715027 0.407654 1441740976 0.130066 -0.552917 -0.715027 0.407654 1441740976 0.130066 -0.552917 -0.715027 0.407654 1441740976 0.130066 -0.552917 -0.715027 0.407654 1441740976 0.130066 -0.552917 -0.715027 0.407654 1441740976 -0.070984 -0.533203 -0.587646 0.604492 1441740976 -0.070984 -0.533203 -0.587646 0.604492 1441740976 -0.070984 -0.533203 -0.587646 0.604492 1441740976 -0.070984 -0.533203 -0.587646 0.604492 1441740976 -0.070984 -0.533203 -0.587646 0.604492 1441740976 -0.070984 -0.533203 -0.587646 0.604492 1441740976 -0.329163 -0.435913 -0.393494 0.739502 1441740976 -0.329163 -0.435913 -0.393494 0.739502 1441740976 -0.329163 -0.435913 -0.393494 0.739502 1441740976 -0.329163 -0.435913 -0.393494 0.739502 1441740976 -0.329163 -0.435913 -0.393494 0.739502 1441740976 -0.329163 -0.435913 -0.393494 0.739502 1441740976 -0.373657 -0.467102 -0.325378 0.732361 1441740976 -0.373657 -0.467102 -0.325378 0.732361 1441740976 -0.373657 -0.467102 -0.325378 0.732361 1441740976 -0.373657 -0.467102 -0.325378 0.732361 1441740976 -0.373657 -0.467102 -0.325378 0.732361 1441740976 -0.373657 -0.467102 -0.325378 0.732361 1441740976 -0.373657 -0.467102 -0.325378 0.732361 1441740976 -0.208374 -0.536011 -0.482422 0.660767 1441740976 -0.208374 -0.536011 -0.482422 0.660767 1441740976 -0.208374 -0.536011 -0.482422 0.660767 1441740976 -0.208374 -0.536011 -0.482422 0.660767 1441740976 -0.208374 -0.536011 -0.482422 0.660767 1441740976 -0.208374 -0.536011 -0.482422 0.660767 1441740976 -0.208374 -0.536011 -0.482422 0.660767 1441740976 0.110474 -0.617737 -0.632813 0.453613 1441740976 0.110474 -0.617737 -0.632813 0.453613 1441740976 0.110474 -0.617737 -0.632813 0.453613 1441740976 0.110474 -0.617737 -0.632813 0.453613 1441740976 0.110474 -0.617737 -0.632813 0.453613 1441740976 0.110474 -0.617737 -0.632813 0.453613 1441740976 0.409363 -0.566284 -0.667542 0.257202 1441740976 0.409363 -0.566284 -0.667542 0.257202 1441740976 0.409363 -0.566284 -0.667542 0.257202 1441740976 0.409363 -0.566284 -0.667542 0.257202 1441740976 0.409363 -0.566284 -0.667542 0.257202 1441740976 0.409363 -0.566284 -0.667542 0.257202 1441740976 0.409363 -0.566284 -0.667542 0.257202 1441740976 0.494934 -0.471375 -0.718445 0.129089 1441740976 0.657166 -0.326172 -0.673645 -0.089050 1441740976 0.657166 -0.326172 -0.673645 -0.089050 1441740976 0.657166 -0.326172 -0.673645 -0.089050 1441740976 0.657166 -0.326172 -0.673645 -0.089050 1441740976 0.654297 -0.329163 -0.619690 -0.282043 1441740976 0.654297 -0.329163 -0.619690 -0.282043 1441740976 0.654297 -0.329163 -0.619690 -0.282043 1441740976 0.654297 -0.329163 -0.619690 -0.282043 1441740976 0.654297 -0.329163 -0.619690 -0.282043 1441740976 0.654297 -0.329163 -0.619690 -0.282043 1441740976 0.689697 -0.265320 -0.550537 -0.388428 1441740976 0.689697 -0.265320 -0.550537 -0.388428 1441740976 0.689697 -0.265320 -0.550537 -0.388428 1441740976 0.689697 -0.265320 -0.550537 -0.388428 1441740976 0.689697 -0.265320 -0.550537 -0.388428 1441740976 0.689697 -0.265320 -0.550537 -0.388428 1441740976 0.711487 -0.139893 -0.507751 -0.465210 1441740976 0.711487 -0.139893 -0.507751 -0.465210 1441740976 0.711487 -0.139893 -0.507751 -0.465210 1441740976 0.711487 -0.139893 -0.507751 -0.465210 1441740976 0.711487 -0.139893 -0.507751 -0.465210 1441740976 0.707031 -0.107361 -0.444397 -0.539612 1441740976 0.707031 -0.107361 -0.444397 -0.539612 1441740976 0.707031 -0.107361 -0.444397 -0.539612 1441740976 0.707031 -0.107361 -0.444397 -0.539612 1441740976 0.707031 -0.107361 -0.444397 -0.539612 1441740976 0.707031 -0.107361 -0.444397 -0.539612 1441740976 0.707031 -0.107361 -0.444397 -0.539612 1441740976 0.711365 -0.121399 -0.368103 -0.586243 1441740976 0.711365 -0.121399 -0.368103 -0.586243 1441740976 0.711365 -0.121399 -0.368103 -0.586243 1441740976 0.711365 -0.121399 -0.368103 -0.586243 1441740976 0.711365 -0.121399 -0.368103 -0.586243 1441740976 0.711365 -0.121399 -0.368103 -0.586243 1441740976 0.718628 -0.099854 -0.373108 -0.578308 1441740976 0.718628 -0.099854 -0.373108 -0.578308 1441740976 0.718628 -0.099854 -0.373108 -0.578308 1441740976 0.718628 -0.099854 -0.373108 -0.578308 1441740976 0.718628 -0.099854 -0.373108 -0.578308 1441740976 0.718628 -0.099854 -0.373108 -0.578308 1441740976 0.721130 -0.131409 -0.416321 -0.537964 1441740976 0.721130 -0.131409 -0.416321 -0.537964 1441740976 0.721130 -0.131409 -0.416321 -0.537964 1441740976 0.721130 -0.131409 -0.416321 -0.537964 1441740976 0.721130 -0.131409 -0.416321 -0.537964 1441740976 0.721130 -0.131409 -0.416321 -0.537964 1441740976 0.715820 -0.197937 -0.497864 -0.447815 1441740976 0.715820 -0.197937 -0.497864 -0.447815 1441740976 0.715820 -0.197937 -0.497864 -0.447815 1441740976 0.715820 -0.197937 -0.497864 -0.447815 1441740976 0.715820 -0.197937 -0.497864 -0.447815 1441740976 0.704529 -0.246887 -0.604614 -0.277710 1441740976 0.704529 -0.246887 -0.604614 -0.277710 1441740976 0.704529 -0.246887 -0.604614 -0.277710 1441740976 0.670105 -0.303772 -0.672546 -0.080078 1441740977 0.670105 -0.303772 -0.672546 -0.080078 1441740977 0.670105 -0.303772 -0.672546 -0.080078 1441740977 0.670105 -0.303772 -0.672546 -0.080078 1441740977 0.670105 -0.303772 -0.672546 -0.080078 1441740977 0.670105 -0.303772 -0.672546 -0.080078 1441740977 0.542358 -0.441528 -0.710510 0.078125 1441740977 0.542358 -0.441528 -0.710510 0.078125 1441740977 0.542358 -0.441528 -0.710510 0.078125 1441740977 0.542358 -0.441528 -0.710510 0.078125 1441740977 0.542358 -0.441528 -0.710510 0.078125 1441740977 0.542358 -0.441528 -0.710510 0.078125 1441740977 0.350830 -0.531128 -0.730713 0.246887 1441740977 0.350830 -0.531128 -0.730713 0.246887 1441740977 0.350830 -0.531128 -0.730713 0.246887 1441740977 0.350830 -0.531128 -0.730713 0.246887 1441740977 0.350830 -0.531128 -0.730713 0.246887 1441740977 0.120850 -0.553467 -0.702271 0.431152 1441740977 0.120850 -0.553467 -0.702271 0.431152 1441740977 0.120850 -0.553467 -0.702271 0.431152 1441740977 0.120850 -0.553467 -0.702271 0.431152 1441740977 0.120850 -0.553467 -0.702271 0.431152 1441740977 0.120850 -0.553467 -0.702271 0.431152 1441740977 
0.621826 -0.300842 -0.709290 -0.140564 1441740979 0.621826 -0.300842 -0.709290 -0.140564 1441740979 0.621826 -0.300842 -0.709290 -0.140564 1441740979 0.621826 -0.300842 -0.709290 -0.140564 1441740979 0.621826 -0.300842 -0.709290 -0.140564 1441740979 0.623047 -0.303955 -0.703308 -0.157654 1441740979 0.623047 -0.303955 -0.703308 -0.157654 1441740979 0.623047 -0.303955 -0.703308 -0.157654 1441740979 0.623047 -0.303955 -0.703308 -0.157654 1441740979 0.623047 -0.303955 -0.703308 -0.157654 1441740979 0.623047 -0.303955 -0.703308 -0.157654 1441740979 0.624512 -0.311646 -0.693298 -0.179565 1441740979 0.624512 -0.311646 -0.693298 -0.179565 1441740979 0.624512 -0.311646 -0.693298 -0.179565 1441740979 0.624512 -0.311646 -0.693298 -0.179565 1441740979 0.624512 -0.311646 -0.693298 -0.179565 1441740979 0.624512 -0.311646 -0.693298 -0.179565 1441740979 0.626831 -0.321655 -0.679565 -0.204346 1441740979 0.626831 -0.321655 -0.679565 -0.204346 1441740979 0.626831 -0.321655 -0.679565 -0.204346 1441740979 0.626831 -0.321655 -0.679565 -0.204346 1441740979 0.626831 -0.321655 -0.679565 -0.204346 1441740979 0.626831 -0.321655 -0.679565 -0.204346 1441740979 0.629028 -0.330872 -0.666199 -0.225952 1441740979 0.629028 -0.330872 -0.666199 -0.225952 1441740979 0.629028 -0.330872 -0.666199 -0.225952 1441740979 0.629028 -0.330872 -0.666199 -0.225952 1441740979 0.629028 -0.330872 -0.666199 -0.225952 1441740979 0.629028 -0.330872 -0.666199 -0.225952 1441740979 0.631042 -0.333130 -0.658142 -0.240295 1441740979 0.631042 -0.333130 -0.658142 -0.240295 1441740979 0.631042 -0.333130 -0.658142 -0.240295 1441740979 0.631042 -0.333130 -0.658142 -0.240295 1441740979 0.631042 -0.333130 -0.658142 -0.240295 1441740979 0.631104 -0.324158 -0.660828 -0.244934 1441740979 0.631104 -0.324158 -0.660828 -0.244934 1441740979 0.631104 -0.324158 -0.660828 -0.244934 1441740979 0.631104 -0.324158 -0.660828 -0.244934 1441740979 0.631104 -0.324158 -0.660828 -0.244934 1441740979 0.631104 -0.324158 -0.660828 -0.244934 1441740979 0.641357 -0.291016 -0.669861 -0.235107 1441740979 0.641357 -0.291016 -0.669861 -0.235107 1441740979 0.641357 -0.291016 -0.669861 -0.235107 1441740979 0.641357 -0.291016 -0.669861 -0.235107 1441740979 0.641357 -0.291016 -0.669861 -0.235107 1441740979 0.653870 -0.252258 -0.679871 -0.215881 1441740979 0.653870 -0.252258 -0.679871 -0.215881 1441740979 0.653870 -0.252258 -0.679871 -0.215881 1441740979 0.653870 -0.252258 -0.679871 -0.215881 1441740979 0.653870 -0.252258 -0.679871 -0.215881 1441740979 0.653870 -0.252258 -0.679871 -0.215881 1441740979 0.661560 -0.237732 -0.681396 -0.203979 1441740979 0.661560 -0.237732 -0.681396 -0.203979 1441740979 0.661560 -0.237732 -0.681396 -0.203979 1441740979 0.661560 -0.237732 -0.681396 -0.203979 1441740979 0.661560 -0.237732 -0.681396 -0.203979 1441740979 0.661560 -0.237732 -0.681396 -0.203979 1441740979 0.657471 -0.264771 -0.675476 -0.203369 1441740979 0.657471 -0.264771 -0.675476 -0.203369 1441740979 0.657471 -0.264771 -0.675476 -0.203369 1441740979 0.657471 -0.264771 -0.675476 -0.203369 1441740979 0.657471 -0.264771 -0.675476 -0.203369 1441740979 0.657471 -0.264771 -0.675476 -0.203369 1441740979 0.646912 -0.303833 -0.668213 -0.206665 1441740979 0.646912 -0.303833 -0.668213 -0.206665 1441740979 0.646912 -0.303833 -0.668213 -0.206665 1441740979 0.646912 -0.303833 -0.668213 -0.206665 1441740979 0.646912 -0.303833 -0.668213 -0.206665 1441740979 0.646912 -0.303833 -0.668213 -0.206665 1441740979 0.635132 -0.342285 -0.659058 -0.212280 1441740979 0.635132 -0.342285 -0.659058 -0.212280 1441740979 0.635132 -0.342285 -0.659058 -0.212280 1441740979 0.635132 -0.342285 -0.659058 -0.212280 1441740979 0.635132 -0.342285 -0.659058 -0.212280 1441740979 0.635132 -0.342285 -0.659058 -0.212280 1441740979 0.635132 -0.342285 -0.659058 -0.212280 1441740979 0.623169 -0.374512 -0.649414 -0.222900 1441740979 0.623169 -0.374512 -0.649414 -0.222900 1441740979 0.623169 -0.374512 -0.649414 -0.222900 1441740979 0.623169 -0.374512 -0.649414 -0.222900 1441740979 0.623169 -0.374512 -0.649414 -0.222900 1441740979 0.624329 -0.379517 -0.642395 -0.231323 1441740979 0.624329 -0.379517 -0.642395 -0.231323 1441740979 0.624329 -0.379517 -0.642395 -0.231323 1441740979 0.624329 -0.379517 -0.642395 -0.231323 1441740980 0.624329 -0.379517 -0.642395 -0.231323 1441740980 0.624329 -0.379517 -0.642395 -0.231323 1441740980 0.631226 -0.359558 -0.647095 -0.231445 1441740980 0.631226 -0.359558 -0.647095 -0.231445 1441740980 0.631226 -0.359558 -0.647095 -0.231445 1441740980 0.631226 -0.359558 -0.647095 -0.231445 1441740980 0.639221 -0.334045 -0.652283 -0.233093 1441740980 0.639221 -0.334045 -0.652283 -0.233093 1441740980 0.639221 -0.334045 -0.652283 -0.233093 1441740980 0.639221 -0.334045 -0.652283 -0.233093 1441740980 0.639221 -0.334045 -0.652283 -0.233093 1441740980 0.639221 -0.334045 -0.652283 -0.233093 1441740980 0.646973 -0.312927 -0.652893 -0.239136 1441740980 0.646973 -0.312927 -0.652893 -0.239136 1441740980 0.646973 -0.312927 -0.652893 -0.239136 1441740980 0.646973 -0.312927 -0.652893 -0.239136 1441740980 0.646973 -0.312927 -0.652893 -0.239136 1441740980 0.646973 -0.312927 -0.652893 -0.239136 1441740980 0.646973 -0.312927 -0.652893 -0.239136 1441740980 0.649963 -0.307251 -0.647278 -0.253418 1441740980 0.649963 -0.307251 -0.647278 -0.253418 1441740980 0.649963 -0.307251 -0.647278 -0.253418 1441740980 0.649963 -0.307251 -0.647278 -0.253418 1441740980 0.649963 -0.307251 -0.647278 -0.253418 1441740980 0.644470 -0.316956 -0.642456 -0.267334 1441740980 0.644470 -0.316956 -0.642456 -0.267334 1441740980 0.644470 -0.316956 -0.642456 -0.267334 1441740980 0.644470 -0.316956 -0.642456 -0.267334 1441740980 0.644470 -0.316956 -0.642456 -0.267334 1441740980 0.644470 -0.316956 -0.642456 -0.267334 1441740980 0.649048 -0.309753 -0.639099 -0.272705 1441740980 0.649048 -0.309753 -0.639099 -0.272705 1441740980 0.649048 -0.309753 -0.639099 -0.272705 1441740980 0.649048 -0.309753 -0.639099 -0.272705 1441740980 0.649048 -0.309753 -0.639099 -0.272705 1441740980 0.649048 -0.309753 -0.639099 -0.272705 1441740980 0.654846 -0.292236 -0.640381 -0.275146 1441740980 0.654846 -0.292236 -0.640381 -0.275146 1441740980 0.654846 -0.292236 -0.640381 -0.275146 1441740980 0.654846 -0.292236 -0.640381 -0.275146 1441740980 0.654846 -0.292236 -0.640381 -0.275146 1441740980 0.654846 -0.292236 -0.640381 -0.275146 1441740980 0.659302 -0.276184 -0.642944 -0.275024 1441740980 0.659302 -0.276184 -0.642944 -0.275024 1441740980 0.659302 -0.276184 -0.642944 -0.275024 1441740980 0.659302 -0.276184 -0.642944 -0.275024 1441740980 0.659302 -0.276184 -0.642944 -0.275024 1441740980 0.659302 -0.276184 -0.642944 -0.275024 1441740980 0.656250 -0.277222 -0.645935 -0.274353 1441740980 0.656250 -0.277222 -0.645935 -0.274353 1441740980 0.656250 -0.277222 -0.645935 -0.274353 1441740980 0.656250 -0.277222 -0.645935 -0.274353 1441740980 0.656250 -0.277222 -0.645935 -0.274353 1441740980 0.656250 -0.277222 -0.645935 -0.274353 1441740980 0.656250 -0.277222 -0.645935 -0.274353 1441740980 0.649902 -0.287292 -0.649170 -0.271423 1441740980 0.649902 -0.287292 -0.649170 -0.271423 1441740980 0.649902 -0.287292 -0.649170 -0.271423 1441740980 0.649902 -0.287292 -0.649170 -0.271423 1441740980 0.649902 -0.287292 -0.649170 -0.271423 1441740980 0.643127 -0.298767 -0.652588 -0.266968 1441740980 0.643127 -0.298767 -0.652588 -0.266968 1441740980 0.643127 -0.298767 -0.652588 -0.266968 1441740980 0.643127 -0.298767 -0.652588 -0.266968 1441740980 0.643127 -0.298767 -0.652588 -0.266968 1441740980 0.643127 -0.298767 -0.652588 -0.266968 1441740980 0.638977 -0.307312 -0.654602 -0.262329 1441740980 0.638977 -0.307312 -0.654602 -0.262329 1441740980 0.638977 -0.307312 -0.654602 -0.262329 1441740980 0.638977 -0.307312 -0.654602 -0.262329 1441740980 0.638977 -0.307312 -0.654602 -0.262329 1441740980 0.638977 -0.307312 -0.654602 -0.262329 1441740980 0.635193 -0.315857 -0.656799 -0.255798 1441740980 0.635193 -0.315857 -0.656799 -0.255798 1441740980 0.635193 -0.315857 -0.656799 -0.255798 1441740980 0.635193 -0.315857 -0.656799 -0.255798 1441740980 0.635193 -0.315857 -0.656799 -0.255798 1441740980 0.635193 -0.315857 -0.656799 -0.255798 1441740980 0.638306 -0.308533 -0.662170 -0.242737 1441740980 0.638306 -0.308533 -0.662170 -0.242737 1441740980 0.638306 -0.308533 -0.662170 -0.242737 1441740980 0.638306 -0.308533 -0.662170 -0.242737 1441740980 0.638306 -0.308533 -0.662170 -0.242737 1441740980 0.638306 -0.308533 -0.662170 -0.242737 1441740980 0.654541 -0.270020 -0.673279 -0.213013 1441740980 0.654541 -0.270020 -0.673279 -0.213013 1441740980 0.654541 -0.270020 -0.673279 -0.213013 1441740980 0.654541 -0.270020 -0.673279 -0.213013 1441740980 0.654541 -0.270020 -0.673279 -0.213013 1441740980 0.654541 -0.270020 -0.673279 -0.213013 1441740980 0.670654 -0.225952 -0.681824 -0.185364 1441740980 0.670654 -0.225952 -0.681824 -0.185364 1441740980 0.670654 -0.225952 -0.681824 -0.185364 1441740980 0.670654 -0.225952 -0.681824 -0.185364 1441740980 0.674133 -0.230835 -0.677795 -0.181335 1441740980 0.674133 -0.230835 -0.677795 -0.181335 1441740980 0.674133 -0.230835 -0.677795 -0.181335 1441740980 0.674133 -0.230835 -0.677795 -0.181335 1441740980 0.674133 -0.230835 -0.677795 -0.181335 1441740980 0.674133 -0.230835 -0.677795 -0.181335 1441740980 0.674133 -0.230835 -0.677795 -0.181335 1441740980 0.655334 -0.293396 -0.670349 -0.187256 1441740980 0.655334 -0.293396 -0.670349 -0.187256 1441740980 0.655334 -0.293396 -0.670349 -0.187256 1441740980 0.655334 -0.293396 -0.670349 -0.187256 1441740980 0.655334 -0.293396 -0.670349 -0.187256 1441740981 0.655334 -0.293396 -0.670349 -0.187256 1441740981 0.636658 -0.343506 -0.662292 -0.195129 1441740981 0.636658 -0.343506 -0.662292 -0.195129 1441740981 0.636658 -0.343506 -0.662292 -0.195129 1441740981 0.636658 -0.343506 -0.662292 -0.195129 1441740981 0.636658 -0.343506 -0.662292 -0.195129 1441740981 0.636658 -0.343506 -0.662292 -0.195129 1441740981 0.633667 -0.357666 -0.657410 -0.196045 1441740981 0.633667 -0.357666 -0.657410 -0.196045 1441740981 0.633667 -0.357666 -0.657410 -0.196045 1441740981 0.633667 -0.357666 -0.657410 -0.196045 1441740981 0.633667 -0.357666 -0.657410 -0.196045 1441740981 0.633667 -0.357666 -0.657410 -0.196045 1441740981 0.633667 -0.357666 -0.657410 -0.196045 1441740981 0.640564 -0.335571 -0.664551 -0.188293 1441740981 0.640564 -0.335571 -0.664551 -0.188293 1441740981 0.640564 -0.335571 -0.664551 -0.188293 1441740981 0.640564 -0.335571 -0.664551 -0.188293 1441740981 0.640564 -0.335571 -0.664551 -0.188293 1441740981 0.640564 -0.335571 -0.664551 -0.188293 1441740981 0.645813 -0.305542 -0.674500 -0.186096 1441740981 0.645813 -0.305542 -0.674500 -0.186096 1441740981 0.645813 -0.305542 -0.674500 -0.186096 1441740981 0.645813 -0.305542 -0.674500 -0.186096 1441740981 0.645813 -0.305542 -0.674500 -0.186096 1441740981 0.645813 -0.305542 -0.674500 -0.186096 1441740981 0.652588 -0.280212 -0.676880 -0.193542 1441740981 0.652588 -0.280212 -0.676880 -0.193542 1441740981 0.652588 -0.280212 -0.676880 -0.193542 1441740981 0.652588 -0.280212 -0.676880 -0.193542 1441740981 0.652588 -0.280212 -0.676880 -0.193542 1441740981 0.652588 -0.280212 -0.676880 -0.193542 1441740981 0.658264 -0.264160 -0.674622 -0.204407 1441740981 0.658264 -0.264160 -0.674622 -0.204407 1441740981 0.658264 -0.264160 -0.674622 -0.204407 1441740981 0.658264 -0.264160 -0.674622 -0.204407 1441740981 0.658264 -0.264160 -0.674622 -0.204407 1441740981 0.658264 -0.264160 -0.674622 -0.204407 1441740981 0.660950 -0.258789 -0.672302 -0.210144 1441740981 0.660950 -0.258789 -0.672302 -0.210144 1441740981 0.660950 -0.258789 -0.672302 -0.210144 1441740981 0.654785 -0.266418 -0.674316 -0.213501 1441740981 0.654785 -0.266418 -0.674316 -0.213501 1441740981 0.654785 -0.266418 -0.674316 -0.213501 1441740981 0.654785 -0.266418 -0.674316 -0.213501 1441740981 0.654785 -0.266418 -0.674316 -0.213501 1441740981 0.654785 -0.266418 -0.674316 -0.213501 1441740981 0.654785 -0.266418 -0.674316 -0.213501 1441740981 0.651001 -0.269226 -0.677002 -0.213196 1441740981 0.651001 -0.269226 -0.677002 -0.213196 1441740981 0.651001 -0.269226 -0.677002 -0.213196 1441740981 0.651001 -0.269226 -0.677002 -0.213196 1441740981 0.651001 -0.269226 -0.677002 -0.213196 1441740981 0.651001 -0.269226 -0.677002 -0.213196 1441740981 0.654907 -0.257813 -0.678284 -0.211121 1441740981 0.654907 -0.257813 -0.678284 -0.211121 1441740981 0.654907 -0.257813 -0.678284 -0.211121 1441740981 0.654907 -0.257813 -0.678284 -0.211121 1441740981 0.654907 -0.257813 -0.678284 -0.211121 1441740981 0.654907 -0.257813 -0.678284 -0.211121 1441740981 0.659180 -0.242126 -0.681396 -0.206177 1441740981 0.659180 -0.242126 -0.681396 -0.206177 1441740981 0.659180 -0.242126 -0.681396 -0.206177 1441740981 0.659180 -0.242126 -0.681396 -0.206177 1441740981 0.659180 -0.242126 -0.681396 -0.206177 1441740981 0.659180 -0.242126 -0.681396 -0.206177 1441740981 0.660706 -0.234497 -0.684082 -0.201233 1441740981 0.660706 -0.234497 -0.684082 -0.201233 1441740981 0.660706 -0.234497 -0.684082 -0.201233 1441740981 0.660706 -0.234497 -0.684082 -0.201233 1441740981 0.660706 -0.234497 -0.684082 -0.201233 1441740981 0.660706 -0.234497 -0.684082 -0.201233 1441740981 0.653442 -0.247742 -0.686890 -0.199463 1441740981 0.653442 -0.247742 -0.686890 -0.199463 1441740981 0.653442 -0.247742 -0.686890 -0.199463 1441740981 0.653442 -0.247742 -0.686890 -0.199463 1441740981 0.653442 -0.247742 -0.686890 -0.199463 1441740981 0.653442 -0.247742 -0.686890 -0.199463 1441740981 0.645691 -0.264160 -0.689575 -0.194641 1441740981 0.645691 -0.264160 -0.689575 -0.194641 1441740981 0.645691 -0.264160 -0.689575 -0.194641 1441740981 0.645691 -0.264160 -0.689575 -0.194641 1441740981 0.645691 -0.264160 -0.689575 -0.194641 1441740981 0.645691 -0.264160 -0.689575 -0.194641 1441740981 0.645691 -0.264160 -0.689575 -0.194641 1441740981 0.638306 -0.282104 -0.690247 -0.191040 1441740981 0.638306 -0.282104 -0.690247 -0.191040 1441740981 0.638306 -0.282104 -0.690247 -0.191040 1441740981 0.638306 -0.282104 -0.690247 -0.191040 1441740981 0.638306 -0.282104 -0.690247 -0.191040 1441740981 0.638306 -0.282104 -0.690247 -0.191040 1441740981 0.635620 -0.291626 -0.690552 -0.184753 1441740981 0.635620 -0.291626 -0.690552 -0.184753 1441740981 0.635620 -0.291626 -0.690552 -0.184753 1441740981 0.635620 -0.291626 -0.690552 -0.184753 1441740981 0.635620 -0.291626 -0.690552 -0.184753 1441740981 0.635620 -0.291626 -0.690552 -0.184753 1441740981 0.640503 -0.279236 -0.695374 -0.168335 1441740981 0.640503 -0.279236 -0.695374 -0.168335 1441740981 0.640503 -0.279236 -0.695374 -0.168335 1441740981 0.640503 -0.279236 -0.695374 -0.168335 1441740981 0.640503 -0.279236 -0.695374 -0.168335 1441740981 0.640503 -0.279236 -0.695374 -0.168335 1441740981 0.640503 -0.279236 -0.695374 -0.168335 1441740981 0.653442 -0.252319 -0.697205 -0.152588 1441740981 0.653442 -0.252319 -0.697205 -0.152588 1441740981 0.653442 -0.252319 -0.697205 -0.152588 1441740981 0.653442 -0.252319 -0.697205 -0.152588 1441740981 0.653442 -0.252319 -0.697205 -0.152588 1441740982 0.653442 -0.252319 -0.697205 -0.152588 1441740982 0.658691 -0.247192 -0.694458 -0.151001 1441740982 0.658691 -0.247192 -0.694458 -0.151001 1441740982 0.658691 -0.247192 -0.694458 -0.151001 1441740982 0.658691 -0.247192 -0.694458 -0.151001 1441740982 0.658691 -0.247192 -0.694458 -0.151001 1441740982 0.658691 -0.247192 -0.694458 -0.151001 1441740982 0.654602 -0.272156 -0.685730 -0.165100 1441740982 0.654602 -0.272156 -0.685730 -0.165100 1441740982 0.654602 -0.272156 -0.685730 -0.165100 1441740982 0.654602 -0.272156 -0.685730 -0.165100 1441740982 0.654602 -0.272156 -0.685730 -0.165100 1441740982 0.654602 -0.272156 -0.685730 -0.165100 1441740982 0.631470 -0.328369 -0.681824 -0.169312 1441740982 0.631470 -0.328369 -0.681824 -0.169312 1441740982 0.631470 -0.328369 -0.681824 -0.169312 1441740982 0.631470 -0.328369 -0.681824 -0.169312 1441740982 0.631470 -0.328369 -0.681824 -0.169312 1441740982 0.631470 -0.328369 -0.681824 -0.169312 1441740982 0.631470 -0.328369 -0.681824 -0.169312 1441740982 0.628052 -0.350037 -0.673035 -0.173523 1441740982 0.628052 -0.350037 -0.673035 -0.173523 1441740982 0.628052 -0.350037 -0.673035 -0.173523 1441740982 0.628052 -0.350037 -0.673035 -0.173523 1441740982 0.628052 -0.350037 -0.673035 -0.173523 1441740982 0.628052 -0.350037 -0.673035 -0.173523 1441740982 0.636841 -0.340149 -0.670166 -0.172058 1441740982 0.636841 -0.340149 -0.670166 -0.172058 1441740982 0.636841 -0.340149 -0.670166 -0.172058 1441740982 0.636841 -0.340149 -0.670166 -0.172058 1441740982 0.636841 -0.340149 -0.670166 -0.172058 1441740982 0.636841 -0.340149 -0.670166 -0.172058 1441740982 0.636841 -0.340149 -0.670166 -0.172058 1441740982 0.645874 -0.315552 -0.673218 -0.173462 1441740982 0.645874 -0.315552 -0.673218 -0.173462 1441740982 0.645874 -0.315552 -0.673218 -0.173462 1441740982 0.645874 -0.315552 -0.673218 -0.173462 1441740982 0.645874 -0.315552 -0.673218 -0.173462 1441740982 0.645874 -0.315552 -0.673218 -0.173462 1441740982 0.654541 -0.297791 -0.668762 -0.188904 1441740982 0.654541 -0.297791 -0.668762 -0.188904 1441740982 0.654541 -0.297791 -0.668762 -0.188904 1441740982 0.654541 -0.297791 -0.668762 -0.188904 1441740982 0.654541 -0.297791 -0.668762 -0.188904 1441740982 0.654541 -0.297791 -0.668762 -0.188904 1441740982 0.661621 -0.279785 -0.665955 -0.201233 1441740982 0.661621 -0.279785 -0.665955 -0.201233 1441740982 0.661621 -0.279785 -0.665955 -0.201233 1441740982 0.661621 -0.279785 -0.665955 -0.201233 1441740982 0.661621 -0.279785 -0.665955 -0.201233 1441740982 0.661621 -0.279785 -0.665955 -0.201233 1441740982 0.669861 -0.257874 -0.664063 -0.209351 1441740982 0.669861 -0.257874 -0.664063 -0.209351 1441740982 0.669861 -0.257874 -0.664063 -0.209351 1441740982 0.669861 -0.257874 -0.664063 -0.209351 1441740982 0.669861 -0.257874 -0.664063 -0.209351 1441740982 0.669861 -0.257874 -0.664063 -0.209351 1441740982 0.665344 -0.261841 -0.661316 -0.226807 1441740982 0.665344 -0.261841 -0.661316 -0.226807 1441740982 0.665344 -0.261841 -0.661316 -0.226807 1441740982 0.665344 -0.261841 -0.661316 -0.226807 1441740982 0.665344 -0.261841 -0.661316 -0.226807 1441740982 0.665344 -0.261841 -0.661316 -0.226807 1441740982 0.661438 -0.265869 -0.658997 -0.239990 1441740982 0.661438 -0.265869 -0.658997 -0.239990 1441740982 0.661438 -0.265869 -0.658997 -0.239990 1441740982 0.661438 -0.265869 -0.658997 -0.239990 1441740982 0.661438 -0.265869 -0.658997 -0.239990 1441740982 0.661438 -0.265869 -0.658997 -0.239990 1441740982 0.668701 -0.246643 -0.656067 -0.248108 1441740982 0.668701 -0.246643 -0.656067 -0.248108 1441740982 0.668701 -0.246643 -0.656067 -0.248108 1441740982 0.668701 -0.246643 -0.656067 -0.248108 1441740982 0.674011 -0.223083 -0.658508 -0.249634 1441740982 0.674011 -0.223083 -0.658508 -0.249634 1441740982 0.674011 -0.223083 -0.658508 -0.249634 1441740982 0.674011 -0.223083 -0.658508 -0.249634 1441740982 0.674011 -0.223083 -0.658508 -0.249634 1441740982 0.674011 -0.223083 -0.658508 -0.249634 1441740982 0.674011 -0.223083 -0.658508 -0.249634 1441740982 0.676758 -0.206604 -0.661865 -0.247559 1441740982 0.676758 -0.206604 -0.661865 -0.247559 1441740982 0.676758 -0.206604 -0.661865 -0.247559 1441740982 0.676758 -0.206604 -0.661865 -0.247559 1441740982 0.676758 -0.206604 -0.661865 -0.247559 1441740982 0.676758 -0.206604 -0.661865 -0.247559 1441740982 0.672852 -0.218384 -0.663025 -0.245117 1441740982 0.672852 -0.218384 -0.663025 -0.245117 1441740982 0.672852 -0.218384 -0.663025 -0.245117 1441740982 0.672852 -0.218384 -0.663025 -0.245117 1441740982 0.672852 -0.218384 -0.663025 -0.245117 1441740982 0.672852 -0.218384 -0.663025 -0.245117 1441740982 0.664246 -0.235413 -0.668335 -0.238220 1441740982 0.664246 -0.235413 -0.668335 -0.238220 1441740982 0.664246 -0.235413 -0.668335 -0.238220 1441740982 0.664246 -0.235413 -0.668335 -0.238220 1441740982 0.664246 -0.235413 -0.668335 -0.238220 1441740982 0.664246 -0.235413 -0.668335 -0.238220 1441740982 0.654175 -0.253113 -0.675110 -0.228577 1441740982 0.654175 -0.253113 -0.675110 -0.228577 1441740982 0.654175 -0.253113 -0.675110 -0.228577 1441740982 0.654175 -0.253113 -0.675110 -0.228577 1441740982 0.654175 -0.253113 -0.675110 -0.228577 1441740982 0.645386 -0.268616 -0.681213 -0.217529 1441740982 0.645386 -0.268616 -0.681213 -0.217529 1441740982 0.645386 -0.268616 -0.681213 -0.217529 1441740982 0.645386 -0.268616 -0.681213 -0.217529 1441740982 0.645386 -0.268616 -0.681213 -0.217529 1441740982 0.645386 -0.268616 -0.681213 -0.217529 1441740982 0.644287 -0.264221 -0.689148 -0.200439 1441740983 0.644287 -0.264221 -0.689148 -0.200439 1441740983 0.644287 -0.264221 -0.689148 -0.200439 1441740983 0.644287 -0.264221 -0.689148 -0.200439 1441740983 0.644287 -0.264221 -0.689148 -0.200439 1441740983 0.644287 -0.264221 -0.689148 -0.200439 1441740983 0.647949 -0.253235 -0.693787 -0.186401 1441740983 0.647949 -0.253235 -0.693787 -0.186401 1441740983 0.647949 -0.253235 -0.693787 -0.186401 1441740983 0.647949 -0.253235 -0.693787 -0.186401 1441740983 0.647949 -0.253235 -0.693787 -0.186401 1441740983 0.647949 -0.253235 -0.693787 -0.186401 1441740983 0.650879 -0.245667 -0.696838 -0.174500 1441740983 0.650879 -0.245667 -0.696838 -0.174500 1441740983 0.650879 -0.245667 -0.696838 -0.174500 1441740983 0.650879 -0.245667 -0.696838 -0.174500 1441740983 0.650879 -0.245667 -0.696838 -0.174500 1441740983 0.650879 -0.245667 -0.696838 -0.174500 1441740983 0.652222 -0.253418 -0.692627 -0.175110 1441740983 0.652222 -0.253418 -0.692627 -0.175110 1441740983 0.652222 -0.253418 -0.692627 -0.175110 1441740983 0.652222 -0.253418 -0.692627 -0.175110 1441740983 0.652222 -0.253418 -0.692627 -0.175110 1441740983 0.652222 -0.253418 -0.692627 -0.175110 1441740983 0.644592 -0.281921 -0.686157 -0.184875 1441740983 0.644592 -0.281921 -0.686157 -0.184875 1441740983 0.644592 -0.281921 -0.686157 -0.184875 1441740983 0.644592 -0.281921 -0.686157 -0.184875 1441740983 0.644592 -0.281921 -0.686157 -0.184875 1441740983 0.644592 -0.281921 -0.686157 -0.184875 1441740983 0.644592 -0.281921 -0.686157 -0.184875 1441740983 0.635742 -0.321777 -0.671326 -0.203979 1441740983 0.635742 -0.321777 -0.671326 -0.203979 1441740983 0.635742 -0.321777 -0.671326 -0.203979 1441740983 0.635742 -0.321777 -0.671326 -0.203979 1441740983 0.635742 -0.321777 -0.671326 -0.203979 1441740983 0.635742 -0.321777 -0.671326 -0.203979 1441740983 0.631958 -0.348022 -0.656128 -0.221497 1441740983 0.631958 -0.348022 -0.656128 -0.221497 1441740983 0.631958 -0.348022 -0.656128 -0.221497 1441740983 0.631958 -0.348022 -0.656128 -0.221497 1441740983 0.631958 -0.348022 -0.656128 -0.221497 1441740983 0.631958 -0.348022 -0.656128 -0.221497 1441740983 0.640808 -0.335693 -0.654358 -0.220154 1441740983 0.640808 -0.335693 -0.654358 -0.220154 1441740983 0.640808 -0.335693 -0.654358 -0.220154 1441740983 0.640808 -0.335693 -0.654358 -0.220154 1441740983 0.640808 -0.335693 -0.654358 -0.220154 1441740983 0.640808 -0.335693 -0.654358 -0.220154 1441740983 0.647644 -0.306641 -0.663208 -0.216309 1441740983 0.647644 -0.306641 -0.663208 -0.216309 1441740983 0.647644 -0.306641 -0.663208 -0.216309 1441740983 0.647644 -0.306641 -0.663208 -0.216309 1441740983 0.647644 -0.306641 -0.663208 -0.216309 1441740983 0.647644 -0.306641 -0.663208 -0.216309 1441740983 0.655212 -0.285156 -0.662598 -0.224365 1441740983 0.655212 -0.285156 -0.662598 -0.224365 1441740983 0.655212 -0.285156 -0.662598 -0.224365 1441740983 0.655212 -0.285156 -0.662598 -0.224365 1441740983 0.655212 -0.285156 -0.662598 -0.224365 1441740983 0.655212 -0.285156 -0.662598 -0.224365 1441740983 0.660522 -0.272095 -0.659851 -0.232971 1441740983 0.660522 -0.272095 -0.659851 -0.232971 1441740983 0.660522 -0.272095 -0.659851 -0.232971 1441740983 0.660522 -0.272095 -0.659851 -0.232971 1441740983 0.660522 -0.272095 -0.659851 -0.232971 1441740983 0.660522 -0.272095 -0.659851 -0.232971 1441740983 0.664673 -0.264648 -0.658020 -0.234924 1441740983 0.664673 -0.264648 -0.658020 -0.234924 1441740983 0.664673 -0.264648 -0.658020 -0.234924 1441740983 0.664673 -0.264648 -0.658020 -0.234924 1441740983 0.664673 -0.264648 -0.658020 -0.234924 1441740983 0.664673 -0.264648 -0.658020 -0.234924 1441740983 0.664673 -0.264648 -0.658020 -0.234924 1441740983 0.655518 -0.275940 -0.661438 -0.238098 1441740983 0.655518 -0.275940 -0.661438 -0.238098 1441740983 0.655518 -0.275940 -0.661438 -0.238098 1441740983 0.655518 -0.275940 -0.661438 -0.238098 1441740983 0.655518 -0.275940 -0.661438 -0.238098 1441740983 0.655518 -0.275940 -0.661438 -0.238098 1441740983 0.650940 -0.282410 -0.663147 -0.238342 1441740983 0.650940 -0.282410 -0.663147 -0.238342 1441740983 0.650940 -0.282410 -0.663147 -0.238342 1441740983 0.650940 -0.282410 -0.663147 -0.238342 1441740983 0.650940 -0.282410 -0.663147 -0.238342 1441740983 0.650940 -0.282410 -0.663147 -0.238342 1441740983 0.660889 -0.257446 -0.667236 -0.227600 1441740983 0.660889 -0.257446 -0.667236 -0.227600 1441740983 0.660889 -0.257446 -0.667236 -0.227600 1441740983 0.660889 -0.257446 -0.667236 -0.227600 1441740983 0.660889 -0.257446 -0.667236 -0.227600 1441740983 0.660889 -0.257446 -0.667236 -0.227600 1441740983 0.666138 -0.232605 -0.674988 -0.215881 1441740983 0.666138 -0.232605 -0.674988 -0.215881 1441740983 0.666138 -0.232605 -0.674988 -0.215881 1441740983 0.666138 -0.232605 -0.674988 -0.215881 1441740983 0.666138 -0.232605 -0.674988 -0.215881 1441740983 0.666138 -0.232605 -0.674988 -0.215881 1441740983 0.666138 -0.232605 -0.674988 -0.215881 1441740983 0.667236 -0.232727 -0.674377 -0.214111 1441740983 0.667236 -0.232727 -0.674377 -0.214111 1441740983 0.667236 -0.232727 -0.674377 -0.214111 1441740983 0.667236 -0.232727 -0.674377 -0.214111 1441740983 0.667236 -0.232727 -0.674377 -0.214111 1441740983 0.667236 -0.232727 -0.674377 -0.214111 1441740983 0.664185 -0.239807 -0.676636 -0.208679 1441740983 0.664185 -0.239807 -0.676636 -0.208679 1441740983 0.664185 -0.239807 -0.676636 -0.208679 1441740983 0.664185 -0.239807 -0.676636 -0.208679 1441740983 0.664185 -0.239807 -0.676636 -0.208679 1441740983 0.664185 -0.239807 -0.676636 -0.208679 1441740983 0.657959 -0.246704 -0.682007 -0.202698 1441740983 0.657959 -0.246704 -0.682007 -0.202698 1441740984 0.657959 -0.246704 -0.682007 -0.202698 1441740984 0.657959 -0.246704 -0.682007 -0.202698 1441740984 0.657959 -0.246704 -0.682007 -0.202698 1441740984 0.657959 -0.246704 -0.682007 -0.202698 1441740984 0.657959 -0.246704 -0.682007 -0.202698 1441740984 0.650635 -0.259094 -0.685059 -0.200745 1441740984 0.650635 -0.259094 -0.685059 -0.200745 1441740984 0.650635 -0.259094 -0.685059 -0.200745 1441740984 0.650635 -0.259094 -0.685059 -0.200745 1441740984 0.650635 -0.259094 -0.685059 -0.200745 1441740984 0.650635 -0.259094 -0.685059 -0.200745 1441740984 0.642822 -0.272583 -0.687256 -0.200500 1441740984 0.642822 -0.272583 -0.687256 -0.200500 1441740984 0.642822 -0.272583 -0.687256 -0.200500 1441740984 0.642822 -0.272583 -0.687256 -0.200500 1441740984 0.642822 -0.272583 -0.687256 -0.200500 1441740984 0.642822 -0.272583 -0.687256 -0.200500 1441740984 0.636536 -0.280273 -0.689941 -0.200623 1441740984 0.636536 -0.280273 -0.689941 -0.200623 1441740984 0.636536 -0.280273 -0.689941 -0.200623 1441740984 0.636536 -0.280273 -0.689941 -0.200623 1441740984 0.636536 -0.280273 -0.689941 -0.200623 1441740984 0.636536 -0.280273 -0.689941 -0.200623 1441740984 0.636536 -0.280273 -0.689941 -0.200623 1441740984 0.635742 -0.270874 -0.695862 -0.195557 1441740984 0.635742 -0.270874 -0.695862 -0.195557 1441740984 0.635742 -0.270874 -0.695862 -0.195557 1441740984 0.635742 -0.270874 -0.695862 -0.195557 1441740984 0.635742 -0.270874 -0.695862 -0.195557 1441740984 0.635742 -0.270874 -0.695862 -0.195557 1441740984 0.641724 -0.249329 -0.700928 -0.186646 1441740984 0.641724 -0.249329 -0.700928 -0.186646 1441740984 0.641724 -0.249329 -0.700928 -0.186646 1441740984 0.641724 -0.249329 -0.700928 -0.186646 1441740984 0.641724 -0.249329 -0.700928 -0.186646 1441740984 0.641724 -0.249329 -0.700928 -0.186646 1441740984 0.641846 -0.259094 -0.695496 -0.192932 1441740984 0.641846 -0.259094 -0.695496 -0.192932 1441740984 0.641846 -0.259094 -0.695496 -0.192932 1441740984 0.641846 -0.259094 -0.695496 -0.192932 1441740984 0.641846 -0.259094 -0.695496 -0.192932 1441740984 0.641846 -0.259094 -0.695496 -0.192932 1441740984 0.634094 -0.285583 -0.689514 -0.202454 1441740984 0.634094 -0.285583 -0.689514 -0.202454 1441740984 0.634094 -0.285583 -0.689514 -0.202454 1441740984 0.634094 -0.285583 -0.689514 -0.202454 1441740984 0.634094 -0.285583 -0.689514 -0.202454 1441740984 0.634094 -0.285583 -0.689514 -0.202454 1441740984 0.634094 -0.285583 -0.689514 -0.202454 1441740984 0.622620 -0.315857 -0.682068 -0.217651 1441740984 0.622620 -0.315857 -0.682068 -0.217651 1441740984 
0.637512 -0.365662 -0.617065 -0.281311 1441740986 0.638062 -0.394470 -0.615601 -0.241516 1441740986 0.638062 -0.394470 -0.615601 -0.241516 1441740986 0.638062 -0.394470 -0.615601 -0.241516 1441740986 0.638062 -0.394470 -0.615601 -0.241516 1441740986 0.638062 -0.394470 -0.615601 -0.241516 1441740986 0.638062 -0.394470 -0.615601 -0.241516 1441740986 0.607056 -0.453003 -0.632813 -0.160645 1441740986 0.607056 -0.453003 -0.632813 -0.160645 1441740986 0.607056 -0.453003 -0.632813 -0.160645 1441740986 0.607056 -0.453003 -0.632813 -0.160645 1441740986 0.607056 -0.453003 -0.632813 -0.160645 1441740986 0.607056 -0.453003 -0.632813 -0.160645 1441740986 0.540588 -0.529907 -0.651978 -0.043701 1441740986 0.540588 -0.529907 -0.651978 -0.043701 1441740986 0.540588 -0.529907 -0.651978 -0.043701 1441740986 0.540588 -0.529907 -0.651978 -0.043701 1441740986 0.540588 -0.529907 -0.651978 -0.043701 1441740986 0.425049 -0.598206 -0.669250 0.116821 1441740986 0.425049 -0.598206 -0.669250 0.116821 1441740986 0.425049 -0.598206 -0.669250 0.116821 1441740986 0.425049 -0.598206 -0.669250 0.116821 1441740986 0.425049 -0.598206 -0.669250 0.116821 1441740986 0.268311 -0.622559 -0.662598 0.318481 1441740986 0.268311 -0.622559 -0.662598 0.318481 1441740986 0.268311 -0.622559 -0.662598 0.318481 1441740986 0.268311 -0.622559 -0.662598 0.318481 1441740986 0.268311 -0.622559 -0.662598 0.318481 1441740986 0.268311 -0.622559 -0.662598 0.318481 1441740986 0.268311 -0.622559 -0.662598 0.318481 1441740986 0.109436 -0.640503 -0.588196 0.481445 1441740986 0.109436 -0.640503 -0.588196 0.481445 1441740986 0.109436 -0.640503 -0.588196 0.481445 1441740986 0.109436 -0.640503 -0.588196 0.481445 1441740986 0.109436 -0.640503 -0.588196 0.481445 1441740986 0.109436 -0.640503 -0.588196 0.481445 1441740986 -0.159973 -0.596802 -0.437805 0.653137 1441740986 -0.159973 -0.596802 -0.437805 0.653137 1441740986 -0.159973 -0.596802 -0.437805 0.653137 1441740986 -0.159973 -0.596802 -0.437805 0.653137 1441740986 -0.159973 -0.596802 -0.437805 0.653137 1441740986 -0.159973 -0.596802 -0.437805 0.653137 1441740986 -0.332947 -0.525574 -0.245850 0.743347 1441740986 -0.332947 -0.525574 -0.245850 0.743347 1441740986 -0.332947 -0.525574 -0.245850 0.743347 1441740986 -0.332947 -0.525574 -0.245850 0.743347 1441740986 -0.332947 -0.525574 -0.245850 0.743347 1441740986 -0.332947 -0.525574 -0.245850 0.743347 1441740986 -0.332947 -0.525574 -0.245850 0.743347 1441740986 -0.387207 -0.520081 -0.170044 0.742065 1441740986 -0.387207 -0.520081 -0.170044 0.742065 1441740986 -0.387207 -0.520081 -0.170044 0.742065 1441740986 -0.387207 -0.520081 -0.170044 0.742065 1441740986 -0.387207 -0.520081 -0.170044 0.742065 1441740986 -0.387207 -0.520081 -0.170044 0.742065 1441740986 -0.327209 -0.579346 -0.254639 0.701782 1441740986 -0.327209 -0.579346 -0.254639 0.701782 1441740986 -0.327209 -0.579346 -0.254639 0.701782 1441740986 -0.327209 -0.579346 -0.254639 0.701782 1441740987 -0.327209 -0.579346 -0.254639 0.701782 1441740987 -0.175659 -0.652832 -0.423401 0.603149 1441740987 -0.175659 -0.652832 -0.423401 0.603149 1441740987 -0.175659 -0.652832 -0.423401 0.603149 1441740987 -0.175659 -0.652832 -0.423401 0.603149 1441740987 -0.175659 -0.652832 -0.423401 0.603149 1441740987 -0.175659 -0.652832 -0.423401 0.603149 1441740987 -0.175659 -0.652832 -0.423401 0.603149 1441740987 0.034302 -0.681396 -0.580322 0.444702 1441740987 0.034302 -0.681396 -0.580322 0.444702 1441740987 0.034302 -0.681396 -0.580322 0.444702 1441740987 0.034302 -0.681396 -0.580322 0.444702 1441740987 0.034302 -0.681396 -0.580322 0.444702 1441740987 0.034302 -0.681396 -0.580322 0.444702 1441740987 0.247131 -0.641785 -0.665649 0.289795 1441740987 0.247131 -0.641785 -0.665649 0.289795 1441740987 0.247131 -0.641785 -0.665649 0.289795 1441740987 0.247131 -0.641785 -0.665649 0.289795 1441740987 0.247131 -0.641785 -0.665649 0.289795 1441740987 0.247131 -0.641785 -0.665649 0.289795 1441740987 0.436768 -0.541626 -0.703613 0.144653 1441740987 0.436768 -0.541626 -0.703613 0.144653 1441740987 0.436768 -0.541626 -0.703613 0.144653 1441740987 0.436768 -0.541626 -0.703613 0.144653 1441740987 0.436768 -0.541626 -0.703613 0.144653 1441740987 0.436768 -0.541626 -0.703613 0.144653 1441740987 0.584778 -0.418213 -0.689819 -0.085327 1441740987 0.584778 -0.418213 -0.689819 -0.085327 1441740987 0.584778 -0.418213 -0.689819 -0.085327 1441740987 0.584778 -0.418213 -0.689819 -0.085327 1441740987 0.584778 -0.418213 -0.689819 -0.085327 1441740987 0.584778 -0.418213 -0.689819 -0.085327 1441740987 0.584778 -0.418213 -0.689819 -0.085327 1441740987 0.628113 -0.369568 -0.640137 -0.243225 1441740987 0.628113 -0.369568 -0.640137 -0.243225 1441740987 0.628113 -0.369568 -0.640137 -0.243225 1441740987 0.628113 -0.369568 -0.640137 -0.243225 1441740987 0.628113 -0.369568 -0.640137 -0.243225 1441740987 0.628113 -0.369568 -0.640137 -0.243225 1441740987 0.675842 -0.254578 -0.608459 -0.328918 1441740987 0.675842 -0.254578 -0.608459 -0.328918 1441740987 0.675842 -0.254578 -0.608459 -0.328918 1441740987 0.675842 -0.254578 -0.608459 -0.328918 1441740987 0.675842 -0.254578 -0.608459 -0.328918 1441740987 0.675842 -0.254578 -0.608459 -0.328918 1441740987 0.698853 -0.149658 -0.561829 -0.416626 1441740987 0.698853 -0.149658 -0.561829 -0.416626 1441740987 0.698853 -0.149658 -0.561829 -0.416626 1441740987 0.698853 -0.149658 -0.561829 -0.416626 1441740987 0.698853 -0.149658 -0.561829 -0.416626 1441740987 0.698853 -0.149658 -0.561829 -0.416626 1441740987 0.702271 -0.088623 -0.511780 -0.486938 1441740987 0.702271 -0.088623 -0.511780 -0.486938 1441740987 0.702271 -0.088623 -0.511780 -0.486938 1441740987 0.702271 -0.088623 -0.511780 -0.486938 1441740987 0.702271 -0.088623 -0.511780 -0.486938 1441740987 0.702271 -0.088623 -0.511780 -0.486938 1441740987 0.698669 -0.090576 -0.450928 -0.548035 1441740987 0.698669 -0.090576 -0.450928 -0.548035 1441740987 0.698669 -0.090576 -0.450928 -0.548035 1441740987 0.698669 -0.090576 -0.450928 -0.548035 1441740987 0.698669 -0.090576 -0.450928 -0.548035 1441740987 0.698669 -0.090576 -0.450928 -0.548035 1441740987 0.701782 -0.103577 -0.403748 -0.577698 1441740987 0.701782 -0.103577 -0.403748 -0.577698 1441740987 0.701782 -0.103577 -0.403748 -0.577698 1441740987 0.701782 -0.103577 -0.403748 -0.577698 1441740987 0.701782 -0.103577 -0.403748 -0.577698 1441740987 0.705078 -0.109314 -0.407959 -0.569641 1441740987 0.705078 -0.109314 -0.407959 -0.569641 1441740987 0.705078 -0.109314 -0.407959 -0.569641 1441740987 0.705078 -0.109314 -0.407959 -0.569641 1441740987 0.705078 -0.109314 -0.407959 -0.569641 1441740987 0.705078 -0.109314 -0.407959 -0.569641 1441740987 0.707397 -0.141113 -0.443481 -0.532043 1441740987 0.707397 -0.141113 -0.443481 -0.532043 1441740987 0.707397 -0.141113 -0.443481 -0.532043 1441740987 0.707397 -0.141113 -0.443481 -0.532043 1441740987 0.707397 -0.141113 -0.443481 -0.532043 1441740987 0.707397 -0.141113 -0.443481 -0.532043 1441740987 0.707092 -0.182373 -0.515808 -0.447998 1441740987 0.707092 -0.182373 -0.515808 -0.447998 1441740987 0.707092 -0.182373 -0.515808 -0.447998 1441740987 0.707092 -0.182373 -0.515808 -0.447998 1441740987 0.707092 -0.182373 -0.515808 -0.447998 1441740987 0.707092 -0.182373 -0.515808 -0.447998 1441740987 0.689087 -0.256165 -0.602539 -0.310791 1441740987 0.689087 -0.256165 -0.602539 -0.310791 1441740987 0.689087 -0.256165 -0.602539 -0.310791 1441740987 0.689087 -0.256165 -0.602539 -0.310791 1441740987 0.689087 -0.256165 -0.602539 -0.310791 1441740987 0.616333 -0.372437 -0.675171 -0.160095 1441740987 0.616333 -0.372437 -0.675171 -0.160095 1441740987 0.616333 -0.372437 -0.675171 -0.160095 1441740987 0.616333 -0.372437 -0.675171 -0.160095 1441740987 0.616333 -0.372437 -0.675171 -0.160095 1441740987 0.465698 -0.501831 -0.728821 0.011780 1441740987 0.465698 -0.501831 -0.728821 0.011780 1441740987 0.465698 -0.501831 -0.728821 0.011780 1441740987 0.465698 -0.501831 -0.728821 0.011780 1441740987 0.465698 -0.501831 -0.728821 0.011780 1441740987 0.465698 -0.501831 -0.728821 0.011780 1441740987 0.268127 -0.563660 -0.747131 0.228577 1441740987 0.268127 -0.563660 -0.747131 0.228577 1441740987 0.268127 -0.563660 -0.747131 0.228577 1441740987 0.268127 -0.563660 -0.747131 0.228577 1441740987 0.268127 -0.563660 -0.747131 0.228577 1441740987 0.268127 -0.563660 -0.747131 0.228577 1441740987 0.268127 -0.563660 -0.747131 0.228577 1441740988 0.047302 -0.549316 -0.698303 0.456543 1441740988 0.047302 -0.549316 -0.698303 0.456543 1441740988 0.047302 -0.549316 -0.698303 0.456543 1441740988 0.047302 -0.549316 -0.698303 0.456543 1441740988 0.047302 -0.549316 -0.698303 0.456543 1441740988 -0.201233 -0.513977 -0.520569 0.651428 1441740988 -0.201233 -0.513977 -0.520569 0.651428 1441740988 -0.201233 -0.513977 -0.520569 0.651428 1441740988 -0.201233 -0.513977 -0.520569 0.651428 1441740988 -0.201233 -0.513977 -0.520569 0.651428 1441740988 -0.201233 -0.513977 -0.520569 0.651428 1441740988 -0.201233 -0.513977 -0.520569 0.651428 1441740988 -0.358704 -0.464111 -0.346008 0.732239 1441740988 -0.358704 -0.464111 -0.346008 0.732239 1441740988 -0.358704 -0.464111 -0.346008 0.732239 1441740988 -0.358704 -0.464111 -0.346008 0.732239 1441740988 -0.358704 -0.464111 -0.346008 0.732239 1441740988 -0.358704 -0.464111 -0.346008 0.732239 1441740988 -0.332825 -0.495544 -0.364258 0.714844 1441740988 -0.332825 -0.495544 -0.364258 0.714844 1441740988 -0.332825 -0.495544 -0.364258 0.714844 1441740988 -0.332825 -0.495544 -0.364258 0.714844 1441740988 -0.332825 -0.495544 -0.364258 0.714844 1441740988 -0.332825 -0.495544 -0.364258 0.714844 1441740988 -0.332825 -0.495544 -0.364258 0.714844 1441740988 -0.140076 -0.551575 -0.536011 0.623596 1441740988 -0.140076 -0.551575 -0.536011 0.623596 1441740988 -0.140076 -0.551575 -0.536011 0.623596 1441740988 -0.140076 -0.551575 -0.536011 0.623596 1441740988 -0.140076 -0.551575 -0.536011 0.623596 1441740988 0.148499 -0.601990 -0.658203 0.427063 1441740988 0.148499 -0.601990 -0.658203 0.427063 1441740988 0.148499 -0.601990 -0.658203 0.427063 1441740988 0.148499 -0.601990 -0.658203 0.427063 1441740988 0.148499 -0.601990 -0.658203 0.427063 1441740988 0.148499 -0.601990 -0.658203 0.427063 1441740988 0.349854 -0.554382 -0.712402 0.250549 1441740988 0.349854 -0.554382 -0.712402 0.250549 1441740988 0.349854 -0.554382 -0.712402 0.250549 1441740988 0.349854 -0.554382 -0.712402 0.250549 1441740988 0.349854 -0.554382 -0.712402 0.250549 1441740988 0.349854 -0.554382 -0.712402 0.250549 1441740988 0.496765 -0.461304 -0.732300 0.064880 1441740988 0.496765 -0.461304 -0.732300 0.064880 1441740988 0.496765 -0.461304 -0.732300 0.064880 1441740988 0.496765 -0.461304 -0.732300 0.064880 1441740988 0.496765 -0.461304 -0.732300 0.064880 1441740988 0.496765 -0.461304 -0.732300 0.064880 1441740988 0.648499 -0.337219 -0.668823 -0.135925 1441740988 0.648499 -0.337219 -0.668823 -0.135925 1441740988 0.648499 -0.337219 -0.668823 -0.135925 1441740988 0.666321 -0.307190 -0.608032 -0.303284 1441740988 0.666321 -0.307190 -0.608032 -0.303284 1441740988 0.666321 -0.307190 -0.608032 -0.303284 1441740988 0.666321 -0.307190 -0.608032 -0.303284 1441740988 0.666321 -0.307190 -0.608032 -0.303284 1441740988 0.666321 -0.307190 -0.608032 -0.303284 1441740988 0.696411 -0.215637 -0.559204 -0.394775 1441740988 0.696411 -0.215637 -0.559204 -0.394775 1441740988 0.696411 -0.215637 -0.559204 -0.394775 1441740988 0.696411 -0.215637 -0.559204 -0.394775 1441740988 0.696411 -0.215637 -0.559204 -0.394775 1441740988 0.696411 -0.215637 -0.559204 -0.394775 1441740988 0.696411 -0.215637 -0.559204 -0.394775 1441740988 0.710449 -0.116150 -0.508240 -0.472717 1441740988 0.710449 -0.116150 -0.508240 -0.472717 1441740988 0.710449 -0.116150 -0.508240 -0.472717 1441740988 0.710449 -0.116150 -0.508240 -0.472717 1441740988 0.710449 -0.116150 -0.508240 -0.472717 1441740988 0.708984 -0.103577 -0.430115 -0.549194 1441740988 0.708984 -0.103577 -0.430115 -0.549194 1441740988 0.708984 -0.103577 -0.430115 -0.549194 1441740988 0.708984 -0.103577 -0.430115 -0.549194 1441740988 0.708984 -0.103577 -0.430115 -0.549194 1441740988 0.708984 -0.103577 -0.430115 -0.549194 1441740988 0.713867 -0.113281 -0.356018 -0.592285 1441740988 0.713867 -0.113281 -0.356018 -0.592285 1441740988 0.713867 -0.113281 -0.356018 -0.592285 1441740988 0.713867 -0.113281 -0.356018 -0.592285 1441740988 0.713867 -0.113281 -0.356018 -0.592285 1441740988 0.717468 -0.105591 -0.353821 -0.590698 1441740988 0.717468 -0.105591 -0.353821 -0.590698 1441740988 0.717468 -0.105591 -0.353821 -0.590698 1441740988 0.717468 -0.105591 -0.353821 -0.590698 1441740988 0.720215 -0.128723 -0.390747 -0.558594 1441740988 0.720215 -0.128723 -0.390747 -0.558594 1441740988 0.720215 -0.128723 -0.390747 -0.558594 1441740988 0.720215 -0.128723 -0.390747 -0.558594 1441740988 0.720215 -0.128723 -0.390747 -0.558594 1441740988 0.720215 -0.128723 -0.390747 -0.558594 1441740988 0.719055 -0.168640 -0.469727 -0.483643 1441740988 0.719055 -0.168640 -0.469727 -0.483643 1441740988 0.719055 -0.168640 -0.469727 -0.483643 1441740988 0.719055 -0.168640 -0.469727 -0.483643 1441740988 0.719055 -0.168640 -0.469727 -0.483643 1441740988 0.705505 -0.217163 -0.572754 -0.356506 1441740988 0.705505 -0.217163 -0.572754 -0.356506 1441740988 0.705505 -0.217163 -0.572754 -0.356506 1441740988 0.705505 -0.217163 -0.572754 -0.356506 1441740988 0.705505 -0.217163 -0.572754 -0.356506 1441740988 0.705505 -0.217163 -0.572754 -0.356506 1441740988 0.705505 -0.217163 -0.572754 -0.356506 1441740988 0.664917 -0.287720 -0.663818 -0.185547 1441740989 0.664917 -0.287720 -0.663818 -0.185547 1441740989 0.664917 -0.287720 -0.663818 -0.185547 1441740989 0.664917 -0.287720 -0.663818 -0.185547 1441740989 0.664917 -0.287720 -0.663818 -0.185547 1441740989 0.529114 -0.434143 -0.729065 -0.008606 1441740989 0.529114 -0.434143 -0.729065 -0.008606 1441740989 0.529114 -0.434143 -0.729065 -0.008606 1441740989 0.529114 -0.434143 -0.729065 -0.008606 1441740989 0.529114 -0.434143 -0.729065 -0.008606 1441740989 0.529114 -0.434143 -0.729065 -0.008606 1441740989 0.282776 -0.541321 -0.761353 0.217651 1441740989 0.282776 -0.541321 -0.761353 0.217651 1441740989 0.282776 -0.541321 -0.761353 0.217651 1441740989 0.282776 -0.541321 -0.761353 0.217651 1441740989 0.282776 -0.541321 -0.761353 0.217651 1441740989 0.282776 -0.541321 -0.761353 0.217651 1441740989 0.021118 -0.539307 -0.708862 0.454102 1441740989 0.021118 -0.539307 -0.708862 0.454102 1441740989 0.021118 -0.539307 -0.708862 0.454102 1441740989 0.021118 -0.539307 -0.708862 0.454102 1441740989 0.021118 -0.539307 -0.708862 0.454102 1441740989 0.021118 -0.539307 -0.708862 0.454102 1441740989 -0.240906 -0.491333 -0.523682 0.652954 1441740989 -0.240906 -0.491333 -0.523682 0.652954 1441740989 -0.240906 -0.491333 -0.523682 0.652954 1441740989 -0.240906 -0.491333 -0.523682 0.652954 1441740989 -0.240906 -0.491333 -0.523682 0.652954 1441740989 -0.240906 -0.491333 -0.523682 0.652954 1441740989 -0.379822 -0.500610 -0.376648 0.680664 1441740989 -0.379822 -0.500610 -0.376648 0.680664 1441740989 -0.379822 -0.500610 -0.376648 0.680664 1441740989 -0.379822 -0.500610 -0.376648 0.680664 1441740989 -0.379822 -0.500610 -0.376648 0.680664 1441740989 -0.379822 -0.500610 -0.376648 0.680664 1441740989 -0.379822 -0.500610 -0.376648 0.680664 1441740989 -0.202759 -0.543701 -0.512451 0.632996 1441740989 -0.202759 -0.543701 -0.512451 0.632996 1441740989 -0.202759 -0.543701 -0.512451 0.632996 1441740989 -0.202759 -0.543701 -0.512451 0.632996 1441740989 -0.202759 -0.543701 -0.512451 0.632996 1441740989 0.135254 -0.588562 -0.690796 0.397583 1441740989 0.135254 -0.588562 -0.690796 0.397583 1441740989 0.135254 -0.588562 -0.690796 0.397583 1441740989 0.135254 -0.588562 -0.690796 0.397583 1441740989 0.135254 -0.588562 -0.690796 0.397583 1441740989 0.135254 -0.588562 -0.690796 0.397583 1441740989 0.415527 -0.561462 -0.693115 0.178162 1441740989 0.415527 -0.561462 -0.693115 0.178162 1441740989 0.415527 -0.561462 -0.693115 0.178162 1441740989 0.415527 -0.561462 -0.693115 0.178162 1441740989 0.415527 -0.561462 -0.693115 0.178162 1441740989 0.415527 -0.561462 -0.693115 0.178162 1441740989 0.415527 -0.561462 -0.693115 0.178162 1441740989 0.510925 -0.504517 -0.694580 0.045166 1441740989 0.510925 -0.504517 -0.694580 0.045166 1441740989 0.510925 -0.504517 -0.694580 0.045166 1441740989 0.510925 -0.504517 -0.694580 0.045166 1441740989 0.510925 -0.504517 -0.694580 0.045166 1441740989 0.510925 -0.504517 -0.694580 0.045166 1441740989 0.607117 -0.454163 -0.630188 -0.167297 1441740989 0.607117 -0.454163 -0.630188 -0.167297 1441740989 0.607117 -0.454163 -0.630188 -0.167297 1441740989 0.607117 -0.454163 -0.630188 -0.167297 1441740989 0.607117 -0.454163 -0.630188 -0.167297 1441740989 0.607117 -0.454163 -0.630188 -0.167297 1441740989 0.646484 -0.391357 -0.612305 -0.232361 1441740989 0.646484 -0.391357 -0.612305 -0.232361 1441740989 0.646484 -0.391357 -0.612305 -0.232361 1441740989 0.646484 -0.391357 -0.612305 -0.232361 1441740989 0.646484 -0.391357 -0.612305 -0.232361 1441740989 0.646484 -0.391357 -0.612305 -0.232361 1441740989 0.646484 -0.391357 -0.612305 -0.232361 1441740989 0.683105 -0.298279 -0.592773 -0.304932 1441740989 0.683105 -0.298279 -0.592773 -0.304932 1441740989 0.683105 -0.298279 -0.592773 -0.304932 1441740989 0.683105 -0.298279 -0.592773 -0.304932 1441740989 0.683105 -0.298279 -0.592773 -0.304932 1441740989 0.683105 -0.298279 -0.592773 -0.304932 1441740989 0.707520 -0.219116 -0.553955 -0.380310 1441740989 0.707520 -0.219116 -0.553955 -0.380310 1441740989 0.707520 -0.219116 -0.553955 -0.380310 1441740989 0.707520 -0.219116 -0.553955 -0.380310 1441740989 0.707520 -0.219116 -0.553955 -0.380310 1441740989 0.711914 -0.169739 -0.519226 -0.441345 1441740989 0.711914 -0.169739 -0.519226 -0.441345 1441740989 0.711914 -0.169739 -0.519226 -0.441345 1441740989 0.711914 -0.169739 -0.519226 -0.441345 1441740989 0.711914 -0.169739 -0.519226 -0.441345 1441740989 0.711914 -0.169739 -0.519226 -0.441345 1441740989 0.713989 -0.161926 -0.474609 -0.488647 1441740989 0.713989 -0.161926 -0.474609 -0.488647 1441740989 0.713989 -0.161926 -0.474609 -0.488647 1441740989 0.713989 -0.161926 -0.474609 -0.488647 1441740989 0.713989 -0.161926 -0.474609 -0.488647 1441740989 0.713989 -0.161926 -0.474609 -0.488647 1441740989 0.712585 -0.158569 -0.460022 -0.505493 1441740989 0.712585 -0.158569 -0.460022 -0.505493 1441740989 0.712585 -0.158569 -0.460022 -0.505493 1441740989 0.712585 -0.158569 -0.460022 -0.505493 1441740989 0.712585 -0.158569 -0.460022 -0.505493 1441740989 0.711121 -0.173523 -0.466553 -0.496521 1441740989 0.711121 -0.173523 -0.466553 -0.496521 1441740989 0.711121 -0.173523 -0.466553 -0.496521 1441740989 0.711121 -0.173523 -0.466553 -0.496521 1441740989 0.711121 -0.173523 -0.466553 -0.496521 1441740989 0.711121 -0.173523 -0.466553 -0.496521 1441740989 0.711121 -0.173523 -0.466553 -0.496521 1441740989 0.705200 -0.224121 -0.491455 -0.459351 1441740989 0.705200 -0.224121 -0.491455 -0.459351 1441740990 0.705200 -0.224121 -0.491455 -0.459351 1441740990 0.705200 -0.224121 -0.491455 -0.459351 1441740990 0.705200 -0.224121 -0.491455 -0.459351 1441740990 0.705200 -0.224121 -0.491455 -0.459351 1441740990 0.690186 -0.309570 -0.541321 -0.367188 1441740990 0.690186 -0.309570 -0.541321 -0.367188 1441740990 0.690186 -0.309570 -0.541321 -0.367188 1441740990 0.690186 -0.309570 -0.541321 -0.367188 1441740990 0.690186 -0.309570 -0.541321 -0.367188 1441740990 0.632568 -0.429565 -0.609741 -0.208801 1441740990 0.632568 -0.429565 -0.609741 -0.208801 1441740990 0.632568 -0.429565 -0.609741 -0.208801 1441740990 0.632568 -0.429565 -0.609741 -0.208801 1441740990 0.632568 -0.429565 -0.609741 -0.208801 1441740990 0.632568 -0.429565 -0.609741 -0.208801 1441740990 0.632568 -0.429565 -0.609741 -0.208801 1441740990 0.519531 -0.542908 -0.659668 -0.015015 1441740990 0.519531 -0.542908 -0.659668 -0.015015 1441740990 0.519531 -0.542908 -0.659668 -0.015015 1441740990 0.519531 -0.542908 -0.659668 -0.015015 1441740990 0.519531 -0.542908 -0.659668 -0.015015 1441740990 0.345398 -0.612061 -0.683533 0.197144 1441740990 0.345398 -0.612061 -0.683533 0.197144 1441740990 0.345398 -0.612061 -0.683533 0.197144 1441740990 0.345398 -0.612061 -0.683533 0.197144 1441740990 0.345398 -0.612061 -0.683533 0.197144 1441740990 0.345398 -0.612061 -0.683533 0.197144 1441740990 0.345398 -0.612061 -0.683533 0.197144 1441740990 0.131104 -0.599548 -0.664612 0.426208 1441740990 0.131104 -0.599548 -0.664612 0.426208 1441740990 0.131104 -0.599548 -0.664612 0.426208 1441740990 0.131104 -0.599548 -0.664612 0.426208 1441740990 0.131104 -0.599548 -0.664612 0.426208 1441740990 0.131104 -0.599548 -0.664612 0.426208 1441740990 -0.086304 -0.551270 -0.564453 0.608337 1441740990 -0.086304 -0.551270 -0.564453 0.608337 1441740990 -0.086304 -0.551270 -0.564453 0.608337 1441740990 -0.086304 -0.551270 -0.564453 0.608337 1441740990 -0.086304 -0.551270 -0.564453 0.608337 1441740990 -0.086304 -0.551270 -0.564453 0.608337 1441740990 -0.086304 -0.551270 -0.564453 0.608337 1441740990 -0.293640 -0.481934 -0.423523 0.708679 1441740990 -0.293640 -0.481934 -0.423523 0.708679 1441740990 -0.293640 -0.481934 -0.423523 0.708679 1441740990 -0.293640 -0.481934 -0.423523 0.708679 1441740990 -0.293640 -0.481934 -0.423523 0.708679 1441740990 -0.293640 -0.481934 -0.423523 0.708679 1441740990 -0.270996 -0.494141 -0.463013 0.684143 1441740990 -0.270996 -0.494141 -0.463013 0.684143 1441740990 -0.270996 -0.494141 -0.463013 0.684143 1441740990 -0.270996 -0.494141 -0.463013 0.684143 1441740990 -0.270996 -0.494141 -0.463013 0.684143 1441740990 -0.270996 -0.494141 -0.463013 0.684143 1441740990 -0.034912 -0.558350 -0.625366 0.544067 1441740990 -0.034912 -0.558350 -0.625366 0.544067 1441740990 -0.034912 -0.558350 -0.625366 0.544067 1441740990 -0.034912 -0.558350 -0.625366 0.544067 1441740990 -0.034912 -0.558350 -0.625366 0.544067 1441740990 -0.034912 -0.558350 -0.625366 0.544067 1441740990 0.274109 -0.578369 -0.699158 0.318787 1441740990 0.274109 -0.578369 -0.699158 0.318787 1441740990 0.274109 -0.578369 -0.699158 0.318787 1441740990 0.274109 -0.578369 -0.699158 0.318787 1441740990 0.274109 -0.578369 -0.699158 0.318787 1441740990 0.274109 -0.578369 -0.699158 0.318787 1441740990 0.274109 -0.578369 -0.699158 0.318787 1441740990 0.482239 -0.511963 -0.691406 0.165527 1441740990 0.482239 -0.511963 -0.691406 0.165527 1441740990 0.482239 -0.511963 -0.691406 0.165527 1441740990 0.482239 -0.511963 -0.691406 0.165527 1441740990 0.482239 -0.511963 -0.691406 0.165527 1441740990 0.482239 -0.511963 -0.691406 0.165527 1441740990 0.643311 -0.383545 -0.658630 -0.072754 1441740990 0.643311 -0.383545 -0.658630 -0.072754 1441740990 0.643311 -0.383545 -0.658630 -0.072754 1441740990 0.643311 -0.383545 -0.658630 -0.072754 1441740990 0.643311 -0.383545 -0.658630 -0.072754 1441740990 0.643311 -0.383545 -0.658630 -0.072754 1441740990 0.665100 -0.361389 -0.614563 -0.222229 1441740990 0.665100 -0.361389 -0.614563 -0.222229 1441740990 0.665100 -0.361389 -0.614563 -0.222229 1441740990 0.665100 -0.361389 -0.614563 -0.222229 1441740990 0.665100 -0.361389 -0.614563 -0.222229 1441740990 0.665100 -0.361389 -0.614563 -0.222229 1441740990 0.698181 -0.273560 -0.581360 -0.315918 1441740990 0.698181 -0.273560 -0.581360 -0.315918 1441740990 0.698181 -0.273560 -0.581360 -0.315918 1441740990 0.698181 -0.273560 -0.581360 -0.315918 1441740990 0.698181 -0.273560 -0.581360 -0.315918 1441740990 0.698181 -0.273560 -0.581360 -0.315918 1441740990 0.717957 -0.158081 -0.531189 -0.421204 1441740990 0.717957 -0.158081 -0.531189 -0.421204 1441740990 0.717957 -0.158081 -0.531189 -0.421204 1441740990 0.717957 -0.158081 -0.531189 -0.421204 1441740990 0.717957 -0.158081 -0.531189 -0.421204 1441740990 0.717957 -0.158081 -0.531189 -0.421204 1441740990 0.712708 -0.100098 -0.472656 -0.508545 1441740990 0.712708 -0.100098 -0.472656 -0.508545 1441740990 0.712708 -0.100098 -0.472656 -0.508545 1441740990 0.712708 -0.100098 -0.472656 -0.508545 1441740990 0.712708 -0.100098 -0.472656 -0.508545 1441740990 0.712708 -0.100098 -0.472656 -0.508545 1441740990 0.697876 -0.119995 -0.396790 -0.584106 1441740990 0.697876 -0.119995 -0.396790 -0.584106 1441740990 0.697876 -0.119995 -0.396790 -0.584106 1441740990 0.697876 -0.119995 -0.396790 -0.584106 1441740990 0.697876 -0.119995 -0.396790 -0.584106 1441740990 0.697876 -0.119995 -0.396790 -0.584106 1441740990 0.692627 -0.131531 -0.349609 -0.617065 1441740990 0.692627 -0.131531 -0.349609 -0.617065 1441740990 0.692627 -0.131531 -0.349609 -0.617065 1441740991 0.692627 -0.131531 -0.349609 -0.617065 1441740991 0.692627 -0.131531 -0.349609 -0.617065 1441740991 0.692627 -0.131531 -0.349609 -0.617065 1441740991 0.689880 -0.130371 -0.376099 -0.604675 1441740991 0.689880 -0.130371 -0.376099 -0.604675 1441740991 0.689880 -0.130371 -0.376099 -0.604675 1441740991 0.689880 -0.130371 -0.376099 -0.604675 1441740991 0.689880 -0.130371 -0.376099 -0.604675 1441740991 0.686890 -0.172791 -0.433655 -0.557068 1441740991 0.686890 -0.172791 -0.433655 -0.557068 1441740991 0.686890 -0.172791 -0.433655 -0.557068 1441740991 0.686890 -0.172791 -0.433655 -0.557068 1441740991 0.686890 -0.172791 -0.433655 -0.557068 1441740991 0.686890 -0.172791 -0.433655 -0.557068 1441740991 0.683289 -0.219788 -0.531067 -0.450317 1441740991 0.683289 -0.219788 -0.531067 -0.450317 1441740991 0.683289 -0.219788 -0.531067 -0.450317 1441740991 0.683289 -0.219788 -0.531067 -0.450317 1441740991 0.683289 -0.219788 -0.531067 -0.450317 1441740991 0.683289 -0.219788 -0.531067 -0.450317 1441740991 0.678650 -0.255493 -0.634338 -0.267944 1441740991 0.678650 -0.255493 -0.634338 -0.267944 1441740991 0.678650 -0.255493 -0.634338 -0.267944 1441740991 0.678650 -0.255493 -0.634338 -0.267944 1441740991 0.678650 -0.255493 -0.634338 -0.267944 1441740991 0.678650 -0.255493 -0.634338 -0.267944 1441740991 0.620605 -0.350525 -0.696167 -0.085693 1441740991 0.620605 -0.350525 -0.696167 -0.085693 1441740991 0.620605 -0.350525 -0.696167 -0.085693 1441740991 0.620605 -0.350525 -0.696167 -0.085693 1441740991 0.620605 -0.350525 -0.696167 -0.085693 1441740991 0.620605 -0.350525 -0.696167 -0.085693 1441740991 0.451904 -0.504089 -0.730896 0.086609 1441740991 0.451904 -0.504089 -0.730896 0.086609 1441740991 0.451904 -0.504089 -0.730896 0.086609 1441740991 0.451904 -0.504089 -0.730896 0.086609 1441740991 0.451904 -0.504089 -0.730896 0.086609 1441740991 0.451904 -0.504089 -0.730896 0.086609 1441740991 0.451904 -0.504089 -0.730896 0.086609 1441740991 0.216003 -0.585144 -0.730347 0.278625 1441740991 0.216003 -0.585144 -0.730347 0.278625 1441740991 0.216003 -0.585144 -0.730347 0.278625 1441740991 0.216003 -0.585144 -0.730347 0.278625 1441740991 0.216003 -0.585144 -0.730347 0.278625 1441740991 -0.018066 -0.570068 -0.668518 0.477295 1441740991 -0.018066 -0.570068 -0.668518 0.477295 1441740991 -0.018066 -0.570068 -0.668518 0.477295 1441740991 -0.018066 -0.570068 -0.668518 0.477295 1441740991 -0.018066 -0.570068 -0.668518 0.477295 1441740991 -0.018066 -0.570068 -0.668518 0.477295 1441740991 -0.018066 -0.570068 -0.668518 0.477295 1441740991 -0.228638 -0.521667 -0.494507 0.656555 1441740991 -0.228638 -0.521667 -0.494507 0.656555 1441740991 -0.228638 -0.521667 -0.494507 0.656555 1441740991 -0.228638 -0.521667 -0.494507 0.656555 1441740991 -0.228638 -0.521667 -0.494507 0.656555 1441740991 -0.345886 -0.507935 -0.367737 0.697937 1441740991 -0.345886 -0.507935 -0.367737 0.697937 1441740991 -0.345886 -0.507935 -0.367737 0.697937 1441740991
[truncated: 199,180 more chars]
