# Supplementary material for: Quaternion-Based Gesture Recognition Using Wireless Wearable Motion Capture Sensors
Source: Sensors (Basel). 2016 Apr 28;16(5):605. doi: 10.3390/s16050605 (PMC4883296; doi:10.3390/s16050605)
Supplement: Supplementary file 1 [file sensors-16-00605-s001.zip › MultiSensorGestureData/P2/2. Uppercut/Training17.txt]

-0.439453 0.478882 0.590149 0.478760 1441740889 -0.439453 0.478882 0.590149 0.478760 1441740889 -0.439453 0.478882 0.590149 0.478760 1441740889 -0.445862 0.468994 0.597290 0.473755 1441740889 -0.445862 0.468994 0.597290 0.473755 1441740889 -0.445862 0.468994 0.597290 0.473755 1441740889 -0.445862 0.468994 0.597290 0.473755 1441740889 -0.445862 0.468994 0.597290 0.473755 1441740889 -0.445862 0.468994 0.597290 0.473755 1441740889 -0.449646 0.465454 0.603394 0.465881 1441740889 -0.449646 0.465454 0.603394 0.465881 1441740889 -0.449646 0.465454 0.603394 0.465881 1441740889 -0.449646 0.465454 0.603394 0.465881 1441740889 -0.449646 0.465454 0.603394 0.465881 1441740889 -0.449646 0.465454 0.603394 0.465881 1441740889 -0.453735 0.459167 0.614136 0.453918 1441740889 -0.453735 0.459167 0.614136 0.453918 1441740889 -0.453735 0.459167 0.614136 0.453918 1441740889 -0.453735 0.459167 0.614136 0.453918 1441740889 -0.453735 0.459167 0.614136 0.453918 1441740889 -0.453735 0.459167 0.614136 0.453918 1441740889 -0.458008 0.449829 0.623535 0.446167 1441740889 -0.458008 0.449829 0.623535 0.446167 1441740889 -0.458008 0.449829 0.623535 0.446167 1441740889 -0.458008 0.449829 0.623535 0.446167 1441740889 -0.458008 0.449829 0.623535 0.446167 1441740889 -0.458008 0.449829 0.623535 0.446167 1441740889 -0.458008 0.449829 0.623535 0.446167 1441740889 -0.458008 0.449829 0.623535 0.446167 1441740889 -0.456787 0.450500 0.622559 0.448059 1441740889 -0.456787 0.450500 0.622559 0.448059 1441740889 -0.456787 0.450500 0.622559 0.448059 1441740889 -0.456787 0.450500 0.622559 0.448059 1441740889 -0.456787 0.450500 0.622559 0.448059 1441740889 -0.456787 0.450500 0.622559 0.448059 1441740889 -0.455017 0.455505 0.618774 0.450073 1441740889 -0.455017 0.455505 0.618774 0.450073 1441740890 -0.455017 0.455505 0.618774 0.450073 1441740890 -0.455017 0.455505 0.618774 0.450073 1441740890 -0.455017 0.455505 0.618774 0.450073 1441740890 -0.455017 0.455505 0.618774 0.450073 1441740890 -0.456726 0.451965 0.624329 0.444153 1441740890 -0.456726 0.451965 0.624329 0.444153 1441740890 -0.456726 0.451965 0.624329 0.444153 1441740890 -0.456726 0.451965 0.624329 0.444153 1441740890 -0.456726 0.451965 0.624329 0.444153 1441740890 -0.456726 0.451965 0.624329 0.444153 1441740890 -0.459656 0.443237 0.631348 0.440002 1441740890 -0.459656 0.443237 0.631348 0.440002 1441740890 -0.459656 0.443237 0.631348 0.440002 1441740890 -0.459656 0.443237 0.631348 0.440002 1441740890 -0.459656 0.443237 0.631348 0.440002 1441740890 -0.459656 0.443237 0.631348 0.440002 1441740890 -0.464355 0.433899 0.637085 0.436096 1441740890 -0.464355 0.433899 0.637085 0.436096 1441740890 -0.464355 0.433899 0.637085 0.436096 1441740890 -0.464355 0.433899 0.637085 0.436096 1441740890 -0.464355 0.433899 0.637085 0.436096 1441740890 -0.464355 0.433899 0.637085 0.436096 1441740890 -0.471436 0.422058 0.643982 0.429932 1441740890 -0.471436 0.422058 0.643982 0.429932 1441740890 -0.471436 0.422058 0.643982 0.429932 1441740890 -0.471436 0.422058 0.643982 0.429932 1441740890 -0.471436 0.422058 0.643982 0.429932 1441740890 -0.471436 0.422058 0.643982 0.429932 1441740890 -0.478210 0.411072 0.647583 0.427673 1441740890 -0.478210 0.411072 0.647583 0.427673 1441740890 -0.478210 0.411072 0.647583 0.427673 1441740890 -0.478210 0.411072 0.647583 0.427673 1441740890 -0.478210 0.411072 0.647583 0.427673 1441740890 -0.478210 0.411072 0.647583 0.427673 1441740890 -0.478210 0.411072 0.647583 0.427673 1441740890 -0.478210 0.411072 0.647583 0.427673 1441740890 -0.477600 0.415466 0.642212 0.432190 1441740890 -0.477600 0.415466 0.642212 0.432190 1441740890 -0.477600 0.415466 0.642212 0.432190 1441740890 -0.477600 0.415466 0.642212 0.432190 1441740890 -0.471191 0.429932 0.633911 0.437256 1441740890 -0.471191 0.429932 0.633911 0.437256 1441740890 -0.471191 0.429932 0.633911 0.437256 1441740890 -0.471191 0.429932 0.633911 0.437256 1441740890 -0.471191 0.429932 0.633911 0.437256 1441740890 -0.471191 0.429932 0.633911 0.437256 1441740890 -0.471191 0.429932 0.633911 0.437256 1441740890 -0.471191 0.429932 0.633911 0.437256 1441740890 -0.460205 0.447021 0.627441 0.441162 1441740890 -0.460205 0.447021 0.627441 0.441162 1441740890 -0.460205 0.447021 0.627441 0.441162 1441740890 -0.460205 0.447021 0.627441 0.441162 1441740890 -0.460205 0.447021 0.627441 0.441162 1441740890 -0.460205 0.447021 0.627441 0.441162 1441740890 -0.445313 0.467896 0.616394 0.450317 1441740890 -0.445313 0.467896 0.616394 0.450317 1441740890 -0.445313 0.467896 0.616394 0.450317 1441740890 -0.445313 0.467896 0.616394 0.450317 1441740890 -0.445313 0.467896 0.616394 0.450317 1441740890 -0.445313 0.467896 0.616394 0.450317 1441740890 -0.432861 0.485474 0.603577 0.461060 1441740890 -0.432861 0.485474 0.603577 0.461060 1441740890 -0.432861 0.485474 0.603577 0.461060 1441740890 -0.432861 0.485474 0.603577 0.461060 1441740890 -0.432861 0.485474 0.603577 0.461060 1441740890 -0.432861 0.485474 0.603577 0.461060 1441740890 -0.424438 0.496338 0.596069 0.467041 1441740890 -0.424438 0.496338 0.596069 0.467041 1441740890 -0.424438 0.496338 0.596069 0.467041 1441740890 -0.424438 0.496338 0.596069 0.467041 1441740890 -0.424438 0.496338 0.596069 0.467041 1441740890 -0.424438 0.496338 0.596069 0.467041 1441740890 -0.423889 0.497498 0.593140 0.470032 1441740890 -0.423889 0.497498 0.593140 0.470032 1441740890 -0.423889 0.497498 0.593140 0.470032 1441740890 -0.423889 0.497498 0.593140 0.470032 1441740890 -0.423889 0.497498 0.593140 0.470032 1441740890 -0.423889 0.497498 0.593140 0.470032 1441740890 -0.426270 0.491333 0.591125 0.476868 1441740890 -0.426270 0.491333 0.591125 0.476868 1441740890 -0.426270 0.491333 0.591125 0.476868 1441740890 -0.426270 0.491333 0.591125 0.476868 1441740890 -0.426270 0.491333 0.591125 0.476868 1441740890 -0.426270 0.491333 0.591125 0.476868 1441740890 -0.427856 0.481201 0.585449 0.492493 1441740890 -0.427856 0.481201 0.585449 0.492493 1441740890 -0.427856 0.481201 0.585449 0.492493 1441740890 -0.427856 0.481201 0.585449 0.492493 1441740890 -0.427856 0.481201 0.585449 0.492493 1441740890 -0.427856 0.481201 0.585449 0.492493 1441740890 -0.427856 0.481201 0.585449 0.492493 1441740890 -0.428406 0.471619 0.584412 0.502380 1441740890 -0.428406 0.471619 0.584412 0.502380 1441740890 -0.428406 0.471619 0.584412 0.502380 1441740890 -0.428406 0.471619 0.584412 0.502380 1441740890 -0.428406 0.471619 0.584412 0.502380 1441740890 -0.428406 0.471619 0.584412 0.502380 1441740890 -0.431274 0.461548 0.588318 0.504761 1441740890 -0.431274 0.461548 0.588318 0.504761 1441740890 -0.431274 0.461548 0.588318 0.504761 1441740890 -0.431274 0.461548 0.588318 0.504761 1441740890 -0.431274 0.461548 0.588318 0.504761 1441740890 -0.431274 0.461548 0.588318 0.504761 1441740890 -0.434692 0.452942 0.591736 0.505676 1441740890 -0.434692 0.452942 0.591736 0.505676 1441740890 -0.434692 0.452942 0.591736 0.505676 1441740890 -0.434692 0.452942 0.591736 0.505676 1441740890 -0.434692 0.452942 0.591736 0.505676 1441740890 -0.434692 0.452942 0.591736 0.505676 1441740890 -0.434692 0.452942 0.591736 0.505676 1441740890 -0.433105 0.454590 0.589722 0.507874 1441740890 -0.433105 0.454590 0.589722 0.507874 1441740890 -0.433105 0.454590 0.589722 0.507874 1441740891 -0.433105 0.454590 0.589722 0.507874 1441740891 -0.433105 0.454590 0.589722 0.507874 1441740891 -0.433105 0.454590 0.589722 0.507874 1441740891 -0.429749 0.464417 0.581787 0.510925 1441740891 -0.429749 0.464417 0.581787 0.510925 1441740891 -0.429749 0.464417 0.581787 0.510925 1441740891 -0.429749 0.464417 0.581787 0.510925 1441740891 -0.429749 0.464417 0.581787 0.510925 1441740891 -0.429749 0.464417 0.581787 0.510925 1441740891 -0.429749 0.469727 0.583923 0.503662 1441740891 -0.429749 0.469727 0.583923 0.503662 1441740891 -0.429749 0.469727 0.583923 0.503662 1441740891 -0.429749 0.469727 0.583923 0.503662 1441740891 -0.429749 0.469727 0.583923 0.503662 1441740891 -0.429749 0.469727 0.583923 0.503662 1441740891 -0.427368 0.473389 0.587708 0.497803 1441740891 -0.427368 0.473389 0.587708 0.497803 1441740891 -0.427368 0.473389 0.587708 0.497803 1441740891 -0.427368 0.473389 0.587708 0.497803 1441740891 -0.427368 0.473389 0.587708 0.497803 1441740891 -0.427368 0.473389 0.587708 0.497803 1441740891 -0.427368 0.473389 0.587708 0.497803 1441740891 -0.422424 0.479675 0.587891 0.495789 1441740891 -0.422424 0.479675 0.587891 0.495789 1441740891 -0.422424 0.479675 0.587891 0.495789 1441740891 -0.422424 0.479675 0.587891 0.495789 1441740891 -0.422424 0.479675 0.587891 0.495789 1441740891 -0.422424 0.479675 0.587891 0.495789 1441740891 -0.422668 0.478027 0.592407 0.491760 1441740891 -0.422668 0.478027 0.592407 0.491760 1441740891 -0.422668 0.478027 0.592407 0.491760 1441740891 -0.422668 0.478027 0.592407 0.491760 1441740891 -0.422668 0.478027 0.592407 0.491760 1441740891 -0.422668 0.478027 0.592407 0.491760 1441740891 -0.422668 0.478027 0.592407 0.491760 1441740891 -0.433105 0.462402 0.599548 0.488953 1441740891 -0.433105 0.462402 0.599548 0.488953 1441740891 -0.433105 0.462402 0.599548 0.488953 1441740891 -0.433105 0.462402 0.599548 0.488953 1441740891 -0.433105 0.462402 0.599548 0.488953 1441740891 -0.433105 0.462402 0.599548 0.488953 1441740891 -0.447449 0.436523 0.612000 0.484436 1441740891 -0.447449 0.436523 0.612000 0.484436 1441740891 -0.447449 0.436523 0.612000 0.484436 1441740891 -0.447449 0.436523 0.612000 0.484436 1441740891 -0.447449 0.436523 0.612000 0.484436 1441740891 -0.447449 0.436523 0.612000 0.484436 1441740891 -0.454163 0.416321 0.621155 0.484192 1441740891 -0.454163 0.416321 0.621155 0.484192 1441740891 -0.454163 0.416321 0.621155 0.484192 1441740891 -0.454163 0.416321 0.621155 0.484192 1441740891 -0.454163 0.416321 0.621155 0.484192 1441740891 -0.454163 0.416321 0.621155 0.484192 1441740891 -0.462769 0.405090 0.621948 0.484680 1441740891 -0.462769 0.405090 0.621948 0.484680 1441740891 -0.462769 0.405090 0.621948 0.484680 1441740891 -0.462769 0.405090 0.621948 0.484680 1441740891 -0.462769 0.405090 0.621948 0.484680 1441740891 -0.462769 0.405090 0.621948 0.484680 1441740891 -0.466675 0.402405 0.624390 0.479919 1441740891 -0.466675 0.402405 0.624390 0.479919 1441740891 -0.466675 0.402405 0.624390 0.479919 1441740891 -0.466675 0.402405 0.624390 0.479919 1441740891 -0.466675 0.402405 0.624390 0.479919 1441740891 -0.466675 0.402405 0.624390 0.479919 1441740891 -0.461365 0.415161 0.623352 0.475525 1441740891 -0.461365 0.415161 0.623352 0.475525 1441740891 -0.461365 0.415161 0.623352 0.475525 1441740891 -0.461365 0.415161 0.623352 0.475525 1441740891 -0.461365 0.415161 0.623352 0.475525 1441740891 -0.461365 0.415161 0.623352 0.475525 1441740891 -0.461365 0.415161 0.623352 0.475525 1441740891 -0.450500 0.432312 0.619507 0.475708 1441740891 -0.450500 0.432312 0.619507 0.475708 1441740891 -0.450500 0.432312 0.619507 0.475708 1441740891 -0.450500 0.432312 0.619507 0.475708 1441740891 -0.450500 0.432312 0.619507 0.475708 1441740891 -0.450500 0.432312 0.619507 0.475708 1441740891 -0.437012 0.448730 0.610229 0.485046 1441740891 -0.437012 0.448730 0.610229 0.485046 1441740891 -0.437012 0.448730 0.610229 0.485046 1441740891 -0.437012 0.448730 0.610229 0.485046 1441740891 -0.437012 0.448730 0.610229 0.485046 1441740891 -0.437012 0.448730 0.610229 0.485046 1441740891 -0.417480 0.468323 0.598145 0.498535 1441740891 -0.417480 0.468323 0.598145 0.498535 1441740891 -0.417480 0.468323 0.598145 0.498535 1441740891 -0.417480 0.468323 0.598145 0.498535 1441740891 -0.417480 0.468323 0.598145 0.498535 1441740891 -0.417480 0.468323 0.598145 0.498535 1441740891 -0.417480 0.468323 0.598145 0.498535 1441740891 -0.405579 0.480225 0.586243 0.511047 1441740891 -0.405579 0.480225 0.586243 0.511047 1441740891 -0.405579 0.480225 0.586243 0.511047 1441740891 -0.405579 0.480225 0.586243 0.511047 1441740891 -0.405579 0.480225 0.586243 0.511047 1441740891 -0.405579 0.480225 0.586243 0.511047 1441740891 -0.395203 0.487244 0.579956 0.519653 1441740891 -0.395203 0.487244 0.579956 0.519653 1441740891 -0.395203 0.487244 0.579956 0.519653 1441740891 -0.395203 0.487244 0.579956 0.519653 1441740891 -0.395203 0.487244 0.579956 0.519653 1441740891 -0.395203 0.487244 0.579956 0.519653 1441740891 -0.385803 0.493164 0.565430 0.536865 1441740891 -0.385803 0.493164 0.565430 0.536865 1441740891 -0.385803 0.493164 0.565430 0.536865 1441740891 -0.385803 0.493164 0.565430 0.536865 1441740891 -0.385803 0.493164 0.565430 0.536865 1441740891 -0.385803 0.493164 0.565430 0.536865 1441740891 -0.376831 0.495911 0.545410 0.560852 1441740891 -0.376831 0.495911 0.545410 0.560852 1441740891 -0.376831 0.495911 0.545410 0.560852 1441740891 -0.376831 0.495911 0.545410 0.560852 1441740891 -0.376831 0.495911 0.545410 0.560852 1441740892 -0.376831 0.495911 0.545410 0.560852 1441740892 -0.376831 0.495911 0.545410 0.560852 1441740892 -0.368164 0.504944 0.527527 0.575439 1441740892 -0.368164 0.504944 0.527527 0.575439 1441740892 -0.368164 0.504944 0.527527 0.575439 1441740892 -0.368164 0.504944 0.527527 0.575439 1441740892 -0.368164 0.504944 0.527527 0.575439 1441740892 -0.368164 0.504944 0.527527 0.575439 1441740892 -0.369446 0.507080 0.525269 0.574768 1441740892 -0.369446 0.507080 0.525269 0.574768 1441740892 -0.369446 0.507080 0.525269 0.574768 1441740892 -0.369446 0.507080 0.525269 0.574768 1441740892 -0.369446 0.507080 0.525269 0.574768 1441740892 -0.369446 0.507080 0.525269 0.574768 1441740892 -0.369446 0.507080 0.525269 0.574768 1441740892 -0.371765 0.511047 0.529236 0.566101 1441740892 -0.371765 0.511047 0.529236 0.566101 1441740892 -0.371765 0.511047 0.529236 0.566101 1441740892 -0.371765 0.511047 0.529236 0.566101 1441740892 -0.371765 0.511047 0.529236 0.566101 1441740892 -0.371765 0.511047 0.529236 0.566101 1441740892 -0.381226 0.507141 0.538818 0.554077 1441740892 -0.381226 0.507141 0.538818 0.554077 1441740892 -0.381226 0.507141 0.538818 0.554077 1441740892 -0.381226 0.507141 0.538818 0.554077 1441740892 -0.381226 0.507141 0.538818 0.554077 1441740892 -0.381226 0.507141 0.538818 0.554077 1441740892 -0.389771 0.500427 0.551025 0.542175 1441740892 -0.389771 0.500427 0.551025 0.542175 1441740892 -0.389771 0.500427 0.551025 0.542175 1441740892 -0.389771 0.500427 0.551025 0.542175 1441740892 -0.389771 0.500427 0.551025 0.542175 1441740892 -0.389771 0.500427 0.551025 0.542175 1441740892 -0.389771 0.500427 0.551025 0.542175 1441740892 -0.396851 0.492981 0.556274 0.538513 1441740892 -0.396851 0.492981 0.556274 0.538513 1441740892 -0.396851 0.492981 0.556274 0.538513 1441740892 -0.396851 0.492981 0.556274 0.538513 1441740892 -0.396851 0.492981 0.556274 0.538513 1441740892 -0.396851 0.492981 0.556274 0.538513 1441740892 -0.404480 0.484619 0.561646 0.534851 1441740892 -0.404480 0.484619 0.561646 0.534851 1441740892 -0.404480 0.484619 0.561646 0.534851 1441740892 -0.404480 0.484619 0.561646 0.534851 1441740892 -0.404480 0.484619 0.561646 0.534851 1441740892 -0.404480 0.484619 0.561646 0.534851 1441740892 -0.404480 0.484619 0.561646 0.534851 1441740892 -0.412659 0.472412 0.559937 0.541321 1441740892 -0.412659 0.472412 0.559937 0.541321 1441740892 -0.412659 0.472412 0.559937 0.541321 1441740892 -0.412659 0.472412 0.559937 0.541321 1441740892 -0.412659 0.472412 0.559937 0.541321 1441740892 -0.412659 0.472412 0.559937 0.541321 1441740892 -0.425232 0.455017 0.572510 0.533203 1441740892 -0.425232 0.455017 0.572510 0.533203 1441740892 -0.425232 0.455017 0.572510 0.533203 1441740892 -0.425232 0.455017 0.572510 0.533203 1441740892 -0.425232 0.455017 0.572510 0.533203 1441740892 -0.425232 0.455017 0.572510 0.533203 1441740892 -0.435974 0.423889 0.606567 0.512085 1441740892 -0.435974 0.423889 0.606567 0.512085 1441740892 -0.435974 0.423889 0.606567 0.512085 1441740892 -0.435974 0.423889 0.606567 0.512085 1441740892 -0.435974 0.423889 0.606567 0.512085 1441740892 -0.435974 0.423889 0.606567 0.512085 1441740892 -0.435974 0.423889 0.606567 0.512085 1441740892 -0.449341 0.397461 0.614319 0.512512 1441740892 -0.449341 0.397461 0.614319 0.512512 1441740892 -0.449341 0.397461 0.614319 0.512512 1441740892 -0.449341 0.397461 0.614319 0.512512 1441740892 -0.449341 0.397461 0.614319 0.512512 1441740892 -0.449341 0.397461 0.614319 0.512512 1441740892 -0.437439 0.416992 0.609131 0.513428 1441740892 -0.437439 0.416992 0.609131 0.513428 1441740892 -0.437439 0.416992 0.609131 0.513428 1441740892 -0.437439 0.416992 0.609131 0.513428 1441740892 -0.437439 0.416992 0.609131 0.513428 1441740892 -0.437439 0.416992 0.609131 0.513428 1441740892 -0.433350 0.438354 0.598999 0.511108 1441740892 -0.433350 0.438354 0.598999 0.511108 1441740892 -0.433350 0.438354 0.598999 0.511108 1441740892 -0.433350 0.438354 0.598999 0.511108 1441740892 -0.433350 0.438354 0.598999 0.511108 1441740892 -0.433350 0.438354 0.598999 0.511108 1441740892 -0.432373 0.447815 0.603882 0.497742 1441740892 -0.432373 0.447815 0.603882 0.497742 1441740892 -0.432373 0.447815 0.603882 0.497742 1441740892 -0.432373 0.447815 0.603882 0.497742 1441740892 -0.432373 0.447815 0.603882 0.497742 1441740892 -0.432373 0.447815 0.603882 0.497742 1441740892 -0.432373 0.447815 0.603882 0.497742 1441740892 -0.427612 0.454346 0.602661 0.497498 1441740892 -0.427612 0.454346 0.602661 0.497498 1441740892 -0.427612 0.454346 0.602661 0.497498 1441740892 -0.427612 0.454346 0.602661 0.497498 1441740892 -0.427612 0.454346 0.602661 0.497498 1441740892 -0.427612 0.454346 0.602661 0.497498 1441740892 -0.427612 0.454346 0.602661 0.497498 1441740892 -0.408875 0.474854 0.583679 0.516296 1441740892 -0.408875 0.474854 0.583679 0.516296 1441740892 -0.408875 0.474854 0.583679 0.516296 1441740892 -0.408875 0.474854 0.583679 0.516296 1441740892 -0.408875 0.474854 0.583679 0.516296 1441740892 -0.408875 0.474854 0.583679 0.516296 1441740892 -0.393127 0.493835 0.560181 0.536377 1441740892 -0.393127 0.493835 0.560181 0.536377 1441740892 -0.393127 0.493835 0.560181 0.536377 1441740892 -0.393127 0.493835 0.560181 0.536377 1441740892 -0.393127 0.493835 0.560181 0.536377 1441740892 -0.393127 0.493835 0.560181 0.536377 1441740892 -0.393127 0.493835 0.560181 0.536377 1441740892 -0.387512 0.495972 0.554688 0.544189 1441740892 -0.387512 0.495972 0.554688 0.544189 1441740892 -0.387512 0.495972 0.554688 0.544189 1441740892 -0.387512 0.495972 0.554688 0.544189 1441740892 -0.387512 0.495972 0.554688 0.544189 1441740892 -0.387512 0.495972 0.554688 0.544189 1441740893 -0.382263 0.491516 0.555115 0.551453 1441740893 -0.382263 0.491516 0.555115 0.551453 1441740893 -0.382263 0.491516 0.555115 0.551453 1441740893 -0.382263 0.491516 0.555115 0.551453 1441740893 -0.382263 0.491516 0.555115 0.551453 1441740893 -0.382263 0.491516 0.555115 0.551453 1441740893 -0.371826 0.492126 0.532410 0.579651 1441740893 -0.371826 0.492126 0.532410 0.579651 1441740893 -0.371826 0.492126 0.532410 0.579651 1441740893 -0.371826 0.492126 0.532410 0.579651 1441740893 -0.371826 0.492126 0.532410 0.579651 1441740893 -0.371826 0.492126 0.532410 0.579651 1441740893 -0.363281 0.500427 0.515869 0.592773 1441740893 -0.363281 0.500427 0.515869 0.592773 1441740893 -0.363281 0.500427 0.515869 0.592773 1441740893 -0.363281 0.500427 0.515869 0.592773 1441740893 -0.363281 0.500427 0.515869 0.592773 1441740893 -0.363281 0.500427 0.515869 0.592773 1441740893 -0.368164 0.494873 0.517151 0.593323 1441740893 -0.368164 0.494873 0.517151 0.593323 1441740893 -0.368164 0.494873 0.517151 0.593323 1441740893 -0.368164 0.494873 0.517151 0.593323 1441740893 -0.368164 0.494873 0.517151 0.593323 1441740893 -0.368164 0.494873 0.517151 0.593323 1441740893 -0.368164 0.494873 0.517151 0.593323 1441740893 -0.364685 0.501099 0.514282 0.592712 1441740893 -0.364685 0.501099 0.514282 0.592712 1441740893 -0.364685 0.501099 0.514282 0.592712 1441740893 -0.364685 0.501099 0.514282 0.592712 1441740893 -0.364685 0.501099 0.514282 0.592712 1441740893 -0.364685 0.501099 0.514282 0.592712 1441740893 -0.370667 0.501831 0.515198 0.587585 1441740893 -0.370667 0.501831 0.515198 0.587585 1441740893 -0.370667 0.501831 0.515198 0.587585 1441740893 -0.370667 0.501831 0.515198 0.587585 1441740893 -0.370667 0.501831 0.515198 0.587585 1441740893 -0.370667 0.501831 0.515198 0.587585 1441740893 -0.380066 0.495911 0.528320 0.574829 1441740893 -0.380066 0.495911 0.528320 0.574829 1441740893 -0.380066 0.495911 0.528320 0.574829 1441740893 -0.380066 0.495911 0.528320 0.574829 1441740893 -0.380066 0.495911 0.528320 0.574829 1441740893 -0.387695 0.485657 0.546997 0.560852 1441740893 -0.387695 0.485657 0.546997 0.560852 1441740893 -0.387695 0.485657 0.546997 0.560852 1441740893 -0.387695 0.485657 0.546997 0.560852 1441740893 -0.387695 0.485657 0.546997 0.560852 1441740893 -0.387695 0.485657 0.546997 0.560852 1441740893 -0.387695 0.485657 0.546997 0.560852 1441740893 -0.392273 0.472595 0.557800 0.558228 1441740893 -0.392273 0.472595 0.557800 0.558228 1441740893 -0.392273 0.472595 0.557800 0.558228 1441740893 -0.392273 0.472595 0.557800 0.558228 1441740893 -0.392273 0.472595 0.557800 0.558228 1441740893 -0.392273 0.472595 0.557800 0.558228 1441740893 -0.392273 0.472595 0.557800 0.558228 1441740893 -0.387451 0.470520 0.555725 0.565308 1441740893 -0.387451 0.470520 0.555725 0.565308 1441740893 -0.387451 0.470520 0.555725 0.565308 1441740893 -0.387451 0.470520 0.555725 0.565308 1441740893 -0.387451 0.470520 0.555725 0.565308 1441740893 -0.387451 0.470520 0.555725 0.565308 1441740893 -0.392273 0.463684 0.542480 0.580261 1441740893 -0.392273 0.463684 0.542480 0.580261 1441740893 -0.392273 0.463684 0.542480 0.580261 1441740893 -0.392273 0.463684 0.542480 0.580261 1441740893 -0.392273 0.463684 0.542480 0.580261 1441740893 -0.392273 0.463684 0.542480 0.580261 1441740893 -0.404480 0.455444 0.550110 0.571167 1441740893 -0.404480 0.455444 0.550110 0.571167 1441740893 -0.404480 0.455444 0.550110 0.571167 1441740893 -0.404480 0.455444 0.550110 0.571167 1441740893 -0.404480 0.455444 0.550110 0.571167 1441740893 -0.404480 0.455444 0.550110 0.571167 1441740893 -0.419250 0.433350 0.591309 0.535461 1441740893 -0.419250 0.433350 0.591309 0.535461 1441740893 -0.419250 0.433350 0.591309 0.535461 1441740893 -0.419250 0.433350 0.591309 0.535461 1441740893 -0.419250 0.433350 0.591309 0.535461 1441740893 -0.419250 0.433350 0.591309 0.535461 1441740893 -0.435547 0.406311 0.610352 0.522095 1441740893 -0.435547 0.406311 0.610352 0.522095 1441740893 -0.435547 0.406311 0.610352 0.522095 1441740893 -0.435547 0.406311 0.610352 0.522095 1441740893 -0.435547 0.406311 0.610352 0.522095 1441740893 -0.435547 0.406311 0.610352 0.522095 1441740893 -0.435547 0.406311 0.610352 0.522095 1441740893 -0.427917 0.425781 0.606689 0.517151 1441740893 -0.427917 0.425781 0.606689 0.517151 1441740893 -0.427917 0.425781 0.606689 0.517151 1441740893 -0.427917 0.425781 0.606689 0.517151 1441740893 -0.427917 0.425781 0.606689 0.517151 1441740893 -0.427917 0.425781 0.606689 0.517151 1441740893 -0.419617 0.452026 0.597778 0.512024 1441740893 -0.419617 0.452026 0.597778 0.512024 1441740893 -0.419617 0.452026 0.597778 0.512024 1441740893 -0.419617 0.452026 0.597778 0.512024 1441740893 -0.419617 0.452026 0.597778 0.512024 1441740893 -0.419617 0.452026 0.597778 0.512024 1441740893 -0.420044 0.463135 0.597351 0.502136 1441740893 -0.420044 0.463135 0.597351 0.502136 1441740893 -0.420044 0.463135 0.597351 0.502136 1441740893 -0.420044 0.463135 0.597351 0.502136 1441740893 -0.420044 0.463135 0.597351 0.502136 1441740893 -0.420044 0.463135 0.597351 0.502136 1441740893 -0.420044 0.463135 0.597351 0.502136 1441740893 -0.413818 0.474609 0.590088 0.505127 1441740893 -0.413818 0.474609 0.590088 0.505127 1441740893 -0.413818 0.474609 0.590088 0.505127 1441740893 -0.413818 0.474609 0.590088 0.505127 1441740893 -0.413818 0.474609 0.590088 0.505127 1441740893 -0.413818 0.474609 0.590088 0.505127 1441740893 -0.392822 0.496765 0.570129 0.523315 1441740894 -0.392822 0.496765 0.570129 0.523315 1441740894 -0.392822 0.496765 0.570129 0.523315 1441740894 -0.392822 0.496765 0.570129 0.523315 1441740894 -0.392822 0.496765 0.570129 0.523315 1441740894 -0.392822 0.496765 0.570129 0.523315 1441740894 -0.372009 0.517456 0.546997 0.542786 1441740894 -0.372009 0.517456 0.546997 0.542786 1441740894 -0.372009 0.517456 0.546997 0.542786 1441740894 -0.372009 0.517456 0.546997 0.542786 1441740894 -0.372009 0.517456 0.546997 0.542786 1441740894 -0.372009 0.517456 0.546997 0.542786 1441740894 -0.372009 0.517456 0.546997 0.542786 1441740894 -0.361267 0.524475 0.533508 0.556519 1441740894 -0.361267 0.524475 0.533508 0.556519 1441740894 -0.361267 0.524475 0.533508 0.556519 1441740894 -0.361267 0.524475 0.533508 0.556519 1441740894 -0.361267 0.524475 0.533508 0.556519 1441740894 -0.352722 0.525635 0.522949 0.570740 1441740894 -0.352722 0.525635 0.522949 0.570740 1441740894 -0.352722 0.525635 0.522949 0.570740 1441740894 -0.352722 0.525635 0.522949 0.570740 1441740894 -0.352722 0.525635 0.522949 0.570740 1441740894 -0.352722 0.525635 0.522949 0.570740 1441740894 -0.342468 0.530090 0.499817 0.593140 1441740894 -0.342468 0.530090 0.499817 0.593140 1441740894 -0.342468 0.530090 0.499817 0.593140 1441740894 -0.342468 0.530090 0.499817 0.593140 1441740894 -0.342468 0.530090 0.499817 0.593140 1441740894 -0.342468 0.530090 0.499817 0.593140 1441740894 -0.341614 0.530640 0.481750 0.607910 1441740894 -0.341614 0.530640 0.481750 0.607910 1441740894 -0.341614 0.530640 0.481750 0.607910 1441740894 -0.341614 0.530640 0.481750 0.607910 1441740894 -0.341614 0.530640 0.481750 0.607910 1441740894 -0.341614 0.530640 0.481750 0.607910 1441740894 -0.341614 0.530640 0.481750 0.607910 1441740894 -0.344421 0.529480 0.477783 0.610474 1441740894 -0.344421 0.529480 0.477783 0.610474 1441740894 -0.344421 0.529480 0.477783 0.610474 1441740894 -0.344421 0.529480 0.477783 0.610474 1441740894 -0.344421 0.529480 0.477783 0.610474 1441740894 -0.344421 0.529480 0.477783 0.610474 1441740894 -0.348083 0.532227 0.477173 0.606445 1441740894 -0.348083 0.532227 0.477173 0.606445 1441740894 -0.348083 0.532227 0.477173 0.606445 1441740894 -0.348083 0.532227 0.477173 0.606445 1441740894 -0.348083 0.532227 0.477173 0.606445 1441740894 -0.348083 0.532227 0.477173 0.606445 1441740894 -0.348083 0.532227 0.477173 0.606445 1441740894 -0.358765 0.529602 0.486633 0.594910 1441740894 -0.358765 0.529602 0.486633 0.594910 1441740894 -0.358765 0.529602 0.486633 0.594910 1441740894 -0.358765 0.529602 0.486633 0.594910 1441740894 -0.358765 0.529602 0.486633 0.594910 1441740894 -0.358765 0.529602 0.486633 0.594910 1441740894 -0.373291 0.519775 0.505676 0.578552 1441740894 -0.373291 0.519775 0.505676 0.578552 1441740894 -0.373291 0.519775 0.505676 0.578552 1441740894 -0.373291 0.519775 0.505676 0.578552 1441740894 -0.373291 0.519775 0.505676 0.578552 1441740894 -0.373291 0.519775 0.505676 0.578552 1441740894 -0.373291 0.519775 0.505676 0.578552 1441740894 -0.382996 0.511536 0.523499 0.563538 1441740894 -0.382996 0.511536 0.523499 0.563538 1441740894 -0.382996 0.511536 0.523499 0.563538 1441740894 -0.382996 0.511536 0.523499 0.563538 1441740894 -0.382996 0.511536 0.523499 0.563538 1441740894 -0.382996 0.511536 0.523499 0.563538 1441740894 -0.389709 0.507935 0.535828 0.550415 1441740894 -0.389709 0.507935 0.535828 0.550415 1441740894 -0.389709 0.507935 0.535828 0.550415 1441740894 -0.389709 0.507935 0.535828 0.550415 1441740894 -0.389709 0.507935 0.535828 0.550415 1441740894 -0.389709 0.507935 0.535828 0.550415 1441740894 -0.398315 0.502869 0.557190 0.527222 1441740894 -0.398315 0.502869 0.557190 0.527222 1441740894 -0.398315 0.502869 0.557190 0.527222 1441740894 -0.398315 0.502869 0.557190 0.527222 1441740894 -0.398315 0.502869 0.557190 0.527222 1441740894 -0.398315 0.502869 0.557190 0.527222 1441740894 -0.416687 0.490417 0.560059 0.521606 1441740894 -0.416687 0.490417 0.560059 0.521606 1441740894 -0.416687 0.490417 0.560059 0.521606 1441740894 -0.416687 0.490417 0.560059 0.521606 1441740894 -0.416687 0.490417 0.560059 0.521606 1441740894 -0.416687 0.490417 0.560059 0.521606 1441740894 -0.433289 0.483215 0.558594 0.516418 1441740894 -0.433289 0.483215 0.558594 0.516418 1441740894 -0.433289 0.483215 0.558594 0.516418 1441740894 -0.433289 0.483215 0.558594 0.516418 1441740894 -0.433289 0.483215 0.558594 0.516418 1441740894 -0.433289 0.483215 0.558594 0.516418 1441740894 -0.433289 0.483215 0.558594 0.516418 1441740894 -0.448975 0.466248 0.580994 0.493408 1441740894 -0.448975 0.466248 0.580994 0.493408 1441740894 -0.448975 0.466248 0.580994 0.493408 1441740894 -0.448975 0.466248 0.580994 0.493408 1441740894 -0.448975 0.466248 0.580994 0.493408 1441740894 -0.448975 0.466248 0.580994 0.493408 1441740894 -0.466492 0.432068 0.604309 0.480042 1441740894 -0.466492 0.432068 0.604309 0.480042 1441740894 -0.466492 0.432068 0.604309 0.480042 1441740894 -0.466492 0.432068 0.604309 0.480042 1441740894 -0.466492 0.432068 0.604309 0.480042 1441740894 -0.466492 0.432068 0.604309 0.480042 1441740894 -0.469116 0.419434 0.617554 0.471741 1441740894 -0.469116 0.419434 0.617554 0.471741 1441740894 -0.469116 0.419434 0.617554 0.471741 1441740894 -0.469116 0.419434 0.617554 0.471741 1441740894 -0.469116 0.419434 0.617554 0.471741 1441740894 -0.469116 0.419434 0.617554 0.471741 1441740894 -0.469116 0.419434 0.617554 0.471741 1441740894 -0.462280 0.435486 0.605835 0.479126 1441740895 -0.462280 0.435486 0.605835 0.479126 1441740895 -0.462280 0.435486 0.605835 0.479126 1441740895 -0.462280 0.435486 0.605835 0.479126 1441740895 -0.462280 0.435486 0.605835 0.479126 1441740895 -0.462280 0.435486 0.605835 0.479126 1441740895 -0.450012 0.460266 0.595520 0.480530 1441740895 -0.450012 0.460266 0.595520 0.480530 1441740895 -0.450012 0.460266 0.595520 0.480530 1441740895 -0.450012 0.460266 0.595520 0.480530 1441740895 -0.450012 0.460266 0.595520 0.480530 1441740895 -0.450012 0.460266 0.595520 0.480530 1441740895 -0.443115 0.474365 0.592163 0.477295 1441740895 -0.443115 0.474365 0.592163 0.477295 1441740895 -0.443115 0.474365 0.592163 0.477295 1441740895 -0.443115 0.474365 0.592163 0.477295 1441740895 -0.443115 0.474365 0.592163 0.477295 1441740895 -0.443115 0.474365 0.592163 0.477295 1441740895 -0.428955 0.491089 0.583557 0.483887 1441740895 -0.428955 0.491089 0.583557 0.483887 1441740895 -0.428955 0.491089 0.583557 0.483887 1441740895 -0.428955 0.491089 0.583557 0.483887 1441740895 -0.428955 0.491089 0.583557 0.483887 1441740895 -0.428955 0.491089 0.583557 0.483887 1441740895 -0.410278 0.510132 0.572327 0.493713 1441740895 -0.410278 0.510132 0.572327 0.493713 1441740895 -0.410278 0.510132 0.572327 0.493713 1441740895 -0.410278 0.510132 0.572327 0.493713 1441740895 -0.410278 0.510132 0.572327 0.493713 1441740895 -0.410278 0.510132 0.572327 0.493713 1441740895 -0.403748 0.513489 0.565063 0.503906 1441740895 -0.403748 0.513489 0.565063 0.503906 1441740895 -0.403748 0.513489 0.565063 0.503906 1441740895 -0.403748 0.513489 0.565063 0.503906 1441740895 -0.403748 0.513489 0.565063 0.503906 1441740895 -0.403748 0.513489 0.565063 0.503906 1441740895 -0.401367 0.506348 0.562500 0.515747 1441740895 -0.401367 0.506348 0.562500 0.515747 1441740895 -0.401367 0.506348 0.562500 0.515747 1441740895 -0.401367 0.506348 0.562500 0.515747 1441740895 -0.401367 0.506348 0.562500 0.515747 1441740895 -0.401367 0.506348 0.562500 0.515747 1441740895 -0.395447 0.501587 0.552612 0.535339 1441740895 -0.395447 0.501587 0.552612 0.535339 1441740895 -0.395447 0.501587 0.552612 0.535339 1441740895 -0.395447 0.501587 0.552612 0.535339 1441740895 -0.395447 0.501587 0.552612 0.535339 1441740895 -0.395447 0.501587 0.552612 0.535339 1441740895 -0.395447 0.501587 0.552612 0.535339 1441740895 -0.388184 0.501648 0.531555 0.561279 1441740895 -0.388184 0.501648 0.531555 0.561279 1441740895 -0.388184 0.501648 0.531555 0.561279 1441740895 -0.388184 0.501648 0.531555 0.561279 1441740895 -0.388184 0.501648 0.531555 0.561279 1441740895 -0.388184 0.501648 0.531555 0.561279 1441740895 -0.383362 0.505737 0.516724 0.574707 1441740895 -0.383362 0.505737 0.516724 0.574707 1441740895 -0.383362 0.505737 0.516724 0.574707 1441740895 -0.383362 0.505737 0.516724 0.574707 1441740895 -0.383362 0.505737 0.516724 0.574707 1441740895 -0.383362 0.505737 0.516724 0.574707 1441740895 -0.379395 0.512390 0.508240 0.578918 1441740895 -0.379395 0.512390 0.508240 0.578918 1441740895 -0.379395 0.512390 0.508240 0.578918 1441740895 -0.379395 0.512390 0.508240 0.578918 1441740895 -0.379395 0.512390 0.508240 0.578918 1441740895 -0.379395 0.512390 0.508240 0.578918 1441740895 -0.379395 0.512390 0.508240 0.578918 1441740895 -0.375793 0.523193 0.504700 0.574707 1441740895 -0.375793 0.523193 0.504700 0.574707 1441740895 -0.375793 0.523193 0.504700 0.574707 1441740895 -0.375793 0.523193 0.504700 0.574707 1441740895 -0.375793 0.523193 0.504700 0.574707 1441740895 -0.375793 0.523193 0.504700 0.574707 1441740895 -0.377991 0.528625 0.508911 0.564453 1441740895 -0.377991 0.528625 0.508911 0.564453 1441740895 -0.377991 0.528625 0.508911 0.564453 1441740895 -0.377991 0.528625 0.508911 0.564453 1441740895 -0.377991 0.528625 0.508911 0.564453 1441740895 -0.377991 0.528625 0.508911 0.564453 1441740895 -0.377991 0.528625 0.508911 0.564453 1441740895 -0.381226 0.530334 0.520508 0.549927 1441740895 -0.381226 0.530334 0.520508 0.549927 1441740895 -0.381226 0.530334 0.520508 0.549927 1441740895 -0.381226 0.530334 0.520508 0.549927 1441740895 -0.381226 0.530334 0.520508 0.549927 1441740895 -0.381226 0.530334 0.520508 0.549927 1441740895 -0.381958 0.531067 0.530640 0.538879 1441740895 -0.381958 0.531067 0.530640 0.538879 1441740895 -0.381958 0.531067 0.530640 0.538879 1441740895 -0.381958 0.531067 0.530640 0.538879 1441740895 -0.381958 0.531067 0.530640 0.538879 1441740895 -0.381958 0.531067 0.530640 0.538879 1441740895 -0.381958 0.531067 0.530640 0.538879 1441740895 
-0.455872 0.480042 0.586914 0.466064 1441740900 -0.468201 0.443237 0.605469 0.466553 1441740900 -0.468201 0.443237 0.605469 0.466553 1441740900 -0.468201 0.443237 0.605469 0.466553 1441740900 -0.468201 0.443237 0.605469 0.466553 1441740900 -0.468201 0.443237 0.605469 0.466553 1441740900 -0.468201 0.443237 0.605469 0.466553 1441740900 -0.463379 0.419922 0.607117 0.490173 1441740900 -0.463379 0.419922 0.607117 0.490173 1441740900 -0.463379 0.419922 0.607117 0.490173 1441740900 -0.463379 0.419922 0.607117 0.490173 1441740900 -0.463379 0.419922 0.607117 0.490173 1441740900 -0.463379 0.419922 0.607117 0.490173 1441740900 -0.463379 0.419922 0.607117 0.490173 1441740900 -0.467163 0.387085 0.604797 0.515869 1441740900 -0.467163 0.387085 0.604797 0.515869 1441740900 -0.467163 0.387085 0.604797 0.515869 1441740900 -0.467163 0.387085 0.604797 0.515869 1441740900 -0.467163 0.387085 0.604797 0.515869 1441740900 -0.467163 0.387085 0.604797 0.515869 1441740900 -0.476318 0.342041 0.608398 0.534668 1441740900 -0.476318 0.342041 0.608398 0.534668 1441740900 -0.476318 0.342041 0.608398 0.534668 1441740900 -0.476318 0.342041 0.608398 0.534668 1441740900 -0.476318 0.342041 0.608398 0.534668 1441740900 -0.476318 0.342041 0.608398 0.534668 1441740900 -0.482300 0.295837 0.615356 0.548767 1441740900 -0.482300 0.295837 0.615356 0.548767 1441740900 -0.482300 0.295837 0.615356 0.548767 1441740900 -0.482300 0.295837 0.615356 0.548767 1441740900 -0.482300 0.295837 0.615356 0.548767 1441740900 -0.482300 0.295837 0.615356 0.548767 1441740900 -0.484070 0.270752 0.618835 0.556213 1441740900 -0.484070 0.270752 0.618835 0.556213 1441740900 -0.484070 0.270752 0.618835 0.556213 1441740900 -0.484070 0.270752 0.618835 0.556213 1441740900 -0.484070 0.270752 0.618835 0.556213 1441740900 -0.484070 0.270752 0.618835 0.556213 1441740900 -0.484070 0.270752 0.618835 0.556213 1441740900 -0.481812 0.286377 0.623840 0.544617 1441740901 -0.481812 0.286377 0.623840 0.544617 1441740901 -0.481812 0.286377 0.623840 0.544617 1441740901 -0.481812 0.286377 0.623840 0.544617 1441740901 -0.481812 0.286377 0.623840 0.544617 1441740901 -0.481812 0.286377 0.623840 0.544617 1441740901 -0.461487 0.348450 0.644592 0.500061 1441740901 -0.461487 0.348450 0.644592 0.500061 1441740901 -0.461487 0.348450 0.644592 0.500061 1441740901 -0.461487 0.348450 0.644592 0.500061 1441740901 -0.461487 0.348450 0.644592 0.500061 1441740901 -0.461487 0.348450 0.644592 0.500061 1441740901 -0.417358 0.467590 0.656372 0.419861 1441740901 -0.417358 0.467590 0.656372 0.419861 1441740901 -0.417358 0.467590 0.656372 0.419861 1441740901 -0.417358 0.467590 0.656372 0.419861 1441740901 -0.417358 0.467590 0.656372 0.419861 1441740901 -0.417358 0.467590 0.656372 0.419861 1441740901 -0.357422 0.600586 0.656555 0.283691 1441740901 -0.357422 0.600586 0.656555 0.283691 1441740901 -0.357422 0.600586 0.656555 0.283691 1441740901 -0.357422 0.600586 0.656555 0.283691 1441740901 -0.357422 0.600586 0.656555 0.283691 1441740901 -0.357422 0.600586 0.656555 0.283691 1441740901 -0.357422 0.600586 0.656555 0.283691 1441740901 -0.316101 0.682556 0.646057 0.129272 1441740901 -0.316101 0.682556 0.646057 0.129272 1441740901 -0.316101 0.682556 0.646057 0.129272 1441740901 -0.316101 0.682556 0.646057 0.129272 1441740901 -0.316101 0.682556 0.646057 0.129272 1441740901 -0.316101 0.682556 0.646057 0.129272 1441740901 -0.322144 0.715088 0.620300 -0.007996 1441740901 -0.322144 0.715088 0.620300 -0.007996 1441740901 -0.322144 0.715088 0.620300 -0.007996 1441740901 -0.322144 0.715088 0.620300 -0.007996 1441740901 -0.322144 0.715088 0.620300 -0.007996 1441740901 -0.322144 0.715088 0.620300 -0.007996 1441740901 -0.322144 0.715088 0.620300 -0.007996 1441740901 -0.229980 0.803711 0.545166 -0.061951 1441740901 -0.229980 0.803711 0.545166 -0.061951 1441740901 -0.229980 0.803711 0.545166 -0.061951 1441740901 -0.229980 0.803711 0.545166 -0.061951 1441740901 -0.229980 0.803711 0.545166 -0.061951 1441740901 -0.229980 0.803711 0.545166 -0.061951 1441740901 -0.106018 0.836304 0.527954 -0.102844 1441740901 -0.106018 0.836304 0.527954 -0.102844 1441740901 -0.106018 0.836304 0.527954 -0.102844 1441740901 -0.106018 0.836304 0.527954 -0.102844 1441740901 -0.106018 0.836304 0.527954 -0.102844 1441740901 -0.106018 0.836304 0.527954 -0.102844 1441740901 -0.106018 0.836304 0.527954 -0.102844 1441740901 -0.179565 0.820862 0.539063 -0.057373 1441740901 -0.179565 0.820862 0.539063 -0.057373 1441740901 -0.179565 0.820862 0.539063 -0.057373 1441740901 -0.179565 0.820862 0.539063 -0.057373 1441740901 -0.179565 0.820862 0.539063 -0.057373 1441740901 -0.179565 0.820862 0.539063 -0.057373 1441740901 -0.194580 0.791504 0.578796 -0.023132 1441740901 -0.194580 0.791504 0.578796 -0.023132 1441740901 -0.194580 0.791504 0.578796 -0.023132 1441740901 -0.194580 0.791504 0.578796 -0.023132 1441740901 -0.194580 0.791504 0.578796 -0.023132 1441740901 -0.194580 0.791504 0.578796 -0.023132 1441740901 -0.194580 0.791504 0.578796 -0.023132 1441740901 -0.215637 0.759949 0.611084 0.049255 1441740901 -0.215637 0.759949 0.611084 0.049255 1441740901 -0.215637 0.759949 0.611084 0.049255 1441740901 -0.215637 0.759949 0.611084 0.049255 1441740901 -0.215637 0.759949 0.611084 0.049255 1441740901 -0.215637 0.759949 0.611084 0.049255 1441740901 -0.265808 0.720703 0.630859 0.108826 1441740901 -0.265808 0.720703 0.630859 0.108826 1441740901 -0.265808 0.720703 0.630859 0.108826 1441740901 -0.265808 0.720703 0.630859 0.108826 1441740901 -0.265808 0.720703 0.630859 0.108826 1441740901 -0.265808 0.720703 0.630859 0.108826 1441740901 -0.265808 0.720703 0.630859 0.108826 1441740901 -0.346741 0.655212 0.649231 0.170166 1441740901 -0.346741 0.655212 0.649231 0.170166 1441740901 -0.346741 0.655212 0.649231 0.170166 1441740901 -0.346741 0.655212 0.649231 0.170166 1441740901 -0.346741 0.655212 0.649231 0.170166 1441740901 -0.434570 0.555908 0.649109 0.284058 1441740901 -0.434570 0.555908 0.649109 0.284058 1441740901 -0.434570 0.555908 0.649109 0.284058 1441740901 -0.434570 0.555908 0.649109 0.284058 1441740901 -0.434570 0.555908 0.649109 0.284058 1441740901 -0.434570 0.555908 0.649109 0.284058 1441740901 -0.434570 0.555908 0.649109 0.284058 1441740901 -0.483826 0.379883 0.679382 0.399963 1441740901 -0.483826 0.379883 0.679382 0.399963 1441740901 -0.483826 0.379883 0.679382 0.399963 1441740901 -0.483826 0.379883 0.679382 0.399963 1441740901 -0.483826 0.379883 0.679382 0.399963 1441740901 -0.483826 0.379883 0.679382 0.399963 1441740901 -0.498779 0.278381 0.645569 0.506897 1441740901 -0.498779 0.278381 0.645569 0.506897 1441740901 -0.498779 0.278381 0.645569 0.506897 1441740901 -0.498779 0.278381 0.645569 0.506897 1441740901 -0.498779 0.278381 0.645569 0.506897 1441740901 -0.498779 0.278381 0.645569 0.506897 1441740901 -0.502319 0.223877 0.603394 0.577454 1441740901 -0.502319 0.223877 0.603394 0.577454 1441740901 -0.502319 0.223877 0.603394 0.577454 1441740901 -0.502319 0.223877 0.603394 0.577454 1441740901 -0.502319 0.223877 0.603394 0.577454 1441740901 -0.502319 0.223877 0.603394 0.577454 1441740901 -0.502319 0.223877 0.603394 0.577454 1441740901 -0.520142 0.131836 0.598328 0.595032 1441740901 -0.520142 0.131836 0.598328 0.595032 1441740901 -0.520142 0.131836 0.598328 0.595032 1441740901 -0.520142 0.131836 0.598328 0.595032 1441740901 -0.520142 0.131836 0.598328 0.595032 1441740901 -0.520142 0.131836 0.598328 0.595032 1441740901 -0.494202 0.009521 0.626343 0.602783 1441740902 -0.494202 0.009521 0.626343 0.602783 1441740902 -0.494202 0.009521 0.626343 0.602783 1441740902 -0.482605 0.013245 0.627747 0.610596 1441740902 -0.482605 0.013245 0.627747 0.610596 1441740902 -0.482605 0.013245 0.627747 0.610596 1441740902 -0.482605 0.013245 0.627747 0.610596 1441740902 -0.482605 0.013245 0.627747 0.610596 1441740902 -0.482605 0.013245 0.627747 0.610596 1441740902 -0.481201 0.078857 0.639282 0.594543 1441740902 -0.481201 0.078857 0.639282 0.594543 1441740902 -0.481201 0.078857 0.639282 0.594543 1441740902 -0.481201 0.078857 0.639282 0.594543 1441740902 -0.481201 0.078857 0.639282 0.594543 1441740902 -0.481201 0.078857 0.639282 0.594543 1441740902 -0.481201 0.078857 0.639282 0.594543 1441740902 -0.471741 0.209167 0.645264 0.563232 1441740902 -0.471741 0.209167 0.645264 0.563232 1441740902 -0.471741 0.209167 0.645264 0.563232 1441740902 -0.471741 0.209167 0.645264 0.563232 1441740902 -0.471741 0.209167 0.645264 0.563232 1441740902 -0.471741 0.209167 0.645264 0.563232 1441740902 -0.440979 0.371704 0.653564 0.490051 1441740902 -0.440979 0.371704 0.653564 0.490051 1441740902 -0.440979 0.371704 0.653564 0.490051 1441740902 -0.440979 0.371704 0.653564 0.490051 1441740902 -0.440979 0.371704 0.653564 0.490051 1441740902 -0.440979 0.371704 0.653564 0.490051 1441740902 -0.395752 0.528992 0.650940 0.373901 1441740902 -0.395752 0.528992 0.650940 0.373901 1441740902 -0.395752 0.528992 0.650940 0.373901 1441740902 -0.395752 0.528992 0.650940 0.373901 1441740902 -0.395752 0.528992 0.650940 0.373901 1441740902 -0.395752 0.528992 0.650940 0.373901 1441740902 -0.395752 0.528992 0.650940 0.373901 1441740902 -0.323181 0.672302 0.625122 0.229492 1441740902 -0.323181 0.672302 0.625122 0.229492 1441740902 -0.323181 0.672302 0.625122 0.229492 1441740902 -0.323181 0.672302 0.625122 0.229492 1441740902 -0.323181 0.672302 0.625122 0.229492 1441740902 -0.323181 0.672302 0.625122 0.229492 1441740902 -0.264160 0.757263 0.594482 0.057373 1441740902 -0.264160 0.757263 0.594482 0.057373 1441740902 -0.264160 0.757263 0.594482 0.057373 1441740902 -0.264160 0.757263 0.594482 0.057373 1441740902 -0.264160 0.757263 0.594482 0.057373 1441740902 -0.264160 0.757263 0.594482 0.057373 1441740902 -0.240723 0.763855 0.595581 -0.061890 1441740902 -0.240723 0.763855 0.595581 -0.061890 1441740902 -0.240723 0.763855 0.595581 -0.061890 1441740902 -0.240723 0.763855 0.595581 -0.061890 1441740902 -0.240723 0.763855 0.595581 -0.061890 1441740902 -0.240723 0.763855 0.595581 -0.061890 1441740902 -0.136475 0.851013 0.500000 -0.084229 1441740902 -0.136475 0.851013 0.500000 -0.084229 1441740902 -0.136475 0.851013 0.500000 -0.084229 1441740902 -0.136475 0.851013 0.500000 -0.084229 1441740902 -0.136475 0.851013 0.500000 -0.084229 1441740902 -0.136475 0.851013 0.500000 -0.084229 1441740902 -0.032532 0.857666 0.492920 -0.142700 1441740902 -0.032532 0.857666 0.492920 -0.142700 1441740902 -0.032532 0.857666 0.492920 -0.142700 1441740902 -0.032532 0.857666 0.492920 -0.142700 1441740902 -0.032532 0.857666 0.492920 -0.142700 1441740902 -0.032532 0.857666 0.492920 -0.142700 1441740902 -0.032532 0.857666 0.492920 -0.142700 1441740902 -0.142395 0.827087 0.532898 -0.107544 1441740902 -0.142395 0.827087 0.532898 -0.107544 1441740902 -0.142395 0.827087 0.532898 -0.107544 1441740902 -0.142395 0.827087 0.532898 -0.107544 1441740902 -0.142395 0.827087 0.532898 -0.107544 1441740902 -0.142395 0.827087 0.532898 -0.107544 1441740902 -0.180054 0.798035 0.574829 -0.014893 1441740902 -0.180054 0.798035 0.574829 -0.014893 1441740902 -0.180054 0.798035 0.574829 -0.014893 1441740902 -0.180054 0.798035 0.574829 -0.014893 1441740902 -0.180054 0.798035 0.574829 -0.014893 1441740902 -0.180054 0.798035 0.574829 -0.014893 1441740902 -0.217773 0.760925 0.606750 0.072998 1441740902 -0.217773 0.760925 0.606750 0.072998 1441740902 -0.217773 0.760925 0.606750 0.072998 1441740902 -0.217773 0.760925 0.606750 0.072998 1441740902 -0.217773 0.760925 0.606750 0.072998 1441740902 -0.217773 0.760925 0.606750 0.072998 1441740902 -0.340515 0.673401 0.627136 0.192932 1441740902 -0.340515 0.673401 0.627136 0.192932 1441740902 -0.340515 0.673401 0.627136 0.192932 1441740902 -0.340515 0.673401 0.627136 0.192932 1441740902 -0.340515 0.673401 0.627136 0.192932 1441740902 -0.340515 0.673401 0.627136 0.192932 1441740902 -0.376709 0.599243 0.626404 0.326416 1441740902 -0.376709 0.599243 0.626404 0.326416 1441740902 -0.376709 0.599243 0.626404 0.326416 1441740902 -0.376709 0.599243 0.626404 0.326416 1441740902 -0.376709 0.599243 0.626404 0.326416 1441740902 -0.376709 0.599243 0.626404 0.326416 1441740902 -0.449341 0.407349 0.657043 0.447632 1441740902 -0.449341 0.407349 0.657043 0.447632 1441740902 -0.449341 0.407349 0.657043 0.447632 1441740902 -0.449341 0.407349 0.657043 0.447632 1441740902 -0.449341 0.407349 0.657043 0.447632 1441740902 -0.449341 0.407349 0.657043 0.447632 1441740902 -0.449341 0.407349 0.657043 0.447632 1441740902 -0.448914 0.363464 0.594604 0.559265 1441740902 -0.448914 0.363464 0.594604 0.559265 1441740902 -0.448914 0.363464 0.594604 0.559265 1441740902 -0.448914 0.363464 0.594604 0.559265 1441740902 -0.448914 0.363464 0.594604 0.559265 1441740902 -0.448914 0.363464 0.594604 0.559265 1441740902 -0.480347 0.308105 0.534790 0.623108 1441740902 -0.480347 0.308105 0.534790 0.623108 1441740902 -0.480347 0.308105 0.534790 0.623108 1441740902 -0.480347 0.308105 0.534790 0.623108 1441740903 -0.480347 0.308105 0.534790 0.623108 1441740903 -0.480347 0.308105 0.534790 0.623108 1441740903 -0.480347 0.308105 0.534790 0.623108 1441740903 -0.518250 0.202271 0.533386 0.637146 1441740903 -0.518250 0.202271 0.533386 0.637146 1441740903 -0.518250 0.202271 0.533386 0.637146 1441740903 -0.518250 0.202271 0.533386 0.637146 1441740903 -0.518250 0.202271 0.533386 0.637146 1441740903 -0.518250 0.202271 0.533386 0.637146 1441740903 -0.519897 0.091003 0.562439 0.636414 1441740903 -0.519897 0.091003 0.562439 0.636414 1441740903 -0.519897 0.091003 0.562439 0.636414 1441740903 -0.519897 0.091003 0.562439 0.636414 1441740903 -0.505188 0.025391 0.596252 0.623352 1441740903 -0.505188 0.025391 0.596252 0.623352 1441740903 -0.505188 0.025391 0.596252 0.623352 1441740903 -0.505188 0.025391 0.596252 0.623352 1441740903 -0.505188 0.025391 0.596252 0.623352 1441740903 -0.505188 0.025391 0.596252 0.623352 1441740903 -0.494751 0.076111 0.600098 0.623901 1441740903 -0.494751 0.076111 0.600098 0.623901 1441740903 -0.494751 0.076111 0.600098 0.623901 1441740903 -0.494751 0.076111 0.600098 0.623901 1441740903 -0.494751 0.076111 0.600098 0.623901 1441740903 -0.494751 0.076111 0.600098 0.623901 1441740903 -0.487305 0.171997 0.602112 0.608582 1441740903 -0.487305 0.171997 0.602112 0.608582 1441740903 -0.487305 0.171997 0.602112 0.608582 1441740903 -0.487305 0.171997 0.602112 0.608582 1441740903 -0.487305 0.171997 0.602112 0.608582 1441740903 -0.487305 0.171997 0.602112 0.608582 1441740903 -0.487305 0.171997 0.602112 0.608582 1441740903 -0.461853 0.292236 0.616272 0.566956 1441740903 -0.461853 0.292236 0.616272 0.566956 1441740903 -0.461853 0.292236 0.616272 0.566956 1441740903 -0.461853 0.292236 0.616272 0.566956 1441740903 -0.461853 0.292236 0.616272 0.566956 1441740903 -0.408386 0.442505 0.631836 0.487976 1441740903 -0.408386 0.442505 0.631836 0.487976 1441740903 -0.408386 0.442505 0.631836 0.487976 1441740903 -0.408386 0.442505 0.631836 0.487976 1441740903 -0.408386 0.442505 0.631836 0.487976 1441740903 -0.328613 0.598022 0.634644 0.362610 1441740903 -0.328613 0.598022 0.634644 0.362610 1441740903 -0.328613 0.598022 0.634644 0.362610 1441740903 -0.328613 0.598022 0.634644 0.362610 1441740903 -0.328613 0.598022 0.634644 0.362610 1441740903 -0.328613 0.598022 0.634644 0.362610 1441740903 -0.270752 0.711548 0.621826 0.183350 1441740903 -0.270752 0.711548 0.621826 0.183350 1441740903 -0.270752 0.711548 0.621826 0.183350 1441740903 -0.270752 0.711548 0.621826 0.183350 1441740903 -0.270752 0.711548 0.621826 0.183350 1441740903 -0.270752 0.711548 0.621826 0.183350 1441740903 -0.270752 0.711548 0.621826 0.183350 1441740903 -0.260315 0.747864 0.610413 0.015808 1441740903 -0.260315 0.747864 0.610413 0.015808 1441740903 -0.260315 0.747864 0.610413 0.015808 1441740903 -0.260315 0.747864 0.610413 0.015808 1441740903 -0.260315 0.747864 0.610413 0.015808 1441740903 -0.260315 0.747864 0.610413 0.015808 1441740903 -0.257385 0.762573 0.585388 -0.097534 1441740903 -0.257385 0.762573 0.585388 -0.097534 1441740903 -0.257385 0.762573 0.585388 -0.097534 1441740903 -0.257385 0.762573 0.585388 -0.097534 1441740903 -0.257385 0.762573 0.585388 -0.097534 1441740903 -0.095337 0.855530 0.492920 -0.126404 1441740903 -0.095337 0.855530 0.492920 -0.126404 1441740903 -0.095337 0.855530 0.492920 -0.126404 1441740903 -0.095337 0.855530 0.492920 -0.126404 1441740903 -0.095337 0.855530 0.492920 -0.126404 1441740903 -0.095337 0.855530 0.492920 -0.126404 1441740903 -0.121765 0.824341 0.522522 -0.180603 1441740903 -0.121765 0.824341 0.522522 -0.180603 1441740903 -0.121765 0.824341 0.522522 -0.180603 1441740903 -0.121765 0.824341 0.522522 -0.180603 1441740903 -0.121765 0.824341 0.522522 -0.180603 1441740903 -0.121765 0.824341 0.522522 -0.180603 1441740903 -0.168579 0.813782 0.529724 -0.169434 1441740903 -0.168579 0.813782 0.529724 -0.169434 1441740903 -0.168579 0.813782 0.529724 -0.169434 1441740903 -0.168579 0.813782 0.529724 -0.169434 1441740903 -0.168579 0.813782 0.529724 -0.169434 1441740903 -0.168579 0.813782 0.529724 -0.169434 1441740903 -0.158569 0.798462 0.574097 -0.087280 1441740903 -0.158569 0.798462 0.574097 -0.087280 1441740903 -0.158569 0.798462 0.574097 -0.087280 1441740903 -0.158569 0.798462 0.574097 -0.087280 1441740903 -0.158569 0.798462 0.574097 -0.087280 1441740903 -0.158569 0.798462 0.574097 -0.087280 1441740903 -0.193054 0.769104 0.608154 -0.036743 1441740903 -0.193054 0.769104 0.608154 -0.036743 1441740903 -0.193054 0.769104 0.608154 -0.036743 1441740903 -0.193054 0.769104 0.608154 -0.036743 1441740903 -0.193054 0.769104 0.608154 -0.036743 1441740903 -0.193054 0.769104 0.608154 -0.036743 1441740903 -0.230591 0.730225 0.642639 0.024109 1441740903 -0.230591 0.730225 0.642639 0.024109 1441740903 -0.230591 0.730225 0.642639 0.024109 1441740903 -0.230591 0.730225 0.642639 0.024109 1441740903 -0.230591 0.730225 0.642639 0.024109 1441740903 -0.281677 0.684204 0.658752 0.136169 1441740903 -0.281677 0.684204 0.658752 0.136169 1441740903 -0.281677 0.684204 0.658752 0.136169 1441740903 -0.281677 0.684204 0.658752 0.136169 1441740904 -0.281677 0.684204 0.658752 0.136169 1441740904 -0.281677 0.684204 0.658752 0.136169 1441740904 -0.281677 0.684204 0.658752 0.136169 1441740904 -0.307678 0.614136 0.668457 0.285095 1441740904 -0.307678 0.614136 0.668457 0.285095 1441740904 -0.307678 0.614136 0.668457 0.285095 1441740904 -0.307678 0.614136 0.668457 0.285095 1441740904 -0.307678 0.614136 0.668457 0.285095 1441740904 -0.307678 0.614136 0.668457 0.285095 1441740904 -0.376709 0.497803 0.648682 0.435242 1441740904 -0.376709 0.497803 0.648682 0.435242 1441740904 -0.376709 0.497803 0.648682 0.435242 1441740904 -0.376709 0.497803 0.648682 0.435242 1441740904 -0.376709 0.497803 0.648682 0.435242 1441740904 -0.376709 0.497803 0.648682 0.435242 1441740904 -0.384277 0.426025 0.593079 0.564880 1441740904 -0.384277 0.426025 0.593079 0.564880 1441740904 -0.384277 0.426025 0.593079 0.564880 1441740904 -0.384277 0.426025 0.593079 0.564880 1441740904 -0.384277 0.426025 0.593079 0.564880 1441740904 -0.384277 0.426025 0.593079 0.564880 1441740904 -0.384277 0.426025 0.593079 0.564880 1441740904 -0.416199 0.354797 0.518738 0.657104 1441740904 -0.416199 0.354797 0.518738 0.657104 1441740904 -0.416199 0.354797 0.518738 0.657104 1441740904 -0.416199 0.354797 0.518738 0.657104 1441740904 -0.416199 0.354797 0.518738 0.657104 1441740904 -0.416199 0.354797 0.518738 0.657104 1441740904 -0.469055 0.227722 0.511169 0.683228 1441740904 -0.469055 0.227722 0.511169 0.683228 1441740904 -0.469055 0.227722 0.511169 0.683228 1441740904 -0.469055 0.227722 0.511169 0.683228 1441740904 -0.469055 0.227722 0.511169 0.683228 1441740904 -0.469055 0.227722 0.511169 0.683228 1441740904 -0.469055 0.227722 0.511169 0.683228 1441740904 -0.476990 0.101624 0.542664 0.683838 1441740904 -0.476990 0.101624 0.542664 0.683838 1441740904 -0.476990 0.101624 0.542664 0.683838 1441740904 -0.476990 0.101624 0.542664 0.683838 1441740904 -0.476990 0.101624 0.542664 0.683838 1441740904 -0.471069 0.048401 0.558289 0.681152 1441740904 -0.471069 0.048401 0.558289 0.681152 1441740904 -0.471069 0.048401 0.558289 0.681152 1441740904 -0.471069 0.048401 0.558289 0.681152 1441740904 -0.471069 0.048401 0.558289 0.681152 1441740904 -0.471069 0.048401 0.558289 0.681152 1441740904 -0.471069 0.048401 0.558289 0.681152 1441740904 -0.462280 0.076050 0.566650 0.677734 1441740904 -0.462280 0.076050 0.566650 0.677734 1441740904 -0.462280 0.076050 0.566650 0.677734 1441740904 -0.462280 0.076050 0.566650 0.677734 1441740904 -0.462280 0.076050 0.566650 0.677734 1441740904 -0.462280 0.076050 0.566650 0.677734 1441740904 -0.454773 0.158447 0.583252 0.654114 1441740904 -0.454773 0.158447 0.583252 0.654114 1441740904 -0.454773 0.158447 0.583252 0.654114 1441740904 -0.454773 0.158447 0.583252 0.654114 1441740904 -0.454773 0.158447 0.583252 0.654114 1441740904 -0.454773 0.158447 0.583252 0.654114 1441740904 -0.435364 0.281677 0.613464 0.595581 1441740904 -0.435364 0.281677 0.613464 0.595581 1441740904 -0.435364 0.281677 0.613464 0.595581 1441740904 -0.435364 0.281677 0.613464 0.595581 1441740904 -0.435364 0.281677 0.613464 0.595581 1441740904 -0.435364 0.281677 0.613464 0.595581 1441740904 -0.382874 0.439270 0.647888 0.490540 1441740904 -0.382874 0.439270 0.647888 0.490540 1441740904 -0.382874 0.439270 0.647888 0.490540 1441740904 -0.382874 0.439270 0.647888 0.490540 1441740904 -0.382874 0.439270 0.647888 0.490540 1441740904 -0.382874 0.439270 0.647888 0.490540 1441740904 -0.382874 0.439270 0.647888 0.490540 1441740904 -0.295288 0.599854 0.660461 0.341614 1441740904 -0.295288 0.599854 0.660461 0.341614 1441740904 -0.295288 0.599854 0.660461 0.341614 1441740904 -0.295288 0.599854 0.660461 0.341614 1441740904 -0.295288 0.599854 0.660461 0.341614 1441740904 -0.295288 0.599854 0.660461 0.341614 1441740904 -0.223755 0.702698 0.655579 0.162048 1441740904 -0.223755 0.702698 0.655579 0.162048 1441740904 -0.223755 0.702698 0.655579 0.162048 1441740904 -0.223755 0.702698 0.655579 0.162048 1441740904 -0.223755 0.702698 0.655579 0.162048 1441740904 -0.223755 0.702698 0.655579 0.162048 1441740904 -0.197266 0.753967 0.626282 -0.019165 1441740904 -0.197266 0.753967 0.626282 -0.019165 1441740904 -0.197266 0.753967 0.626282 -0.019165 1441740904 -0.197266 0.753967 0.626282 -0.019165 1441740904 -0.197266 0.753967 0.626282 -0.019165 1441740904 -0.197266 0.753967 0.626282 -0.019165 1441740904 -0.170166 0.787537 0.583252 -0.102722 1441740904 -0.170166 0.787537 0.583252 -0.102722 1441740904 -0.170166 0.787537 0.583252 -0.102722 1441740904 -0.170166 0.787537 0.583252 -0.102722 1441740904 -0.170166 0.787537 0.583252 -0.102722 1441740904 -0.170166 0.787537 0.583252 -0.102722 1441740904 -0.170166 0.787537 0.583252 -0.102722 1441740904 -0.054443 0.856506 0.497131 -0.127502 1441740904 -0.054443 0.856506 0.497131 -0.127502 1441740904 -0.054443 0.856506 0.497131 -0.127502 1441740904 -0.054443 0.856506 0.497131 -0.127502 1441740904 -0.054443 0.856506 0.497131 -0.127502 1441740904 -0.054443 0.856506 0.497131 -0.127502 1441740904 -0.081116 0.824219 0.514832 -0.221252 1441740904 -0.081116 0.824219 0.514832 -0.221252 1441740904 -0.081116 0.824219 0.514832 -0.221252 1441740904 -0.081116 0.824219 0.514832 -0.221252 1441740904 -0.081116 0.824219 0.514832 -0.221252 1441740904 -0.081116 0.824219 0.514832 -0.221252 1441740904 -0.144775 0.818726 0.535767 -0.146973 1441740904 -0.144775 0.818726 0.535767 -0.146973 1441740904 -0.144775 0.818726 0.535767 -0.146973 1441740904 -0.144775 0.818726 0.535767 -0.146973 1441740904 -0.144775 0.818726 0.535767 -0.146973 1441740904 -0.144775 0.818726 0.535767 -0.146973 1441740905 -0.144775 0.818726 0.535767 -0.146973 1441740905 -0.136047 0.806213 0.575012 -0.029175 1441740905 -0.136047 0.806213 0.575012 -0.029175 1441740905 -0.136047 0.806213 0.575012 -0.029175 1441740905 -0.136047 0.806213 0.575012 -0.029175 1441740905 -0.136047 0.806213 0.575012 -0.029175 1441740905 -0.136047 0.806213 0.575012 -0.029175 1441740905 -0.194946 0.774292 0.599609 0.053406 1441740905 -0.194946 0.774292 0.599609 0.053406 1441740905 -0.194946 0.774292 0.599609 0.053406 1441740905 -0.194946 0.774292 0.599609 0.053406 1441740905 -0.194946 0.774292 0.599609 0.053406 1441740905 -0.194946 0.774292 0.599609 0.053406 1441740905 -0.194946 0.774292 0.599609 0.053406 1441740905 -0.247375 0.716797 0.630310 0.166260 1441740905 -0.247375 0.716797 0.630310 0.166260 1441740905 -0.247375 0.716797 0.630310 0.166260 1441740905 -0.247375 0.716797 0.630310 0.166260 1441740905 -0.247375 0.716797 0.630310 0.166260 1441740905 -0.247375 0.716797 0.630310 0.166260 1441740905 -0.247742 0.663635 0.627136 0.323669 1441740905 -0.247742 0.663635 0.627136 0.323669 1441740905 -0.247742 0.663635 0.627136 0.323669 1441740905 -0.247742 0.663635 0.627136 0.323669 1441740905 -0.247742 0.663635 0.627136 0.323669 1441740905 -0.247742 0.663635 0.627136 0.323669 1441740905 -0.319824 0.532837 0.612183 0.488831 1441740905 -0.319824 0.532837 0.612183 0.488831 1441740905 -0.319824 0.532837 0.612183 0.488831 1441740905 -0.319824 0.532837 0.612183 0.488831 1441740905 -0.319824 0.532837 0.612183 0.488831 1441740905 -0.319824 0.532837 0.612183 0.488831 1441740905 -0.372986 0.420898 0.588013 0.581299 1441740905 -0.372986 0.420898 0.588013 0.581299 1441740905 -0.372986 0.420898 0.588013 0.581299 1441740905 -0.372986 0.420898 0.588013 0.581299 1441740905 -0.372986 0.420898 0.588013 0.581299 1441740905 -0.401611 0.349365 0.526306 0.663025 1441740905 -0.401611 0.349365 0.526306 0.663025 1441740905 -0.401611 0.349365 0.526306 0.663025 1441740905 -0.401611 0.349365 0.526306 0.663025 1441740905 -0.401611 0.349365 0.526306 0.663025 1441740905 -0.401611 0.349365 0.526306 0.663025 1441740905 -0.439270 0.261658 0.468567 0.720398 1441740905 -0.439270 0.261658 0.468567 0.720398 1441740905 -0.439270 0.261658 0.468567 0.720398 1441740905 -0.439270 0.261658 0.468567 0.720398 1441740905 -0.439270 0.261658 0.468567 0.720398 1441740905 -0.439270 0.261658 0.468567 0.720398 1441740905 -0.467590 0.156555 0.443115 0.748596 1441740905 -0.467590 0.156555 0.443115 0.748596 1441740905 -0.467590 0.156555 0.443115 0.748596 1441740905 -0.467590 0.156555 0.443115 0.748596 1441740905 -0.467590 0.156555 0.443115 0.748596 1441740905 -0.467590 0.156555 0.443115 0.748596 1441740905 -0.462463 0.043579 0.484924 0.740967 1441740905 -0.462463 0.043579 0.484924 0.740967 1441740905 -0.462463 0.043579 0.484924 0.740967 1441740905 -0.462463 0.043579 0.484924 0.740967 1441740905 -0.462463 0.043579 0.484924 0.740967 1441740905 -0.462463 0.043579 0.484924 0.740967 1441740905 -0.446289 0.027893 0.516968 0.729858 1441740905 -0.446289 0.027893 0.516968 0.729858 1441740905 -0.446289 0.027893 0.516968 0.729858 1441740905 -0.446289 0.027893 0.516968 0.729858 1441740905 -0.446289 0.027893 0.516968 0.729858 1441740905 -0.446289 0.027893 0.516968 0.729858 1441740905 -0.446289 0.027893 0.516968 0.729858 1441740905 -0.425964 0.130188 0.509460 0.736206 1441740905 -0.425964 0.130188 0.509460 0.736206 1441740905 -0.425964 0.130188 0.509460 0.736206 1441740905 -0.425964 0.130188 0.509460 0.736206 1441740905 -0.425964 0.130188 0.509460 0.736206 1441740905 -0.425964 0.130188 0.509460 0.736206 1441740905 -0.393311 0.263000 0.539734 0.696228 1441740905 -0.393311 0.263000 0.539734 0.696228 1441740905 -0.393311 0.263000 0.539734 0.696228 1441740905 -0.393311 0.263000 0.539734 0.696228 1441740905 -0.393311 0.263000 0.539734 0.696228 1441740905 -0.393311 0.263000 0.539734 0.696228 1441740905 -0.393311 0.263000 0.539734 0.696228 1441740905 -0.345276 0.418823 0.590210 0.597473 1441740905 -0.345276 0.418823 0.590210 0.597473 1441740905 -0.345276 0.418823 0.590210 0.597473 1441740905 -0.345276 0.418823 0.590210 0.597473 1441740905 -0.345276 0.418823 0.590210 0.597473 1441740905 -0.345276 0.418823 0.590210 0.597473 1441740905 -0.257446 0.580017 0.618225 0.463745 1441740905 -0.257446 0.580017 0.618225 0.463745 1441740905 -0.257446 0.580017 0.618225 0.463745 1441740905 -0.257446 0.580017 0.618225 0.463745 1441740905 -0.257446 0.580017 0.618225 0.463745 1441740905 -0.257446 0.580017 0.618225 0.463745 1441740905 -0.138245 0.723083 0.606750 0.299622 1441740905 -0.138245 0.723083 0.606750 0.299622 1441740905 -0.138245 0.723083 0.606750 0.299622 1441740905 -0.138245 0.723083 0.606750 0.299622 1441740905 -0.138245 0.723083 0.606750 0.299622 1441740905 -0.138245 0.723083 0.606750 0.299622 1441740905 -0.138245 0.723083 0.606750 0.299622 1441740905 -0.093933 0.793701 0.596252 0.074829 1441740905 -0.093933 0.793701 0.596252 0.074829 1441740905 -0.093933 0.793701 0.596252 0.074829 1441740905 -0.093933 0.793701 0.596252 0.074829 1441740905 -0.093933 0.793701 0.596252 0.074829 1441740905 -0.093933 0.793701 0.596252 0.074829 1441740905 -0.126465 0.791504 0.587769 -0.109314 1441740905 -0.126465 0.791504 0.587769 -0.109314 1441740905 -0.126465 0.791504 0.587769 -0.109314 1441740905 -0.126465 0.791504 0.587769 -0.109314 1441740905 -0.126465 0.791504 0.587769 -0.109314 1441740905 -0.126465 0.791504 0.587769 -0.109314 1441740906 -0.057922 0.841003 0.512207 -0.164063 1441740906 -0.057922 0.841003 0.512207 -0.164063 1441740906 -0.057922 0.841003 0.512207 -0.164063 1441740906 -0.057922 0.841003 0.512207 -0.164063 1441740906 -0.057922 0.841003 0.512207 -0.164063 1441740906 -0.057922 0.841003 0.512207 -0.164063 1441740906 0.058899 0.824768 0.495728 -0.265503 1441740906 0.058899 0.824768 0.495728 -0.265503 1441740906 0.058899 0.824768 0.495728 -0.265503 1441740906 0.058899 0.824768 0.495728 -0.265503 1441740906 0.058899 0.824768 0.495728 -0.265503 1441740906 0.058899 0.824768 0.495728 -0.265503 1441740906 0.058899 0.824768 0.495728 -0.265503 1441740906 -0.053040 0.797363 0.512878 -0.313477 1441740906 -0.053040 0.797363 0.512878 -0.313477 1441740906 -0.053040 0.797363 0.512878 -0.313477 1441740906 -0.053040 0.797363 0.512878 -0.313477 1441740906 -0.053040 0.797363 0.512878 -0.313477 1441740906 -0.053040 0.797363 0.512878 -0.313477 1441740906 -0.138550 0.802856 0.556946 -0.161133 1441740906 -0.138550 0.802856 0.556946 -0.161133 1441740906 -0.138550 0.802856 0.556946 -0.161133 1441740906 -0.138550 0.802856 0.556946 -0.161133 1441740906 
-0.400208 0.520020 0.592896 0.466736 1441740909 -0.400208 0.520020 0.592896 0.466736 1441740909 -0.400208 0.520020 0.592896 0.466736 1441740909 -0.400208 0.520020 0.592896 0.466736 1441740909 -0.400208 0.520020 0.592896 0.466736 1441740909 -0.398560 0.517578 0.603760 0.456787 1441740909 -0.398560 0.517578 0.603760 0.456787 1441740909 -0.398560 0.517578 0.603760 0.456787 1441740909 -0.398560 0.517578 0.603760 0.456787 1441740910 -0.398560 0.517578 0.603760 0.456787 1441740910 -0.398560 0.517578 0.603760 0.456787 1441740910 -0.392883 0.521484 0.606323 0.453857 1441740910 -0.392883 0.521484 0.606323 0.453857 1441740910 -0.392883 0.521484 0.606323 0.453857 1441740910 -0.392883 0.521484 0.606323 0.453857 1441740910 -0.392883 0.521484 0.606323 0.453857 1441740910 -0.392883 0.521484 0.606323 0.453857 1441740910 -0.395447 0.518433 0.600342 0.463013 1441740910 -0.395447 0.518433 0.600342 0.463013 1441740910 -0.395447 0.518433 0.600342 0.463013 1441740910 -0.395447 0.518433 0.600342 0.463013 1441740910 -0.395447 0.518433 0.600342 0.463013 1441740910 -0.395447 0.518433 0.600342 0.463013 1441740910 -0.395447 0.518433 0.600342 0.463013 1441740910 -0.398193 0.513550 0.597412 0.469788 1441740910 -0.398193 0.513550 0.597412 0.469788 1441740910 -0.398193 0.513550 0.597412 0.469788 1441740910 -0.398193 0.513550 0.597412 0.469788 1441740910 -0.398193 0.513550 0.597412 0.469788 1441740910 -0.398193 0.513550 0.597412 0.469788 1441740910 -0.406738 0.499451 0.603088 0.470520 1441740910 -0.406738 0.499451 0.603088 0.470520 1441740910 -0.406738 0.499451 0.603088 0.470520 1441740910 -0.406738 0.499451 0.603088 0.470520 1441740910 -0.406738 0.499451 0.603088 0.470520 1441740910 -0.406738 0.499451 0.603088 0.470520 1441740910 -0.406738 0.499451 0.603088 0.470520 1441740910 -0.419739 0.474915 0.617065 0.466248 1441740910 -0.419739 0.474915 0.617065 0.466248 1441740910 -0.419739 0.474915 0.617065 0.466248 1441740910 -0.419739 0.474915 0.617065 0.466248 1441740910 -0.419739 0.474915 0.617065 0.466248 1441740910 -0.419739 0.474915 0.617065 0.466248 1441740910 -0.428589 0.459595 0.625244 0.462708 1441740910 -0.428589 0.459595 0.625244 0.462708 1441740910 -0.428589 0.459595 0.625244 0.462708 1441740910 -0.428589 0.459595 0.625244 0.462708 1441740910 -0.428589 0.459595 0.625244 0.462708 1441740910 -0.428589 0.459595 0.625244 0.462708 1441740910 -0.430176 0.454651 0.632629 0.455994 1441740910 -0.430176 0.454651 0.632629 0.455994 1441740910 -0.430176 0.454651 0.632629 0.455994 1441740910 -0.430176 0.454651 0.632629 0.455994 1441740910 -0.430176 0.454651 0.632629 0.455994 1441740910 -0.430176 0.454651 0.632629 0.455994 1441740910 -0.426941 0.454895 0.632019 0.459595 1441740910 -0.426941 0.454895 0.632019 0.459595 1441740910 -0.426941 0.454895 0.632019 0.459595 1441740910 -0.426941 0.454895 0.632019 0.459595 1441740910 -0.426941 0.454895 0.632019 0.459595 1441740910 -0.426941 0.454895 0.632019 0.459595 1441740910 -0.421082 0.459656 0.628357 0.465271 1441740910 -0.421082 0.459656 0.628357 0.465271 1441740910 -0.421082 0.459656 0.628357 0.465271 1441740910 -0.421082 0.459656 0.628357 0.465271 1441740910 -0.421082 0.459656 0.628357 0.465271 1441740910 -0.421082 0.459656 0.628357 0.465271 1441740910 -0.412292 0.469238 0.619141 0.475830 1441740910 -0.412292 0.469238 0.619141 0.475830 1441740910 -0.412292 0.469238 0.619141 0.475830 1441740910 -0.412292 0.469238 0.619141 0.475830 1441740910 -0.412292 0.469238 0.619141 0.475830 1441740910 -0.412292 0.469238 0.619141 0.475830 1441740910 -0.399963 0.483887 0.610229 0.483154 1441740910 -0.399963 0.483887 0.610229 0.483154 1441740910 -0.399963 0.483887 0.610229 0.483154 1441740910 -0.399963 0.483887 0.610229 0.483154 1441740910 -0.399963 0.483887 0.610229 0.483154 1441740910 -0.399963 0.483887 0.610229 0.483154 1441740910 -0.399963 0.483887 0.610229 0.483154 1441740910 -0.394897 0.485962 0.611084 0.484192 1441740910 -0.394897 0.485962 0.611084 0.484192 1441740910 -0.394897 0.485962 0.611084 0.484192 1441740910 -0.394897 0.485962 0.611084 0.484192 1441740910 -0.394897 0.485962 0.611084 0.484192 1441740910 -0.394897 0.485962 0.611084 0.484192 1441740910 -0.406433 0.467041 0.626953 0.472778 1441740910 -0.406433 0.467041 0.626953 0.472778 1441740910 -0.406433 0.467041 0.626953 0.472778 1441740910 -0.406433 0.467041 0.626953 0.472778 1441740910 -0.406433 0.467041 0.626953 0.472778 1441740910 -0.406433 0.467041 0.626953 0.472778 1441740910 -0.420349 0.435913 0.645752 0.464905 1441740910 -0.420349 0.435913 0.645752 0.464905 1441740910 -0.420349 0.435913 0.645752 0.464905 1441740910 -0.420349 0.435913 0.645752 0.464905 1441740910 -0.420349 0.435913 0.645752 0.464905 1441740910 -0.420349 0.435913 0.645752 0.464905 1441740910 -0.421082 0.417786 0.643005 0.484436 1441740910 -0.421082 0.417786 0.643005 0.484436 1441740910 -0.421082 0.417786 0.643005 0.484436 1441740910 -0.421082 0.417786 0.643005 0.484436 1441740910 -0.421082 0.417786 0.643005 0.484436 1441740910 -0.421082 0.417786 0.643005 0.484436 1441740910 -0.416992 0.409058 0.634705 0.505859 1441740910 -0.416992 0.409058 0.634705 0.505859 1441740910 -0.416992 0.409058 0.634705 0.505859 1441740910 -0.416992 0.409058 0.634705 0.505859 1441740910 -0.416992 0.409058 0.634705 0.505859 1441740910 -0.416992 0.409058 0.634705 0.505859 1441740910 -0.419861 0.395142 0.632446 0.517212 1441740910 -0.419861 0.395142 0.632446 0.517212 1441740910 -0.419861 0.395142 0.632446 0.517212 1441740910 -0.419861 0.395142 0.632446 0.517212 1441740910 -0.419861 0.395142 0.632446 0.517212 1441740910 -0.419861 0.395142 0.632446 0.517212 1441740910 -0.427307 0.383057 0.630310 0.522827 1441740910 -0.427307 0.383057 0.630310 0.522827 1441740910 -0.427307 0.383057 0.630310 0.522827 1441740910 -0.427307 0.383057 0.630310 0.522827 1441740910 -0.427307 0.383057 0.630310 0.522827 1441740911 -0.427307 0.383057 0.630310 0.522827 1441740911 -0.427307 0.383057 0.630310 0.522827 1441740911 -0.430847 0.381104 0.629639 0.522095 1441740911 -0.430847 0.381104 0.629639 0.522095 1441740911 -0.430847 0.381104 0.629639 0.522095 1441740911 -0.430847 0.381104 0.629639 0.522095 1441740911 -0.430847 0.381104 0.629639 0.522095 1441740911 -0.429810 0.389343 0.633423 0.512268 1441740911 -0.429810 0.389343 0.633423 0.512268 1441740911 -0.429810 0.389343 0.633423 0.512268 1441740911 -0.429810 0.389343 0.633423 0.512268 1441740911 -0.429810 0.389343 0.633423 0.512268 1441740911 -0.429810 0.389343 0.633423 0.512268 1441740911 -0.429626 0.398926 0.639709 0.496948 1441740911 -0.429626 0.398926 0.639709 0.496948 1441740911 -0.429626 0.398926 0.639709 0.496948 1441740911 -0.429626 0.398926 0.639709 0.496948 1441740911 -0.429626 0.398926 0.639709 0.496948 1441740911 -0.429626 0.398926 0.639709 0.496948 1441740911 -0.429626 0.398926 0.639709 0.496948 1441740911 -0.424255 0.414368 0.643127 0.484375 1441740911 -0.424255 0.414368 0.643127 0.484375 1441740911 -0.424255 0.414368 0.643127 0.484375 1441740911 -0.424255 0.414368 0.643127 0.484375 1441740911 -0.424255 0.414368 0.643127 0.484375 1441740911 -0.424255 0.414368 0.643127 0.484375 1441740911 -0.419922 0.427246 0.640808 0.479980 1441740911 -0.419922 0.427246 0.640808 0.479980 1441740911 -0.419922 0.427246 0.640808 0.479980 1441740911 -0.419922 0.427246 0.640808 0.479980 1441740911 -0.419922 0.427246 0.640808 0.479980 1441740911 -0.419922 0.427246 0.640808 0.479980 1441740911 -0.419922 0.427246 0.640808 0.479980 1441740911 -0.423157 0.431519 0.634583 0.481689 1441740911 -0.423157 0.431519 0.634583 0.481689 1441740911 -0.423157 0.431519 0.634583 0.481689 1441740911 -0.423157 0.431519 0.634583 0.481689 1441740911 -0.423157 0.431519 0.634583 0.481689 1441740911 -0.423157 0.431519 0.634583 0.481689 1441740911 -0.422852 0.435791 0.624756 0.490845 1441740911 -0.422852 0.435791 0.624756 0.490845 1441740911 -0.422852 0.435791 0.624756 0.490845 1441740911 -0.422852 0.435791 0.624756 0.490845 1441740911 -0.422852 0.435791 0.624756 0.490845 1441740911 -0.422852 0.435791 0.624756 0.490845 1441740911 -0.424316 0.437561 0.616699 0.498108 1441740911 -0.424316 0.437561 0.616699 0.498108 1441740911 -0.424316 0.437561 0.616699 0.498108 1441740911 -0.424316 0.437561 0.616699 0.498108 1441740911 -0.424316 0.437561 0.616699 0.498108 1441740911 -0.424316 0.437561 0.616699 0.498108 1441740911 -0.424316 0.437561 0.616699 0.498108 1441740911 -0.434509 0.425598 0.620972 0.494385 1441740911 -0.434509 0.425598 0.620972 0.494385 1441740911 -0.434509 0.425598 0.620972 0.494385 1441740911 -0.434509 0.425598 0.620972 0.494385 1441740911 -0.434509 0.425598 0.620972 0.494385 1441740911 -0.434509 0.425598 0.620972 0.494385 1441740911 -0.442749 0.412354 0.624634 0.493713 1441740911 -0.442749 0.412354 0.624634 0.493713 1441740911 -0.442749 0.412354 0.624634 0.493713 1441740911 -0.442749 0.412354 0.624634 0.493713 1441740911 -0.442749 0.412354 0.624634 0.493713 1441740911 -0.442749 0.412354 0.624634 0.493713 1441740911 -0.442749 0.412354 0.624634 0.493713 1441740911 -0.442261 0.407959 0.623352 0.499329 1441740911 -0.442261 0.407959 0.623352 0.499329 1441740911 -0.442261 0.407959 0.623352 0.499329 1441740911 -0.442261 0.407959 0.623352 0.499329 1441740911 -0.442261 0.407959 0.623352 0.499329 1441740911 -0.442261 0.407959 0.623352 0.499329 1441740911 -0.431091 0.415100 0.616516 0.511536 1441740911 -0.431091 0.415100 0.616516 0.511536 1441740911 -0.431091 0.415100 0.616516 0.511536 1441740911 -0.431091 0.415100 0.616516 0.511536 1441740911 -0.431091 0.415100 0.616516 0.511536 1441740911 -0.431091 0.415100 0.616516 0.511536 1441740911 -0.419250 0.424988 0.606262 0.525391 1441740911 -0.419250 0.424988 0.606262 0.525391 1441740911 -0.419250 0.424988 0.606262 0.525391 1441740911 -0.419250 0.424988 0.606262 0.525391 1441740911 -0.419250 0.424988 0.606262 0.525391 1441740911 -0.419250 0.424988 0.606262 0.525391 1441740911 -0.413086 0.427307 0.601440 0.533875 1441740911 -0.413086 0.427307 0.601440 0.533875 1441740911 -0.413086 0.427307 0.601440 0.533875 1441740911 -0.413086 0.427307 0.601440 0.533875 1441740911 -0.413086 0.427307 0.601440 0.533875 1441740911 -0.413086 0.427307 0.601440 0.533875 1441740911 -0.412415 0.418213 0.611511 0.530029 1441740911 -0.412415 0.418213 0.611511 0.530029 1441740911 -0.412415 0.418213 0.611511 0.530029 1441740911 -0.412415 0.418213 0.611511 0.530029 1441740911 -0.412415 0.418213 0.611511 0.530029 1441740911 -0.412415 0.418213 0.611511 0.530029 1441740911 -0.412415 0.418213 0.611511 0.530029 1441740911 -0.418335 0.398987 0.627136 0.521912 1441740911 -0.418335 0.398987 0.627136 0.521912 1441740911 -0.418335 0.398987 0.627136 0.521912 1441740911 -0.418335 0.398987 0.627136 0.521912 1441740911 -0.418335 0.398987 0.627136 0.521912 1441740911 -0.418335 0.398987 0.627136 0.521912 1441740911 -0.423950 0.378052 0.638794 0.518799 1441740911 -0.423950 0.378052 0.638794 0.518799 1441740911 -0.423950 0.378052 0.638794 0.518799 1441740911 -0.423950 0.378052 0.638794 0.518799 1441740911 -0.423950 0.378052 0.638794 0.518799 1441740911 -0.423950 0.378052 0.638794 0.518799 1441740911 -0.423950 0.378052 0.638794 0.518799 1441740911 -0.427002 0.362000 0.636108 0.531006 1441740911 -0.427002 0.362000 0.636108 0.531006 1441740911 -0.427002 0.362000 0.636108 0.531006 1441740911 -0.427002 0.362000 0.636108 0.531006 1441740911 -0.427002 0.362000 0.636108 0.531006 1441740911 -0.427002 0.362000 0.636108 0.531006 1441740912 -0.430542 0.351013 0.626160 0.547058 1441740912 -0.430542 0.351013 0.626160 0.547058 1441740912 -0.430542 0.351013 0.626160 0.547058 1441740912 -0.430542 0.351013 0.626160 0.547058 1441740912 -0.430542 0.351013 0.626160 0.547058 1441740912 -0.430542 0.351013 0.626160 0.547058 1441740912 -0.430542 0.351013 0.626160 0.547058 1441740912 -0.433716 0.346558 0.617004 0.557678 1441740912 -0.433716 0.346558 0.617004 0.557678 1441740912 -0.433716 0.346558 0.617004 0.557678 1441740912 -0.433716 0.346558 0.617004 0.557678 1441740912 -0.433716 0.346558 0.617004 0.557678 1441740912 -0.433716 0.346558 0.617004 0.557678 1441740912 -0.438354 0.347961 0.610657 0.560181 1441740912 -0.438354 0.347961 0.610657 0.560181 1441740912 -0.438354 0.347961 0.610657 0.560181 1441740912 -0.438354 0.347961 0.610657 0.560181 1441740912 -0.438354 0.347961 0.610657 0.560181 1441740912 -0.438354 0.347961 0.610657 0.560181 1441740912 -0.440063 0.357849 0.609985 0.553345 1441740912 -0.440063 0.357849 0.609985 0.553345 1441740912 -0.440063 0.357849 0.609985 0.553345 1441740912 -0.440063 0.357849 0.609985 0.553345 1441740912 -0.440063 0.357849 0.609985 0.553345 1441740912 -0.440063 0.357849 0.609985 0.553345 1441740912 -0.440063 0.357849 0.609985 0.553345 1441740912 -0.439758 0.370972 0.617981 0.535767 1441740912 -0.439758 0.370972 0.617981 0.535767 1441740912 -0.439758 0.370972 0.617981 0.535767 1441740912 -0.439758 0.370972 0.617981 0.535767 1441740912 -0.439758 0.370972 0.617981 0.535767 1441740912 -0.439758 0.370972 0.617981 0.535767 1441740912 -0.440186 0.381897 0.631531 0.511353 1441740912 -0.440186 0.381897 0.631531 0.511353 1441740912 -0.440186 0.381897 0.631531 0.511353 1441740912 -0.440186 0.381897 0.631531 0.511353 1441740912 -0.440186 0.381897 0.631531 0.511353 1441740912 -0.440186 0.381897 0.631531 0.511353 1441740912 -0.440186 0.381897 0.631531 0.511353 1441740912 -0.435669 0.394958 0.639832 0.494690 1441740912 -0.435669 0.394958 0.639832 0.494690 1441740912 -0.435669 0.394958 0.639832 0.494690 1441740912 -0.435669 0.394958 0.639832 0.494690 1441740912 -0.435669 0.394958 0.639832 0.494690 1441740912 -0.435669 0.394958 0.639832 0.494690 1441740912 -0.424622 0.413452 0.637512 0.492188 1441740912 -0.424622 0.413452 0.637512 0.492188 1441740912 -0.424622 0.413452 0.637512 0.492188 1441740912 -0.424622 0.413452 0.637512 0.492188 1441740912 -0.424622 0.413452 0.637512 0.492188 1441740912 -0.424622 0.413452 0.637512 0.492188 1441740912 -0.417236 0.424133 0.634888 0.492737 1441740912 -0.417236 0.424133 0.634888 0.492737 1441740912 -0.417236 0.424133 0.634888 0.492737 1441740912 -0.417236 0.424133 0.634888 0.492737 1441740912 -0.417236 0.424133 0.634888 0.492737 1441740912 -0.417236 0.424133 0.634888 0.492737 1441740912 -0.417236 0.424133 0.634888 0.492737 1441740912 -0.417969 0.422852 0.638855 0.488098 1441740912 -0.417969 0.422852 0.638855 0.488098 1441740912 -0.417969 0.422852 0.638855 0.488098 1441740912 -0.417969 0.422852 0.638855 0.488098 1441740912 -0.417969 0.422852 0.638855 0.488098 1441740912 -0.417969 0.422852 0.638855 0.488098 1441740912 -0.422852 0.413757 0.646057 0.482300 1441740912 -0.422852 0.413757 0.646057 0.482300 1441740912 -0.422852 0.413757 0.646057 0.482300 1441740912 -0.422852 0.413757 0.646057 0.482300 1441740912 -0.422852 0.413757 0.646057 0.482300 1441740912 -0.422852 0.413757 0.646057 0.482300 1441740912 -0.434082 0.397522 0.654602 0.474365 1441740912 -0.434082 0.397522 0.654602 0.474365 1441740912 -0.434082 0.397522 0.654602 0.474365 1441740912 -0.434082 0.397522 0.654602 0.474365 1441740912 -0.434082 0.397522 0.654602 0.474365 1441740912 -0.434082 0.397522 0.654602 0.474365 1441740912 -0.444153 0.384216 0.656616 0.473267 1441740912 -0.444153 0.384216 0.656616 0.473267 1441740912 -0.444153 0.384216 0.656616 0.473267 1441740912 -0.444153 0.384216 0.656616 0.473267 1441740912 -0.444153 0.384216 0.656616 0.473267 1441740912 -0.444153 0.384216 0.656616 0.473267 1441740912 -0.444946 0.385498 0.649963 0.480530 1441740912 -0.444946 0.385498 0.649963 0.480530 1441740912 -0.444946 0.385498 0.649963 0.480530 1441740912 -0.444946 0.385498 0.649963 0.480530 1441740912 -0.444946 0.385498 0.649963 0.480530 1441740912 -0.444946 0.385498 0.649963 0.480530 1441740912 -0.441223 0.392761 0.639099 0.492493 1441740912 -0.441223 0.392761 0.639099 0.492493 1441740912 -0.441223 0.392761 0.639099 0.492493 1441740912 -0.441223 0.392761 0.639099 0.492493 1441740912 -0.441223 0.392761 0.639099 0.492493 1441740912 -0.441223 0.392761 0.639099 0.492493 1441740912 -0.436279 0.401672 0.626465 0.505676 1441740912 -0.436279 0.401672 0.626465 0.505676 1441740912 -0.436279 0.401672 0.626465 0.505676 1441740912 -0.436279 0.401672 0.626465 0.505676 1441740912 -0.436279 0.401672 0.626465 0.505676 1441740912 -0.436279 0.401672 0.626465 0.505676 1441740912 -0.436279 0.401672 0.626465 0.505676 1441740912 -0.428589 0.410339 0.613525 0.520996 1441740912 -0.428589 0.410339 0.613525 0.520996 1441740912 -0.428589 0.410339 0.613525 0.520996 1441740912 -0.428589 0.410339 0.613525 0.520996 1441740912 -0.428589 0.410339 0.613525 0.520996 1441740912 -0.428589 0.410339 0.613525 0.520996 1441740912 -0.422852 0.414368 0.610046 0.526611 1441740912 -0.422852 0.414368 0.610046 0.526611 1441740912 -0.422852 0.414368 0.610046 0.526611 1441740912 -0.422852 0.414368 0.610046 0.526611 1441740912 -0.422852 0.414368 0.610046 0.526611 1441740912 -0.422852 0.414368 0.610046 0.526611 1441740912 -0.427246 0.399170 0.623474 0.518982 1441740913 -0.427246 0.399170 0.623474 0.518982 1441740913 -0.427246 0.399170 0.623474 0.518982 1441740913 -0.427246 0.399170 0.623474 0.518982 1441740913 -0.427246 0.399170 0.623474 0.518982 1441740913 -0.427246 0.399170 0.623474 0.518982 1441740913 -0.434753 0.371338 0.638672 0.514893 1441740913 -0.434753 0.371338 0.638672 0.514893 1441740913 -0.434753 0.371338 0.638672 0.514893 1441740913 -0.434753 0.371338 0.638672 0.514893 1441740913 -0.434753 0.371338 0.638672 0.514893 1441740913 -0.434753 0.371338 0.638672 0.514893 1441740913 -0.434753 0.371338 0.638672 0.514893 1441740913 -0.427612 0.359680 0.638489 0.529175 1441740913 -0.427612 0.359680 0.638489 0.529175 1441740913 -0.427612 0.359680 0.638489 0.529175 1441740913 -0.427612 0.359680 0.638489 0.529175 1441740913 -0.427612 0.359680 0.638489 0.529175 1441740913 -0.427612 0.359680 0.638489 0.529175 1441740913 -0.426147 0.348328 0.634827 0.542175 1441740913 -0.426147 0.348328 0.634827 0.542175 1441740913 -0.426147 0.348328 0.634827 0.542175 1441740913 -0.426147 0.348328 0.634827 0.542175 1441740913 -0.426147 0.348328 0.634827 0.542175 1441740913 -0.426147 0.348328 0.634827 0.542175 1441740913 -0.423706 0.343079 0.631409 0.551453 1441740913 -0.423706 0.343079 0.631409 0.551453 1441740913 -0.423706 0.343079 0.631409 0.551453 1441740913 -0.423706 0.343079 0.631409 0.551453 1441740913 -0.423706 0.343079 0.631409 0.551453 1441740913 -0.423706 0.343079 0.631409 0.551453 1441740913 -0.423706 0.343079 0.631409 0.551453 1441740913 -0.423218 0.346252 0.625854 0.556091 1441740913 -0.423218 0.346252 0.625854 0.556091 1441740913 -0.423218 0.346252 0.625854 0.556091 1441740913 -0.423218 0.346252 0.625854 0.556091 1441740913 -0.423218 0.346252 0.625854 0.556091 1441740913 -0.423218 0.346252 0.625854 0.556091 1441740913 -0.423340 0.357544 0.623169 0.551819 1441740913 -0.423340 0.357544 0.623169 0.551819 1441740913 -0.423340 0.357544 0.623169 0.551819 1441740913 -0.423340 0.357544 0.623169 0.551819 1441740913 -0.423340 0.357544 0.623169 0.551819 1441740913 -0.423340 0.357544 0.623169 0.551819 1441740913 -0.423340 0.357544 0.623169 0.551819 1441740913 -0.420166 0.378662 0.622742 0.540527 1441740913 -0.420166 0.378662 0.622742 0.540527 1441740913 -0.420166 0.378662 0.622742 0.540527 1441740913 -0.420166 0.378662 0.622742 0.540527 1441740913 -0.420166 0.378662 0.622742 0.540527 1441740913 -0.420166 0.378662 0.622742 0.540527 1441740913 -0.415771 0.403687 0.621887 0.526611 1441740913 -0.415771 0.403687 0.621887 0.526611 1441740913 -0.415771 0.403687 0.621887 0.526611 1441740913 -0.415771 0.403687 0.621887 0.526611 1441740913 -0.415771 0.403687 0.621887 0.526611 1441740913 -0.415771 0.403687 0.621887 0.526611 1441740913 -0.406067 0.429199 0.614624 0.522522 1441740913 -0.406067 0.429199 0.614624 0.522522 1441740913 -0.406067 0.429199 0.614624 0.522522 1441740913 -0.406067 0.429199 0.614624 0.522522 1441740913 -0.406067 0.429199 0.614624 0.522522 1441740913 -0.406067 0.429199 0.614624 0.522522 1441740913 -0.406067 0.429199 0.614624 0.522522 1441740913 -0.393860 0.452393 0.605652 0.522827 1441740913 -0.393860 0.452393 0.605652 0.522827 1441740913 -0.393860 0.452393 0.605652 0.522827 1441740913 -0.393860 0.452393 0.605652 0.522827 1441740913 -0.393860 0.452393 0.605652 0.522827 1441740913 -0.393860 0.452393 0.605652 0.522827 1441740913 -0.390137 0.461365 0.604919 0.518616 1441740913 -0.390137 0.461365 0.604919 0.518616 1441740913 -0.390137 0.461365 0.604919 0.518616 1441740913 -0.390137 0.461365 0.604919 0.518616 1441740913 -0.390137 0.461365 0.604919 0.518616 1441740913 -0.390137 0.461365 0.604919 0.518616 1441740913 -0.393677 0.460266 0.613037 0.507263 1441740913 -0.393677 0.460266 0.613037 0.507263 1441740913 -0.393677 0.460266 0.613037 0.507263 1441740913 -0.393677 0.460266 0.613037 0.507263 1441740913 -0.393677 0.460266 0.613037 0.507263 1441740913 -0.393677 0.460266 0.613037 0.507263 1441740913 -0.393677 0.460266 0.613037 0.507263 1441740913 -0.403259 0.449890 0.626465 0.492371 1441740913 -0.403259 0.449890 0.626465 0.492371 1441740913 -0.403259 0.449890 0.626465 0.492371 1441740913 -0.403259 0.449890 0.626465 0.492371 1441740913 -0.403259 0.449890 0.626465 0.492371 1441740913 -0.403259 0.449890 0.626465 0.492371 1441740913 -0.409424 0.441650 0.632507 0.487000 1441740913 -0.409424 0.441650 0.632507 0.487000 1441740913 -0.409424 0.441650 0.632507 0.487000 1441740913 -0.409424 0.441650 0.632507 0.487000 1441740913 -0.409424 0.441650 0.632507 0.487000 1441740913 -0.409424 0.441650 0.632507 0.487000 1441740913 -0.411499 0.436523 0.635193 0.486389 1441740913 -0.411499 0.436523 0.635193 0.486389 1441740913 -0.411499 0.436523 0.635193 0.486389 1441740913 -0.411499 0.436523 0.635193 0.486389 1441740913 -0.411499 0.436523 0.635193 0.486389 1441740913 -0.411499 0.436523 0.635193 0.486389 1441740913 -0.411499 0.436523 0.635193 0.486389 1441740913 -0.406311 0.436829 0.624146 0.504456 1441740913 -0.406311 0.436829 0.624146 0.504456 1441740913 -0.406311 0.436829 0.624146 0.504456 1441740913 -0.406311 0.436829 0.624146 0.504456 1441740913 -0.406311 0.436829 0.624146 0.504456 1441740913 -0.406311 0.436829 0.624146 0.504456 1441740913 -0.393555 0.448669 0.610657 0.520447 1441740913 -0.393555 0.448669 0.610657 0.520447 1441740913 -0.393555 0.448669 0.610657 0.520447 1441740913 -0.393555 0.448669 0.610657 0.520447 1441740913 -0.393555 0.448669 0.610657 0.520447 1441740913 -0.393555 0.448669 0.610657 0.520447 1441740913 -0.382141 0.457642 0.596252 0.537476 1441740914 -0.382141 0.457642 0.596252 0.537476 1441740914 -0.382141 0.457642 0.596252 0.537476 1441740914 -0.382141 0.457642 0.596252 0.537476 1441740914 -0.382141 0.457642 0.596252 0.537476 1441740914 -0.382141 0.457642 0.596252 0.537476 1441740914 -0.378784 0.458435 0.592773 0.543091 1441740914 -0.378784 0.458435 0.592773 0.543091 1441740914 -0.378784 0.458435 0.592773 0.543091 1441740914 -0.378784 0.458435 0.592773 0.543091 1441740914 -0.378784 0.458435 0.592773 0.543091 1441740914 -0.378784 0.458435 0.592773 0.543091 1441740914 -0.385620 0.444946 0.604492 0.536499 1441740914 -0.385620 0.444946 0.604492 0.536499 1441740914 -0.385620 0.444946 0.604492 0.536499 1441740914 -0.385620 0.444946 0.604492 0.536499 1441740914 -0.385620 0.444946 0.604492 0.536499 1441740914 -0.385620 0.444946 0.604492 0.536499 1441740914 -0.397705 0.422913 0.618103 0.529968 1441740914 -0.397705 0.422913 0.618103 0.529968 1441740914 -0.397705 0.422913 0.618103 0.529968 1441740914 -0.397705 0.422913 0.618103 0.529968 1441740914 -0.397705 0.422913 0.618103 0.529968 1441740914 -0.397705 0.422913 0.618103 0.529968 1441740914 -0.397705 0.422913 0.618103 0.529968 1441740914 -0.408752 0.396057 0.624451 0.534851 1441740914 -0.408752 0.396057 0.624451 0.534851 1441740914 -0.408752 0.396057 0.624451 0.534851 1441740914 -0.408752 0.396057 0.624451 0.534851 1441740914 -0.408752 0.396057 0.624451 0.534851 1441740914 -0.408752 0.396057 0.624451 0.534851 1441740914 -0.412781 0.380310 0.613831 0.555054 1441740914 -0.412781 0.380310 0.613831 0.555054 1441740914 -0.412781 0.380310 0.613831 0.555054 1441740914 -0.412781 0.380310 0.613831 0.555054 1441740914 -0.412781 0.380310 0.613831 0.555054 1441740914 -0.412781 0.380310 0.613831 0.555054 1441740914 -0.412781 0.380310 0.613831 0.555054 1441740914 -0.418091 0.367371 0.604858 0.569519 1441740914 -0.418091 0.367371 0.604858 0.569519 1441740914 -0.418091 0.367371 0.604858 0.569519 1441740914 -0.418091 0.367371 0.604858 0.569519 1441740914 -0.418091 0.367371 0.604858 0.569519 1441740914 -0.418091 0.367371 0.604858 0.569519 1441740914 -0.423462 0.359131 0.593201 0.582947 1441740914 -0.423462 0.359131 0.593201 0.582947 1441740914 -0.423462 0.359131 0.593201 0.582947 1441740914 -0.423462 0.359131 0.593201 0.582947 1441740914 -0.423462 0.359131 0.593201 0.582947 1441740914 -0.423462 0.359131 0.593201 0.582947 1441740914 -0.427307 0.358459 0.583740 0.590027 1441740914 -0.427307 0.358459 0.583740 0.590027 1441740914 -0.427307 0.358459 0.583740 0.590027 1441740914 -0.427307 0.358459 0.583740 0.590027 1441740914 -0.427307 0.358459 0.583740 0.590027 1441740914 -0.427307 0.358459 0.583740 0.590027 1441740914 -0.427063 0.365662 0.585449 0.584045 1441740914 -0.427063 0.365662 0.585449 0.584045 1441740914 -0.427063 0.365662 0.585449 0.584045 1441740914 -0.427063 0.365662 0.585449 0.584045 1441740914 -0.427063 0.365662 0.585449 0.584045 1441740914 -0.427063 0.365662 0.585449 0.584045 1441740914 -0.427063 0.365662 0.585449 0.584045 1441740914 -0.422119 0.383423 0.592773 0.568604 1441740914 -0.422119 0.383423 0.592773 0.568604 1441740914 -0.422119 0.383423 0.592773 0.568604 1441740914 -0.422119 0.383423 0.592773 0.568604 1441740914 -0.422119 0.383423 0.592773 0.568604 1441740914 -0.422119 0.383423 0.592773 0.568604 1441740914 -0.414246 0.404297 0.604309 0.547485 1441740914 -0.414246 0.404297 0.604309 0.547485 1441740914 -0.414246 0.404297 0.604309 0.547485 1441740914 -0.414246 0.404297 0.604309 0.547485 1441740914 -0.414246 0.404297 0.604309 0.547485 1441740914 -0.414246 0.404297 0.604309 0.547485 1441740914 -0.406006 0.422302 0.616394 0.526123 1441740914 -0.406006 0.422302 0.616394 0.526123 1441740914 -0.406006 0.422302 0.616394 0.526123 1441740914 -0.406006 0.422302 0.616394 0.526123 1441740914 -0.406006 0.422302 0.616394 0.526123 1441740914 -0.406006 0.422302 0.616394 0.526123 1441740914 -0.398987 0.435974 0.628418 0.505737 1441740914 -0.398987 0.435974 0.628418 0.505737 1441740914 -0.398987 0.435974 0.628418 0.505737 1441740914 -0.398987 0.435974 0.628418 0.505737 1441740914 -0.398987 0.435974 0.628418 0.505737 1441740914 -0.398987 0.435974 0.628418 0.505737 1441740914 -0.398987 0.435974 0.628418 0.505737 1441740914 -0.400208 0.438843 0.635010 0.493896 1441740914 -0.400208 0.438843 0.635010 0.493896 1441740914 -0.400208 0.438843 0.635010 0.493896 1441740914 -0.400208 0.438843 0.635010 0.493896 1441740914 -0.400208 0.438843 0.635010 0.493896 1441740914 -0.400208 0.438843 0.635010 0.493896 1441740914 -0.403625 0.440552 0.643066 0.478882 1441740914 -0.403625 0.440552 0.643066 0.478882 1441740914 -0.403625 0.440552 0.643066 0.478882 1441740914 -0.403625 0.440552 0.643066 0.478882 1441740914 -0.403625 0.440552 0.643066 0.478882 1441740914 -0.403625 0.440552 0.643066 0.478882 1441740914 -0.403625 0.440552 0.643066 0.478882 1441740914 -0.422546 0.426208 0.645935 0.471680 1441740914 -0.422546 0.426208 0.645935 0.471680 1441740914 -0.422546 0.426208 0.645935 0.471680 1441740914 -0.422546 0.426208 0.645935 0.471680 1441740914 -0.422546 0.426208 0.645935 0.471680 1441740914 -0.432129 0.414001 0.652710 0.464478 1441740914 -0.432129 0.414001 0.652710 0.464478 1441740914 -0.432129 0.414001 0.652710 0.464478 1441740914 -0.432129 0.414001 0.652710 0.464478 1441740914 -0.432129 0.414001 0.652710 0.464478 1441740914 -0.432129 0.414001 0.652710 0.464478 1441740914 -0.435486 0.408691 0.646851 0.474121 1441740914 -0.435486 0.408691 0.646851 0.474121 1441740914 -0.435486 0.408691 0.646851 0.474121 1441740915 -0.435486 0.408691 0.646851 0.474121 1441740915 -0.435486 0.408691 0.646851 0.474121 1441740915 -0.435486 0.408691 0.646851 0.474121 1441740915 -0.435486 0.408691 0.646851 0.474121 1441740915 -0.433411 0.410095 0.629822 0.497253 1441740915 -0.433411 0.410095 0.629822 0.497253 1441740915 -0.433411 0.410095 0.629822 0.497253 1441740915 -0.433411 0.410095 0.629822 0.497253 1441740915 -0.433411 0.410095 0.629822 0.497253 1441740915 -0.433411 0.410095 0.629822 0.497253 1441740915 -0.425293 0.419861 0.610413 0.519775 1441740915 -0.425293 0.419861 0.610413 0.519775 1441740915 -0.425293 0.419861 0.610413 0.519775 1441740915 -0.425293 0.419861 0.610413 0.519775 1441740915 -0.425293 0.419861 0.610413 0.519775 1441740915 -0.425293 0.419861 0.610413 0.519775 1441740915 -0.416565 0.430359 0.589966 0.541443 1441740915 -0.416565 0.430359 0.589966 0.541443 1441740915 -0.416565 0.430359 0.589966 0.541443 1441740915 -0.416565 0.430359 0.589966 0.541443 1441740915 -0.416565 0.430359 0.589966 0.541443 1441740915 -0.416565 0.430359 0.589966 0.541443 1441740915 -0.416565 0.430359 0.589966 0.541443 1441740915 -0.410828 0.437317 0.580383 0.550537 1441740915 -0.410828 0.437317 0.580383 0.550537 1441740915 -0.410828 0.437317 0.580383 0.550537 1441740915 -0.410828 0.437317 0.580383 0.550537 1441740915 -0.410828 0.437317 0.580383 0.550537 1441740915 -0.410828 0.437317 0.580383 0.550537 1441740915 -0.420715 0.419373 0.600830 0.534851 1441740915 -0.420715 0.419373 0.600830 0.534851 1441740915 -0.420715 0.419373 0.600830 0.534851 1441740915 -0.420715 0.419373 0.600830 0.534851 1441740915 -0.420715 0.419373 0.600830 0.534851 1441740915 -0.420715 0.419373 0.600830 0.534851 1441740915 -0.432678 0.391418 0.624512 0.519165 1441740915 -0.432678 0.391418 0.624512 0.519165 1441740915 -0.432678 0.391418 0.624512 0.519165 1441740915 
-0.344238 0.570862 0.622803 0.409424 1441740917 -0.344238 0.570862 0.622803 0.409424 1441740917 -0.344238 0.570862 0.622803 0.409424 1441740917 -0.344238 0.570862 0.622803 0.409424 1441740917 -0.279236 0.655762 0.645264 0.274841 1441740917 -0.279236 0.655762 0.645264 0.274841 1441740917 -0.279236 0.655762 0.645264 0.274841 1441740917 -0.279236 0.655762 0.645264 0.274841 1441740917 -0.279236 0.655762 0.645264 0.274841 1441740917 -0.279236 0.655762 0.645264 0.274841 1441740917 -0.279236 0.655762 0.645264 0.274841 1441740917 -0.218323 0.720459 0.644226 0.134644 1441740917 -0.218323 0.720459 0.644226 0.134644 1441740917 -0.218323 0.720459 0.644226 0.134644 1441740917 -0.218323 0.720459 0.644226 0.134644 1441740917 -0.218323 0.720459 0.644226 0.134644 1441740917 -0.218323 0.720459 0.644226 0.134644 1441740917 -0.181030 0.763550 0.619568 -0.015320 1441740917 -0.181030 0.763550 0.619568 -0.015320 1441740917 -0.181030 0.763550 0.619568 -0.015320 1441740917 -0.181030 0.763550 0.619568 -0.015320 1441740917 -0.181030 0.763550 0.619568 -0.015320 1441740918 -0.181030 0.763550 0.619568 -0.015320 1441740918 -0.140686 0.816162 0.555542 -0.073486 1441740918 -0.140686 0.816162 0.555542 -0.073486 1441740918 -0.140686 0.816162 0.555542 -0.073486 1441740918 -0.140686 0.816162 0.555542 -0.073486 1441740918 -0.140686 0.816162 0.555542 -0.073486 1441740918 -0.140686 0.816162 0.555542 -0.073486 1441740918 -0.065491 0.838806 0.516296 -0.159546 1441740918 -0.065491 0.838806 0.516296 -0.159546 1441740918 -0.065491 0.838806 0.516296 -0.159546 1441740918 -0.065491 0.838806 0.516296 -0.159546 1441740918 -0.065491 0.838806 0.516296 -0.159546 1441740918 -0.065491 0.838806 0.516296 -0.159546 1441740918 -0.081055 0.821777 0.529114 -0.195129 1441740918 -0.081055 0.821777 0.529114 -0.195129 1441740918 -0.081055 0.821777 0.529114 -0.195129 1441740918 -0.081055 0.821777 0.529114 -0.195129 1441740918 -0.081055 0.821777 0.529114 -0.195129 1441740918 -0.081055 0.821777 0.529114 -0.195129 1441740918 -0.081055 0.821777 0.529114 -0.195129 1441740918 -0.125549 0.799988 0.557129 -0.183716 1441740918 -0.125549 0.799988 0.557129 -0.183716 1441740918 -0.125549 0.799988 0.557129 -0.183716 1441740918 -0.125549 0.799988 0.557129 -0.183716 1441740918 -0.125549 0.799988 0.557129 -0.183716 1441740918 -0.125549 0.799988 0.557129 -0.183716 1441740918 -0.125549 0.799988 0.557129 -0.183716 1441740918 -0.134644 0.796143 0.586548 -0.062622 1441740918 -0.134644 0.796143 0.586548 -0.062622 1441740918 -0.134644 0.796143 0.586548 -0.062622 1441740918 -0.134644 0.796143 0.586548 -0.062622 1441740918 -0.134644 0.796143 0.586548 -0.062622 1441740918 -0.167175 0.780457 0.602356 0.001648 1441740918 -0.167175 0.780457 0.602356 0.001648 1441740918 -0.167175 0.780457 0.602356 0.001648 1441740918 -0.167175 0.780457 0.602356 0.001648 1441740918 -0.167175 0.780457 0.602356 0.001648 1441740918 -0.167175 0.780457 0.602356 0.001648 1441740918 -0.167175 0.780457 0.602356 0.001648 1441740918 -0.199097 0.726990 0.649902 0.096680 1441740918 -0.199097 0.726990 0.649902 0.096680 1441740918 -0.199097 0.726990 0.649902 0.096680 1441740918 -0.199097 0.726990 0.649902 0.096680 1441740918 -0.199097 0.726990 0.649902 0.096680 1441740918 -0.199097 0.726990 0.649902 0.096680 1441740918 -0.228882 0.700317 0.642212 0.211304 1441740918 -0.228882 0.700317 0.642212 0.211304 1441740918 -0.228882 0.700317 0.642212 0.211304 1441740918 -0.228882 0.700317 0.642212 0.211304 1441740918 -0.314148 0.591736 0.665100 0.329773 1441740918 -0.314148 0.591736 0.665100 0.329773 1441740918 -0.314148 0.591736 0.665100 0.329773 1441740918 -0.314148 0.591736 0.665100 0.329773 1441740918 -0.314148 0.591736 0.665100 0.329773 1441740918 -0.369629 0.487793 0.663757 0.429932 1441740918 -0.369629 0.487793 0.663757 0.429932 1441740918 -0.369629 0.487793 0.663757 0.429932 1441740918 -0.369629 0.487793 0.663757 0.429932 1441740918 -0.369629 0.487793 0.663757 0.429932 1441740918 -0.369629 0.487793 0.663757 0.429932 1441740918 -0.372070 0.456726 0.595459 0.546204 1441740918 -0.372070 0.456726 0.595459 0.546204 1441740918 -0.372070 0.456726 0.595459 0.546204 1441740918 -0.372070 0.456726 0.595459 0.546204 1441740918 -0.372070 0.456726 0.595459 0.546204 1441740918 -0.372070 0.456726 0.595459 0.546204 1441740918 -0.415039 0.392151 0.507141 0.645569 1441740918 -0.415039 0.392151 0.507141 0.645569 1441740918 -0.415039 0.392151 0.507141 0.645569 1441740918 -0.415039 0.392151 0.507141 0.645569 1441740918 -0.415039 0.392151 0.507141 0.645569 1441740918 -0.415039 0.392151 0.507141 0.645569 1441740918 -0.415039 0.392151 0.507141 0.645569 1441740918 -0.482544 0.248718 0.508606 0.668213 1441740918 -0.482544 0.248718 0.508606 0.668213 1441740918 -0.482544 0.248718 0.508606 0.668213 1441740918 -0.482544 0.248718 0.508606 0.668213 1441740918 -0.482544 0.248718 0.508606 0.668213 1441740918 -0.493347 0.083252 0.588074 0.635437 1441740918 -0.493347 0.083252 0.588074 0.635437 1441740918 -0.493347 0.083252 0.588074 0.635437 1441740918 -0.493347 0.083252 0.588074 0.635437 1441740918 -0.493347 0.083252 0.588074 0.635437 1441740918 -0.493347 0.083252 0.588074 0.635437 1441740918 -0.493347 0.083252 0.588074 0.635437 1441740918 -0.468384 0.058228 0.606689 0.639648 1441740918 -0.468384 0.058228 0.606689 0.639648 1441740918 -0.468384 0.058228 0.606689 0.639648 1441740918 -0.468384 0.058228 0.606689 0.639648 1441740918 -0.468384 0.058228 0.606689 0.639648 1441740918 -0.468384 0.058228 0.606689 0.639648 1441740918 -0.455688 0.123474 0.610657 0.635742 1441740918 -0.455688 0.123474 0.610657 0.635742 1441740918 -0.455688 0.123474 0.610657 0.635742 1441740918 -0.455688 0.123474 0.610657 0.635742 1441740918 -0.455688 0.123474 0.610657 0.635742 1441740918 -0.455688 0.123474 0.610657 0.635742 1441740918 -0.442017 0.226868 0.628723 0.598145 1441740918 -0.442017 0.226868 0.628723 0.598145 1441740918 -0.442017 0.226868 0.628723 0.598145 1441740918 -0.442017 0.226868 0.628723 0.598145 1441740918 -0.442017 0.226868 0.628723 0.598145 1441740918 -0.442017 0.226868 0.628723 0.598145 1441740918 -0.442017 0.226868 0.628723 0.598145 1441740918 -0.411987 0.371460 0.647217 0.522766 1441740918 -0.411987 0.371460 0.647217 0.522766 1441740918 -0.411987 0.371460 0.647217 0.522766 1441740918 -0.411987 0.371460 0.647217 0.522766 1441740918 -0.411987 0.371460 0.647217 0.522766 1441740918 -0.411987 0.371460 0.647217 0.522766 1441740918 -0.371033 0.504089 0.674255 0.391846 1441740919 -0.371033 0.504089 0.674255 0.391846 1441740919 -0.371033 0.504089 0.674255 0.391846 1441740919 -0.371033 0.504089 0.674255 0.391846 1441740919 -0.371033 0.504089 0.674255 0.391846 1441740919 -0.371033 0.504089 0.674255 0.391846 1441740919 -0.306396 0.627563 0.669556 0.252808 1441740919 -0.306396 0.627563 0.669556 0.252808 1441740919 -0.306396 0.627563 0.669556 0.252808 1441740919 -0.306396 0.627563 0.669556 0.252808 1441740919 -0.306396 0.627563 0.669556 0.252808 1441740919 -0.306396 0.627563 0.669556 0.252808 1441740919 -0.248657 0.718994 0.641296 0.099060 1441740919 -0.248657 0.718994 0.641296 0.099060 1441740919 -0.248657 0.718994 0.641296 0.099060 1441740919 -0.248657 0.718994 0.641296 0.099060 1441740919 -0.248657 0.718994 0.641296 0.099060 1441740919 -0.248657 0.718994 0.641296 0.099060 1441740919 -0.210083 0.770264 0.600342 -0.045837 1441740919 -0.210083 0.770264 0.600342 -0.045837 1441740919 -0.210083 0.770264 0.600342 -0.045837 1441740919 -0.210083 0.770264 0.600342 -0.045837 1441740919 -0.210083 0.770264 0.600342 -0.045837 1441740919 -0.210083 0.770264 0.600342 -0.045837 1441740919 -0.146118 0.845032 0.508118 -0.079041 1441740919 -0.146118 0.845032 0.508118 -0.079041 1441740919 -0.146118 0.845032 0.508118 -0.079041 1441740919 -0.146118 0.845032 0.508118 -0.079041 1441740919 -0.146118 0.845032 0.508118 -0.079041 1441740919 -0.146118 0.845032 0.508118 -0.079041 1441740919 -0.044922 0.871704 0.463135 -0.153259 1441740919 -0.044922 0.871704 0.463135 -0.153259 1441740919 -0.044922 0.871704 0.463135 -0.153259 1441740919 -0.044922 0.871704 0.463135 -0.153259 1441740919 -0.044922 0.871704 0.463135 -0.153259 1441740919 -0.044922 0.871704 0.463135 -0.153259 1441740919 -0.000305 0.850769 0.474426 -0.225891 1441740919 -0.000305 0.850769 0.474426 -0.225891 1441740919 -0.000305 0.850769 0.474426 -0.225891 1441740919 -0.000305 0.850769 0.474426 -0.225891 1441740919 -0.000305 0.850769 0.474426 -0.225891 1441740919 -0.000305 0.850769 0.474426 -0.225891 1441740919 -0.063843 0.828979 0.508728 -0.223328 1441740919 -0.063843 0.828979 0.508728 -0.223328 1441740919 -0.063843 0.828979 0.508728 -0.223328 1441740919 -0.063843 0.828979 0.508728 -0.223328 1441740919 -0.063843 0.828979 0.508728 -0.223328 1441740919 -0.063843 0.828979 0.508728 -0.223328 1441740919 -0.113586 0.822144 0.548584 -0.100708 1441740919 -0.113586 0.822144 0.548584 -0.100708 1441740919 -0.113586 0.822144 0.548584 -0.100708 1441740919 -0.113586 0.822144 0.548584 -0.100708 1441740919 -0.113586 0.822144 0.548584 -0.100708 1441740919 -0.113586 0.822144 0.548584 -0.100708 1441740919 -0.113586 0.822144 0.548584 -0.100708 1441740919 -0.186157 0.800476 0.569641 0.000793 1441740919 -0.186157 0.800476 0.569641 0.000793 1441740919 -0.186157 0.800476 0.569641 0.000793 1441740919 -0.186157 0.800476 0.569641 0.000793 1441740919 -0.186157 0.800476 0.569641 0.000793 1441740919 -0.186157 0.800476 0.569641 0.000793 1441740919 -0.239258 0.739990 0.619751 0.104980 1441740919 -0.239258 0.739990 0.619751 0.104980 1441740919 -0.239258 0.739990 0.619751 0.104980 1441740919 -0.239258 0.739990 0.619751 0.104980 1441740919 -0.239258 0.739990 0.619751 0.104980 1441740919 -0.265198 0.694031 0.618958 0.254578 1441740919 -0.265198 0.694031 0.618958 0.254578 1441740919 -0.265198 0.694031 0.618958 0.254578 1441740919 -0.265198 0.694031 0.618958 0.254578 1441740919 -0.265198 0.694031 0.618958 0.254578 1441740919 -0.261475 0.628601 0.585510 0.440002 1441740919 -0.261475 0.628601 0.585510 0.440002 1441740919 -0.261475 0.628601 0.585510 0.440002 1441740919 -0.261475 0.628601 0.585510 0.440002 1441740919 -0.261475 0.628601 0.585510 0.440002 1441740919 -0.261475 0.628601 0.585510 0.440002 1441740919 -0.356262 0.479858 0.589905 0.542908 1441740919 -0.356262 0.479858 0.589905 0.542908 1441740919 -0.356262 0.479858 0.589905 0.542908 1441740919 -0.356262 0.479858 0.589905 0.542908 1441740919 -0.356262 0.479858 0.589905 0.542908 1441740919 -0.356262 0.479858 0.589905 0.542908 1441740919 -0.383789 0.406982 0.539612 0.629211 1441740919 -0.383789 0.406982 0.539612 0.629211 1441740919 -0.383789 0.406982 0.539612 0.629211 1441740919 -0.383789 0.406982 0.539612 0.629211 1441740919 -0.383789 0.406982 0.539612 0.629211 1441740919 -0.383789 0.406982 0.539612 0.629211 1441740919 -0.383789 0.406982 0.539612 0.629211 1441740919 -0.436829 0.325684 0.468872 0.695129 1441740919 -0.436829 0.325684 0.468872 0.695129 1441740919 -0.436829 0.325684 0.468872 0.695129 1441740919 -0.436829 0.325684 0.468872 0.695129 1441740919 -0.436829 0.325684 0.468872 0.695129 1441740919 -0.436829 0.325684 0.468872 0.695129 1441740919 -0.461792 0.179932 0.498657 0.711121 1441740919 -0.461792 0.179932 0.498657 0.711121 1441740919 -0.461792 0.179932 0.498657 0.711121 1441740919 -0.461792 0.179932 0.498657 0.711121 1441740919 -0.461792 0.179932 0.498657 0.711121 1441740919 -0.454651 0.127258 0.536926 0.699097 1441740919 -0.454651 0.127258 0.536926 0.699097 1441740919 -0.454651 0.127258 0.536926 0.699097 1441740919 -0.454651 0.127258 0.536926 0.699097 1441740919 -0.454651 0.127258 0.536926 0.699097 1441740919 -0.452881 0.179626 0.549622 0.678589 1441740919 -0.452881 0.179626 0.549622 0.678589 1441740920 -0.452881 0.179626 0.549622 0.678589 1441740920 -0.452881 0.179626 0.549622 0.678589 1441740920 -0.452881 0.179626 0.549622 0.678589 1441740920 -0.452881 0.179626 0.549622 0.678589 1441740920 -0.452881 0.179626 0.549622 0.678589 1441740920 -0.435120 0.279724 0.577026 0.631958 1441740920 -0.435120 0.279724 0.577026 0.631958 1441740920 -0.435120 0.279724 0.577026 0.631958 1441740920 -0.435120 0.279724 0.577026 0.631958 1441740920 -0.435120 0.279724 0.577026 0.631958 1441740920 -0.435120 0.279724 0.577026 0.631958 1441740920 -0.398376 0.412720 0.610779 0.545715 1441740920 -0.398376 0.412720 0.610779 0.545715 1441740920 -0.398376 0.412720 0.610779 0.545715 1441740920 -0.398376 0.412720 0.610779 0.545715 1441740920 -0.398376 0.412720 0.610779 0.545715 1441740920 -0.322510 0.549438 0.639832 0.429626 1441740920 -0.322510 0.549438 0.639832 0.429626 1441740920 -0.322510 0.549438 0.639832 0.429626 1441740920 -0.322510 0.549438 0.639832 0.429626 1441740920 -0.322510 0.549438 0.639832 0.429626 1441740920 -0.322510 0.549438 0.639832 0.429626 1441740920 -0.322510 0.549438 0.639832 0.429626 1441740920 -0.206787 0.677795 0.642212 0.292053 1441740920 -0.206787 0.677795 0.642212 0.292053 1441740920 -0.206787 0.677795 0.642212 0.292053 1441740920 -0.206787 0.677795 0.642212 0.292053 1441740920 -0.206787 0.677795 0.642212 0.292053 1441740920 -0.206787 0.677795 0.642212 0.292053 1441740920 -0.151917 0.744751 0.639465 0.115112 1441740920 -0.151917 0.744751 0.639465 0.115112 1441740920 -0.151917 0.744751 0.639465 0.115112 1441740920 -0.151917 0.744751 0.639465 0.115112 1441740920 -0.151917 0.744751 0.639465 0.115112 1441740920 -0.151917 0.744751 0.639465 0.115112 1441740920 -0.138245 0.773193 0.617676 -0.038757 1441740920 -0.138245 0.773193 0.617676 -0.038757 1441740920 -0.138245 0.773193 0.617676 -0.038757 1441740920 -0.138245 0.773193 0.617676 -0.038757 1441740920 -0.138245 0.773193 0.617676 -0.038757 1441740920 -0.138245 0.773193 0.617676 -0.038757 1441740920 -0.100647 0.828308 0.547363 -0.064392 1441740920 -0.100647 0.828308 0.547363 -0.064392 1441740920 -0.100647 0.828308 0.547363 -0.064392 1441740920 -0.100647 0.828308 0.547363 -0.064392 1441740920 -0.100647 0.828308 0.547363 -0.064392 1441740920 -0.100647 0.828308 0.547363 -0.064392 1441740920 -0.044067 0.850647 0.512939 -0.106140 1441740920 -0.044067 0.850647 0.512939 -0.106140 1441740920 -0.044067 0.850647 0.512939 -0.106140 1441740920 -0.044067 0.850647 0.512939 -0.106140 1441740920 -0.044067 0.850647 0.512939 -0.106140 1441740920 -0.044067 0.850647 0.512939 -0.106140 1441740920 -0.044067 0.850647 0.512939 -0.106140 1441740920 -0.010986 0.823792 0.518127 -0.229553 1441740920 -0.010986 0.823792 0.518127 -0.229553 1441740920 -0.010986 0.823792 0.518127 -0.229553 1441740920 -0.010986 0.823792 0.518127 -0.229553 1441740920 -0.010986 0.823792 0.518127 -0.229553 1441740920 -0.010986 0.823792 0.518127 -0.229553 1441740920 -0.102295 0.801147 0.557190 -0.192688 1441740920 -0.102295 0.801147 0.557190 -0.192688 1441740920 -0.102295 0.801147 0.557190 -0.192688 1441740920 -0.102295 0.801147 0.557190 -0.192688 1441740920 -0.102295 0.801147 0.557190 -0.192688 1441740920 -0.102295 0.801147 0.557190 -0.192688 1441740920 -0.146545 0.770630 0.617737 -0.054138 1441740920 -0.146545 0.770630 0.617737 -0.054138 1441740920 -0.146545 0.770630 0.617737 -0.054138 1441740920 -0.146545 0.770630 0.617737 -0.054138 1441740920 -0.146545 0.770630 0.617737 -0.054138 1441740920 -0.146545 0.770630 0.617737 -0.054138 1441740920 -0.146545 0.770630 0.617737 -0.054138 1441740920 -0.198364 0.740295 0.639954 0.054810 1441740920 -0.198364 0.740295 0.639954 0.054810 1441740920 -0.198364 0.740295 0.639954 0.054810 1441740920 -0.198364 0.740295 0.639954 0.054810 1441740920 -0.198364 0.740295 0.639954 0.054810 1441740920 -0.198364 0.740295 0.639954 0.054810 1441740920 -0.224487 0.686523 0.668091 0.178650 1441740920 -0.224487 0.686523 0.668091 0.178650 1441740920 -0.224487 0.686523 0.668091 0.178650 1441740920 -0.224487 0.686523 0.668091 0.178650 1441740920 -0.224487 0.686523 0.668091 0.178650 1441740920 -0.224487 0.686523 0.668091 0.178650 1441740920 -0.224487 0.686523 0.668091 0.178650 1441740920 -0.216553 0.645447 0.638245 0.359253 1441740920 -0.216553 0.645447 0.638245 0.359253 1441740920 -0.216553 0.645447 0.638245 0.359253 1441740920 -0.216553 0.645447 0.638245 0.359253 1441740920 -0.216553 0.645447 0.638245 0.359253 1441740920 -0.216553 0.645447 0.638245 0.359253 1441740920 -0.245850 0.572083 0.569580 0.536438 1441740920 -0.245850 0.572083 0.569580 0.536438 1441740920 -0.245850 0.572083 0.569580 0.536438 1441740920 -0.245850 0.572083 0.569580 0.536438 1441740920 -0.245850 0.572083 0.569580 0.536438 1441740920 -0.245850 0.572083 0.569580 0.536438 1441740920 -0.338257 0.437012 0.553650 0.622925 1441740920 -0.338257 0.437012 0.553650 0.622925 1441740920 -0.338257 0.437012 0.553650 0.622925 1441740920 -0.338257 0.437012 0.553650 0.622925 1441740920 -0.338257 0.437012 0.553650 0.622925 1441740920 -0.338257 0.437012 0.553650 0.622925 1441740920 -0.338257 0.437012 0.553650 0.622925 1441740920 -0.403381 0.356689 0.504578 0.674805 1441740920 -0.403381 0.356689 0.504578 0.674805 1441740920 -0.403381 0.356689 0.504578 0.674805 1441740920 -0.403381 0.356689 0.504578 0.674805 1441740920 -0.403381 0.356689 0.504578 0.674805 1441740920 -0.403381 0.356689 0.504578 0.674805 1441740920 -0.445923 0.263428 0.469971 0.714722 1441740920 -0.445923 0.263428 0.469971 0.714722 1441740921 -0.445923 0.263428 0.469971 0.714722 1441740921 -0.445923 0.263428 0.469971 0.714722 1441740921 -0.445923 0.263428 0.469971 0.714722 1441740921 -0.470825 0.174683 0.471558 0.724854 1441740921 -0.470825 0.174683 0.471558 0.724854 1441740921 -0.470825 0.174683 0.471558 0.724854 1441740921 -0.470825 0.174683 0.471558 0.724854 1441740921 -0.470825 0.174683 0.471558 0.724854 1441740921 -0.470825 0.174683 0.471558 0.724854 1441740921 -0.470825 0.174683 0.471558 0.724854 1441740921 -0.470642 0.085449 0.526978 0.702454 1441740921 -0.470642 0.085449 0.526978 0.702454 1441740921 -0.470642 0.085449 0.526978 0.702454 1441740921 -0.470642 0.085449 0.526978 0.702454 1441740921 -0.470642 0.085449 0.526978 0.702454 1441740921 -0.470642 0.085449 0.526978 0.702454 1441740921 -0.452087 0.130615 0.534851 0.701721 1441740921 -0.452087 0.130615 0.534851 0.701721 1441740921 -0.452087 0.130615 0.534851 0.701721 1441740921 -0.452087 0.130615 0.534851 0.701721 1441740921 -0.452087 0.130615 0.534851 0.701721 1441740921 -0.452087 0.130615 0.534851 0.701721 1441740921 -0.452087 0.130615 0.534851 0.701721 1441740921 -0.437195 0.230408 0.556274 0.668030 1441740921 -0.437195 0.230408 0.556274 0.668030 1441740921 -0.437195 0.230408 0.556274 0.668030 1441740921 -0.437195 0.230408 0.556274 0.668030 1441740921 -0.437195 0.230408 0.556274 0.668030 1441740921 -0.437195 0.230408 0.556274 0.668030 1441740921 -0.411438 0.346985 0.602661 0.589111 1441740921 -0.411438 0.346985 0.602661 0.589111 1441740921 -0.411438 0.346985 0.602661 0.589111 1441740921 -0.411438 0.346985 0.602661 0.589111 1441740921 -0.411438 0.346985 0.602661 0.589111 1441740921 -0.411438 0.346985 0.602661 0.589111 1441740921 -0.360840 0.488037 0.632690 0.480835 1441740921 -0.360840 0.488037 0.632690 0.480835 1441740921 -0.360840 0.488037 0.632690 0.480835 1441740921 -0.360840 0.488037 0.632690 0.480835 1441740921 -0.360840 0.488037 0.632690 0.480835 1441740921 -0.360840 0.488037 0.632690 0.480835 1441740921 -0.279236 0.639038 0.627014 0.347046 1441740921 -0.279236 0.639038 0.627014 0.347046 1441740921 -0.279236 0.639038 0.627014 0.347046 1441740921 -0.279236 0.639038 0.627014 0.347046 1441740921 -0.279236 0.639038 0.627014 0.347046 1441740921 -0.279236 0.639038 0.627014 0.347046 1441740921 -0.216797 0.740540 0.613281 0.168701 1441740921 -0.216797 0.740540 0.613281 0.168701 1441740921 -0.216797 0.740540 0.613281 0.168701 1441740921 -0.216797 0.740540 0.613281 0.168701 1441740921 -0.216797 0.740540 0.613281 0.168701 1441740921 -0.216797 0.740540 0.613281 0.168701 1441740921 -0.196594 0.787292 0.583862 -0.022400 1441740921 -0.196594 0.787292 0.583862 -0.022400 1441740921 -0.196594 0.787292 0.583862 -0.022400 1441740921 -0.196594 0.787292 0.583862 -0.022400 1441740921 -0.196594 0.787292 0.583862 -0.022400 1441740921 -0.196594 0.787292 0.583862 -0.022400 1441740921 -0.171265 0.846375 0.496277 -0.089478 1441740921 -0.171265 0.846375 0.496277 -0.089478 1441740921 -0.171265 0.846375 0.496277 -0.089478 1441740921 -0.171265 0.846375 0.496277 -0.089478 1441740921 -0.171265 0.846375 0.496277 -0.089478 1441740921 -0.171265 0.846375 0.496277 -0.089478 1441740921 -0.050354 0.874878 0.447754 -0.177612 1441740921 -0.050354 0.874878 0.447754 -0.177612 1441740921 -0.050354 0.874878 0.447754 -0.177612 1441740921 -0.050354 0.874878 0.447754 -0.177612 1441740921 -0.050354 0.874878 0.447754 -0.177612 1441740921 -0.050354 0.874878 0.447754 -0.177612 1441740921 -0.002930 0.844849 0.452759 -0.284912 1441740921 -0.002930 0.844849 0.452759 -0.284912 1441740921 -0.002930 0.844849 0.452759 -0.284912 1441740921 -0.002930 0.844849 0.452759 -0.284912 1441740921 -0.002930 0.844849 0.452759 -0.284912 1441740921 -0.002930 0.844849 0.452759 -0.284912 1441740921 -0.002930 0.844849 0.452759 -0.284912 1441740921 -0.031433 0.842468 0.474060 -0.253906 1441740921 -0.031433 0.842468 0.474060 -0.253906 1441740921 -0.031433 0.842468 0.474060 -0.253906 1441740921 -0.031433 0.842468 0.474060 -0.253906 1441740921 -0.031433 0.842468 0.474060 -0.253906 1441740921 -0.031433 0.842468 0.474060 -0.253906 1441740921 -0.081970 0.844421 0.513000 -0.130310 1441740921 -0.081970 0.844421 0.513000 -0.130310 1441740921 -0.081970 0.844421 0.513000 -0.130310 1441740921 -0.081970 0.844421 0.513000 -0.130310 1441740921 -0.081970 0.844421 0.513000 -0.130310 1441740921 -0.081970 0.844421 0.513000 -0.130310 1441740921 -0.151367 0.826111 0.542664 0.001892 1441740921 -0.151367 0.826111 0.542664 0.001892 1441740921 -0.151367 0.826111 0.542664 0.001892 1441740921 -0.151367 0.826111 0.542664 0.001892 1441740921 -0.151367 0.826111 0.542664 0.001892 1441740921 -0.151367 0.826111 0.542664 0.001892 1441740921 -0.199402 0.782593 0.574524 0.132568 1441740921 -0.199402 0.782593 0.574524 0.132568 1441740921 -0.199402 0.782593 0.574524 0.132568 1441740921 -0.199402 0.782593 0.574524 0.132568 1441740921 -0.199402 0.782593 0.574524 0.132568 1441740921 -0.199402 0.782593 0.574524 0.132568 1441740921 -0.199402 0.782593 0.574524 0.132568 1441740921 -0.255493 0.716675 0.583862 0.283020 1441740921 -0.255493 0.716675 0.583862 0.283020 1441740921 -0.255493 0.716675 0.583862 0.283020 1441740921 -0.255493 0.716675 0.583862 0.283020 1441740921 -0.255493 0.716675 0.583862 0.283020 1441740921 -0.347473 0.601990 0.574524 0.432129 1441740921 -0.347473 0.601990 0.574524 0.432129 1441740921 -0.347473 0.601990 0.574524 0.432129 1441740921 -0.347473 0.601990 0.574524 0.432129 1441740922 -0.347473 0.601990 0.574524 0.432129 1441740922 -0.347473 0.601990 0.574524 0.432129 1441740922 -0.347473 0.601990 0.574524 0.432129 1441740922 -0.413452 0.422485 0.606750 0.531372 1441740922 -0.413452 0.422485 0.606750 0.531372 1441740922 -0.413452 0.422485 0.606750 0.531372 1441740922 -0.413452 0.422485 0.606750 0.531372 1441740922 -0.413452 0.422485 0.606750 0.531372 1441740922 -0.413452 0.422485 0.606750 0.531372 1441740922 -0.421631 0.340881 0.587463 0.600708 1441740922 -0.421631 0.340881 0.587463 0.600708 1441740922 -0.421631 0.340881 0.587463 0.600708 1441740922 -0.421631 0.340881 0.587463 0.600708 1441740922 -0.421631 0.340881 0.587463 0.600708 1441740922 -0.421631 0.340881 0.587463 0.600708 1441740922 -0.450500 0.252136 0.559143 0.648621 1441740922 -0.450500 0.252136 0.559143 0.648621 1441740922 -0.450500 0.252136 0.559143 0.648621 1441740922 -0.450500 0.252136 0.559143 0.648621 1441740922 -0.450500 0.252136 0.559143 0.648621 1441740922 -0.450500 0.252136 0.559143 0.648621 1441740922 -0.465454 0.158630 0.542603 0.680969 1441740922 -0.465454 0.158630 0.542603 0.680969 1441740922 -0.465454 0.158630 0.542603 0.680969 1441740922 -0.465454 0.158630 0.542603 0.680969 1441740922 -0.465454 0.158630 0.542603 0.680969 1441740922 -0.465454 0.158630 0.542603 0.680969 1441740922 -0.465454 0.158630 0.542603 0.680969 1441740922 -0.458801 0.064331 0.579529 0.670410 1441740922 -0.458801 0.064331 0.579529 0.670410 1441740922 -0.458801 0.064331 0.579529 0.670410 1441740922 -0.458801 0.064331 0.579529 0.670410 1441740922 -0.458801 0.064331 0.579529 0.670410 1441740922 -0.458801 0.064331 0.579529 0.670410 1441740922 -0.450867 0.101990 0.582947 0.668152 1441740922 -0.450867 0.101990 0.582947 0.668152 1441740922 -0.450867 0.101990 0.582947 0.668152 1441740922 -0.450867 0.101990 0.582947 0.668152 1441740922 -0.450867 0.101990 0.582947 0.668152 1441740922 -0.450867 0.101990 0.582947 0.668152 1441740922 -0.444702 0.217102 0.593628 0.634521 1441740922 -0.444702 0.217102 0.593628 0.634521 1441740922 -0.444702 0.217102 0.593628 0.634521 1441740922 -0.444702 0.217102 0.593628 0.634521 1441740922 -0.444702 0.217102 0.593628 0.634521 1441740922 -0.444702 0.217102 0.593628 0.634521 1441740922 -0.411621 0.370483 0.620972 0.554626 1441740922 -0.411621 0.370483 0.620972 0.554626 1441740922 -0.411621 0.370483 0.620972 0.554626 1441740922 -0.411621 0.370483 0.620972 0.554626 1441740922 -0.411621 0.370483 0.620972 0.554626 1441740922 -0.333252 0.537537 0.642212 0.432922 1441740922 -0.333252 0.537537 0.642212 0.432922 1441740922 -0.333252 0.537537 0.642212 0.432922 1441740922 -0.333252 0.537537 0.642212 0.432922 1441740922 -0.333252 0.537537 0.642212 0.432922 1441740922 -0.333252 0.537537 0.642212 0.432922 1441740922 -0.208801 0.692139 0.638367 0.264038 1441740922 -0.208801 0.692139 0.638367 0.264038 1441740922 -0.208801 0.692139 0.638367 0.264038 1441740922 -0.208801 0.692139 0.638367 0.264038 1441740922 -0.208801 0.692139 0.638367 0.264038 1441740922 -0.208801 0.692139 0.638367 0.264038 1441740922 -0.116394 0.777405 0.614990 0.061523 1441740922 -0.116394 0.777405 0.614990 0.061523 1441740922 -0.116394 0.777405 0.614990 0.061523 1441740922 -0.116394 0.777405 0.614990 0.061523 1441740922 -0.116394 0.777405 0.614990 0.061523 1441740922 -0.116394 0.777405 0.614990 0.061523 1441740922 -0.140747 0.813293 0.555298 -0.101624 1441740922 -0.140747 0.813293 0.555298 -0.101624 1441740922 -0.140747 0.813293 0.555298 -0.101624 1441740922 -0.140747 0.813293 0.555298 -0.101624 1441740922 -0.140747 0.813293 0.555298 -0.101624 1441740922 -0.140747 0.813293 0.555298 -0.101624 1441740922 -0.071411 0.857971 0.494385 -0.119751 1441740922 -0.071411 0.857971 0.494385 -0.119751 1441740922 -0.071411 0.857971 0.494385 -0.119751 1441740922 -0.071411 0.857971 0.494385 -0.119751 1441740922 -0.071411 0.857971 0.494385 -0.119751 1441740922 -0.071411 0.857971 0.494385 -0.119751 1441740922 0.009644 0.829041 0.485657 -0.276794 1441740922 0.009644 0.829041 0.485657 -0.276794 1441740922 0.009644 0.829041 0.485657 -0.276794 1441740922 0.009644 0.829041 0.485657 -0.276794 1441740922 0.009644 0.829041 0.485657 -0.276794 1441740922 0.009644 0.829041 0.485657 -0.276794 1441740922 -0.027161 0.819519 0.491516 -0.293335 1441740922 -0.027161 0.819519 0.491516 -0.293335 1441740922 -0.027161 0.819519 0.491516 -0.293335 1441740922 -0.027161 0.819519 0.491516 -0.293335 1441740922 -0.027161 0.819519 0.491516 -0.293335 1441740922 -0.027161 0.819519 0.491516 -0.293335 1441740922 -0.073669 0.806213 0.543213 -0.222351 1441740922 -0.073669 0.806213 0.543213 -0.222351 1441740922 -0.073669 0.806213 0.543213 -0.222351 1441740922 -0.073669 0.806213 0.543213 -0.222351 1441740922 -0.073669 0.806213 0.543213 -0.222351 1441740922 -0.073669 0.806213 0.543213 -0.222351 1441740922 -0.073669 0.806213 0.543213 -0.222351 1441740922 -0.120300 0.808838 0.569031 -0.086304 1441740922 -0.120300 0.808838 0.569031 -0.086304 1441740922 -0.120300 0.808838 0.569031 -0.086304 1441740922 -0.120300 0.808838 0.569031 -0.086304 1441740922 -0.120300 0.808838 0.569031 -0.086304 1441740922 -0.157593 0.786255 0.597229 0.013916 1441740922 -0.157593 0.786255 0.597229 0.013916 1441740922 -0.157593 0.786255 0.597229 0.013916 1441740922 -0.157593 0.786255 0.597229 0.013916 1441740922 -0.157593 0.786255 0.597229 0.013916 1441740923 -0.157593 0.786255 0.597229 0.013916 1441740923 -0.157593 0.786255 0.597229 0.013916 1441740923 -0.198364 0.742432 0.625366 0.135254 1441740923 -0.198364 0.742432 0.625366 0.135254 1441740923 -0.198364 0.742432 0.625366 0.135254 1441740923 -0.198364 0.742432 0.625366 0.135254 1441740923 -0.198364 0.742432 0.625366 0.135254 1441740923 -0.198364 0.742432 0.625366 0.135254 1441740923 -0.179871 0.715393 0.611389 0.286255 1441740923 -0.179871 0.715393 0.611389 0.286255 1441740923 -0.179871 0.715393 0.611389 0.286255 1441740923 -0.179871 0.715393 0.611389 0.286255 1441740923 -0.179871 0.715393 0.611389 0.286255 1441740923 -0.179871 0.715393 0.611389 0.286255 1441740923 -0.179871 0.715393 0.611389 0.286255 1441740923 -0.142212 0.677856 0.520996 0.498718 1441740923 -0.142212 0.677856 0.520996 0.498718 1441740923 -0.142212 0.677856 0.520996 0.498718 1441740923 -0.142212 0.677856 0.520996 0.498718 1441740923 -0.142212 0.677856 0.520996 0.498718 1441740923 -0.142212 0.677856 0.520996 0.498718 1441740923 -0.184143 0.588074 0.445129 0.649597 1441740923 -0.184143 0.588074 0.445129 0.649597 1441740923 -0.184143 0.588074 0.445129 0.649597 1441740923 
-0.369385 0.560669 0.520142 0.527832 1441740925 -0.369385 0.560669 0.520142 0.527832 1441740925 -0.369385 0.560669 0.520142 0.527832 1441740925 -0.369385 0.560669 0.520142 0.527832 1441740925 -0.369385 0.560669 0.520142 0.527832 1441740925 -0.390015 0.536865 0.534119 0.523743 1441740925 -0.390015 0.536865 0.534119 0.523743 1441740925 -0.390015 0.536865 0.534119 0.523743 1441740925 -0.390015 0.536865 0.534119 0.523743 1441740925 -0.390015 0.536865 0.534119 0.523743 1441740925 -0.390015 0.536865 0.534119 0.523743 1441740925 -0.411804 0.507263 0.552734 0.517212 1441740926 -0.411804 0.507263 0.552734 0.517212 1441740926 -0.411804 0.507263 0.552734 0.517212 1441740926 -0.411804 0.507263 0.552734 0.517212 1441740926 -0.411804 0.507263 0.552734 0.517212 1441740926 -0.411804 0.507263 0.552734 0.517212 1441740926 -0.424072 0.487610 0.564331 0.513672 1441740926 -0.424072 0.487610 0.564331 0.513672 1441740926 -0.424072 0.487610 0.564331 0.513672 1441740926 -0.424072 0.487610 0.564331 0.513672 1441740926 -0.424072 0.487610 0.564331 0.513672 1441740926 -0.424072 0.487610 0.564331 0.513672 1441740926 -0.435547 0.469299 0.576233 0.507874 1441740926 -0.435547 0.469299 0.576233 0.507874 1441740926 -0.435547 0.469299 0.576233 0.507874 1441740926 -0.435547 0.469299 0.576233 0.507874 1441740926 -0.435547 0.469299 0.576233 0.507874 1441740926 -0.435547 0.469299 0.576233 0.507874 1441740926 -0.443420 0.455200 0.587158 0.501343 1441740926 -0.443420 0.455200 0.587158 0.501343 1441740926 -0.443420 0.455200 0.587158 0.501343 1441740926 -0.443420 0.455200 0.587158 0.501343 1441740926 -0.443420 0.455200 0.587158 0.501343 1441740926 -0.443420 0.455200 0.587158 0.501343 1441740926 -0.443420 0.455200 0.587158 0.501343 1441740926 -0.446594 0.447571 0.593262 0.498230 1441740926 -0.446594 0.447571 0.593262 0.498230 1441740926 -0.446594 0.447571 0.593262 0.498230 1441740926 -0.446594 0.447571 0.593262 0.498230 1441740926 -0.446594 0.447571 0.593262 0.498230 1441740926 -0.446594 0.447571 0.593262 0.498230 1441740926 -0.443665 0.448242 0.591675 0.502014 1441740926 -0.443665 0.448242 0.591675 0.502014 1441740926 -0.443665 0.448242 0.591675 0.502014 1441740926 -0.443665 0.448242 0.591675 0.502014 1441740926 -0.443665 0.448242 0.591675 0.502014 1441740926 -0.443665 0.448242 0.591675 0.502014 1441740926 -0.436157 0.456299 0.582947 0.511536 1441740926 -0.436157 0.456299 0.582947 0.511536 1441740926 -0.436157 0.456299 0.582947 0.511536 1441740926 -0.436157 0.456299 0.582947 0.511536 1441740926 -0.436157 0.456299 0.582947 0.511536 1441740926 -0.436157 0.456299 0.582947 0.511536 1441740926 -0.430115 0.461975 0.578003 0.517151 1441740926 -0.430115 0.461975 0.578003 0.517151 1441740926 -0.430115 0.461975 0.578003 0.517151 1441740926 -0.430115 0.461975 0.578003 0.517151 1441740926 -0.430115 0.461975 0.578003 0.517151 1441740926 -0.430115 0.461975 0.578003 0.517151 1441740926 -0.430115 0.461975 0.578003 0.517151 1441740926 -0.430420 0.459656 0.580627 0.516052 1441740926 -0.430420 0.459656 0.580627 0.516052 1441740926 -0.430420 0.459656 0.580627 0.516052 1441740926 -0.430420 0.459656 0.580627 0.516052 1441740926 -0.430420 0.459656 0.580627 0.516052 1441740926 -0.430420 0.459656 0.580627 0.516052 1441740926 -0.435181 0.452820 0.591187 0.505920 1441740926 -0.435181 0.452820 0.591187 0.505920 1441740926 -0.435181 0.452820 0.591187 0.505920 1441740926 -0.435181 0.452820 0.591187 0.505920 1441740926 -0.435181 0.452820 0.591187 0.505920 1441740926 -0.435181 0.452820 0.591187 0.505920 1441740926 -0.440125 0.447083 0.602600 0.493103 1441740926 -0.440125 0.447083 0.602600 0.493103 1441740926 -0.440125 0.447083 0.602600 0.493103 1441740926 -0.440125 0.447083 0.602600 0.493103 1441740926 -0.440125 0.447083 0.602600 0.493103 1441740926 -0.440125 0.447083 0.602600 0.493103 1441740926 -0.440125 0.447083 0.602600 0.493103 1441740926 -0.437378 0.450684 0.608215 0.485352 1441740926 -0.437378 0.450684 0.608215 0.485352 1441740926 -0.437378 0.450684 0.608215 0.485352 1441740926 -0.437378 0.450684 0.608215 0.485352 1441740926 -0.437378 0.450684 0.608215 0.485352 1441740926 -0.437378 0.450684 0.608215 0.485352 1441740926 -0.429443 0.460144 0.605713 0.486755 1441740926 -0.429443 0.460144 0.605713 0.486755 1441740926 -0.429443 0.460144 0.605713 0.486755 1441740926 -0.429443 0.460144 0.605713 0.486755 1441740926 -0.429443 0.460144 0.605713 0.486755 1441740926 -0.429443 0.460144 0.605713 0.486755 1441740926 -0.419861 0.470642 0.600830 0.491028 1441740926 -0.419861 0.470642 0.600830 0.491028 1441740926 -0.419861 0.470642 0.600830 0.491028 1441740926 -0.419861 0.470642 0.600830 0.491028 1441740926 -0.419861 0.470642 0.600830 0.491028 1441740926 -0.419861 0.470642 0.600830 0.491028 1441740926 -0.419861 0.470642 0.600830 0.491028 1441740926 -0.410767 0.477905 0.593384 0.500732 1441740926 -0.410767 0.477905 0.593384 0.500732 1441740926 -0.410767 0.477905 0.593384 0.500732 1441740926 -0.410767 0.477905 0.593384 0.500732 1441740926 -0.410767 0.477905 0.593384 0.500732 1441740926 -0.410767 0.477905 0.593384 0.500732 1441740926 -0.403320 0.482605 0.589417 0.506836 1441740926 -0.403320 0.482605 0.589417 0.506836 1441740926 -0.403320 0.482605 0.589417 0.506836 1441740926 -0.403320 0.482605 0.589417 0.506836 1441740926 -0.403320 0.482605 0.589417 0.506836 1441740926 -0.403320 0.482605 0.589417 0.506836 1441740926 -0.401978 0.479553 0.590515 0.509583 1441740926 -0.401978 0.479553 0.590515 0.509583 1441740926 -0.401978 0.479553 0.590515 0.509583 1441740926 -0.401978 0.479553 0.590515 0.509583 1441740926 -0.401978 0.479553 0.590515 0.509583 1441740926 -0.401978 0.479553 0.590515 0.509583 1441740926 -0.407532 0.468933 0.597839 0.506470 1441740926 -0.407532 0.468933 0.597839 0.506470 1441740926 -0.407532 0.468933 0.597839 0.506470 1441740926 -0.407532 0.468933 0.597839 0.506470 1441740926 -0.407532 0.468933 0.597839 0.506470 1441740926 -0.407532 0.468933 0.597839 0.506470 1441740926 -0.409607 0.458923 0.600769 0.510498 1441740926 -0.409607 0.458923 0.600769 0.510498 1441740927 -0.409607 0.458923 0.600769 0.510498 1441740927 -0.409607 0.458923 0.600769 0.510498 1441740927 -0.409607 0.458923 0.600769 0.510498 1441740927 -0.409607 0.458923 0.600769 0.510498 1441740927 -0.409607 0.458923 0.600769 0.510498 1441740927 -0.409546 0.450684 0.592285 0.527527 1441740927 -0.409546 0.450684 0.592285 0.527527 1441740927 -0.409546 0.450684 0.592285 0.527527 1441740927 -0.409546 0.450684 0.592285 0.527527 1441740927 -0.409546 0.450684 0.592285 0.527527 1441740927 -0.409546 0.450684 0.592285 0.527527 1441740927 -0.411621 0.442444 0.583313 0.542664 1441740927 -0.411621 0.442444 0.583313 0.542664 1441740927 -0.411621 0.442444 0.583313 0.542664 1441740927 -0.411621 0.442444 0.583313 0.542664 1441740927 -0.411621 0.442444 0.583313 0.542664 1441740927 -0.411621 0.442444 0.583313 0.542664 1441740927 -0.411621 0.442444 0.583313 0.542664 1441740927 -0.408997 0.441406 0.575256 0.553955 1441740927 -0.408997 0.441406 0.575256 0.553955 1441740927 -0.408997 0.441406 0.575256 0.553955 1441740927 -0.408997 0.441406 0.575256 0.553955 1441740927 -0.408997 0.441406 0.575256 0.553955 1441740927 -0.408997 0.441406 0.575256 0.553955 1441740927 -0.412109 0.439270 0.570007 0.558777 1441740927 -0.412109 0.439270 0.570007 0.558777 1441740927 -0.412109 0.439270 0.570007 0.558777 1441740927 -0.412109 0.439270 0.570007 0.558777 1441740927 -0.412109 0.439270 0.570007 0.558777 1441740927 -0.412109 0.439270 0.570007 0.558777 1441740927 -0.412109 0.439270 0.570007 0.558777 1441740927 -0.414063 0.441833 0.570618 0.554626 1441740927 -0.414063 0.441833 0.570618 0.554626 1441740927 -0.414063 0.441833 0.570618 0.554626 1441740927 -0.414063 0.441833 0.570618 0.554626 1441740927 -0.414063 0.441833 0.570618 0.554626 1441740927 -0.414063 0.441833 0.570618 0.554626 1441740927 -0.415405 0.447327 0.574707 0.544922 1441740927 -0.415405 0.447327 0.574707 0.544922 1441740927 -0.415405 0.447327 0.574707 0.544922 1441740927 -0.415405 0.447327 0.574707 0.544922 1441740927 -0.415405 0.447327 0.574707 0.544922 1441740927 -0.415405 0.447327 0.574707 0.544922 1441740927 -0.415283 0.455994 0.583008 0.528809 1441740927 -0.415283 0.455994 0.583008 0.528809 1441740927 -0.415283 0.455994 0.583008 0.528809 1441740927 -0.415283 0.455994 0.583008 0.528809 1441740927 -0.415283 0.455994 0.583008 0.528809 1441740927 -0.415283 0.455994 0.583008 0.528809 1441740927 -0.414429 0.463257 0.595581 0.508789 1441740927 -0.414429 0.463257 0.595581 0.508789 1441740927 -0.414429 0.463257 0.595581 0.508789 1441740927 -0.414429 0.463257 0.595581 0.508789 1441740927 -0.414429 0.463257 0.595581 0.508789 1441740927 -0.414429 0.463257 0.595581 0.508789 1441740927 -0.414429 0.463257 0.595581 0.508789 1441740927 -0.410522 0.470398 0.604919 0.494141 1441740927 -0.410522 0.470398 0.604919 0.494141 1441740927 -0.410522 0.470398 0.604919 0.494141 1441740927 -0.410522 0.470398 0.604919 0.494141 1441740927 -0.410522 0.470398 0.604919 0.494141 1441740927 -0.410522 0.470398 0.604919 0.494141 1441740927 -0.396484 0.486572 0.605530 0.489258 1441740927 -0.396484 0.486572 0.605530 0.489258 1441740927 -0.396484 0.486572 0.605530 0.489258 1441740927 -0.396484 0.486572 0.605530 0.489258 1441740927 -0.396484 0.486572 0.605530 0.489258 1441740927 -0.396484 0.486572 0.605530 0.489258 1441740927 -0.388489 0.496399 0.603516 0.488281 1441740927 -0.388489 0.496399 0.603516 0.488281 1441740927 -0.388489 0.496399 0.603516 0.488281 1441740927 -0.388489 0.496399 0.603516 0.488281 1441740927 -0.388489 0.496399 0.603516 0.488281 1441740927 -0.388489 0.496399 0.603516 0.488281 1441740927 -0.388489 0.496399 0.603516 0.488281 1441740927 -0.394043 0.490540 0.608582 0.483398 1441740927 -0.394043 0.490540 0.608582 0.483398 1441740927 -0.394043 0.490540 0.608582 0.483398 1441740927 -0.394043 0.490540 0.608582 0.483398 1441740927 -0.394043 0.490540 0.608582 0.483398 1441740927 -0.394043 0.490540 0.608582 0.483398 1441740927 -0.401245 0.478333 0.616516 0.479614 1441740927 -0.401245 0.478333 0.616516 0.479614 1441740927 -0.401245 0.478333 0.616516 0.479614 1441740927 -0.401245 0.478333 0.616516 0.479614 1441740927 -0.401245 0.478333 0.616516 0.479614 1441740927 -0.401245 0.478333 0.616516 0.479614 1441740927 -0.401245 0.478333 0.616516 0.479614 1441740927 -0.413940 0.461182 0.622925 0.477417 1441740927 -0.413940 0.461182 0.622925 0.477417 1441740927 -0.413940 0.461182 0.622925 0.477417 1441740927 -0.413940 0.461182 0.622925 0.477417 1441740927 -0.413940 0.461182 0.622925 0.477417 1441740927 -0.413940 0.461182 0.622925 0.477417 1441740927 -0.429321 0.439575 0.630859 0.473694 1441740927 -0.429321 0.439575 0.630859 0.473694 1441740927 -0.429321 0.439575 0.630859 0.473694 1441740927 -0.429321 0.439575 0.630859 0.473694 1441740927 -0.429321 0.439575 0.630859 0.473694 1441740927 -0.429321 0.439575 0.630859 0.473694 1441740927 -0.431335 0.434387 0.625977 0.483093 1441740927 -0.431335 0.434387 0.625977 0.483093 1441740927 -0.431335 0.434387 0.625977 0.483093 1441740927 -0.431335 0.434387 0.625977 0.483093 1441740927 -0.431335 0.434387 0.625977 0.483093 1441740927 -0.431335 0.434387 0.625977 0.483093 1441740927 -0.431335 0.434387 0.625977 0.483093 1441740927 -0.420837 0.446045 0.606323 0.506226 1441740927 -0.420837 0.446045 0.606323 0.506226 1441740927 -0.420837 0.446045 0.606323 0.506226 1441740927 -0.420837 0.446045 0.606323 0.506226 1441740927 -0.420837 0.446045 0.606323 0.506226 1441740927 -0.420837 0.446045 0.606323 0.506226 1441740927 -0.410583 0.460205 0.590088 0.520935 1441740927 -0.410583 0.460205 0.590088 0.520935 1441740927 -0.410583 0.460205 0.590088 0.520935 1441740928 -0.410583 0.460205 0.590088 0.520935 1441740928 -0.410583 0.460205 0.590088 0.520935 1441740928 -0.410583 0.460205 0.590088 0.520935 1441740928 -0.410950 0.458984 0.573730 0.539612 1441740928 -0.410950 0.458984 0.573730 0.539612 1441740928 -0.410950 0.458984 0.573730 0.539612 1441740928 -0.410950 0.458984 0.573730 0.539612 1441740928 -0.410950 0.458984 0.573730 0.539612 1441740928 -0.410950 0.458984 0.573730 0.539612 1441740928 -0.402405 0.468445 0.559875 0.552368 1441740928 -0.402405 0.468445 0.559875 0.552368 1441740928 -0.402405 0.468445 0.559875 0.552368 1441740928 -0.402405 0.468445 0.559875 0.552368 1441740928 -0.402405 0.468445 0.559875 0.552368 1441740928 -0.402405 0.468445 0.559875 0.552368 1441740928 -0.402405 0.468445 0.559875 0.552368 1441740928 -0.402222 0.469604 0.556580 0.554810 1441740928 -0.402222 0.469604 0.556580 0.554810 1441740928 -0.402222 0.469604 0.556580 0.554810 1441740928 -0.402222 0.469604 0.556580 0.554810 1441740928 -0.402222 0.469604 0.556580 0.554810 1441740928 -0.402222 0.469604 0.556580 0.554810 1441740928 -0.410583 0.461243 0.566040 0.546143 1441740928 -0.410583 0.461243 0.566040 0.546143 1441740928 -0.410583 0.461243 0.566040 0.546143 1441740928 -0.410583 0.461243 0.566040 0.546143 1441740928 -0.410583 0.461243 0.566040 0.546143 1441740928 -0.410583 0.461243 0.566040 0.546143 1441740928 -0.413818 0.451599 0.566162 0.551514 1441740928 -0.413818 0.451599 0.566162 0.551514 1441740928 -0.413818 0.451599 0.566162 0.551514 1441740928 -0.413818 0.451599 0.566162 0.551514 1441740928 -0.413818 0.451599 0.566162 0.551514 1441740928 -0.413818 0.451599 0.566162 0.551514 1441740928 -0.413818 0.451599 0.566162 0.551514 1441740928 -0.410400 0.452332 0.551025 0.568542 1441740928 -0.410400 0.452332 0.551025 0.568542 1441740928 -0.410400 0.452332 0.551025 0.568542 1441740928 -0.410400 0.452332 0.551025 0.568542 1441740928 -0.410400 0.452332 0.551025 0.568542 1441740928 -0.410400 0.452332 0.551025 0.568542 1441740928 -0.405701 0.457520 0.538147 0.579956 1441740928 -0.405701 0.457520 0.538147 0.579956 1441740928 -0.405701 0.457520 0.538147 0.579956 1441740928 -0.405701 0.457520 0.538147 0.579956 1441740928 -0.405701 0.457520 0.538147 0.579956 1441740928 -0.405701 0.457520 0.538147 0.579956 1441740928 -0.405701 0.457520 0.538147 0.579956 1441740928 -0.406372 0.459778 0.532532 0.582886 1441740928 -0.406372 0.459778 0.532532 0.582886 1441740928 -0.406372 0.459778 0.532532 0.582886 1441740928 -0.406372 0.459778 0.532532 0.582886 1441740928 -0.406372 0.459778 0.532532 0.582886 1441740928 -0.406372 0.459778 0.532532 0.582886 1441740928 -0.408569 0.461182 0.533875 0.579041 1441740928 -0.408569 0.461182 0.533875 0.579041 1441740928 -0.408569 0.461182 0.533875 0.579041 1441740928 -0.408569 0.461182 0.533875 0.579041 1441740928 -0.408569 0.461182 0.533875 0.579041 1441740928 -0.408569 0.461182 0.533875 0.579041 1441740928 -0.408569 0.461182 0.533875 0.579041 1441740928 -0.408325 0.466858 0.544250 0.564819 1441740928 -0.408325 0.466858 0.544250 0.564819 1441740928 -0.408325 0.466858 0.544250 0.564819 1441740928 -0.408325 0.466858 0.544250 0.564819 1441740928 -0.408325 0.466858 0.544250 0.564819 1441740928 -0.408325 0.466858 0.544250 0.564819 1441740928 -0.411377 0.468018 0.560120 0.545776 1441740928 -0.411377 0.468018 0.560120 0.545776 1441740928 -0.411377 0.468018 0.560120 0.545776 1441740928 -0.411377 0.468018 0.560120 0.545776 1441740928 -0.411377 0.468018 0.560120 0.545776 1441740928 -0.411377 0.468018 0.560120 0.545776 1441740928 -0.416687 0.462891 0.581909 0.522888 1441740928 -0.416687 0.462891 0.581909 0.522888 1441740928 -0.416687 0.462891 0.581909 0.522888 1441740928 -0.416687 0.462891 0.581909 0.522888 1441740928 -0.416687 0.462891 0.581909 0.522888 1441740928 -0.416687 0.462891 0.581909 0.522888 1441740928 -0.416687 0.462891 0.581909 0.522888 1441740928 -0.422180 0.457092 0.592102 0.512024 1441740928 -0.422180 0.457092 0.592102 0.512024 1441740928 -0.422180 0.457092 0.592102 0.512024 1441740928 -0.422180 0.457092 0.592102 0.512024 1441740928 -0.422180 0.457092 0.592102 0.512024 1441740928 -0.422180 0.457092 0.592102 0.512024 1441740928 -0.422485 0.453735 0.591675 0.515198 1441740928 -0.422485 0.453735 0.591675 0.515198 1441740928 -0.422485 0.453735 0.591675 0.515198 1441740928 -0.422485 0.453735 0.591675 0.515198 1441740928 -0.422485 0.453735 0.591675 0.515198 1441740928 -0.422485 0.453735 0.591675 0.515198 1441740928 -0.422485 0.453735 0.591675 0.515198 1441740928 -0.432007 0.440247 0.595520 0.514587 1441740928 -0.432007 0.440247 0.595520 0.514587 1441740928 -0.432007 0.440247 0.595520 0.514587 1441740928 -0.432007 0.440247 0.595520 0.514587 1441740928 -0.432007 0.440247 0.595520 0.514587 1441740928 -0.432007 0.440247 0.595520 0.514587 1441740928 -0.443665 0.417297 0.606812 0.510620 1441740928 -0.443665 0.417297 0.606812 0.510620 1441740928 -0.443665 0.417297 0.606812 0.510620 1441740928 -0.443665 0.417297 0.606812 0.510620 1441740928 -0.443665 0.417297 0.606812 0.510620 1441740928 -0.443665 0.417297 0.606812 0.510620 1441740928 -0.454651 0.394226 0.620239 0.503113 1441740928 -0.454651 0.394226 0.620239 0.503113 1441740928 -0.454651 0.394226 0.620239 0.503113 1441740928 -0.454651 0.394226 0.620239 0.503113 1441740928 -0.454651 0.394226 0.620239 0.503113 1441740928 -0.454651 0.394226 0.620239 0.503113 1441740928 -0.454651 0.394226 0.620239 0.503113 1441740928 -0.467285 0.367615 0.634216 0.494202 1441740928 -0.467285 0.367615 0.634216 0.494202 1441740928 -0.467285 0.367615 0.634216 0.494202 1441740928 -0.467285 0.367615 0.634216 0.494202 1441740929 -0.467285 0.367615 0.634216 0.494202 1441740929 -0.467285 0.367615 0.634216 0.494202 1441740929 -0.470093 0.356689 0.638489 0.494080 1441740929 -0.470093 0.356689 0.638489 0.494080 1441740929 -0.470093 0.356689 0.638489 0.494080 1441740929 -0.470093 0.356689 0.638489 0.494080 1441740929 -0.470093 0.356689 0.638489 0.494080 1441740929 -0.470093 0.356689 0.638489 0.494080 1441740929 -0.470093 0.356689 0.638489 0.494080 1441740929 -0.464233 0.361450 0.634644 0.500977 1441740929 -0.464233 0.361450 0.634644 0.500977 1441740929 -0.464233 0.361450 0.634644 0.500977 1441740929 -0.464233 0.361450 0.634644 0.500977 1441740929 -0.464233 0.361450 0.634644 0.500977 1441740929 -0.464233 0.361450 0.634644 0.500977 1441740929 -0.454712 0.377014 0.623291 0.512390 1441740929 -0.454712 0.377014 0.623291 0.512390 1441740929 -0.454712 0.377014 0.623291 0.512390 1441740929 -0.454712 0.377014 0.623291 0.512390 1441740929 -0.454712 0.377014 0.623291 0.512390 1441740929 -0.454712 0.377014 0.623291 0.512390 1441740929 -0.454712 0.377014 0.623291 0.512390 1441740929 -0.443481 0.396484 0.615051 0.517456 1441740929 -0.443481 0.396484 0.615051 0.517456 1441740929 -0.443481 0.396484 0.615051 0.517456 1441740929 -0.443481 0.396484 0.615051 0.517456 1441740929 -0.443481 0.396484 0.615051 0.517456 1441740929 -0.443481 0.396484 0.615051 0.517456 1441740929 -0.429260 0.420166 0.606506 0.520935 1441740929 -0.429260 0.420166 0.606506 0.520935 1441740929 -0.429260 0.420166 0.606506 0.520935 1441740929 -0.429260 0.420166 0.606506 0.520935 1441740929 -0.429260 0.420166 0.606506 0.520935 1441740929 -0.429260 0.420166 0.606506 0.520935 1441740929 -0.420959 0.435486 0.609009 0.512024 1441740929 -0.420959 0.435486 0.609009 0.512024 1441740929 -0.420959 0.435486 0.609009 0.512024 1441740929 -0.420959 0.435486 0.609009 0.512024 1441740929 -0.420959 0.435486 0.609009 0.512024 1441740929 -0.420959 0.435486 0.609009 0.512024 1441740929 -0.420715 0.437561 0.623108 0.493225 1441740929 -0.420715 0.437561 0.623108 0.493225 1441740929 -0.420715 0.437561 0.623108 0.493225 1441740929 -0.420715 0.437561 0.623108 0.493225 1441740929 -0.420715 0.437561 0.623108 0.493225 1441740929 -0.420715 0.437561 0.623108 0.493225 1441740929 -0.420715 0.437561 0.623108 0.493225 1441740929 -0.412109 0.443176 0.634094 0.481262 1441740929 -0.412109 0.443176 0.634094 0.481262 1441740929 -0.412109 0.443176 0.634094 0.481262 1441740929 -0.412109 0.443176 0.634094 0.481262 1441740929 -0.412109 0.443176 0.634094 0.481262 1441740929 -0.412109 0.443176 0.634094 0.481262 1441740929 -0.408081 0.444153 0.626160 0.493958 1441740929 -0.408081 0.444153 0.626160 0.493958 1441740929 -0.408081 0.444153 0.626160 0.493958 1441740929 -0.408081 0.444153 0.626160 0.493958 1441740929 -0.408081 0.444153 0.626160 0.493958 1441740929 -0.408081 0.444153 0.626160 0.493958 1441740929 -0.406250 0.447571 0.609497 0.512878 1441740929 -0.406250 0.447571 0.609497 0.512878 1441740929 -0.406250 0.447571 0.609497 0.512878 1441740929 -0.406250 0.447571 0.609497 0.512878 1441740929 -0.406250 0.447571 0.609497 0.512878 1441740929 -0.406250 0.447571 0.609497 0.512878 1441740929 -0.396851 0.459351 0.598999 0.522095 1441740929 -0.396851 0.459351 0.598999 0.522095 1441740929 -0.396851 0.459351 0.598999 0.522095 1441740929 -0.396851 0.459351 0.598999 0.522095 1441740929 -0.396851 0.459351 0.598999 0.522095 1441740929 -0.396851 0.459351 0.598999 0.522095 1441740929 -0.396851 0.459351 0.598999 0.522095 1441740929 -0.399719 0.460754 0.578064 0.541992 1441740929 -0.399719 0.460754 0.578064 0.541992 1441740929 -0.399719 0.460754 0.578064 0.541992 1441740929 -0.399719 0.460754 0.578064 0.541992 1441740929 -0.399719 0.460754 0.578064 0.541992 1441740929 -0.399719 0.460754 0.578064 0.541992 1441740929 -0.395752 0.471497 0.563110 0.551331 1441740929 -0.395752 0.471497 0.563110 0.551331 1441740929 -0.395752 0.471497 0.563110 0.551331 1441740929 -0.395752 0.471497 0.563110 0.551331 1441740929 -0.395752 0.471497 0.563110 0.551331 1441740929 -0.395752 0.471497 0.563110 0.551331 1441740929 -0.395752 0.471497 0.563110 0.551331 1441740929 -0.395020 0.480225 0.565857 0.541382 1441740929 -0.395020 0.480225 0.565857 0.541382 1441740929 -0.395020 0.480225 0.565857 0.541382 1441740929 -0.395020 0.480225 0.565857 0.541382 1441740929 -0.395020 0.480225 0.565857 0.541382 1441740929 -0.395020 0.480225 0.565857 0.541382 1441740929 -0.401489 0.477051 0.575867 0.528687 1441740929 -0.401489 0.477051 0.575867 0.528687 1441740929 -0.401489 0.477051 0.575867 0.528687 1441740929 -0.401489 0.477051 0.575867 0.528687 1441740929 -0.401489 0.477051 0.575867 0.528687 1441740929 -0.401489 0.477051 0.575867 0.528687 1441740929 -0.401489 0.477051 0.575867 0.528687 1441740929 -0.400024 0.479553 0.585327 0.516968 1441740929 -0.400024 0.479553 0.585327 0.516968 1441740929 -0.400024 0.479553 0.585327 0.516968 1441740929 -0.400024 0.479553 0.585327 0.516968 1441740929 -0.400024 0.479553 0.585327 0.516968 1441740929 -0.400024 0.479553 0.585327 0.516968 1441740929 -0.396057 0.484070 0.585754 0.515442 1441740929 -0.396057 0.484070 0.585754 0.515442 1441740929 -0.396057 0.484070 0.585754 0.515442 1441740929 -0.396057 0.484070 0.585754 0.515442 1441740929 -0.396057 0.484070 0.585754 0.515442 1441740929 -0.396057 0.484070 0.585754 0.515442 1441740929 -0.396057 0.484070 0.585754 0.515442 1441740929 -0.387146 0.494690 0.581055 0.517334 1441740929 -0.387146 0.494690 0.581055 0.517334 1441740929 -0.387146 0.494690 0.581055 0.517334 1441740929 -0.387146 0.494690 0.581055 0.517334 1441740929 -0.387146 0.494690 0.581055 0.517334 1441740930 -0.387146 0.494690 0.581055 0.517334 1441740930 -0.393433 0.488342 0.581055 0.518738 1441740930 -0.393433 0.488342 0.581055 0.518738 1441740930 -0.393433 0.488342 0.581055 0.518738 1441740930 -0.393433 0.488342 0.581055 0.518738 1441740930 -0.393433 0.488342 0.581055 0.518738 1441740930 -0.393433 0.488342 0.581055 0.518738 1441740930 -0.393433 0.488342 0.581055 0.518738 1441740930 -0.398438 0.480713 0.587463 0.514771 1441740930 -0.398438 0.480713 0.587463 0.514771 1441740930 -0.398438 0.480713 0.587463 0.514771 1441740930 -0.398438 0.480713 0.587463 0.514771 1441740930 -0.398438 0.480713 0.587463 0.514771 1441740930 -0.398438 0.480713 0.587463 0.514771 1441740930 -0.405945 0.471008 0.595337 0.508789 1441740930 -0.405945 0.471008 0.595337 0.508789 1441740930 -0.405945 0.471008 0.595337 0.508789 1441740930 -0.405945 0.471008 0.595337 0.508789 1441740930 -0.405945 0.471008 0.595337 0.508789 1441740930 -0.405945 0.471008 0.595337 0.508789 1441740930 -0.419250 0.455444 0.605408 0.500183 1441740930 -0.419250 0.455444 0.605408 0.500183 1441740930 -0.419250 0.455444 0.605408 0.500183 1441740930 -0.419250 0.455444 0.605408 0.500183 1441740930 -0.419250 0.455444 0.605408 0.500183 1441740930 -0.419250 0.455444 0.605408 0.500183 1441740930 -0.419250 0.455444 0.605408 0.500183 1441740930 -0.429688 0.442322 0.614929 0.491455 1441740930 -0.429688 0.442322 0.614929 0.491455 1441740930 -0.429688 0.442322 0.614929 0.491455 1441740930 -0.429688 0.442322 0.614929 0.491455 1441740930 -0.429688 0.442322 0.614929 0.491455 1441740930 -0.429688 0.442322 0.614929 0.491455 1441740930 -0.431519 0.439453 0.615051 0.492310 1441740930 -0.431519 0.439453 0.615051 0.492310 1441740930 -0.431519 0.439453 0.615051 0.492310 1441740930 -0.431519 0.439453 0.615051 0.492310 1441740930 -0.431519 0.439453 0.615051 0.492310 1441740930 -0.431519 0.439453 0.615051 0.492310 1441740930 -0.432556 0.441956 0.606934 0.499084 1441740930 -0.432556 0.441956 0.606934 0.499084 1441740930 -0.432556 0.441956 0.606934 0.499084 1441740930 -0.432556 0.441956 0.606934 0.499084 1441740930 -0.432556 0.441956 0.606934 0.499084 1441740930 -0.432556 0.441956 0.606934 0.499084 1441740930 -0.429626 0.447693 0.594910 0.510864 1441740930 -0.429626 0.447693 0.594910 0.510864 1441740930 -0.429626 0.447693 0.594910 0.510864 1441740930 -0.429626 0.447693 0.594910 0.510864 1441740930 -0.429626 0.447693 0.594910 0.510864 1441740930 -0.429626 0.447693 0.594910 0.510864 1441740930 -0.429626 0.447693 0.594910 0.510864 1441740930 -0.425110 0.458557 0.577454 0.524902 1441740930 -0.425110 0.458557 0.577454 0.524902 1441740930 -0.425110 0.458557 0.577454 0.524902 1441740930 -0.425110 0.458557 0.577454 0.524902 1441740930 -0.425110 0.458557 0.577454 0.524902 1441740930 -0.425110 0.458557 0.577454 0.524902 1441740930 -0.416931 0.470215 0.562195 0.537476 1441740930 -0.416931 0.470215 0.562195 0.537476 1441740930 -0.416931 0.470215 0.562195 0.537476 1441740930 -0.416931 0.470215 0.562195 0.537476 1441740930 -0.416931 0.470215 0.562195 0.537476 1441740930 -0.416931 0.470215 0.562195 0.537476 1441740930 -0.414429 0.472595 0.561096 0.538574 1441740930 -0.414429 0.472595 0.561096 0.538574 1441740930 -0.414429 0.472595 0.561096 0.538574 1441740930 -0.414429 0.472595 0.561096 0.538574 1441740930 -0.414429 0.472595 0.561096 0.538574 1441740930 -0.414429 0.472595 0.561096 0.538574 1441740930 -0.421448 0.459106 0.576904 0.527954 1441740930 -0.421448 0.459106 0.576904 0.527954 1441740930 -0.421448 0.459106 0.576904 0.527954 1441740930 -0.421448 0.459106 0.576904 0.527954 1441740930 -0.421448 0.459106 0.576904 0.527954 1441740930 -0.421448 0.459106 0.576904 0.527954 1441740930 -0.426941 0.444824 0.590942 0.520142 1441740930 -0.426941 0.444824 0.590942 0.520142 1441740930 -0.426941 0.444824 0.590942 0.520142 1441740930 -0.426941 0.444824 0.590942 0.520142 1441740930 -0.426941 0.444824 0.590942 0.520142 1441740930 -0.426941 0.444824 0.590942 0.520142 1441740930 -0.426941 0.444824 0.590942 0.520142 1441740930 -0.426025 0.435120 0.589233 0.530945 1441740930 -0.426025 0.435120 0.589233 0.530945 1441740930 -0.426025 0.435120 0.589233 0.530945 1441740930 -0.426025 0.435120 0.589233 0.530945 1441740930 -0.426025 0.435120 0.589233 0.530945 1441740930 -0.426025 0.435120 0.589233 0.530945 1441740930 -0.418945 0.436646 0.574524 0.551086 1441740930 -0.418945 0.436646 0.574524 0.551086 1441740930 -0.418945 0.436646 0.574524 0.551086 1441740930 -0.418945 0.436646 0.574524 0.551086 1441740930 -0.418945 0.436646 0.574524 0.551086 1441740930 -0.418945 0.436646 0.574524 0.551086 1441740930 -0.415283 0.438904 0.563843 0.562927 1441740930 -0.415283 0.438904 0.563843 0.562927 1441740930 -0.415283 0.438904 0.563843 0.562927 1441740930 -0.415283 0.438904 0.563843 0.562927 1441740930 -0.415283 0.438904 0.563843 0.562927 1441740930 -0.414124 0.441895 0.557190 0.568054 1441740930 -0.414124 0.441895 0.557190 0.568054 1441740930 -0.414124 0.441895 0.557190 0.568054 1441740930 -0.414124 0.441895 0.557190 0.568054 1441740930 -0.414124 0.441895 0.557190 0.568054 1441740930 -0.414124 0.441895 0.557190 0.568054 1441740930 -0.414124 0.441895 0.557190 0.568054 1441740930 -0.408142 0.455078 0.550598 0.568420 1441740930 -0.408142 0.455078 0.550598 0.568420 1441740930 -0.408142 0.455078 0.550598 0.568420 1441740930 -0.408142 0.455078 0.550598 0.568420 1441740930 -0.408142 0.455078 0.550598 0.568420 1441740930 -0.408142 0.455078 0.550598 0.568420 1441740931 -0.405457 0.465454 0.554749 0.557800 1441740931 -0.405457 0.465454 0.554749 0.557800 1441740931 -0.405457 0.465454 0.554749 0.557800 1441740931 -0.405457 0.465454 0.554749 0.557800 1441740931 -0.405457 0.465454 0.554749 0.557800 1441740931 -0.402222 0.474243 0.564880 0.542358 1441740931 -0.402222 0.474243 0.564880 0.542358 1441740931 -0.402222 0.474243 0.564880 0.542358 1441740931 -0.402222 0.474243 0.564880 0.542358 1441740931 -0.402222 0.474243 0.564880 0.542358 1441740931 -0.402222 0.474243 0.564880 0.542358 1441740931 -0.402222 0.474243 0.564880 0.542358 1441740931 -0.398499 0.481506 0.580750 0.521545 1441740931 -0.398499 0.481506 0.580750 0.521545 1441740931 -0.398499 0.481506 0.580750 0.521545 1441740931 -0.398499 0.481506 0.580750 0.521545 1441740931 -0.398499 0.481506 0.580750 0.521545 1441740931 -0.398499 0.481506 0.580750 0.521545 1441740931 -0.396606 0.484985 0.593933 0.504578 1441740931 -0.396606 0.484985 0.593933 0.504578 1441740931 -0.396606 0.484985 0.593933 0.504578 1441740931 -0.396606 0.484985 0.593933 0.504578 1441740931 -0.396606 0.484985 0.593933 0.504578 1441740931 -0.396606 0.484985 0.593933 0.504578 1441740931 -0.396606 0.484985 0.593933 0.504578 1441740931 -0.396973 0.483521 0.603149 0.494690 1441740931 -0.396973 0.483521 0.603149 0.494690 1441740931 -0.396973 0.483521 0.603149 0.494690 1441740931 -0.396973 0.483521 0.603149 0.494690 1441740931 -0.396973 0.483521 0.603149 0.494690 1441740931 -0.396973 0.483521 0.603149 0.494690 1441740931 -0.399719 0.478333 0.608643 0.490784 1441740931 -0.399719 0.478333 0.608643 0.490784 1441740931 -0.399719 0.478333 0.608643 0.490784 1441740931 -0.399719 0.478333 0.608643 0.490784 1441740931 -0.399719 0.478333 0.608643 0.490784 1441740931 -0.399719 0.478333 0.608643 0.490784 1441740931 -0.399719 0.478333 0.608643 0.490784 1441740931 -0.409119 0.463867 0.612793 0.491821 1441740931 -0.409119 0.463867 0.612793 0.491821 1441740931 -0.409119 0.463867 0.612793 0.491821 1441740931 -0.409119 0.463867 0.612793 0.491821 1441740931 -0.409119 0.463867 0.612793 0.491821 1441740931 -0.409119 0.463867 0.612793 0.491821 1441740931 
-0.417480 0.464233 0.570374 0.533630 1441740933 -0.408997 0.464661 0.565674 0.544739 1441740933 -0.408997 0.464661 0.565674 0.544739 1441740933 -0.408997 0.464661 0.565674 0.544739 1441740933 -0.408997 0.464661 0.565674 0.544739 1441740933 -0.408997 0.464661 0.565674 0.544739 1441740933 -0.408997 0.464661 0.565674 0.544739 1441740933 -0.393188 0.473083 0.557312 0.557617 1441740933 -0.393188 0.473083 0.557312 0.557617 1441740933 -0.393188 0.473083 0.557312 0.557617 1441740933 -0.393188 0.473083 0.557312 0.557617 1441740933 -0.393188 0.473083 0.557312 0.557617 1441740933 -0.393188 0.473083 0.557312 0.557617 1441740933 -0.373779 0.491882 0.541748 0.569885 1441740933 -0.373779 0.491882 0.541748 0.569885 1441740933 -0.373779 0.491882 0.541748 0.569885 1441740933 -0.373779 0.491882 0.541748 0.569885 1441740933 -0.373779 0.491882 0.541748 0.569885 1441740933 -0.373779 0.491882 0.541748 0.569885 1441740933 -0.359863 0.511597 0.535583 0.567322 1441740933 -0.359863 0.511597 0.535583 0.567322 1441740933 -0.359863 0.511597 0.535583 0.567322 1441740933 -0.359863 0.511597 0.535583 0.567322 1441740933 -0.359863 0.511597 0.535583 0.567322 1441740933 -0.359863 0.511597 0.535583 0.567322 1441740933 -0.348267 0.534973 0.541016 0.547485 1441740933 -0.348267 0.534973 0.541016 0.547485 1441740933 -0.348267 0.534973 0.541016 0.547485 1441740933 -0.348267 0.534973 0.541016 0.547485 1441740933 -0.348267 0.534973 0.541016 0.547485 1441740933 -0.348267 0.534973 0.541016 0.547485 1441740933 -0.320251 0.570068 0.581238 0.484253 1441740933 -0.320251 0.570068 0.581238 0.484253 1441740933 -0.320251 0.570068 0.581238 0.484253 1441740933 -0.320251 0.570068 0.581238 0.484253 1441740933 -0.320251 0.570068 0.581238 0.484253 1441740933 -0.320251 0.570068 0.581238 0.484253 1441740933 -0.320251 0.570068 0.581238 0.484253 1441740933 -0.262695 0.638306 0.622681 0.368408 1441740933 -0.262695 0.638306 0.622681 0.368408 1441740933 -0.262695 0.638306 0.622681 0.368408 1441740933 -0.262695 0.638306 0.622681 0.368408 1441740933 -0.262695 0.638306 0.622681 0.368408 1441740933 -0.205322 0.707214 0.645508 0.202332 1441740933 -0.205322 0.707214 0.645508 0.202332 1441740933 -0.205322 0.707214 0.645508 0.202332 1441740933 -0.205322 0.707214 0.645508 0.202332 1441740933 -0.205322 0.707214 0.645508 0.202332 1441740933 -0.205322 0.707214 0.645508 0.202332 1441740933 -0.205322 0.707214 0.645508 0.202332 1441740933 -0.151489 0.758362 0.633911 0.007141 1441740933 -0.151489 0.758362 0.633911 0.007141 1441740933 -0.151489 0.758362 0.633911 0.007141 1441740933 -0.151489 0.758362 0.633911 0.007141 1441740933 -0.151489 0.758362 0.633911 0.007141 1441740933 -0.151489 0.758362 0.633911 0.007141 1441740933 -0.093384 0.797852 0.590271 -0.078430 1441740933 -0.093384 0.797852 0.590271 -0.078430 1441740933 -0.093384 0.797852 0.590271 -0.078430 1441740934 -0.093384 0.797852 0.590271 -0.078430 1441740934 -0.093384 0.797852 0.590271 -0.078430 1441740934 -0.093384 0.797852 0.590271 -0.078430 1441740934 -0.025818 0.826904 0.544312 -0.138611 1441740934 -0.025818 0.826904 0.544312 -0.138611 1441740934 -0.025818 0.826904 0.544312 -0.138611 1441740934 -0.025818 0.826904 0.544312 -0.138611 1441740934 -0.025818 0.826904 0.544312 -0.138611 1441740934 -0.025818 0.826904 0.544312 -0.138611 1441740934 -0.025818 0.826904 0.544312 -0.138611 1441740934 -0.009766 0.811768 0.527039 -0.251221 1441740934 -0.009766 0.811768 0.527039 -0.251221 1441740934 -0.009766 0.811768 0.527039 -0.251221 1441740934 -0.009766 0.811768 0.527039 -0.251221 1441740934 -0.009766 0.811768 0.527039 -0.251221 1441740934 -0.009766 0.811768 0.527039 -0.251221 1441740934 -0.057068 0.785828 0.543518 -0.289368 1441740934 -0.057068 0.785828 0.543518 -0.289368 1441740934 -0.057068 0.785828 0.543518 -0.289368 1441740934 -0.057068 0.785828 0.543518 -0.289368 1441740934 -0.057068 0.785828 0.543518 -0.289368 1441740934 -0.057068 0.785828 0.543518 -0.289368 1441740934 -0.114014 0.782593 0.576294 -0.205750 1441740934 -0.114014 0.782593 0.576294 -0.205750 1441740934 -0.114014 0.782593 0.576294 -0.205750 1441740934 -0.114014 0.782593 0.576294 -0.205750 1441740934 -0.114014 0.782593 0.576294 -0.205750 1441740934 -0.114014 0.782593 0.576294 -0.205750 1441740934 -0.114014 0.782593 0.576294 -0.205750 1441740934 -0.169189 0.782471 0.591675 -0.094421 1441740934 -0.169189 0.782471 0.591675 -0.094421 1441740934 -0.169189 0.782471 0.591675 -0.094421 1441740934 -0.169189 0.782471 0.591675 -0.094421 1441740934 -0.169189 0.782471 0.591675 -0.094421 1441740934 -0.169189 0.782471 0.591675 -0.094421 1441740934 -0.169189 0.782471 0.591675 -0.094421 1441740934 -0.209595 0.742737 0.635864 0.005310 1441740934 -0.209595 0.742737 0.635864 0.005310 1441740934 -0.209595 0.742737 0.635864 0.005310 1441740934 -0.209595 0.742737 0.635864 0.005310 1441740934 -0.209595 0.742737 0.635864 0.005310 1441740934 -0.209595 0.742737 0.635864 0.005310 1441740934 -0.241760 0.706970 0.647156 0.151245 1441740934 -0.241760 0.706970 0.647156 0.151245 1441740934 -0.241760 0.706970 0.647156 0.151245 1441740934 -0.241760 0.706970 0.647156 0.151245 1441740934 -0.241760 0.706970 0.647156 0.151245 1441740934 -0.241760 0.706970 0.647156 0.151245 1441740934 -0.284180 0.656921 0.639832 0.279602 1441740934 -0.284180 0.656921 0.639832 0.279602 1441740934 -0.284180 0.656921 0.639832 0.279602 1441740934 -0.284180 0.656921 0.639832 0.279602 1441740934 -0.284180 0.656921 0.639832 0.279602 1441740934 -0.284180 0.656921 0.639832 0.279602 1441740934 -0.284180 0.656921 0.639832 0.279602 1441740934 -0.363220 0.543701 0.627747 0.422302 1441740934 -0.363220 0.543701 0.627747 0.422302 1441740934 -0.363220 0.543701 0.627747 0.422302 1441740934 -0.363220 0.543701 0.627747 0.422302 1441740934 -0.363220 0.543701 0.627747 0.422302 1441740934 -0.363220 0.543701 0.627747 0.422302 1441740934 -0.432373 0.392456 0.643250 0.495178 1441740934 -0.432373 0.392456 0.643250 0.495178 1441740934 -0.432373 0.392456 0.643250 0.495178 1441740934 -0.432373 0.392456 0.643250 0.495178 1441740934 -0.432373 0.392456 0.643250 0.495178 1441740934 -0.432373 0.392456 0.643250 0.495178 1441740934 -0.438965 0.313171 0.603699 0.587158 1441740934 -0.438965 0.313171 0.603699 0.587158 1441740934 -0.438965 0.313171 0.603699 0.587158 1441740934 -0.438965 0.313171 0.603699 0.587158 1441740934 -0.438965 0.313171 0.603699 0.587158 1441740934 -0.438965 0.313171 0.603699 0.587158 1441740934 -0.438965 0.313171 0.603699 0.587158 1441740934 -0.450073 0.264587 0.553650 0.648743 1441740934 -0.450073 0.264587 0.553650 0.648743 1441740934 -0.450073 0.264587 0.553650 0.648743 1441740934 -0.450073 0.264587 0.553650 0.648743 1441740934 -0.450073 0.264587 0.553650 0.648743 1441740934 -0.450073 0.264587 0.553650 0.648743 1441740934 -0.450073 0.264587 0.553650 0.648743 1441740934 -0.448486 0.200073 0.547913 0.677185 1441740934 -0.448486 0.200073 0.547913 0.677185 1441740934 -0.448486 0.200073 0.547913 0.677185 1441740934 -0.448486 0.200073 0.547913 0.677185 1441740934 -0.448486 0.200073 0.547913 0.677185 1441740934 -0.448486 0.200073 0.547913 0.677185 1441740934 -0.438477 0.168823 0.559692 0.682556 1441740934 -0.438477 0.168823 0.559692 0.682556 1441740934 -0.438477 0.168823 0.559692 0.682556 1441740934 -0.438477 0.168823 0.559692 0.682556 1441740934 -0.438477 0.168823 0.559692 0.682556 1441740934 -0.438477 0.168823 0.559692 0.682556 1441740934 -0.427673 0.201050 0.577026 0.666077 1441740934 -0.427673 0.201050 0.577026 0.666077 1441740934 -0.427673 0.201050 0.577026 0.666077 1441740934 -0.427673 0.201050 0.577026 0.666077 1441740934 -0.427673 0.201050 0.577026 0.666077 1441740934 -0.427673 0.201050 0.577026 0.666077 1441740934 -0.427673 0.201050 0.577026 0.666077 1441740934 -0.419739 0.296326 0.597900 0.615234 1441740934 -0.419739 0.296326 0.597900 0.615234 1441740934 -0.419739 0.296326 0.597900 0.615234 1441740934 -0.419739 0.296326 0.597900 0.615234 1441740934 -0.419739 0.296326 0.597900 0.615234 1441740934 -0.419739 0.296326 0.597900 0.615234 1441740934 -0.405396 0.401733 0.648315 0.503906 1441740934 -0.405396 0.401733 0.648315 0.503906 1441740934 -0.405396 0.401733 0.648315 0.503906 1441740934 -0.405396 0.401733 0.648315 0.503906 1441740934 -0.405396 0.401733 0.648315 0.503906 1441740934 -0.405396 0.401733 0.648315 0.503906 1441740934 -0.337952 0.532349 0.676453 0.380371 1441740934 -0.337952 0.532349 0.676453 0.380371 1441740934 -0.337952 0.532349 0.676453 0.380371 1441740935 -0.337952 0.532349 0.676453 0.380371 1441740935 -0.337952 0.532349 0.676453 0.380371 1441740935 -0.337952 0.532349 0.676453 0.380371 1441740935 -0.245361 0.660217 0.670776 0.232117 1441740935 -0.245361 0.660217 0.670776 0.232117 1441740935 -0.245361 0.660217 0.670776 0.232117 1441740935 -0.245361 0.660217 0.670776 0.232117 1441740935 -0.245361 0.660217 0.670776 0.232117 1441740935 -0.245361 0.660217 0.670776 0.232117 1441740935 -0.182495 0.729370 0.657532 0.047668 1441740935 -0.182495 0.729370 0.657532 0.047668 1441740935 -0.182495 0.729370 0.657532 0.047668 1441740935 -0.182495 0.729370 0.657532 0.047668 1441740935 -0.182495 0.729370 0.657532 0.047668 1441740935 -0.182495 0.729370 0.657532 0.047668 1441740935 -0.182495 0.729370 0.657532 0.047668 1441740935 -0.130615 0.775391 0.611511 -0.087830 1441740935 -0.130615 0.775391 0.611511 -0.087830 1441740935 -0.130615 0.775391 0.611511 -0.087830 1441740935 -0.130615 0.775391 0.611511 -0.087830 1441740935 -0.130615 0.775391 0.611511 -0.087830 1441740935 -0.130615 0.775391 0.611511 -0.087830 1441740935 -0.130615 0.775391 0.611511 -0.087830 1441740935 -0.106079 0.820862 0.555237 -0.080994 1441740935 -0.106079 0.820862 0.555237 -0.080994 1441740935 -0.106079 0.820862 0.555237 -0.080994 1441740935 -0.106079 0.820862 0.555237 -0.080994 1441740935 -0.106079 0.820862 0.555237 -0.080994 1441740935 -0.106079 0.820862 0.555237 -0.080994 1441740935 -0.022583 0.831970 0.520752 -0.190002 1441740935 -0.022583 0.831970 0.520752 -0.190002 1441740935 -0.022583 0.831970 0.520752 -0.190002 1441740935 -0.022583 0.831970 0.520752 -0.190002 1441740935 -0.022583 0.831970 0.520752 -0.190002 1441740935 -0.038940 0.795044 0.537476 -0.278198 1441740935 -0.038940 0.795044 0.537476 -0.278198 1441740935 -0.038940 0.795044 0.537476 -0.278198 1441740935 -0.038940 0.795044 0.537476 -0.278198 1441740935 -0.038940 0.795044 0.537476 -0.278198 1441740935 -0.038940 0.795044 0.537476 -0.278198 1441740935 -0.092285 0.772583 0.573486 -0.256104 1441740935 -0.092285 0.772583 0.573486 -0.256104 1441740935 -0.092285 0.772583 0.573486 -0.256104 1441740935 -0.092285 0.772583 0.573486 -0.256104 1441740935 -0.092285 0.772583 0.573486 -0.256104 1441740935 -0.092285 0.772583 0.573486 -0.256104 1441740935 -0.092285 0.772583 0.573486 -0.256104 1441740935 -0.128967 0.772400 0.609924 -0.121216 1441740935 -0.128967 0.772400 0.609924 -0.121216 1441740935 -0.128967 0.772400 0.609924 -0.121216 1441740935 -0.128967 0.772400 0.609924 -0.121216 1441740935 -0.128967 0.772400 0.609924 -0.121216 1441740935 -0.128967 0.772400 0.609924 -0.121216 1441740935 -0.153259 0.756836 0.635254 -0.009460 1441740935 -0.153259 0.756836 0.635254 -0.009460 1441740935 -0.153259 0.756836 0.635254 -0.009460 1441740935 -0.153259 0.756836 0.635254 -0.009460 1441740935 -0.153259 0.756836 0.635254 -0.009460 1441740935 -0.153259 0.756836 0.635254 -0.009460 1441740935 -0.173401 0.706360 0.677185 0.110901 1441740935 -0.173401 0.706360 0.677185 0.110901 1441740935 -0.173401 0.706360 0.677185 0.110901 1441740935 -0.173401 0.706360 0.677185 0.110901 1441740935 -0.173401 0.706360 0.677185 0.110901 1441740935 -0.173401 0.706360 0.677185 0.110901 1441740935 -0.185181 0.673279 0.663208 0.269226 1441740935 -0.185181 0.673279 0.663208 0.269226 1441740935 -0.185181 0.673279 0.663208 0.269226 1441740935 -0.185181 0.673279 0.663208 0.269226 1441740935 -0.185181 0.673279 0.663208 0.269226 1441740935 -0.185181 0.673279 0.663208 0.269226 1441740935 -0.227966 0.587769 0.636780 0.443848 1441740935 -0.227966 0.587769 0.636780 0.443848 1441740935 -0.227966 0.587769 0.636780 0.443848 1441740935 -0.227966 0.587769 0.636780 0.443848 1441740935 -0.227966 0.587769 0.636780 0.443848 1441740935 -0.227966 0.587769 0.636780 0.443848 1441740935 -0.324524 0.455322 0.649292 0.515442 1441740935 -0.324524 0.455322 0.649292 0.515442 1441740935 -0.324524 0.455322 0.649292 0.515442 1441740935 -0.324524 0.455322 0.649292 0.515442 1441740935 -0.324524 0.455322 0.649292 0.515442 1441740935 -0.351746 0.368469 0.603088 0.613708 1441740935 -0.351746 0.368469 0.603088 0.613708 1441740935 -0.351746 0.368469 0.603088 0.613708 1441740935 -0.351746 0.368469 0.603088 0.613708 1441740935 -0.351746 0.368469 0.603088 0.613708 1441740935 -0.351746 0.368469 0.603088 0.613708 1441740935 -0.351746 0.368469 0.603088 0.613708 1441740935 -0.398438 0.298889 0.542725 0.676270 1441740935 -0.398438 0.298889 0.542725 0.676270 1441740935 -0.398438 0.298889 0.542725 0.676270 1441740935 -0.398438 0.298889 0.542725 0.676270 1441740935 -0.398438 0.298889 0.542725 0.676270 1441740935 -0.398438 0.298889 0.542725 0.676270 1441740935 -0.398438 0.298889 0.542725 0.676270 1441740935 -0.421875 0.153015 0.568604 0.689392 1441740935 -0.421875 0.153015 0.568604 0.689392 1441740935 -0.421875 0.153015 0.568604 0.689392 1441740935 -0.421875 0.153015 0.568604 0.689392 1441740935 -0.421875 0.153015 0.568604 0.689392 1441740935 -0.421875 0.153015 0.568604 0.689392 1441740935 -0.420288 0.101135 0.554993 0.710632 1441740935 -0.420288 0.101135 0.554993 0.710632 1441740935 -0.420288 0.101135 0.554993 0.710632 1441740935 -0.420288 0.101135 0.554993 0.710632 1441740935 -0.420288 0.101135 0.554993 0.710632 1441740935 -0.420288 0.101135 0.554993 0.710632 1441740935 -0.426086 0.101501 0.541687 0.717407 1441740935 -0.426086 0.101501 0.541687 0.717407 1441740935 -0.426086 0.101501 0.541687 0.717407 1441740935 -0.426086 0.101501 0.541687 0.717407 1441740935 -0.426086 0.101501 0.541687 0.717407 1441740936 -0.426086 0.101501 0.541687 0.717407 1441740936 -0.426086 0.101501 0.541687 0.717407 1441740936 -0.426392 0.127380 0.560608 0.698303 1441740936 -0.426392 0.127380 0.560608 0.698303 1441740936 -0.426392 0.127380 0.560608 0.698303 1441740936 -0.426392 0.127380 0.560608 0.698303 1441740936 -0.426392 0.127380 0.560608 0.698303 1441740936 -0.426392 0.127380 0.560608 0.698303 1441740936 -0.426636 0.215759 0.578552 0.660767 1441740936 -0.426636 0.215759 0.578552 0.660767 1441740936 -0.426636 0.215759 0.578552 0.660767 1441740936 -0.426636 0.215759 0.578552 0.660767 1441740936 -0.426636 0.215759 0.578552 0.660767 1441740936 -0.408752 0.341736 0.610168 0.586304 1441740936 -0.408752 0.341736 0.610168 0.586304 1441740936 -0.408752 0.341736 0.610168 0.586304 1441740936 -0.350891 0.499146 0.627869 0.483215 1441740936 -0.350891 0.499146 0.627869 0.483215 1441740936 -0.350891 0.499146 0.627869 0.483215 1441740936 -0.350891 0.499146 0.627869 0.483215 1441740936 -0.350891 0.499146 0.627869 0.483215 1441740936 -0.350891 0.499146 0.627869 0.483215 1441740936 -0.350891 0.499146 0.627869 0.483215 1441740936 -0.250610 0.651733 0.631775 0.336426 1441740936 -0.250610 0.651733 0.631775 0.336426 1441740936 -0.250610 0.651733 0.631775 0.336426 1441740936 -0.250610 0.651733 0.631775 0.336426 1441740936 -0.250610 0.651733 0.631775 0.336426 1441740936 -0.250610 0.651733 0.631775 0.336426 1441740936 -0.172852 0.742676 0.633362 0.131714 1441740936 -0.172852 0.742676 0.633362 0.131714 1441740936 -0.172852 0.742676 0.633362 0.131714 1441740936 -0.172852 0.742676 0.633362 0.131714 1441740936 -0.172852 0.742676 0.633362 0.131714 1441740936 -0.172852 0.742676 0.633362 0.131714 1441740936 -0.164673 0.772522 0.606689 -0.089355 1441740936 -0.164673 0.772522 0.606689 -0.089355 1441740936 -0.164673 0.772522 0.606689 -0.089355 1441740936 -0.164673 0.772522 0.606689 -0.089355 1441740936 -0.164673 0.772522 0.606689 -0.089355 1441740936 -0.164673 0.772522 0.606689 -0.089355 1441740936 -0.121826 0.824341 0.537476 -0.129150 1441740936 -0.121826 0.824341 0.537476 -0.129150 1441740936 -0.121826 0.824341 0.537476 -0.129150 1441740936 -0.121826 0.824341 0.537476 -0.129150 1441740936 -0.121826 0.824341 0.537476 -0.129150 1441740936 -0.121826 0.824341 0.537476 -0.129150 1441740936 -0.121826 0.824341 0.537476 -0.129150 1441740936 -0.013855 0.842224 0.496887 -0.208557 1441740936 -0.013855 0.842224 0.496887 -0.208557 1441740936 -0.013855 0.842224 0.496887 -0.208557 1441740936 -0.013855 0.842224 0.496887 -0.208557 1441740936 -0.013855 0.842224 0.496887 -0.208557 1441740936 -0.013855 0.842224 0.496887 -0.208557 1441740936 -0.019409 0.809143 0.486206 -0.329346 1441740936 -0.019409 0.809143 0.486206 -0.329346 1441740936 -0.019409 0.809143 0.486206 -0.329346 1441740936 -0.019409 0.809143 0.486206 -0.329346 1441740936 -0.019409 0.809143 0.486206 -0.329346 1441740936 -0.019409 0.809143 0.486206 -0.329346 1441740936 -0.066895 0.788635 0.524536 -0.313660 1441740936 -0.066895 0.788635 0.524536 -0.313660 1441740936 -0.066895 0.788635 0.524536 -0.313660 1441740936 -0.066895 0.788635 0.524536 -0.313660 1441740936 -0.066895 0.788635 0.524536 -0.313660 1441740936 -0.066895 0.788635 0.524536 -0.313660 1441740936 -0.066895 0.788635 0.524536 -0.313660 1441740936 -0.116333 0.796204 0.588745 -0.076538 1441740936 -0.116333 0.796204 0.588745 -0.076538 1441740936 -0.116333 0.796204 0.588745 -0.076538 1441740936 -0.116333 0.796204 0.588745 -0.076538 1441740936 -0.116333 0.796204 0.588745 -0.076538 1441740936 -0.116333 0.796204 0.588745 -0.076538 1441740936 -0.174438 0.768127 0.614380 0.044434 1441740936 -0.174438 0.768127 0.614380 0.044434 1441740936 -0.174438 0.768127 0.614380 0.044434 1441740936 -0.174438 0.768127 0.614380 0.044434 1441740936 -0.174438 0.768127 0.614380 0.044434 1441740936 -0.174438 0.768127 0.614380 0.044434 1441740936 -0.219299 0.695862 0.663452 0.165527 1441740936 -0.219299 0.695862 0.663452 0.165527 1441740936 -0.219299 0.695862 0.663452 0.165527 1441740936 -0.219299 0.695862 0.663452 0.165527 1441740936 -0.219299 0.695862 0.663452 0.165527 1441740936 -0.219299 0.695862 0.663452 0.165527 1441740936 -0.317017 0.632935 0.653625 0.267578 1441740936 -0.317017 0.632935 0.653625 0.267578 1441740936 -0.317017 0.632935 0.653625 0.267578 1441740936 -0.317017 0.632935 0.653625 0.267578 1441740936 -0.317017 0.632935 0.653625 0.267578 1441740936 -0.317017 0.632935 0.653625 0.267578 1441740936 -0.426636 0.455933 0.672974 0.396423 1441740936 -0.426636 0.455933 0.672974 0.396423 1441740936 -0.426636 0.455933 0.672974 0.396423 1441740936 -0.426636 0.455933 0.672974 0.396423 1441740936 -0.426636 0.455933 0.672974 0.396423 1441740936 -0.426636 0.455933 0.672974 0.396423 1441740936 -0.426636 0.455933 0.672974 0.396423 1441740936 -0.414490 0.391785 0.596924 0.564209 1441740936 -0.414490 0.391785 0.596924 0.564209 1441740936 -0.414490 0.391785 0.596924 0.564209 1441740936 -0.414490 0.391785 0.596924 0.564209 1441740936 -0.414490 0.391785 0.596924 0.564209 1441740936 -0.414490 0.391785 0.596924 0.564209 1441740936 -0.433655 0.348999 0.497498 0.665283 1441740936 -0.433655 0.348999 0.497498 0.665283 1441740936 -0.433655 0.348999 0.497498 0.665283 1441740936 -0.433655 0.348999 0.497498 0.665283 1441740936 -0.433655 0.348999 0.497498 0.665283 1441740936 -0.433655 0.348999 0.497498 0.665283 1441740937 -0.469482 0.212646 0.504150 0.692932 1441740937 -0.469482 0.212646 0.504150 0.692932 1441740937 -0.469482 0.212646 0.504150 0.692932 1441740937 -0.469482 0.212646 0.504150 0.692932 1441740937 -0.469482 0.212646 0.504150 0.692932 1441740937 -0.469482 0.212646 0.504150 0.692932 1441740937 -0.469482 0.212646 0.504150 0.692932 1441740937 -0.474060 0.157410 0.491028 0.713684 1441740937 -0.474060 0.157410 0.491028 0.713684 1441740937 -0.474060 0.157410 0.491028 0.713684 1441740937 -0.474060 0.157410 0.491028 0.713684 1441740937 -0.474060 0.157410 0.491028 0.713684 1441740937 -0.474060 0.157410 0.491028 0.713684 1441740937 -0.468750 0.122131 0.501038 0.717102 1441740937 -0.468750 0.122131 0.501038 0.717102 1441740937 -0.468750 0.122131 0.501038 0.717102 1441740937 -0.468750 0.122131 0.501038 0.717102 1441740937 -0.468750 0.122131 0.501038 0.717102 1441740937 -0.468750 0.122131 0.501038 0.717102 1441740937 -0.468750 0.122131 0.501038 0.717102 1441740937 -0.460510 0.142700 0.521179 0.704163 1441740937 -0.460510 0.142700 0.521179 0.704163 1441740937 -0.460510 0.142700 0.521179 0.704163 1441740937 -0.460510 0.142700 0.521179 0.704163 1441740937 -0.460510 0.142700 0.521179 0.704163 1441740937 -0.460510 0.142700 0.521179 0.704163 1441740937 -0.450562 0.206177 0.554382 0.668640 1441740937 -0.450562 0.206177 0.554382 0.668640 1441740937 -0.450562 0.206177 0.554382 0.668640 1441740937 -0.450562 0.206177 0.554382 0.668640 1441740937 -0.450562 0.206177 0.554382 0.668640 1441740937 -0.450562 0.206177 0.554382 0.668640 1441740937 -0.421692 0.311340 0.595093 0.609131 1441740937 -0.421692 0.311340 0.595093 0.609131 1441740937 -0.421692 0.311340 0.595093 0.609131 1441740937 -0.421692 0.311340 0.595093 0.609131 1441740937 -0.421692 0.311340 0.595093 0.609131 1441740937 -0.421692 0.311340 0.595093 0.609131 1441740937 -0.354492 0.449402 0.635193 0.518433 1441740937 -0.354492 0.449402 0.635193 0.518433 1441740937 -0.354492 0.449402 0.635193 0.518433 1441740937 -0.354492 0.449402 0.635193 0.518433 1441740937 -0.354492 0.449402 0.635193 0.518433 1441740937 -0.354492 0.449402 0.635193 0.518433 1441740937 -0.245178 0.605896 0.648071 0.390808 1441740937 -0.245178 0.605896 0.648071 0.390808 1441740937 -0.245178 0.605896 0.648071 0.390808 1441740937 -0.245178 0.605896 0.648071 0.390808 1441740937 -0.245178 0.605896 0.648071 0.390808 1441740937 -0.245178 0.605896 0.648071 0.390808 1441740937 -0.245178 0.605896 0.648071 0.390808 1441740937 -0.191711 0.696655 0.662781 0.196350 1441740937 -0.191711 0.696655 0.662781 0.196350 1441740937 -0.191711 0.696655 0.662781 0.196350 1441740937 -0.191711 0.696655 0.662781 0.196350 1441740937 -0.191711 0.696655 0.662781 0.196350 1441740937 -0.191711 0.696655 0.662781 0.196350 1441740937 -0.185486 0.734070 0.652710 -0.025696 1441740937 -0.185486 0.734070 0.652710 -0.025696 1441740937 -0.185486 0.734070 0.652710 -0.025696 1441740937 -0.185486 0.734070 0.652710 -0.025696 1441740937 -0.185486 0.734070 0.652710 -0.025696 1441740937 -0.185486 0.734070 0.652710 -0.025696 1441740937 -0.150024 0.810242 0.554504 -0.115784 1441740937 -0.150024 0.810242 0.554504 -0.115784 1441740937 -0.150024 0.810242 0.554504 -0.115784 1441740937 -0.150024 0.810242 0.554504 -0.115784 1441740937 -0.150024 0.810242 0.554504 -0.115784 1441740937 -0.150024 0.810242 0.554504 -0.115784 1441740937 -0.150024 0.810242 0.554504 -0.115784 1441740937 -0.061584 0.849915 0.485596 -0.194885 1441740937 -0.061584 0.849915 0.485596 -0.194885 1441740937 -0.061584 0.849915 0.485596 -0.194885 1441740937 -0.061584 0.849915 0.485596 -0.194885 1441740937 -0.061584 0.849915 0.485596 -0.194885 1441740937 -0.004272 0.829590 0.461548 -0.314087 1441740937 -0.004272 0.829590 0.461548 -0.314087 1441740937 -0.004272 0.829590 0.461548 -0.314087 1441740937 -0.004272 0.829590 0.461548 -0.314087 1441740937 -0.004272 0.829590 0.461548 -0.314087 1441740937 -0.004272 0.829590 0.461548 -0.314087 1441740937 -0.004272 0.829590 0.461548 -0.314087 1441740937 -0.063477 0.801575 0.452209 -0.385925 1441740937 -0.063477 0.801575 0.452209 -0.385925 1441740937 -0.063477 0.801575 0.452209 -0.385925 1441740937 -0.063477 0.801575 0.452209 -0.385925 1441740937 -0.063477 0.801575 0.452209 -0.385925 1441740937 -0.063477 0.801575 0.452209 -0.385925 1441740937 -0.097412 0.804871 0.517639 -0.273254 1441740937 -0.097412 0.804871 0.517639 -0.273254 1441740937 -0.097412 0.804871 0.517639 -0.273254 1441740937 -0.097412 0.804871 0.517639 -0.273254 1441740937 -0.097412 0.804871 0.517639 -0.273254 1441740937 -0.097412 0.804871 0.517639 -0.273254 1441740937 -0.119690 0.809937 0.568665 -0.078857 1441740937 -0.119690 0.809937 0.568665 -0.078857 1441740937 -0.119690 0.809937 0.568665 -0.078857 1441740937 -0.119690 0.809937 0.568665 -0.078857 1441740937 -0.119690 0.809937 0.568665 -0.078857 1441740937 -0.146790 0.782288 0.603638 0.045349 1441740937 -0.146790 0.782288 0.603638 0.045349 1441740937 -0.146790 0.782288 0.603638 0.045349 1441740937 -0.146790 0.782288 0.603638 0.045349 1441740937 -0.158691 0.729919 0.635803 0.194153 1441740937 -0.158691 0.729919 0.635803 0.194153 1441740937 -0.158691 0.729919 0.635803 0.194153 1441740937 -0.158691 0.729919 0.635803 0.194153 1441740937 -0.158691 0.729919 0.635803 0.194153 1441740937 -0.158691 0.729919 0.635803 0.194153 1441740937 -0.158691 0.729919 0.635803 0.194153 1441740938 -0.166138 0.698425 0.578125 0.387695 1441740938 -0.166138 0.698425 0.578125 0.387695 1441740938 -0.166138 0.698425 0.578125 0.387695 1441740938 -0.166138 0.698425 0.578125 0.387695 1441740938 -0.166138 0.698425 0.578125 0.387695 1441740938 -0.166138 0.698425 0.578125 0.387695 1441740938 -0.205200 0.607361 0.498962 0.583069 1441740938 -0.205200 0.607361 0.498962 0.583069 1441740938 -0.205200 0.607361 0.498962 0.583069 1441740938 -0.205200 0.607361 0.498962 0.583069 1441740938 -0.315918 0.501038 0.475342 0.650452 1441740938 -0.315918 0.501038 0.475342 0.650452 1441740938 -0.315918 0.501038 0.475342 0.650452 1441740938 -0.315918 0.501038 0.475342 0.650452 1441740938 -0.315918 0.501038 0.475342 0.650452 1441740938 -0.315918 0.501038 0.475342 0.650452 1441740938 -0.375610 0.425537 0.412659 0.712341 1441740938 -0.375610 0.425537 0.412659 0.712341 1441740938 -0.375610 0.425537 0.412659 0.712341 1441740938 -0.375610 0.425537 0.412659 0.712341 1441740938 -0.375610 0.425537 0.412659 0.712341 1441740938 -0.375610 0.425537 0.412659 0.712341 1441740938 -0.375610 0.425537 0.412659 0.712341 1441740938 -0.434021 0.337097 0.348022 0.759460 1441740938 -0.434021 0.337097 0.348022 0.759460 1441740938 -0.434021 0.337097 0.348022 0.759460 1441740938 -0.434021 0.337097 0.348022 0.759460 1441740938 -0.434021 0.337097 0.348022 0.759460 1441740938 -0.434021 0.337097 0.348022 0.759460 1441740938 -0.434021 0.337097 0.348022 0.759460 1441740938 -0.473816 0.228638 0.346985 0.776367 1441740938 -0.473816 0.228638 0.346985 0.776367 1441740938 -0.473816 0.228638 0.346985 0.776367 1441740938 -0.473816 0.228638 0.346985 0.776367 1441740938 -0.473816 0.228638 0.346985 0.776367 1441740938 -0.473816 0.228638 0.346985 0.776367 1441740938 -0.493835 0.130127 0.388000 0.767212 1441740938 -0.493835 0.130127 0.388000 0.767212 1441740938 -0.493835 0.130127 0.388000 0.767212 1441740938 -0.493835 0.130127 0.388000 0.767212 1441740938 -0.493835 0.130127 0.388000 0.767212 1441740938 -0.493835 0.130127 0.388000 0.767212 1441740938 -0.488525 0.114197 0.414307 0.759338 1441740938 -0.488525 0.114197 0.414307 0.759338 1441740938 -0.488525 0.114197 0.414307 0.759338 1441740938 -0.488525 0.114197 0.414307 0.759338 1441740938 -0.488525 0.114197 0.414307 0.759338 1441740938 -0.488525 0.114197 0.414307 0.759338 1441740938 -0.488525 0.114197 0.414307 0.759338 1441740938 -0.479431 0.187073 0.421997 0.746338 1441740938 -0.479431 0.187073 0.421997 0.746338 1441740938 -0.479431 0.187073 0.421997 0.746338 1441740938 -0.479431 0.187073 0.421997 0.746338 1441740938 -0.479431 0.187073 0.421997 0.746338 1441740938 -0.479431 0.187073 0.421997 0.746338 1441740938 -0.479431 0.187073 0.421997 0.746338 1441740938 -0.458435 0.284363 0.455139 0.708374 1441740938 -0.458435 0.284363 0.455139 0.708374 1441740938 -0.458435 0.284363 0.455139 0.708374 1441740938 -0.458435 0.284363 0.455139 0.708374 1441740938 -0.458435 0.284363 0.455139 0.708374 1441740938 -0.458435 0.284363 0.455139 0.708374 1441740938 -0.414734 0.408264 0.504395 0.637878 1441740938 -0.414734 0.408264 0.504395 0.637878 1441740938 -0.414734 0.408264 0.504395 0.637878 1441740938 -0.414734 0.408264 0.504395 0.637878 1441740938 -0.414734 0.408264 0.504395 0.637878 1441740938 -0.414734 0.408264 0.504395 0.637878 1441740938 -0.315125 0.553894 0.558105 0.531372 1441740938 -0.315125 0.553894 0.558105 0.531372 1441740938 
-0.333618 0.522583 0.558594 0.550903 1441740941 -0.333618 0.522583 0.558594 0.550903 1441740941 -0.333618 0.522583 0.558594 0.550903 1441740941 -0.333618 0.522583 0.558594 0.550903 1441740941 -0.333618 0.522583 0.558594 0.550903 1441740941 -0.346619 0.500000 0.576416 0.545410 1441740941 -0.346619 0.500000 0.576416 0.545410 1441740941 -0.346619 0.500000 0.576416 0.545410 1441740941 -0.346619 0.500000 0.576416 0.545410 1441740941 -0.346619 0.500000 0.576416 0.545410 1441740941 -0.346619 0.500000 0.576416 0.545410 1441740941 -0.361267 0.475525 0.601868 0.530212 1441740941 -0.361267 0.475525 0.601868 0.530212 1441740941 -0.361267 0.475525 0.601868 0.530212 1441740941 -0.361267 0.475525 0.601868 0.530212 1441740941 -0.361267 0.475525 0.601868 0.530212 1441740941 -0.361267 0.475525 0.601868 0.530212 1441740941 -0.361267 0.475525 0.601868 0.530212 1441740941 -0.374756 0.450928 0.630188 0.508911 1441740941 -0.374756 0.450928 0.630188 0.508911 1441740941 -0.374756 0.450928 0.630188 0.508911 1441740941 -0.374756 0.450928 0.630188 0.508911 1441740941 -0.374756 0.450928 0.630188 0.508911 1441740941 -0.374756 0.450928 0.630188 0.508911 1441740941 -0.383667 0.429626 0.656006 0.487671 1441740941 -0.383667 0.429626 0.656006 0.487671 1441740941 -0.383667 0.429626 0.656006 0.487671 1441740941 -0.383667 0.429626 0.656006 0.487671 1441740941 -0.383667 0.429626 0.656006 0.487671 1441740941 -0.383667 0.429626 0.656006 0.487671 1441740941 -0.387695 0.413818 0.668823 0.480652 1441740941 -0.387695 0.413818 0.668823 0.480652 1441740941 -0.387695 0.413818 0.668823 0.480652 1441740941 -0.387695 0.413818 0.668823 0.480652 1441740941 -0.387695 0.413818 0.668823 0.480652 1441740941 -0.387695 0.413818 0.668823 0.480652 1441740941 -0.381226 0.414551 0.668701 0.485352 1441740941 -0.381226 0.414551 0.668701 0.485352 1441740941 -0.381226 0.414551 0.668701 0.485352 1441740941 -0.381226 0.414551 0.668701 0.485352 1441740941 -0.381226 0.414551 0.668701 0.485352 1441740941 -0.381226 0.414551 0.668701 0.485352 1441740941 -0.381226 0.414551 0.668701 0.485352 1441740941 -0.376709 0.416565 0.659790 0.499207 1441740941 -0.376709 0.416565 0.659790 0.499207 1441740941 -0.376709 0.416565 0.659790 0.499207 1441740941 -0.376709 0.416565 0.659790 0.499207 1441740942 -0.376709 0.416565 0.659790 0.499207 1441740942 -0.376709 0.416565 0.659790 0.499207 1441740942 -0.384827 0.401123 0.667786 0.494995 1441740942 -0.384827 0.401123 0.667786 0.494995 1441740942 -0.384827 0.401123 0.667786 0.494995 1441740942 -0.384827 0.401123 0.667786 0.494995 1441740942 -0.384827 0.401123 0.667786 0.494995 1441740942 -0.384827 0.401123 0.667786 0.494995 1441740942 -0.395996 0.373596 0.686829 0.481506 1441740942 -0.395996 0.373596 0.686829 0.481506 1441740942 -0.395996 0.373596 0.686829 0.481506 1441740942 -0.395996 0.373596 0.686829 0.481506 1441740942 -0.395996 0.373596 0.686829 0.481506 1441740942 -0.395996 0.373596 0.686829 0.481506 1441740942 -0.395996 0.373596 0.686829 0.481506 1441740942 -0.407043 0.347717 0.702332 0.469116 1441740942 -0.407043 0.347717 0.702332 0.469116 1441740942 -0.407043 0.347717 0.702332 0.469116 1441740942 -0.407043 0.347717 0.702332 0.469116 1441740942 -0.407043 0.347717 0.702332 0.469116 1441740942 -0.407043 0.347717 0.702332 0.469116 1441740942 -0.411621 0.333862 0.713196 0.458679 1441740942 -0.411621 0.333862 0.713196 0.458679 1441740942 -0.411621 0.333862 0.713196 0.458679 1441740942 -0.411621 0.333862 0.713196 0.458679 1441740942 -0.411621 0.333862 0.713196 0.458679 1441740942 -0.411621 0.333862 0.713196 0.458679 1441740942 -0.411621 0.333862 0.713196 0.458679 1441740942 -0.409912 0.335754 0.708008 0.466797 1441740942 -0.409912 0.335754 0.708008 0.466797 1441740942 -0.409912 0.335754 0.708008 0.466797 1441740942 -0.409912 0.335754 0.708008 0.466797 1441740942 -0.409912 0.335754 0.708008 0.466797 1441740942 -0.409912 0.335754 0.708008 0.466797 1441740942 -0.401123 0.353333 0.694641 0.481323 1441740942 -0.401123 0.353333 0.694641 0.481323 1441740942 -0.401123 0.353333 0.694641 0.481323 1441740942 -0.401123 0.353333 0.694641 0.481323 1441740942 -0.401123 0.353333 0.694641 0.481323 1441740942 -0.401123 0.353333 0.694641 0.481323 1441740942 -0.397705 0.366394 0.682617 0.491516 1441740942 -0.397705 0.366394 0.682617 0.491516 1441740942 -0.397705 0.366394 0.682617 0.491516 1441740942 -0.397705 0.366394 0.682617 0.491516 1441740942 -0.397705 0.366394 0.682617 0.491516 1441740942 -0.397705 0.366394 0.682617 0.491516 1441740942 -0.397705 0.366394 0.682617 0.491516 1441740942 -0.392395 0.380188 0.673889 0.497314 1441740942 -0.392395 0.380188 0.673889 0.497314 1441740942 -0.392395 0.380188 0.673889 0.497314 1441740942 -0.392395 0.380188 0.673889 0.497314 1441740942 -0.392395 0.380188 0.673889 0.497314 1441740942 -0.392395 0.380188 0.673889 0.497314 1441740942 -0.384216 0.396423 0.666504 0.500916 1441740942 -0.384216 0.396423 0.666504 0.500916 1441740942 -0.384216 0.396423 0.666504 0.500916 1441740942 -0.384216 0.396423 0.666504 0.500916 1441740942 -0.384216 0.396423 0.666504 0.500916 1441740942 -0.384216 0.396423 0.666504 0.500916 1441740942 -0.377441 0.407104 0.662292 0.503113 1441740942 -0.377441 0.407104 0.662292 0.503113 1441740942 -0.377441 0.407104 0.662292 0.503113 1441740942 -0.377441 0.407104 0.662292 0.503113 1441740942 -0.377441 0.407104 0.662292 0.503113 1441740942 -0.377441 0.407104 0.662292 0.503113 1441740942 -0.376648 0.406372 0.661255 0.505615 1441740942 -0.376648 0.406372 0.661255 0.505615 1441740942 -0.376648 0.406372 0.661255 0.505615 1441740942 -0.376648 0.406372 0.661255 0.505615 1441740942 -0.376648 0.406372 0.661255 0.505615 1441740942 -0.376648 0.406372 0.661255 0.505615 1441740942 -0.376648 0.406372 0.661255 0.505615 1441740942 -0.375305 0.403259 0.651978 0.520874 1441740942 -0.375305 0.403259 0.651978 0.520874 1441740942 -0.375305 0.403259 0.651978 0.520874 1441740942 -0.375305 0.403259 0.651978 0.520874 1441740942 -0.375305 0.403259 0.651978 0.520874 1441740942 -0.375305 0.403259 0.651978 0.520874 1441740942 -0.371277 0.404297 0.638184 0.539734 1441740942 -0.371277 0.404297 0.638184 0.539734 1441740942 -0.371277 0.404297 0.638184 0.539734 1441740942 -0.371277 0.404297 0.638184 0.539734 1441740942 -0.371277 0.404297 0.638184 0.539734 1441740942 -0.371277 0.404297 0.638184 0.539734 1441740942 -0.369995 0.403076 0.627625 0.553772 1441740942 -0.369995 0.403076 0.627625 0.553772 1441740942 -0.369995 0.403076 0.627625 0.553772 1441740942 -0.369995 0.403076 0.627625 0.553772 1441740942 -0.369995 0.403076 0.627625 0.553772 1441740942 -0.369995 0.403076 0.627625 0.553772 1441740942 -0.374695 0.397400 0.620789 0.562317 1441740942 -0.374695 0.397400 0.620789 0.562317 1441740942 -0.374695 0.397400 0.620789 0.562317 1441740942 -0.374695 0.397400 0.620789 0.562317 1441740942 -0.374695 0.397400 0.620789 0.562317 1441740942 -0.375061 0.397583 0.619446 0.563477 1441740942 -0.375061 0.397583 0.619446 0.563477 1441740942 -0.375061 0.397583 0.619446 0.563477 1441740942 -0.375061 0.397583 0.619446 0.563477 1441740942 -0.375061 0.397583 0.619446 0.563477 1441740942 -0.375061 0.397583 0.619446 0.563477 1441740942 -0.375061 0.397583 0.619446 0.563477 1441740942 -0.375977 0.398804 0.625488 0.555237 1441740942 -0.375977 0.398804 0.625488 0.555237 1441740942 -0.375977 0.398804 0.625488 0.555237 1441740942 -0.375977 0.398804 0.625488 0.555237 1441740942 -0.375977 0.398804 0.625488 0.555237 1441740942 -0.379639 0.395813 0.639404 0.538818 1441740942 -0.379639 0.395813 0.639404 0.538818 1441740942 -0.379639 0.395813 0.639404 0.538818 1441740942 -0.379639 0.395813 0.639404 0.538818 1441740942 -0.379639 0.395813 0.639404 0.538818 1441740943 -0.379639 0.395813 0.639404 0.538818 1441740943 -0.379883 0.394287 0.654602 0.521179 1441740943 -0.379883 0.394287 0.654602 0.521179 1441740943 -0.379883 0.394287 0.654602 0.521179 1441740943 -0.379883 0.394287 0.654602 0.521179 1441740943 -0.379883 0.394287 0.654602 0.521179 1441740943 -0.379883 0.394287 0.654602 0.521179 1441740943 -0.370667 0.403259 0.655273 0.520142 1441740943 -0.370667 0.403259 0.655273 0.520142 1441740943 -0.370667 0.403259 0.655273 0.520142 1441740943 -0.370667 0.403259 0.655273 0.520142 1441740943 -0.370667 0.403259 0.655273 0.520142 1441740943 -0.370667 0.403259 0.655273 0.520142 1441740943 -0.363586 0.415222 0.649658 0.522827 1441740943 -0.363586 0.415222 0.649658 0.522827 1441740943 -0.363586 0.415222 0.649658 0.522827 1441740943 -0.363586 0.415222 0.649658 0.522827 1441740943 -0.363586 0.415222 0.649658 0.522827 1441740943 -0.363586 0.415222 0.649658 0.522827 1441740943 -0.363586 0.415222 0.649658 0.522827 1441740943 -0.375305 0.404480 0.662048 0.507080 1441740943 -0.375305 0.404480 0.662048 0.507080 1441740943 -0.375305 0.404480 0.662048 0.507080 1441740943 -0.375305 0.404480 0.662048 0.507080 1441740943 -0.375305 0.404480 0.662048 0.507080 1441740943 -0.375305 0.404480 0.662048 0.507080 1441740943 -0.379639 0.391357 0.682800 0.486267 1441740943 -0.379639 0.391357 0.682800 0.486267 1441740943 -0.379639 0.391357 0.682800 0.486267 1441740943 -0.379639 0.391357 0.682800 0.486267 1441740943 -0.379639 0.391357 0.682800 0.486267 1441740943 -0.379639 0.391357 0.682800 0.486267 1441740943 -0.391663 0.375610 0.693665 0.473572 1441740943 -0.391663 0.375610 0.693665 0.473572 1441740943 -0.391663 0.375610 0.693665 0.473572 1441740943 -0.391663 0.375610 0.693665 0.473572 1441740943 -0.391663 0.375610 0.693665 0.473572 1441740943 -0.391663 0.375610 0.693665 0.473572 1441740943 -0.391663 0.375610 0.693665 0.473572 1441740943 -0.402161 0.359070 0.711670 0.450378 1441740943 -0.402161 0.359070 0.711670 0.450378 1441740943 -0.402161 0.359070 0.711670 0.450378 1441740943 -0.402161 0.359070 0.711670 0.450378 1441740943 -0.402161 0.359070 0.711670 0.450378 1441740943 -0.402161 0.359070 0.711670 0.450378 1441740943 -0.397278 0.358093 0.722290 0.438416 1441740943 -0.397278 0.358093 0.722290 0.438416 1441740943 -0.397278 0.358093 0.722290 0.438416 1441740943 -0.397278 0.358093 0.722290 0.438416 1441740943 -0.397278 0.358093 0.722290 0.438416 1441740943 -0.397278 0.358093 0.722290 0.438416 1441740943 -0.397278 0.358093 0.722290 0.438416 1441740943 -0.400940 0.356323 0.720398 0.439575 1441740943 -0.400940 0.356323 0.720398 0.439575 1441740943 -0.400940 0.356323 0.720398 0.439575 1441740943 -0.400940 0.356323 0.720398 0.439575 1441740943 -0.400940 0.356323 0.720398 0.439575 1441740943 -0.400940 0.356323 0.720398 0.439575 1441740943 -0.401917 0.358948 0.714539 0.446106 1441740943 -0.401917 0.358948 0.714539 0.446106 1441740943 -0.401917 0.358948 0.714539 0.446106 1441740943 -0.401917 0.358948 0.714539 0.446106 1441740943 -0.401917 0.358948 0.714539 0.446106 1441740943 -0.401917 0.358948 0.714539 0.446106 1441740943 -0.391113 0.378357 0.697327 0.466431 1441740943 -0.391113 0.378357 0.697327 0.466431 1441740943 -0.391113 0.378357 0.697327 0.466431 1441740943 -0.391113 0.378357 0.697327 0.466431 1441740943 -0.391113 0.378357 0.697327 0.466431 1441740943 -0.391113 0.378357 0.697327 0.466431 1441740943 -0.377319 0.402649 0.676208 0.488098 1441740943 -0.377319 0.402649 0.676208 0.488098 1441740943 -0.377319 0.402649 0.676208 0.488098 1441740943 -0.377319 0.402649 0.676208 0.488098 1441740943 -0.377319 0.402649 0.676208 0.488098 1441740943 -0.377319 0.402649 0.676208 0.488098 1441740943 -0.377319 0.402649 0.676208 0.488098 1441740943 -0.369019 0.415588 0.661377 0.503601 1441740943 -0.369019 0.415588 0.661377 0.503601 1441740943 -0.369019 0.415588 0.661377 0.503601 1441740943 -0.369019 0.415588 0.661377 0.503601 1441740943 -0.369019 0.415588 0.661377 0.503601 1441740943 -0.369019 0.415588 0.661377 0.503601 1441740943 -0.367493 0.416382 0.656555 0.510376 1441740943 -0.367493 0.416382 0.656555 0.510376 1441740943 -0.367493 0.416382 0.656555 0.510376 1441740943 -0.367493 0.416382 0.656555 0.510376 1441740943 -0.367493 0.416382 0.656555 0.510376 1441740943 -0.367493 0.416382 0.656555 0.510376 1441740943 -0.367493 0.416382 0.656555 0.510376 1441740943 -0.366638 0.412781 0.654053 0.517090 1441740943 -0.366638 0.412781 0.654053 0.517090 1441740943 -0.366638 0.412781 0.654053 0.517090 1441740943 -0.366638 0.412781 0.654053 0.517090 1441740943 -0.366638 0.412781 0.654053 0.517090 1441740943 -0.366638 0.412781 0.654053 0.517090 1441740943 -0.362244 0.412048 0.641724 0.535828 1441740943 -0.362244 0.412048 0.641724 0.535828 1441740943 -0.362244 0.412048 0.641724 0.535828 1441740943 -0.362244 0.412048 0.641724 0.535828 1441740943 -0.362244 0.412048 0.641724 0.535828 1441740943 -0.362244 0.412048 0.641724 0.535828 1441740943 -0.358459 0.410828 0.624573 0.559021 1441740943 -0.358459 0.410828 0.624573 0.559021 1441740943 -0.358459 0.410828 0.624573 0.559021 1441740943 -0.358459 0.410828 0.624573 0.559021 1441740943 -0.358459 0.410828 0.624573 0.559021 1441740943 -0.358459 0.410828 0.624573 0.559021 1441740943 -0.359680 0.405884 0.606384 0.581482 1441740943 -0.359680 0.405884 0.606384 0.581482 1441740943 -0.359680 0.405884 0.606384 0.581482 1441740943 -0.359680 0.405884 0.606384 0.581482 1441740943 -0.359680 0.405884 0.606384 0.581482 1441740943 -0.359680 0.405884 0.606384 0.581482 1441740944 -0.365173 0.401794 0.590149 0.597412 1441740944 -0.365173 0.401794 0.590149 0.597412 1441740944 -0.365173 0.401794 0.590149 0.597412 1441740944 -0.365173 0.401794 0.590149 0.597412 1441740944 -0.365173 0.401794 0.590149 0.597412 1441740944 -0.365173 0.401794 0.590149 0.597412 1441740944 -0.363953 0.406372 0.576416 0.608337 1441740944 -0.363953 0.406372 0.576416 0.608337 1441740944 -0.363953 0.406372 0.576416 0.608337 1441740944 -0.363953 0.406372 0.576416 0.608337 1441740944 -0.363953 0.406372 0.576416 0.608337 1441740944 -0.363953 0.406372 0.576416 0.608337 1441740944 -0.363953 0.406372 0.576416 0.608337 1441740944 -0.366699 0.414001 0.574890 0.602966 1441740944 -0.366699 0.414001 0.574890 0.602966 1441740944 -0.366699 0.414001 0.574890 0.602966 1441740944 -0.366699 0.414001 0.574890 0.602966 1441740944 -0.366699 0.414001 0.574890 0.602966 1441740944 -0.366699 0.414001 0.574890 0.602966 1441740944 -0.374084 0.417603 0.585205 0.585754 1441740944 -0.374084 0.417603 0.585205 0.585754 1441740944 -0.374084 0.417603 0.585205 0.585754 1441740944 -0.374084 0.417603 0.585205 0.585754 1441740944 -0.374084 0.417603 0.585205 0.585754 1441740944 -0.374084 0.417603 0.585205 0.585754 1441740944 -0.380310 0.420227 0.599426 0.565125 1441740944 -0.380310 0.420227 0.599426 0.565125 1441740944 -0.380310 0.420227 0.599426 0.565125 1441740944 -0.380310 0.420227 0.599426 0.565125 1441740944 -0.380310 0.420227 0.599426 0.565125 1441740944 -0.380310 0.420227 0.599426 0.565125 1441740944 -0.379700 0.427551 0.609863 0.548706 1441740944 -0.379700 0.427551 0.609863 0.548706 1441740944 -0.379700 0.427551 0.609863 0.548706 1441740944 -0.379700 0.427551 0.609863 0.548706 1441740944 -0.379700 0.427551 0.609863 0.548706 1441740944 -0.379700 0.427551 0.609863 0.548706 1441740944 -0.379700 0.427551 0.609863 0.548706 1441740944 -0.369751 0.441650 0.610840 0.543152 1441740944 -0.369751 0.441650 0.610840 0.543152 1441740944 -0.369751 0.441650 0.610840 0.543152 1441740944 -0.369751 0.441650 0.610840 0.543152 1441740944 -0.369751 0.441650 0.610840 0.543152 1441740944 -0.369751 0.441650 0.610840 0.543152 1441740944 -0.357727 0.454346 0.608032 0.543945 1441740944 -0.357727 0.454346 0.608032 0.543945 1441740944 -0.357727 0.454346 0.608032 0.543945 1441740944 -0.357727 0.454346 0.608032 0.543945 1441740944 -0.357727 0.454346 0.608032 0.543945 1441740944 -0.357727 0.454346 0.608032 0.543945 1441740944 -0.366821 0.444641 0.620300 0.531860 1441740944 -0.366821 0.444641 0.620300 0.531860 1441740944 -0.366821 0.444641 0.620300 0.531860 1441740944 -0.366821 0.444641 0.620300 0.531860 1441740944 -0.366821 0.444641 0.620300 0.531860 1441740944 -0.366821 0.444641 0.620300 0.531860 1441740944 -0.379761 0.426270 0.636292 0.518799 1441740944 -0.379761 0.426270 0.636292 0.518799 1441740944 -0.379761 0.426270 0.636292 0.518799 1441740944 -0.379761 0.426270 0.636292 0.518799 1441740944 -0.379761 0.426270 0.636292 0.518799 1441740944 -0.379761 0.426270 0.636292 0.518799 1441740944 -0.379761 0.426270 0.636292 0.518799 1441740944 -0.398376 0.404236 0.651306 0.503601 1441740944 -0.398376 0.404236 0.651306 0.503601 1441740944 -0.398376 0.404236 0.651306 0.503601 1441740944 -0.398376 0.404236 0.651306 0.503601 1441740944 -0.398376 0.404236 0.651306 0.503601 1441740944 -0.398376 0.404236 0.651306 0.503601 1441740944 -0.398376 0.404236 0.651306 0.503601 1441740944 -0.419373 0.378357 0.666138 0.486938 1441740944 -0.419373 0.378357 0.666138 0.486938 1441740944 -0.419373 0.378357 0.666138 0.486938 1441740944 -0.419373 0.378357 0.666138 0.486938 1441740944 -0.419373 0.378357 0.666138 0.486938 1441740944 -0.419373 0.378357 0.666138 0.486938 1441740944 -0.427246 0.367249 0.667664 0.486633 1441740944 -0.427246 0.367249 0.667664 0.486633 1441740944 -0.427246 0.367249 0.667664 0.486633 1441740944 -0.427246 0.367249 0.667664 0.486633 1441740944 -0.427246 0.367249 0.667664 0.486633 1441740944 -0.427246 0.367249 0.667664 0.486633 1441740944 -0.422363 0.376831 0.655396 0.499939 1441740944 -0.422363 0.376831 0.655396 0.499939 1441740944 -0.422363 0.376831 0.655396 0.499939 1441740944 -0.422363 0.376831 0.655396 0.499939 1441740944 -0.422363 0.376831 0.655396 0.499939 1441740944 -0.422363 0.376831 0.655396 0.499939 1441740944 -0.422363 0.376831 0.655396 0.499939 1441740944 -0.415588 0.388123 0.644165 0.511475 1441740944 -0.415588 0.388123 0.644165 0.511475 1441740944 -0.415588 0.388123 0.644165 0.511475 1441740944 -0.415588 0.388123 0.644165 0.511475 1441740944 -0.415588 0.388123 0.644165 0.511475 1441740944 -0.415588 0.388123 0.644165 0.511475 1441740944 -0.407104 0.397949 0.638977 0.517273 1441740944 -0.407104 0.397949 0.638977 0.517273 1441740944 -0.407104 0.397949 0.638977 0.517273 1441740944 -0.407104 0.397949 0.638977 0.517273 1441740944 -0.407104 0.397949 0.638977 0.517273 1441740944 -0.407104 0.397949 0.638977 0.517273 1441740944 -0.396179 0.409241 0.635376 0.521301 1441740944 -0.396179 0.409241 0.635376 0.521301 1441740944 -0.396179 0.409241 0.635376 0.521301 1441740944 -0.396179 0.409241 0.635376 0.521301 1441740944 -0.396179 0.409241 0.635376 0.521301 1441740944 -0.396179 0.409241 0.635376 0.521301 1441740944 -0.396179 0.409241 0.635376 0.521301 1441740944 -0.385986 0.419434 0.635010 0.521362 1441740944 -0.385986 0.419434 0.635010 0.521362 1441740944 -0.385986 0.419434 0.635010 0.521362 1441740944 -0.385986 0.419434 0.635010 0.521362 1441740944 -0.385986 0.419434 0.635010 0.521362 1441740944 -0.385986 0.419434 0.635010 0.521362 1441740944 -0.379578 0.425903 0.634033 0.521973 1441740945 -0.379578 0.425903 0.634033 0.521973 1441740945 -0.379578 0.425903 0.634033 0.521973 1441740945 -0.379578 0.425903 0.634033 0.521973 1441740945 -0.379578 0.425903 0.634033 0.521973 1441740945 -0.379578 0.425903 0.634033 0.521973 1441740945 -0.373108 0.431519 0.630859 0.525940 1441740945 -0.373108 0.431519 0.630859 0.525940 1441740945 -0.373108 0.431519 0.630859 0.525940 1441740945 -0.373108 0.431519 0.630859 0.525940 1441740945 -0.373108 0.431519 0.630859 0.525940 1441740945 -0.373108 0.431519 0.630859 0.525940 1441740945 -0.367249 0.436584 0.622864 0.535278 1441740945 -0.367249 0.436584 0.622864 0.535278 1441740945 -0.367249 0.436584 0.622864 0.535278 1441740945 -0.367249 0.436584 0.622864 0.535278 1441740945 -0.367249 0.436584 0.622864 0.535278 1441740945 -0.367249 0.436584 0.622864 0.535278 1441740945 -0.367249 0.436584 0.622864 0.535278 1441740945 -0.361694 0.440918 0.607483 0.552917 1441740945 -0.361694 0.440918 0.607483 0.552917 1441740945 -0.361694 0.440918 0.607483 0.552917 1441740945 -0.361694 0.440918 0.607483 0.552917 1441740945 -0.361694 0.440918 0.607483 0.552917 1441740945 -0.361694 0.440918 0.607483 0.552917 1441740945 -0.354248 0.449646 0.585815 0.573608 1441740945 -0.354248 0.449646 0.585815 0.573608 1441740945 -0.354248 0.449646 0.585815 0.573608 1441740945 -0.354248 0.449646 0.585815 0.573608 1441740945 -0.354248 0.449646 0.585815 0.573608 1441740945 -0.354248 0.449646 0.585815 0.573608 1441740945 -0.352173 0.457214 0.568237 0.586487 1441740945 -0.352173 0.457214 0.568237 0.586487 1441740945 -0.352173 0.457214 0.568237 0.586487 1441740945 -0.352173 0.457214 0.568237 0.586487 1441740945 -0.352173 0.457214 0.568237 0.586487 1441740945 -0.352173 0.457214 0.568237 0.586487 1441740945 -0.352173 0.457214 0.568237 0.586487 1441740945 -0.351379 0.465759 0.560547 0.587646 1441740945 -0.351379 0.465759 0.560547 0.587646 1441740945 -0.351379 0.465759 0.560547 0.587646 1441740945 -0.351379 0.465759 0.560547 0.587646 1441740945 -0.351379 0.465759 0.560547 0.587646 1441740945 -0.351379 0.465759 0.560547 0.587646 1441740945 -0.356323 0.471619 0.561890 0.578613 1441740945 -0.356323 0.471619 0.561890 0.578613 1441740945 -0.356323 0.471619 0.561890 0.578613 1441740945 -0.356323 0.471619 0.561890 0.578613 1441740945 -0.356323 0.471619 0.561890 0.578613 1441740945 -0.356323 0.471619 0.561890 0.578613 1441740945 -0.356323 0.471619 0.561890 0.578613 1441740945 -0.366638 0.471008 0.576538 0.557922 1441740945 -0.366638 0.471008 0.576538 0.557922 1441740945 -0.366638 0.471008 0.576538 0.557922 1441740945 -0.366638 0.471008 0.576538 0.557922 1441740945 -0.366638 0.471008 0.576538 0.557922 1441740945 -0.366638 0.471008 0.576538 0.557922 1441740945 -0.371704 0.470215 0.595764 0.534546 1441740945 -0.371704 0.470215 0.595764 0.534546 1441740945 -0.371704 0.470215 0.595764 0.534546 1441740945 -0.371704 0.470215 0.595764 0.534546 1441740945 -0.371704 0.470215 0.595764 0.534546 1441740945 -0.371704 0.470215 0.595764 0.534546 1441740945 -0.356445 0.484802 0.607361 0.518616 1441740945 -0.356445 0.484802 0.607361 0.518616 1441740945 -0.356445 0.484802 0.607361 0.518616 1441740945 -0.356445 0.484802 0.607361 0.518616 1441740945 -0.356445 0.484802 0.607361 0.518616 1441740945 -0.356445 0.484802 0.607361 0.518616 1441740945 -0.356445 0.484802 0.607361 0.518616 1441740945 -0.339172 0.499390 0.609131 0.514282 1441740945 -0.339172 0.499390 0.609131 0.514282 1441740945 -0.339172 0.499390 0.609131 0.514282 1441740945 -0.339172 0.499390 0.609131 0.514282 1441740945 -0.339172 0.499390 0.609131 0.514282 1441740945 -0.339172 0.499390 0.609131 0.514282 1441740945 -0.329224 0.501892 0.612366 0.514465 1441740945 -0.329224 0.501892 0.612366 0.514465 1441740945 -0.329224 0.501892 0.612366 0.514465 1441740945 -0.329224 0.501892 0.612366 0.514465 1441740945 -0.329224 0.501892 0.612366 0.514465 1441740945 -0.329224 0.501892 0.612366 0.514465 1441740945 -0.329224 0.501892 0.612366 0.514465 1441740945 -0.325378 0.496521 0.625183 0.506653 1441740945 -0.325378 0.496521 0.625183 0.506653 1441740945 -0.325378 0.496521 0.625183 0.506653 1441740945 -0.325378 0.496521 0.625183 0.506653 1441740945 -0.325378 0.496521 0.625183 0.506653 1441740945 -0.325378 0.496521 0.625183 0.506653 1441740945 -0.332947 0.476563 0.650330 0.488892 1441740945 -0.332947 0.476563 0.650330 0.488892 1441740945 -0.332947 0.476563 0.650330 0.488892 1441740945 -0.332947 0.476563 0.650330 0.488892 1441740945 -0.332947 0.476563 0.650330 0.488892 1441740945 -0.332947 0.476563 0.650330 0.488892 1441740945 -0.346924 0.453674 0.671814 0.471558 1441740945 -0.346924 0.453674 0.671814 0.471558 1441740945 -0.346924 0.453674 0.671814 0.471558 1441740945 -0.346924 0.453674 0.671814 0.471558 1441740945 -0.346924 0.453674 0.671814 0.471558 1441740945 -0.346924 0.453674 0.671814 0.471558 1441740945 -0.348633 0.450134 0.686035 0.452881 1441740945 -0.348633 0.450134 0.686035 0.452881 1441740945 -0.348633 0.450134 0.686035 0.452881 1441740945 -0.348633 0.450134 0.686035 0.452881 1441740945 -0.348633 0.450134 0.686035 0.452881 1441740945 -0.348633 0.450134 0.686035 0.452881 1441740945 -0.343933 0.454651 0.687500 0.449768 1441740945 -0.343933 0.454651 0.687500 0.449768 1441740945 -0.343933 0.454651 0.687500 0.449768 1441740945 -0.343933 0.454651 0.687500 0.449768 1441740945 -0.343933 0.454651 0.687500 0.449768 1441740945 -0.343933 0.454651 0.687500 0.449768 1441740945 -0.343933 0.454651 0.687500 0.449768 1441740945 -0.351257 0.453003 0.682068 0.453979 1441740945 -0.351257 0.453003 0.682068 0.453979 1441740946 -0.351257 0.453003 0.682068 0.453979 1441740946 -0.351257 0.453003 0.682068 0.453979 1441740946 -0.351257 0.453003 0.682068 0.453979 1441740946 -0.351257 0.453003 0.682068 0.453979 1441740946 -0.356445 0.452332 0.670715 0.467407 1441740946 -0.356445 0.452332 0.670715 0.467407 1441740946 -0.356445 0.452332 0.670715 0.467407 1441740946 -0.356445 0.452332 0.670715 0.467407 1441740946 -0.356445 0.452332 0.670715 0.467407 1441740946 -0.356445 0.452332 0.670715 0.467407 1441740946 -0.356079 0.460022 0.650818 0.487793 1441740946 -0.356079 0.460022 0.650818 0.487793 1441740946 -0.356079 0.460022 0.650818 0.487793 1441740946 -0.356079 0.460022 0.650818 0.487793 1441740946 -0.356079 0.460022 0.650818 0.487793 1441740946 -0.356079 0.460022 0.650818 0.487793 1441740946 -0.356628 0.468201 0.633301 0.502441 1441740946 -0.356628 0.468201 0.633301 0.502441 1441740946 -0.356628 0.468201 0.633301 0.502441 1441740946 -0.356628 0.468201 0.633301 0.502441 1441740946 -0.356628 0.468201 0.633301 0.502441 1441740946 -0.356628 0.468201 0.633301 0.502441 1441740946 -0.360107 0.469360 0.624573 0.509766 1441740946 -0.360107 0.469360 0.624573 0.509766 1441740946 -0.360107 0.469360 0.624573 0.509766 1441740946 -0.360107 0.469360 0.624573 0.509766 1441740946 -0.360107 0.469360 0.624573 0.509766 1441740946 -0.360107 0.469360 0.624573 0.509766 1441740946 -0.361816 0.467834 0.612488 0.524414 1441740946 -0.361816 0.467834 0.612488 0.524414 1441740946 -0.361816 0.467834 0.612488 0.524414 1441740946 -0.361816 0.467834 0.612488 0.524414 1441740946 -0.361816 0.467834 0.612488 0.524414 1441740946 -0.361816 0.467834 0.612488 0.524414 1441740946 -0.361816 0.467834 0.612488 0.524414 1441740946 -0.355591 0.471924 0.594177 0.545654 1441740946 -0.355591 0.471924 0.594177 0.545654 1441740946 -0.355591 0.471924 0.594177 0.545654 1441740946 -0.355591 0.471924 0.594177 0.545654 1441740946 -0.355591 0.471924 0.594177 0.545654 1441740946 -0.355591 0.471924 0.594177 0.545654 1441740946 -0.345154 0.476624 0.567871 0.575439 1441740946 -0.345154 0.476624 0.567871 0.575439 1441740946 -0.345154 0.476624 0.567871 0.575439 1441740946 -0.345154 0.476624 0.567871 0.575439 1441740946 -0.345154 0.476624 0.567871 0.575439 1441740946 -0.345154 0.476624 0.567871 0.575439 1441740946 -0.339417 0.478760 0.548218 0.595764 1441740946 -0.339417 0.478760 0.548218 0.595764 1441740946 -0.339417 0.478760 0.548218 0.595764 1441740946 -0.339417 0.478760 0.548218 0.595764 1441740946 -0.339417 0.478760 0.548218 0.595764 1441740946 -0.339417 0.478760 0.548218 0.595764 1441740946 -0.339417 0.478760 0.548218 0.595764 1441740946 -0.336182 0.480774 0.542358 0.601318 1441740946 -0.336182 0.480774 0.542358 0.601318 1441740946 -0.336182 0.480774 0.542358 0.601318 1441740946 -0.336182 0.480774 0.542358 0.601318 1441740946 -0.336182 0.480774 0.542358 0.601318 1441740946 -0.336182 0.480774 0.542358 0.601318 1441740946 -0.341125 0.481262 0.550903 0.590271 1441740946 -0.341125 0.481262 0.550903 0.590271 1441740946 -0.341125 0.481262 0.550903 0.590271 1441740946 -0.341125 0.481262 0.550903 0.590271 1441740946 -0.341125 0.481262 0.550903 0.590271 1441740946 -0.341125 0.481262 0.550903 0.590271 1441740946 -0.350281 0.479858 0.571594 0.565918 1441740946 -0.350281 0.479858 0.571594 0.565918 1441740946 -0.350281 0.479858 0.571594 0.565918 1441740946 -0.350281 0.479858 0.571594 0.565918 1441740946 -0.350281 0.479858 0.571594 0.565918 1441740946 -0.350281 0.479858 0.571594 0.565918 1441740946 -0.359985 0.477905 0.593445 0.538330 1441740946 -0.359985 0.477905 0.593445 0.538330 1441740946 -0.359985 0.477905 0.593445 0.538330 1441740946 -0.359985 0.477905 0.593445 0.538330 1441740946 -0.359985 0.477905 0.593445 0.538330 1441740946 -0.359985 0.477905 0.593445 0.538330 1441740946 -0.372131 0.472046 0.617676 0.507019 1441740946 -0.372131 0.472046 0.617676 0.507019 1441740946 -0.372131 0.472046 0.617676 0.507019 1441740946 -0.372131 0.472046 0.617676 0.507019 1441740946 -0.372131 0.472046 0.617676 0.507019 1441740946 -0.372131 0.472046 0.617676 0.507019 1441740946 -0.372131 0.472046 0.617676 0.507019 1441740946 -0.379150 0.464111 0.641174 0.479187 1441740946 -0.379150 0.464111 0.641174 0.479187 1441740946 -0.379150 0.464111 0.641174 0.479187 1441740946 -0.379150 0.464111 0.641174 0.479187 1441740946 -0.379150 0.464111 0.641174 0.479187 1441740946 -0.379150 0.464111 0.641174 0.479187 1441740946 -0.375916 0.459534 0.657654 0.463623 1441740946 -0.375916 0.459534 0.657654 0.463623 1441740946 -0.375916 0.459534 0.657654 0.463623 1441740946 -0.375916 0.459534 0.657654 0.463623 1441740946 -0.375916 0.459534 0.657654 0.463623 1441740946 
-0.396729 0.279785 0.535339 0.691162 1441740949 -0.396729 0.279785 0.535339 0.691162 1441740949 -0.396729 0.279785 0.535339 0.691162 1441740949 -0.396729 0.279785 0.535339 0.691162 1441740949 -0.396729 0.279785 0.535339 0.691162 1441740949 -0.396729 0.279785 0.535339 0.691162 1441740949 -0.406189 0.235474 0.523987 0.710632 1441740949 -0.406189 0.235474 0.523987 0.710632 1441740949 -0.406189 0.235474 0.523987 0.710632 1441740949 -0.406189 0.235474 0.523987 0.710632 1441740949 -0.406189 0.235474 0.523987 0.710632 1441740949 -0.406189 0.235474 0.523987 0.710632 1441740949 -0.406189 0.235474 0.523987 0.710632 1441740949 -0.410583 0.209717 0.520447 0.718689 1441740949 -0.410583 0.209717 0.520447 0.718689 1441740949 -0.410583 0.209717 0.520447 0.718689 1441740949 -0.410583 0.209717 0.520447 0.718689 1441740949 -0.410583 0.209717 0.520447 0.718689 1441740949 -0.410583 0.209717 0.520447 0.718689 1441740949 -0.407593 0.222473 0.515564 0.720093 1441740949 -0.407593 0.222473 0.515564 0.720093 1441740949 -0.407593 0.222473 0.515564 0.720093 1441740949 -0.407593 0.222473 0.515564 0.720093 1441740949 -0.395386 0.285522 0.501892 0.714294 1441740949 -0.395386 0.285522 0.501892 0.714294 1441740949 -0.395386 0.285522 0.501892 0.714294 1441740949 -0.395386 0.285522 0.501892 0.714294 1441740949 -0.395386 0.285522 0.501892 0.714294 1441740949 -0.395386 0.285522 0.501892 0.714294 1441740949 -0.395386 0.285522 0.501892 0.714294 1441740949 -0.370117 0.363586 0.517395 0.680481 1441740949 -0.370117 0.363586 0.517395 0.680481 1441740949 -0.370117 0.363586 0.517395 0.680481 1441740949 -0.370117 0.363586 0.517395 0.680481 1441740949 -0.370117 0.363586 0.517395 0.680481 1441740949 -0.370117 0.363586 0.517395 0.680481 1441740949 -0.271912 0.504822 0.526123 0.627930 1441740949 -0.271912 0.504822 0.526123 0.627930 1441740949 -0.271912 0.504822 0.526123 0.627930 1441740949 -0.271912 0.504822 0.526123 0.627930 1441740949 -0.271912 0.504822 0.526123 0.627930 1441740949 -0.271912 0.504822 0.526123 0.627930 1441740949 -0.146606 0.653931 0.556213 0.491333 1441740949 -0.146606 0.653931 0.556213 0.491333 1441740949 -0.146606 0.653931 0.556213 0.491333 1441740949 -0.146606 0.653931 0.556213 0.491333 1441740949 -0.146606 0.653931 0.556213 0.491333 1441740949 -0.146606 0.653931 0.556213 0.491333 1441740949 -0.090820 0.748779 0.602539 0.260681 1441740949 -0.090820 0.748779 0.602539 0.260681 1441740949 -0.090820 0.748779 0.602539 0.260681 1441740949 -0.090820 0.748779 0.602539 0.260681 1441740949 -0.090820 0.748779 0.602539 0.260681 1441740949 -0.090820 0.748779 0.602539 0.260681 1441740949 -0.090820 0.748779 0.602539 0.260681 1441740949 -0.123108 0.795105 0.592957 -0.031738 1441740949 -0.123108 0.795105 0.592957 -0.031738 1441740949 -0.123108 0.795105 0.592957 -0.031738 1441740949 -0.123108 0.795105 0.592957 -0.031738 1441740949 -0.123108 0.795105 0.592957 -0.031738 1441740949 -0.113770 0.807922 0.548767 -0.181885 1441740949 -0.113770 0.807922 0.548767 -0.181885 1441740949 -0.113770 0.807922 0.548767 -0.181885 1441740949 -0.113770 0.807922 0.548767 -0.181885 1441740949 -0.113770 0.807922 0.548767 -0.181885 1441740949 -0.113770 0.807922 0.548767 -0.181885 1441740949 -0.113770 0.807922 0.548767 -0.181885 1441740949 -0.013123 0.852600 0.496216 -0.163025 1441740949 -0.013123 0.852600 0.496216 -0.163025 1441740949 -0.013123 0.852600 0.496216 -0.163025 1441740949 -0.013123 0.852600 0.496216 -0.163025 1441740949 -0.013123 0.852600 0.496216 -0.163025 1441740949 -0.013123 0.852600 0.496216 -0.163025 1441740949 -0.023987 0.803650 0.523560 -0.281799 1441740949 -0.023987 0.803650 0.523560 -0.281799 1441740949 -0.023987 0.803650 0.523560 -0.281799 1441740949 -0.023987 0.803650 0.523560 -0.281799 1441740949 -0.023987 0.803650 0.523560 -0.281799 1441740949 -0.023987 0.803650 0.523560 -0.281799 1441740949 -0.023987 0.803650 0.523560 -0.281799 1441740950 -0.059570 0.809021 0.554932 -0.184143 1441740950 -0.059570 0.809021 0.554932 -0.184143 1441740950 -0.059570 0.809021 0.554932 -0.184143 1441740950 -0.059570 0.809021 0.554932 -0.184143 1441740950 -0.059570 0.809021 0.554932 -0.184143 1441740950 -0.059570 0.809021 0.554932 -0.184143 1441740950 -0.115967 0.791260 0.598816 -0.042297 1441740950 -0.115967 0.791260 0.598816 -0.042297 1441740950 -0.115967 0.791260 0.598816 -0.042297 1441740950 -0.115967 0.791260 0.598816 -0.042297 1441740950 -0.115967 0.791260 0.598816 -0.042297 1441740950 -0.115967 0.791260 0.598816 -0.042297 1441740950 -0.149902 0.762878 0.626221 0.057861 1441740950 -0.149902 0.762878 0.626221 0.057861 1441740950 -0.149902 0.762878 0.626221 0.057861 1441740950 -0.149902 0.762878 0.626221 0.057861 1441740950 -0.149902 0.762878 0.626221 0.057861 1441740950 -0.149902 0.762878 0.626221 0.057861 1441740950 -0.149902 0.762878 0.626221 0.057861 1441740950 -0.176514 0.722595 0.636597 0.203369 1441740950 -0.176514 0.722595 0.636597 0.203369 1441740950 -0.176514 0.722595 0.636597 0.203369 1441740950 -0.176514 0.722595 0.636597 0.203369 1441740950 -0.176514 0.722595 0.636597 0.203369 1441740950 -0.176514 0.722595 0.636597 0.203369 1441740950 -0.221313 0.656860 0.597412 0.403137 1441740950 -0.221313 0.656860 0.597412 0.403137 1441740950 -0.221313 0.656860 0.597412 0.403137 1441740950 -0.221313 0.656860 0.597412 0.403137 1441740950 -0.221313 0.656860 0.597412 0.403137 1441740950 -0.221313 0.656860 0.597412 0.403137 1441740950 -0.328186 0.499756 0.606262 0.524292 1441740950 -0.328186 0.499756 0.606262 0.524292 1441740950 -0.328186 0.499756 0.606262 0.524292 1441740950 -0.328186 0.499756 0.606262 0.524292 1441740950 -0.328186 0.499756 0.606262 0.524292 1441740950 -0.328186 0.499756 0.606262 0.524292 1441740950 -0.379150 0.392517 0.588379 0.596558 1441740950 -0.379150 0.392517 0.588379 0.596558 1441740950 -0.379150 0.392517 0.588379 0.596558 1441740950 -0.379150 0.392517 0.588379 0.596558 1441740950 -0.379150 0.392517 0.588379 0.596558 1441740950 -0.379150 0.392517 0.588379 0.596558 1441740950 -0.400085 0.338989 0.525330 0.670044 1441740950 -0.400085 0.338989 0.525330 0.670044 1441740950 -0.400085 0.338989 0.525330 0.670044 1441740950 -0.400085 0.338989 0.525330 0.670044 1441740950 -0.400085 0.338989 0.525330 0.670044 1441740950 -0.400085 0.338989 0.525330 0.670044 1441740950 -0.447144 0.231873 0.514587 0.693848 1441740950 -0.447144 0.231873 0.514587 0.693848 1441740950 -0.447144 0.231873 0.514587 0.693848 1441740950 -0.447144 0.231873 0.514587 0.693848 1441740950 -0.447144 0.231873 0.514587 0.693848 1441740950 -0.451721 0.108276 0.552551 0.692017 1441740950 -0.451721 0.108276 0.552551 0.692017 1441740950 -0.451721 0.108276 0.552551 0.692017 1441740950 -0.451721 0.108276 0.552551 0.692017 1441740950 -0.451721 0.108276 0.552551 0.692017 1441740950 -0.451721 0.108276 0.552551 0.692017 1441740950 -0.451721 0.108276 0.552551 0.692017 1441740950 -0.444519 0.072998 0.558838 0.696228 1441740950 -0.444519 0.072998 0.558838 0.696228 1441740950 -0.444519 0.072998 0.558838 0.696228 1441740950 -0.444519 0.072998 0.558838 0.696228 1441740950 -0.444519 0.072998 0.558838 0.696228 1441740950 -0.444519 0.072998 0.558838 0.696228 1441740950 -0.436340 0.090637 0.568420 0.691528 1441740950 -0.436340 0.090637 0.568420 0.691528 1441740950 -0.436340 0.090637 0.568420 0.691528 1441740950 -0.436340 0.090637 0.568420 0.691528 1441740950 -0.436340 0.090637 0.568420 0.691528 1441740950 -0.436340 0.090637 0.568420 0.691528 1441740950 -0.426819 0.145203 0.590271 0.669556 1441740950 -0.426819 0.145203 0.590271 0.669556 1441740950 -0.426819 0.145203 0.590271 0.669556 1441740950 -0.426819 0.145203 0.590271 0.669556 1441740950 -0.426819 0.145203 0.590271 0.669556 1441740950 -0.426819 0.145203 0.590271 0.669556 1441740950 -0.410950 0.233582 0.616699 0.629395 1441740950 -0.410950 0.233582 0.616699 0.629395 1441740950 -0.410950 0.233582 0.616699 0.629395 1441740950 -0.410950 0.233582 0.616699 0.629395 1441740950 -0.410950 0.233582 0.616699 0.629395 1441740950 -0.410950 0.233582 0.616699 0.629395 1441740950 -0.379333 0.337952 0.645569 0.570190 1441740950 -0.379333 0.337952 0.645569 0.570190 1441740950 -0.379333 0.337952 0.645569 0.570190 1441740950 -0.379333 0.337952 0.645569 0.570190 1441740950 -0.379333 0.337952 0.645569 0.570190 1441740950 -0.379333 0.337952 0.645569 0.570190 1441740950 -0.301941 0.479614 0.646179 0.511108 1441740950 -0.301941 0.479614 0.646179 0.511108 1441740950 -0.301941 0.479614 0.646179 0.511108 1441740950 -0.301941 0.479614 0.646179 0.511108 1441740950 -0.301941 0.479614 0.646179 0.511108 1441740950 -0.301941 0.479614 0.646179 0.511108 1441740950 -0.301941 0.479614 0.646179 0.511108 1441740950 -0.210693 0.623901 0.660217 0.361084 1441740950 -0.210693 0.623901 0.660217 0.361084 1441740950 -0.210693 0.623901 0.660217 0.361084 1441740950 -0.210693 0.623901 0.660217 0.361084 1441740950 -0.210693 0.623901 0.660217 0.361084 1441740950 -0.210693 0.623901 0.660217 0.361084 1441740950 -0.118958 0.721863 0.664185 0.153503 1441740950 -0.118958 0.721863 0.664185 0.153503 1441740950 -0.118958 0.721863 0.664185 0.153503 1441740950 -0.118958 0.721863 0.664185 0.153503 1441740950 -0.047180 0.782349 0.615479 -0.082520 1441740951 -0.047180 0.782349 0.615479 -0.082520 1441740951 -0.047180 0.782349 0.615479 -0.082520 1441740951 -0.047180 0.782349 0.615479 -0.082520 1441740951 -0.047180 0.782349 0.615479 -0.082520 1441740951 -0.047180 0.782349 0.615479 -0.082520 1441740951 -0.029907 0.852112 0.510620 -0.110657 1441740951 -0.029907 0.852112 0.510620 -0.110657 1441740951 -0.029907 0.852112 0.510620 -0.110657 1441740951 -0.029907 0.852112 0.510620 -0.110657 1441740951 -0.029907 0.852112 0.510620 -0.110657 1441740951 -0.029907 0.852112 0.510620 -0.110657 1441740951 0.011108 0.825806 0.491638 -0.275940 1441740951 0.011108 0.825806 0.491638 -0.275940 1441740951 0.011108 0.825806 0.491638 -0.275940 1441740951 0.011108 0.825806 0.491638 -0.275940 1441740951 0.011108 0.825806 0.491638 -0.275940 1441740951 0.011108 0.825806 0.491638 -0.275940 1441740951 -0.026123 0.827026 0.500061 -0.255493 1441740951 -0.026123 0.827026 0.500061 -0.255493 1441740951 -0.026123 0.827026 0.500061 -0.255493 1441740951 -0.026123 0.827026 0.500061 -0.255493 1441740951 -0.026123 0.827026 0.500061 -0.255493 1441740951 -0.026123 0.827026 0.500061 -0.255493 1441740951 -0.068237 0.829224 0.554077 -0.026611 1441740951 -0.068237 0.829224 0.554077 -0.026611 1441740951 -0.068237 0.829224 0.554077 -0.026611 1441740951 -0.068237 0.829224 0.554077 -0.026611 1441740951 -0.068237 0.829224 0.554077 -0.026611 1441740951 -0.068237 0.829224 0.554077 -0.026611 1441740951 -0.152161 0.783264 0.597778 0.077087 1441740951 -0.152161 0.783264 0.597778 0.077087 1441740951 -0.152161 0.783264 0.597778 0.077087 1441740951 -0.152161 0.783264 0.597778 0.077087 1441740951 -0.152161 0.783264 0.597778 0.077087 1441740951 -0.152161 0.783264 0.597778 0.077087 1441740951 -0.152161 0.783264 0.597778 0.077087 1441740951 -0.200562 0.723938 0.631775 0.190979 1441740951 -0.200562 0.723938 0.631775 0.190979 1441740951 -0.200562 0.723938 0.631775 0.190979 1441740951 -0.200562 0.723938 0.631775 0.190979 1441740951 -0.200562 0.723938 0.631775 0.190979 1441740951 -0.200562 0.723938 0.631775 0.190979 1441740951 -0.202576 0.670410 0.622986 0.348206 1441740951 -0.202576 0.670410 0.622986 0.348206 1441740951 -0.202576 0.670410 0.622986 0.348206 1441740951 -0.202576 0.670410 0.622986 0.348206 1441740951 -0.202576 0.670410 0.622986 0.348206 1441740951 -0.202576 0.670410 0.622986 0.348206 1441740951 -0.304993 0.516418 0.610229 0.517517 1441740951 -0.304993 0.516418 0.610229 0.517517 1441740951 -0.304993 0.516418 0.610229 0.517517 1441740951 -0.304993 0.516418 0.610229 0.517517 1441740951 -0.304993 0.516418 0.610229 0.517517 1441740951 -0.304993 0.516418 0.610229 0.517517 1441740951 -0.372375 0.378662 0.626770 0.570129 1441740951 -0.372375 0.378662 0.626770 0.570129 1441740951 -0.372375 0.378662 0.626770 0.570129 1441740951 -0.372375 0.378662 0.626770 0.570129 1441740951 -0.372375 0.378662 0.626770 0.570129 1441740951 -0.372375 0.378662 0.626770 0.570129 1441740951 -0.372375 0.378662 0.626770 0.570129 1441740951 -0.384644 0.329407 0.581787 0.636414 1441740951 -0.384644 0.329407 0.581787 0.636414 1441740951 -0.384644 0.329407 0.581787 0.636414 1441740951 -0.384644 0.329407 0.581787 0.636414 1441740951 -0.384644 0.329407 0.581787 0.636414 1441740951 -0.428467 0.238037 0.569153 0.660156 1441740951 -0.428467 0.238037 0.569153 0.660156 1441740951 -0.428467 0.238037 0.569153 0.660156 1441740951 -0.428467 0.238037 0.569153 0.660156 1441740951 -0.428467 0.238037 0.569153 0.660156 1441740951 -0.428467 0.238037 0.569153 0.660156 1441740951 -0.445129 0.121887 0.583984 0.667786 1441740951 -0.445129 0.121887 0.583984 0.667786 1441740951 -0.445129 0.121887 0.583984 0.667786 1441740951 -0.445129 0.121887 0.583984 0.667786 1441740951 -0.445129 0.121887 0.583984 0.667786 1441740951 -0.445129 0.121887 0.583984 0.667786 1441740951 -0.439514 0.055298 0.577454 0.685730 1441740951 -0.439514 0.055298 0.577454 0.685730 1441740951 -0.439514 0.055298 0.577454 0.685730 1441740951 -0.439514 0.055298 0.577454 0.685730 1441740951 -0.439514 0.055298 0.577454 0.685730 1441740951 -0.439514 0.055298 0.577454 0.685730 1441740951 -0.436951 0.049377 0.571838 0.692505 1441740951 -0.436951 0.049377 0.571838 0.692505 1441740951 -0.436951 0.049377 0.571838 0.692505 1441740951 -0.436951 0.049377 0.571838 0.692505 1441740951 -0.436951 0.049377 0.571838 0.692505 1441740951 -0.436951 0.049377 0.571838 0.692505 1441740951 -0.440186 0.089539 0.574951 0.683838 1441740951 -0.440186 0.089539 0.574951 0.683838 1441740951 -0.440186 0.089539 0.574951 0.683838 1441740951 -0.440186 0.089539 0.574951 0.683838 1441740951 -0.440186 0.089539 0.574951 0.683838 1441740951 -0.440186 0.089539 0.574951 0.683838 1441740951 -0.443359 0.151733 0.599976 0.648438 1441740951 -0.443359 0.151733 0.599976 0.648438 1441740951 -0.443359 0.151733 0.599976 0.648438 1441740951 -0.443359 0.151733 0.599976 0.648438 1441740951 -0.443359 0.151733 0.599976 0.648438 1441740951 -0.443359 0.151733 0.599976 0.648438 1441740951 -0.443359 0.151733 0.599976 0.648438 1441740951 -0.431213 0.248230 0.624573 0.601929 1441740951 -0.431213 0.248230 0.624573 0.601929 1441740951 -0.431213 0.248230 0.624573 0.601929 1441740951 -0.431213 0.248230 0.624573 0.601929 1441740951 -0.431213 0.248230 0.624573 0.601929 1441740951 -0.431213 0.248230 0.624573 0.601929 1441740951 -0.387878 0.384583 0.647583 0.531250 1441740951 -0.387878 0.384583 0.647583 0.531250 1441740952 -0.387878 0.384583 0.647583 0.531250 1441740952 -0.387878 0.384583 0.647583 0.531250 1441740952 -0.387878 0.384583 0.647583 0.531250 1441740952 -0.387878 0.384583 0.647583 0.531250 1441740952 -0.298706 0.543884 0.654236 0.432251 1441740952 -0.298706 0.543884 0.654236 0.432251 1441740952 -0.298706 0.543884 0.654236 0.432251 1441740952 -0.298706 0.543884 0.654236 0.432251 1441740952 -0.216492 0.666138 0.657227 0.278076 1441740952 -0.216492 0.666138 0.657227 0.278076 1441740952 -0.216492 0.666138 0.657227 0.278076 1441740952 -0.216492 0.666138 0.657227 0.278076 1441740952 -0.216492 0.666138 0.657227 0.278076 1441740952 -0.216492 0.666138 0.657227 0.278076 1441740952 -0.167969 0.752014 0.633728 0.067383 1441740952 -0.167969 0.752014 0.633728 0.067383 1441740952 -0.167969 0.752014 0.633728 0.067383 1441740952 -0.167969 0.752014 0.633728 0.067383 1441740952 -0.167969 0.752014 0.633728 0.067383 1441740952 -0.167969 0.752014 0.633728 0.067383 1441740952 -0.167969 0.752014 0.633728 0.067383 1441740952 -0.114685 0.812439 0.549255 -0.158386 1441740952 -0.114685 0.812439 0.549255 -0.158386 1441740952 -0.114685 0.812439 0.549255 -0.158386 1441740952 -0.114685 0.812439 0.549255 -0.158386 1441740952 -0.114685 0.812439 0.549255 -0.158386 1441740952 -0.114685 0.812439 0.549255 -0.158386 1441740952 -0.055176 0.874329 0.455505 -0.157898 1441740952 -0.055176 0.874329 0.455505 -0.157898 1441740952 -0.055176 0.874329 0.455505 -0.157898 1441740952 -0.055176 0.874329 0.455505 -0.157898 1441740952 -0.055176 0.874329 0.455505 -0.157898 1441740952 -0.055176 0.874329 0.455505 -0.157898 1441740952 -0.049133 0.867249 0.461731 -0.179443 1441740952 -0.049133 0.867249 0.461731 -0.179443 1441740952 -0.049133 0.867249 0.461731 -0.179443 1441740952 -0.049133 0.867249 0.461731 -0.179443 1441740952 -0.049133 0.867249 0.461731 -0.179443 1441740952 -0.049133 0.867249 0.461731 -0.179443 1441740952 -0.049133 0.867249 0.461731 -0.179443 1441740952 -0.063721 0.863037 0.484802 -0.126282 1441740952 -0.063721 0.863037 0.484802 -0.126282 1441740952 -0.063721 0.863037 0.484802 -0.126282 1441740952 -0.063721 0.863037 0.484802 -0.126282 1441740952 -0.063721 0.863037 0.484802 -0.126282 1441740952 -0.063721 0.863037 0.484802 -0.126282 1441740952 -0.090393 0.840637 0.529541 -0.068054 1441740952 -0.090393 0.840637 0.529541 -0.068054 1441740952 -0.090393 0.840637 0.529541 -0.068054 1441740952 -0.090393 0.840637 0.529541 -0.068054 1441740952 -0.090393 0.840637 0.529541 -0.068054 1441740952 -0.090393 0.840637 0.529541 -0.068054 1441740952 -0.137390 0.804871 0.574341 0.057434 1441740952 -0.137390 0.804871 0.574341 0.057434 1441740952 -0.137390 0.804871 0.574341 0.057434 1441740952 -0.137390 0.804871 0.574341 0.057434 1441740952 -0.137390 0.804871 0.574341 0.057434 1441740952 -0.137390 0.804871 0.574341 0.057434 1441740952 -0.175110 0.752319 0.603333 0.198181 1441740952 -0.175110 0.752319 0.603333 0.198181 1441740952 -0.175110 0.752319 0.603333 0.198181 1441740952 -0.175110 0.752319 0.603333 0.198181 1441740952 -0.175110 0.752319 0.603333 0.198181 1441740952 -0.175110 0.752319 0.603333 0.198181 1441740952 -0.190186 0.700500 0.607117 0.323181 1441740952 -0.190186 0.700500 0.607117 0.323181 1441740952 -0.190186 0.700500 0.607117 0.323181 1441740952 -0.190186 0.700500 0.607117 0.323181 1441740952 -0.190186 0.700500 0.607117 0.323181 1441740952 -0.190186 0.700500 0.607117 0.323181 1441740952 -0.246033 0.611023 0.583679 0.474670 1441740952 -0.246033 0.611023 0.583679 0.474670 1441740952 -0.246033 0.611023 0.583679 0.474670 1441740952 -0.246033 0.611023 0.583679 0.474670 1441740952 -0.246033 0.611023 0.583679 0.474670 1441740952 -0.246033 0.611023 0.583679 0.474670 1441740952 -0.339600 0.479004 0.570374 0.574341 1441740952 -0.339600 0.479004 0.570374 0.574341 1441740952 -0.339600 0.479004 0.570374 0.574341 1441740952 -0.339600 0.479004 0.570374 0.574341 1441740952 -0.339600 0.479004 0.570374 0.574341 1441740952 -0.339600 0.479004 0.570374 0.574341 1441740952 -0.339600 0.479004 0.570374 0.574341 1441740952 -0.404175 0.315186 0.598389 0.615723 1441740952 -0.404175 0.315186 0.598389 0.615723 1441740952 -0.404175 0.315186 0.598389 0.615723 1441740952 -0.404175 0.315186 0.598389 0.615723 1441740952 -0.404175 0.315186 0.598389 0.615723 1441740952 -0.404175 0.315186 0.598389 0.615723 1441740952 -0.404175 0.315186 0.598389 0.615723 1441740952 -0.432495 0.170715 0.637146 0.614624 1441740952 -0.432495 0.170715 0.637146 0.614624 1441740952 -0.432495 0.170715 0.637146 0.614624 1441740952 -0.432495 0.170715 0.637146 0.614624 1441740952 -0.432495 0.170715 0.637146 0.614624 1441740952 -0.432495 0.170715 0.637146 0.614624 1441740952 -0.439758 0.121887 0.637024 0.621216 1441740952 -0.439758 0.121887 0.637024 0.621216 1441740952 -0.439758 0.121887 0.637024 0.621216 1441740952 -0.439758 0.121887 0.637024 0.621216 1441740952 -0.439758 0.121887 0.637024 0.621216 1441740952 -0.439758 0.121887 0.637024 0.621216 1441740952 -0.440979 0.121277 0.638062 0.619446 1441740952 -0.440979 0.121277 0.638062 0.619446 1441740952 -0.440979 0.121277 0.638062 0.619446 1441740952 -0.440979 0.121277 0.638062 0.619446 1441740952 -0.440979 0.121277 0.638062 0.619446 1441740952 -0.440979 0.121277 0.638062 0.619446 1441740952 -0.440979 0.121277 0.638062 0.619446 1441740952 -0.435059 0.165894 0.631287 0.620178 1441740952 -0.435059 0.165894 0.631287 0.620178 1441740953 -0.435059 0.165894 0.631287 0.620178 1441740953 -0.435059 0.165894 0.631287 0.620178 1441740953 -0.435059 0.165894 0.631287 0.620178 1441740953 -0.435059 0.165894 0.631287 0.620178 1441740953 -0.426086 0.235352 0.632813 0.602112 1441740953 -0.426086 0.235352 0.632813 0.602112 1441740953 -0.426086 0.235352 0.632813 0.602112 1441740953 -0.426086 0.235352 0.632813 0.602112 1441740953 -0.426086 0.235352 0.632813 0.602112 1441740953 -0.426086 0.235352 0.632813 0.602112 1441740953 -0.410583 0.321777 0.652222 0.549927 1441740953 -0.410583 0.321777 0.652222 0.549927 1441740953 -0.410583 0.321777 0.652222 0.549927 1441740953 -0.410583 0.321777 0.652222 0.549927 1441740953 -0.410583 0.321777 0.652222 0.549927 1441740953 -0.410583 0.321777 0.652222 0.549927 1441740953 -0.362549 0.437012 0.670349 0.477661 1441740953 -0.362549 0.437012 0.670349 0.477661 1441740953 -0.362549 0.437012 0.670349 0.477661 1441740953 -0.362549 0.437012 0.670349 0.477661 1441740953 -0.362549 0.437012 0.670349 0.477661 1441740953 -0.362549 0.437012 0.670349 0.477661 1441740953 -0.263245 0.582458 0.663879 0.388184 1441740953 -0.263245 0.582458 0.663879 0.388184 1441740953 -0.263245 0.582458 0.663879 0.388184 1441740953 -0.263245 0.582458 0.663879 0.388184 1441740953 -0.263245 0.582458 0.663879 0.388184 1441740953 -0.263245 0.582458 0.663879 0.388184 1441740953 -0.263245 0.582458 0.663879 0.388184 1441740953 -0.156372 0.702148 0.653137 0.236389 1441740953 -0.156372 0.702148 0.653137 0.236389 1441740953 -0.156372 0.702148 0.653137 0.236389 1441740953 -0.156372 0.702148 0.653137 0.236389 1441740953 -0.156372 0.702148 0.653137 0.236389 1441740953 -0.156372 0.702148 0.653137 0.236389 1441740953 -0.096069 0.775513 0.623901 -0.003906 1441740953 -0.096069 0.775513 0.623901 -0.003906 1441740953 -0.096069 0.775513 0.623901 -0.003906 1441740953 -0.096069 0.775513 0.623901 -0.003906 1441740953 -0.096069 0.775513 0.623901 -0.003906 1441740953 -0.096069 0.775513 0.623901 -0.003906 1441740953 -0.096069 0.775513 0.623901 -0.003906 1441740953 -0.059998 0.835327 0.522644 -0.159302 1441740953 -0.059998 0.835327 0.522644 -0.159302 1441740953 -0.059998 0.835327 0.522644 -0.159302 1441740953 -0.059998 0.835327 0.522644 -0.159302 1441740953 -0.059998 0.835327 0.522644 -0.159302 1441740953 -0.059998 0.835327 0.522644 -0.159302 1441740953 -0.000610 0.873047 0.445313 -0.198669 1441740953 -0.000610 0.873047 0.445313 -0.198669 1441740953 -0.000610 0.873047 0.445313 -0.198669 1441740953 -0.000610 0.873047 0.445313 -0.198669 1441740953 -0.000610 0.873047 0.445313 -0.198669 1441740953 -0.000610 0.873047 0.445313 -0.198669 1441740953 -0.051331 0.846802 0.443359 -0.289368 1441740953 -0.051331 0.846802 0.443359 -0.289368 1441740953 -0.051331 0.846802 0.443359 -0.289368 1441740953 -0.051331 0.846802 0.443359 -0.289368 1441740953 -0.051331 0.846802 0.443359 -0.289368 1441740953 -0.051331 0.846802 0.443359 -0.289368 1441740953 -0.079712 0.856201 0.484985 -0.159058 1441740953 -0.079712 0.856201 0.484985 -0.159058 1441740953 -0.079712 0.856201 0.484985 -0.159058 1441740953 -0.079712 0.856201 0.484985 -0.159058 1441740953 -0.079712 0.856201 0.484985 -0.159058 1441740953 -0.079712 0.856201 0.484985 -0.159058 1441740953 -0.079712 0.856201 0.484985 -0.159058 1441740953 -0.109009 0.828430 0.549316 -0.002380 1441740953 -0.109009 0.828430 0.549316 -0.002380 1441740953 -0.109009 0.828430 0.549316 -0.002380 1441740953 -0.109009 0.828430 0.549316 -0.002380 1441740953 -0.109009 0.828430 0.549316 -0.002380 1441740953 -0.109009 0.828430 0.549316 -0.002380 1441740953 -0.151184 0.795044 0.582520 0.074768 1441740953 -0.151184 0.795044 0.582520 0.074768 1441740953 -0.151184 0.795044 0.582520 0.074768 1441740953 -0.151184 0.795044 0.582520 0.074768 1441740953 -0.151184 0.795044 0.582520 0.074768 1441740953 -0.151184 0.795044 0.582520 0.074768 1441740953 -0.225891 0.737244 0.601074 0.209839 1441740953 -0.225891 0.737244 0.601074 0.209839 1441740953 -0.225891 0.737244 0.601074 0.209839 1441740953 -0.225891 0.737244 0.601074 0.209839 1441740953 -0.225891 0.737244 0.601074 0.209839 1441740953 -0.225891 0.737244 0.601074 0.209839 1441740953 -0.225891 0.737244 0.601074 0.209839 1441740953 -0.301270 0.620728 0.607117 0.394104 1441740953 -0.301270 0.620728 0.607117 0.394104 1441740953 -0.301270 0.620728 0.607117 0.394104 1441740953 -0.301270 0.620728 0.607117 0.394104 1441740953 -0.301270 0.620728 0.607117 0.394104 1441740953 -0.301270 0.620728 0.607117 0.394104 1441740953 -0.361572 0.487976 0.602783 0.517456 1441740953 -0.361572 0.487976 0.602783 0.517456 1441740953 -0.361572 0.487976 0.602783 0.517456 1441740953 -0.361572 0.487976 0.602783 0.517456 1441740953 -0.361572 0.487976 0.602783 0.517456 1441740953 -0.361572 0.487976 0.602783 0.517456 1441740953 -0.365234 0.442749 0.528809 0.625122 1441740953 -0.365234 0.442749 0.528809 0.625122 1441740953 -0.365234 0.442749 0.528809 0.625122 1441740953 -0.365234 0.442749 0.528809 0.625122 1441740953 -0.365234 0.442749 0.528809 0.625122 1441740953 -0.365234 0.442749 0.528809 0.625122 1441740953 -0.365234 0.442749 0.528809 0.625122 1441740953 -0.417664 0.362000 0.497559 0.668518 1441740953 -0.417664 0.362000 0.497559 0.668518 1441740953 -0.417664 0.362000 0.497559 0.668518 1441740953 -0.417664 0.362000 0.497559 0.668518 1441740953 -0.417664 0.362000 0.497559 0.668518 1441740953 -0.451904 0.239441 0.535706 0.671875 1441740953 -0.451904 0.239441 0.535706 0.671875 1441740953 -0.451904 0.239441 0.535706 0.671875 1441740953 -0.451904 0.239441 0.535706 0.671875 1441740954 -0.451904 0.239441 0.535706 0.671875 1441740954 -0.451904 0.239441 0.535706 0.671875 1441740954 -0.450684 0.167725 0.552124 0.681030 1441740954 -0.450684 0.167725 0.552124 0.681030 1441740954 -0.450684 0.167725 0.552124 0.681030 1441740954 -0.450684 0.167725 0.552124 0.681030 1441740954 -0.450684 0.167725 0.552124 0.681030 1441740954 -0.450684 0.167725 0.552124 0.681030 1441740954 -0.443481 0.136230 0.571777 0.676575 1441740954 -0.443481 0.136230 0.571777 0.676575 1441740954 -0.443481 0.136230 0.571777 0.676575 1441740954 -0.443481 0.136230 0.571777 0.676575 1441740954 -0.443481 0.136230 0.571777 0.676575 1441740954 -0.443481 0.136230 0.571777 0.676575 1441740954 -0.443481 0.136230 0.571777 0.676575 1441740954 -0.435486 0.132935 0.601868 0.656067 1441740954 -0.435486 0.132935 0.601868 0.656067 1441740954 -0.435486 0.132935 0.601868 0.656067 1441740954 -0.435486 0.132935 0.601868 0.656067 1441740954 -0.435486 0.132935 0.601868 0.656067 1441740954 -0.435486 0.132935 0.601868 0.656067 1441740954 -0.420593 0.189270 0.608704 0.645508 1441740954 -0.420593 0.189270 0.608704 0.645508 1441740954 -0.420593 0.189270 0.608704 0.645508 1441740954 -0.420593 0.189270 0.608704 0.645508 1441740954 -0.420593 0.189270 0.608704 0.645508 1441740954 -0.420593 0.189270 0.608704 0.645508 1441740954 -0.397217 0.284302 0.606934 0.626831 1441740954 -0.397217 0.284302 0.606934 0.626831 1441740954 -0.397217 0.284302 0.606934 0.626831 1441740954 -0.397217 0.284302 0.606934 0.626831 1441740954 -0.397217 0.284302 0.606934 0.626831 1441740954 -0.397217 0.284302 0.606934 0.626831 1441740954 -0.397217 0.284302 0.606934 0.626831 1441740954 -0.365662 0.410034 0.607788 0.573364 1441740954 -0.365662 0.410034 0.607788 0.573364 1441740954 -0.365662 0.410034 0.607788 0.573364 1441740954 -0.365662 0.410034 0.607788 0.573364 1441740954 -0.365662 0.410034 0.607788 0.573364 1441740954 -0.365662 0.410034 0.607788 0.573364 1441740954 -0.330200 0.537720 0.618713 0.467896 1441740954 -0.330200 0.537720 0.618713 0.467896 1441740954 -0.330200 0.537720 0.618713 0.467896 1441740954 -0.330200 0.537720 0.618713 0.467896 1441740954 -0.330200 0.537720 0.618713 0.467896 1441740954 -0.284546 0.662170 0.623962 0.301941 1441740954 -0.284546 0.662170 0.623962 0.301941 1441740954 -0.284546 0.662170 0.623962 0.301941 1441740954 -0.284546 0.662170 0.623962 0.301941 1441740954 -0.284546 0.662170 0.623962 0.301941 1441740954 -0.284546 0.662170 0.623962 0.301941 1441740954 -0.239441 0.749573 0.607727 0.106934 1441740954 
-0.378601 0.526672 0.568787 0.505615 1441740956 -0.378601 0.526672 0.568787 0.505615 1441740956 -0.378601 0.526672 0.568787 0.505615 1441740956 -0.378052 0.522766 0.568420 0.510498 1441740956 -0.378052 0.522766 0.568420 0.510498 1441740956 -0.378052 0.522766 0.568420 0.510498 1441740956 -0.378052 0.522766 0.568420 0.510498 1441740956 -0.378052 0.522766 0.568420 0.510498 1441740956 -0.378052 0.522766 0.568420 0.510498 1441740956 -0.377930 0.517029 0.567444 0.517517 1441740956 -0.377930 0.517029 0.567444 0.517517 1441740956 -0.377930 0.517029 0.567444 0.517517 1441740956 -0.377930 0.517029 0.567444 0.517517 1441740956 -0.377930 0.517029 0.567444 0.517517 1441740956 -0.377930 0.517029 0.567444 0.517517 1441740956 -0.377136 0.512207 0.564697 0.525818 1441740956 -0.377136 0.512207 0.564697 0.525818 1441740956 -0.377136 0.512207 0.564697 0.525818 1441740956 -0.377136 0.512207 0.564697 0.525818 1441740956 -0.377136 0.512207 0.564697 0.525818 1441740956 -0.377136 0.512207 0.564697 0.525818 1441740956 -0.376770 0.509155 0.560425 0.533508 1441740956 -0.376770 0.509155 0.560425 0.533508 1441740956 -0.376770 0.509155 0.560425 0.533508 1441740956 -0.376770 0.509155 0.560425 0.533508 1441740956 -0.376770 0.509155 0.560425 0.533508 1441740956 -0.376770 0.509155 0.560425 0.533508 1441740956 -0.377625 0.507263 0.556702 0.538574 1441740956 -0.377625 0.507263 0.556702 0.538574 1441740956 -0.377625 0.507263 0.556702 0.538574 1441740956 -0.377625 0.507263 0.556702 0.538574 1441740956 -0.377625 0.507263 0.556702 0.538574 1441740956 -0.377625 0.507263 0.556702 0.538574 1441740956 -0.377625 0.507263 0.556702 0.538574 1441740956 -0.380310 0.505615 0.556702 0.538208 1441740956 -0.380310 0.505615 0.556702 0.538208 1441740956 -0.380310 0.505615 0.556702 0.538208 1441740956 -0.380310 0.505615 0.556702 0.538208 1441740956 -0.380310 0.505615 0.556702 0.538208 1441740956 -0.380310 0.505615 0.556702 0.538208 1441740956 -0.385559 0.502991 0.562805 0.530579 1441740957 -0.385559 0.502991 0.562805 0.530579 1441740957 -0.385559 0.502991 0.562805 0.530579 1441740957 -0.385559 0.502991 0.562805 0.530579 1441740957 -0.385559 0.502991 0.562805 0.530579 1441740957 -0.385559 0.502991 0.562805 0.530579 1441740957 -0.385559 0.502991 0.562805 0.530579 1441740957 -0.393555 0.498474 0.575256 0.515381 1441740957 -0.393555 0.498474 0.575256 0.515381 1441740957 -0.393555 0.498474 0.575256 0.515381 1441740957 -0.393555 0.498474 0.575256 0.515381 1441740957 -0.393555 0.498474 0.575256 0.515381 1441740957 -0.393555 0.498474 0.575256 0.515381 1441740957 -0.403442 0.490601 0.588440 0.500244 1441740957 -0.403442 0.490601 0.588440 0.500244 1441740957 -0.403442 0.490601 0.588440 0.500244 1441740957 -0.403442 0.490601 0.588440 0.500244 1441740957 -0.403442 0.490601 0.588440 0.500244 1441740957 -0.403442 0.490601 0.588440 0.500244 1441740957 -0.409668 0.487244 0.598633 0.486145 1441740957 -0.409668 0.487244 0.598633 0.486145 1441740957 -0.409668 0.487244 0.598633 0.486145 1441740957 -0.409668 0.487244 0.598633 0.486145 1441740957 -0.409668 0.487244 0.598633 0.486145 1441740957 -0.409668 0.487244 0.598633 0.486145 1441740957 -0.409668 0.487244 0.598633 0.486145 1441740957 -0.412720 0.486633 0.606079 0.474854 1441740957 -0.412720 0.486633 0.606079 0.474854 1441740957 -0.412720 0.486633 0.606079 0.474854 1441740957 -0.412720 0.486633 0.606079 0.474854 1441740957 -0.412720 0.486633 0.606079 0.474854 1441740957 -0.412720 0.486633 0.606079 0.474854 1441740957 -0.413086 0.485535 0.608398 0.472717 1441740957 -0.413086 0.485535 0.608398 0.472717 1441740957 -0.413086 0.485535 0.608398 0.472717 1441740957 -0.413086 0.485535 0.608398 0.472717 1441740957 -0.413086 0.485535 0.608398 0.472717 1441740957 -0.413086 0.485535 0.608398 0.472717 1441740957 -0.404480 0.490417 0.595276 0.491394 1441740957 -0.404480 0.490417 0.595276 0.491394 1441740957 -0.404480 0.490417 0.595276 0.491394 1441740957 -0.404480 0.490417 0.595276 0.491394 1441740957 -0.404480 0.490417 0.595276 0.491394 1441740957 -0.404480 0.490417 0.595276 0.491394 1441740957 -0.396179 0.498779 0.580505 0.507202 1441740957 -0.396179 0.498779 0.580505 0.507202 1441740957 -0.396179 0.498779 0.580505 0.507202 1441740957 -0.396179 0.498779 0.580505 0.507202 1441740957 -0.396179 0.498779 0.580505 0.507202 1441740957 -0.396179 0.498779 0.580505 0.507202 1441740957 -0.396179 0.498779 0.580505 0.507202 1441740957 -0.402527 0.484985 0.596802 0.496521 1441740957 -0.402527 0.484985 0.596802 0.496521 1441740957 -0.402527 0.484985 0.596802 0.496521 1441740957 -0.402527 0.484985 0.596802 0.496521 1441740957 -0.402527 0.484985 0.596802 0.496521 1441740957 -0.402527 0.484985 0.596802 0.496521 1441740957 -0.415466 0.453918 0.627991 0.476379 1441740957 -0.415466 0.453918 0.627991 0.476379 1441740957 -0.415466 0.453918 0.627991 0.476379 1441740957 -0.415466 0.453918 0.627991 0.476379 1441740957 -0.415466 0.453918 0.627991 0.476379 1441740957 -0.415466 0.453918 0.627991 0.476379 1441740957 -0.418213 0.435547 0.649170 0.462463 1441740957 -0.418213 0.435547 0.649170 0.462463 1441740957 -0.418213 0.435547 0.649170 0.462463 1441740957 -0.418213 0.435547 0.649170 0.462463 1441740957 -0.418213 0.435547 0.649170 0.462463 1441740957 -0.418213 0.435547 0.649170 0.462463 1441740957 -0.418213 0.435547 0.649170 0.462463 1441740957 -0.418091 0.422791 0.661316 0.457153 1441740957 -0.418091 0.422791 0.661316 0.457153 1441740957 -0.418091 0.422791 0.661316 0.457153 1441740957 -0.418091 0.422791 0.661316 0.457153 1441740957 -0.418091 0.422791 0.661316 0.457153 1441740957 -0.418091 0.422791 0.661316 0.457153 1441740957 -0.410950 0.422058 0.656189 0.471558 1441740957 -0.410950 0.422058 0.656189 0.471558 1441740957 -0.410950 0.422058 0.656189 0.471558 1441740957 -0.410950 0.422058 0.656189 0.471558 1441740957 -0.410950 0.422058 0.656189 0.471558 1441740957 -0.410950 0.422058 0.656189 0.471558 1441740957 -0.410950 0.422058 0.656189 0.471558 1441740957 -0.402832 0.433105 0.636780 0.494507 1441740957 -0.402832 0.433105 0.636780 0.494507 1441740957 -0.402832 0.433105 0.636780 0.494507 1441740957 -0.402832 0.433105 0.636780 0.494507 1441740957 -0.402832 0.433105 0.636780 0.494507 1441740957 -0.402832 0.433105 0.636780 0.494507 1441740957 -0.394104 0.444458 0.622070 0.510010 1441740957 -0.394104 0.444458 0.622070 0.510010 1441740957 -0.394104 0.444458 0.622070 0.510010 1441740957 -0.394104 0.444458 0.622070 0.510010 1441740957 -0.394104 0.444458 0.622070 0.510010 1441740957 -0.394104 0.444458 0.622070 0.510010 1441740957 -0.390137 0.449036 0.612732 0.520203 1441740957 -0.390137 0.449036 0.612732 0.520203 1441740957 -0.390137 0.449036 0.612732 0.520203 1441740957 -0.390137 0.449036 0.612732 0.520203 1441740957 -0.390137 0.449036 0.612732 0.520203 1441740957 -0.390137 0.449036 0.612732 0.520203 1441740957 -0.391357 0.444763 0.611511 0.524414 1441740957 -0.391357 0.444763 0.611511 0.524414 1441740957 -0.391357 0.444763 0.611511 0.524414 1441740957 -0.391357 0.444763 0.611511 0.524414 1441740957 -0.391357 0.444763 0.611511 0.524414 1441740957 -0.391357 0.444763 0.611511 0.524414 1441740957 -0.391907 0.440063 0.613464 0.525696 1441740957 -0.391907 0.440063 0.613464 0.525696 1441740957 -0.391907 0.440063 0.613464 0.525696 1441740957 -0.391907 0.440063 0.613464 0.525696 1441740957 -0.391907 0.440063 0.613464 0.525696 1441740957 -0.391907 0.440063 0.613464 0.525696 1441740957 -0.392578 0.435181 0.612488 0.530334 1441740957 -0.392578 0.435181 0.612488 0.530334 1441740958 -0.392578 0.435181 0.612488 0.530334 1441740958 -0.392578 0.435181 0.612488 0.530334 1441740958 -0.392578 0.435181 0.612488 0.530334 1441740958 -0.392578 0.435181 0.612488 0.530334 1441740958 -0.392578 0.435181 0.612488 0.530334 1441740958 -0.391785 0.433228 0.607117 0.538635 1441740958 -0.391785 0.433228 0.607117 0.538635 1441740958 -0.391785 0.433228 0.607117 0.538635 1441740958 -0.391785 0.433228 0.607117 0.538635 1441740958 -0.391785 0.433228 0.607117 0.538635 1441740958 -0.391785 0.433228 0.607117 0.538635 1441740958 -0.393982 0.431702 0.600098 0.546082 1441740958 -0.393982 0.431702 0.600098 0.546082 1441740958 -0.393982 0.431702 0.600098 0.546082 1441740958 -0.393982 0.431702 0.600098 0.546082 1441740958 -0.393982 0.431702 0.600098 0.546082 1441740958 -0.393982 0.431702 0.600098 0.546082 1441740958 -0.396851 0.431274 0.596191 0.548584 1441740958 -0.396851 0.431274 0.596191 0.548584 1441740958 -0.396851 0.431274 0.596191 0.548584 1441740958 -0.396851 0.431274 0.596191 0.548584 1441740958 -0.396851 0.431274 0.596191 0.548584 1441740958 -0.396851 0.431274 0.596191 0.548584 1441740958 -0.396851 0.431274 0.596191 0.548584 1441740958 -0.399170 0.434814 0.594238 0.546326 1441740958 -0.399170 0.434814 0.594238 0.546326 1441740958 -0.399170 0.434814 0.594238 0.546326 1441740958 -0.399170 0.434814 0.594238 0.546326 1441740958 -0.399170 0.434814 0.594238 0.546326 1441740958 -0.399170 0.434814 0.594238 0.546326 1441740958 -0.403625 0.437439 0.597107 0.537720 1441740958 -0.403625 0.437439 0.597107 0.537720 1441740958 -0.403625 0.437439 0.597107 0.537720 1441740958 -0.403625 0.437439 0.597107 0.537720 1441740958 -0.403625 0.437439 0.597107 0.537720 1441740958 -0.403625 0.437439 0.597107 0.537720 1441740958 -0.403625 0.437439 0.597107 0.537720 1441740958 -0.407959 0.438721 0.604309 0.525208 1441740958 -0.407959 0.438721 0.604309 0.525208 1441740958 -0.407959 0.438721 0.604309 0.525208 1441740958 -0.407959 0.438721 0.604309 0.525208 1441740958 -0.407959 0.438721 0.604309 0.525208 1441740958 -0.407959 0.438721 0.604309 0.525208 1441740958 -0.407959 0.438721 0.604309 0.525208 1441740958 -0.409790 0.442993 0.612183 0.510925 1441740958 -0.409790 0.442993 0.612183 0.510925 1441740958 -0.409790 0.442993 0.612183 0.510925 1441740958 -0.409790 0.442993 0.612183 0.510925 1441740958 -0.409790 0.442993 0.612183 0.510925 1441740958 -0.409790 0.442993 0.612183 0.510925 1441740958 -0.408020 0.452209 0.612915 0.503296 1441740958 -0.408020 0.452209 0.612915 0.503296 1441740958 -0.408020 0.452209 0.612915 0.503296 1441740958 -0.408020 0.452209 0.612915 0.503296 1441740958 -0.408020 0.452209 0.612915 0.503296 1441740958 -0.408020 0.452209 0.612915 0.503296 1441740958 -0.404541 0.465881 0.600525 0.508545 1441740958 -0.404541 0.465881 0.600525 0.508545 1441740958 -0.404541 0.465881 0.600525 0.508545 1441740958 -0.404541 0.465881 0.600525 0.508545 1441740958 -0.404541 0.465881 0.600525 0.508545 1441740958 -0.404541 0.465881 0.600525 0.508545 1441740958 -0.404541 0.465881 0.600525 0.508545 1441740958 -0.406067 0.471863 0.593628 0.509888 1441740958 -0.406067 0.471863 0.593628 0.509888 1441740958 -0.406067 0.471863 0.593628 0.509888 1441740958 -0.406067 0.471863 0.593628 0.509888 1441740958 -0.406067 0.471863 0.593628 0.509888 1441740958 -0.406067 0.471863 0.593628 0.509888 1441740958 -0.413452 0.465759 0.599854 0.502258 1441740958 -0.413452 0.465759 0.599854 0.502258 1441740958 -0.413452 0.465759 0.599854 0.502258 1441740958 -0.413452 0.465759 0.599854 0.502258 1441740958 -0.413452 0.465759 0.599854 0.502258 1441740958 -0.413452 0.465759 0.599854 0.502258 1441740958 -0.430847 0.446228 0.613586 0.488586 1441740958 -0.430847 0.446228 0.613586 0.488586 1441740958 -0.430847 0.446228 0.613586 0.488586 1441740958 -0.430847 0.446228 0.613586 0.488586 1441740958 -0.430847 0.446228 0.613586 0.488586 1441740958 -0.430847 0.446228 0.613586 0.488586 1441740958 -0.444092 0.427490 0.629761 0.472595 1441740958 -0.444092 0.427490 0.629761 0.472595 1441740958 -0.444092 0.427490 0.629761 0.472595 1441740958 -0.444092 0.427490 0.629761 0.472595 1441740958 -0.444092 0.427490 0.629761 0.472595 1441740958 -0.444092 0.427490 0.629761 0.472595 1441740958 -0.436218 0.433472 0.628235 0.476563 1441740958 -0.436218 0.433472 0.628235 0.476563 1441740958 -0.436218 0.433472 0.628235 0.476563 1441740958 -0.436218 0.433472 0.628235 0.476563 1441740958 -0.436218 0.433472 0.628235 0.476563 1441740958 -0.436218 0.433472 0.628235 0.476563 1441740958 -0.436218 0.433472 0.628235 0.476563 1441740958 -0.423584 0.450256 0.614746 0.489746 1441740958 -0.423584 0.450256 0.614746 0.489746 1441740958 -0.423584 0.450256 0.614746 0.489746 1441740958 -0.423584 0.450256 0.614746 0.489746 1441740958 -0.423584 0.450256 0.614746 0.489746 1441740958 -0.423584 0.450256 0.614746 0.489746 1441740958 -0.418884 0.454468 0.605347 0.501465 1441740958 -0.418884 0.454468 0.605347 0.501465 1441740958 -0.418884 0.454468 0.605347 0.501465 1441740958 -0.418884 0.454468 0.605347 0.501465 1441740958 -0.418884 0.454468 0.605347 0.501465 1441740958 -0.418884 0.454468 0.605347 0.501465 1441740958 -0.418884 0.454468 0.605347 0.501465 1441740958 -0.414307 0.455688 0.601624 0.508667 1441740958 -0.414307 0.455688 0.601624 0.508667 1441740958 -0.414307 0.455688 0.601624 0.508667 1441740958 -0.414307 0.455688 0.601624 0.508667 1441740958 -0.414307 0.455688 0.601624 0.508667 1441740958 -0.414307 0.455688 0.601624 0.508667 1441740958 -0.415527 0.447144 0.604492 0.511780 1441740958 -0.415527 0.447144 0.604492 0.511780 1441740959 -0.415527 0.447144 0.604492 0.511780 1441740959 -0.415527 0.447144 0.604492 0.511780 1441740959 -0.415527 0.447144 0.604492 0.511780 1441740959 -0.415527 0.447144 0.604492 0.511780 1441740959 -0.412964 0.443542 0.603516 0.518066 1441740959 -0.412964 0.443542 0.603516 0.518066 1441740959 -0.412964 0.443542 0.603516 0.518066 1441740959 -0.412964 0.443542 0.603516 0.518066 1441740959 -0.412964 0.443542 0.603516 0.518066 1441740959 -0.412964 0.443542 0.603516 0.518066 1441740959 -0.407898 0.444641 0.597046 0.528625 1441740959 -0.407898 0.444641 0.597046 0.528625 1441740959 -0.407898 0.444641 0.597046 0.528625 1441740959 -0.407898 0.444641 0.597046 0.528625 1441740959 -0.407898 0.444641 0.597046 0.528625 1441740959 -0.407898 0.444641 0.597046 0.528625 1441740959 -0.405640 0.442688 0.590881 0.538757 1441740959 -0.405640 0.442688 0.590881 0.538757 1441740959 -0.405640 0.442688 0.590881 0.538757 1441740959 -0.405640 0.442688 0.590881 0.538757 1441740959 -0.405640 0.442688 0.590881 0.538757 1441740959 -0.405640 0.442688 0.590881 0.538757 1441740959 -0.405640 0.442688 0.590881 0.538757 1441740959 -0.402161 0.442749 0.581482 0.551392 1441740959 -0.402161 0.442749 0.581482 0.551392 1441740959 -0.402161 0.442749 0.581482 0.551392 1441740959 -0.402161 0.442749 0.581482 0.551392 1441740959 -0.402161 0.442749 0.581482 0.551392 1441740959 -0.402161 0.442749 0.581482 0.551392 1441740959 -0.397827 0.447083 0.570313 0.562561 1441740959 -0.397827 0.447083 0.570313 0.562561 1441740959 -0.397827 0.447083 0.570313 0.562561 1441740959 -0.397827 0.447083 0.570313 0.562561 1441740959 -0.397827 0.447083 0.570313 0.562561 1441740959 -0.397827 0.447083 0.570313 0.562561 1441740959 -0.394714 0.452271 0.561890 0.569031 1441740959 -0.394714 0.452271 0.561890 0.569031 1441740959 -0.394714 0.452271 0.561890 0.569031 1441740959 -0.394714 0.452271 0.561890 0.569031 1441740959 -0.394714 0.452271 0.561890 0.569031 1441740959 -0.394714 0.452271 0.561890 0.569031 1441740959 -0.393555 0.456726 0.559570 0.568604 1441740959 -0.393555 0.456726 0.559570 0.568604 1441740959 -0.393555 0.456726 0.559570 0.568604 1441740959 -0.393555 0.456726 0.559570 0.568604 1441740959 -0.394653 0.457458 0.564514 0.562317 1441740959 -0.394653 0.457458 0.564514 0.562317 1441740959 -0.394653 0.457458 0.564514 0.562317 1441740959 -0.394653 0.457458 0.564514 0.562317 1441740959 -0.394653 0.457458 0.564514 0.562317 1441740959 -0.394653 0.457458 0.564514 0.562317 1441740959 -0.394653 0.457458 0.564514 0.562317 1441740959 -0.397583 0.454834 0.572205 0.554565 1441740959 -0.397583 0.454834 0.572205 0.554565 1441740959 -0.397583 0.454834 0.572205 0.554565 1441740959 -0.397583 0.454834 0.572205 0.554565 1441740959 -0.397583 0.454834 0.572205 0.554565 1441740959 -0.394409 0.458191 0.578857 0.547180 1441740959 -0.394409 0.458191 0.578857 0.547180 1441740959 -0.394409 0.458191 0.578857 0.547180 1441740959 -0.394409 0.458191 0.578857 0.547180 1441740959 -0.394409 0.458191 0.578857 0.547180 1441740959 -0.394409 0.458191 0.578857 0.547180 1441740959 -0.394409 0.458191 0.578857 0.547180 1441740959 -0.391785 0.461060 0.585205 0.539856 1441740959 -0.391785 0.461060 0.585205 0.539856 1441740959 -0.391785 0.461060 0.585205 0.539856 1441740959 -0.391785 0.461060 0.585205 0.539856 1441740959 -0.391785 0.461060 0.585205 0.539856 1441740959 -0.391785 0.461060 0.585205 0.539856 1441740959 -0.382446 0.469360 0.587219 0.537170 1441740959 -0.382446 0.469360 0.587219 0.537170 1441740959 -0.382446 0.469360 0.587219 0.537170 1441740959 -0.382446 0.469360 0.587219 0.537170 1441740959 -0.382446 0.469360 0.587219 0.537170 1441740959 -0.382446 0.469360 0.587219 0.537170 1441740959 -0.372986 0.476807 0.583557 0.541138 1441740959 -0.372986 0.476807 0.583557 0.541138 1441740959 -0.372986 0.476807 0.583557 0.541138 1441740959 -0.372986 0.476807 0.583557 0.541138 1441740959 -0.372986 0.476807 0.583557 0.541138 1441740959 -0.372986 0.476807 0.583557 0.541138 1441740959 -0.375427 0.471985 0.597107 0.528870 1441740959 -0.375427 0.471985 0.597107 0.528870 1441740959 -0.375427 0.471985 0.597107 0.528870 1441740959 -0.375427 0.471985 0.597107 0.528870 1441740959 -0.375427 0.471985 0.597107 0.528870 1441740959 -0.375427 0.471985 0.597107 0.528870 1441740959 -0.388550 0.450073 0.628479 0.501404 1441740959 -0.388550 0.450073 0.628479 0.501404 1441740959 -0.388550 0.450073 0.628479 0.501404 1441740959 -0.388550 0.450073 0.628479 0.501404 1441740959 -0.388550 0.450073 0.628479 0.501404 1441740959 -0.388550 0.450073 0.628479 0.501404 1441740959 -0.388550 0.450073 0.628479 0.501404 1441740959 -0.389282 0.442810 0.634399 0.499817 1441740959 -0.389282 0.442810 0.634399 0.499817 1441740959 -0.389282 0.442810 0.634399 0.499817 1441740959 -0.389282 0.442810 0.634399 0.499817 1441740959 -0.389282 0.442810 0.634399 0.499817 1441740959 -0.389282 0.442810 0.634399 0.499817 1441740959 -0.384705 0.447327 0.635864 0.497498 1441740959 -0.384705 0.447327 0.635864 0.497498 1441740959 -0.384705 0.447327 0.635864 0.497498 1441740959 -0.384705 0.447327 0.635864 0.497498 1441740959 -0.384705 0.447327 0.635864 0.497498 1441740959 -0.384705 0.447327 0.635864 0.497498 1441740959 -0.380676 0.448364 0.627136 0.510620 1441740959 -0.380676 0.448364 0.627136 0.510620 1441740959 -0.380676 0.448364 0.627136 0.510620 1441740959 -0.380676 0.448364 0.627136 0.510620 1441740960 -0.380676 0.448364 0.627136 0.510620 1441740960 -0.380676 0.448364 0.627136 0.510620 1441740960 -0.380676 0.448364 0.627136 0.510620 1441740960 -0.378845 0.451050 0.610229 0.529724 1441740960 -0.378845 0.451050 0.610229 0.529724 1441740960 -0.378845 0.451050 0.610229 0.529724 1441740960 -0.378845 0.451050 0.610229 0.529724 1441740960 -0.378845 0.451050 0.610229 0.529724 1441740960 -0.378845 0.451050 0.610229 0.529724 1441740960 -0.380432 0.449402 0.599243 0.542358 1441740960 -0.380432 0.449402 0.599243 0.542358 1441740960 -0.380432 0.449402 0.599243 0.542358 1441740960 -0.380432 0.449402 0.599243 0.542358 1441740960 -0.380432 0.449402 0.599243 0.542358 1441740960 -0.380798 0.445251 0.590210 0.555237 1441740960 -0.380798 0.445251 0.590210 0.555237 1441740960 -0.380798 0.445251 0.590210 0.555237 1441740960 -0.380798 0.445251 0.590210 0.555237 1441740960 -0.380798 0.445251 0.590210 0.555237 1441740960 -0.380798 0.445251 0.590210 0.555237 1441740960 -0.380798 0.445251 0.590210 0.555237 1441740960 -0.382141 0.441589 0.587830 0.559753 1441740960 -0.382141 0.441589 0.587830 0.559753 1441740960 -0.382141 0.441589 0.587830 0.559753 1441740960 -0.382141 0.441589 0.587830 0.559753 1441740960 -0.382141 0.441589 0.587830 0.559753 1441740960 -0.382141 0.441589 0.587830 0.559753 1441740960 -0.384583 0.436157 0.587585 0.562622 1441740960 -0.384583 0.436157 0.587585 0.562622 1441740960 -0.384583 0.436157 0.587585 0.562622 1441740960 -0.384583 0.436157 0.587585 0.562622 1441740960 -0.384583 0.436157 0.587585 0.562622 1441740960 -0.384583 0.436157 0.587585 0.562622 1441740960 -0.388733 0.429443 0.583679 0.568970 1441740960 -0.388733 0.429443 0.583679 0.568970 1441740960 -0.388733 0.429443 0.583679 0.568970 1441740960 -0.388733 0.429443 0.583679 0.568970 1441740960 -0.388733 0.429443 0.583679 0.568970 1441740960 -0.388733 0.429443 0.583679 0.568970 1441740960 -0.387695 0.427979 0.571960 0.582520 1441740960 -0.387695 0.427979 0.571960 0.582520 1441740960 -0.387695 0.427979 0.571960 0.582520 1441740960 -0.387695 0.427979 0.571960 0.582520 1441740960 -0.387695 0.427979 0.571960 0.582520 1441740960 -0.387695 0.427979 0.571960 0.582520 1441740960 -0.385193 0.432617 0.556946 0.595154 1441740960 -0.385193 0.432617 0.556946 0.595154 1441740960 -0.385193 0.432617 0.556946 0.595154 1441740960 -0.385193 0.432617 0.556946 0.595154 1441740960 -0.385193 0.432617 0.556946 0.595154 1441740960 -0.385193 0.432617 0.556946 0.595154 1441740960 -0.385498 0.435730 0.547852 0.601074 1441740960 -0.385498 0.435730 0.547852 0.601074 1441740960 -0.385498 0.435730 0.547852 0.601074 1441740960 -0.385498 0.435730 0.547852 0.601074 1441740960 -0.385498 0.435730 0.547852 0.601074 1441740960 -0.385498 0.435730 0.547852 0.601074 1441740960 -0.385498 0.435730 0.547852 0.601074 1441740960 -0.386353 0.439575 0.546448 0.598999 1441740960 -0.386353 0.439575 0.546448 0.598999 1441740960 -0.386353 0.439575 0.546448 0.598999 1441740960 -0.386353 0.439575 0.546448 0.598999 1441740960 -0.386353 0.439575 0.546448 0.598999 1441740960 -0.386353 0.439575 0.546448 0.598999 1441740960 -0.388977 0.439819 0.555237 0.588928 1441740960 -0.388977 0.439819 0.555237 0.588928 1441740960 -0.388977 0.439819 0.555237 0.588928 1441740960 -0.388977 0.439819 0.555237 0.588928 1441740960 -0.388977 0.439819 0.555237 0.588928 1441740960 -0.388977 0.439819 0.555237 0.588928 1441740960 -0.392334 0.437500 0.569641 0.574585 1441740960 -0.392334 0.437500 0.569641 0.574585 1441740960 -0.392334 0.437500 0.569641 0.574585 1441740960 -0.392334 0.437500 0.569641 0.574585 1441740960 -0.392334 0.437500 0.569641 0.574585 1441740960 -0.392334 0.437500 0.569641 0.574585 1441740960 -0.392334 0.437500 0.569641 0.574585 1441740960 -0.396240 0.434631 0.590210 0.552856 1441740960 -0.396240 0.434631 0.590210 0.552856 1441740960 -0.396240 0.434631 0.590210 0.552856 1441740960 -0.396240 0.434631 0.590210 0.552856 1441740960 -0.396240 0.434631 0.590210 0.552856 1441740960 -0.396240 0.434631 0.590210 0.552856 1441740960 -0.399414 0.429077 0.613037 0.529602 1441740960 -0.399414 0.429077 0.613037 0.529602 1441740960 -0.399414 0.429077 0.613037 0.529602 1441740960 -0.399414 0.429077 0.613037 0.529602 1441740960 -0.399414 0.429077 0.613037 0.529602 1441740960 -0.399414 0.429077 0.613037 0.529602 1441740960 -0.402100 0.421936 0.626404 0.517517 1441740960 -0.402100 0.421936 0.626404 0.517517 1441740960 -0.402100 0.421936 0.626404 0.517517 1441740960 -0.402100 0.421936 0.626404 0.517517 1441740960 -0.402100 0.421936 0.626404 0.517517 1441740960 -0.402100 0.421936 0.626404 0.517517 1441740960 -0.395935 0.427917 0.624878 0.519226 1441740960 -0.395935 0.427917 0.624878 0.519226 1441740960 -0.395935 0.427917 0.624878 0.519226 1441740960 -0.395935 0.427917 0.624878 0.519226 1441740960 -0.395935 0.427917 0.624878 0.519226 1441740960 -0.395935 0.427917 0.624878 0.519226 1441740960 -0.400085 0.421753 0.630981 0.513672 1441740960 -0.400085 0.421753 0.630981 0.513672 1441740960 -0.400085 0.421753 0.630981 0.513672 1441740960 -0.400085 0.421753 0.630981 0.513672 1441740960 -0.400085 0.421753 0.630981 0.513672 1441740960 -0.400085 0.421753 0.630981 0.513672 1441740960 -0.415527 0.396912 0.648010 0.499756 1441740960 -0.415527 0.396912 0.648010 0.499756 1441740960 -0.415527 0.396912 0.648010 0.499756 1441740960 -0.415527 0.396912 0.648010 0.499756 1441740961 -0.415527 0.396912 0.648010 0.499756 1441740961 -0.415527 0.396912 0.648010 0.499756 1441740961 -0.428528 0.372131 0.662231 0.489136 1441740961 -0.428528 0.372131 0.662231 0.489136 1441740961 -0.428528 0.372131 0.662231 0.489136 1441740961 -0.428528 0.372131 0.662231 0.489136 1441740961 -0.428528 0.372131 0.662231 0.489136 1441740961 -0.428528 0.372131 0.662231 0.489136 1441740961 -0.431885 0.365723 0.665466 0.486694 1441740961 -0.431885 0.365723 0.665466 0.486694 1441740961 -0.431885 0.365723 0.665466 0.486694 1441740961 -0.431885 0.365723 0.665466 0.486694 1441740961 -0.431885 0.365723 0.665466 0.486694 1441740961 -0.431885 0.365723 0.665466 0.486694 1441740961 -0.428467 0.371094 0.654724 0.499939 1441740961 -0.428467 0.371094 0.654724 0.499939 1441740961 -0.428467 0.371094 0.654724 0.499939 1441740961 -0.428467 0.371094 0.654724 0.499939 1441740961 -0.428467 0.371094 0.654724 0.499939 1441740961 -0.428467 0.371094 0.654724 0.499939 1441740961 -0.428284 0.376465 0.635132 0.520874 1441740961 -0.428284 0.376465 0.635132 0.520874 1441740961 -0.428284 0.376465 0.635132 0.520874 1441740961 -0.428284 0.376465 0.635132 0.520874 1441740961 -0.428284 0.376465 0.635132 0.520874 1441740961 -0.428284 0.376465 0.635132 0.520874 1441740961 -0.425110 0.379700 0.627625 0.530212 1441740961 -0.425110 0.379700 0.627625 0.530212 1441740961 -0.425110 0.379700 0.627625 0.530212 1441740961 -0.425110 0.379700 0.627625 0.530212 1441740961 -0.425110 0.379700 0.627625 0.530212 1441740961 -0.425110 0.379700 0.627625 0.530212 1441740961 -0.425110 0.379700 0.627625 0.530212 1441740961 -0.422607 0.382874 0.623108 0.535217 1441740961 -0.422607 0.382874 0.623108 0.535217 1441740961 -0.422607 0.382874 0.623108 0.535217 1441740961 -0.422607 0.382874 0.623108 0.535217 1441740961 -0.422607 0.382874 0.623108 0.535217 1441740961 -0.421082 0.383179 0.619263 0.540649 1441740961 -0.421082 0.383179 0.619263 0.540649 1441740961 -0.421082 0.383179 0.619263 0.540649 1441740961 -0.421082 0.383179 0.619263 0.540649 1441740961 -0.421082 0.383179 0.619263 0.540649 1441740961 -0.421082 0.383179 0.619263 0.540649 1441740961 -0.421082 0.383179 0.619263 0.540649 1441740961 -0.418335 0.388550 0.605530 0.554260 1441740961 -0.418335 0.388550 0.605530 0.554260 1441740961 -0.418335 0.388550 0.605530 0.554260 1441740961 -0.418335 0.388550 0.605530 0.554260 1441740961 -0.418335 0.388550 0.605530 0.554260 1441740961 -0.418335 0.388550 0.605530 0.554260 1441740961 -0.414917 0.395264 0.586853 0.571960 1441740961 -0.414917 0.395264 0.586853 0.571960 1441740961 -0.414917 0.395264 0.586853 0.571960 1441740961 -0.414917 0.395264 0.586853 0.571960 1441740961 -0.414917 0.395264 0.586853 0.571960 1441740961 -0.414917 0.395264 0.586853 0.571960 1441740961 -0.409119 0.404846 0.565979 0.590210 1441740961 -0.409119 0.404846 0.565979 0.590210 1441740961 -0.409119 0.404846 0.565979 0.590210 1441740961 -0.409119 0.404846 0.565979 0.590210 1441740961 -0.409119 0.404846 0.565979 0.590210 1441740961 -0.409119 0.404846 0.565979 0.590210 1441740961 -0.404541 0.413025 0.552734 0.600098 1441740961 -0.404541 0.413025 0.552734 0.600098 1441740961 -0.404541 0.413025 0.552734 0.600098 1441740961 -0.404541 0.413025 0.552734 0.600098 1441740961 -0.404541 0.413025 0.552734 0.600098 1441740961 -0.404541 0.413025 0.552734 0.600098 1441740961 -0.403931 0.415100 0.556458 0.595703 1441740961 -0.403931 0.415100 0.556458 0.595703 1441740961 -0.403931 0.415100 0.556458 0.595703 1441740961 -0.403931 0.415100 0.556458 0.595703 1441740961 -0.403931 0.415100 0.556458 0.595703 1441740961 -0.403931 0.415100 0.556458 0.595703 1441740961 -0.403931 0.415100 0.556458 0.595703 1441740961 -0.405029 0.413513 0.572998 0.580200 1441740961 -0.405029 0.413513 0.572998 0.580200 1441740961 -0.405029 0.413513 0.572998 0.580200 1441740961 -0.405029 0.413513 0.572998 0.580200 1441740961 -0.405029 0.413513 0.572998 0.580200 1441740961 -0.405029 0.413513 0.572998 0.580200 1441740961 -0.403564 0.415771 0.593262 0.558777 1441740961 -0.403564 0.415771 0.593262 0.558777 1441740961 -0.403564 0.415771 0.593262 0.558777 1441740961 -0.403564 0.415771 0.593262 0.558777 1441740961 -0.403564 0.415771 0.593262 0.558777 1441740961 -0.403564 0.415771 0.593262 0.558777 1441740961 -0.402283 0.416260 0.619995 0.529541 1441740961 -0.402283 0.416260 0.619995 0.529541 1441740961 -0.402283 0.416260 0.619995 0.529541 1441740961 -0.402283 0.416260 0.619995 0.529541 1441740961 
-0.386475 0.512878 0.586548 0.493408 1441740964 -0.386597 0.493103 0.576172 0.524719 1441740964 -0.386597 0.493103 0.576172 0.524719 1441740964 -0.386597 0.493103 0.576172 0.524719 1441740964 -0.386597 0.493103 0.576172 0.524719 1441740964 -0.386597 0.493103 0.576172 0.524719 1441740964 -0.386597 0.493103 0.576172 0.524719 1441740964 -0.394653 0.451843 0.560120 0.571167 1441740964 -0.394653 0.451843 0.560120 0.571167 1441740964 -0.394653 0.451843 0.560120 0.571167 1441740964 -0.394653 0.451843 0.560120 0.571167 1441740964 -0.394653 0.451843 0.560120 0.571167 1441740964 -0.394653 0.451843 0.560120 0.571167 1441740964 -0.409912 0.376465 0.557190 0.616211 1441740964 -0.409912 0.376465 0.557190 0.616211 1441740964 -0.409912 0.376465 0.557190 0.616211 1441740964 -0.409912 0.376465 0.557190 0.616211 1441740964 -0.409912 0.376465 0.557190 0.616211 1441740964 -0.409912 0.376465 0.557190 0.616211 1441740964 -0.413452 0.311829 0.546692 0.657959 1441740964 -0.413452 0.311829 0.546692 0.657959 1441740964 -0.413452 0.311829 0.546692 0.657959 1441740964 -0.413452 0.311829 0.546692 0.657959 1441740964 -0.413452 0.311829 0.546692 0.657959 1441740964 -0.413452 0.311829 0.546692 0.657959 1441740964 -0.421570 0.258057 0.552185 0.671326 1441740964 -0.421570 0.258057 0.552185 0.671326 1441740964 -0.421570 0.258057 0.552185 0.671326 1441740964 -0.421570 0.258057 0.552185 0.671326 1441740964 -0.421570 0.258057 0.552185 0.671326 1441740964 -0.421570 0.258057 0.552185 0.671326 1441740964 -0.429138 0.213562 0.566895 0.669922 1441740964 -0.429138 0.213562 0.566895 0.669922 1441740964 -0.429138 0.213562 0.566895 0.669922 1441740964 -0.429138 0.213562 0.566895 0.669922 1441740964 -0.429138 0.213562 0.566895 0.669922 1441740964 -0.429138 0.213562 0.566895 0.669922 1441740964 -0.429138 0.213562 0.566895 0.669922 1441740964 -0.438232 0.179504 0.582581 0.660522 1441740964 -0.438232 0.179504 0.582581 0.660522 1441740964 -0.438232 0.179504 0.582581 0.660522 1441740964 -0.438232 0.179504 0.582581 0.660522 1441740964 -0.438232 0.179504 0.582581 0.660522 1441740964 -0.438232 0.179504 0.582581 0.660522 1441740964 -0.442078 0.180603 0.579590 0.660278 1441740964 -0.442078 0.180603 0.579590 0.660278 1441740964 -0.442078 0.180603 0.579590 0.660278 1441740965 -0.442078 0.180603 0.579590 0.660278 1441740965 -0.442078 0.180603 0.579590 0.660278 1441740965 -0.442078 0.180603 0.579590 0.660278 1441740965 -0.442078 0.180603 0.579590 0.660278 1441740965 -0.433044 0.235657 0.538147 0.683533 1441740965 -0.433044 0.235657 0.538147 0.683533 1441740965 -0.433044 0.235657 0.538147 0.683533 1441740965 -0.433044 0.235657 0.538147 0.683533 1441740965 -0.433044 0.235657 0.538147 0.683533 1441740965 -0.433044 0.235657 0.538147 0.683533 1441740965 -0.437439 0.328430 0.517212 0.658203 1441740965 -0.437439 0.328430 0.517212 0.658203 1441740965 -0.437439 0.328430 0.517212 0.658203 1441740965 -0.437439 0.328430 0.517212 0.658203 1441740965 -0.437439 0.328430 0.517212 0.658203 1441740965 -0.437439 0.328430 0.517212 0.658203 1441740965 -0.407227 0.415161 0.568787 0.581604 1441740965 -0.407227 0.415161 0.568787 0.581604 1441740965 -0.407227 0.415161 0.568787 0.581604 1441740965 -0.407227 0.415161 0.568787 0.581604 1441740965 -0.407227 0.415161 0.568787 0.581604 1441740965 -0.407227 0.415161 0.568787 0.581604 1441740965 -0.407227 0.415161 0.568787 0.581604 1441740965 -0.315674 0.568420 0.609253 0.453857 1441740965 -0.315674 0.568420 0.609253 0.453857 1441740965 -0.315674 0.568420 0.609253 0.453857 1441740965 -0.315674 0.568420 0.609253 0.453857 1441740965 -0.315674 0.568420 0.609253 0.453857 1441740965 -0.315674 0.568420 0.609253 0.453857 1441740965 -0.237854 0.679504 0.651733 0.238464 1441740965 -0.237854 0.679504 0.651733 0.238464 1441740965 -0.237854 0.679504 0.651733 0.238464 1441740965 -0.237854 0.679504 0.651733 0.238464 1441740965 -0.237854 0.679504 0.651733 0.238464 1441740965 -0.237854 0.679504 0.651733 0.238464 1441740965 -0.237854 0.679504 0.651733 0.238464 1441740965 -0.194458 0.738647 0.645020 -0.021606 1441740965 -0.194458 0.738647 0.645020 -0.021606 1441740965 -0.194458 0.738647 0.645020 -0.021606 1441740965 -0.194458 0.738647 0.645020 -0.021606 1441740965 -0.194458 0.738647 0.645020 -0.021606 1441740965 -0.194458 0.738647 0.645020 -0.021606 1441740965 -0.109009 0.816406 0.558716 -0.096741 1441740965 -0.109009 0.816406 0.558716 -0.096741 1441740965 -0.109009 0.816406 0.558716 -0.096741 1441740965 -0.109009 0.816406 0.558716 -0.096741 1441740965 -0.109009 0.816406 0.558716 -0.096741 1441740965 -0.109009 0.816406 0.558716 -0.096741 1441740965 -0.109009 0.816406 0.558716 -0.096741 1441740965 0.000183 0.814087 0.532898 -0.230713 1441740965 0.000183 0.814087 0.532898 -0.230713 1441740965 0.000183 0.814087 0.532898 -0.230713 1441740965 0.000183 0.814087 0.532898 -0.230713 1441740965 0.000183 0.814087 0.532898 -0.230713 1441740965 0.000183 0.814087 0.532898 -0.230713 1441740965 -0.067688 0.770264 0.516785 -0.367310 1441740965 -0.067688 0.770264 0.516785 -0.367310 1441740965 -0.067688 0.770264 0.516785 -0.367310 1441740965 -0.067688 0.770264 0.516785 -0.367310 1441740965 -0.067688 0.770264 0.516785 -0.367310 1441740965 -0.067688 0.770264 0.516785 -0.367310 1441740965 -0.110779 0.789185 0.572266 -0.193237 1441740965 -0.110779 0.789185 0.572266 -0.193237 1441740965 -0.110779 0.789185 0.572266 -0.193237 1441740965 -0.110779 0.789185 0.572266 -0.193237 1441740965 -0.110779 0.789185 0.572266 -0.193237 1441740965 -0.110779 0.789185 0.572266 -0.193237 1441740965 -0.139404 0.761047 0.633484 0.003723 1441740965 -0.139404 0.761047 0.633484 0.003723 1441740965 -0.139404 0.761047 0.633484 0.003723 1441740965 -0.139404 0.761047 0.633484 0.003723 1441740965 -0.139404 0.761047 0.633484 0.003723 1441740965 -0.139404 0.761047 0.633484 0.003723 1441740965 -0.197998 0.736938 0.636841 0.109863 1441740965 -0.197998 0.736938 0.636841 0.109863 1441740965 -0.197998 0.736938 0.636841 0.109863 1441740965 -0.197998 0.736938 0.636841 0.109863 1441740965 -0.197998 0.736938 0.636841 0.109863 1441740965 -0.197998 0.736938 0.636841 0.109863 1441740965 -0.232544 0.683899 0.611206 0.323303 1441740965 -0.232544 0.683899 0.611206 0.323303 1441740965 -0.232544 0.683899 0.611206 0.323303 1441740965 -0.232544 0.683899 0.611206 0.323303 1441740965 -0.232544 0.683899 0.611206 0.323303 1441740965 -0.232544 0.683899 0.611206 0.323303 1441740965 -0.323059 0.565247 0.569519 0.501709 1441740965 -0.323059 0.565247 0.569519 0.501709 1441740965 -0.323059 0.565247 0.569519 0.501709 1441740965 -0.323059 0.565247 0.569519 0.501709 1441740965 -0.323059 0.565247 0.569519 0.501709 1441740965 -0.323059 0.565247 0.569519 0.501709 1441740965 -0.401733 0.413391 0.577820 0.577759 1441740965 -0.401733 0.413391 0.577820 0.577759 1441740965 -0.401733 0.413391 0.577820 0.577759 1441740965 -0.401733 0.413391 0.577820 0.577759 1441740965 -0.401733 0.413391 0.577820 0.577759 1441740965 -0.401733 0.413391 0.577820 0.577759 1441740965 -0.416870 0.358826 0.519653 0.653748 1441740965 -0.416870 0.358826 0.519653 0.653748 1441740965 -0.416870 0.358826 0.519653 0.653748 1441740965 -0.416870 0.358826 0.519653 0.653748 1441740965 -0.416870 0.358826 0.519653 0.653748 1441740965 -0.416870 0.358826 0.519653 0.653748 1441740965 -0.453308 0.292969 0.480042 0.691528 1441740965 -0.453308 0.292969 0.480042 0.691528 1441740965 -0.453308 0.292969 0.480042 0.691528 1441740965 -0.453308 0.292969 0.480042 0.691528 1441740965 -0.453308 0.292969 0.480042 0.691528 1441740965 -0.453308 0.292969 0.480042 0.691528 1441740965 -0.473083 0.208618 0.468811 0.716125 1441740965 -0.473083 0.208618 0.468811 0.716125 1441740965 -0.473083 0.208618 0.468811 0.716125 1441740965 -0.473083 0.208618 0.468811 0.716125 1441740966 -0.473083 0.208618 0.468811 0.716125 1441740966 -0.473083 0.208618 0.468811 0.716125 1441740966 -0.473083 0.208618 0.468811 0.716125 1441740966 -0.478149 0.131042 0.488708 0.717834 1441740966 -0.478149 0.131042 0.488708 0.717834 1441740966 -0.478149 0.131042 0.488708 0.717834 1441740966 -0.478149 0.131042 0.488708 0.717834 1441740966 -0.478149 0.131042 0.488708 0.717834 1441740966 -0.478149 0.131042 0.488708 0.717834 1441740966 -0.468201 0.090149 0.523743 0.705872 1441740966 -0.468201 0.090149 0.523743 0.705872 1441740966 -0.468201 0.090149 0.523743 0.705872 1441740966 -0.468201 0.090149 0.523743 0.705872 1441740966 -0.468201 0.090149 0.523743 0.705872 1441740966 -0.468201 0.090149 0.523743 0.705872 1441740966 -0.468201 0.090149 0.523743 0.705872 1441740966 -0.459351 0.145691 0.527405 0.699707 1441740966 -0.459351 0.145691 0.527405 0.699707 1441740966 -0.459351 0.145691 0.527405 0.699707 1441740966 -0.459351 0.145691 0.527405 0.699707 1441740966 -0.459351 0.145691 0.527405 0.699707 1441740966 -0.459351 0.145691 0.527405 0.699707 1441740966 -0.443115 0.245605 0.535950 0.675293 1441740966 -0.443115 0.245605 0.535950 0.675293 1441740966 -0.443115 0.245605 0.535950 0.675293 1441740966 -0.443115 0.245605 0.535950 0.675293 1441740966 -0.443115 0.245605 0.535950 0.675293 1441740966 -0.443115 0.245605 0.535950 0.675293 1441740966 -0.421753 0.353699 0.579895 0.600586 1441740966 -0.421753 0.353699 0.579895 0.600586 1441740966 -0.421753 0.353699 0.579895 0.600586 1441740966 -0.421753 0.353699 0.579895 0.600586 1441740966 -0.421753 0.353699 0.579895 0.600586 1441740966 -0.421753 0.353699 0.579895 0.600586 1441740966 -0.366028 0.463806 0.642761 0.487488 1441740966 -0.366028 0.463806 0.642761 0.487488 1441740966 -0.366028 0.463806 0.642761 0.487488 1441740966 -0.366028 0.463806 0.642761 0.487488 1441740966 -0.366028 0.463806 0.642761 0.487488 1441740966 -0.366028 0.463806 0.642761 0.487488 1441740966 -0.273987 0.603455 0.663391 0.347290 1441740966 -0.273987 0.603455 0.663391 0.347290 1441740966 -0.273987 0.603455 0.663391 0.347290 1441740966 -0.273987 0.603455 0.663391 0.347290 1441740966 -0.273987 0.603455 0.663391 0.347290 1441740966 -0.273987 0.603455 0.663391 0.347290 1441740966 -0.206909 0.696350 0.669434 0.155273 1441740966 -0.206909 0.696350 0.669434 0.155273 1441740966 -0.206909 0.696350 0.669434 0.155273 1441740966 -0.206909 0.696350 0.669434 0.155273 1441740966 -0.206909 0.696350 0.669434 0.155273 1441740966 -0.206909 0.696350 0.669434 0.155273 1441740966 -0.206909 0.696350 0.669434 0.155273 1441740966 -0.135193 0.758972 0.633789 -0.062927 1441740966 -0.135193 0.758972 0.633789 -0.062927 1441740966 -0.135193 0.758972 0.633789 -0.062927 1441740966 -0.135193 0.758972 0.633789 -0.062927 1441740966 -0.056458 0.848267 0.521790 -0.070251 1441740966 -0.056458 0.848267 0.521790 -0.070251 1441740966 -0.056458 0.848267 0.521790 -0.070251 1441740966 -0.056458 0.848267 0.521790 -0.070251 1441740966 -0.056458 0.848267 0.521790 -0.070251 1441740966 -0.056458 0.848267 0.521790 -0.070251 1441740966 -0.056458 0.848267 0.521790 -0.070251 1441740966 -0.018799 0.834534 0.509155 -0.209412 1441740966 -0.018799 0.834534 0.509155 -0.209412 1441740966 -0.018799 0.834534 0.509155 -0.209412 1441740966 -0.018799 0.834534 0.509155 -0.209412 1441740966 -0.018799 0.834534 0.509155 -0.209412 1441740966 -0.018799 0.834534 0.509155 -0.209412 1441740966 -0.100403 0.825684 0.514954 -0.207092 1441740966 -0.100403 0.825684 0.514954 -0.207092 1441740966 -0.100403 0.825684 0.514954 -0.207092 1441740966 -0.100403 0.825684 0.514954 -0.207092 1441740966 -0.100403 0.825684 0.514954 -0.207092 1441740966 -0.159729 0.805115 0.570007 -0.035217 1441740966 -0.159729 0.805115 0.570007 -0.035217 1441740966 -0.159729 0.805115 0.570007 -0.035217 1441740966 -0.159729 0.805115 0.570007 -0.035217 1441740966 -0.159729 0.805115 0.570007 -0.035217 1441740966 -0.159729 0.805115 0.570007 -0.035217 1441740966 -0.164612 0.772522 0.609009 0.071716 1441740966 -0.164612 0.772522 0.609009 0.071716 1441740966 -0.164612 0.772522 0.609009 0.071716 1441740966 -0.164612 0.772522 0.609009 0.071716 1441740966 -0.164612 0.772522 0.609009 0.071716 1441740966 -0.164612 0.772522 0.609009 0.071716 1441740966 -0.164612 0.772522 0.609009 0.071716 1441740966 -0.195374 0.744080 0.607483 0.197632 1441740966 -0.195374 0.744080 0.607483 0.197632 1441740966 -0.195374 0.744080 0.607483 0.197632 1441740966 -0.195374 0.744080 0.607483 0.197632 1441740966 -0.195374 0.744080 0.607483 0.197632 1441740966 -0.195374 0.744080 0.607483 0.197632 1441740966 -0.248474 0.648560 0.566833 0.442993 1441740966 -0.248474 0.648560 0.566833 0.442993 1441740966 -0.248474 0.648560 0.566833 0.442993 1441740966 -0.248474 0.648560 0.566833 0.442993 1441740966 -0.248474 0.648560 0.566833 0.442993 1441740966 -0.248474 0.648560 0.566833 0.442993 1441740966 -0.248474 0.648560 0.566833 0.442993 1441740966 -0.339966 0.505249 0.560181 0.561462 1441740966 -0.339966 0.505249 0.560181 0.561462 1441740966 -0.339966 0.505249 0.560181 0.561462 1441740966 -0.339966 0.505249 0.560181 0.561462 1441740966 -0.339966 0.505249 0.560181 0.561462 1441740966 -0.339966 0.505249 0.560181 0.561462 1441740966 -0.381042 0.400818 0.544312 0.630737 1441740966 -0.381042 0.400818 0.544312 0.630737 1441740966 -0.381042 0.400818 0.544312 0.630737 1441740966 -0.381042 0.400818 0.544312 0.630737 1441740966 -0.381042 0.400818 0.544312 0.630737 1441740967 -0.381042 0.400818 0.544312 0.630737 1441740967 -0.406982 0.349670 0.473694 0.698303 1441740967 -0.406982 0.349670 0.473694 0.698303 1441740967 -0.406982 0.349670 0.473694 0.698303 1441740967 -0.406982 0.349670 0.473694 0.698303 1441740967 -0.406982 0.349670 0.473694 0.698303 1441740967 -0.406982 0.349670 0.473694 0.698303 1441740967 -0.443848 0.249512 0.457581 0.728882 1441740967 -0.443848 0.249512 0.457581 0.728882 1441740967 -0.443848 0.249512 0.457581 0.728882 1441740967 -0.443848 0.249512 0.457581 0.728882 1441740967 -0.443848 0.249512 0.457581 0.728882 1441740967 -0.443848 0.249512 0.457581 0.728882 1441740967 -0.453064 0.154419 0.475952 0.737732 1441740967 -0.453064 0.154419 0.475952 0.737732 1441740967 -0.453064 0.154419 0.475952 0.737732 1441740967 -0.453064 0.154419 0.475952 0.737732 1441740967 -0.453064 0.154419 0.475952 0.737732 1441740967 -0.453064 0.154419 0.475952 0.737732 1441740967 -0.450134 0.103394 0.501282 0.731689 1441740967 -0.450134 0.103394 0.501282 0.731689 1441740967 -0.450134 0.103394 0.501282 0.731689 1441740967 -0.450134 0.103394 0.501282 0.731689 1441740967 -0.450134 0.103394 0.501282 0.731689 1441740967 -0.450134 0.103394 0.501282 0.731689 1441740967 -0.442566 0.115845 0.514526 0.725220 1441740967 -0.442566 0.115845 0.514526 0.725220 1441740967 -0.442566 0.115845 0.514526 0.725220 1441740967 -0.442566 0.115845 0.514526 0.725220 1441740967 -0.442566 0.115845 0.514526 0.725220 1441740967 -0.442566 0.115845 0.514526 0.725220 1441740967 -0.435852 0.181458 0.523071 0.709534 1441740967 -0.435852 0.181458 0.523071 0.709534 1441740967 -0.435852 0.181458 0.523071 0.709534 1441740967 -0.435852 0.181458 0.523071 0.709534 1441740967 -0.435852 0.181458 0.523071 0.709534 1441740967 -0.421631 0.269287 0.548950 0.669556 1441740967 -0.421631 0.269287 0.548950 0.669556 1441740967 -0.421631 0.269287 0.548950 0.669556 1441740967 -0.421631 0.269287 0.548950 0.669556 1441740967 -0.421631 0.269287 0.548950 0.669556 1441740967 -0.421631 0.269287 0.548950 0.669556 1441740967 -0.421631 0.269287 0.548950 0.669556 1441740967 -0.387024 0.380310 0.583740 0.604004 1441740967 -0.387024 0.380310 0.583740 0.604004 1441740967 -0.387024 0.380310 0.583740 0.604004 1441740967 -0.387024 0.380310 0.583740 0.604004 1441740967 -0.387024 0.380310 0.583740 0.604004 1441740967 -0.295410 0.523804 0.597778 0.530029 1441740967 -0.295410 0.523804 0.597778 0.530029 1441740967 -0.295410 0.523804 0.597778 0.530029 1441740967 -0.295410 0.523804 0.597778 0.530029 1441740967 -0.295410 0.523804 0.597778 0.530029 1441740967 -0.295410 0.523804 0.597778 0.530029 1441740967 -0.295410 0.523804 0.597778 0.530029 1441740967 -0.165710 0.680786 0.593323 0.396179 1441740967 -0.165710 0.680786 0.593323 0.396179 1441740967 -0.165710 0.680786 0.593323 0.396179 1441740967 -0.165710 0.680786 0.593323 0.396179 1441740967 -0.165710 0.680786 0.593323 0.396179 1441740967 -0.165710 0.680786 0.593323 0.396179 1441740967 -0.087646 0.760071 0.618286 0.179626 1441740967 -0.087646 0.760071 0.618286 0.179626 1441740967 -0.087646 0.760071 0.618286 0.179626 1441740967 -0.087646 0.760071 0.618286 0.179626 1441740967 -0.087646 0.760071 0.618286 0.179626 1441740967 -0.087646 0.760071 0.618286 0.179626 1441740967 -0.065002 0.797668 0.593262 -0.085999 1441740967 -0.065002 0.797668 0.593262 -0.085999 1441740967 -0.065002 0.797668 0.593262 -0.085999 1441740967 -0.065002 0.797668 0.593262 -0.085999 1441740967 -0.065002 0.797668 0.593262 -0.085999 1441740967 -0.065002 0.797668 0.593262 -0.085999 1441740967 -0.065002 0.797668 0.593262 -0.085999 1441740967 -0.004272 0.855408 0.508118 -0.099976 1441740967 -0.004272 0.855408 0.508118 -0.099976 1441740967 -0.004272 0.855408 0.508118 -0.099976 1441740967 -0.004272 0.855408 0.508118 -0.099976 1441740967 -0.004272 0.855408 0.508118 -0.099976 1441740967 -0.004272 0.855408 0.508118 -0.099976 1441740967 0.025879 0.809570 0.510315 -0.288818 1441740967 0.025879 0.809570 0.510315 -0.288818 1441740967 0.025879 0.809570 0.510315 -0.288818 1441740967 0.025879 0.809570 0.510315 -0.288818 1441740967 0.025879 0.809570 0.510315 -0.288818 1441740967 0.025879 0.809570 0.510315 -0.288818 1441740967 0.025879 0.809570 0.510315 -0.288818 1441740967 -0.052124 0.810974 0.515015 -0.272644 1441740967 -0.052124 0.810974 0.515015 -0.272644 1441740967 -0.052124 0.810974 0.515015 -0.272644 1441740967 -0.052124 0.810974 0.515015 -0.272644 1441740967 -0.052124 0.810974 0.515015 -0.272644 1441740967 -0.074036 0.808594 0.583618 0.002563 1441740967 -0.074036 0.808594 0.583618 0.002563 1441740967 -0.074036 0.808594 0.583618 0.002563 1441740967 -0.074036 0.808594 0.583618 0.002563 1441740967 -0.074036 0.808594 0.583618 0.002563 1441740967 -0.074036 0.808594 0.583618 0.002563 1441740967 -0.074036 0.808594 0.583618 0.002563 1441740967 -0.069153 0.776001 0.615295 0.119812 1441740967 -0.069153 0.776001 0.615295 0.119812 1441740967 -0.069153 0.776001 0.615295 0.119812 1441740967 -0.069153 0.776001 0.615295 0.119812 1441740967 -0.069153 0.776001 0.615295 0.119812 1441740967 -0.118774 0.741760 0.603638 0.266785 1441740967 -0.118774 0.741760 0.603638 0.266785 1441740967 -0.118774 0.741760 0.603638 0.266785 1441740967 -0.118774 0.741760 0.603638 0.266785 1441740967 -0.118774 0.741760 0.603638 0.266785 1441740967 -0.118774 0.741760 0.603638 0.266785 1441740968 -0.118774 0.741760 0.603638 0.266785 1441740968 -0.171875 0.659241 0.545410 0.488159 1441740968 -0.171875 0.659241 0.545410 0.488159 1441740968 -0.171875 0.659241 0.545410 0.488159 1441740968 -0.171875 0.659241 0.545410 0.488159 1441740968 -0.171875 0.659241 0.545410 0.488159 1441740968 -0.259338 0.553223 0.517212 0.599243 1441740968 -0.259338 0.553223 0.517212 0.599243 1441740968 -0.259338 0.553223 0.517212 0.599243 1441740968 -0.259338 0.553223 0.517212 0.599243 1441740968 -0.259338 0.553223 0.517212 0.599243 1441740968 -0.259338 0.553223 0.517212 0.599243 1441740968 -0.328003 0.468933 0.481262 0.663940 1441740968 -0.328003 0.468933 0.481262 0.663940 1441740968 -0.328003 0.468933 0.481262 0.663940 1441740968 -0.328003 0.468933 0.481262 0.663940 1441740968 -0.328003 0.468933 0.481262 0.663940 1441740968 -0.328003 0.468933 0.481262 0.663940 1441740968 -0.381348 0.395508 0.450745 0.703491 1441740968 -0.381348 0.395508 0.450745 0.703491 1441740968 -0.381348 0.395508 0.450745 0.703491 1441740968 -0.381348 0.395508 0.450745 0.703491 1441740968 -0.381348 0.395508 0.450745 0.703491 1441740968 -0.432129 0.290649 0.470581 0.712219 1441740968 -0.432129 0.290649 0.470581 0.712219 1441740968 -0.432129 0.290649 0.470581 0.712219 1441740968 -0.432129 0.290649 0.470581 0.712219 1441740968 -0.432129 0.290649 0.470581 0.712219 1441740968 -0.432129 0.290649 0.470581 0.712219 1441740968 -0.450073 0.186523 0.503601 0.713379 1441740968 -0.450073 0.186523 0.503601 0.713379 1441740968 -0.450073 0.186523 0.503601 0.713379 1441740968 -0.450073 0.186523 0.503601 0.713379 1441740968 -0.450073 0.186523 0.503601 0.713379 1441740968 -0.450073 0.186523 0.503601 0.713379 1441740968 -0.450439 0.133911 0.510925 0.719788 1441740968 -0.450439 0.133911 0.510925 0.719788 1441740968 -0.450439 0.133911 0.510925 0.719788 1441740968 -0.450439 0.133911 0.510925 0.719788 1441740968 -0.450439 0.133911 0.510925 0.719788 1441740968 -0.450439 0.133911 0.510925 0.719788 1441740968 -0.447571 0.132202 0.511658 0.721313 1441740968 -0.447571 0.132202 0.511658 0.721313 1441740968 -0.447571 0.132202 0.511658 0.721313 1441740968 -0.447571 0.132202 0.511658 0.721313 1441740968 -0.447571 0.132202 0.511658 0.721313 1441740968 -0.447571 0.132202 0.511658 0.721313 1441740968 -0.447571 0.132202 0.511658 0.721313 1441740968 -0.439514 0.179199 0.510071 0.717285 1441740968 -0.439514 0.179199 0.510071 0.717285 1441740968 -0.439514 0.179199 0.510071 0.717285 1441740968 -0.439514 0.179199 0.510071 0.717285 1441740968 -0.439514 0.179199 0.510071 0.717285 1441740968 -0.439514 0.179199 0.510071 0.717285 1441740968 -0.427307 0.261353 0.513611 0.696594 1441740968 -0.427307 0.261353 0.513611 0.696594 1441740968 -0.427307 0.261353 0.513611 0.696594 1441740968 -0.427307 0.261353 0.513611 0.696594 1441740968 -0.427307 0.261353 0.513611 0.696594 1441740968 -0.427307 0.261353 0.513611 0.696594 1441740968 -0.411255 0.357544 0.558167 0.625610 1441740968 -0.411255 0.357544 0.558167 0.625610 1441740968 -0.411255 0.357544 0.558167 0.625610 1441740968 -0.411255 0.357544 0.558167 0.625610 1441740968 -0.411255 0.357544 0.558167 0.625610 1441740968 -0.367676 0.442993 0.643433 0.504517 1441740968 -0.367676 0.442993 0.643433 0.504517 1441740968 -0.367676 0.442993 0.643433 0.504517 1441740968 -0.367676 0.442993 0.643433 0.504517 1441740968 -0.367676 0.442993 0.643433 0.504517 1441740968 -0.367676 0.442993 0.643433 0.504517 1441740968 -0.252197 0.604614 0.656860 0.373169 1441740968 -0.252197 0.604614 0.656860 0.373169 1441740968 -0.252197 0.604614 0.656860 0.373169 1441740968 -0.252197 0.604614 0.656860 0.373169 1441740968 -0.252197 0.604614 0.656860 0.373169 1441740968 -0.252197 0.604614 0.656860 0.373169 1441740968 -0.163330 0.712402 0.657837 0.181458 1441740968 -0.163330 0.712402 0.657837 0.181458 1441740968 -0.163330 0.712402 0.657837 0.181458 1441740968 -0.163330 0.712402 0.657837 0.181458 1441740968 -0.163330 0.712402 0.657837 0.181458 1441740968 -0.163330 0.712402 0.657837 0.181458 1441740968 -0.163330 0.712402 0.657837 0.181458 1441740968 -0.086670 0.778442 0.619690 -0.049194 1441740968 -0.086670 0.778442 0.619690 -0.049194 1441740968 -0.086670 0.778442 0.619690 -0.049194 1441740968 -0.086670 0.778442 0.619690 -0.049194 1441740968 -0.086670 0.778442 0.619690 -0.049194 1441740968 -0.086670 0.778442 0.619690 -0.049194 1441740968 -0.047180 0.845276 0.509521 -0.153564 1441740968 -0.047180 0.845276 0.509521 -0.153564 1441740968 -0.047180 0.845276 0.509521 -0.153564 1441740968 -0.047180 0.845276 0.509521 -0.153564 1441740968 -0.047180 0.845276 0.509521 -0.153564 1441740968 -0.047180 0.845276 0.509521 -0.153564 1441740968 -0.014587 0.824585 0.498291 -0.267334 1441740968 -0.014587 0.824585 0.498291 -0.267334 1441740968 -0.014587 0.824585 0.498291 -0.267334 1441740968 -0.014587 0.824585 0.498291 -0.267334 1441740968 -0.014587 0.824585 0.498291 -0.267334 1441740968 -0.014587 0.824585 0.498291 -0.267334 1441740968 -0.080322 0.784546 0.499939 -0.357788 1441740968 -0.080322 0.784546 0.499939 -0.357788 1441740968 -0.080322 0.784546 0.499939 -0.357788 1441740968 -0.080322 0.784546 0.499939 -0.357788 1441740968 -0.080322 0.784546 0.499939 -0.357788 1441740968 -0.080322 0.784546 0.499939 -0.357788 1441740968 -0.080322 0.784546 0.499939 -0.357788 1441740969 -0.133423 0.799622 0.563416 -0.159119 1441740969 -0.133423 0.799622 0.563416 -0.159119 1441740969 -0.133423 0.799622 0.563416 -0.159119 1441740969 -0.133423 0.799622 0.563416 -0.159119 1441740969 -0.133423 0.799622 0.563416 -0.159119 1441740969 -0.133423 0.799622 0.563416 -0.159119 1441740969 -0.158630 0.769897 0.615051 0.061523 1441740969 -0.158630 0.769897 0.615051 0.061523 1441740969 -0.158630 0.769897 0.615051 0.061523 1441740969 -0.158630 0.769897 0.615051 0.061523 1441740969 -0.158630 0.769897 0.615051 0.061523 1441740969 -0.158630 0.769897 0.615051 0.061523 1441740969 -0.168823 0.749756 0.612610 0.184387 1441740969 -0.168823 0.749756 0.612610 0.184387 1441740969 -0.168823 0.749756 0.612610 0.184387 1441740969 -0.168823 0.749756 0.612610 0.184387 1441740969 -0.168823 0.749756 0.612610 0.184387 1441740969 -0.168823 0.749756 0.612610 0.184387 1441740969 -0.154541 0.713135 0.540344 0.418884 1441740969 -0.154541 0.713135 0.540344 0.418884 1441740969 -0.154541 0.713135 0.540344 0.418884 1441740969 -0.154541 0.713135 0.540344 0.418884 1441740969 -0.154541 0.713135 0.540344 0.418884 1441740969 -0.154541 0.713135 0.540344 0.418884 1441740969 -0.245483 0.587952 0.522095 0.566895 1441740969 -0.245483 0.587952 0.522095 0.566895 1441740969 -0.245483 0.587952 0.522095 0.566895 1441740969 -0.245483 0.587952 0.522095 0.566895 1441740969 -0.245483 0.587952 0.522095 0.566895 1441740969 -0.245483 0.587952 0.522095 0.566895 1441740969 -0.351440 0.456848 0.540527 0.612854 1441740969 -0.351440 0.456848 0.540527 0.612854 1441740969 -0.351440 0.456848 0.540527 0.612854 1441740969 -0.351440 0.456848 0.540527 0.612854 1441740969 -0.351440 0.456848 0.540527 0.612854 1441740969 -0.351440 0.456848 0.540527 0.612854 1441740969 -0.393982 0.355713 0.538635 0.654236 1441740969 -0.393982 0.355713 0.538635 0.654236 1441740969 -0.393982 0.355713 0.538635 0.654236 1441740969 -0.393982 0.355713 0.538635 0.654236 1441740969 -0.393982 0.355713 0.538635 0.654236 1441740969 -0.393982 0.355713 0.538635 0.654236 1441740969 -0.420532 0.269714 0.535522 0.680847 1441740969 -0.420532 0.269714 0.535522 0.680847 1441740969 -0.420532 0.269714 0.535522 0.680847 1441740969 -0.420532 0.269714 0.535522 0.680847 1441740969 -0.420532 0.269714 0.535522 0.680847 1441740969 -0.420532 0.269714 0.535522 0.680847 1441740969 -0.420532 0.269714 0.535522 0.680847 1441740969 -0.429871 0.180237 0.548889 0.693848 1441740969 -0.429871 0.180237 0.548889 0.693848 1441740969 -0.429871 0.180237 0.548889 0.693848 1441740969 -0.429871 0.180237 0.548889 0.693848 1441740969 -0.429871 0.180237 0.548889 0.693848 1441740969 -0.429871 0.180237 0.548889 0.693848 1441740969 -0.430542 0.140015 0.543335 0.706970 1441740969 -0.430542 0.140015 0.543335 0.706970 1441740969 -0.430542 0.140015 0.543335 0.706970 1441740969 -0.430542 0.140015 0.543335 0.706970 1441740969 -0.430542 0.140015 0.543335 0.706970 1441740969 -0.430542 0.140015 0.543335 0.706970 1441740969 -0.430542 0.140015 0.543335 0.706970 1441740969 -0.424194 0.139465 0.536194 0.716309 1441740969 -0.424194 0.139465 0.536194 0.716309 1441740969 -0.424194 0.139465 0.536194 0.716309 1441740969 -0.424194 0.139465 0.536194 0.716309 1441740969 -0.424194 0.139465 0.536194 0.716309 1441740969 -0.424194 0.139465 0.536194 0.716309 1441740969 -0.419312 0.184448 0.532654 0.711609 1441740969 -0.419312 0.184448 0.532654 0.711609 1441740969 -0.419312 0.184448 0.532654 0.711609 1441740969 -0.419312 0.184448 0.532654 0.711609 1441740969 -0.419312 0.184448 0.532654 0.711609 1441740969 -0.419312 0.184448 0.532654 0.711609 1441740969 -0.415649 0.261536 0.538574 0.684631 1441740969 -0.415649 0.261536 0.538574 0.684631 1441740969 -0.415649 0.261536 0.538574 0.684631 1441740969 -0.415649 0.261536 0.538574 0.684631 1441740969 -0.415649 0.261536 0.538574 0.684631 1441740969 -0.415649 0.261536 0.538574 0.684631 1441740969 -0.415649 0.261536 0.538574 0.684631 1441740969 -0.398438 0.374512 0.551331 0.630066 1441740969 -0.398438 0.374512 0.551331 0.630066 1441740969 -0.398438 0.374512 0.551331 0.630066 1441740969 -0.398438 0.374512 0.551331 0.630066 1441740969 -0.398438 0.374512 0.551331 0.630066 1441740969 -0.398438 0.374512 0.551331 0.630066 1441740969 -0.335876 0.519287 0.581665 0.528320 1441740969 -0.335876 0.519287 0.581665 0.528320 1441740969 -0.335876 0.519287 0.581665 0.528320 1441740969 
-0.382690 0.510559 0.555481 0.533142 1441740971 -0.382690 0.510559 0.555481 0.533142 1441740971 -0.382690 0.510559 0.555481 0.533142 1441740972 -0.382690 0.510559 0.555481 0.533142 1441740972 -0.382690 0.510559 0.555481 0.533142 1441740972 -0.382690 0.510559 0.555481 0.533142 1441740972 -0.382690 0.510559 0.555481 0.533142 1441740972 -0.389832 0.493286 0.555847 0.543823 1441740972 -0.389832 0.493286 0.555847 0.543823 1441740972 -0.389832 0.493286 0.555847 0.543823 1441740972 -0.389832 0.493286 0.555847 0.543823 1441740972 -0.389832 0.493286 0.555847 0.543823 1441740972 -0.389832 0.493286 0.555847 0.543823 1441740972 -0.397278 0.478821 0.557190 0.549927 1441740972 -0.397278 0.478821 0.557190 0.549927 1441740972 -0.397278 0.478821 0.557190 0.549927 1441740972 -0.397278 0.478821 0.557190 0.549927 1441740972 -0.397278 0.478821 0.557190 0.549927 1441740972 -0.397278 0.478821 0.557190 0.549927 1441740972 -0.404907 0.464661 0.566345 0.547119 1441740972 -0.404907 0.464661 0.566345 0.547119 1441740972 -0.404907 0.464661 0.566345 0.547119 1441740972 -0.404907 0.464661 0.566345 0.547119 1441740972 -0.404907 0.464661 0.566345 0.547119 1441740972 -0.404907 0.464661 0.566345 0.547119 1441740972 -0.404907 0.464661 0.566345 0.547119 1441740972 -0.409607 0.455200 0.582886 0.534058 1441740972 -0.409607 0.455200 0.582886 0.534058 1441740972 -0.409607 0.455200 0.582886 0.534058 1441740972 -0.409607 0.455200 0.582886 0.534058 1441740972 -0.409607 0.455200 0.582886 0.534058 1441740972 -0.414856 0.445496 0.606384 0.511536 1441740972 -0.414856 0.445496 0.606384 0.511536 1441740972 -0.414856 0.445496 0.606384 0.511536 1441740972 -0.414856 0.445496 0.606384 0.511536 1441740972 -0.414856 0.445496 0.606384 0.511536 1441740972 -0.414856 0.445496 0.606384 0.511536 1441740972 -0.414856 0.445496 0.606384 0.511536 1441740972 -0.418640 0.440247 0.627319 0.487183 1441740972 -0.418640 0.440247 0.627319 0.487183 1441740972 -0.418640 0.440247 0.627319 0.487183 1441740972 -0.418640 0.440247 0.627319 0.487183 1441740972 -0.418640 0.440247 0.627319 0.487183 1441740972 -0.418640 0.440247 0.627319 0.487183 1441740972 -0.419861 0.442871 0.631775 0.477905 1441740972 -0.419861 0.442871 0.631775 0.477905 1441740972 -0.419861 0.442871 0.631775 0.477905 1441740972 -0.419861 0.442871 0.631775 0.477905 1441740972 -0.419861 0.442871 0.631775 0.477905 1441740972 -0.419861 0.442871 0.631775 0.477905 1441740972 -0.412537 0.456055 0.624329 0.481628 1441740972 -0.412537 0.456055 0.624329 0.481628 1441740972 -0.412537 0.456055 0.624329 0.481628 1441740972 -0.412537 0.456055 0.624329 0.481628 1441740972 -0.412537 0.456055 0.624329 0.481628 1441740972 -0.412537 0.456055 0.624329 0.481628 1441740972 -0.405212 0.466492 0.621765 0.481140 1441740972 -0.405212 0.466492 0.621765 0.481140 1441740972 -0.405212 0.466492 0.621765 0.481140 1441740972 -0.405212 0.466492 0.621765 0.481140 1441740972 -0.405212 0.466492 0.621765 0.481140 1441740972 -0.405212 0.466492 0.621765 0.481140 1441740972 -0.405212 0.466492 0.621765 0.481140 1441740972 -0.408936 0.462524 0.630005 0.471008 1441740972 -0.408936 0.462524 0.630005 0.471008 1441740972 -0.408936 0.462524 0.630005 0.471008 1441740972 -0.408936 0.462524 0.630005 0.471008 1441740972 -0.408936 0.462524 0.630005 0.471008 1441740972 -0.408936 0.462524 0.630005 0.471008 1441740972 -0.419250 0.448975 0.641846 0.458923 1441740972 -0.419250 0.448975 0.641846 0.458923 1441740972 -0.419250 0.448975 0.641846 0.458923 1441740972 -0.419250 0.448975 0.641846 0.458923 1441740972 -0.419250 0.448975 0.641846 0.458923 1441740972 -0.419250 0.448975 0.641846 0.458923 1441740972 -0.423950 0.439148 0.654297 0.446289 1441740972 -0.423950 0.439148 0.654297 0.446289 1441740972 -0.423950 0.439148 0.654297 0.446289 1441740972 -0.423950 0.439148 0.654297 0.446289 1441740972 -0.423950 0.439148 0.654297 0.446289 1441740972 -0.416565 0.442444 0.653320 0.451416 1441740972 -0.416565 0.442444 0.653320 0.451416 1441740972 -0.416565 0.442444 0.653320 0.451416 1441740972 -0.416565 0.442444 0.653320 0.451416 1441740972 -0.416565 0.442444 0.653320 0.451416 1441740972 -0.416565 0.442444 0.653320 0.451416 1441740972 -0.402161 0.457031 0.645813 0.460693 1441740972 -0.402161 0.457031 0.645813 0.460693 1441740972 -0.402161 0.457031 0.645813 0.460693 1441740972 -0.402161 0.457031 0.645813 0.460693 1441740972 -0.402161 0.457031 0.645813 0.460693 1441740972 -0.402161 0.457031 0.645813 0.460693 1441740972 -0.396057 0.462769 0.633728 0.476746 1441740972 -0.396057 0.462769 0.633728 0.476746 1441740972 -0.396057 0.462769 0.633728 0.476746 1441740972 -0.396057 0.462769 0.633728 0.476746 1441740972 -0.396057 0.462769 0.633728 0.476746 1441740972 -0.396057 0.462769 0.633728 0.476746 1441740972 -0.396362 0.458618 0.632202 0.482544 1441740972 -0.396362 0.458618 0.632202 0.482544 1441740972 -0.396362 0.458618 0.632202 0.482544 1441740972 -0.396362 0.458618 0.632202 0.482544 1441740972 -0.396362 0.458618 0.632202 0.482544 1441740972 -0.396362 0.458618 0.632202 0.482544 1441740972 -0.396362 0.458618 0.632202 0.482544 1441740972 -0.398743 0.446655 0.632507 0.491272 1441740972 -0.398743 0.446655 0.632507 0.491272 1441740972 -0.398743 0.446655 0.632507 0.491272 1441740972 -0.398743 0.446655 0.632507 0.491272 1441740972 -0.398743 0.446655 0.632507 0.491272 1441740972 -0.398743 0.446655 0.632507 0.491272 1441740972 -0.404114 0.428772 0.636108 0.498169 1441740972 -0.404114 0.428772 0.636108 0.498169 1441740972 -0.404114 0.428772 0.636108 0.498169 1441740972 -0.404114 0.428772 0.636108 0.498169 1441740972 -0.404114 0.428772 0.636108 0.498169 1441740973 -0.404114 0.428772 0.636108 0.498169 1441740973 -0.404114 0.428772 0.636108 0.498169 1441740973 -0.407227 0.412598 0.631775 0.514526 1441740973 -0.407227 0.412598 0.631775 0.514526 1441740973 -0.407227 0.412598 0.631775 0.514526 1441740973 -0.407227 0.412598 0.631775 0.514526 1441740973 -0.407227 0.412598 0.631775 0.514526 1441740973 -0.407227 0.412598 0.631775 0.514526 1441740973 -0.407654 0.403809 0.619019 0.536194 1441740973 -0.407654 0.403809 0.619019 0.536194 1441740973 -0.407654 0.403809 0.619019 0.536194 1441740973 -0.407654 0.403809 0.619019 0.536194 1441740973 -0.407654 0.403809 0.619019 0.536194 1441740973 -0.407654 0.403809 0.619019 0.536194 1441740973 -0.407227 0.398865 0.603088 0.557922 1441740973 -0.407227 0.398865 0.603088 0.557922 1441740973 -0.407227 0.398865 0.603088 0.557922 1441740973 -0.407227 0.398865 0.603088 0.557922 1441740973 -0.407227 0.398865 0.603088 0.557922 1441740973 -0.407227 0.398865 0.603088 0.557922 1441740973 -0.405090 0.401672 0.583130 0.578308 1441740973 -0.405090 0.401672 0.583130 0.578308 1441740973 -0.405090 0.401672 0.583130 0.578308 1441740973 -0.405090 0.401672 0.583130 0.578308 1441740973 -0.405090 0.401672 0.583130 0.578308 1441740973 -0.405090 0.401672 0.583130 0.578308 1441740973 -0.405090 0.401672 0.583130 0.578308 1441740973 -0.402954 0.408508 0.571106 0.586914 1441740973 -0.402954 0.408508 0.571106 0.586914 1441740973 -0.402954 0.408508 0.571106 0.586914 1441740973 -0.402954 0.408508 0.571106 0.586914 1441740973 -0.402954 0.408508 0.571106 0.586914 1441740973 -0.402954 0.408508 0.571106 0.586914 1441740973 -0.402588 0.414612 0.571533 0.582458 1441740973 -0.402588 0.414612 0.571533 0.582458 1441740973 -0.402588 0.414612 0.571533 0.582458 1441740973 -0.402588 0.414612 0.571533 0.582458 1441740973 -0.402588 0.414612 0.571533 0.582458 1441740973 -0.404114 0.418518 0.585144 0.564880 1441740973 -0.404114 0.418518 0.585144 0.564880 1441740973 -0.404114 0.418518 0.585144 0.564880 1441740973 -0.404114 0.418518 0.585144 0.564880 1441740973 -0.404114 0.418518 0.585144 0.564880 1441740973 -0.404114 0.418518 0.585144 0.564880 1441740973 -0.406433 0.421753 0.600708 0.544128 1441740973 -0.406433 0.421753 0.600708 0.544128 1441740973 -0.406433 0.421753 0.600708 0.544128 1441740973 -0.406433 0.421753 0.600708 0.544128 1441740973 -0.406433 0.421753 0.600708 0.544128 1441740973 -0.406433 0.421753 0.600708 0.544128 1441740973 -0.406433 0.421753 0.600708 0.544128 1441740973 -0.401733 0.434326 0.612793 0.523804 1441740973 -0.401733 0.434326 0.612793 0.523804 1441740973 -0.401733 0.434326 0.612793 0.523804 1441740973 -0.401733 0.434326 0.612793 0.523804 1441740973 -0.401733 0.434326 0.612793 0.523804 1441740973 -0.401733 0.434326 0.612793 0.523804 1441740973 -0.395081 0.446167 0.620361 0.509827 1441740973 -0.395081 0.446167 0.620361 0.509827 1441740973 -0.395081 0.446167 0.620361 0.509827 1441740973 -0.395081 0.446167 0.620361 0.509827 1441740973 -0.395081 0.446167 0.620361 0.509827 1441740973 -0.395081 0.446167 0.620361 0.509827 1441740973 -0.395081 0.446167 0.620361 0.509827 1441740973 -0.374573 0.468933 0.602722 0.525757 1441740973 -0.374573 0.468933 0.602722 0.525757 1441740973 -0.374573 0.468933 0.602722 0.525757 1441740973 -0.374573 0.468933 0.602722 0.525757 1441740973 -0.374573 0.468933 0.602722 0.525757 1441740973 -0.374573 0.468933 0.602722 0.525757 1441740973 -0.343689 0.516479 0.561035 0.547974 1441740973 -0.343689 0.516479 0.561035 0.547974 1441740973 -0.343689 0.516479 0.561035 0.547974 1441740973 -0.343689 0.516479 0.561035 0.547974 1441740973 -0.343689 0.516479 0.561035 0.547974 1441740973 -0.343689 0.516479 0.561035 0.547974 1441740973 -0.343689 0.516479 0.561035 0.547974 1441740973 -0.343811 0.521729 0.552551 0.551575 1441740973 -0.343811 0.521729 0.552551 0.551575 1441740973 -0.343811 0.521729 0.552551 0.551575 1441740973 -0.343811 0.521729 0.552551 0.551575 1441740973 -0.343811 0.521729 0.552551 0.551575 1441740973 -0.343811 0.521729 0.552551 0.551575 1441740973 -0.357971 0.504395 0.561462 0.549683 1441740973 -0.357971 0.504395 0.561462 0.549683 1441740973 -0.357971 0.504395 0.561462 0.549683 1441740973 -0.357971 0.504395 0.561462 0.549683 1441740973 -0.357971 0.504395 0.561462 0.549683 1441740973 -0.357971 0.504395 0.561462 0.549683 1441740973 -0.371826 0.479187 0.574890 0.549072 1441740973 -0.371826 0.479187 0.574890 0.549072 1441740973 -0.371826 0.479187 0.574890 0.549072 1441740973 -0.371826 0.479187 0.574890 0.549072 1441740973 -0.371826 0.479187 0.574890 0.549072 1441740973 -0.371826 0.479187 0.574890 0.549072 1441740973 -0.373474 0.469116 0.576294 0.555176 1441740973 -0.373474 0.469116 0.576294 0.555176 1441740973 -0.373474 0.469116 0.576294 0.555176 1441740973 -0.373474 0.469116 0.576294 0.555176 1441740973 -0.373474 0.469116 0.576294 0.555176 1441740973 -0.373474 0.469116 0.576294 0.555176 1441740973 -0.362854 0.474976 0.562683 0.570984 1441740973 -0.362854 0.474976 0.562683 0.570984 1441740973 -0.362854 0.474976 0.562683 0.570984 1441740973 -0.362854 0.474976 0.562683 0.570984 1441740973 -0.362854 0.474976 0.562683 0.570984 1441740973 -0.362854 0.474976 0.562683 0.570984 1441740973 -0.362854 0.474976 0.562683 0.570984 1441740973 -0.360168 0.476440 0.551941 0.581909 1441740973 -0.360168 0.476440 0.551941 0.581909 1441740973 -0.360168 0.476440 0.551941 0.581909 1441740973 -0.360168 0.476440 0.551941 0.581909 1441740973 -0.360168 0.476440 0.551941 0.581909 1441740974 -0.360168 0.476440 0.551941 0.581909 1441740974 -0.358643 0.474426 0.540588 0.594971 1441740974 -0.358643 0.474426 0.540588 0.594971 1441740974 -0.358643 0.474426 0.540588 0.594971 1441740974 -0.358643 0.474426 0.540588 0.594971 1441740974 -0.358643 0.474426 0.540588 0.594971 1441740974 -0.358643 0.474426 0.540588 0.594971 1441740974 -0.356323 0.475830 0.531738 0.603210 1441740974 -0.356323 0.475830 0.531738 0.603210 1441740974 -0.356323 0.475830 0.531738 0.603210 1441740974 -0.356323 0.475830 0.531738 0.603210 1441740974 -0.356323 0.475830 0.531738 0.603210 1441740974 -0.356323 0.475830 0.531738 0.603210 1441740974 -0.356323 0.475830 0.531738 0.603210 1441740974 -0.356384 0.475159 0.531494 0.603882 1441740974 -0.356384 0.475159 0.531494 0.603882 1441740974 -0.356384 0.475159 0.531494 0.603882 1441740974 -0.356384 0.475159 0.531494 0.603882 1441740974 -0.356384 0.475159 0.531494 0.603882 1441740974 -0.356384 0.475159 0.531494 0.603882 1441740974 -0.365540 0.464478 0.547241 0.592529 1441740974 -0.365540 0.464478 0.547241 0.592529 1441740974 -0.365540 0.464478 0.547241 0.592529 1441740974 -0.365540 0.464478 0.547241 0.592529 1441740974 -0.365540 0.464478 0.547241 0.592529 1441740974 -0.365540 0.464478 0.547241 0.592529 1441740974 -0.373779 0.450195 0.551453 0.594543 1441740974 -0.373779 0.450195 0.551453 0.594543 1441740974 -0.373779 0.450195 0.551453 0.594543 1441740974 -0.373779 0.450195 0.551453 0.594543 1441740974 -0.373779 0.450195 0.551453 0.594543 1441740974 -0.373779 0.450195 0.551453 0.594543 1441740974 -0.373779 0.450195 0.551453 0.594543 1441740974 -0.376526 0.445923 0.540100 0.606323 1441740974 -0.376526 0.445923 0.540100 0.606323 1441740974 -0.376526 0.445923 0.540100 0.606323 1441740974 -0.376526 0.445923 0.540100 0.606323 1441740974 -0.376526 0.445923 0.540100 0.606323 1441740974 -0.376526 0.445923 0.540100 0.606323 1441740974 -0.377380 0.443726 0.528687 0.617371 1441740974 -0.377380 0.443726 0.528687 0.617371 1441740974 -0.377380 0.443726 0.528687 0.617371 1441740974 -0.377380 0.443726 0.528687 0.617371 1441740974 -0.377380 0.443726 0.528687 0.617371 1441740974 -0.377380 0.443726 0.528687 0.617371 1441740974 -0.377380 0.443726 0.528687 0.617371 1441740974 -0.374878 0.449097 0.515198 0.626343 1441740974 -0.374878 0.449097 0.515198 0.626343 1441740974 -0.374878 0.449097 0.515198 0.626343 1441740974 -0.374878 0.449097 0.515198 0.626343 1441740974 -0.374878 0.449097 0.515198 0.626343 1441740974 -0.374878 0.449097 0.515198 0.626343 1441740974 -0.375244 0.453918 0.507813 0.628662 1441740974 -0.375244 0.453918 0.507813 0.628662 1441740974 -0.375244 0.453918 0.507813 0.628662 1441740974 -0.375244 0.453918 0.507813 0.628662 1441740974 -0.375244 0.453918 0.507813 0.628662 1441740974 -0.375244 0.453918 0.507813 0.628662 1441740974 -0.376160 0.457214 0.513245 0.621216 1441740974 -0.376160 0.457214 0.513245 0.621216 1441740974 -0.376160 0.457214 0.513245 0.621216 1441740974 -0.376160 0.457214 0.513245 0.621216 1441740974 -0.376160 0.457214 0.513245 0.621216 1441740974 -0.376160 0.457214 0.513245 0.621216 1441740974 -0.374329 0.462036 0.525452 0.608459 1441740974 -0.374329 0.462036 0.525452 0.608459 1441740974 -0.374329 0.462036 0.525452 0.608459 1441740974 -0.374329 0.462036 0.525452 0.608459 1441740974 -0.374329 0.462036 0.525452 0.608459 1441740974 -0.374329 0.462036 0.525452 0.608459 1441740974 -0.374329 0.462036 0.525452 0.608459 1441740974 -0.373596 0.464111 0.547668 0.587341 1441740974 -0.373596 0.464111 0.547668 0.587341 1441740974 -0.373596 0.464111 0.547668 0.587341 1441740974 -0.373596 0.464111 0.547668 0.587341 1441740974 -0.373596 0.464111 0.547668 0.587341 1441740974 -0.373596 0.464111 0.547668 0.587341 1441740974 -0.370422 0.465881 0.574890 0.561401 1441740974 -0.370422 0.465881 0.574890 0.561401 1441740974 -0.370422 0.465881 0.574890 0.561401 1441740974 -0.370422 0.465881 0.574890 0.561401 1441740974 -0.370422 0.465881 0.574890 0.561401 1441740974 -0.370422 0.465881 0.574890 0.561401 1441740974 -0.367371 0.465881 0.599243 0.537476 1441740974 -0.367371 0.465881 0.599243 0.537476 1441740974 -0.367371 0.465881 0.599243 0.537476 1441740974 -0.367371 0.465881 0.599243 0.537476 1441740974 -0.367371 0.465881 0.599243 0.537476 1441740974 -0.367371 0.465881 0.599243 0.537476 1441740974 -0.367371 0.465881 0.599243 0.537476 1441740974 -0.364990 0.463989 0.612183 0.526001 1441740974 -0.364990 0.463989 0.612183 0.526001 1441740974 -0.364990 0.463989 0.612183 0.526001 1441740974 -0.364990 0.463989 0.612183 0.526001 1441740974 -0.364990 0.463989 0.612183 0.526001 1441740974 -0.364990 0.463989 0.612183 0.526001 1441740974 -0.367798 0.460510 0.618164 0.520020 1441740974 -0.367798 0.460510 0.618164 0.520020 1441740974 -0.367798 0.460510 0.618164 0.520020 1441740974 -0.367798 0.460510 0.618164 0.520020 1441740974 -0.367798 0.460510 0.618164 0.520020 1441740974 -0.367798 0.460510 0.618164 0.520020 1441740974 -0.375793 0.449402 0.627014 0.513428 1441740974 -0.375793 0.449402 0.627014 0.513428 1441740974 -0.375793 0.449402 0.627014 0.513428 1441740974 -0.375793 0.449402 0.627014 0.513428 1441740974 -0.375793 0.449402 0.627014 0.513428 1441740974 -0.375793 0.449402 0.627014 0.513428 1441740974 -0.375793 0.449402 0.627014 0.513428 1441740974 -0.388428 0.434265 0.632141 0.510742 1441740974 -0.388428 0.434265 0.632141 0.510742 1441740974 -0.388428 0.434265 0.632141 0.510742 1441740974 -0.388428 0.434265 0.632141 0.510742 1441740974 -0.388428 0.434265 0.632141 0.510742 1441740974 -0.388428 0.434265 0.632141 0.510742 1441740975 -0.403870 0.413391 0.637451 0.509521 1441740975 -0.403870 0.413391 0.637451 0.509521 1441740975 -0.403870 0.413391 0.637451 0.509521 1441740975 -0.403870 0.413391 0.637451 0.509521 1441740975 -0.403870 0.413391 0.637451 0.509521 1441740975 -0.403870 0.413391 0.637451 0.509521 1441740975 -0.402527 0.414734 0.621033 0.529297 1441740975 -0.402527 0.414734 0.621033 0.529297 1441740975 -0.402527 0.414734 0.621033 0.529297 1441740975 -0.402527 0.414734 0.621033 0.529297 1441740975 -0.402527 0.414734 0.621033 0.529297 1441740975 -0.402527 0.414734 0.621033 0.529297 1441740975 -0.389404 0.435974 0.597961 0.548340 1441740975 -0.389404 0.435974 0.597961 0.548340 1441740975 -0.389404 0.435974 0.597961 0.548340 1441740975 -0.389404 0.435974 0.597961 0.548340 1441740975 -0.389404 0.435974 0.597961 0.548340 1441740975 -0.389404 0.435974 0.597961 0.548340 1441740975 -0.383789 0.446838 0.577820 0.564880 1441740975 -0.383789 0.446838 0.577820 0.564880 1441740975 -0.383789 0.446838 0.577820 0.564880 1441740975 -0.383789 0.446838 0.577820 0.564880 1441740975 -0.383789 0.446838 0.577820 0.564880 1441740975 -0.383789 0.446838 0.577820 0.564880 1441740975 -0.383789 0.446838 0.577820 0.564880 1441740975 -0.382507 0.448181 0.571106 0.571472 1441740975 -0.382507 0.448181 0.571106 0.571472 1441740975 -0.382507 0.448181 0.571106 0.571472 1441740975 -0.382507 0.448181 0.571106 0.571472 1441740975 -0.382507 0.448181 0.571106 0.571472 1441740975 -0.382507 0.448181 0.571106 0.571472 1441740975 -0.383911 0.440735 0.578430 0.568970 1441740975 -0.383911 0.440735 0.578430 0.568970 1441740975 -0.383911 0.440735 0.578430 0.568970 1441740975 -0.383911 0.440735 0.578430 0.568970 1441740975 -0.383911 0.440735 0.578430 0.568970 1441740975 -0.383911 0.440735 0.578430 0.568970 1441740975 -0.387512 0.430603 0.588257 0.564209 1441740975 -0.387512 0.430603 0.588257 0.564209 1441740975 -0.387512 0.430603 0.588257 0.564209 1441740975 -0.387512 0.430603 0.588257 0.564209 1441740975 -0.387512 0.430603 0.588257 0.564209 1441740975 -0.387512 0.430603 0.588257 0.564209 1441740975 -0.392029 0.416870 0.588318 0.571228 1441740975 -0.392029 0.416870 0.588318 0.571228 1441740975 -0.392029 0.416870 0.588318 0.571228 1441740975 -0.392029 0.416870 0.588318 0.571228 1441740975 -0.392029 0.416870 0.588318 0.571228 1441740975 -0.392029 0.416870 0.588318 0.571228 1441740975 -0.392273 0.412964 0.575317 0.586914 1441740975 -0.392273 0.412964 0.575317 0.586914 1441740975 -0.392273 0.412964 0.575317 0.586914 1441740975 -0.392273 0.412964 0.575317 0.586914 1441740975 -0.392273 0.412964 0.575317 0.586914 1441740975 -0.392273 0.412964 0.575317 0.586914 1441740975 -0.390808 0.411926 0.561096 0.602234 1441740975 -0.390808 0.411926 0.561096 0.602234 1441740975 -0.390808 0.411926 0.561096 0.602234 1441740975 -0.390808 0.411926 0.561096 0.602234 1441740975 -0.390808 0.411926 0.561096 0.602234 1441740975 -0.390808 0.411926 0.561096 0.602234 1441740975 -0.388367 0.419006 0.540588 0.617493 1441740975 -0.388367 0.419006 0.540588 0.617493 1441740975 -0.388367 0.419006 0.540588 0.617493 1441740975 -0.388367 0.419006 0.540588 0.617493 1441740975 -0.388367 0.419006 0.540588 0.617493 1441740975 -0.388367 0.419006 0.540588 0.617493 1441740975 -0.386597 0.427368 0.529602 0.622437 1441740975 -0.386597 0.427368 0.529602 0.622437 1441740975 -0.386597 0.427368 0.529602 0.622437 1441740975 -0.386597 0.427368 0.529602 0.622437 1441740975 -0.386597 0.427368 0.529602 0.622437 1441740975 -0.386597 0.427368 0.529602 0.622437 1441740975 -0.383057 0.436279 0.531128 0.617065 1441740975 -0.383057 0.436279 0.531128 0.617065 1441740975 -0.383057 0.436279 0.531128 0.617065 1441740975 -0.383057 0.436279 0.531128 0.617065 1441740975 -0.383057 0.436279 0.531128 0.617065 1441740975 -0.383057 0.436279 0.531128 0.617065 1441740975 -0.379211 0.443542 0.543884 0.603027 1441740975 -0.379211 0.443542 0.543884 0.603027 1441740975 -0.379211 0.443542 0.543884 0.603027 1441740975 -0.379211 0.443542 0.543884 0.603027 1441740975 -0.379211 0.443542 0.543884 0.603027 1441740975 -0.379211 0.443542 0.543884 0.603027 1441740975 -0.379211 0.443542 0.543884 0.603027 1441740975 -0.373230 0.450928 0.562683 0.583618 1441740975 -0.373230 0.450928 0.562683 0.583618 1441740975 -0.373230 0.450928 0.562683 0.583618 1441740975 -0.373230 0.450928 0.562683 0.583618 1441740975 -0.373230 0.450928 0.562683 0.583618 1441740975 -0.373230 0.450928 0.562683 0.583618 1441740975 -0.373230 0.450928 0.562683 0.583618 1441740975 -0.364990 0.458923 0.581177 0.564209 1441740975 -0.364990 0.458923 0.581177 0.564209 1441740975 -0.364990 0.458923 0.581177 0.564209 1441740975 -0.364990 0.458923 0.581177 0.564209 1441740975 -0.364990 0.458923 0.581177 0.564209 1441740975 -0.364990 0.458923 0.581177 0.564209 1441740975 -0.356995 0.464539 0.594360 0.550842 1441740975 -0.356995 0.464539 0.594360 0.550842 1441740975 -0.356995 0.464539 0.594360 0.550842 1441740975 -0.356995 0.464539 0.594360 0.550842 1441740975 -0.356995 0.464539 0.594360 0.550842 1441740975 -0.356995 0.464539 0.594360 0.550842 1441740975 -0.351929 0.467468 0.597351 0.548340 1441740975 -0.351929 0.467468 0.597351 0.548340 1441740975 -0.351929 0.467468 0.597351 0.548340 1441740975 -0.351929 0.467468 0.597351 0.548340 1441740975 -0.351929 0.467468 0.597351 0.548340 1441740975 -0.351929 0.467468 0.597351 0.548340 1441740975 -0.351929 0.467468 0.597351 0.548340 1441740976 -0.358276 0.461609 0.602417 0.543640 1441740976 -0.358276 0.461609 0.602417 0.543640 1441740976 -0.358276 0.461609 0.602417 0.543640 1441740976 -0.358276 0.461609 0.602417 0.543640 1441740976 -0.358276 0.461609 0.602417 0.543640 1441740976 -0.358276 0.461609 0.602417 0.543640 1441740976 -0.372864 0.445129 0.613281 0.535400 1441740976 -0.372864 0.445129 0.613281 0.535400 1441740976 -0.372864 0.445129 0.613281 0.535400 1441740976 -0.372864 0.445129 0.613281 0.535400 1441740976 -0.372864 0.445129 0.613281 0.535400 1441740976 -0.372864 0.445129 0.613281 0.535400 1441740976 -0.409790 0.399780 0.628357 0.526611 1441740976 -0.409790 0.399780 0.628357 0.526611 1441740976 -0.408691 0.404724 0.606323 0.549072 1441740976 -0.408691 0.404724 0.606323 0.549072 1441740976 -0.408691 0.404724 0.606323 0.549072 1441740976 -0.408691 0.404724 0.606323 0.549072 1441740976 -0.408691 0.404724 0.606323 0.549072 1441740976 -0.408691 0.404724 0.606323 0.549072 1441740976 -0.405029 0.416138 0.583496 0.567627 1441740976 -0.405029 0.416138 0.583496 0.567627 1441740976 -0.405029 0.416138 0.583496 0.567627 1441740976 -0.405029 0.416138 0.583496 0.567627 1441740976 -0.405029 0.416138 0.583496 0.567627 1441740976 -0.405029 0.416138 0.583496 0.567627 1441740976 -0.405029 0.416138 0.583496 0.567627 1441740976 -0.400452 0.426575 0.561523 0.585022 1441740976 -0.400452 0.426575 0.561523 0.585022 1441740976 -0.400452 0.426575 0.561523 0.585022 1441740976 -0.400452 0.426575 0.561523 0.585022 1441740976 -0.400452 0.426575 0.561523 0.585022 1441740976 -0.400452 0.426575 0.561523 0.585022 1441740976 -0.395264 0.435242 0.550659 0.592468 1441740976 -0.395264 0.435242 0.550659 0.592468 1441740976 -0.395264 0.435242 0.550659 0.592468 1441740976 -0.395264 0.435242 0.550659 0.592468 1441740976 -0.395264 0.435242 0.550659 0.592468 1441740976 -0.395264 0.435242 0.550659 0.592468 1441740976 -0.395264 0.435242 0.550659 0.592468 1441740976 -0.392090 0.436340 0.551147 0.593384 1441740976 -0.392090 0.436340 0.551147 0.593384 1441740976 -0.392090 0.436340 0.551147 0.593384 1441740976 -0.392090 0.436340 0.551147 0.593384 1441740976 -0.392090 0.436340 0.551147 0.593384 1441740976 -0.392090 0.436340 0.551147 0.593384 1441740976 -0.391907 0.430786 0.562927 0.586426 1441740976 -0.391907 0.430786 0.562927 0.586426 1441740976 -0.391907 0.430786 0.562927 0.586426 1441740976 -0.391907 0.430786 0.562927 0.586426 1441740976 -0.391907 0.430786 0.562927 0.586426 1441740976 -0.391907 0.430786 0.562927 0.586426 1441740976 -0.391907 0.430786 0.562927 0.586426 1441740976 -0.393433 0.418274 0.569519 0.588074 1441740976 -0.393433 0.418274 0.569519 0.588074 1441740976 -0.393433 0.418274 0.569519 0.588074 1441740976 -0.393433 0.418274 0.569519 0.588074 1441740976 -0.393433 0.418274 0.569519 0.588074 1441740976 -0.393433 0.418274 0.569519 0.588074 1441740976 -0.391541 0.412170 0.559692 0.602844 1441740976 -0.391541 0.412170 0.559692 0.602844 1441740976 -0.391541 0.412170 0.559692 0.602844 1441740976 -0.391541 0.412170 0.559692 0.602844 1441740976 -0.391541 0.412170 0.559692 0.602844 1441740976 -0.391541 0.412170 0.559692 0.602844 1441740976 -0.391541 0.412170 0.559692 0.602844 1441740976 -0.388489 0.409424 0.546814 0.618347 1441740976 -0.388489 0.409424 0.546814 0.618347 1441740976 -0.388489 0.409424 0.546814 0.618347 1441740976 -0.388489 0.409424 0.546814 0.618347 1441740976 -0.388489 0.409424 0.546814 0.618347 1441740976 -0.388489 0.409424 0.546814 0.618347 1441740976 -0.385437 0.411377 0.533081 0.630859 1441740976 -0.385437 0.411377 0.533081 0.630859 1441740976 -0.385437 0.411377 0.533081 0.630859 1441740976 -0.385437 0.411377 0.533081 0.630859 1441740976 -0.385437 0.411377 0.533081 0.630859 1441740976 -0.385437 0.411377 0.533081 0.630859 1441740976 -0.386475 0.413574 0.529053 0.632141 1441740976 -0.386475 0.413574 0.529053 0.632141 1441740976 -0.386475 0.413574 0.529053 0.632141 1441740976 -0.386475 0.413574 0.529053 0.632141 1441740976 -0.386475 0.413574 0.529053 0.632141 1441740976 -0.386475 0.413574 0.529053 0.632141 1441740976 -0.387268 0.415771 0.537354 0.623169 1441740976 -0.387268 0.415771 0.537354 0.623169 1441740976 -0.387268 0.415771 0.537354 0.623169 1441740976 -0.387268 0.415771 0.537354 0.623169 1441740976 -0.387268 0.415771 0.537354 0.623169 1441740976 -0.387268 0.415771 0.537354 0.623169 1441740976 -0.387268 0.415771 0.537354 0.623169 1441740976 -0.385742 0.421387 0.548462 0.610535 1441740976 -0.385742 0.421387 0.548462 0.610535 1441740976 -0.385742 0.421387 0.548462 0.610535 1441740976 -0.385742 0.421387 0.548462 0.610535 1441740976 -0.385742 0.421387 0.548462 0.610535 1441740976 -0.385742 0.421387 0.548462 0.610535 1441740976 -0.382996 0.428162 0.563599 0.593445 1441740976 -0.382996 0.428162 0.563599 0.593445 1441740976 -0.382996 0.428162 0.563599 0.593445 1441740976 -0.382996 0.428162 0.563599 0.593445 1441740976 -0.382996 0.428162 0.563599 0.593445 1441740976 -0.382996 0.428162 0.563599 0.593445 1441740976 -0.382996 0.428162 0.563599 0.593445 1441740976 -0.378601 0.435852 0.576172 0.578491 1441740977 -0.378601 0.435852 0.576172 0.578491 1441740977 -0.378601 0.435852 0.576172 0.578491 1441740977 -0.378601 0.435852 0.576172 0.578491 1441740977 -0.378601 0.435852 0.576172 0.578491 1441740977 -0.378601 0.435852 0.576172 0.578491 1441740977 -0.369141 0.448669 0.580139 0.570801 1441740977 -0.369141 0.448669 0.580139 0.570801 1441740977 -0.369141 0.448669 0.580139 0.570801 1441740977 -0.369141 0.448669 0.580139 0.570801 1441740977 -0.369141 0.448669 0.580139 0.570801 1441740977 -0.369141 0.448669 0.580139 0.570801 1441740977 -0.366394 0.455688 0.578857 0.568359 1441740977 -0.366394 0.455688 0.578857 0.568359 1441740977 -0.366394 0.455688 0.578857 0.568359 1441740977 -0.366394 0.455688 0.578857 0.568359 1441740977 -0.366394 0.455688 0.578857 0.568359 1441740977 -0.366394 0.455688 0.578857 0.568359 1441740977 -0.374451 0.453613 0.580261 0.563171 1441740977 -0.374451 0.453613 0.580261 0.563171 1441740977 -0.374451 0.453613 0.580261 0.563171 1441740977 -0.374451 0.453613 0.580261 0.563171 1441740977 -0.374451 0.453613 0.580261 0.563171 1441740977 -0.374451 0.453613 0.580261 0.563171 1441740977 -0.389709 0.444885 0.588989 0.550659 1441740977 
-0.339355 0.513245 0.532166 0.581482 1441740979 -0.339355 0.513245 0.532166 0.581482 1441740979 -0.339355 0.513245 0.532166 0.581482 1441740979 -0.339355 0.513245 0.532166 0.581482 1441740979 -0.330688 0.491699 0.482361 0.645020 1441740979 -0.330688 0.491699 0.482361 0.645020 1441740979 -0.330688 0.491699 0.482361 0.645020 1441740979 -0.330688 0.491699 0.482361 0.645020 1441740979 -0.330688 0.491699 0.482361 0.645020 1441740979 -0.330688 0.491699 0.482361 0.645020 1441740979 -0.330688 0.491699 0.482361 0.645020 1441740979 -0.333923 0.454468 0.429626 0.705200 1441740979 -0.333923 0.454468 0.429626 0.705200 1441740979 -0.333923 0.454468 0.429626 0.705200 1441740979 -0.333923 0.454468 0.429626 0.705200 1441740979 -0.333923 0.454468 0.429626 0.705200 1441740979 -0.349609 0.396240 0.416321 0.739868 1441740979 -0.349609 0.396240 0.416321 0.739868 1441740979 -0.349609 0.396240 0.416321 0.739868 1441740979 -0.349609 0.396240 0.416321 0.739868 1441740979 -0.349609 0.396240 0.416321 0.739868 1441740979 -0.349609 0.396240 0.416321 0.739868 1441740979 -0.349609 0.396240 0.416321 0.739868 1441740979 -0.361084 0.370117 0.421692 0.744751 1441740979 -0.361084 0.370117 0.421692 0.744751 1441740979 -0.361084 0.370117 0.421692 0.744751 1441740979 -0.361084 0.370117 0.421692 0.744751 1441740979 -0.361084 0.370117 0.421692 0.744751 1441740979 -0.361084 0.370117 0.421692 0.744751 1441740979 -0.362427 0.372681 0.479309 0.707031 1441740979 -0.362427 0.372681 0.479309 0.707031 1441740979 -0.362427 0.372681 0.479309 0.707031 1441740979 -0.362427 0.372681 0.479309 0.707031 1441740979 -0.362427 0.372681 0.479309 0.707031 1441740979 -0.362427 0.372681 0.479309 0.707031 1441740979 -0.306396 0.460815 0.517944 0.652222 1441740979 -0.306396 0.460815 0.517944 0.652222 1441740979 -0.306396 0.460815 0.517944 0.652222 1441740979 -0.306396 0.460815 0.517944 0.652222 1441740979 -0.306396 0.460815 0.517944 0.652222 1441740979 -0.306396 0.460815 0.517944 0.652222 1441740979 -0.210144 0.593933 0.562500 0.535339 1441740979 -0.210144 0.593933 0.562500 0.535339 1441740979 -0.210144 0.593933 0.562500 0.535339 1441740979 -0.210144 0.593933 0.562500 0.535339 1441740979 -0.210144 0.593933 0.562500 0.535339 1441740979 -0.210144 0.593933 0.562500 0.535339 1441740979 -0.146179 0.683533 0.633606 0.331421 1441740979 -0.146179 0.683533 0.633606 0.331421 1441740979 -0.146179 0.683533 0.633606 0.331421 1441740979 -0.146179 0.683533 0.633606 0.331421 1441740979 -0.146179 0.683533 0.633606 0.331421 1441740979 -0.146179 0.683533 0.633606 0.331421 1441740979 -0.146179 0.683533 0.633606 0.331421 1441740979 -0.126831 0.735840 0.659668 0.084656 1441740979 -0.126831 0.735840 0.659668 0.084656 1441740979 -0.126831 0.735840 0.659668 0.084656 1441740979 -0.126831 0.735840 0.659668 0.084656 1441740979 -0.126831 0.735840 0.659668 0.084656 1441740979 -0.126831 0.735840 0.659668 0.084656 1441740979 -0.099304 0.771057 0.621643 -0.095337 1441740979 -0.099304 0.771057 0.621643 -0.095337 1441740979 -0.099304 0.771057 0.621643 -0.095337 1441740979 -0.099304 0.771057 0.621643 -0.095337 1441740979 -0.099304 0.771057 0.621643 -0.095337 1441740979 -0.099304 0.771057 0.621643 -0.095337 1441740979 -0.099304 0.771057 0.621643 -0.095337 1441740979 -0.008362 0.820862 0.565125 -0.081543 1441740979 -0.008362 0.820862 0.565125 -0.081543 1441740979 -0.008362 0.820862 0.565125 -0.081543 1441740979 -0.008362 0.820862 0.565125 -0.081543 1441740979 -0.008362 0.820862 0.565125 -0.081543 1441740979 -0.008362 0.820862 0.565125 -0.081543 1441740979 0.033508 0.784668 0.550537 -0.282898 1441740979 0.033508 0.784668 0.550537 -0.282898 1441740979 0.033508 0.784668 0.550537 -0.282898 1441740979 0.033508 0.784668 0.550537 -0.282898 1441740979 0.033508 0.784668 0.550537 -0.282898 1441740979 0.033508 0.784668 0.550537 -0.282898 1441740979 -0.061523 0.720154 0.574951 -0.383423 1441740979 -0.061523 0.720154 0.574951 -0.383423 1441740979 -0.061523 0.720154 0.574951 -0.383423 1441740979 -0.061523 0.720154 0.574951 -0.383423 1441740979 -0.061523 0.720154 0.574951 -0.383423 1441740979 -0.061523 0.720154 0.574951 -0.383423 1441740979 -0.061523 0.720154 0.574951 -0.383423 1441740979 -0.158813 0.729309 0.646729 -0.156860 1441740979 -0.158813 0.729309 0.646729 -0.156860 1441740979 -0.158813 0.729309 0.646729 -0.156860 1441740979 -0.158813 0.729309 0.646729 -0.156860 1441740979 -0.158813 0.729309 0.646729 -0.156860 1441740980 -0.158813 0.729309 0.646729 -0.156860 1441740980 -0.240784 0.697021 0.673828 0.046021 1441740980 -0.240784 0.697021 0.673828 0.046021 1441740980 -0.240784 0.697021 0.673828 0.046021 1441740980 -0.240784 0.697021 0.673828 0.046021 1441740980 -0.240784 0.697021 0.673828 0.046021 1441740980 -0.240784 0.697021 0.673828 0.046021 1441740980 -0.240784 0.697021 0.673828 0.046021 1441740980 -0.214417 0.669312 0.684143 0.194763 1441740980 -0.214417 0.669312 0.684143 0.194763 1441740980 -0.214417 0.669312 0.684143 0.194763 1441740980 -0.214417 0.669312 0.684143 0.194763 1441740980 -0.214417 0.669312 0.684143 0.194763 1441740980 -0.214417 0.669312 0.684143 0.194763 1441740980 -0.167053 0.669250 0.599670 0.405579 1441740980 -0.167053 0.669250 0.599670 0.405579 1441740980 -0.167053 0.669250 0.599670 0.405579 1441740980 -0.167053 0.669250 0.599670 0.405579 1441740980 -0.167053 0.669250 0.599670 0.405579 1441740980 -0.167053 0.669250 0.599670 0.405579 1441740980 -0.253723 0.559143 0.537109 0.578308 1441740980 -0.253723 0.559143 0.537109 0.578308 1441740980 -0.253723 0.559143 0.537109 0.578308 1441740980 -0.253723 0.559143 0.537109 0.578308 1441740980 -0.253723 0.559143 0.537109 0.578308 1441740980 -0.253723 0.559143 0.537109 0.578308 1441740980 -0.253723 0.559143 0.537109 0.578308 1441740980 -0.353699 0.429871 0.544128 0.627686 1441740980 -0.353699 0.429871 0.544128 0.627686 1441740980 -0.353699 0.429871 0.544128 0.627686 1441740980 -0.353699 0.429871 0.544128 0.627686 1441740980 -0.353699 0.429871 0.544128 0.627686 1441740980 -0.389648 0.364380 0.488708 0.690308 1441740980 -0.389648 0.364380 0.488708 0.690308 1441740980 -0.389648 0.364380 0.488708 0.690308 1441740980 -0.389648 0.364380 0.488708 0.690308 1441740980 -0.389648 0.364380 0.488708 0.690308 1441740980 -0.389648 0.364380 0.488708 0.690308 1441740980 -0.389648 0.364380 0.488708 0.690308 1441740980 -0.422180 0.313538 0.418640 0.740356 1441740980 -0.422180 0.313538 0.418640 0.740356 1441740980 -0.422180 0.313538 0.418640 0.740356 1441740980 -0.422180 0.313538 0.418640 0.740356 1441740980 -0.422180 0.313538 0.418640 0.740356 1441740980 -0.422180 0.313538 0.418640 0.740356 1441740980 -0.450684 0.268860 0.368408 0.767334 1441740980 -0.450684 0.268860 0.368408 0.767334 1441740980 -0.450684 0.268860 0.368408 0.767334 1441740980 -0.450684 0.268860 0.368408 0.767334 1441740980 -0.450684 0.268860 0.368408 0.767334 1441740980 -0.450684 0.268860 0.368408 0.767334 1441740980 -0.450684 0.268860 0.368408 0.767334 1441740980 -0.474731 0.200195 0.380005 0.768188 1441740980 -0.474731 0.200195 0.380005 0.768188 1441740980 -0.474731 0.200195 0.380005 0.768188 1441740980 -0.474731 0.200195 0.380005 0.768188 1441740980 -0.474731 0.200195 0.380005 0.768188 1441740980 -0.474731 0.200195 0.380005 0.768188 1441740980 -0.485718 0.164734 0.419861 0.748718 1441740980 -0.485718 0.164734 0.419861 0.748718 1441740980 -0.485718 0.164734 0.419861 0.748718 1441740980 -0.485718 0.164734 0.419861 0.748718 1441740980 -0.485718 0.164734 0.419861 0.748718 1441740980 -0.485718 0.164734 0.419861 0.748718 1441740980 -0.473022 0.213928 0.440918 0.732117 1441740980 -0.473022 0.213928 0.440918 0.732117 1441740980 -0.473022 0.213928 0.440918 0.732117 1441740980 -0.473022 0.213928 0.440918 0.732117 1441740980 -0.473022 0.213928 0.440918 0.732117 1441740980 -0.473022 0.213928 0.440918 0.732117 1441740980 -0.473022 0.213928 0.440918 0.732117 1441740980 -0.439148 0.312500 0.470032 0.698914 1441740980 -0.439148 0.312500 0.470032 0.698914 1441740980 -0.439148 0.312500 0.470032 0.698914 1441740980 -0.439148 0.312500 0.470032 0.698914 1441740980 -0.439148 0.312500 0.470032 0.698914 1441740980 -0.439148 0.312500 0.470032 0.698914 1441740980 -0.375488 0.434326 0.526855 0.626648 1441740980 -0.375488 0.434326 0.526855 0.626648 1441740980 -0.375488 0.434326 0.526855 0.626648 1441740980 -0.375488 0.434326 0.526855 0.626648 1441740980 -0.375488 0.434326 0.526855 0.626648 1441740980 -0.375488 0.434326 0.526855 0.626648 1441740980 -0.270447 0.577393 0.585632 0.500427 1441740980 -0.270447 0.577393 0.585632 0.500427 1441740980 -0.270447 0.577393 0.585632 0.500427 1441740980 -0.270447 0.577393 0.585632 0.500427 1441740980 -0.270447 0.577393 0.585632 0.500427 1441740980 -0.270447 0.577393 0.585632 0.500427 1441740980 -0.194763 0.673950 0.652039 0.287415 1441740980 -0.194763 0.673950 0.652039 0.287415 1441740980 -0.194763 0.673950 0.652039 0.287415 1441740980 -0.194763 0.673950 0.652039 0.287415 1441740980 -0.194763 0.673950 0.652039 0.287415 1441740980 -0.194763 0.673950 0.652039 0.287415 1441740980 -0.153015 0.724854 0.671265 0.022522 1441740980 -0.153015 0.724854 0.671265 0.022522 1441740980 -0.153015 0.724854 0.671265 0.022522 1441740980 -0.153015 0.724854 0.671265 0.022522 1441740980 -0.153015 0.724854 0.671265 0.022522 1441740980 -0.153015 0.724854 0.671265 0.022522 1441740980 -0.153015 0.724854 0.671265 0.022522 1441740980 -0.104675 0.771667 0.606873 -0.158936 1441740980 -0.104675 0.771667 0.606873 -0.158936 1441740980 -0.104675 0.771667 0.606873 -0.158936 1441740980 -0.104675 0.771667 0.606873 -0.158936 1441740980 -0.104675 0.771667 0.606873 -0.158936 1441740980 -0.104675 0.771667 0.606873 -0.158936 1441740980 -0.018005 0.813049 0.553406 -0.179749 1441740980 -0.018005 0.813049 0.553406 -0.179749 1441740980 -0.018005 0.813049 0.553406 -0.179749 1441740980 -0.018005 0.813049 0.553406 -0.179749 1441740980 -0.018005 0.813049 0.553406 -0.179749 1441740980 -0.018005 0.813049 0.553406 -0.179749 1441740981 0.019958 0.762451 0.565613 -0.313599 1441740981 0.019958 0.762451 0.565613 -0.313599 1441740981 0.019958 0.762451 0.565613 -0.313599 1441740981 0.019958 0.762451 0.565613 -0.313599 1441740981 0.019958 0.762451 0.565613 -0.313599 1441740981 0.019958 0.762451 0.565613 -0.313599 1441740981 -0.038879 0.762146 0.574280 -0.296204 1441740981 -0.038879 0.762146 0.574280 -0.296204 1441740981 -0.038879 0.762146 0.574280 -0.296204 1441740981 -0.038879 0.762146 0.574280 -0.296204 1441740981 -0.038879 0.762146 0.574280 -0.296204 1441740981 -0.038879 0.762146 0.574280 -0.296204 1441740981 -0.107849 0.754456 0.633545 -0.133057 1441740981 -0.107849 0.754456 0.633545 -0.133057 1441740981 -0.107849 0.754456 0.633545 -0.133057 1441740981 -0.107849 0.754456 0.633545 -0.133057 1441740981 -0.107849 0.754456 0.633545 -0.133057 1441740981 -0.107849 0.754456 0.633545 -0.133057 1441740981 -0.107849 0.754456 0.633545 -0.133057 1441740981 -0.158325 0.727966 0.666443 0.028564 1441740981 -0.158325 0.727966 0.666443 0.028564 1441740981 -0.158325 0.727966 0.666443 0.028564 1441740981 -0.158325 0.727966 0.666443 0.028564 1441740981 -0.158325 0.727966 0.666443 0.028564 1441740981 -0.158325 0.727966 0.666443 0.028564 1441740981 -0.218140 0.695190 0.655579 0.197998 1441740981 -0.218140 0.695190 0.655579 0.197998 1441740981 -0.218140 0.695190 0.655579 0.197998 1441740981 -0.218140 0.695190 0.655579 0.197998 1441740981 -0.218140 0.695190 0.655579 0.197998 1441740981 -0.218140 0.695190 0.655579 0.197998 1441740981 -0.216003 0.680176 0.583130 0.387939 1441740981 -0.216003 0.680176 0.583130 0.387939 1441740981 -0.216003 0.680176 0.583130 0.387939 1441740981 -0.216003 0.680176 0.583130 0.387939 1441740981 -0.216003 0.680176 0.583130 0.387939 1441740981 -0.216003 0.680176 0.583130 0.387939 1441740981 -0.216003 0.680176 0.583130 0.387939 1441740981 -0.316345 0.553894 0.545044 0.544006 1441740981 -0.316345 0.553894 0.545044 0.544006 1441740981 -0.316345 0.553894 0.545044 0.544006 1441740981 -0.316345 0.553894 0.545044 0.544006 1441740981 -0.316345 0.553894 0.545044 0.544006 1441740981 -0.316345 0.553894 0.545044 0.544006 1441740981 -0.434265 0.361633 0.593445 0.573059 1441740981 -0.434265 0.361633 0.593445 0.573059 1441740981 -0.434265 0.361633 0.593445 0.573059 1441740981 -0.434265 0.361633 0.593445 0.573059 1441740981 -0.434265 0.361633 0.593445 0.573059 1441740981 -0.434265 0.361633 0.593445 0.573059 1441740981 -0.436401 0.300476 0.552246 0.643616 1441740981 -0.436401 0.300476 0.552246 0.643616 1441740981 -0.436401 0.300476 0.552246 0.643616 1441740981 -0.436401 0.300476 0.552246 0.643616 1441740981 -0.436401 0.300476 0.552246 0.643616 1441740981 -0.436401 0.300476 0.552246 0.643616 1441740981 -0.436401 0.300476 0.552246 0.643616 1441740981 -0.458374 0.282288 0.482788 0.690674 1441740981 -0.458374 0.282288 0.482788 0.690674 1441740981 -0.458374 0.282288 0.482788 0.690674 1441740981 -0.458374 0.282288 0.482788 0.690674 1441740981 -0.458374 0.282288 0.482788 0.690674 1441740981 -0.458374 0.282288 0.482788 0.690674 1441740981 -0.473694 0.195190 0.497314 0.700073 1441740981 -0.473694 0.195190 0.497314 0.700073 1441740981 -0.473694 0.195190 0.497314 0.700073 1441740981 -0.473694 0.195190 0.497314 0.700073 1441740981 -0.473694 0.195190 0.497314 0.700073 1441740981 -0.473694 0.195190 0.497314 0.700073 1441740981 -0.473694 0.195190 0.497314 0.700073 1441740981 -0.457947 0.140991 0.519531 0.707397 1441740981 -0.457947 0.140991 0.519531 0.707397 1441740981 -0.457947 0.140991 0.519531 0.707397 1441740981 -0.457947 0.140991 0.519531 0.707397 1441740981 -0.457947 0.140991 0.519531 0.707397 1441740981 -0.457947 0.140991 0.519531 0.707397 1441740981 -0.448730 0.173279 0.523193 0.703430 1441740981 -0.448730 0.173279 0.523193 0.703430 1441740981 -0.448730 0.173279 0.523193 0.703430 1441740981 -0.448730 0.173279 0.523193 0.703430 1441740981 -0.448730 0.173279 0.523193 0.703430 1441740981 -0.448730 0.173279 0.523193 0.703430 1441740981 -0.437378 0.244629 0.543335 0.673523 1441740981 -0.437378 0.244629 0.543335 0.673523 1441740981 -0.437378 0.244629 0.543335 0.673523 1441740981 -0.437378 0.244629 0.543335 0.673523 1441740981 -0.437378 0.244629 0.543335 0.673523 1441740981 -0.437378 0.244629 0.543335 0.673523 1441740981 -0.421753 0.336609 0.593750 0.596802 1441740981 -0.421753 0.336609 0.593750 0.596802 1441740981 -0.421753 0.336609 0.593750 0.596802 1441740981 -0.421753 0.336609 0.593750 0.596802 1441740981 -0.421753 0.336609 0.593750 0.596802 1441740981 -0.421753 0.336609 0.593750 0.596802 1441740981 -0.356750 0.463318 0.637878 0.501038 1441740981 -0.356750 0.463318 0.637878 0.501038 1441740981 -0.356750 0.463318 0.637878 0.501038 1441740981 -0.356750 0.463318 0.637878 0.501038 1441740981 -0.356750 0.463318 0.637878 0.501038 1441740981 -0.356750 0.463318 0.637878 0.501038 1441740981 -0.356750 0.463318 0.637878 0.501038 1441740981 -0.250916 0.612427 0.658264 0.358704 1441740981 -0.250916 0.612427 0.658264 0.358704 1441740981 -0.250916 0.612427 0.658264 0.358704 1441740981 -0.250916 0.612427 0.658264 0.358704 1441740981 -0.250916 0.612427 0.658264 0.358704 1441740981 -0.250916 0.612427 0.658264 0.358704 1441740981 -0.182251 0.705933 0.671082 0.134155 1441740981 -0.182251 0.705933 0.671082 0.134155 1441740981 -0.182251 0.705933 0.671082 0.134155 1441740981 -0.182251 0.705933 0.671082 0.134155 1441740981 -0.182251 0.705933 0.671082 0.134155 1441740981 -0.182251 0.705933 0.671082 0.134155 1441740981 -0.156006 0.745239 0.631287 -0.147217 1441740982 -0.156006 0.745239 0.631287 -0.147217 1441740982 -0.156006 0.745239 0.631287 -0.147217 1441740982 -0.156006 0.745239 0.631287 -0.147217 1441740982 -0.156006 0.745239 0.631287 -0.147217 1441740982 -0.156006 0.745239 0.631287 -0.147217 1441740982 -0.116272 0.830200 0.521729 -0.158081 1441740982 -0.116272 0.830200 0.521729 -0.158081 1441740982 -0.116272 0.830200 0.521729 -0.158081 1441740982 -0.116272 0.830200 0.521729 -0.158081 1441740982 -0.116272 0.830200 0.521729 -0.158081 1441740982 -0.116272 0.830200 0.521729 -0.158081 1441740982 -0.003113 0.775452 0.524170 -0.351868 1441740982 -0.003113 0.775452 0.524170 -0.351868 1441740982 -0.003113 0.775452 0.524170 -0.351868 1441740982 -0.003113 0.775452 0.524170 -0.351868 1441740982 -0.003113 0.775452 0.524170 -0.351868 1441740982 -0.003113 0.775452 0.524170 -0.351868 1441740982 -0.041687 0.758667 0.522949 -0.386169 1441740982 -0.041687 0.758667 0.522949 -0.386169 1441740982 -0.041687 0.758667 0.522949 -0.386169 1441740982 -0.041687 0.758667 0.522949 -0.386169 1441740982 -0.041687 0.758667 0.522949 -0.386169 1441740982 -0.041687 0.758667 0.522949 -0.386169 1441740982 -0.089172 0.798096 0.579529 -0.138550 1441740982 -0.089172 0.798096 0.579529 -0.138550 1441740982 -0.089172 0.798096 0.579529 -0.138550 1441740982 -0.089172 0.798096 0.579529 -0.138550 1441740982 -0.089172 0.798096 0.579529 -0.138550 1441740982 -0.089172 0.798096 0.579529 -0.138550 1441740982 -0.089172 0.798096 0.579529 -0.138550 1441740982 -0.150940 0.766663 0.622986 0.035522 1441740982 -0.150940 0.766663 0.622986 0.035522 1441740982 -0.150940 0.766663 0.622986 0.035522 1441740982 -0.150940 0.766663 0.622986 0.035522 1441740982 -0.150940 0.766663 0.622986 0.035522 1441740982 -0.150940 0.766663 0.622986 0.035522 1441740982 -0.184570 0.736633 0.631104 0.157837 1441740982 -0.184570 0.736633 0.631104 0.157837 1441740982 -0.184570 0.736633 0.631104 0.157837 1441740982 -0.184570 0.736633 0.631104 0.157837 1441740982 -0.184570 0.736633 0.631104 0.157837 1441740982 -0.184570 0.736633 0.631104 0.157837 1441740982 -0.177551 0.699768 0.596558 0.350464 1441740982 -0.177551 0.699768 0.596558 0.350464 1441740982 -0.177551 0.699768 0.596558 0.350464 1441740982 -0.177551 0.699768 0.596558 0.350464 1441740982 -0.177551 0.699768 0.596558 0.350464 1441740982 -0.177551 0.699768 0.596558 0.350464 1441740982 -0.177551 0.699768 0.596558 0.350464 1441740982 -0.242126 0.590515 0.532532 0.555847 1441740982 -0.242126 0.590515 0.532532 0.555847 1441740982 -0.242126 0.590515 0.532532 0.555847 1441740982 -0.242126 0.590515 0.532532 0.555847 1441740982 -0.242126 0.590515 0.532532 0.555847 1441740982 -0.242126 0.590515 0.532532 0.555847 1441740982 -0.347473 0.461609 0.535217 0.616150 1441740982 -0.347473 0.461609 0.535217 0.616150 1441740982 -0.347473 0.461609 0.535217 0.616150 1441740982 -0.347473 0.461609 0.535217 0.616150 1441740982 -0.347473 0.461609 0.535217 0.616150 1441740982 -0.347473 0.461609 0.535217 0.616150 1441740982 -0.413757 0.356506 0.527039 0.651062 1441740982 -0.413757 0.356506 0.527039 0.651062 1441740982 -0.413757 0.356506 0.527039 0.651062 1441740982 -0.447937 0.279358 0.490723 0.693176 1441740982 -0.447937 0.279358 0.490723 0.693176 1441740982 -0.447937 0.279358 0.490723 0.693176 1441740982 -0.447937 0.279358 0.490723 0.693176 1441740982 -0.447937 0.279358 0.490723 0.693176 1441740982 -0.447937 0.279358 0.490723 0.693176 1441740982 -0.475281 0.170166 0.496948 0.705811 1441740982 -0.475281 0.170166 0.496948 0.705811 1441740982 -0.475281 0.170166 0.496948 0.705811 1441740982 -0.475281 0.170166 0.496948 0.705811 1441740982 -0.475281 0.170166 0.496948 0.705811 1441740982 -0.475281 0.170166 0.496948 0.705811 1441740982 -0.481384 0.095703 0.516602 0.701599 1441740982 -0.481384 0.095703 0.516602 0.701599 1441740982 -0.481384 0.095703 0.516602 0.701599 1441740982 -0.481384 0.095703 0.516602 0.701599 1441740982 -0.481384 0.095703 0.516602 0.701599 1441740982 -0.481384 0.095703 0.516602 0.701599 1441740982 -0.480591 0.084167 0.519592 0.701416 1441740982 -0.480591 0.084167 0.519592 0.701416 1441740982 -0.480591 0.084167 0.519592 0.701416 1441740982 -0.480591 0.084167 0.519592 0.701416 1441740982 -0.480591 0.084167 0.519592 0.701416 1441740982 -0.480591 0.084167 0.519592 0.701416 1441740982 -0.480591 0.084167 0.519592 0.701416 1441740982 -0.483093 0.136169 0.514832 0.695007 1441740982 -0.483093 0.136169 0.514832 0.695007 1441740982 -0.483093 0.136169 0.514832 0.695007 1441740982 -0.483093 0.136169 0.514832 0.695007 1441740982 -0.483093 0.136169 0.514832 0.695007 1441740982 -0.483093 0.136169 0.514832 0.695007 1441740982 -0.475891 0.216309 0.525818 0.671021 1441740982 -0.475891 0.216309 0.525818 0.671021 1441740982 -0.475891 0.216309 0.525818 0.671021 1441740982 -0.475891 0.216309 0.525818 0.671021 1441740982 -0.475891 0.216309 0.525818 0.671021 1441740982 -0.475891 0.216309 0.525818 0.671021 1441740982 -0.475891 0.216309 0.525818 0.671021 1441740982 -0.437195 0.347351 0.547546 0.623169 1441740982 -0.437195 0.347351 0.547546 0.623169 1441740982 -0.437195 0.347351 0.547546 0.623169 1441740982 -0.437195 0.347351 0.547546 0.623169 1441740982 -0.437195 0.347351 0.547546 0.623169 1441740982 -0.358582 0.504456 0.584290 0.524841 1441740982 -0.358582 0.504456 0.584290 0.524841 1441740983 -0.358582 0.504456 0.584290 0.524841 1441740983 -0.358582 0.504456 0.584290 0.524841 1441740983 -0.358582 0.504456 0.584290 0.524841 1441740983 -0.358582 0.504456 0.584290 0.524841 1441740983 -0.248596 0.653015 0.623779 0.350159 1441740983 -0.248596 0.653015 0.623779 0.350159 1441740983 -0.248596 0.653015 0.623779 0.350159 1441740983 -0.248596 0.653015 0.623779 0.350159 1441740983 -0.248596 0.653015 0.623779 0.350159 1441740983 -0.248596 0.653015 0.623779 0.350159 1441740983 -0.177979 0.728760 0.652832 0.104919 1441740983 -0.177979 0.728760 0.652832 0.104919 1441740983 -0.177979 0.728760 0.652832 0.104919 1441740983 -0.177979 0.728760 0.652832 0.104919 1441740983 -0.177979 0.728760 0.652832 0.104919 1441740983 -0.177979 0.728760 0.652832 0.104919 1441740983 -0.177979 0.728760 0.652832 0.104919 1441740983 -0.134766 0.759399 0.620972 -0.139404 1441740983 -0.134766 0.759399 0.620972 -0.139404 1441740983 -0.134766 0.759399 0.620972 -0.139404 1441740983 -0.134766 0.759399 0.620972 -0.139404 1441740983 -0.134766 0.759399 0.620972 -0.139404 1441740983 -0.077820 0.847351 0.510498 -0.123413 1441740983 -0.077820 0.847351 0.510498 -0.123413 1441740983 -0.077820 0.847351 0.510498 -0.123413 1441740983 -0.077820 0.847351 0.510498 -0.123413 1441740983 -0.077820 0.847351 0.510498 -0.123413 1441740983 -0.077820 0.847351 0.510498 -0.123413 1441740983 -0.077820 0.847351 0.510498 -0.123413 1441740983 0.032532 0.795837 0.504517 -0.333069 1441740983 0.032532 0.795837 0.504517 -0.333069 1441740983 0.032532 0.795837 0.504517 -0.333069 1441740983 0.032532 0.795837 0.504517 -0.333069 1441740983 0.032532 0.795837 0.504517 -0.333069 1441740983 0.032532 0.795837 0.504517 -0.333069 1441740983 -0.035156 0.744934 0.513672 -0.424133 1441740983 -0.035156 0.744934 0.513672 -0.424133 1441740983 -0.035156 0.744934 0.513672 -0.424133 1441740983 -0.035156 0.744934 0.513672 -0.424133 1441740983 -0.035156 0.744934 0.513672 -0.424133 1441740983 -0.035156 0.744934 0.513672 -0.424133 1441740983 -0.035156 0.744934 0.513672 -0.424133 1441740983 -0.103027 0.784851 0.596741 -0.131104 1441740983 -0.103027 0.784851 0.596741 -0.131104 1441740983 -0.103027 0.784851 0.596741 -0.131104 1441740983 -0.103027 0.784851 0.596741 -0.131104 1441740983 -0.103027 0.784851 0.596741 -0.131104 1441740983 -0.103027 0.784851 0.596741 -0.131104 1441740983 -0.183167 0.742065 0.642639 0.051575 1441740983 -0.183167 0.742065 0.642639 0.051575 1441740983 -0.183167 0.742065 0.642639 0.051575 1441740983 -0.183167 0.742065 0.642639 0.051575 1441740983 -0.183167 0.742065 0.642639 0.051575 1441740983 -0.183167 0.742065 0.642639 0.051575 1441740983 -0.183167 0.742065 0.642639 0.051575 1441740983 -0.188416 0.715637 0.650818 0.169495 1441740983 -0.188416 0.715637 0.650818 0.169495 1441740983 -0.188416 0.715637 0.650818 0.169495 1441740983 -0.188416 0.715637 0.650818 0.169495 1441740983 -0.188416 0.715637 0.650818 0.169495 1441740983 -0.188416 0.715637 0.650818 0.169495 1441740983 -0.233215 0.671875 0.627380 0.317139 1441740983 -0.233215 0.671875 0.627380 0.317139 1441740983 -0.233215 0.671875 0.627380 0.317139 1441740983 -0.233215 0.671875 0.627380 0.317139 1441740983 -0.233215 0.671875 0.627380 0.317139 1441740983 -0.233215 0.671875 0.627380 0.317139 1441740983 -0.368164 0.496521 0.632935 0.466125 1441740983 -0.368164 0.496521 0.632935 0.466125 1441740983 -0.368164 0.496521 0.632935 0.466125 1441740983 -0.368164 0.496521 0.632935 0.466125 1441740983 -0.368164 0.496521 0.632935 0.466125 1441740983 -0.368164 0.496521 0.632935 0.466125 1441740983 -0.410889 0.392578 0.619751 0.541199 1441740983 -0.410889 0.392578 0.619751 0.541199 1441740983 -0.410889 0.392578 0.619751 0.541199 1441740983 -0.410889 0.392578 0.619751 0.541199 1441740983 -0.410889 0.392578 0.619751 0.541199 1441740983 -0.410889 0.392578 0.619751 0.541199 1441740983 -0.408936 0.387695 0.547302 0.618774 1441740983 -0.408936 0.387695 0.547302 0.618774 1441740983 -0.408936 0.387695 0.547302 0.618774 1441740983 -0.408936 0.387695 0.547302 0.618774 1441740983 -0.408936 0.387695 0.547302 0.618774 1441740983 -0.408936 0.387695 0.547302 0.618774 1441740983 -0.408936 0.387695 0.547302 0.618774 1441740983 -0.456543 0.308533 0.526062 0.647766 1441740983 -0.456543 0.308533 0.526062 0.647766 1441740983 -0.456543 0.308533 0.526062 0.647766 1441740983 -0.456543 0.308533 0.526062 0.647766 1441740983 -0.456543 0.308533 0.526062 0.647766 1441740983 -0.456543 0.308533 0.526062 0.647766 1441740983 -0.480591 0.210205 0.531555 0.665039 1441740983 -0.480591 0.210205 0.531555 0.665039 1441740983 -0.480591 0.210205 0.531555 0.665039 1441740983 -0.480591 0.210205 0.531555 0.665039 1441740983 -0.480591 0.210205 0.531555 0.665039 1441740983 -0.480591 0.210205 0.531555 0.665039 1441740983 -0.484009 0.140808 0.543823 0.670898 1441740983 -0.484009 0.140808 0.543823 0.670898 1441740983 -0.484009 0.140808 0.543823 0.670898 1441740983 -0.484009 0.140808 0.543823 0.670898 1441740983 -0.484009 0.140808 0.543823 0.670898 1441740983 -0.484009 0.140808 0.543823 0.670898 1441740983 -0.480042 0.133301 0.546021 0.673523 1441740983 -0.480042 0.133301 0.546021 0.673523 1441740983 -0.480042 0.133301 0.546021 0.673523 1441740983 -0.480042 0.133301 0.546021 0.673523 1441740983 -0.480042 0.133301 0.546021 0.673523 1441740983 -0.480042 0.133301 0.546021 0.673523 1441740983 -0.480042 0.133301 0.546021 0.673523 1441740983 -0.475769 0.191833 0.536743 0.669861 1441740983 -0.475769 0.191833 0.536743 0.669861 1441740983 -0.475769 0.191833 0.536743 0.669861 1441740984 -0.475769 0.191833 0.536743 0.669861 1441740984 -0.475769 0.191833 0.536743 0.669861 1441740984 -0.475769 0.191833 0.536743 0.669861 1441740984 -0.472168 0.278809 0.551941 0.628174 1441740984 -0.472168 0.278809 0.551941 0.628174 1441740984 -0.472168 0.278809 0.551941 0.628174 1441740984 -0.472168 0.278809 0.551941 0.628174 1441740984 -0.472168 0.278809 0.551941 0.628174 1441740984 -0.472168 0.278809 0.551941 0.628174 1441740984 -0.472168 0.278809 0.551941 0.628174 1441740984 -0.469849 0.357971 0.604614 0.534302 1441740984 -0.469849 0.357971 0.604614 0.534302 1441740984 -0.469849 0.357971 0.604614 0.534302 1441740984 -0.469849 0.357971 0.604614 0.534302 1441740984 -0.469849 0.357971 0.604614 0.534302 1441740984 -0.469849 0.357971 0.604614 0.534302 1441740984 -0.413818 0.487854 0.629578 0.440796 1441740984 -0.413818 0.487854 0.629578 0.440796 1441740984 -0.413818 0.487854 0.629578 0.440796 1441740984 -0.413818 0.487854 0.629578 0.440796 1441740984 -0.413818 0.487854 0.629578 0.440796 1441740984 -0.413818 0.487854 0.629578 0.440796 1441740984 -0.315002 0.630066 0.638977 0.308838 1441740984 -0.315002 0.630066 0.638977 0.308838 1441740984 -0.315002 0.630066 0.638977 0.308838 1441740984 -0.315002 0.630066 0.638977 0.308838 1441740984 -0.315002 0.630066 0.638977 0.308838 1441740984 -0.315002 0.630066 0.638977 0.308838 1441740984 -0.315002 0.630066 0.638977 0.308838 1441740984 -0.228149 0.716858 0.647522 0.121216 1441740984 -0.228149 0.716858 0.647522 0.121216 1441740984 -0.228149 0.716858 0.647522 0.121216 1441740984 -0.228149 0.716858 0.647522 0.121216 1441740984 -0.228149 0.716858 0.647522 0.121216 1441740984 -0.228149 0.716858 0.647522 0.121216 1441740984 -0.138367 0.764343 0.622253 -0.096680 1441740984 -0.138367 0.764343 0.622253 -0.096680 1441740984 -0.138367 0.764343 0.622253 -0.096680 1441740984 -0.138367 0.764343 0.622253 -0.096680 1441740984 -0.138367 0.764343 0.622253 -0.096680 1441740984 -0.138367 0.764343 0.622253 -0.096680 1441740984 -0.090454 0.823059 0.537537 -0.159363 1441740984 -0.090454 0.823059 0.537537 -0.159363 1441740984 -0.090454 0.823059 0.537537 -0.159363 1441740984 -0.090454 0.823059 0.537537 -0.159363 1441740984 -0.090454 0.823059 0.537537 -0.159363 1441740984 -0.090454 0.823059 0.537537 -0.159363 1441740984 0.018860 0.818420 0.500427 -0.281738 1441740984 0.018860 0.818420 0.500427 -0.281738 1441740984 0.018860 0.818420 0.500427 -0.281738 1441740984 
-0.367737 0.480347 0.599304 0.524231 1441740986 -0.366333 0.486694 0.601624 0.516602 1441740986 -0.366333 0.486694 0.601624 0.516602 1441740986 -0.366333 0.486694 0.601624 0.516602 1441740986 -0.366333 0.486694 0.601624 0.516602 1441740986 -0.366333 0.486694 0.601624 0.516602 1441740986 -0.364136 0.492065 0.606689 0.507080 1441740986 -0.364136 0.492065 0.606689 0.507080 1441740986 -0.364136 0.492065 0.606689 0.507080 1441740986 -0.364136 0.492065 0.606689 0.507080 1441740986 -0.364136 0.492065 0.606689 0.507080 1441740986 -0.364136 0.492065 0.606689 0.507080 1441740986 -0.364136 0.492065 0.606689 0.507080 1441740986 -0.364441 0.491150 0.611023 0.502502 1441740986 -0.364441 0.491150 0.611023 0.502502 1441740986 -0.364441 0.491150 0.611023 0.502502 1441740986 -0.364441 0.491150 0.611023 0.502502 1441740986 -0.364441 0.491150 0.611023 0.502502 1441740986 -0.364441 0.491150 0.611023 0.502502 1441740986 -0.364929 0.484741 0.611633 0.507568 1441740986 -0.364929 0.484741 0.611633 0.507568 1441740986 -0.364929 0.484741 0.611633 0.507568 1441740986 -0.364929 0.484741 0.611633 0.507568 1441740986 -0.364929 0.484741 0.611633 0.507568 1441740986 -0.364929 0.484741 0.611633 0.507568 1441740986 -0.359985 0.480164 0.613464 0.513306 1441740986 -0.359985 0.480164 0.613464 0.513306 1441740986 -0.359985 0.480164 0.613464 0.513306 1441740986 -0.359985 0.480164 0.613464 0.513306 1441740986 -0.359985 0.480164 0.613464 0.513306 1441740986 -0.359985 0.480164 0.613464 0.513306 1441740986 -0.359985 0.480164 0.613464 0.513306 1441740986 -0.361267 0.465027 0.626709 0.510315 1441740986 -0.361267 0.465027 0.626709 0.510315 1441740986 -0.361267 0.465027 0.626709 0.510315 1441740986 -0.361267 0.465027 0.626709 0.510315 1441740986 -0.361267 0.465027 0.626709 0.510315 1441740986 -0.361267 0.465027 0.626709 0.510315 1441740986 -0.373596 0.435059 0.652283 0.495605 1441740986 -0.373596 0.435059 0.652283 0.495605 1441740986 -0.373596 0.435059 0.652283 0.495605 1441740986 -0.373596 0.435059 0.652283 0.495605 1441740986 -0.373596 0.435059 0.652283 0.495605 1441740986 -0.373596 0.435059 0.652283 0.495605 1441740986 -0.388062 0.400940 0.682251 0.472412 1441740986 -0.388062 0.400940 0.682251 0.472412 1441740986 -0.388062 0.400940 0.682251 0.472412 1441740986 -0.388062 0.400940 0.682251 0.472412 1441740986 -0.388062 0.400940 0.682251 0.472412 1441740986 -0.388062 0.400940 0.682251 0.472412 1441740986 -0.388062 0.400940 0.682251 0.472412 1441740986 -0.393188 0.379700 0.701050 0.457886 1441740986 -0.393188 0.379700 0.701050 0.457886 1441740986 -0.393188 0.379700 0.701050 0.457886 1441740986 -0.393188 0.379700 0.701050 0.457886 1441740986 -0.393188 0.379700 0.701050 0.457886 1441740986 -0.393188 0.379700 0.701050 0.457886 1441740986 -0.392456 0.374634 0.701599 0.461914 1441740986 -0.392456 0.374634 0.701599 0.461914 1441740986 -0.392456 0.374634 0.701599 0.461914 1441740986 -0.392456 0.374634 0.701599 0.461914 1441740986 -0.392456 0.374634 0.701599 0.461914 1441740986 -0.392456 0.374634 0.701599 0.461914 1441740987 -0.392456 0.374634 0.701599 0.461914 1441740987 -0.392090 0.376526 0.691772 0.475281 1441740987 -0.392090 0.376526 0.691772 0.475281 1441740987 -0.392090 0.376526 0.691772 0.475281 1441740987 -0.392090 0.376526 0.691772 0.475281 1441740987 -0.392090 0.376526 0.691772 0.475281 1441740987 -0.392090 0.376526 0.691772 0.475281 1441740987 -0.392456 0.382690 0.673645 0.495667 1441740987 -0.392456 0.382690 0.673645 0.495667 1441740987 -0.392456 0.382690 0.673645 0.495667 1441740987 -0.392456 0.382690 0.673645 0.495667 1441740987 -0.392456 0.382690 0.673645 0.495667 1441740987 -0.392456 0.382690 0.673645 0.495667 1441740987 -0.392456 0.382690 0.673645 0.495667 1441740987 -0.389526 0.394958 0.652893 0.515686 1441740987 -0.389526 0.394958 0.652893 0.515686 1441740987 -0.389526 0.394958 0.652893 0.515686 1441740987 -0.389526 0.394958 0.652893 0.515686 1441740987 -0.389526 0.394958 0.652893 0.515686 1441740987 -0.389526 0.394958 0.652893 0.515686 1441740987 -0.381348 0.409729 0.636536 0.530457 1441740987 -0.381348 0.409729 0.636536 0.530457 1441740987 -0.381348 0.409729 0.636536 0.530457 1441740987 -0.381348 0.409729 0.636536 0.530457 1441740987 -0.381348 0.409729 0.636536 0.530457 1441740987 -0.381348 0.409729 0.636536 0.530457 1441740987 -0.381348 0.409729 0.636536 0.530457 1441740987 -0.380554 0.409119 0.639221 0.528259 1441740987 -0.380554 0.409119 0.639221 0.528259 1441740987 -0.380554 0.409119 0.639221 0.528259 1441740987 -0.380554 0.409119 0.639221 0.528259 1441740987 -0.380554 0.409119 0.639221 0.528259 1441740987 -0.380554 0.409119 0.639221 0.528259 1441740987 -0.386841 0.391052 0.652832 0.520691 1441740987 -0.386841 0.391052 0.652832 0.520691 1441740987 -0.386841 0.391052 0.652832 0.520691 1441740987 -0.386841 0.391052 0.652832 0.520691 1441740987 -0.386841 0.391052 0.652832 0.520691 1441740987 -0.386841 0.391052 0.652832 0.520691 1441740987 -0.384033 0.380920 0.648254 0.535828 1441740987 -0.384033 0.380920 0.648254 0.535828 1441740987 -0.384033 0.380920 0.648254 0.535828 1441740987 -0.384033 0.380920 0.648254 0.535828 1441740987 -0.384033 0.380920 0.648254 0.535828 1441740987 -0.384033 0.380920 0.648254 0.535828 1441740987 -0.384033 0.380920 0.648254 0.535828 1441740987 -0.384399 0.368835 0.639221 0.554504 1441740987 -0.384399 0.368835 0.639221 0.554504 1441740987 -0.384399 0.368835 0.639221 0.554504 1441740987 -0.384399 0.368835 0.639221 0.554504 1441740987 -0.384399 0.368835 0.639221 0.554504 1441740987 -0.384399 0.368835 0.639221 0.554504 1441740987 -0.388184 0.350952 0.629456 0.574341 1441740987 -0.388184 0.350952 0.629456 0.574341 1441740987 -0.388184 0.350952 0.629456 0.574341 1441740987 -0.388184 0.350952 0.629456 0.574341 1441740987 -0.388184 0.350952 0.629456 0.574341 1441740987 -0.388184 0.350952 0.629456 0.574341 1441740987 -0.388184 0.350952 0.629456 0.574341 1441740987 -0.385376 0.349121 0.610962 0.596863 1441740987 -0.385376 0.349121 0.610962 0.596863 1441740987 -0.385376 0.349121 0.610962 0.596863 1441740987 -0.385376 0.349121 0.610962 0.596863 1441740987 -0.385376 0.349121 0.610962 0.596863 1441740987 -0.385376 0.349121 0.610962 0.596863 1441740987 -0.387146 0.346863 0.599548 0.608521 1441740987 -0.387146 0.346863 0.599548 0.608521 1441740987 -0.387146 0.346863 0.599548 0.608521 1441740987 -0.387146 0.346863 0.599548 0.608521 1441740987 -0.387146 0.346863 0.599548 0.608521 1441740987 -0.387146 0.346863 0.599548 0.608521 1441740987 -0.387817 0.347595 0.600403 0.606873 1441740987 -0.387817 0.347595 0.600403 0.606873 1441740987 -0.387817 0.347595 0.600403 0.606873 1441740987 -0.387817 0.347595 0.600403 0.606873 1441740987 -0.387817 0.347595 0.600403 0.606873 1441740987 -0.387817 0.347595 0.600403 0.606873 1441740987 -0.387268 0.351624 0.610596 0.594482 1441740987 -0.387268 0.351624 0.610596 0.594482 1441740987 -0.387268 0.351624 0.610596 0.594482 1441740987 -0.387268 0.351624 0.610596 0.594482 1441740987 -0.387268 0.351624 0.610596 0.594482 1441740987 -0.387268 0.351624 0.610596 0.594482 1441740987 -0.387268 0.351624 0.610596 0.594482 1441740987 -0.387390 0.358032 0.625732 0.574585 1441740987 -0.387390 0.358032 0.625732 0.574585 1441740987 -0.387390 0.358032 0.625732 0.574585 1441740987 -0.387390 0.358032 0.625732 0.574585 1441740987 -0.387390 0.358032 0.625732 0.574585 1441740987 -0.387390 0.358032 0.625732 0.574585 1441740987 -0.384338 0.368958 0.643494 0.549500 1441740987 -0.384338 0.368958 0.643494 0.549500 1441740987 -0.384338 0.368958 0.643494 0.549500 1441740987 -0.384338 0.368958 0.643494 0.549500 1441740987 -0.384338 0.368958 0.643494 0.549500 1441740987 -0.384338 0.368958 0.643494 0.549500 1441740987 -0.384338 0.368958 0.643494 0.549500 1441740987 -0.379578 0.382141 0.659668 0.524048 1441740987 -0.379578 0.382141 0.659668 0.524048 1441740987 -0.379578 0.382141 0.659668 0.524048 1441740987 -0.379578 0.382141 0.659668 0.524048 1441740987 -0.379578 0.382141 0.659668 0.524048 1441740987 -0.379578 0.382141 0.659668 0.524048 1441740987 -0.379578 0.382141 0.659668 0.524048 1441740987 -0.374817 0.393982 0.671631 0.503113 1441740987 -0.374817 0.393982 0.671631 0.503113 1441740987 -0.374817 0.393982 0.671631 0.503113 1441740987 -0.374817 0.393982 0.671631 0.503113 1441740987 -0.374817 0.393982 0.671631 0.503113 1441740987 -0.374817 0.393982 0.671631 0.503113 1441740987 -0.375244 0.402954 0.674683 0.491455 1441740987 -0.375244 0.402954 0.674683 0.491455 1441740987 -0.375244 0.402954 0.674683 0.491455 1441740987 -0.375244 0.402954 0.674683 0.491455 1441740987 -0.375244 0.402954 0.674683 0.491455 1441740987 -0.375244 0.402954 0.674683 0.491455 1441740987 -0.377502 0.401489 0.688599 0.471191 1441740988 -0.377502 0.401489 0.688599 0.471191 1441740988 -0.377502 0.401489 0.688599 0.471191 1441740988 -0.377502 0.401489 0.688599 0.471191 1441740988 -0.377502 0.401489 0.688599 0.471191 1441740988 -0.377502 0.401489 0.688599 0.471191 1441740988 -0.377502 0.401489 0.688599 0.471191 1441740988 -0.380981 0.391357 0.705261 0.451904 1441740988 -0.380981 0.391357 0.705261 0.451904 1441740988 -0.380981 0.391357 0.705261 0.451904 1441740988 -0.380981 0.391357 0.705261 0.451904 1441740988 -0.380981 0.391357 0.705261 0.451904 1441740988 -0.380981 0.391357 0.705261 0.451904 1441740988 -0.391174 0.368896 0.726990 0.427002 1441740988 -0.391174 0.368896 0.726990 0.427002 1441740988 -0.391174 0.368896 0.726990 0.427002 1441740988 -0.391174 0.368896 0.726990 0.427002 1441740988 -0.391174 0.368896 0.726990 0.427002 1441740988 -0.391174 0.368896 0.726990 0.427002 1441740988 -0.397095 0.350281 0.733704 0.425720 1441740988 -0.397095 0.350281 0.733704 0.425720 1441740988 -0.397095 0.350281 0.733704 0.425720 1441740988 -0.397095 0.350281 0.733704 0.425720 1441740988 -0.397095 0.350281 0.733704 0.425720 1441740988 -0.397095 0.350281 0.733704 0.425720 1441740988 -0.390076 0.355652 0.722534 0.446289 1441740988 -0.390076 0.355652 0.722534 0.446289 1441740988 -0.390076 0.355652 0.722534 0.446289 1441740988 -0.390076 0.355652 0.722534 0.446289 1441740988 -0.390076 0.355652 0.722534 0.446289 1441740988 -0.390076 0.355652 0.722534 0.446289 1441740988 -0.390076 0.355652 0.722534 0.446289 1441740988 -0.386353 0.363281 0.702576 0.474365 1441740988 -0.386353 0.363281 0.702576 0.474365 1441740988 -0.386353 0.363281 0.702576 0.474365 1441740988 -0.386353 0.363281 0.702576 0.474365 1441740988 -0.386353 0.363281 0.702576 0.474365 1441740988 -0.386353 0.363281 0.702576 0.474365 1441740988 -0.393555 0.360046 0.680359 0.502502 1441740988 -0.393555 0.360046 0.680359 0.502502 1441740988 -0.393555 0.360046 0.680359 0.502502 1441740988 -0.393555 0.360046 0.680359 0.502502 1441740988 -0.393555 0.360046 0.680359 0.502502 1441740988 -0.396606 0.355957 0.663635 0.524841 1441740988 -0.396606 0.355957 0.663635 0.524841 1441740988 -0.396606 0.355957 0.663635 0.524841 1441740988 -0.396606 0.355957 0.663635 0.524841 1441740988 -0.396606 0.355957 0.663635 0.524841 1441740988 -0.396606 0.355957 0.663635 0.524841 1441740988 -0.398193 0.351563 0.652222 0.540710 1441740988 -0.398193 0.351563 0.652222 0.540710 1441740988 -0.398193 0.351563 0.652222 0.540710 1441740988 -0.398193 0.351563 0.652222 0.540710 1441740988 -0.398193 0.351563 0.652222 0.540710 1441740988 -0.398193 0.351563 0.652222 0.540710 1441740988 -0.401733 0.339417 0.652039 0.546082 1441740988 -0.401733 0.339417 0.652039 0.546082 1441740988 -0.401733 0.339417 0.652039 0.546082 1441740988 -0.401733 0.339417 0.652039 0.546082 1441740988 -0.401733 0.339417 0.652039 0.546082 1441740988 -0.401733 0.339417 0.652039 0.546082 1441740988 -0.401733 0.339417 0.652039 0.546082 1441740988 -0.400391 0.334167 0.644165 0.559509 1441740988 -0.400391 0.334167 0.644165 0.559509 1441740988 -0.400391 0.334167 0.644165 0.559509 1441740988 -0.400391 0.334167 0.644165 0.559509 1441740988 -0.400391 0.334167 0.644165 0.559509 1441740988 -0.400391 0.334167 0.644165 0.559509 1441740988 -0.396667 0.335266 0.627563 0.579956 1441740988 -0.396667 0.335266 0.627563 0.579956 1441740988 -0.396667 0.335266 0.627563 0.579956 1441740988 -0.396667 0.335266 0.627563 0.579956 1441740988 -0.396667 0.335266 0.627563 0.579956 1441740988 -0.396667 0.335266 0.627563 0.579956 1441740988 -0.393799 0.337524 0.609802 0.599243 1441740988 -0.393799 0.337524 0.609802 0.599243 1441740988 -0.393799 0.337524 0.609802 0.599243 1441740988 -0.393799 0.337524 0.609802 0.599243 1441740988 -0.393799 0.337524 0.609802 0.599243 1441740988 -0.393799 0.337524 0.609802 0.599243 1441740988 -0.393799 0.337524 0.609802 0.599243 1441740988 -0.388306 0.345642 0.592163 0.615662 1441740988 -0.388306 0.345642 0.592163 0.615662 1441740988 -0.388306 0.345642 0.592163 0.615662 1441740988 -0.388306 0.345642 0.592163 0.615662 1441740988 -0.388306 0.345642 0.592163 0.615662 1441740988 -0.388306 0.345642 0.592163 0.615662 1441740988 -0.384277 0.356506 0.584900 0.618896 1441740988 -0.384277 0.356506 0.584900 0.618896 1441740988 -0.384277 0.356506 0.584900 0.618896 1441740988 -0.384277 0.356506 0.584900 0.618896 1441740988 -0.384277 0.356506 0.584900 0.618896 1441740988 -0.384277 0.356506 0.584900 0.618896 1441740988 -0.381775 0.364014 0.593140 0.608154 1441740988 -0.381775 0.364014 0.593140 0.608154 1441740988 -0.381775 0.364014 0.593140 0.608154 1441740988 -0.381775 0.364014 0.593140 0.608154 1441740988 -0.381775 0.364014 0.593140 0.608154 1441740988 -0.381775 0.364014 0.593140 0.608154 1441740988 -0.381775 0.364014 0.593140 0.608154 1441740988 -0.379700 0.370850 0.609680 0.588623 1441740988 -0.379700 0.370850 0.609680 0.588623 1441740988 -0.379700 0.370850 0.609680 0.588623 1441740988 -0.379700 0.370850 0.609680 0.588623 1441740988 -0.379700 0.370850 0.609680 0.588623 1441740988 -0.379700 0.370850 0.609680 0.588623 1441740988 -0.374695 0.383667 0.626709 0.565369 1441740988 -0.374695 0.383667 0.626709 0.565369 1441740988 -0.374695 0.383667 0.626709 0.565369 1441740988 -0.374695 0.383667 0.626709 0.565369 1441740988 -0.374695 0.383667 0.626709 0.565369 1441740988 -0.374695 0.383667 0.626709 0.565369 1441740988 -0.369202 0.398804 0.640442 0.542603 1441740989 -0.369202 0.398804 0.640442 0.542603 1441740989 -0.369202 0.398804 0.640442 0.542603 1441740989 -0.369202 0.398804 0.640442 0.542603 1441740989 -0.369202 0.398804 0.640442 0.542603 1441740989 -0.369202 0.398804 0.640442 0.542603 1441740989 -0.358704 0.419312 0.642151 0.532043 1441740989 -0.358704 0.419312 0.642151 0.532043 1441740989 -0.358704 0.419312 0.642151 0.532043 1441740989 -0.358704 0.419312 0.642151 0.532043 1441740989 -0.358704 0.419312 0.642151 0.532043 1441740989 -0.358704 0.419312 0.642151 0.532043 1441740989 -0.358704 0.419312 0.642151 0.532043 1441740989 -0.356018 0.433044 0.637573 0.528381 1441740989 -0.356018 0.433044 0.637573 0.528381 1441740989 -0.356018 0.433044 0.637573 0.528381 1441740989 -0.356018 0.433044 0.637573 0.528381 1441740989 -0.356018 0.433044 0.637573 0.528381 1441740989 -0.356018 0.433044 0.637573 0.528381 1441740989 -0.369019 0.424500 0.649048 0.512146 1441740989 -0.369019 0.424500 0.649048 0.512146 1441740989 -0.369019 0.424500 0.649048 0.512146 1441740989 -0.369019 0.424500 0.649048 0.512146 1441740989 -0.369019 0.424500 0.649048 0.512146 1441740989 -0.369019 0.424500 0.649048 0.512146 1441740989 -0.381470 0.408752 0.669678 0.488770 1441740989 -0.381470 0.408752 0.669678 0.488770 1441740989 -0.381470 0.408752 0.669678 0.488770 1441740989 -0.381470 0.408752 0.669678 0.488770 1441740989 -0.381470 0.408752 0.669678 0.488770 1441740989 -0.381470 0.408752 0.669678 0.488770 1441740989 -0.397827 0.386414 0.691040 0.463440 1441740989 -0.397827 0.386414 0.691040 0.463440 1441740989 -0.397827 0.386414 0.691040 0.463440 1441740989 -0.397827 0.386414 0.691040 0.463440 1441740989 -0.397827 0.386414 0.691040 0.463440 1441740989 -0.397827 0.386414 0.691040 0.463440 1441740989 -0.397827 0.386414 0.691040 0.463440 1441740989 -0.411072 0.367859 0.698914 0.455139 1441740989 -0.411072 0.367859 0.698914 0.455139 1441740989 -0.411072 0.367859 0.698914 0.455139 1441740989 -0.411072 0.367859 0.698914 0.455139 1441740989 -0.411072 0.367859 0.698914 0.455139 1441740989 -0.411072 0.367859 0.698914 0.455139 1441740989 -0.404724 0.374084 0.693970 0.463196 1441740989 -0.404724 0.374084 0.693970 0.463196 1441740989 -0.404724 0.374084 0.693970 0.463196 1441740989 -0.404724 0.374084 0.693970 0.463196 1441740989 -0.404724 0.374084 0.693970 0.463196 1441740989 -0.404724 0.374084 0.693970 0.463196 1441740989 -0.399231 0.386719 0.674561 0.485718 1441740989 -0.399231 0.386719 0.674561 0.485718 1441740989 -0.399231 0.386719 0.674561 0.485718 1441740989 -0.399231 0.386719 0.674561 0.485718 1441740989 -0.399231 0.386719 0.674561 0.485718 1441740989 -0.399231 0.386719 0.674561 0.485718 1441740989 -0.399231 0.386719 0.674561 0.485718 1441740989 -0.412048 0.370972 0.671326 0.491821 1441740989 -0.412048 0.370972 0.671326 0.491821 1441740989 -0.412048 0.370972 0.671326 0.491821 1441740989 -0.412048 0.370972 0.671326 0.491821 1441740989 -0.412048 0.370972 0.671326 0.491821 1441740989 -0.412048 0.370972 0.671326 0.491821 1441740989 -0.415405 0.361206 0.665039 0.504578 1441740989 -0.415405 0.361206 0.665039 0.504578 1441740989 -0.415405 0.361206 0.665039 0.504578 1441740989 -0.415405 0.361206 0.665039 0.504578 1441740989 -0.415405 0.361206 0.665039 0.504578 1441740989 -0.415405 0.361206 0.665039 0.504578 1441740989 -0.413757 0.361267 0.654114 0.519958 1441740989 -0.413757 0.361267 0.654114 0.519958 1441740989 -0.413757 0.361267 0.654114 0.519958 1441740989 -0.413757 0.361267 0.654114 0.519958 1441740989 -0.413757 0.361267 0.654114 0.519958 1441740989 -0.413757 0.361267 0.654114 0.519958 1441740989 -0.414978 0.356140 0.644836 0.533936 1441740989 -0.414978 0.356140 0.644836 0.533936 1441740989 -0.414978 0.356140 0.644836 0.533936 1441740989 -0.414978 0.356140 0.644836 0.533936 1441740989 -0.414978 0.356140 0.644836 0.533936 1441740989 -0.414978 0.356140 0.644836 0.533936 1441740989 -0.414978 0.356140 0.644836 0.533936 1441740989 -0.409546 0.360229 0.626953 0.556213 1441740989 -0.409546 0.360229 0.626953 0.556213 1441740989 -0.409546 0.360229 0.626953 0.556213 1441740989 -0.409546 0.360229 0.626953 0.556213 1441740989 -0.409546 0.360229 0.626953 0.556213 1441740989 -0.409546 0.360229 0.626953 0.556213 1441740989 -0.404663 0.367126 0.609436 0.574402 1441740989 -0.404663 0.367126 0.609436 0.574402 1441740989 -0.404663 0.367126 0.609436 0.574402 1441740989 -0.404663 0.367126 0.609436 0.574402 1441740989 -0.404663 0.367126 0.609436 0.574402 1441740989 -0.404663 0.367126 0.609436 0.574402 1441740989 -0.398499 0.375916 0.594971 0.588074 1441740989 -0.398499 0.375916 0.594971 0.588074 1441740989 -0.398499 0.375916 0.594971 0.588074 1441740989 -0.398499 0.375916 0.594971 0.588074 1441740989 -0.398499 0.375916 0.594971 0.588074 1441740989 -0.398499 0.375916 0.594971 0.588074 1441740989 -0.398499 0.375916 0.594971 0.588074 1441740989 -0.390442 0.389221 0.586426 0.593384 1441740989 -0.390442 0.389221 0.586426 0.593384 1441740989 -0.390442 0.389221 0.586426 0.593384 1441740989 -0.390442 0.389221 0.586426 0.593384 1441740989 -0.390442 0.389221 0.586426 0.593384 1441740989 -0.390442 0.389221 0.586426 0.593384 1441740989 -0.385620 0.396851 0.592896 0.584961 1441740989 -0.385620 0.396851 0.592896 0.584961 1441740989 -0.385620 0.396851 0.592896 0.584961 1441740989 -0.385620 0.396851 0.592896 0.584961 1441740989 -0.385620 0.396851 0.592896 0.584961 1441740989 -0.385620 0.396851 0.592896 0.584961 1441740989 -0.385620 0.396851 0.592896 0.584961 1441740989 -0.380432 0.405518 0.607849 0.566772 1441740989 -0.380432 0.405518 0.607849 0.566772 1441740990 -0.380432 0.405518 0.607849 0.566772 1441740990 -0.380432 0.405518 0.607849 0.566772 1441740990 -0.380432 0.405518 0.607849 0.566772 1441740990 -0.380432 0.405518 0.607849 0.566772 1441740990 -0.374634 0.417664 0.625122 0.542603 1441740990 -0.374634 0.417664 0.625122 0.542603 1441740990 -0.374634 0.417664 0.625122 0.542603 1441740990 -0.374634 0.417664 0.625122 0.542603 1441740990 -0.374634 0.417664 0.625122 0.542603 1441740990 -0.374634 0.417664 0.625122 0.542603 1441740990 -0.374634 0.417664 0.625122 0.542603 1441740990 -0.363159 0.434998 0.634949 0.525085 1441740990 -0.363159 0.434998 0.634949 0.525085 1441740990 -0.363159 0.434998 0.634949 0.525085 1441740990 -0.363159 0.434998 0.634949 0.525085 1441740990 -0.363159 0.434998 0.634949 0.525085 1441740990 -0.363159 0.434998 0.634949 0.525085 1441740990 -0.345337 0.456421 0.633423 0.520630 1441740990 -0.345337 0.456421 0.633423 0.520630 1441740990 -0.345337 0.456421 0.633423 0.520630 1441740990 -0.345337 0.456421 0.633423 0.520630 1441740990 -0.345337 0.456421 0.633423 0.520630 1441740990 -0.345337 0.456421 0.633423 0.520630 1441740990 -0.345337 0.456421 0.633423 0.520630 1441740990 -0.329834 0.472656 0.633911 0.515625 1441740990 -0.329834 0.472656 0.633911 0.515625 1441740990 -0.329834 0.472656 0.633911 0.515625 1441740990 -0.329834 0.472656 0.633911 0.515625 1441740990 -0.329834 0.472656 0.633911 0.515625 1441740990 -0.329834 0.472656 0.633911 0.515625 1441740990 -0.329834 0.472656 0.633911 0.515625 1441740990 -0.325134 0.473145 0.645874 0.503235 1441740990 -0.325134 0.473145 0.645874 0.503235 1441740990 -0.325134 0.473145 0.645874 0.503235 1441740990 -0.325134 0.473145 0.645874 0.503235 1441740990 -0.325134 0.473145 0.645874 0.503235 1441740990 -0.325134 0.473145 0.645874 0.503235 1441740990 -0.325134 0.473145 0.645874 0.503235 1441740990 -0.331909 0.458435 0.668945 0.481873 1441740990 -0.331909 0.458435 0.668945 0.481873 1441740990 -0.331909 0.458435 0.668945 0.481873 1441740990 -0.331909 0.458435 0.668945 0.481873 1441740990 -0.331909 0.458435 0.668945 0.481873 1441740990 -0.331909 0.458435 0.668945 0.481873 1441740990 -0.349121 0.432861 0.687500 0.466919 1441740990 -0.349121 0.432861 0.687500 0.466919 1441740990 -0.349121 0.432861 0.687500 0.466919 1441740990 -0.349121 0.432861 0.687500 0.466919 1441740990 -0.349121 0.432861 0.687500 0.466919 1441740990 -0.349121 0.432861 0.687500 0.466919 1441740990 -0.349121 0.432861 0.687500 0.466919 1441740990 -0.356628 0.418152 0.700134 0.455811 1441740990 -0.356628 0.418152 0.700134 0.455811 1441740990 -0.356628 0.418152 0.700134 0.455811 1441740990 -0.356628 0.418152 0.700134 0.455811 1441740990 -0.356628 0.418152 0.700134 0.455811 1441740990 -0.356628 0.418152 0.700134 0.455811 1441740990 -0.351440 0.422302 0.693298 0.466248 1441740990 -0.351440 0.422302 0.693298 0.466248 1441740990 -0.351440 0.422302 0.693298 0.466248 1441740990 -0.351440 0.422302 0.693298 0.466248 1441740990 -0.351440 0.422302 0.693298 0.466248 1441740990 -0.351440 0.422302 0.693298 0.466248 1441740990 -0.356445 0.421387 0.680054 0.482605 1441740990 -0.356445 0.421387 0.680054 0.482605 1441740990 -0.356445 0.421387 0.680054 0.482605 1441740990 -0.356445 0.421387 0.680054 0.482605 1441740990 -0.356445 0.421387 0.680054 0.482605 1441740990 -0.356445 0.421387 0.680054 0.482605 1441740990 -0.364929 0.415833 0.661621 0.506042 1441740990 -0.364929 0.415833 0.661621 0.506042 1441740990 -0.364929 0.415833 0.661621 0.506042 1441740990 -0.364929 0.415833 0.661621 0.506042 1441740990 -0.364929 0.415833 0.661621 0.506042 1441740990 -0.364929 0.415833 0.661621 0.506042 1441740990 -0.364929 0.415833 0.661621 0.506042 1441740990 -0.370300 0.408813 0.649780 0.522949 1441740990 -0.370300 0.408813 0.649780 0.522949 1441740990 -0.370300 0.408813 0.649780 0.522949 1441740990 -0.370300 0.408813 0.649780 0.522949 1441740990 -0.370300 0.408813 0.649780 0.522949 1441740990 -0.370300 0.408813 0.649780 0.522949 1441740990 -0.381104 0.389954 0.647522 0.532288 1441740990 -0.381104 0.389954 0.647522 0.532288 1441740990 -0.381104 0.389954 0.647522 0.532288 1441740990 -0.381104 0.389954 0.647522 0.532288 1441740990 -0.381104 0.389954 0.647522 0.532288 1441740990 -0.381104 0.389954 0.647522 0.532288 1441740990 -0.387390 0.372925 0.639282 0.549622 1441740990 -0.387390 0.372925 0.639282 0.549622 1441740990 -0.387390 0.372925 0.639282 0.549622 1441740990 -0.387390 0.372925 0.639282 0.549622 1441740990 -0.387390 0.372925 0.639282 0.549622 1441740990 -0.387390 0.372925 0.639282 0.549622 1441740990 -0.387390 0.372925 0.639282 0.549622 1441740990 -0.385071 0.368164 0.618774 0.577209 1441740990 -0.385071 0.368164 0.618774 0.577209 1441740990 -0.385071 0.368164 0.618774 0.577209 1441740990 -0.385071 0.368164 0.618774 0.577209 1441740990 -0.385071 0.368164 0.618774 0.577209 1441740990 -0.385071 0.368164 0.618774 0.577209 1441740990 -0.381958 0.369141 0.596436 0.601685 1441740990 -0.381958 0.369141 0.596436 0.601685 1441740990 -0.381958 0.369141 0.596436 0.601685 1441740990 -0.381958 0.369141 0.596436 0.601685 1441740990 -0.381958 0.369141 0.596436 0.601685 1441740990 -0.381958 0.369141 0.596436 0.601685 1441740990 -0.377441 0.374084 0.579041 0.618225 1441740990 -0.377441 0.374084 0.579041 0.618225 1441740990 -0.377441 0.374084 0.579041 0.618225 1441740990 -0.377441 0.374084 0.579041 0.618225 1441740990 -0.377441 0.374084 0.579041 0.618225 1441740990 -0.377441 0.374084 0.579041 0.618225 1441740990 -0.377441 0.374084 0.579041 0.618225 1441740990 -0.372864 0.383911 0.570496 0.622925 1441740990 -0.372864 0.383911 0.570496 0.622925 1441740990 -0.372864 0.383911 0.570496 0.622925 1441740991 -0.372864 0.383911 0.570496 0.622925 1441740991 -0.372864 0.383911 0.570496 0.622925 1441740991 -0.372864 0.383911 0.570496 0.622925 1441740991 -0.368225 0.398010 0.571716 0.615723 1441740991 -0.368225 0.398010 0.571716 0.615723 1441740991 -0.368225 0.398010 0.571716 0.615723 1441740991 -0.368225 0.398010 0.571716 0.615723 1441740991 -0.368225 0.398010 0.571716 0.615723 1441740991 -0.368225 0.398010 0.571716 0.615723 1441740991 -0.364502 0.411316 0.586060 0.595337 1441740991 -0.364502 0.411316 0.586060 0.595337 1441740991 -0.364502 0.411316 0.586060 0.595337 1441740991 -0.364502 0.411316 0.586060 0.595337 1441740991 -0.364502 0.411316 0.586060 0.595337 1441740991 -0.364502 0.411316 0.586060 0.595337 1441740991 -0.357605 0.428223 0.604187 0.568909 1441740991 -0.357605 0.428223 0.604187 0.568909 1441740991 -0.357605 0.428223 0.604187 0.568909 1441740991 -0.357605 0.428223 0.604187 0.568909 1441740991 -0.357605 0.428223 0.604187 0.568909 1441740991 -0.357605 0.428223 0.604187 0.568909 1441740991 -0.357605 0.428223 0.604187 0.568909 1441740991 -0.344543 0.452820 0.621521 0.538391 1441740991 -0.344543 0.452820 0.621521 0.538391 1441740991 -0.344543 0.452820 0.621521 0.538391 1441740991 -0.344543 0.452820 0.621521 0.538391 1441740991 -0.344543 0.452820 0.621521 0.538391 1441740991 -0.344543 0.452820 0.621521 0.538391 1441740991 -0.330872 0.474609 0.636230 0.510315 1441740991 -0.330872 0.474609 0.636230 0.510315 1441740991 -0.330872 0.474609 0.636230 0.510315 1441740991 -0.330872 0.474609 0.636230 0.510315 1441740991 -0.330872 0.474609 0.636230 0.510315 1441740991 -0.330872 0.474609 0.636230 0.510315 1441740991 -0.319214 0.491577 0.647522 0.486877 1441740991 -0.319214 0.491577 0.647522 0.486877 1441740991 -0.319214 0.491577 0.647522 0.486877 1441740991 -0.319214 0.491577 0.647522 0.486877 1441740991 -0.319214 0.491577 0.647522 0.486877 1441740991 -0.319214 0.491577 0.647522 0.486877 1441740991 -0.323242 0.492737 0.656189 0.471252 1441740991 -0.323242 0.492737 0.656189 0.471252 1441740991 -0.323242 0.492737 0.656189 0.471252 1441740991 -0.323242 0.492737 0.656189 0.471252 1441740991 -0.323242 0.492737 0.656189 0.471252 1441740991 -0.323242 0.492737 0.656189 0.471252 1441740991 -0.338257 0.475769 0.667297 0.462463 1441740991 -0.338257 0.475769 0.667297 0.462463 1441740991 -0.338257 0.475769 0.667297 0.462463 1441740991 -0.338257 0.475769 0.667297 0.462463 1441740991 -0.338257 0.475769 0.667297 0.462463 1441740991 -0.338257 0.475769 0.667297 0.462463 1441740991 -0.338257 0.475769 0.667297 0.462463 1441740991 -0.349548 0.462952 0.673401 0.458252 1441740991 -0.349548 0.462952 0.673401 0.458252 1441740991 -0.349548 0.462952 0.673401 0.458252 1441740991 -0.349548 0.462952 0.673401 0.458252 1441740991 -0.349548 0.462952 0.673401 0.458252 1441740991 -0.349548 0.462952 0.673401 0.458252 1441740991 -0.380615 0.431030 0.677856 0.458008 1441740991 -0.380615 0.431030 0.677856 0.458008 1441740991 -0.380615 0.431030 0.677856 0.458008 1441740991
[truncated: 202,129 more chars]
