# Supplementary material for: Quaternion-Based Gesture Recognition Using Wireless Wearable Motion Capture Sensors
Source: Sensors (Basel). 2016 Apr 28;16(5):605. doi: 10.3390/s16050605 (PMC4883296; doi:10.3390/s16050605)
Supplement: Supplementary file 1 [file sensors-16-00605-s001.zip › MultiSensorGestureData/P2/2. Uppercut/Training18.txt]

0.616760 0.253662 0.624878 -0.405884 1441740889 0.616760 0.253662 0.624878 -0.405884 1441740889 0.616760 0.253662 0.624878 -0.405884 1441740889 0.621460 0.245117 0.629456 -0.396790 1441740889 0.621460 0.245117 0.629456 -0.396790 1441740889 0.621460 0.245117 0.629456 -0.396790 1441740889 0.621460 0.245117 0.629456 -0.396790 1441740889 0.621460 0.245117 0.629456 -0.396790 1441740889 0.621460 0.245117 0.629456 -0.396790 1441740889 0.626404 0.240601 0.627319 -0.395081 1441740889 0.626404 0.240601 0.627319 -0.395081 1441740889 0.626404 0.240601 0.627319 -0.395081 1441740889 0.626404 0.240601 0.627319 -0.395081 1441740889 0.626404 0.240601 0.627319 -0.395081 1441740889 0.626404 0.240601 0.627319 -0.395081 1441740889 0.632813 0.236511 0.622681 -0.394714 1441740889 0.632813 0.236511 0.622681 -0.394714 1441740889 0.632813 0.236511 0.622681 -0.394714 1441740889 0.632813 0.236511 0.622681 -0.394714 1441740889 0.632813 0.236511 0.622681 -0.394714 1441740889 0.632813 0.236511 0.622681 -0.394714 1441740889 0.632813 0.236511 0.622681 -0.394714 1441740889 0.632813 0.236511 0.622681 -0.394714 1441740889 0.639771 0.223267 0.623108 -0.390503 1441740889 0.639771 0.223267 0.623108 -0.390503 1441740889 0.639771 0.223267 0.623108 -0.390503 1441740889 0.639771 0.223267 0.623108 -0.390503 1441740889 0.639771 0.223267 0.623108 -0.390503 1441740889 0.639771 0.223267 0.623108 -0.390503 1441740889 0.648132 0.195496 0.632385 -0.376465 1441740889 0.648132 0.195496 0.632385 -0.376465 1441740889 0.648132 0.195496 0.632385 -0.376465 1441740889 0.648132 0.195496 0.632385 -0.376465 1441740889 0.648132 0.195496 0.632385 -0.376465 1441740889 0.648132 0.195496 0.632385 -0.376465 1441740889 0.653870 0.176636 0.636169 -0.369385 1441740890 0.653870 0.176636 0.636169 -0.369385 1441740890 0.653870 0.176636 0.636169 -0.369385 1441740890 0.653870 0.176636 0.636169 -0.369385 1441740890 0.653870 0.176636 0.636169 -0.369385 1441740890 0.653870 0.176636 0.636169 -0.369385 1441740890 0.655273 0.188171 0.626709 -0.377319 1441740890 0.655273 0.188171 0.626709 -0.377319 1441740890 0.655273 0.188171 0.626709 -0.377319 1441740890 0.655273 0.188171 0.626709 -0.377319 1441740890 0.655273 0.188171 0.626709 -0.377319 1441740890 0.655273 0.188171 0.626709 -0.377319 1441740890 0.654968 0.206055 0.620728 -0.378418 1441740890 0.654968 0.206055 0.620728 -0.378418 1441740890 0.654968 0.206055 0.620728 -0.378418 1441740890 0.654968 0.206055 0.620728 -0.378418 1441740890 0.654968 0.206055 0.620728 -0.378418 1441740890 0.654968 0.206055 0.620728 -0.378418 1441740890 0.656128 0.210083 0.624207 -0.368286 1441740890 0.656128 0.210083 0.624207 -0.368286 1441740890 0.656128 0.210083 0.624207 -0.368286 1441740890 0.656128 0.210083 0.624207 -0.368286 1441740890 0.656128 0.210083 0.624207 -0.368286 1441740890 0.656128 0.210083 0.624207 -0.368286 1441740890 0.660217 0.193298 0.634338 -0.352600 1441740890 0.660217 0.193298 0.634338 -0.352600 1441740890 0.660217 0.193298 0.634338 -0.352600 1441740890 0.660217 0.193298 0.634338 -0.352600 1441740890 0.660217 0.193298 0.634338 -0.352600 1441740890 0.660217 0.193298 0.634338 -0.352600 1441740890 0.660217 0.193298 0.634338 -0.352600 1441740890 0.660217 0.193298 0.634338 -0.352600 1441740890 0.667603 0.155396 0.647888 -0.332214 1441740890 0.667603 0.155396 0.647888 -0.332214 1441740890 0.667603 0.155396 0.647888 -0.332214 1441740890 0.667603 0.155396 0.647888 -0.332214 1441740890 0.667603 0.155396 0.647888 -0.332214 1441740890 0.667603 0.155396 0.647888 -0.332214 1441740890 0.673584 0.120483 0.653564 -0.323364 1441740890 0.673584 0.120483 0.653564 -0.323364 1441740890 0.673584 0.120483 0.653564 -0.323364 1441740890 0.673584 0.120483 0.653564 -0.323364 1441740890 0.673584 0.120483 0.653564 -0.323364 1441740890 0.673584 0.120483 0.653564 -0.323364 1441740890 0.672913 0.117310 0.646790 -0.339172 1441740890 0.672913 0.117310 0.646790 -0.339172 1441740890 0.672913 0.117310 0.646790 -0.339172 1441740890 0.672913 0.117310 0.646790 -0.339172 1441740890 0.672913 0.117310 0.646790 -0.339172 1441740890 0.672913 0.117310 0.646790 -0.339172 1441740890 0.662842 0.142944 0.636536 -0.367432 1441740890 0.662842 0.142944 0.636536 -0.367432 1441740890 0.662842 0.142944 0.636536 -0.367432 1441740890 0.662842 0.142944 0.636536 -0.367432 1441740890 0.662842 0.142944 0.636536 -0.367432 1441740890 0.662842 0.142944 0.636536 -0.367432 1441740890 0.645081 0.185181 0.624268 -0.399780 1441740890 0.645081 0.185181 0.624268 -0.399780 1441740890 0.645081 0.185181 0.624268 -0.399780 1441740890 0.645081 0.185181 0.624268 -0.399780 1441740890 0.645081 0.185181 0.624268 -0.399780 1441740890 0.645081 0.185181 0.624268 -0.399780 1441740890 0.645081 0.185181 0.624268 -0.399780 1441740890 0.645081 0.185181 0.624268 -0.399780 1441740890 0.624084 0.231262 0.608887 -0.431519 1441740890 0.624084 0.231262 0.608887 -0.431519 1441740890 0.624084 0.231262 0.608887 -0.431519 1441740890 0.624084 0.231262 0.608887 -0.431519 1441740890 0.624084 0.231262 0.608887 -0.431519 1441740890 0.624084 0.231262 0.608887 -0.431519 1441740890 0.606323 0.269043 0.593933 -0.455200 1441740890 0.606323 0.269043 0.593933 -0.455200 1441740890 0.606323 0.269043 0.593933 -0.455200 1441740890 0.606323 0.269043 0.593933 -0.455200 1441740890 0.606323 0.269043 0.593933 -0.455200 1441740890 0.606323 0.269043 0.593933 -0.455200 1441740890 0.596863 0.290894 0.584900 -0.465759 1441740890 0.596863 0.290894 0.584900 -0.465759 1441740890 0.596863 0.290894 0.584900 -0.465759 1441740890 0.596863 0.290894 0.584900 -0.465759 1441740890 0.596863 0.290894 0.584900 -0.465759 1441740890 0.596863 0.290894 0.584900 -0.465759 1441740890 0.599548 0.294861 0.585449 -0.459167 1441740890 0.599548 0.294861 0.585449 -0.459167 1441740890 0.599548 0.294861 0.585449 -0.459167 1441740890 0.599548 0.294861 0.585449 -0.459167 1441740890 0.599548 0.294861 0.585449 -0.459167 1441740890 0.599548 0.294861 0.585449 -0.459167 1441740890 0.613037 0.283325 0.592102 -0.439575 1441740890 0.613037 0.283325 0.592102 -0.439575 1441740890 0.613037 0.283325 0.592102 -0.439575 1441740890 0.613037 0.283325 0.592102 -0.439575 1441740890 0.613037 0.283325 0.592102 -0.439575 1441740890 0.613037 0.283325 0.592102 -0.439575 1441740890 0.624695 0.268250 0.604370 -0.415344 1441740890 0.624695 0.268250 0.604370 -0.415344 1441740890 0.624695 0.268250 0.604370 -0.415344 1441740890 0.624695 0.268250 0.604370 -0.415344 1441740890 0.624695 0.268250 0.604370 -0.415344 1441740890 0.624695 0.268250 0.604370 -0.415344 1441740890 0.624695 0.268250 0.604370 -0.415344 1441740890 0.627869 0.261475 0.614807 -0.399170 1441740890 0.627869 0.261475 0.614807 -0.399170 1441740890 0.627869 0.261475 0.614807 -0.399170 1441740890 0.627869 0.261475 0.614807 -0.399170 1441740890 0.627869 0.261475 0.614807 -0.399170 1441740890 0.627869 0.261475 0.614807 -0.399170 1441740890 0.623840 0.267639 0.615540 -0.400330 1441740890 0.623840 0.267639 0.615540 -0.400330 1441740890 0.623840 0.267639 0.615540 -0.400330 1441740890 0.623840 0.267639 0.615540 -0.400330 1441740890 0.623840 0.267639 0.615540 -0.400330 1441740890 0.623840 0.267639 0.615540 -0.400330 1441740890 0.616028 0.277649 0.610779 -0.412659 1441740890 0.616028 0.277649 0.610779 -0.412659 1441740890 0.616028 0.277649 0.610779 -0.412659 1441740890 0.616028 0.277649 0.610779 -0.412659 1441740891 0.616028 0.277649 0.610779 -0.412659 1441740891 0.616028 0.277649 0.610779 -0.412659 1441740891 0.609558 0.281799 0.610657 -0.419678 1441740891 0.609558 0.281799 0.610657 -0.419678 1441740891 0.609558 0.281799 0.610657 -0.419678 1441740891 0.609558 0.281799 0.610657 -0.419678 1441740891 0.609558 0.281799 0.610657 -0.419678 1441740891 0.609558 0.281799 0.610657 -0.419678 1441740891 0.609558 0.281799 0.610657 -0.419678 1441740891 0.604431 0.283264 0.612000 -0.424072 1441740891 0.604431 0.283264 0.612000 -0.424072 1441740891 0.604431 0.283264 0.612000 -0.424072 1441740891 0.604431 0.283264 0.612000 -0.424072 1441740891 0.604431 0.283264 0.612000 -0.424072 1441740891 0.604431 0.283264 0.612000 -0.424072 1441740891 0.598755 0.285400 0.610229 -0.433044 1441740891 0.598755 0.285400 0.610229 -0.433044 1441740891 0.598755 0.285400 0.610229 -0.433044 1441740891 0.598755 0.285400 0.610229 -0.433044 1441740891 0.598755 0.285400 0.610229 -0.433044 1441740891 0.596191 0.285400 0.604858 -0.444031 1441740891 0.596191 0.285400 0.604858 -0.444031 1441740891 0.596191 0.285400 0.604858 -0.444031 1441740891 0.596191 0.285400 0.604858 -0.444031 1441740891 0.596191 0.285400 0.604858 -0.444031 1441740891 0.596191 0.285400 0.604858 -0.444031 1441740891 0.597473 0.280579 0.601440 -0.449951 1441740891 0.597473 0.280579 0.601440 -0.449951 1441740891 0.597473 0.280579 0.601440 -0.449951 1441740891 0.597473 0.280579 0.601440 -0.449951 1441740891 0.597473 0.280579 0.601440 -0.449951 1441740891 0.597473 0.280579 0.601440 -0.449951 1441740891 0.599243 0.284607 0.600586 -0.446289 1441740891 0.599243 0.284607 0.600586 -0.446289 1441740891 0.599243 0.284607 0.600586 -0.446289 1441740891 0.599243 0.284607 0.600586 -0.446289 1441740891 0.599243 0.284607 0.600586 -0.446289 1441740891 0.599243 0.284607 0.600586 -0.446289 1441740891 0.603455 0.299072 0.597473 -0.435242 1441740891 0.603455 0.299072 0.597473 -0.435242 1441740891 0.603455 0.299072 0.597473 -0.435242 1441740891 0.603455 0.299072 0.597473 -0.435242 1441740891 0.603455 0.299072 0.597473 -0.435242 1441740891 0.603455 0.299072 0.597473 -0.435242 1441740891 0.603455 0.299072 0.597473 -0.435242 1441740891 0.619385 0.287476 0.609863 -0.402100 1441740891 0.619385 0.287476 0.609863 -0.402100 1441740891 0.619385 0.287476 0.609863 -0.402100 1441740891 0.619385 0.287476 0.609863 -0.402100 1441740891 0.619385 0.287476 0.609863 -0.402100 1441740891 0.619385 0.287476 0.609863 -0.402100 1441740891 0.642822 0.218689 0.647461 -0.345947 1441740891 0.642822 0.218689 0.647461 -0.345947 1441740891 0.642822 0.218689 0.647461 -0.345947 1441740891 0.642822 0.218689 0.647461 -0.345947 1441740891 0.642822 0.218689 0.647461 -0.345947 1441740891 0.642822 0.218689 0.647461 -0.345947 1441740891 0.642822 0.218689 0.647461 -0.345947 1441740891 0.649231 0.160706 0.667236 -0.327759 1441740891 0.649231 0.160706 0.667236 -0.327759 1441740891 0.649231 0.160706 0.667236 -0.327759 1441740891 0.649231 0.160706 0.667236 -0.327759 1441740891 0.649231 0.160706 0.667236 -0.327759 1441740891 0.649231 0.160706 0.667236 -0.327759 1441740891 0.651367 0.148865 0.652710 -0.356995 1441740891 0.651367 0.148865 0.652710 -0.356995 1441740891 0.651367 0.148865 0.652710 -0.356995 1441740891 0.651367 0.148865 0.652710 -0.356995 1441740891 0.651367 0.148865 0.652710 -0.356995 1441740891 0.651367 0.148865 0.652710 -0.356995 1441740891 0.649780 0.179626 0.623169 -0.396423 1441740891 0.649780 0.179626 0.623169 -0.396423 1441740891 0.649780 0.179626 0.623169 -0.396423 1441740891 0.649780 0.179626 0.623169 -0.396423 1441740891 0.649780 0.179626 0.623169 -0.396423 1441740891 0.649780 0.179626 0.623169 -0.396423 1441740891 0.639038 0.211060 0.611816 -0.415649 1441740891 0.639038 0.211060 0.611816 -0.415649 1441740891 0.639038 0.211060 0.611816 -0.415649 1441740891 0.639038 0.211060 0.611816 -0.415649 1441740891 0.639038 0.211060 0.611816 -0.415649 1441740891 0.639038 0.211060 0.611816 -0.415649 1441740891 0.622742 0.238220 0.610962 -0.426758 1441740891 0.622742 0.238220 0.610962 -0.426758 1441740891 0.622742 0.238220 0.610962 -0.426758 1441740891 0.622742 0.238220 0.610962 -0.426758 1441740891 0.622742 0.238220 0.610962 -0.426758 1441740891 0.622742 0.238220 0.610962 -0.426758 1441740891 0.606873 0.271606 0.598755 -0.446472 1441740891 0.606873 0.271606 0.598755 -0.446472 1441740891 0.606873 0.271606 0.598755 -0.446472 1441740891 0.606873 0.271606 0.598755 -0.446472 1441740891 0.606873 0.271606 0.598755 -0.446472 1441740891 0.606873 0.271606 0.598755 -0.446472 1441740891 0.606873 0.271606 0.598755 -0.446472 1441740891 0.596252 0.296082 0.586304 -0.461487 1441740891 0.596252 0.296082 0.586304 -0.461487 1441740891 0.596252 0.296082 0.586304 -0.461487 1441740891 0.596252 0.296082 0.586304 -0.461487 1441740891 0.596252 0.296082 0.586304 -0.461487 1441740891 0.596252 0.296082 0.586304 -0.461487 1441740891 0.589111 0.312927 0.581787 -0.465271 1441740891 0.589111 0.312927 0.581787 -0.465271 1441740891 0.589111 0.312927 0.581787 -0.465271 1441740891 0.589111 0.312927 0.581787 -0.465271 1441740891 0.589111 0.312927 0.581787 -0.465271 1441740891 0.589111 0.312927 0.581787 -0.465271 1441740891 0.586731 0.321289 0.584229 -0.459473 1441740891 0.586731 0.321289 0.584229 -0.459473 1441740891 0.586731 0.321289 0.584229 -0.459473 1441740891 0.586731 0.321289 0.584229 -0.459473 1441740891 0.586731 0.321289 0.584229 -0.459473 1441740892 0.586731 0.321289 0.584229 -0.459473 1441740892 0.586731 0.321289 0.584229 -0.459473 1441740892 0.582825 0.316772 0.597595 -0.450317 1441740892 0.582825 0.316772 0.597595 -0.450317 1441740892 0.582825 0.316772 0.597595 -0.450317 1441740892 0.582825 0.316772 0.597595 -0.450317 1441740892 0.582825 0.316772 0.597595 -0.450317 1441740892 0.582825 0.316772 0.597595 -0.450317 1441740892 0.571411 0.324097 0.593933 -0.464355 1441740892 0.571411 0.324097 0.593933 -0.464355 1441740892 0.571411 0.324097 0.593933 -0.464355 1441740892 0.571411 0.324097 0.593933 -0.464355 1441740892 0.571411 0.324097 0.593933 -0.464355 1441740892 0.571411 0.324097 0.593933 -0.464355 1441740892 0.571411 0.324097 0.593933 -0.464355 1441740892 0.557190 0.342224 0.578430 -0.487671 1441740892 0.557190 0.342224 0.578430 -0.487671 1441740892 0.557190 0.342224 0.578430 -0.487671 1441740892 0.557190 0.342224 0.578430 -0.487671 1441740892 0.557190 0.342224 0.578430 -0.487671 1441740892 0.557190 0.342224 0.578430 -0.487671 1441740892 0.545410 0.362549 0.563904 -0.502991 1441740892 0.545410 0.362549 0.563904 -0.502991 1441740892 0.545410 0.362549 0.563904 -0.502991 1441740892 0.545410 0.362549 0.563904 -0.502991 1441740892 0.545410 0.362549 0.563904 -0.502991 1441740892 0.545410 0.362549 0.563904 -0.502991 1441740892 0.546570 0.365234 0.564270 -0.499390 1441740892 0.546570 0.365234 0.564270 -0.499390 1441740892 0.546570 0.365234 0.564270 -0.499390 1441740892 0.546570 0.365234 0.564270 -0.499390 1441740892 0.546570 0.365234 0.564270 -0.499390 1441740892 0.546570 0.365234 0.564270 -0.499390 1441740892 0.546570 0.365234 0.564270 -0.499390 1441740892 0.562256 0.340088 0.584473 -0.475952 1441740892 0.562256 0.340088 0.584473 -0.475952 1441740892 0.562256 0.340088 0.584473 -0.475952 1441740892 0.562256 0.340088 0.584473 -0.475952 1441740892 0.562256 0.340088 0.584473 -0.475952 1441740892 0.562256 0.340088 0.584473 -0.475952 1441740892 0.585571 0.289612 0.616211 -0.439819 1441740892 0.585571 0.289612 0.616211 -0.439819 1441740892 0.585571 0.289612 0.616211 -0.439819 1441740892 0.585571 0.289612 0.616211 -0.439819 1441740892 0.585571 0.289612 0.616211 -0.439819 1441740892 0.585571 0.289612 0.616211 -0.439819 1441740892 0.604187 0.247620 0.633240 -0.415405 1441740892 0.604187 0.247620 0.633240 -0.415405 1441740892 0.604187 0.247620 0.633240 -0.415405 1441740892 0.604187 0.247620 0.633240 -0.415405 1441740892 0.604187 0.247620 0.633240 -0.415405 1441740892 0.604187 0.247620 0.633240 -0.415405 1441740892 0.612244 0.253601 0.622314 -0.416504 1441740892 0.612244 0.253601 0.622314 -0.416504 1441740892 0.612244 0.253601 0.622314 -0.416504 1441740892 0.612244 0.253601 0.622314 -0.416504 1441740892 0.612244 0.253601 0.622314 -0.416504 1441740892 0.612244 0.253601 0.622314 -0.416504 1441740892 0.619934 0.267395 0.612305 -0.411255 1441740892 0.619934 0.267395 0.612305 -0.411255 1441740892 0.619934 0.267395 0.612305 -0.411255 1441740892 0.619934 0.267395 0.612305 -0.411255 1441740892 0.619934 0.267395 0.612305 -0.411255 1441740892 0.619934 0.267395 0.612305 -0.411255 1441740892 0.619934 0.267395 0.612305 -0.411255 1441740892 0.628418 0.247253 0.628113 -0.386475 1441740892 0.628418 0.247253 0.628113 -0.386475 1441740892 0.628418 0.247253 0.628113 -0.386475 1441740892 0.628418 0.247253 0.628113 -0.386475 1441740892 0.628418 0.247253 0.628113 -0.386475 1441740892 0.628418 0.247253 0.628113 -0.386475 1441740892 0.628418 0.247253 0.628113 -0.386475 1441740892 0.627441 0.201599 0.657227 -0.365540 1441740892 0.627441 0.201599 0.657227 -0.365540 1441740892 0.627441 0.201599 0.657227 -0.365540 1441740892 0.627441 0.201599 0.657227 -0.365540 1441740892 0.627441 0.201599 0.657227 -0.365540 1441740892 0.627441 0.201599 0.657227 -0.365540 1441740892 0.625122 0.185059 0.654724 -0.382446 1441740892 0.625122 0.185059 0.654724 -0.382446 1441740892 0.625122 0.185059 0.654724 -0.382446 1441740892 0.625122 0.185059 0.654724 -0.382446 1441740892 0.625122 0.185059 0.654724 -0.382446 1441740892 0.625122 0.185059 0.654724 -0.382446 1441740892 0.625061 0.207214 0.624939 -0.419189 1441740892 0.625061 0.207214 0.624939 -0.419189 1441740892 0.625061 0.207214 0.624939 -0.419189 1441740892 0.625061 0.207214 0.624939 -0.419189 1441740892 0.625061 0.207214 0.624939 -0.419189 1441740892 0.625061 0.207214 0.624939 -0.419189 1441740892 0.617188 0.241150 0.604553 -0.442078 1441740892 0.617188 0.241150 0.604553 -0.442078 1441740892 0.617188 0.241150 0.604553 -0.442078 1441740892 0.617188 0.241150 0.604553 -0.442078 1441740892 0.617188 0.241150 0.604553 -0.442078 1441740892 0.617188 0.241150 0.604553 -0.442078 1441740892 0.602966 0.266052 0.604919 -0.446838 1441740892 0.602966 0.266052 0.604919 -0.446838 1441740892 0.602966 0.266052 0.604919 -0.446838 1441740892 0.602966 0.266052 0.604919 -0.446838 1441740892 0.602966 0.266052 0.604919 -0.446838 1441740892 0.602966 0.266052 0.604919 -0.446838 1441740892 0.602966 0.266052 0.604919 -0.446838 1441740892 0.588867 0.296387 0.597900 -0.455933 1441740892 0.588867 0.296387 0.597900 -0.455933 1441740892 0.588867 0.296387 0.597900 -0.455933 1441740892 0.588867 0.296387 0.597900 -0.455933 1441740892 0.588867 0.296387 0.597900 -0.455933 1441740892 0.588867 0.296387 0.597900 -0.455933 1441740892 0.581604 0.321167 0.586060 -0.463806 1441740892 0.581604 0.321167 0.586060 -0.463806 1441740892 0.581604 0.321167 0.586060 -0.463806 1441740892 0.581604 0.321167 0.586060 -0.463806 1441740892 0.581604 0.321167 0.586060 -0.463806 1441740892 0.581604 0.321167 0.586060 -0.463806 1441740893 0.581604 0.321167 0.586060 -0.463806 1441740893 0.580933 0.327942 0.586060 -0.459839 1441740893 0.580933 0.327942 0.586060 -0.459839 1441740893 0.580933 0.327942 0.586060 -0.459839 1441740893 0.580933 0.327942 0.586060 -0.459839 1441740893 0.580933 0.327942 0.586060 -0.459839 1441740893 0.580933 0.327942 0.586060 -0.459839 1441740893 0.578857 0.338196 0.589111 -0.451050 1441740893 0.578857 0.338196 0.589111 -0.451050 1441740893 0.578857 0.338196 0.589111 -0.451050 1441740893 0.578857 0.338196 0.589111 -0.451050 1441740893 0.578857 0.338196 0.589111 -0.451050 1441740893 0.578857 0.338196 0.589111 -0.451050 1441740893 0.577576 0.337280 0.601563 -0.436646 1441740893 0.577576 0.337280 0.601563 -0.436646 1441740893 0.577576 0.337280 0.601563 -0.436646 1441740893 0.577576 0.337280 0.601563 -0.436646 1441740893 0.577576 0.337280 0.601563 -0.436646 1441740893 0.577576 0.337280 0.601563 -0.436646 1441740893 0.575745 0.330811 0.603516 -0.441284 1441740893 0.575745 0.330811 0.603516 -0.441284 1441740893 0.575745 0.330811 0.603516 -0.441284 1441740893 0.575745 0.330811 0.603516 -0.441284 1441740893 0.575745 0.330811 0.603516 -0.441284 1441740893 0.575745 0.330811 0.603516 -0.441284 1441740893 0.575745 0.330811 0.603516 -0.441284 1441740893 0.567200 0.337952 0.594360 -0.459045 1441740893 0.567200 0.337952 0.594360 -0.459045 1441740893 0.567200 0.337952 0.594360 -0.459045 1441740893 0.567200 0.337952 0.594360 -0.459045 1441740893 0.567200 0.337952 0.594360 -0.459045 1441740893 0.567200 0.337952 0.594360 -0.459045 1441740893 0.551819 0.361084 0.580200 -0.477905 1441740893 0.551819 0.361084 0.580200 -0.477905 1441740893 0.551819 0.361084 0.580200 -0.477905 1441740893 0.551819 0.361084 0.580200 -0.477905 1441740893 0.551819 0.361084 0.580200 -0.477905 1441740893 0.551819 0.361084 0.580200 -0.477905 1441740893 0.542358 0.380554 0.571289 -0.484314 1441740893 0.542358 0.380554 0.571289 -0.484314 1441740893 0.542358 0.380554 0.571289 -0.484314 1441740893 0.542358 0.380554 0.571289 -0.484314 1441740893 0.542358 0.380554 0.571289 -0.484314 1441740893 0.542358 0.380554 0.571289 -0.484314 1441740893 0.545715 0.383667 0.572815 -0.476257 1441740893 0.545715 0.383667 0.572815 -0.476257 1441740893 0.545715 0.383667 0.572815 -0.476257 1441740893 0.545715 0.383667 0.572815 -0.476257 1441740893 0.545715 0.383667 0.572815 -0.476257 1441740893 0.545715 0.383667 0.572815 -0.476257 1441740893 0.554321 0.375732 0.582214 -0.460938 1441740893 0.554321 0.375732 0.582214 -0.460938 1441740893 0.554321 0.375732 0.582214 -0.460938 1441740893 0.554321 0.375732 0.582214 -0.460938 1441740893 0.554321 0.375732 0.582214 -0.460938 1441740893 0.554321 0.375732 0.582214 -0.460938 1441740893 0.554321 0.375732 0.582214 -0.460938 1441740893 0.570190 0.351257 0.598450 -0.439636 1441740893 0.570190 0.351257 0.598450 -0.439636 1441740893 0.570190 0.351257 0.598450 -0.439636 1441740893 0.570190 0.351257 0.598450 -0.439636 1441740893 0.570190 0.351257 0.598450 -0.439636 1441740893 0.570190 0.351257 0.598450 -0.439636 1441740893 0.590149 0.316162 0.618286 -0.411621 1441740893 0.590149 0.316162 0.618286 -0.411621 1441740893 0.590149 0.316162 0.618286 -0.411621 1441740893 0.590149 0.316162 0.618286 -0.411621 1441740893 0.590149 0.316162 0.618286 -0.411621 1441740893 0.590149 0.316162 0.618286 -0.411621 1441740893 0.602173 0.299805 0.626953 -0.392822 1441740893 0.602173 0.299805 0.626953 -0.392822 1441740893 0.602173 0.299805 0.626953 -0.392822 1441740893 0.602173 0.299805 0.626953 -0.392822 1441740893 0.602173 0.299805 0.626953 -0.392822 1441740893 0.602173 0.299805 0.626953 -0.392822 1441740893 0.602173 0.299805 0.626953 -0.392822 1441740893 0.609314 0.290710 0.624390 -0.392822 1441740893 0.609314 0.290710 0.624390 -0.392822 1441740893 0.609314 0.290710 0.624390 -0.392822 1441740893 0.609314 0.290710 0.624390 -0.392822 1441740893 0.609314 0.290710 0.624390 -0.392822 1441740893 0.609314 0.290710 0.624390 -0.392822 1441740893 0.611938 0.287781 0.621887 -0.394958 1441740893 0.611938 0.287781 0.621887 -0.394958 1441740893 0.611938 0.287781 0.621887 -0.394958 1441740893 0.611938 0.287781 0.621887 -0.394958 1441740893 0.611938 0.287781 0.621887 -0.394958 1441740893 0.611938 0.287781 0.621887 -0.394958 1441740893 0.615540 0.244873 0.645203 -0.380432 1441740893 0.615540 0.244873 0.645203 -0.380432 1441740893 0.615540 0.244873 0.645203 -0.380432 1441740893 0.615540 0.244873 0.645203 -0.380432 1441740893 0.615540 0.244873 0.645203 -0.380432 1441740893 0.615540 0.244873 0.645203 -0.380432 1441740893 0.615540 0.244873 0.645203 -0.380432 1441740893 0.619019 0.206177 0.651917 -0.386292 1441740893 0.619019 0.206177 0.651917 -0.386292 1441740893 0.619019 0.206177 0.651917 -0.386292 1441740893 0.619019 0.206177 0.651917 -0.386292 1441740893 0.619019 0.206177 0.651917 -0.386292 1441740893 0.619019 0.206177 0.651917 -0.386292 1441740893 0.616394 0.218018 0.629883 -0.419189 1441740893 0.616394 0.218018 0.629883 -0.419189 1441740893 0.616394 0.218018 0.629883 -0.419189 1441740893 0.616394 0.218018 0.629883 -0.419189 1441740893 0.616394 0.218018 0.629883 -0.419189 1441740893 0.616394 0.218018 0.629883 -0.419189 1441740893 0.616394 0.218018 0.629883 -0.419189 1441740893 0.601868 0.253662 0.613220 -0.444153 1441740893 0.601868 0.253662 0.613220 -0.444153 1441740893 0.601868 0.253662 0.613220 -0.444153 1441740893 0.601868 0.253662 0.613220 -0.444153 1441740893 0.601868 0.253662 0.613220 -0.444153 1441740893 0.601868 0.253662 0.613220 -0.444153 1441740894 0.581238 0.288818 0.607910 -0.457275 1441740894 0.581238 0.288818 0.607910 -0.457275 1441740894 0.581238 0.288818 0.607910 -0.457275 1441740894 0.581238 0.288818 0.607910 -0.457275 1441740894 0.581238 0.288818 0.607910 -0.457275 1441740894 0.581238 0.288818 0.607910 -0.457275 1441740894 0.559937 0.323730 0.595825 -0.475952 1441740894 0.559937 0.323730 0.595825 -0.475952 1441740894 0.559937 0.323730 0.595825 -0.475952 1441740894 0.559937 0.323730 0.595825 -0.475952 1441740894 0.559937 0.323730 0.595825 -0.475952 1441740894 0.559937 0.323730 0.595825 -0.475952 1441740894 0.559937 0.323730 0.595825 -0.475952 1441740894 0.547302 0.348999 0.578369 -0.494080 1441740894 0.547302 0.348999 0.578369 -0.494080 1441740894 0.547302 0.348999 0.578369 -0.494080 1441740894 0.547302 0.348999 0.578369 -0.494080 1441740894 0.547302 0.348999 0.578369 -0.494080 1441740894 0.547302 0.348999 0.578369 -0.494080 1441740894 0.541687 0.359741 0.575439 -0.495972 1441740894 0.541687 0.359741 0.575439 -0.495972 1441740894 0.541687 0.359741 0.575439 -0.495972 1441740894 0.541687 0.359741 0.575439 -0.495972 1441740894 0.541687 0.359741 0.575439 -0.495972 1441740894 0.541687 0.359741 0.575439 -0.495972 1441740894 0.541931 0.360840 0.584412 -0.484314 1441740894 0.541931 0.360840 0.584412 -0.484314 1441740894 0.541931 0.360840 0.584412 -0.484314 1441740894 0.541931 0.360840 0.584412 -0.484314 1441740894 0.541931 0.360840 0.584412 -0.484314 1441740894 0.541931 0.360840 0.584412 -0.484314 1441740894 0.541077 0.357544 0.599182 -0.469421 1441740894 0.541077 0.357544 0.599182 -0.469421 1441740894 0.541077 0.357544 0.599182 -0.469421 1441740894 0.541077 0.357544 0.599182 -0.469421 1441740894 0.541077 0.357544 0.599182 -0.469421 1441740894 0.541077 0.357544 0.599182 -0.469421 1441740894 0.541077 0.357544 0.599182 -0.469421 1441740894 0.541443 0.347107 0.608154 -0.465210 1441740894 0.541443 0.347107 0.608154 -0.465210 1441740894 0.541443 0.347107 0.608154 -0.465210 1441740894 0.541443 0.347107 0.608154 -0.465210 1441740894 0.541443 0.347107 0.608154 -0.465210 1441740894 0.541443 0.347107 0.608154 -0.465210 1441740894 0.541443 0.347107 0.608154 -0.465210 1441740894 0.539490 0.344116 0.601501 -0.478210 1441740894 0.539490 0.344116 0.601501 -0.478210 1441740894 0.539490 0.344116 0.601501 -0.478210 1441740894 0.539490 0.344116 0.601501 -0.478210 1441740894 0.539490 0.344116 0.601501 -0.478210 1441740894 0.539490 0.344116 0.601501 -0.478210 1441740894 0.538330 0.350586 0.589844 -0.489197 1441740894 0.538330 0.350586 0.589844 -0.489197 1441740894 0.538330 0.350586 0.589844 -0.489197 1441740894 0.538330 0.350586 0.589844 -0.489197 1441740894 0.538330 0.350586 0.589844 -0.489197 1441740894 0.538330 0.350586 0.589844 -0.489197 1441740894 0.540833 0.359009 0.583191 -0.488342 1441740894 0.540833 0.359009 0.583191 -0.488342 1441740894 0.540833 0.359009 0.583191 -0.488342 1441740894 0.540833 0.359009 0.583191 -0.488342 1441740894 0.540833 0.359009 0.583191 -0.488342 1441740894 0.540833 0.359009 0.583191 -0.488342 1441740894 0.553040 0.346924 0.592468 -0.471924 1441740894 0.553040 0.346924 0.592468 -0.471924 1441740894 0.553040 0.346924 0.592468 -0.471924 1441740894 0.553040 0.346924 0.592468 -0.471924 1441740894 0.553040 0.346924 0.592468 -0.471924 1441740894 0.553040 0.346924 0.592468 -0.471924 1441740894 0.553040 0.346924 0.592468 -0.471924 1441740894 0.562683 0.325500 0.607117 -0.456970 1441740894 0.562683 0.325500 0.607117 -0.456970 1441740894 0.562683 0.325500 0.607117 -0.456970 1441740894 0.562683 0.325500 0.607117 -0.456970 1441740894 0.562683 0.325500 0.607117 -0.456970 1441740894 0.562683 0.325500 0.607117 -0.456970 1441740894 0.569946 0.297241 0.621338 -0.447998 1441740894 0.569946 0.297241 0.621338 -0.447998 1441740894 0.569946 0.297241 0.621338 -0.447998 1441740894 0.569946 0.297241 0.621338 -0.447998 1441740894 0.569946 0.297241 0.621338 -0.447998 1441740894 0.569946 0.297241 0.621338 -0.447998 1441740894 0.576965 0.272400 0.628723 -0.444519 1441740894 0.576965 0.272400 0.628723 -0.444519 1441740894 0.576965 0.272400 0.628723 -0.444519 1441740894 0.576965 0.272400 0.628723 -0.444519 1441740894 0.576965 0.272400 0.628723 -0.444519 1441740894 0.576965 0.272400 0.628723 -0.444519 1441740894 0.576965 0.272400 0.628723 -0.444519 1441740894 0.578308 0.273621 0.630798 -0.439026 1441740894 0.578308 0.273621 0.630798 -0.439026 1441740894 0.578308 0.273621 0.630798 -0.439026 1441740894 0.578308 0.273621 0.630798 -0.439026 1441740894 0.578308 0.273621 0.630798 -0.439026 1441740894 0.578308 0.273621 0.630798 -0.439026 1441740894 0.588074 0.277588 0.628723 -0.426331 1441740894 0.588074 0.277588 0.628723 -0.426331 1441740894 0.588074 0.277588 0.628723 -0.426331 1441740894 0.588074 0.277588 0.628723 -0.426331 1441740894 0.588074 0.277588 0.628723 -0.426331 1441740894 0.588074 0.277588 0.628723 -0.426331 1441740894 0.588074 0.277588 0.628723 -0.426331 1441740894 0.606628 0.254211 0.638489 -0.399597 1441740894 0.606628 0.254211 0.638489 -0.399597 1441740894 0.606628 0.254211 0.638489 -0.399597 1441740894 0.606628 0.254211 0.638489 -0.399597 1441740894 0.606628 0.254211 0.638489 -0.399597 1441740894 0.606628 0.254211 0.638489 -0.399597 1441740894 0.623596 0.184814 0.671631 -0.354736 1441740894 0.623596 0.184814 0.671631 -0.354736 1441740894 0.623596 0.184814 0.671631 -0.354736 1441740894 0.623596 0.184814 0.671631 -0.354736 1441740894 0.623596 0.184814 0.671631 -0.354736 1441740894 0.623596 0.184814 0.671631 -0.354736 1441740894 0.623596 0.184814 0.671631 -0.354736 1441740894 0.623291 0.142212 0.683716 -0.351807 1441740895 0.623291 0.142212 0.683716 -0.351807 1441740895 0.623291 0.142212 0.683716 -0.351807 1441740895 0.623291 0.142212 0.683716 -0.351807 1441740895 0.623291 0.142212 0.683716 -0.351807 1441740895 0.623291 0.142212 0.683716 -0.351807 1441740895 0.618164 0.153442 0.666016 -0.388245 1441740895 0.618164 0.153442 0.666016 -0.388245 1441740895 0.618164 0.153442 0.666016 -0.388245 1441740895 0.618164 0.153442 0.666016 -0.388245 1441740895 0.618164 0.153442 0.666016 -0.388245 1441740895 0.618164 0.153442 0.666016 -0.388245 1441740895 0.609375 0.190063 0.638184 -0.430298 1441740895 0.609375 0.190063 0.638184 -0.430298 1441740895 0.609375 0.190063 0.638184 -0.430298 1441740895 0.609375 0.190063 0.638184 -0.430298 1441740895 0.609375 0.190063 0.638184 -0.430298 1441740895 0.609375 0.190063 0.638184 -0.430298 1441740895 0.609375 0.190063 0.638184 -0.430298 1441740895 0.590454 0.230774 0.620056 -0.462158 1441740895 0.590454 0.230774 0.620056 -0.462158 1441740895 0.590454 0.230774 0.620056 -0.462158 1441740895 0.590454 0.230774 0.620056 -0.462158 1441740895 0.590454 0.230774 0.620056 -0.462158 1441740895 0.590454 0.230774 0.620056 -0.462158 1441740895 0.565979 0.282166 0.607117 -0.481079 1441740895 0.565979 0.282166 0.607117 -0.481079 1441740895 0.565979 0.282166 0.607117 -0.481079 1441740895 0.565979 0.282166 0.607117 -0.481079 1441740895 0.565979 0.282166 0.607117 -0.481079 1441740895 0.565979 0.282166 0.607117 -0.481079 1441740895 0.565979 0.282166 0.607117 -0.481079 1441740895 0.557983 0.308838 0.597168 -0.486450 1441740895 0.557983 0.308838 0.597168 -0.486450 1441740895 0.557983 0.308838 0.597168 -0.486450 1441740895 0.557983 0.308838 0.597168 -0.486450 1441740895 0.557983 0.308838 0.597168 -0.486450 1441740895 0.557983 0.308838 0.597168 -0.486450 1441740895 0.563538 0.308472 0.599792 -0.476868 1441740895 0.563538 0.308472 0.599792 -0.476868 1441740895 0.563538 0.308472 0.599792 -0.476868 1441740895 0.563538 0.308472 0.599792 -0.476868 1441740895 0.563538 0.308472 0.599792 -0.476868 1441740895 0.563538 0.308472 0.599792 -0.476868 1441740895 0.563538 0.308472 0.599792 -0.476868 1441740895 0.574951 0.292480 0.613525 -0.455383 1441740895 0.574951 0.292480 0.613525 -0.455383 1441740895 0.574951 0.292480 0.613525 -0.455383 1441740895 0.574951 0.292480 0.613525 -0.455383 1441740895 0.574951 0.292480 0.613525 -0.455383 1441740895 0.574951 0.292480 0.613525 -0.455383 1441740895 0.577087 0.285706 0.629272 -0.435059 1441740895 0.577087 0.285706 0.629272 -0.435059 1441740895 0.577087 0.285706 0.629272 -0.435059 1441740895 0.577087 0.285706 0.629272 -0.435059 1441740895 0.577087 0.285706 0.629272 -0.435059 1441740895 0.577087 0.285706 0.629272 -0.435059 1441740895 0.571106 0.287109 0.641296 -0.424377 1441740895 0.571106 0.287109 0.641296 -0.424377 1441740895 0.571106 0.287109 0.641296 -0.424377 1441740895 0.571106 0.287109 0.641296 -0.424377 1441740895 0.571106 0.287109 0.641296 -0.424377 1441740895 0.571106 0.287109 0.641296 -0.424377 1441740895 0.564514 0.287537 0.636047 -0.440491 1441740895 0.564514 0.287537 0.636047 -0.440491 1441740895 0.564514 0.287537 0.636047 -0.440491 1441740895 0.564514 0.287537 0.636047 -0.440491 1441740895 0.564514 0.287537 0.636047 -0.440491 1441740895 0.564514 0.287537 0.636047 -0.440491 1441740895 0.555969 0.296875 0.620789 -0.466125 1441740895 0.555969 0.296875 0.620789 -0.466125 1441740895 0.555969 0.296875 0.620789 -0.466125 1441740895 0.555969 0.296875 0.620789 -0.466125 1441740895 0.555969 0.296875 0.620789 -0.466125 1441740895 0.555969 0.296875 0.620789 -0.466125 1441740895 0.546021 0.309753 0.606689 -0.487610 1441740895 0.546021 0.309753 0.606689 -0.487610 1441740895 0.546021 0.309753 0.606689 -0.487610 1441740895 0.546021 0.309753 0.606689 -0.487610 1441740895 0.546021 0.309753 0.606689 -0.487610 1441740895 0.546021 0.309753 0.606689 -0.487610 1441740895 0.546021 0.309753 0.606689 -0.487610 1441740895 0.529663 0.339050 0.588562 -0.507935 1441740895 0.529663 0.339050 0.588562 -0.507935 1441740895 0.529663 0.339050 0.588562 -0.507935 1441740895 0.529663 0.339050 0.588562 -0.507935 1441740895 0.529663 0.339050 0.588562 -0.507935 1441740895 0.529663 0.339050 0.588562 -0.507935 1441740895 0.523865 0.356201 0.580933 -0.511047 1441740895 0.523865 0.356201 0.580933 -0.511047 1441740895 0.523865 0.356201 0.580933 -0.511047 1441740895 0.523865 0.356201 0.580933 -0.511047 1441740895 0.523865 0.356201 0.580933 -0.511047 1441740895 0.523865 0.356201 0.580933 -0.511047 1441740895 
0.667053 0.081238 0.675842 -0.302673 1441740900 0.667053 0.081238 0.675842 -0.302673 1441740900 0.667114 0.049377 0.687256 -0.283081 1441740900 0.667114 0.049377 0.687256 -0.283081 1441740900 0.667114 0.049377 0.687256 -0.283081 1441740900 0.667114 0.049377 0.687256 -0.283081 1441740900 0.667114 0.049377 0.687256 -0.283081 1441740900 0.667114 0.049377 0.687256 -0.283081 1441740900 0.667114 0.049377 0.687256 -0.283081 1441740900 0.663330 0.011047 0.713196 -0.226196 1441740900 0.663330 0.011047 0.713196 -0.226196 1441740900 0.663330 0.011047 0.713196 -0.226196 1441740900 0.663330 0.011047 0.713196 -0.226196 1441740900 0.663330 0.011047 0.713196 -0.226196 1441740900 0.663330 0.011047 0.713196 -0.226196 1441740900 0.675354 -0.052734 0.728821 -0.099121 1441740900 0.675354 -0.052734 0.728821 -0.099121 1441740900 0.675354 -0.052734 0.728821 -0.099121 1441740900 0.675354 -0.052734 0.728821 -0.099121 1441740900 0.675354 -0.052734 0.728821 -0.099121 1441740900 0.675354 -0.052734 0.728821 -0.099121 1441740900 0.724609 -0.095581 0.682312 0.013916 1441740900 0.724609 -0.095581 0.682312 0.013916 1441740900 0.724609 -0.095581 0.682312 0.013916 1441740900 0.724609 -0.095581 0.682312 0.013916 1441740900 0.724609 -0.095581 0.682312 0.013916 1441740900 0.724609 -0.095581 0.682312 0.013916 1441740900 0.724609 -0.095581 0.682312 0.013916 1441740900 0.779724 -0.115479 0.606079 0.106262 1441740900 0.779724 -0.115479 0.606079 0.106262 1441740900 0.779724 -0.115479 0.606079 0.106262 1441740900 0.779724 -0.115479 0.606079 0.106262 1441740900 0.779724 -0.115479 0.606079 0.106262 1441740900 0.779724 -0.115479 0.606079 0.106262 1441740900 0.805115 -0.131226 0.556580 0.157288 1441740900 0.805115 -0.131226 0.556580 0.157288 1441740900 0.805115 -0.131226 0.556580 0.157288 1441740900 0.805115 -0.131226 0.556580 0.157288 1441740900 0.805115 -0.131226 0.556580 0.157288 1441740900 0.805115 -0.131226 0.556580 0.157288 1441740900 0.805115 -0.131226 0.556580 0.157288 1441740900 0.806213 -0.202393 0.525024 0.182373 1441740901 0.806213 -0.202393 0.525024 0.182373 1441740901 0.806213 -0.202393 0.525024 0.182373 1441740901 0.806213 -0.202393 0.525024 0.182373 1441740901 0.806213 -0.202393 0.525024 0.182373 1441740901 0.806213 -0.202393 0.525024 0.182373 1441740901 0.789490 -0.296814 0.515930 0.149292 1441740901 0.789490 -0.296814 0.515930 0.149292 1441740901 0.789490 -0.296814 0.515930 0.149292 1441740901 0.789490 -0.296814 0.515930 0.149292 1441740901 0.789490 -0.296814 0.515930 0.149292 1441740901 0.789490 -0.296814 0.515930 0.149292 1441740901 0.789490 -0.296814 0.515930 0.149292 1441740901 0.708740 -0.398132 0.581604 0.028931 1441740901 0.708740 -0.398132 0.581604 0.028931 1441740901 0.708740 -0.398132 0.581604 0.028931 1441740901 0.708740 -0.398132 0.581604 0.028931 1441740901 0.708740 -0.398132 0.581604 0.028931 1441740901 0.708740 -0.398132 0.581604 0.028931 1441740901 0.588989 -0.473816 0.642090 -0.127625 1441740901 0.588989 -0.473816 0.642090 -0.127625 1441740901 0.588989 -0.473816 0.642090 -0.127625 1441740901 0.588989 -0.473816 0.642090 -0.127625 1441740901 0.588989 -0.473816 0.642090 -0.127625 1441740901 0.588989 -0.473816 0.642090 -0.127625 1441740901 0.388916 -0.532654 0.694275 -0.288086 1441740901 0.388916 -0.532654 0.694275 -0.288086 1441740901 0.388916 -0.532654 0.694275 -0.288086 1441740901 0.388916 -0.532654 0.694275 -0.288086 1441740901 0.388916 -0.532654 0.694275 -0.288086 1441740901 0.388916 -0.532654 0.694275 -0.288086 1441740901 0.388916 -0.532654 0.694275 -0.288086 1441740901 0.072021 -0.532837 0.688171 -0.487183 1441740901 0.072021 -0.532837 0.688171 -0.487183 1441740901 0.072021 -0.532837 0.688171 -0.487183 1441740901 0.072021 -0.532837 0.688171 -0.487183 1441740901 0.072021 -0.532837 0.688171 -0.487183 1441740901 0.072021 -0.532837 0.688171 -0.487183 1441740901 -0.221619 -0.453064 0.555542 -0.661133 1441740901 -0.221619 -0.453064 0.555542 -0.661133 1441740901 -0.221619 -0.453064 0.555542 -0.661133 1441740901 -0.221619 -0.453064 0.555542 -0.661133 1441740901 -0.221619 -0.453064 0.555542 -0.661133 1441740901 -0.221619 -0.453064 0.555542 -0.661133 1441740901 -0.221619 -0.453064 0.555542 -0.661133 1441740901 -0.409180 -0.359192 0.350403 -0.762146 1441740901 -0.409180 -0.359192 0.350403 -0.762146 1441740901 -0.409180 -0.359192 0.350403 -0.762146 1441740901 -0.409180 -0.359192 0.350403 -0.762146 1441740901 -0.409180 -0.359192 0.350403 -0.762146 1441740901 -0.409180 -0.359192 0.350403 -0.762146 1441740901 -0.495056 -0.268188 0.184570 -0.805603 1441740901 -0.495056 -0.268188 0.184570 -0.805603 1441740901 -0.495056 -0.268188 0.184570 -0.805603 1441740901 -0.495056 -0.268188 0.184570 -0.805603 1441740901 -0.495056 -0.268188 0.184570 -0.805603 1441740901 -0.495056 -0.268188 0.184570 -0.805603 1441740901 -0.495056 -0.268188 0.184570 -0.805603 1441740901 -0.425049 -0.342163 0.223694 -0.807678 1441740901 -0.425049 -0.342163 0.223694 -0.807678 1441740901 -0.425049 -0.342163 0.223694 -0.807678 1441740901 -0.425049 -0.342163 0.223694 -0.807678 1441740901 -0.425049 -0.342163 0.223694 -0.807678 1441740901 -0.425049 -0.342163 0.223694 -0.807678 1441740901 -0.284729 -0.468811 0.386292 -0.741577 1441740901 -0.284729 -0.468811 0.386292 -0.741577 1441740901 -0.284729 -0.468811 0.386292 -0.741577 1441740901 -0.284729 -0.468811 0.386292 -0.741577 1441740901 -0.284729 -0.468811 0.386292 -0.741577 1441740901 -0.284729 -0.468811 0.386292 -0.741577 1441740901 -0.056519 -0.555969 0.559998 -0.611633 1441740901 -0.056519 -0.555969 0.559998 -0.611633 1441740901 -0.056519 -0.555969 0.559998 -0.611633 1441740901 -0.056519 -0.555969 0.559998 -0.611633 1441740901 -0.056519 -0.555969 0.559998 -0.611633 1441740901 -0.056519 -0.555969 0.559998 -0.611633 1441740901 0.251831 -0.564819 0.675903 -0.400879 1441740901 0.251831 -0.564819 0.675903 -0.400879 1441740901 0.251831 -0.564819 0.675903 -0.400879 1441740901 0.251831 -0.564819 0.675903 -0.400879 1441740901 0.251831 -0.564819 0.675903 -0.400879 1441740901 0.251831 -0.564819 0.675903 -0.400879 1441740901 0.547607 -0.450989 0.688965 -0.148132 1441740901 0.547607 -0.450989 0.688965 -0.148132 1441740901 0.547607 -0.450989 0.688965 -0.148132 1441740901 0.547607 -0.450989 0.688965 -0.148132 1441740901 0.547607 -0.450989 0.688965 -0.148132 1441740901 0.547607 -0.450989 0.688965 -0.148132 1441740901 0.716431 -0.255676 0.648926 0.014343 1441740901 0.716431 -0.255676 0.648926 0.014343 1441740901 0.716431 -0.255676 0.648926 0.014343 1441740901 0.716431 -0.255676 0.648926 0.014343 1441740901 0.716431 -0.255676 0.648926 0.014343 1441740901 0.716431 -0.255676 0.648926 0.014343 1441740901 0.732300 -0.165100 0.656494 0.073608 1441740901 0.732300 -0.165100 0.656494 0.073608 1441740901 0.732300 -0.165100 0.656494 0.073608 1441740901 0.732300 -0.165100 0.656494 0.073608 1441740901 0.732300 -0.165100 0.656494 0.073608 1441740901 0.732300 -0.165100 0.656494 0.073608 1441740901 0.735046 -0.139954 0.642700 0.164185 1441740901 0.735046 -0.139954 0.642700 0.164185 1441740901 0.735046 -0.139954 0.642700 0.164185 1441740901 0.735046 -0.139954 0.642700 0.164185 1441740901 0.735046 -0.139954 0.642700 0.164185 1441740901 0.735046 -0.139954 0.642700 0.164185 1441740901 0.762756 -0.137573 0.571777 0.268921 1441740901 0.762756 -0.137573 0.571777 0.268921 1441740901 0.762756 -0.137573 0.571777 0.268921 1441740901 0.762756 -0.137573 0.571777 0.268921 1441740901 0.762756 -0.137573 0.571777 0.268921 1441740901 0.762756 -0.137573 0.571777 0.268921 1441740901 0.762756 -0.137573 0.571777 0.268921 1441740901 0.779053 -0.169983 0.514832 0.314636 1441740901 0.779053 -0.169983 0.514832 0.314636 1441740902 0.779053 -0.169983 0.514832 0.314636 1441740902 0.779053 -0.169983 0.514832 0.314636 1441740902 0.779053 -0.169983 0.514832 0.314636 1441740902 0.779053 -0.169983 0.514832 0.314636 1441740902 0.783325 -0.198547 0.508667 0.296875 1441740902 0.783325 -0.198547 0.508667 0.296875 1441740902 0.783325 -0.198547 0.508667 0.296875 1441740902 0.783325 -0.198547 0.508667 0.296875 1441740902 0.783325 -0.198547 0.508667 0.296875 1441740902 0.783325 -0.198547 0.508667 0.296875 1441740902 0.781189 -0.244141 0.521301 0.241455 1441740902 0.781189 -0.244141 0.521301 0.241455 1441740902 0.781189 -0.244141 0.521301 0.241455 1441740902 0.781189 -0.244141 0.521301 0.241455 1441740902 0.781189 -0.244141 0.521301 0.241455 1441740902 0.781189 -0.244141 0.521301 0.241455 1441740902 0.743958 -0.321533 0.568237 0.141785 1441740902 0.743958 -0.321533 0.568237 0.141785 1441740902 0.743958 -0.321533 0.568237 0.141785 1441740902 0.743958 -0.321533 0.568237 0.141785 1441740902 0.743958 -0.321533 0.568237 0.141785 1441740902 0.743958 -0.321533 0.568237 0.141785 1441740902 0.658447 -0.403442 0.635315 -0.000977 1441740902 0.658447 -0.403442 0.635315 -0.000977 1441740902 0.658447 -0.403442 0.635315 -0.000977 1441740902 0.658447 -0.403442 0.635315 -0.000977 1441740902 0.658447 -0.403442 0.635315 -0.000977 1441740902 0.658447 -0.403442 0.635315 -0.000977 1441740902 0.533569 -0.477295 0.679138 -0.161804 1441740902 0.533569 -0.477295 0.679138 -0.161804 1441740902 0.533569 -0.477295 0.679138 -0.161804 1441740902 0.533569 -0.477295 0.679138 -0.161804 1441740902 0.533569 -0.477295 0.679138 -0.161804 1441740902 0.533569 -0.477295 0.679138 -0.161804 1441740902 0.384094 -0.530029 0.688904 -0.311340 1441740902 0.384094 -0.530029 0.688904 -0.311340 1441740902 0.384094 -0.530029 0.688904 -0.311340 1441740902 0.384094 -0.530029 0.688904 -0.311340 1441740902 0.384094 -0.530029 0.688904 -0.311340 1441740902 0.384094 -0.530029 0.688904 -0.311340 1441740902 0.384094 -0.530029 0.688904 -0.311340 1441740902 0.192200 -0.586304 0.677246 -0.400757 1441740902 0.192200 -0.586304 0.677246 -0.400757 1441740902 0.192200 -0.586304 0.677246 -0.400757 1441740902 0.192200 -0.586304 0.677246 -0.400757 1441740902 0.192200 -0.586304 0.677246 -0.400757 1441740902 0.192200 -0.586304 0.677246 -0.400757 1441740902 -0.070923 -0.588745 0.639526 -0.489258 1441740902 -0.070923 -0.588745 0.639526 -0.489258 1441740902 -0.070923 -0.588745 0.639526 -0.489258 1441740902 -0.070923 -0.588745 0.639526 -0.489258 1441740902 -0.070923 -0.588745 0.639526 -0.489258 1441740902 -0.070923 -0.588745 0.639526 -0.489258 1441740902 -0.307251 -0.497986 0.487610 -0.648010 1441740902 -0.307251 -0.497986 0.487610 -0.648010 1441740902 -0.307251 -0.497986 0.487610 -0.648010 1441740902 -0.307251 -0.497986 0.487610 -0.648010 1441740902 -0.307251 -0.497986 0.487610 -0.648010 1441740902 -0.307251 -0.497986 0.487610 -0.648010 1441740902 -0.471802 -0.381104 0.263184 -0.750305 1441740902 -0.471802 -0.381104 0.263184 -0.750305 1441740902 -0.471802 -0.381104 0.263184 -0.750305 1441740902 -0.471802 -0.381104 0.263184 -0.750305 1441740902 -0.471802 -0.381104 0.263184 -0.750305 1441740902 -0.471802 -0.381104 0.263184 -0.750305 1441740902 -0.483032 -0.338806 0.176819 -0.787842 1441740902 -0.483032 -0.338806 0.176819 -0.787842 1441740902 -0.483032 -0.338806 0.176819 -0.787842 1441740902 -0.483032 -0.338806 0.176819 -0.787842 1441740902 -0.483032 -0.338806 0.176819 -0.787842 1441740902 -0.483032 -0.338806 0.176819 -0.787842 1441740902 -0.483032 -0.338806 0.176819 -0.787842 1441740902 -0.349365 -0.431091 0.316406 -0.769470 1441740902 -0.349365 -0.431091 0.316406 -0.769470 1441740902 -0.349365 -0.431091 0.316406 -0.769470 1441740902 -0.349365 -0.431091 0.316406 -0.769470 1441740902 -0.349365 -0.431091 0.316406 -0.769470 1441740902 -0.349365 -0.431091 0.316406 -0.769470 1441740902 -0.100037 -0.530518 0.513916 -0.666687 1441740902 -0.100037 -0.530518 0.513916 -0.666687 1441740902 -0.100037 -0.530518 0.513916 -0.666687 1441740902 -0.100037 -0.530518 0.513916 -0.666687 1441740902 -0.100037 -0.530518 0.513916 -0.666687 1441740902 -0.100037 -0.530518 0.513916 -0.666687 1441740902 -0.100037 -0.530518 0.513916 -0.666687 1441740902 0.205688 -0.549072 0.673767 -0.449768 1441740902 0.205688 -0.549072 0.673767 -0.449768 1441740902 0.205688 -0.549072 0.673767 -0.449768 1441740902 0.205688 -0.549072 0.673767 -0.449768 1441740902 0.205688 -0.549072 0.673767 -0.449768 1441740902 0.205688 -0.549072 0.673767 -0.449768 1441740902 0.552856 -0.438782 0.680786 -0.195618 1441740902 0.552856 -0.438782 0.680786 -0.195618 1441740902 0.552856 -0.438782 0.680786 -0.195618 1441740902 0.552856 -0.438782 0.680786 -0.195618 1441740902 0.552856 -0.438782 0.680786 -0.195618 1441740902 0.552856 -0.438782 0.680786 -0.195618 1441740902 0.708862 -0.283203 0.645630 -0.019958 1441740902 0.708862 -0.283203 0.645630 -0.019958 1441740902 0.708862 -0.283203 0.645630 -0.019958 1441740902 0.708862 -0.283203 0.645630 -0.019958 1441740902 0.708862 -0.283203 0.645630 -0.019958 1441740902 0.708862 -0.283203 0.645630 -0.019958 1441740902 0.720825 -0.130981 0.680542 -0.007202 1441740902 0.720825 -0.130981 0.680542 -0.007202 1441740902 0.720825 -0.130981 0.680542 -0.007202 1441740902 0.720825 -0.130981 0.680542 -0.007202 1441740902 0.720825 -0.130981 0.680542 -0.007202 1441740902 0.720825 -0.130981 0.680542 -0.007202 1441740902 0.738220 -0.077148 0.660278 0.113953 1441740902 0.738220 -0.077148 0.660278 0.113953 1441740902 0.738220 -0.077148 0.660278 0.113953 1441740903 0.738220 -0.077148 0.660278 0.113953 1441740903 0.738220 -0.077148 0.660278 0.113953 1441740903 0.738220 -0.077148 0.660278 0.113953 1441740903 0.749634 -0.068176 0.614990 0.234619 1441740903 0.749634 -0.068176 0.614990 0.234619 1441740903 0.749634 -0.068176 0.614990 0.234619 1441740903 0.749634 -0.068176 0.614990 0.234619 1441740903 0.749634 -0.068176 0.614990 0.234619 1441740903 0.749634 -0.068176 0.614990 0.234619 1441740903 0.749634 -0.068176 0.614990 0.234619 1441740903 0.761658 -0.085754 0.563599 0.307983 1441740903 0.761658 -0.085754 0.563599 0.307983 1441740903 0.761658 -0.085754 0.563599 0.307983 1441740903 0.761658 -0.085754 0.563599 0.307983 1441740903 0.761658 -0.085754 0.563599 0.307983 1441740903 0.761658 -0.085754 0.563599 0.307983 1441740903 0.775391 -0.134277 0.530029 0.315735 1441740903 0.775391 -0.134277 0.530029 0.315735 1441740903 0.775391 -0.134277 0.530029 0.315735 1441740903 0.775391 -0.134277 0.530029 0.315735 1441740903 0.775391 -0.134277 0.530029 0.315735 1441740903 0.775391 -0.134277 0.530029 0.315735 1441740903 0.775391 -0.134277 0.530029 0.315735 1441740903 0.769897 -0.175354 0.549866 0.272217 1441740903 0.769897 -0.175354 0.549866 0.272217 1441740903 0.769897 -0.175354 0.549866 0.272217 1441740903 0.769897 -0.175354 0.549866 0.272217 1441740903 0.769897 -0.175354 0.549866 0.272217 1441740903 0.769897 -0.175354 0.549866 0.272217 1441740903 0.756836 -0.225830 0.578613 0.203369 1441740903 0.756836 -0.225830 0.578613 0.203369 1441740903 0.756836 -0.225830 0.578613 0.203369 1441740903 0.756836 -0.225830 0.578613 0.203369 1441740903 0.756836 -0.225830 0.578613 0.203369 1441740903 0.756836 -0.225830 0.578613 0.203369 1441740903 0.722717 -0.272339 0.629517 0.084839 1441740903 0.722717 -0.272339 0.629517 0.084839 1441740903 0.722717 -0.272339 0.629517 0.084839 1441740903 0.722717 -0.272339 0.629517 0.084839 1441740903 0.722717 -0.272339 0.629517 0.084839 1441740903 0.722717 -0.272339 0.629517 0.084839 1441740903 0.659851 -0.331360 0.670105 -0.075623 1441740903 0.659851 -0.331360 0.670105 -0.075623 1441740903 0.659851 -0.331360 0.670105 -0.075623 1441740903 0.659851 -0.331360 0.670105 -0.075623 1441740903 0.659851 -0.331360 0.670105 -0.075623 1441740903 0.659851 -0.331360 0.670105 -0.075623 1441740903 0.558960 -0.407654 0.681458 -0.238708 1441740903 0.558960 -0.407654 0.681458 -0.238708 1441740903 0.558960 -0.407654 0.681458 -0.238708 1441740903 0.558960 -0.407654 0.681458 -0.238708 1441740903 0.558960 -0.407654 0.681458 -0.238708 1441740903 0.558960 -0.407654 0.681458 -0.238708 1441740903 0.394775 -0.525513 0.687805 -0.308105 1441740903 0.394775 -0.525513 0.687805 -0.308105 1441740903 0.394775 -0.525513 0.687805 -0.308105 1441740903 0.394775 -0.525513 0.687805 -0.308105 1441740903 0.394775 -0.525513 0.687805 -0.308105 1441740903 0.394775 -0.525513 0.687805 -0.308105 1441740903 0.164673 -0.578064 0.679199 -0.421265 1441740903 0.164673 -0.578064 0.679199 -0.421265 1441740903 0.164673 -0.578064 0.679199 -0.421265 1441740903 0.164673 -0.578064 0.679199 -0.421265 1441740903 0.164673 -0.578064 0.679199 -0.421265 1441740903 0.164673 -0.578064 0.679199 -0.421265 1441740903 -0.170227 -0.528625 0.598877 -0.577087 1441740903 -0.170227 -0.528625 0.598877 -0.577087 1441740903 -0.170227 -0.528625 0.598877 -0.577087 1441740903 -0.170227 -0.528625 0.598877 -0.577087 1441740903 -0.170227 -0.528625 0.598877 -0.577087 1441740903 -0.170227 -0.528625 0.598877 -0.577087 1441740903 -0.170227 -0.528625 0.598877 -0.577087 1441740903 -0.455872 -0.389648 0.430054 -0.674866 1441740903 -0.455872 -0.389648 0.430054 -0.674866 1441740903 -0.455872 -0.389648 0.430054 -0.674866 1441740903 -0.455872 -0.389648 0.430054 -0.674866 1441740903 -0.455872 -0.389648 0.430054 -0.674866 1441740903 -0.455872 -0.389648 0.430054 -0.674866 1441740903 -0.455872 -0.389648 0.430054 -0.674866 1441740903 -0.566101 -0.282532 0.190186 -0.750732 1441740903 -0.566101 -0.282532 0.190186 -0.750732 1441740903 -0.566101 -0.282532 0.190186 -0.750732 1441740903 -0.566101 -0.282532 0.190186 -0.750732 1441740903 -0.566101 -0.282532 0.190186 -0.750732 1441740903 -0.566101 -0.282532 0.190186 -0.750732 1441740903 -0.567810 -0.297546 0.067932 -0.764526 1441740903 -0.567810 -0.297546 0.067932 -0.764526 1441740903 -0.567810 -0.297546 0.067932 -0.764526 1441740903 -0.567810 -0.297546 0.067932 -0.764526 1441740903 -0.567810 -0.297546 0.067932 -0.764526 1441740903 -0.567810 -0.297546 0.067932 -0.764526 1441740903 -0.452942 -0.434509 0.166687 -0.760498 1441740903 -0.452942 -0.434509 0.166687 -0.760498 1441740903 -0.452942 -0.434509 0.166687 -0.760498 1441740903 -0.452942 -0.434509 0.166687 -0.760498 1441740903 -0.452942 -0.434509 0.166687 -0.760498 1441740903 -0.452942 -0.434509 0.166687 -0.760498 1441740903 -0.278992 -0.517883 0.335693 -0.735779 1441740903 -0.278992 -0.517883 0.335693 -0.735779 1441740903 -0.278992 -0.517883 0.335693 -0.735779 1441740903 -0.278992 -0.517883 0.335693 -0.735779 1441740903 -0.278992 -0.517883 0.335693 -0.735779 1441740903 -0.278992 -0.517883 0.335693 -0.735779 1441740903 -0.278992 -0.517883 0.335693 -0.735779 1441740903 -0.062866 -0.564819 0.505859 -0.649048 1441740903 -0.062866 -0.564819 0.505859 -0.649048 1441740903 -0.062866 -0.564819 0.505859 -0.649048 1441740903 -0.062866 -0.564819 0.505859 -0.649048 1441740903 -0.062866 -0.564819 0.505859 -0.649048 1441740903 -0.062866 -0.564819 0.505859 -0.649048 1441740903 0.210449 -0.552734 0.644470 -0.484619 1441740903 0.210449 -0.552734 0.644470 -0.484619 1441740903 0.210449 -0.552734 0.644470 -0.484619 1441740903 0.210449 -0.552734 0.644470 -0.484619 1441740904 0.210449 -0.552734 0.644470 -0.484619 1441740904 0.210449 -0.552734 0.644470 -0.484619 1441740904 0.481445 -0.464355 0.688293 -0.280701 1441740904 0.481445 -0.464355 0.688293 -0.280701 1441740904 0.481445 -0.464355 0.688293 -0.280701 1441740904 0.481445 -0.464355 0.688293 -0.280701 1441740904 0.481445 -0.464355 0.688293 -0.280701 1441740904 0.481445 -0.464355 0.688293 -0.280701 1441740904 0.634216 -0.327576 0.687012 -0.135864 1441740904 0.634216 -0.327576 0.687012 -0.135864 1441740904 0.634216 -0.327576 0.687012 -0.135864 1441740904 0.634216 -0.327576 0.687012 -0.135864 1441740904 0.634216 -0.327576 0.687012 -0.135864 1441740904 0.634216 -0.327576 0.687012 -0.135864 1441740904 0.668396 -0.189514 0.718018 -0.041565 1441740904 0.668396 -0.189514 0.718018 -0.041565 1441740904 0.668396 -0.189514 0.718018 -0.041565 1441740904 0.668396 -0.189514 0.718018 -0.041565 1441740904 0.668396 -0.189514 0.718018 -0.041565 1441740904 0.668396 -0.189514 0.718018 -0.041565 1441740904 0.692749 -0.082336 0.713318 0.066284 1441740904 0.692749 -0.082336 0.713318 0.066284 1441740904 0.692749 -0.082336 0.713318 0.066284 1441740904 0.692749 -0.082336 0.713318 0.066284 1441740904 0.692749 -0.082336 0.713318 0.066284 1441740904 0.692749 -0.082336 0.713318 0.066284 1441740904 0.710449 -0.053467 0.675781 0.188843 1441740904 0.710449 -0.053467 0.675781 0.188843 1441740904 0.710449 -0.053467 0.675781 0.188843 1441740904 0.710449 -0.053467 0.675781 0.188843 1441740904 0.710449 -0.053467 0.675781 0.188843 1441740904 0.710449 -0.053467 0.675781 0.188843 1441740904 0.730408 -0.059326 0.628174 0.261230 1441740904 0.730408 -0.059326 0.628174 0.261230 1441740904 0.730408 -0.059326 0.628174 0.261230 1441740904 0.730408 -0.059326 0.628174 0.261230 1441740904 0.730408 -0.059326 0.628174 0.261230 1441740904 0.730408 -0.059326 0.628174 0.261230 1441740904 0.730408 -0.059326 0.628174 0.261230 1441740904 0.738403 -0.097900 0.605713 0.279602 1441740904 0.738403 -0.097900 0.605713 0.279602 1441740904 0.738403 -0.097900 0.605713 0.279602 1441740904 0.738403 -0.097900 0.605713 0.279602 1441740904 0.738403 -0.097900 0.605713 0.279602 1441740904 0.738403 -0.097900 0.605713 0.279602 1441740904 0.746399 -0.110413 0.607422 0.248413 1441740904 0.746399 -0.110413 0.607422 0.248413 1441740904 0.746399 -0.110413 0.607422 0.248413 1441740904 0.746399 -0.110413 0.607422 0.248413 1441740904 0.746399 -0.110413 0.607422 0.248413 1441740904 0.746399 -0.110413 0.607422 0.248413 1441740904 0.741699 -0.167236 0.623657 0.181335 1441740904 0.741699 -0.167236 0.623657 0.181335 1441740904 0.741699 -0.167236 0.623657 0.181335 1441740904 0.741699 -0.167236 0.623657 0.181335 1441740904 0.741699 -0.167236 0.623657 0.181335 1441740904 0.741699 -0.167236 0.623657 0.181335 1441740904 0.741699 -0.167236 0.623657 0.181335 1441740904 0.715515 -0.239380 0.653015 0.064941 1441740904 0.715515 -0.239380 0.653015 0.064941 1441740904 0.715515 -0.239380 0.653015 0.064941 1441740904 0.715515 -0.239380 0.653015 0.064941 1441740904 0.715515 -0.239380 0.653015 0.064941 1441740904 0.715515 -0.239380 0.653015 0.064941 1441740904 0.668335 -0.323364 0.663391 -0.092712 1441740904 0.668335 -0.323364 0.663391 -0.092712 1441740904 0.668335 -0.323364 0.663391 -0.092712 1441740904 0.668335 -0.323364 0.663391 -0.092712 1441740904 0.668335 -0.323364 0.663391 -0.092712 1441740904 0.668335 -0.323364 0.663391 -0.092712 1441740904 0.668335 -0.323364 0.663391 -0.092712 1441740904 0.619751 -0.392944 0.627319 -0.260559 1441740904 0.619751 -0.392944 0.627319 -0.260559 1441740904 0.619751 -0.392944 0.627319 -0.260559 1441740904 0.619751 -0.392944 0.627319 -0.260559 1441740904 0.619751 -0.392944 0.627319 -0.260559 1441740904 0.619751 -0.392944 0.627319 -0.260559 1441740904 0.483887 -0.512207 0.603699 -0.372864 1441740904 0.483887 -0.512207 0.603699 -0.372864 1441740904 0.483887 -0.512207 0.603699 -0.372864 1441740904 0.483887 -0.512207 0.603699 -0.372864 1441740904 0.483887 -0.512207 0.603699 -0.372864 1441740904 0.483887 -0.512207 0.603699 -0.372864 1441740904 0.483887 -0.512207 0.603699 -0.372864 1441740904 0.237061 -0.605469 0.592651 -0.475342 1441740904 0.237061 -0.605469 0.592651 -0.475342 1441740904 0.237061 -0.605469 0.592651 -0.475342 1441740904 0.237061 -0.605469 0.592651 -0.475342 1441740904 0.237061 -0.605469 0.592651 -0.475342 1441740904 0.237061 -0.605469 0.592651 -0.475342 1441740904 -0.178223 -0.557861 0.567200 -0.579102 1441740904 -0.178223 -0.557861 0.567200 -0.579102 1441740904 -0.178223 -0.557861 0.567200 -0.579102 1441740904 -0.178223 -0.557861 0.567200 -0.579102 1441740904 -0.178223 -0.557861 0.567200 -0.579102 1441740904 -0.178223 -0.557861 0.567200 -0.579102 1441740904 -0.484436 -0.338623 0.402771 -0.698975 1441740904 -0.484436 -0.338623 0.402771 -0.698975 1441740904 -0.484436 -0.338623 0.402771 -0.698975 1441740904 -0.484436 -0.338623 0.402771 -0.698975 1441740904 -0.484436 -0.338623 0.402771 -0.698975 1441740904 -0.484436 -0.338623 0.402771 -0.698975 1441740904 -0.572449 -0.242004 0.127747 -0.773010 1441740904 -0.572449 -0.242004 0.127747 -0.773010 1441740904 -0.572449 -0.242004 0.127747 -0.773010 1441740904 -0.572449 -0.242004 0.127747 -0.773010 1441740904 -0.572449 -0.242004 0.127747 -0.773010 1441740904 -0.572449 -0.242004 0.127747 -0.773010 1441740904 -0.572449 -0.242004 0.127747 -0.773010 1441740904 -0.544678 -0.282715 0.089233 -0.784546 1441740904 -0.544678 -0.282715 0.089233 -0.784546 1441740904 -0.544678 -0.282715 0.089233 -0.784546 1441740904 -0.544678 -0.282715 0.089233 -0.784546 1441740905 -0.544678 -0.282715 0.089233 -0.784546 1441740905 -0.544678 -0.282715 0.089233 -0.784546 1441740905 -0.395325 -0.426025 0.274963 -0.765991 1441740905 -0.395325 -0.426025 0.274963 -0.765991 1441740905 -0.395325 -0.426025 0.274963 -0.765991 1441740905 -0.395325 -0.426025 0.274963 -0.765991 1441740905 -0.395325 -0.426025 0.274963 -0.765991 1441740905 -0.395325 -0.426025 0.274963 -0.765991 1441740905 -0.151306 -0.519226 0.489502 -0.684082 1441740905 -0.151306 -0.519226 0.489502 -0.684082 1441740905 -0.151306 -0.519226 0.489502 -0.684082 1441740905 -0.151306 -0.519226 0.489502 -0.684082 1441740905 -0.151306 -0.519226 0.489502 -0.684082 1441740905 -0.151306 -0.519226 0.489502 -0.684082 1441740905 0.170898 -0.544189 0.643005 -0.511169 1441740905 0.170898 -0.544189 0.643005 -0.511169 1441740905 0.170898 -0.544189 0.643005 -0.511169 1441740905 0.170898 -0.544189 0.643005 -0.511169 1441740905 0.170898 -0.544189 0.643005 -0.511169 1441740905 0.170898 -0.544189 0.643005 -0.511169 1441740905 0.170898 -0.544189 0.643005 -0.511169 1441740905 0.520630 -0.393555 0.671387 -0.351074 1441740905 0.520630 -0.393555 0.671387 -0.351074 1441740905 0.520630 -0.393555 0.671387 -0.351074 1441740905 0.520630 -0.393555 0.671387 -0.351074 1441740905 0.520630 -0.393555 0.671387 -0.351074 1441740905 0.520630 -0.393555 0.671387 -0.351074 1441740905 0.696960 -0.139954 0.665955 -0.226135 1441740905 0.696960 -0.139954 0.665955 -0.226135 1441740905 0.696960 -0.139954 0.665955 -0.226135 1441740905 0.696960 -0.139954 0.665955 -0.226135 1441740905 0.696960 -0.139954 0.665955 -0.226135 1441740905 0.696960 -0.139954 0.665955 -0.226135 1441740905 0.696960 -0.139954 0.665955 -0.226135 1441740905 0.688538 -0.035950 0.712463 -0.130066 1441740905 0.688538 -0.035950 0.712463 -0.130066 1441740905 0.688538 -0.035950 0.712463 -0.130066 1441740905 0.688538 -0.035950 0.712463 -0.130066 1441740905 0.688538 -0.035950 0.712463 -0.130066 1441740905 0.681396 -0.015930 0.731628 -0.006042 1441740905 0.681396 -0.015930 0.731628 -0.006042 1441740905 0.681396 -0.015930 0.731628 -0.006042 1441740905 0.681396 -0.015930 0.731628 -0.006042 1441740905 0.681396 -0.015930 0.731628 -0.006042 1441740905 0.681396 -0.015930 0.731628 -0.006042 1441740905 0.685913 0.042603 0.718384 0.107544 1441740905 0.685913 0.042603 0.718384 0.107544 1441740905 0.685913 0.042603 0.718384 0.107544 1441740905 0.685913 0.042603 0.718384 0.107544 1441740905 0.685913 0.042603 0.718384 0.107544 1441740905 0.685913 0.042603 0.718384 0.107544 1441740905 0.697876 0.074646 0.678955 0.215332 1441740905 0.697876 0.074646 0.678955 0.215332 1441740905 0.697876 0.074646 0.678955 0.215332 1441740905 0.697876 0.074646 0.678955 0.215332 1441740905 0.697876 0.074646 0.678955 0.215332 1441740905 0.697876 0.074646 0.678955 0.215332 1441740905 0.740417 0.021362 0.606812 0.288147 1441740905 0.740417 0.021362 0.606812 0.288147 1441740905 0.740417 0.021362 0.606812 0.288147 1441740905 0.740417 0.021362 0.606812 0.288147 1441740905 0.740417 0.021362 0.606812 0.288147 1441740905 0.740417 0.021362 0.606812 0.288147 1441740905 0.766296 -0.023438 0.582092 0.270752 1441740905 0.766296 -0.023438 0.582092 0.270752 1441740905 0.766296 -0.023438 0.582092 0.270752 1441740905 0.766296 -0.023438 0.582092 0.270752 1441740905 0.766296 -0.023438 0.582092 0.270752 1441740905 0.766296 -0.023438 0.582092 0.270752 1441740905 0.771240 -0.063721 0.606445 0.182556 1441740905 0.771240 -0.063721 0.606445 0.182556 1441740905 0.771240 -0.063721 0.606445 0.182556 1441740905 0.771240 -0.063721 0.606445 0.182556 1441740905 0.771240 -0.063721 0.606445 0.182556 1441740905 0.771240 -0.063721 0.606445 0.182556 1441740905 0.771240 -0.063721 0.606445 0.182556 1441740905 0.757446 -0.138672 0.635071 0.060303 1441740905 0.757446 -0.138672 0.635071 0.060303 1441740905 0.757446 -0.138672 0.635071 0.060303 1441740905 0.757446 -0.138672 0.635071 0.060303 1441740905 0.757446 -0.138672 0.635071 0.060303 1441740905 0.757446 -0.138672 0.635071 0.060303 1441740905 0.706177 -0.240723 0.659912 -0.088074 1441740905 0.706177 -0.240723 0.659912 -0.088074 1441740905 0.706177 -0.240723 0.659912 -0.088074 1441740905 0.706177 -0.240723 0.659912 -0.088074 1441740905 0.706177 -0.240723 0.659912 -0.088074 1441740905 0.706177 -0.240723 0.659912 -0.088074 1441740905 0.615112 -0.325317 0.660706 -0.281494 1441740905 0.615112 -0.325317 0.660706 -0.281494 1441740905 0.615112 -0.325317 0.660706 -0.281494 1441740905 0.615112 -0.325317 0.660706 -0.281494 1441740905 0.615112 -0.325317 0.660706 -0.281494 1441740905 0.615112 -0.325317 0.660706 -0.281494 1441740905 0.485413 -0.389648 0.625122 -0.470947 1441740905 0.485413 -0.389648 0.625122 -0.470947 1441740905 0.485413 -0.389648 0.625122 -0.470947 1441740905 0.485413 -0.389648 0.625122 -0.470947 1441740905 0.485413 -0.389648 0.625122 -0.470947 1441740905 0.485413 -0.389648 0.625122 -0.470947 1441740905 0.262024 -0.496765 0.593079 -0.576904 1441740905 0.262024 -0.496765 0.593079 -0.576904 1441740905 0.262024 -0.496765 0.593079 -0.576904 1441740905 0.262024 -0.496765 0.593079 -0.576904 1441740905 0.262024 -0.496765 0.593079 -0.576904 1441740905 -0.058899 -0.544434 0.530640 -0.646973 1441740905 -0.058899 -0.544434 0.530640 -0.646973 1441740905 -0.058899 -0.544434 0.530640 -0.646973 1441740905 -0.058899 -0.544434 0.530640 -0.646973 1441740905 -0.336426 -0.445068 0.365540 -0.745056 1441740906 -0.336426 -0.445068 0.365540 -0.745056 1441740906 -0.336426 -0.445068 0.365540 -0.745056 1441740906 -0.336426 -0.445068 0.365540 -0.745056 1441740906 -0.336426 -0.445068 0.365540 -0.745056 1441740906 -0.336426 -0.445068 0.365540 -0.745056 1441740906 -0.336426 -0.445068 0.365540 -0.745056 1441740906 -0.498657 -0.354553 0.094238 -0.785400 1441740906 -0.498657 -0.354553 0.094238 -0.785400 1441740906 -0.498657 -0.354553 0.094238 -0.785400 1441740906 -0.498657 -0.354553 0.094238 -0.785400 1441740906 -0.498657 -0.354553 0.094238 -0.785400 1441740906 -0.571655 -0.268494 -0.087402 -0.770447 1441740906 -0.571655 -0.268494 -0.087402 -0.770447 1441740906 -0.571655 -0.268494 -0.087402 -0.770447 1441740906 -0.571655 -0.268494 -0.087402 -0.770447 1441740906 -0.571655 -0.268494 -0.087402 -0.770447 1441740906 -0.571655 -0.268494 -0.087402 -0.770447 1441740906 -0.504578 -0.382385 0.006836 -0.774109 1441740906 -0.504578 -0.382385 0.006836 -0.774109 1441740906 -0.504578 -0.382385 0.006836 -0.774109 1441740906 -0.504578 -0.382385 0.006836 -0.774109 1441740906 
0.680298 0.100830 0.644287 -0.334473 1441740909 0.680298 0.100830 0.644287 -0.334473 1441740909 0.680298 0.100830 0.644287 -0.334473 1441740909 0.680298 0.100830 0.644287 -0.334473 1441740909 0.680298 0.100830 0.644287 -0.334473 1441740909 0.685242 0.081177 0.639465 -0.338989 1441740909 0.685242 0.081177 0.639465 -0.338989 1441740909 0.685242 0.081177 0.639465 -0.338989 1441740909 0.685242 0.081177 0.639465 -0.338989 1441740910 0.685242 0.081177 0.639465 -0.338989 1441740910 0.685242 0.081177 0.639465 -0.338989 1441740910 0.689636 0.066711 0.637939 -0.336060 1441740910 0.689636 0.066711 0.637939 -0.336060 1441740910 0.689636 0.066711 0.637939 -0.336060 1441740910 0.689636 0.066711 0.637939 -0.336060 1441740910 0.689636 0.066711 0.637939 -0.336060 1441740910 0.689636 0.066711 0.637939 -0.336060 1441740910 0.686523 0.083801 0.641785 -0.331177 1441740910 0.686523 0.083801 0.641785 -0.331177 1441740910 0.686523 0.083801 0.641785 -0.331177 1441740910 0.686523 0.083801 0.641785 -0.331177 1441740910 0.686523 0.083801 0.641785 -0.331177 1441740910 0.686523 0.083801 0.641785 -0.331177 1441740910 0.680420 0.118408 0.644775 -0.327454 1441740910 0.680420 0.118408 0.644775 -0.327454 1441740910 0.680420 0.118408 0.644775 -0.327454 1441740910 0.680420 0.118408 0.644775 -0.327454 1441740910 0.680420 0.118408 0.644775 -0.327454 1441740910 0.680420 0.118408 0.644775 -0.327454 1441740910 0.680420 0.118408 0.644775 -0.327454 1441740910 0.683105 0.133179 0.643982 -0.317444 1441740910 0.683105 0.133179 0.643982 -0.317444 1441740910 0.683105 0.133179 0.643982 -0.317444 1441740910 0.683105 0.133179 0.643982 -0.317444 1441740910 0.683105 0.133179 0.643982 -0.317444 1441740910 0.683105 0.133179 0.643982 -0.317444 1441740910 0.695129 0.117798 0.644958 -0.294739 1441740910 0.695129 0.117798 0.644958 -0.294739 1441740910 0.695129 0.117798 0.644958 -0.294739 1441740910 0.695129 0.117798 0.644958 -0.294739 1441740910 0.695129 0.117798 0.644958 -0.294739 1441740910 0.695129 0.117798 0.644958 -0.294739 1441740910 0.695129 0.117798 0.644958 -0.294739 1441740910 0.705444 0.088562 0.649231 -0.270142 1441740910 0.705444 0.088562 0.649231 -0.270142 1441740910 0.705444 0.088562 0.649231 -0.270142 1441740910 0.705444 0.088562 0.649231 -0.270142 1441740910 0.705444 0.088562 0.649231 -0.270142 1441740910 0.705444 0.088562 0.649231 -0.270142 1441740910 0.706665 0.084229 0.652039 -0.261414 1441740910 0.706665 0.084229 0.652039 -0.261414 1441740910 0.706665 0.084229 0.652039 -0.261414 1441740910 0.706665 0.084229 0.652039 -0.261414 1441740910 0.706665 0.084229 0.652039 -0.261414 1441740910 0.706665 0.084229 0.652039 -0.261414 1441740910 0.706055 0.096497 0.650513 -0.262573 1441740910 0.706055 0.096497 0.650513 -0.262573 1441740910 0.706055 0.096497 0.650513 -0.262573 1441740910 0.706055 0.096497 0.650513 -0.262573 1441740910 0.706055 0.096497 0.650513 -0.262573 1441740910 0.706055 0.096497 0.650513 -0.262573 1441740910 0.703430 0.113586 0.647095 -0.270996 1441740910 0.703430 0.113586 0.647095 -0.270996 1441740910 0.703430 0.113586 0.647095 -0.270996 1441740910 0.703430 0.113586 0.647095 -0.270996 1441740910 0.703430 0.113586 0.647095 -0.270996 1441740910 0.703430 0.113586 0.647095 -0.270996 1441740910 0.699219 0.130981 0.643311 -0.282837 1441740910 0.699219 0.130981 0.643311 -0.282837 1441740910 0.699219 0.130981 0.643311 -0.282837 1441740910 0.699219 0.130981 0.643311 -0.282837 1441740910 0.699219 0.130981 0.643311 -0.282837 1441740910 0.699219 0.130981 0.643311 -0.282837 1441740910 0.698120 0.145569 0.636841 -0.292908 1441740910 0.698120 0.145569 0.636841 -0.292908 1441740910 0.698120 0.145569 0.636841 -0.292908 1441740910 0.698120 0.145569 0.636841 -0.292908 1441740910 0.698120 0.145569 0.636841 -0.292908 1441740910 0.698120 0.145569 0.636841 -0.292908 1441740910 0.708069 0.140076 0.631897 -0.282288 1441740910 0.708069 0.140076 0.631897 -0.282288 1441740910 0.708069 0.140076 0.631897 -0.282288 1441740910 0.708069 0.140076 0.631897 -0.282288 1441740910 0.708069 0.140076 0.631897 -0.282288 1441740910 0.708069 0.140076 0.631897 -0.282288 1441740910 0.728760 0.099670 0.632202 -0.243469 1441740910 0.728760 0.099670 0.632202 -0.243469 1441740910 0.728760 0.099670 0.632202 -0.243469 1441740910 0.728760 0.099670 0.632202 -0.243469 1441740910 0.728760 0.099670 0.632202 -0.243469 1441740910 0.728760 0.099670 0.632202 -0.243469 1441740910 0.728760 0.099670 0.632202 -0.243469 1441740910 0.744019 0.052185 0.636536 -0.196167 1441740910 0.744019 0.052185 0.636536 -0.196167 1441740910 0.744019 0.052185 0.636536 -0.196167 1441740910 0.744019 0.052185 0.636536 -0.196167 1441740910 0.744019 0.052185 0.636536 -0.196167 1441740910 0.744019 0.052185 0.636536 -0.196167 1441740910 0.749451 0.043579 0.638672 -0.168640 1441740910 0.749451 0.043579 0.638672 -0.168640 1441740910 0.749451 0.043579 0.638672 -0.168640 1441740910 0.749451 0.043579 0.638672 -0.168640 1441740910 0.749451 0.043579 0.638672 -0.168640 1441740910 0.749451 0.043579 0.638672 -0.168640 1441740910 0.748657 0.081055 0.637268 -0.163635 1441740910 0.748657 0.081055 0.637268 -0.163635 1441740910 0.748657 0.081055 0.637268 -0.163635 1441740910 0.748657 0.081055 0.637268 -0.163635 1441740910 0.748657 0.081055 0.637268 -0.163635 1441740910 0.748657 0.081055 0.637268 -0.163635 1441740910 0.744751 0.127625 0.634827 -0.161194 1441740910 0.744751 0.127625 0.634827 -0.161194 1441740910 0.744751 0.127625 0.634827 -0.161194 1441740910 0.744751 0.127625 0.634827 -0.161194 1441740910 0.744751 0.127625 0.634827 -0.161194 1441740910 0.744751 0.127625 0.634827 -0.161194 1441740910 0.744751 0.127625 0.634827 -0.161194 1441740910 0.742371 0.146179 0.635742 -0.152588 1441740910 0.742371 0.146179 0.635742 -0.152588 1441740910 0.742371 0.146179 0.635742 -0.152588 1441740910 0.742371 0.146179 0.635742 -0.152588 1441740910 0.742371 0.146179 0.635742 -0.152588 1441740911 0.742371 0.146179 0.635742 -0.152588 1441740911 0.736023 0.150940 0.641235 -0.155701 1441740911 0.736023 0.150940 0.641235 -0.155701 1441740911 0.736023 0.150940 0.641235 -0.155701 1441740911 0.736023 0.150940 0.641235 -0.155701 1441740911 0.736023 0.150940 0.641235 -0.155701 1441740911 0.736023 0.150940 0.641235 -0.155701 1441740911 0.736023 0.150940 0.641235 -0.155701 1441740911 0.730591 0.150757 0.642761 -0.174072 1441740911 0.730591 0.150757 0.642761 -0.174072 1441740911 0.730591 0.150757 0.642761 -0.174072 1441740911 0.730591 0.150757 0.642761 -0.174072 1441740911 0.730591 0.150757 0.642761 -0.174072 1441740911 0.730591 0.150757 0.642761 -0.174072 1441740911 0.732727 0.130920 0.638550 -0.195190 1441740911 0.732727 0.130920 0.638550 -0.195190 1441740911 0.732727 0.130920 0.638550 -0.195190 1441740911 0.732727 0.130920 0.638550 -0.195190 1441740911 0.732727 0.130920 0.638550 -0.195190 1441740911 0.732727 0.130920 0.638550 -0.195190 1441740911 0.738342 0.091736 0.636353 -0.203491 1441740911 0.738342 0.091736 0.636353 -0.203491 1441740911 0.738342 0.091736 0.636353 -0.203491 1441740911 0.738342 0.091736 0.636353 -0.203491 1441740911 0.738342 0.091736 0.636353 -0.203491 1441740911 0.738342 0.091736 0.636353 -0.203491 1441740911 0.738342 0.091736 0.636353 -0.203491 1441740911 0.742920 0.051636 0.637756 -0.196350 1441740911 0.742920 0.051636 0.637756 -0.196350 1441740911 0.742920 0.051636 0.637756 -0.196350 1441740911 0.742920 0.051636 0.637756 -0.196350 1441740911 0.742920 0.051636 0.637756 -0.196350 1441740911 0.742920 0.051636 0.637756 -0.196350 1441740911 0.739624 0.046265 0.643677 -0.190918 1441740911 0.739624 0.046265 0.643677 -0.190918 1441740911 0.739624 0.046265 0.643677 -0.190918 1441740911 0.739624 0.046265 0.643677 -0.190918 1441740911 0.739624 0.046265 0.643677 -0.190918 1441740911 0.739624 0.046265 0.643677 -0.190918 1441740911 0.739624 0.046265 0.643677 -0.190918 1441740911 0.728516 0.078186 0.650269 -0.200623 1441740911 0.728516 0.078186 0.650269 -0.200623 1441740911 0.728516 0.078186 0.650269 -0.200623 1441740911 0.728516 0.078186 0.650269 -0.200623 1441740911 0.728516 0.078186 0.650269 -0.200623 1441740911 0.716064 0.118896 0.653015 -0.215942 1441740911 0.716064 0.118896 0.653015 -0.215942 1441740911 0.716064 0.118896 0.653015 -0.215942 1441740911 0.716064 0.118896 0.653015 -0.215942 1441740911 0.716064 0.118896 0.653015 -0.215942 1441740911 0.716064 0.118896 0.653015 -0.215942 1441740911 0.716064 0.118896 0.653015 -0.215942 1441740911 0.713257 0.135376 0.653320 -0.214539 1441740911 0.713257 0.135376 0.653320 -0.214539 1441740911 0.713257 0.135376 0.653320 -0.214539 1441740911 0.713257 0.135376 0.653320 -0.214539 1441740911 0.713257 0.135376 0.653320 -0.214539 1441740911 0.713257 0.135376 0.653320 -0.214539 1441740911 0.720581 0.113770 0.657104 -0.189697 1441740911 0.720581 0.113770 0.657104 -0.189697 1441740911 0.720581 0.113770 0.657104 -0.189697 1441740911 0.720581 0.113770 0.657104 -0.189697 1441740911 0.720581 0.113770 0.657104 -0.189697 1441740911 0.720581 0.113770 0.657104 -0.189697 1441740911 0.721497 0.110229 0.659790 -0.178528 1441740911 0.721497 0.110229 0.659790 -0.178528 1441740911 0.721497 0.110229 0.659790 -0.178528 1441740911 0.721497 0.110229 0.659790 -0.178528 1441740911 0.721497 0.110229 0.659790 -0.178528 1441740911 0.721497 0.110229 0.659790 -0.178528 1441740911 0.714722 0.140442 0.657410 -0.192749 1441740911 0.714722 0.140442 0.657410 -0.192749 1441740911 0.714722 0.140442 0.657410 -0.192749 1441740911 0.714722 0.140442 0.657410 -0.192749 1441740911 0.714722 0.140442 0.657410 -0.192749 1441740911 0.714722 0.140442 0.657410 -0.192749 1441740911 0.714539 0.165039 0.648987 -0.202332 1441740911 0.714539 0.165039 0.648987 -0.202332 1441740911 0.714539 0.165039 0.648987 -0.202332 1441740911 0.714539 0.165039 0.648987 -0.202332 1441740911 0.714539 0.165039 0.648987 -0.202332 1441740911 0.714539 0.165039 0.648987 -0.202332 1441740911 0.714539 0.165039 0.648987 -0.202332 1441740911 0.720581 0.171875 0.642578 -0.195435 1441740911 0.720581 0.171875 0.642578 -0.195435 1441740911 0.720581 0.171875 0.642578 -0.195435 1441740911 0.720581 0.171875 0.642578 -0.195435 1441740911 0.720581 0.171875 0.642578 -0.195435 1441740911 0.720581 0.171875 0.642578 -0.195435 1441740911 0.730286 0.167542 0.637024 -0.180847 1441740911 0.730286 0.167542 0.637024 -0.180847 1441740911 0.730286 0.167542 0.637024 -0.180847 1441740911 0.730286 0.167542 0.637024 -0.180847 1441740911 0.730286 0.167542 0.637024 -0.180847 1441740911 0.730286 0.167542 0.637024 -0.180847 1441740911 0.748718 0.132202 0.631470 -0.151978 1441740911 0.748718 0.132202 0.631470 -0.151978 1441740911 0.748718 0.132202 0.631470 -0.151978 1441740911 0.748718 0.132202 0.631470 -0.151978 1441740911 0.748718 0.132202 0.631470 -0.151978 1441740911 0.748718 0.132202 0.631470 -0.151978 1441740911 0.748718 0.132202 0.631470 -0.151978 1441740911 0.766479 0.082825 0.626648 -0.113403 1441740911 0.766479 0.082825 0.626648 -0.113403 1441740911 0.766479 0.082825 0.626648 -0.113403 1441740911 0.766479 0.082825 0.626648 -0.113403 1441740911 0.766479 0.082825 0.626648 -0.113403 1441740911 0.766479 0.082825 0.626648 -0.113403 1441740911 0.776184 0.053162 0.623596 -0.075867 1441740911 0.776184 0.053162 0.623596 -0.075867 1441740911 0.776184 0.053162 0.623596 -0.075867 1441740911 0.776184 0.053162 0.623596 -0.075867 1441740911 0.776184 0.053162 0.623596 -0.075867 1441740912 0.776184 0.053162 0.623596 -0.075867 1441740912 0.770874 0.083252 0.627808 -0.067688 1441740912 0.770874 0.083252 0.627808 -0.067688 1441740912 0.770874 0.083252 0.627808 -0.067688 1441740912 0.770874 0.083252 0.627808 -0.067688 1441740912 0.770874 0.083252 0.627808 -0.067688 1441740912 0.770874 0.083252 0.627808 -0.067688 1441740912 0.750732 0.143127 0.639099 -0.085754 1441740912 0.750732 0.143127 0.639099 -0.085754 1441740912 0.750732 0.143127 0.639099 -0.085754 1441740912 0.750732 0.143127 0.639099 -0.085754 1441740912 0.750732 0.143127 0.639099 -0.085754 1441740912 0.729370 0.185181 0.649109 -0.110962 1441740912 0.729370 0.185181 0.649109 -0.110962 1441740912 0.729370 0.185181 0.649109 -0.110962 1441740912 0.729370 0.185181 0.649109 -0.110962 1441740912 0.729370 0.185181 0.649109 -0.110962 1441740912 0.729370 0.185181 0.649109 -0.110962 1441740912 0.720459 0.187744 0.654541 -0.131287 1441740912 0.720459 0.187744 0.654541 -0.131287 1441740912 0.720459 0.187744 0.654541 -0.131287 1441740912 0.720459 0.187744 0.654541 -0.131287 1441740912 0.720459 0.187744 0.654541 -0.131287 1441740912 0.720459 0.187744 0.654541 -0.131287 1441740912 0.720459 0.187744 0.654541 -0.131287 1441740912 0.724609 0.160400 0.653503 -0.148499 1441740912 0.724609 0.160400 0.653503 -0.148499 1441740912 0.724609 0.160400 0.653503 -0.148499 1441740912 0.724609 0.160400 0.653503 -0.148499 1441740912 0.724609 0.160400 0.653503 -0.148499 1441740912 0.724609 0.160400 0.653503 -0.148499 1441740912 0.733887 0.122009 0.647705 -0.164185 1441740912 0.733887 0.122009 0.647705 -0.164185 1441740912 0.733887 0.122009 0.647705 -0.164185 1441740912 0.733887 0.122009 0.647705 -0.164185 1441740912 0.733887 0.122009 0.647705 -0.164185 1441740912 0.733887 0.122009 0.647705 -0.164185 1441740912 0.739563 0.084045 0.644226 -0.175720 1441740912 0.739563 0.084045 0.644226 -0.175720 1441740912 0.739563 0.084045 0.644226 -0.175720 1441740912 0.739563 0.084045 0.644226 -0.175720 1441740912 0.739563 0.084045 0.644226 -0.175720 1441740912 0.739563 0.084045 0.644226 -0.175720 1441740912 0.739563 0.084045 0.644226 -0.175720 1441740912 0.738037 0.071228 0.643005 -0.191589 1441740912 0.738037 0.071228 0.643005 -0.191589 1441740912 0.738037 0.071228 0.643005 -0.191589 1441740912 0.738037 0.071228 0.643005 -0.191589 1441740912 0.738037 0.071228 0.643005 -0.191589 1441740912 0.738037 0.071228 0.643005 -0.191589 1441740912 0.734802 0.086365 0.639160 -0.209778 1441740912 0.734802 0.086365 0.639160 -0.209778 1441740912 0.734802 0.086365 0.639160 -0.209778 1441740912 0.734802 0.086365 0.639160 -0.209778 1441740912 0.734802 0.086365 0.639160 -0.209778 1441740912 0.734802 0.086365 0.639160 -0.209778 1441740912 0.734802 0.086365 0.639160 -0.209778 1441740912 0.737610 0.090637 0.634888 -0.211121 1441740912 0.737610 0.090637 0.634888 -0.211121 1441740912 0.737610 0.090637 0.634888 -0.211121 1441740912 0.737610 0.090637 0.634888 -0.211121 1441740912 0.737610 0.090637 0.634888 -0.211121 1441740912 0.737610 0.090637 0.634888 -0.211121 1441740912 0.743835 0.078552 0.633850 -0.196655 1441740912 0.743835 0.078552 0.633850 -0.196655 1441740912 0.743835 0.078552 0.633850 -0.196655 1441740912 0.743835 0.078552 0.633850 -0.196655 1441740912 0.743835 0.078552 0.633850 -0.196655 1441740912 0.743835 0.078552 0.633850 -0.196655 1441740912 0.743835 0.078552 0.633850 -0.196655 1441740912 0.749084 0.064392 0.634949 -0.177307 1441740912 0.749084 0.064392 0.634949 -0.177307 1441740912 0.749084 0.064392 0.634949 -0.177307 1441740912 0.749084 0.064392 0.634949 -0.177307 1441740912 0.749084 0.064392 0.634949 -0.177307 1441740912 0.749084 0.064392 0.634949 -0.177307 1441740912 0.748047 0.058716 0.640747 -0.162292 1441740912 0.748047 0.058716 0.640747 -0.162292 1441740912 0.748047 0.058716 0.640747 -0.162292 1441740912 0.748047 0.058716 0.640747 -0.162292 1441740912 0.748047 0.058716 0.640747 -0.162292 1441740912 0.748047 0.058716 0.640747 -0.162292 1441740912 0.738770 0.077515 0.649048 -0.163940 1441740912 0.738770 0.077515 0.649048 -0.163940 1441740912 0.738770 0.077515 0.649048 -0.163940 1441740912 0.738770 0.077515 0.649048 -0.163940 1441740912 0.738770 0.077515 0.649048 -0.163940 1441740912 0.738770 0.077515 0.649048 -0.163940 1441740912 0.726990 0.113281 0.653503 -0.177307 1441740912 0.726990 0.113281 0.653503 -0.177307 1441740912 0.726990 0.113281 0.653503 -0.177307 1441740912 0.726990 0.113281 0.653503 -0.177307 1441740912 0.726990 0.113281 0.653503 -0.177307 1441740912 0.726990 0.113281 0.653503 -0.177307 1441740912 0.720276 0.140625 0.653442 -0.185486 1441740912 0.720276 0.140625 0.653442 -0.185486 1441740912 0.720276 0.140625 0.653442 -0.185486 1441740912 0.720276 0.140625 0.653442 -0.185486 1441740912 0.720276 0.140625 0.653442 -0.185486 1441740912 0.720276 0.140625 0.653442 -0.185486 1441740912 0.715881 0.160889 0.652344 -0.189575 1441740912 0.715881 0.160889 0.652344 -0.189575 1441740912 0.715881 0.160889 0.652344 -0.189575 1441740912 0.715881 0.160889 0.652344 -0.189575 1441740912 0.715881 0.160889 0.652344 -0.189575 1441740912 0.715881 0.160889 0.652344 -0.189575 1441740912 0.718079 0.173096 0.648071 -0.185242 1441740912 0.718079 0.173096 0.648071 -0.185242 1441740912 0.718079 0.173096 0.648071 -0.185242 1441740912 0.718079 0.173096 0.648071 -0.185242 1441740912 0.718079 0.173096 0.648071 -0.185242 1441740912 0.718079 0.173096 0.648071 -0.185242 1441740912 0.718079 0.173096 0.648071 -0.185242 1441740912 0.736511 0.151001 0.640381 -0.156555 1441740913 0.736511 0.151001 0.640381 -0.156555 1441740913 0.736511 0.151001 0.640381 -0.156555 1441740913 0.736511 0.151001 0.640381 -0.156555 1441740913 0.736511 0.151001 0.640381 -0.156555 1441740913 0.736511 0.151001 0.640381 -0.156555 1441740913 0.758850 0.099487 0.633728 -0.112244 1441740913 0.758850 0.099487 0.633728 -0.112244 1441740913 0.758850 0.099487 0.633728 -0.112244 1441740913 0.758850 0.099487 0.633728 -0.112244 1441740913 0.758850 0.099487 0.633728 -0.112244 1441740913 0.758850 0.099487 0.633728 -0.112244 1441740913 0.770203 0.071472 0.628784 -0.079041 1441740913 0.770203 0.071472 0.628784 -0.079041 1441740913 0.770203 0.071472 0.628784 -0.079041 1441740913 0.770203 0.071472 0.628784 -0.079041 1441740913 0.770203 0.071472 0.628784 -0.079041 1441740913 0.770203 0.071472 0.628784 -0.079041 1441740913 0.772278 0.098633 0.623169 -0.073608 1441740913 0.772278 0.098633 0.623169 -0.073608 1441740913 0.772278 0.098633 0.623169 -0.073608 1441740913 0.772278 0.098633 0.623169 -0.073608 1441740913 0.772278 0.098633 0.623169 -0.073608 1441740913 0.772278 0.098633 0.623169 -0.073608 1441740913 0.765747 0.140503 0.622375 -0.080261 1441740913 0.765747 0.140503 0.622375 -0.080261 1441740913 0.765747 0.140503 0.622375 -0.080261 1441740913 0.765747 0.140503 0.622375 -0.080261 1441740913 0.765747 0.140503 0.622375 -0.080261 1441740913 0.765747 0.140503 0.622375 -0.080261 1441740913 0.756409 0.167542 0.625183 -0.093933 1441740913 0.756409 0.167542 0.625183 -0.093933 1441740913 0.756409 0.167542 0.625183 -0.093933 1441740913 0.756409 0.167542 0.625183 -0.093933 1441740913 0.756409 0.167542 0.625183 -0.093933 1441740913 0.756409 0.167542 0.625183 -0.093933 1441740913 0.749634 0.169312 0.629150 -0.115845 1441740913 0.749634 0.169312 0.629150 -0.115845 1441740913 0.749634 0.169312 0.629150 -0.115845 1441740913 0.749634 0.169312 0.629150 -0.115845 1441740913 0.749634 0.169312 0.629150 -0.115845 1441740913 0.749634 0.169312 0.629150 -0.115845 1441740913 0.744263 0.154236 0.633301 -0.145386 1441740913 0.744263 0.154236 0.633301 -0.145386 1441740913 0.744263 0.154236 0.633301 -0.145386 1441740913 0.744263 0.154236 0.633301 -0.145386 1441740913 0.744263 0.154236 0.633301 -0.145386 1441740913 0.744263 0.154236 0.633301 -0.145386 1441740913 0.740601 0.134094 0.634705 -0.174927 1441740913 0.740601 0.134094 0.634705 -0.174927 1441740913 0.740601 0.134094 0.634705 -0.174927 1441740913 0.740601 0.134094 0.634705 -0.174927 1441740913 0.740601 0.134094 0.634705 -0.174927 1441740913 0.740601 0.134094 0.634705 -0.174927 1441740913 0.732239 0.125000 0.637939 -0.202820 1441740913 0.732239 0.125000 0.637939 -0.202820 1441740913 0.732239 0.125000 0.637939 -0.202820 1441740913 0.732239 0.125000 0.637939 -0.202820 1441740913 0.732239 0.125000 0.637939 -0.202820 1441740913 0.732239 0.125000 0.637939 -0.202820 1441740913 0.720581 0.140015 0.638367 -0.231628 1441740913 0.720581 0.140015 0.638367 -0.231628 1441740913 0.720581 0.140015 0.638367 -0.231628 1441740913 0.720581 0.140015 0.638367 -0.231628 1441740913 0.720581 0.140015 0.638367 -0.231628 1441740913 0.720581 0.140015 0.638367 -0.231628 1441740913 0.720581 0.140015 0.638367 -0.231628 1441740913 0.717957 0.148743 0.632813 -0.248901 1441740913 0.717957 0.148743 0.632813 -0.248901 1441740913 0.717957 0.148743 0.632813 -0.248901 1441740913 0.717957 0.148743 0.632813 -0.248901 1441740913 0.717957 0.148743 0.632813 -0.248901 1441740913 0.717957 0.148743 0.632813 -0.248901 1441740913 0.727295 0.129211 0.628479 -0.243408 1441740913 0.727295 0.129211 0.628479 -0.243408 1441740913 0.727295 0.129211 0.628479 -0.243408 1441740913 0.727295 0.129211 0.628479 -0.243408 1441740913 0.727295 0.129211 0.628479 -0.243408 1441740913 0.727295 0.129211 0.628479 -0.243408 1441740913 0.737000 0.096863 0.628845 -0.227783 1441740913 0.737000 0.096863 0.628845 -0.227783 1441740913 0.737000 0.096863 0.628845 -0.227783 1441740913 0.737000 0.096863 0.628845 -0.227783 1441740913 0.737000 0.096863 0.628845 -0.227783 1441740913 0.737000 0.096863 0.628845 -0.227783 1441740913 0.737000 0.096863 0.628845 -0.227783 1441740913 0.739929 0.077209 0.632813 -0.214539 1441740913 0.739929 0.077209 0.632813 -0.214539 1441740913 0.739929 0.077209 0.632813 -0.214539 1441740913 0.739929 0.077209 0.632813 -0.214539 1441740913 0.739929 0.077209 0.632813 -0.214539 1441740913 0.739929 0.077209 0.632813 -0.214539 1441740913 0.737793 0.087036 0.635071 -0.211304 1441740913 0.737793 0.087036 0.635071 -0.211304 1441740913 0.737793 0.087036 0.635071 -0.211304 1441740913 0.737793 0.087036 0.635071 -0.211304 1441740913 0.737793 0.087036 0.635071 -0.211304 1441740913 0.737793 0.087036 0.635071 -0.211304 1441740913 0.726807 0.127991 0.636658 -0.223511 1441740913 0.726807 0.127991 0.636658 -0.223511 1441740913 0.726807 0.127991 0.636658 -0.223511 1441740913 0.726807 0.127991 0.636658 -0.223511 1441740913 0.726807 0.127991 0.636658 -0.223511 1441740913 0.726807 0.127991 0.636658 -0.223511 1441740913 0.726807 0.127991 0.636658 -0.223511 1441740913 0.709717 0.186035 0.633667 -0.245117 1441740913 0.709717 0.186035 0.633667 -0.245117 1441740913 0.709717 0.186035 0.633667 -0.245117 1441740913 0.709717 0.186035 0.633667 -0.245117 1441740913 0.709717 0.186035 0.633667 -0.245117 1441740913 0.702820 0.218994 0.627380 -0.253662 1441740913 0.702820 0.218994 0.627380 -0.253662 1441740914 0.702820 0.218994 0.627380 -0.253662 1441740914 0.702820 0.218994 0.627380 -0.253662 1441740914 0.702820 0.218994 0.627380 -0.253662 1441740914 0.702820 0.218994 0.627380 -0.253662 1441740914 0.702820 0.218994 0.627380 -0.253662 1441740914 0.709290 0.223938 0.621643 -0.245605 1441740914 0.709290 0.223938 0.621643 -0.245605 1441740914 0.709290 0.223938 0.621643 -0.245605 1441740914 0.709290 0.223938 0.621643 -0.245605 1441740914 0.709290 0.223938 0.621643 -0.245605 1441740914 0.709290 0.223938 0.621643 -0.245605 1441740914 0.730957 0.190918 0.619568 -0.212830 1441740914 0.730957 0.190918 0.619568 -0.212830 1441740914 0.730957 0.190918 0.619568 -0.212830 1441740914 0.730957 0.190918 0.619568 -0.212830 1441740914 0.730957 0.190918 0.619568 -0.212830 1441740914 0.730957 0.190918 0.619568 -0.212830 1441740914 0.757263 0.131775 0.618530 -0.162903 1441740914 0.757263 0.131775 0.618530 -0.162903 1441740914 0.757263 0.131775 0.618530 -0.162903 1441740914 0.757263 0.131775 0.618530 -0.162903 1441740914 0.757263 0.131775 0.618530 -0.162903 1441740914 0.757263 0.131775 0.618530 -0.162903 1441740914 0.757263 0.131775 0.618530 -0.162903 1441740914 0.772949 0.098755 0.616150 -0.114441 1441740914 0.772949 0.098755 0.616150 -0.114441 1441740914 0.772949 0.098755 0.616150 -0.114441 1441740914 0.772949 0.098755 0.616150 -0.114441 1441740914 0.772949 0.098755 0.616150 -0.114441 1441740914 0.772949 0.098755 0.616150 -0.114441 1441740914 0.769897 0.115967 0.621033 -0.089661 1441740914 0.769897 0.115967 0.621033 -0.089661 1441740914 0.769897 0.115967 0.621033 -0.089661 1441740914 0.769897 0.115967 0.621033 -0.089661 1441740914 0.769897 0.115967 0.621033 -0.089661 1441740914 0.769897 0.115967 0.621033 -0.089661 1441740914 0.753235 0.166687 0.629700 -0.090698 1441740914 0.753235 0.166687 0.629700 -0.090698 1441740914 0.753235 0.166687 0.629700 -0.090698 1441740914 0.753235 0.166687 0.629700 -0.090698 1441740914 0.753235 0.166687 0.629700 -0.090698 1441740914 0.753235 0.166687 0.629700 -0.090698 1441740914 0.753235 0.166687 0.629700 -0.090698 1441740914 0.738342 0.202393 0.636597 -0.092468 1441740914 0.738342 0.202393 0.636597 -0.092468 1441740914 0.738342 0.202393 0.636597 -0.092468 1441740914 0.738342 0.202393 0.636597 -0.092468 1441740914 0.738342 0.202393 0.636597 -0.092468 1441740914 0.738342 0.202393 0.636597 -0.092468 1441740914 0.738342 0.202393 0.636597 -0.092468 1441740914 0.726746 0.218811 0.643921 -0.095947 1441740914 0.726746 0.218811 0.643921 -0.095947 1441740914 0.726746 0.218811 0.643921 -0.095947 1441740914 0.726746 0.218811 0.643921 -0.095947 1441740914 0.726746 0.218811 0.643921 -0.095947 1441740914 0.726746 0.218811 0.643921 -0.095947 1441740914 0.714844 0.229553 0.650574 -0.113770 1441740914 0.714844 0.229553 0.650574 -0.113770 1441740914 0.714844 0.229553 0.650574 -0.113770 1441740914 0.714844 0.229553 0.650574 -0.113770 1441740914 0.714844 0.229553 0.650574 -0.113770 1441740914 0.714844 0.229553 0.650574 -0.113770 1441740914 0.714844 0.229553 0.650574 -0.113770 1441740914 0.713440 0.225647 0.647949 -0.142151 1441740914 0.713440 0.225647 0.647949 -0.142151 1441740914 0.713440 0.225647 0.647949 -0.142151 1441740914 0.713440 0.225647 0.647949 -0.142151 1441740914 0.713440 0.225647 0.647949 -0.142151 1441740914 0.713440 0.225647 0.647949 -0.142151 1441740914 0.725159 0.195068 0.638245 -0.169373 1441740914 0.725159 0.195068 0.638245 -0.169373 1441740914 0.725159 0.195068 0.638245 -0.169373 1441740914 0.725159 0.195068 0.638245 -0.169373 1441740914 0.725159 0.195068 0.638245 -0.169373 1441740914 0.725159 0.195068 0.638245 -0.169373 1441740914 0.738220 0.143982 0.630737 -0.190735 1441740914 0.738220 0.143982 0.630737 -0.190735 1441740914 0.738220 0.143982 0.630737 -0.190735 1441740914 0.738220 0.143982 0.630737 -0.190735 1441740914 0.738220 0.143982 0.630737 -0.190735 1441740914 0.738220 0.143982 0.630737 -0.190735 1441740914 0.738220 0.143982 0.630737 -0.190735 1441740914 0.742310 0.094177 0.627686 -0.214539 1441740914 0.742310 0.094177 0.627686 -0.214539 1441740914 0.742310 0.094177 0.627686 -0.214539 1441740914 0.742310 0.094177 0.627686 -0.214539 1441740914 0.742310 0.094177 0.627686 -0.214539 1441740914 0.742310 0.094177 0.627686 -0.214539 1441740914 0.742310 0.094177 0.627686 -0.214539 1441740914 0.741150 0.048401 0.627869 -0.232422 1441740914 0.741150 0.048401 0.627869 -0.232422 1441740914 0.741150 0.048401 0.627869 -0.232422 1441740914 0.741150 0.048401 0.627869 -0.232422 1441740914 0.741150 0.048401 0.627869 -0.232422 1441740914 0.741150 0.048401 0.627869 -0.232422 1441740914 0.737915 0.017090 0.630249 -0.240662 1441740914 0.737915 0.017090 0.630249 -0.240662 1441740914 0.737915 0.017090 0.630249 -0.240662 1441740914 0.737915 0.017090 0.630249 -0.240662 1441740914 0.737915 0.017090 0.630249 -0.240662 1441740914 0.737915 0.017090 0.630249 -0.240662 1441740914 0.735596 0.007202 0.634521 -0.236938 1441740914 0.735596 0.007202 0.634521 -0.236938 1441740914 0.735596 0.007202 0.634521 -0.236938 1441740914 0.735596 0.007202 0.634521 -0.236938 1441740914 0.735596 0.007202 0.634521 -0.236938 1441740914 0.735596 0.007202 0.634521 -0.236938 1441740914 0.735596 0.007202 0.634521 -0.236938 1441740914 0.734314 0.010864 0.642517 -0.218384 1441740914 0.734314 0.010864 0.642517 -0.218384 1441740914 0.734314 0.010864 0.642517 -0.218384 1441740914 0.734314 0.010864 0.642517 -0.218384 1441740914 0.734314 0.010864 0.642517 -0.218384 1441740914 0.734314 0.010864 0.642517 -0.218384 1441740914 0.729797 0.042053 0.651367 -0.203186 1441740914 0.729797 0.042053 0.651367 -0.203186 1441740914 0.729797 0.042053 0.651367 -0.203186 1441740915 0.729797 0.042053 0.651367 -0.203186 1441740915 0.729797 0.042053 0.651367 -0.203186 1441740915 0.729797 0.042053 0.651367 -0.203186 1441740915 0.729797 0.042053 0.651367 -0.203186 1441740915 0.712402 0.107422 0.660461 -0.211243 1441740915 0.712402 0.107422 0.660461 -0.211243 1441740915 0.712402 0.107422 0.660461 -0.211243 1441740915 0.712402 0.107422 0.660461 -0.211243 1441740915 0.712402 0.107422 0.660461 -0.211243 1441740915 0.695557 0.164856 0.664124 -0.218750 1441740915 0.695557 0.164856 0.664124 -0.218750 1441740915 0.695557 0.164856 0.664124 -0.218750 1441740915 0.695557 0.164856 0.664124 -0.218750 1441740915 0.695557 0.164856 0.664124 -0.218750 1441740915 0.695557 0.164856 0.664124 -0.218750 1441740915 0.695557 0.164856 0.664124 -0.218750 1441740915 0.688782 0.203857 0.658508 -0.224182 1441740915 0.688782 0.203857 0.658508 -0.224182 1441740915 0.688782 0.203857 0.658508 -0.224182 1441740915 0.688782 0.203857 0.658508 -0.224182 1441740915 0.688782 0.203857 0.658508 -0.224182 1441740915 0.688782 0.203857 0.658508 -0.224182 1441740915 0.691650 0.223938 0.650696 -0.218994 1441740915 0.691650 0.223938 0.650696 -0.218994 1441740915 0.691650 0.223938 0.650696 -0.218994 1441740915 0.691650 0.223938 0.650696 -0.218994 1441740915 0.691650 0.223938 0.650696 -0.218994 1441740915 0.691650 0.223938 0.650696 -0.218994 1441740915 0.714905 0.194458 0.644775 -0.188049 1441740915 0.714905 0.194458 0.644775 -0.188049 1441740915 0.714905 0.194458 0.644775 -0.188049 1441740915 0.714905 0.194458 0.644775 -0.188049 1441740915 0.714905 0.194458 0.644775 -0.188049 1441740915 0.714905 0.194458 0.644775 -0.188049 1441740915 0.748657 0.108276 0.639832 -0.135559 1441740915 0.748657 0.108276 0.639832 -0.135559 1441740915 0.748657 0.108276 0.639832 -0.135559 1441740915 
0.777283 -0.218689 0.579773 -0.108582 1441740917 0.777283 -0.218689 0.579773 -0.108582 1441740917 0.777283 -0.218689 0.579773 -0.108582 1441740917 0.777283 -0.218689 0.579773 -0.108582 1441740917 0.674072 -0.436829 0.576599 -0.149353 1441740917 0.674072 -0.436829 0.576599 -0.149353 1441740917 0.674072 -0.436829 0.576599 -0.149353 1441740917 0.674072 -0.436829 0.576599 -0.149353 1441740917 0.674072 -0.436829 0.576599 -0.149353 1441740917 0.674072 -0.436829 0.576599 -0.149353 1441740917 0.674072 -0.436829 0.576599 -0.149353 1441740917 0.518738 -0.555115 0.593872 -0.264587 1441740917 0.518738 -0.555115 0.593872 -0.264587 1441740917 0.518738 -0.555115 0.593872 -0.264587 1441740917 0.518738 -0.555115 0.593872 -0.264587 1441740917 0.518738 -0.555115 0.593872 -0.264587 1441740917 0.518738 -0.555115 0.593872 -0.264587 1441740917 0.272278 -0.637024 0.612854 -0.380188 1441740917 0.272278 -0.637024 0.612854 -0.380188 1441740917 0.272278 -0.637024 0.612854 -0.380188 1441740917 0.272278 -0.637024 0.612854 -0.380188 1441740917 0.272278 -0.637024 0.612854 -0.380188 1441740917 0.272278 -0.637024 0.612854 -0.380188 1441740918 -0.079834 -0.601135 0.603882 -0.517334 1441740918 -0.079834 -0.601135 0.603882 -0.517334 1441740918 -0.079834 -0.601135 0.603882 -0.517334 1441740918 -0.079834 -0.601135 0.603882 -0.517334 1441740918 -0.079834 -0.601135 0.603882 -0.517334 1441740918 -0.079834 -0.601135 0.603882 -0.517334 1441740918 -0.304321 -0.487305 0.462158 -0.675537 1441740918 -0.304321 -0.487305 0.462158 -0.675537 1441740918 -0.304321 -0.487305 0.462158 -0.675537 1441740918 -0.304321 -0.487305 0.462158 -0.675537 1441740918 -0.304321 -0.487305 0.462158 -0.675537 1441740918 -0.304321 -0.487305 0.462158 -0.675537 1441740918 -0.304321 -0.487305 0.462158 -0.675537 1441740918 -0.461548 -0.370422 0.230408 -0.772522 1441740918 -0.461548 -0.370422 0.230408 -0.772522 1441740918 -0.461548 -0.370422 0.230408 -0.772522 1441740918 -0.461548 -0.370422 0.230408 -0.772522 1441740918 -0.461548 -0.370422 0.230408 -0.772522 1441740918 -0.461548 -0.370422 0.230408 -0.772522 1441740918 -0.465454 -0.330505 0.098816 -0.815125 1441740918 -0.465454 -0.330505 0.098816 -0.815125 1441740918 -0.465454 -0.330505 0.098816 -0.815125 1441740918 -0.465454 -0.330505 0.098816 -0.815125 1441740918 -0.465454 -0.330505 0.098816 -0.815125 1441740918 -0.465454 -0.330505 0.098816 -0.815125 1441740918 -0.343384 -0.463257 0.258789 -0.774963 1441740918 -0.343384 -0.463257 0.258789 -0.774963 1441740918 -0.343384 -0.463257 0.258789 -0.774963 1441740918 -0.343384 -0.463257 0.258789 -0.774963 1441740918 -0.343384 -0.463257 0.258789 -0.774963 1441740918 -0.343384 -0.463257 0.258789 -0.774963 1441740918 -0.130310 -0.560852 0.447998 -0.683960 1441740918 -0.130310 -0.560852 0.447998 -0.683960 1441740918 -0.130310 -0.560852 0.447998 -0.683960 1441740918 -0.130310 -0.560852 0.447998 -0.683960 1441740918 -0.130310 -0.560852 0.447998 -0.683960 1441740918 0.179382 -0.569153 0.584473 -0.549805 1441740918 0.179382 -0.569153 0.584473 -0.549805 1441740918 0.179382 -0.569153 0.584473 -0.549805 1441740918 0.179382 -0.569153 0.584473 -0.549805 1441740918 0.179382 -0.569153 0.584473 -0.549805 1441740918 0.179382 -0.569153 0.584473 -0.549805 1441740918 0.493774 -0.449341 0.651428 -0.360474 1441740918 0.493774 -0.449341 0.651428 -0.360474 1441740918 0.493774 -0.449341 0.651428 -0.360474 1441740918 0.493774 -0.449341 0.651428 -0.360474 1441740918 0.493774 -0.449341 0.651428 -0.360474 1441740918 0.493774 -0.449341 0.651428 -0.360474 1441740918 0.493774 -0.449341 0.651428 -0.360474 1441740918 0.695618 -0.250366 0.636597 -0.219360 1441740918 0.695618 -0.250366 0.636597 -0.219360 1441740918 0.695618 -0.250366 0.636597 -0.219360 1441740918 0.695618 -0.250366 0.636597 -0.219360 1441740918 0.695618 -0.250366 0.636597 -0.219360 1441740918 0.695618 -0.250366 0.636597 -0.219360 1441740918 0.690186 -0.138672 0.684448 -0.189392 1441740918 0.690186 -0.138672 0.684448 -0.189392 1441740918 0.690186 -0.138672 0.684448 -0.189392 1441740918 0.690186 -0.138672 0.684448 -0.189392 1441740918 0.690186 -0.138672 0.684448 -0.189392 1441740918 0.690186 -0.138672 0.684448 -0.189392 1441740918 0.680542 -0.111877 0.720093 -0.075439 1441740918 0.680542 -0.111877 0.720093 -0.075439 1441740918 0.680542 -0.111877 0.720093 -0.075439 1441740918 0.680542 -0.111877 0.720093 -0.075439 1441740918 0.680542 -0.111877 0.720093 -0.075439 1441740918 0.680542 -0.111877 0.720093 -0.075439 1441740918 0.680542 -0.111877 0.720093 -0.075439 1441740918 0.714111 -0.036560 0.694153 0.082031 1441740918 0.714111 -0.036560 0.694153 0.082031 1441740918 0.714111 -0.036560 0.694153 0.082031 1441740918 0.714111 -0.036560 0.694153 0.082031 1441740918 0.714111 -0.036560 0.694153 0.082031 1441740918 0.714111 -0.036560 0.694153 0.082031 1441740918 0.727478 0.021729 0.645630 0.231018 1441740918 0.727478 0.021729 0.645630 0.231018 1441740918 0.727478 0.021729 0.645630 0.231018 1441740918 0.727478 0.021729 0.645630 0.231018 1441740918 0.727478 0.021729 0.645630 0.231018 1441740918 0.727478 0.021729 0.645630 0.231018 1441740918 0.774597 -0.100647 0.521973 0.342529 1441740918 0.774597 -0.100647 0.521973 0.342529 1441740918 0.774597 -0.100647 0.521973 0.342529 1441740918 0.774597 -0.100647 0.521973 0.342529 1441740918 0.774597 -0.100647 0.521973 0.342529 1441740918 0.774597 -0.100647 0.521973 0.342529 1441740918 0.796204 -0.168396 0.472656 0.338013 1441740918 0.796204 -0.168396 0.472656 0.338013 1441740918 0.796204 -0.168396 0.472656 0.338013 1441740918 0.796204 -0.168396 0.472656 0.338013 1441740918 0.796204 -0.168396 0.472656 0.338013 1441740918 0.796204 -0.168396 0.472656 0.338013 1441740918 0.796204 -0.168396 0.472656 0.338013 1441740918 0.807190 -0.198608 0.471741 0.293884 1441740918 0.807190 -0.198608 0.471741 0.293884 1441740918 0.807190 -0.198608 0.471741 0.293884 1441740918 0.807190 -0.198608 0.471741 0.293884 1441740918 0.807190 -0.198608 0.471741 0.293884 1441740918 0.807190 -0.198608 0.471741 0.293884 1441740918 0.782532 -0.276917 0.517639 0.207275 1441740918 0.782532 -0.276917 0.517639 0.207275 1441740918 0.782532 -0.276917 0.517639 0.207275 1441740918 0.782532 -0.276917 0.517639 0.207275 1441740918 0.782532 -0.276917 0.517639 0.207275 1441740918 0.782532 -0.276917 0.517639 0.207275 1441740918 0.736328 -0.341858 0.578552 0.078247 1441740918 0.736328 -0.341858 0.578552 0.078247 1441740918 0.736328 -0.341858 0.578552 0.078247 1441740918 0.736328 -0.341858 0.578552 0.078247 1441740918 0.736328 -0.341858 0.578552 0.078247 1441740918 0.736328 -0.341858 0.578552 0.078247 1441740918 0.736328 -0.341858 0.578552 0.078247 1441740919 0.651367 -0.423828 0.624084 -0.081299 1441740919 0.651367 -0.423828 0.624084 -0.081299 1441740919 0.651367 -0.423828 0.624084 -0.081299 1441740919 0.651367 -0.423828 0.624084 -0.081299 1441740919 0.651367 -0.423828 0.624084 -0.081299 1441740919 0.529785 -0.502747 0.640198 -0.238159 1441740919 0.529785 -0.502747 0.640198 -0.238159 1441740919 0.529785 -0.502747 0.640198 -0.238159 1441740919 0.529785 -0.502747 0.640198 -0.238159 1441740919 0.529785 -0.502747 0.640198 -0.238159 1441740919 0.529785 -0.502747 0.640198 -0.238159 1441740919 0.529785 -0.502747 0.640198 -0.238159 1441740919 0.371216 -0.582825 0.640442 -0.335144 1441740919 0.371216 -0.582825 0.640442 -0.335144 1441740919 0.371216 -0.582825 0.640442 -0.335144 1441740919 0.371216 -0.582825 0.640442 -0.335144 1441740919 0.371216 -0.582825 0.640442 -0.335144 1441740919 0.130920 -0.648804 0.647156 -0.378296 1441740919 0.130920 -0.648804 0.647156 -0.378296 1441740919 0.130920 -0.648804 0.647156 -0.378296 1441740919 0.130920 -0.648804 0.647156 -0.378296 1441740919 0.130920 -0.648804 0.647156 -0.378296 1441740919 0.130920 -0.648804 0.647156 -0.378296 1441740919 0.130920 -0.648804 0.647156 -0.378296 1441740919 -0.247437 -0.549927 0.667297 -0.437195 1441740919 -0.247437 -0.549927 0.667297 -0.437195 1441740919 -0.247437 -0.549927 0.667297 -0.437195 1441740919 -0.247437 -0.549927 0.667297 -0.437195 1441740919 -0.247437 -0.549927 0.667297 -0.437195 1441740919 -0.247437 -0.549927 0.667297 -0.437195 1441740919 -0.433350 -0.396484 0.476807 -0.653992 1441740919 -0.433350 -0.396484 0.476807 -0.653992 1441740919 -0.433350 -0.396484 0.476807 -0.653992 1441740919 -0.433350 -0.396484 0.476807 -0.653992 1441740919 -0.433350 -0.396484 0.476807 -0.653992 1441740919 -0.433350 -0.396484 0.476807 -0.653992 1441740919 -0.433350 -0.396484 0.476807 -0.653992 1441740919 -0.570557 -0.259399 0.211670 -0.749939 1441740919 -0.570557 -0.259399 0.211670 -0.749939 1441740919 -0.570557 -0.259399 0.211670 -0.749939 1441740919 -0.570557 -0.259399 0.211670 -0.749939 1441740919 -0.570557 -0.259399 0.211670 -0.749939 1441740919 -0.570557 -0.259399 0.211670 -0.749939 1441740919 -0.551514 -0.256836 0.061279 -0.791321 1441740919 -0.551514 -0.256836 0.061279 -0.791321 1441740919 -0.551514 -0.256836 0.061279 -0.791321 1441740919 -0.551514 -0.256836 0.061279 -0.791321 1441740919 -0.551514 -0.256836 0.061279 -0.791321 1441740919 -0.551514 -0.256836 0.061279 -0.791321 1441740919 -0.456055 -0.414246 0.231567 -0.752869 1441740919 -0.456055 -0.414246 0.231567 -0.752869 1441740919 -0.456055 -0.414246 0.231567 -0.752869 1441740919 -0.456055 -0.414246 0.231567 -0.752869 1441740919 -0.456055 -0.414246 0.231567 -0.752869 1441740919 -0.456055 -0.414246 0.231567 -0.752869 1441740919 -0.263855 -0.555542 0.444336 -0.651428 1441740919 -0.263855 -0.555542 0.444336 -0.651428 1441740919 -0.263855 -0.555542 0.444336 -0.651428 1441740919 -0.263855 -0.555542 0.444336 -0.651428 1441740919 -0.263855 -0.555542 0.444336 -0.651428 1441740919 -0.263855 -0.555542 0.444336 -0.651428 1441740919 0.030884 -0.620605 0.608826 -0.493225 1441740919 0.030884 -0.620605 0.608826 -0.493225 1441740919 0.030884 -0.620605 0.608826 -0.493225 1441740919 0.030884 -0.620605 0.608826 -0.493225 1441740919 0.030884 -0.620605 0.608826 -0.493225 1441740919 0.030884 -0.620605 0.608826 -0.493225 1441740919 0.030884 -0.620605 0.608826 -0.493225 1441740919 0.395386 -0.541687 0.683960 -0.287231 1441740919 0.395386 -0.541687 0.683960 -0.287231 1441740919 0.395386 -0.541687 0.683960 -0.287231 1441740919 0.395386 -0.541687 0.683960 -0.287231 1441740919 0.395386 -0.541687 0.683960 -0.287231 1441740919 0.707336 -0.205688 0.638306 -0.223328 1441740919 0.707336 -0.205688 0.638306 -0.223328 1441740919 0.707336 -0.205688 0.638306 -0.223328 1441740919 0.707336 -0.205688 0.638306 -0.223328 1441740919 0.707336 -0.205688 0.638306 -0.223328 1441740919 0.707336 -0.205688 0.638306 -0.223328 1441740919 0.707336 -0.205688 0.638306 -0.223328 1441740919 0.764404 0.023071 0.629944 -0.135071 1441740919 0.764404 0.023071 0.629944 -0.135071 1441740919 0.764404 0.023071 0.629944 -0.135071 1441740919 0.764404 0.023071 0.629944 -0.135071 1441740919 0.764404 0.023071 0.629944 -0.135071 1441740919 0.764404 0.023071 0.629944 -0.135071 1441740919 0.740112 0.012695 0.672241 0.009583 1441740919 0.740112 0.012695 0.672241 0.009583 1441740919 0.740112 0.012695 0.672241 0.009583 1441740919 0.740112 0.012695 0.672241 0.009583 1441740919 0.740112 0.012695 0.672241 0.009583 1441740919 0.740112 0.012695 0.672241 0.009583 1441740919 0.750183 0.055725 0.636658 0.169189 1441740919 0.750183 0.055725 0.636658 0.169189 1441740919 0.750183 0.055725 0.636658 0.169189 1441740919 0.750183 0.055725 0.636658 0.169189 1441740919 0.750183 0.055725 0.636658 0.169189 1441740919 0.750183 0.055725 0.636658 0.169189 1441740919 0.774353 0.036865 0.552246 0.306396 1441740919 0.774353 0.036865 0.552246 0.306396 1441740919 0.774353 0.036865 0.552246 0.306396 1441740919 0.774353 0.036865 0.552246 0.306396 1441740919 0.774353 0.036865 0.552246 0.306396 1441740919 0.774353 0.036865 0.552246 0.306396 1441740919 0.795044 -0.047424 0.513367 0.319397 1441740919 0.795044 -0.047424 0.513367 0.319397 1441740919 0.795044 -0.047424 0.513367 0.319397 1441740919 0.795044 -0.047424 0.513367 0.319397 1441740919 0.795044 -0.047424 0.513367 0.319397 1441740919 0.795044 -0.047424 0.513367 0.319397 1441740919 0.795044 -0.047424 0.513367 0.319397 1441740919 0.801880 -0.099670 0.518005 0.280396 1441740920 0.801880 -0.099670 0.518005 0.280396 1441740920 0.801880 -0.099670 0.518005 0.280396 1441740920 0.801880 -0.099670 0.518005 0.280396 1441740920 0.801880 -0.099670 0.518005 0.280396 1441740920 0.801880 -0.099670 0.518005 0.280396 1441740920 0.804810 -0.184265 0.524048 0.208801 1441740920 0.804810 -0.184265 0.524048 0.208801 1441740920 0.804810 -0.184265 0.524048 0.208801 1441740920 0.804810 -0.184265 0.524048 0.208801 1441740920 0.804810 -0.184265 0.524048 0.208801 1441740920 0.804810 -0.184265 0.524048 0.208801 1441740920 0.748901 -0.310791 0.577026 0.097534 1441740920 0.748901 -0.310791 0.577026 0.097534 1441740920 0.748901 -0.310791 0.577026 0.097534 1441740920 0.748901 -0.310791 0.577026 0.097534 1441740920 0.748901 -0.310791 0.577026 0.097534 1441740920 0.748901 -0.310791 0.577026 0.097534 1441740920 0.658203 -0.401306 0.625854 -0.118286 1441740920 0.658203 -0.401306 0.625854 -0.118286 1441740920 0.658203 -0.401306 0.625854 -0.118286 1441740920 0.658203 -0.401306 0.625854 -0.118286 1441740920 0.658203 -0.401306 0.625854 -0.118286 1441740920 0.658203 -0.401306 0.625854 -0.118286 1441740920 0.553284 -0.457642 0.616150 -0.323669 1441740920 0.553284 -0.457642 0.616150 -0.323669 1441740920 0.553284 -0.457642 0.616150 -0.323669 1441740920 0.553284 -0.457642 0.616150 -0.323669 1441740920 0.553284 -0.457642 0.616150 -0.323669 1441740920 0.553284 -0.457642 0.616150 -0.323669 1441740920 0.380493 -0.551270 0.601563 -0.435303 1441740920 0.380493 -0.551270 0.601563 -0.435303 1441740920 0.380493 -0.551270 0.601563 -0.435303 1441740920 0.380493 -0.551270 0.601563 -0.435303 1441740920 0.380493 -0.551270 0.601563 -0.435303 1441740920 0.380493 -0.551270 0.601563 -0.435303 1441740920 0.380493 -0.551270 0.601563 -0.435303 1441740920 0.145569 -0.599854 0.580994 -0.530518 1441740920 0.145569 -0.599854 0.580994 -0.530518 1441740920 0.145569 -0.599854 0.580994 -0.530518 1441740920 0.145569 -0.599854 0.580994 -0.530518 1441740920 0.145569 -0.599854 0.580994 -0.530518 1441740920 0.145569 -0.599854 0.580994 -0.530518 1441740920 -0.133545 -0.558411 0.541443 -0.614197 1441740920 -0.133545 -0.558411 0.541443 -0.614197 1441740920 -0.133545 -0.558411 0.541443 -0.614197 1441740920 -0.133545 -0.558411 0.541443 -0.614197 1441740920 -0.133545 -0.558411 0.541443 -0.614197 1441740920 -0.133545 -0.558411 0.541443 -0.614197 1441740920 -0.133545 -0.558411 0.541443 -0.614197 1441740920 -0.352356 -0.415649 0.367493 -0.753723 1441740920 -0.352356 -0.415649 0.367493 -0.753723 1441740920 -0.352356 -0.415649 0.367493 -0.753723 1441740920 -0.352356 -0.415649 0.367493 -0.753723 1441740920 -0.352356 -0.415649 0.367493 -0.753723 1441740920 -0.352356 -0.415649 0.367493 -0.753723 1441740920 -0.440979 -0.363464 0.073486 -0.817383 1441740920 -0.440979 -0.363464 0.073486 -0.817383 1441740920 -0.440979 -0.363464 0.073486 -0.817383 1441740920 -0.440979 -0.363464 0.073486 -0.817383 1441740920 -0.440979 -0.363464 0.073486 -0.817383 1441740920 -0.440979 -0.363464 0.073486 -0.817383 1441740920 -0.470459 -0.351501 0.017700 -0.809265 1441740920 -0.470459 -0.351501 0.017700 -0.809265 1441740920 -0.470459 -0.351501 0.017700 -0.809265 1441740920 -0.470459 -0.351501 0.017700 -0.809265 1441740920 -0.470459 -0.351501 0.017700 -0.809265 1441740920 -0.470459 -0.351501 0.017700 -0.809265 1441740920 -0.327576 -0.481628 0.145813 -0.799683 1441740920 -0.327576 -0.481628 0.145813 -0.799683 1441740920 -0.327576 -0.481628 0.145813 -0.799683 1441740920 -0.327576 -0.481628 0.145813 -0.799683 1441740920 -0.327576 -0.481628 0.145813 -0.799683 1441740920 -0.327576 -0.481628 0.145813 -0.799683 1441740920 -0.099304 -0.587830 0.368286 -0.713501 1441740920 -0.099304 -0.587830 0.368286 -0.713501 1441740920 -0.099304 -0.587830 0.368286 -0.713501 1441740920 -0.099304 -0.587830 0.368286 -0.713501 1441740920 -0.099304 -0.587830 0.368286 -0.713501 1441740920 -0.099304 -0.587830 0.368286 -0.713501 1441740920 -0.099304 -0.587830 0.368286 -0.713501 1441740920 0.223389 -0.610718 0.566711 -0.505981 1441740920 0.223389 -0.610718 0.566711 -0.505981 1441740920 0.223389 -0.610718 0.566711 -0.505981 1441740920 0.223389 -0.610718 0.566711 -0.505981 1441740920 0.223389 -0.610718 0.566711 -0.505981 1441740920 0.223389 -0.610718 0.566711 -0.505981 1441740920 0.586121 -0.380615 0.633667 -0.331726 1441740920 0.586121 -0.380615 0.633667 -0.331726 1441740920 0.586121 -0.380615 0.633667 -0.331726 1441740920 0.586121 -0.380615 0.633667 -0.331726 1441740920 0.586121 -0.380615 0.633667 -0.331726 1441740920 0.586121 -0.380615 0.633667 -0.331726 1441740920 0.586121 -0.380615 0.633667 -0.331726 1441740920 0.759521 0.027893 0.617432 -0.202637 1441740920 0.759521 0.027893 0.617432 -0.202637 1441740920 0.759521 0.027893 0.617432 -0.202637 1441740920 0.759521 0.027893 0.617432 -0.202637 1441740920 0.759521 0.027893 0.617432 -0.202637 1441740920 0.759521 0.027893 0.617432 -0.202637 1441740920 0.738281 0.061584 0.665588 -0.089783 1441740920 0.738281 0.061584 0.665588 -0.089783 1441740920 0.738281 0.061584 0.665588 -0.089783 1441740920 0.738281 0.061584 0.665588 -0.089783 1441740920 0.738281 0.061584 0.665588 -0.089783 1441740920 0.738281 0.061584 0.665588 -0.089783 1441740920 0.738281 0.061584 0.665588 -0.089783 1441740920 0.672058 -0.015198 0.736633 0.073364 1441740920 0.672058 -0.015198 0.736633 0.073364 1441740920 0.672058 -0.015198 0.736633 0.073364 1441740920 0.672058 -0.015198 0.736633 0.073364 1441740920 0.672058 -0.015198 0.736633 0.073364 1441740920 0.687378 0.016113 0.704468 0.175781 1441740920 0.687378 0.016113 0.704468 0.175781 1441740920 0.687378 0.016113 0.704468 0.175781 1441740921 0.687378 0.016113 0.704468 0.175781 1441740921 0.687378 0.016113 0.704468 0.175781 1441740921 0.687378 0.016113 0.704468 0.175781 1441740921 0.704285 -0.034241 0.644409 0.295837 1441740921 0.704285 -0.034241 0.644409 0.295837 1441740921 0.704285 -0.034241 0.644409 0.295837 1441740921 0.704285 -0.034241 0.644409 0.295837 1441740921 0.704285 -0.034241 0.644409 0.295837 1441740921 0.704285 -0.034241 0.644409 0.295837 1441740921 0.734680 -0.082214 0.593872 0.317383 1441740921 0.734680 -0.082214 0.593872 0.317383 1441740921 0.734680 -0.082214 0.593872 0.317383 1441740921 0.734680 -0.082214 0.593872 0.317383 1441740921 0.734680 -0.082214 0.593872 0.317383 1441740921 0.734680 -0.082214 0.593872 0.317383 1441740921 0.734680 -0.082214 0.593872 0.317383 1441740921 0.739624 -0.138306 0.597839 0.276184 1441740921 0.739624 -0.138306 0.597839 0.276184 1441740921 0.739624 -0.138306 0.597839 0.276184 1441740921 0.739624 -0.138306 0.597839 0.276184 1441740921 0.739624 -0.138306 0.597839 0.276184 1441740921 0.739624 -0.138306 0.597839 0.276184 1441740921 0.734009 -0.206238 0.615906 0.198120 1441740921 0.734009 -0.206238 0.615906 0.198120 1441740921 0.734009 -0.206238 0.615906 0.198120 1441740921 0.734009 -0.206238 0.615906 0.198120 1441740921 0.734009 -0.206238 0.615906 0.198120 1441740921 0.734009 -0.206238 0.615906 0.198120 1441740921 0.690979 -0.310120 0.647400 0.084961 1441740921 0.690979 -0.310120 0.647400 0.084961 1441740921 0.690979 -0.310120 0.647400 0.084961 1441740921 0.690979 -0.310120 0.647400 0.084961 1441740921 0.690979 -0.310120 0.647400 0.084961 1441740921 0.690979 -0.310120 0.647400 0.084961 1441740921 0.690979 -0.310120 0.647400 0.084961 1441740921 0.601074 -0.411682 0.681885 -0.065430 1441740921 0.601074 -0.411682 0.681885 -0.065430 1441740921 0.601074 -0.411682 0.681885 -0.065430 1441740921 0.601074 -0.411682 0.681885 -0.065430 1441740921 0.601074 -0.411682 0.681885 -0.065430 1441740921 0.601074 -0.411682 0.681885 -0.065430 1441740921 0.601074 -0.411682 0.681885 -0.065430 1441740921 0.482178 -0.476379 0.697815 -0.231567 1441740921 0.482178 -0.476379 0.697815 -0.231567 1441740921 0.482178 -0.476379 0.697815 -0.231567 1441740921 0.482178 -0.476379 0.697815 -0.231567 1441740921 0.482178 -0.476379 0.697815 -0.231567 1441740921 0.482178 -0.476379 0.697815 -0.231567 1441740921 0.299011 -0.553101 0.694641 -0.349548 1441740921 0.299011 -0.553101 0.694641 -0.349548 1441740921 0.299011 -0.553101 0.694641 -0.349548 1441740921 0.299011 -0.553101 0.694641 -0.349548 1441740921 0.299011 -0.553101 0.694641 -0.349548 1441740921 0.299011 -0.553101 0.694641 -0.349548 1441740921 0.028076 -0.571655 0.663696 -0.481628 1441740921 0.028076 -0.571655 0.663696 -0.481628 1441740921 0.028076 -0.571655 0.663696 -0.481628 1441740921 0.028076 -0.571655 0.663696 -0.481628 1441740921 0.028076 -0.571655 0.663696 -0.481628 1441740921 0.028076 -0.571655 0.663696 -0.481628 1441740921 -0.273438 -0.473572 0.554626 -0.627197 1441740921 -0.273438 -0.473572 0.554626 -0.627197 1441740921 -0.273438 -0.473572 0.554626 -0.627197 1441740921 -0.273438 -0.473572 0.554626 -0.627197 1441740921 -0.273438 -0.473572 0.554626 -0.627197 1441740921 -0.273438 -0.473572 0.554626 -0.627197 1441740921 -0.455017 -0.347900 0.354492 -0.739136 1441740921 -0.455017 -0.347900 0.354492 -0.739136 1441740921 -0.455017 -0.347900 0.354492 -0.739136 1441740921 -0.455017 -0.347900 0.354492 -0.739136 1441740921 -0.455017 -0.347900 0.354492 -0.739136 1441740921 -0.455017 -0.347900 0.354492 -0.739136 1441740921 -0.455017 -0.347900 0.354492 -0.739136 1441740921 -0.572388 -0.254089 0.155579 -0.763977 1441740921 -0.572388 -0.254089 0.155579 -0.763977 1441740921 -0.572388 -0.254089 0.155579 -0.763977 1441740921 -0.572388 -0.254089 0.155579 -0.763977 1441740921 -0.572388 -0.254089 0.155579 -0.763977 1441740921 -0.572388 -0.254089 0.155579 -0.763977 1441740921 -0.577393 -0.252563 0.093445 -0.770874 1441740921 -0.577393 -0.252563 0.093445 -0.770874 1441740921 -0.577393 -0.252563 0.093445 -0.770874 1441740921 -0.577393 -0.252563 0.093445 -0.770874 1441740921 -0.577393 -0.252563 0.093445 -0.770874 1441740921 -0.577393 -0.252563 0.093445 -0.770874 1441740921 -0.505859 -0.329590 0.200806 -0.771545 1441740921 -0.505859 -0.329590 0.200806 -0.771545 1441740921 -0.505859 -0.329590 0.200806 -0.771545 1441740921 -0.505859 -0.329590 0.200806 -0.771545 1441740921 -0.505859 -0.329590 0.200806 -0.771545 1441740921 -0.505859 -0.329590 0.200806 -0.771545 1441740921 -0.505859 -0.329590 0.200806 -0.771545 1441740921 -0.328125 -0.449646 0.378662 -0.739502 1441740921 -0.328125 -0.449646 0.378662 -0.739502 1441740921 -0.328125 -0.449646 0.378662 -0.739502 1441740921 -0.328125 -0.449646 0.378662 -0.739502 1441740921 -0.328125 -0.449646 0.378662 -0.739502 1441740921 -0.328125 -0.449646 0.378662 -0.739502 1441740921 -0.067688 -0.531799 0.580566 -0.612854 1441740921 -0.067688 -0.531799 0.580566 -0.612854 1441740921 -0.067688 -0.531799 0.580566 -0.612854 1441740921 -0.067688 -0.531799 0.580566 -0.612854 1441740921 -0.067688 -0.531799 0.580566 -0.612854 1441740921 -0.067688 -0.531799 0.580566 -0.612854 1441740921 -0.067688 -0.531799 0.580566 -0.612854 1441740921 0.283875 -0.527527 0.707825 -0.374329 1441740921 0.283875 -0.527527 0.707825 -0.374329 1441740921 0.283875 -0.527527 0.707825 -0.374329 1441740921 0.283875 -0.527527 0.707825 -0.374329 1441740921 0.283875 -0.527527 0.707825 -0.374329 1441740921 0.283875 -0.527527 0.707825 -0.374329 1441740921 0.590515 -0.383728 0.699646 -0.120361 1441740921 0.590515 -0.383728 0.699646 -0.120361 1441740921 0.590515 -0.383728 0.699646 -0.120361 1441740922 0.590515 -0.383728 0.699646 -0.120361 1441740922 0.590515 -0.383728 0.699646 -0.120361 1441740922 0.590515 -0.383728 0.699646 -0.120361 1441740922 0.731201 -0.260498 0.628113 0.053772 1441740922 0.731201 -0.260498 0.628113 0.053772 1441740922 0.731201 -0.260498 0.628113 0.053772 1441740922 0.731201 -0.260498 0.628113 0.053772 1441740922 0.731201 -0.260498 0.628113 0.053772 1441740922 0.731201 -0.260498 0.628113 0.053772 1441740922 0.702087 -0.249817 0.652954 0.135071 1441740922 0.702087 -0.249817 0.652954 0.135071 1441740922 0.702087 -0.249817 0.652954 0.135071 1441740922 0.702087 -0.249817 0.652954 0.135071 1441740922 0.702087 -0.249817 0.652954 0.135071 1441740922 0.702087 -0.249817 0.652954 0.135071 1441740922 0.702087 -0.249817 0.652954 0.135071 1441740922 0.711975 -0.250916 0.609558 0.242004 1441740922 0.711975 -0.250916 0.609558 0.242004 1441740922 0.711975 -0.250916 0.609558 0.242004 1441740922 0.711975 -0.250916 0.609558 0.242004 1441740922 0.711975 -0.250916 0.609558 0.242004 1441740922 0.725708 -0.253784 0.542297 0.338806 1441740922 0.725708 -0.253784 0.542297 0.338806 1441740922 0.725708 -0.253784 0.542297 0.338806 1441740922 0.725708 -0.253784 0.542297 0.338806 1441740922 0.725708 -0.253784 0.542297 0.338806 1441740922 0.725708 -0.253784 0.542297 0.338806 1441740922 0.736023 -0.257751 0.505371 0.369324 1441740922 0.736023 -0.257751 0.505371 0.369324 1441740922 0.736023 -0.257751 0.505371 0.369324 1441740922 0.736023 -0.257751 0.505371 0.369324 1441740922 0.736023 -0.257751 0.505371 0.369324 1441740922 0.738892 -0.292847 0.504944 0.336426 1441740922 0.738892 -0.292847 0.504944 0.336426 1441740922 0.738892 -0.292847 0.504944 0.336426 1441740922 0.738892 -0.292847 0.504944 0.336426 1441740922 0.738892 -0.292847 0.504944 0.336426 1441740922 0.738892 -0.292847 0.504944 0.336426 1441740922 0.738892 -0.292847 0.504944 0.336426 1441740922 0.690308 -0.369385 0.579407 0.226440 1441740922 0.690308 -0.369385 0.579407 0.226440 1441740922 0.690308 -0.369385 0.579407 0.226440 1441740922 0.690308 -0.369385 0.579407 0.226440 1441740922 0.690308 -0.369385 0.579407 0.226440 1441740922 0.610901 -0.445801 0.650574 0.069153 1441740922 0.610901 -0.445801 0.650574 0.069153 1441740922 0.610901 -0.445801 0.650574 0.069153 1441740922 0.610901 -0.445801 0.650574 0.069153 1441740922 0.610901 -0.445801 0.650574 0.069153 1441740922 0.610901 -0.445801 0.650574 0.069153 1441740922 0.610901 -0.445801 0.650574 0.069153 1441740922 0.487244 -0.494690 0.703003 -0.153809 1441740922 0.487244 -0.494690 0.703003 -0.153809 1441740922 0.487244 -0.494690 0.703003 -0.153809 1441740922 0.487244 -0.494690 0.703003 -0.153809 1441740922 0.334778 -0.527893 0.689270 -0.366333 1441740922 0.334778 -0.527893 0.689270 -0.366333 1441740922 0.334778 -0.527893 0.689270 -0.366333 1441740922 0.334778 -0.527893 0.689270 -0.366333 1441740922 0.334778 -0.527893 0.689270 -0.366333 1441740922 0.334778 -0.527893 0.689270 -0.366333 1441740922 0.126892 -0.550110 0.639526 -0.521790 1441740922 0.126892 -0.550110 0.639526 -0.521790 1441740922 0.126892 -0.550110 0.639526 -0.521790 1441740922 0.126892 -0.550110 0.639526 -0.521790 1441740922 0.126892 -0.550110 0.639526 -0.521790 1441740922 0.126892 -0.550110 0.639526 -0.521790 1441740922 -0.148438 -0.501465 0.543274 -0.656799 1441740922 -0.148438 -0.501465 0.543274 -0.656799 1441740922 -0.148438 -0.501465 0.543274 -0.656799 1441740922 -0.148438 -0.501465 0.543274 -0.656799 1441740922 -0.148438 -0.501465 0.543274 -0.656799 1441740922 -0.148438 -0.501465 0.543274 -0.656799 1441740922 -0.358093 -0.367493 0.344849 -0.786072 1441740922 -0.358093 -0.367493 0.344849 -0.786072 1441740922 -0.358093 -0.367493 0.344849 -0.786072 1441740922 -0.358093 -0.367493 0.344849 -0.786072 1441740922 -0.358093 -0.367493 0.344849 -0.786072 1441740922 -0.358093 -0.367493 0.344849 -0.786072 1441740922 -0.358093 -0.367493 0.344849 -0.786072 1441740922 -0.494629 -0.290283 0.098022 -0.813354 1441740922 -0.494629 -0.290283 0.098022 -0.813354 1441740922 -0.494629 -0.290283 0.098022 -0.813354 1441740922 -0.494629 -0.290283 0.098022 -0.813354 1441740922 -0.494629 -0.290283 0.098022 -0.813354 1441740922 -0.560791 -0.235474 -0.056519 -0.791809 1441740922 -0.560791 -0.235474 -0.056519 -0.791809 1441740922 -0.560791 -0.235474 -0.056519 -0.791809 1441740922 -0.560791 -0.235474 -0.056519 -0.791809 1441740922 -0.560791 -0.235474 -0.056519 -0.791809 1441740922 -0.560791 -0.235474 -0.056519 -0.791809 1441740922 -0.560791 -0.235474 -0.056519 -0.791809 1441740922 -0.516663 -0.307190 -0.045959 -0.797913 1441740922 -0.516663 -0.307190 -0.045959 -0.797913 1441740922 -0.516663 -0.307190 -0.045959 -0.797913 1441740922 -0.516663 -0.307190 -0.045959 -0.797913 1441740922 -0.516663 -0.307190 -0.045959 -0.797913 1441740922 -0.516663 -0.307190 -0.045959 -0.797913 1441740922 -0.430969 -0.422607 0.120544 -0.788208 1441740922 -0.430969 -0.422607 0.120544 -0.788208 1441740922 -0.430969 -0.422607 0.120544 -0.788208 1441740922 -0.430969 -0.422607 0.120544 -0.788208 1441740922 -0.430969 -0.422607 0.120544 -0.788208 1441740922 -0.430969 -0.422607 0.120544 -0.788208 1441740922 -0.430969 -0.422607 0.120544 -0.788208 1441740922 -0.265320 -0.526367 0.315552 -0.743713 1441740922 -0.265320 -0.526367 0.315552 -0.743713 1441740922 -0.265320 -0.526367 0.315552 -0.743713 1441740922 -0.265320 -0.526367 0.315552 -0.743713 1441740923 -0.265320 -0.526367 0.315552 -0.743713 1441740923 -0.265320 -0.526367 0.315552 -0.743713 1441740923 -0.029053 -0.577148 0.520630 -0.628540 1441740923 -0.029053 -0.577148 0.520630 -0.628540 1441740923 -0.029053 -0.577148 0.520630 -0.628540 1441740923 -0.029053 -0.577148 0.520630 -0.628540 1441740923 -0.029053 -0.577148 0.520630 -0.628540 1441740923 -0.029053 -0.577148 0.520630 -0.628540 1441740923 0.313354 -0.505676 0.652832 -0.468872 1441740923 0.313354 -0.505676 0.652832 -0.468872 1441740923 0.313354 -0.505676 0.652832 -0.468872 1441740923 0.313354 -0.505676 0.652832 -0.468872 1441740923 0.313354 -0.505676 0.652832 -0.468872 1441740923 0.313354 -0.505676 0.652832 -0.468872 1441740923 0.629272 -0.197510 0.658264 -0.362793 1441740923 0.629272 -0.197510 0.658264 -0.362793 1441740923 0.629272 -0.197510 0.658264 -0.362793 1441740923 0.629272 -0.197510 0.658264 -0.362793 1441740923 0.629272 -0.197510 0.658264 -0.362793 1441740923 0.676575 0.174072 0.646179 -0.307251 1441740923 0.676575 0.174072 0.646179 -0.307251 1441740923 0.676575 0.174072 0.646179 -0.307251 1441740923 0.676575 0.174072 0.646179 -0.307251 1441740923 
0.682495 0.119751 0.662781 -0.283752 1441740925 0.682495 0.119751 0.662781 -0.283752 1441740925 0.682495 0.119751 0.662781 -0.283752 1441740925 0.682495 0.119751 0.662781 -0.283752 1441740925 0.682495 0.119751 0.662781 -0.283752 1441740925 0.695679 0.098633 0.670654 -0.237549 1441740925 0.695679 0.098633 0.670654 -0.237549 1441740925 0.695679 0.098633 0.670654 -0.237549 1441740925 0.695679 0.098633 0.670654 -0.237549 1441740925 0.695679 0.098633 0.670654 -0.237549 1441740925 0.695679 0.098633 0.670654 -0.237549 1441740925 0.695679 0.098633 0.670654 -0.237549 1441740925 0.702698 0.086670 0.674316 -0.209595 1441740926 0.702698 0.086670 0.674316 -0.209595 1441740926 0.702698 0.086670 0.674316 -0.209595 1441740926 0.702698 0.086670 0.674316 -0.209595 1441740926 0.702698 0.086670 0.674316 -0.209595 1441740926 0.702698 0.086670 0.674316 -0.209595 1441740926 0.706482 0.074158 0.678406 -0.187256 1441740926 0.706482 0.074158 0.678406 -0.187256 1441740926 0.706482 0.074158 0.678406 -0.187256 1441740926 0.706482 0.074158 0.678406 -0.187256 1441740926 0.706482 0.074158 0.678406 -0.187256 1441740926 0.706482 0.074158 0.678406 -0.187256 1441740926 0.706482 0.074158 0.678406 -0.187256 1441740926 0.710083 0.063477 0.679871 -0.171509 1441740926 0.710083 0.063477 0.679871 -0.171509 1441740926 0.710083 0.063477 0.679871 -0.171509 1441740926 0.710083 0.063477 0.679871 -0.171509 1441740926 0.710083 0.063477 0.679871 -0.171509 1441740926 0.710083 0.063477 0.679871 -0.171509 1441740926 0.712646 0.055298 0.680908 -0.159363 1441740926 0.712646 0.055298 0.680908 -0.159363 1441740926 0.712646 0.055298 0.680908 -0.159363 1441740926 0.712646 0.055298 0.680908 -0.159363 1441740926 0.712646 0.055298 0.680908 -0.159363 1441740926 0.712646 0.055298 0.680908 -0.159363 1441740926 0.712646 0.055298 0.680908 -0.159363 1441740926 0.714478 0.051025 0.681152 -0.151184 1441740926 0.714478 0.051025 0.681152 -0.151184 1441740926 0.714478 0.051025 0.681152 -0.151184 1441740926 0.714478 0.051025 0.681152 -0.151184 1441740926 0.714478 0.051025 0.681152 -0.151184 1441740926 0.714478 0.051025 0.681152 -0.151184 1441740926 0.715027 0.054810 0.680359 -0.150818 1441740926 0.715027 0.054810 0.680359 -0.150818 1441740926 0.715027 0.054810 0.680359 -0.150818 1441740926 0.715027 0.054810 0.680359 -0.150818 1441740926 0.715027 0.054810 0.680359 -0.150818 1441740926 0.715027 0.054810 0.680359 -0.150818 1441740926 0.715027 0.054810 0.680359 -0.150818 1441740926 0.712708 0.071228 0.679504 -0.158508 1441740926 0.712708 0.071228 0.679504 -0.158508 1441740926 0.712708 0.071228 0.679504 -0.158508 1441740926 0.712708 0.071228 0.679504 -0.158508 1441740926 0.712708 0.071228 0.679504 -0.158508 1441740926 0.712708 0.071228 0.679504 -0.158508 1441740926 0.712097 0.087708 0.676270 -0.166687 1441740926 0.712097 0.087708 0.676270 -0.166687 1441740926 0.712097 0.087708 0.676270 -0.166687 1441740926 0.712097 0.087708 0.676270 -0.166687 1441740926 0.712097 0.087708 0.676270 -0.166687 1441740926 0.712097 0.087708 0.676270 -0.166687 1441740926 0.712097 0.087708 0.676270 -0.166687 1441740926 0.716492 0.084167 0.672791 -0.163879 1441740926 0.716492 0.084167 0.672791 -0.163879 1441740926 0.716492 0.084167 0.672791 -0.163879 1441740926 0.716492 0.084167 0.672791 -0.163879 1441740926 0.716492 0.084167 0.672791 -0.163879 1441740926 0.716492 0.084167 0.672791 -0.163879 1441740926 0.720520 0.068909 0.671631 -0.157776 1441740926 0.720520 0.068909 0.671631 -0.157776 1441740926 0.720520 0.068909 0.671631 -0.157776 1441740926 0.720520 0.068909 0.671631 -0.157776 1441740926 0.720520 0.068909 0.671631 -0.157776 1441740926 0.720520 0.068909 0.671631 -0.157776 1441740926 0.720520 0.068909 0.671631 -0.157776 1441740926 0.723694 0.044861 0.670959 -0.154785 1441740926 0.723694 0.044861 0.670959 -0.154785 1441740926 0.723694 0.044861 0.670959 -0.154785 1441740926 0.723694 0.044861 0.670959 -0.154785 1441740926 0.723694 0.044861 0.670959 -0.154785 1441740926 0.723694 0.044861 0.670959 -0.154785 1441740926 0.723450 0.027344 0.670837 -0.160706 1441740926 0.723450 0.027344 0.670837 -0.160706 1441740926 0.723450 0.027344 0.670837 -0.160706 1441740926 0.723450 0.027344 0.670837 -0.160706 1441740926 0.723450 0.027344 0.670837 -0.160706 1441740926 0.723450 0.027344 0.670837 -0.160706 1441740926 0.720886 0.036926 0.669373 -0.175476 1441740926 0.720886 0.036926 0.669373 -0.175476 1441740926 0.720886 0.036926 0.669373 -0.175476 1441740926 0.720886 0.036926 0.669373 -0.175476 1441740926 0.720886 0.036926 0.669373 -0.175476 1441740926 0.720886 0.036926 0.669373 -0.175476 1441740926 0.720886 0.036926 0.669373 -0.175476 1441740926 0.720276 0.053162 0.665894 -0.186646 1441740926 0.720276 0.053162 0.665894 -0.186646 1441740926 0.720276 0.053162 0.665894 -0.186646 1441740926 0.720276 0.053162 0.665894 -0.186646 1441740926 0.720276 0.053162 0.665894 -0.186646 1441740926 0.720276 0.053162 0.665894 -0.186646 1441740926 0.720337 0.070007 0.662170 -0.194031 1441740926 0.720337 0.070007 0.662170 -0.194031 1441740926 0.720337 0.070007 0.662170 -0.194031 1441740926 0.720337 0.070007 0.662170 -0.194031 1441740926 0.720337 0.070007 0.662170 -0.194031 1441740926 0.720337 0.070007 0.662170 -0.194031 1441740926 0.721375 0.087219 0.657593 -0.198669 1441740926 0.721375 0.087219 0.657593 -0.198669 1441740926 0.721375 0.087219 0.657593 -0.198669 1441740926 0.721375 0.087219 0.657593 -0.198669 1441740926 0.721375 0.087219 0.657593 -0.198669 1441740926 0.721375 0.087219 0.657593 -0.198669 1441740926 0.721375 0.087219 0.657593 -0.198669 1441740926 0.726746 0.086609 0.653931 -0.191406 1441740926 0.726746 0.086609 0.653931 -0.191406 1441740926 0.726746 0.086609 0.653931 -0.191406 1441740926 0.726746 0.086609 0.653931 -0.191406 1441740926 0.726746 0.086609 0.653931 -0.191406 1441740926 0.733154 0.071350 0.653320 -0.174500 1441740926 0.733154 0.071350 0.653320 -0.174500 1441740926 0.733154 0.071350 0.653320 -0.174500 1441740926 0.733154 0.071350 0.653320 -0.174500 1441740926 0.733154 0.071350 0.653320 -0.174500 1441740926 0.733154 0.071350 0.653320 -0.174500 1441740926 0.733154 0.071350 0.653320 -0.174500 1441740926 0.735474 0.060852 0.656128 -0.157349 1441740926 0.735474 0.060852 0.656128 -0.157349 1441740927 0.735474 0.060852 0.656128 -0.157349 1441740927 0.735474 0.060852 0.656128 -0.157349 1441740927 0.735474 0.060852 0.656128 -0.157349 1441740927 0.735474 0.060852 0.656128 -0.157349 1441740927 0.735779 0.071960 0.657532 -0.145081 1441740927 0.735779 0.071960 0.657532 -0.145081 1441740927 0.735779 0.071960 0.657532 -0.145081 1441740927 0.735779 0.071960 0.657532 -0.145081 1441740927 0.735779 0.071960 0.657532 -0.145081 1441740927 0.735779 0.071960 0.657532 -0.145081 1441740927 0.735779 0.071960 0.657532 -0.145081 1441740927 0.728760 0.102844 0.661255 -0.144836 1441740927 0.728760 0.102844 0.661255 -0.144836 1441740927 0.728760 0.102844 0.661255 -0.144836 1441740927 0.728760 0.102844 0.661255 -0.144836 1441740927 0.728760 0.102844 0.661255 -0.144836 1441740927 0.728760 0.102844 0.661255 -0.144836 1441740927 0.720276 0.133545 0.663879 -0.149902 1441740927 0.720276 0.133545 0.663879 -0.149902 1441740927 0.720276 0.133545 0.663879 -0.149902 1441740927 0.720276 0.133545 0.663879 -0.149902 1441740927 0.720276 0.133545 0.663879 -0.149902 1441740927 0.720276 0.133545 0.663879 -0.149902 1441740927 0.718140 0.143616 0.663574 -0.152283 1441740927 0.718140 0.143616 0.663574 -0.152283 1441740927 0.718140 0.143616 0.663574 -0.152283 1441740927 0.718140 0.143616 0.663574 -0.152283 1441740927 0.718140 0.143616 0.663574 -0.152283 1441740927 0.718140 0.143616 0.663574 -0.152283 1441740927 0.718140 0.143616 0.663574 -0.152283 1441740927 0.717407 0.135620 0.665894 -0.153381 1441740927 0.717407 0.135620 0.665894 -0.153381 1441740927 0.717407 0.135620 0.665894 -0.153381 1441740927 0.717407 0.135620 0.665894 -0.153381 1441740927 0.717407 0.135620 0.665894 -0.153381 1441740927 0.717407 0.135620 0.665894 -0.153381 1441740927 0.717163 0.124756 0.666077 -0.162354 1441740927 0.717163 0.124756 0.666077 -0.162354 1441740927 0.717163 0.124756 0.666077 -0.162354 1441740927 0.717163 0.124756 0.666077 -0.162354 1441740927 0.717163 0.124756 0.666077 -0.162354 1441740927 0.717163 0.124756 0.666077 -0.162354 1441740927 0.719666 0.105103 0.664307 -0.172302 1441740927 0.719666 0.105103 0.664307 -0.172302 1441740927 0.719666 0.105103 0.664307 -0.172302 1441740927 0.719666 0.105103 0.664307 -0.172302 1441740927 0.719666 0.105103 0.664307 -0.172302 1441740927 0.719666 0.105103 0.664307 -0.172302 1441740927 0.721497 0.084961 0.661072 -0.187378 1441740927 0.721497 0.084961 0.661072 -0.187378 1441740927 0.721497 0.084961 0.661072 -0.187378 1441740927 0.721497 0.084961 0.661072 -0.187378 1441740927 0.721497 0.084961 0.661072 -0.187378 1441740927 0.721497 0.084961 0.661072 -0.187378 1441740927 0.721497 0.084961 0.661072 -0.187378 1441740927 0.721436 0.065308 0.656494 -0.210266 1441740927 0.721436 0.065308 0.656494 -0.210266 1441740927 0.721436 0.065308 0.656494 -0.210266 1441740927 0.721436 0.065308 0.656494 -0.210266 1441740927 0.721436 0.065308 0.656494 -0.210266 1441740927 0.721436 0.065308 0.656494 -0.210266 1441740927 0.720825 0.050476 0.650391 -0.234009 1441740927 0.720825 0.050476 0.650391 -0.234009 1441740927 0.720825 0.050476 0.650391 -0.234009 1441740927 0.720825 0.050476 0.650391 -0.234009 1441740927 0.720825 0.050476 0.650391 -0.234009 1441740927 0.720825 0.050476 0.650391 -0.234009 1441740927 0.722534 0.046509 0.645020 -0.244324 1441740927 0.722534 0.046509 0.645020 -0.244324 1441740927 0.722534 0.046509 0.645020 -0.244324 1441740927 0.722534 0.046509 0.645020 -0.244324 1441740927 0.722534 0.046509 0.645020 -0.244324 1441740927 0.722534 0.046509 0.645020 -0.244324 1441740927 0.722534 0.046509 0.645020 -0.244324 1441740927 0.725220 0.046448 0.643982 -0.238892 1441740927 0.725220 0.046448 0.643982 -0.238892 1441740927 0.725220 0.046448 0.643982 -0.238892 1441740927 0.725220 0.046448 0.643982 -0.238892 1441740927 0.725220 0.046448 0.643982 -0.238892 1441740927 0.725220 0.046448 0.643982 -0.238892 1441740927 0.725220 0.046448 0.643982 -0.238892 1441740927 0.729065 0.042603 0.645630 -0.223145 1441740927 0.729065 0.042603 0.645630 -0.223145 1441740927 0.729065 0.042603 0.645630 -0.223145 1441740927 0.729065 0.042603 0.645630 -0.223145 1441740927 0.729065 0.042603 0.645630 -0.223145 1441740927 0.732544 0.036926 0.648682 -0.202820 1441740927 0.732544 0.036926 0.648682 -0.202820 1441740927 0.732544 0.036926 0.648682 -0.202820 1441740927 0.732544 0.036926 0.648682 -0.202820 1441740927 0.732544 0.036926 0.648682 -0.202820 1441740927 0.732544 0.036926 0.648682 -0.202820 1441740927 0.732544 0.036926 0.648682 -0.202820 1441740927 0.732849 0.033691 0.654053 -0.184143 1441740927 0.732849 0.033691 0.654053 -0.184143 1441740927 0.732849 0.033691 0.654053 -0.184143 1441740927 0.732849 0.033691 0.654053 -0.184143 1441740927 0.732849 0.033691 0.654053 -0.184143 1441740927 0.732849 0.033691 0.654053 -0.184143 1441740927 0.728210 0.042297 0.661072 -0.175720 1441740927 0.728210 0.042297 0.661072 -0.175720 1441740927 0.728210 0.042297 0.661072 -0.175720 1441740927 0.728210 0.042297 0.661072 -0.175720 1441740927 0.728210 0.042297 0.661072 -0.175720 1441740927 0.728210 0.042297 0.661072 -0.175720 1441740927 0.718872 0.085999 0.664307 -0.185608 1441740927 0.718872 0.085999 0.664307 -0.185608 1441740927 0.718872 0.085999 0.664307 -0.185608 1441740927 0.718872 0.085999 0.664307 -0.185608 1441740927 0.718872 0.085999 0.664307 -0.185608 1441740927 0.718872 0.085999 0.664307 -0.185608 1441740927 0.712463 0.127563 0.662781 -0.191711 1441740927 0.712463 0.127563 0.662781 -0.191711 1441740927 0.712463 0.127563 0.662781 -0.191711 1441740927 0.712463 0.127563 0.662781 -0.191711 1441740928 0.712463 0.127563 0.662781 -0.191711 1441740928 0.712463 0.127563 0.662781 -0.191711 1441740928 0.712463 0.127563 0.662781 -0.191711 1441740928 0.710938 0.138000 0.665894 -0.179016 1441740928 0.710938 0.138000 0.665894 -0.179016 1441740928 0.710938 0.138000 0.665894 -0.179016 1441740928 0.710938 0.138000 0.665894 -0.179016 1441740928 0.710938 0.138000 0.665894 -0.179016 1441740928 0.710938 0.138000 0.665894 -0.179016 1441740928 0.700439 0.151978 0.674438 -0.177063 1441740928 0.700439 0.151978 0.674438 -0.177063 1441740928 0.700439 0.151978 0.674438 -0.177063 1441740928 0.700439 0.151978 0.674438 -0.177063 1441740928 0.700439 0.151978 0.674438 -0.177063 1441740928 0.700439 0.151978 0.674438 -0.177063 1441740928 0.696777 0.159668 0.674988 -0.182617 1441740928 0.696777 0.159668 0.674988 -0.182617 1441740928 0.696777 0.159668 0.674988 -0.182617 1441740928 0.696777 0.159668 0.674988 -0.182617 1441740928 0.696777 0.159668 0.674988 -0.182617 1441740928 0.704102 0.134094 0.675537 -0.172791 1441740928 0.704102 0.134094 0.675537 -0.172791 1441740928 0.704102 0.134094 0.675537 -0.172791 1441740928 0.704102 0.134094 0.675537 -0.172791 1441740928 0.704102 0.134094 0.675537 -0.172791 1441740928 0.704102 0.134094 0.675537 -0.172791 1441740928 0.704102 0.134094 0.675537 -0.172791 1441740928 0.707520 0.104248 0.682251 -0.151550 1441740928 0.707520 0.104248 0.682251 -0.151550 1441740928 0.707520 0.104248 0.682251 -0.151550 1441740928 0.707520 0.104248 0.682251 -0.151550 1441740928 0.707520 0.104248 0.682251 -0.151550 1441740928 0.707520 0.104248 0.682251 -0.151550 1441740928 0.699219 0.105469 0.692200 -0.143860 1441740928 0.699219 0.105469 0.692200 -0.143860 1441740928 0.699219 0.105469 0.692200 -0.143860 1441740928 0.699219 0.105469 0.692200 -0.143860 1441740928 0.699219 0.105469 0.692200 -0.143860 1441740928 0.699219 0.105469 0.692200 -0.143860 1441740928 0.688660 0.117859 0.700928 -0.143311 1441740928 0.688660 0.117859 0.700928 -0.143311 1441740928 0.688660 0.117859 0.700928 -0.143311 1441740928 0.688660 0.117859 0.700928 -0.143311 1441740928 0.688660 0.117859 0.700928 -0.143311 1441740928 0.688660 0.117859 0.700928 -0.143311 1441740928 0.688660 0.117859 0.700928 -0.143311 1441740928 0.686462 0.110718 0.704956 -0.139404 1441740928 0.686462 0.110718 0.704956 -0.139404 1441740928 0.686462 0.110718 0.704956 -0.139404 1441740928 0.686462 0.110718 0.704956 -0.139404 1441740928 0.686462 0.110718 0.704956 -0.139404 1441740928 0.686462 0.110718 0.704956 -0.139404 1441740928 0.687805 0.083984 0.708130 -0.135437 1441740928 0.687805 0.083984 0.708130 -0.135437 1441740928 0.687805 0.083984 0.708130 -0.135437 1441740928 0.687805 0.083984 0.708130 -0.135437 1441740928 0.687805 0.083984 0.708130 -0.135437 1441740928 0.687805 0.083984 0.708130 -0.135437 1441740928 0.690247 0.067749 0.705750 -0.144226 1441740928 0.690247 0.067749 0.705750 -0.144226 1441740928 0.690247 0.067749 0.705750 -0.144226 1441740928 0.690247 0.067749 0.705750 -0.144226 1441740928 0.690247 0.067749 0.705750 -0.144226 1441740928 0.690247 0.067749 0.705750 -0.144226 1441740928 0.696777 0.044250 0.700195 -0.148987 1441740928 0.696777 0.044250 0.700195 -0.148987 1441740928 0.696777 0.044250 0.700195 -0.148987 1441740928 0.696777 0.044250 0.700195 -0.148987 1441740928 0.696777 0.044250 0.700195 -0.148987 1441740928 0.696777 0.044250 0.700195 -0.148987 1441740928 0.703979 0.010864 0.694275 -0.149048 1441740928 0.703979 0.010864 0.694275 -0.149048 1441740928 0.703979 0.010864 0.694275 -0.149048 1441740928 0.703979 0.010864 0.694275 -0.149048 1441740928 0.703979 0.010864 0.694275 -0.149048 1441740928 0.703979 0.010864 0.694275 -0.149048 1441740928 0.708008 -0.027283 0.693115 -0.132141 1441740928 0.708008 -0.027283 0.693115 -0.132141 1441740928 0.708008 -0.027283 0.693115 -0.132141 1441740928 0.708008 -0.027283 0.693115 -0.132141 1441740928 0.708008 -0.027283 0.693115 -0.132141 1441740928 0.708008 -0.027283 0.693115 -0.132141 1441740928 0.708008 -0.027283 0.693115 -0.132141 1441740928 0.707886 -0.035706 0.696411 -0.111938 1441740928 0.707886 -0.035706 0.696411 -0.111938 1441740928 0.707886 -0.035706 0.696411 -0.111938 1441740928 0.707886 -0.035706 0.696411 -0.111938 1441740928 0.707886 -0.035706 0.696411 -0.111938 1441740928 0.707886 -0.035706 0.696411 -0.111938 1441740928 0.713196 -0.011292 0.693665 -0.099731 1441740928 0.713196 -0.011292 0.693665 -0.099731 1441740928 0.713196 -0.011292 0.693665 -0.099731 1441740928 0.713196 -0.011292 0.693665 -0.099731 1441740928 0.713196 -0.011292 0.693665 -0.099731 1441740928 0.713196 -0.011292 0.693665 -0.099731 1441740928 0.722534 -0.013489 0.687378 -0.072510 1441740928 0.722534 -0.013489 0.687378 -0.072510 1441740928 0.722534 -0.013489 0.687378 -0.072510 1441740928 0.722534 -0.013489 0.687378 -0.072510 1441740928 0.722534 -0.013489 0.687378 -0.072510 1441740928 0.722534 -0.013489 0.687378 -0.072510 1441740928 0.722534 -0.013489 0.687378 -0.072510 1441740928 0.730957 -0.036743 0.680298 -0.038574 1441740928 0.730957 -0.036743 0.680298 -0.038574 1441740928 0.730957 -0.036743 0.680298 -0.038574 1441740928 0.730957 -0.036743 0.680298 -0.038574 1441740928 0.730957 -0.036743 0.680298 -0.038574 1441740928 0.730957 -0.036743 0.680298 -0.038574 1441740928 0.736023 -0.058716 0.674194 -0.011658 1441740928 0.736023 -0.058716 0.674194 -0.011658 1441740928 0.736023 -0.058716 0.674194 -0.011658 1441740928 0.736023 -0.058716 0.674194 -0.011658 1441740929 0.736023 -0.058716 0.674194 -0.011658 1441740929 0.736023 -0.058716 0.674194 -0.011658 1441740929 0.738403 -0.066406 0.670959 0.003906 1441740929 0.738403 -0.066406 0.670959 0.003906 1441740929 0.738403 -0.066406 0.670959 0.003906 1441740929 0.738403 -0.066406 0.670959 0.003906 1441740929 0.738403 -0.066406 0.670959 0.003906 1441740929 0.738403 -0.066406 0.670959 0.003906 1441740929 0.738586 -0.054688 0.671875 0.000916 1441740929 0.738586 -0.054688 0.671875 0.000916 1441740929 0.738586 -0.054688 0.671875 0.000916 1441740929 0.738586 -0.054688 0.671875 0.000916 1441740929 0.738586 -0.054688 0.671875 0.000916 1441740929 0.736572 -0.040344 0.674927 -0.015137 1441740929 0.736572 -0.040344 0.674927 -0.015137 1441740929 0.736572 -0.040344 0.674927 -0.015137 1441740929 0.736572 -0.040344 0.674927 -0.015137 1441740929 0.736572 -0.040344 0.674927 -0.015137 1441740929 0.736572 -0.040344 0.674927 -0.015137 1441740929 0.736572 -0.040344 0.674927 -0.015137 1441740929 0.734436 -0.031311 0.676697 -0.039551 1441740929 0.734436 -0.031311 0.676697 -0.039551 1441740929 0.734436 -0.031311 0.676697 -0.039551 1441740929 0.734436 -0.031311 0.676697 -0.039551 1441740929 0.734436 -0.031311 0.676697 -0.039551 1441740929 0.734436 -0.031311 0.676697 -0.039551 1441740929 0.731140 -0.023071 0.678467 -0.067139 1441740929 0.731140 -0.023071 0.678467 -0.067139 1441740929 0.731140 -0.023071 0.678467 -0.067139 1441740929 0.731140 -0.023071 0.678467 -0.067139 1441740929 0.731140 -0.023071 0.678467 -0.067139 1441740929 0.731140 -0.023071 0.678467 -0.067139 1441740929 0.729431 -0.025391 0.677185 -0.092773 1441740929 0.729431 -0.025391 0.677185 -0.092773 1441740929 0.729431 -0.025391 0.677185 -0.092773 1441740929 0.729431 -0.025391 0.677185 -0.092773 1441740929 0.729431 -0.025391 0.677185 -0.092773 1441740929 0.729431 -0.025391 0.677185 -0.092773 1441740929 0.729431 -0.025391 0.677185 -0.092773 1441740929 0.729492 -0.055542 0.673157 -0.107300 1441740929 0.729492 -0.055542 0.673157 -0.107300 1441740929 0.729492 -0.055542 0.673157 -0.107300 1441740929 0.729492 -0.055542 0.673157 -0.107300 1441740929 0.729492 -0.055542 0.673157 -0.107300 1441740929 0.729492 -0.055542 0.673157 -0.107300 1441740929 0.724060 -0.082458 0.674561 -0.117615 1441740929 0.724060 -0.082458 0.674561 -0.117615 1441740929 0.724060 -0.082458 0.674561 -0.117615 1441740929 0.724060 -0.082458 0.674561 -0.117615 1441740929 0.724060 -0.082458 0.674561 -0.117615 1441740929 0.724060 -0.082458 0.674561 -0.117615 1441740929 0.715637 -0.083313 0.682495 -0.122681 1441740929 0.715637 -0.083313 0.682495 -0.122681 1441740929 0.715637 -0.083313 0.682495 -0.122681 1441740929 0.715637 -0.083313 0.682495 -0.122681 1441740929 0.715637 -0.083313 0.682495 -0.122681 1441740929 0.715637 -0.083313 0.682495 -0.122681 1441740929 0.710510 -0.057068 0.689392 -0.128601 1441740929 0.710510 -0.057068 0.689392 -0.128601 1441740929 0.710510 -0.057068 0.689392 -0.128601 1441740929 0.710510 -0.057068 0.689392 -0.128601 1441740929 0.710510 -0.057068 0.689392 -0.128601 1441740929 0.710510 -0.057068 0.689392 -0.128601 1441740929 0.704651 -0.014709 0.695923 -0.137512 1441740929 0.704651 -0.014709 0.695923 -0.137512 1441740929 0.704651 -0.014709 0.695923 -0.137512 1441740929 0.704651 -0.014709 0.695923 -0.137512 1441740929 0.704651 -0.014709 0.695923 -0.137512 1441740929 0.704651 -0.014709 0.695923 -0.137512 1441740929 0.697449 0.020203 0.700989 -0.147095 1441740929 0.697449 0.020203 0.700989 -0.147095 1441740929 0.697449 0.020203 0.700989 -0.147095 1441740929 0.697449 0.020203 0.700989 -0.147095 1441740929 0.697449 0.020203 0.700989 -0.147095 1441740929 0.697449 0.020203 0.700989 -0.147095 1441740929 0.697449 0.020203 0.700989 -0.147095 1441740929 0.688843 0.042419 0.705078 -0.162598 1441740929 0.688843 0.042419 0.705078 -0.162598 1441740929 0.688843 0.042419 0.705078 -0.162598 1441740929 0.688843 0.042419 0.705078 -0.162598 1441740929 0.688843 0.042419 0.705078 -0.162598 1441740929 0.688843 0.042419 0.705078 -0.162598 1441740929 0.686523 0.053772 0.702393 -0.179993 1441740929 0.686523 0.053772 0.702393 -0.179993 1441740929 0.686523 0.053772 0.702393 -0.179993 1441740929 0.686523 0.053772 0.702393 -0.179993 1441740929 0.686523 0.053772 0.702393 -0.179993 1441740929 0.686523 0.053772 0.702393 -0.179993 1441740929 0.686523 0.053772 0.702393 -0.179993 1441740929 0.692932 0.044189 0.695190 -0.185913 1441740929 0.692932 0.044189 0.695190 -0.185913 1441740929 0.692932 0.044189 0.695190 -0.185913 1441740929 0.692932 0.044189 0.695190 -0.185913 1441740929 0.692932 0.044189 0.695190 -0.185913 1441740929 0.692932 0.044189 0.695190 -0.185913 1441740929 0.696045 0.026794 0.692993 -0.185730 1441740929 0.696045 0.026794 0.692993 -0.185730 1441740929 0.696045 0.026794 0.692993 -0.185730 1441740929 0.696045 0.026794 0.692993 -0.185730 1441740929 0.696045 0.026794 0.692993 -0.185730 1441740929 0.696045 0.026794 0.692993 -0.185730 1441740929 0.695374 0.023376 0.692017 -0.192139 1441740929 0.695374 0.023376 0.692017 -0.192139 1441740929 0.695374 0.023376 0.692017 -0.192139 1441740929 0.695374 0.023376 0.692017 -0.192139 1441740929 0.695374 0.023376 0.692017 -0.192139 1441740929 0.695374 0.023376 0.692017 -0.192139 1441740929 0.694641 0.034058 0.690491 -0.198547 1441740929 0.694641 0.034058 0.690491 -0.198547 1441740929 0.694641 0.034058 0.690491 -0.198547 1441740929 0.694641 0.034058 0.690491 -0.198547 1441740929 0.694641 0.034058 0.690491 -0.198547 1441740930 0.694641 0.034058 0.690491 -0.198547 1441740930 0.696533 0.041809 0.688110 -0.198792 1441740930 0.696533 0.041809 0.688110 -0.198792 1441740930 0.696533 0.041809 0.688110 -0.198792 1441740930 0.696533 0.041809 0.688110 -0.198792 1441740930 0.696533 0.041809 0.688110 -0.198792 1441740930 0.696533 0.041809 0.688110 -0.198792 1441740930 0.700500 0.031860 0.687378 -0.188965 1441740930 0.700500 0.031860 0.687378 -0.188965 1441740930 0.700500 0.031860 0.687378 -0.188965 1441740930 0.700500 0.031860 0.687378 -0.188965 1441740930 0.700500 0.031860 0.687378 -0.188965 1441740930 0.700500 0.031860 0.687378 -0.188965 1441740930 0.700500 0.031860 0.687378 -0.188965 1441740930 0.705566 0.019592 0.686401 -0.174988 1441740930 0.705566 0.019592 0.686401 -0.174988 1441740930 0.705566 0.019592 0.686401 -0.174988 1441740930 0.705566 0.019592 0.686401 -0.174988 1441740930 0.705566 0.019592 0.686401 -0.174988 1441740930 0.705566 0.019592 0.686401 -0.174988 1441740930 0.709534 0.005066 0.686829 -0.157227 1441740930 0.709534 0.005066 0.686829 -0.157227 1441740930 0.709534 0.005066 0.686829 -0.157227 1441740930 0.709534 0.005066 0.686829 -0.157227 1441740930 0.709534 0.005066 0.686829 -0.157227 1441740930 0.709534 0.005066 0.686829 -0.157227 1441740930 0.709534 0.005066 0.686829 -0.157227 1441740930 0.711731 -0.008850 0.687927 -0.141602 1441740930 0.711731 -0.008850 0.687927 -0.141602 1441740930 0.711731 -0.008850 0.687927 -0.141602 1441740930 0.711731 -0.008850 0.687927 -0.141602 1441740930 0.711731 -0.008850 0.687927 -0.141602 1441740930 0.711731 -0.008850 0.687927 -0.141602 1441740930 0.713318 -0.019226 0.689514 -0.123657 1441740930 0.713318 -0.019226 0.689514 -0.123657 1441740930 0.713318 -0.019226 0.689514 -0.123657 1441740930 0.713318 -0.019226 0.689514 -0.123657 1441740930 0.713318 -0.019226 0.689514 -0.123657 1441740930 0.713318 -0.019226 0.689514 -0.123657 1441740930 0.711975 -0.009888 0.692078 -0.117981 1441740930 0.711975 -0.009888 0.692078 -0.117981 1441740930 0.711975 -0.009888 0.692078 -0.117981 1441740930 0.711975 -0.009888 0.692078 -0.117981 1441740930 0.711975 -0.009888 0.692078 -0.117981 1441740930 0.711975 -0.009888 0.692078 -0.117981 1441740930 0.711975 -0.009888 0.692078 -0.117981 1441740930 0.706787 0.010376 0.696899 -0.120789 1441740930 0.706787 0.010376 0.696899 -0.120789 1441740930 0.706787 0.010376 0.696899 -0.120789 1441740930 0.706787 0.010376 0.696899 -0.120789 1441740930 0.706787 0.010376 0.696899 -0.120789 1441740930 0.700684 0.033081 0.701050 -0.128052 1441740930 0.700684 0.033081 0.701050 -0.128052 1441740930 0.700684 0.033081 0.701050 -0.128052 1441740930 0.700684 0.033081 0.701050 -0.128052 1441740930 0.700684 0.033081 0.701050 -0.128052 1441740930 0.700684 0.033081 0.701050 -0.128052 1441740930 0.700684 0.033081 0.701050 -0.128052 1441740930 0.695801 0.059631 0.702271 -0.137878 1441740930 0.695801 0.059631 0.702271 -0.137878 1441740930 0.695801 0.059631 0.702271 -0.137878 1441740930 0.695801 0.059631 0.702271 -0.137878 1441740930 0.695801 0.059631 0.702271 -0.137878 1441740930 0.695801 0.059631 0.702271 -0.137878 1441740930 0.698853 0.071167 0.697388 -0.141663 1441740930 0.698853 0.071167 0.697388 -0.141663 1441740930 0.698853 0.071167 0.697388 -0.141663 1441740930 0.698853 0.071167 0.697388 -0.141663 1441740930 0.698853 0.071167 0.697388 -0.141663 1441740930 0.698853 0.071167 0.697388 -0.141663 1441740930 0.709900 0.049683 0.690491 -0.129517 1441740930 0.709900 0.049683 0.690491 -0.129517 1441740930 0.709900 0.049683 0.690491 -0.129517 1441740930 0.709900 0.049683 0.690491 -0.129517 1441740930 0.709900 0.049683 0.690491 -0.129517 1441740930 0.709900 0.049683 0.690491 -0.129517 1441740930 0.709900 0.049683 0.690491 -0.129517 1441740930 0.720276 0.015991 0.684998 -0.107788 1441740930 0.720276 0.015991 0.684998 -0.107788 1441740930 0.720276 0.015991 0.684998 -0.107788 1441740930 0.720276 0.015991 0.684998 -0.107788 1441740930 0.720276 0.015991 0.684998 -0.107788 1441740930 0.720276 0.015991 0.684998 -0.107788 1441740930 0.725098 0.004333 0.683228 -0.085571 1441740930 0.725098 0.004333 0.683228 -0.085571 1441740930 0.725098 0.004333 0.683228 -0.085571 1441740930 0.725098 0.004333 0.683228 -0.085571 1441740930 0.725098 0.004333 0.683228 -0.085571 1441740930 0.725098 0.004333 0.683228 -0.085571 1441740930 0.725098 0.004333 0.683228 -0.085571 1441740930 0.721741 0.028870 0.686646 -0.082275 1441740930 0.721741 0.028870 0.686646 -0.082275 1441740930 0.721741 0.028870 0.686646 -0.082275 1441740930 0.721741 0.028870 0.686646 -0.082275 1441740930 0.721741 0.028870 0.686646 -0.082275 1441740930 0.721741 0.028870 0.686646 -0.082275 1441740930 0.715881 0.066833 0.688843 -0.091614 1441740930 0.715881 0.066833 0.688843 -0.091614 1441740930 0.715881 0.066833 0.688843 -0.091614 1441740930 0.715881 0.066833 0.688843 -0.091614 1441740930 0.715881 0.066833 0.688843 -0.091614 1441740930 0.715881 0.066833 0.688843 -0.091614 1441740930 0.712769 0.070984 0.691162 -0.095642 1441740930 0.712769 0.070984 0.691162 -0.095642 1441740930 0.712769 0.070984 0.691162 -0.095642 1441740930 0.712769 0.070984 0.691162 -0.095642 1441740930 0.712769 0.070984 0.691162 -0.095642 1441740930 0.712769 0.070984 0.691162 -0.095642 1441740930 0.712769 0.070984 0.691162 -0.095642 1441740930 0.708923 0.069824 0.693237 -0.109314 1441740930 0.708923 0.069824 0.693237 -0.109314 1441740930 0.708923 0.069824 0.693237 -0.109314 1441740930 0.708923 0.069824 0.693237 -0.109314 1441740930 0.708923 0.069824 0.693237 -0.109314 1441740930 0.708923 0.069824 0.693237 -0.109314 1441740931 0.706848 0.067627 0.692322 -0.127991 1441740931 0.706848 0.067627 0.692322 -0.127991 1441740931 0.706848 0.067627 0.692322 -0.127991 1441740931 0.706848 0.067627 0.692322 -0.127991 1441740931 0.706848 0.067627 0.692322 -0.127991 1441740931 0.706848 0.067627 0.692322 -0.127991 1441740931 0.706848 0.067627 0.692322 -0.127991 1441740931 0.709656 0.050903 0.687927 -0.143188 1441740931 0.709656 0.050903 0.687927 -0.143188 1441740931 0.709656 0.050903 0.687927 -0.143188 1441740931 0.709656 0.050903 0.687927 -0.143188 1441740931 0.709656 0.050903 0.687927 -0.143188 1441740931 0.709656 0.050903 0.687927 -0.143188 1441740931 0.714783 0.023682 0.681580 -0.154602 1441740931 0.714783 0.023682 0.681580 -0.154602 1441740931 0.714783 0.023682 0.681580 -0.154602 1441740931 0.714783 0.023682 0.681580 -0.154602 1441740931 0.714783 0.023682 0.681580 -0.154602 1441740931 0.714783 0.023682 0.681580 -0.154602 1441740931 0.714783 0.023682 0.681580 -0.154602 1441740931 0.719727 -0.004395 0.675293 -0.160950 1441740931 0.719727 -0.004395 0.675293 -0.160950 1441740931 0.719727 -0.004395 0.675293 -0.160950 1441740931 0.719727 -0.004395 0.675293 -0.160950 1441740931 0.719727 -0.004395 0.675293 -0.160950 1441740931 0.719727 -0.004395 0.675293 -0.160950 1441740931 0.722290 -0.022705 0.672546 -0.159302 1441740931 0.722290 -0.022705 0.672546 -0.159302 1441740931 0.722290 -0.022705 0.672546 -0.159302 1441740931 0.722290 -0.022705 0.672546 -0.159302 1441740931 0.722290 -0.022705 0.672546 -0.159302 1441740931 0.722290 -0.022705 0.672546 -0.159302 1441740931 0.722290 -0.022705 0.672546 -0.159302 1441740931 0.724976 -0.030579 0.671387 -0.150574 1441740931 0.724976 -0.030579 0.671387 -0.150574 1441740931 0.724976 -0.030579 0.671387 -0.150574 1441740931 0.724976 -0.030579 0.671387 -0.150574 1441740931 0.724976 -0.030579 0.671387 -0.150574 1441740931 0.724976 -0.030579 0.671387 -0.150574 1441740931 0.727783 -0.030640 0.671997 -0.133240 1441740931 0.727783 -0.030640 0.671997 -0.133240 1441740931 0.727783 -0.030640 0.671997 -0.133240 1441740931 0.727783 -0.030640 0.671997 -0.133240 1441740931 0.727783 -0.030640 0.671997 -0.133240 1441740931 
0.721741 -0.057678 0.688782 -0.036255 1441740933 0.728027 -0.076294 0.680969 -0.018372 1441740933 0.728027 -0.076294 0.680969 -0.018372 1441740933 0.728027 -0.076294 0.680969 -0.018372 1441740933 0.728027 -0.076294 0.680969 -0.018372 1441740933 0.728027 -0.076294 0.680969 -0.018372 1441740933 0.728027 -0.076294 0.680969 -0.018372 1441740933 0.728027 -0.076294 0.680969 -0.018372 1441740933 0.735352 -0.074402 0.673279 -0.019165 1441740933 0.735352 -0.074402 0.673279 -0.019165 1441740933 0.735352 -0.074402 0.673279 -0.019165 1441740933 0.735352 -0.074402 0.673279 -0.019165 1441740933 0.735352 -0.074402 0.673279 -0.019165 1441740933 0.735352 -0.074402 0.673279 -0.019165 1441740933 0.735352 -0.074402 0.673279 -0.019165 1441740933 0.740479 -0.074890 0.667358 -0.023987 1441740933 0.740479 -0.074890 0.667358 -0.023987 1441740933 0.740479 -0.074890 0.667358 -0.023987 1441740933 0.740479 -0.074890 0.667358 -0.023987 1441740933 0.740479 -0.074890 0.667358 -0.023987 1441740933 0.740479 -0.074890 0.667358 -0.023987 1441740933 0.743835 -0.082642 0.662659 -0.026428 1441740933 0.743835 -0.082642 0.662659 -0.026428 1441740933 0.743835 -0.082642 0.662659 -0.026428 1441740933 0.743835 -0.082642 0.662659 -0.026428 1441740933 0.743835 -0.082642 0.662659 -0.026428 1441740933 0.747009 -0.115662 0.654358 -0.016479 1441740933 0.747009 -0.115662 0.654358 -0.016479 1441740933 0.747009 -0.115662 0.654358 -0.016479 1441740933 0.747009 -0.115662 0.654358 -0.016479 1441740933 0.747009 -0.115662 0.654358 -0.016479 1441740933 0.747009 -0.115662 0.654358 -0.016479 1441740933 0.747009 -0.115662 0.654358 -0.016479 1441740933 0.766235 -0.188599 0.614014 -0.015137 1441740933 0.766235 -0.188599 0.614014 -0.015137 1441740933 0.766235 -0.188599 0.614014 -0.015137 1441740933 0.766235 -0.188599 0.614014 -0.015137 1441740933 0.766235 -0.188599 0.614014 -0.015137 1441740933 0.766235 -0.188599 0.614014 -0.015137 1441740933 0.741272 -0.325195 0.581543 -0.080444 1441740933 0.741272 -0.325195 0.581543 -0.080444 1441740933 0.741272 -0.325195 0.581543 -0.080444 1441740933 0.741272 -0.325195 0.581543 -0.080444 1441740933 0.741272 -0.325195 0.581543 -0.080444 1441740933 0.741272 -0.325195 0.581543 -0.080444 1441740933 0.597107 -0.489197 0.600159 -0.209656 1441740933 0.597107 -0.489197 0.600159 -0.209656 1441740933 0.597107 -0.489197 0.600159 -0.209656 1441740933 0.597107 -0.489197 0.600159 -0.209656 1441740933 0.597107 -0.489197 0.600159 -0.209656 1441740933 0.597107 -0.489197 0.600159 -0.209656 1441740933 0.597107 -0.489197 0.600159 -0.209656 1441740933 0.373901 -0.609314 0.601746 -0.356140 1441740933 0.373901 -0.609314 0.601746 -0.356140 1441740933 0.373901 -0.609314 0.601746 -0.356140 1441740933 0.373901 -0.609314 0.601746 -0.356140 1441740933 0.373901 -0.609314 0.601746 -0.356140 1441740933 0.373901 -0.609314 0.601746 -0.356140 1441740933 0.055664 -0.617676 0.580566 -0.527527 1441740933 0.055664 -0.617676 0.580566 -0.527527 1441740933 0.055664 -0.617676 0.580566 -0.527527 1441740934 0.055664 -0.617676 0.580566 -0.527527 1441740934 0.055664 -0.617676 0.580566 -0.527527 1441740934 0.055664 -0.617676 0.580566 -0.527527 1441740934 0.055664 -0.617676 0.580566 -0.527527 1441740934 -0.220032 -0.522949 0.465637 -0.679260 1441740934 -0.220032 -0.522949 0.465637 -0.679260 1441740934 -0.220032 -0.522949 0.465637 -0.679260 1441740934 -0.220032 -0.522949 0.465637 -0.679260 1441740934 -0.220032 -0.522949 0.465637 -0.679260 1441740934 -0.220032 -0.522949 0.465637 -0.679260 1441740934 -0.423096 -0.385925 0.282104 -0.769775 1441740934 -0.423096 -0.385925 0.282104 -0.769775 1441740934 -0.423096 -0.385925 0.282104 -0.769775 1441740934 -0.423096 -0.385925 0.282104 -0.769775 1441740934 -0.423096 -0.385925 0.282104 -0.769775 1441740934 -0.462097 -0.316711 0.081665 -0.824341 1441740934 -0.462097 -0.316711 0.081665 -0.824341 1441740934 -0.462097 -0.316711 0.081665 -0.824341 1441740934 -0.462097 -0.316711 0.081665 -0.824341 1441740934 -0.462097 -0.316711 0.081665 -0.824341 1441740934 -0.462097 -0.316711 0.081665 -0.824341 1441740934 -0.462097 -0.316711 0.081665 -0.824341 1441740934 -0.425537 -0.406616 0.152222 -0.794006 1441740934 -0.425537 -0.406616 0.152222 -0.794006 1441740934 -0.425537 -0.406616 0.152222 -0.794006 1441740934 -0.425537 -0.406616 0.152222 -0.794006 1441740934 -0.425537 -0.406616 0.152222 -0.794006 1441740934 -0.425537 -0.406616 0.152222 -0.794006 1441740934 -0.286560 -0.547302 0.339661 -0.709229 1441740934 -0.286560 -0.547302 0.339661 -0.709229 1441740934 -0.286560 -0.547302 0.339661 -0.709229 1441740934 -0.286560 -0.547302 0.339661 -0.709229 1441740934 -0.286560 -0.547302 0.339661 -0.709229 1441740934 -0.286560 -0.547302 0.339661 -0.709229 1441740934 -0.014221 -0.637573 0.502930 -0.583435 1441740934 -0.014221 -0.637573 0.502930 -0.583435 1441740934 -0.014221 -0.637573 0.502930 -0.583435 1441740934 -0.014221 -0.637573 0.502930 -0.583435 1441740934 -0.014221 -0.637573 0.502930 -0.583435 1441740934 0.271484 -0.597473 0.639954 -0.399780 1441740934 0.271484 -0.597473 0.639954 -0.399780 1441740934 0.271484 -0.597473 0.639954 -0.399780 1441740934 0.271484 -0.597473 0.639954 -0.399780 1441740934 0.271484 -0.597473 0.639954 -0.399780 1441740934 0.271484 -0.597473 0.639954 -0.399780 1441740934 0.566711 -0.420654 0.679871 -0.199036 1441740934 0.566711 -0.420654 0.679871 -0.199036 1441740934 0.566711 -0.420654 0.679871 -0.199036 1441740934 0.566711 -0.420654 0.679871 -0.199036 1441740934 0.566711 -0.420654 0.679871 -0.199036 1441740934 0.566711 -0.420654 0.679871 -0.199036 1441740934 0.722961 -0.238098 0.648499 -0.006287 1441740934 0.722961 -0.238098 0.648499 -0.006287 1441740934 0.722961 -0.238098 0.648499 -0.006287 1441740934 0.722961 -0.238098 0.648499 -0.006287 1441740934 0.722961 -0.238098 0.648499 -0.006287 1441740934 0.722961 -0.238098 0.648499 -0.006287 1441740934 0.722961 -0.238098 0.648499 -0.006287 1441740934 0.739197 -0.225220 0.619568 0.137512 1441740934 0.739197 -0.225220 0.619568 0.137512 1441740934 0.739197 -0.225220 0.619568 0.137512 1441740934 0.739197 -0.225220 0.619568 0.137512 1441740934 0.739197 -0.225220 0.619568 0.137512 1441740934 0.739197 -0.225220 0.619568 0.137512 1441740934 0.756653 -0.143616 0.602722 0.208679 1441740934 0.756653 -0.143616 0.602722 0.208679 1441740934 0.756653 -0.143616 0.602722 0.208679 1441740934 0.756653 -0.143616 0.602722 0.208679 1441740934 0.756653 -0.143616 0.602722 0.208679 1441740934 0.756653 -0.143616 0.602722 0.208679 1441740934 0.764099 -0.082275 0.573425 0.283630 1441740934 0.764099 -0.082275 0.573425 0.283630 1441740934 0.764099 -0.082275 0.573425 0.283630 1441740934 0.764099 -0.082275 0.573425 0.283630 1441740934 0.764099 -0.082275 0.573425 0.283630 1441740934 0.764099 -0.082275 0.573425 0.283630 1441740934 0.775757 -0.055176 0.532349 0.334167 1441740934 0.775757 -0.055176 0.532349 0.334167 1441740934 0.775757 -0.055176 0.532349 0.334167 1441740934 0.775757 -0.055176 0.532349 0.334167 1441740934 0.775757 -0.055176 0.532349 0.334167 1441740934 0.775757 -0.055176 0.532349 0.334167 1441740934 0.790039 -0.072327 0.495422 0.353577 1441740934 0.790039 -0.072327 0.495422 0.353577 1441740934 0.790039 -0.072327 0.495422 0.353577 1441740934 0.790039 -0.072327 0.495422 0.353577 1441740934 0.790039 -0.072327 0.495422 0.353577 1441740934 0.790039 -0.072327 0.495422 0.353577 1441740934 0.790039 -0.072327 0.495422 0.353577 1441740934 0.799133 -0.112610 0.502075 0.310669 1441740934 0.799133 -0.112610 0.502075 0.310669 1441740934 0.799133 -0.112610 0.502075 0.310669 1441740934 0.799133 -0.112610 0.502075 0.310669 1441740934 0.799133 -0.112610 0.502075 0.310669 1441740934 0.781677 -0.191956 0.545227 0.234009 1441740934 0.781677 -0.191956 0.545227 0.234009 1441740934 0.781677 -0.191956 0.545227 0.234009 1441740934 0.781677 -0.191956 0.545227 0.234009 1441740934 0.781677 -0.191956 0.545227 0.234009 1441740934 0.781677 -0.191956 0.545227 0.234009 1441740934 0.781677 -0.191956 0.545227 0.234009 1441740934 0.728882 -0.307739 0.599609 0.120300 1441740934 0.728882 -0.307739 0.599609 0.120300 1441740934 0.728882 -0.307739 0.599609 0.120300 1441740934 0.728882 -0.307739 0.599609 0.120300 1441740934 0.728882 -0.307739 0.599609 0.120300 1441740934 0.728882 -0.307739 0.599609 0.120300 1441740934 0.664368 -0.383850 0.635010 -0.089355 1441740934 0.664368 -0.383850 0.635010 -0.089355 1441740934 0.664368 -0.383850 0.635010 -0.089355 1441740934 0.664368 -0.383850 0.635010 -0.089355 1441740935 0.664368 -0.383850 0.635010 -0.089355 1441740935 0.664368 -0.383850 0.635010 -0.089355 1441740935 0.664368 -0.383850 0.635010 -0.089355 1441740935 0.561340 -0.482849 0.620178 -0.259033 1441740935 0.561340 -0.482849 0.620178 -0.259033 1441740935 0.561340 -0.482849 0.620178 -0.259033 1441740935 0.561340 -0.482849 0.620178 -0.259033 1441740935 0.561340 -0.482849 0.620178 -0.259033 1441740935 0.561340 -0.482849 0.620178 -0.259033 1441740935 0.388245 -0.578735 0.595825 -0.399109 1441740935 0.388245 -0.578735 0.595825 -0.399109 1441740935 0.388245 -0.578735 0.595825 -0.399109 1441740935 0.388245 -0.578735 0.595825 -0.399109 1441740935 0.388245 -0.578735 0.595825 -0.399109 1441740935 0.388245 -0.578735 0.595825 -0.399109 1441740935 0.146545 -0.616089 0.547729 -0.546814 1441740935 0.146545 -0.616089 0.547729 -0.546814 1441740935 0.146545 -0.616089 0.547729 -0.546814 1441740935 0.146545 -0.616089 0.547729 -0.546814 1441740935 0.146545 -0.616089 0.547729 -0.546814 1441740935 0.146545 -0.616089 0.547729 -0.546814 1441740935 -0.079285 -0.549866 0.421265 -0.716919 1441740935 -0.079285 -0.549866 0.421265 -0.716919 1441740935 -0.079285 -0.549866 0.421265 -0.716919 1441740935 -0.079285 -0.549866 0.421265 -0.716919 1441740935 -0.079285 -0.549866 0.421265 -0.716919 1441740935 -0.079285 -0.549866 0.421265 -0.716919 1441740935 -0.271301 -0.443970 0.201416 -0.829956 1441740935 -0.271301 -0.443970 0.201416 -0.829956 1441740935 -0.271301 -0.443970 0.201416 -0.829956 1441740935 -0.271301 -0.443970 0.201416 -0.829956 1441740935 -0.271301 -0.443970 0.201416 -0.829956 1441740935 -0.271301 -0.443970 0.201416 -0.829956 1441740935 -0.455383 -0.308289 0.008911 -0.835205 1441740935 -0.455383 -0.308289 0.008911 -0.835205 1441740935 -0.455383 -0.308289 0.008911 -0.835205 1441740935 -0.455383 -0.308289 0.008911 -0.835205 1441740935 -0.455383 -0.308289 0.008911 -0.835205 1441740935 -0.455383 -0.308289 0.008911 -0.835205 1441740935 -0.461609 -0.313782 -0.020264 -0.829529 1441740935 -0.461609 -0.313782 -0.020264 -0.829529 1441740935 -0.461609 -0.313782 -0.020264 -0.829529 1441740935 -0.461609 -0.313782 -0.020264 -0.829529 1441740935 -0.461609 -0.313782 -0.020264 -0.829529 1441740935 -0.461609 -0.313782 -0.020264 -0.829529 1441740935 -0.355042 -0.467102 0.141663 -0.797363 1441740935 -0.355042 -0.467102 0.141663 -0.797363 1441740935 -0.355042 -0.467102 0.141663 -0.797363 1441740935 -0.355042 -0.467102 0.141663 -0.797363 1441740935 -0.355042 -0.467102 0.141663 -0.797363 1441740935 -0.355042 -0.467102 0.141663 -0.797363 1441740935 -0.139771 -0.599609 0.347107 -0.707520 1441740935 -0.139771 -0.599609 0.347107 -0.707520 1441740935 -0.139771 -0.599609 0.347107 -0.707520 1441740935 -0.139771 -0.599609 0.347107 -0.707520 1441740935 -0.139771 -0.599609 0.347107 -0.707520 1441740935 -0.139771 -0.599609 0.347107 -0.707520 1441740935 -0.139771 -0.599609 0.347107 -0.707520 1441740935 0.190063 -0.605530 0.492310 -0.595703 1441740935 0.190063 -0.605530 0.492310 -0.595703 1441740935 0.190063 -0.605530 0.492310 -0.595703 1441740935 0.190063 -0.605530 0.492310 -0.595703 1441740935 0.190063 -0.605530 0.492310 -0.595703 1441740935 0.190063 -0.605530 0.492310 -0.595703 1441740935 0.510864 -0.464844 0.606323 -0.394104 1441740935 0.510864 -0.464844 0.606323 -0.394104 1441740935 0.510864 -0.464844 0.606323 -0.394104 1441740935 0.510864 -0.464844 0.606323 -0.394104 1441740935 0.510864 -0.464844 0.606323 -0.394104 1441740935 0.510864 -0.464844 0.606323 -0.394104 1441740935 0.510864 -0.464844 0.606323 -0.394104 1441740935 0.717163 -0.221191 0.623535 -0.218689 1441740935 0.717163 -0.221191 0.623535 -0.218689 1441740935 0.717163 -0.221191 0.623535 -0.218689 1441740935 0.717163 -0.221191 0.623535 -0.218689 1441740935 0.717163 -0.221191 0.623535 -0.218689 1441740935 0.717163 -0.221191 0.623535 -0.218689 1441740935 0.751709 -0.040466 0.644775 -0.132019 1441740935 0.751709 -0.040466 0.644775 -0.132019 1441740935 0.751709 -0.040466 0.644775 -0.132019 1441740935 0.751709 -0.040466 0.644775 -0.132019 1441740935 0.751709 -0.040466 0.644775 -0.132019 1441740935 0.751709 -0.040466 0.644775 -0.132019 1441740935 0.713318 0.005554 0.700623 0.011780 1441740935 0.713318 0.005554 0.700623 0.011780 1441740935 0.713318 0.005554 0.700623 0.011780 1441740935 0.713318 0.005554 0.700623 0.011780 1441740935 0.713318 0.005554 0.700623 0.011780 1441740935 0.713318 0.005554 0.700623 0.011780 1441740935 0.706787 0.031860 0.685425 0.171875 1441740935 0.706787 0.031860 0.685425 0.171875 1441740935 0.706787 0.031860 0.685425 0.171875 1441740935 0.706787 0.031860 0.685425 0.171875 1441740935 0.706787 0.031860 0.685425 0.171875 1441740935 0.706787 0.031860 0.685425 0.171875 1441740935 0.718750 0.017944 0.631897 0.289307 1441740935 0.718750 0.017944 0.631897 0.289307 1441740935 0.718750 0.017944 0.631897 0.289307 1441740935 0.718750 0.017944 0.631897 0.289307 1441740935 0.718750 0.017944 0.631897 0.289307 1441740935 0.718750 0.017944 0.631897 0.289307 1441740935 0.721863 0.000488 0.611206 0.324402 1441740935 0.721863 0.000488 0.611206 0.324402 1441740935 0.721863 0.000488 0.611206 0.324402 1441740935 0.721863 0.000488 0.611206 0.324402 1441740935 0.721863 0.000488 0.611206 0.324402 1441740935 0.721863 0.000488 0.611206 0.324402 1441740935 0.732300 -0.034912 0.589294 0.339355 1441740935 0.732300 -0.034912 0.589294 0.339355 1441740935 0.732300 -0.034912 0.589294 0.339355 1441740935 0.732300 -0.034912 0.589294 0.339355 1441740935 0.732300 -0.034912 0.589294 0.339355 1441740936 0.732300 -0.034912 0.589294 0.339355 1441740936 0.751282 -0.079651 0.574402 0.315002 1441740936 0.751282 -0.079651 0.574402 0.315002 1441740936 0.751282 -0.079651 0.574402 0.315002 1441740936 0.751282 -0.079651 0.574402 0.315002 1441740936 0.751282 -0.079651 0.574402 0.315002 1441740936 0.751282 -0.079651 0.574402 0.315002 1441740936 0.757996 -0.155396 0.584595 0.243835 1441740936 0.757996 -0.155396 0.584595 0.243835 1441740936 0.757996 -0.155396 0.584595 0.243835 1441740936 0.757996 -0.155396 0.584595 0.243835 1441740936 0.757996 -0.155396 0.584595 0.243835 1441740936 0.757996 -0.155396 0.584595 0.243835 1441740936 0.742798 -0.260315 0.599609 0.144592 1441740936 0.742798 -0.260315 0.599609 0.144592 1441740936 0.742798 -0.260315 0.599609 0.144592 1441740936 0.742798 -0.260315 0.599609 0.144592 1441740936 0.742798 -0.260315 0.599609 0.144592 1441740936 0.689880 -0.364380 0.625305 -0.015625 1441740936 0.689880 -0.364380 0.625305 -0.015625 1441740936 0.689880 -0.364380 0.625305 -0.015625 1441740936 0.689880 -0.364380 0.625305 -0.015625 1441740936 0.689880 -0.364380 0.625305 -0.015625 1441740936 0.689880 -0.364380 0.625305 -0.015625 1441740936 0.689880 -0.364380 0.625305 -0.015625 1441740936 0.588379 -0.453186 0.633118 -0.218018 1441740936 0.588379 -0.453186 0.633118 -0.218018 1441740936 0.588379 -0.453186 0.633118 -0.218018 1441740936 0.588379 -0.453186 0.633118 -0.218018 1441740936 0.588379 -0.453186 0.633118 -0.218018 1441740936 0.588379 -0.453186 0.633118 -0.218018 1441740936 0.416016 -0.569458 0.611633 -0.358521 1441740936 0.416016 -0.569458 0.611633 -0.358521 1441740936 0.416016 -0.569458 0.611633 -0.358521 1441740936 0.416016 -0.569458 0.611633 -0.358521 1441740936 0.416016 -0.569458 0.611633 -0.358521 1441740936 0.416016 -0.569458 0.611633 -0.358521 1441740936 0.416016 -0.569458 0.611633 -0.358521 1441740936 0.107666 -0.631042 0.584839 -0.498169 1441740936 0.107666 -0.631042 0.584839 -0.498169 1441740936 0.107666 -0.631042 0.584839 -0.498169 1441740936 0.107666 -0.631042 0.584839 -0.498169 1441740936 0.107666 -0.631042 0.584839 -0.498169 1441740936 -0.207153 -0.524780 0.463867 -0.683044 1441740936 -0.207153 -0.524780 0.463867 -0.683044 1441740936 -0.207153 -0.524780 0.463867 -0.683044 1441740936 -0.207153 -0.524780 0.463867 -0.683044 1441740936 -0.207153 -0.524780 0.463867 -0.683044 1441740936 -0.207153 -0.524780 0.463867 -0.683044 1441740936 -0.207153 -0.524780 0.463867 -0.683044 1441740936 -0.404602 -0.398804 0.250488 -0.783936 1441740936 -0.404602 -0.398804 0.250488 -0.783936 1441740936 -0.404602 -0.398804 0.250488 -0.783936 1441740936 -0.404602 -0.398804 0.250488 -0.783936 1441740936 -0.404602 -0.398804 0.250488 -0.783936 1441740936 -0.404602 -0.398804 0.250488 -0.783936 1441740936 -0.541748 -0.252197 0.005981 -0.801819 1441740936 -0.541748 -0.252197 0.005981 -0.801819 1441740936 -0.541748 -0.252197 0.005981 -0.801819 1441740936 -0.541748 -0.252197 0.005981 -0.801819 1441740936 -0.541748 -0.252197 0.005981 -0.801819 1441740936 -0.541748 -0.252197 0.005981 -0.801819 1441740936 -0.526428 -0.234009 -0.075562 -0.813965 1441740936 -0.526428 -0.234009 -0.075562 -0.813965 1441740936 -0.526428 -0.234009 -0.075562 -0.813965 1441740936 -0.526428 -0.234009 -0.075562 -0.813965 1441740936 -0.526428 -0.234009 -0.075562 -0.813965 1441740936 -0.526428 -0.234009 -0.075562 -0.813965 1441740936 -0.526428 -0.234009 -0.075562 -0.813965 1441740936 -0.409546 -0.416748 0.113098 -0.803711 1441740936 -0.409546 -0.416748 0.113098 -0.803711 1441740936 -0.409546 -0.416748 0.113098 -0.803711 1441740936 -0.409546 -0.416748 0.113098 -0.803711 1441740936 -0.409546 -0.416748 0.113098 -0.803711 1441740936 -0.409546 -0.416748 0.113098 -0.803711 1441740936 -0.189148 -0.568604 0.379089 -0.705200 1441740936 -0.189148 -0.568604 0.379089 -0.705200 1441740936 -0.189148 -0.568604 0.379089 -0.705200 1441740936 -0.189148 -0.568604 0.379089 -0.705200 1441740936 -0.189148 -0.568604 0.379089 -0.705200 1441740936 -0.189148 -0.568604 0.379089 -0.705200 1441740936 0.142822 -0.624451 0.578308 -0.505249 1441740936 0.142822 -0.624451 0.578308 -0.505249 1441740936 0.142822 -0.624451 0.578308 -0.505249 1441740936 0.142822 -0.624451 0.578308 -0.505249 1441740936 0.142822 -0.624451 0.578308 -0.505249 1441740936 0.142822 -0.624451 0.578308 -0.505249 1441740936 0.474121 -0.550415 0.660583 -0.189209 1441740936 0.474121 -0.550415 0.660583 -0.189209 1441740936 0.474121 -0.550415 0.660583 -0.189209 1441740936 0.474121 -0.550415 0.660583 -0.189209 1441740936 0.474121 -0.550415 0.660583 -0.189209 1441740936 0.474121 -0.550415 0.660583 -0.189209 1441740936 0.474121 -0.550415 0.660583 -0.189209 1441740936 0.627991 -0.486816 0.590515 0.141113 1441740936 0.627991 -0.486816 0.590515 0.141113 1441740936 0.627991 -0.486816 0.590515 0.141113 1441740936 0.627991 -0.486816 0.590515 0.141113 1441740936 0.627991 -0.486816 0.590515 0.141113 1441740936 0.627991 -0.486816 0.590515 0.141113 1441740936 0.695557 -0.294006 0.620300 0.212036 1441740936 0.695557 -0.294006 0.620300 0.212036 1441740936 0.695557 -0.294006 0.620300 0.212036 1441740936 0.695557 -0.294006 0.620300 0.212036 1441740936 0.695557 -0.294006 0.620300 0.212036 1441740936 0.695557 -0.294006 0.620300 0.212036 1441740936 0.723755 -0.181824 0.577454 0.331055 1441740936 0.723755 -0.181824 0.577454 0.331055 1441740936 0.723755 -0.181824 0.577454 0.331055 1441740936 0.723755 -0.181824 0.577454 0.331055 1441740936 0.723755 -0.181824 0.577454 0.331055 1441740936 0.723755 -0.181824 0.577454 0.331055 1441740937 0.730408 -0.173157 0.532654 0.390747 1441740937 0.730408 -0.173157 0.532654 0.390747 1441740937 0.730408 -0.173157 0.532654 0.390747 1441740937 0.730408 -0.173157 0.532654 0.390747 1441740937 0.730408 -0.173157 0.532654 0.390747 1441740937 0.730408 -0.173157 0.532654 0.390747 1441740937 0.730225 -0.165527 0.507263 0.426636 1441740937 0.730225 -0.165527 0.507263 0.426636 1441740937 0.730225 -0.165527 0.507263 0.426636 1441740937 0.730225 -0.165527 0.507263 0.426636 1441740937 0.730225 -0.165527 0.507263 0.426636 1441740937 0.730225 -0.165527 0.507263 0.426636 1441740937 0.730225 -0.165527 0.507263 0.426636 1441740937 0.739075 -0.180298 0.491028 0.424316 1441740937 0.739075 -0.180298 0.491028 0.424316 1441740937 0.739075 -0.180298 0.491028 0.424316 1441740937 0.739075 -0.180298 0.491028 0.424316 1441740937 0.739075 -0.180298 0.491028 0.424316 1441740937 0.739075 -0.180298 0.491028 0.424316 1441740937 0.734680 -0.233948 0.499390 0.395020 1441740937 0.734680 -0.233948 0.499390 0.395020 1441740937 0.734680 -0.233948 0.499390 0.395020 1441740937 0.734680 -0.233948 0.499390 0.395020 1441740937 0.734680 -0.233948 0.499390 0.395020 1441740937 0.734680 -0.233948 0.499390 0.395020 1441740937 0.734680 -0.233948 0.499390 0.395020 1441740937 0.714172 -0.310303 0.533752 0.329712 1441740937 0.714172 -0.310303 0.533752 0.329712 1441740937 0.714172 -0.310303 0.533752 0.329712 1441740937 0.714172 -0.310303 0.533752 0.329712 1441740937 0.714172 -0.310303 0.533752 0.329712 1441740937 0.714172 -0.310303 0.533752 0.329712 1441740937 0.674316 -0.393555 0.584167 0.221375 1441740937 0.674316 -0.393555 0.584167 0.221375 1441740937 0.674316 -0.393555 0.584167 0.221375 1441740937 0.674316 -0.393555 0.584167 0.221375 1441740937 0.674316 -0.393555 0.584167 0.221375 1441740937 0.674316 -0.393555 0.584167 0.221375 1441740937 0.626587 -0.456116 0.630249 0.045532 1441740937 0.626587 -0.456116 0.630249 0.045532 1441740937 0.626587 -0.456116 0.630249 0.045532 1441740937 0.626587 -0.456116 0.630249 0.045532 1441740937 0.626587 -0.456116 0.630249 0.045532 1441740937 0.626587 -0.456116 0.630249 0.045532 1441740937 0.545349 -0.509644 0.647095 -0.155334 1441740937 0.545349 -0.509644 0.647095 -0.155334 1441740937 0.545349 -0.509644 0.647095 -0.155334 1441740937 0.545349 -0.509644 0.647095 -0.155334 1441740937 0.545349 -0.509644 0.647095 -0.155334 1441740937 0.545349 -0.509644 0.647095 -0.155334 1441740937 0.545349 -0.509644 0.647095 -0.155334 1441740937 0.376160 -0.603882 0.641602 -0.286743 1441740937 0.376160 -0.603882 0.641602 -0.286743 1441740937 0.376160 -0.603882 0.641602 -0.286743 1441740937 0.376160 -0.603882 0.641602 -0.286743 1441740937 0.376160 -0.603882 0.641602 -0.286743 1441740937 0.376160 -0.603882 0.641602 -0.286743 1441740937 0.132813 -0.643005 0.610229 -0.443298 1441740937 0.132813 -0.643005 0.610229 -0.443298 1441740937 0.132813 -0.643005 0.610229 -0.443298 1441740937 0.132813 -0.643005 0.610229 -0.443298 1441740937 0.132813 -0.643005 0.610229 -0.443298 1441740937 0.132813 -0.643005 0.610229 -0.443298 1441740937 0.132813 -0.643005 0.610229 -0.443298 1441740937 -0.178955 -0.568726 0.526123 -0.606506 1441740937 -0.178955 -0.568726 0.526123 -0.606506 1441740937 -0.178955 -0.568726 0.526123 -0.606506 1441740937 -0.178955 -0.568726 0.526123 -0.606506 1441740937 -0.178955 -0.568726 0.526123 -0.606506 1441740937 -0.178955 -0.568726 0.526123 -0.606506 1441740937 -0.427246 -0.399536 0.369568 -0.722046 1441740937 -0.427246 -0.399536 0.369568 -0.722046 1441740937 -0.427246 -0.399536 0.369568 -0.722046 1441740937 -0.427246 -0.399536 0.369568 -0.722046 1441740937 -0.427246 -0.399536 0.369568 -0.722046 1441740937 -0.427246 -0.399536 0.369568 -0.722046 1441740937 -0.427246 -0.399536 0.369568 -0.722046 1441740937 -0.566895 -0.237000 0.150574 -0.774536 1441740937 -0.566895 -0.237000 0.150574 -0.774536 1441740937 -0.566895 -0.237000 0.150574 -0.774536 1441740937 -0.566895 -0.237000 0.150574 -0.774536 1441740937 -0.566895 -0.237000 0.150574 -0.774536 1441740937 -0.566895 -0.237000 0.150574 -0.774536 1441740937 -0.614258 -0.157837 -0.041443 -0.772095 1441740937 -0.614258 -0.157837 -0.041443 -0.772095 1441740937 -0.614258 -0.157837 -0.041443 -0.772095 1441740937 -0.614258 -0.157837 -0.041443 -0.772095 1441740937 -0.614258 -0.157837 -0.041443 -0.772095 1441740937 -0.614258 -0.157837 -0.041443 -0.772095 1441740937 -0.554077 -0.264709 -0.034546 -0.788574 1441740937 -0.554077 -0.264709 -0.034546 -0.788574 1441740937 -0.554077 -0.264709 -0.034546 -0.788574 1441740937 -0.554077 -0.264709 -0.034546 -0.788574 1441740937 -0.554077 -0.264709 -0.034546 -0.788574 1441740937 -0.554077 -0.264709 -0.034546 -0.788574 1441740937 -0.554077 -0.264709 -0.034546 -0.788574 1441740937 -0.450867 -0.411865 0.179138 -0.771423 1441740937 -0.450867 -0.411865 0.179138 -0.771423 1441740937 -0.450867 -0.411865 0.179138 -0.771423 1441740937 -0.450867 -0.411865 0.179138 -0.771423 1441740937 -0.450867 -0.411865 0.179138 -0.771423 1441740937 -0.450867 -0.411865 0.179138 -0.771423 1441740937 -0.208252 -0.561584 0.399658 -0.693970 1441740937 -0.208252 -0.561584 0.399658 -0.693970 1441740937 -0.208252 -0.561584 0.399658 -0.693970 1441740937 -0.208252 -0.561584 0.399658 -0.693970 1441740937 -0.208252 -0.561584 0.399658 -0.693970 1441740937 -0.208252 -0.561584 0.399658 -0.693970 1441740937 0.122314 -0.605652 0.584106 -0.526367 1441740937 0.122314 -0.605652 0.584106 -0.526367 1441740937 0.122314 -0.605652 0.584106 -0.526367 1441740937 0.122314 -0.605652 0.584106 -0.526367 1441740937 0.122314 -0.605652 0.584106 -0.526367 1441740937 0.122314 -0.605652 0.584106 -0.526367 1441740937 0.511719 -0.459045 0.653198 -0.317322 1441740938 0.511719 -0.459045 0.653198 -0.317322 1441740938 0.511719 -0.459045 0.653198 -0.317322 1441740938 0.511719 -0.459045 0.653198 -0.317322 1441740938 0.511719 -0.459045 0.653198 -0.317322 1441740938 0.511719 -0.459045 0.653198 -0.317322 1441740938 0.705750 -0.201355 0.664917 -0.138611 1441740938 0.705750 -0.201355 0.664917 -0.138611 1441740938 0.705750 -0.201355 0.664917 -0.138611 1441740938 0.705750 -0.201355 0.664917 -0.138611 1441740938 0.705750 -0.201355 0.664917 -0.138611 1441740938 0.705750 -0.201355 0.664917 -0.138611 1441740938 0.705750 -0.201355 0.664917 -0.138611 1441740938 0.656616 -0.212158 0.723511 0.016846 1441740938 0.656616 -0.212158 0.723511 0.016846 1441740938 0.656616 -0.212158 0.723511 0.016846 1441740938 0.656616 -0.212158 0.723511 0.016846 1441740938 0.656616 -0.212158 0.723511 0.016846 1441740938 0.656616 -0.212158 0.723511 0.016846 1441740938 0.627319 -0.195679 0.737305 0.156433 1441740938 0.627319 -0.195679 0.737305 0.156433 1441740938 0.627319 -0.195679 0.737305 0.156433 1441740938 0.627319 -0.195679 0.737305 0.156433 1441740938 0.627319 -0.195679 0.737305 0.156433 1441740938 0.627319 -0.195679 0.737305 0.156433 1441740938 0.635681 -0.173706 0.694763 0.288025 1441740938 0.635681 -0.173706 0.694763 0.288025 1441740938 0.635681 -0.173706 0.694763 0.288025 1441740938 0.635681 -0.173706 0.694763 0.288025 1441740938 0.635681 -0.173706 0.694763 0.288025 1441740938 0.635681 -0.173706 0.694763 0.288025 1441740938 0.635681 -0.173706 0.694763 0.288025 1441740938 0.660645 -0.149536 0.634583 0.372070 1441740938 0.660645 -0.149536 0.634583 0.372070 1441740938 0.660645 -0.149536 0.634583 0.372070 1441740938 0.660645 -0.149536 0.634583 0.372070 1441740938 0.660645 -0.149536 0.634583 0.372070 1441740938 0.660645 -0.149536 0.634583 0.372070 1441740938 0.669739 -0.179749 0.585632 0.419556 1441740938 0.669739 -0.179749 0.585632 0.419556 1441740938 0.669739 -0.179749 0.585632 0.419556 1441740938 0.669739 -0.179749 0.585632 0.419556 1441740938 0.669739 -0.179749 0.585632 0.419556 1441740938 0.669739 -0.179749 0.585632 0.419556 1441740938 0.672668 -0.212585 0.585205 0.399719 1441740938 0.672668 -0.212585 0.585205 0.399719 1441740938 0.672668 -0.212585 0.585205 0.399719 1441740938 0.672668 -0.212585 0.585205 0.399719 1441740938 0.672668 -0.212585 0.585205 0.399719 1441740938 0.672668 -0.212585 0.585205 0.399719 1441740938 0.667419 -0.248169 0.611694 0.344482 1441740938 0.667419 -0.248169 0.611694 0.344482 1441740938 0.667419 -0.248169 0.611694 0.344482 1441740938 0.667419 -0.248169 0.611694 0.344482 1441740938 0.667419 -0.248169 0.611694 0.344482 1441740938 0.667419 -0.248169 0.611694 0.344482 1441740938 0.667419 -0.248169 0.611694 0.344482 1441740938 0.650024 -0.306519 0.645081 0.259460 1441740938 0.650024 -0.306519 0.645081 0.259460 1441740938 0.650024 -0.306519 0.645081 0.259460 1441740938 0.650024 -0.306519 0.645081 0.259460 1441740938 0.650024 -0.306519 0.645081 0.259460 1441740938 0.650024 -0.306519 0.645081 0.259460 1441740938 0.617188 -0.385010 0.671326 0.141785 1441740938 0.617188 -0.385010 0.671326 0.141785 1441740938 0.617188 -0.385010 0.671326 0.141785 1441740938 0.617188 -0.385010 0.671326 0.141785 1441740938 0.617188 -0.385010 0.671326 0.141785 1441740938 0.617188 -0.385010 0.671326 0.141785 1441740938 0.617188 -0.385010 0.671326 0.141785 1441740938 0.553040 -0.463745 0.690552 -0.046814 1441740938 0.553040 -0.463745 0.690552 -0.046814 1441740938 
0.699402 0.144958 0.642334 -0.277710 1441740941 0.699402 0.144958 0.642334 -0.277710 1441740941 0.699402 0.144958 0.642334 -0.277710 1441740941 0.699402 0.144958 0.642334 -0.277710 1441740941 0.699402 0.144958 0.642334 -0.277710 1441740941 0.711243 0.125610 0.644287 -0.251221 1441740941 0.711243 0.125610 0.644287 -0.251221 1441740941 0.711243 0.125610 0.644287 -0.251221 1441740941 0.711243 0.125610 0.644287 -0.251221 1441740941 0.711243 0.125610 0.644287 -0.251221 1441740941 0.711243 0.125610 0.644287 -0.251221 1441740941 0.725769 0.094177 0.642456 -0.227234 1441740941 0.725769 0.094177 0.642456 -0.227234 1441740941 0.725769 0.094177 0.642456 -0.227234 1441740941 0.725769 0.094177 0.642456 -0.227234 1441740941 0.725769 0.094177 0.642456 -0.227234 1441740941 0.725769 0.094177 0.642456 -0.227234 1441740941 0.725769 0.094177 0.642456 -0.227234 1441740941 0.739929 0.054626 0.638550 -0.204346 1441740941 0.739929 0.054626 0.638550 -0.204346 1441740941 0.739929 0.054626 0.638550 -0.204346 1441740941 0.739929 0.054626 0.638550 -0.204346 1441740941 0.739929 0.054626 0.638550 -0.204346 1441740941 0.739929 0.054626 0.638550 -0.204346 1441740941 0.750793 0.015259 0.634216 -0.183716 1441740941 0.750793 0.015259 0.634216 -0.183716 1441740941 0.750793 0.015259 0.634216 -0.183716 1441740941 0.750793 0.015259 0.634216 -0.183716 1441740941 0.750793 0.015259 0.634216 -0.183716 1441740941 0.750793 0.015259 0.634216 -0.183716 1441740941 0.754578 -0.005005 0.631958 -0.176270 1441740941 0.754578 -0.005005 0.631958 -0.176270 1441740941 0.754578 -0.005005 0.631958 -0.176270 1441740941 0.754578 -0.005005 0.631958 -0.176270 1441740941 0.754578 -0.005005 0.631958 -0.176270 1441740941 0.754578 -0.005005 0.631958 -0.176270 1441740941 0.754395 -0.001953 0.631470 -0.179077 1441740941 0.754395 -0.001953 0.631470 -0.179077 1441740941 0.754395 -0.001953 0.631470 -0.179077 1441740941 0.754395 -0.001953 0.631470 -0.179077 1441740941 0.754395 -0.001953 0.631470 -0.179077 1441740941 0.754395 -0.001953 0.631470 -0.179077 1441740941 0.750427 0.025391 0.633789 -0.185547 1441740941 0.750427 0.025391 0.633789 -0.185547 1441740941 0.750427 0.025391 0.633789 -0.185547 1441740941 0.750427 0.025391 0.633789 -0.185547 1441740941 0.750427 0.025391 0.633789 -0.185547 1441740942 0.750427 0.025391 0.633789 -0.185547 1441740942 0.750427 0.025391 0.633789 -0.185547 1441740942 0.748169 0.058472 0.632690 -0.190979 1441740942 0.748169 0.058472 0.632690 -0.190979 1441740942 0.748169 0.058472 0.632690 -0.190979 1441740942 0.748169 0.058472 0.632690 -0.190979 1441740942 0.748169 0.058472 0.632690 -0.190979 1441740942 0.748169 0.058472 0.632690 -0.190979 1441740942 0.758484 0.045898 0.626953 -0.171509 1441740942 0.758484 0.045898 0.626953 -0.171509 1441740942 0.758484 0.045898 0.626953 -0.171509 1441740942 0.758484 0.045898 0.626953 -0.171509 1441740942 0.758484 0.045898 0.626953 -0.171509 1441740942 0.758484 0.045898 0.626953 -0.171509 1441740942 0.769775 0.003235 0.623291 -0.137268 1441740942 0.769775 0.003235 0.623291 -0.137268 1441740942 0.769775 0.003235 0.623291 -0.137268 1441740942 0.769775 0.003235 0.623291 -0.137268 1441740942 0.769775 0.003235 0.623291 -0.137268 1441740942 0.769775 0.003235 0.623291 -0.137268 1441740942 0.773682 -0.026306 0.623474 -0.109314 1441740942 0.773682 -0.026306 0.623474 -0.109314 1441740942 0.773682 -0.026306 0.623474 -0.109314 1441740942 0.773682 -0.026306 0.623474 -0.109314 1441740942 0.773682 -0.026306 0.623474 -0.109314 1441740942 0.773682 -0.026306 0.623474 -0.109314 1441740942 0.768860 -0.019470 0.630798 -0.102417 1441740942 0.768860 -0.019470 0.630798 -0.102417 1441740942 0.768860 -0.019470 0.630798 -0.102417 1441740942 0.768860 -0.019470 0.630798 -0.102417 1441740942 0.768860 -0.019470 0.630798 -0.102417 1441740942 0.768860 -0.019470 0.630798 -0.102417 1441740942 0.759949 0.016602 0.639343 -0.115601 1441740942 0.759949 0.016602 0.639343 -0.115601 1441740942 0.759949 0.016602 0.639343 -0.115601 1441740942 0.759949 0.016602 0.639343 -0.115601 1441740942 0.759949 0.016602 0.639343 -0.115601 1441740942 0.759949 0.016602 0.639343 -0.115601 1441740942 0.759949 0.016602 0.639343 -0.115601 1441740942 0.754761 0.047302 0.640808 -0.131592 1441740942 0.754761 0.047302 0.640808 -0.131592 1441740942 0.754761 0.047302 0.640808 -0.131592 1441740942 0.754761 0.047302 0.640808 -0.131592 1441740942 0.754761 0.047302 0.640808 -0.131592 1441740942 0.752991 0.056152 0.640137 -0.141235 1441740942 0.752991 0.056152 0.640137 -0.141235 1441740942 0.752991 0.056152 0.640137 -0.141235 1441740942 0.752991 0.056152 0.640137 -0.141235 1441740942 0.752991 0.056152 0.640137 -0.141235 1441740942 0.752991 0.056152 0.640137 -0.141235 1441740942 0.755005 0.053101 0.636230 -0.149048 1441740942 0.755005 0.053101 0.636230 -0.149048 1441740942 0.755005 0.053101 0.636230 -0.149048 1441740942 0.755005 0.053101 0.636230 -0.149048 1441740942 0.755005 0.053101 0.636230 -0.149048 1441740942 0.755005 0.053101 0.636230 -0.149048 1441740942 0.760437 0.035217 0.631897 -0.145508 1441740942 0.760437 0.035217 0.631897 -0.145508 1441740942 0.760437 0.035217 0.631897 -0.145508 1441740942 0.760437 0.035217 0.631897 -0.145508 1441740942 0.760437 0.035217 0.631897 -0.145508 1441740942 0.760437 0.035217 0.631897 -0.145508 1441740942 0.760437 0.035217 0.631897 -0.145508 1441740942 0.764771 0.013184 0.630493 -0.131775 1441740942 0.764771 0.013184 0.630493 -0.131775 1441740942 0.764771 0.013184 0.630493 -0.131775 1441740942 0.764771 0.013184 0.630493 -0.131775 1441740942 0.764771 0.013184 0.630493 -0.131775 1441740942 0.764771 0.013184 0.630493 -0.131775 1441740942 0.764771 0.005615 0.633789 -0.115356 1441740942 0.764771 0.005615 0.633789 -0.115356 1441740942 0.764771 0.005615 0.633789 -0.115356 1441740942 0.764771 0.005615 0.633789 -0.115356 1441740942 0.764771 0.005615 0.633789 -0.115356 1441740942 0.764771 0.005615 0.633789 -0.115356 1441740942 0.759033 0.034058 0.639771 -0.115540 1441740942 0.759033 0.034058 0.639771 -0.115540 1441740942 0.759033 0.034058 0.639771 -0.115540 1441740942 0.759033 0.034058 0.639771 -0.115540 1441740942 0.759033 0.034058 0.639771 -0.115540 1441740942 0.759033 0.034058 0.639771 -0.115540 1441740942 0.759033 0.034058 0.639771 -0.115540 1441740942 0.752319 0.074158 0.643250 -0.121155 1441740942 0.752319 0.074158 0.643250 -0.121155 1441740942 0.752319 0.074158 0.643250 -0.121155 1441740942 0.752319 0.074158 0.643250 -0.121155 1441740942 0.752319 0.074158 0.643250 -0.121155 1441740942 0.752319 0.074158 0.643250 -0.121155 1441740942 0.748230 0.094238 0.645630 -0.120056 1441740942 0.748230 0.094238 0.645630 -0.120056 1441740942 0.748230 0.094238 0.645630 -0.120056 1441740942 0.748230 0.094238 0.645630 -0.120056 1441740942 0.748230 0.094238 0.645630 -0.120056 1441740942 0.748230 0.094238 0.645630 -0.120056 1441740942 0.745789 0.095520 0.648071 -0.120911 1441740942 0.745789 0.095520 0.648071 -0.120911 1441740942 0.745789 0.095520 0.648071 -0.120911 1441740942 0.745789 0.095520 0.648071 -0.120911 1441740942 0.745789 0.095520 0.648071 -0.120911 1441740942 0.745789 0.095520 0.648071 -0.120911 1441740942 0.745789 0.095520 0.648071 -0.120911 1441740942 0.748169 0.086853 0.645447 -0.126770 1441740942 0.748169 0.086853 0.645447 -0.126770 1441740942 0.748169 0.086853 0.645447 -0.126770 1441740942 0.748169 0.086853 0.645447 -0.126770 1441740942 0.748169 0.086853 0.645447 -0.126770 1441740942 0.748169 0.086853 0.645447 -0.126770 1441740942 0.753357 0.070007 0.640015 -0.133789 1441740942 0.753357 0.070007 0.640015 -0.133789 1441740942 0.753357 0.070007 0.640015 -0.133789 1441740942 0.753357 0.070007 0.640015 -0.133789 1441740942 0.753357 0.070007 0.640015 -0.133789 1441740942 0.753357 0.070007 0.640015 -0.133789 1441740943 0.758789 0.046692 0.634399 -0.139648 1441740943 0.758789 0.046692 0.634399 -0.139648 1441740943 0.758789 0.046692 0.634399 -0.139648 1441740943 0.758789 0.046692 0.634399 -0.139648 1441740943 0.758789 0.046692 0.634399 -0.139648 1441740943 0.758789 0.046692 0.634399 -0.139648 1441740943 0.763062 0.026306 0.630127 -0.141174 1441740943 0.763062 0.026306 0.630127 -0.141174 1441740943 0.763062 0.026306 0.630127 -0.141174 1441740943 0.763062 0.026306 0.630127 -0.141174 1441740943 0.763062 0.026306 0.630127 -0.141174 1441740943 0.763062 0.026306 0.630127 -0.141174 1441740943 0.762024 0.031067 0.630859 -0.142578 1441740943 0.762024 0.031067 0.630859 -0.142578 1441740943 0.762024 0.031067 0.630859 -0.142578 1441740943 0.762024 0.031067 0.630859 -0.142578 1441740943 0.762024 0.031067 0.630859 -0.142578 1441740943 0.762024 0.031067 0.630859 -0.142578 1441740943 0.762024 0.031067 0.630859 -0.142578 1441740943 0.757385 0.054688 0.632446 -0.152832 1441740943 0.757385 0.054688 0.632446 -0.152832 1441740943 0.757385 0.054688 0.632446 -0.152832 1441740943 0.757385 0.054688 0.632446 -0.152832 1441740943 0.757385 0.054688 0.632446 -0.152832 1441740943 0.757385 0.054688 0.632446 -0.152832 1441740943 0.764343 0.035828 0.626160 -0.149536 1441740943 0.764343 0.035828 0.626160 -0.149536 1441740943 0.764343 0.035828 0.626160 -0.149536 1441740943 0.764343 0.035828 0.626160 -0.149536 1441740943 0.764343 0.035828 0.626160 -0.149536 1441740943 0.764343 0.035828 0.626160 -0.149536 1441740943 0.764343 0.035828 0.626160 -0.149536 1441740943 0.776001 -0.009644 0.616577 -0.132141 1441740943 0.776001 -0.009644 0.616577 -0.132141 1441740943 0.776001 -0.009644 0.616577 -0.132141 1441740943 0.776001 -0.009644 0.616577 -0.132141 1441740943 0.776001 -0.009644 0.616577 -0.132141 1441740943 0.776001 -0.009644 0.616577 -0.132141 1441740943 0.780762 -0.037781 0.612427 -0.117798 1441740943 0.780762 -0.037781 0.612427 -0.117798 1441740943 0.780762 -0.037781 0.612427 -0.117798 1441740943 0.780762 -0.037781 0.612427 -0.117798 1441740943 0.780762 -0.037781 0.612427 -0.117798 1441740943 0.780762 -0.037781 0.612427 -0.117798 1441740943 0.780823 -0.046570 0.613342 -0.109009 1441740943 0.780823 -0.046570 0.613342 -0.109009 1441740943 0.780823 -0.046570 0.613342 -0.109009 1441740943 0.780823 -0.046570 0.613342 -0.109009 1441740943 0.780823 -0.046570 0.613342 -0.109009 1441740943 0.780823 -0.046570 0.613342 -0.109009 1441740943 0.779907 -0.040771 0.615967 -0.103088 1441740943 0.779907 -0.040771 0.615967 -0.103088 1441740943 0.779907 -0.040771 0.615967 -0.103088 1441740943 0.779907 -0.040771 0.615967 -0.103088 1441740943 0.779907 -0.040771 0.615967 -0.103088 1441740943 0.779907 -0.040771 0.615967 -0.103088 1441740943 0.775818 -0.032166 0.621216 -0.105164 1441740943 0.775818 -0.032166 0.621216 -0.105164 1441740943 0.775818 -0.032166 0.621216 -0.105164 1441740943 0.775818 -0.032166 0.621216 -0.105164 1441740943 0.775818 -0.032166 0.621216 -0.105164 1441740943 0.775818 -0.032166 0.621216 -0.105164 1441740943 0.775818 -0.032166 0.621216 -0.105164 1441740943 0.769836 -0.003906 0.626770 -0.120178 1441740943 0.769836 -0.003906 0.626770 -0.120178 1441740943 0.769836 -0.003906 0.626770 -0.120178 1441740943 0.769836 -0.003906 0.626770 -0.120178 1441740943 0.769836 -0.003906 0.626770 -0.120178 1441740943 0.769836 -0.003906 0.626770 -0.120178 1441740943 0.765076 0.035217 0.628601 -0.135071 1441740943 0.765076 0.035217 0.628601 -0.135071 1441740943 0.765076 0.035217 0.628601 -0.135071 1441740943 0.765076 0.035217 0.628601 -0.135071 1441740943 0.765076 0.035217 0.628601 -0.135071 1441740943 0.765076 0.035217 0.628601 -0.135071 1441740943 0.762451 0.060852 0.629150 -0.138184 1441740943 0.762451 0.060852 0.629150 -0.138184 1441740943 0.762451 0.060852 0.629150 -0.138184 1441740943 0.762451 0.060852 0.629150 -0.138184 1441740943 0.762451 0.060852 0.629150 -0.138184 1441740943 0.762451 0.060852 0.629150 -0.138184 1441740943 0.764343 0.065002 0.627197 -0.134521 1441740943 0.764343 0.065002 0.627197 -0.134521 1441740943 0.764343 0.065002 0.627197 -0.134521 1441740943 0.764343 0.065002 0.627197 -0.134521 1441740943 0.764343 0.065002 0.627197 -0.134521 1441740943 0.764343 0.065002 0.627197 -0.134521 1441740943 0.768555 0.054077 0.625122 -0.124878 1441740943 0.768555 0.054077 0.625122 -0.124878 1441740943 0.768555 0.054077 0.625122 -0.124878 1441740943 0.768555 0.054077 0.625122 -0.124878 1441740943 0.768555 0.054077 0.625122 -0.124878 1441740943 0.768555 0.054077 0.625122 -0.124878 1441740943 0.771118 0.048340 0.625427 -0.108704 1441740943 0.771118 0.048340 0.625427 -0.108704 1441740943 0.771118 0.048340 0.625427 -0.108704 1441740943 0.771118 0.048340 0.625427 -0.108704 1441740943 0.771118 0.048340 0.625427 -0.108704 1441740943 0.771118 0.048340 0.625427 -0.108704 1441740943 0.771118 0.048340 0.625427 -0.108704 1441740943 0.768311 0.065979 0.629578 -0.094666 1441740943 0.768311 0.065979 0.629578 -0.094666 1441740943 0.768311 0.065979 0.629578 -0.094666 1441740943 0.768311 0.065979 0.629578 -0.094666 1441740943 0.768311 0.065979 0.629578 -0.094666 1441740943 0.768311 0.065979 0.629578 -0.094666 1441740943 0.761902 0.084595 0.638000 -0.071716 1441740943 0.761902 0.084595 0.638000 -0.071716 1441740943 0.761902 0.084595 0.638000 -0.071716 1441740943 0.761902 0.084595 0.638000 -0.071716 1441740943 0.761902 0.084595 0.638000 -0.071716 1441740943 0.755493 0.089539 0.646790 -0.052612 1441740944 0.755493 0.089539 0.646790 -0.052612 1441740944 0.755493 0.089539 0.646790 -0.052612 1441740944 0.755493 0.089539 0.646790 -0.052612 1441740944 0.755493 0.089539 0.646790 -0.052612 1441740944 0.755493 0.089539 0.646790 -0.052612 1441740944 0.747498 0.106262 0.653137 -0.057373 1441740944 0.747498 0.106262 0.653137 -0.057373 1441740944 0.747498 0.106262 0.653137 -0.057373 1441740944 0.747498 0.106262 0.653137 -0.057373 1441740944 0.747498 0.106262 0.653137 -0.057373 1441740944 0.747498 0.106262 0.653137 -0.057373 1441740944 0.747498 0.106262 0.653137 -0.057373 1441740944 0.744202 0.111084 0.654846 -0.070251 1441740944 0.744202 0.111084 0.654846 -0.070251 1441740944 0.744202 0.111084 0.654846 -0.070251 1441740944 0.744202 0.111084 0.654846 -0.070251 1441740944 0.744202 0.111084 0.654846 -0.070251 1441740944 0.744202 0.111084 0.654846 -0.070251 1441740944 0.747498 0.093201 0.653259 -0.075562 1441740944 0.747498 0.093201 0.653259 -0.075562 1441740944 0.747498 0.093201 0.653259 -0.075562 1441740944 0.747498 0.093201 0.653259 -0.075562 1441740944 0.747498 0.093201 0.653259 -0.075562 1441740944 0.747498 0.093201 0.653259 -0.075562 1441740944 0.751709 0.061340 0.652161 -0.076172 1441740944 0.751709 0.061340 0.652161 -0.076172 1441740944 0.751709 0.061340 0.652161 -0.076172 1441740944 0.751709 0.061340 0.652161 -0.076172 1441740944 0.751709 0.061340 0.652161 -0.076172 1441740944 0.751709 0.061340 0.652161 -0.076172 1441740944 0.750854 0.043152 0.652954 -0.088806 1441740944 0.750854 0.043152 0.652954 -0.088806 1441740944 0.750854 0.043152 0.652954 -0.088806 1441740944 0.750854 0.043152 0.652954 -0.088806 1441740944 0.750854 0.043152 0.652954 -0.088806 1441740944 0.750854 0.043152 0.652954 -0.088806 1441740944 0.749939 0.042114 0.650635 -0.111389 1441740944 0.749939 0.042114 0.650635 -0.111389 1441740944 0.749939 0.042114 0.650635 -0.111389 1441740944 0.749939 0.042114 0.650635 -0.111389 1441740944 0.749939 0.042114 0.650635 -0.111389 1441740944 0.749939 0.042114 0.650635 -0.111389 1441740944 0.749939 0.042114 0.650635 -0.111389 1441740944 0.752808 0.042847 0.645935 -0.118958 1441740944 0.752808 0.042847 0.645935 -0.118958 1441740944 0.752808 0.042847 0.645935 -0.118958 1441740944 0.752808 0.042847 0.645935 -0.118958 1441740944 0.752808 0.042847 0.645935 -0.118958 1441740944 0.752808 0.042847 0.645935 -0.118958 1441740944 0.758484 0.035339 0.641174 -0.110840 1441740944 0.758484 0.035339 0.641174 -0.110840 1441740944 0.758484 0.035339 0.641174 -0.110840 1441740944 0.758484 0.035339 0.641174 -0.110840 1441740944 0.758484 0.035339 0.641174 -0.110840 1441740944 0.763733 0.005920 0.639709 -0.086060 1441740944 0.763733 0.005920 0.639709 -0.086060 1441740944 0.763733 0.005920 0.639709 -0.086060 1441740944 0.763733 0.005920 0.639709 -0.086060 1441740944 0.763733 0.005920 0.639709 -0.086060 1441740944 0.763733 0.005920 0.639709 -0.086060 1441740944 0.766846 -0.017151 0.638916 -0.058167 1441740944 0.766846 -0.017151 0.638916 -0.058167 1441740944 0.766846 -0.017151 0.638916 -0.058167 1441740944 0.766846 -0.017151 0.638916 -0.058167 1441740944 0.766846 -0.017151 0.638916 -0.058167 1441740944 0.766846 -0.017151 0.638916 -0.058167 1441740944 0.766846 -0.017151 0.638916 -0.058167 1441740944 0.765015 -0.036804 0.642029 -0.033142 1441740944 0.765015 -0.036804 0.642029 -0.033142 1441740944 0.765015 -0.036804 0.642029 -0.033142 1441740944 0.765015 -0.036804 0.642029 -0.033142 1441740944 0.765015 -0.036804 0.642029 -0.033142 1441740944 0.765015 -0.036804 0.642029 -0.033142 1441740944 0.761780 -0.048584 0.645752 -0.016846 1441740944 0.761780 -0.048584 0.645752 -0.016846 1441740944 0.761780 -0.048584 0.645752 -0.016846 1441740944 0.761780 -0.048584 0.645752 -0.016846 1441740944 0.761780 -0.048584 0.645752 -0.016846 1441740944 0.761780 -0.048584 0.645752 -0.016846 1441740944 0.756348 -0.023499 0.653137 -0.026978 1441740944 0.756348 -0.023499 0.653137 -0.026978 1441740944 0.756348 -0.023499 0.653137 -0.026978 1441740944 0.756348 -0.023499 0.653137 -0.026978 1441740944 0.756348 -0.023499 0.653137 -0.026978 1441740944 0.756348 -0.023499 0.653137 -0.026978 1441740944 0.751770 0.006165 0.657776 -0.044678 1441740944 0.751770 0.006165 0.657776 -0.044678 1441740944 0.751770 0.006165 0.657776 -0.044678 1441740944 0.751770 0.006165 0.657776 -0.044678 1441740944 0.751770 0.006165 0.657776 -0.044678 1441740944 0.751770 0.006165 0.657776 -0.044678 1441740944 0.751526 0.017639 0.656738 -0.059021 1441740944 0.751526 0.017639 0.656738 -0.059021 1441740944 0.751526 0.017639 0.656738 -0.059021 1441740944 0.751526 0.017639 0.656738 -0.059021 1441740944 0.751526 0.017639 0.656738 -0.059021 1441740944 0.751526 0.017639 0.656738 -0.059021 1441740944 0.755310 0.022522 0.651001 -0.071106 1441740944 0.755310 0.022522 0.651001 -0.071106 1441740944 0.755310 0.022522 0.651001 -0.071106 1441740944 0.755310 0.022522 0.651001 -0.071106 1441740944 0.755310 0.022522 0.651001 -0.071106 1441740944 0.755310 0.022522 0.651001 -0.071106 1441740944 0.760132 0.021729 0.644287 -0.080811 1441740944 0.760132 0.021729 0.644287 -0.080811 1441740944 0.760132 0.021729 0.644287 -0.080811 1441740944 0.760132 0.021729 0.644287 -0.080811 1441740944 0.760132 0.021729 0.644287 -0.080811 1441740944 0.760132 0.021729 0.644287 -0.080811 1441740944 0.763489 0.016846 0.639587 -0.087708 1441740945 0.763489 0.016846 0.639587 -0.087708 1441740945 0.763489 0.016846 0.639587 -0.087708 1441740945 0.763489 0.016846 0.639587 -0.087708 1441740945 0.763489 0.016846 0.639587 -0.087708 1441740945 0.763489 0.016846 0.639587 -0.087708 1441740945 0.763794 0.018860 0.638306 -0.093445 1441740945 0.763794 0.018860 0.638306 -0.093445 1441740945 0.763794 0.018860 0.638306 -0.093445 1441740945 0.763794 0.018860 0.638306 -0.093445 1441740945 0.763794 0.018860 0.638306 -0.093445 1441740945 0.763794 0.018860 0.638306 -0.093445 1441740945 0.763794 0.018860 0.638306 -0.093445 1441740945 0.762024 0.031067 0.639099 -0.098877 1441740945 0.762024 0.031067 0.639099 -0.098877 1441740945 0.762024 0.031067 0.639099 -0.098877 1441740945 0.762024 0.031067 0.639099 -0.098877 1441740945 0.762024 0.031067 0.639099 -0.098877 1441740945 0.762024 0.031067 0.639099 -0.098877 1441740945 0.756836 0.051880 0.643250 -0.103027 1441740945 0.756836 0.051880 0.643250 -0.103027 1441740945 0.756836 0.051880 0.643250 -0.103027 1441740945 0.756836 0.051880 0.643250 -0.103027 1441740945 0.756836 0.051880 0.643250 -0.103027 1441740945 0.756836 0.051880 0.643250 -0.103027 1441740945 0.747986 0.081787 0.649536 -0.108887 1441740945 0.747986 0.081787 0.649536 -0.108887 1441740945 0.747986 0.081787 0.649536 -0.108887 1441740945 0.747986 0.081787 0.649536 -0.108887 1441740945 0.747986 0.081787 0.649536 -0.108887 1441740945 0.747986 0.081787 0.649536 -0.108887 1441740945 0.735046 0.110168 0.657898 -0.121033 1441740945 0.735046 0.110168 0.657898 -0.121033 1441740945 0.735046 0.110168 0.657898 -0.121033 1441740945 0.735046 0.110168 0.657898 -0.121033 1441740945 0.735046 0.110168 0.657898 -0.121033 1441740945 0.735046 0.110168 0.657898 -0.121033 1441740945 0.723999 0.120850 0.665527 -0.135010 1441740945 0.723999 0.120850 0.665527 -0.135010 1441740945 0.723999 0.120850 0.665527 -0.135010 1441740945 0.723999 0.120850 0.665527 -0.135010 1441740945 0.723999 0.120850 0.665527 -0.135010 1441740945 0.723999 0.120850 0.665527 -0.135010 1441740945 0.723999 0.120850 0.665527 -0.135010 1441740945 0.719727 0.103455 0.671448 -0.142517 1441740945 0.719727 0.103455 0.671448 -0.142517 1441740945 0.719727 0.103455 0.671448 -0.142517 1441740945 0.719727 0.103455 0.671448 -0.142517 1441740945 0.719727 0.103455 0.671448 -0.142517 1441740945 0.719727 0.103455 0.671448 -0.142517 1441740945 0.719727 0.103455 0.671448 -0.142517 1441740945 0.716797 0.076965 0.675232 -0.155823 1441740945 0.716797 0.076965 0.675232 -0.155823 1441740945 0.716797 0.076965 0.675232 -0.155823 1441740945 0.716797 0.076965 0.675232 -0.155823 1441740945 0.716797 0.076965 0.675232 -0.155823 1441740945 0.716797 0.076965 0.675232 -0.155823 1441740945 0.714294 0.054626 0.673157 -0.183105 1441740945 0.714294 0.054626 0.673157 -0.183105 1441740945 0.714294 0.054626 0.673157 -0.183105 1441740945 0.714294 0.054626 0.673157 -0.183105 1441740945 0.714294 0.054626 0.673157 -0.183105 1441740945 0.714294 0.054626 0.673157 -0.183105 1441740945 0.711060 0.062378 0.664063 -0.222473 1441740945 0.711060 0.062378 0.664063 -0.222473 1441740945 0.711060 0.062378 0.664063 -0.222473 1441740945 0.711060 0.062378 0.664063 -0.222473 1441740945 0.711060 0.062378 0.664063 -0.222473 1441740945 0.711060 0.062378 0.664063 -0.222473 1441740945 0.714478 0.077209 0.652222 -0.241028 1441740945 0.714478 0.077209 0.652222 -0.241028 1441740945 0.714478 0.077209 0.652222 -0.241028 1441740945 0.714478 0.077209 0.652222 -0.241028 1441740945 0.714478 0.077209 0.652222 -0.241028 1441740945 0.714478 0.077209 0.652222 -0.241028 1441740945 0.714478 0.077209 0.652222 -0.241028 1441740945 0.722473 0.079224 0.643311 -0.240356 1441740945 0.722473 0.079224 0.643311 -0.240356 1441740945 0.722473 0.079224 0.643311 -0.240356 1441740945 0.722473 0.079224 0.643311 -0.240356 1441740945 0.722473 0.079224 0.643311 -0.240356 1441740945 0.722473 0.079224 0.643311 -0.240356 1441740945 0.732239 0.076416 0.633728 -0.237183 1441740945 0.732239 0.076416 0.633728 -0.237183 1441740945 0.732239 0.076416 0.633728 -0.237183 1441740945 0.732239 0.076416 0.633728 -0.237183 1441740945 0.732239 0.076416 0.633728 -0.237183 1441740945 0.732239 0.076416 0.633728 -0.237183 1441740945 0.732239 0.076416 0.633728 -0.237183 1441740945 0.745972 0.045898 0.624634 -0.226196 1441740945 0.745972 0.045898 0.624634 -0.226196 1441740945 0.745972 0.045898 0.624634 -0.226196 1441740945 0.745972 0.045898 0.624634 -0.226196 1441740945 0.745972 0.045898 0.624634 -0.226196 1441740945 0.745972 0.045898 0.624634 -0.226196 1441740945 0.754761 0.000732 0.620544 -0.212646 1441740945 0.754761 0.000732 0.620544 -0.212646 1441740945 0.754761 0.000732 0.620544 -0.212646 1441740945 0.754761 0.000732 0.620544 -0.212646 1441740945 0.754761 0.000732 0.620544 -0.212646 1441740945 0.754761 0.000732 0.620544 -0.212646 1441740945 0.758423 -0.026733 0.617920 -0.205261 1441740945 0.758423 -0.026733 0.617920 -0.205261 1441740945 0.758423 -0.026733 0.617920 -0.205261 1441740945 0.758423 -0.026733 0.617920 -0.205261 1441740945 0.758423 -0.026733 0.617920 -0.205261 1441740945 0.758423 -0.026733 0.617920 -0.205261 1441740945 0.762817 -0.040649 0.615601 -0.193420 1441740945 0.762817 -0.040649 0.615601 -0.193420 1441740945 0.762817 -0.040649 0.615601 -0.193420 1441740945 0.762817 -0.040649 0.615601 -0.193420 1441740945 0.762817 -0.040649 0.615601 -0.193420 1441740945 0.762817 -0.040649 0.615601 -0.193420 1441740945 0.760376 -0.032654 0.622253 -0.182861 1441740945 0.760376 -0.032654 0.622253 -0.182861 1441740946 0.760376 -0.032654 0.622253 -0.182861 1441740946 0.760376 -0.032654 0.622253 -0.182861 1441740946 0.760376 -0.032654 0.622253 -0.182861 1441740946 0.760376 -0.032654 0.622253 -0.182861 1441740946 0.753418 -0.009277 0.633362 -0.176331 1441740946 0.753418 -0.009277 0.633362 -0.176331 1441740946 0.753418 -0.009277 0.633362 -0.176331 1441740946 0.753418 -0.009277 0.633362 -0.176331 1441740946 0.753418 -0.009277 0.633362 -0.176331 1441740946 0.753418 -0.009277 0.633362 -0.176331 1441740946 0.743835 0.024170 0.643494 -0.178833 1441740946 0.743835 0.024170 0.643494 -0.178833 1441740946 0.743835 0.024170 0.643494 -0.178833 1441740946 0.743835 0.024170 0.643494 -0.178833 1441740946 0.743835 0.024170 0.643494 -0.178833 1441740946 0.743835 0.024170 0.643494 -0.178833 1441740946 0.743835 0.024170 0.643494 -0.178833 1441740946 0.734558 0.058960 0.650024 -0.185120 1441740946 0.734558 0.058960 0.650024 -0.185120 1441740946 0.734558 0.058960 0.650024 -0.185120 1441740946 0.734558 0.058960 0.650024 -0.185120 1441740946 0.734558 0.058960 0.650024 -0.185120 1441740946 0.734558 0.058960 0.650024 -0.185120 1441740946 0.727539 0.081116 0.653809 -0.191345 1441740946 0.727539 0.081116 0.653809 -0.191345 1441740946 0.727539 0.081116 0.653809 -0.191345 1441740946 0.727539 0.081116 0.653809 -0.191345 1441740946 0.727539 0.081116 0.653809 -0.191345 1441740946 0.727539 0.081116 0.653809 -0.191345 1441740946 0.727539 0.081116 0.653809 -0.191345 1441740946 0.722656 0.086670 0.658997 -0.189514 1441740946 0.722656 0.086670 0.658997 -0.189514 1441740946 0.722656 0.086670 0.658997 -0.189514 1441740946 0.722656 0.086670 0.658997 -0.189514 1441740946 0.722656 0.086670 0.658997 -0.189514 1441740946 0.722656 0.086670 0.658997 -0.189514 1441740946 0.717285 0.101990 0.664246 -0.183838 1441740946 0.717285 0.101990 0.664246 -0.183838 1441740946 0.717285 0.101990 0.664246 -0.183838 1441740946 0.717285 0.101990 0.664246 -0.183838 1441740946 0.717285 0.101990 0.664246 -0.183838 1441740946 0.717285 0.101990 0.664246 -0.183838 1441740946 0.709412 0.135742 0.667542 -0.180542 1441740946 0.709412 0.135742 0.667542 -0.180542 1441740946 0.709412 0.135742 0.667542 -0.180542 1441740946 0.709412 0.135742 0.667542 -0.180542 1441740946 0.709412 0.135742 0.667542 -0.180542 1441740946 0.709412 0.135742 0.667542 -0.180542 1441740946 0.709412 0.135742 0.667542 -0.180542 1441740946 0.698425 0.177002 0.667969 -0.186096 1441740946 0.698425 0.177002 0.667969 -0.186096 1441740946 0.698425 0.177002 0.667969 -0.186096 1441740946 0.698425 0.177002 0.667969 -0.186096 1441740946 0.698425 0.177002 0.667969 -0.186096 1441740946 0.698425 0.177002 0.667969 -0.186096 1441740946 0.692078 0.197876 0.666138 -0.195190 1441740946 0.692078 0.197876 0.666138 -0.195190 1441740946 0.692078 0.197876 0.666138 -0.195190 1441740946 0.692078 0.197876 0.666138 -0.195190 1441740946 0.692078 0.197876 0.666138 -0.195190 1441740946 0.692078 0.197876 0.666138 -0.195190 1441740946 0.697632 0.178589 0.663513 -0.202698 1441740946 0.697632 0.178589 0.663513 -0.202698 1441740946 0.697632 0.178589 0.663513 -0.202698 1441740946 0.697632 0.178589 0.663513 -0.202698 1441740946 0.697632 0.178589 0.663513 -0.202698 1441740946 0.697632 0.178589 0.663513 -0.202698 1441740946 0.706970 0.129456 0.663696 -0.207031 1441740946 0.706970 0.129456 0.663696 -0.207031 1441740946 0.706970 0.129456 0.663696 -0.207031 1441740946 0.706970 0.129456 0.663696 -0.207031 1441740946 0.706970 0.129456 0.663696 -0.207031 1441740946 0.706970 0.129456 0.663696 -0.207031 1441740946 0.706970 0.129456 0.663696 -0.207031 1441740946 0.713135 0.076294 0.664185 -0.210754 1441740946 0.713135 0.076294 0.664185 -0.210754 1441740946 0.713135 0.076294 0.664185 -0.210754 1441740946 0.713135 0.076294 0.664185 -0.210754 1441740946 0.713135 0.076294 0.664185 -0.210754 1441740946 0.713135 0.076294 0.664185 -0.210754 1441740946 0.716553 0.042419 0.658752 -0.225342 1441740946 0.716553 0.042419 0.658752 -0.225342 1441740946 0.716553 0.042419 0.658752 -0.225342 1441740946 0.716553 0.042419 0.658752 -0.225342 1441740946 0.716553 0.042419 0.658752 -0.225342 1441740946 0.716553 0.042419 0.658752 -0.225342 1441740946 0.723511 0.023926 0.649170 -0.233337 1441740946 0.723511 0.023926 0.649170 -0.233337 1441740946 0.723511 0.023926 0.649170 -0.233337 1441740946 0.723511 0.023926 0.649170 -0.233337 1441740946 0.723511 0.023926 0.649170 -0.233337 1441740946 0.723511 0.023926 0.649170 -0.233337 1441740946 0.723511 0.023926 0.649170 -0.233337 1441740946 0.733643 0.006104 0.641724 -0.223450 1441740946 0.733643 0.006104 0.641724 -0.223450 1441740946 0.733643 0.006104 0.641724 -0.223450 1441740946 0.733643 0.006104 0.641724 -0.223450 1441740946 0.733643 0.006104 0.641724 -0.223450 1441740946 
0.747131 0.008179 0.635071 0.195801 1441740949 0.747131 0.008179 0.635071 0.195801 1441740949 0.747131 0.008179 0.635071 0.195801 1441740949 0.747131 0.008179 0.635071 0.195801 1441740949 0.747131 0.008179 0.635071 0.195801 1441740949 0.747131 0.008179 0.635071 0.195801 1441740949 0.752014 0.020874 0.607239 0.255310 1441740949 0.752014 0.020874 0.607239 0.255310 1441740949 0.752014 0.020874 0.607239 0.255310 1441740949 0.752014 0.020874 0.607239 0.255310 1441740949 0.752014 0.020874 0.607239 0.255310 1441740949 0.752014 0.020874 0.607239 0.255310 1441740949 0.765869 0.009705 0.570984 0.295349 1441740949 0.765869 0.009705 0.570984 0.295349 1441740949 0.765869 0.009705 0.570984 0.295349 1441740949 0.765869 0.009705 0.570984 0.295349 1441740949 0.765869 0.009705 0.570984 0.295349 1441740949 0.765869 0.009705 0.570984 0.295349 1441740949 0.776245 -0.017761 0.557190 0.294250 1441740949 0.776245 -0.017761 0.557190 0.294250 1441740949 0.776245 -0.017761 0.557190 0.294250 1441740949 0.776245 -0.017761 0.557190 0.294250 1441740949 0.776245 -0.017761 0.557190 0.294250 1441740949 0.776245 -0.017761 0.557190 0.294250 1441740949 0.776245 -0.017761 0.557190 0.294250 1441740949 0.778015 -0.051453 0.570435 0.257935 1441740949 0.778015 -0.051453 0.570435 0.257935 1441740949 0.778015 -0.051453 0.570435 0.257935 1441740949 0.778015 -0.051453 0.570435 0.257935 1441740949 0.778015 -0.051453 0.570435 0.257935 1441740949 0.778015 -0.051453 0.570435 0.257935 1441740949 0.780518 -0.114990 0.585022 0.187561 1441740949 0.780518 -0.114990 0.585022 0.187561 1441740949 0.780518 -0.114990 0.585022 0.187561 1441740949 0.780518 -0.114990 0.585022 0.187561 1441740949 0.780518 -0.114990 0.585022 0.187561 1441740949 0.780518 -0.114990 0.585022 0.187561 1441740949 0.777283 -0.163513 0.606934 0.025269 1441740949 0.777283 -0.163513 0.606934 0.025269 1441740949 0.777283 -0.163513 0.606934 0.025269 1441740949 0.777283 -0.163513 0.606934 0.025269 1441740949 0.777283 -0.163513 0.606934 0.025269 1441740949 0.777283 -0.163513 0.606934 0.025269 1441740949 0.749756 -0.287598 0.580505 -0.134583 1441740949 0.749756 -0.287598 0.580505 -0.134583 1441740949 0.749756 -0.287598 0.580505 -0.134583 1441740949 0.749756 -0.287598 0.580505 -0.134583 1441740949 0.749756 -0.287598 0.580505 -0.134583 1441740949 0.749756 -0.287598 0.580505 -0.134583 1441740949 0.601624 -0.477173 0.594482 -0.238525 1441740949 0.601624 -0.477173 0.594482 -0.238525 1441740949 0.601624 -0.477173 0.594482 -0.238525 1441740949 0.601624 -0.477173 0.594482 -0.238525 1441740949 0.601624 -0.477173 0.594482 -0.238525 1441740949 0.601624 -0.477173 0.594482 -0.238525 1441740949 0.309143 -0.617310 0.633972 -0.348450 1441740949 0.309143 -0.617310 0.633972 -0.348450 1441740949 0.309143 -0.617310 0.633972 -0.348450 1441740949 0.309143 -0.617310 0.633972 -0.348450 1441740949 0.309143 -0.617310 0.633972 -0.348450 1441740949 0.309143 -0.617310 0.633972 -0.348450 1441740949 -0.081848 -0.567871 0.597961 -0.559753 1441740949 -0.081848 -0.567871 0.597961 -0.559753 1441740949 -0.081848 -0.567871 0.597961 -0.559753 1441740949 -0.081848 -0.567871 0.597961 -0.559753 1441740949 -0.081848 -0.567871 0.597961 -0.559753 1441740949 -0.081848 -0.567871 0.597961 -0.559753 1441740949 -0.309326 -0.421509 0.407837 -0.748596 1441740949 -0.309326 -0.421509 0.407837 -0.748596 1441740949 -0.309326 -0.421509 0.407837 -0.748596 1441740949 -0.309326 -0.421509 0.407837 -0.748596 1441740949 -0.309326 -0.421509 0.407837 -0.748596 1441740949 -0.309326 -0.421509 0.407837 -0.748596 1441740949 -0.367981 -0.334900 0.177063 -0.849182 1441740949 -0.367981 -0.334900 0.177063 -0.849182 1441740949 -0.367981 -0.334900 0.177063 -0.849182 1441740949 -0.367981 -0.334900 0.177063 -0.849182 1441740949 -0.367981 -0.334900 0.177063 -0.849182 1441740949 -0.367981 -0.334900 0.177063 -0.849182 1441740950 -0.303406 -0.398743 0.224609 -0.835815 1441740950 -0.303406 -0.398743 0.224609 -0.835815 1441740950 -0.303406 -0.398743 0.224609 -0.835815 1441740950 -0.303406 -0.398743 0.224609 -0.835815 1441740950 -0.303406 -0.398743 0.224609 -0.835815 1441740950 -0.303406 -0.398743 0.224609 -0.835815 1441740950 -0.303406 -0.398743 0.224609 -0.835815 1441740950 -0.124512 -0.489502 0.357544 -0.785522 1441740950 -0.124512 -0.489502 0.357544 -0.785522 1441740950 -0.124512 -0.489502 0.357544 -0.785522 1441740950 -0.124512 -0.489502 0.357544 -0.785522 1441740950 -0.124512 -0.489502 0.357544 -0.785522 1441740950 -0.124512 -0.489502 0.357544 -0.785522 1441740950 0.090210 -0.537048 0.533936 -0.646851 1441740950 0.090210 -0.537048 0.533936 -0.646851 1441740950 0.090210 -0.537048 0.533936 -0.646851 1441740950 0.090210 -0.537048 0.533936 -0.646851 1441740950 0.090210 -0.537048 0.533936 -0.646851 1441740950 0.090210 -0.537048 0.533936 -0.646851 1441740950 0.345032 -0.487854 0.663635 -0.450073 1441740950 0.345032 -0.487854 0.663635 -0.450073 1441740950 0.345032 -0.487854 0.663635 -0.450073 1441740950 0.345032 -0.487854 0.663635 -0.450073 1441740950 0.345032 -0.487854 0.663635 -0.450073 1441740950 0.345032 -0.487854 0.663635 -0.450073 1441740950 0.345032 -0.487854 0.663635 -0.450073 1441740950 0.582214 -0.355225 0.698181 -0.217407 1441740950 0.582214 -0.355225 0.698181 -0.217407 1441740950 0.582214 -0.355225 0.698181 -0.217407 1441740950 0.582214 -0.355225 0.698181 -0.217407 1441740950 0.582214 -0.355225 0.698181 -0.217407 1441740950 0.582214 -0.355225 0.698181 -0.217407 1441740950 0.670227 -0.258118 0.695068 -0.031006 1441740950 0.670227 -0.258118 0.695068 -0.031006 1441740950 0.670227 -0.258118 0.695068 -0.031006 1441740950 0.670227 -0.258118 0.695068 -0.031006 1441740950 0.670227 -0.258118 0.695068 -0.031006 1441740950 0.670227 -0.258118 0.695068 -0.031006 1441740950 0.675110 -0.177246 0.713867 0.056396 1441740950 0.675110 -0.177246 0.713867 0.056396 1441740950 0.675110 -0.177246 0.713867 0.056396 1441740950 0.675110 -0.177246 0.713867 0.056396 1441740950 0.675110 -0.177246 0.713867 0.056396 1441740950 0.675110 -0.177246 0.713867 0.056396 1441740950 0.684143 -0.121277 0.698364 0.171570 1441740950 0.684143 -0.121277 0.698364 0.171570 1441740950 0.684143 -0.121277 0.698364 0.171570 1441740950 0.684143 -0.121277 0.698364 0.171570 1441740950 0.684143 -0.121277 0.698364 0.171570 1441740950 0.684143 -0.121277 0.698364 0.171570 1441740950 0.690735 -0.120728 0.647095 0.299072 1441740950 0.690735 -0.120728 0.647095 0.299072 1441740950 0.690735 -0.120728 0.647095 0.299072 1441740950 0.690735 -0.120728 0.647095 0.299072 1441740950 0.690735 -0.120728 0.647095 0.299072 1441740950 0.690735 -0.120728 0.647095 0.299072 1441740950 0.701904 -0.132141 0.594910 0.368652 1441740950 0.701904 -0.132141 0.594910 0.368652 1441740950 0.701904 -0.132141 0.594910 0.368652 1441740950 0.701904 -0.132141 0.594910 0.368652 1441740950 0.701904 -0.132141 0.594910 0.368652 1441740950 0.701904 -0.132141 0.594910 0.368652 1441740950 0.717285 -0.155945 0.558472 0.386230 1441740950 0.717285 -0.155945 0.558472 0.386230 1441740950 0.717285 -0.155945 0.558472 0.386230 1441740950 0.717285 -0.155945 0.558472 0.386230 1441740950 0.717285 -0.155945 0.558472 0.386230 1441740950 0.717285 -0.155945 0.558472 0.386230 1441740950 0.728455 -0.178955 0.551331 0.365112 1441740950 0.728455 -0.178955 0.551331 0.365112 1441740950 0.728455 -0.178955 0.551331 0.365112 1441740950 0.728455 -0.178955 0.551331 0.365112 1441740950 0.728455 -0.178955 0.551331 0.365112 1441740950 0.728455 -0.178955 0.551331 0.365112 1441740950 0.734253 -0.219849 0.562439 0.310059 1441740950 0.734253 -0.219849 0.562439 0.310059 1441740950 0.734253 -0.219849 0.562439 0.310059 1441740950 0.734253 -0.219849 0.562439 0.310059 1441740950 0.734253 -0.219849 0.562439 0.310059 1441740950 0.734253 -0.219849 0.562439 0.310059 1441740950 0.731995 -0.271790 0.579468 0.233459 1441740950 0.731995 -0.271790 0.579468 0.233459 1441740950 0.731995 -0.271790 0.579468 0.233459 1441740950 0.731995 -0.271790 0.579468 0.233459 1441740950 0.731995 -0.271790 0.579468 0.233459 1441740950 0.731995 -0.271790 0.579468 0.233459 1441740950 0.731995 -0.271790 0.579468 0.233459 1441740950 0.719727 -0.324341 0.596741 0.143494 1441740950 0.719727 -0.324341 0.596741 0.143494 1441740950 0.719727 -0.324341 0.596741 0.143494 1441740950 0.719727 -0.324341 0.596741 0.143494 1441740950 0.719727 -0.324341 0.596741 0.143494 1441740950 0.719727 -0.324341 0.596741 0.143494 1441740950 0.719116 -0.334229 0.608643 -0.025452 1441740950 0.719116 -0.334229 0.608643 -0.025452 1441740950 0.719116 -0.334229 0.608643 -0.025452 1441740950 0.719116 -0.334229 0.608643 -0.025452 1441740950 0.719116 -0.334229 0.608643 -0.025452 1441740950 0.719116 -0.334229 0.608643 -0.025452 1441740950 0.600220 -0.433289 0.630493 -0.233215 1441740950 0.600220 -0.433289 0.630493 -0.233215 1441740950 0.600220 -0.433289 0.630493 -0.233215 1441740950 0.600220 -0.433289 0.630493 -0.233215 1441740950 0.600220 -0.433289 0.630493 -0.233215 1441740950 0.600220 -0.433289 0.630493 -0.233215 1441740950 0.432312 -0.516235 0.597290 -0.435730 1441740950 0.432312 -0.516235 0.597290 -0.435730 1441740950 0.432312 -0.516235 0.597290 -0.435730 1441740950 0.432312 -0.516235 0.597290 -0.435730 1441740950 0.432312 -0.516235 0.597290 -0.435730 1441740950 0.432312 -0.516235 0.597290 -0.435730 1441740950 0.072205 -0.572266 0.559692 -0.595032 1441740951 0.072205 -0.572266 0.559692 -0.595032 1441740951 0.072205 -0.572266 0.559692 -0.595032 1441740951 0.072205 -0.572266 0.559692 -0.595032 1441740951 0.072205 -0.572266 0.559692 -0.595032 1441740951 0.072205 -0.572266 0.559692 -0.595032 1441740951 -0.341187 -0.424500 0.477356 -0.689636 1441740951 -0.341187 -0.424500 0.477356 -0.689636 1441740951 -0.341187 -0.424500 0.477356 -0.689636 1441740951 -0.341187 -0.424500 0.477356 -0.689636 1441740951 -0.341187 -0.424500 0.477356 -0.689636 1441740951 -0.341187 -0.424500 0.477356 -0.689636 1441740951 -0.341187 -0.424500 0.477356 -0.689636 1441740951 -0.471252 -0.250610 0.271362 -0.800964 1441740951 -0.471252 -0.250610 0.271362 -0.800964 1441740951 -0.471252 -0.250610 0.271362 -0.800964 1441740951 -0.471252 -0.250610 0.271362 -0.800964 1441740951 -0.471252 -0.250610 0.271362 -0.800964 1441740951 -0.461731 -0.250366 0.205933 -0.825684 1441740951 -0.461731 -0.250366 0.205933 -0.825684 1441740951 -0.461731 -0.250366 0.205933 -0.825684 1441740951 -0.461731 -0.250366 0.205933 -0.825684 1441740951 -0.461731 -0.250366 0.205933 -0.825684 1441740951 -0.461731 -0.250366 0.205933 -0.825684 1441740951 -0.362915 -0.379333 0.317505 -0.789734 1441740951 -0.362915 -0.379333 0.317505 -0.789734 1441740951 -0.362915 -0.379333 0.317505 -0.789734 1441740951 -0.362915 -0.379333 0.317505 -0.789734 1441740951 -0.362915 -0.379333 0.317505 -0.789734 1441740951 -0.362915 -0.379333 0.317505 -0.789734 1441740951 -0.362915 -0.379333 0.317505 -0.789734 1441740951 -0.159424 -0.520081 0.466431 -0.697571 1441740951 -0.159424 -0.520081 0.466431 -0.697571 1441740951 -0.159424 -0.520081 0.466431 -0.697571 1441740951 -0.159424 -0.520081 0.466431 -0.697571 1441740951 -0.159424 -0.520081 0.466431 -0.697571 1441740951 0.086487 -0.590271 0.629639 -0.497742 1441740951 0.086487 -0.590271 0.629639 -0.497742 1441740951 0.086487 -0.590271 0.629639 -0.497742 1441740951 0.086487 -0.590271 0.629639 -0.497742 1441740951 0.086487 -0.590271 0.629639 -0.497742 1441740951 0.086487 -0.590271 0.629639 -0.497742 1441740951 0.086487 -0.590271 0.629639 -0.497742 1441740951 0.433411 -0.506470 0.695313 -0.268738 1441740951 0.433411 -0.506470 0.695313 -0.268738 1441740951 0.433411 -0.506470 0.695313 -0.268738 1441740951 0.433411 -0.506470 0.695313 -0.268738 1441740951 0.433411 -0.506470 0.695313 -0.268738 1441740951 0.637634 -0.312988 0.700806 -0.064758 1441740951 0.637634 -0.312988 0.700806 -0.064758 1441740951 0.637634 -0.312988 0.700806 -0.064758 1441740951 0.637634 -0.312988 0.700806 -0.064758 1441740951 0.637634 -0.312988 0.700806 -0.064758 1441740951 0.637634 -0.312988 0.700806 -0.064758 1441740951 0.637634 -0.312988 0.700806 -0.064758 1441740951 0.652222 -0.224915 0.723694 0.015808 1441740951 0.652222 -0.224915 0.723694 0.015808 1441740951 0.652222 -0.224915 0.723694 0.015808 1441740951 0.652222 -0.224915 0.723694 0.015808 1441740951 0.652222 -0.224915 0.723694 0.015808 1441740951 0.652222 -0.224915 0.723694 0.015808 1441740951 0.648132 -0.221008 0.718628 0.120850 1441740951 0.648132 -0.221008 0.718628 0.120850 1441740951 0.648132 -0.221008 0.718628 0.120850 1441740951 0.648132 -0.221008 0.718628 0.120850 1441740951 0.648132 -0.221008 0.718628 0.120850 1441740951 0.652893 -0.239136 0.674805 0.247192 1441740951 0.652893 -0.239136 0.674805 0.247192 1441740951 0.652893 -0.239136 0.674805 0.247192 1441740951 0.652893 -0.239136 0.674805 0.247192 1441740951 0.652893 -0.239136 0.674805 0.247192 1441740951 0.652893 -0.239136 0.674805 0.247192 1441740951 0.652893 -0.239136 0.674805 0.247192 1441740951 0.663757 -0.249451 0.616272 0.342468 1441740951 0.663757 -0.249451 0.616272 0.342468 1441740951 0.663757 -0.249451 0.616272 0.342468 1441740951 0.663757 -0.249451 0.616272 0.342468 1441740951 0.663757 -0.249451 0.616272 0.342468 1441740951 0.663757 -0.249451 0.616272 0.342468 1441740951 0.676086 -0.231995 0.585693 0.382019 1441740951 0.676086 -0.231995 0.585693 0.382019 1441740951 0.676086 -0.231995 0.585693 0.382019 1441740951 0.676086 -0.231995 0.585693 0.382019 1441740951 0.676086 -0.231995 0.585693 0.382019 1441740951 0.676086 -0.231995 0.585693 0.382019 1441740951 0.676697 -0.220764 0.595093 0.372925 1441740951 0.676697 -0.220764 0.595093 0.372925 1441740951 0.676697 -0.220764 0.595093 0.372925 1441740951 0.676697 -0.220764 0.595093 0.372925 1441740951 0.676697 -0.220764 0.595093 0.372925 1441740951 0.676697 -0.220764 0.595093 0.372925 1441740951 0.670471 -0.244751 0.612915 0.338806 1441740951 0.670471 -0.244751 0.612915 0.338806 1441740951 0.670471 -0.244751 0.612915 0.338806 1441740951 0.670471 -0.244751 0.612915 0.338806 1441740951 0.670471 -0.244751 0.612915 0.338806 1441740951 0.670471 -0.244751 0.612915 0.338806 1441740951 0.670471 -0.244751 0.612915 0.338806 1441740951 0.663452 -0.289490 0.628540 0.284424 1441740951 0.663452 -0.289490 0.628540 0.284424 1441740951 0.663452 -0.289490 0.628540 0.284424 1441740951 0.663452 -0.289490 0.628540 0.284424 1441740951 0.663452 -0.289490 0.628540 0.284424 1441740951 0.652222 -0.334961 0.648315 0.205017 1441740951 0.652222 -0.334961 0.648315 0.205017 1441740951 0.652222 -0.334961 0.648315 0.205017 1441740951 0.652222 -0.334961 0.648315 0.205017 1441740951 0.652222 -0.334961 0.648315 0.205017 1441740951 0.652222 -0.334961 0.648315 0.205017 1441740951 0.666138 -0.369873 0.640015 0.098938 1441740951 0.666138 -0.369873 0.640015 0.098938 1441740951 0.666138 -0.369873 0.640015 0.098938 1441740952 0.666138 -0.369873 0.640015 0.098938 1441740952 0.666138 -0.369873 0.640015 0.098938 1441740952 0.666138 -0.369873 0.640015 0.098938 1441740952 0.666138 -0.369873 0.640015 0.098938 1441740952 0.691528 -0.402466 0.599304 -0.024292 1441740952 0.691528 -0.402466 0.599304 -0.024292 1441740952 0.691528 -0.402466 0.599304 -0.024292 1441740952 0.691528 -0.402466 0.599304 -0.024292 1441740952 0.691528 -0.402466 0.599304 -0.024292 1441740952 0.691528 -0.402466 0.599304 -0.024292 1441740952 0.599670 -0.525269 0.581482 -0.162292 1441740952 0.599670 -0.525269 0.581482 -0.162292 1441740952 0.599670 -0.525269 0.581482 -0.162292 1441740952 0.599670 -0.525269 0.581482 -0.162292 1441740952 0.599670 -0.525269 0.581482 -0.162292 1441740952 0.599670 -0.525269 0.581482 -0.162292 1441740952 0.360352 -0.649170 0.585754 -0.325134 1441740952 0.360352 -0.649170 0.585754 -0.325134 1441740952 0.360352 -0.649170 0.585754 -0.325134 1441740952 0.360352 -0.649170 0.585754 -0.325134 1441740952 0.360352 -0.649170 0.585754 -0.325134 1441740952 0.360352 -0.649170 0.585754 -0.325134 1441740952 0.360352 -0.649170 0.585754 -0.325134 1441740952 -0.134033 -0.613525 0.565613 -0.534546 1441740952 -0.134033 -0.613525 0.565613 -0.534546 1441740952 -0.134033 -0.613525 0.565613 -0.534546 1441740952 -0.134033 -0.613525 0.565613 -0.534546 1441740952 -0.134033 -0.613525 0.565613 -0.534546 1441740952 -0.134033 -0.613525 0.565613 -0.534546 1441740952 -0.263855 -0.452820 0.410522 -0.746216 1441740952 -0.263855 -0.452820 0.410522 -0.746216 1441740952 -0.263855 -0.452820 0.410522 -0.746216 1441740952 -0.263855 -0.452820 0.410522 -0.746216 1441740952 -0.263855 -0.452820 0.410522 -0.746216 1441740952 -0.263855 -0.452820 0.410522 -0.746216 1441740952 -0.296631 -0.396240 0.338989 -0.800110 1441740952 -0.296631 -0.396240 0.338989 -0.800110 1441740952 -0.296631 -0.396240 0.338989 -0.800110 1441740952 -0.296631 -0.396240 0.338989 -0.800110 1441740952 -0.296631 -0.396240 0.338989 -0.800110 1441740952 -0.296631 -0.396240 0.338989 -0.800110 1441740952 -0.269409 -0.417725 0.348816 -0.794556 1441740952 -0.269409 -0.417725 0.348816 -0.794556 1441740952 -0.269409 -0.417725 0.348816 -0.794556 1441740952 -0.269409 -0.417725 0.348816 -0.794556 1441740952 -0.269409 -0.417725 0.348816 -0.794556 1441740952 -0.269409 -0.417725 0.348816 -0.794556 1441740952 -0.269409 -0.417725 0.348816 -0.794556 1441740952 -0.197998 -0.463257 0.410400 -0.760132 1441740952 -0.197998 -0.463257 0.410400 -0.760132 1441740952 -0.197998 -0.463257 0.410400 -0.760132 1441740952 -0.197998 -0.463257 0.410400 -0.760132 1441740952 -0.197998 -0.463257 0.410400 -0.760132 1441740952 -0.197998 -0.463257 0.410400 -0.760132 1441740952 -0.062073 -0.498840 0.515076 -0.694275 1441740952 -0.062073 -0.498840 0.515076 -0.694275 1441740952 -0.062073 -0.498840 0.515076 -0.694275 1441740952 -0.062073 -0.498840 0.515076 -0.694275 1441740952 -0.062073 -0.498840 0.515076 -0.694275 1441740952 -0.062073 -0.498840 0.515076 -0.694275 1441740952 -0.062073 -0.498840 0.515076 -0.694275 1441740952 0.133667 -0.500977 0.641663 -0.565186 1441740952 0.133667 -0.500977 0.641663 -0.565186 1441740952 0.133667 -0.500977 0.641663 -0.565186 1441740952 0.133667 -0.500977 0.641663 -0.565186 1441740952 0.133667 -0.500977 0.641663 -0.565186 1441740952 0.133667 -0.500977 0.641663 -0.565186 1441740952 0.322571 -0.463135 0.725159 -0.394470 1441740952 0.322571 -0.463135 0.725159 -0.394470 1441740952 0.322571 -0.463135 0.725159 -0.394470 1441740952 0.322571 -0.463135 0.725159 -0.394470 1441740952 0.322571 -0.463135 0.725159 -0.394470 1441740952 0.322571 -0.463135 0.725159 -0.394470 1441740952 0.322571 -0.463135 0.725159 -0.394470 1441740952 0.489807 -0.410400 0.739563 -0.211426 1441740952 0.489807 -0.410400 0.739563 -0.211426 1441740952 0.489807 -0.410400 0.739563 -0.211426 1441740952 0.489807 -0.410400 0.739563 -0.211426 1441740952 0.489807 -0.410400 0.739563 -0.211426 1441740952 0.489807 -0.410400 0.739563 -0.211426 1441740952 0.648621 -0.352478 0.674316 0.016296 1441740952 0.648621 -0.352478 0.674316 0.016296 1441740952 0.648621 -0.352478 0.674316 0.016296 1441740952 0.648621 -0.352478 0.674316 0.016296 1441740952 0.648621 -0.352478 0.674316 0.016296 1441740952 0.648621 -0.352478 0.674316 0.016296 1441740952 0.737549 -0.301086 0.559082 0.229492 1441740952 0.737549 -0.301086 0.559082 0.229492 1441740952 0.737549 -0.301086 0.559082 0.229492 1441740952 0.737549 -0.301086 0.559082 0.229492 1441740952 0.737549 -0.301086 0.559082 0.229492 1441740952 0.737549 -0.301086 0.559082 0.229492 1441740952 0.764526 -0.262817 0.457031 0.370850 1441740952 0.764526 -0.262817 0.457031 0.370850 1441740952 0.764526 -0.262817 0.457031 0.370850 1441740952 0.764526 -0.262817 0.457031 0.370850 1441740952 0.764526 -0.262817 0.457031 0.370850 1441740952 0.764526 -0.262817 0.457031 0.370850 1441740952 0.741577 -0.279846 0.469421 0.388977 1441740952 0.741577 -0.279846 0.469421 0.388977 1441740952 0.741577 -0.279846 0.469421 0.388977 1441740952 0.741577 -0.279846 0.469421 0.388977 1441740952 0.741577 -0.279846 0.469421 0.388977 1441740952 0.725220 -0.309021 0.484497 0.379089 1441740952 0.725220 -0.309021 0.484497 0.379089 1441740952 0.725220 -0.309021 0.484497 0.379089 1441740952 0.725220 -0.309021 0.484497 0.379089 1441740952 0.725220 -0.309021 0.484497 0.379089 1441740952 0.725220 -0.309021 0.484497 0.379089 1441740952 0.725220 -0.309021 0.484497 0.379089 1441740952 0.730042 -0.312073 0.503357 0.340942 1441740952 0.730042 -0.312073 0.503357 0.340942 1441740952 0.730042 -0.312073 0.503357 0.340942 1441740953 0.730042 -0.312073 0.503357 0.340942 1441740953 0.730042 -0.312073 0.503357 0.340942 1441740953 0.730042 -0.312073 0.503357 0.340942 1441740953 0.722839 -0.334167 0.532837 0.286072 1441740953 0.722839 -0.334167 0.532837 0.286072 1441740953 0.722839 -0.334167 0.532837 0.286072 1441740953 0.722839 -0.334167 0.532837 0.286072 1441740953 0.722839 -0.334167 0.532837 0.286072 1441740953 0.722839 -0.334167 0.532837 0.286072 1441740953 0.701965 -0.377197 0.568909 0.203064 1441740953 0.701965 -0.377197 0.568909 0.203064 1441740953 0.701965 -0.377197 0.568909 0.203064 1441740953 0.701965 -0.377197 0.568909 0.203064 1441740953 0.701965 -0.377197 0.568909 0.203064 1441740953 0.701965 -0.377197 0.568909 0.203064 1441740953 0.661499 -0.431580 0.609314 0.069214 1441740953 0.661499 -0.431580 0.609314 0.069214 1441740953 0.661499 -0.431580 0.609314 0.069214 1441740953 0.661499 -0.431580 0.609314 0.069214 1441740953 0.661499 -0.431580 0.609314 0.069214 1441740953 0.661499 -0.431580 0.609314 0.069214 1441740953 0.608643 -0.464050 0.632202 -0.120300 1441740953 0.608643 -0.464050 0.632202 -0.120300 1441740953 0.608643 -0.464050 0.632202 -0.120300 1441740953 0.608643 -0.464050 0.632202 -0.120300 1441740953 0.608643 -0.464050 0.632202 -0.120300 1441740953 0.608643 -0.464050 0.632202 -0.120300 1441740953 0.472717 -0.520447 0.636658 -0.316772 1441740953 0.472717 -0.520447 0.636658 -0.316772 1441740953 0.472717 -0.520447 0.636658 -0.316772 1441740953 0.472717 -0.520447 0.636658 -0.316772 1441740953 0.472717 -0.520447 0.636658 -0.316772 1441740953 0.472717 -0.520447 0.636658 -0.316772 1441740953 0.166382 -0.548340 0.613525 -0.543396 1441740953 0.166382 -0.548340 0.613525 -0.543396 1441740953 0.166382 -0.548340 0.613525 -0.543396 1441740953 0.166382 -0.548340 0.613525 -0.543396 1441740953 0.166382 -0.548340 0.613525 -0.543396 1441740953 0.166382 -0.548340 0.613525 -0.543396 1441740953 0.166382 -0.548340 0.613525 -0.543396 1441740953 -0.197937 -0.424927 0.492554 -0.733276 1441740953 -0.197937 -0.424927 0.492554 -0.733276 1441740953 -0.197937 -0.424927 0.492554 -0.733276 1441740953 -0.197937 -0.424927 0.492554 -0.733276 1441740953 -0.197937 -0.424927 0.492554 -0.733276 1441740953 -0.197937 -0.424927 0.492554 -0.733276 1441740953 -0.388428 -0.242493 0.284607 -0.842224 1441740953 -0.388428 -0.242493 0.284607 -0.842224 1441740953 -0.388428 -0.242493 0.284607 -0.842224 1441740953 -0.388428 -0.242493 0.284607 -0.842224 1441740953 -0.388428 -0.242493 0.284607 -0.842224 1441740953 -0.388428 -0.242493 0.284607 -0.842224 1441740953 -0.452271 -0.176270 0.163391 -0.858948 1441740953 -0.452271 -0.176270 0.163391 -0.858948 1441740953 -0.452271 -0.176270 0.163391 -0.858948 1441740953 -0.452271 -0.176270 0.163391 -0.858948 1441740953 -0.452271 -0.176270 0.163391 -0.858948 1441740953 -0.452271 -0.176270 0.163391 -0.858948 1441740953 -0.452271 -0.176270 0.163391 -0.858948 1441740953 -0.366394 -0.321106 0.233704 -0.841492 1441740953 -0.366394 -0.321106 0.233704 -0.841492 1441740953 -0.366394 -0.321106 0.233704 -0.841492 1441740953 -0.366394 -0.321106 0.233704 -0.841492 1441740953 -0.366394 -0.321106 0.233704 -0.841492 1441740953 -0.366394 -0.321106 0.233704 -0.841492 1441740953 -0.196716 -0.481995 0.387939 -0.760681 1441740953 -0.196716 -0.481995 0.387939 -0.760681 1441740953 -0.196716 -0.481995 0.387939 -0.760681 1441740953 -0.196716 -0.481995 0.387939 -0.760681 1441740953 -0.196716 -0.481995 0.387939 -0.760681 1441740953 -0.196716 -0.481995 0.387939 -0.760681 1441740953 0.019165 -0.566895 0.547119 -0.615601 1441740953 0.019165 -0.566895 0.547119 -0.615601 1441740953 0.019165 -0.566895 0.547119 -0.615601 1441740953 0.019165 -0.566895 0.547119 -0.615601 1441740953 0.019165 -0.566895 0.547119 -0.615601 1441740953 0.019165 -0.566895 0.547119 -0.615601 1441740953 0.019165 -0.566895 0.547119 -0.615601 1441740953 0.285828 -0.557983 0.677734 -0.384155 1441740953 0.285828 -0.557983 0.677734 -0.384155 1441740953 0.285828 -0.557983 0.677734 -0.384155 1441740953 0.285828 -0.557983 0.677734 -0.384155 1441740953 0.285828 -0.557983 0.677734 -0.384155 1441740953 0.285828 -0.557983 0.677734 -0.384155 1441740953 0.533936 -0.421570 0.714478 -0.163391 1441740953 0.533936 -0.421570 0.714478 -0.163391 1441740953 0.533936 -0.421570 0.714478 -0.163391 1441740953 0.533936 -0.421570 0.714478 -0.163391 1441740953 0.533936 -0.421570 0.714478 -0.163391 1441740953 0.533936 -0.421570 0.714478 -0.163391 1441740953 0.616638 -0.313416 0.721558 -0.029175 1441740953 0.616638 -0.313416 0.721558 -0.029175 1441740953 0.616638 -0.313416 0.721558 -0.029175 1441740953 0.616638 -0.313416 0.721558 -0.029175 1441740953 0.616638 -0.313416 0.721558 -0.029175 1441740953 0.616638 -0.313416 0.721558 -0.029175 1441740953 0.616638 -0.313416 0.721558 -0.029175 1441740953 0.641968 -0.217041 0.733459 0.052856 1441740953 0.641968 -0.217041 0.733459 0.052856 1441740953 0.641968 -0.217041 0.733459 0.052856 1441740953 0.641968 -0.217041 0.733459 0.052856 1441740953 0.641968 -0.217041 0.733459 0.052856 1441740953 0.641968 -0.217041 0.733459 0.052856 1441740953 0.666992 -0.162292 0.706482 0.171936 1441740953 0.666992 -0.162292 0.706482 0.171936 1441740953 0.666992 -0.162292 0.706482 0.171936 1441740953 0.666992 -0.162292 0.706482 0.171936 1441740953 0.666992 -0.162292 0.706482 0.171936 1441740953 0.671448 -0.170593 0.668274 0.270874 1441740953 0.671448 -0.170593 0.668274 0.270874 1441740953 0.671448 -0.170593 0.668274 0.270874 1441740953 0.671448 -0.170593 0.668274 0.270874 1441740953 0.671448 -0.170593 0.668274 0.270874 1441740954 0.671448 -0.170593 0.668274 0.270874 1441740954 0.682678 -0.183777 0.633728 0.313843 1441740954 0.682678 -0.183777 0.633728 0.313843 1441740954 0.682678 -0.183777 0.633728 0.313843 1441740954 0.682678 -0.183777 0.633728 0.313843 1441740954 0.682678 -0.183777 0.633728 0.313843 1441740954 0.682678 -0.183777 0.633728 0.313843 1441740954 0.693542 -0.196777 0.609009 0.330627 1441740954 0.693542 -0.196777 0.609009 0.330627 1441740954 0.693542 -0.196777 0.609009 0.330627 1441740954 0.693542 -0.196777 0.609009 0.330627 1441740954 0.693542 -0.196777 0.609009 0.330627 1441740954 0.693542 -0.196777 0.609009 0.330627 1441740954 0.700623 -0.233948 0.594666 0.317383 1441740954 0.700623 -0.233948 0.594666 0.317383 1441740954 0.700623 -0.233948 0.594666 0.317383 1441740954 0.700623 -0.233948 0.594666 0.317383 1441740954 0.700623 -0.233948 0.594666 0.317383 1441740954 0.700623 -0.233948 0.594666 0.317383 1441740954 0.701111 -0.262329 0.609802 0.260193 1441740954 0.701111 -0.262329 0.609802 0.260193 1441740954 0.701111 -0.262329 0.609802 0.260193 1441740954 0.701111 -0.262329 0.609802 0.260193 1441740954 0.701111 -0.262329 0.609802 0.260193 1441740954 0.701111 -0.262329 0.609802 0.260193 1441740954 0.689392 -0.280884 0.646790 0.165833 1441740954 0.689392 -0.280884 0.646790 0.165833 1441740954 0.689392 -0.280884 0.646790 0.165833 1441740954 0.689392 -0.280884 0.646790 0.165833 1441740954 0.689392 -0.280884 0.646790 0.165833 1441740954 0.689392 -0.280884 0.646790 0.165833 1441740954 0.689392 -0.280884 0.646790 0.165833 1441740954 0.665894 -0.304565 0.679199 0.049683 1441740954 0.665894 -0.304565 0.679199 0.049683 1441740954 0.665894 -0.304565 0.679199 0.049683 1441740954 0.665894 -0.304565 0.679199 0.049683 1441740954 0.665894 -0.304565 0.679199 0.049683 1441740954 0.665894 -0.304565 0.679199 0.049683 1441740954 0.622498 -0.385803 0.679749 -0.038818 1441740954 0.622498 -0.385803 0.679749 -0.038818 1441740954 0.622498 -0.385803 0.679749 -0.038818 1441740954 0.622498 -0.385803 0.679749 -0.038818 1441740954 0.622498 -0.385803 0.679749 -0.038818 1441740954 0.622498 -0.385803 0.679749 -0.038818 1441740954 0.574951 -0.476685 0.646667 -0.154968 1441740954 0.574951 -0.476685 0.646667 -0.154968 1441740954 0.574951 -0.476685 0.646667 -0.154968 1441740954 0.574951 -0.476685 0.646667 -0.154968 1441740954 0.574951 -0.476685 0.646667 -0.154968 1441740954 0.574951 -0.476685 0.646667 -0.154968 1441740954 0.574951 -0.476685 0.646667 -0.154968 1441740954 0.348022 -0.599670 0.649109 -0.312927 1441740954 
0.696350 0.018250 0.676453 -0.238953 1441740956 0.696350 0.018250 0.676453 -0.238953 1441740956 0.696350 0.018250 0.676453 -0.238953 1441740956 0.696350 0.018250 0.676453 -0.238953 1441740956 0.699219 0.024597 0.675598 -0.232300 1441740956 0.699219 0.024597 0.675598 -0.232300 1441740956 0.699219 0.024597 0.675598 -0.232300 1441740956 0.699219 0.024597 0.675598 -0.232300 1441740956 0.699219 0.024597 0.675598 -0.232300 1441740956 0.699219 0.024597 0.675598 -0.232300 1441740956 0.702026 0.031921 0.675659 -0.222534 1441740956 0.702026 0.031921 0.675659 -0.222534 1441740956 0.702026 0.031921 0.675659 -0.222534 1441740956 0.702026 0.031921 0.675659 -0.222534 1441740956 0.702026 0.031921 0.675659 -0.222534 1441740956 0.702026 0.031921 0.675659 -0.222534 1441740956 0.703613 0.041077 0.676208 -0.214233 1441740956 0.703613 0.041077 0.676208 -0.214233 1441740956 0.703613 0.041077 0.676208 -0.214233 1441740956 0.703613 0.041077 0.676208 -0.214233 1441740956 0.703613 0.041077 0.676208 -0.214233 1441740956 0.703613 0.041077 0.676208 -0.214233 1441740956 0.703613 0.041077 0.676208 -0.214233 1441740956 0.703491 0.050293 0.677612 -0.208252 1441740956 0.703491 0.050293 0.677612 -0.208252 1441740956 0.703491 0.050293 0.677612 -0.208252 1441740956 0.703491 0.050293 0.677612 -0.208252 1441740956 0.703491 0.050293 0.677612 -0.208252 1441740956 0.703491 0.050293 0.677612 -0.208252 1441740956 0.702759 0.056213 0.679077 -0.204224 1441740956 0.702759 0.056213 0.679077 -0.204224 1441740956 0.702759 0.056213 0.679077 -0.204224 1441740956 0.702759 0.056213 0.679077 -0.204224 1441740956 0.702759 0.056213 0.679077 -0.204224 1441740956 0.702759 0.056213 0.679077 -0.204224 1441740956 0.703003 0.055115 0.679871 -0.200989 1441740956 0.703003 0.055115 0.679871 -0.200989 1441740956 0.703003 0.055115 0.679871 -0.200989 1441740956 0.703003 0.055115 0.679871 -0.200989 1441740956 0.703003 0.055115 0.679871 -0.200989 1441740956 0.703003 0.055115 0.679871 -0.200989 1441740956 0.704956 0.043518 0.680176 -0.196228 1441740957 0.704956 0.043518 0.680176 -0.196228 1441740957 0.704956 0.043518 0.680176 -0.196228 1441740957 0.704956 0.043518 0.680176 -0.196228 1441740957 0.704956 0.043518 0.680176 -0.196228 1441740957 0.704956 0.043518 0.680176 -0.196228 1441740957 0.708557 0.021667 0.679504 -0.188904 1441740957 0.708557 0.021667 0.679504 -0.188904 1441740957 0.708557 0.021667 0.679504 -0.188904 1441740957 0.708557 0.021667 0.679504 -0.188904 1441740957 0.708557 0.021667 0.679504 -0.188904 1441740957 0.708557 0.021667 0.679504 -0.188904 1441740957 0.711609 -0.005859 0.678711 -0.181213 1441740957 0.711609 -0.005859 0.678711 -0.181213 1441740957 0.711609 -0.005859 0.678711 -0.181213 1441740957 0.711609 -0.005859 0.678711 -0.181213 1441740957 0.711609 -0.005859 0.678711 -0.181213 1441740957 0.711609 -0.005859 0.678711 -0.181213 1441740957 0.711609 -0.005859 0.678711 -0.181213 1441740957 0.712708 -0.025818 0.677795 -0.178711 1441740957 0.712708 -0.025818 0.677795 -0.178711 1441740957 0.712708 -0.025818 0.677795 -0.178711 1441740957 0.712708 -0.025818 0.677795 -0.178711 1441740957 0.712708 -0.025818 0.677795 -0.178711 1441740957 0.712708 -0.025818 0.677795 -0.178711 1441740957 0.713318 -0.035095 0.676819 -0.178406 1441740957 0.713318 -0.035095 0.676819 -0.178406 1441740957 0.713318 -0.035095 0.676819 -0.178406 1441740957 0.713318 -0.035095 0.676819 -0.178406 1441740957 0.713318 -0.035095 0.676819 -0.178406 1441740957 0.713318 -0.035095 0.676819 -0.178406 1441740957 0.714050 -0.037659 0.676697 -0.175415 1441740957 0.714050 -0.037659 0.676697 -0.175415 1441740957 0.714050 -0.037659 0.676697 -0.175415 1441740957 0.714050 -0.037659 0.676697 -0.175415 1441740957 0.714050 -0.037659 0.676697 -0.175415 1441740957 0.714050 -0.037659 0.676697 -0.175415 1441740957 0.714050 -0.037659 0.676697 -0.175415 1441740957 0.709229 -0.025940 0.683167 -0.171875 1441740957 0.709229 -0.025940 0.683167 -0.171875 1441740957 0.709229 -0.025940 0.683167 -0.171875 1441740957 0.709229 -0.025940 0.683167 -0.171875 1441740957 0.709229 -0.025940 0.683167 -0.171875 1441740957 0.709229 -0.025940 0.683167 -0.171875 1441740957 0.700378 0.018738 0.688049 -0.188660 1441740957 0.700378 0.018738 0.688049 -0.188660 1441740957 0.700378 0.018738 0.688049 -0.188660 1441740957 0.700378 0.018738 0.688049 -0.188660 1441740957 0.700378 0.018738 0.688049 -0.188660 1441740957 0.700378 0.018738 0.688049 -0.188660 1441740957 0.700378 0.018738 0.688049 -0.188660 1441740957 0.701721 0.046509 0.681152 -0.203369 1441740957 0.701721 0.046509 0.681152 -0.203369 1441740957 0.701721 0.046509 0.681152 -0.203369 1441740957 0.701721 0.046509 0.681152 -0.203369 1441740957 0.701721 0.046509 0.681152 -0.203369 1441740957 0.701721 0.046509 0.681152 -0.203369 1441740957 0.701721 0.046509 0.681152 -0.203369 1441740957 0.723206 0.010437 0.666504 -0.180603 1441740957 0.723206 0.010437 0.666504 -0.180603 1441740957 0.723206 0.010437 0.666504 -0.180603 1441740957 0.723206 0.010437 0.666504 -0.180603 1441740957 0.723206 0.010437 0.666504 -0.180603 1441740957 0.723206 0.010437 0.666504 -0.180603 1441740957 0.743530 -0.058289 0.653076 -0.131165 1441740957 0.743530 -0.058289 0.653076 -0.131165 1441740957 0.743530 -0.058289 0.653076 -0.131165 1441740957 0.743530 -0.058289 0.653076 -0.131165 1441740957 0.743530 -0.058289 0.653076 -0.131165 1441740957 0.743530 -0.058289 0.653076 -0.131165 1441740957 0.746338 -0.075256 0.652527 -0.107117 1441740957 0.746338 -0.075256 0.652527 -0.107117 1441740957 0.746338 -0.075256 0.652527 -0.107117 1441740957 0.746338 -0.075256 0.652527 -0.107117 1441740957 0.746338 -0.075256 0.652527 -0.107117 1441740957 0.746338 -0.075256 0.652527 -0.107117 1441740957 0.745178 -0.047424 0.655273 -0.113953 1441740957 0.745178 -0.047424 0.655273 -0.113953 1441740957 0.745178 -0.047424 0.655273 -0.113953 1441740957 0.745178 -0.047424 0.655273 -0.113953 1441740957 0.745178 -0.047424 0.655273 -0.113953 1441740957 0.745178 -0.047424 0.655273 -0.113953 1441740957 0.741943 -0.010132 0.658325 -0.126038 1441740957 0.741943 -0.010132 0.658325 -0.126038 1441740957 0.741943 -0.010132 0.658325 -0.126038 1441740957 0.741943 -0.010132 0.658325 -0.126038 1441740957 0.741943 -0.010132 0.658325 -0.126038 1441740957 0.741943 -0.010132 0.658325 -0.126038 1441740957 0.734192 0.031921 0.663818 -0.138733 1441740957 0.734192 0.031921 0.663818 -0.138733 1441740957 0.734192 0.031921 0.663818 -0.138733 1441740957 0.734192 0.031921 0.663818 -0.138733 1441740957 0.734192 0.031921 0.663818 -0.138733 1441740957 0.734192 0.031921 0.663818 -0.138733 1441740957 0.732849 0.057800 0.662781 -0.142273 1441740957 0.732849 0.057800 0.662781 -0.142273 1441740957 0.732849 0.057800 0.662781 -0.142273 1441740957 0.732849 0.057800 0.662781 -0.142273 1441740957 0.732849 0.057800 0.662781 -0.142273 1441740957 0.732849 0.057800 0.662781 -0.142273 1441740957 0.737183 0.053955 0.660278 -0.132751 1441740957 0.737183 0.053955 0.660278 -0.132751 1441740957 0.737183 0.053955 0.660278 -0.132751 1441740957 0.737183 0.053955 0.660278 -0.132751 1441740957 0.737183 0.053955 0.660278 -0.132751 1441740957 0.737183 0.053955 0.660278 -0.132751 1441740957 0.737183 0.053955 0.660278 -0.132751 1441740957 0.740234 0.040283 0.660461 -0.119141 1441740957 0.740234 0.040283 0.660461 -0.119141 1441740957 0.740234 0.040283 0.660461 -0.119141 1441740957 0.740234 0.040283 0.660461 -0.119141 1441740957 0.740234 0.040283 0.660461 -0.119141 1441740957 0.740234 0.040283 0.660461 -0.119141 1441740957 0.741699 0.030579 0.660889 -0.109680 1441740958 0.741699 0.030579 0.660889 -0.109680 1441740958 0.741699 0.030579 0.660889 -0.109680 1441740958 0.741699 0.030579 0.660889 -0.109680 1441740958 0.741699 0.030579 0.660889 -0.109680 1441740958 0.741699 0.030579 0.660889 -0.109680 1441740958 0.740112 0.031677 0.663940 -0.101807 1441740958 0.740112 0.031677 0.663940 -0.101807 1441740958 0.740112 0.031677 0.663940 -0.101807 1441740958 0.740112 0.031677 0.663940 -0.101807 1441740958 0.740112 0.031677 0.663940 -0.101807 1441740958 0.735352 0.045166 0.668640 -0.100281 1441740958 0.735352 0.045166 0.668640 -0.100281 1441740958 0.735352 0.045166 0.668640 -0.100281 1441740958 0.735352 0.045166 0.668640 -0.100281 1441740958 0.735352 0.045166 0.668640 -0.100281 1441740958 0.735352 0.045166 0.668640 -0.100281 1441740958 0.735352 0.045166 0.668640 -0.100281 1441740958 0.729919 0.059082 0.672729 -0.105408 1441740958 0.729919 0.059082 0.672729 -0.105408 1441740958 0.729919 0.059082 0.672729 -0.105408 1441740958 0.729919 0.059082 0.672729 -0.105408 1441740958 0.729919 0.059082 0.672729 -0.105408 1441740958 0.729919 0.059082 0.672729 -0.105408 1441740958 0.727661 0.059021 0.674255 -0.111267 1441740958 0.727661 0.059021 0.674255 -0.111267 1441740958 0.727661 0.059021 0.674255 -0.111267 1441740958 0.727661 0.059021 0.674255 -0.111267 1441740958 0.727661 0.059021 0.674255 -0.111267 1441740958 0.727661 0.059021 0.674255 -0.111267 1441740958 0.728210 0.045837 0.674622 -0.111633 1441740958 0.728210 0.045837 0.674622 -0.111633 1441740958 0.728210 0.045837 0.674622 -0.111633 1441740958 0.728210 0.045837 0.674622 -0.111633 1441740958 0.728210 0.045837 0.674622 -0.111633 1441740958 0.728210 0.045837 0.674622 -0.111633 1441740958 0.727844 0.034424 0.674866 -0.116394 1441740958 0.727844 0.034424 0.674866 -0.116394 1441740958 0.727844 0.034424 0.674866 -0.116394 1441740958 0.727844 0.034424 0.674866 -0.116394 1441740958 0.727844 0.034424 0.674866 -0.116394 1441740958 0.727844 0.034424 0.674866 -0.116394 1441740958 0.728638 0.024292 0.672424 -0.127747 1441740958 0.728638 0.024292 0.672424 -0.127747 1441740958 0.728638 0.024292 0.672424 -0.127747 1441740958 0.728638 0.024292 0.672424 -0.127747 1441740958 0.728638 0.024292 0.672424 -0.127747 1441740958 0.728638 0.024292 0.672424 -0.127747 1441740958 0.731018 0.002014 0.669678 -0.130676 1441740958 0.731018 0.002014 0.669678 -0.130676 1441740958 0.731018 0.002014 0.669678 -0.130676 1441740958 0.731018 0.002014 0.669678 -0.130676 1441740958 0.731018 0.002014 0.669678 -0.130676 1441740958 0.731018 0.002014 0.669678 -0.130676 1441740958 0.726440 -0.014893 0.675354 -0.126038 1441740958 0.726440 -0.014893 0.675354 -0.126038 1441740958 0.726440 -0.014893 0.675354 -0.126038 1441740958 0.726440 -0.014893 0.675354 -0.126038 1441740958 0.726440 -0.014893 0.675354 -0.126038 1441740958 0.726440 -0.014893 0.675354 -0.126038 1441740958 0.726440 -0.014893 0.675354 -0.126038 1441740958 0.714905 0.011841 0.684326 -0.142578 1441740958 0.714905 0.011841 0.684326 -0.142578 1441740958 0.714905 0.011841 0.684326 -0.142578 1441740958 0.714905 0.011841 0.684326 -0.142578 1441740958 0.714905 0.011841 0.684326 -0.142578 1441740958 0.714905 0.011841 0.684326 -0.142578 1441740958 0.712769 0.032471 0.683960 -0.151611 1441740958 0.712769 0.032471 0.683960 -0.151611 1441740958 0.712769 0.032471 0.683960 -0.151611 1441740958 0.712769 0.032471 0.683960 -0.151611 1441740958 0.712769 0.032471 0.683960 -0.151611 1441740958 0.712769 0.032471 0.683960 -0.151611 1441740958 0.712769 0.032471 0.683960 -0.151611 1441740958 0.721436 0.003357 0.680786 -0.126465 1441740958 0.721436 0.003357 0.680786 -0.126465 1441740958 0.721436 0.003357 0.680786 -0.126465 1441740958 0.721436 0.003357 0.680786 -0.126465 1441740958 0.721436 0.003357 0.680786 -0.126465 1441740958 0.721436 0.003357 0.680786 -0.126465 1441740958 0.721802 -0.035583 0.683716 -0.100830 1441740958 0.721802 -0.035583 0.683716 -0.100830 1441740958 0.721802 -0.035583 0.683716 -0.100830 1441740958 0.721802 -0.035583 0.683716 -0.100830 1441740958 0.721802 -0.035583 0.683716 -0.100830 1441740958 0.719666 -0.036316 0.684875 -0.107849 1441740958 0.719666 -0.036316 0.684875 -0.107849 1441740958 0.719666 -0.036316 0.684875 -0.107849 1441740958 0.719666 -0.036316 0.684875 -0.107849 1441740958 0.719666 -0.036316 0.684875 -0.107849 1441740958 0.719666 -0.036316 0.684875 -0.107849 1441740958 0.719238 -0.011108 0.683105 -0.126099 1441740958 0.719238 -0.011108 0.683105 -0.126099 1441740958 0.719238 -0.011108 0.683105 -0.126099 1441740958 0.719238 -0.011108 0.683105 -0.126099 1441740958 0.719238 -0.011108 0.683105 -0.126099 1441740958 0.717163 0.010864 0.684143 -0.132080 1441740958 0.717163 0.010864 0.684143 -0.132080 1441740958 0.717163 0.010864 0.684143 -0.132080 1441740958 0.717163 0.010864 0.684143 -0.132080 1441740958 0.717163 0.010864 0.684143 -0.132080 1441740958 0.717163 0.010864 0.684143 -0.132080 1441740958 0.717163 0.010864 0.684143 -0.132080 1441740958 0.717102 0.033630 0.683411 -0.132385 1441740958 0.717102 0.033630 0.683411 -0.132385 1441740958 0.717102 0.033630 0.683411 -0.132385 1441740958 0.717102 0.033630 0.683411 -0.132385 1441740958 0.717102 0.033630 0.683411 -0.132385 1441740958 0.717102 0.033630 0.683411 -0.132385 1441740958 0.723755 0.037170 0.677856 -0.123352 1441740958 0.723755 0.037170 0.677856 -0.123352 1441740958 0.723755 0.037170 0.677856 -0.123352 1441740959 0.723755 0.037170 0.677856 -0.123352 1441740959 0.723755 0.037170 0.677856 -0.123352 1441740959 0.723755 0.037170 0.677856 -0.123352 1441740959 0.727295 0.026062 0.676819 -0.110413 1441740959 0.727295 0.026062 0.676819 -0.110413 1441740959 0.727295 0.026062 0.676819 -0.110413 1441740959 0.727295 0.026062 0.676819 -0.110413 1441740959 0.727295 0.026062 0.676819 -0.110413 1441740959 0.727295 0.026062 0.676819 -0.110413 1441740959 0.726501 0.030151 0.678284 -0.105713 1441740959 0.726501 0.030151 0.678284 -0.105713 1441740959 0.726501 0.030151 0.678284 -0.105713 1441740959 0.726501 0.030151 0.678284 -0.105713 1441740959 0.726501 0.030151 0.678284 -0.105713 1441740959 0.726501 0.030151 0.678284 -0.105713 1441740959 0.726501 0.030151 0.678284 -0.105713 1441740959 0.724426 0.047607 0.679382 -0.106384 1441740959 0.724426 0.047607 0.679382 -0.106384 1441740959 0.724426 0.047607 0.679382 -0.106384 1441740959 0.724426 0.047607 0.679382 -0.106384 1441740959 0.724426 0.047607 0.679382 -0.106384 1441740959 0.724426 0.047607 0.679382 -0.106384 1441740959 0.724426 0.047607 0.679382 -0.106384 1441740959 0.720459 0.063660 0.682190 -0.106689 1441740959 0.720459 0.063660 0.682190 -0.106689 1441740959 0.720459 0.063660 0.682190 -0.106689 1441740959 0.720459 0.063660 0.682190 -0.106689 1441740959 0.720459 0.063660 0.682190 -0.106689 1441740959 0.720459 0.063660 0.682190 -0.106689 1441740959 0.715942 0.080139 0.684387 -0.112061 1441740959 0.715942 0.080139 0.684387 -0.112061 1441740959 0.715942 0.080139 0.684387 -0.112061 1441740959 0.715942 0.080139 0.684387 -0.112061 1441740959 0.715942 0.080139 0.684387 -0.112061 1441740959 0.715942 0.080139 0.684387 -0.112061 1441740959 0.711304 0.089539 0.686829 -0.119080 1441740959 0.711304 0.089539 0.686829 -0.119080 1441740959 0.711304 0.089539 0.686829 -0.119080 1441740959 0.711304 0.089539 0.686829 -0.119080 1441740959 0.711304 0.089539 0.686829 -0.119080 1441740959 0.711304 0.089539 0.686829 -0.119080 1441740959 0.711304 0.089539 0.686829 -0.119080 1441740959 0.709839 0.089539 0.687317 -0.125000 1441740959 0.709839 0.089539 0.687317 -0.125000 1441740959 0.709839 0.089539 0.687317 -0.125000 1441740959 0.709839 0.089539 0.687317 -0.125000 1441740959 0.709839 0.089539 0.687317 -0.125000 1441740959 0.709839 0.089539 0.687317 -0.125000 1441740959 0.712097 0.080750 0.685913 -0.125793 1441740959 0.712097 0.080750 0.685913 -0.125793 1441740959 0.712097 0.080750 0.685913 -0.125793 1441740959 0.712097 0.080750 0.685913 -0.125793 1441740959 0.712097 0.080750 0.685913 -0.125793 1441740959 0.712097 0.080750 0.685913 -0.125793 1441740959 0.715515 0.069275 0.683655 -0.125610 1441740959 0.715515 0.069275 0.683655 -0.125610 1441740959 0.715515 0.069275 0.683655 -0.125610 1441740959 0.715515 0.069275 0.683655 -0.125610 1441740959 0.715515 0.069275 0.683655 -0.125610 1441740959 0.715515 0.069275 0.683655 -0.125610 1441740959 0.715515 0.069275 0.683655 -0.125610 1441740959 0.717957 0.065308 0.680542 -0.130737 1441740959 0.717957 0.065308 0.680542 -0.130737 1441740959 0.717957 0.065308 0.680542 -0.130737 1441740959 0.717957 0.065308 0.680542 -0.130737 1441740959 0.717957 0.065308 0.680542 -0.130737 1441740959 0.717957 0.065308 0.680542 -0.130737 1441740959 0.720703 0.068481 0.674805 -0.143005 1441740959 0.720703 0.068481 0.674805 -0.143005 1441740959 0.720703 0.068481 0.674805 -0.143005 1441740959 0.720703 0.068481 0.674805 -0.143005 1441740959 0.720703 0.068481 0.674805 -0.143005 1441740959 0.720703 0.068481 0.674805 -0.143005 1441740959 0.720703 0.068481 0.674805 -0.143005 1441740959 0.724243 0.064758 0.670227 -0.148254 1441740959 0.724243 0.064758 0.670227 -0.148254 1441740959 0.724243 0.064758 0.670227 -0.148254 1441740959 0.724243 0.064758 0.670227 -0.148254 1441740959 0.724243 0.064758 0.670227 -0.148254 1441740959 0.724243 0.064758 0.670227 -0.148254 1441740959 0.723877 0.067810 0.668823 -0.154785 1441740959 0.723877 0.067810 0.668823 -0.154785 1441740959 0.723877 0.067810 0.668823 -0.154785 1441740959 0.723877 0.067810 0.668823 -0.154785 1441740959 0.723877 0.067810 0.668823 -0.154785 1441740959 0.723877 0.067810 0.668823 -0.154785 1441740959 0.723877 0.067810 0.668823 -0.154785 1441740959 0.724548 0.073792 0.664856 -0.165649 1441740959 0.724548 0.073792 0.664856 -0.165649 1441740959 0.724548 0.073792 0.664856 -0.165649 1441740959 0.724548 0.073792 0.664856 -0.165649 1441740959 0.724548 0.073792 0.664856 -0.165649 1441740959 0.724548 0.073792 0.664856 -0.165649 1441740959 0.734558 0.053467 0.655334 -0.167236 1441740959 0.734558 0.053467 0.655334 -0.167236 1441740959 0.734558 0.053467 0.655334 -0.167236 1441740959 0.734558 0.053467 0.655334 -0.167236 1441740959 0.734558 0.053467 0.655334 -0.167236 1441740959 0.734558 0.053467 0.655334 -0.167236 1441740959 0.743958 -0.013733 0.653809 -0.137146 1441740959 0.743958 -0.013733 0.653809 -0.137146 1441740959 0.743958 -0.013733 0.653809 -0.137146 1441740959 0.743958 -0.013733 0.653809 -0.137146 1441740959 0.743958 -0.013733 0.653809 -0.137146 1441740959 0.743958 -0.013733 0.653809 -0.137146 1441740959 0.743958 -0.013733 0.653809 -0.137146 1441740959 0.739197 -0.022949 0.660339 -0.129944 1441740959 0.739197 -0.022949 0.660339 -0.129944 1441740959 0.739197 -0.022949 0.660339 -0.129944 1441740959 0.739197 -0.022949 0.660339 -0.129944 1441740959 0.739197 -0.022949 0.660339 -0.129944 1441740959 0.739197 -0.022949 0.660339 -0.129944 1441740959 0.736206 0.013184 0.663269 -0.133362 1441740959 0.736206 0.013184 0.663269 -0.133362 1441740959 0.736206 0.013184 0.663269 -0.133362 1441740959 0.736206 0.013184 0.663269 -0.133362 1441740959 0.736206 0.013184 0.663269 -0.133362 1441740960 0.736206 0.013184 0.663269 -0.133362 1441740960 0.736206 0.013184 0.663269 -0.133362 1441740960 0.734863 0.045715 0.664307 -0.128357 1441740960 0.734863 0.045715 0.664307 -0.128357 1441740960 0.734863 0.045715 0.664307 -0.128357 1441740960 0.734863 0.045715 0.664307 -0.128357 1441740960 0.734863 0.045715 0.664307 -0.128357 1441740960 0.734863 0.045715 0.664307 -0.128357 1441740960 0.734863 0.045715 0.664307 -0.128357 1441740960 0.726501 0.081848 0.670593 -0.125244 1441740960 0.726501 0.081848 0.670593 -0.125244 1441740960 0.726501 0.081848 0.670593 -0.125244 1441740960 0.726501 0.081848 0.670593 -0.125244 1441740960 0.726501 0.081848 0.670593 -0.125244 1441740960 0.726501 0.081848 0.670593 -0.125244 1441740960 0.723694 0.104370 0.671021 -0.122559 1441740960 0.723694 0.104370 0.671021 -0.122559 1441740960 0.723694 0.104370 0.671021 -0.122559 1441740960 0.723694 0.104370 0.671021 -0.122559 1441740960 0.723694 0.104370 0.671021 -0.122559 1441740960 0.723694 0.104370 0.671021 -0.122559 1441740960 0.726807 0.102966 0.669250 -0.114868 1441740960 0.726807 0.102966 0.669250 -0.114868 1441740960 0.726807 0.102966 0.669250 -0.114868 1441740960 0.726807 0.102966 0.669250 -0.114868 1441740960 0.726807 0.102966 0.669250 -0.114868 1441740960 0.726807 0.102966 0.669250 -0.114868 1441740960 0.731323 0.086792 0.669312 -0.097656 1441740960 0.731323 0.086792 0.669312 -0.097656 1441740960 0.731323 0.086792 0.669312 -0.097656 1441740960 0.731323 0.086792 0.669312 -0.097656 1441740960 0.731323 0.086792 0.669312 -0.097656 1441740960 0.731323 0.086792 0.669312 -0.097656 1441740960 0.730896 0.075684 0.673340 -0.081055 1441740960 0.730896 0.075684 0.673340 -0.081055 1441740960 0.730896 0.075684 0.673340 -0.081055 1441740960 0.730896 0.075684 0.673340 -0.081055 1441740960 0.730896 0.075684 0.673340 -0.081055 1441740960 0.730896 0.075684 0.673340 -0.081055 1441740960 0.723083 0.089783 0.680359 -0.078247 1441740960 0.723083 0.089783 0.680359 -0.078247 1441740960 0.723083 0.089783 0.680359 -0.078247 1441740960 0.723083 0.089783 0.680359 -0.078247 1441740960 0.723083 0.089783 0.680359 -0.078247 1441740960 0.723083 0.089783 0.680359 -0.078247 1441740960 0.713196 0.118896 0.685181 -0.087341 1441740960 0.713196 0.118896 0.685181 -0.087341 1441740960 0.713196 0.118896 0.685181 -0.087341 1441740960 0.713196 0.118896 0.685181 -0.087341 1441740960 0.713196 0.118896 0.685181 -0.087341 1441740960 0.713196 0.118896 0.685181 -0.087341 1441740960 0.713196 0.118896 0.685181 -0.087341 1441740960 0.706421 0.136658 0.687683 -0.096130 1441740960 0.706421 0.136658 0.687683 -0.096130 1441740960 0.706421 0.136658 0.687683 -0.096130 1441740960 0.706421 0.136658 0.687683 -0.096130 1441740960 0.706421 0.136658 0.687683 -0.096130 1441740960 0.706421 0.136658 0.687683 -0.096130 1441740960 0.706055 0.132935 0.688477 -0.098755 1441740960 0.706055 0.132935 0.688477 -0.098755 1441740960 0.706055 0.132935 0.688477 -0.098755 1441740960 0.706055 0.132935 0.688477 -0.098755 1441740960 0.706055 0.132935 0.688477 -0.098755 1441740960 0.706055 0.132935 0.688477 -0.098755 1441740960 0.710999 0.118530 0.685974 -0.098938 1441740960 0.710999 0.118530 0.685974 -0.098938 1441740960 0.710999 0.118530 0.685974 -0.098938 1441740960 0.710999 0.118530 0.685974 -0.098938 1441740960 0.710999 0.118530 0.685974 -0.098938 1441740960 0.710999 0.118530 0.685974 -0.098938 1441740960 0.718262 0.096985 0.681824 -0.098694 1441740960 0.718262 0.096985 0.681824 -0.098694 1441740960 0.718262 0.096985 0.681824 -0.098694 1441740960 0.718262 0.096985 0.681824 -0.098694 1441740960 0.718262 0.096985 0.681824 -0.098694 1441740960 0.718262 0.096985 0.681824 -0.098694 1441740960 0.718262 0.096985 0.681824 -0.098694 1441740960 0.726929 0.074280 0.675232 -0.100098 1441740960 0.726929 0.074280 0.675232 -0.100098 1441740960 0.726929 0.074280 0.675232 -0.100098 1441740960 0.726929 0.074280 0.675232 -0.100098 1441740960 0.726929 0.074280 0.675232 -0.100098 1441740960 0.726929 0.074280 0.675232 -0.100098 1441740960 0.738708 0.041138 0.666260 -0.093079 1441740960 0.738708 0.041138 0.666260 -0.093079 1441740960 0.738708 0.041138 0.666260 -0.093079 1441740960 0.738708 0.041138 0.666260 -0.093079 1441740960 0.738708 0.041138 0.666260 -0.093079 1441740960 0.738708 0.041138 0.666260 -0.093079 1441740960 0.738708 0.041138 0.666260 -0.093079 1441740960 0.745605 0.009216 0.660950 -0.083984 1441740960 0.745605 0.009216 0.660950 -0.083984 1441740960 0.745605 0.009216 0.660950 -0.083984 1441740960 0.745605 0.009216 0.660950 -0.083984 1441740960 0.745605 0.009216 0.660950 -0.083984 1441740960 0.745605 0.009216 0.660950 -0.083984 1441740960 0.743835 0.000305 0.663025 -0.083923 1441740960 0.743835 0.000305 0.663025 -0.083923 1441740960 0.743835 0.000305 0.663025 -0.083923 1441740960 0.743835 0.000305 0.663025 -0.083923 1441740960 0.743835 0.000305 0.663025 -0.083923 1441740960 0.743835 0.000305 0.663025 -0.083923 1441740960 0.745178 0.008728 0.661621 -0.082947 1441740960 0.745178 0.008728 0.661621 -0.082947 1441740960 0.745178 0.008728 0.661621 -0.082947 1441740960 0.745178 0.008728 0.661621 -0.082947 1441740960 0.745178 0.008728 0.661621 -0.082947 1441740960 0.745178 0.008728 0.661621 -0.082947 1441740960 0.745178 0.008728 0.661621 -0.082947 1441740960 0.749634 -0.008789 0.658752 -0.062988 1441740960 0.749634 -0.008789 0.658752 -0.062988 1441740960 0.749634 -0.008789 0.658752 -0.062988 1441740960 0.749634 -0.008789 0.658752 -0.062988 1441740960 0.749634 -0.008789 0.658752 -0.062988 1441740961 0.749634 -0.008789 0.658752 -0.062988 1441740961 0.750000 -0.031006 0.659119 -0.045044 1441740961 0.750000 -0.031006 0.659119 -0.045044 1441740961 0.750000 -0.031006 0.659119 -0.045044 1441740961 0.750000 -0.031006 0.659119 -0.045044 1441740961 0.750000 -0.031006 0.659119 -0.045044 1441740961 0.750000 -0.031006 0.659119 -0.045044 1441740961 0.749023 -0.040527 0.660217 -0.036621 1441740961 0.749023 -0.040527 0.660217 -0.036621 1441740961 0.749023 -0.040527 0.660217 -0.036621 1441740961 0.749023 -0.040527 0.660217 -0.036621 1441740961 0.749023 -0.040527 0.660217 -0.036621 1441740961 0.749023 -0.040527 0.660217 -0.036621 1441740961 0.744202 -0.023865 0.666260 -0.039917 1441740961 0.744202 -0.023865 0.666260 -0.039917 1441740961 0.744202 -0.023865 0.666260 -0.039917 1441740961 0.744202 -0.023865 0.666260 -0.039917 1441740961 0.744202 -0.023865 0.666260 -0.039917 1441740961 0.744202 -0.023865 0.666260 -0.039917 1441740961 0.744202 -0.023865 0.666260 -0.039917 1441740961 0.740356 -0.002319 0.670959 -0.040771 1441740961 0.740356 -0.002319 0.670959 -0.040771 1441740961 0.740356 -0.002319 0.670959 -0.040771 1441740961 0.740356 -0.002319 0.670959 -0.040771 1441740961 0.740356 -0.002319 0.670959 -0.040771 1441740961 0.740356 -0.002319 0.670959 -0.040771 1441740961 0.736145 0.015503 0.675476 -0.038818 1441740961 0.736145 0.015503 0.675476 -0.038818 1441740961 0.736145 0.015503 0.675476 -0.038818 1441740961 0.736145 0.015503 0.675476 -0.038818 1441740961 0.736145 0.015503 0.675476 -0.038818 1441740961 0.736145 0.015503 0.675476 -0.038818 1441740961 0.734314 0.033142 0.676819 -0.039429 1441740961 0.734314 0.033142 0.676819 -0.039429 1441740961 0.734314 0.033142 0.676819 -0.039429 1441740961 0.734314 0.033142 0.676819 -0.039429 1441740961 0.734314 0.033142 0.676819 -0.039429 1441740961 0.734314 0.033142 0.676819 -0.039429 1441740961 0.735840 0.038513 0.674866 -0.039185 1441740961 0.735840 0.038513 0.674866 -0.039185 1441740961 0.735840 0.038513 0.674866 -0.039185 1441740961 0.735840 0.038513 0.674866 -0.039185 1441740961 0.735840 0.038513 0.674866 -0.039185 1441740961 0.735840 0.038513 0.674866 -0.039185 1441740961 0.738037 0.032715 0.673157 -0.032654 1441740961 0.738037 0.032715 0.673157 -0.032654 1441740961 0.738037 0.032715 0.673157 -0.032654 1441740961 0.738037 0.032715 0.673157 -0.032654 1441740961 0.738037 0.032715 0.673157 -0.032654 1441740961 0.738037 0.032715 0.673157 -0.032654 1441740961 0.735840 0.025940 0.676270 -0.020691 1441740961 0.735840 0.025940 0.676270 -0.020691 1441740961 0.735840 0.025940 0.676270 -0.020691 1441740961 0.735840 0.025940 0.676270 -0.020691 1441740961 0.735840 0.025940 0.676270 -0.020691 1441740961 0.735840 0.025940 0.676270 -0.020691 1441740961 0.724731 0.051086 0.686584 -0.026428 1441740961 0.724731 0.051086 0.686584 -0.026428 1441740961 0.724731 0.051086 0.686584 -0.026428 1441740961 0.724731 0.051086 0.686584 -0.026428 1441740961 0.724731 0.051086 0.686584 -0.026428 1441740961 0.724731 0.051086 0.686584 -0.026428 1441740961 0.712891 0.091919 0.693787 -0.043396 1441740961 0.712891 0.091919 0.693787 -0.043396 1441740961 0.712891 0.091919 0.693787 -0.043396 1441740961 0.712891 0.091919 0.693787 -0.043396 1441740961 0.712891 0.091919 0.693787 -0.043396 1441740961 0.712891 0.091919 0.693787 -0.043396 1441740961 0.707214 0.115173 0.695435 -0.053894 1441740961 0.707214 0.115173 0.695435 -0.053894 1441740961 0.707214 0.115173 0.695435 -0.053894 1441740961 0.707214 0.115173 0.695435 -0.053894 1441740961 0.707214 0.115173 0.695435 -0.053894 1441740961 0.707214 0.115173 0.695435 -0.053894 1441740961 0.709961 0.115356 0.692261 -0.058289 1441740961 0.709961 0.115356 0.692261 -0.058289 1441740961 0.709961 0.115356 0.692261 -0.058289 1441740961 0.709961 0.115356 0.692261 -0.058289 1441740961 0.709961 0.115356 0.692261 -0.058289 1441740961 0.709961 0.115356 0.692261 -0.058289 1441740961 0.709961 0.115356 0.692261 -0.058289 1441740961 0.720703 0.091370 0.684509 -0.059814 1441740961 0.720703 0.091370 0.684509 -0.059814 1441740961 0.720703 0.091370 0.684509 -0.059814 1441740961 0.720703 0.091370 0.684509 -0.059814 1441740961 0.720703 0.091370 0.684509 -0.059814 1441740961 0.720703 0.091370 0.684509 -0.059814 1441740961 0.731323 0.059509 0.676331 -0.064270 1441740961 0.731323 0.059509 0.676331 -0.064270 1441740961 0.731323 0.059509 0.676331 -0.064270 1441740961 0.731323 0.059509 0.676331 -0.064270 1441740961 0.731323 0.059509 0.676331 -0.064270 1441740961 0.731323 0.059509 0.676331 -0.064270 1441740961 0.731323 0.059509 0.676331 -0.064270 1441740961 0.741821 0.032959 0.665222 -0.077576 1441740961 0.741821 0.032959 0.665222 -0.077576 1441740961 0.741821 0.032959 0.665222 -0.077576 1441740961 0.741821 0.032959 0.665222 -0.077576 1441740961 0.741821 0.032959 0.665222 -0.077576 1441740961 
0.720032 0.041992 0.665955 -0.190491 1441740964 0.716614 0.019409 0.684387 -0.132751 1441740964 0.716614 0.019409 0.684387 -0.132751 1441740964 0.716614 0.019409 0.684387 -0.132751 1441740964 0.716614 0.019409 0.684387 -0.132751 1441740964 0.716614 0.019409 0.684387 -0.132751 1441740964 0.716614 0.019409 0.684387 -0.132751 1441740964 0.711670 0.022339 0.701416 -0.031372 1441740964 0.711670 0.022339 0.701416 -0.031372 1441740964 0.711670 0.022339 0.701416 -0.031372 1441740964 0.711670 0.022339 0.701416 -0.031372 1441740964 0.711670 0.022339 0.701416 -0.031372 1441740964 0.711670 0.022339 0.701416 -0.031372 1441740964 0.721619 0.126648 0.679260 0.041321 1441740964 0.721619 0.126648 0.679260 0.041321 1441740964 0.721619 0.126648 0.679260 0.041321 1441740964 0.721619 0.126648 0.679260 0.041321 1441740964 0.721619 0.126648 0.679260 0.041321 1441740964 0.721619 0.126648 0.679260 0.041321 1441740964 0.729431 0.159119 0.652954 0.127136 1441740964 0.729431 0.159119 0.652954 0.127136 1441740964 0.729431 0.159119 0.652954 0.127136 1441740964 0.729431 0.159119 0.652954 0.127136 1441740964 0.729431 0.159119 0.652954 0.127136 1441740964 0.729431 0.159119 0.652954 0.127136 1441740964 0.729431 0.159119 0.652954 0.127136 1441740964 0.745667 0.115417 0.624207 0.202393 1441740964 0.745667 0.115417 0.624207 0.202393 1441740964 0.745667 0.115417 0.624207 0.202393 1441740964 0.745667 0.115417 0.624207 0.202393 1441740964 0.745667 0.115417 0.624207 0.202393 1441740964 0.745667 0.115417 0.624207 0.202393 1441740964 0.756042 0.038086 0.593811 0.272400 1441740964 0.756042 0.038086 0.593811 0.272400 1441740964 0.756042 0.038086 0.593811 0.272400 1441740964 0.756042 0.038086 0.593811 0.272400 1441740964 0.756042 0.038086 0.593811 0.272400 1441740964 0.756042 0.038086 0.593811 0.272400 1441740964 0.760254 -0.033386 0.564148 0.320313 1441740964 0.760254 -0.033386 0.564148 0.320313 1441740964 0.760254 -0.033386 0.564148 0.320313 1441740964 0.760254 -0.033386 0.564148 0.320313 1441740964 0.760254 -0.033386 0.564148 0.320313 1441740964 0.760254 -0.033386 0.564148 0.320313 1441740964 0.756897 -0.086792 0.552368 0.338196 1441740964 0.756897 -0.086792 0.552368 0.338196 1441740965 0.756897 -0.086792 0.552368 0.338196 1441740965 0.756897 -0.086792 0.552368 0.338196 1441740965 0.756897 -0.086792 0.552368 0.338196 1441740965 0.756897 -0.086792 0.552368 0.338196 1441740965 0.758362 -0.096008 0.559692 0.319885 1441740965 0.758362 -0.096008 0.559692 0.319885 1441740965 0.758362 -0.096008 0.559692 0.319885 1441740965 0.758362 -0.096008 0.559692 0.319885 1441740965 0.758362 -0.096008 0.559692 0.319885 1441740965 0.758362 -0.096008 0.559692 0.319885 1441740965 0.769531 -0.134644 0.533386 0.324219 1441740965 0.769531 -0.134644 0.533386 0.324219 1441740965 0.769531 -0.134644 0.533386 0.324219 1441740965 0.769531 -0.134644 0.533386 0.324219 1441740965 0.769531 -0.134644 0.533386 0.324219 1441740965 0.769531 -0.134644 0.533386 0.324219 1441740965 0.764282 -0.268921 0.526489 0.257446 1441740965 0.764282 -0.268921 0.526489 0.257446 1441740965 0.764282 -0.268921 0.526489 0.257446 1441740965 0.764282 -0.268921 0.526489 0.257446 1441740965 0.764282 -0.268921 0.526489 0.257446 1441740965 0.764282 -0.268921 0.526489 0.257446 1441740965 0.764282 -0.268921 0.526489 0.257446 1441740965 0.685730 -0.434692 0.578674 0.076782 1441740965 0.685730 -0.434692 0.578674 0.076782 1441740965 0.685730 -0.434692 0.578674 0.076782 1441740965 0.685730 -0.434692 0.578674 0.076782 1441740965 0.685730 -0.434692 0.578674 0.076782 1441740965 0.685730 -0.434692 0.578674 0.076782 1441740965 0.514038 -0.575867 0.620544 -0.138123 1441740965 0.514038 -0.575867 0.620544 -0.138123 1441740965 0.514038 -0.575867 0.620544 -0.138123 1441740965 0.514038 -0.575867 0.620544 -0.138123 1441740965 0.514038 -0.575867 0.620544 -0.138123 1441740965 0.514038 -0.575867 0.620544 -0.138123 1441740965 0.514038 -0.575867 0.620544 -0.138123 1441740965 0.184448 -0.638794 0.632568 -0.397278 1441740965 0.184448 -0.638794 0.632568 -0.397278 1441740965 0.184448 -0.638794 0.632568 -0.397278 1441740965 0.184448 -0.638794 0.632568 -0.397278 1441740965 0.184448 -0.638794 0.632568 -0.397278 1441740965 0.184448 -0.638794 0.632568 -0.397278 1441740965 -0.169189 -0.511353 0.539185 -0.647522 1441740965 -0.169189 -0.511353 0.539185 -0.647522 1441740965 -0.169189 -0.511353 0.539185 -0.647522 1441740965 -0.169189 -0.511353 0.539185 -0.647522 1441740965 -0.169189 -0.511353 0.539185 -0.647522 1441740965 -0.169189 -0.511353 0.539185 -0.647522 1441740965 -0.304993 -0.347839 0.350769 -0.814270 1441740965 -0.304993 -0.347839 0.350769 -0.814270 1441740965 -0.304993 -0.347839 0.350769 -0.814270 1441740965 -0.367126 -0.318237 0.263428 -0.833435 1441740965 -0.367126 -0.318237 0.263428 -0.833435 1441740965 -0.367126 -0.318237 0.263428 -0.833435 1441740965 -0.367126 -0.318237 0.263428 -0.833435 1441740965 -0.367126 -0.318237 0.263428 -0.833435 1441740965 -0.367126 -0.318237 0.263428 -0.833435 1441740965 -0.367126 -0.318237 0.263428 -0.833435 1441740965 -0.270691 -0.428467 0.332825 -0.795288 1441740965 -0.270691 -0.428467 0.332825 -0.795288 1441740965 -0.270691 -0.428467 0.332825 -0.795288 1441740965 -0.270691 -0.428467 0.332825 -0.795288 1441740965 -0.270691 -0.428467 0.332825 -0.795288 1441740965 -0.270691 -0.428467 0.332825 -0.795288 1441740965 -0.070801 -0.528442 0.468872 -0.704163 1441740965 -0.070801 -0.528442 0.468872 -0.704163 1441740965 -0.070801 -0.528442 0.468872 -0.704163 1441740965 -0.070801 -0.528442 0.468872 -0.704163 1441740965 -0.070801 -0.528442 0.468872 -0.704163 1441740965 -0.070801 -0.528442 0.468872 -0.704163 1441740965 0.156189 -0.552795 0.642273 -0.507446 1441740965 0.156189 -0.552795 0.642273 -0.507446 1441740965 0.156189 -0.552795 0.642273 -0.507446 1441740965 0.156189 -0.552795 0.642273 -0.507446 1441740965 0.156189 -0.552795 0.642273 -0.507446 1441740965 0.444275 -0.443787 0.728516 -0.273682 1441740965 0.444275 -0.443787 0.728516 -0.273682 1441740965 0.444275 -0.443787 0.728516 -0.273682 1441740965 0.444275 -0.443787 0.728516 -0.273682 1441740965 0.444275 -0.443787 0.728516 -0.273682 1441740965 0.444275 -0.443787 0.728516 -0.273682 1441740965 0.444275 -0.443787 0.728516 -0.273682 1441740965 0.626892 -0.271118 0.728821 -0.047546 1441740965 0.626892 -0.271118 0.728821 -0.047546 1441740965 0.626892 -0.271118 0.728821 -0.047546 1441740965 0.626892 -0.271118 0.728821 -0.047546 1441740965 0.626892 -0.271118 0.728821 -0.047546 1441740965 0.626892 -0.271118 0.728821 -0.047546 1441740965 0.679993 -0.160889 0.710083 0.085999 1441740965 0.679993 -0.160889 0.710083 0.085999 1441740965 0.679993 -0.160889 0.710083 0.085999 1441740965 0.679993 -0.160889 0.710083 0.085999 1441740965 0.679993 -0.160889 0.710083 0.085999 1441740965 0.679993 -0.160889 0.710083 0.085999 1441740965 0.679993 -0.160889 0.710083 0.085999 1441740965 0.672363 -0.124756 0.710632 0.165100 1441740965 0.672363 -0.124756 0.710632 0.165100 1441740965 0.672363 -0.124756 0.710632 0.165100 1441740965 0.672363 -0.124756 0.710632 0.165100 1441740965 0.672363 -0.124756 0.710632 0.165100 1441740965 0.672363 -0.124756 0.710632 0.165100 1441740965 0.670044 -0.095154 0.688904 0.259399 1441740965 0.670044 -0.095154 0.688904 0.259399 1441740965 0.670044 -0.095154 0.688904 0.259399 1441740965 0.670044 -0.095154 0.688904 0.259399 1441740965 0.670044 -0.095154 0.688904 0.259399 1441740965 0.670044 -0.095154 0.688904 0.259399 1441740965 0.682129 -0.084167 0.637878 0.347290 1441740965 0.682129 -0.084167 0.637878 0.347290 1441740965 0.682129 -0.084167 0.637878 0.347290 1441740966 0.682129 -0.084167 0.637878 0.347290 1441740966 0.682129 -0.084167 0.637878 0.347290 1441740966 0.682129 -0.084167 0.637878 0.347290 1441740966 0.700562 -0.079407 0.580627 0.406982 1441740966 0.700562 -0.079407 0.580627 0.406982 1441740966 0.700562 -0.079407 0.580627 0.406982 1441740966 0.700562 -0.079407 0.580627 0.406982 1441740966 0.700562 -0.079407 0.580627 0.406982 1441740966 0.700562 -0.079407 0.580627 0.406982 1441740966 0.718994 -0.111450 0.543945 0.417908 1441740966 0.718994 -0.111450 0.543945 0.417908 1441740966 0.718994 -0.111450 0.543945 0.417908 1441740966 0.718994 -0.111450 0.543945 0.417908 1441740966 0.718994 -0.111450 0.543945 0.417908 1441740966 0.718994 -0.111450 0.543945 0.417908 1441740966 0.723083 -0.159668 0.559814 0.371704 1441740966 0.723083 -0.159668 0.559814 0.371704 1441740966 0.723083 -0.159668 0.559814 0.371704 1441740966 0.723083 -0.159668 0.559814 0.371704 1441740966 0.723083 -0.159668 0.559814 0.371704 1441740966 0.723083 -0.159668 0.559814 0.371704 1441740966 0.720581 -0.204651 0.596558 0.287964 1441740966 0.720581 -0.204651 0.596558 0.287964 1441740966 0.720581 -0.204651 0.596558 0.287964 1441740966 0.720581 -0.204651 0.596558 0.287964 1441740966 0.720581 -0.204651 0.596558 0.287964 1441740966 0.720581 -0.204651 0.596558 0.287964 1441740966 0.701965 -0.289490 0.621582 0.192261 1441740966 0.701965 -0.289490 0.621582 0.192261 1441740966 0.701965 -0.289490 0.621582 0.192261 1441740966 0.701965 -0.289490 0.621582 0.192261 1441740966 0.701965 -0.289490 0.621582 0.192261 1441740966 0.701965 -0.289490 0.621582 0.192261 1441740966 0.666992 -0.381714 0.638916 0.033325 1441740966 0.666992 -0.381714 0.638916 0.033325 1441740966 0.666992 -0.381714 0.638916 0.033325 1441740966 0.666992 -0.381714 0.638916 0.033325 1441740966 0.666992 -0.381714 0.638916 0.033325 1441740966 0.666992 -0.381714 0.638916 0.033325 1441740966 0.604919 -0.478943 0.619629 -0.143921 1441740966 0.604919 -0.478943 0.619629 -0.143921 1441740966 0.604919 -0.478943 0.619629 -0.143921 1441740966 0.604919 -0.478943 0.619629 -0.143921 1441740966 0.604919 -0.478943 0.619629 -0.143921 1441740966 0.604919 -0.478943 0.619629 -0.143921 1441740966 0.604919 -0.478943 0.619629 -0.143921 1441740966 0.425354 -0.602478 0.606323 -0.297485 1441740966 0.425354 -0.602478 0.606323 -0.297485 1441740966 0.425354 -0.602478 0.606323 -0.297485 1441740966 0.425354 -0.602478 0.606323 -0.297485 1441740966 0.425354 -0.602478 0.606323 -0.297485 1441740966 0.151123 -0.610474 0.557617 -0.541870 1441740966 0.151123 -0.610474 0.557617 -0.541870 1441740966 0.151123 -0.610474 0.557617 -0.541870 1441740966 0.151123 -0.610474 0.557617 -0.541870 1441740966 0.151123 -0.610474 0.557617 -0.541870 1441740966 0.151123 -0.610474 0.557617 -0.541870 1441740966 0.151123 -0.610474 0.557617 -0.541870 1441740966 -0.143250 -0.457153 0.415405 -0.773315 1441740966 -0.143250 -0.457153 0.415405 -0.773315 1441740966 -0.143250 -0.457153 0.415405 -0.773315 1441740966 -0.143250 -0.457153 0.415405 -0.773315 1441740966 -0.143250 -0.457153 0.415405 -0.773315 1441740966 -0.143250 -0.457153 0.415405 -0.773315 1441740966 -0.296631 -0.300537 0.204773 -0.883057 1441740966 -0.296631 -0.300537 0.204773 -0.883057 1441740966 -0.296631 -0.300537 0.204773 -0.883057 1441740966 -0.296631 -0.300537 0.204773 -0.883057 1441740966 -0.296631 -0.300537 0.204773 -0.883057 1441740966 -0.296631 -0.300537 0.204773 -0.883057 1441740966 -0.296631 -0.300537 0.204773 -0.883057 1441740966 -0.296631 -0.357788 0.210571 -0.860107 1441740966 -0.296631 -0.357788 0.210571 -0.860107 1441740966 -0.296631 -0.357788 0.210571 -0.860107 1441740966 -0.296631 -0.357788 0.210571 -0.860107 1441740966 -0.296631 -0.357788 0.210571 -0.860107 1441740966 -0.296631 -0.357788 0.210571 -0.860107 1441740966 -0.192322 -0.491028 0.349609 -0.774475 1441740966 -0.192322 -0.491028 0.349609 -0.774475 1441740966 -0.192322 -0.491028 0.349609 -0.774475 1441740966 -0.192322 -0.491028 0.349609 -0.774475 1441740966 -0.192322 -0.491028 0.349609 -0.774475 1441740966 -0.192322 -0.491028 0.349609 -0.774475 1441740966 0.000244 -0.588623 0.514099 -0.623901 1441740966 0.000244 -0.588623 0.514099 -0.623901 1441740966 0.000244 -0.588623 0.514099 -0.623901 1441740966 0.000244 -0.588623 0.514099 -0.623901 1441740966 0.000244 -0.588623 0.514099 -0.623901 1441740966 0.000244 -0.588623 0.514099 -0.623901 1441740966 0.265869 -0.574768 0.654358 -0.413269 1441740966 0.265869 -0.574768 0.654358 -0.413269 1441740966 0.265869 -0.574768 0.654358 -0.413269 1441740966 0.265869 -0.574768 0.654358 -0.413269 1441740966 0.265869 -0.574768 0.654358 -0.413269 1441740966 0.265869 -0.574768 0.654358 -0.413269 1441740966 0.565979 -0.393555 0.692444 -0.212830 1441740966 0.565979 -0.393555 0.692444 -0.212830 1441740966 0.565979 -0.393555 0.692444 -0.212830 1441740966 0.565979 -0.393555 0.692444 -0.212830 1441740966 0.565979 -0.393555 0.692444 -0.212830 1441740966 0.565979 -0.393555 0.692444 -0.212830 1441740966 0.565979 -0.393555 0.692444 -0.212830 1441740966 0.663086 -0.220337 0.713745 -0.047729 1441740966 0.663086 -0.220337 0.713745 -0.047729 1441740966 0.663086 -0.220337 0.713745 -0.047729 1441740966 0.663086 -0.220337 0.713745 -0.047729 1441740966 0.663086 -0.220337 0.713745 -0.047729 1441740966 0.663086 -0.220337 0.713745 -0.047729 1441740966 0.663086 -0.220337 0.713745 -0.047729 1441740966 0.649536 -0.157654 0.743042 0.033569 1441740966 0.649536 -0.157654 0.743042 0.033569 1441740966 0.649536 -0.157654 0.743042 0.033569 1441740966 0.649536 -0.157654 0.743042 0.033569 1441740967 0.649536 -0.157654 0.743042 0.033569 1441740967 0.645447 -0.109985 0.742065 0.143372 1441740967 0.645447 -0.109985 0.742065 0.143372 1441740967 0.645447 -0.109985 0.742065 0.143372 1441740967 0.645447 -0.109985 0.742065 0.143372 1441740967 0.645447 -0.109985 0.742065 0.143372 1441740967 0.645447 -0.109985 0.742065 0.143372 1441740967 0.645447 -0.109985 0.742065 0.143372 1441740967 0.648376 -0.080078 0.712952 0.254456 1441740967 0.648376 -0.080078 0.712952 0.254456 1441740967 0.648376 -0.080078 0.712952 0.254456 1441740967 0.648376 -0.080078 0.712952 0.254456 1441740967 0.648376 -0.080078 0.712952 0.254456 1441740967 0.648376 -0.080078 0.712952 0.254456 1441740967 0.658386 -0.069885 0.674316 0.326843 1441740967 0.658386 -0.069885 0.674316 0.326843 1441740967 0.658386 -0.069885 0.674316 0.326843 1441740967 0.658386 -0.069885 0.674316 0.326843 1441740967 0.658386 -0.069885 0.674316 0.326843 1441740967 0.658386 -0.069885 0.674316 0.326843 1441740967 0.666016 -0.108154 0.652344 0.345154 1441740967 0.666016 -0.108154 0.652344 0.345154 1441740967 0.666016 -0.108154 0.652344 0.345154 1441740967 0.666016 -0.108154 0.652344 0.345154 1441740967 0.666016 -0.108154 0.652344 0.345154 1441740967 0.666016 -0.108154 0.652344 0.345154 1441740967 0.672729 -0.128296 0.655579 0.317993 1441740967 0.672729 -0.128296 0.655579 0.317993 1441740967 0.672729 -0.128296 0.655579 0.317993 1441740967 0.672729 -0.128296 0.655579 0.317993 1441740967 0.672729 -0.128296 0.655579 0.317993 1441740967 0.672729 -0.128296 0.655579 0.317993 1441740967 0.676514 -0.158142 0.668640 0.264832 1441740967 0.676514 -0.158142 0.668640 0.264832 1441740967 0.676514 -0.158142 0.668640 0.264832 1441740967 0.676514 -0.158142 0.668640 0.264832 1441740967 0.676514 -0.158142 0.668640 0.264832 1441740967 0.676514 -0.158142 0.668640 0.264832 1441740967 0.680176 -0.203674 0.677979 0.190063 1441740967 0.680176 -0.203674 0.677979 0.190063 1441740967 0.680176 -0.203674 0.677979 0.190063 1441740967 0.680176 -0.203674 0.677979 0.190063 1441740967 0.680176 -0.203674 0.677979 0.190063 1441740967 0.680176 -0.203674 0.677979 0.190063 1441740967 0.693359 -0.266418 0.662903 0.093811 1441740967 0.693359 -0.266418 0.662903 0.093811 1441740967 0.693359 -0.266418 0.662903 0.093811 1441740967 0.693359 -0.266418 0.662903 0.093811 1441740967 0.693359 -0.266418 0.662903 0.093811 1441740967 0.704590 -0.341919 0.618774 -0.060608 1441740967 0.704590 -0.341919 0.618774 -0.060608 1441740967 0.704590 -0.341919 0.618774 -0.060608 1441740967 0.704590 -0.341919 0.618774 -0.060608 1441740967 0.704590 -0.341919 0.618774 -0.060608 1441740967 0.704590 -0.341919 0.618774 -0.060608 1441740967 0.704590 -0.341919 0.618774 -0.060608 1441740967 0.668213 -0.444031 0.560913 -0.204163 1441740967 0.668213 -0.444031 0.560913 -0.204163 1441740967 0.668213 -0.444031 0.560913 -0.204163 1441740967 0.668213 -0.444031 0.560913 -0.204163 1441740967 0.668213 -0.444031 0.560913 -0.204163 1441740967 0.668213 -0.444031 0.560913 -0.204163 1441740967 0.485229 -0.610535 0.539368 -0.317627 1441740967 0.485229 -0.610535 0.539368 -0.317627 1441740967 0.485229 -0.610535 0.539368 -0.317627 1441740967 0.485229 -0.610535 0.539368 -0.317627 1441740967 0.485229 -0.610535 0.539368 -0.317627 1441740967 0.485229 -0.610535 0.539368 -0.317627 1441740967 0.485229 -0.610535 0.539368 -0.317627 1441740967 0.053406 -0.650146 0.557495 -0.513489 1441740967 0.053406 -0.650146 0.557495 -0.513489 1441740967 0.053406 -0.650146 0.557495 -0.513489 1441740967 0.053406 -0.650146 0.557495 -0.513489 1441740967 0.053406 -0.650146 0.557495 -0.513489 1441740967 0.053406 -0.650146 0.557495 -0.513489 1441740967 -0.312805 -0.402710 0.426331 -0.747131 1441740967 -0.312805 -0.402710 0.426331 -0.747131 1441740967 -0.312805 -0.402710 0.426331 -0.747131 1441740967 -0.312805 -0.402710 0.426331 -0.747131 1441740967 -0.312805 -0.402710 0.426331 -0.747131 1441740967 -0.312805 -0.402710 0.426331 -0.747131 1441740967 -0.382019 -0.247498 0.163330 -0.875366 1441740967 -0.382019 -0.247498 0.163330 -0.875366 1441740967 -0.382019 -0.247498 0.163330 -0.875366 1441740967 -0.382019 -0.247498 0.163330 -0.875366 1441740967 -0.382019 -0.247498 0.163330 -0.875366 1441740967 -0.382019 -0.247498 0.163330 -0.875366 1441740967 -0.336792 -0.338745 0.212097 -0.852600 1441740967 -0.336792 -0.338745 0.212097 -0.852600 1441740967 -0.336792 -0.338745 0.212097 -0.852600 1441740967 -0.336792 -0.338745 0.212097 -0.852600 1441740967 -0.336792 -0.338745 0.212097 -0.852600 1441740967 -0.336792 -0.338745 0.212097 -0.852600 1441740967 -0.336792 -0.338745 0.212097 -0.852600 1441740967 -0.147034 -0.469788 0.352966 -0.795715 1441740967 -0.147034 -0.469788 0.352966 -0.795715 1441740967 -0.147034 -0.469788 0.352966 -0.795715 1441740967 -0.147034 -0.469788 0.352966 -0.795715 1441740967 -0.147034 -0.469788 0.352966 -0.795715 1441740967 -0.147034 -0.469788 0.352966 -0.795715 1441740967 0.082214 -0.538147 0.523804 -0.655212 1441740967 0.082214 -0.538147 0.523804 -0.655212 1441740967 0.082214 -0.538147 0.523804 -0.655212 1441740967 0.082214 -0.538147 0.523804 -0.655212 1441740967 0.082214 -0.538147 0.523804 -0.655212 1441740967 0.082214 -0.538147 0.523804 -0.655212 1441740967 0.370361 -0.485535 0.643982 -0.460876 1441740967 0.370361 -0.485535 0.643982 -0.460876 1441740967 0.370361 -0.485535 0.643982 -0.460876 1441740967 0.370361 -0.485535 0.643982 -0.460876 1441740967 0.370361 -0.485535 0.643982 -0.460876 1441740968 0.370361 -0.485535 0.643982 -0.460876 1441740968 0.612793 -0.306641 0.673401 -0.277405 1441740968 0.612793 -0.306641 0.673401 -0.277405 1441740968 0.612793 -0.306641 0.673401 -0.277405 1441740968 0.612793 -0.306641 0.673401 -0.277405 1441740968 0.612793 -0.306641 0.673401 -0.277405 1441740968 0.612793 -0.306641 0.673401 -0.277405 1441740968 0.685669 -0.175781 0.694824 -0.126953 1441740968 0.685669 -0.175781 0.694824 -0.126953 1441740968 0.685669 -0.175781 0.694824 -0.126953 1441740968 0.685669 -0.175781 0.694824 -0.126953 1441740968 0.685669 -0.175781 0.694824 -0.126953 1441740968 0.685669 -0.175781 0.694824 -0.126953 1441740968 0.675415 -0.105469 0.729187 -0.029419 1441740968 0.675415 -0.105469 0.729187 -0.029419 1441740968 0.675415 -0.105469 0.729187 -0.029419 1441740968 0.675415 -0.105469 0.729187 -0.029419 1441740968 0.675415 -0.105469 0.729187 -0.029419 1441740968 0.675415 -0.105469 0.729187 -0.029419 1441740968 0.671875 -0.047119 0.735474 0.073547 1441740968 0.671875 -0.047119 0.735474 0.073547 1441740968 0.671875 -0.047119 0.735474 0.073547 1441740968 0.671875 -0.047119 0.735474 0.073547 1441740968 0.671875 -0.047119 0.735474 0.073547 1441740968 0.671875 -0.047119 0.735474 0.073547 1441740968 0.671875 -0.047119 0.735474 0.073547 1441740968 0.682556 -0.079163 0.699463 0.196228 1441740968 0.682556 -0.079163 0.699463 0.196228 1441740968 0.682556 -0.079163 0.699463 0.196228 1441740968 0.682556 -0.079163 0.699463 0.196228 1441740968 0.682556 -0.079163 0.699463 0.196228 1441740968 0.682556 -0.079163 0.699463 0.196228 1441740968 0.696472 -0.113586 0.648865 0.284424 1441740968 0.696472 -0.113586 0.648865 0.284424 1441740968 0.696472 -0.113586 0.648865 0.284424 1441740968 0.696472 -0.113586 0.648865 0.284424 1441740968 0.696472 -0.113586 0.648865 0.284424 1441740968 0.696472 -0.113586 0.648865 0.284424 1441740968 0.703857 -0.115417 0.621887 0.323120 1441740968 0.703857 -0.115417 0.621887 0.323120 1441740968 0.703857 -0.115417 0.621887 0.323120 1441740968 0.703857 -0.115417 0.621887 0.323120 1441740968 0.703857 -0.115417 0.621887 0.323120 1441740968 0.703857 -0.115417 0.621887 0.323120 1441740968 0.703857 -0.115417 0.621887 0.323120 1441740968 0.707642 -0.120667 0.618713 0.319153 1441740968 0.707642 -0.120667 0.618713 0.319153 1441740968 0.707642 -0.120667 0.618713 0.319153 1441740968 0.707642 -0.120667 0.618713 0.319153 1441740968 0.707642 -0.120667 0.618713 0.319153 1441740968 0.707642 -0.120667 0.618713 0.319153 1441740968 0.706787 -0.147156 0.635010 0.274780 1441740968 0.706787 -0.147156 0.635010 0.274780 1441740968 0.706787 -0.147156 0.635010 0.274780 1441740968 0.706787 -0.147156 0.635010 0.274780 1441740968 0.706787 -0.147156 0.635010 0.274780 1441740968 0.706787 -0.147156 0.635010 0.274780 1441740968 0.702148 -0.181519 0.656799 0.206360 1441740968 0.702148 -0.181519 0.656799 0.206360 1441740968 0.702148 -0.181519 0.656799 0.206360 1441740968 0.702148 -0.181519 0.656799 0.206360 1441740968 0.702148 -0.181519 0.656799 0.206360 1441740968 0.702148 -0.181519 0.656799 0.206360 1441740968 0.697449 -0.247986 0.656311 0.145935 1441740968 0.697449 -0.247986 0.656311 0.145935 1441740968 0.697449 -0.247986 0.656311 0.145935 1441740968 0.697449 -0.247986 0.656311 0.145935 1441740968 0.697449 -0.247986 0.656311 0.145935 1441740968 0.697449 -0.247986 0.656311 0.145935 1441740968 0.697449 -0.247986 0.656311 0.145935 1441740968 0.665710 -0.393738 0.632813 0.035950 1441740968 0.665710 -0.393738 0.632813 0.035950 1441740968 0.665710 -0.393738 0.632813 0.035950 1441740968 0.665710 -0.393738 0.632813 0.035950 1441740968 0.665710 -0.393738 0.632813 0.035950 1441740968 0.665710 -0.393738 0.632813 0.035950 1441740968 0.582581 -0.502808 0.619873 -0.153320 1441740968 0.582581 -0.502808 0.619873 -0.153320 1441740968 0.582581 -0.502808 0.619873 -0.153320 1441740968 0.582581 -0.502808 0.619873 -0.153320 1441740968 0.582581 -0.502808 0.619873 -0.153320 1441740968 0.582581 -0.502808 0.619873 -0.153320 1441740968 0.420532 -0.593384 0.595825 -0.340576 1441740968 0.420532 -0.593384 0.595825 -0.340576 1441740968 0.420532 -0.593384 0.595825 -0.340576 1441740968 0.420532 -0.593384 0.595825 -0.340576 1441740968 0.420532 -0.593384 0.595825 -0.340576 1441740968 0.420532 -0.593384 0.595825 -0.340576 1441740968 0.420532 -0.593384 0.595825 -0.340576 1441740968 0.115967 -0.590881 0.543823 -0.584595 1441740968 0.115967 -0.590881 0.543823 -0.584595 1441740968 0.115967 -0.590881 0.543823 -0.584595 1441740968 0.115967 -0.590881 0.543823 -0.584595 1441740968 0.115967 -0.590881 0.543823 -0.584595 1441740968 0.115967 -0.590881 0.543823 -0.584595 1441740968 -0.266663 -0.441345 0.420471 -0.746582 1441740968 -0.266663 -0.441345 0.420471 -0.746582 1441740968 -0.266663 -0.441345 0.420471 -0.746582 1441740968 -0.266663 -0.441345 0.420471 -0.746582 1441740968 -0.266663 -0.441345 0.420471 -0.746582 1441740968 -0.266663 -0.441345 0.420471 -0.746582 1441740968 -0.266663 -0.441345 0.420471 -0.746582 1441740968 -0.438416 -0.293213 0.196777 -0.826538 1441740968 -0.438416 -0.293213 0.196777 -0.826538 1441740968 -0.438416 -0.293213 0.196777 -0.826538 1441740968 -0.438416 -0.293213 0.196777 -0.826538 1441740968 -0.438416 -0.293213 0.196777 -0.826538 1441740968 -0.438416 -0.293213 0.196777 -0.826538 1441740968 -0.472473 -0.280640 0.098083 -0.829773 1441740968 -0.472473 -0.280640 0.098083 -0.829773 1441740968 -0.472473 -0.280640 0.098083 -0.829773 1441740968 -0.472473 -0.280640 0.098083 -0.829773 1441740968 -0.472473 -0.280640 0.098083 -0.829773 1441740968 -0.472473 -0.280640 0.098083 -0.829773 1441740968 -0.374512 -0.433533 0.214233 -0.791199 1441740969 -0.374512 -0.433533 0.214233 -0.791199 1441740969 -0.374512 -0.433533 0.214233 -0.791199 1441740969 -0.374512 -0.433533 0.214233 -0.791199 1441740969 -0.374512 -0.433533 0.214233 -0.791199 1441740969 -0.374512 -0.433533 0.214233 -0.791199 1441740969 -0.136658 -0.572937 0.401794 -0.701233 1441740969 -0.136658 -0.572937 0.401794 -0.701233 1441740969 -0.136658 -0.572937 0.401794 -0.701233 1441740969 -0.136658 -0.572937 0.401794 -0.701233 1441740969 -0.136658 -0.572937 0.401794 -0.701233 1441740969 -0.136658 -0.572937 0.401794 -0.701233 1441740969 0.128662 -0.569031 0.619568 -0.525208 1441740969 0.128662 -0.569031 0.619568 -0.525208 1441740969 0.128662 -0.569031 0.619568 -0.525208 1441740969 0.128662 -0.569031 0.619568 -0.525208 1441740969 0.128662 -0.569031 0.619568 -0.525208 1441740969 0.128662 -0.569031 0.619568 -0.525208 1441740969 0.486267 -0.354614 0.702881 -0.379089 1441740969 0.486267 -0.354614 0.702881 -0.379089 1441740969 0.486267 -0.354614 0.702881 -0.379089 1441740969 0.486267 -0.354614 0.702881 -0.379089 1441740969 0.486267 -0.354614 0.702881 -0.379089 1441740969 0.486267 -0.354614 0.702881 -0.379089 1441740969 0.486267 -0.354614 0.702881 -0.379089 1441740969 0.656128 -0.112427 0.712952 -0.220337 1441740969 0.656128 -0.112427 0.712952 -0.220337 1441740969 0.656128 -0.112427 0.712952 -0.220337 1441740969 0.656128 -0.112427 0.712952 -0.220337 1441740969 0.656128 -0.112427 0.712952 -0.220337 1441740969 0.656128 -0.112427 0.712952 -0.220337 1441740969 0.652466 -0.034607 0.750671 -0.097290 1441740969 0.652466 -0.034607 0.750671 -0.097290 1441740969 0.652466 -0.034607 0.750671 -0.097290 1441740969 0.652466 -0.034607 0.750671 -0.097290 1441740969 0.652466 -0.034607 0.750671 -0.097290 1441740969 0.652466 -0.034607 0.750671 -0.097290 1441740969 0.641846 -0.019043 0.765747 0.034851 1441740969 0.641846 -0.019043 0.765747 0.034851 1441740969 0.641846 -0.019043 0.765747 0.034851 1441740969 0.641846 -0.019043 0.765747 0.034851 1441740969 0.641846 -0.019043 0.765747 0.034851 1441740969 0.641846 -0.019043 0.765747 0.034851 1441740969 0.668213 -0.029053 0.726807 0.155701 1441740969 0.668213 -0.029053 0.726807 0.155701 1441740969 0.668213 -0.029053 0.726807 0.155701 1441740969 0.668213 -0.029053 0.726807 0.155701 1441740969 0.668213 -0.029053 0.726807 0.155701 1441740969 0.668213 -0.029053 0.726807 0.155701 1441740969 0.668213 -0.029053 0.726807 0.155701 1441740969 0.679382 -0.045288 0.695679 0.228699 1441740969 0.679382 -0.045288 0.695679 0.228699 1441740969 0.679382 -0.045288 0.695679 0.228699 1441740969 0.679382 -0.045288 0.695679 0.228699 1441740969 0.679382 -0.045288 0.695679 0.228699 1441740969 0.679382 -0.045288 0.695679 0.228699 1441740969 0.679382 -0.045288 0.695679 0.228699 1441740969 0.689941 -0.049255 0.669128 0.271484 1441740969 0.689941 -0.049255 0.669128 0.271484 1441740969 0.689941 -0.049255 0.669128 0.271484 1441740969 0.689941 -0.049255 0.669128 0.271484 1441740969 0.689941 -0.049255 0.669128 0.271484 1441740969 0.701111 -0.063782 0.652771 0.279480 1441740969 0.701111 -0.063782 0.652771 0.279480 1441740969 0.701111 -0.063782 0.652771 0.279480 1441740969 0.701111 -0.063782 0.652771 0.279480 1441740969 0.701111 -0.063782 0.652771 0.279480 1441740969 0.701111 -0.063782 0.652771 0.279480 1441740969 0.705383 -0.082214 0.661804 0.239990 1441740969 0.705383 -0.082214 0.661804 0.239990 1441740969 0.705383 -0.082214 0.661804 0.239990 1441740969 0.705383 -0.082214 0.661804 0.239990 1441740969 0.705383 -0.082214 0.661804 0.239990 1441740969 0.705383 -0.082214 0.661804 0.239990 1441740969 0.705383 -0.082214 0.661804 0.239990 1441740969 0.700684 -0.127625 0.678650 0.179016 1441740969 0.700684 -0.127625 0.678650 0.179016 1441740969 0.700684 -0.127625 0.678650 0.179016 1441740969 0.700684 -0.127625 0.678650 0.179016 1441740969 0.700684 -0.127625 0.678650 0.179016 1441740969 0.700684 -0.127625 0.678650 0.179016 1441740969 0.700684 -0.127625 0.678650 0.179016 1441740969 0.675964 -0.232239 0.690369 0.111511 1441740969 0.675964 -0.232239 0.690369 0.111511 1441740969 0.675964 -0.232239 0.690369 0.111511 1441740969 0.675964 -0.232239 0.690369 0.111511 1441740969 0.675964 -0.232239 0.690369 0.111511 1441740969 0.675964 -0.232239 0.690369 0.111511 1441740969 0.622192 -0.324219 0.709717 -0.063293 1441740969 0.622192 -0.324219 0.709717 -0.063293 1441740969 0.622192 -0.324219 0.709717 -0.063293 1441740969 0.622192 -0.324219 0.709717 -0.063293 1441740969 
0.711060 0.005310 0.682068 -0.170471 1441740971 0.711060 0.005310 0.682068 -0.170471 1441740972 0.711060 0.005310 0.682068 -0.170471 1441740972 0.711060 0.005310 0.682068 -0.170471 1441740972 0.711060 0.005310 0.682068 -0.170471 1441740972 0.712830 0.017090 0.684631 -0.151123 1441740972 0.712830 0.017090 0.684631 -0.151123 1441740972 0.712830 0.017090 0.684631 -0.151123 1441740972 0.712830 0.017090 0.684631 -0.151123 1441740972 0.712830 0.017090 0.684631 -0.151123 1441740972 0.712830 0.017090 0.684631 -0.151123 1441740972 0.712830 0.017090 0.684631 -0.151123 1441740972 0.713196 0.030640 0.686218 -0.139526 1441740972 0.713196 0.030640 0.686218 -0.139526 1441740972 0.713196 0.030640 0.686218 -0.139526 1441740972 0.713196 0.030640 0.686218 -0.139526 1441740972 0.713196 0.030640 0.686218 -0.139526 1441740972 0.713196 0.030640 0.686218 -0.139526 1441740972 0.715454 0.037964 0.684326 -0.135132 1441740972 0.715454 0.037964 0.684326 -0.135132 1441740972 0.715454 0.037964 0.684326 -0.135132 1441740972 0.715454 0.037964 0.684326 -0.135132 1441740972 0.715454 0.037964 0.684326 -0.135132 1441740972 0.715454 0.037964 0.684326 -0.135132 1441740972 0.715454 0.037964 0.684326 -0.135132 1441740972 0.721130 0.030029 0.678955 -0.134033 1441740972 0.721130 0.030029 0.678955 -0.134033 1441740972 0.721130 0.030029 0.678955 -0.134033 1441740972 0.721130 0.030029 0.678955 -0.134033 1441740972 0.721130 0.030029 0.678955 -0.134033 1441740972 0.721130 0.030029 0.678955 -0.134033 1441740972 0.729858 0.003174 0.670654 -0.131897 1441740972 0.729858 0.003174 0.670654 -0.131897 1441740972 0.729858 0.003174 0.670654 -0.131897 1441740972 0.729858 0.003174 0.670654 -0.131897 1441740972 0.729858 0.003174 0.670654 -0.131897 1441740972 0.737244 -0.040894 0.663025 -0.122925 1441740972 0.737244 -0.040894 0.663025 -0.122925 1441740972 0.737244 -0.040894 0.663025 -0.122925 1441740972 0.737244 -0.040894 0.663025 -0.122925 1441740972 0.737244 -0.040894 0.663025 -0.122925 1441740972 0.737244 -0.040894 0.663025 -0.122925 1441740972 0.734619 -0.075134 0.664734 -0.112732 1441740972 0.734619 -0.075134 0.664734 -0.112732 1441740972 0.734619 -0.075134 0.664734 -0.112732 1441740972 0.734619 -0.075134 0.664734 -0.112732 1441740972 0.734619 -0.075134 0.664734 -0.112732 1441740972 0.734619 -0.075134 0.664734 -0.112732 1441740972 0.726807 -0.060791 0.671936 -0.128357 1441740972 0.726807 -0.060791 0.671936 -0.128357 1441740972 0.726807 -0.060791 0.671936 -0.128357 1441740972 0.726807 -0.060791 0.671936 -0.128357 1441740972 0.726807 -0.060791 0.671936 -0.128357 1441740972 0.726807 -0.060791 0.671936 -0.128357 1441740972 0.726807 -0.060791 0.671936 -0.128357 1441740972 0.723145 -0.018005 0.670593 -0.164246 1441740972 0.723145 -0.018005 0.670593 -0.164246 1441740972 0.723145 -0.018005 0.670593 -0.164246 1441740972 0.723145 -0.018005 0.670593 -0.164246 1441740972 0.723145 -0.018005 0.670593 -0.164246 1441740972 0.723145 -0.018005 0.670593 -0.164246 1441740972 0.728821 -0.016174 0.662415 -0.172241 1441740972 0.728821 -0.016174 0.662415 -0.172241 1441740972 0.728821 -0.016174 0.662415 -0.172241 1441740972 0.728821 -0.016174 0.662415 -0.172241 1441740972 0.728821 -0.016174 0.662415 -0.172241 1441740972 0.728821 -0.016174 0.662415 -0.172241 1441740972 0.733093 -0.054565 0.661194 -0.149475 1441740972 0.733093 -0.054565 0.661194 -0.149475 1441740972 0.733093 -0.054565 0.661194 -0.149475 1441740972 0.733093 -0.054565 0.661194 -0.149475 1441740972 0.733093 -0.054565 0.661194 -0.149475 1441740972 0.733093 -0.054565 0.661194 -0.149475 1441740972 0.731750 -0.080139 0.663208 -0.134949 1441740972 0.731750 -0.080139 0.663208 -0.134949 1441740972 0.731750 -0.080139 0.663208 -0.134949 1441740972 0.731750 -0.080139 0.663208 -0.134949 1441740972 0.731750 -0.080139 0.663208 -0.134949 1441740972 0.731750 -0.080139 0.663208 -0.134949 1441740972 0.731750 -0.080139 0.663208 -0.134949 1441740972 0.732117 -0.067322 0.661804 -0.146423 1441740972 0.732117 -0.067322 0.661804 -0.146423 1441740972 0.732117 -0.067322 0.661804 -0.146423 1441740972 0.732117 -0.067322 0.661804 -0.146423 1441740972 0.732117 -0.067322 0.661804 -0.146423 1441740972 0.732117 -0.067322 0.661804 -0.146423 1441740972 0.733215 -0.039246 0.658142 -0.166260 1441740972 0.733215 -0.039246 0.658142 -0.166260 1441740972 0.733215 -0.039246 0.658142 -0.166260 1441740972 0.733215 -0.039246 0.658142 -0.166260 1441740972 0.733215 -0.039246 0.658142 -0.166260 1441740972 0.733215 -0.039246 0.658142 -0.166260 1441740972 0.733215 -0.039246 0.658142 -0.166260 1441740972 0.733643 -0.019653 0.657288 -0.171204 1441740972 0.733643 -0.019653 0.657288 -0.171204 1441740972 0.733643 -0.019653 0.657288 -0.171204 1441740972 0.733643 -0.019653 0.657288 -0.171204 1441740972 0.733643 -0.019653 0.657288 -0.171204 1441740972 0.733643 -0.019653 0.657288 -0.171204 1441740972 0.732971 0.000244 0.659485 -0.166687 1441740972 0.732971 0.000244 0.659485 -0.166687 1441740972 0.732971 0.000244 0.659485 -0.166687 1441740972 0.732971 0.000244 0.659485 -0.166687 1441740972 0.732971 0.000244 0.659485 -0.166687 1441740972 0.732971 0.000244 0.659485 -0.166687 1441740972 0.738220 0.006226 0.658569 -0.145630 1441740972 0.738220 0.006226 0.658569 -0.145630 1441740972 0.738220 0.006226 0.658569 -0.145630 1441740972 0.738220 0.006226 0.658569 -0.145630 1441740972 0.738220 0.006226 0.658569 -0.145630 1441740972 0.738220 0.006226 0.658569 -0.145630 1441740972 0.743896 0.005310 0.657898 -0.117065 1441740972 0.743896 0.005310 0.657898 -0.117065 1441740972 0.743896 0.005310 0.657898 -0.117065 1441740972 0.743896 0.005310 0.657898 -0.117065 1441740972 0.743896 0.005310 0.657898 -0.117065 1441740973 0.743896 0.005310 0.657898 -0.117065 1441740973 0.743896 0.005310 0.657898 -0.117065 1441740973 0.746765 0.002258 0.659546 -0.085205 1441740973 0.746765 0.002258 0.659546 -0.085205 1441740973 0.746765 0.002258 0.659546 -0.085205 1441740973 0.746765 0.002258 0.659546 -0.085205 1441740973 0.746765 0.002258 0.659546 -0.085205 1441740973 0.746765 0.002258 0.659546 -0.085205 1441740973 0.744141 0.012695 0.664856 -0.063232 1441740973 0.744141 0.012695 0.664856 -0.063232 1441740973 0.744141 0.012695 0.664856 -0.063232 1441740973 0.744141 0.012695 0.664856 -0.063232 1441740973 0.744141 0.012695 0.664856 -0.063232 1441740973 0.744141 0.012695 0.664856 -0.063232 1441740973 0.738098 0.041809 0.670898 -0.056580 1441740973 0.738098 0.041809 0.670898 -0.056580 1441740973 0.738098 0.041809 0.670898 -0.056580 1441740973 0.738098 0.041809 0.670898 -0.056580 1441740973 0.738098 0.041809 0.670898 -0.056580 1441740973 0.738098 0.041809 0.670898 -0.056580 1441740973 0.738098 0.041809 0.670898 -0.056580 1441740973 0.729431 0.071167 0.677673 -0.059631 1441740973 0.729431 0.071167 0.677673 -0.059631 1441740973 0.729431 0.071167 0.677673 -0.059631 1441740973 0.729431 0.071167 0.677673 -0.059631 1441740973 0.729431 0.071167 0.677673 -0.059631 1441740973 0.729431 0.071167 0.677673 -0.059631 1441740973 0.722046 0.089905 0.682434 -0.068848 1441740973 0.722046 0.089905 0.682434 -0.068848 1441740973 0.722046 0.089905 0.682434 -0.068848 1441740973 0.722046 0.089905 0.682434 -0.068848 1441740973 0.722046 0.089905 0.682434 -0.068848 1441740973 0.722046 0.089905 0.682434 -0.068848 1441740973 0.723083 0.088135 0.680725 -0.076965 1441740973 0.723083 0.088135 0.680725 -0.076965 1441740973 0.723083 0.088135 0.680725 -0.076965 1441740973 0.723083 0.088135 0.680725 -0.076965 1441740973 0.729553 0.064026 0.676086 -0.080627 1441740973 0.729553 0.064026 0.676086 -0.080627 1441740973 0.729553 0.064026 0.676086 -0.080627 1441740973 0.729553 0.064026 0.676086 -0.080627 1441740973 0.729553 0.064026 0.676086 -0.080627 1441740973 0.729553 0.064026 0.676086 -0.080627 1441740973 0.729553 0.064026 0.676086 -0.080627 1441740973 0.734680 0.031677 0.671814 -0.088623 1441740973 0.734680 0.031677 0.671814 -0.088623 1441740973 0.734680 0.031677 0.671814 -0.088623 1441740973 0.734680 0.031677 0.671814 -0.088623 1441740973 0.734680 0.031677 0.671814 -0.088623 1441740973 0.734680 0.031677 0.671814 -0.088623 1441740973 0.737061 0.010925 0.667236 -0.106323 1441740973 0.737061 0.010925 0.667236 -0.106323 1441740973 0.737061 0.010925 0.667236 -0.106323 1441740973 0.737061 0.010925 0.667236 -0.106323 1441740973 0.737061 0.010925 0.667236 -0.106323 1441740973 0.737061 0.010925 0.667236 -0.106323 1441740973 0.739685 -0.001282 0.661438 -0.123901 1441740973 0.739685 -0.001282 0.661438 -0.123901 1441740973 0.739685 -0.001282 0.661438 -0.123901 1441740973 0.739685 -0.001282 0.661438 -0.123901 1441740973 0.739685 -0.001282 0.661438 -0.123901 1441740973 0.739685 -0.001282 0.661438 -0.123901 1441740973 0.739685 -0.001282 0.661438 -0.123901 1441740973 0.735596 -0.004700 0.662781 -0.139709 1441740973 0.735596 -0.004700 0.662781 -0.139709 1441740973 0.735596 -0.004700 0.662781 -0.139709 1441740973 0.735596 -0.004700 0.662781 -0.139709 1441740973 0.735596 -0.004700 0.662781 -0.139709 1441740973 0.735596 -0.004700 0.662781 -0.139709 1441740973 0.712585 0.042542 0.675964 -0.182739 1441740973 0.712585 0.042542 0.675964 -0.182739 1441740973 0.712585 0.042542 0.675964 -0.182739 1441740973 0.712585 0.042542 0.675964 -0.182739 1441740973 0.712585 0.042542 0.675964 -0.182739 1441740973 0.712585 0.042542 0.675964 -0.182739 1441740973 0.694458 0.113037 0.675964 -0.218994 1441740973 0.694458 0.113037 0.675964 -0.218994 1441740973 0.694458 0.113037 0.675964 -0.218994 1441740973 0.694458 0.113037 0.675964 -0.218994 1441740973 0.694458 0.113037 0.675964 -0.218994 1441740973 0.694458 0.113037 0.675964 -0.218994 1441740973 0.694458 0.113037 0.675964 -0.218994 1441740973 0.702820 0.121826 0.670654 -0.203491 1441740973 0.702820 0.121826 0.670654 -0.203491 1441740973 0.702820 0.121826 0.670654 -0.203491 1441740973 0.702820 0.121826 0.670654 -0.203491 1441740973 0.702820 0.121826 0.670654 -0.203491 1441740973 0.702820 0.121826 0.670654 -0.203491 1441740973 0.711060 0.096375 0.675415 -0.169861 1441740973 0.711060 0.096375 0.675415 -0.169861 1441740973 0.711060 0.096375 0.675415 -0.169861 1441740973 0.711060 0.096375 0.675415 -0.169861 1441740973 0.711060 0.096375 0.675415 -0.169861 1441740973 0.711060 0.096375 0.675415 -0.169861 1441740973 0.709290 0.087769 0.681824 -0.155823 1441740973 0.709290 0.087769 0.681824 -0.155823 1441740973 0.709290 0.087769 0.681824 -0.155823 1441740973 0.709290 0.087769 0.681824 -0.155823 1441740973 0.709290 0.087769 0.681824 -0.155823 1441740973 0.709290 0.087769 0.681824 -0.155823 1441740973 0.709290 0.087769 0.681824 -0.155823 1441740973 0.706726 0.107605 0.680847 -0.159241 1441740973 0.706726 0.107605 0.680847 -0.159241 1441740973 0.706726 0.107605 0.680847 -0.159241 1441740973 0.706726 0.107605 0.680847 -0.159241 1441740973 0.706726 0.107605 0.680847 -0.159241 1441740973 0.704224 0.132996 0.679321 -0.157471 1441740973 0.704224 0.132996 0.679321 -0.157471 1441740973 0.704224 0.132996 0.679321 -0.157471 1441740973 0.704224 0.132996 0.679321 -0.157471 1441740973 0.704224 0.132996 0.679321 -0.157471 1441740974 0.704224 0.132996 0.679321 -0.157471 1441740974 0.698120 0.158081 0.680908 -0.154785 1441740974 0.698120 0.158081 0.680908 -0.154785 1441740974 0.698120 0.158081 0.680908 -0.154785 1441740974 0.698120 0.158081 0.680908 -0.154785 1441740974 0.698120 0.158081 0.680908 -0.154785 1441740974 0.698120 0.158081 0.680908 -0.154785 1441740974 0.693420 0.180359 0.679443 -0.157715 1441740974 0.693420 0.180359 0.679443 -0.157715 1441740974 0.693420 0.180359 0.679443 -0.157715 1441740974 0.693420 0.180359 0.679443 -0.157715 1441740974 0.693420 0.180359 0.679443 -0.157715 1441740974 0.693420 0.180359 0.679443 -0.157715 1441740974 0.693420 0.180359 0.679443 -0.157715 1441740974 0.698669 0.177063 0.676025 -0.152832 1441740974 0.698669 0.177063 0.676025 -0.152832 1441740974 0.698669 0.177063 0.676025 -0.152832 1441740974 0.698669 0.177063 0.676025 -0.152832 1441740974 0.698669 0.177063 0.676025 -0.152832 1441740974 0.698669 0.177063 0.676025 -0.152832 1441740974 0.714539 0.143677 0.671875 -0.131592 1441740974 0.714539 0.143677 0.671875 -0.131592 1441740974 0.714539 0.143677 0.671875 -0.131592 1441740974 0.714539 0.143677 0.671875 -0.131592 1441740974 0.714539 0.143677 0.671875 -0.131592 1441740974 0.714539 0.143677 0.671875 -0.131592 1441740974 0.728943 0.084961 0.673828 -0.085388 1441740974 0.728943 0.084961 0.673828 -0.085388 1441740974 0.728943 0.084961 0.673828 -0.085388 1441740974 0.728943 0.084961 0.673828 -0.085388 1441740974 0.728943 0.084961 0.673828 -0.085388 1441740974 0.728943 0.084961 0.673828 -0.085388 1441740974 0.728943 0.084961 0.673828 -0.085388 1441740974 0.721802 0.070435 0.685730 -0.061584 1441740974 0.721802 0.070435 0.685730 -0.061584 1441740974 0.721802 0.070435 0.685730 -0.061584 1441740974 0.721802 0.070435 0.685730 -0.061584 1441740974 0.721802 0.070435 0.685730 -0.061584 1441740974 0.721802 0.070435 0.685730 -0.061584 1441740974 0.706970 0.119568 0.691833 -0.084534 1441740974 0.706970 0.119568 0.691833 -0.084534 1441740974 0.706970 0.119568 0.691833 -0.084534 1441740974 0.706970 0.119568 0.691833 -0.084534 1441740974 0.706970 0.119568 0.691833 -0.084534 1441740974 0.706970 0.119568 0.691833 -0.084534 1441740974 0.694702 0.166565 0.691162 -0.108704 1441740974 0.694702 0.166565 0.691162 -0.108704 1441740974 0.694702 0.166565 0.691162 -0.108704 1441740974 0.694702 0.166565 0.691162 -0.108704 1441740974 0.694702 0.166565 0.691162 -0.108704 1441740974 0.694702 0.166565 0.691162 -0.108704 1441740974 0.692322 0.170044 0.692383 -0.110596 1441740974 0.692322 0.170044 0.692383 -0.110596 1441740974 0.692322 0.170044 0.692383 -0.110596 1441740974 0.692322 0.170044 0.692383 -0.110596 1441740974 0.692322 0.170044 0.692383 -0.110596 1441740974 0.692322 0.170044 0.692383 -0.110596 1441740974 0.694580 0.157654 0.692688 -0.113342 1441740974 0.694580 0.157654 0.692688 -0.113342 1441740974 0.694580 0.157654 0.692688 -0.113342 1441740974 0.694580 0.157654 0.692688 -0.113342 1441740974 0.694580 0.157654 0.692688 -0.113342 1441740974 0.694580 0.157654 0.692688 -0.113342 1441740974 0.703186 0.141785 0.686096 -0.120972 1441740974 0.703186 0.141785 0.686096 -0.120972 1441740974 0.703186 0.141785 0.686096 -0.120972 1441740974 0.703186 0.141785 0.686096 -0.120972 1441740974 0.703186 0.141785 0.686096 -0.120972 1441740974 0.703186 0.141785 0.686096 -0.120972 1441740974 0.713623 0.119324 0.677734 -0.130554 1441740974 0.713623 0.119324 0.677734 -0.130554 1441740974 0.713623 0.119324 0.677734 -0.130554 1441740974 0.713623 0.119324 0.677734 -0.130554 1441740974 0.713623 0.119324 0.677734 -0.130554 1441740974 0.713623 0.119324 0.677734 -0.130554 1441740974 0.727417 0.091125 0.665771 -0.138916 1441740974 0.727417 0.091125 0.665771 -0.138916 1441740974 0.727417 0.091125 0.665771 -0.138916 1441740974 0.727417 0.091125 0.665771 -0.138916 1441740974 0.727417 0.091125 0.665771 -0.138916 1441740974 0.727417 0.091125 0.665771 -0.138916 1441740974 0.727417 0.091125 0.665771 -0.138916 1441740974 0.742004 0.051086 0.654358 -0.136230 1441740974 0.742004 0.051086 0.654358 -0.136230 1441740974 0.742004 0.051086 0.654358 -0.136230 1441740974 0.742004 0.051086 0.654358 -0.136230 1441740974 0.742004 0.051086 0.654358 -0.136230 1441740974 0.742004 0.051086 0.654358 -0.136230 1441740974 0.750366 0.009949 0.649170 -0.123657 1441740974 0.750366 0.009949 0.649170 -0.123657 1441740974 0.750366 0.009949 0.649170 -0.123657 1441740974 0.750366 0.009949 0.649170 -0.123657 1441740974 0.750366 0.009949 0.649170 -0.123657 1441740974 0.750366 0.009949 0.649170 -0.123657 1441740974 0.749634 -0.001892 0.650879 -0.119873 1441740974 0.749634 -0.001892 0.650879 -0.119873 1441740974 0.749634 -0.001892 0.650879 -0.119873 1441740974 0.749634 -0.001892 0.650879 -0.119873 1441740974 0.749634 -0.001892 0.650879 -0.119873 1441740974 0.749634 -0.001892 0.650879 -0.119873 1441740974 0.748108 0.011047 0.651794 -0.123535 1441740974 0.748108 0.011047 0.651794 -0.123535 1441740974 0.748108 0.011047 0.651794 -0.123535 1441740974 0.748108 0.011047 0.651794 -0.123535 1441740974 0.748108 0.011047 0.651794 -0.123535 1441740974 0.749084 0.008606 0.653564 -0.107727 1441740974 0.749084 0.008606 0.653564 -0.107727 1441740974 0.749084 0.008606 0.653564 -0.107727 1441740974 0.749084 0.008606 0.653564 -0.107727 1441740974 0.749084 0.008606 0.653564 -0.107727 1441740974 0.749084 0.008606 0.653564 -0.107727 1441740975 0.744507 0.000366 0.662048 -0.085632 1441740975 0.744507 0.000366 0.662048 -0.085632 1441740975 0.744507 0.000366 0.662048 -0.085632 1441740975 0.744507 0.000366 0.662048 -0.085632 1441740975 0.744507 0.000366 0.662048 -0.085632 1441740975 0.744507 0.000366 0.662048 -0.085632 1441740975 0.731384 0.027649 0.675354 -0.090454 1441740975 0.731384 0.027649 0.675354 -0.090454 1441740975 0.731384 0.027649 0.675354 -0.090454 1441740975 0.731384 0.027649 0.675354 -0.090454 1441740975 0.731384 0.027649 0.675354 -0.090454 1441740975 0.731384 0.027649 0.675354 -0.090454 1441740975 0.713867 0.088806 0.684143 -0.119751 1441740975 0.713867 0.088806 0.684143 -0.119751 1441740975 0.713867 0.088806 0.684143 -0.119751 1441740975 0.713867 0.088806 0.684143 -0.119751 1441740975 0.713867 0.088806 0.684143 -0.119751 1441740975 0.713867 0.088806 0.684143 -0.119751 1441740975 0.706299 0.133484 0.681519 -0.137329 1441740975 0.706299 0.133484 0.681519 -0.137329 1441740975 0.706299 0.133484 0.681519 -0.137329 1441740975 0.706299 0.133484 0.681519 -0.137329 1441740975 0.706299 0.133484 0.681519 -0.137329 1441740975 0.706299 0.133484 0.681519 -0.137329 1441740975 0.706848 0.140869 0.680664 -0.130615 1441740975 0.706848 0.140869 0.680664 -0.130615 1441740975 0.706848 0.140869 0.680664 -0.130615 1441740975 0.706848 0.140869 0.680664 -0.130615 1441740975 0.706848 0.140869 0.680664 -0.130615 1441740975 0.706848 0.140869 0.680664 -0.130615 1441740975 0.717590 0.123657 0.675842 -0.113647 1441740975 0.717590 0.123657 0.675842 -0.113647 1441740975 0.717590 0.123657 0.675842 -0.113647 1441740975 0.717590 0.123657 0.675842 -0.113647 1441740975 0.717590 0.123657 0.675842 -0.113647 1441740975 0.717590 0.123657 0.675842 -0.113647 1441740975 0.734192 0.080139 0.669067 -0.082703 1441740975 0.734192 0.080139 0.669067 -0.082703 1441740975 0.734192 0.080139 0.669067 -0.082703 1441740975 0.734192 0.080139 0.669067 -0.082703 1441740975 0.734192 0.080139 0.669067 -0.082703 1441740975 0.734192 0.080139 0.669067 -0.082703 1441740975 0.734192 0.080139 0.669067 -0.082703 1441740975 0.743042 0.034790 0.667114 -0.038940 1441740975 0.743042 0.034790 0.667114 -0.038940 1441740975 0.743042 0.034790 0.667114 -0.038940 1441740975 0.743042 0.034790 0.667114 -0.038940 1441740975 0.743042 0.034790 0.667114 -0.038940 1441740975 0.743042 0.034790 0.667114 -0.038940 1441740975 0.737549 0.034607 0.673950 -0.022278 1441740975 0.737549 0.034607 0.673950 -0.022278 1441740975 0.737549 0.034607 0.673950 -0.022278 1441740975 0.737549 0.034607 0.673950 -0.022278 1441740975 0.737549 0.034607 0.673950 -0.022278 1441740975 0.737549 0.034607 0.673950 -0.022278 1441740975 0.726379 0.084595 0.680786 -0.040405 1441740975 0.726379 0.084595 0.680786 -0.040405 1441740975 0.726379 0.084595 0.680786 -0.040405 1441740975 0.726379 0.084595 0.680786 -0.040405 1441740975 0.726379 0.084595 0.680786 -0.040405 1441740975 0.726379 0.084595 0.680786 -0.040405 1441740975 0.714661 0.118408 0.687256 -0.052612 1441740975 0.714661 0.118408 0.687256 -0.052612 1441740975 0.714661 0.118408 0.687256 -0.052612 1441740975 0.714661 0.118408 0.687256 -0.052612 1441740975 0.714661 0.118408 0.687256 -0.052612 1441740975 0.714661 0.118408 0.687256 -0.052612 1441740975 0.714661 0.118408 0.687256 -0.052612 1441740975 0.705872 0.134521 0.692261 -0.065857 1441740975 0.705872 0.134521 0.692261 -0.065857 1441740975 0.705872 0.134521 0.692261 -0.065857 1441740975 0.705872 0.134521 0.692261 -0.065857 1441740975 0.705872 0.134521 0.692261 -0.065857 1441740975 0.704895 0.139099 0.690552 -0.082458 1441740975 0.704895 0.139099 0.690552 -0.082458 1441740975 0.704895 0.139099 0.690552 -0.082458 1441740975 0.704895 0.139099 0.690552 -0.082458 1441740975 0.704895 0.139099 0.690552 -0.082458 1441740975 0.704895 0.139099 0.690552 -0.082458 1441740975 0.704895 0.139099 0.690552 -0.082458 1441740975 0.713196 0.126831 0.682617 -0.096008 1441740975 0.713196 0.126831 0.682617 -0.096008 1441740975 0.713196 0.126831 0.682617 -0.096008 1441740975 0.713196 0.126831 0.682617 -0.096008 1441740975 0.713196 0.126831 0.682617 -0.096008 1441740975 0.713196 0.126831 0.682617 -0.096008 1441740975 0.724426 0.099792 0.673523 -0.107300 1441740975 0.724426 0.099792 0.673523 -0.107300 1441740975 0.724426 0.099792 0.673523 -0.107300 1441740975 0.724426 0.099792 0.673523 -0.107300 1441740975 0.724426 0.099792 0.673523 -0.107300 1441740975 0.735596 0.071716 0.663330 -0.116821 1441740975 0.735596 0.071716 0.663330 -0.116821 1441740975 0.735596 0.071716 0.663330 -0.116821 1441740975 0.735596 0.071716 0.663330 -0.116821 1441740975 0.735596 0.071716 0.663330 -0.116821 1441740975 0.735596 0.071716 0.663330 -0.116821 1441740975 0.735596 0.071716 0.663330 -0.116821 1441740975 0.744446 0.046631 0.654846 -0.121521 1441740975 0.744446 0.046631 0.654846 -0.121521 1441740975 0.744446 0.046631 0.654846 -0.121521 1441740975 0.744446 0.046631 0.654846 -0.121521 1441740975 0.744446 0.046631 0.654846 -0.121521 1441740975 0.744446 0.046631 0.654846 -0.121521 1441740975 0.748535 0.029541 0.652222 -0.115845 1441740975 0.748535 0.029541 0.652222 -0.115845 1441740975 0.748535 0.029541 0.652222 -0.115845 1441740975 0.748535 0.029541 0.652222 -0.115845 1441740975 0.748535 0.029541 0.652222 -0.115845 1441740975 0.748535 0.029541 0.652222 -0.115845 1441740975 0.748535 0.029541 0.652222 -0.115845 1441740975 0.747681 0.033630 0.653320 -0.113892 1441740976 0.747681 0.033630 0.653320 -0.113892 1441740976 0.747681 0.033630 0.653320 -0.113892 1441740976 0.747681 0.033630 0.653320 -0.113892 1441740976 0.747681 0.033630 0.653320 -0.113892 1441740976 0.747681 0.033630 0.653320 -0.113892 1441740976 0.747742 0.031738 0.655396 -0.101135 1441740976 0.747742 0.031738 0.655396 -0.101135 1441740976 0.747742 0.031738 0.655396 -0.101135 1441740976 0.747742 0.031738 0.655396 -0.101135 1441740976 0.747742 0.031738 0.655396 -0.101135 1441740976 0.747742 0.031738 0.655396 -0.101135 1441740976 0.748718 0.007202 0.658997 -0.070801 1441740976 0.748718 0.007202 0.658997 -0.070801 1441740976 0.748718 0.007202 0.658997 -0.070801 1441740976 0.748718 0.007202 0.658997 -0.070801 1441740976 0.748718 0.007202 0.658997 -0.070801 1441740976 0.748718 0.007202 0.658997 -0.070801 1441740976 0.743958 -0.009277 0.666687 -0.043457 1441740976 0.743958 -0.009277 0.666687 -0.043457 1441740976 0.743958 -0.009277 0.666687 -0.043457 1441740976 0.743958 -0.009277 0.666687 -0.043457 1441740976 0.743958 -0.009277 0.666687 -0.043457 1441740976 0.743958 -0.009277 0.666687 -0.043457 1441740976 0.743958 -0.009277 0.666687 -0.043457 1441740976 0.730652 0.021179 0.680847 -0.045105 1441740976 0.730652 0.021179 0.680847 -0.045105 1441740976 0.730652 0.021179 0.680847 -0.045105 1441740976 0.730652 0.021179 0.680847 -0.045105 1441740976 0.730652 0.021179 0.680847 -0.045105 1441740976 0.730652 0.021179 0.680847 -0.045105 1441740976 0.713318 0.083923 0.692261 -0.069641 1441740976 0.713318 0.083923 0.692261 -0.069641 1441740976 0.713318 0.083923 0.692261 -0.069641 1441740976 0.713318 0.083923 0.692261 -0.069641 1441740976 0.713318 0.083923 0.692261 -0.069641 1441740976 0.713318 0.083923 0.692261 -0.069641 1441740976 0.713318 0.083923 0.692261 -0.069641 1441740976 0.702148 0.123108 0.696228 -0.083496 1441740976 0.702148 0.123108 0.696228 -0.083496 1441740976 0.702148 0.123108 0.696228 -0.083496 1441740976 0.702148 0.123108 0.696228 -0.083496 1441740976 0.702148 0.123108 0.696228 -0.083496 1441740976 0.702148 0.123108 0.696228 -0.083496 1441740976 0.702148 0.123108 0.696228 -0.083496 1441740976 0.699219 0.137756 0.695679 -0.090088 1441740976 0.699219 0.137756 0.695679 -0.090088 1441740976 0.699219 0.137756 0.695679 -0.090088 1441740976 0.699219 0.137756 0.695679 -0.090088 1441740976 0.699219 0.137756 0.695679 -0.090088 1441740976 0.699219 0.137756 0.695679 -0.090088 1441740976 0.707520 0.128723 0.689697 -0.084045 1441740976 0.707520 0.128723 0.689697 -0.084045 1441740976 0.707520 0.128723 0.689697 -0.084045 1441740976 0.707520 0.128723 0.689697 -0.084045 1441740976 0.707520 0.128723 0.689697 -0.084045 1441740976 0.707520 0.128723 0.689697 -0.084045 1441740976 0.720215 0.102600 0.682739 -0.067871 1441740976 0.720215 0.102600 0.682739 -0.067871 1441740976 0.720215 0.102600 0.682739 -0.067871 1441740976 0.720215 0.102600 0.682739 -0.067871 1441740976 0.720215 0.102600 0.682739 -0.067871 1441740976 0.720215 0.102600 0.682739 -0.067871 1441740976 0.734680 0.059387 0.674927 -0.033142 1441740976 0.734680 0.059387 0.674927 -0.033142 1441740976 0.734680 0.059387 0.674927 -0.033142 1441740976 0.734680 0.059387 0.674927 -0.033142 1441740976 0.734680 0.059387 0.674927 -0.033142 1441740976 0.734680 0.059387 0.674927 -0.033142 1441740976 0.735413 0.033081 0.676758 -0.000366 1441740976 0.735413 0.033081 0.676758 -0.000366 1441740976 0.735413 0.033081 0.676758 -0.000366 1441740976 0.735413 0.033081 0.676758 -0.000366 1441740976 0.735413 0.033081 0.676758 -0.000366 1441740976 0.735413 0.033081 0.676758 -0.000366 1441740976 0.735413 0.033081 0.676758 -0.000366 1441740976 0.725769 0.069763 0.684265 -0.006775 1441740976 0.725769 0.069763 0.684265 -0.006775 1441740976 0.725769 0.069763 0.684265 -0.006775 1441740976 0.725769 0.069763 0.684265 -0.006775 1441740976 0.725769 0.069763 0.684265 -0.006775 1441740976 0.725769 0.069763 0.684265 -0.006775 1441740976 0.717102 0.112000 0.687500 -0.021729 1441740976 0.717102 0.112000 0.687500 -0.021729 1441740976 0.717102 0.112000 0.687500 -0.021729 1441740976 0.717102 0.112000 0.687500 -0.021729 1441740976 0.717102 0.112000 0.687500 -0.021729 1441740976 0.717102 0.112000 0.687500 -0.021729 1441740976 0.716248 0.114624 0.687927 -0.022644 1441740976 0.716248 0.114624 0.687927 -0.022644 1441740976 0.716248 0.114624 0.687927 -0.022644 1441740976 0.716248 0.114624 0.687927 -0.022644 1441740976 0.716248 0.114624 0.687927 -0.022644 1441740976 0.716248 0.114624 0.687927 -0.022644 1441740976 0.719421 0.101135 0.686523 -0.027710 1441740976 0.719421 0.101135 0.686523 -0.027710 1441740976 0.719421 0.101135 0.686523 -0.027710 1441740976 0.719421 0.101135 0.686523 -0.027710 1441740976 0.719421 0.101135 0.686523 -0.027710 1441740976 0.719421 0.101135 0.686523 -0.027710 1441740976 0.719421 0.101135 0.686523 -0.027710 1441740976 0.725830 0.082947 0.681885 -0.035767 1441740976 0.725830 0.082947 0.681885 -0.035767 1441740976 0.725830 0.082947 0.681885 -0.035767 1441740976 0.725830 0.082947 0.681885 -0.035767 1441740976 0.725830 0.082947 0.681885 -0.035767 1441740976 0.731445 0.065796 0.676819 -0.049622 1441740976 0.731445 0.065796 0.676819 -0.049622 1441740976 0.731445 0.065796 0.676819 -0.049622 1441740976 0.731445 0.065796 0.676819 -0.049622 1441740976 0.731445 0.065796 0.676819 -0.049622 1441740976 0.731445 0.065796 0.676819 -0.049622 1441740976 0.736511 0.049927 0.671448 -0.064087 1441740976 0.736511 0.049927 0.671448 -0.064087 1441740977 0.736511 0.049927 0.671448 -0.064087 1441740977 0.736511 0.049927 0.671448 -0.064087 1441740977 0.736511 0.049927 0.671448 -0.064087 1441740977 0.736511 0.049927 0.671448 -0.064087 1441740977 0.739502 0.036133 0.668091 -0.073547 1441740977 0.739502 0.036133 0.668091 -0.073547 1441740977 0.739502 0.036133 0.668091 -0.073547 1441740977 0.739502 0.036133 0.668091 -0.073547 1441740977 0.739502 0.036133 0.668091 -0.073547 1441740977 0.739502 0.036133 0.668091 -0.073547 1441740977 0.740356 0.034607 0.666626 -0.078552 1441740977 0.740356 0.034607 0.666626 -0.078552 1441740977 0.740356 0.034607 0.666626 -0.078552 1441740977 0.740356 0.034607 0.666626 -0.078552 1441740977 0.740356 0.034607 0.666626 -0.078552 1441740977 0.740356 0.034607 0.666626 -0.078552 1441740977 0.737061 0.033020 0.670593 -0.076599 1441740977 0.737061 0.033020 0.670593 -0.076599 1441740977 0.737061 0.033020 0.670593 -0.076599 1441740977 0.737061 0.033020 0.670593 -0.076599 1441740977 0.737061 0.033020 0.670593 -0.076599 1441740977 0.737061 0.033020 0.670593 -0.076599 1441740977 0.735229 0.021118 0.674072 -0.067261 1441740977 
0.706482 0.116150 0.671631 -0.190369 1441740979 0.706482 0.116150 0.671631 -0.190369 1441740979 0.706482 0.116150 0.671631 -0.190369 1441740979 0.706482 0.116150 0.671631 -0.190369 1441740979 0.668640 0.252747 0.672241 -0.192444 1441740979 0.668640 0.252747 0.672241 -0.192444 1441740979 0.668640 0.252747 0.672241 -0.192444 1441740979 0.668640 0.252747 0.672241 -0.192444 1441740979 0.668640 0.252747 0.672241 -0.192444 1441740979 0.668640 0.252747 0.672241 -0.192444 1441740979 0.641174 0.316467 0.691650 -0.101624 1441740979 0.641174 0.316467 0.691650 -0.101624 1441740979 0.641174 0.316467 0.691650 -0.101624 1441740979 0.641174 0.316467 0.691650 -0.101624 1441740979 0.641174 0.316467 0.691650 -0.101624 1441740979 0.641174 0.316467 0.691650 -0.101624 1441740979 0.641174 0.316467 0.691650 -0.101624 1441740979 0.648743 0.302673 0.698120 0.004028 1441740979 0.648743 0.302673 0.698120 0.004028 1441740979 0.648743 0.302673 0.698120 0.004028 1441740979 0.648743 0.302673 0.698120 0.004028 1441740979 0.648743 0.302673 0.698120 0.004028 1441740979 0.648743 0.302673 0.698120 0.004028 1441740979 0.691162 0.201477 0.685608 0.107300 1441740979 0.691162 0.201477 0.685608 0.107300 1441740979 0.691162 0.201477 0.685608 0.107300 1441740979 0.691162 0.201477 0.685608 0.107300 1441740979 0.691162 0.201477 0.685608 0.107300 1441740979 0.691162 0.201477 0.685608 0.107300 1441740979 0.741821 0.061829 0.654114 0.134094 1441740979 0.741821 0.061829 0.654114 0.134094 1441740979 0.741821 0.061829 0.654114 0.134094 1441740979 0.741821 0.061829 0.654114 0.134094 1441740979 0.741821 0.061829 0.654114 0.134094 1441740979 0.741821 0.061829 0.654114 0.134094 1441740979 0.749023 -0.039063 0.660828 0.024841 1441740979 0.749023 -0.039063 0.660828 0.024841 1441740979 0.749023 -0.039063 0.660828 0.024841 1441740979 0.749023 -0.039063 0.660828 0.024841 1441740979 0.749023 -0.039063 0.660828 0.024841 1441740979 0.749023 -0.039063 0.660828 0.024841 1441740979 0.739319 -0.166626 0.637817 -0.137146 1441740979 0.739319 -0.166626 0.637817 -0.137146 1441740979 0.739319 -0.166626 0.637817 -0.137146 1441740979 0.739319 -0.166626 0.637817 -0.137146 1441740979 0.739319 -0.166626 0.637817 -0.137146 1441740979 0.739319 -0.166626 0.637817 -0.137146 1441740979 0.660706 -0.374512 0.591187 -0.271423 1441740979 0.660706 -0.374512 0.591187 -0.271423 1441740979 0.660706 -0.374512 0.591187 -0.271423 1441740979 0.660706 -0.374512 0.591187 -0.271423 1441740979 0.660706 -0.374512 0.591187 -0.271423 1441740979 0.660706 -0.374512 0.591187 -0.271423 1441740979 0.660706 -0.374512 0.591187 -0.271423 1441740979 0.438110 -0.570679 0.569397 -0.397705 1441740979 0.438110 -0.570679 0.569397 -0.397705 1441740979 0.438110 -0.570679 0.569397 -0.397705 1441740979 0.438110 -0.570679 0.569397 -0.397705 1441740979 0.438110 -0.570679 0.569397 -0.397705 1441740979 0.438110 -0.570679 0.569397 -0.397705 1441740979 0.141113 -0.612976 0.520203 -0.577759 1441740979 0.141113 -0.612976 0.520203 -0.577759 1441740979 0.141113 -0.612976 0.520203 -0.577759 1441740979 0.141113 -0.612976 0.520203 -0.577759 1441740979 0.141113 -0.612976 0.520203 -0.577759 1441740979 0.141113 -0.612976 0.520203 -0.577759 1441740979 0.141113 -0.612976 0.520203 -0.577759 1441740979 -0.092224 -0.527893 0.388306 -0.749756 1441740979 -0.092224 -0.527893 0.388306 -0.749756 1441740979 -0.092224 -0.527893 0.388306 -0.749756 1441740979 -0.092224 -0.527893 0.388306 -0.749756 1441740979 -0.092224 -0.527893 0.388306 -0.749756 1441740979 -0.092224 -0.527893 0.388306 -0.749756 1441740979 -0.317566 -0.413696 0.218018 -0.824951 1441740979 -0.317566 -0.413696 0.218018 -0.824951 1441740979 -0.317566 -0.413696 0.218018 -0.824951 1441740979 -0.317566 -0.413696 0.218018 -0.824951 1441740979 -0.317566 -0.413696 0.218018 -0.824951 1441740979 -0.317566 -0.413696 0.218018 -0.824951 1441740979 -0.396729 -0.338074 0.086670 -0.849060 1441740979 -0.396729 -0.338074 0.086670 -0.849060 1441740979 -0.396729 -0.338074 0.086670 -0.849060 1441740979 -0.396729 -0.338074 0.086670 -0.849060 1441740979 -0.396729 -0.338074 0.086670 -0.849060 1441740979 -0.396729 -0.338074 0.086670 -0.849060 1441740979 -0.314148 -0.491821 0.197815 -0.787598 1441740979 -0.314148 -0.491821 0.197815 -0.787598 1441740979 -0.314148 -0.491821 0.197815 -0.787598 1441740979 -0.314148 -0.491821 0.197815 -0.787598 1441740979 -0.314148 -0.491821 0.197815 -0.787598 1441740979 -0.314148 -0.491821 0.197815 -0.787598 1441740980 -0.314148 -0.491821 0.197815 -0.787598 1441740980 -0.076294 -0.620422 0.420654 -0.657532 1441740980 -0.076294 -0.620422 0.420654 -0.657532 1441740980 -0.076294 -0.620422 0.420654 -0.657532 1441740980 -0.076294 -0.620422 0.420654 -0.657532 1441740980 -0.076294 -0.620422 0.420654 -0.657532 1441740980 0.232910 -0.586304 0.636963 -0.442993 1441740980 0.232910 -0.586304 0.636963 -0.442993 1441740980 0.232910 -0.586304 0.636963 -0.442993 1441740980 0.232910 -0.586304 0.636963 -0.442993 1441740980 0.232910 -0.586304 0.636963 -0.442993 1441740980 0.232910 -0.586304 0.636963 -0.442993 1441740980 0.232910 -0.586304 0.636963 -0.442993 1441740980 0.529480 -0.306885 0.744019 -0.268005 1441740980 0.529480 -0.306885 0.744019 -0.268005 1441740980 0.529480 -0.306885 0.744019 -0.268005 1441740980 0.529480 -0.306885 0.744019 -0.268005 1441740980 0.529480 -0.306885 0.744019 -0.268005 1441740980 0.529480 -0.306885 0.744019 -0.268005 1441740980 0.622986 -0.032898 0.774536 -0.104126 1441740980 0.622986 -0.032898 0.774536 -0.104126 1441740980 0.622986 -0.032898 0.774536 -0.104126 1441740980 0.622986 -0.032898 0.774536 -0.104126 1441740980 0.622986 -0.032898 0.774536 -0.104126 1441740980 0.622986 -0.032898 0.774536 -0.104126 1441740980 0.588257 0.018005 0.808228 0.017822 1441740980 0.588257 0.018005 0.808228 0.017822 1441740980 0.588257 0.018005 0.808228 0.017822 1441740980 0.588257 0.018005 0.808228 0.017822 1441740980 0.588257 0.018005 0.808228 0.017822 1441740980 0.588257 0.018005 0.808228 0.017822 1441740980 0.588257 0.018005 0.808228 0.017822 1441740980 0.568359 0.024780 0.812195 0.128723 1441740980 0.568359 0.024780 0.812195 0.128723 1441740980 0.568359 0.024780 0.812195 0.128723 1441740980 0.568359 0.024780 0.812195 0.128723 1441740980 0.568359 0.024780 0.812195 0.128723 1441740980 0.568359 0.024780 0.812195 0.128723 1441740980 0.554626 0.057617 0.802429 0.212280 1441740980 0.554626 0.057617 0.802429 0.212280 1441740980 0.554626 0.057617 0.802429 0.212280 1441740980 0.554626 0.057617 0.802429 0.212280 1441740980 0.554626 0.057617 0.802429 0.212280 1441740980 0.554626 0.057617 0.802429 0.212280 1441740980 0.548767 0.096191 0.785156 0.270142 1441740980 0.548767 0.096191 0.785156 0.270142 1441740980 0.548767 0.096191 0.785156 0.270142 1441740980 0.548767 0.096191 0.785156 0.270142 1441740980 0.548767 0.096191 0.785156 0.270142 1441740980 0.548767 0.096191 0.785156 0.270142 1441740980 0.558777 0.079834 0.756531 0.330017 1441740980 0.558777 0.079834 0.756531 0.330017 1441740980 0.558777 0.079834 0.756531 0.330017 1441740980 0.558777 0.079834 0.756531 0.330017 1441740980 0.558777 0.079834 0.756531 0.330017 1441740980 0.558777 0.079834 0.756531 0.330017 1441740980 0.558777 0.079834 0.756531 0.330017 1441740980 0.588501 0.030701 0.725586 0.355103 1441740980 0.588501 0.030701 0.725586 0.355103 1441740980 0.588501 0.030701 0.725586 0.355103 1441740980 0.588501 0.030701 0.725586 0.355103 1441740980 0.588501 0.030701 0.725586 0.355103 1441740980 0.588501 0.030701 0.725586 0.355103 1441740980 0.627258 -0.024048 0.709900 0.319275 1441740980 0.627258 -0.024048 0.709900 0.319275 1441740980 0.627258 -0.024048 0.709900 0.319275 1441740980 0.627258 -0.024048 0.709900 0.319275 1441740980 0.627258 -0.024048 0.709900 0.319275 1441740980 0.627258 -0.024048 0.709900 0.319275 1441740980 0.627258 -0.024048 0.709900 0.319275 1441740980 0.659363 -0.103943 0.704712 0.240295 1441740980 0.659363 -0.103943 0.704712 0.240295 1441740980 0.659363 -0.103943 0.704712 0.240295 1441740980 0.659363 -0.103943 0.704712 0.240295 1441740980 0.659363 -0.103943 0.704712 0.240295 1441740980 0.671814 -0.203552 0.703979 0.107849 1441740980 0.671814 -0.203552 0.703979 0.107849 1441740980 0.671814 -0.203552 0.703979 0.107849 1441740980 0.671814 -0.203552 0.703979 0.107849 1441740980 0.671814 -0.203552 0.703979 0.107849 1441740980 0.671814 -0.203552 0.703979 0.107849 1441740980 0.639404 -0.307556 0.698425 -0.093506 1441740980 0.639404 -0.307556 0.698425 -0.093506 1441740980 0.639404 -0.307556 0.698425 -0.093506 1441740980 0.639404 -0.307556 0.698425 -0.093506 1441740980 0.639404 -0.307556 0.698425 -0.093506 1441740980 0.539795 -0.470459 0.650146 -0.254089 1441740980 0.539795 -0.470459 0.650146 -0.254089 1441740980 0.539795 -0.470459 0.650146 -0.254089 1441740980 0.539795 -0.470459 0.650146 -0.254089 1441740980 0.539795 -0.470459 0.650146 -0.254089 1441740980 0.539795 -0.470459 0.650146 -0.254089 1441740980 0.283203 -0.613953 0.604126 -0.421753 1441740980 0.283203 -0.613953 0.604126 -0.421753 1441740980 0.283203 -0.613953 0.604126 -0.421753 1441740980 0.283203 -0.613953 0.604126 -0.421753 1441740980 0.283203 -0.613953 0.604126 -0.421753 1441740980 0.283203 -0.613953 0.604126 -0.421753 1441740980 0.283203 -0.613953 0.604126 -0.421753 1441740980 -0.027893 -0.596008 0.512878 -0.617249 1441740980 -0.027893 -0.596008 0.512878 -0.617249 1441740980 -0.027893 -0.596008 0.512878 -0.617249 1441740980 -0.027893 -0.596008 0.512878 -0.617249 1441740980 -0.027893 -0.596008 0.512878 -0.617249 1441740980 -0.280396 -0.485352 0.360901 -0.745422 1441740980 -0.280396 -0.485352 0.360901 -0.745422 1441740980 -0.280396 -0.485352 0.360901 -0.745422 1441740980 -0.280396 -0.485352 0.360901 -0.745422 1441740980 -0.280396 -0.485352 0.360901 -0.745422 1441740980 -0.280396 -0.485352 0.360901 -0.745422 1441740980 -0.340332 -0.361389 0.146790 -0.855652 1441740981 -0.340332 -0.361389 0.146790 -0.855652 1441740981 -0.340332 -0.361389 0.146790 -0.855652 1441740981 -0.340332 -0.361389 0.146790 -0.855652 1441740981 -0.340332 -0.361389 0.146790 -0.855652 1441740981 -0.340332 -0.361389 0.146790 -0.855652 1441740981 -0.359131 -0.399109 0.142822 -0.831543 1441740981 -0.359131 -0.399109 0.142822 -0.831543 1441740981 -0.359131 -0.399109 0.142822 -0.831543 1441740981 -0.359131 -0.399109 0.142822 -0.831543 1441740981 -0.359131 -0.399109 0.142822 -0.831543 1441740981 -0.359131 -0.399109 0.142822 -0.831543 1441740981 -0.248657 -0.520874 0.257385 -0.775024 1441740981 -0.248657 -0.520874 0.257385 -0.775024 1441740981 -0.248657 -0.520874 0.257385 -0.775024 1441740981 -0.248657 -0.520874 0.257385 -0.775024 1441740981 -0.248657 -0.520874 0.257385 -0.775024 1441740981 -0.248657 -0.520874 0.257385 -0.775024 1441740981 -0.248657 -0.520874 0.257385 -0.775024 1441740981 -0.058655 -0.633850 0.430420 -0.640015 1441740981 -0.058655 -0.633850 0.430420 -0.640015 1441740981 -0.058655 -0.633850 0.430420 -0.640015 1441740981 -0.058655 -0.633850 0.430420 -0.640015 1441740981 -0.058655 -0.633850 0.430420 -0.640015 1441740981 -0.058655 -0.633850 0.430420 -0.640015 1441740981 0.157654 -0.661926 0.625366 -0.381958 1441740981 0.157654 -0.661926 0.625366 -0.381958 1441740981 0.157654 -0.661926 0.625366 -0.381958 1441740981 0.157654 -0.661926 0.625366 -0.381958 1441740981 0.157654 -0.661926 0.625366 -0.381958 1441740981 0.157654 -0.661926 0.625366 -0.381958 1441740981 0.479919 -0.507385 0.692627 -0.180054 1441740981 0.479919 -0.507385 0.692627 -0.180054 1441740981 0.479919 -0.507385 0.692627 -0.180054 1441740981 0.479919 -0.507385 0.692627 -0.180054 1441740981 0.479919 -0.507385 0.692627 -0.180054 1441740981 0.479919 -0.507385 0.692627 -0.180054 1441740981 0.666992 -0.302063 0.680542 0.026978 1441740981 0.666992 -0.302063 0.680542 0.026978 1441740981 0.666992 -0.302063 0.680542 0.026978 1441740981 0.666992 -0.302063 0.680542 0.026978 1441740981 0.666992 -0.302063 0.680542 0.026978 1441740981 0.666992 -0.302063 0.680542 0.026978 1441740981 0.688110 -0.251343 0.651367 0.197327 1441740981 0.688110 -0.251343 0.651367 0.197327 1441740981 0.688110 -0.251343 0.651367 0.197327 1441740981 0.688110 -0.251343 0.651367 0.197327 1441740981 0.688110 -0.251343 0.651367 0.197327 1441740981 0.688110 -0.251343 0.651367 0.197327 1441740981 0.670898 -0.189514 0.679810 0.227539 1441740981 0.670898 -0.189514 0.679810 0.227539 1441740981 0.670898 -0.189514 0.679810 0.227539 1441740981 0.670898 -0.189514 0.679810 0.227539 1441740981 0.670898 -0.189514 0.679810 0.227539 1441740981 0.655823 -0.153870 0.672302 0.306885 1441740981 0.655823 -0.153870 0.672302 0.306885 1441740981 0.655823 -0.153870 0.672302 0.306885 1441740981 0.655823 -0.153870 0.672302 0.306885 1441740981 0.655823 -0.153870 0.672302 0.306885 1441740981 0.673218 -0.163391 0.610474 0.383728 1441740981 0.673218 -0.163391 0.610474 0.383728 1441740981 0.673218 -0.163391 0.610474 0.383728 1441740981 0.673218 -0.163391 0.610474 0.383728 1441740981 0.673218 -0.163391 0.610474 0.383728 1441740981 0.673218 -0.163391 0.610474 0.383728 1441740981 0.689880 -0.162598 0.581116 0.399780 1441740981 0.689880 -0.162598 0.581116 0.399780 1441740981 0.689880 -0.162598 0.581116 0.399780 1441740981 0.689880 -0.162598 0.581116 0.399780 1441740981 0.689880 -0.162598 0.581116 0.399780 1441740981 0.689880 -0.162598 0.581116 0.399780 1441740981 0.686829 -0.195129 0.598267 0.363647 1441740981 0.686829 -0.195129 0.598267 0.363647 1441740981 0.686829 -0.195129 0.598267 0.363647 1441740981 0.686829 -0.195129 0.598267 0.363647 1441740981 0.686829 -0.195129 0.598267 0.363647 1441740981 0.686829 -0.195129 0.598267 0.363647 1441740981 0.686523 -0.241699 0.613586 0.306091 1441740981 0.686523 -0.241699 0.613586 0.306091 1441740981 0.686523 -0.241699 0.613586 0.306091 1441740981 0.686523 -0.241699 0.613586 0.306091 1441740981 0.686523 -0.241699 0.613586 0.306091 1441740981 0.686523 -0.241699 0.613586 0.306091 1441740981 0.686523 -0.241699 0.613586 0.306091 1441740981 0.664673 -0.331787 0.631775 0.221191 1441740981 0.664673 -0.331787 0.631775 0.221191 1441740981 0.664673 -0.331787 0.631775 0.221191 1441740981 0.664673 -0.331787 0.631775 0.221191 1441740981 0.664673 -0.331787 0.631775 0.221191 1441740981 0.664673 -0.331787 0.631775 0.221191 1441740981 0.637817 -0.412720 0.647522 0.059387 1441740981 0.637817 -0.412720 0.647522 0.059387 1441740981 0.637817 -0.412720 0.647522 0.059387 1441740981 0.637817 -0.412720 0.647522 0.059387 1441740981 0.637817 -0.412720 0.647522 0.059387 1441740981 0.637817 -0.412720 0.647522 0.059387 1441740981 0.581055 -0.504639 0.626343 -0.123901 1441740981 0.581055 -0.504639 0.626343 -0.123901 1441740981 0.581055 -0.504639 0.626343 -0.123901 1441740981 0.581055 -0.504639 0.626343 -0.123901 1441740981 0.581055 -0.504639 0.626343 -0.123901 1441740981 0.581055 -0.504639 0.626343 -0.123901 1441740981 0.403381 -0.629150 0.590881 -0.303772 1441740981 0.403381 -0.629150 0.590881 -0.303772 1441740981 0.403381 -0.629150 0.590881 -0.303772 1441740981 0.403381 -0.629150 0.590881 -0.303772 1441740981 0.403381 -0.629150 0.590881 -0.303772 1441740981 0.403381 -0.629150 0.590881 -0.303772 1441740981 0.014771 -0.672119 0.529724 -0.517151 1441740982 0.014771 -0.672119 0.529724 -0.517151 1441740982 0.014771 -0.672119 0.529724 -0.517151 1441740982 0.014771 -0.672119 0.529724 -0.517151 1441740982 0.014771 -0.672119 0.529724 -0.517151 1441740982 0.014771 -0.672119 0.529724 -0.517151 1441740982 -0.324341 -0.506714 0.356567 -0.714844 1441740982 -0.324341 -0.506714 0.356567 -0.714844 1441740982 -0.324341 -0.506714 0.356567 -0.714844 1441740982 -0.324341 -0.506714 0.356567 -0.714844 1441740982 -0.324341 -0.506714 0.356567 -0.714844 1441740982 -0.324341 -0.506714 0.356567 -0.714844 1441740982 -0.426514 -0.343506 0.094849 -0.831360 1441740982 -0.426514 -0.343506 0.094849 -0.831360 1441740982 -0.426514 -0.343506 0.094849 -0.831360 1441740982 -0.426514 -0.343506 0.094849 -0.831360 1441740982 -0.426514 -0.343506 0.094849 -0.831360 1441740982 -0.426514 -0.343506 0.094849 -0.831360 1441740982 -0.421936 -0.353821 0.033936 -0.834106 1441740982 -0.421936 -0.353821 0.033936 -0.834106 1441740982 -0.421936 -0.353821 0.033936 -0.834106 1441740982 -0.421936 -0.353821 0.033936 -0.834106 1441740982 -0.421936 -0.353821 0.033936 -0.834106 1441740982 -0.421936 -0.353821 0.033936 -0.834106 1441740982 -0.421936 -0.353821 0.033936 -0.834106 1441740982 -0.313965 -0.471436 0.163574 -0.807800 1441740982 -0.313965 -0.471436 0.163574 -0.807800 1441740982 -0.313965 -0.471436 0.163574 -0.807800 1441740982 -0.313965 -0.471436 0.163574 -0.807800 1441740982 -0.313965 -0.471436 0.163574 -0.807800 1441740982 -0.313965 -0.471436 0.163574 -0.807800 1441740982 -0.134644 -0.578979 0.363525 -0.717285 1441740982 -0.134644 -0.578979 0.363525 -0.717285 1441740982 -0.134644 -0.578979 0.363525 -0.717285 1441740982 -0.134644 -0.578979 0.363525 -0.717285 1441740982 -0.134644 -0.578979 0.363525 -0.717285 1441740982 -0.134644 -0.578979 0.363525 -0.717285 1441740982 0.087463 -0.624329 0.578735 -0.517395 1441740982 0.087463 -0.624329 0.578735 -0.517395 1441740982 0.087463 -0.624329 0.578735 -0.517395 1441740982 0.087463 -0.624329 0.578735 -0.517395 1441740982 0.087463 -0.624329 0.578735 -0.517395 1441740982 0.087463 -0.624329 0.578735 -0.517395 1441740982 0.415466 -0.529541 0.678589 -0.294067 1441740982 0.415466 -0.529541 0.678589 -0.294067 1441740982 0.415466 -0.529541 0.678589 -0.294067 1441740982 0.415466 -0.529541 0.678589 -0.294067 1441740982 0.415466 -0.529541 0.678589 -0.294067 1441740982 0.415466 -0.529541 0.678589 -0.294067 1441740982 0.637817 -0.295532 0.700989 -0.120056 1441740982 0.637817 -0.295532 0.700989 -0.120056 1441740982 0.637817 -0.295532 0.700989 -0.120056 1441740982 0.637817 -0.295532 0.700989 -0.120056 1441740982 0.637817 -0.295532 0.700989 -0.120056 1441740982 0.637817 -0.295532 0.700989 -0.120056 1441740982 0.637817 -0.295532 0.700989 -0.120056 1441740982 0.650330 -0.206116 0.730713 0.023682 1441740982 0.650330 -0.206116 0.730713 0.023682 1441740982 0.650330 -0.206116 0.730713 0.023682 1441740982 0.650330 -0.206116 0.730713 0.023682 1441740982 0.650330 -0.206116 0.730713 0.023682 1441740982 0.613770 -0.219666 0.744019 0.146423 1441740982 0.613770 -0.219666 0.744019 0.146423 1441740982 0.613770 -0.219666 0.744019 0.146423 1441740982 0.613770 -0.219666 0.744019 0.146423 1441740982 0.613770 -0.219666 0.744019 0.146423 1441740982 0.613770 -0.219666 0.744019 0.146423 1441740982 0.613770 -0.219666 0.744019 0.146423 1441740982 0.621216 -0.184937 0.713501 0.265869 1441740982 0.621216 -0.184937 0.713501 0.265869 1441740982 0.621216 -0.184937 0.713501 0.265869 1441740982 0.621216 -0.184937 0.713501 0.265869 1441740982 0.621216 -0.184937 0.713501 0.265869 1441740982 0.621216 -0.184937 0.713501 0.265869 1441740982 0.624939 -0.189392 0.661926 0.367920 1441740982 0.624939 -0.189392 0.661926 0.367920 1441740982 0.624939 -0.189392 0.661926 0.367920 1441740982 0.624939 -0.189392 0.661926 0.367920 1441740982 0.624939 -0.189392 0.661926 0.367920 1441740982 0.624939 -0.189392 0.661926 0.367920 1441740982 0.624939 -0.189392 0.661926 0.367920 1441740982 0.621765 -0.206421 0.636902 0.406250 1441740982 0.621765 -0.206421 0.636902 0.406250 1441740982 0.621765 -0.206421 0.636902 0.406250 1441740982 0.621765 -0.206421 0.636902 0.406250 1441740982 0.621765 -0.206421 0.636902 0.406250 1441740982 0.621765 -0.206421 0.636902 0.406250 1441740982 0.614929 -0.227417 0.641479 0.398193 1441740982 0.614929 -0.227417 0.641479 0.398193 1441740982 0.614929 -0.227417 0.641479 0.398193 1441740982 0.614929 -0.227417 0.641479 0.398193 1441740982 0.614929 -0.227417 0.641479 0.398193 1441740982 0.614929 -0.227417 0.641479 0.398193 1441740982 0.614929 -0.227417 0.641479 0.398193 1441740982 0.615967 -0.243225 0.652405 0.368408 1441740982 0.615967 -0.243225 0.652405 0.368408 1441740982 0.615967 -0.243225 0.652405 0.368408 1441740982 0.615967 -0.243225 0.652405 0.368408 1441740982 0.615967 -0.243225 0.652405 0.368408 1441740982 0.615967 -0.243225 0.652405 0.368408 1441740982 0.625183 -0.267944 0.664551 0.309265 1441740982 0.625183 -0.267944 0.664551 0.309265 1441740982 0.625183 -0.267944 0.664551 0.309265 1441740982 0.625183 -0.267944 0.664551 0.309265 1441740982 0.625183 -0.267944 0.664551 0.309265 1441740982 0.625183 -0.267944 0.664551 0.309265 1441740982 0.659424 -0.296692 0.661865 0.197510 1441740982 0.659424 -0.296692 0.661865 0.197510 1441740982 0.659424 -0.296692 0.661865 0.197510 1441740982 0.659424 -0.296692 0.661865 0.197510 1441740982 0.659424 -0.296692 0.661865 0.197510 1441740982 0.659424 -0.296692 0.661865 0.197510 1441740982 0.659424 -0.296692 0.661865 0.197510 1441740982 0.681274 -0.368042 0.632446 0.019348 1441740983 0.681274 -0.368042 0.632446 0.019348 1441740983 0.681274 -0.368042 0.632446 0.019348 1441740983 0.681274 -0.368042 0.632446 0.019348 1441740983 0.681274 -0.368042 0.632446 0.019348 1441740983 0.681274 -0.368042 0.632446 0.019348 1441740983 0.593750 -0.518982 0.592407 -0.164612 1441740983 0.593750 -0.518982 0.592407 -0.164612 1441740983 0.593750 -0.518982 0.592407 -0.164612 1441740983 0.593750 -0.518982 0.592407 -0.164612 1441740983 0.593750 -0.518982 0.592407 -0.164612 1441740983 0.593750 -0.518982 0.592407 -0.164612 1441740983 0.379944 -0.653381 0.564209 -0.332275 1441740983 0.379944 -0.653381 0.564209 -0.332275 1441740983 0.379944 -0.653381 0.564209 -0.332275 1441740983 0.379944 -0.653381 0.564209 -0.332275 1441740983 0.379944 -0.653381 0.564209 -0.332275 1441740983 0.379944 -0.653381 0.564209 -0.332275 1441740983 0.379944 -0.653381 0.564209 -0.332275 1441740983 0.033875 -0.681946 0.522156 -0.511108 1441740983 0.033875 -0.681946 0.522156 -0.511108 1441740983 0.033875 -0.681946 0.522156 -0.511108 1441740983 0.033875 -0.681946 0.522156 -0.511108 1441740983 0.033875 -0.681946 0.522156 -0.511108 1441740983 0.033875 -0.681946 0.522156 -0.511108 1441740983 -0.306213 -0.493042 0.401062 -0.708740 1441740983 -0.306213 -0.493042 0.401062 -0.708740 1441740983 -0.306213 -0.493042 0.401062 -0.708740 1441740983 -0.306213 -0.493042 0.401062 -0.708740 1441740983 -0.306213 -0.493042 0.401062 -0.708740 1441740983 -0.427795 -0.275146 0.130432 -0.851074 1441740983 -0.427795 -0.275146 0.130432 -0.851074 1441740983 -0.427795 -0.275146 0.130432 -0.851074 1441740983 -0.427795 -0.275146 0.130432 -0.851074 1441740983 -0.427795 -0.275146 0.130432 -0.851074 1441740983 -0.427795 -0.275146 0.130432 -0.851074 1441740983 -0.427795 -0.275146 0.130432 -0.851074 1441740983 -0.435974 -0.271362 0.024475 -0.857788 1441740983 -0.435974 -0.271362 0.024475 -0.857788 1441740983 -0.435974 -0.271362 0.024475 -0.857788 1441740983 -0.435974 -0.271362 0.024475 -0.857788 1441740983 -0.435974 -0.271362 0.024475 -0.857788 1441740983 -0.435974 -0.271362 0.024475 -0.857788 1441740983 -0.312561 -0.435120 0.160034 -0.829102 1441740983 -0.312561 -0.435120 0.160034 -0.829102 1441740983 -0.312561 -0.435120 0.160034 -0.829102 1441740983 -0.312561 -0.435120 0.160034 -0.829102 1441740983 -0.312561 -0.435120 0.160034 -0.829102 1441740983 -0.312561 -0.435120 0.160034 -0.829102 1441740983 -0.104797 -0.585876 0.370605 -0.713074 1441740983 -0.104797 -0.585876 0.370605 -0.713074 1441740983 -0.104797 -0.585876 0.370605 -0.713074 1441740983 -0.104797 -0.585876 0.370605 -0.713074 1441740983 -0.104797 -0.585876 0.370605 -0.713074 1441740983 -0.104797 -0.585876 0.370605 -0.713074 1441740983 0.152405 -0.645752 0.562561 -0.493286 1441740983 0.152405 -0.645752 0.562561 -0.493286 1441740983 0.152405 -0.645752 0.562561 -0.493286 1441740983 0.152405 -0.645752 0.562561 -0.493286 1441740983 0.152405 -0.645752 0.562561 -0.493286 1441740983 0.152405 -0.645752 0.562561 -0.493286 1441740983 0.152405 -0.645752 0.562561 -0.493286 1441740983 0.415527 -0.608032 0.641357 -0.215088 1441740983 0.415527 -0.608032 0.641357 -0.215088 1441740983 0.415527 -0.608032 0.641357 -0.215088 1441740983 0.415527 -0.608032 0.641357 -0.215088 1441740983 0.415527 -0.608032 0.641357 -0.215088 1441740983 0.415527 -0.608032 0.641357 -0.215088 1441740983 0.614258 -0.435059 0.658325 -0.002625 1441740983 0.614258 -0.435059 0.658325 -0.002625 1441740983 0.614258 -0.435059 0.658325 -0.002625 1441740983 0.614258 -0.435059 0.658325 -0.002625 1441740983 0.614258 -0.435059 0.658325 -0.002625 1441740983 0.614258 -0.435059 0.658325 -0.002625 1441740983 0.646545 -0.285645 0.706421 0.036133 1441740983 0.646545 -0.285645 0.706421 0.036133 1441740983 0.646545 -0.285645 0.706421 0.036133 1441740983 0.646545 -0.285645 0.706421 0.036133 1441740983 0.646545 -0.285645 0.706421 0.036133 1441740983 0.646545 -0.285645 0.706421 0.036133 1441740983 0.635132 -0.253662 0.718872 0.124329 1441740983 0.635132 -0.253662 0.718872 0.124329 1441740983 0.635132 -0.253662 0.718872 0.124329 1441740983 0.635132 -0.253662 0.718872 0.124329 1441740983 0.635132 -0.253662 0.718872 0.124329 1441740983 0.635132 -0.253662 0.718872 0.124329 1441740983 0.635132 -0.253662 0.718872 0.124329 1441740983 0.628784 -0.251343 0.698059 0.232483 1441740983 0.628784 -0.251343 0.698059 0.232483 1441740983 0.628784 -0.251343 0.698059 0.232483 1441740983 0.628784 -0.251343 0.698059 0.232483 1441740983 0.628784 -0.251343 0.698059 0.232483 1441740983 0.628784 -0.251343 0.698059 0.232483 1441740983 0.640503 -0.218872 0.670105 0.304504 1441740983 0.640503 -0.218872 0.670105 0.304504 1441740983 0.640503 -0.218872 0.670105 0.304504 1441740983 0.640503 -0.218872 0.670105 0.304504 1441740983 0.640503 -0.218872 0.670105 0.304504 1441740983 0.640503 -0.218872 0.670105 0.304504 1441740983 0.645813 -0.208801 0.642700 0.355225 1441740983 0.645813 -0.208801 0.642700 0.355225 1441740983 0.645813 -0.208801 0.642700 0.355225 1441740983 0.645813 -0.208801 0.642700 0.355225 1441740983 0.645813 -0.208801 0.642700 0.355225 1441740983 0.649048 -0.217773 0.637390 0.353516 1441740983 0.649048 -0.217773 0.637390 0.353516 1441740983 0.649048 -0.217773 0.637390 0.353516 1441740983 0.649048 -0.217773 0.637390 0.353516 1441740983 0.649048 -0.217773 0.637390 0.353516 1441740983 0.649048 -0.217773 0.637390 0.353516 1441740983 0.650085 -0.235229 0.651001 0.313354 1441740983 0.650085 -0.235229 0.651001 0.313354 1441740984 0.650085 -0.235229 0.651001 0.313354 1441740984 0.650085 -0.235229 0.651001 0.313354 1441740984 0.650085 -0.235229 0.651001 0.313354 1441740984 0.646118 -0.276123 0.663269 0.257385 1441740984 0.646118 -0.276123 0.663269 0.257385 1441740984 0.646118 -0.276123 0.663269 0.257385 1441740984 0.646118 -0.276123 0.663269 0.257385 1441740984 0.646118 -0.276123 0.663269 0.257385 1441740984 0.646118 -0.276123 0.663269 0.257385 1441740984 0.646118 -0.276123 0.663269 0.257385 1441740984 0.628845 -0.375488 0.646423 0.213501 1441740984 0.628845 -0.375488 0.646423 0.213501 1441740984 0.628845 -0.375488 0.646423 0.213501 1441740984 0.628845 -0.375488 0.646423 0.213501 1441740984 0.628845 -0.375488 0.646423 0.213501 1441740984 0.628845 -0.375488 0.646423 0.213501 1441740984 0.651855 -0.433594 0.607971 0.131592 1441740984 0.651855 -0.433594 0.607971 0.131592 1441740984 0.651855 -0.433594 0.607971 0.131592 1441740984 0.651855 -0.433594 0.607971 0.131592 1441740984 0.651855 -0.433594 0.607971 0.131592 1441740984 0.651855 -0.433594 0.607971 0.131592 1441740984 0.632141 -0.505127 0.587341 -0.015686 1441740984 0.632141 -0.505127 0.587341 -0.015686 1441740984 0.632141 -0.505127 0.587341 -0.015686 1441740984 0.632141 -0.505127 0.587341 -0.015686 1441740984 0.632141 -0.505127 0.587341 -0.015686 1441740984 0.632141 -0.505127 0.587341 -0.015686 1441740984 0.632141 -0.505127 0.587341 -0.015686 1441740984 0.461182 -0.647888 0.573975 -0.195251 1441740984 0.461182 -0.647888 0.573975 -0.195251 1441740984 0.461182 -0.647888 0.573975 -0.195251 1441740984 0.461182 -0.647888 0.573975 -0.195251 1441740984 0.461182 -0.647888 0.573975 -0.195251 1441740984 0.461182 -0.647888 0.573975 -0.195251 1441740984 0.174805 -0.706848 0.541687 -0.419983 1441740984 0.174805 -0.706848 0.541687 -0.419983 1441740984 0.174805 -0.706848 0.541687 -0.419983 1441740984 0.174805 -0.706848 0.541687 -0.419983 1441740984 0.174805 -0.706848 0.541687 -0.419983 1441740984 0.174805 -0.706848 0.541687 -0.419983 1441740984 -0.209717 -0.568726 0.460266 -0.648682 1441740984 -0.209717 -0.568726 0.460266 -0.648682 1441740984 -0.209717 -0.568726 0.460266 -0.648682 1441740984 -0.209717 -0.568726 0.460266 -0.648682 1441740984 -0.209717 -0.568726 0.460266 -0.648682 1441740984 -0.209717 -0.568726 0.460266 -0.648682 1441740984 -0.365479 -0.384155 0.237610 -0.813904 1441740984 -0.365479 -0.384155 0.237610 -0.813904 1441740984 -0.365479 -0.384155 0.237610 -0.813904 1441740984 
0.736389 -0.023987 0.650635 -0.183594 1441740986 0.736389 -0.023987 0.650635 -0.183594 1441740986 0.736389 -0.023987 0.650635 -0.183594 1441740986 0.736389 -0.023987 0.650635 -0.183594 1441740986 0.736389 -0.023987 0.650635 -0.183594 1441740986 0.736389 -0.023987 0.650635 -0.183594 1441740986 0.736389 -0.023987 0.650635 -0.183594 1441740986 0.736938 -0.022156 0.646057 -0.197449 1441740986 0.736938 -0.022156 0.646057 -0.197449 1441740986 0.736938 -0.022156 0.646057 -0.197449 1441740986 0.736938 -0.022156 0.646057 -0.197449 1441740986 0.736938 -0.022156 0.646057 -0.197449 1441740986 0.736938 -0.022156 0.646057 -0.197449 1441740986 0.739441 -0.027527 0.644165 -0.193542 1441740986 0.739441 -0.027527 0.644165 -0.193542 1441740986 0.739441 -0.027527 0.644165 -0.193542 1441740986 0.739441 -0.027527 0.644165 -0.193542 1441740986 0.739441 -0.027527 0.644165 -0.193542 1441740986 0.740540 -0.024109 0.645813 -0.184021 1441740986 0.740540 -0.024109 0.645813 -0.184021 1441740986 0.740540 -0.024109 0.645813 -0.184021 1441740986 0.740540 -0.024109 0.645813 -0.184021 1441740986 0.740540 -0.024109 0.645813 -0.184021 1441740986 0.740540 -0.024109 0.645813 -0.184021 1441740986 0.740540 -0.024109 0.645813 -0.184021 1441740986 0.742188 -0.000793 0.644226 -0.184570 1441740986 0.742188 -0.000793 0.644226 -0.184570 1441740986 0.742188 -0.000793 0.644226 -0.184570 1441740986 0.742188 -0.000793 0.644226 -0.184570 1441740986 0.742188 -0.000793 0.644226 -0.184570 1441740986 0.752441 0.011353 0.633972 -0.177979 1441740986 0.752441 0.011353 0.633972 -0.177979 1441740986 0.752441 0.011353 0.633972 -0.177979 1441740986 0.752441 0.011353 0.633972 -0.177979 1441740986 0.752441 0.011353 0.633972 -0.177979 1441740986 0.752441 0.011353 0.633972 -0.177979 1441740986 0.768311 -0.017334 0.622986 -0.145874 1441740986 0.768311 -0.017334 0.622986 -0.145874 1441740986 0.768311 -0.017334 0.622986 -0.145874 1441740986 0.768311 -0.017334 0.622986 -0.145874 1441740986 0.768311 -0.017334 0.622986 -0.145874 1441740986 0.768311 -0.017334 0.622986 -0.145874 1441740986 0.768311 -0.017334 0.622986 -0.145874 1441740986 0.778442 -0.066467 0.614807 -0.107422 1441740986 0.778442 -0.066467 0.614807 -0.107422 1441740986 0.778442 -0.066467 0.614807 -0.107422 1441740986 0.778442 -0.066467 0.614807 -0.107422 1441740986 0.778442 -0.066467 0.614807 -0.107422 1441740986 0.778442 -0.066467 0.614807 -0.107422 1441740986 0.782471 -0.104248 0.608459 -0.080811 1441740986 0.782471 -0.104248 0.608459 -0.080811 1441740986 0.782471 -0.104248 0.608459 -0.080811 1441740986 0.782471 -0.104248 0.608459 -0.080811 1441740986 0.782471 -0.104248 0.608459 -0.080811 1441740986 0.782471 -0.104248 0.608459 -0.080811 1441740986 0.781311 -0.109436 0.610413 -0.069702 1441740986 0.781311 -0.109436 0.610413 -0.069702 1441740986 0.781311 -0.109436 0.610413 -0.069702 1441740986 0.781311 -0.109436 0.610413 -0.069702 1441740986 0.781311 -0.109436 0.610413 -0.069702 1441740986 0.781311 -0.109436 0.610413 -0.069702 1441740986 0.781311 -0.109436 0.610413 -0.069702 1441740987 0.776978 -0.090027 0.619507 -0.065674 1441740987 0.776978 -0.090027 0.619507 -0.065674 1441740987 0.776978 -0.090027 0.619507 -0.065674 1441740987 0.776978 -0.090027 0.619507 -0.065674 1441740987 0.776978 -0.090027 0.619507 -0.065674 1441740987 0.776978 -0.090027 0.619507 -0.065674 1441740987 0.769531 -0.061218 0.632324 -0.064026 1441740987 0.769531 -0.061218 0.632324 -0.064026 1441740987 0.769531 -0.061218 0.632324 -0.064026 1441740987 0.769531 -0.061218 0.632324 -0.064026 1441740987 0.769531 -0.061218 0.632324 -0.064026 1441740987 0.769531 -0.061218 0.632324 -0.064026 1441740987 0.769531 -0.061218 0.632324 -0.064026 1441740987 0.759583 -0.022339 0.646118 -0.070801 1441740987 0.759583 -0.022339 0.646118 -0.070801 1441740987 0.759583 -0.022339 0.646118 -0.070801 1441740987 0.759583 -0.022339 0.646118 -0.070801 1441740987 0.759583 -0.022339 0.646118 -0.070801 1441740987 0.759583 -0.022339 0.646118 -0.070801 1441740987 0.753235 0.010559 0.653076 -0.077026 1441740987 0.753235 0.010559 0.653076 -0.077026 1441740987 0.753235 0.010559 0.653076 -0.077026 1441740987 0.753235 0.010559 0.653076 -0.077026 1441740987 0.753235 0.010559 0.653076 -0.077026 1441740987 0.753235 0.010559 0.653076 -0.077026 1441740987 0.753235 0.010559 0.653076 -0.077026 1441740987 0.759033 0.006958 0.647400 -0.068176 1441740987 0.759033 0.006958 0.647400 -0.068176 1441740987 0.759033 0.006958 0.647400 -0.068176 1441740987 0.759033 0.006958 0.647400 -0.068176 1441740987 0.759033 0.006958 0.647400 -0.068176 1441740987 0.759033 0.006958 0.647400 -0.068176 1441740987 0.771301 -0.034180 0.634033 -0.043335 1441740987 0.771301 -0.034180 0.634033 -0.043335 1441740987 0.771301 -0.034180 0.634033 -0.043335 1441740987 0.771301 -0.034180 0.634033 -0.043335 1441740987 0.771301 -0.034180 0.634033 -0.043335 1441740987 0.771301 -0.034180 0.634033 -0.043335 1441740987 0.773743 -0.080322 0.628296 -0.001221 1441740987 0.773743 -0.080322 0.628296 -0.001221 1441740987 0.773743 -0.080322 0.628296 -0.001221 1441740987 0.773743 -0.080322 0.628296 -0.001221 1441740987 0.773743 -0.080322 0.628296 -0.001221 1441740987 0.773743 -0.080322 0.628296 -0.001221 1441740987 0.771667 -0.069641 0.631714 0.023376 1441740987 0.771667 -0.069641 0.631714 0.023376 1441740987 0.771667 -0.069641 0.631714 0.023376 1441740987 0.771667 -0.069641 0.631714 0.023376 1441740987 0.771667 -0.069641 0.631714 0.023376 1441740987 0.771667 -0.069641 0.631714 0.023376 1441740987 0.768616 -0.018433 0.638855 0.024902 1441740987 0.768616 -0.018433 0.638855 0.024902 1441740987 0.768616 -0.018433 0.638855 0.024902 1441740987 0.768616 -0.018433 0.638855 0.024902 1441740987 0.768616 -0.018433 0.638855 0.024902 1441740987 0.768616 -0.018433 0.638855 0.024902 1441740987 0.762451 0.013733 0.646118 0.030762 1441740987 0.762451 0.013733 0.646118 0.030762 1441740987 0.762451 0.013733 0.646118 0.030762 1441740987 0.762451 0.013733 0.646118 0.030762 1441740987 0.762451 0.013733 0.646118 0.030762 1441740987 0.762451 0.013733 0.646118 0.030762 1441740987 0.762451 0.013733 0.646118 0.030762 1441740987 0.757996 0.027588 0.650757 0.032837 1441740987 0.757996 0.027588 0.650757 0.032837 1441740987 0.757996 0.027588 0.650757 0.032837 1441740987 0.757996 0.027588 0.650757 0.032837 1441740987 0.757996 0.027588 0.650757 0.032837 1441740987 0.757996 0.027588 0.650757 0.032837 1441740987 0.756165 0.034851 0.652832 0.026428 1441740987 0.756165 0.034851 0.652832 0.026428 1441740987 0.756165 0.034851 0.652832 0.026428 1441740987 0.756165 0.034851 0.652832 0.026428 1441740987 0.756165 0.034851 0.652832 0.026428 1441740987 0.756165 0.034851 0.652832 0.026428 1441740987 0.756165 0.034851 0.652832 0.026428 1441740987 0.760925 0.023499 0.648132 0.018005 1441740987 0.760925 0.023499 0.648132 0.018005 1441740987 0.760925 0.023499 0.648132 0.018005 1441740987 0.760925 0.023499 0.648132 0.018005 1441740987 0.760925 0.023499 0.648132 0.018005 1441740987 0.760925 0.023499 0.648132 0.018005 1441740987 0.767334 -0.009521 0.641052 0.008667 1441740987 0.767334 -0.009521 0.641052 0.008667 1441740987 0.767334 -0.009521 0.641052 0.008667 1441740987 0.767334 -0.009521 0.641052 0.008667 1441740987 0.767334 -0.009521 0.641052 0.008667 1441740987 0.767334 -0.009521 0.641052 0.008667 1441740987 0.771057 -0.036926 0.635498 -0.012756 1441740987 0.771057 -0.036926 0.635498 -0.012756 1441740987 0.771057 -0.036926 0.635498 -0.012756 1441740987 0.771057 -0.036926 0.635498 -0.012756 1441740987 0.771057 -0.036926 0.635498 -0.012756 1441740987 0.771057 -0.036926 0.635498 -0.012756 1441740987 0.774841 -0.063232 0.627808 -0.038147 1441740987 0.774841 -0.063232 0.627808 -0.038147 1441740987 0.774841 -0.063232 0.627808 -0.038147 1441740987 0.774841 -0.063232 0.627808 -0.038147 1441740987 0.774841 -0.063232 0.627808 -0.038147 1441740987 0.774841 -0.063232 0.627808 -0.038147 1441740987 0.777588 -0.096619 0.619080 -0.051208 1441740987 0.777588 -0.096619 0.619080 -0.051208 1441740987 0.777588 -0.096619 0.619080 -0.051208 1441740987 0.777588 -0.096619 0.619080 -0.051208 1441740987 0.777588 -0.096619 0.619080 -0.051208 1441740987 0.777588 -0.096619 0.619080 -0.051208 1441740987 0.773254 -0.111206 0.621094 -0.062134 1441740987 0.773254 -0.111206 0.621094 -0.062134 1441740987 0.773254 -0.111206 0.621094 -0.062134 1441740987 0.773254 -0.111206 0.621094 -0.062134 1441740987 0.773254 -0.111206 0.621094 -0.062134 1441740987 0.773254 -0.111206 0.621094 -0.062134 1441740987 0.773254 -0.111206 0.621094 -0.062134 1441740988 0.771301 -0.100586 0.622864 -0.083313 1441740988 0.771301 -0.100586 0.622864 -0.083313 1441740988 0.771301 -0.100586 0.622864 -0.083313 1441740988 0.771301 -0.100586 0.622864 -0.083313 1441740988 0.771301 -0.100586 0.622864 -0.083313 1441740988 0.771301 -0.100586 0.622864 -0.083313 1441740988 0.777222 -0.108765 0.612793 -0.091980 1441740988 0.777222 -0.108765 0.612793 -0.091980 1441740988 0.777222 -0.108765 0.612793 -0.091980 1441740988 0.777222 -0.108765 0.612793 -0.091980 1441740988 0.777222 -0.108765 0.612793 -0.091980 1441740988 0.777222 -0.108765 0.612793 -0.091980 1441740988 0.777222 -0.108765 0.612793 -0.091980 1441740988 0.782043 -0.149536 0.600525 -0.073120 1441740988 0.782043 -0.149536 0.600525 -0.073120 1441740988 0.782043 -0.149536 0.600525 -0.073120 1441740988 0.782043 -0.149536 0.600525 -0.073120 1441740988 0.782043 -0.149536 0.600525 -0.073120 1441740988 0.782043 -0.149536 0.600525 -0.073120 1441740988 0.781799 -0.180359 0.594788 -0.049133 1441740988 0.781799 -0.180359 0.594788 -0.049133 1441740988 0.781799 -0.180359 0.594788 -0.049133 1441740988 0.781799 -0.180359 0.594788 -0.049133 1441740988 0.781799 -0.180359 0.594788 -0.049133 1441740988 0.781799 -0.180359 0.594788 -0.049133 1441740988 0.781799 -0.180359 0.594788 -0.049133 1441740988 0.779907 -0.160278 0.603638 -0.040344 1441740988 0.779907 -0.160278 0.603638 -0.040344 1441740988 0.779907 -0.160278 0.603638 -0.040344 1441740988 0.779907 -0.160278 0.603638 -0.040344 1441740988 0.779907 -0.160278 0.603638 -0.040344 1441740988 0.779907 -0.160278 0.603638 -0.040344 1441740988 0.779419 -0.108459 0.616089 -0.032349 1441740988 0.779419 -0.108459 0.616089 -0.032349 1441740988 0.779419 -0.108459 0.616089 -0.032349 1441740988 0.779419 -0.108459 0.616089 -0.032349 1441740988 0.779419 -0.108459 0.616089 -0.032349 1441740988 0.779419 -0.108459 0.616089 -0.032349 1441740988 0.774414 -0.070374 0.628601 -0.011719 1441740988 0.774414 -0.070374 0.628601 -0.011719 1441740988 0.774414 -0.070374 0.628601 -0.011719 1441740988 0.774414 -0.070374 0.628601 -0.011719 1441740988 0.774414 -0.070374 0.628601 -0.011719 1441740988 0.774414 -0.070374 0.628601 -0.011719 1441740988 0.768250 -0.035767 0.639038 0.006531 1441740988 0.768250 -0.035767 0.639038 0.006531 1441740988 0.768250 -0.035767 0.639038 0.006531 1441740988 0.768250 -0.035767 0.639038 0.006531 1441740988 0.768250 -0.035767 0.639038 0.006531 1441740988 0.768250 -0.035767 0.639038 0.006531 1441740988 0.766968 -0.010254 0.641235 0.020203 1441740988 0.766968 -0.010254 0.641235 0.020203 1441740988 0.766968 -0.010254 0.641235 0.020203 1441740988 0.766968 -0.010254 0.641235 0.020203 1441740988 0.766968 -0.010254 0.641235 0.020203 1441740988 0.766968 -0.010254 0.641235 0.020203 1441740988 0.770203 -0.013062 0.636475 0.037781 1441740988 0.770203 -0.013062 0.636475 0.037781 1441740988 0.770203 -0.013062 0.636475 0.037781 1441740988 0.770203 -0.013062 0.636475 0.037781 1441740988 0.770203 -0.013062 0.636475 0.037781 1441740988 0.771729 -0.026062 0.632935 0.055542 1441740988 0.771729 -0.026062 0.632935 0.055542 1441740988 0.771729 -0.026062 0.632935 0.055542 1441740988 0.771729 -0.026062 0.632935 0.055542 1441740988 0.771729 -0.026062 0.632935 0.055542 1441740988 0.771729 -0.026062 0.632935 0.055542 1441740988 0.771729 -0.026062 0.632935 0.055542 1441740988 0.767517 -0.013977 0.637634 0.063843 1441740988 0.767517 -0.013977 0.637634 0.063843 1441740988 0.767517 -0.013977 0.637634 0.063843 1441740988 0.767517 -0.013977 0.637634 0.063843 1441740988 0.767517 -0.013977 0.637634 0.063843 1441740988 0.767517 -0.013977 0.637634 0.063843 1441740988 0.759399 0.021729 0.647644 0.057434 1441740988 0.759399 0.021729 0.647644 0.057434 1441740988 0.759399 0.021729 0.647644 0.057434 1441740988 0.759399 0.021729 0.647644 0.057434 1441740988 0.759399 0.021729 0.647644 0.057434 1441740988 0.759399 0.021729 0.647644 0.057434 1441740988 0.752136 0.051208 0.655273 0.047302 1441740988 0.752136 0.051208 0.655273 0.047302 1441740988 0.752136 0.051208 0.655273 0.047302 1441740988 0.752136 0.051208 0.655273 0.047302 1441740988 0.752136 0.051208 0.655273 0.047302 1441740988 0.752136 0.051208 0.655273 0.047302 1441740988 0.749207 0.062195 0.658508 0.033508 1441740988 0.749207 0.062195 0.658508 0.033508 1441740988 0.749207 0.062195 0.658508 0.033508 1441740988 0.749207 0.062195 0.658508 0.033508 1441740988 0.749207 0.062195 0.658508 0.033508 1441740988 0.753540 0.053406 0.654846 0.020386 1441740988 0.753540 0.053406 0.654846 0.020386 1441740988 0.753540 0.053406 0.654846 0.020386 1441740988 0.753540 0.053406 0.654846 0.020386 1441740988 0.753540 0.053406 0.654846 0.020386 1441740988 0.753540 0.053406 0.654846 0.020386 1441740988 0.753540 0.053406 0.654846 0.020386 1441740988 0.761902 0.021545 0.647217 0.007568 1441740988 0.761902 0.021545 0.647217 0.007568 1441740988 0.761902 0.021545 0.647217 0.007568 1441740988 0.761902 0.021545 0.647217 0.007568 1441740988 0.761902 0.021545 0.647217 0.007568 1441740988 0.761902 0.021545 0.647217 0.007568 1441740988 0.767517 -0.007751 0.640686 -0.015564 1441740988 0.767517 -0.007751 0.640686 -0.015564 1441740988 0.767517 -0.007751 0.640686 -0.015564 1441740988 0.767517 -0.007751 0.640686 -0.015564 1441740988 0.767517 -0.007751 0.640686 -0.015564 1441740988 0.767517 -0.007751 0.640686 -0.015564 1441740988 0.770752 -0.035522 0.634827 -0.040588 1441740989 0.770752 -0.035522 0.634827 -0.040588 1441740989 0.770752 -0.035522 0.634827 -0.040588 1441740989 0.770752 -0.035522 0.634827 -0.040588 1441740989 0.770752 -0.035522 0.634827 -0.040588 1441740989 0.770752 -0.035522 0.634827 -0.040588 1441740989 0.770569 -0.058289 0.632141 -0.055725 1441740989 0.770569 -0.058289 0.632141 -0.055725 1441740989 0.770569 -0.058289 0.632141 -0.055725 1441740989 0.770569 -0.058289 0.632141 -0.055725 1441740989 0.770569 -0.058289 0.632141 -0.055725 1441740989 0.770569 -0.058289 0.632141 -0.055725 1441740989 0.770569 -0.058289 0.632141 -0.055725 1441740989 0.764954 -0.065857 0.637512 -0.063049 1441740989 0.764954 -0.065857 0.637512 -0.063049 1441740989 0.764954 -0.065857 0.637512 -0.063049 1441740989 0.764954 -0.065857 0.637512 -0.063049 1441740989 0.764954 -0.065857 0.637512 -0.063049 1441740989 0.758301 -0.053894 0.644470 -0.081177 1441740989 0.758301 -0.053894 0.644470 -0.081177 1441740989 0.758301 -0.053894 0.644470 -0.081177 1441740989 0.758301 -0.053894 0.644470 -0.081177 1441740989 0.758301 -0.053894 0.644470 -0.081177 1441740989 0.758301 -0.053894 0.644470 -0.081177 1441740989 0.758301 -0.053894 0.644470 -0.081177 1441740989 0.760254 -0.074097 0.640015 -0.082642 1441740989 0.760254 -0.074097 0.640015 -0.082642 1441740989 0.760254 -0.074097 0.640015 -0.082642 1441740989 0.760254 -0.074097 0.640015 -0.082642 1441740989 0.760254 -0.074097 0.640015 -0.082642 1441740989 0.760254 -0.074097 0.640015 -0.082642 1441740989 0.763428 -0.132813 0.629700 -0.053894 1441740989 0.763428 -0.132813 0.629700 -0.053894 1441740989 0.763428 -0.132813 0.629700 -0.053894 1441740989 0.763428 -0.132813 0.629700 -0.053894 1441740989 0.763428 -0.132813 0.629700 -0.053894 1441740989 0.763428 -0.132813 0.629700 -0.053894 1441740989 0.763428 -0.132813 0.629700 -0.053894 1441740989 0.758423 -0.169128 0.628784 -0.028320 1441740989 0.758423 -0.169128 0.628784 -0.028320 1441740989 0.758423 -0.169128 0.628784 -0.028320 1441740989 0.758423 -0.169128 0.628784 -0.028320 1441740989 0.758423 -0.169128 0.628784 -0.028320 1441740989 0.758423 -0.169128 0.628784 -0.028320 1441740989 0.756104 -0.141174 0.638184 -0.031799 1441740989 0.756104 -0.141174 0.638184 -0.031799 1441740989 0.756104 -0.141174 0.638184 -0.031799 1441740989 0.756104 -0.141174 0.638184 -0.031799 1441740989 0.756104 -0.141174 0.638184 -0.031799 1441740989 0.756104 -0.141174 0.638184 -0.031799 1441740989 0.756104 -0.141174 0.638184 -0.031799 1441740989 0.757935 -0.109192 0.642456 -0.027954 1441740989 0.757935 -0.109192 0.642456 -0.027954 1441740989 0.757935 -0.109192 0.642456 -0.027954 1441740989 0.757935 -0.109192 0.642456 -0.027954 1441740989 0.757935 -0.109192 0.642456 -0.027954 1441740989 0.757935 -0.109192 0.642456 -0.027954 1441740989 0.755981 -0.097107 0.647217 -0.009949 1441740989 0.755981 -0.097107 0.647217 -0.009949 1441740989 0.755981 -0.097107 0.647217 -0.009949 1441740989 0.755981 -0.097107 0.647217 -0.009949 1441740989 0.755981 -0.097107 0.647217 -0.009949 1441740989 0.755981 -0.097107 0.647217 -0.009949 1441740989 0.753052 -0.080383 0.652954 0.001770 1441740989 0.753052 -0.080383 0.652954 0.001770 1441740989 0.753052 -0.080383 0.652954 0.001770 1441740989 0.753052 -0.080383 0.652954 0.001770 1441740989 0.753052 -0.080383 0.652954 0.001770 1441740989 0.753052 -0.080383 0.652954 0.001770 1441740989 0.752686 -0.069763 0.654541 0.011841 1441740989 0.752686 -0.069763 0.654541 0.011841 1441740989 0.752686 -0.069763 0.654541 0.011841 1441740989 0.752686 -0.069763 0.654541 0.011841 1441740989 0.752686 -0.069763 0.654541 0.011841 1441740989 0.752686 -0.069763 0.654541 0.011841 1441740989 0.749756 -0.061890 0.658447 0.021179 1441740989 0.749756 -0.061890 0.658447 0.021179 1441740989 0.749756 -0.061890 0.658447 0.021179 1441740989 0.749756 -0.061890 0.658447 0.021179 1441740989 0.749756 -0.061890 0.658447 0.021179 1441740989 0.749756 -0.061890 0.658447 0.021179 1441740989 0.749756 -0.061890 0.658447 0.021179 1441740989 0.745789 -0.045288 0.664124 0.025208 1441740989 0.745789 -0.045288 0.664124 0.025208 1441740989 0.745789 -0.045288 0.664124 0.025208 1441740989 0.745789 -0.045288 0.664124 0.025208 1441740989 0.745789 -0.045288 0.664124 0.025208 1441740989 0.745789 -0.045288 0.664124 0.025208 1441740989 0.740173 -0.014343 0.671997 0.017029 1441740989 0.740173 -0.014343 0.671997 0.017029 1441740989 0.740173 -0.014343 0.671997 0.017029 1441740989 0.740173 -0.014343 0.671997 0.017029 1441740989 0.740173 -0.014343 0.671997 0.017029 1441740989 0.740173 -0.014343 0.671997 0.017029 1441740989 0.734558 0.008484 0.678406 0.004578 1441740989 0.734558 0.008484 0.678406 0.004578 1441740989 0.734558 0.008484 0.678406 0.004578 1441740989 0.734558 0.008484 0.678406 0.004578 1441740989 0.734558 0.008484 0.678406 0.004578 1441740989 0.734558 0.008484 0.678406 0.004578 1441740989 0.734009 0.018799 0.678772 -0.008606 1441740989 0.734009 0.018799 0.678772 -0.008606 1441740989 0.734009 0.018799 0.678772 -0.008606 1441740989 0.734009 0.018799 0.678772 -0.008606 1441740989 0.734009 0.018799 0.678772 -0.008606 1441740989 0.734009 0.018799 0.678772 -0.008606 1441740989 0.738220 0.013489 0.674011 -0.021912 1441740989 0.738220 0.013489 0.674011 -0.021912 1441740989 0.738220 0.013489 0.674011 -0.021912 1441740989 0.738220 0.013489 0.674011 -0.021912 1441740989 0.738220 0.013489 0.674011 -0.021912 1441740989 0.738220 0.013489 0.674011 -0.021912 1441740989 0.745544 -0.010864 0.665283 -0.037781 1441740989 0.745544 -0.010864 0.665283 -0.037781 1441740989 0.745544 -0.010864 0.665283 -0.037781 1441740990 0.745544 -0.010864 0.665283 -0.037781 1441740990 0.745544 -0.010864 0.665283 -0.037781 1441740990 0.745544 -0.010864 0.665283 -0.037781 1441740990 0.745544 -0.010864 0.665283 -0.037781 1441740990 0.750427 -0.041626 0.656799 -0.060120 1441740990 0.750427 -0.041626 0.656799 -0.060120 1441740990 0.750427 -0.041626 0.656799 -0.060120 1441740990 0.750427 -0.041626 0.656799 -0.060120 1441740990 0.750427 -0.041626 0.656799 -0.060120 1441740990 0.750427 -0.041626 0.656799 -0.060120 1441740990 0.750977 -0.061462 0.651672 -0.086609 1441740990 0.750977 -0.061462 0.651672 -0.086609 1441740990 0.750977 -0.061462 0.651672 -0.086609 1441740990 0.750977 -0.061462 0.651672 -0.086609 1441740990 0.750977 -0.061462 0.651672 -0.086609 1441740990 0.750977 -0.061462 0.651672 -0.086609 1441740990 0.749817 -0.060364 0.648315 -0.116943 1441740990 0.749817 -0.060364 0.648315 -0.116943 1441740990 0.749817 -0.060364 0.648315 -0.116943 1441740990 0.749817 -0.060364 0.648315 -0.116943 1441740990 0.749817 -0.060364 0.648315 -0.116943 1441740990 0.749817 -0.060364 0.648315 -0.116943 1441740990 0.749817 -0.060364 0.648315 -0.116943 1441740990 0.750549 -0.049011 0.643066 -0.143799 1441740990 0.750549 -0.049011 0.643066 -0.143799 1441740990 0.750549 -0.049011 0.643066 -0.143799 1441740990 0.750549 -0.049011 0.643066 -0.143799 1441740990 0.750549 -0.049011 0.643066 -0.143799 1441740990 0.750549 -0.049011 0.643066 -0.143799 1441740990 0.756348 -0.055603 0.632935 -0.155457 1441740990 0.756348 -0.055603 0.632935 -0.155457 1441740990 0.756348 -0.055603 0.632935 -0.155457 1441740990 0.756348 -0.055603 0.632935 -0.155457 1441740990 0.756348 -0.055603 0.632935 -0.155457 1441740990 0.756348 -0.055603 0.632935 -0.155457 1441740990 0.763184 -0.087097 0.622253 -0.150757 1441740990 0.763184 -0.087097 0.622253 -0.150757 1441740990 0.763184 -0.087097 0.622253 -0.150757 1441740990 0.763184 -0.087097 0.622253 -0.150757 1441740990 0.763184 -0.087097 0.622253 -0.150757 1441740990 0.763184 -0.087097 0.622253 -0.150757 1441740990 0.763184 -0.087097 0.622253 -0.150757 1441740990 0.766418 -0.125000 0.614746 -0.137573 1441740990 0.766418 -0.125000 0.614746 -0.137573 1441740990 0.766418 -0.125000 0.614746 -0.137573 1441740990 0.766418 -0.125000 0.614746 -0.137573 1441740990 0.766418 -0.125000 0.614746 -0.137573 1441740990 0.766418 -0.125000 0.614746 -0.137573 1441740990 0.765869 -0.149719 0.613464 -0.121033 1441740990 0.765869 -0.149719 0.613464 -0.121033 1441740990 0.765869 -0.149719 0.613464 -0.121033 1441740990 0.765869 -0.149719 0.613464 -0.121033 1441740990 0.765869 -0.149719 0.613464 -0.121033 1441740990 0.765869 -0.149719 0.613464 -0.121033 1441740990 0.765869 -0.149719 0.613464 -0.121033 1441740990 0.764648 -0.144897 0.618713 -0.106812 1441740990 0.764648 -0.144897 0.618713 -0.106812 1441740990 0.764648 -0.144897 0.618713 -0.106812 1441740990 0.764648 -0.144897 0.618713 -0.106812 1441740990 0.764648 -0.144897 0.618713 -0.106812 1441740990 0.764648 -0.144897 0.618713 -0.106812 1441740990 0.762756 -0.116516 0.629456 -0.091370 1441740990 0.762756 -0.116516 0.629456 -0.091370 1441740990 0.762756 -0.116516 0.629456 -0.091370 1441740990 0.762756 -0.116516 0.629456 -0.091370 1441740990 0.762756 -0.116516 0.629456 -0.091370 1441740990 0.762756 -0.116516 0.629456 -0.091370 1441740990 0.758118 -0.084656 0.642578 -0.071838 1441740990 0.758118 -0.084656 0.642578 -0.071838 1441740990 0.758118 -0.084656 0.642578 -0.071838 1441740990 0.758118 -0.084656 0.642578 -0.071838 1441740990 0.758118 -0.084656 0.642578 -0.071838 1441740990 0.758118 -0.084656 0.642578 -0.071838 1441740990 0.757019 -0.053711 0.648987 -0.052368 1441740990 0.757019 -0.053711 0.648987 -0.052368 1441740990 0.757019 -0.053711 0.648987 -0.052368 1441740990 0.757019 -0.053711 0.648987 -0.052368 1441740990 0.757019 -0.053711 0.648987 -0.052368 1441740990 0.757019 -0.053711 0.648987 -0.052368 1441740990 0.757019 -0.053711 0.648987 -0.052368 1441740990 0.758362 -0.051880 0.649231 -0.023926 1441740990 0.758362 -0.051880 0.649231 -0.023926 1441740990 0.758362 -0.051880 0.649231 -0.023926 1441740990 0.758362 -0.051880 0.649231 -0.023926 1441740990 0.758362 -0.051880 0.649231 -0.023926 1441740990 0.758362 -0.051880 0.649231 -0.023926 1441740990 0.757202 -0.058411 0.650513 0.004333 1441740990 0.757202 -0.058411 0.650513 0.004333 1441740990 0.757202 -0.058411 0.650513 0.004333 1441740990 0.757202 -0.058411 0.650513 0.004333 1441740990 0.757202 -0.058411 0.650513 0.004333 1441740990 0.757202 -0.058411 0.650513 0.004333 1441740990 0.752319 -0.033752 0.657654 0.017212 1441740990 0.752319 -0.033752 0.657654 0.017212 1441740990 0.752319 -0.033752 0.657654 0.017212 1441740990 0.752319 -0.033752 0.657654 0.017212 1441740990 0.752319 -0.033752 0.657654 0.017212 1441740990 0.752319 -0.033752 0.657654 0.017212 1441740990 0.752319 -0.033752 0.657654 0.017212 1441740990 0.744080 0.007141 0.667725 0.016541 1441740990 0.744080 0.007141 0.667725 0.016541 1441740990 0.744080 0.007141 0.667725 0.016541 1441740990 0.744080 0.007141 0.667725 0.016541 1441740990 0.744080 0.007141 0.667725 0.016541 1441740990 0.744080 0.007141 0.667725 0.016541 1441740990 0.738464 0.033020 0.673279 0.012207 1441740990 0.738464 0.033020 0.673279 0.012207 1441740990 0.738464 0.033020 0.673279 0.012207 1441740990 0.738464 0.033020 0.673279 0.012207 1441740990 0.738464 0.033020 0.673279 0.012207 1441740990 0.738464 0.033020 0.673279 0.012207 1441740990 0.736572 0.038757 0.675171 0.001953 1441740990 0.736572 0.038757 0.675171 0.001953 1441740990 0.736572 0.038757 0.675171 0.001953 1441740990 0.736572 0.038757 0.675171 0.001953 1441740991 0.736572 0.038757 0.675171 0.001953 1441740991 0.736572 0.038757 0.675171 0.001953 1441740991 0.736511 0.033630 0.675354 -0.015747 1441740991 0.736511 0.033630 0.675354 -0.015747 1441740991 0.736511 0.033630 0.675354 -0.015747 1441740991 0.736511 0.033630 0.675354 -0.015747 1441740991 0.736511 0.033630 0.675354 -0.015747 1441740991 0.736511 0.033630 0.675354 -0.015747 1441740991 0.736511 0.033630 0.675354 -0.015747 1441740991 0.740356 0.011292 0.670959 -0.038330 1441740991 0.740356 0.011292 0.670959 -0.038330 1441740991 0.740356 0.011292 0.670959 -0.038330 1441740991 0.740356 0.011292 0.670959 -0.038330 1441740991 0.740356 0.011292 0.670959 -0.038330 1441740991 0.740356 0.011292 0.670959 -0.038330 1441740991 0.743896 -0.022034 0.663940 -0.071960 1441740991 0.743896 -0.022034 0.663940 -0.071960 1441740991 0.743896 -0.022034 0.663940 -0.071960 1441740991 0.743896 -0.022034 0.663940 -0.071960 1441740991 0.743896 -0.022034 0.663940 -0.071960 1441740991 0.743896 -0.022034 0.663940 -0.071960 1441740991 0.745911 -0.047363 0.654419 -0.114136 1441740991 0.745911 -0.047363 0.654419 -0.114136 1441740991 0.745911 -0.047363 0.654419 -0.114136 1441740991 0.745911 -0.047363 0.654419 -0.114136 1441740991 0.745911 -0.047363 0.654419 -0.114136 1441740991 0.745911 -0.047363 0.654419 -0.114136 1441740991 0.745911 -0.047363 0.654419 -0.114136 1441740991 0.747559 -0.073120 0.643066 -0.148987 1441740991 0.747559 -0.073120 0.643066 -0.148987 1441740991 0.747559 -0.073120 0.643066 -0.148987 1441740991 0.747559 -0.073120 0.643066 -0.148987 1441740991 0.747559 -0.073120 0.643066 -0.148987 1441740991 0.747559 -0.073120 0.643066 -0.148987 1441740991 0.748779 -0.102295 0.633301 -0.166626 1441740991 0.748779 -0.102295 0.633301 -0.166626 1441740991 0.748779 -0.102295 0.633301 -0.166626 1441740991 0.748779 -0.102295 0.633301 -0.166626 1441740991 0.748779 -0.102295 0.633301 -0.166626 1441740991 0.748779 -0.102295 0.633301 -0.166626 1441740991 0.747559 -0.120850 0.630127 -0.171509 1441740991 0.747559 -0.120850 0.630127 -0.171509 1441740991 0.747559 -0.120850 0.630127 -0.171509 1441740991 0.747559 -0.120850 0.630127 -0.171509 1441740991 0.747559 -0.120850 0.630127 -0.171509 1441740991 0.747559 -0.120850 0.630127 -0.171509 1441740991 0.746094 -0.127014 0.630432 -0.172424 1441740991 0.746094 -0.127014 0.630432 -0.172424 1441740991 0.746094 -0.127014 0.630432 -0.172424 1441740991 0.746094 -0.127014 0.630432 -0.172424 1441740991 0.746094 -0.127014 0.630432 -0.172424 1441740991 0.746094 -0.127014 0.630432 -0.172424 1441740991 0.746704 -0.144897 0.630859 -0.152771 1441740991 0.746704 -0.144897 0.630859 -0.152771 1441740991 0.746704 -0.144897 0.630859 -0.152771 1441740991 0.746704 -0.144897 0.630859 -0.152771 1441740991 0.746704 -0.144897 0.630859 -0.152771 1441740991 0.746277 -0.160583 0.634827 -0.119141 1441740991 0.746277 -0.160583 0.634827 -0.119141 1441740991 0.746277 -0.160583 0.634827 -0.119141 1441740991 0.746277 -0.160583 0.634827 -0.119141 1441740991
[truncated: 201,835 more chars]
