# Supplementary material for: Quaternion-Based Gesture Recognition Using Wireless Wearable Motion Capture Sensors
Source: Sensors (Basel). 2016 Apr 28;16(5):605. doi: 10.3390/s16050605 (PMC4883296; doi:10.3390/s16050605)
Supplement: Supplementary file 1 [file sensors-16-00605-s001.zip › MultiSensorGestureData/P2/2. Uppercut/Training19.txt]

-0.399475 -0.618164 -0.536072 0.413513 1441740889 -0.399475 -0.618164 -0.536072 0.413513 1441740889 -0.399475 -0.618164 -0.536072 0.413513 1441740889 -0.399475 -0.618164 -0.536072 0.413513 1441740889 -0.399475 -0.618164 -0.536072 0.413513 1441740889 -0.399475 -0.618164 -0.536072 0.413513 1441740889 -0.405151 -0.610840 -0.544189 0.408142 1441740889 -0.405151 -0.610840 -0.544189 0.408142 1441740889 -0.405151 -0.610840 -0.544189 0.408142 1441740889 -0.405151 -0.610840 -0.544189 0.408142 1441740889 -0.405151 -0.610840 -0.544189 0.408142 1441740889 -0.405151 -0.610840 -0.544189 0.408142 1441740889 -0.410339 -0.604248 -0.550476 0.404419 1441740889 -0.410339 -0.604248 -0.550476 0.404419 1441740889 -0.410339 -0.604248 -0.550476 0.404419 1441740889 -0.410339 -0.604248 -0.550476 0.404419 1441740889 -0.410339 -0.604248 -0.550476 0.404419 1441740889 -0.410339 -0.604248 -0.550476 0.404419 1441740889 -0.412537 -0.599548 -0.554871 0.403137 1441740889 -0.412537 -0.599548 -0.554871 0.403137 1441740889 -0.412537 -0.599548 -0.554871 0.403137 1441740889 -0.412537 -0.599548 -0.554871 0.403137 1441740889 -0.412537 -0.599548 -0.554871 0.403137 1441740889 -0.412537 -0.599548 -0.554871 0.403137 1441740889 -0.412109 -0.599976 -0.548340 0.411804 1441740889 -0.412109 -0.599976 -0.548340 0.411804 1441740889 -0.412109 -0.599976 -0.548340 0.411804 1441740889 -0.412109 -0.599976 -0.548340 0.411804 1441740889 -0.412109 -0.599976 -0.548340 0.411804 1441740889 -0.412109 -0.599976 -0.548340 0.411804 1441740889 -0.414490 -0.602661 -0.536438 0.421082 1441740889 -0.414490 -0.602661 -0.536438 0.421082 1441740889 -0.414490 -0.602661 -0.536438 0.421082 1441740889 -0.414490 -0.602661 -0.536438 0.421082 1441740889 -0.414490 -0.602661 -0.536438 0.421082 1441740890 -0.417358 -0.602539 -0.537354 0.417297 1441740890 -0.417358 -0.602539 -0.537354 0.417297 1441740890 -0.417358 -0.602539 -0.537354 0.417297 1441740890 -0.417358 -0.602539 -0.537354 0.417297 1441740890 -0.417358 -0.602539 -0.537354 0.417297 1441740890 -0.417358 -0.602539 -0.537354 0.417297 1441740890 -0.425781 -0.596313 -0.547363 0.404480 1441740890 -0.425781 -0.596313 -0.547363 0.404480 1441740890 -0.425781 -0.596313 -0.547363 0.404480 1441740890 -0.425781 -0.596313 -0.547363 0.404480 1441740890 -0.425781 -0.596313 -0.547363 0.404480 1441740890 -0.436279 -0.585754 -0.558655 0.393188 1441740890 -0.436279 -0.585754 -0.558655 0.393188 1441740890 -0.436279 -0.585754 -0.558655 0.393188 1441740890 -0.436279 -0.585754 -0.558655 0.393188 1441740890 -0.436279 -0.585754 -0.558655 0.393188 1441740890 -0.436279 -0.585754 -0.558655 0.393188 1441740890 -0.444397 -0.575562 -0.571289 0.380798 1441740890 -0.444397 -0.575562 -0.571289 0.380798 1441740890 -0.444397 -0.575562 -0.571289 0.380798 1441740890 -0.444397 -0.575562 -0.571289 0.380798 1441740890 -0.444397 -0.575562 -0.571289 0.380798 1441740890 -0.444397 -0.575562 -0.571289 0.380798 1441740890 -0.441467 -0.570740 -0.578674 0.380310 1441740890 -0.441467 -0.570740 -0.578674 0.380310 1441740890 -0.441467 -0.570740 -0.578674 0.380310 1441740890 -0.441467 -0.570740 -0.578674 0.380310 1441740890 -0.441467 -0.570740 -0.578674 0.380310 1441740890 -0.441467 -0.570740 -0.578674 0.380310 1441740890 -0.433594 -0.576965 -0.571655 0.390442 1441740890 -0.433594 -0.576965 -0.571655 0.390442 1441740890 -0.433594 -0.576965 -0.571655 0.390442 1441740890 -0.433594 -0.576965 -0.571655 0.390442 1441740890 -0.433594 -0.576965 -0.571655 0.390442 1441740890 -0.433594 -0.576965 -0.571655 0.390442 1441740890 -0.424866 -0.588379 -0.557617 0.403015 1441740890 -0.424866 -0.588379 -0.557617 0.403015 1441740890 -0.424866 -0.588379 -0.557617 0.403015 1441740890 -0.424866 -0.588379 -0.557617 0.403015 1441740890 -0.424866 -0.588379 -0.557617 0.403015 1441740890 -0.424866 -0.588379 -0.557617 0.403015 1441740890 -0.415405 -0.600220 -0.542603 0.415710 1441740890 -0.415405 -0.600220 -0.542603 0.415710 1441740890 -0.415405 -0.600220 -0.542603 0.415710 1441740890 -0.415405 -0.600220 -0.542603 0.415710 1441740890 -0.415405 -0.600220 -0.542603 0.415710 1441740890 -0.415405 -0.600220 -0.542603 0.415710 1441740890 -0.405029 -0.611267 -0.529175 0.427063 1441740890 -0.405029 -0.611267 -0.529175 0.427063 1441740890 -0.405029 -0.611267 -0.529175 0.427063 1441740890 -0.405029 -0.611267 -0.529175 0.427063 1441740890 -0.405029 -0.611267 -0.529175 0.427063 1441740890 -0.405029 -0.611267 -0.529175 0.427063 1441740890 -0.405029 -0.611267 -0.529175 0.427063 1441740890 -0.396484 -0.619263 -0.519287 0.435547 1441740890 -0.396484 -0.619263 -0.519287 0.435547 1441740890 -0.396484 -0.619263 -0.519287 0.435547 1441740890 -0.396484 -0.619263 -0.519287 0.435547 1441740890 -0.396484 -0.619263 -0.519287 0.435547 1441740890 -0.390747 -0.624146 -0.512573 0.441711 1441740890 -0.390747 -0.624146 -0.512573 0.441711 1441740890 -0.390747 -0.624146 -0.512573 0.441711 1441740890 -0.390747 -0.624146 -0.512573 0.441711 1441740890 -0.390747 -0.624146 -0.512573 0.441711 1441740890 -0.390198 -0.624756 -0.511292 0.442749 1441740890 -0.390198 -0.624756 -0.511292 0.442749 1441740890 -0.390198 -0.624756 -0.511292 0.442749 1441740890 -0.390198 -0.624756 -0.511292 0.442749 1441740890 -0.390198 -0.624756 -0.511292 0.442749 1441740890 -0.390198 -0.624756 -0.511292 0.442749 1441740890 -0.391602 -0.624084 -0.512695 0.440918 1441740890 -0.391602 -0.624084 -0.512695 0.440918 1441740890 -0.391602 -0.624084 -0.512695 0.440918 1441740890 -0.391602 -0.624084 -0.512695 0.440918 1441740890 -0.391602 -0.624084 -0.512695 0.440918 1441740890 -0.391602 -0.624084 -0.512695 0.440918 1441740890 -0.391602 -0.624084 -0.512695 0.440918 1441740890 -0.393433 -0.623596 -0.516968 0.434937 1441740890 -0.393433 -0.623596 -0.516968 0.434937 1441740890 -0.393433 -0.623596 -0.516968 0.434937 1441740890 -0.393433 -0.623596 -0.516968 0.434937 1441740890 -0.393433 -0.623596 -0.516968 0.434937 1441740890 -0.393433 -0.623596 -0.516968 0.434937 1441740890 -0.395935 -0.623413 -0.523865 0.424500 1441740890 -0.395935 -0.623413 -0.523865 0.424500 1441740890 -0.395935 -0.623413 -0.523865 0.424500 1441740890 -0.395935 -0.623413 -0.523865 0.424500 1441740890 -0.395935 -0.623413 -0.523865 0.424500 1441740890 -0.395935 -0.623413 -0.523865 0.424500 1441740890 -0.395935 -0.623413 -0.523865 0.424500 1441740890 -0.399902 -0.621277 -0.532166 0.413452 1441740890 -0.399902 -0.621277 -0.532166 0.413452 1441740890 -0.399902 -0.621277 -0.532166 0.413452 1441740890 -0.399902 -0.621277 -0.532166 0.413452 1441740890 -0.399902 -0.621277 -0.532166 0.413452 1441740890 -0.399902 -0.621277 -0.532166 0.413452 1441740890 -0.403259 -0.618835 -0.538635 0.405396 1441740890 -0.403259 -0.618835 -0.538635 0.405396 1441740890 -0.403259 -0.618835 -0.538635 0.405396 1441740890 -0.403259 -0.618835 -0.538635 0.405396 1441740890 -0.403259 -0.618835 -0.538635 0.405396 1441740890 -0.403259 -0.618835 -0.538635 0.405396 1441740890 -0.403259 -0.618835 -0.538635 0.405396 1441740890 -0.402161 -0.615723 -0.545166 0.402527 1441740890 -0.402161 -0.615723 -0.545166 0.402527 1441740890 -0.402161 -0.615723 -0.545166 0.402527 1441740890 -0.402161 -0.615723 -0.545166 0.402527 1441740890 -0.402161 -0.615723 -0.545166 0.402527 1441740890 -0.400452 -0.614685 -0.546448 0.404114 1441740891 -0.400452 -0.614685 -0.546448 0.404114 1441740891 -0.400452 -0.614685 -0.546448 0.404114 1441740891 -0.400452 -0.614685 -0.546448 0.404114 1441740891 -0.400452 -0.614685 -0.546448 0.404114 1441740891 -0.400452 -0.614685 -0.546448 0.404114 1441740891 -0.399048 -0.614746 -0.546448 0.405334 1441740891 -0.399048 -0.614746 -0.546448 0.405334 1441740891 -0.399048 -0.614746 -0.546448 0.405334 1441740891 -0.399048 -0.614746 -0.546448 0.405334 1441740891 -0.399048 -0.614746 -0.546448 0.405334 1441740891 -0.399048 -0.614746 -0.546448 0.405334 1441740891 -0.399048 -0.614746 -0.546448 0.405334 1441740891 -0.399170 -0.615173 -0.542297 0.410095 1441740891 -0.399170 -0.615173 -0.542297 0.410095 1441740891 -0.399170 -0.615173 -0.542297 0.410095 1441740891 -0.399170 -0.615173 -0.542297 0.410095 1441740891 -0.399170 -0.615173 -0.542297 0.410095 1441740891 -0.399170 -0.615173 -0.542297 0.410095 1441740891 -0.398254 -0.619812 -0.531921 0.417542 1441740891 -0.398254 -0.619812 -0.531921 0.417542 1441740891 -0.398254 -0.619812 -0.531921 0.417542 1441740891 -0.398254 -0.619812 -0.531921 0.417542 1441740891 -0.398254 -0.619812 -0.531921 0.417542 1441740891 -0.398254 -0.619812 -0.531921 0.417542 1441740891 -0.398926 -0.622192 -0.522583 0.425110 1441740891 -0.398926 -0.622192 -0.522583 0.425110 1441740891 -0.398926 -0.622192 -0.522583 0.425110 1441740891 -0.398926 -0.622192 -0.522583 0.425110 1441740891 -0.398926 -0.622192 -0.522583 0.425110 1441740891 -0.398926 -0.622192 -0.522583 0.425110 1441740891 -0.401245 -0.620850 -0.521484 0.426208 1441740891 -0.401245 -0.620850 -0.521484 0.426208 1441740891 -0.401245 -0.620850 -0.521484 0.426208 1441740891 -0.401245 -0.620850 -0.521484 0.426208 1441740891 -0.401245 -0.620850 -0.521484 0.426208 1441740891 -0.419250 -0.606689 -0.538147 0.408142 1441740891 -0.419250 -0.606689 -0.538147 0.408142 1441740891 -0.419250 -0.606689 -0.538147 0.408142 1441740891 -0.419250 -0.606689 -0.538147 0.408142 1441740891 -0.419250 -0.606689 -0.538147 0.408142 1441740891 -0.419250 -0.606689 -0.538147 0.408142 1441740891 -0.419250 -0.606689 -0.538147 0.408142 1441740891 -0.432739 -0.583740 -0.575562 0.375305 1441740891 -0.432739 -0.583740 -0.575562 0.375305 1441740891 -0.432739 -0.583740 -0.575562 0.375305 1441740891 -0.432739 -0.583740 -0.575562 0.375305 1441740891 -0.432739 -0.583740 -0.575562 0.375305 1441740891 -0.419922 -0.568054 -0.601135 0.373779 1441740891 -0.419922 -0.568054 -0.601135 0.373779 1441740891 -0.419922 -0.568054 -0.601135 0.373779 1441740891 -0.419922 -0.568054 -0.601135 0.373779 1441740891 -0.419922 -0.568054 -0.601135 0.373779 1441740891 -0.419922 -0.568054 -0.601135 0.373779 1441740891 -0.419922 -0.568054 -0.601135 0.373779 1441740891 -0.419495 -0.566528 -0.591797 0.391052 1441740891 -0.419495 -0.566528 -0.591797 0.391052 1441740891 -0.419495 -0.566528 -0.591797 0.391052 1441740891 -0.419495 -0.566528 -0.591797 0.391052 1441740891 -0.419495 -0.566528 -0.591797 0.391052 1441740891 -0.419495 -0.566528 -0.591797 0.391052 1441740891 -0.411194 -0.578369 -0.573853 0.408813 1441740891 -0.411194 -0.578369 -0.573853 0.408813 1441740891 -0.411194 -0.578369 -0.573853 0.408813 1441740891 -0.411194 -0.578369 -0.573853 0.408813 1441740891 -0.411194 -0.578369 -0.573853 0.408813 1441740891 -0.411194 -0.578369 -0.573853 0.408813 1441740891 -0.407349 -0.586182 -0.560120 0.420410 1441740891 -0.407349 -0.586182 -0.560120 0.420410 1441740891 -0.407349 -0.586182 -0.560120 0.420410 1441740891 -0.407349 -0.586182 -0.560120 0.420410 1441740891 -0.407349 -0.586182 -0.560120 0.420410 1441740891 -0.407349 -0.586182 -0.560120 0.420410 1441740891 -0.400024 -0.594788 -0.549866 0.428833 1441740891 -0.400024 -0.594788 -0.549866 0.428833 1441740891 -0.400024 -0.594788 -0.549866 0.428833 1441740891 -0.400024 -0.594788 -0.549866 0.428833 1441740891 -0.400024 -0.594788 -0.549866 0.428833 1441740891 -0.400024 -0.594788 -0.549866 0.428833 1441740891 -0.393799 -0.604187 -0.536621 0.438171 1441740891 -0.393799 -0.604187 -0.536621 0.438171 1441740891 -0.393799 -0.604187 -0.536621 0.438171 1441740891 -0.393799 -0.604187 -0.536621 0.438171 1441740891 -0.393799 -0.604187 -0.536621 0.438171 1441740891 -0.393799 -0.604187 -0.536621 0.438171 1441740891 -0.389038 -0.610413 -0.529968 0.441833 1441740891 -0.389038 -0.610413 -0.529968 0.441833 1441740891 -0.389038 -0.610413 -0.529968 0.441833 1441740891 -0.389038 -0.610413 -0.529968 0.441833 1441740891 -0.389038 -0.610413 -0.529968 0.441833 1441740891 -0.389038 -0.610413 -0.529968 0.441833 1441740891 -0.386414 -0.616089 -0.524475 0.442810 1441740891 -0.386414 -0.616089 -0.524475 0.442810 1441740891 -0.386414 -0.616089 -0.524475 0.442810 1441740891 -0.386414 -0.616089 -0.524475 0.442810 1441740891 -0.386414 -0.616089 -0.524475 0.442810 1441740891 -0.386414 -0.616089 -0.524475 0.442810 1441740891 -0.386414 -0.616089 -0.524475 0.442810 1441740891 -0.381714 -0.620667 -0.523071 0.442200 1441740891 -0.381714 -0.620667 -0.523071 0.442200 1441740891 -0.381714 -0.620667 -0.523071 0.442200 1441740891 -0.381714 -0.620667 -0.523071 0.442200 1441740891 -0.381714 -0.620667 -0.523071 0.442200 1441740891 -0.381714 -0.620667 -0.523071 0.442200 1441740891 -0.372803 -0.629761 -0.520081 0.440491 1441740891 -0.372803 -0.629761 -0.520081 0.440491 1441740891 -0.372803 -0.629761 -0.520081 0.440491 1441740891 -0.372803 -0.629761 -0.520081 0.440491 1441740891 -0.372803 -0.629761 -0.520081 0.440491 1441740891 -0.372803 -0.629761 -0.520081 0.440491 1441740891 -0.372803 -0.629761 -0.520081 0.440491 1441740891 -0.360046 -0.640076 -0.508789 0.449280 1441740891 -0.360046 -0.640076 -0.508789 0.449280 1441740892 -0.360046 -0.640076 -0.508789 0.449280 1441740892 -0.360046 -0.640076 -0.508789 0.449280 1441740892 -0.360046 -0.640076 -0.508789 0.449280 1441740892 -0.360046 -0.640076 -0.508789 0.449280 1441740892 -0.353699 -0.648743 -0.497253 0.454773 1441740892 -0.353699 -0.648743 -0.497253 0.454773 1441740892 -0.353699 -0.648743 -0.497253 0.454773 1441740892 -0.353699 -0.648743 -0.497253 0.454773 1441740892 -0.353699 -0.648743 -0.497253 0.454773 1441740892 -0.353699 -0.648743 -0.497253 0.454773 1441740892 -0.353699 -0.648743 -0.497253 0.454773 1441740892 -0.353760 -0.648865 -0.496277 0.455688 1441740892 -0.353760 -0.648865 -0.496277 0.455688 1441740892 -0.353760 -0.648865 -0.496277 0.455688 1441740892 -0.353760 -0.648865 -0.496277 0.455688 1441740892 -0.353760 -0.648865 -0.496277 0.455688 1441740892 -0.353760 -0.648865 -0.496277 0.455688 1441740892 -0.360840 -0.641418 -0.506226 0.449646 1441740892 -0.360840 -0.641418 -0.506226 0.449646 1441740892 -0.360840 -0.641418 -0.506226 0.449646 1441740892 -0.360840 -0.641418 -0.506226 0.449646 1441740892 -0.360840 -0.641418 -0.506226 0.449646 1441740892 -0.360840 -0.641418 -0.506226 0.449646 1441740892 -0.368591 -0.630432 -0.523926 0.438416 1441740892 -0.368591 -0.630432 -0.523926 0.438416 1441740892 -0.368591 -0.630432 -0.523926 0.438416 1441740892 -0.368591 -0.630432 -0.523926 0.438416 1441740892 -0.368591 -0.630432 -0.523926 0.438416 1441740892 -0.368591 -0.630432 -0.523926 0.438416 1441740892 -0.374390 -0.619568 -0.536072 0.434387 1441740892 -0.374390 -0.619568 -0.536072 0.434387 1441740892 -0.374390 -0.619568 -0.536072 0.434387 1441740892 -0.374390 -0.619568 -0.536072 0.434387 1441740892 -0.374390 -0.619568 -0.536072 0.434387 1441740892 -0.374390 -0.619568 -0.536072 0.434387 1441740892 -0.375610 -0.615784 -0.534119 0.441040 1441740892 -0.375610 -0.615784 -0.534119 0.441040 1441740892 -0.375610 -0.615784 -0.534119 0.441040 1441740892 -0.375610 -0.615784 -0.534119 0.441040 1441740892 -0.375610 -0.615784 -0.534119 0.441040 1441740892 -0.375610 -0.615784 -0.534119 0.441040 1441740892 -0.380066 -0.619690 -0.524475 0.443237 1441740892 -0.380066 -0.619690 -0.524475 0.443237 1441740892 -0.380066 -0.619690 -0.524475 0.443237 1441740892 -0.380066 -0.619690 -0.524475 0.443237 1441740892 -0.380066 -0.619690 -0.524475 0.443237 1441740892 -0.380066 -0.619690 -0.524475 0.443237 1441740892 -0.390930 -0.615967 -0.524780 0.438660 1441740892 -0.390930 -0.615967 -0.524780 0.438660 1441740892 -0.390930 -0.615967 -0.524780 0.438660 1441740892 -0.390930 -0.615967 -0.524780 0.438660 1441740892 -0.390930 -0.615967 -0.524780 0.438660 1441740892 -0.390930 -0.615967 -0.524780 0.438660 1441740892 -0.424927 -0.587097 -0.548889 0.416626 1441740892 -0.424927 -0.587097 -0.548889 0.416626 1441740892 -0.424927 -0.587097 -0.548889 0.416626 1441740892 -0.424927 -0.587097 -0.548889 0.416626 1441740892 -0.424927 -0.587097 -0.548889 0.416626 1441740892 -0.424927 -0.587097 -0.548889 0.416626 1441740892 -0.424927 -0.587097 -0.548889 0.416626 1441740892 -0.430847 -0.560669 -0.595520 0.381348 1441740892 -0.430847 -0.560669 -0.595520 0.381348 1441740892 -0.430847 -0.560669 -0.595520 0.381348 1441740892 -0.430847 -0.560669 -0.595520 0.381348 1441740892 -0.430847 -0.560669 -0.595520 0.381348 1441740892 -0.430847 -0.560669 -0.595520 0.381348 1441740892 -0.398560 -0.574890 -0.593079 0.398682 1441740892 -0.398560 -0.574890 -0.593079 0.398682 1441740892 -0.398560 -0.574890 -0.593079 0.398682 1441740892 -0.398560 -0.574890 -0.593079 0.398682 1441740892 -0.398560 -0.574890 -0.593079 0.398682 1441740892 -0.398560 -0.574890 -0.593079 0.398682 1441740892 -0.398560 -0.574890 -0.593079 0.398682 1441740892 -0.411011 -0.567322 -0.570679 0.428467 1441740892 -0.411011 -0.567322 -0.570679 0.428467 1441740892 -0.411011 -0.567322 -0.570679 0.428467 1441740892 -0.411011 -0.567322 -0.570679 0.428467 1441740892 -0.411011 -0.567322 -0.570679 0.428467 1441740892 -0.411011 -0.567322 -0.570679 0.428467 1441740892 -0.396423 -0.583862 -0.558289 0.436218 1441740892 -0.396423 -0.583862 -0.558289 0.436218 1441740892 -0.396423 -0.583862 -0.558289 0.436218 1441740892 -0.396423 -0.583862 -0.558289 0.436218 1441740892 -0.396423 -0.583862 -0.558289 0.436218 1441740892 -0.396423 -0.583862 -0.558289 0.436218 1441740892 -0.385498 -0.594727 -0.551636 0.439819 1441740892 -0.385498 -0.594727 -0.551636 0.439819 1441740892 -0.385498 -0.594727 -0.551636 0.439819 1441740892 -0.385498 -0.594727 -0.551636 0.439819 1441740892 -0.385498 -0.594727 -0.551636 0.439819 1441740892 -0.385498 -0.594727 -0.551636 0.439819 1441740892 -0.372498 -0.607605 -0.537842 0.450378 1441740892 -0.372498 -0.607605 -0.537842 0.450378 1441740892 -0.372498 -0.607605 -0.537842 0.450378 1441740892 -0.372498 -0.607605 -0.537842 0.450378 1441740892 -0.372498 -0.607605 -0.537842 0.450378 1441740892 -0.372498 -0.607605 -0.537842 0.450378 1441740892 -0.366333 -0.616455 -0.525696 0.457703 1441740892 -0.366333 -0.616455 -0.525696 0.457703 1441740892 -0.366333 -0.616455 -0.525696 0.457703 1441740892 -0.366333 -0.616455 -0.525696 0.457703 1441740892 -0.366333 -0.616455 -0.525696 0.457703 1441740892 -0.366333 -0.616455 -0.525696 0.457703 1441740892 -0.362793 -0.622559 -0.520752 0.457886 1441740892 -0.362793 -0.622559 -0.520752 0.457886 1441740892 -0.362793 -0.622559 -0.520752 0.457886 1441740892 -0.362793 -0.622559 -0.520752 0.457886 1441740892 -0.362793 -0.622559 -0.520752 0.457886 1441740892 -0.362793 -0.622559 -0.520752 0.457886 1441740892 -0.361694 -0.625671 -0.521667 0.453491 1441740892 -0.361694 -0.625671 -0.521667 0.453491 1441740892 -0.361694 -0.625671 -0.521667 0.453491 1441740892 -0.361694 -0.625671 -0.521667 0.453491 1441740893 -0.361694 -0.625671 -0.521667 0.453491 1441740893 -0.361694 -0.625671 -0.521667 0.453491 1441740893 -0.361694 -0.625671 -0.521667 0.453491 1441740893 -0.358276 -0.630005 -0.523315 0.448303 1441740893 -0.358276 -0.630005 -0.523315 0.448303 1441740893 -0.358276 -0.630005 -0.523315 0.448303 1441740893 -0.358276 -0.630005 -0.523315 0.448303 1441740893 -0.358276 -0.630005 -0.523315 0.448303 1441740893 -0.358276 -0.630005 -0.523315 0.448303 1441740893 -0.349487 -0.638733 -0.519104 0.447815 1441740893 -0.349487 -0.638733 -0.519104 0.447815 1441740893 -0.349487 -0.638733 -0.519104 0.447815 1441740893 -0.349487 -0.638733 -0.519104 0.447815 1441740893 -0.349487 -0.638733 -0.519104 0.447815 1441740893 -0.349487 -0.638733 -0.519104 0.447815 1441740893 -0.342163 -0.645569 -0.507813 0.456543 1441740893 -0.342163 -0.645569 -0.507813 0.456543 1441740893 -0.342163 -0.645569 -0.507813 0.456543 1441740893 -0.342163 -0.645569 -0.507813 0.456543 1441740893 -0.342163 -0.645569 -0.507813 0.456543 1441740893 -0.342163 -0.645569 -0.507813 0.456543 1441740893 -0.342163 -0.645569 -0.507813 0.456543 1441740893 -0.335632 -0.649902 -0.502686 0.460754 1441740893 -0.335632 -0.649902 -0.502686 0.460754 1441740893 -0.335632 -0.649902 -0.502686 0.460754 1441740893 -0.335632 -0.649902 -0.502686 0.460754 1441740893 -0.335632 -0.649902 -0.502686 0.460754 1441740893 -0.335632 -0.649902 -0.502686 0.460754 1441740893 -0.335632 -0.649902 -0.502686 0.460754 1441740893 -0.339478 -0.647705 -0.507935 0.455322 1441740893 -0.339478 -0.647705 -0.507935 0.455322 1441740893 -0.339478 -0.647705 -0.507935 0.455322 1441740893 -0.339478 -0.647705 -0.507935 0.455322 1441740893 -0.339478 -0.647705 -0.507935 0.455322 1441740893 -0.348999 -0.637878 -0.523682 0.444031 1441740893 -0.348999 -0.637878 -0.523682 0.444031 1441740893 -0.348999 -0.637878 -0.523682 0.444031 1441740893 -0.348999 -0.637878 -0.523682 0.444031 1441740893 -0.348999 -0.637878 -0.523682 0.444031 1441740893 -0.348999 -0.637878 -0.523682 0.444031 1441740893 -0.348999 -0.637878 -0.523682 0.444031 1441740893 -0.364197 -0.622681 -0.543701 0.429077 1441740893 -0.364197 -0.622681 -0.543701 0.429077 1441740893 -0.364197 -0.622681 -0.543701 0.429077 1441740893 -0.364197 -0.622681 -0.543701 0.429077 1441740893 -0.364197 -0.622681 -0.543701 0.429077 1441740893 -0.364197 -0.622681 -0.543701 0.429077 1441740893 -0.376160 -0.605896 -0.563599 0.416931 1441740893 -0.376160 -0.605896 -0.563599 0.416931 1441740893 -0.376160 -0.605896 -0.563599 0.416931 1441740893 -0.376160 -0.605896 -0.563599 0.416931 1441740893 -0.376160 -0.605896 -0.563599 0.416931 1441740893 -0.376160 -0.605896 -0.563599 0.416931 1441740893 -0.376160 -0.605896 -0.563599 0.416931 1441740893 -0.385925 -0.593811 -0.570801 0.415649 1441740893 -0.385925 -0.593811 -0.570801 0.415649 1441740893 -0.385925 -0.593811 -0.570801 0.415649 1441740893 -0.385925 -0.593811 -0.570801 0.415649 1441740893 -0.385925 -0.593811 -0.570801 0.415649 1441740893 -0.385925 -0.593811 -0.570801 0.415649 1441740893 -0.392090 -0.589478 -0.569702 0.417480 1441740893 -0.392090 -0.589478 -0.569702 0.417480 1441740893 -0.392090 -0.589478 -0.569702 0.417480 1441740893 -0.392090 -0.589478 -0.569702 0.417480 1441740893 -0.392090 -0.589478 -0.569702 0.417480 1441740893 -0.401428 -0.586365 -0.564148 0.420471 1441740893 -0.401428 -0.586365 -0.564148 0.420471 1441740893 -0.401428 -0.586365 -0.564148 0.420471 1441740893 -0.401428 -0.586365 -0.564148 0.420471 1441740893 -0.401428 -0.586365 -0.564148 0.420471 1441740893 -0.401428 -0.586365 -0.564148 0.420471 1441740893 -0.422546 -0.572327 -0.583557 0.391724 1441740893 -0.422546 -0.572327 -0.583557 0.391724 1441740893 -0.422546 -0.572327 -0.583557 0.391724 1441740893 -0.422546 -0.572327 -0.583557 0.391724 1441740893 -0.422546 -0.572327 -0.583557 0.391724 1441740893 -0.422546 -0.572327 -0.583557 0.391724 1441740893 -0.422546 -0.572327 -0.583557 0.391724 1441740893 -0.423035 -0.548889 -0.627625 0.354919 1441740893 -0.423035 -0.548889 -0.627625 0.354919 1441740893 -0.423035 -0.548889 -0.627625 0.354919 1441740893 -0.423035 -0.548889 -0.627625 0.354919 1441740893 -0.423035 -0.548889 -0.627625 0.354919 1441740893 -0.423035 -0.548889 -0.627625 0.354919 1441740893 -0.419922 -0.544006 -0.617126 0.383301 1441740893 -0.419922 -0.544006 -0.617126 0.383301 1441740893 -0.419922 -0.544006 -0.617126 0.383301 1441740893 -0.419922 -0.544006 -0.617126 0.383301 1441740893 -0.419922 -0.544006 -0.617126 0.383301 1441740893 -0.419922 -0.544006 -0.617126 0.383301 1441740893 -0.411072 -0.557739 -0.595154 0.407166 1441740893 -0.411072 -0.557739 -0.595154 0.407166 1441740893 -0.411072 -0.557739 -0.595154 0.407166 1441740893 -0.411072 -0.557739 -0.595154 0.407166 1441740893 -0.411072 -0.557739 -0.595154 0.407166 1441740893 -0.411072 -0.557739 -0.595154 0.407166 1441740893 -0.406189 -0.569336 -0.577637 0.421082 1441740893 -0.406189 -0.569336 -0.577637 0.421082 1441740893 -0.406189 -0.569336 -0.577637 0.421082 1441740893 -0.406189 -0.569336 -0.577637 0.421082 1441740893 -0.406189 -0.569336 -0.577637 0.421082 1441740893 -0.406189 -0.569336 -0.577637 0.421082 1441740893 -0.406189 -0.569336 -0.577637 0.421082 1441740893 -0.391479 -0.586243 -0.563416 0.430908 1441740893 -0.391479 -0.586243 -0.563416 0.430908 1441740893 -0.391479 -0.586243 -0.563416 0.430908 1441740893 -0.391479 -0.586243 -0.563416 0.430908 1441740893 -0.391479 -0.586243 -0.563416 0.430908 1441740893 -0.391479 -0.586243 -0.563416 0.430908 1441740893 -0.380066 -0.600098 -0.546631 0.443481 1441740893 -0.380066 -0.600098 -0.546631 0.443481 1441740893 -0.380066 -0.600098 -0.546631 0.443481 1441740893 -0.380066 -0.600098 -0.546631 0.443481 1441740894 -0.380066 -0.600098 -0.546631 0.443481 1441740894 -0.380066 -0.600098 -0.546631 0.443481 1441740894 -0.370178 -0.611938 -0.532715 0.452515 1441740894 -0.370178 -0.611938 -0.532715 0.452515 1441740894 -0.370178 -0.611938 -0.532715 0.452515 1441740894 -0.370178 -0.611938 -0.532715 0.452515 1441740894 -0.370178 -0.611938 -0.532715 0.452515 1441740894 -0.370178 -0.611938 -0.532715 0.452515 1441740894 -0.365356 -0.619202 -0.524353 0.456299 1441740894 -0.365356 -0.619202 -0.524353 0.456299 1441740894 -0.365356 -0.619202 -0.524353 0.456299 1441740894 -0.365356 -0.619202 -0.524353 0.456299 1441740894 -0.365356 -0.619202 -0.524353 0.456299 1441740894 -0.365356 -0.619202 -0.524353 0.456299 1441740894 -0.360046 -0.625732 -0.520325 0.456238 1441740894 -0.360046 -0.625732 -0.520325 0.456238 1441740894 -0.360046 -0.625732 -0.520325 0.456238 1441740894 -0.360046 -0.625732 -0.520325 0.456238 1441740894 -0.360046 -0.625732 -0.520325 0.456238 1441740894 -0.360046 -0.625732 -0.520325 0.456238 1441740894 -0.353210 -0.633057 -0.515808 0.456665 1441740894 -0.353210 -0.633057 -0.515808 0.456665 1441740894 -0.353210 -0.633057 -0.515808 0.456665 1441740894 -0.353210 -0.633057 -0.515808 0.456665 1441740894 -0.353210 -0.633057 -0.515808 0.456665 1441740894 -0.353210 -0.633057 -0.515808 0.456665 1441740894 -0.339233 -0.641663 -0.505676 0.466431 1441740894 -0.339233 -0.641663 -0.505676 0.466431 1441740894 -0.339233 -0.641663 -0.505676 0.466431 1441740894 -0.339233 -0.641663 -0.505676 0.466431 1441740894 -0.339233 -0.641663 -0.505676 0.466431 1441740894 -0.339233 -0.641663 -0.505676 0.466431 1441740894 -0.339233 -0.641663 -0.505676 0.466431 1441740894 -0.322205 -0.652527 -0.491150 0.478760 1441740894 -0.322205 -0.652527 -0.491150 0.478760 1441740894 -0.322205 -0.652527 -0.491150 0.478760 1441740894 -0.322205 -0.652527 -0.491150 0.478760 1441740894 -0.322205 -0.652527 -0.491150 0.478760 1441740894 -0.322205 -0.652527 -0.491150 0.478760 1441740894 -0.315735 -0.658936 -0.483521 0.482117 1441740894 -0.315735 -0.658936 -0.483521 0.482117 1441740894 -0.315735 -0.658936 -0.483521 0.482117 1441740894 -0.315735 -0.658936 -0.483521 0.482117 1441740894 -0.315735 -0.658936 -0.483521 0.482117 1441740894 -0.315735 -0.658936 -0.483521 0.482117 1441740894 -0.322632 -0.656189 -0.489990 0.474670 1441740894 -0.322632 -0.656189 -0.489990 0.474670 1441740894 -0.322632 -0.656189 -0.489990 0.474670 1441740894 -0.322632 -0.656189 -0.489990 0.474670 1441740894 -0.322632 -0.656189 -0.489990 0.474670 1441740894 -0.322632 -0.656189 -0.489990 0.474670 1441740894 -0.322632 -0.656189 -0.489990 0.474670 1441740894 -0.337158 -0.644958 -0.507874 0.460999 1441740894 -0.337158 -0.644958 -0.507874 0.460999 1441740894 -0.337158 -0.644958 -0.507874 0.460999 1441740894 -0.337158 -0.644958 -0.507874 0.460999 1441740894 -0.337158 -0.644958 -0.507874 0.460999 1441740894 -0.337158 -0.644958 -0.507874 0.460999 1441740894 -0.347839 -0.631592 -0.527161 0.449707 1441740894 -0.347839 -0.631592 -0.527161 0.449707 1441740894 -0.347839 -0.631592 -0.527161 0.449707 1441740894 -0.347839 -0.631592 -0.527161 0.449707 1441740894 -0.347839 -0.631592 -0.527161 0.449707 1441740894 -0.347839 -0.631592 -0.527161 0.449707 1441740894 -0.347839 -0.631592 -0.527161 0.449707 1441740894 -0.353210 -0.620911 -0.538208 0.447327 1441740894 -0.353210 -0.620911 -0.538208 0.447327 1441740894 -0.353210 -0.620911 -0.538208 0.447327 1441740894 -0.353210 -0.620911 -0.538208 0.447327 1441740894 -0.353210 -0.620911 -0.538208 0.447327 1441740894 -0.353210 -0.620911 -0.538208 0.447327 1441740894 -0.356018 -0.615234 -0.538330 0.452759 1441740894 -0.356018 -0.615234 -0.538330 0.452759 1441740894 -0.356018 -0.615234 -0.538330 0.452759 1441740894 -0.356018 -0.615234 -0.538330 0.452759 1441740894 -0.356018 -0.615234 -0.538330 0.452759 1441740894 -0.356018 -0.615234 -0.538330 0.452759 1441740894 -0.358093 -0.614563 -0.531921 0.459595 1441740894 -0.358093 -0.614563 -0.531921 0.459595 1441740894 -0.358093 -0.614563 -0.531921 0.459595 1441740894 -0.358093 -0.614563 -0.531921 0.459595 1441740894 -0.358093 -0.614563 -0.531921 0.459595 1441740894 -0.358093 -0.614563 -0.531921 0.459595 1441740894 -0.367126 -0.606934 -0.534485 0.459595 1441740894 -0.367126 -0.606934 -0.534485 0.459595 1441740894 -0.367126 -0.606934 -0.534485 0.459595 1441740894 -0.367126 -0.606934 -0.534485 0.459595 1441740894 -0.367126 -0.606934 -0.534485 0.459595 1441740894 -0.367126 -0.606934 -0.534485 0.459595 1441740894 -0.395081 -0.586670 -0.559021 0.432861 1441740894 -0.395081 -0.586670 -0.559021 0.432861 1441740894 -0.395081 -0.586670 -0.559021 0.432861 1441740894 -0.395081 -0.586670 -0.559021 0.432861 1441740894 -0.395081 -0.586670 -0.559021 0.432861 1441740894 -0.395081 -0.586670 -0.559021 0.432861 1441740894 -0.407898 -0.558594 -0.594543 0.410095 1441740894 -0.407898 -0.558594 -0.594543 0.410095 1441740894 -0.407898 -0.558594 -0.594543 0.410095 1441740894 -0.407898 -0.558594 -0.594543 0.410095 1441740894 -0.407898 -0.558594 -0.594543 0.410095 1441740894 -0.407898 -0.558594 -0.594543 0.410095 1441740894 -0.407898 -0.558594 -0.594543 0.410095 1441740894 -0.402588 -0.542725 -0.609741 0.414307 1441740894 -0.402588 -0.542725 -0.609741 0.414307 1441740894 -0.402588 -0.542725 -0.609741 0.414307 1441740894 -0.402588 -0.542725 -0.609741 0.414307 1441740894 -0.402588 -0.542725 -0.609741 0.414307 1441740894 -0.402588 -0.542725 -0.609741 0.414307 1441740894 -0.392517 -0.555176 -0.591980 0.432800 1441740894 -0.392517 -0.555176 -0.591980 0.432800 1441740894 -0.392517 -0.555176 -0.591980 0.432800 1441740894 -0.392517 -0.555176 -0.591980 0.432800 1441740894 -0.392517 -0.555176 -0.591980 0.432800 1441740895 -0.392517 -0.555176 -0.591980 0.432800 1441740895 -0.379028 -0.576355 -0.566040 0.451416 1441740895 -0.379028 -0.576355 -0.566040 0.451416 1441740895 -0.379028 -0.576355 -0.566040 0.451416 1441740895 -0.379028 -0.576355 -0.566040 0.451416 1441740895 -0.379028 -0.576355 -0.566040 0.451416 1441740895 -0.379028 -0.576355 -0.566040 0.451416 1441740895 -0.369080 -0.589722 -0.549927 0.462219 1441740895 -0.369080 -0.589722 -0.549927 0.462219 1441740895 -0.369080 -0.589722 -0.549927 0.462219 1441740895 -0.369080 -0.589722 -0.549927 0.462219 1441740895 -0.369080 -0.589722 -0.549927 0.462219 1441740895 -0.369080 -0.589722 -0.549927 0.462219 1441740895 -0.359070 -0.598633 -0.540710 0.469421 1441740895 -0.359070 -0.598633 -0.540710 0.469421 1441740895 -0.359070 -0.598633 -0.540710 0.469421 1441740895 -0.359070 -0.598633 -0.540710 0.469421 1441740895 -0.359070 -0.598633 -0.540710 0.469421 1441740895 -0.359070 -0.598633 -0.540710 0.469421 1441740895 -0.355530 -0.605652 -0.529968 0.475342 1441740895 -0.355530 -0.605652 -0.529968 0.475342 1441740895 -0.355530 -0.605652 -0.529968 0.475342 1441740895 -0.355530 -0.605652 -0.529968 0.475342 1441740895 -0.355530 -0.605652 -0.529968 0.475342 1441740895 -0.358154 -0.605164 -0.530334 0.473633 1441740895 -0.358154 -0.605164 -0.530334 0.473633 1441740895 -0.358154 -0.605164 -0.530334 0.473633 1441740895 -0.358154 -0.605164 -0.530334 0.473633 1441740895 -0.358154 -0.605164 -0.530334 0.473633 1441740895 -0.358154 -0.605164 -0.530334 0.473633 1441740895 -0.358154 -0.605164 -0.530334 0.473633 1441740895 -0.358582 -0.605652 -0.531311 0.471619 1441740895 -0.358582 -0.605652 -0.531311 0.471619 1441740895 -0.358582 -0.605652 -0.531311 0.471619 1441740895 -0.358582 -0.605652 -0.531311 0.471619 1441740895 -0.358582 -0.605652 -0.531311 0.471619 1441740895 -0.358582 -0.605652 -0.531311 0.471619 1441740895 -0.357849 -0.607971 -0.531311 0.469177 1441740895 -0.357849 -0.607971 -0.531311 0.469177 1441740895 -0.357849 -0.607971 -0.531311 0.469177 1441740895 -0.357849 -0.607971 -0.531311 0.469177 1441740895 -0.357849 -0.607971 -0.531311 0.469177 1441740895 -0.357849 -0.607971 -0.531311 0.469177 1441740895 -0.347534 -0.615051 -0.526794 0.472717 1441740895 -0.347534 -0.615051 -0.526794 0.472717 1441740895 -0.347534 -0.615051 -0.526794 0.472717 1441740895 -0.347534 -0.615051 -0.526794 0.472717 1441740895 -0.347534 -0.615051 -0.526794 0.472717 1441740895 -0.347534 -0.615051 -0.526794 0.472717 1441740895 -0.332764 -0.626282 -0.512878 0.483765 1441740895 -0.332764 -0.626282 -0.512878 0.483765 1441740895 -0.332764 -0.626282 -0.512878 0.483765 1441740895 -0.332764 -0.626282 -0.512878 0.483765 1441740895 -0.332764 -0.626282 -0.512878 0.483765 1441740895 -0.332764 -0.626282 -0.512878 0.483765 1441740895 -0.320557 -0.637146 -0.497070 0.494202 1441740895 -0.320557 -0.637146 -0.497070 0.494202 1441740895 -0.320557 -0.637146 -0.497070 0.494202 1441740895 -0.320557 -0.637146 -0.497070 0.494202 1441740895 -0.320557 -0.637146 -0.497070 0.494202 1441740895 -0.320557 -0.637146 -0.497070 0.494202 1441740895 -0.314087 -0.642273 -0.489868 0.498901 1441740895 -0.314087 -0.642273 -0.489868 0.498901 1441740895 -0.314087 -0.642273 -0.489868 0.498901 1441740895 -0.314087 -0.642273 -0.489868 0.498901 1441740895 -0.314087 -0.642273 -0.489868 0.498901 1441740895 -0.314087 -0.642273 -0.489868 0.498901 1441740895 -0.315430 -0.643372 -0.492676 0.493896 1441740895 -0.315430 -0.643372 -0.492676 0.493896 1441740895 -0.315430 -0.643372 -0.492676 0.493896 1441740895 -0.315430 -0.643372 -0.492676 0.493896 1441740895 -0.315430 -0.643372 -0.492676 0.493896 1441740895 -0.315430 -0.643372 -0.492676 0.493896 1441740895 -0.324890 -0.636719 -0.503784 0.485107 1441740895 -0.324890 -0.636719 -0.503784 0.485107 1441740895 -0.324890 -0.636719 -0.503784 0.485107 1441740895 -0.324890 -0.636719 -0.503784 0.485107 1441740895 -0.324890 -0.636719 -0.503784 0.485107 1441740895 -0.324890 -0.636719 -0.503784 0.485107 1441740895 -0.324890 -0.636719 -0.503784 0.485107 1441740895 -0.333313 -0.626282 -0.519592 0.476196 1441740895 -0.333313 -0.626282 -0.519592 0.476196 1441740895 -0.333313 -0.626282 -0.519592 0.476196 1441740895 -0.333313 -0.626282 -0.519592 0.476196 1441740895 -0.333313 -0.626282 -0.519592 0.476196 1441740895 -0.333313 -0.626282 -0.519592 0.476196 1441740895 -0.341309 -0.616516 -0.526917 0.475220 1441740895 -0.341309 -0.616516 -0.526917 0.475220 1441740895 -0.341309 -0.616516 -0.526917 0.475220 1441740895 -0.341309 -0.616516 -0.526917 0.475220 1441740895 
-0.357666 -0.596741 -0.538269 0.475708 1441740900 -0.357666 -0.596741 -0.538269 0.475708 1441740900 -0.357666 -0.596741 -0.538269 0.475708 1441740900 -0.356140 -0.596680 -0.539612 0.475464 1441740900 -0.356140 -0.596680 -0.539612 0.475464 1441740900 -0.356140 -0.596680 -0.539612 0.475464 1441740900 -0.356140 -0.596680 -0.539612 0.475464 1441740900 -0.356140 -0.596680 -0.539612 0.475464 1441740900 -0.356140 -0.596680 -0.539612 0.475464 1441740900 -0.356140 -0.596680 -0.539612 0.475464 1441740900 -0.351013 -0.600098 -0.537354 0.477417 1441740900 -0.351013 -0.600098 -0.537354 0.477417 1441740900 -0.351013 -0.600098 -0.537354 0.477417 1441740900 -0.351013 -0.600098 -0.537354 0.477417 1441740900 -0.351013 -0.600098 -0.537354 0.477417 1441740900 -0.351013 -0.600098 -0.537354 0.477417 1441740900 -0.345459 -0.605408 -0.531982 0.480835 1441740900 -0.345459 -0.605408 -0.531982 0.480835 1441740900 -0.345459 -0.605408 -0.531982 0.480835 1441740900 -0.345459 -0.605408 -0.531982 0.480835 1441740900 -0.345459 -0.605408 -0.531982 0.480835 1441740900 -0.345459 -0.605408 -0.531982 0.480835 1441740900 -0.345459 -0.605408 -0.531982 0.480835 1441740900 -0.337341 -0.613892 -0.525513 0.482971 1441740900 -0.337341 -0.613892 -0.525513 0.482971 1441740900 -0.337341 -0.613892 -0.525513 0.482971 1441740900 -0.337341 -0.613892 -0.525513 0.482971 1441740900 -0.337341 -0.613892 -0.525513 0.482971 1441740900 -0.337341 -0.613892 -0.525513 0.482971 1441740900 -0.325562 -0.625427 -0.515137 0.487366 1441740900 -0.325562 -0.625427 -0.515137 0.487366 1441740900 -0.325562 -0.625427 -0.515137 0.487366 1441740900 -0.325562 -0.625427 -0.515137 0.487366 1441740900 -0.325562 -0.625427 -0.515137 0.487366 1441740900 -0.325562 -0.625427 -0.515137 0.487366 1441740900 -0.314026 -0.637390 -0.502991 0.492126 1441740900 -0.314026 -0.637390 -0.502991 0.492126 1441740900 -0.314026 -0.637390 -0.502991 0.492126 1441740900 -0.314026 -0.637390 -0.502991 0.492126 1441740900 -0.314026 -0.637390 -0.502991 0.492126 1441740900 -0.314026 -0.637390 -0.502991 0.492126 1441740901 -0.314026 -0.637390 -0.502991 0.492126 1441740901 -0.307007 -0.647278 -0.490601 0.496094 1441740901 -0.307007 -0.647278 -0.490601 0.496094 1441740901 -0.307007 -0.647278 -0.490601 0.496094 1441740901 -0.307007 -0.647278 -0.490601 0.496094 1441740901 -0.307007 -0.647278 -0.490601 0.496094 1441740901 -0.311340 -0.649170 -0.486084 0.495422 1441740901 -0.311340 -0.649170 -0.486084 0.495422 1441740901 -0.311340 -0.649170 -0.486084 0.495422 1441740901 -0.311340 -0.649170 -0.486084 0.495422 1441740901 -0.311340 -0.649170 -0.486084 0.495422 1441740901 -0.311340 -0.649170 -0.486084 0.495422 1441740901 -0.325500 -0.641968 -0.493164 0.488647 1441740901 -0.325500 -0.641968 -0.493164 0.488647 1441740901 -0.325500 -0.641968 -0.493164 0.488647 1441740901 -0.325500 -0.641968 -0.493164 0.488647 1441740901 -0.325500 -0.641968 -0.493164 0.488647 1441740901 -0.325500 -0.641968 -0.493164 0.488647 1441740901 -0.325500 -0.641968 -0.493164 0.488647 1441740901 -0.347900 -0.625793 -0.510376 0.476379 1441740901 -0.347900 -0.625793 -0.510376 0.476379 1441740901 -0.347900 -0.625793 -0.510376 0.476379 1441740901 -0.347900 -0.625793 -0.510376 0.476379 1441740901 -0.347900 -0.625793 -0.510376 0.476379 1441740901 -0.347900 -0.625793 -0.510376 0.476379 1441740901 -0.365051 -0.607910 -0.530945 0.464050 1441740901 -0.365051 -0.607910 -0.530945 0.464050 1441740901 -0.365051 -0.607910 -0.530945 0.464050 1441740901 -0.365051 -0.607910 -0.530945 0.464050 1441740901 -0.365051 -0.607910 -0.530945 0.464050 1441740901 -0.365051 -0.607910 -0.530945 0.464050 1441740901 -0.358582 -0.605469 -0.535828 0.466675 1441740901 -0.358582 -0.605469 -0.535828 0.466675 1441740901 -0.358582 -0.605469 -0.535828 0.466675 1441740901 -0.358582 -0.605469 -0.535828 0.466675 1441740901 -0.358582 -0.605469 -0.535828 0.466675 1441740901 -0.358582 -0.605469 -0.535828 0.466675 1441740901 -0.358582 -0.605469 -0.535828 0.466675 1441740901 -0.341370 -0.620972 -0.519592 0.477478 1441740901 -0.341370 -0.620972 -0.519592 0.477478 1441740901 -0.341370 -0.620972 -0.519592 0.477478 1441740901 -0.341370 -0.620972 -0.519592 0.477478 1441740901 -0.341370 -0.620972 -0.519592 0.477478 1441740901 -0.341370 -0.620972 -0.519592 0.477478 1441740901 -0.330505 -0.637207 -0.494629 0.490051 1441740901 -0.330505 -0.637207 -0.494629 0.490051 1441740901 -0.330505 -0.637207 -0.494629 0.490051 1441740901 -0.330505 -0.637207 -0.494629 0.490051 1441740901 -0.330505 -0.637207 -0.494629 0.490051 1441740901 -0.330505 -0.637207 -0.494629 0.490051 1441740901 -0.330505 -0.637207 -0.494629 0.490051 1441740901 -0.321838 -0.647095 -0.483093 0.494324 1441740901 -0.321838 -0.647095 -0.483093 0.494324 1441740901 -0.321838 -0.647095 -0.483093 0.494324 1441740901 -0.321838 -0.647095 -0.483093 0.494324 1441740901 -0.321838 -0.647095 -0.483093 0.494324 1441740901 -0.321838 -0.647095 -0.483093 0.494324 1441740901 -0.335754 -0.636780 -0.492004 0.489624 1441740901 -0.335754 -0.636780 -0.492004 0.489624 1441740901 -0.335754 -0.636780 -0.492004 0.489624 1441740901 -0.335754 -0.636780 -0.492004 0.489624 1441740901 -0.335754 -0.636780 -0.492004 0.489624 1441740901 -0.335754 -0.636780 -0.492004 0.489624 1441740901 -0.351318 -0.625488 -0.506226 0.478699 1441740901 -0.351318 -0.625488 -0.506226 0.478699 1441740901 -0.351318 -0.625488 -0.506226 0.478699 1441740901 -0.351318 -0.625488 -0.506226 0.478699 1441740901 -0.351318 -0.625488 -0.506226 0.478699 1441740901 -0.351318 -0.625488 -0.506226 0.478699 1441740901 -0.363220 -0.612854 -0.520081 0.471252 1441740901 -0.363220 -0.612854 -0.520081 0.471252 1441740901 -0.363220 -0.612854 -0.520081 0.471252 1441740901 -0.363220 -0.612854 -0.520081 0.471252 1441740901 -0.363220 -0.612854 -0.520081 0.471252 1441740901 -0.363220 -0.612854 -0.520081 0.471252 1441740901 -0.363220 -0.612854 -0.520081 0.471252 1441740901 -0.373352 -0.600708 -0.532959 0.464478 1441740901 -0.373352 -0.600708 -0.532959 0.464478 1441740901 -0.373352 -0.600708 -0.532959 0.464478 1441740901 -0.373352 -0.600708 -0.532959 0.464478 1441740901 -0.373352 -0.600708 -0.532959 0.464478 1441740901 -0.373352 -0.600708 -0.532959 0.464478 1441740901 -0.377197 -0.593323 -0.540466 0.462219 1441740901 -0.377197 -0.593323 -0.540466 0.462219 1441740901 -0.377197 -0.593323 -0.540466 0.462219 1441740901 -0.377197 -0.593323 -0.540466 0.462219 1441740901 -0.377197 -0.593323 -0.540466 0.462219 1441740901 -0.377197 -0.593323 -0.540466 0.462219 1441740901 -0.377197 -0.593323 -0.540466 0.462219 1441740901 -0.364990 -0.598755 -0.534668 0.471619 1441740901 -0.364990 -0.598755 -0.534668 0.471619 1441740901 -0.364990 -0.598755 -0.534668 0.471619 1441740901 -0.364990 -0.598755 -0.534668 0.471619 1441740901 -0.364990 -0.598755 -0.534668 0.471619 1441740901 -0.364990 -0.598755 -0.534668 0.471619 1441740901 -0.343933 -0.614319 -0.519348 0.484436 1441740901 -0.343933 -0.614319 -0.519348 0.484436 1441740901 -0.343933 -0.614319 -0.519348 0.484436 1441740901 -0.343933 -0.614319 -0.519348 0.484436 1441740901 -0.343933 -0.614319 -0.519348 0.484436 1441740901 -0.343933 -0.614319 -0.519348 0.484436 1441740901 -0.331299 -0.628723 -0.506958 0.487854 1441740901 -0.331299 -0.628723 -0.506958 0.487854 1441740901 -0.331299 -0.628723 -0.506958 0.487854 1441740901 -0.331299 -0.628723 -0.506958 0.487854 1441740901 -0.331299 -0.628723 -0.506958 0.487854 1441740901 -0.331299 -0.628723 -0.506958 0.487854 1441740901 -0.331665 -0.628479 -0.509827 0.484863 1441740901 -0.331665 -0.628479 -0.509827 0.484863 1441740901 -0.331665 -0.628479 -0.509827 0.484863 1441740901 -0.331665 -0.628479 -0.509827 0.484863 1441740901 -0.331665 -0.628479 -0.509827 0.484863 1441740901 -0.331665 -0.628479 -0.509827 0.484863 1441740901 -0.335388 -0.626099 -0.513428 0.481567 1441740902 -0.335388 -0.626099 -0.513428 0.481567 1441740902 -0.335388 -0.626099 -0.513428 0.481567 1441740902 -0.335388 -0.626099 -0.513428 0.481567 1441740902 -0.335388 -0.626099 -0.513428 0.481567 1441740902 -0.335388 -0.626099 -0.513428 0.481567 1441740902 -0.335388 -0.626099 -0.513428 0.481567 1441740902 -0.334412 -0.627869 -0.512939 0.480530 1441740902 -0.334412 -0.627869 -0.512939 0.480530 1441740902 -0.334412 -0.627869 -0.512939 0.480530 1441740902 -0.334412 -0.627869 -0.512939 0.480530 1441740902 -0.334412 -0.627869 -0.512939 0.480530 1441740902 -0.334412 -0.627869 -0.512939 0.480530 1441740902 -0.333130 -0.632263 -0.511841 0.476868 1441740902 -0.333130 -0.632263 -0.511841 0.476868 1441740902 -0.333130 -0.632263 -0.511841 0.476868 1441740902 -0.333130 -0.632263 -0.511841 0.476868 1441740902 -0.333130 -0.632263 -0.511841 0.476868 1441740902 -0.333130 -0.632263 -0.511841 0.476868 1441740902 -0.334595 -0.635986 -0.507080 0.475891 1441740902 -0.334595 -0.635986 -0.507080 0.475891 1441740902 -0.334595 -0.635986 -0.507080 0.475891 1441740902 -0.334595 -0.635986 -0.507080 0.475891 1441740902 -0.334595 -0.635986 -0.507080 0.475891 1441740902 -0.334595 -0.635986 -0.507080 0.475891 1441740902 -0.334595 -0.635986 -0.507080 0.475891 1441740902 -0.336243 -0.635254 -0.506409 0.476501 1441740902 -0.336243 -0.635254 -0.506409 0.476501 1441740902 -0.336243 -0.635254 -0.506409 0.476501 1441740902 -0.336243 -0.635254 -0.506409 0.476501 1441740902 -0.336243 -0.635254 -0.506409 0.476501 1441740902 -0.336243 -0.635254 -0.506409 0.476501 1441740902 -0.344055 -0.629272 -0.512329 0.472473 1441740902 -0.344055 -0.629272 -0.512329 0.472473 1441740902 -0.344055 -0.629272 -0.512329 0.472473 1441740902 -0.344055 -0.629272 -0.512329 0.472473 1441740902 -0.344055 -0.629272 -0.512329 0.472473 1441740902 -0.353027 -0.618958 -0.525146 0.465332 1441740902 -0.353027 -0.618958 -0.525146 0.465332 1441740902 -0.353027 -0.618958 -0.525146 0.465332 1441740902 -0.353027 -0.618958 -0.525146 0.465332 1441740902 -0.353027 -0.618958 -0.525146 0.465332 1441740902 -0.353027 -0.618958 -0.525146 0.465332 1441740902 -0.353882 -0.612183 -0.534241 0.463318 1441740902 -0.353882 -0.612183 -0.534241 0.463318 1441740902 -0.353882 -0.612183 -0.534241 0.463318 1441740902 -0.353882 -0.612183 -0.534241 0.463318 1441740902 -0.353882 -0.612183 -0.534241 0.463318 1441740902 -0.353882 -0.612183 -0.534241 0.463318 1441740902 -0.339661 -0.619629 -0.528076 0.471008 1441740902 -0.339661 -0.619629 -0.528076 0.471008 1441740902 -0.339661 -0.619629 -0.528076 0.471008 1441740902 -0.339661 -0.619629 -0.528076 0.471008 1441740902 -0.339661 -0.619629 -0.528076 0.471008 1441740902 -0.339661 -0.619629 -0.528076 0.471008 1441740902 -0.328186 -0.631592 -0.511963 0.481018 1441740902 -0.328186 -0.631592 -0.511963 0.481018 1441740902 -0.328186 -0.631592 -0.511963 0.481018 1441740902 -0.328186 -0.631592 -0.511963 0.481018 1441740902 -0.328186 -0.631592 -0.511963 0.481018 1441740902 -0.328186 -0.631592 -0.511963 0.481018 1441740902 -0.322510 -0.640808 -0.496582 0.488647 1441740902 -0.322510 -0.640808 -0.496582 0.488647 1441740902 -0.322510 -0.640808 -0.496582 0.488647 1441740902 -0.322510 -0.640808 -0.496582 0.488647 1441740902 -0.322510 -0.640808 -0.496582 0.488647 1441740902 -0.322510 -0.640808 -0.496582 0.488647 1441740902 -0.331299 -0.640320 -0.498108 0.481873 1441740902 -0.331299 -0.640320 -0.498108 0.481873 1441740902 -0.331299 -0.640320 -0.498108 0.481873 1441740902 -0.331299 -0.640320 -0.498108 0.481873 1441740902 -0.331299 -0.640320 -0.498108 0.481873 1441740902 -0.331299 -0.640320 -0.498108 0.481873 1441740902 -0.355286 -0.623230 -0.511475 0.473145 1441740902 -0.355286 -0.623230 -0.511475 0.473145 1441740902 -0.355286 -0.623230 -0.511475 0.473145 1441740902 -0.355286 -0.623230 -0.511475 0.473145 1441740902 -0.355286 -0.623230 -0.511475 0.473145 1441740902 -0.355286 -0.623230 -0.511475 0.473145 1441740902 -0.365784 -0.611755 -0.520996 0.469666 1441740902 -0.365784 -0.611755 -0.520996 0.469666 1441740902 -0.365784 -0.611755 -0.520996 0.469666 1441740902 -0.365784 -0.611755 -0.520996 0.469666 1441740902 -0.365784 -0.611755 -0.520996 0.469666 1441740902 -0.365784 -0.611755 -0.520996 0.469666 1441740902 -0.367920 -0.605835 -0.531128 0.464294 1441740902 -0.367920 -0.605835 -0.531128 0.464294 1441740902 -0.367920 -0.605835 -0.531128 0.464294 1441740902 -0.367920 -0.605835 -0.531128 0.464294 1441740902 -0.367920 -0.605835 -0.531128 0.464294 1441740902 -0.367920 -0.605835 -0.531128 0.464294 1441740902 -0.365173 -0.604431 -0.533813 0.465210 1441740902 -0.365173 -0.604431 -0.533813 0.465210 1441740902 -0.365173 -0.604431 -0.533813 0.465210 1441740902 -0.365173 -0.604431 -0.533813 0.465210 1441740902 -0.365173 -0.604431 -0.533813 0.465210 1441740902 -0.354858 -0.611816 -0.526550 0.471741 1441740902 -0.354858 -0.611816 -0.526550 0.471741 1441740902 -0.354858 -0.611816 -0.526550 0.471741 1441740902 -0.354858 -0.611816 -0.526550 0.471741 1441740902 -0.354858 -0.611816 -0.526550 0.471741 1441740902 -0.354858 -0.611816 -0.526550 0.471741 1441740902 -0.354858 -0.611816 -0.526550 0.471741 1441740902 -0.339844 -0.623840 -0.514221 0.480652 1441740902 -0.339844 -0.623840 -0.514221 0.480652 1441740902 -0.339844 -0.623840 -0.514221 0.480652 1441740902 -0.339844 -0.623840 -0.514221 0.480652 1441740902 -0.339844 -0.623840 -0.514221 0.480652 1441740902 -0.339844 -0.623840 -0.514221 0.480652 1441740902 -0.333069 -0.632019 -0.507263 0.482056 1441740902 -0.333069 -0.632019 -0.507263 0.482056 1441740903 -0.333069 -0.632019 -0.507263 0.482056 1441740903 -0.333069 -0.632019 -0.507263 0.482056 1441740903 -0.333069 -0.632019 -0.507263 0.482056 1441740903 -0.333069 -0.632019 -0.507263 0.482056 1441740903 -0.333069 -0.632019 -0.507263 0.482056 1441740903 -0.339783 -0.628418 -0.513489 0.475403 1441740903 -0.339783 -0.628418 -0.513489 0.475403 1441740903 -0.339783 -0.628418 -0.513489 0.475403 1441740903 -0.339783 -0.628418 -0.513489 0.475403 1441740903 -0.339783 -0.628418 -0.513489 0.475403 1441740903 -0.339783 -0.628418 -0.513489 0.475403 1441740903 -0.339783 -0.628418 -0.513489 0.475403 1441740903 -0.340820 -0.625732 -0.519287 0.471924 1441740903 -0.340820 -0.625732 -0.519287 0.471924 1441740903 -0.340820 -0.625732 -0.519287 0.471924 1441740903 -0.340820 -0.625732 -0.519287 0.471924 1441740903 -0.340820 -0.625732 -0.519287 0.471924 1441740903 -0.340820 -0.625732 -0.519287 0.471924 1441740903 -0.341003 -0.626526 -0.519226 0.470764 1441740903 -0.341003 -0.626526 -0.519226 0.470764 1441740903 -0.341003 -0.626526 -0.519226 0.470764 1441740903 -0.341003 -0.626526 -0.519226 0.470764 1441740903 -0.341003 -0.626526 -0.519226 0.470764 1441740903 -0.341003 -0.626526 -0.519226 0.470764 1441740903 -0.341003 -0.626526 -0.519226 0.470764 1441740903 -0.337952 -0.629944 -0.515686 0.472351 1441740903 -0.337952 -0.629944 -0.515686 0.472351 1441740903 -0.337952 -0.629944 -0.515686 0.472351 1441740903 -0.337952 -0.629944 -0.515686 0.472351 1441740903 -0.337952 -0.629944 -0.515686 0.472351 1441740903 -0.337952 -0.629944 -0.515686 0.472351 1441740903 -0.335266 -0.636230 -0.508911 0.473083 1441740903 -0.335266 -0.636230 -0.508911 0.473083 1441740903 -0.335266 -0.636230 -0.508911 0.473083 1441740903 -0.335266 -0.636230 -0.508911 0.473083 1441740903 -0.335266 -0.636230 -0.508911 0.473083 1441740903 -0.335266 -0.636230 -0.508911 0.473083 1441740903 -0.334412 -0.639221 -0.503784 0.475281 1441740903 -0.334412 -0.639221 -0.503784 0.475281 1441740903 -0.334412 -0.639221 -0.503784 0.475281 1441740903 -0.334412 -0.639221 -0.503784 0.475281 1441740903 -0.334412 -0.639221 -0.503784 0.475281 1441740903 -0.334412 -0.639221 -0.503784 0.475281 1441740903 -0.339783 -0.636414 -0.503845 0.475159 1441740903 -0.339783 -0.636414 -0.503845 0.475159 1441740903 -0.339783 -0.636414 -0.503845 0.475159 1441740903 -0.339783 -0.636414 -0.503845 0.475159 1441740903 -0.339783 -0.636414 -0.503845 0.475159 1441740903 -0.339783 -0.636414 -0.503845 0.475159 1441740903 -0.339783 -0.636414 -0.503845 0.475159 1441740903 -0.352356 -0.627258 -0.512146 0.469238 1441740903 -0.352356 -0.627258 -0.512146 0.469238 1441740903 -0.352356 -0.627258 -0.512146 0.469238 1441740903 -0.352356 -0.627258 -0.512146 0.469238 1441740903 -0.352356 -0.627258 -0.512146 0.469238 1441740903 -0.352356 -0.627258 -0.512146 0.469238 1441740903 -0.367432 -0.613770 -0.527405 0.458496 1441740903 -0.367432 -0.613770 -0.527405 0.458496 1441740903 -0.367432 -0.613770 -0.527405 0.458496 1441740903 -0.367432 -0.613770 -0.527405 0.458496 1441740903 -0.367432 -0.613770 -0.527405 0.458496 1441740903 -0.367432 -0.613770 -0.527405 0.458496 1441740903 -0.370850 -0.604065 -0.538635 0.455566 1441740903 -0.370850 -0.604065 -0.538635 0.455566 1441740903 -0.370850 -0.604065 -0.538635 0.455566 1441740903 -0.370850 -0.604065 -0.538635 0.455566 1441740903 -0.370850 -0.604065 -0.538635 0.455566 1441740903 -0.370850 -0.604065 -0.538635 0.455566 1441740903 -0.356812 -0.611145 -0.533569 0.463196 1441740903 -0.356812 -0.611145 -0.533569 0.463196 1441740903 -0.356812 -0.611145 -0.533569 0.463196 1441740903 -0.356812 -0.611145 -0.533569 0.463196 1441740903 -0.356812 -0.611145 -0.533569 0.463196 1441740903 -0.356812 -0.611145 -0.533569 0.463196 1441740903 -0.356812 -0.611145 -0.533569 0.463196 1441740903 -0.336670 -0.630981 -0.511353 0.476563 1441740903 -0.336670 -0.630981 -0.511353 0.476563 1441740903 -0.336670 -0.630981 -0.511353 0.476563 1441740903 -0.336670 -0.630981 -0.511353 0.476563 1441740903 -0.336670 -0.630981 -0.511353 0.476563 1441740903 -0.336670 -0.630981 -0.511353 0.476563 1441740903 -0.322754 -0.646362 -0.485291 0.492554 1441740903 -0.322754 -0.646362 -0.485291 0.492554 1441740903 -0.322754 -0.646362 -0.485291 0.492554 1441740903 -0.322754 -0.646362 -0.485291 0.492554 1441740903 -0.322754 -0.646362 -0.485291 0.492554 1441740903 -0.322754 -0.646362 -0.485291 0.492554 1441740903 -0.330078 -0.645264 -0.484802 0.489624 1441740903 -0.330078 -0.645264 -0.484802 0.489624 1441740903 -0.330078 -0.645264 -0.484802 0.489624 1441740903 -0.330078 -0.645264 -0.484802 0.489624 1441740903 -0.330078 -0.645264 -0.484802 0.489624 1441740903 -0.330078 -0.645264 -0.484802 0.489624 1441740903 -0.350525 -0.632629 -0.498718 0.477783 1441740903 -0.350525 -0.632629 -0.498718 0.477783 1441740903 -0.350525 -0.632629 -0.498718 0.477783 1441740903 -0.350525 -0.632629 -0.498718 0.477783 1441740903 -0.350525 -0.632629 -0.498718 0.477783 1441740903 -0.350525 -0.632629 -0.498718 0.477783 1441740903 -0.364685 -0.617737 -0.513428 0.470947 1441740903 -0.364685 -0.617737 -0.513428 0.470947 1441740903 -0.364685 -0.617737 -0.513428 0.470947 1441740903 -0.364685 -0.617737 -0.513428 0.470947 1441740903 -0.364685 -0.617737 -0.513428 0.470947 1441740903 -0.364685 -0.617737 -0.513428 0.470947 1441740903 -0.364685 -0.617737 -0.513428 0.470947 1441740903 -0.373535 -0.606934 -0.528442 0.461426 1441740903 -0.373535 -0.606934 -0.528442 0.461426 1441740903 -0.373535 -0.606934 -0.528442 0.461426 1441740903 -0.373535 -0.606934 -0.528442 0.461426 1441740903 -0.373535 -0.606934 -0.528442 0.461426 1441740903 -0.378784 -0.599976 -0.536377 0.457031 1441740903 -0.378784 -0.599976 -0.536377 0.457031 1441740903 -0.378784 -0.599976 -0.536377 0.457031 1441740904 -0.378784 -0.599976 -0.536377 0.457031 1441740904 -0.378784 -0.599976 -0.536377 0.457031 1441740904 -0.378784 -0.599976 -0.536377 0.457031 1441740904 -0.378662 -0.597839 -0.537415 0.458801 1441740904 -0.378662 -0.597839 -0.537415 0.458801 1441740904 -0.378662 -0.597839 -0.537415 0.458801 1441740904 -0.378662 -0.597839 -0.537415 0.458801 1441740904 -0.378662 -0.597839 -0.537415 0.458801 1441740904 -0.378662 -0.597839 -0.537415 0.458801 1441740904 -0.369141 -0.603394 -0.532410 0.465027 1441740904 -0.369141 -0.603394 -0.532410 0.465027 1441740904 -0.369141 -0.603394 -0.532410 0.465027 1441740904 -0.369141 -0.603394 -0.532410 0.465027 1441740904 -0.369141 -0.603394 -0.532410 0.465027 1441740904 -0.369141 -0.603394 -0.532410 0.465027 1441740904 -0.355103 -0.613892 -0.522278 0.473694 1441740904 -0.355103 -0.613892 -0.522278 0.473694 1441740904 -0.355103 -0.613892 -0.522278 0.473694 1441740904 -0.355103 -0.613892 -0.522278 0.473694 1441740904 -0.355103 -0.613892 -0.522278 0.473694 1441740904 -0.355103 -0.613892 -0.522278 0.473694 1441740904 -0.343689 -0.624390 -0.513428 0.477966 1441740904 -0.343689 -0.624390 -0.513428 0.477966 1441740904 -0.343689 -0.624390 -0.513428 0.477966 1441740904 -0.343689 -0.624390 -0.513428 0.477966 1441740904 -0.343689 -0.624390 -0.513428 0.477966 1441740904 -0.343689 -0.624390 -0.513428 0.477966 1441740904 -0.338562 -0.628601 -0.512085 0.477539 1441740904 -0.338562 -0.628601 -0.512085 0.477539 1441740904 -0.338562 -0.628601 -0.512085 0.477539 1441740904 -0.338562 -0.628601 -0.512085 0.477539 1441740904 -0.338562 -0.628601 -0.512085 0.477539 1441740904 -0.338562 -0.628601 -0.512085 0.477539 1441740904 -0.340149 -0.629456 -0.513000 0.474304 1441740904 -0.340149 -0.629456 -0.513000 0.474304 1441740904 -0.340149 -0.629456 -0.513000 0.474304 1441740904 -0.340149 -0.629456 -0.513000 0.474304 1441740904 -0.340149 -0.629456 -0.513000 0.474304 1441740904 -0.340149 -0.629456 -0.513000 0.474304 1441740904 -0.340149 -0.629456 -0.513000 0.474304 1441740904 -0.339661 -0.630249 -0.514343 0.472168 1441740904 -0.339661 -0.630249 -0.514343 0.472168 1441740904 -0.339661 -0.630249 -0.514343 0.472168 1441740904 -0.339661 -0.630249 -0.514343 0.472168 1441740904 -0.339661 -0.630249 -0.514343 0.472168 1441740904 -0.339661 -0.630249 -0.514343 0.472168 1441740904 -0.337341 -0.634583 -0.509705 0.473083 1441740904 -0.337341 -0.634583 -0.509705 0.473083 1441740904 -0.337341 -0.634583 -0.509705 0.473083 1441740904 -0.337341 -0.634583 -0.509705 0.473083 1441740904 -0.337341 -0.634583 -0.509705 0.473083 1441740904 -0.337341 -0.634583 -0.509705 0.473083 1441740904 -0.334839 -0.639282 -0.502380 0.476379 1441740904 -0.334839 -0.639282 -0.502380 0.476379 1441740904 -0.334839 -0.639282 -0.502380 0.476379 1441740904 -0.334839 -0.639282 -0.502380 0.476379 1441740904 -0.334839 -0.639282 -0.502380 0.476379 1441740904 -0.334839 -0.639282 -0.502380 0.476379 1441740904 -0.334839 -0.639282 -0.502380 0.476379 1441740904 -0.332031 -0.643738 -0.493652 0.481384 1441740904 -0.332031 -0.643738 -0.493652 0.481384 1441740904 -0.332031 -0.643738 -0.493652 0.481384 1441740904 -0.332031 -0.643738 -0.493652 0.481384 1441740904 -0.332031 -0.643738 -0.493652 0.481384 1441740904 -0.332031 -0.643738 -0.493652 0.481384 1441740904 -0.334412 -0.641602 -0.487366 0.488953 1441740904 -0.334412 -0.641602 -0.487366 0.488953 1441740904 -0.334412 -0.641602 -0.487366 0.488953 1441740904 -0.334412 -0.641602 -0.487366 0.488953 1441740904 -0.334412 -0.641602 -0.487366 0.488953 1441740904 -0.334412 -0.641602 -0.487366 0.488953 1441740904 -0.334412 -0.641602 -0.487366 0.488953 1441740904 -0.347595 -0.633362 -0.490662 0.487122 1441740904 -0.347595 -0.633362 -0.490662 0.487122 1441740904 -0.347595 -0.633362 -0.490662 0.487122 1441740904 -0.347595 -0.633362 -0.490662 0.487122 1441740904 -0.347595 -0.633362 -0.490662 0.487122 1441740904 -0.347595 -0.633362 -0.490662 0.487122 1441740904 -0.359070 -0.623535 -0.496704 0.485352 1441740904 -0.359070 -0.623535 -0.496704 0.485352 1441740904 -0.359070 -0.623535 -0.496704 0.485352 1441740904 -0.359070 -0.623535 -0.496704 0.485352 1441740904 -0.359070 -0.623535 -0.496704 0.485352 1441740904 -0.359070 -0.623535 -0.496704 0.485352 1441740904 -0.359070 -0.623535 -0.496704 0.485352 1441740904 -0.351318 -0.621521 -0.498657 0.491638 1441740904 -0.351318 -0.621521 -0.498657 0.491638 1441740904 -0.351318 -0.621521 -0.498657 0.491638 1441740904 -0.351318 -0.621521 -0.498657 0.491638 1441740904 -0.351318 -0.621521 -0.498657 0.491638 1441740904 -0.351318 -0.621521 -0.498657 0.491638 1441740904 -0.332764 -0.633972 -0.490417 0.496948 1441740904 -0.332764 -0.633972 -0.490417 0.496948 1441740904 -0.332764 -0.633972 -0.490417 0.496948 1441740904 -0.332764 -0.633972 -0.490417 0.496948 1441740904 -0.332764 -0.633972 -0.490417 0.496948 1441740904 -0.332764 -0.633972 -0.490417 0.496948 1441740904 -0.318420 -0.646301 -0.471130 0.508911 1441740904 -0.318420 -0.646301 -0.471130 0.508911 1441740904 -0.318420 -0.646301 -0.471130 0.508911 1441740904 -0.318420 -0.646301 -0.471130 0.508911 1441740904 -0.318420 -0.646301 -0.471130 0.508911 1441740904 -0.318420 -0.646301 -0.471130 0.508911 1441740904 -0.318420 -0.646301 -0.471130 0.508911 1441740904 -0.308289 -0.658936 -0.455505 0.513184 1441740904 -0.308289 -0.658936 -0.455505 0.513184 1441740904 -0.308289 -0.658936 -0.455505 0.513184 1441740904 -0.308289 -0.658936 -0.455505 0.513184 1441740904 -0.308289 -0.658936 -0.455505 0.513184 1441740904 -0.308289 -0.658936 -0.455505 0.513184 1441740904 -0.320251 -0.653381 -0.461670 0.507385 1441740904 -0.320251 -0.653381 -0.461670 0.507385 1441740904 -0.320251 -0.653381 -0.461670 0.507385 1441740905 -0.320251 -0.653381 -0.461670 0.507385 1441740905 -0.320251 -0.653381 -0.461670 0.507385 1441740905 -0.341858 -0.639404 -0.477966 0.495850 1441740905 -0.341858 -0.639404 -0.477966 0.495850 1441740905 -0.341858 -0.639404 -0.477966 0.495850 1441740905 -0.341858 -0.639404 -0.477966 0.495850 1441740905 -0.341858 -0.639404 -0.477966 0.495850 1441740905 -0.341858 -0.639404 -0.477966 0.495850 1441740905 -0.341858 -0.639404 -0.477966 0.495850 1441740905 -0.353516 -0.626892 -0.492737 0.489197 1441740905 -0.353516 -0.626892 -0.492737 0.489197 1441740905 -0.353516 -0.626892 -0.492737 0.489197 1441740905 -0.353516 -0.626892 -0.492737 0.489197 1441740905 -0.353516 -0.626892 -0.492737 0.489197 1441740905 -0.353516 -0.626892 -0.492737 0.489197 1441740905 -0.358948 -0.618896 -0.505615 0.482300 1441740905 -0.358948 -0.618896 -0.505615 0.482300 1441740905 -0.358948 -0.618896 -0.505615 0.482300 1441740905 -0.358948 -0.618896 -0.505615 0.482300 1441740905 -0.358948 -0.618896 -0.505615 0.482300 1441740905 -0.358948 -0.618896 -0.505615 0.482300 1441740905 -0.358948 -0.618896 -0.505615 0.482300 1441740905 -0.356384 -0.619019 -0.506653 0.482849 1441740905 -0.356384 -0.619019 -0.506653 0.482849 1441740905 -0.356384 -0.619019 -0.506653 0.482849 1441740905 -0.356384 -0.619019 -0.506653 0.482849 1441740905 -0.356384 -0.619019 -0.506653 0.482849 1441740905 -0.356384 -0.619019 -0.506653 0.482849 1441740905 -0.345581 -0.624084 -0.500000 0.491089 1441740905 -0.345581 -0.624084 -0.500000 0.491089 1441740905 -0.345581 -0.624084 -0.500000 0.491089 1441740905 -0.345581 -0.624084 -0.500000 0.491089 1441740905 -0.345581 -0.624084 -0.500000 0.491089 1441740905 -0.345581 -0.624084 -0.500000 0.491089 1441740905 -0.328247 -0.635742 -0.488281 0.499756 1441740905 -0.328247 -0.635742 -0.488281 0.499756 1441740905 -0.328247 -0.635742 -0.488281 0.499756 1441740905 -0.328247 -0.635742 -0.488281 0.499756 1441740905 -0.328247 -0.635742 -0.488281 0.499756 1441740905 -0.328247 -0.635742 -0.488281 0.499756 1441740905 -0.317078 -0.645630 -0.480957 0.501343 1441740905 -0.317078 -0.645630 -0.480957 0.501343 1441740905 -0.317078 -0.645630 -0.480957 0.501343 1441740905 -0.317078 -0.645630 -0.480957 0.501343 1441740905 -0.317078 -0.645630 -0.480957 0.501343 1441740905 -0.317078 -0.645630 -0.480957 0.501343 1441740905 -0.317078 -0.645630 -0.480957 0.501343 1441740905 -0.316223 -0.646667 -0.485046 0.496582 1441740905 -0.316223 -0.646667 -0.485046 0.496582 1441740905 -0.316223 -0.646667 -0.485046 0.496582 1441740905 -0.316223 -0.646667 -0.485046 0.496582 1441740905 -0.316223 -0.646667 -0.485046 0.496582 1441740905 -0.316223 -0.646667 -0.485046 0.496582 1441740905 -0.320251 -0.644653 -0.490540 0.491211 1441740905 -0.320251 -0.644653 -0.490540 0.491211 1441740905 -0.320251 -0.644653 -0.490540 0.491211 1441740905 -0.320251 -0.644653 -0.490540 0.491211 1441740905 -0.320251 -0.644653 -0.490540 0.491211 1441740905 -0.320251 -0.644653 -0.490540 0.491211 1441740905 -0.320251 -0.644653 -0.490540 0.491211 1441740905 -0.320679 -0.643433 -0.493652 0.489380 1441740905 -0.320679 -0.643433 -0.493652 0.489380 1441740905 -0.320679 -0.643433 -0.493652 0.489380 1441740905 -0.320679 -0.643433 -0.493652 0.489380 1441740905 -0.320679 -0.643433 -0.493652 0.489380 1441740905 -0.320679 -0.643433 -0.493652 0.489380 1441740905 -0.320740 -0.647705 -0.490784 0.486633 1441740905 -0.320740 -0.647705 -0.490784 0.486633 1441740905 -0.320740 -0.647705 -0.490784 0.486633 1441740905 -0.320740 -0.647705 -0.490784 0.486633 1441740905 -0.320740 -0.647705 -0.490784 0.486633 1441740905 -0.320740 -0.647705 -0.490784 0.486633 1441740905 -0.317749 -0.651611 -0.487366 0.486755 1441740905 -0.317749 -0.651611 -0.487366 0.486755 1441740905 -0.317749 -0.651611 -0.487366 0.486755 1441740905 -0.317749 -0.651611 -0.487366 0.486755 1441740905 -0.317749 -0.651611 -0.487366 0.486755 1441740905 -0.317749 -0.651611 -0.487366 0.486755 1441740905 -0.315796 -0.655396 -0.481995 0.488281 1441740905 -0.315796 -0.655396 -0.481995 0.488281 1441740905 -0.315796 -0.655396 -0.481995 0.488281 1441740905 -0.315796 -0.655396 -0.481995 0.488281 1441740905 -0.315796 -0.655396 -0.481995 0.488281 1441740905 -0.315796 -0.655396 -0.481995 0.488281 1441740905 -0.315796 -0.655396 -0.481995 0.488281 1441740905 -0.317749 -0.655212 -0.479919 0.489380 1441740905 -0.317749 -0.655212 -0.479919 0.489380 1441740905 -0.317749 -0.655212 -0.479919 0.489380 1441740905 -0.317749 -0.655212 -0.479919 0.489380 1441740905 -0.317749 -0.655212 -0.479919 0.489380 1441740905 -0.328674 -0.646790 -0.485046 0.488281 1441740905 -0.328674 -0.646790 -0.485046 0.488281 1441740905 -0.328674 -0.646790 -0.485046 0.488281 1441740905 -0.328674 -0.646790 -0.485046 0.488281 1441740905 -0.328674 -0.646790 -0.485046 0.488281 1441740905 -0.328674 -0.646790 -0.485046 0.488281 1441740905 -0.328674 -0.646790 -0.485046 0.488281 1441740905 -0.344543 -0.633240 -0.497681 0.482422 1441740905 -0.344543 -0.633240 -0.497681 0.482422 1441740905 -0.344543 -0.633240 -0.497681 0.482422 1441740905 -0.344543 -0.633240 -0.497681 0.482422 1441740905 -0.344543 -0.633240 -0.497681 0.482422 1441740905 -0.344543 -0.633240 -0.497681 0.482422 1441740905 -0.352722 -0.623047 -0.505005 0.482117 1441740905 -0.352722 -0.623047 -0.505005 0.482117 1441740905 -0.352722 -0.623047 -0.505005 0.482117 1441740905 -0.352722 -0.623047 -0.505005 0.482117 1441740905 -0.352722 -0.623047 -0.505005 0.482117 1441740905 -0.352722 -0.623047 -0.505005 0.482117 1441740905 -0.335510 -0.627502 -0.501099 0.492615 1441740905 -0.335510 -0.627502 -0.501099 0.492615 1441740905 -0.335510 -0.627502 -0.501099 0.492615 1441740905 -0.335510 -0.627502 -0.501099 0.492615 1441740905 -0.335510 -0.627502 -0.501099 0.492615 1441740906 -0.335510 -0.627502 -0.501099 0.492615 1441740906 -0.311890 -0.646545 -0.483337 0.501160 1441740906 -0.311890 -0.646545 -0.483337 0.501160 1441740906 -0.311890 -0.646545 -0.483337 0.501160 1441740906 -0.311890 -0.646545 -0.483337 0.501160 1441740906 -0.311890 -0.646545 -0.483337 0.501160 1441740906 -0.311890 -0.646545 -0.483337 0.501160 1441740906 -0.296143 -0.662170 -0.453003 0.518433 1441740906 -0.296143 -0.662170 -0.453003 0.518433 1441740906 -0.296143 -0.662170 -0.453003 0.518433 1441740906 -0.296143 -0.662170 -0.453003 0.518433 1441740906 -0.296143 -0.662170 -0.453003 0.518433 1441740906 -0.296143 -0.662170 -0.453003 0.518433 1441740906 -0.297119 -0.672302 -0.439392 0.516479 1441740906 -0.297119 -0.672302 -0.439392 0.516479 1441740906 -0.297119 -0.672302 -0.439392 0.516479 1441740906 -0.297119 -0.672302 -0.439392 0.516479 1441740906 -0.297119 -0.672302 -0.439392 0.516479 1441740906 -0.297119 -0.672302 -0.439392 0.516479 1441740906 -0.318420 -0.659119 -0.455017 0.507141 1441740906 -0.318420 -0.659119 -0.455017 0.507141 1441740906 -0.318420 -0.659119 -0.455017 0.507141 1441740906 
-0.375793 -0.603271 -0.531311 0.461121 1441740909 -0.375793 -0.603271 -0.531311 0.461121 1441740909 -0.375793 -0.603271 -0.531311 0.461121 1441740909 -0.375793 -0.603271 -0.531311 0.461121 1441740909 -0.375793 -0.603271 -0.531311 0.461121 1441740909 -0.385010 -0.596191 -0.536438 0.456726 1441740909 -0.385010 -0.596191 -0.536438 0.456726 1441740909 -0.385010 -0.596191 -0.536438 0.456726 1441740910 -0.385010 -0.596191 -0.536438 0.456726 1441740910 -0.385010 -0.596191 -0.536438 0.456726 1441740910 -0.385010 -0.596191 -0.536438 0.456726 1441740910 -0.390198 -0.594238 -0.534424 0.457214 1441740910 -0.390198 -0.594238 -0.534424 0.457214 1441740910 -0.390198 -0.594238 -0.534424 0.457214 1441740910 -0.390198 -0.594238 -0.534424 0.457214 1441740910 -0.390198 -0.594238 -0.534424 0.457214 1441740910 -0.390198 -0.594238 -0.534424 0.457214 1441740910 -0.390930 -0.594299 -0.529114 0.462708 1441740910 -0.390930 -0.594299 -0.529114 0.462708 1441740910 -0.390930 -0.594299 -0.529114 0.462708 1441740910 -0.390930 -0.594299 -0.529114 0.462708 1441740910 -0.390930 -0.594299 -0.529114 0.462708 1441740910 -0.390930 -0.594299 -0.529114 0.462708 1441740910 -0.391907 -0.594910 -0.531250 0.458618 1441740910 -0.391907 -0.594910 -0.531250 0.458618 1441740910 -0.391907 -0.594910 -0.531250 0.458618 1441740910 -0.391907 -0.594910 -0.531250 0.458618 1441740910 -0.391907 -0.594910 -0.531250 0.458618 1441740910 -0.398071 -0.590027 -0.542603 0.446167 1441740910 -0.398071 -0.590027 -0.542603 0.446167 1441740910 -0.398071 -0.590027 -0.542603 0.446167 1441740910 -0.398071 -0.590027 -0.542603 0.446167 1441740910 -0.398071 -0.590027 -0.542603 0.446167 1441740910 -0.398071 -0.590027 -0.542603 0.446167 1441740910 -0.398071 -0.590027 -0.542603 0.446167 1441740910 -0.409668 -0.580139 -0.560547 0.426025 1441740910 -0.409668 -0.580139 -0.560547 0.426025 1441740910 -0.409668 -0.580139 -0.560547 0.426025 1441740910 -0.409668 -0.580139 -0.560547 0.426025 1441740910 -0.409668 -0.580139 -0.560547 0.426025 1441740910 -0.409668 -0.580139 -0.560547 0.426025 1441740910 -0.415100 -0.569702 -0.572937 0.418274 1441740910 -0.415100 -0.569702 -0.572937 0.418274 1441740910 -0.415100 -0.569702 -0.572937 0.418274 1441740910 -0.415100 -0.569702 -0.572937 0.418274 1441740910 -0.415100 -0.569702 -0.572937 0.418274 1441740910 -0.415100 -0.569702 -0.572937 0.418274 1441740910 -0.415100 -0.569702 -0.572937 0.418274 1441740910 -0.411499 -0.568665 -0.572693 0.423523 1441740910 -0.411499 -0.568665 -0.572693 0.423523 1441740910 -0.411499 -0.568665 -0.572693 0.423523 1441740910 -0.411499 -0.568665 -0.572693 0.423523 1441740910 -0.411499 -0.568665 -0.572693 0.423523 1441740910 -0.411499 -0.568665 -0.572693 0.423523 1441740910 -0.402771 -0.577759 -0.558838 0.437927 1441740910 -0.402771 -0.577759 -0.558838 0.437927 1441740910 -0.402771 -0.577759 -0.558838 0.437927 1441740910 -0.402771 -0.577759 -0.558838 0.437927 1441740910 -0.402771 -0.577759 -0.558838 0.437927 1441740910 -0.402771 -0.577759 -0.558838 0.437927 1441740910 -0.394958 -0.588379 -0.542725 0.450928 1441740910 -0.394958 -0.588379 -0.542725 0.450928 1441740910 -0.394958 -0.588379 -0.542725 0.450928 1441740910 -0.394958 -0.588379 -0.542725 0.450928 1441740910 -0.394958 -0.588379 -0.542725 0.450928 1441740910 -0.394958 -0.588379 -0.542725 0.450928 1441740910 -0.386597 -0.598145 -0.532349 0.457642 1441740910 -0.386597 -0.598145 -0.532349 0.457642 1441740910 -0.386597 -0.598145 -0.532349 0.457642 1441740910 -0.386597 -0.598145 -0.532349 0.457642 1441740910 -0.386597 -0.598145 -0.532349 0.457642 1441740910 -0.386597 -0.598145 -0.532349 0.457642 1441740910 -0.382141 -0.603516 -0.523560 0.464417 1441740910 -0.382141 -0.603516 -0.523560 0.464417 1441740910 -0.382141 -0.603516 -0.523560 0.464417 1441740910 -0.382141 -0.603516 -0.523560 0.464417 1441740910 -0.382141 -0.603516 -0.523560 0.464417 1441740910 -0.383667 -0.604858 -0.522827 0.462280 1441740910 -0.383667 -0.604858 -0.522827 0.462280 1441740910 -0.383667 -0.604858 -0.522827 0.462280 1441740910 -0.383667 -0.604858 -0.522827 0.462280 1441740910 -0.383667 -0.604858 -0.522827 0.462280 1441740910 -0.383667 -0.604858 -0.522827 0.462280 1441740910 -0.390381 -0.600708 -0.531555 0.451965 1441740910 -0.390381 -0.600708 -0.531555 0.451965 1441740910 -0.390381 -0.600708 -0.531555 0.451965 1441740910 -0.390381 -0.600708 -0.531555 0.451965 1441740910 -0.390381 -0.600708 -0.531555 0.451965 1441740910 -0.396606 -0.594238 -0.541565 0.443115 1441740910 -0.396606 -0.594238 -0.541565 0.443115 1441740910 -0.396606 -0.594238 -0.541565 0.443115 1441740910 -0.396606 -0.594238 -0.541565 0.443115 1441740910 -0.396606 -0.594238 -0.541565 0.443115 1441740910 -0.396606 -0.594238 -0.541565 0.443115 1441740910 -0.396606 -0.594238 -0.541565 0.443115 1441740910 -0.398438 -0.592285 -0.550720 0.432678 1441740910 -0.398438 -0.592285 -0.550720 0.432678 1441740910 -0.398438 -0.592285 -0.550720 0.432678 1441740910 -0.398438 -0.592285 -0.550720 0.432678 1441740910 -0.398438 -0.592285 -0.550720 0.432678 1441740910 -0.398438 -0.592285 -0.550720 0.432678 1441740910 -0.397034 -0.594910 -0.552124 0.428528 1441740910 -0.397034 -0.594910 -0.552124 0.428528 1441740910 -0.397034 -0.594910 -0.552124 0.428528 1441740910 -0.397034 -0.594910 -0.552124 0.428528 1441740910 -0.397034 -0.594910 -0.552124 0.428528 1441740910 -0.397034 -0.594910 -0.552124 0.428528 1441740910 -0.394714 -0.598450 -0.552185 0.425659 1441740910 -0.394714 -0.598450 -0.552185 0.425659 1441740910 -0.394714 -0.598450 -0.552185 0.425659 1441740910 -0.394714 -0.598450 -0.552185 0.425659 1441740910 -0.394714 -0.598450 -0.552185 0.425659 1441740910 -0.394714 -0.598450 -0.552185 0.425659 1441740910 -0.394714 -0.598450 -0.552185 0.425659 1441740910 -0.390015 -0.599976 -0.553772 0.425781 1441740910 -0.390015 -0.599976 -0.553772 0.425781 1441740910 -0.390015 -0.599976 -0.553772 0.425781 1441740910 -0.390015 -0.599976 -0.553772 0.425781 1441740911 -0.390015 -0.599976 -0.553772 0.425781 1441740911 -0.390015 -0.599976 -0.553772 0.425781 1441740911 -0.388489 -0.599792 -0.555176 0.425659 1441740911 -0.388489 -0.599792 -0.555176 0.425659 1441740911 -0.388489 -0.599792 -0.555176 0.425659 1441740911 -0.388489 -0.599792 -0.555176 0.425659 1441740911 -0.388489 -0.599792 -0.555176 0.425659 1441740911 -0.388489 -0.599792 -0.555176 0.425659 1441740911 -0.391235 -0.595459 -0.558655 0.424683 1441740911 -0.391235 -0.595459 -0.558655 0.424683 1441740911 -0.391235 -0.595459 -0.558655 0.424683 1441740911 -0.391235 -0.595459 -0.558655 0.424683 1441740911 -0.391235 -0.595459 -0.558655 0.424683 1441740911 -0.391235 -0.595459 -0.558655 0.424683 1441740911 -0.391235 -0.595459 -0.558655 0.424683 1441740911 -0.393799 -0.591675 -0.559265 0.426758 1441740911 -0.393799 -0.591675 -0.559265 0.426758 1441740911 -0.393799 -0.591675 -0.559265 0.426758 1441740911 -0.393799 -0.591675 -0.559265 0.426758 1441740911 -0.393799 -0.591675 -0.559265 0.426758 1441740911 -0.393799 -0.591675 -0.559265 0.426758 1441740911 -0.395203 -0.590637 -0.553162 0.434753 1441740911 -0.395203 -0.590637 -0.553162 0.434753 1441740911 -0.395203 -0.590637 -0.553162 0.434753 1441740911 -0.395203 -0.590637 -0.553162 0.434753 1441740911 -0.395203 -0.590637 -0.553162 0.434753 1441740911 -0.395203 -0.590637 -0.553162 0.434753 1441740911 -0.395508 -0.591919 -0.540344 0.448669 1441740911 -0.395508 -0.591919 -0.540344 0.448669 1441740911 -0.395508 -0.591919 -0.540344 0.448669 1441740911 -0.395508 -0.591919 -0.540344 0.448669 1441740911 -0.395508 -0.591919 -0.540344 0.448669 1441740911 -0.395508 -0.591919 -0.540344 0.448669 1441740911 -0.394775 -0.594666 -0.531128 0.456604 1441740911 -0.394775 -0.594666 -0.531128 0.456604 1441740911 -0.394775 -0.594666 -0.531128 0.456604 1441740911 -0.394775 -0.594666 -0.531128 0.456604 1441740911 -0.394775 -0.594666 -0.531128 0.456604 1441740911 -0.394775 -0.594666 -0.531128 0.456604 1441740911 -0.391235 -0.600464 -0.526794 0.457092 1441740911 -0.391235 -0.600464 -0.526794 0.457092 1441740911 -0.391235 -0.600464 -0.526794 0.457092 1441740911 -0.391235 -0.600464 -0.526794 0.457092 1441740911 -0.391235 -0.600464 -0.526794 0.457092 1441740911 -0.391235 -0.600464 -0.526794 0.457092 1441740911 -0.391724 -0.601807 -0.528137 0.453247 1441740911 -0.391724 -0.601807 -0.528137 0.453247 1441740911 -0.391724 -0.601807 -0.528137 0.453247 1441740911 -0.391724 -0.601807 -0.528137 0.453247 1441740911 -0.391724 -0.601807 -0.528137 0.453247 1441740911 -0.391724 -0.601807 -0.528137 0.453247 1441740911 -0.396545 -0.599365 -0.535583 0.443604 1441740911 -0.396545 -0.599365 -0.535583 0.443604 1441740911 -0.396545 -0.599365 -0.535583 0.443604 1441740911 -0.396545 -0.599365 -0.535583 0.443604 1441740911 -0.396545 -0.599365 -0.535583 0.443604 1441740911 -0.396545 -0.599365 -0.535583 0.443604 1441740911 -0.396545 -0.599365 -0.535583 0.443604 1441740911 -0.398010 -0.597839 -0.542664 0.435547 1441740911 -0.398010 -0.597839 -0.542664 0.435547 1441740911 -0.398010 -0.597839 -0.542664 0.435547 1441740911 -0.398010 -0.597839 -0.542664 0.435547 1441740911 -0.398010 -0.597839 -0.542664 0.435547 1441740911 -0.398010 -0.597839 -0.542664 0.435547 1441740911 -0.390442 -0.601685 -0.537537 0.443420 1441740911 -0.390442 -0.601685 -0.537537 0.443420 1441740911 -0.390442 -0.601685 -0.537537 0.443420 1441740911 -0.390442 -0.601685 -0.537537 0.443420 1441740911 -0.390442 -0.601685 -0.537537 0.443420 1441740911 -0.390442 -0.601685 -0.537537 0.443420 1441740911 -0.390442 -0.601685 -0.537537 0.443420 1441740911 -0.381409 -0.609375 -0.519104 0.462341 1441740911 -0.381409 -0.609375 -0.519104 0.462341 1441740911 -0.381409 -0.609375 -0.519104 0.462341 1441740911 -0.381409 -0.609375 -0.519104 0.462341 1441740911 -0.381409 -0.609375 -0.519104 0.462341 1441740911 -0.381409 -0.609375 -0.519104 0.462341 1441740911 -0.376404 -0.617310 -0.504700 0.471802 1441740911 -0.376404 -0.617310 -0.504700 0.471802 1441740911 -0.376404 -0.617310 -0.504700 0.471802 1441740911 -0.376404 -0.617310 -0.504700 0.471802 1441740911 -0.376404 -0.617310 -0.504700 0.471802 1441740911 -0.376404 -0.617310 -0.504700 0.471802 1441740911 -0.372803 -0.622253 -0.497192 0.476135 1441740911 -0.372803 -0.622253 -0.497192 0.476135 1441740911 -0.372803 -0.622253 -0.497192 0.476135 1441740911 -0.379333 -0.619507 -0.500977 0.470520 1441740911 -0.379333 -0.619507 -0.500977 0.470520 1441740911 -0.379333 -0.619507 -0.500977 0.470520 1441740911 -0.379333 -0.619507 -0.500977 0.470520 1441740911 -0.379333 -0.619507 -0.500977 0.470520 1441740911 -0.379333 -0.619507 -0.500977 0.470520 1441740911 -0.379333 -0.619507 -0.500977 0.470520 1441740911 -0.389038 -0.611267 -0.515137 0.457886 1441740911 -0.389038 -0.611267 -0.515137 0.457886 1441740911 -0.389038 -0.611267 -0.515137 0.457886 1441740911 -0.389038 -0.611267 -0.515137 0.457886 1441740911 -0.389038 -0.611267 -0.515137 0.457886 1441740911 -0.389038 -0.611267 -0.515137 0.457886 1441740911 -0.400330 -0.601807 -0.530884 0.442566 1441740911 -0.400330 -0.601807 -0.530884 0.442566 1441740911 -0.400330 -0.601807 -0.530884 0.442566 1441740911 -0.400330 -0.601807 -0.530884 0.442566 1441740911 -0.400330 -0.601807 -0.530884 0.442566 1441740911 -0.400330 -0.601807 -0.530884 0.442566 1441740911 -0.400330 -0.601807 -0.530884 0.442566 1441740911 -0.401855 -0.597290 -0.541382 0.434387 1441740911 -0.401855 -0.597290 -0.541382 0.434387 1441740911 -0.401855 -0.597290 -0.541382 0.434387 1441740911 -0.401855 -0.597290 -0.541382 0.434387 1441740911 -0.401855 -0.597290 -0.541382 0.434387 1441740912 -0.401855 -0.597290 -0.541382 0.434387 1441740912 -0.395569 -0.601624 -0.538818 0.437439 1441740912 -0.395569 -0.601624 -0.538818 0.437439 1441740912 -0.395569 -0.601624 -0.538818 0.437439 1441740912 -0.395569 -0.601624 -0.538818 0.437439 1441740912 -0.395569 -0.601624 -0.538818 0.437439 1441740912 -0.395569 -0.601624 -0.538818 0.437439 1441740912 -0.390625 -0.607483 -0.536499 0.436584 1441740912 -0.390625 -0.607483 -0.536499 0.436584 1441740912 -0.390625 -0.607483 -0.536499 0.436584 1441740912 -0.390625 -0.607483 -0.536499 0.436584 1441740912 -0.390625 -0.607483 -0.536499 0.436584 1441740912 -0.390625 -0.607483 -0.536499 0.436584 1441740912 -0.388611 -0.608704 -0.537903 0.434998 1441740912 -0.388611 -0.608704 -0.537903 0.434998 1441740912 -0.388611 -0.608704 -0.537903 0.434998 1441740912 -0.388611 -0.608704 -0.537903 0.434998 1441740912 -0.388611 -0.608704 -0.537903 0.434998 1441740912 -0.388611 -0.608704 -0.537903 0.434998 1441740912 -0.391846 -0.604492 -0.543030 0.431580 1441740912 -0.391846 -0.604492 -0.543030 0.431580 1441740912 -0.391846 -0.604492 -0.543030 0.431580 1441740912 -0.391846 -0.604492 -0.543030 0.431580 1441740912 -0.391846 -0.604492 -0.543030 0.431580 1441740912 -0.391846 -0.604492 -0.543030 0.431580 1441740912 -0.399414 -0.595764 -0.549805 0.428223 1441740912 -0.399414 -0.595764 -0.549805 0.428223 1441740912 -0.399414 -0.595764 -0.549805 0.428223 1441740912 -0.399414 -0.595764 -0.549805 0.428223 1441740912 -0.399414 -0.595764 -0.549805 0.428223 1441740912 -0.399414 -0.595764 -0.549805 0.428223 1441740912 -0.399414 -0.595764 -0.549805 0.428223 1441740912 -0.402649 -0.588196 -0.555908 0.427673 1441740912 -0.402649 -0.588196 -0.555908 0.427673 1441740912 -0.402649 -0.588196 -0.555908 0.427673 1441740912 -0.402649 -0.588196 -0.555908 0.427673 1441740912 -0.402649 -0.588196 -0.555908 0.427673 1441740912 -0.402649 -0.588196 -0.555908 0.427673 1441740912 -0.402649 -0.587769 -0.549438 0.436584 1441740912 -0.402649 -0.587769 -0.549438 0.436584 1441740912 -0.402649 -0.587769 -0.549438 0.436584 1441740912 -0.402649 -0.587769 -0.549438 0.436584 1441740912 -0.402649 -0.587769 -0.549438 0.436584 1441740912 -0.402649 -0.587769 -0.549438 0.436584 1441740912 -0.402649 -0.587769 -0.549438 0.436584 1441740912 -0.403320 -0.590454 -0.535828 0.449036 1441740912 -0.403320 -0.590454 -0.535828 0.449036 1441740912 -0.403320 -0.590454 -0.535828 0.449036 1441740912 -0.403320 -0.590454 -0.535828 0.449036 1441740912 -0.403320 -0.590454 -0.535828 0.449036 1441740912 -0.403320 -0.590454 -0.535828 0.449036 1441740912 -0.409363 -0.589355 -0.530762 0.451050 1441740912 -0.409363 -0.589355 -0.530762 0.451050 1441740912 -0.409363 -0.589355 -0.530762 0.451050 1441740912 -0.409363 -0.589355 -0.530762 0.451050 1441740912 -0.409363 -0.589355 -0.530762 0.451050 1441740912 -0.409363 -0.589355 -0.530762 0.451050 1441740912 -0.417053 -0.583557 -0.541443 0.438660 1441740912 -0.417053 -0.583557 -0.541443 0.438660 1441740912 -0.417053 -0.583557 -0.541443 0.438660 1441740912 -0.417053 -0.583557 -0.541443 0.438660 1441740912 -0.417053 -0.583557 -0.541443 0.438660 1441740912 -0.417053 -0.583557 -0.541443 0.438660 1441740912 -0.426270 -0.573486 -0.553589 0.427856 1441740912 -0.426270 -0.573486 -0.553589 0.427856 1441740912 -0.426270 -0.573486 -0.553589 0.427856 1441740912 -0.426270 -0.573486 -0.553589 0.427856 1441740912 -0.426270 -0.573486 -0.553589 0.427856 1441740912 -0.426270 -0.573486 -0.553589 0.427856 1441740912 -0.433777 -0.564880 -0.564575 0.417236 1441740912 -0.433777 -0.564880 -0.564575 0.417236 1441740912 -0.433777 -0.564880 -0.564575 0.417236 1441740912 -0.433777 -0.564880 -0.564575 0.417236 1441740912 -0.433777 -0.564880 -0.564575 0.417236 1441740912 -0.433777 -0.564880 -0.564575 0.417236 1441740912 -0.433777 -0.564880 -0.564575 0.417236 1441740912 -0.434204 -0.560303 -0.571106 0.414001 1441740912 -0.434204 -0.560303 -0.571106 0.414001 1441740912 -0.434204 -0.560303 -0.571106 0.414001 1441740912 -0.434204 -0.560303 -0.571106 0.414001 1441740912 -0.434204 -0.560303 -0.571106 0.414001 1441740912 -0.423218 -0.568604 -0.561890 0.426575 1441740912 -0.423218 -0.568604 -0.561890 0.426575 1441740912 -0.423218 -0.568604 -0.561890 0.426575 1441740912 -0.423218 -0.568604 -0.561890 0.426575 1441740912 -0.423218 -0.568604 -0.561890 0.426575 1441740912 -0.423218 -0.568604 -0.561890 0.426575 1441740912 -0.407532 -0.584839 -0.541687 0.445557 1441740912 -0.407532 -0.584839 -0.541687 0.445557 1441740912 -0.407532 -0.584839 -0.541687 0.445557 1441740912 -0.407532 -0.584839 -0.541687 0.445557 1441740912 -0.407532 -0.584839 -0.541687 0.445557 1441740912 -0.407532 -0.584839 -0.541687 0.445557 1441740912 -0.395447 -0.599121 -0.520752 0.462097 1441740912 -0.395447 -0.599121 -0.520752 0.462097 1441740912 -0.395447 -0.599121 -0.520752 0.462097 1441740912 -0.395447 -0.599121 -0.520752 0.462097 1441740912 -0.395447 -0.599121 -0.520752 0.462097 1441740912 -0.395447 -0.599121 -0.520752 0.462097 1441740912 -0.395447 -0.599121 -0.520752 0.462097 1441740912 -0.384583 -0.610962 -0.505310 0.472778 1441740912 -0.384583 -0.610962 -0.505310 0.472778 1441740912 -0.384583 -0.610962 -0.505310 0.472778 1441740912 -0.384583 -0.610962 -0.505310 0.472778 1441740912 -0.384583 -0.610962 -0.505310 0.472778 1441740912 -0.384583 -0.610962 -0.505310 0.472778 1441740912 -0.382629 -0.616516 -0.497620 0.475342 1441740912 -0.382629 -0.616516 -0.497620 0.475342 1441740912 -0.382629 -0.616516 -0.497620 0.475342 1441740912 -0.382629 -0.616516 -0.497620 0.475342 1441740912 -0.382629 -0.616516 -0.497620 0.475342 1441740912 -0.382629 -0.616516 -0.497620 0.475342 1441740912 -0.382629 -0.616516 -0.497620 0.475342 1441740912 -0.387451 -0.614502 -0.506897 0.464172 1441740913 -0.387451 -0.614502 -0.506897 0.464172 1441740913 -0.387451 -0.614502 -0.506897 0.464172 1441740913 -0.387451 -0.614502 -0.506897 0.464172 1441740913 -0.387451 -0.614502 -0.506897 0.464172 1441740913 -0.387451 -0.614502 -0.506897 0.464172 1441740913 -0.395142 -0.607483 -0.518677 0.453735 1441740913 -0.395142 -0.607483 -0.518677 0.453735 1441740913 -0.395142 -0.607483 -0.518677 0.453735 1441740913 -0.395142 -0.607483 -0.518677 0.453735 1441740913 -0.395142 -0.607483 -0.518677 0.453735 1441740913 -0.395142 -0.607483 -0.518677 0.453735 1441740913 -0.396362 -0.605164 -0.530273 0.442139 1441740913 -0.396362 -0.605164 -0.530273 0.442139 1441740913 -0.396362 -0.605164 -0.530273 0.442139 1441740913 -0.396362 -0.605164 -0.530273 0.442139 1441740913 -0.396362 -0.605164 -0.530273 0.442139 1441740913 -0.396362 -0.605164 -0.530273 0.442139 1441740913 -0.396362 -0.605164 -0.530273 0.442139 1441740913 -0.388245 -0.610840 -0.528809 0.443420 1441740913 -0.388245 -0.610840 -0.528809 0.443420 1441740913 -0.388245 -0.610840 -0.528809 0.443420 1441740913 -0.388245 -0.610840 -0.528809 0.443420 1441740913 -0.388245 -0.610840 -0.528809 0.443420 1441740913 -0.388245 -0.610840 -0.528809 0.443420 1441740913 -0.380615 -0.618896 -0.520874 0.448120 1441740913 -0.380615 -0.618896 -0.520874 0.448120 1441740913 -0.380615 -0.618896 -0.520874 0.448120 1441740913 -0.380615 -0.618896 -0.520874 0.448120 1441740913 -0.380615 -0.618896 -0.520874 0.448120 1441740913 -0.380615 -0.618896 -0.520874 0.448120 1441740913 -0.380615 -0.618896 -0.520874 0.448120 1441740913 -0.377258 -0.621643 -0.519592 0.448730 1441740913 -0.377258 -0.621643 -0.519592 0.448730 1441740913 -0.377258 -0.621643 -0.519592 0.448730 1441740913 -0.377258 -0.621643 -0.519592 0.448730 1441740913 -0.377258 -0.621643 -0.519592 0.448730 1441740913 -0.377197 -0.619446 -0.522034 0.448975 1441740913 -0.377197 -0.619446 -0.522034 0.448975 1441740913 -0.377197 -0.619446 -0.522034 0.448975 1441740913 -0.377197 -0.619446 -0.522034 0.448975 1441740913 -0.377197 -0.619446 -0.522034 0.448975 1441740913 -0.377197 -0.619446 -0.522034 0.448975 1441740913 -0.377197 -0.619446 -0.522034 0.448975 1441740913 -0.376282 -0.617554 -0.523499 0.450562 1441740913 -0.376282 -0.617554 -0.523499 0.450562 1441740913 -0.376282 -0.617554 -0.523499 0.450562 1441740913 -0.376282 -0.617554 -0.523499 0.450562 1441740913 -0.376282 -0.617554 -0.523499 0.450562 1441740913 -0.376282 -0.617554 -0.523499 0.450562 1441740913 -0.370178 -0.619263 -0.517029 0.460632 1441740913 -0.370178 -0.619263 -0.517029 0.460632 1441740913 -0.370178 -0.619263 -0.517029 0.460632 1441740913 -0.370178 -0.619263 -0.517029 0.460632 1441740913 -0.370178 -0.619263 -0.517029 0.460632 1441740913 -0.370178 -0.619263 -0.517029 0.460632 1441740913 -0.361816 -0.625488 -0.502197 0.475037 1441740913 -0.361816 -0.625488 -0.502197 0.475037 1441740913 -0.361816 -0.625488 -0.502197 0.475037 1441740913 -0.361816 -0.625488 -0.502197 0.475037 1441740913 -0.361816 -0.625488 -0.502197 0.475037 1441740913 -0.361816 -0.625488 -0.502197 0.475037 1441740913 -0.356323 -0.631531 -0.482361 0.491516 1441740913 -0.356323 -0.631531 -0.482361 0.491516 1441740913 -0.356323 -0.631531 -0.482361 0.491516 1441740913 -0.356323 -0.631531 -0.482361 0.491516 1441740913 -0.356323 -0.631531 -0.482361 0.491516 1441740913 -0.356323 -0.631531 -0.482361 0.491516 1441740913 -0.359802 -0.630676 -0.481201 0.491150 1441740913 -0.359802 -0.630676 -0.481201 0.491150 1441740913 -0.359802 -0.630676 -0.481201 0.491150 1441740913 -0.359802 -0.630676 -0.481201 0.491150 1441740913 -0.359802 -0.630676 -0.481201 0.491150 1441740913 -0.359802 -0.630676 -0.481201 0.491150 1441740913 -0.359802 -0.630676 -0.481201 0.491150 1441740913 -0.373413 -0.622070 -0.497375 0.475647 1441740913 -0.373413 -0.622070 -0.497375 0.475647 1441740913 -0.373413 -0.622070 -0.497375 0.475647 1441740913 -0.373413 -0.622070 -0.497375 0.475647 1441740913 -0.373413 -0.622070 -0.497375 0.475647 1441740913 -0.373413 -0.622070 -0.497375 0.475647 1441740913 -0.385620 -0.608337 -0.520508 0.458679 1441740913 -0.385620 -0.608337 -0.520508 0.458679 1441740913 -0.385620 -0.608337 -0.520508 0.458679 1441740913 -0.385620 -0.608337 -0.520508 0.458679 1441740913 -0.385620 -0.608337 -0.520508 0.458679 1441740913 -0.385620 -0.608337 -0.520508 0.458679 1441740913 -0.394897 -0.597778 -0.534729 0.448181 1441740913 -0.394897 -0.597778 -0.534729 0.448181 1441740913 -0.394897 -0.597778 -0.534729 0.448181 1441740913 -0.394897 -0.597778 -0.534729 0.448181 1441740913 -0.394897 -0.597778 -0.534729 0.448181 1441740913 -0.394897 -0.597778 -0.534729 0.448181 1441740913 -0.390442 -0.597168 -0.539917 0.446655 1441740913 -0.390442 -0.597168 -0.539917 0.446655 1441740913 -0.390442 -0.597168 -0.539917 0.446655 1441740913 -0.390442 -0.597168 -0.539917 0.446655 1441740913 -0.390442 -0.597168 -0.539917 0.446655 1441740913 -0.390442 -0.597168 -0.539917 0.446655 1441740913 -0.390442 -0.597168 -0.539917 0.446655 1441740913 -0.375244 -0.608154 -0.520935 0.466980 1441740913 -0.375244 -0.608154 -0.520935 0.466980 1441740913 -0.375244 -0.608154 -0.520935 0.466980 1441740913 -0.375244 -0.608154 -0.520935 0.466980 1441740913 -0.375244 -0.608154 -0.520935 0.466980 1441740913 -0.375244 -0.608154 -0.520935 0.466980 1441740913 -0.366028 -0.619019 -0.499268 0.483398 1441740913 -0.366028 -0.619019 -0.499268 0.483398 1441740913 -0.366028 -0.619019 -0.499268 0.483398 1441740913 -0.366028 -0.619019 -0.499268 0.483398 1441740913 -0.366028 -0.619019 -0.499268 0.483398 1441740913 -0.354492 -0.630920 -0.487183 0.488953 1441740914 -0.354492 -0.630920 -0.487183 0.488953 1441740914 -0.354492 -0.630920 -0.487183 0.488953 1441740914 -0.354492 -0.630920 -0.487183 0.488953 1441740914 -0.354492 -0.630920 -0.487183 0.488953 1441740914 -0.351929 -0.634949 -0.478149 0.494324 1441740914 -0.351929 -0.634949 -0.478149 0.494324 1441740914 -0.351929 -0.634949 -0.478149 0.494324 1441740914 -0.351929 -0.634949 -0.478149 0.494324 1441740914 -0.351929 -0.634949 -0.478149 0.494324 1441740914 -0.351929 -0.634949 -0.478149 0.494324 1441740914 -0.351929 -0.634949 -0.478149 0.494324 1441740914 -0.358398 -0.632874 -0.485107 0.485535 1441740914 -0.358398 -0.632874 -0.485107 0.485535 1441740914 -0.358398 -0.632874 -0.485107 0.485535 1441740914 -0.358398 -0.632874 -0.485107 0.485535 1441740914 -0.369202 -0.625366 -0.500671 0.471191 1441740914 -0.369202 -0.625366 -0.500671 0.471191 1441740914 -0.369202 -0.625366 -0.500671 0.471191 1441740914 -0.369202 -0.625366 -0.500671 0.471191 1441740914 -0.369202 -0.625366 -0.500671 0.471191 1441740914 -0.369202 -0.625366 -0.500671 0.471191 1441740914 -0.369202 -0.625366 -0.500671 0.471191 1441740914 -0.378784 -0.616516 -0.516968 0.457458 1441740914 -0.378784 -0.616516 -0.516968 0.457458 1441740914 -0.378784 -0.616516 -0.516968 0.457458 1441740914 -0.378784 -0.616516 -0.516968 0.457458 1441740914 -0.378784 -0.616516 -0.516968 0.457458 1441740914 -0.378784 -0.616516 -0.516968 0.457458 1441740914 -0.380066 -0.613831 -0.524780 0.450989 1441740914 -0.380066 -0.613831 -0.524780 0.450989 1441740914 -0.380066 -0.613831 -0.524780 0.450989 1441740914 -0.380066 -0.613831 -0.524780 0.450989 1441740914 -0.380066 -0.613831 -0.524780 0.450989 1441740914 -0.380066 -0.613831 -0.524780 0.450989 1441740914 -0.373108 -0.617615 -0.524109 0.452454 1441740914 -0.373108 -0.617615 -0.524109 0.452454 1441740914 -0.373108 -0.617615 -0.524109 0.452454 1441740914 -0.373108 -0.617615 -0.524109 0.452454 1441740914 -0.373108 -0.617615 -0.524109 0.452454 1441740914 -0.373108 -0.617615 -0.524109 0.452454 1441740914 -0.367981 -0.622742 -0.519348 0.455139 1441740914 -0.367981 -0.622742 -0.519348 0.455139 1441740914 -0.367981 -0.622742 -0.519348 0.455139 1441740914 -0.367981 -0.622742 -0.519348 0.455139 1441740914 -0.367981 -0.622742 -0.519348 0.455139 1441740914 -0.367981 -0.622742 -0.519348 0.455139 1441740914 -0.367981 -0.622742 -0.519348 0.455139 1441740914 -0.361877 -0.627625 -0.515930 0.457153 1441740914 -0.361877 -0.627625 -0.515930 0.457153 1441740914 -0.361877 -0.627625 -0.515930 0.457153 1441740914 -0.361877 -0.627625 -0.515930 0.457153 1441740914 -0.361877 -0.627625 -0.515930 0.457153 1441740914 -0.361877 -0.627625 -0.515930 0.457153 1441740914 -0.360474 -0.628906 -0.517151 0.455139 1441740914 -0.360474 -0.628906 -0.517151 0.455139 1441740914 -0.360474 -0.628906 -0.517151 0.455139 1441740914 -0.360474 -0.628906 -0.517151 0.455139 1441740914 -0.360474 -0.628906 -0.517151 0.455139 1441740914 -0.360474 -0.628906 -0.517151 0.455139 1441740914 -0.364380 -0.625366 -0.520142 0.453552 1441740914 -0.364380 -0.625366 -0.520142 0.453552 1441740914 -0.364380 -0.625366 -0.520142 0.453552 1441740914 -0.364380 -0.625366 -0.520142 0.453552 1441740914 -0.364380 -0.625366 -0.520142 0.453552 1441740914 -0.370728 -0.620605 -0.520325 0.454712 1441740914 -0.370728 -0.620605 -0.520325 0.454712 1441740914 -0.370728 -0.620605 -0.520325 0.454712 1441740914 -0.370728 -0.620605 -0.520325 0.454712 1441740914 -0.370728 -0.620605 -0.520325 0.454712 1441740914 -0.370728 -0.620605 -0.520325 0.454712 1441740914 -0.375244 -0.616882 -0.514832 0.462280 1441740914 -0.375244 -0.616882 -0.514832 0.462280 1441740914 -0.375244 -0.616882 -0.514832 0.462280 1441740914 -0.375244 -0.616882 -0.514832 0.462280 1441740914 -0.375244 -0.616882 -0.514832 0.462280 1441740914 -0.375244 -0.616882 -0.514832 0.462280 1441740914 -0.375244 -0.616882 -0.514832 0.462280 1441740914 -0.383118 -0.612915 -0.511719 0.464478 1441740914 -0.383118 -0.612915 -0.511719 0.464478 1441740914 -0.383118 -0.612915 -0.511719 0.464478 1441740914 -0.383118 -0.612915 -0.511719 0.464478 1441740914 -0.383118 -0.612915 -0.511719 0.464478 1441740914 -0.391663 -0.605347 -0.519287 0.458862 1441740914 -0.391663 -0.605347 -0.519287 0.458862 1441740914 -0.391663 -0.605347 -0.519287 0.458862 1441740914 -0.391663 -0.605347 -0.519287 0.458862 1441740914 -0.391663 -0.605347 -0.519287 0.458862 1441740914 -0.391663 -0.605347 -0.519287 0.458862 1441740914 -0.402222 -0.595581 -0.532227 0.447571 1441740914 -0.402222 -0.595581 -0.532227 0.447571 1441740914 -0.402222 -0.595581 -0.532227 0.447571 1441740914 -0.402222 -0.595581 -0.532227 0.447571 1441740914 -0.402222 -0.595581 -0.532227 0.447571 1441740914 -0.402222 -0.595581 -0.532227 0.447571 1441740914 -0.402222 -0.595581 -0.532227 0.447571 1441740914 -0.412781 -0.584534 -0.548645 0.432373 1441740914 -0.412781 -0.584534 -0.548645 0.432373 1441740914 -0.412781 -0.584534 -0.548645 0.432373 1441740914 -0.412781 -0.584534 -0.548645 0.432373 1441740914 -0.412781 -0.584534 -0.548645 0.432373 1441740914 -0.412781 -0.584534 -0.548645 0.432373 1441740914 -0.417969 -0.575989 -0.563293 0.419861 1441740914 -0.417969 -0.575989 -0.563293 0.419861 1441740914 -0.417969 -0.575989 -0.563293 0.419861 1441740914 -0.417969 -0.575989 -0.563293 0.419861 1441740914 -0.417969 -0.575989 -0.563293 0.419861 1441740914 -0.417969 -0.575989 -0.563293 0.419861 1441740914 -0.408752 -0.579712 -0.559021 0.429382 1441740914 -0.408752 -0.579712 -0.559021 0.429382 1441740914 -0.408752 -0.579712 -0.559021 0.429382 1441740915 -0.408752 -0.579712 -0.559021 0.429382 1441740915 -0.408752 -0.579712 -0.559021 0.429382 1441740915 -0.408752 -0.579712 -0.559021 0.429382 1441740915 -0.396240 -0.591858 -0.537476 0.451538 1441740915 -0.396240 -0.591858 -0.537476 0.451538 1441740915 -0.396240 -0.591858 -0.537476 0.451538 1441740915 -0.396240 -0.591858 -0.537476 0.451538 1441740915 -0.396240 -0.591858 -0.537476 0.451538 1441740915 -0.396240 -0.591858 -0.537476 0.451538 1441740915 -0.396240 -0.591858 -0.537476 0.451538 1441740915 -0.383606 -0.606262 -0.517273 0.466614 1441740915 -0.383606 -0.606262 -0.517273 0.466614 1441740915 -0.383606 -0.606262 -0.517273 0.466614 1441740915 -0.383606 -0.606262 -0.517273 0.466614 1441740915 -0.383606 -0.606262 -0.517273 0.466614 1441740915 -0.383606 -0.606262 -0.517273 0.466614 1441740915 -0.370605 -0.619141 -0.498352 0.480713 1441740915 -0.370605 -0.619141 -0.498352 0.480713 1441740915 -0.370605 -0.619141 -0.498352 0.480713 1441740915 -0.370605 -0.619141 -0.498352 0.480713 1441740915 -0.370605 -0.619141 -0.498352 0.480713 1441740915 -0.370605 -0.619141 -0.498352 0.480713 1441740915 -0.366272 -0.625793 -0.485657 0.488342 1441740915 -0.366272 -0.625793 -0.485657 0.488342 1441740915 -0.366272 -0.625793 -0.485657 0.488342 1441740915 -0.366272 -0.625793 -0.485657 0.488342 1441740915 -0.366272 -0.625793 -0.485657 0.488342 1441740915 -0.366272 -0.625793 -0.485657 0.488342 1441740915 -0.374939 -0.622253 -0.490845 0.481079 1441740915 -0.374939 -0.622253 -0.490845 0.481079 1441740915 -0.374939 -0.622253 -0.490845 0.481079 1441740915 -0.374939 -0.622253 -0.490845 0.481079 1441740915 -0.374939 -0.622253 -0.490845 0.481079 1441740915 -0.374939 -0.622253 -0.490845 0.481079 1441740915 -0.389404 -0.612061 -0.506104 0.466553 1441740915 -0.389404 -0.612061 -0.506104 0.466553 1441740915 -0.389404 -0.612061 -0.506104 0.466553 1441740915 
-0.348267 -0.634705 -0.486145 0.489502 1441740917 -0.348267 -0.634705 -0.486145 0.489502 1441740917 -0.348267 -0.634705 -0.486145 0.489502 1441740917 -0.348267 -0.634705 -0.486145 0.489502 1441740917 -0.361145 -0.624695 -0.497253 0.481812 1441740917 -0.361145 -0.624695 -0.497253 0.481812 1441740917 -0.361145 -0.624695 -0.497253 0.481812 1441740917 -0.361145 -0.624695 -0.497253 0.481812 1441740917 -0.361145 -0.624695 -0.497253 0.481812 1441740917 -0.361145 -0.624695 -0.497253 0.481812 1441740917 -0.375122 -0.612854 -0.512756 0.470032 1441740917 -0.375122 -0.612854 -0.512756 0.470032 1441740917 -0.375122 -0.612854 -0.512756 0.470032 1441740917 -0.375122 -0.612854 -0.512756 0.470032 1441740917 -0.375122 -0.612854 -0.512756 0.470032 1441740917 -0.375122 -0.612854 -0.512756 0.470032 1441740917 -0.376038 -0.606506 -0.522705 0.466492 1441740917 -0.376038 -0.606506 -0.522705 0.466492 1441740917 -0.376038 -0.606506 -0.522705 0.466492 1441740917 -0.376038 -0.606506 -0.522705 0.466492 1441740917 -0.376038 -0.606506 -0.522705 0.466492 1441740917 -0.376038 -0.606506 -0.522705 0.466492 1441740918 -0.363831 -0.612610 -0.519348 0.471863 1441740918 -0.363831 -0.612610 -0.519348 0.471863 1441740918 -0.363831 -0.612610 -0.519348 0.471863 1441740918 -0.363831 -0.612610 -0.519348 0.471863 1441740918 -0.363831 -0.612610 -0.519348 0.471863 1441740918 -0.363831 -0.612610 -0.519348 0.471863 1441740918 -0.351501 -0.622925 -0.504578 0.483582 1441740918 -0.351501 -0.622925 -0.504578 0.483582 1441740918 -0.351501 -0.622925 -0.504578 0.483582 1441740918 -0.351501 -0.622925 -0.504578 0.483582 1441740918 -0.351501 -0.622925 -0.504578 0.483582 1441740918 -0.351501 -0.622925 -0.504578 0.483582 1441740918 -0.351501 -0.622925 -0.504578 0.483582 1441740918 -0.336853 -0.637512 -0.485718 0.494263 1441740918 -0.336853 -0.637512 -0.485718 0.494263 1441740918 -0.336853 -0.637512 -0.485718 0.494263 1441740918 -0.336853 -0.637512 -0.485718 0.494263 1441740918 -0.336853 -0.637512 -0.485718 0.494263 1441740918 -0.336853 -0.637512 -0.485718 0.494263 1441740918 -0.340576 -0.639648 -0.479004 0.495422 1441740918 -0.340576 -0.639648 -0.479004 0.495422 1441740918 -0.340576 -0.639648 -0.479004 0.495422 1441740918 -0.340576 -0.639648 -0.479004 0.495422 1441740918 -0.340576 -0.639648 -0.479004 0.495422 1441740918 -0.340576 -0.639648 -0.479004 0.495422 1441740918 -0.356873 -0.630493 -0.487427 0.487427 1441740918 -0.356873 -0.630493 -0.487427 0.487427 1441740918 -0.356873 -0.630493 -0.487427 0.487427 1441740918 -0.356873 -0.630493 -0.487427 0.487427 1441740918 -0.356873 -0.630493 -0.487427 0.487427 1441740918 -0.356873 -0.630493 -0.487427 0.487427 1441740918 -0.356873 -0.630493 -0.487427 0.487427 1441740918 -0.372192 -0.616821 -0.502258 0.478333 1441740918 -0.372192 -0.616821 -0.502258 0.478333 1441740918 -0.372192 -0.616821 -0.502258 0.478333 1441740918 -0.372192 -0.616821 -0.502258 0.478333 1441740918 -0.372192 -0.616821 -0.502258 0.478333 1441740918 -0.372192 -0.616821 -0.502258 0.478333 1441740918 -0.382080 -0.605164 -0.516907 0.469788 1441740918 -0.382080 -0.605164 -0.516907 0.469788 1441740918 -0.382080 -0.605164 -0.516907 0.469788 1441740918 -0.382080 -0.605164 -0.516907 0.469788 1441740918 -0.382080 -0.605164 -0.516907 0.469788 1441740918 -0.382080 -0.605164 -0.516907 0.469788 1441740918 -0.389465 -0.594971 -0.530945 0.461060 1441740918 -0.389465 -0.594971 -0.530945 0.461060 1441740918 -0.389465 -0.594971 -0.530945 0.461060 1441740918 -0.389465 -0.594971 -0.530945 0.461060 1441740918 -0.389465 -0.594971 -0.530945 0.461060 1441740918 -0.389465 -0.594971 -0.530945 0.461060 1441740918 -0.389465 -0.594971 -0.530945 0.461060 1441740918 -0.384521 -0.595398 -0.532288 0.463074 1441740918 -0.384521 -0.595398 -0.532288 0.463074 1441740918 -0.384521 -0.595398 -0.532288 0.463074 1441740918 -0.384521 -0.595398 -0.532288 0.463074 1441740918 -0.384521 -0.595398 -0.532288 0.463074 1441740918 -0.384521 -0.595398 -0.532288 0.463074 1441740918 -0.368469 -0.607361 -0.520813 0.473450 1441740918 -0.368469 -0.607361 -0.520813 0.473450 1441740918 -0.368469 -0.607361 -0.520813 0.473450 1441740918 -0.368469 -0.607361 -0.520813 0.473450 1441740918 -0.368469 -0.607361 -0.520813 0.473450 1441740918 -0.368469 -0.607361 -0.520813 0.473450 1441740918 -0.350281 -0.623291 -0.505371 0.483215 1441740918 -0.350281 -0.623291 -0.505371 0.483215 1441740918 -0.350281 -0.623291 -0.505371 0.483215 1441740918 -0.350281 -0.623291 -0.505371 0.483215 1441740918 -0.350281 -0.623291 -0.505371 0.483215 1441740918 -0.350281 -0.623291 -0.505371 0.483215 1441740918 -0.350281 -0.623291 -0.505371 0.483215 1441740918 -0.328613 -0.640259 -0.488159 0.493835 1441740918 -0.328613 -0.640259 -0.488159 0.493835 1441740918 -0.328613 -0.640259 -0.488159 0.493835 1441740918 -0.328613 -0.640259 -0.488159 0.493835 1441740918 -0.328613 -0.640259 -0.488159 0.493835 1441740918 -0.328613 -0.640259 -0.488159 0.493835 1441740918 -0.321106 -0.648499 -0.478821 0.497131 1441740918 -0.321106 -0.648499 -0.478821 0.497131 1441740918 -0.321106 -0.648499 -0.478821 0.497131 1441740918 -0.321106 -0.648499 -0.478821 0.497131 1441740918 -0.318848 -0.651611 -0.475769 0.497498 1441740918 -0.318848 -0.651611 -0.475769 0.497498 1441740918 -0.318848 -0.651611 -0.475769 0.497498 1441740918 -0.318848 -0.651611 -0.475769 0.497498 1441740918 -0.318848 -0.651611 -0.475769 0.497498 1441740918 -0.318848 -0.651611 -0.475769 0.497498 1441740918 -0.314453 -0.657349 -0.473755 0.494568 1441740918 -0.314453 -0.657349 -0.473755 0.494568 1441740918 -0.314453 -0.657349 -0.473755 0.494568 1441740918 -0.314453 -0.657349 -0.473755 0.494568 1441740918 -0.314453 -0.657349 -0.473755 0.494568 1441740918 -0.314453 -0.657349 -0.473755 0.494568 1441740918 -0.319214 -0.657043 -0.475403 0.490417 1441740918 -0.319214 -0.657043 -0.475403 0.490417 1441740918 -0.319214 -0.657043 -0.475403 0.490417 1441740918 -0.319214 -0.657043 -0.475403 0.490417 1441740918 -0.319214 -0.657043 -0.475403 0.490417 1441740918 -0.319214 -0.657043 -0.475403 0.490417 1441740918 -0.325073 -0.655945 -0.478760 0.484619 1441740918 -0.325073 -0.655945 -0.478760 0.484619 1441740918 -0.325073 -0.655945 -0.478760 0.484619 1441740918 -0.325073 -0.655945 -0.478760 0.484619 1441740918 -0.325073 -0.655945 -0.478760 0.484619 1441740918 -0.325073 -0.655945 -0.478760 0.484619 1441740918 -0.325073 -0.655945 -0.478760 0.484619 1441740918 -0.329102 -0.653992 -0.481262 0.482117 1441740918 -0.329102 -0.653992 -0.481262 0.482117 1441740918 -0.329102 -0.653992 -0.481262 0.482117 1441740918 -0.329102 -0.653992 -0.481262 0.482117 1441740918 -0.329102 -0.653992 -0.481262 0.482117 1441740918 -0.341003 -0.645935 -0.485168 0.480774 1441740919 -0.341003 -0.645935 -0.485168 0.480774 1441740919 -0.341003 -0.645935 -0.485168 0.480774 1441740919 -0.341003 -0.645935 -0.485168 0.480774 1441740919 -0.341003 -0.645935 -0.485168 0.480774 1441740919 -0.341003 -0.645935 -0.485168 0.480774 1441740919 -0.359192 -0.633728 -0.495056 0.473633 1441740919 -0.359192 -0.633728 -0.495056 0.473633 1441740919 -0.359192 -0.633728 -0.495056 0.473633 1441740919 -0.359192 -0.633728 -0.495056 0.473633 1441740919 -0.359192 -0.633728 -0.495056 0.473633 1441740919 -0.359192 -0.633728 -0.495056 0.473633 1441740919 -0.367859 -0.623535 -0.502563 0.472656 1441740919 -0.367859 -0.623535 -0.502563 0.472656 1441740919 -0.367859 -0.623535 -0.502563 0.472656 1441740919 -0.367859 -0.623535 -0.502563 0.472656 1441740919 -0.367859 -0.623535 -0.502563 0.472656 1441740919 -0.367859 -0.623535 -0.502563 0.472656 1441740919 -0.367859 -0.623535 -0.502563 0.472656 1441740919 -0.363647 -0.621216 -0.504639 0.476685 1441740919 -0.363647 -0.621216 -0.504639 0.476685 1441740919 -0.363647 -0.621216 -0.504639 0.476685 1441740919 -0.363647 -0.621216 -0.504639 0.476685 1441740919 -0.363647 -0.621216 -0.504639 0.476685 1441740919 -0.363647 -0.621216 -0.504639 0.476685 1441740919 -0.352173 -0.627502 -0.498657 0.483337 1441740919 -0.352173 -0.627502 -0.498657 0.483337 1441740919 -0.352173 -0.627502 -0.498657 0.483337 1441740919 -0.352173 -0.627502 -0.498657 0.483337 1441740919 -0.352173 -0.627502 -0.498657 0.483337 1441740919 -0.352173 -0.627502 -0.498657 0.483337 1441740919 -0.338074 -0.639099 -0.484375 0.492676 1441740919 -0.338074 -0.639099 -0.484375 0.492676 1441740919 -0.338074 -0.639099 -0.484375 0.492676 1441740919 -0.338074 -0.639099 -0.484375 0.492676 1441740919 -0.338074 -0.639099 -0.484375 0.492676 1441740919 -0.338074 -0.639099 -0.484375 0.492676 1441740919 -0.322998 -0.653442 -0.467163 0.500488 1441740919 -0.322998 -0.653442 -0.467163 0.500488 1441740919 -0.322998 -0.653442 -0.467163 0.500488 1441740919 -0.322998 -0.653442 -0.467163 0.500488 1441740919 -0.322998 -0.653442 -0.467163 0.500488 1441740919 -0.322998 -0.653442 -0.467163 0.500488 1441740919 -0.325195 -0.653870 -0.462097 0.503174 1441740919 -0.325195 -0.653870 -0.462097 0.503174 1441740919 -0.325195 -0.653870 -0.462097 0.503174 1441740919 -0.325195 -0.653870 -0.462097 0.503174 1441740919 -0.325195 -0.653870 -0.462097 0.503174 1441740919 -0.325195 -0.653870 -0.462097 0.503174 1441740919 -0.341797 -0.642883 -0.472412 0.496765 1441740919 -0.341797 -0.642883 -0.472412 0.496765 1441740919 -0.341797 -0.642883 -0.472412 0.496765 1441740919 -0.341797 -0.642883 -0.472412 0.496765 1441740919 -0.341797 -0.642883 -0.472412 0.496765 1441740919 -0.341797 -0.642883 -0.472412 0.496765 1441740919 -0.357910 -0.629028 -0.485046 0.490906 1441740919 -0.357910 -0.629028 -0.485046 0.490906 1441740919 -0.357910 -0.629028 -0.485046 0.490906 1441740919 -0.357910 -0.629028 -0.485046 0.490906 1441740919 -0.357910 -0.629028 -0.485046 0.490906 1441740919 -0.357910 -0.629028 -0.485046 0.490906 1441740919 -0.371277 -0.617432 -0.499023 0.481689 1441740919 -0.371277 -0.617432 -0.499023 0.481689 1441740919 -0.371277 -0.617432 -0.499023 0.481689 1441740919 -0.371277 -0.617432 -0.499023 0.481689 1441740919 -0.371277 -0.617432 -0.499023 0.481689 1441740919 -0.371277 -0.617432 -0.499023 0.481689 1441740919 -0.371277 -0.617432 -0.499023 0.481689 1441740919 -0.380981 -0.606201 -0.510254 0.476563 1441740919 -0.380981 -0.606201 -0.510254 0.476563 1441740919 -0.380981 -0.606201 -0.510254 0.476563 1441740919 -0.380981 -0.606201 -0.510254 0.476563 1441740919 -0.380981 -0.606201 -0.510254 0.476563 1441740919 -0.378357 -0.603882 -0.513672 0.477844 1441740919 -0.378357 -0.603882 -0.513672 0.477844 1441740919 -0.378357 -0.603882 -0.513672 0.477844 1441740919 -0.378357 -0.603882 -0.513672 0.477844 1441740919 -0.378357 -0.603882 -0.513672 0.477844 1441740919 -0.378357 -0.603882 -0.513672 0.477844 1441740919 -0.378357 -0.603882 -0.513672 0.477844 1441740919 -0.357117 -0.616760 -0.501343 0.490662 1441740919 -0.357117 -0.616760 -0.501343 0.490662 1441740919 -0.357117 -0.616760 -0.501343 0.490662 1441740919 -0.357117 -0.616760 -0.501343 0.490662 1441740919 -0.357117 -0.616760 -0.501343 0.490662 1441740919 -0.357117 -0.616760 -0.501343 0.490662 1441740919 -0.331482 -0.637085 -0.480774 0.503174 1441740919 -0.331482 -0.637085 -0.480774 0.503174 1441740919 -0.331482 -0.637085 -0.480774 0.503174 1441740919 -0.331482 -0.637085 -0.480774 0.503174 1441740919 -0.331482 -0.637085 -0.480774 0.503174 1441740919 -0.331482 -0.637085 -0.480774 0.503174 1441740919 -0.319031 -0.651367 -0.466370 0.506470 1441740919 -0.319031 -0.651367 -0.466370 0.506470 1441740919 -0.319031 -0.651367 -0.466370 0.506470 1441740919 -0.319031 -0.651367 -0.466370 0.506470 1441740919 -0.319031 -0.651367 -0.466370 0.506470 1441740919 -0.319031 -0.651367 -0.466370 0.506470 1441740919 -0.326538 -0.646545 -0.474609 0.500183 1441740919 -0.326538 -0.646545 -0.474609 0.500183 1441740919 -0.326538 -0.646545 -0.474609 0.500183 1441740919 -0.326538 -0.646545 -0.474609 0.500183 1441740919 -0.326538 -0.646545 -0.474609 0.500183 1441740919 -0.326538 -0.646545 -0.474609 0.500183 1441740919 -0.326538 -0.646545 -0.474609 0.500183 1441740919 -0.332092 -0.643311 -0.480286 0.495239 1441740919 -0.332092 -0.643311 -0.480286 0.495239 1441740919 -0.332092 -0.643311 -0.480286 0.495239 1441740919 -0.332092 -0.643311 -0.480286 0.495239 1441740919 -0.332092 -0.643311 -0.480286 0.495239 1441740919 -0.332092 -0.643311 -0.480286 0.495239 1441740919 -0.336792 -0.641724 -0.485840 0.488708 1441740919 -0.336792 -0.641724 -0.485840 0.488708 1441740920 -0.336792 -0.641724 -0.485840 0.488708 1441740920 -0.336792 -0.641724 -0.485840 0.488708 1441740920 -0.336792 -0.641724 -0.485840 0.488708 1441740920 -0.336792 -0.641724 -0.485840 0.488708 1441740920 -0.340454 -0.638184 -0.489929 0.486694 1441740920 -0.340454 -0.638184 -0.489929 0.486694 1441740920 -0.340454 -0.638184 -0.489929 0.486694 1441740920 -0.340454 -0.638184 -0.489929 0.486694 1441740920 -0.340454 -0.638184 -0.489929 0.486694 1441740920 -0.340454 -0.638184 -0.489929 0.486694 1441740920 -0.340454 -0.638184 -0.489929 0.486694 1441740920 -0.345093 -0.636292 -0.490662 0.485168 1441740920 -0.345093 -0.636292 -0.490662 0.485168 1441740920 -0.345093 -0.636292 -0.490662 0.485168 1441740920 -0.345093 -0.636292 -0.490662 0.485168 1441740920 -0.345093 -0.636292 -0.490662 0.485168 1441740920 -0.345093 -0.636292 -0.490662 0.485168 1441740920 -0.354187 -0.629700 -0.495178 0.482605 1441740920 -0.354187 -0.629700 -0.495178 0.482605 1441740920 -0.354187 -0.629700 -0.495178 0.482605 1441740920 -0.354187 -0.629700 -0.495178 0.482605 1441740920 -0.354187 -0.629700 -0.495178 0.482605 1441740920 -0.354187 -0.629700 -0.495178 0.482605 1441740920 -0.354187 -0.629700 -0.495178 0.482605 1441740920 -0.364990 -0.619995 -0.502502 0.479553 1441740920 -0.364990 -0.619995 -0.502502 0.479553 1441740920 -0.364990 -0.619995 -0.502502 0.479553 1441740920 -0.364990 -0.619995 -0.502502 0.479553 1441740920 -0.364990 -0.619995 -0.502502 0.479553 1441740920 -0.364990 -0.619995 -0.502502 0.479553 1441740920 -0.365845 -0.617065 -0.503052 0.482056 1441740920 -0.365845 -0.617065 -0.503052 0.482056 1441740920 -0.365845 -0.617065 -0.503052 0.482056 1441740920 -0.365845 -0.617065 -0.503052 0.482056 1441740920 -0.365845 -0.617065 -0.503052 0.482056 1441740920 -0.365845 -0.617065 -0.503052 0.482056 1441740920 -0.357727 -0.620911 -0.499512 0.486938 1441740920 -0.357727 -0.620911 -0.499512 0.486938 1441740920 -0.357727 -0.620911 -0.499512 0.486938 1441740920 -0.357727 -0.620911 -0.499512 0.486938 1441740920 -0.357727 -0.620911 -0.499512 0.486938 1441740920 -0.357727 -0.620911 -0.499512 0.486938 1441740920 -0.357727 -0.620911 -0.499512 0.486938 1441740920 -0.351318 -0.626648 -0.493652 0.490173 1441740920 -0.351318 -0.626648 -0.493652 0.490173 1441740920 -0.351318 -0.626648 -0.493652 0.490173 1441740920 -0.351318 -0.626648 -0.493652 0.490173 1441740920 -0.351318 -0.626648 -0.493652 0.490173 1441740920 -0.351318 -0.626648 -0.493652 0.490173 1441740920 -0.341858 -0.635437 -0.485474 0.493713 1441740920 -0.341858 -0.635437 -0.485474 0.493713 1441740920 -0.341858 -0.635437 -0.485474 0.493713 1441740920 -0.341858 -0.635437 -0.485474 0.493713 1441740920 -0.341858 -0.635437 -0.485474 0.493713 1441740920 -0.341858 -0.635437 -0.485474 0.493713 1441740920 -0.326965 -0.652100 -0.473083 0.494080 1441740920 -0.326965 -0.652100 -0.473083 0.494080 1441740920 -0.326965 -0.652100 -0.473083 0.494080 1441740920 -0.326965 -0.652100 -0.473083 0.494080 1441740920 -0.326965 -0.652100 -0.473083 0.494080 1441740920 -0.326965 -0.652100 -0.473083 0.494080 1441740920 -0.326965 -0.652100 -0.473083 0.494080 1441740920 -0.326477 -0.656433 -0.466370 0.495056 1441740920 -0.326477 -0.656433 -0.466370 0.495056 1441740920 -0.326477 -0.656433 -0.466370 0.495056 1441740920 -0.326477 -0.656433 -0.466370 0.495056 1441740920 -0.326477 -0.656433 -0.466370 0.495056 1441740920 -0.326477 -0.656433 -0.466370 0.495056 1441740920 -0.342529 -0.645874 -0.474182 0.490662 1441740920 -0.342529 -0.645874 -0.474182 0.490662 1441740920 -0.342529 -0.645874 -0.474182 0.490662 1441740920 -0.342529 -0.645874 -0.474182 0.490662 1441740920 -0.342529 -0.645874 -0.474182 0.490662 1441740920 -0.342529 -0.645874 -0.474182 0.490662 1441740920 -0.355408 -0.634277 -0.484985 0.486023 1441740920 -0.355408 -0.634277 -0.484985 0.486023 1441740920 -0.355408 -0.634277 -0.484985 0.486023 1441740920 -0.355408 -0.634277 -0.484985 0.486023 1441740920 -0.355408 -0.634277 -0.484985 0.486023 1441740920 -0.355408 -0.634277 -0.484985 0.486023 1441740920 -0.355408 -0.634277 -0.484985 0.486023 1441740920 -0.364136 -0.626099 -0.494568 0.480530 1441740920 -0.364136 -0.626099 -0.494568 0.480530 1441740920 -0.364136 -0.626099 -0.494568 0.480530 1441740920 -0.364136 -0.626099 -0.494568 0.480530 1441740920 -0.364136 -0.626099 -0.494568 0.480530 1441740920 -0.364136 -0.626099 -0.494568 0.480530 1441740920 -0.371094 -0.617920 -0.502197 0.477844 1441740920 -0.371094 -0.617920 -0.502197 0.477844 1441740920 -0.371094 -0.617920 -0.502197 0.477844 1441740920 -0.371094 -0.617920 -0.502197 0.477844 1441740920 -0.371094 -0.617920 -0.502197 0.477844 1441740920 -0.371094 -0.617920 -0.502197 0.477844 1441740920 -0.365295 -0.618103 -0.502625 0.481567 1441740920 -0.365295 -0.618103 -0.502625 0.481567 1441740920 -0.365295 -0.618103 -0.502625 0.481567 1441740920 -0.365295 -0.618103 -0.502625 0.481567 1441740920 -0.365295 -0.618103 -0.502625 0.481567 1441740920 -0.365295 -0.618103 -0.502625 0.481567 1441740920 -0.365295 -0.618103 -0.502625 0.481567 1441740920 -0.349487 -0.630188 -0.488953 0.491638 1441740920 -0.349487 -0.630188 -0.488953 0.491638 1441740920 -0.349487 -0.630188 -0.488953 0.491638 1441740920 -0.349487 -0.630188 -0.488953 0.491638 1441740920 -0.349487 -0.630188 -0.488953 0.491638 1441740920 -0.349487 -0.630188 -0.488953 0.491638 1441740920 -0.341431 -0.640564 -0.479858 0.492859 1441740920 -0.341431 -0.640564 -0.479858 0.492859 1441740920 -0.341431 -0.640564 -0.479858 0.492859 1441740920 -0.341431 -0.640564 -0.479858 0.492859 1441740920 -0.341431 -0.640564 -0.479858 0.492859 1441740920 -0.341431 -0.640564 -0.479858 0.492859 1441740920 -0.341431 -0.640564 -0.479858 0.492859 1441740920 -0.339539 -0.640076 -0.486084 0.488647 1441740920 -0.339539 -0.640076 -0.486084 0.488647 1441740920 -0.339539 -0.640076 -0.486084 0.488647 1441740921 -0.339539 -0.640076 -0.486084 0.488647 1441740921 -0.339539 -0.640076 -0.486084 0.488647 1441740921 -0.339539 -0.640076 -0.486084 0.488647 1441740921 -0.343262 -0.634766 -0.492554 0.486572 1441740921 -0.343262 -0.634766 -0.492554 0.486572 1441740921 -0.343262 -0.634766 -0.492554 0.486572 1441740921 -0.343262 -0.634766 -0.492554 0.486572 1441740921 -0.343262 -0.634766 -0.492554 0.486572 1441740921 -0.343262 -0.634766 -0.492554 0.486572 1441740921 -0.346191 -0.633423 -0.495483 0.483215 1441740921 -0.346191 -0.633423 -0.495483 0.483215 1441740921 -0.346191 -0.633423 -0.495483 0.483215 1441740921 -0.346191 -0.633423 -0.495483 0.483215 1441740921 -0.346191 -0.633423 -0.495483 0.483215 1441740921 -0.346191 -0.633423 -0.495483 0.483215 1441740921 -0.345642 -0.634338 -0.494446 0.483459 1441740921 -0.345642 -0.634338 -0.494446 0.483459 1441740921 -0.345642 -0.634338 -0.494446 0.483459 1441740921 -0.345642 -0.634338 -0.494446 0.483459 1441740921 -0.345642 -0.634338 -0.494446 0.483459 1441740921 -0.345642 -0.634338 -0.494446 0.483459 1441740921 -0.345642 -0.634338 -0.494446 0.483459 1441740921 -0.345581 -0.638123 -0.489197 0.483826 1441740921 -0.345581 -0.638123 -0.489197 0.483826 1441740921 -0.345581 -0.638123 -0.489197 0.483826 1441740921 -0.345581 -0.638123 -0.489197 0.483826 1441740921 -0.345581 -0.638123 -0.489197 0.483826 1441740921 -0.345581 -0.638123 -0.489197 0.483826 1441740921 -0.344238 -0.640625 -0.484131 0.486511 1441740921 -0.344238 -0.640625 -0.484131 0.486511 1441740921 -0.344238 -0.640625 -0.484131 0.486511 1441740921 -0.344238 -0.640625 -0.484131 0.486511 1441740921 -0.344238 -0.640625 -0.484131 0.486511 1441740921 -0.344238 -0.640625 -0.484131 0.486511 1441740921 -0.344238 -0.640625 -0.484131 0.486511 1441740921 -0.343994 -0.640625 -0.480042 0.490784 1441740921 -0.343994 -0.640625 -0.480042 0.490784 1441740921 -0.343994 -0.640625 -0.480042 0.490784 1441740921 -0.343994 -0.640625 -0.480042 0.490784 1441740921 -0.343994 -0.640625 -0.480042 0.490784 1441740921 -0.343994 -0.640625 -0.480042 0.490784 1441740921 -0.348389 -0.635071 -0.480164 0.494812 1441740921 -0.348389 -0.635071 -0.480164 0.494812 1441740921 -0.348389 -0.635071 -0.480164 0.494812 1441740921 -0.348389 -0.635071 -0.480164 0.494812 1441740921 -0.348389 -0.635071 -0.480164 0.494812 1441740921 -0.348389 -0.635071 -0.480164 0.494812 1441740921 -0.349548 -0.630737 -0.480042 0.499573 1441740921 -0.349548 -0.630737 -0.480042 0.499573 1441740921 -0.349548 -0.630737 -0.480042 0.499573 1441740921 -0.349548 -0.630737 -0.480042 0.499573 1441740921 -0.349548 -0.630737 -0.480042 0.499573 1441740921 -0.349548 -0.630737 -0.480042 0.499573 1441740921 -0.344421 -0.632141 -0.478149 0.503235 1441740921 -0.344421 -0.632141 -0.478149 0.503235 1441740921 -0.344421 -0.632141 -0.478149 0.503235 1441740921 -0.344421 -0.632141 -0.478149 0.503235 1441740921 -0.344421 -0.632141 -0.478149 0.503235 1441740921 -0.344421 -0.632141 -0.478149 0.503235 1441740921 -0.330750 -0.640381 -0.470764 0.508850 1441740921 -0.330750 -0.640381 -0.470764 0.508850 1441740921 -0.330750 -0.640381 -0.470764 0.508850 1441740921 -0.330750 -0.640381 -0.470764 0.508850 1441740921 -0.330750 -0.640381 -0.470764 0.508850 1441740921 -0.330750 -0.640381 -0.470764 0.508850 1441740921 -0.313843 -0.652893 -0.455688 0.517334 1441740921 -0.313843 -0.652893 -0.455688 0.517334 1441740921 -0.313843 -0.652893 -0.455688 0.517334 1441740921 -0.313843 -0.652893 -0.455688 0.517334 1441740921 -0.313843 -0.652893 -0.455688 0.517334 1441740921 -0.313843 -0.652893 -0.455688 0.517334 1441740921 -0.295166 -0.671143 -0.436340 0.521667 1441740921 -0.295166 -0.671143 -0.436340 0.521667 1441740921 -0.295166 -0.671143 -0.436340 0.521667 1441740921 -0.295166 -0.671143 -0.436340 0.521667 1441740921 -0.295166 -0.671143 -0.436340 0.521667 1441740921 -0.295166 -0.671143 -0.436340 0.521667 1441740921 -0.297546 -0.675049 -0.429688 0.520813 1441740921 -0.297546 -0.675049 -0.429688 0.520813 1441740921 -0.297546 -0.675049 -0.429688 0.520813 1441740921 -0.297546 -0.675049 -0.429688 0.520813 1441740921 -0.297546 -0.675049 -0.429688 0.520813 1441740921 -0.297546 -0.675049 -0.429688 0.520813 1441740921 -0.297546 -0.675049 -0.429688 0.520813 1441740921 -0.315125 -0.663513 -0.438721 0.517700 1441740921 -0.315125 -0.663513 -0.438721 0.517700 1441740921 -0.315125 -0.663513 -0.438721 0.517700 1441740921 -0.315125 -0.663513 -0.438721 0.517700 1441740921 -0.315125 -0.663513 -0.438721 0.517700 1441740921 -0.315125 -0.663513 -0.438721 0.517700 1441740921 -0.334412 -0.648438 -0.453918 0.511536 1441740921 -0.334412 -0.648438 -0.453918 0.511536 1441740921 -0.334412 -0.648438 -0.453918 0.511536 1441740921 -0.334412 -0.648438 -0.453918 0.511536 1441740921 -0.334412 -0.648438 -0.453918 0.511536 1441740921 -0.334412 -0.648438 -0.453918 0.511536 1441740921 -0.346313 -0.638611 -0.468384 0.502991 1441740921 -0.346313 -0.638611 -0.468384 0.502991 1441740921 -0.346313 -0.638611 -0.468384 0.502991 1441740921 -0.346313 -0.638611 -0.468384 0.502991 1441740921 -0.346313 -0.638611 -0.468384 0.502991 1441740921 -0.346313 -0.638611 -0.468384 0.502991 1441740921 -0.346313 -0.638611 -0.468384 0.502991 1441740921 -0.354553 -0.630188 -0.480957 0.495850 1441740921 -0.354553 -0.630188 -0.480957 0.495850 1441740921 -0.354553 -0.630188 -0.480957 0.495850 1441740921 -0.354553 -0.630188 -0.480957 0.495850 1441740921 -0.354553 -0.630188 -0.480957 0.495850 1441740921 -0.354553 -0.630188 -0.480957 0.495850 1441740921 -0.356445 -0.624878 -0.489136 0.493225 1441740921 -0.356445 -0.624878 -0.489136 0.493225 1441740921 -0.356445 -0.624878 -0.489136 0.493225 1441740921 -0.356445 -0.624878 -0.489136 0.493225 1441740921 -0.356445 -0.624878 -0.489136 0.493225 1441740922 -0.356445 -0.624878 -0.489136 0.493225 1441740922 -0.356445 -0.624878 -0.489136 0.493225 1441740922 -0.347656 -0.628967 -0.485596 0.497803 1441740922 -0.347656 -0.628967 -0.485596 0.497803 1441740922 -0.347656 -0.628967 -0.485596 0.497803 1441740922 -0.347656 -0.628967 -0.485596 0.497803 1441740922 -0.347656 -0.628967 -0.485596 0.497803 1441740922 -0.331726 -0.639832 -0.471497 0.508240 1441740922 -0.331726 -0.639832 -0.471497 0.508240 1441740922 -0.331726 -0.639832 -0.471497 0.508240 1441740922 -0.331726 -0.639832 -0.471497 0.508240 1441740922 -0.331726 -0.639832 -0.471497 0.508240 1441740922 -0.331726 -0.639832 -0.471497 0.508240 1441740922 -0.319275 -0.655151 -0.458862 0.508240 1441740922 -0.319275 -0.655151 -0.458862 0.508240 1441740922 -0.319275 -0.655151 -0.458862 0.508240 1441740922 -0.319275 -0.655151 -0.458862 0.508240 1441740922 -0.319275 -0.655151 -0.458862 0.508240 1441740922 -0.319275 -0.655151 -0.458862 0.508240 1441740922 -0.315369 -0.657471 -0.459839 0.506775 1441740922 -0.315369 -0.657471 -0.459839 0.506775 1441740922 -0.315369 -0.657471 -0.459839 0.506775 1441740922 -0.315369 -0.657471 -0.459839 0.506775 1441740922 -0.315369 -0.657471 -0.459839 0.506775 1441740922 -0.315369 -0.657471 -0.459839 0.506775 1441740922 -0.315369 -0.657471 -0.459839 0.506775 1441740922 -0.321533 -0.656982 -0.461121 0.502441 1441740922 -0.321533 -0.656982 -0.461121 0.502441 1441740922 -0.321533 -0.656982 -0.461121 0.502441 1441740922 -0.321533 -0.656982 -0.461121 0.502441 1441740922 -0.321533 -0.656982 -0.461121 0.502441 1441740922 -0.321533 -0.656982 -0.461121 0.502441 1441740922 -0.322937 -0.658997 -0.463440 0.496704 1441740922 -0.322937 -0.658997 -0.463440 0.496704 1441740922 -0.322937 -0.658997 -0.463440 0.496704 1441740922 -0.322937 -0.658997 -0.463440 0.496704 1441740922 -0.322937 -0.658997 -0.463440 0.496704 1441740922 -0.322937 -0.658997 -0.463440 0.496704 1441740922 -0.322937 -0.658997 -0.463440 0.496704 1441740922 -0.329224 -0.656860 -0.466248 0.492798 1441740922 -0.329224 -0.656860 -0.466248 0.492798 1441740922 -0.329224 -0.656860 -0.466248 0.492798 1441740922 -0.329224 -0.656860 -0.466248 0.492798 1441740922 -0.329224 -0.656860 -0.466248 0.492798 1441740922 -0.329224 -0.656860 -0.466248 0.492798 1441740922 -0.337891 -0.653198 -0.472412 0.485840 1441740922 -0.337891 -0.653198 -0.472412 0.485840 1441740922 -0.337891 -0.653198 -0.472412 0.485840 1441740922 -0.337891 -0.653198 -0.472412 0.485840 1441740922 -0.337891 -0.653198 -0.472412 0.485840 1441740922 -0.337891 -0.653198 -0.472412 0.485840 1441740922 -0.352905 -0.640442 -0.484558 0.480164 1441740922 -0.352905 -0.640442 -0.484558 0.480164 1441740922 -0.352905 -0.640442 -0.484558 0.480164 1441740922 -0.352905 -0.640442 -0.484558 0.480164 1441740922 -0.352905 -0.640442 -0.484558 0.480164 1441740922 -0.352905 -0.640442 -0.484558 0.480164 1441740922 -0.371948 -0.623047 -0.501770 0.470886 1441740922 -0.371948 -0.623047 -0.501770 0.470886 1441740922 -0.371948 -0.623047 -0.501770 0.470886 1441740922 -0.371948 -0.623047 -0.501770 0.470886 1441740922 -0.371948 -0.623047 -0.501770 0.470886 1441740922 -0.371948 -0.623047 -0.501770 0.470886 1441740922 -0.371948 -0.623047 -0.501770 0.470886 1441740922 -0.377319 -0.613403 -0.512939 0.467224 1441740922 -0.377319 -0.613403 -0.512939 0.467224 1441740922 -0.377319 -0.613403 -0.512939 0.467224 1441740922 -0.377319 -0.613403 -0.512939 0.467224 1441740922 -0.377319 -0.613403 -0.512939 0.467224 1441740922 -0.377319 -0.613403 -0.512939 0.467224 1441740922 -0.369934 -0.615356 -0.511841 0.471741 1441740922 -0.369934 -0.615356 -0.511841 0.471741 1441740922 -0.369934 -0.615356 -0.511841 0.471741 1441740922 -0.369934 -0.615356 -0.511841 0.471741 1441740922 -0.369934 -0.615356 -0.511841 0.471741 1441740922 -0.369934 -0.615356 -0.511841 0.471741 1441740922 -0.352600 -0.627563 -0.499146 0.482361 1441740922 -0.352600 -0.627563 -0.499146 0.482361 1441740922 -0.352600 -0.627563 -0.499146 0.482361 1441740922 -0.352600 -0.627563 -0.499146 0.482361 1441740922 -0.328918 -0.647461 -0.476379 0.495728 1441740922 -0.328918 -0.647461 -0.476379 0.495728 1441740922 -0.328918 -0.647461 -0.476379 0.495728 1441740922 -0.328918 -0.647461 -0.476379 0.495728 1441740922 -0.328918 -0.647461 -0.476379 0.495728 1441740922 -0.328918 -0.647461 -0.476379 0.495728 1441740922 -0.321228 -0.659607 -0.457153 0.502808 1441740922 -0.321228 -0.659607 -0.457153 0.502808 1441740922 -0.321228 -0.659607 -0.457153 0.502808 1441740922 -0.321228 -0.659607 -0.457153 0.502808 1441740922 -0.321228 -0.659607 -0.457153 0.502808 1441740922 -0.321228 -0.659607 -0.457153 0.502808 1441740922 -0.327332 -0.657410 -0.455383 0.503296 1441740922 -0.327332 -0.657410 -0.455383 0.503296 1441740922 -0.327332 -0.657410 -0.455383 0.503296 1441740922 -0.327332 -0.657410 -0.455383 0.503296 1441740922 -0.327332 -0.657410 -0.455383 0.503296 1441740922 -0.345825 -0.645996 -0.467896 0.494202 1441740922 -0.345825 -0.645996 -0.467896 0.494202 1441740922 -0.345825 -0.645996 -0.467896 0.494202 1441740922 -0.345825 -0.645996 -0.467896 0.494202 1441740922 -0.345825 -0.645996 -0.467896 0.494202 1441740922 -0.345825 -0.645996 -0.467896 0.494202 1441740922 -0.355652 -0.635864 -0.479797 0.488892 1441740922 -0.355652 -0.635864 -0.479797 0.488892 1441740922 -0.355652 -0.635864 -0.479797 0.488892 1441740922 -0.355652 -0.635864 -0.479797 0.488892 1441740922 -0.355652 -0.635864 -0.479797 0.488892 1441740923 -0.355652 -0.635864 -0.479797 0.488892 1441740923 -0.365356 -0.627197 -0.493286 0.479492 1441740923 -0.365356 -0.627197 -0.493286 0.479492 1441740923 -0.365356 -0.627197 -0.493286 0.479492 1441740923 -0.365356 -0.627197 -0.493286 0.479492 1441740923 -0.365356 -0.627197 -0.493286 0.479492 1441740923 -0.371948 -0.619995 -0.502930 0.473694 1441740923 -0.371948 -0.619995 -0.502930 0.473694 1441740923 -0.371948 -0.619995 -0.502930 0.473694 1441740923 -0.371948 -0.619995 -0.502930 0.473694 1441740923 -0.371948 -0.619995 -0.502930 0.473694 1441740923 -0.371948 -0.619995 -0.502930 0.473694 1441740923 -0.370728 -0.617554 -0.506470 0.474060 1441740923 -0.370728 -0.617554 -0.506470 0.474060 1441740923 -0.370728 -0.617554 -0.506470 0.474060 1441740923 -0.370728 -0.617554 -0.506470 0.474060 1441740923 -0.370728 -0.617554 -0.506470 0.474060 1441740923 -0.370728 -0.617554 -0.506470 0.474060 1441740923 -0.357422 -0.624573 -0.498230 0.483765 1441740923 -0.357422 -0.624573 -0.498230 0.483765 1441740923 -0.357422 -0.624573 -0.498230 0.483765 1441740923 -0.357422 -0.624573 -0.498230 0.483765 1441740923 
-0.357788 -0.629456 -0.505798 0.469055 1441740925 -0.357788 -0.629456 -0.505798 0.469055 1441740925 -0.357788 -0.629456 -0.505798 0.469055 1441740925 -0.357788 -0.629456 -0.505798 0.469055 1441740925 -0.367920 -0.620667 -0.518005 0.459473 1441740925 -0.367920 -0.620667 -0.518005 0.459473 1441740925 -0.367920 -0.620667 -0.518005 0.459473 1441740925 -0.367920 -0.620667 -0.518005 0.459473 1441740925 -0.367920 -0.620667 -0.518005 0.459473 1441740925 -0.367920 -0.620667 -0.518005 0.459473 1441740925 -0.367920 -0.620667 -0.518005 0.459473 1441740925 -0.376160 -0.611328 -0.531921 0.449402 1441740925 -0.376160 -0.611328 -0.531921 0.449402 1441740926 -0.376160 -0.611328 -0.531921 0.449402 1441740926 -0.376160 -0.611328 -0.531921 0.449402 1441740926 -0.376160 -0.611328 -0.531921 0.449402 1441740926 -0.376160 -0.611328 -0.531921 0.449402 1441740926 -0.381958 -0.603149 -0.544434 0.440430 1441740926 -0.381958 -0.603149 -0.544434 0.440430 1441740926 -0.381958 -0.603149 -0.544434 0.440430 1441740926 -0.381958 -0.603149 -0.544434 0.440430 1441740926 -0.381958 -0.603149 -0.544434 0.440430 1441740926 -0.381958 -0.603149 -0.544434 0.440430 1441740926 -0.381958 -0.603149 -0.544434 0.440430 1441740926 -0.387085 -0.595703 -0.555847 0.431702 1441740926 -0.387085 -0.595703 -0.555847 0.431702 1441740926 -0.387085 -0.595703 -0.555847 0.431702 1441740926 -0.387085 -0.595703 -0.555847 0.431702 1441740926 -0.387085 -0.595703 -0.555847 0.431702 1441740926 -0.387085 -0.595703 -0.555847 0.431702 1441740926 -0.391296 -0.588928 -0.565552 0.424622 1441740926 -0.391296 -0.588928 -0.565552 0.424622 1441740926 -0.391296 -0.588928 -0.565552 0.424622 1441740926 -0.391296 -0.588928 -0.565552 0.424622 1441740926 -0.391296 -0.588928 -0.565552 0.424622 1441740926 -0.391296 -0.588928 -0.565552 0.424622 1441740926 -0.392334 -0.585693 -0.569458 0.422852 1441740926 -0.392334 -0.585693 -0.569458 0.422852 1441740926 -0.392334 -0.585693 -0.569458 0.422852 1441740926 -0.392334 -0.585693 -0.569458 0.422852 1441740926 -0.392334 -0.585693 -0.569458 0.422852 1441740926 -0.392334 -0.585693 -0.569458 0.422852 1441740926 -0.391052 -0.587952 -0.562500 0.430176 1441740926 -0.391052 -0.587952 -0.562500 0.430176 1441740926 -0.391052 -0.587952 -0.562500 0.430176 1441740926 -0.391052 -0.587952 -0.562500 0.430176 1441740926 -0.391052 -0.587952 -0.562500 0.430176 1441740926 -0.391052 -0.587952 -0.562500 0.430176 1441740926 -0.391052 -0.587952 -0.562500 0.430176 1441740926 -0.386047 -0.595642 -0.548889 0.441528 1441740926 -0.386047 -0.595642 -0.548889 0.441528 1441740926 -0.386047 -0.595642 -0.548889 0.441528 1441740926 -0.386047 -0.595642 -0.548889 0.441528 1441740926 -0.386047 -0.595642 -0.548889 0.441528 1441740926 -0.382874 -0.602356 -0.541260 0.444580 1441740926 -0.382874 -0.602356 -0.541260 0.444580 1441740926 -0.382874 -0.602356 -0.541260 0.444580 1441740926 -0.382874 -0.602356 -0.541260 0.444580 1441740926 -0.382874 -0.602356 -0.541260 0.444580 1441740926 -0.382874 -0.602356 -0.541260 0.444580 1441740926 -0.383301 -0.604614 -0.543762 0.438171 1441740926 -0.383301 -0.604614 -0.543762 0.438171 1441740926 -0.383301 -0.604614 -0.543762 0.438171 1441740926 -0.383301 -0.604614 -0.543762 0.438171 1441740926 -0.383301 -0.604614 -0.543762 0.438171 1441740926 -0.391052 -0.599731 -0.552795 0.426453 1441740926 -0.391052 -0.599731 -0.552795 0.426453 1441740926 -0.391052 -0.599731 -0.552795 0.426453 1441740926 -0.391052 -0.599731 -0.552795 0.426453 1441740926 -0.391052 -0.599731 -0.552795 0.426453 1441740926 -0.391052 -0.599731 -0.552795 0.426453 1441740926 -0.391052 -0.599731 -0.552795 0.426453 1441740926 -0.402466 -0.588074 -0.567200 0.412964 1441740926 -0.402466 -0.588074 -0.567200 0.412964 1441740926 -0.402466 -0.588074 -0.567200 0.412964 1441740926 -0.402466 -0.588074 -0.567200 0.412964 1441740926 -0.402466 -0.588074 -0.567200 0.412964 1441740926 -0.402466 -0.588074 -0.567200 0.412964 1441740926 -0.402466 -0.582153 -0.573547 0.412598 1441740926 -0.402466 -0.582153 -0.573547 0.412598 1441740926 -0.402466 -0.582153 -0.573547 0.412598 1441740926 -0.402466 -0.582153 -0.573547 0.412598 1441740926 -0.402466 -0.582153 -0.573547 0.412598 1441740926 -0.402466 -0.582153 -0.573547 0.412598 1441740926 -0.402466 -0.582153 -0.573547 0.412598 1441740926 -0.393738 -0.589661 -0.558044 0.431213 1441740926 -0.393738 -0.589661 -0.558044 0.431213 1441740926 -0.393738 -0.589661 -0.558044 0.431213 1441740926 -0.393738 -0.589661 -0.558044 0.431213 1441740926 -0.393738 -0.589661 -0.558044 0.431213 1441740926 -0.393738 -0.589661 -0.558044 0.431213 1441740926 -0.383240 -0.603088 -0.536072 0.449585 1441740926 -0.383240 -0.603088 -0.536072 0.449585 1441740926 -0.383240 -0.603088 -0.536072 0.449585 1441740926 -0.383240 -0.603088 -0.536072 0.449585 1441740926 -0.383240 -0.603088 -0.536072 0.449585 1441740926 -0.372620 -0.616943 -0.520447 0.457947 1441740926 -0.372620 -0.616943 -0.520447 0.457947 1441740926 -0.372620 -0.616943 -0.520447 0.457947 1441740926 -0.372620 -0.616943 -0.520447 0.457947 1441740926 -0.372620 -0.616943 -0.520447 0.457947 1441740926 -0.367004 -0.624023 -0.509521 0.465088 1441740926 -0.367004 -0.624023 -0.509521 0.465088 1441740926 -0.367004 -0.624023 -0.509521 0.465088 1441740926 -0.367004 -0.624023 -0.509521 0.465088 1441740926 -0.367004 -0.624023 -0.509521 0.465088 1441740926 -0.367004 -0.624023 -0.509521 0.465088 1441740926 -0.367004 -0.624023 -0.509521 0.465088 1441740926 -0.368591 -0.624695 -0.510559 0.461792 1441740926 -0.368591 -0.624695 -0.510559 0.461792 1441740926 -0.368591 -0.624695 -0.510559 0.461792 1441740926 -0.368591 -0.624695 -0.510559 0.461792 1441740926 -0.368591 -0.624695 -0.510559 0.461792 1441740926 -0.368591 -0.624695 -0.510559 0.461792 1441740926 -0.374207 -0.620483 -0.517090 0.455750 1441740926 -0.374207 -0.620483 -0.517090 0.455750 1441740926 -0.374207 -0.620483 -0.517090 0.455750 1441740926 -0.374207 -0.620483 -0.517090 0.455750 1441740926 -0.374207 -0.620483 -0.517090 0.455750 1441740926 -0.374207 -0.620483 -0.517090 0.455750 1441740926 -0.379761 -0.614624 -0.523132 0.452148 1441740926 -0.379761 -0.614624 -0.523132 0.452148 1441740926 -0.379761 -0.614624 -0.523132 0.452148 1441740926 -0.379761 -0.614624 -0.523132 0.452148 1441740927 -0.379761 -0.614624 -0.523132 0.452148 1441740927 -0.379761 -0.614624 -0.523132 0.452148 1441740927 -0.382629 -0.611755 -0.528503 0.447327 1441740927 -0.382629 -0.611755 -0.528503 0.447327 1441740927 -0.382629 -0.611755 -0.528503 0.447327 1441740927 -0.382629 -0.611755 -0.528503 0.447327 1441740927 -0.382629 -0.611755 -0.528503 0.447327 1441740927 -0.382629 -0.611755 -0.528503 0.447327 1441740927 -0.379700 -0.615356 -0.527344 0.446167 1441740927 -0.379700 -0.615356 -0.527344 0.446167 1441740927 -0.379700 -0.615356 -0.527344 0.446167 1441740927 -0.379700 -0.615356 -0.527344 0.446167 1441740927 -0.379700 -0.615356 -0.527344 0.446167 1441740927 -0.379700 -0.615356 -0.527344 0.446167 1441740927 -0.376404 -0.618958 -0.521118 0.451294 1441740927 -0.376404 -0.618958 -0.521118 0.451294 1441740927 -0.376404 -0.618958 -0.521118 0.451294 1441740927 -0.376404 -0.618958 -0.521118 0.451294 1441740927 -0.376404 -0.618958 -0.521118 0.451294 1441740927 -0.376404 -0.618958 -0.521118 0.451294 1441740927 -0.376404 -0.618958 -0.521118 0.451294 1441740927 -0.374451 -0.621887 -0.515808 0.455078 1441740927 -0.374451 -0.621887 -0.515808 0.455078 1441740927 -0.374451 -0.621887 -0.515808 0.455078 1441740927 -0.374451 -0.621887 -0.515808 0.455078 1441740927 -0.374451 -0.621887 -0.515808 0.455078 1441740927 -0.374451 -0.621887 -0.515808 0.455078 1441740927 -0.374451 -0.622314 -0.514465 0.455994 1441740927 -0.374451 -0.622314 -0.514465 0.455994 1441740927 -0.374451 -0.622314 -0.514465 0.455994 1441740927 -0.374451 -0.622314 -0.514465 0.455994 1441740927 -0.374451 -0.622314 -0.514465 0.455994 1441740927 -0.374451 -0.622314 -0.514465 0.455994 1441740927 -0.375366 -0.620056 -0.517944 0.454407 1441740927 -0.375366 -0.620056 -0.517944 0.454407 1441740927 -0.375366 -0.620056 -0.517944 0.454407 1441740927 -0.375366 -0.620056 -0.517944 0.454407 1441740927 -0.375366 -0.620056 -0.517944 0.454407 1441740927 -0.375366 -0.620056 -0.517944 0.454407 1441740927 -0.376404 -0.616333 -0.523438 0.452271 1441740927 -0.376404 -0.616333 -0.523438 0.452271 1441740927 -0.376404 -0.616333 -0.523438 0.452271 1441740927 -0.376404 -0.616333 -0.523438 0.452271 1441740927 -0.376404 -0.616333 -0.523438 0.452271 1441740927 -0.376404 -0.616333 -0.523438 0.452271 1441740927 -0.376404 -0.616333 -0.523438 0.452271 1441740927 -0.378418 -0.611938 -0.528320 0.450867 1441740927 -0.378418 -0.611938 -0.528320 0.450867 1441740927 -0.378418 -0.611938 -0.528320 0.450867 1441740927 -0.378418 -0.611938 -0.528320 0.450867 1441740927 -0.378418 -0.611938 -0.528320 0.450867 1441740927 -0.378418 -0.611938 -0.528320 0.450867 1441740927 -0.378906 -0.609558 -0.524841 0.457642 1441740927 -0.378906 -0.609558 -0.524841 0.457642 1441740927 -0.378906 -0.609558 -0.524841 0.457642 1441740927 -0.378906 -0.609558 -0.524841 0.457642 1441740927 -0.378906 -0.609558 -0.524841 0.457642 1441740927 -0.378906 -0.609558 -0.524841 0.457642 1441740927 -0.378906 -0.609558 -0.524841 0.457642 1441740927 -0.381531 -0.609741 -0.516113 0.465088 1441740927 -0.381531 -0.609741 -0.516113 0.465088 1441740927 -0.381531 -0.609741 -0.516113 0.465088 1441740927 -0.381531 -0.609741 -0.516113 0.465088 1441740927 -0.381531 -0.609741 -0.516113 0.465088 1441740927 -0.385742 -0.609924 -0.511353 0.466614 1441740927 -0.385742 -0.609924 -0.511353 0.466614 1441740927 -0.385742 -0.609924 -0.511353 0.466614 1441740927 -0.385742 -0.609924 -0.511353 0.466614 1441740927 -0.385742 -0.609924 -0.511353 0.466614 1441740927 -0.385742 -0.609924 -0.511353 0.466614 1441740927 -0.393066 -0.605469 -0.516357 0.460754 1441740927 -0.393066 -0.605469 -0.516357 0.460754 1441740927 -0.393066 -0.605469 -0.516357 0.460754 1441740927 -0.393066 -0.605469 -0.516357 0.460754 1441740927 -0.393066 -0.605469 -0.516357 0.460754 1441740927 -0.393066 -0.605469 -0.516357 0.460754 1441740927 -0.401672 -0.598633 -0.526367 0.450867 1441740927 -0.401672 -0.598633 -0.526367 0.450867 1441740927 -0.401672 -0.598633 -0.526367 0.450867 1441740927 -0.401672 -0.598633 -0.526367 0.450867 1441740927 -0.401672 -0.598633 -0.526367 0.450867 1441740927 -0.401672 -0.598633 -0.526367 0.450867 1441740927 -0.410645 -0.590637 -0.538208 0.439209 1441740927 -0.410645 -0.590637 -0.538208 0.439209 1441740927 -0.410645 -0.590637 -0.538208 0.439209 1441740927 -0.410645 -0.590637 -0.538208 0.439209 1441740927 -0.410645 -0.590637 -0.538208 0.439209 1441740927 -0.410645 -0.590637 -0.538208 0.439209 1441740927 -0.422363 -0.578491 -0.553711 0.424805 1441740927 -0.422363 -0.578491 -0.553711 0.424805 1441740927 -0.422363 -0.578491 -0.553711 0.424805 1441740927 -0.422363 -0.578491 -0.553711 0.424805 1441740927 -0.422363 -0.578491 -0.553711 0.424805 1441740927 -0.422363 -0.578491 -0.553711 0.424805 1441740927 -0.415344 -0.574768 -0.564453 0.422607 1441740927 -0.415344 -0.574768 -0.564453 0.422607 1441740927 -0.415344 -0.574768 -0.564453 0.422607 1441740927 -0.415344 -0.574768 -0.564453 0.422607 1441740927 -0.415344 -0.574768 -0.564453 0.422607 1441740927 -0.415344 -0.574768 -0.564453 0.422607 1441740927 -0.401855 -0.587219 -0.542908 0.446167 1441740927 -0.401855 -0.587219 -0.542908 0.446167 1441740927 -0.401855 -0.587219 -0.542908 0.446167 1441740927 -0.401855 -0.587219 -0.542908 0.446167 1441740927 -0.401855 -0.587219 -0.542908 0.446167 1441740927 -0.401855 -0.587219 -0.542908 0.446167 1441740927 -0.401855 -0.587219 -0.542908 0.446167 1441740927 -0.390259 -0.602356 -0.515625 0.468079 1441740927 -0.390259 -0.602356 -0.515625 0.468079 1441740927 -0.390259 -0.602356 -0.515625 0.468079 1441740927 -0.390259 -0.602356 -0.515625 0.468079 1441740927 -0.390259 -0.602356 -0.515625 0.468079 1441740928 -0.390259 -0.602356 -0.515625 0.468079 1441740928 -0.390259 -0.602356 -0.515625 0.468079 1441740928 -0.378845 -0.616943 -0.496216 0.479309 1441740928 -0.378845 -0.616943 -0.496216 0.479309 1441740928 -0.378845 -0.616943 -0.496216 0.479309 1441740928 -0.378845 -0.616943 -0.496216 0.479309 1441740928 -0.378845 -0.616943 -0.496216 0.479309 1441740928 -0.373291 -0.625549 -0.484009 0.484924 1441740928 -0.373291 -0.625549 -0.484009 0.484924 1441740928 -0.373291 -0.625549 -0.484009 0.484924 1441740928 -0.373291 -0.625549 -0.484009 0.484924 1441740928 -0.373291 -0.625549 -0.484009 0.484924 1441740928 -0.373291 -0.625549 -0.484009 0.484924 1441740928 -0.378540 -0.622986 -0.487122 0.481018 1441740928 -0.378540 -0.622986 -0.487122 0.481018 1441740928 -0.378540 -0.622986 -0.487122 0.481018 1441740928 -0.378540 -0.622986 -0.487122 0.481018 1441740928 -0.378540 -0.622986 -0.487122 0.481018 1441740928 -0.378540 -0.622986 -0.487122 0.481018 1441740928 -0.384888 -0.617004 -0.499390 0.471008 1441740928 -0.384888 -0.617004 -0.499390 0.471008 1441740928 -0.384888 -0.617004 -0.499390 0.471008 1441740928 -0.384888 -0.617004 -0.499390 0.471008 1441740928 -0.384888 -0.617004 -0.499390 0.471008 1441740928 -0.384888 -0.617004 -0.499390 0.471008 1441740928 -0.390442 -0.612122 -0.511230 0.459961 1441740928 -0.390442 -0.612122 -0.511230 0.459961 1441740928 -0.390442 -0.612122 -0.511230 0.459961 1441740928 -0.390442 -0.612122 -0.511230 0.459961 1441740928 -0.390442 -0.612122 -0.511230 0.459961 1441740928 -0.390442 -0.612122 -0.511230 0.459961 1441740928 -0.390442 -0.612122 -0.511230 0.459961 1441740928 -0.386353 -0.614441 -0.514709 0.456482 1441740928 -0.386353 -0.614441 -0.514709 0.456482 1441740928 -0.386353 -0.614441 -0.514709 0.456482 1441740928 -0.386353 -0.614441 -0.514709 0.456482 1441740928 -0.386353 -0.614441 -0.514709 0.456482 1441740928 -0.386353 -0.614441 -0.514709 0.456482 1441740928 -0.377991 -0.622009 -0.508789 0.459778 1441740928 -0.377991 -0.622009 -0.508789 0.459778 1441740928 -0.377991 -0.622009 -0.508789 0.459778 1441740928 -0.377991 -0.622009 -0.508789 0.459778 1441740928 -0.377991 -0.622009 -0.508789 0.459778 1441740928 -0.377991 -0.622009 -0.508789 0.459778 1441740928 -0.372253 -0.630737 -0.499634 0.462646 1441740928 -0.372253 -0.630737 -0.499634 0.462646 1441740928 -0.372253 -0.630737 -0.499634 0.462646 1441740928 -0.372253 -0.630737 -0.499634 0.462646 1441740928 -0.372253 -0.630737 -0.499634 0.462646 1441740928 -0.372253 -0.630737 -0.499634 0.462646 1441740928 -0.372253 -0.630737 -0.499634 0.462646 1441740928 -0.370300 -0.633240 -0.497375 0.463196 1441740928 -0.370300 -0.633240 -0.497375 0.463196 1441740928 -0.370300 -0.633240 -0.497375 0.463196 1441740928 -0.370300 -0.633240 -0.497375 0.463196 1441740928 -0.370300 -0.633240 -0.497375 0.463196 1441740928 -0.370300 -0.633240 -0.497375 0.463196 1441740928 -0.374451 -0.629761 -0.502686 0.458862 1441740928 -0.374451 -0.629761 -0.502686 0.458862 1441740928 -0.374451 -0.629761 -0.502686 0.458862 1441740928 -0.374451 -0.629761 -0.502686 0.458862 1441740928 -0.374451 -0.629761 -0.502686 0.458862 1441740928 -0.374451 -0.629761 -0.502686 0.458862 1441740928 -0.378296 -0.623474 -0.511963 0.453979 1441740928 -0.378296 -0.623474 -0.511963 0.453979 1441740928 -0.378296 -0.623474 -0.511963 0.453979 1441740928 -0.378296 -0.623474 -0.511963 0.453979 1441740928 -0.378296 -0.623474 -0.511963 0.453979 1441740928 -0.378296 -0.623474 -0.511963 0.453979 1441740928 -0.378296 -0.623474 -0.511963 0.453979 1441740928 -0.384521 -0.615417 -0.520630 0.449890 1441740928 -0.384521 -0.615417 -0.520630 0.449890 1441740928 -0.384521 -0.615417 -0.520630 0.449890 1441740928 -0.384521 -0.615417 -0.520630 0.449890 1441740928 -0.384521 -0.615417 -0.520630 0.449890 1441740928 -0.384521 -0.615417 -0.520630 0.449890 1441740928 -0.389404 -0.612427 -0.521057 0.449219 1441740928 -0.389404 -0.612427 -0.521057 0.449219 1441740928 -0.389404 -0.612427 -0.521057 0.449219 1441740928 -0.389404 -0.612427 -0.521057 0.449219 1441740928 -0.389404 -0.612427 -0.521057 0.449219 1441740928 -0.389404 -0.612427 -0.521057 0.449219 1441740928 -0.389404 -0.612427 -0.521057 0.449219 1441740928 -0.394897 -0.609741 -0.513367 0.456909 1441740928 -0.394897 -0.609741 -0.513367 0.456909 1441740928 -0.394897 -0.609741 -0.513367 0.456909 1441740928 -0.394897 -0.609741 -0.513367 0.456909 1441740928 -0.394897 -0.609741 -0.513367 0.456909 1441740928 -0.400269 -0.604004 -0.515564 0.457397 1441740928 -0.400269 -0.604004 -0.515564 0.457397 1441740928 -0.400269 -0.604004 -0.515564 0.457397 1441740928 -0.400269 -0.604004 -0.515564 0.457397 1441740928 -0.400269 -0.604004 -0.515564 0.457397 1441740928 -0.400269 -0.604004 -0.515564 0.457397 1441740928 -0.408997 -0.597656 -0.523315 0.449158 1441740928 -0.408997 -0.597656 -0.523315 0.449158 1441740928 -0.408997 -0.597656 -0.523315 0.449158 1441740928 -0.408997 -0.597656 -0.523315 0.449158 1441740928 -0.415649 -0.590088 -0.536926 0.436768 1441740928 -0.415649 -0.590088 -0.536926 0.436768 1441740928 -0.415649 -0.590088 -0.536926 0.436768 1441740928 -0.415649 -0.590088 -0.536926 0.436768 1441740928 -0.415649 -0.590088 -0.536926 0.436768 1441740928 -0.420654 -0.582581 -0.551331 0.423950 1441740928 -0.420654 -0.582581 -0.551331 0.423950 1441740928 -0.420654 -0.582581 -0.551331 0.423950 1441740928 -0.420654 -0.582581 -0.551331 0.423950 1441740928 -0.420654 -0.582581 -0.551331 0.423950 1441740928 -0.420654 -0.582581 -0.551331 0.423950 1441740929 -0.420166 -0.580444 -0.556213 0.421082 1441740929 -0.420166 -0.580444 -0.556213 0.421082 1441740929 -0.420166 -0.580444 -0.556213 0.421082 1441740929 -0.420166 -0.580444 -0.556213 0.421082 1441740929 -0.420166 -0.580444 -0.556213 0.421082 1441740929 -0.420166 -0.580444 -0.556213 0.421082 1441740929 -0.420166 -0.580444 -0.556213 0.421082 1441740929 -0.412598 -0.585693 -0.548340 0.431458 1441740929 -0.412598 -0.585693 -0.548340 0.431458 1441740929 -0.412598 -0.585693 -0.548340 0.431458 1441740929 -0.412598 -0.585693 -0.548340 0.431458 1441740929 -0.412598 -0.585693 -0.548340 0.431458 1441740929 -0.412598 -0.585693 -0.548340 0.431458 1441740929 -0.398865 -0.598694 -0.528687 0.450562 1441740929 -0.398865 -0.598694 -0.528687 0.450562 1441740929 -0.398865 -0.598694 -0.528687 0.450562 1441740929 -0.398865 -0.598694 -0.528687 0.450562 1441740929 -0.398865 -0.598694 -0.528687 0.450562 1441740929 -0.398865 -0.598694 -0.528687 0.450562 1441740929 -0.389343 -0.611694 -0.512512 0.460083 1441740929 -0.389343 -0.611694 -0.512512 0.460083 1441740929 -0.389343 -0.611694 -0.512512 0.460083 1441740929 -0.389343 -0.611694 -0.512512 0.460083 1441740929 -0.389343 -0.611694 -0.512512 0.460083 1441740929 -0.389343 -0.611694 -0.512512 0.460083 1441740929 -0.378052 -0.621582 -0.501953 0.467834 1441740929 -0.378052 -0.621582 -0.501953 0.467834 1441740929 -0.378052 -0.621582 -0.501953 0.467834 1441740929 -0.378052 -0.621582 -0.501953 0.467834 1441740929 -0.378052 -0.621582 -0.501953 0.467834 1441740929 -0.376648 -0.624634 -0.493958 0.473328 1441740929 -0.376648 -0.624634 -0.493958 0.473328 1441740929 -0.376648 -0.624634 -0.493958 0.473328 1441740929 -0.376648 -0.624634 -0.493958 0.473328 1441740929 -0.376648 -0.624634 -0.493958 0.473328 1441740929 -0.376648 -0.624634 -0.493958 0.473328 1441740929 -0.383911 -0.620056 -0.501648 0.465393 1441740929 -0.383911 -0.620056 -0.501648 0.465393 1441740929 -0.383911 -0.620056 -0.501648 0.465393 1441740929 -0.383911 -0.620056 -0.501648 0.465393 1441740929 -0.383911 -0.620056 -0.501648 0.465393 1441740929 -0.383911 -0.620056 -0.501648 0.465393 1441740929 -0.383911 -0.620056 -0.501648 0.465393 1441740929 -0.391052 -0.613586 -0.512512 0.456116 1441740929 -0.391052 -0.613586 -0.512512 0.456116 1441740929 -0.391052 -0.613586 -0.512512 0.456116 1441740929 -0.391052 -0.613586 -0.512512 0.456116 1441740929 -0.391052 -0.613586 -0.512512 0.456116 1441740929 -0.391052 -0.613586 -0.512512 0.456116 1441740929 -0.391052 -0.612244 -0.517395 0.452332 1441740929 -0.391052 -0.612244 -0.517395 0.452332 1441740929 -0.391052 -0.612244 -0.517395 0.452332 1441740929 -0.391052 -0.612244 -0.517395 0.452332 1441740929 -0.391052 -0.612244 -0.517395 0.452332 1441740929 -0.391052 -0.612244 -0.517395 0.452332 1441740929 -0.380432 -0.620667 -0.514343 0.453369 1441740929 -0.380432 -0.620667 -0.514343 0.453369 1441740929 -0.380432 -0.620667 -0.514343 0.453369 1441740929 -0.380432 -0.620667 -0.514343 0.453369 1441740929 -0.380432 -0.620667 -0.514343 0.453369 1441740929 -0.380432 -0.620667 -0.514343 0.453369 1441740929 -0.373474 -0.627930 -0.506409 0.458130 1441740929 -0.373474 -0.627930 -0.506409 0.458130 1441740929 -0.373474 -0.627930 -0.506409 0.458130 1441740929 -0.373474 -0.627930 -0.506409 0.458130 1441740929 -0.373474 -0.627930 -0.506409 0.458130 1441740929 -0.373474 -0.627930 -0.506409 0.458130 1441740929 -0.373474 -0.627930 -0.506409 0.458130 1441740929 -0.365356 -0.633606 -0.502014 0.461609 1441740929 -0.365356 -0.633606 -0.502014 0.461609 1441740929 -0.365356 -0.633606 -0.502014 0.461609 1441740929 -0.365356 -0.633606 -0.502014 0.461609 1441740929 -0.365356 -0.633606 -0.502014 0.461609 1441740929 -0.360779 -0.637207 -0.499512 0.463013 1441740929 -0.360779 -0.637207 -0.499512 0.463013 1441740929 -0.360779 -0.637207 -0.499512 0.463013 1441740929 -0.360779 -0.637207 -0.499512 0.463013 1441740929 -0.360779 -0.637207 -0.499512 0.463013 1441740929 -0.360779 -0.637207 -0.499512 0.463013 1441740929 -0.362366 -0.636475 -0.503479 0.458496 1441740929 -0.362366 -0.636475 -0.503479 0.458496 1441740929 -0.362366 -0.636475 -0.503479 0.458496 1441740929 -0.362366 -0.636475 -0.503479 0.458496 1441740929 -0.362366 -0.636475 -0.503479 0.458496 1441740929 -0.362366 -0.636475 -0.503479 0.458496 1441740929 -0.366638 -0.630798 -0.511169 0.454407 1441740929 -0.366638 -0.630798 -0.511169 0.454407 1441740929 -0.366638 -0.630798 -0.511169 0.454407 1441740929 -0.366638 -0.630798 -0.511169 0.454407 1441740929 -0.366638 -0.630798 -0.511169 0.454407 1441740929 -0.366638 -0.630798 -0.511169 0.454407 1441740929 -0.366638 -0.630798 -0.511169 0.454407 1441740929 -0.370667 -0.624573 -0.517639 0.452332 1441740929 -0.370667 -0.624573 -0.517639 0.452332 1441740929 -0.370667 -0.624573 -0.517639 0.452332 1441740929 -0.370667 -0.624573 -0.517639 0.452332 1441740929 -0.370667 -0.624573 -0.517639 0.452332 1441740929 -0.370667 -0.624573 -0.517639 0.452332 1441740929 -0.370667 -0.624573 -0.517639 0.452332 1441740929 -0.371826 -0.621033 -0.513306 0.461121 1441740929 -0.371826 -0.621033 -0.513306 0.461121 1441740929 -0.371826 -0.621033 -0.513306 0.461121 1441740929 -0.371826 -0.621033 -0.513306 0.461121 1441740929 -0.371826 -0.621033 -0.513306 0.461121 1441740929 -0.371826 -0.621033 -0.513306 0.461121 1441740929 -0.369995 -0.622559 -0.501221 0.473694 1441740929 -0.369995 -0.622559 -0.501221 0.473694 1441740929 -0.369995 -0.622559 -0.501221 0.473694 1441740929 -0.369995 -0.622559 -0.501221 0.473694 1441740929 -0.369995 -0.622559 -0.501221 0.473694 1441740929 -0.370361 -0.624451 -0.495972 0.476379 1441740930 -0.370361 -0.624451 -0.495972 0.476379 1441740930 -0.370361 -0.624451 -0.495972 0.476379 1441740930 -0.370361 -0.624451 -0.495972 0.476379 1441740930 -0.370361 -0.624451 -0.495972 0.476379 1441740930 -0.376160 -0.621216 -0.502136 0.469543 1441740930 -0.376160 -0.621216 -0.502136 0.469543 1441740930 -0.376160 -0.621216 -0.502136 0.469543 1441740930 -0.376160 -0.621216 -0.502136 0.469543 1441740930 -0.376160 -0.621216 -0.502136 0.469543 1441740930 -0.376160 -0.621216 -0.502136 0.469543 1441740930 -0.389221 -0.611633 -0.516235 0.456055 1441740930 -0.389221 -0.611633 -0.516235 0.456055 1441740930 -0.389221 -0.611633 -0.516235 0.456055 1441740930 -0.389221 -0.611633 -0.516235 0.456055 1441740930 -0.389221 -0.611633 -0.516235 0.456055 1441740930 -0.401611 -0.600281 -0.532104 0.441895 1441740930 -0.401611 -0.600281 -0.532104 0.441895 1441740930 -0.401611 -0.600281 -0.532104 0.441895 1441740930 -0.401611 -0.600281 -0.532104 0.441895 1441740930 -0.401611 -0.600281 -0.532104 0.441895 1441740930 -0.401611 -0.600281 -0.532104 0.441895 1441740930 -0.401611 -0.600281 -0.532104 0.441895 1441740930 -0.407715 -0.592773 -0.543701 0.432251 1441740930 -0.407715 -0.592773 -0.543701 0.432251 1441740930 -0.407715 -0.592773 -0.543701 0.432251 1441740930 -0.407715 -0.592773 -0.543701 0.432251 1441740930 -0.407715 -0.592773 -0.543701 0.432251 1441740930 -0.407715 -0.592773 -0.543701 0.432251 1441740930 -0.403076 -0.592773 -0.543579 0.436768 1441740930 -0.403076 -0.592773 -0.543579 0.436768 1441740930 -0.403076 -0.592773 -0.543579 0.436768 1441740930 -0.403076 -0.592773 -0.543579 0.436768 1441740930 -0.403076 -0.592773 -0.543579 0.436768 1441740930 -0.403076 -0.592773 -0.543579 0.436768 1441740930 -0.389832 -0.602844 -0.530151 0.451233 1441740930 -0.389832 -0.602844 -0.530151 0.451233 1441740930 -0.389832 -0.602844 -0.530151 0.451233 1441740930 -0.389832 -0.602844 -0.530151 0.451233 1441740930 -0.389832 -0.602844 -0.530151 0.451233 1441740930 -0.389832 -0.602844 -0.530151 0.451233 1441740930 -0.377930 -0.615234 -0.511108 0.466370 1441740930 -0.377930 -0.615234 -0.511108 0.466370 1441740930 -0.377930 -0.615234 -0.511108 0.466370 1441740930 -0.377930 -0.615234 -0.511108 0.466370 1441740930 -0.377930 -0.615234 -0.511108 0.466370 1441740930 -0.377930 -0.615234 -0.511108 0.466370 1441740930 -0.365417 -0.627197 -0.498901 0.473572 1441740930 -0.365417 -0.627197 -0.498901 0.473572 1441740930 -0.365417 -0.627197 -0.498901 0.473572 1441740930 -0.365417 -0.627197 -0.498901 0.473572 1441740930 -0.365417 -0.627197 -0.498901 0.473572 1441740930 -0.365417 -0.627197 -0.498901 0.473572 1441740930 -0.357422 -0.633728 -0.488403 0.481873 1441740930 -0.357422 -0.633728 -0.488403 0.481873 1441740930 -0.357422 -0.633728 -0.488403 0.481873 1441740930 -0.357422 -0.633728 -0.488403 0.481873 1441740930 -0.357422 -0.633728 -0.488403 0.481873 1441740930 -0.356934 -0.635925 -0.484314 0.483459 1441740930 -0.356934 -0.635925 -0.484314 0.483459 1441740930 -0.356934 -0.635925 -0.484314 0.483459 1441740930 -0.356934 -0.635925 -0.484314 0.483459 1441740930 -0.356934 -0.635925 -0.484314 0.483459 1441740930 -0.356934 -0.635925 -0.484314 0.483459 1441740930 -0.356934 -0.635925 -0.484314 0.483459 1441740930 -0.364258 -0.632141 -0.489685 0.477478 1441740930 -0.364258 -0.632141 -0.489685 0.477478 1441740930 -0.364258 -0.632141 -0.489685 0.477478 1441740930 -0.364258 -0.632141 -0.489685 0.477478 1441740930 -0.364258 -0.632141 -0.489685 0.477478 1441740930 -0.364258 -0.632141 -0.489685 0.477478 1441740930 -0.364258 -0.632141 -0.489685 0.477478 1441740930 -0.373291 -0.625366 -0.501404 0.467163 1441740930 -0.373291 -0.625366 -0.501404 0.467163 1441740930 -0.373291 -0.625366 -0.501404 0.467163 1441740930 -0.373291 -0.625366 -0.501404 0.467163 1441740930 -0.373291 -0.625366 -0.501404 0.467163 1441740930 -0.373291 -0.625366 -0.501404 0.467163 1441740930 -0.379883 -0.618652 -0.515991 0.454712 1441740930 -0.379883 -0.618652 -0.515991 0.454712 1441740930 -0.379883 -0.618652 -0.515991 0.454712 1441740930 -0.379883 -0.618652 -0.515991 0.454712 1441740930 -0.379883 -0.618652 -0.515991 0.454712 1441740930 -0.379883 -0.618652 -0.515991 0.454712 1441740930 -0.371887 -0.620972 -0.515808 0.458313 1441740930 -0.371887 -0.620972 -0.515808 0.458313 1441740930 -0.371887 -0.620972 -0.515808 0.458313 1441740930 -0.371887 -0.620972 -0.515808 0.458313 1441740930 -0.371887 -0.620972 -0.515808 0.458313 1441740930 -0.371887 -0.620972 -0.515808 0.458313 1441740930 -0.371887 -0.620972 -0.515808 0.458313 1441740930 -0.363892 -0.627197 -0.505554 0.467651 1441740930 -0.363892 -0.627197 -0.505554 0.467651 1441740930 -0.363892 -0.627197 -0.505554 0.467651 1441740930 -0.363892 -0.627197 -0.505554 0.467651 1441740930 -0.363892 -0.627197 -0.505554 0.467651 1441740930 -0.363892 -0.627197 -0.505554 0.467651 1441740930 -0.356506 -0.633972 -0.496643 0.473694 1441740930 -0.356506 -0.633972 -0.496643 0.473694 1441740930 -0.356506 -0.633972 -0.496643 0.473694 1441740930 -0.356506 -0.633972 -0.496643 0.473694 1441740930 -0.356506 -0.633972 -0.496643 0.473694 1441740930 -0.356506 -0.633972 -0.496643 0.473694 1441740930 -0.356506 -0.633972 -0.496643 0.473694 1441740930 -0.352722 -0.638062 -0.492126 0.475769 1441740930 -0.352722 -0.638062 -0.492126 0.475769 1441740930 -0.352722 -0.638062 -0.492126 0.475769 1441740930 -0.352722 -0.638062 -0.492126 0.475769 1441740930 -0.352722 -0.638062 -0.492126 0.475769 1441740930 -0.352722 -0.638062 -0.492126 0.475769 1441740930 -0.352722 -0.638062 -0.492126 0.475769 1441740930 -0.355652 -0.636414 -0.494385 0.473389 1441740931 -0.355652 -0.636414 -0.494385 0.473389 1441740931 -0.355652 -0.636414 -0.494385 0.473389 1441740931 -0.355652 -0.636414 -0.494385 0.473389 1441740931 -0.355652 -0.636414 -0.494385 0.473389 1441740931 -0.358276 -0.632263 -0.500732 0.470276 1441740931 -0.358276 -0.632263 -0.500732 0.470276 1441740931 -0.358276 -0.632263 -0.500732 0.470276 1441740931 -0.358276 -0.632263 -0.500732 0.470276 1441740931 -0.358276 -0.632263 -0.500732 0.470276 1441740931 -0.358276 -0.632263 -0.500732 0.470276 1441740931 -0.360901 -0.627747 -0.505554 0.469238 1441740931 -0.360901 -0.627747 -0.505554 0.469238 1441740931 -0.360901 -0.627747 -0.505554 0.469238 1441740931 -0.360901 -0.627747 -0.505554 0.469238 1441740931 -0.360901 -0.627747 -0.505554 0.469238 1441740931 -0.360901 -0.627747 -0.505554 0.469238 1441740931 -0.360901 -0.627747 -0.505554 0.469238 1441740931 -0.366516 -0.622375 -0.503784 0.473877 1441740931 -0.366516 -0.622375 -0.503784 0.473877 1441740931 -0.366516 -0.622375 -0.503784 0.473877 1441740931 -0.366516 -0.622375 -0.503784 0.473877 1441740931 -0.366516 -0.622375 -0.503784 0.473877 1441740931 -0.373291 -0.617676 -0.501587 0.477112 1441740931 -0.373291 -0.617676 -0.501587 0.477112 1441740931 -0.373291 -0.617676 -0.501587 0.477112 1441740931 -0.373291 -0.617676 -0.501587 0.477112 1441740931 -0.373291 -0.617676 -0.501587 0.477112 1441740931 -0.373291 -0.617676 -0.501587 0.477112 1441740931 -0.380493 -0.611328 -0.507935 0.472839 1441740931 -0.380493 -0.611328 -0.507935 0.472839 1441740931 -0.380493 -0.611328 -0.507935 0.472839 1441740931 -0.380493 -0.611328 -0.507935 0.472839 1441740931 -0.380493 -0.611328 -0.507935 0.472839 1441740931 -0.388855 -0.604309 -0.519409 0.462524 1441740931 -0.388855 -0.604309 -0.519409 0.462524 1441740931 -0.388855 -0.604309 -0.519409 0.462524 1441740931 -0.388855 -0.604309 -0.519409 0.462524 1441740931 -0.388855 -0.604309 -0.519409 0.462524 1441740931 -0.388855 -0.604309 -0.519409 0.462524 1441740931 -0.402466 -0.594482 -0.530212 0.451172 1441740931 -0.402466 -0.594482 -0.530212 0.451172 1441740931 
-0.294678 -0.676758 -0.443237 0.508728 1441740933 -0.294678 -0.676758 -0.443237 0.508728 1441740933 -0.294678 -0.676758 -0.443237 0.508728 1441740933 -0.294678 -0.676758 -0.443237 0.508728 1441740933 -0.294678 -0.676758 -0.443237 0.508728 1441740933 -0.282349 -0.686707 -0.430420 0.513367 1441740933 -0.282349 -0.686707 -0.430420 0.513367 1441740933 -0.282349 -0.686707 -0.430420 0.513367 1441740933 -0.282349 -0.686707 -0.430420 0.513367 1441740933 -0.282349 -0.686707 -0.430420 0.513367 1441740933 -0.282349 -0.686707 -0.430420 0.513367 1441740933 -0.282349 -0.686707 -0.430420 0.513367 1441740933 -0.273987 -0.694702 -0.420044 0.515686 1441740933 -0.273987 -0.694702 -0.420044 0.515686 1441740933 -0.273987 -0.694702 -0.420044 0.515686 1441740933 -0.273987 -0.694702 -0.420044 0.515686 1441740933 -0.273987 -0.694702 -0.420044 0.515686 1441740933 -0.273987 -0.694702 -0.420044 0.515686 1441740933 -0.270081 -0.700562 -0.414307 0.514465 1441740933 -0.270081 -0.700562 -0.414307 0.514465 1441740933 -0.270081 -0.700562 -0.414307 0.514465 1441740933 -0.270081 -0.700562 -0.414307 0.514465 1441740933 -0.270081 -0.700562 -0.414307 0.514465 1441740933 -0.270081 -0.700562 -0.414307 0.514465 1441740933 -0.270813 -0.702942 -0.412354 0.512451 1441740933 -0.270813 -0.702942 -0.412354 0.512451 1441740933 -0.270813 -0.702942 -0.412354 0.512451 1441740933 -0.270813 -0.702942 -0.412354 0.512451 1441740933 -0.270813 -0.702942 -0.412354 0.512451 1441740933 -0.270813 -0.702942 -0.412354 0.512451 1441740933 -0.280457 -0.698242 -0.417175 0.509705 1441740933 -0.280457 -0.698242 -0.417175 0.509705 1441740933 -0.280457 -0.698242 -0.417175 0.509705 1441740933 -0.280457 -0.698242 -0.417175 0.509705 1441740933 -0.280457 -0.698242 -0.417175 0.509705 1441740933 -0.280457 -0.698242 -0.417175 0.509705 1441740933 -0.280457 -0.698242 -0.417175 0.509705 1441740933 -0.299622 -0.686096 -0.432495 0.502441 1441740933 -0.299622 -0.686096 -0.432495 0.502441 1441740933 -0.299622 -0.686096 -0.432495 0.502441 1441740933 -0.299622 -0.686096 -0.432495 0.502441 1441740933 -0.299622 -0.686096 -0.432495 0.502441 1441740933 -0.299622 -0.686096 -0.432495 0.502441 1441740933 -0.322876 -0.667419 -0.455322 0.492981 1441740933 -0.322876 -0.667419 -0.455322 0.492981 1441740933 -0.322876 -0.667419 -0.455322 0.492981 1441740933 -0.322876 -0.667419 -0.455322 0.492981 1441740933 -0.322876 -0.667419 -0.455322 0.492981 1441740933 -0.322876 -0.667419 -0.455322 0.492981 1441740933 -0.340759 -0.650085 -0.479431 0.481140 1441740933 -0.340759 -0.650085 -0.479431 0.481140 1441740933 -0.340759 -0.650085 -0.479431 0.481140 1441740933 -0.340759 -0.650085 -0.479431 0.481140 1441740933 -0.340759 -0.650085 -0.479431 0.481140 1441740933 -0.338318 -0.642517 -0.490112 0.482239 1441740933 -0.338318 -0.642517 -0.490112 0.482239 1441740933 -0.338318 -0.642517 -0.490112 0.482239 1441740933 -0.338318 -0.642517 -0.490112 0.482239 1441740933 -0.338318 -0.642517 -0.490112 0.482239 1441740934 -0.338318 -0.642517 -0.490112 0.482239 1441740934 -0.324585 -0.649414 -0.484070 0.488525 1441740934 -0.324585 -0.649414 -0.484070 0.488525 1441740934 -0.324585 -0.649414 -0.484070 0.488525 1441740934 -0.324585 -0.649414 -0.484070 0.488525 1441740934 -0.324585 -0.649414 -0.484070 0.488525 1441740934 -0.324585 -0.649414 -0.484070 0.488525 1441740934 -0.324585 -0.649414 -0.484070 0.488525 1441740934 -0.315735 -0.657166 -0.467224 0.500183 1441740934 -0.315735 -0.657166 -0.467224 0.500183 1441740934 -0.315735 -0.657166 -0.467224 0.500183 1441740934 -0.315735 -0.657166 -0.467224 0.500183 1441740934 -0.315735 -0.657166 -0.467224 0.500183 1441740934 -0.315735 -0.657166 -0.467224 0.500183 1441740934 -0.313110 -0.664978 -0.455078 0.502747 1441740934 -0.313110 -0.664978 -0.455078 0.502747 1441740934 -0.313110 -0.664978 -0.455078 0.502747 1441740934 -0.313110 -0.664978 -0.455078 0.502747 1441740934 -0.313110 -0.664978 -0.455078 0.502747 1441740934 -0.313110 -0.664978 -0.455078 0.502747 1441740934 -0.321655 -0.663086 -0.453918 0.500854 1441740934 -0.321655 -0.663086 -0.453918 0.500854 1441740934 -0.321655 -0.663086 -0.453918 0.500854 1441740934 -0.321655 -0.663086 -0.453918 0.500854 1441740934 -0.321655 -0.663086 -0.453918 0.500854 1441740934 -0.321655 -0.663086 -0.453918 0.500854 1441740934 -0.340454 -0.650330 -0.465576 0.494446 1441740934 -0.340454 -0.650330 -0.465576 0.494446 1441740934 -0.340454 -0.650330 -0.465576 0.494446 1441740934 -0.340454 -0.650330 -0.465576 0.494446 1441740934 -0.340454 -0.650330 -0.465576 0.494446 1441740934 -0.340454 -0.650330 -0.465576 0.494446 1441740934 -0.352600 -0.637207 -0.480835 0.488342 1441740934 -0.352600 -0.637207 -0.480835 0.488342 1441740934 -0.352600 -0.637207 -0.480835 0.488342 1441740934 -0.352600 -0.637207 -0.480835 0.488342 1441740934 -0.352600 -0.637207 -0.480835 0.488342 1441740934 -0.352600 -0.637207 -0.480835 0.488342 1441740934 -0.352600 -0.637207 -0.480835 0.488342 1441740934 -0.361572 -0.626648 -0.495728 0.480469 1441740934 -0.361572 -0.626648 -0.495728 0.480469 1441740934 -0.361572 -0.626648 -0.495728 0.480469 1441740934 -0.361572 -0.626648 -0.495728 0.480469 1441740934 -0.361572 -0.626648 -0.495728 0.480469 1441740934 -0.361572 -0.626648 -0.495728 0.480469 1441740934 -0.364746 -0.621338 -0.502869 0.477600 1441740934 -0.364746 -0.621338 -0.502869 0.477600 1441740934 -0.364746 -0.621338 -0.502869 0.477600 1441740934 -0.364746 -0.621338 -0.502869 0.477600 1441740934 -0.364746 -0.621338 -0.502869 0.477600 1441740934 -0.364746 -0.621338 -0.502869 0.477600 1441740934 -0.357239 -0.624329 -0.500977 0.481323 1441740934 -0.357239 -0.624329 -0.500977 0.481323 1441740934 -0.357239 -0.624329 -0.500977 0.481323 1441740934 -0.357239 -0.624329 -0.500977 0.481323 1441740934 -0.357239 -0.624329 -0.500977 0.481323 1441740934 -0.357239 -0.624329 -0.500977 0.481323 1441740934 -0.345764 -0.632324 -0.492920 0.487549 1441740934 -0.345764 -0.632324 -0.492920 0.487549 1441740934 -0.345764 -0.632324 -0.492920 0.487549 1441740934 -0.345764 -0.632324 -0.492920 0.487549 1441740934 -0.345764 -0.632324 -0.492920 0.487549 1441740934 -0.345764 -0.632324 -0.492920 0.487549 1441740934 -0.335815 -0.641357 -0.485107 0.490601 1441740934 -0.335815 -0.641357 -0.485107 0.490601 1441740934 -0.335815 -0.641357 -0.485107 0.490601 1441740934 -0.335815 -0.641357 -0.485107 0.490601 1441740934 -0.335815 -0.641357 -0.485107 0.490601 1441740934 -0.335815 -0.641357 -0.485107 0.490601 1441740934 -0.335815 -0.641357 -0.485107 0.490601 1441740934 -0.319946 -0.653198 -0.479919 0.490662 1441740934 -0.319946 -0.653198 -0.479919 0.490662 1441740934 -0.319946 -0.653198 -0.479919 0.490662 1441740934 -0.319946 -0.653198 -0.479919 0.490662 1441740934 -0.319946 -0.653198 -0.479919 0.490662 1441740934 -0.319946 -0.653198 -0.479919 0.490662 1441740934 -0.313782 -0.656189 -0.477051 0.493408 1441740934 -0.313782 -0.656189 -0.477051 0.493408 1441740934 -0.313782 -0.656189 -0.477051 0.493408 1441740934 -0.313782 -0.656189 -0.477051 0.493408 1441740934 -0.313782 -0.656189 -0.477051 0.493408 1441740934 -0.313782 -0.656189 -0.477051 0.493408 1441740934 -0.313782 -0.656189 -0.477051 0.493408 1441740934 -0.313721 -0.658081 -0.474304 0.493530 1441740934 -0.313721 -0.658081 -0.474304 0.493530 1441740934 -0.313721 -0.658081 -0.474304 0.493530 1441740934 -0.313721 -0.658081 -0.474304 0.493530 1441740934 -0.313721 -0.658081 -0.474304 0.493530 1441740934 -0.313721 -0.658081 -0.474304 0.493530 1441740934 -0.315369 -0.658875 -0.472229 0.493469 1441740934 -0.315369 -0.658875 -0.472229 0.493469 1441740934 -0.315369 -0.658875 -0.472229 0.493469 1441740934 -0.315369 -0.658875 -0.472229 0.493469 1441740934 -0.315369 -0.658875 -0.472229 0.493469 1441740934 -0.315369 -0.658875 -0.472229 0.493469 1441740934 -0.315369 -0.658875 -0.472229 0.493469 1441740934 -0.318848 -0.659302 -0.472351 0.490479 1441740934 -0.318848 -0.659302 -0.472351 0.490479 1441740934 -0.318848 -0.659302 -0.472351 0.490479 1441740934 -0.318848 -0.659302 -0.472351 0.490479 1441740934 -0.318848 -0.659302 -0.472351 0.490479 1441740934 -0.326477 -0.656067 -0.474304 0.488037 1441740934 -0.326477 -0.656067 -0.474304 0.488037 1441740934 -0.326477 -0.656067 -0.474304 0.488037 1441740934 -0.326477 -0.656067 -0.474304 0.488037 1441740934 -0.326477 -0.656067 -0.474304 0.488037 1441740934 -0.326477 -0.656067 -0.474304 0.488037 1441740934 -0.326477 -0.656067 -0.474304 0.488037 1441740934 -0.341064 -0.646667 -0.484253 0.480652 1441740934 -0.341064 -0.646667 -0.484253 0.480652 1441740934 -0.341064 -0.646667 -0.484253 0.480652 1441740934 -0.341064 -0.646667 -0.484253 0.480652 1441740934 -0.341064 -0.646667 -0.484253 0.480652 1441740935 -0.362305 -0.629089 -0.500366 0.471863 1441740935 -0.362305 -0.629089 -0.500366 0.471863 1441740935 -0.362305 -0.629089 -0.500366 0.471863 1441740935 -0.362305 -0.629089 -0.500366 0.471863 1441740935 -0.362305 -0.629089 -0.500366 0.471863 1441740935 -0.375061 -0.617676 -0.511475 0.465027 1441740935 -0.375061 -0.617676 -0.511475 0.465027 1441740935 -0.375061 -0.617676 -0.511475 0.465027 1441740935 -0.375061 -0.617676 -0.511475 0.465027 1441740935 -0.375061 -0.617676 -0.511475 0.465027 1441740935 -0.375061 -0.617676 -0.511475 0.465027 1441740935 -0.376038 -0.613464 -0.518005 0.462646 1441740935 -0.376038 -0.613464 -0.518005 0.462646 1441740935 -0.376038 -0.613464 -0.518005 0.462646 1441740935 -0.376038 -0.613464 -0.518005 0.462646 1441740935 -0.376038 -0.613464 -0.518005 0.462646 1441740935 -0.376038 -0.613464 -0.518005 0.462646 1441740935 -0.368958 -0.617920 -0.513245 0.467651 1441740935 -0.368958 -0.617920 -0.513245 0.467651 1441740935 -0.368958 -0.617920 -0.513245 0.467651 1441740935 -0.368958 -0.617920 -0.513245 0.467651 1441740935 -0.368958 -0.617920 -0.513245 0.467651 1441740935 -0.368958 -0.617920 -0.513245 0.467651 1441740935 -0.358337 -0.628540 -0.502075 0.473816 1441740935 -0.358337 -0.628540 -0.502075 0.473816 1441740935 -0.358337 -0.628540 -0.502075 0.473816 1441740935 -0.358337 -0.628540 -0.502075 0.473816 1441740935 -0.358337 -0.628540 -0.502075 0.473816 1441740935 -0.358337 -0.628540 -0.502075 0.473816 1441740935 -0.351257 -0.637756 -0.488953 0.480469 1441740935 -0.351257 -0.637756 -0.488953 0.480469 1441740935 -0.351257 -0.637756 -0.488953 0.480469 1441740935 -0.351257 -0.637756 -0.488953 0.480469 1441740935 -0.351257 -0.637756 -0.488953 0.480469 1441740935 -0.351257 -0.637756 -0.488953 0.480469 1441740935 -0.350830 -0.645935 -0.484009 0.474792 1441740935 -0.350830 -0.645935 -0.484009 0.474792 1441740935 -0.350830 -0.645935 -0.484009 0.474792 1441740935 -0.350830 -0.645935 -0.484009 0.474792 1441740935 -0.350830 -0.645935 -0.484009 0.474792 1441740935 -0.350830 -0.645935 -0.484009 0.474792 1441740935 -0.365967 -0.638123 -0.491760 0.466003 1441740935 -0.365967 -0.638123 -0.491760 0.466003 1441740935 -0.365967 -0.638123 -0.491760 0.466003 1441740935 -0.365967 -0.638123 -0.491760 0.466003 1441740935 -0.365967 -0.638123 -0.491760 0.466003 1441740935 -0.365967 -0.638123 -0.491760 0.466003 1441740935 -0.379822 -0.625183 -0.504517 0.458679 1441740935 -0.379822 -0.625183 -0.504517 0.458679 1441740935 -0.379822 -0.625183 -0.504517 0.458679 1441740935 -0.379822 -0.625183 -0.504517 0.458679 1441740935 -0.379822 -0.625183 -0.504517 0.458679 1441740935 -0.379822 -0.625183 -0.504517 0.458679 1441740935 -0.379822 -0.625183 -0.504517 0.458679 1441740935 -0.386963 -0.616028 -0.518921 0.449036 1441740935 -0.386963 -0.616028 -0.518921 0.449036 1441740935 -0.386963 -0.616028 -0.518921 0.449036 1441740935 -0.386963 -0.616028 -0.518921 0.449036 1441740935 -0.386963 -0.616028 -0.518921 0.449036 1441740935 -0.391479 -0.606140 -0.533386 0.441528 1441740935 -0.391479 -0.606140 -0.533386 0.441528 1441740935 -0.391479 -0.606140 -0.533386 0.441528 1441740935 -0.391479 -0.606140 -0.533386 0.441528 1441740935 -0.391479 -0.606140 -0.533386 0.441528 1441740935 -0.391479 -0.606140 -0.533386 0.441528 1441740935 -0.391479 -0.606140 -0.533386 0.441528 1441740935 -0.391174 -0.602051 -0.537109 0.442871 1441740935 -0.391174 -0.602051 -0.537109 0.442871 1441740935 -0.391174 -0.602051 -0.537109 0.442871 1441740935 -0.391174 -0.602051 -0.537109 0.442871 1441740935 -0.391174 -0.602051 -0.537109 0.442871 1441740935 -0.391174 -0.602051 -0.537109 0.442871 1441740935 -0.379883 -0.609497 -0.529175 0.451904 1441740935 -0.379883 -0.609497 -0.529175 0.451904 1441740935 -0.379883 -0.609497 -0.529175 0.451904 1441740935 -0.379883 -0.609497 -0.529175 0.451904 1441740935 -0.379883 -0.609497 -0.529175 0.451904 1441740935 -0.363831 -0.624451 -0.513245 0.463013 1441740935 -0.363831 -0.624451 -0.513245 0.463013 1441740935 -0.363831 -0.624451 -0.513245 0.463013 1441740935 -0.363831 -0.624451 -0.513245 0.463013 1441740935 -0.363831 -0.624451 -0.513245 0.463013 1441740935 -0.363831 -0.624451 -0.513245 0.463013 1441740935 -0.363831 -0.624451 -0.513245 0.463013 1441740935 -0.347961 -0.637878 -0.499756 0.471497 1441740935 -0.347961 -0.637878 -0.499756 0.471497 1441740935 -0.347961 -0.637878 -0.499756 0.471497 1441740935 -0.347961 -0.637878 -0.499756 0.471497 1441740935 -0.347961 -0.637878 -0.499756 0.471497 1441740935 -0.347961 -0.637878 -0.499756 0.471497 1441740935 -0.344055 -0.641357 -0.496887 0.472656 1441740935 -0.344055 -0.641357 -0.496887 0.472656 1441740935 -0.344055 -0.641357 -0.496887 0.472656 1441740935 -0.344055 -0.641357 -0.496887 0.472656 1441740935 -0.344055 -0.641357 -0.496887 0.472656 1441740935 -0.344055 -0.641357 -0.496887 0.472656 1441740935 -0.344055 -0.641357 -0.496887 0.472656 1441740935 -0.343994 -0.643311 -0.493347 0.473816 1441740935 -0.343994 -0.643311 -0.493347 0.473816 1441740935 -0.343994 -0.643311 -0.493347 0.473816 1441740935 -0.343994 -0.643311 -0.493347 0.473816 1441740935 -0.343994 -0.643311 -0.493347 0.473816 1441740935 -0.343994 -0.643311 -0.493347 0.473816 1441740935 -0.340149 -0.648987 -0.489014 0.473328 1441740935 -0.340149 -0.648987 -0.489014 0.473328 1441740935 -0.340149 -0.648987 -0.489014 0.473328 1441740935 -0.340149 -0.648987 -0.489014 0.473328 1441740935 -0.340149 -0.648987 -0.489014 0.473328 1441740935 -0.340698 -0.650330 -0.485840 0.474365 1441740936 -0.340698 -0.650330 -0.485840 0.474365 1441740936 -0.340698 -0.650330 -0.485840 0.474365 1441740936 -0.340698 -0.650330 -0.485840 0.474365 1441740936 -0.340698 -0.650330 -0.485840 0.474365 1441740936 -0.342773 -0.651855 -0.482605 0.474121 1441740936 -0.342773 -0.651855 -0.482605 0.474121 1441740936 -0.342773 -0.651855 -0.482605 0.474121 1441740936 -0.342773 -0.651855 -0.482605 0.474121 1441740936 -0.342773 -0.651855 -0.482605 0.474121 1441740936 -0.342773 -0.651855 -0.482605 0.474121 1441740936 -0.345947 -0.652344 -0.481323 0.472412 1441740936 -0.345947 -0.652344 -0.481323 0.472412 1441740936 -0.345947 -0.652344 -0.481323 0.472412 1441740936 -0.345947 -0.652344 -0.481323 0.472412 1441740936 -0.352051 -0.647400 -0.482666 0.473328 1441740936 -0.352051 -0.647400 -0.482666 0.473328 1441740936 -0.352051 -0.647400 -0.482666 0.473328 1441740936 -0.352051 -0.647400 -0.482666 0.473328 1441740936 -0.352051 -0.647400 -0.482666 0.473328 1441740936 -0.352051 -0.647400 -0.482666 0.473328 1441740936 -0.352051 -0.647400 -0.482666 0.473328 1441740936 -0.367859 -0.634949 -0.490723 0.469910 1441740936 -0.367859 -0.634949 -0.490723 0.469910 1441740936 -0.367859 -0.634949 -0.490723 0.469910 1441740936 -0.367859 -0.634949 -0.490723 0.469910 1441740936 -0.367859 -0.634949 -0.490723 0.469910 1441740936 -0.367859 -0.634949 -0.490723 0.469910 1441740936 -0.381592 -0.620911 -0.503174 0.464417 1441740936 -0.381592 -0.620911 -0.503174 0.464417 1441740936 -0.381592 -0.620911 -0.503174 0.464417 1441740936 -0.381592 -0.620911 -0.503174 0.464417 1441740936 -0.381592 -0.620911 -0.503174 0.464417 1441740936 -0.381592 -0.620911 -0.503174 0.464417 1441740936 -0.380188 -0.616272 -0.506409 0.468262 1441740936 -0.380188 -0.616272 -0.506409 0.468262 1441740936 -0.380188 -0.616272 -0.506409 0.468262 1441740936 -0.380188 -0.616272 -0.506409 0.468262 1441740936 -0.380188 -0.616272 -0.506409 0.468262 1441740936 -0.380188 -0.616272 -0.506409 0.468262 1441740936 -0.360535 -0.627319 -0.496216 0.479919 1441740936 -0.360535 -0.627319 -0.496216 0.479919 1441740936 -0.360535 -0.627319 -0.496216 0.479919 1441740936 -0.360535 -0.627319 -0.496216 0.479919 1441740936 -0.360535 -0.627319 -0.496216 0.479919 1441740936 -0.360535 -0.627319 -0.496216 0.479919 1441740936 -0.360535 -0.627319 -0.496216 0.479919 1441740936 -0.339233 -0.645752 -0.475037 0.492249 1441740936 -0.339233 -0.645752 -0.475037 0.492249 1441740936 -0.339233 -0.645752 -0.475037 0.492249 1441740936 -0.339233 -0.645752 -0.475037 0.492249 1441740936 -0.339233 -0.645752 -0.475037 0.492249 1441740936 -0.339233 -0.645752 -0.475037 0.492249 1441740936 -0.317932 -0.666626 -0.453064 0.499329 1441740936 -0.317932 -0.666626 -0.453064 0.499329 1441740936 -0.317932 -0.666626 -0.453064 0.499329 1441740936 -0.317932 -0.666626 -0.453064 0.499329 1441740936 -0.317932 -0.666626 -0.453064 0.499329 1441740936 -0.317932 -0.666626 -0.453064 0.499329 1441740936 -0.312561 -0.675659 -0.438904 0.503235 1441740936 -0.312561 -0.675659 -0.438904 0.503235 1441740936 -0.312561 -0.675659 -0.438904 0.503235 1441740936 -0.312561 -0.675659 -0.438904 0.503235 1441740936 -0.312561 -0.675659 -0.438904 0.503235 1441740936 -0.329529 -0.667725 -0.444031 0.498413 1441740936 -0.329529 -0.667725 -0.444031 0.498413 1441740936 -0.329529 -0.667725 -0.444031 0.498413 1441740936 -0.329529 -0.667725 -0.444031 0.498413 1441740936 -0.329529 -0.667725 -0.444031 0.498413 1441740936 -0.329529 -0.667725 -0.444031 0.498413 1441740936 -0.351074 -0.651367 -0.458130 0.492615 1441740936 -0.351074 -0.651367 -0.458130 0.492615 1441740936 -0.351074 -0.651367 -0.458130 0.492615 1441740936 -0.351074 -0.651367 -0.458130 0.492615 1441740936 -0.351074 -0.651367 -0.458130 0.492615 1441740936 -0.368042 -0.636719 -0.476501 0.481750 1441740936 -0.368042 -0.636719 -0.476501 0.481750 1441740936 -0.368042 -0.636719 -0.476501 0.481750 1441740936 -0.368042 -0.636719 -0.476501 0.481750 1441740936 -0.368042 -0.636719 -0.476501 0.481750 1441740936 -0.368042 -0.636719 -0.476501 0.481750 1441740936 -0.383240 -0.621521 -0.492065 0.474182 1441740936 -0.383240 -0.621521 -0.492065 0.474182 1441740936 -0.383240 -0.621521 -0.492065 0.474182 1441740936 -0.383240 -0.621521 -0.492065 0.474182 1441740936 -0.383240 -0.621521 -0.492065 0.474182 1441740936 -0.383240 -0.621521 -0.492065 0.474182 1441740936 -0.383240 -0.621521 -0.492065 0.474182 1441740936 -0.381592 -0.618774 -0.496887 0.473999 1441740936 -0.381592 -0.618774 -0.496887 0.473999 1441740936 -0.381592 -0.618774 -0.496887 0.473999 1441740936 -0.381592 -0.618774 -0.496887 0.473999 1441740936 -0.381592 -0.618774 -0.496887 0.473999 1441740936 -0.381592 -0.618774 -0.496887 0.473999 1441740936 -0.365784 -0.628601 -0.488098 0.482544 1441740936 -0.365784 -0.628601 -0.488098 0.482544 1441740936 -0.365784 -0.628601 -0.488098 0.482544 1441740936 -0.365784 -0.628601 -0.488098 0.482544 1441740936 -0.365784 -0.628601 -0.488098 0.482544 1441740936 -0.355957 -0.636841 -0.478210 0.489014 1441740936 -0.355957 -0.636841 -0.478210 0.489014 1441740936 -0.355957 -0.636841 -0.478210 0.489014 1441740936 -0.355957 -0.636841 -0.478210 0.489014 1441740936 -0.355957 -0.636841 -0.478210 0.489014 1441740936 -0.355957 -0.636841 -0.478210 0.489014 1441740936 -0.357178 -0.639343 -0.480286 0.482788 1441740936 -0.357178 -0.639343 -0.480286 0.482788 1441740937 -0.357178 -0.639343 -0.480286 0.482788 1441740937 -0.357178 -0.639343 -0.480286 0.482788 1441740937 -0.357178 -0.639343 -0.480286 0.482788 1441740937 -0.357178 -0.639343 -0.480286 0.482788 1441740937 -0.358154 -0.636902 -0.489075 0.476440 1441740937 -0.358154 -0.636902 -0.489075 0.476440 1441740937 -0.358154 -0.636902 -0.489075 0.476440 1441740937 -0.358154 -0.636902 -0.489075 0.476440 1441740937 -0.358154 -0.636902 -0.489075 0.476440 1441740937 -0.358154 -0.636902 -0.489075 0.476440 1441740937 -0.358154 -0.636902 -0.489075 0.476440 1441740937 -0.364990 -0.630310 -0.496155 0.472656 1441740937 -0.364990 -0.630310 -0.496155 0.472656 1441740937 -0.364990 -0.630310 -0.496155 0.472656 1441740937 -0.364990 -0.630310 -0.496155 0.472656 1441740937 -0.364990 -0.630310 -0.496155 0.472656 1441740937 -0.364990 -0.630310 -0.496155 0.472656 1441740937 -0.367065 -0.629211 -0.499512 0.468994 1441740937 -0.367065 -0.629211 -0.499512 0.468994 1441740937 -0.367065 -0.629211 -0.499512 0.468994 1441740937 -0.367065 -0.629211 -0.499512 0.468994 1441740937 -0.367065 -0.629211 -0.499512 0.468994 1441740937 -0.367065 -0.629211 -0.499512 0.468994 1441740937 -0.366394 -0.631836 -0.497681 0.467896 1441740937 -0.366394 -0.631836 -0.497681 0.467896 1441740937 -0.366394 -0.631836 -0.497681 0.467896 1441740937 -0.366394 -0.631836 -0.497681 0.467896 1441740937 -0.366394 -0.631836 -0.497681 0.467896 1441740937 -0.366394 -0.631836 -0.497681 0.467896 1441740937 -0.366394 -0.631836 -0.497681 0.467896 1441740937 -0.365784 -0.634094 -0.495117 0.468018 1441740937 -0.365784 -0.634094 -0.495117 0.468018 1441740937 -0.365784 -0.634094 -0.495117 0.468018 1441740937 -0.365784 -0.634094 -0.495117 0.468018 1441740937 -0.365784 -0.634094 -0.495117 0.468018 1441740937 -0.365784 -0.634094 -0.495117 0.468018 1441740937 -0.365784 -0.634094 -0.495117 0.468018 1441740937 -0.368164 -0.633911 -0.493103 0.468628 1441740937 -0.368164 -0.633911 -0.493103 0.468628 1441740937 -0.368164 -0.633911 -0.493103 0.468628 1441740937 -0.368164 -0.633911 -0.493103 0.468628 1441740937 -0.368164 -0.633911 -0.493103 0.468628 1441740937 -0.368164 -0.633911 -0.493103 0.468628 1441740937 -0.377747 -0.626892 -0.497864 0.465271 1441740937 -0.377747 -0.626892 -0.497864 0.465271 1441740937 -0.377747 -0.626892 -0.497864 0.465271 1441740937 -0.377747 -0.626892 -0.497864 0.465271 1441740937 -0.377747 -0.626892 -0.497864 0.465271 1441740937 -0.377747 -0.626892 -0.497864 0.465271 1441740937 -0.377747 -0.626892 -0.497864 0.465271 1441740937 -0.389099 -0.615784 -0.506897 0.460999 1441740937 -0.389099 -0.615784 -0.506897 0.460999 1441740937 -0.389099 -0.615784 -0.506897 0.460999 1441740937 -0.389099 -0.615784 -0.506897 0.460999 1441740937 -0.389099 -0.615784 -0.506897 0.460999 1441740937 -0.389099 -0.615784 -0.506897 0.460999 1441740937 -0.391174 -0.609985 -0.512695 0.460571 1441740937 -0.391174 -0.609985 -0.512695 0.460571 1441740937 -0.391174 -0.609985 -0.512695 0.460571 1441740937 -0.391174 -0.609985 -0.512695 0.460571 1441740937 -0.391174 -0.609985 -0.512695 0.460571 1441740937 -0.378113 -0.615906 -0.509888 0.466614 1441740937 -0.378113 -0.615906 -0.509888 0.466614 1441740937 -0.378113 -0.615906 -0.509888 0.466614 1441740937 -0.378113 -0.615906 -0.509888 0.466614 1441740937 -0.378113 -0.615906 -0.509888 0.466614 1441740937 -0.359497 -0.632202 -0.493469 0.477112 1441740937 -0.359497 -0.632202 -0.493469 0.477112 1441740937 -0.359497 -0.632202 -0.493469 0.477112 1441740937 -0.359497 -0.632202 -0.493469 0.477112 1441740937 -0.359497 -0.632202 -0.493469 0.477112 1441740937 -0.359497 -0.632202 -0.493469 0.477112 1441740937 -0.359497 -0.632202 -0.493469 0.477112 1441740937 -0.337158 -0.651978 -0.469788 0.490540 1441740937 -0.337158 -0.651978 -0.469788 0.490540 1441740937 -0.337158 -0.651978 -0.469788 0.490540 1441740937 -0.337158 -0.651978 -0.469788 0.490540 1441740937 -0.337158 -0.651978 -0.469788 0.490540 1441740937 -0.337158 -0.651978 -0.469788 0.490540 1441740937 -0.325378 -0.668091 -0.447327 0.497742 1441740937 -0.325378 -0.668091 -0.447327 0.497742 1441740937 -0.325378 -0.668091 -0.447327 0.497742 1441740937 -0.325378 -0.668091 -0.447327 0.497742 1441740937 -0.325378 -0.668091 -0.447327 0.497742 1441740937 -0.325378 -0.668091 -0.447327 0.497742 1441740937 -0.331421 -0.667053 -0.445251 0.497009 1441740937 -0.331421 -0.667053 -0.445251 0.497009 1441740937 -0.331421 -0.667053 -0.445251 0.497009 1441740937 -0.331421 -0.667053 -0.445251 0.497009 1441740937 -0.331421 -0.667053 -0.445251 0.497009 1441740937 -0.331421 -0.667053 -0.445251 0.497009 1441740937 -0.347107 -0.656982 -0.457214 0.488770 1441740937 -0.347107 -0.656982 -0.457214 0.488770 1441740937 -0.347107 -0.656982 -0.457214 0.488770 1441740937 -0.347107 -0.656982 -0.457214 0.488770 1441740937 -0.347107 -0.656982 -0.457214 0.488770 1441740937 -0.347107 -0.656982 -0.457214 0.488770 1441740937 -0.347107 -0.656982 -0.457214 0.488770 1441740937 -0.357910 -0.646179 -0.469849 0.483337 1441740937 -0.357910 -0.646179 -0.469849 0.483337 1441740937 -0.357910 -0.646179 -0.469849 0.483337 1441740937 -0.357910 -0.646179 -0.469849 0.483337 1441740937 -0.357910 -0.646179 -0.469849 0.483337 1441740937 -0.357910 -0.646179 -0.469849 0.483337 1441740937 -0.357910 -0.646179 -0.469849 0.483337 1441740937 -0.363647 -0.639221 -0.484802 0.473389 1441740937 -0.363647 -0.639221 -0.484802 0.473389 1441740937 -0.363647 -0.639221 -0.484802 0.473389 1441740937 -0.363647 -0.639221 -0.484802 0.473389 1441740937 -0.363647 -0.639221 -0.484802 0.473389 1441740937 -0.363647 -0.639221 -0.484802 0.473389 1441740937 -0.370422 -0.630676 -0.497559 0.466431 1441740937 -0.370422 -0.630676 -0.497559 0.466431 1441740937 -0.370422 -0.630676 -0.497559 0.466431 1441740938 -0.370422 -0.630676 -0.497559 0.466431 1441740938 -0.370422 -0.630676 -0.497559 0.466431 1441740938 -0.370422 -0.630676 -0.497559 0.466431 1441740938 -0.371155 -0.626221 -0.502930 0.466125 1441740938 -0.371155 -0.626221 -0.502930 0.466125 1441740938 -0.371155 -0.626221 -0.502930 0.466125 1441740938 -0.371155 -0.626221 -0.502930 0.466125 1441740938 -0.371155 -0.626221 -0.502930 0.466125 1441740938 -0.371155 -0.626221 -0.502930 0.466125 1441740938 -0.356445 -0.634705 -0.494263 0.475220 1441740938 -0.356445 -0.634705 -0.494263 0.475220 1441740938 -0.356445 -0.634705 -0.494263 0.475220 1441740938 -0.356445 -0.634705 -0.494263 0.475220 1441740938 -0.356445 -0.634705 -0.494263 0.475220 1441740938 -0.356445 -0.634705 -0.494263 0.475220 1441740938 -0.356445 -0.634705 -0.494263 0.475220 1441740938 -0.333435 -0.652771 -0.476624 0.485352 1441740938 -0.333435 -0.652771 -0.476624 0.485352 1441740938 -0.333435 -0.652771 -0.476624 0.485352 1441740938 -0.333435 -0.652771 -0.476624 0.485352 1441740938 -0.333435 -0.652771 -0.476624 0.485352 1441740938 -0.333435 -0.652771 -0.476624 0.485352 1441740938 -0.333435 -0.652771 -0.476624 0.485352 1441740938 -0.317261 -0.665283 -0.465759 0.489746 1441740938 -0.317261 -0.665283 -0.465759 0.489746 1441740938 -0.317261 -0.665283 -0.465759 0.489746 1441740938 -0.317261 -0.665283 -0.465759 0.489746 1441740938 -0.317261 -0.665283 -0.465759 0.489746 1441740938 -0.317261 -0.665283 -0.465759 0.489746 1441740938 -0.319519 -0.662964 -0.469788 0.487671 1441740938 -0.319519 -0.662964 -0.469788 0.487671 1441740938 -0.319519 -0.662964 -0.469788 0.487671 1441740938 -0.319519 -0.662964 -0.469788 0.487671 1441740938 -0.319519 -0.662964 -0.469788 0.487671 1441740938 -0.319519 -0.662964 -0.469788 0.487671 1441740938 -0.329895 -0.657043 -0.477295 0.481323 1441740938 -0.329895 -0.657043 -0.477295 0.481323 1441740938 -0.329895 -0.657043 -0.477295 0.481323 1441740938 -0.329895 -0.657043 -0.477295 0.481323 1441740938 -0.329895 -0.657043 -0.477295 0.481323 1441740938 -0.329895 -0.657043 -0.477295 0.481323 1441740938 -0.334229 -0.654541 -0.482727 0.476318 1441740938 -0.334229 -0.654541 -0.482727 0.476318 1441740938 -0.334229 -0.654541 -0.482727 0.476318 1441740938 -0.334229 -0.654541 -0.482727 0.476318 1441740938 -0.334229 -0.654541 -0.482727 0.476318 1441740938 -0.334229 -0.654541 -0.482727 0.476318 1441740938 -0.334106 -0.653748 -0.483337 0.476929 1441740938 -0.334106 -0.653748 -0.483337 0.476929 1441740938 -0.334106 -0.653748 -0.483337 0.476929 1441740938 -0.334106 -0.653748 -0.483337 0.476929 1441740938 -0.334106 -0.653748 -0.483337 0.476929 1441740938 -0.334106 -0.653748 -0.483337 0.476929 1441740938 -0.334106 -0.653748 -0.483337 0.476929 1441740938 -0.331360 -0.656311 -0.481140 0.477539 1441740938 -0.331360 -0.656311 -0.481140 0.477539 1441740938 -0.331360 -0.656311 -0.481140 0.477539 1441740938 -0.331360 -0.656311 -0.481140 0.477539 1441740938 -0.331360 -0.656311 -0.481140 0.477539 1441740938 -0.331360 -0.656311 -0.481140 0.477539 1441740938 -0.330139 -0.659668 -0.477112 0.477783 1441740938 -0.330139 -0.659668 -0.477112 0.477783 1441740938 -0.330139 -0.659668 -0.477112 0.477783 1441740938 -0.330139 -0.659668 -0.477112 0.477783 1441740938 -0.330139 -0.659668 -0.477112 0.477783 1441740938 -0.330139 -0.659668 -0.477112 0.477783 1441740938 -0.333557 -0.658691 -0.475159 0.478760 1441740938 -0.333557 -0.658691 -0.475159 0.478760 1441740938 -0.333557 -0.658691 -0.475159 0.478760 1441740938 -0.333557 -0.658691 -0.475159 0.478760 1441740938 -0.333557 -0.658691 -0.475159 0.478760 1441740938 
-0.319763 -0.669067 -0.458984 0.489380 1441740941 -0.319763 -0.669067 -0.458984 0.489380 1441740941 -0.319763 -0.669067 -0.458984 0.489380 1441740941 -0.338684 -0.658081 -0.476929 0.474182 1441740941 -0.338684 -0.658081 -0.476929 0.474182 1441740941 -0.338684 -0.658081 -0.476929 0.474182 1441740941 -0.338684 -0.658081 -0.476929 0.474182 1441740941 -0.338684 -0.658081 -0.476929 0.474182 1441740941 -0.338684 -0.658081 -0.476929 0.474182 1441740941 -0.360107 -0.642578 -0.499817 0.455688 1441740941 -0.360107 -0.642578 -0.499817 0.455688 1441740941 -0.360107 -0.642578 -0.499817 0.455688 1441740941 -0.360107 -0.642578 -0.499817 0.455688 1441740941 -0.360107 -0.642578 -0.499817 0.455688 1441740941 -0.380859 -0.624573 -0.524414 0.435791 1441740941 -0.380859 -0.624573 -0.524414 0.435791 1441740941 -0.380859 -0.624573 -0.524414 0.435791 1441740941 -0.380859 -0.624573 -0.524414 0.435791 1441740941 -0.380859 -0.624573 -0.524414 0.435791 1441740941 -0.380859 -0.624573 -0.524414 0.435791 1441740941 -0.380859 -0.624573 -0.524414 0.435791 1441740941 -0.393921 -0.608093 -0.546631 0.419861 1441740941 -0.393921 -0.608093 -0.546631 0.419861 1441740941 -0.393921 -0.608093 -0.546631 0.419861 1441740941 -0.393921 -0.608093 -0.546631 0.419861 1441740941 -0.393921 -0.608093 -0.546631 0.419861 1441740941 -0.393921 -0.608093 -0.546631 0.419861 1441740941 -0.397644 -0.598999 -0.554749 0.418762 1441740941 -0.397644 -0.598999 -0.554749 0.418762 1441740941 -0.397644 -0.598999 -0.554749 0.418762 1441740941 -0.397644 -0.598999 -0.554749 0.418762 1441740941 -0.397644 -0.598999 -0.554749 0.418762 1441740941 -0.397644 -0.598999 -0.554749 0.418762 1441740941 -0.397095 -0.598145 -0.548279 0.428833 1441740941 -0.397095 -0.598145 -0.548279 0.428833 1441740941 -0.397095 -0.598145 -0.548279 0.428833 1441740941 -0.397095 -0.598145 -0.548279 0.428833 1441740941 -0.397095 -0.598145 -0.548279 0.428833 1441740941 -0.397095 -0.598145 -0.548279 0.428833 1441740941 -0.395081 -0.604004 -0.533813 0.440674 1441740941 -0.395081 -0.604004 -0.533813 0.440674 1441740941 -0.395081 -0.604004 -0.533813 0.440674 1441740941 -0.395081 -0.604004 -0.533813 0.440674 1441740941 -0.395081 -0.604004 -0.533813 0.440674 1441740941 -0.395081 -0.604004 -0.533813 0.440674 1441740941 -0.398743 -0.605835 -0.527527 0.442444 1441740941 -0.398743 -0.605835 -0.527527 0.442444 1441740942 -0.398743 -0.605835 -0.527527 0.442444 1441740942 -0.398743 -0.605835 -0.527527 0.442444 1441740942 -0.398743 -0.605835 -0.527527 0.442444 1441740942 -0.398743 -0.605835 -0.527527 0.442444 1441740942 -0.398743 -0.605835 -0.527527 0.442444 1441740942 -0.415039 -0.593872 -0.544189 0.423096 1441740942 -0.415039 -0.593872 -0.544189 0.423096 1441740942 -0.415039 -0.593872 -0.544189 0.423096 1441740942 -0.415039 -0.593872 -0.544189 0.423096 1441740942 -0.415039 -0.593872 -0.544189 0.423096 1441740942 -0.430664 -0.576294 -0.573242 0.392334 1441740942 -0.430664 -0.576294 -0.573242 0.392334 1441740942 -0.430664 -0.576294 -0.573242 0.392334 1441740942 -0.430664 -0.576294 -0.573242 0.392334 1441740942 -0.430664 -0.576294 -0.573242 0.392334 1441740942 -0.430664 -0.576294 -0.573242 0.392334 1441740942 -0.430664 -0.576294 -0.573242 0.392334 1441740942 -0.440979 -0.557861 -0.594360 0.375610 1441740942 -0.440979 -0.557861 -0.594360 0.375610 1441740942 -0.440979 -0.557861 -0.594360 0.375610 1441740942 -0.440979 -0.557861 -0.594360 0.375610 1441740942 -0.440979 -0.557861 -0.594360 0.375610 1441740942 -0.440979 -0.557861 -0.594360 0.375610 1441740942 -0.436462 -0.552429 -0.594604 0.388428 1441740942 -0.436462 -0.552429 -0.594604 0.388428 1441740942 -0.436462 -0.552429 -0.594604 0.388428 1441740942 -0.436462 -0.552429 -0.594604 0.388428 1441740942 -0.436462 -0.552429 -0.594604 0.388428 1441740942 -0.436462 -0.552429 -0.594604 0.388428 1441740942 -0.423767 -0.566040 -0.574829 0.411926 1441740942 -0.423767 -0.566040 -0.574829 0.411926 1441740942 -0.423767 -0.566040 -0.574829 0.411926 1441740942 -0.423767 -0.566040 -0.574829 0.411926 1441740942 -0.423767 -0.566040 -0.574829 0.411926 1441740942 -0.423767 -0.566040 -0.574829 0.411926 1441740942 -0.423767 -0.566040 -0.574829 0.411926 1441740942 -0.414673 -0.581177 -0.556824 0.424622 1441740942 -0.414673 -0.581177 -0.556824 0.424622 1441740942 -0.414673 -0.581177 -0.556824 0.424622 1441740942 -0.414673 -0.581177 -0.556824 0.424622 1441740942 -0.414673 -0.581177 -0.556824 0.424622 1441740942 -0.403381 -0.593811 -0.545471 0.432678 1441740942 -0.403381 -0.593811 -0.545471 0.432678 1441740942 -0.403381 -0.593811 -0.545471 0.432678 1441740942 -0.403381 -0.593811 -0.545471 0.432678 1441740942 -0.403381 -0.593811 -0.545471 0.432678 1441740942 -0.403381 -0.593811 -0.545471 0.432678 1441740942 -0.398682 -0.601196 -0.536011 0.438538 1441740942 -0.398682 -0.601196 -0.536011 0.438538 1441740942 -0.398682 -0.601196 -0.536011 0.438538 1441740942 -0.398682 -0.601196 -0.536011 0.438538 1441740942 -0.398682 -0.601196 -0.536011 0.438538 1441740942 -0.398926 -0.603577 -0.533936 0.437622 1441740942 -0.398926 -0.603577 -0.533936 0.437622 1441740942 -0.398926 -0.603577 -0.533936 0.437622 1441740942 -0.398926 -0.603577 -0.533936 0.437622 1441740942 -0.398926 -0.603577 -0.533936 0.437622 1441740942 -0.398926 -0.603577 -0.533936 0.437622 1441740942 -0.398926 -0.603577 -0.533936 0.437622 1441740942 -0.402222 -0.602417 -0.535095 0.434875 1441740942 -0.402222 -0.602417 -0.535095 0.434875 1441740942 -0.402222 -0.602417 -0.535095 0.434875 1441740942 -0.402222 -0.602417 -0.535095 0.434875 1441740942 -0.402222 -0.602417 -0.535095 0.434875 1441740942 -0.402222 -0.602417 -0.535095 0.434875 1441740942 -0.399597 -0.604187 -0.535767 0.433960 1441740942 -0.399597 -0.604187 -0.535767 0.433960 1441740942 -0.399597 -0.604187 -0.535767 0.433960 1441740942 -0.399597 -0.604187 -0.535767 0.433960 1441740942 -0.399597 -0.604187 -0.535767 0.433960 1441740942 -0.399597 -0.604187 -0.535767 0.433960 1441740942 -0.394165 -0.611877 -0.532104 0.432617 1441740942 -0.394165 -0.611877 -0.532104 0.432617 1441740942 -0.394165 -0.611877 -0.532104 0.432617 1441740942 -0.394165 -0.611877 -0.532104 0.432617 1441740942 -0.394165 -0.611877 -0.532104 0.432617 1441740942 -0.394165 -0.611877 -0.532104 0.432617 1441740942 -0.394165 -0.611877 -0.532104 0.432617 1441740942 -0.388184 -0.620239 -0.525330 0.434448 1441740942 -0.388184 -0.620239 -0.525330 0.434448 1441740942 -0.388184 -0.620239 -0.525330 0.434448 1441740942 -0.388184 -0.620239 -0.525330 0.434448 1441740942 -0.388184 -0.620239 -0.525330 0.434448 1441740942 -0.388184 -0.620239 -0.525330 0.434448 1441740942 -0.383179 -0.625610 -0.520447 0.437012 1441740942 -0.383179 -0.625610 -0.520447 0.437012 1441740942 -0.383179 -0.625610 -0.520447 0.437012 1441740942 -0.383179 -0.625610 -0.520447 0.437012 1441740942 -0.383179 -0.625610 -0.520447 0.437012 1441740942 -0.383179 -0.625610 -0.520447 0.437012 1441740942 -0.382996 -0.626526 -0.520447 0.435852 1441740942 -0.382996 -0.626526 -0.520447 0.435852 1441740942 -0.382996 -0.626526 -0.520447 0.435852 1441740942 -0.382996 -0.626526 -0.520447 0.435852 1441740942 -0.382996 -0.626526 -0.520447 0.435852 1441740942 -0.382996 -0.626526 -0.520447 0.435852 1441740942 -0.385498 -0.624390 -0.523926 0.432556 1441740942 -0.385498 -0.624390 -0.523926 0.432556 1441740942 -0.385498 -0.624390 -0.523926 0.432556 1441740942 -0.385498 -0.624390 -0.523926 0.432556 1441740942 -0.385498 -0.624390 -0.523926 0.432556 1441740942 -0.385498 -0.624390 -0.523926 0.432556 1441740942 -0.390686 -0.618713 -0.532043 0.426086 1441740942 -0.390686 -0.618713 -0.532043 0.426086 1441740942 -0.390686 -0.618713 -0.532043 0.426086 1441740942 -0.390686 -0.618713 -0.532043 0.426086 1441740942 -0.390686 -0.618713 -0.532043 0.426086 1441740942 -0.390686 -0.618713 -0.532043 0.426086 1441740942 -0.390686 -0.618713 -0.532043 0.426086 1441740942 -0.396240 -0.610718 -0.541077 0.421082 1441740942 -0.396240 -0.610718 -0.541077 0.421082 1441740943 -0.396240 -0.610718 -0.541077 0.421082 1441740943 -0.396240 -0.610718 -0.541077 0.421082 1441740943 -0.396240 -0.610718 -0.541077 0.421082 1441740943 -0.396240 -0.610718 -0.541077 0.421082 1441740943 -0.400513 -0.604614 -0.544861 0.421021 1441740943 -0.400513 -0.604614 -0.544861 0.421021 1441740943 -0.400513 -0.604614 -0.544861 0.421021 1441740943 -0.400513 -0.604614 -0.544861 0.421021 1441740943 -0.400513 -0.604614 -0.544861 0.421021 1441740943 -0.400513 -0.604614 -0.544861 0.421021 1441740943 -0.398499 -0.608582 -0.533447 0.431641 1441740943 -0.398499 -0.608582 -0.533447 0.431641 1441740943 -0.398499 -0.608582 -0.533447 0.431641 1441740943 -0.398499 -0.608582 -0.533447 0.431641 1441740943 -0.398499 -0.608582 -0.533447 0.431641 1441740943 -0.395935 -0.613953 -0.521240 0.441223 1441740943 -0.395935 -0.613953 -0.521240 0.441223 1441740943 -0.395935 -0.613953 -0.521240 0.441223 1441740943 -0.395935 -0.613953 -0.521240 0.441223 1441740943 -0.395935 -0.613953 -0.521240 0.441223 1441740943 -0.395935 -0.613953 -0.521240 0.441223 1441740943 -0.407959 -0.603821 -0.531799 0.431519 1441740943 -0.407959 -0.603821 -0.531799 0.431519 1441740943 -0.407959 -0.603821 -0.531799 0.431519 1441740943 -0.407959 -0.603821 -0.531799 0.431519 1441740943 -0.407959 -0.603821 -0.531799 0.431519 1441740943 -0.407959 -0.603821 -0.531799 0.431519 1441740943 -0.430054 -0.582947 -0.565002 0.395020 1441740943 -0.430054 -0.582947 -0.565002 0.395020 1441740943 -0.430054 -0.582947 -0.565002 0.395020 1441740943 -0.430054 -0.582947 -0.565002 0.395020 1441740943 -0.430054 -0.582947 -0.565002 0.395020 1441740943 -0.430054 -0.582947 -0.565002 0.395020 1441740943 -0.430054 -0.582947 -0.565002 0.395020 1441740943 -0.437866 -0.559204 -0.599182 0.369568 1441740943 -0.437866 -0.559204 -0.599182 0.369568 1441740943 -0.437866 -0.559204 -0.599182 0.369568 1441740943 -0.437866 -0.559204 -0.599182 0.369568 1441740943 -0.437866 -0.559204 -0.599182 0.369568 1441740943 -0.437866 -0.559204 -0.599182 0.369568 1441740943 -0.435547 -0.550049 -0.604187 0.377808 1441740943 -0.435547 -0.550049 -0.604187 0.377808 1441740943 -0.435547 -0.550049 -0.604187 0.377808 1441740943 -0.435547 -0.550049 -0.604187 0.377808 1441740943 -0.435547 -0.550049 -0.604187 0.377808 1441740943 -0.435547 -0.550049 -0.604187 0.377808 1441740943 -0.435547 -0.550049 -0.604187 0.377808 1441740943 -0.432495 -0.555725 -0.589233 0.396240 1441740943 -0.432495 -0.555725 -0.589233 0.396240 1441740943 -0.432495 -0.555725 -0.589233 0.396240 1441740943 -0.432495 -0.555725 -0.589233 0.396240 1441740943 -0.432495 -0.555725 -0.589233 0.396240 1441740943 -0.432495 -0.555725 -0.589233 0.396240 1441740943 -0.421326 -0.571106 -0.573242 0.409607 1441740943 -0.421326 -0.571106 -0.573242 0.409607 1441740943 -0.421326 -0.571106 -0.573242 0.409607 1441740943 -0.421326 -0.571106 -0.573242 0.409607 1441740943 -0.421326 -0.571106 -0.573242 0.409607 1441740943 -0.421326 -0.571106 -0.573242 0.409607 1441740943 -0.421326 -0.571106 -0.573242 0.409607 1441740943 -0.411316 -0.584595 -0.561401 0.417114 1441740943 -0.411316 -0.584595 -0.561401 0.417114 1441740943 -0.411316 -0.584595 -0.561401 0.417114 1441740943 -0.411316 -0.584595 -0.561401 0.417114 1441740943 -0.411316 -0.584595 -0.561401 0.417114 1441740943 -0.411316 -0.584595 -0.561401 0.417114 1441740943 -0.403015 -0.594421 -0.549683 0.426758 1441740943 -0.403015 -0.594421 -0.549683 0.426758 1441740943 -0.403015 -0.594421 -0.549683 0.426758 1441740943 -0.403015 -0.594421 -0.549683 0.426758 1441740943 -0.403015 -0.594421 -0.549683 0.426758 1441740943 -0.403015 -0.594421 -0.549683 0.426758 1441740943 -0.394531 -0.604004 -0.537354 0.436829 1441740943 -0.394531 -0.604004 -0.537354 0.436829 1441740943 -0.394531 -0.604004 -0.537354 0.436829 1441740943 -0.394531 -0.604004 -0.537354 0.436829 1441740943 -0.394531 -0.604004 -0.537354 0.436829 1441740943 -0.394531 -0.604004 -0.537354 0.436829 1441740943 -0.390686 -0.610535 -0.529419 0.440918 1441740943 -0.390686 -0.610535 -0.529419 0.440918 1441740943 -0.390686 -0.610535 -0.529419 0.440918 1441740943 -0.390686 -0.610535 -0.529419 0.440918 1441740943 -0.390686 -0.610535 -0.529419 0.440918 1441740943 -0.391602 -0.613281 -0.528870 0.436951 1441740943 -0.391602 -0.613281 -0.528870 0.436951 1441740943 -0.391602 -0.613281 -0.528870 0.436951 1441740943 -0.391602 -0.613281 -0.528870 0.436951 1441740943 -0.391602 -0.613281 -0.528870 0.436951 1441740943 -0.391602 -0.613281 -0.528870 0.436951 1441740943 -0.392090 -0.614075 -0.532227 0.431274 1441740943 -0.392090 -0.614075 -0.532227 0.431274 1441740943 -0.392090 -0.614075 -0.532227 0.431274 1441740943 -0.392090 -0.614075 -0.532227 0.431274 1441740943 -0.392090 -0.614075 -0.532227 0.431274 1441740943 -0.392090 -0.614075 -0.532227 0.431274 1441740943 -0.386475 -0.619568 -0.532104 0.428589 1441740943 -0.386475 -0.619568 -0.532104 0.428589 1441740943 -0.386475 -0.619568 -0.532104 0.428589 1441740943 -0.386475 -0.619568 -0.532104 0.428589 1441740943 -0.386475 -0.619568 -0.532104 0.428589 1441740943 -0.386475 -0.619568 -0.532104 0.428589 1441740943 -0.386475 -0.619568 -0.532104 0.428589 1441740943 -0.375427 -0.628723 -0.524902 0.433960 1441740943 -0.375427 -0.628723 -0.524902 0.433960 1441740943 -0.375427 -0.628723 -0.524902 0.433960 1441740943 -0.375427 -0.628723 -0.524902 0.433960 1441740943 -0.375427 -0.628723 -0.524902 0.433960 1441740943 -0.375427 -0.628723 -0.524902 0.433960 1441740943 -0.364014 -0.640198 -0.512085 0.442139 1441740943 -0.364014 -0.640198 -0.512085 0.442139 1441740943 -0.364014 -0.640198 -0.512085 0.442139 1441740943 -0.364014 -0.640198 -0.512085 0.442139 1441740944 -0.364014 -0.640198 -0.512085 0.442139 1441740944 -0.364014 -0.640198 -0.512085 0.442139 1441740944 -0.364014 -0.640198 -0.512085 0.442139 1441740944 -0.351074 -0.649536 -0.502075 0.450439 1441740944 -0.351074 -0.649536 -0.502075 0.450439 1441740944 -0.351074 -0.649536 -0.502075 0.450439 1441740944 -0.351074 -0.649536 -0.502075 0.450439 1441740944 -0.351074 -0.649536 -0.502075 0.450439 1441740944 -0.351074 -0.649536 -0.502075 0.450439 1441740944 -0.348450 -0.654846 -0.498169 0.449097 1441740944 -0.348450 -0.654846 -0.498169 0.449097 1441740944 -0.348450 -0.654846 -0.498169 0.449097 1441740944 -0.348450 -0.654846 -0.498169 0.449097 1441740944 -0.348450 -0.654846 -0.498169 0.449097 1441740944 -0.348450 -0.654846 -0.498169 0.449097 1441740944 -0.358459 -0.648804 -0.507690 0.439148 1441740944 -0.358459 -0.648804 -0.507690 0.439148 1441740944 -0.358459 -0.648804 -0.507690 0.439148 1441740944 -0.358459 -0.648804 -0.507690 0.439148 1441740944 -0.358459 -0.648804 -0.507690 0.439148 1441740944 -0.358459 -0.648804 -0.507690 0.439148 1441740944 -0.372986 -0.635254 -0.526794 0.424133 1441740944 -0.372986 -0.635254 -0.526794 0.424133 1441740944 -0.372986 -0.635254 -0.526794 0.424133 1441740944 -0.372986 -0.635254 -0.526794 0.424133 1441740944 -0.372986 -0.635254 -0.526794 0.424133 1441740944 -0.385925 -0.616699 -0.547058 0.414185 1441740944 -0.385925 -0.616699 -0.547058 0.414185 1441740944 -0.385925 -0.616699 -0.547058 0.414185 1441740944 -0.385925 -0.616699 -0.547058 0.414185 1441740944 -0.385925 -0.616699 -0.547058 0.414185 1441740944 -0.385925 -0.616699 -0.547058 0.414185 1441740944 -0.385925 -0.616699 -0.547058 0.414185 1441740944 -0.394104 -0.603271 -0.556580 0.413574 1441740944 -0.394104 -0.603271 -0.556580 0.413574 1441740944 -0.394104 -0.603271 -0.556580 0.413574 1441740944 -0.394104 -0.603271 -0.556580 0.413574 1441740944 -0.394104 -0.603271 -0.556580 0.413574 1441740944 -0.394104 -0.603271 -0.556580 0.413574 1441740944 -0.398254 -0.599670 -0.549072 0.424683 1441740944 -0.398254 -0.599670 -0.549072 0.424683 1441740944 -0.398254 -0.599670 -0.549072 0.424683 1441740944 -0.398254 -0.599670 -0.549072 0.424683 1441740944 -0.398254 -0.599670 -0.549072 0.424683 1441740944 -0.407593 -0.596130 -0.542236 0.429626 1441740944 -0.407593 -0.596130 -0.542236 0.429626 1441740944 -0.407593 -0.596130 -0.542236 0.429626 1441740944 -0.407593 -0.596130 -0.542236 0.429626 1441740944 -0.407593 -0.596130 -0.542236 0.429626 1441740944 -0.407593 -0.596130 -0.542236 0.429626 1441740944 -0.417786 -0.588867 -0.551208 0.418274 1441740944 -0.417786 -0.588867 -0.551208 0.418274 1441740944 -0.417786 -0.588867 -0.551208 0.418274 1441740944 -0.417786 -0.588867 -0.551208 0.418274 1441740944 -0.417786 -0.588867 -0.551208 0.418274 1441740944 -0.417786 -0.588867 -0.551208 0.418274 1441740944 -0.428406 -0.574158 -0.575134 0.395081 1441740944 -0.428406 -0.574158 -0.575134 0.395081 1441740944 -0.428406 -0.574158 -0.575134 0.395081 1441740944 -0.428406 -0.574158 -0.575134 0.395081 1441740944 -0.428406 -0.574158 -0.575134 0.395081 1441740944 -0.428406 -0.574158 -0.575134 0.395081 1441740944 -0.428406 -0.574158 -0.575134 0.395081 1441740944 -0.440247 -0.555237 -0.597534 0.375366 1441740944 -0.440247 -0.555237 -0.597534 0.375366 1441740944 -0.440247 -0.555237 -0.597534 0.375366 1441740944 -0.440247 -0.555237 -0.597534 0.375366 1441740944 -0.440247 -0.555237 -0.597534 0.375366 1441740944 -0.440247 -0.555237 -0.597534 0.375366 1441740944 -0.433960 -0.548096 -0.610962 0.371582 1441740944 -0.433960 -0.548096 -0.610962 0.371582 1441740944 -0.433960 -0.548096 -0.610962 0.371582 1441740944 -0.433960 -0.548096 -0.610962 0.371582 1441740944 -0.433960 -0.548096 -0.610962 0.371582 1441740944 -0.433960 -0.548096 -0.610962 0.371582 1441740944 -0.422302 -0.559265 -0.592590 0.397217 1441740944 -0.422302 -0.559265 -0.592590 0.397217 1441740944 -0.422302 -0.559265 -0.592590 0.397217 1441740944 -0.422302 -0.559265 -0.592590 0.397217 1441740944 -0.422302 -0.559265 -0.592590 0.397217 1441740944 -0.422302 -0.559265 -0.592590 0.397217 1441740944 -0.422302 -0.559265 -0.592590 0.397217 1441740944 -0.416870 -0.573669 -0.566833 0.419373 1441740944 -0.416870 -0.573669 -0.566833 0.419373 1441740944 -0.416870 -0.573669 -0.566833 0.419373 1441740944 -0.416870 -0.573669 -0.566833 0.419373 1441740944 -0.416870 -0.573669 -0.566833 0.419373 1441740944 -0.416870 -0.573669 -0.566833 0.419373 1441740944 -0.407349 -0.587402 -0.554626 0.425903 1441740944 -0.407349 -0.587402 -0.554626 0.425903 1441740944 -0.407349 -0.587402 -0.554626 0.425903 1441740944 -0.407349 -0.587402 -0.554626 0.425903 1441740944 -0.407349 -0.587402 -0.554626 0.425903 1441740944 -0.407349 -0.587402 -0.554626 0.425903 1441740944 -0.401489 -0.595032 -0.545593 0.432617 1441740944 -0.401489 -0.595032 -0.545593 0.432617 1441740944 -0.401489 -0.595032 -0.545593 0.432617 1441740944 -0.401489 -0.595032 -0.545593 0.432617 1441740944 -0.401489 -0.595032 -0.545593 0.432617 1441740944 -0.401489 -0.595032 -0.545593 0.432617 1441740944 -0.398254 -0.601257 -0.539490 0.434631 1441740944 -0.398254 -0.601257 -0.539490 0.434631 1441740944 -0.398254 -0.601257 -0.539490 0.434631 1441740944 -0.398254 -0.601257 -0.539490 0.434631 1441740944 -0.398254 -0.601257 -0.539490 0.434631 1441740944 -0.398254 -0.601257 -0.539490 0.434631 1441740944 -0.395508 -0.604004 -0.537781 0.435364 1441740944 -0.395508 -0.604004 -0.537781 0.435364 1441740944 -0.395508 -0.604004 -0.537781 0.435364 1441740944 -0.395508 -0.604004 -0.537781 0.435364 1441740944 -0.395508 -0.604004 -0.537781 0.435364 1441740945 -0.395508 -0.604004 -0.537781 0.435364 1441740945 -0.395386 -0.606689 -0.534851 0.435425 1441740945 -0.395386 -0.606689 -0.534851 0.435425 1441740945 -0.395386 -0.606689 -0.534851 0.435425 1441740945 -0.395386 -0.606689 -0.534851 0.435425 1441740945 -0.395386 -0.606689 -0.534851 0.435425 1441740945 -0.395386 -0.606689 -0.534851 0.435425 1441740945 -0.394165 -0.609802 -0.534912 0.432068 1441740945 -0.394165 -0.609802 -0.534912 0.432068 1441740945 -0.394165 -0.609802 -0.534912 0.432068 1441740945 -0.394165 -0.609802 -0.534912 0.432068 1441740945 -0.394165 -0.609802 -0.534912 0.432068 1441740945 -0.394165 -0.609802 -0.534912 0.432068 1441740945 -0.389709 -0.616028 -0.533997 0.428467 1441740945 -0.389709 -0.616028 -0.533997 0.428467 1441740945 -0.389709 -0.616028 -0.533997 0.428467 1441740945 -0.389709 -0.616028 -0.533997 0.428467 1441740945 -0.389709 -0.616028 -0.533997 0.428467 1441740945 -0.389709 -0.616028 -0.533997 0.428467 1441740945 -0.378357 -0.625366 -0.529114 0.431152 1441740945 -0.378357 -0.625366 -0.529114 0.431152 1441740945 -0.378357 -0.625366 -0.529114 0.431152 1441740945 -0.378357 -0.625366 -0.529114 0.431152 1441740945 -0.378357 -0.625366 -0.529114 0.431152 1441740945 -0.378357 -0.625366 -0.529114 0.431152 1441740945 -0.368896 -0.635193 -0.516663 0.439941 1441740945 -0.368896 -0.635193 -0.516663 0.439941 1441740945 -0.368896 -0.635193 -0.516663 0.439941 1441740945 -0.368896 -0.635193 -0.516663 0.439941 1441740945 -0.368896 -0.635193 -0.516663 0.439941 1441740945 -0.368896 -0.635193 -0.516663 0.439941 1441740945 -0.368896 -0.635193 -0.516663 0.439941 1441740945 -0.362854 -0.643982 -0.506958 0.443542 1441740945 -0.362854 -0.643982 -0.506958 0.443542 1441740945 -0.362854 -0.643982 -0.506958 0.443542 1441740945 -0.362854 -0.643982 -0.506958 0.443542 1441740945 -0.362854 -0.643982 -0.506958 0.443542 1441740945 -0.362854 -0.643982 -0.506958 0.443542 1441740945 -0.363403 -0.645508 -0.507568 0.440063 1441740945 -0.363403 -0.645508 -0.507568 0.440063 1441740945 -0.363403 -0.645508 -0.507568 0.440063 1441740945 -0.363403 -0.645508 -0.507568 0.440063 1441740945 -0.363403 -0.645508 -0.507568 0.440063 1441740945 -0.363403 -0.645508 -0.507568 0.440063 1441740945 -0.370117 -0.639343 -0.520630 0.428040 1441740945 -0.370117 -0.639343 -0.520630 0.428040 1441740945 -0.370117 -0.639343 -0.520630 0.428040 1441740945 -0.370117 -0.639343 -0.520630 0.428040 1441740945 -0.370117 -0.639343 -0.520630 0.428040 1441740945 -0.370117 -0.639343 -0.520630 0.428040 1441740945 -0.380127 -0.627136 -0.537292 0.416626 1441740945 -0.380127 -0.627136 -0.537292 0.416626 1441740945 -0.380127 -0.627136 -0.537292 0.416626 1441740945 -0.380127 -0.627136 -0.537292 0.416626 1441740945 -0.380127 -0.627136 -0.537292 0.416626 1441740945 -0.380127 -0.627136 -0.537292 0.416626 1441740945 -0.380127 -0.627136 -0.537292 0.416626 1441740945 -0.390503 -0.612732 -0.550537 0.411194 1441740945 -0.390503 -0.612732 -0.550537 0.411194 1441740945 -0.390503 -0.612732 -0.550537 0.411194 1441740945 -0.390503 -0.612732 -0.550537 0.411194 1441740945 -0.390503 -0.612732 -0.550537 0.411194 1441740945 -0.390503 -0.612732 -0.550537 0.411194 1441740945 -0.399475 -0.603882 -0.550842 0.415100 1441740945 -0.399475 -0.603882 -0.550842 0.415100 1441740945 -0.399475 -0.603882 -0.550842 0.415100 1441740945 -0.399475 -0.603882 -0.550842 0.415100 1441740945 -0.399475 -0.603882 -0.550842 0.415100 1441740945 -0.399475 -0.603882 -0.550842 0.415100 1441740945 -0.406311 -0.598572 -0.545166 0.423645 1441740945 -0.406311 -0.598572 -0.545166 0.423645 1441740945 -0.406311 -0.598572 -0.545166 0.423645 1441740945 -0.406311 -0.598572 -0.545166 0.423645 1441740945 -0.406311 -0.598572 -0.545166 0.423645 1441740945 -0.406311 -0.598572 -0.545166 0.423645 1441740945 -0.406311 -0.598572 -0.545166 0.423645 1441740945 -0.409119 -0.600342 -0.535400 0.430847 1441740945 -0.409119 -0.600342 -0.535400 0.430847 1441740945 -0.409119 -0.600342 -0.535400 0.430847 1441740945 -0.409119 -0.600342 -0.535400 0.430847 1441740945 -0.409119 -0.600342 -0.535400 0.430847 1441740945 -0.409119 -0.600342 -0.535400 0.430847 1441740945 -0.420288 -0.594849 -0.541748 0.419678 1441740945 -0.420288 -0.594849 -0.541748 0.419678 1441740945 -0.420288 -0.594849 -0.541748 0.419678 1441740945 -0.420288 -0.594849 -0.541748 0.419678 1441740945 -0.420288 -0.594849 -0.541748 0.419678 1441740945 -0.420288 -0.594849 -0.541748 0.419678 1441740945 -0.443481 -0.575684 -0.570190 0.383179 1441740945 -0.443481 -0.575684 -0.570190 0.383179 1441740945 -0.443481 -0.575684 -0.570190 0.383179 1441740945 -0.443481 -0.575684 -0.570190 0.383179 1441740945 -0.443481 -0.575684 -0.570190 0.383179 1441740945 -0.443481 -0.575684 -0.570190 0.383179 1441740945 -0.445374 -0.557739 -0.598755 0.363525 1441740945 -0.445374 -0.557739 -0.598755 0.363525 1441740945 -0.445374 -0.557739 -0.598755 0.363525 1441740945 -0.445374 -0.557739 -0.598755 0.363525 1441740945 -0.445374 -0.557739 -0.598755 0.363525 1441740945 -0.445374 -0.557739 -0.598755 0.363525 1441740945 -0.449585 -0.551575 -0.595642 0.372620 1441740945 -0.449585 -0.551575 -0.595642 0.372620 1441740945 -0.449585 -0.551575 -0.595642 0.372620 1441740945 -0.449585 -0.551575 -0.595642 0.372620 1441740945 -0.449585 -0.551575 -0.595642 0.372620 1441740945 -0.449585 -0.551575 -0.595642 0.372620 1441740945 -0.443481 -0.559082 -0.579712 0.393311 1441740945 -0.443481 -0.559082 -0.579712 0.393311 1441740945 -0.443481 -0.559082 -0.579712 0.393311 1441740945 -0.443481 -0.559082 -0.579712 0.393311 1441740945 -0.443481 -0.559082 -0.579712 0.393311 1441740945 -0.443481 -0.559082 -0.579712 0.393311 1441740946 -0.443481 -0.559082 -0.579712 0.393311 1441740946 -0.439148 -0.568359 -0.566284 0.404297 1441740946 -0.439148 -0.568359 -0.566284 0.404297 1441740946 -0.439148 -0.568359 -0.566284 0.404297 1441740946 -0.439148 -0.568359 -0.566284 0.404297 1441740946 -0.439148 -0.568359 -0.566284 0.404297 1441740946 -0.431335 -0.578979 -0.558899 0.407959 1441740946 -0.431335 -0.578979 -0.558899 0.407959 1441740946 -0.431335 -0.578979 -0.558899 0.407959 1441740946 -0.431335 -0.578979 -0.558899 0.407959 1441740946 -0.431335 -0.578979 -0.558899 0.407959 1441740946 -0.431335 -0.578979 -0.558899 0.407959 1441740946 -0.423218 -0.587463 -0.551880 0.413818 1441740946 -0.423218 -0.587463 -0.551880 0.413818 1441740946 -0.423218 -0.587463 -0.551880 0.413818 1441740946 -0.423218 -0.587463 -0.551880 0.413818 1441740946 -0.423218 -0.587463 -0.551880 0.413818 1441740946 -0.423218 -0.587463 -0.551880 0.413818 1441740946 -0.417786 -0.593140 -0.545715 0.419434 1441740946 -0.417786 -0.593140 -0.545715 0.419434 1441740946 -0.417786 -0.593140 -0.545715 0.419434 1441740946 -0.417786 -0.593140 -0.545715 0.419434 1441740946 -0.417786 -0.593140 -0.545715 0.419434 1441740946 -0.417786 -0.593140 -0.545715 0.419434 1441740946 -0.416870 -0.594421 -0.544312 0.420349 1441740946 -0.416870 -0.594421 -0.544312 0.420349 1441740946 -0.416870 -0.594421 -0.544312 0.420349 1441740946 -0.416870 -0.594421 -0.544312 0.420349 1441740946 -0.416870 -0.594421 -0.544312 0.420349 1441740946 -0.416870 -0.594421 -0.544312 0.420349 1441740946 -0.416870 -0.594421 -0.544312 0.420349 1441740946 -0.412659 -0.599487 -0.543335 0.418579 1441740946 -0.412659 -0.599487 -0.543335 0.418579 1441740946 -0.412659 -0.599487 -0.543335 0.418579 1441740946 -0.412659 -0.599487 -0.543335 0.418579 1441740946 -0.412659 -0.599487 -0.543335 0.418579 1441740946 -0.412659 -0.599487 -0.543335 0.418579 1441740946 -0.400513 -0.610107 -0.535889 0.424561 1441740946 -0.400513 -0.610107 -0.535889 0.424561 1441740946 -0.400513 -0.610107 -0.535889 0.424561 1441740946 -0.400513 -0.610107 -0.535889 0.424561 1441740946 -0.400513 -0.610107 -0.535889 0.424561 1441740946 -0.400513 -0.610107 -0.535889 0.424561 1441740946 -0.400513 -0.610107 -0.535889 0.424561 1441740946 -0.383423 -0.627197 -0.517883 0.437622 1441740946 -0.383423 -0.627197 -0.517883 0.437622 1441740946 -0.383423 -0.627197 -0.517883 0.437622 1441740946 -0.383423 -0.627197 -0.517883 0.437622 1441740946 -0.383423 -0.627197 -0.517883 0.437622 1441740946 -0.383423 -0.627197 -0.517883 0.437622 1441740946 -0.370056 -0.644226 -0.494263 0.451416 1441740946 -0.370056 -0.644226 -0.494263 0.451416 1441740946 -0.370056 -0.644226 -0.494263 0.451416 1441740946 -0.370056 -0.644226 -0.494263 0.451416 1441740946 -0.370056 -0.644226 -0.494263 0.451416 1441740946 -0.370056 -0.644226 -0.494263 0.451416 1441740946 -0.365051 -0.651611 -0.480286 0.459900 1441740946 -0.365051 -0.651611 -0.480286 0.459900 1441740946 -0.365051 -0.651611 -0.480286 0.459900 1441740946 -0.365051 -0.651611 -0.480286 0.459900 1441740946 -0.365051 -0.651611 -0.480286 0.459900 1441740946 -0.365051 -0.651611 -0.480286 0.459900 1441740946 -0.365051 -0.651611 -0.480286 0.459900 1441740946 -0.370667 -0.649780 -0.484131 0.453979 1441740946 -0.370667 -0.649780 -0.484131 0.453979 1441740946 -0.370667 -0.649780 -0.484131 0.453979 1441740946 -0.370667 -0.649780 -0.484131 0.453979 1441740946 -0.370667 -0.649780 -0.484131 0.453979 1441740946 -0.370667 -0.649780 -0.484131 0.453979 1441740946 -0.381531 -0.639832 -0.501526 0.440063 1441740946 -0.381531 -0.639832 -0.501526 0.440063 1441740946 -0.381531 -0.639832 -0.501526 0.440063 1441740946 -0.381531 -0.639832 -0.501526 0.440063 1441740946 -0.381531 -0.639832 -0.501526 0.440063 1441740946 -0.381531 -0.639832 -0.501526 0.440063 1441740946 -0.381531 -0.639832 -0.501526 0.440063 1441740946 -0.390198 -0.627075 -0.520630 0.428406 1441740946 -0.390198 -0.627075 -0.520630 0.428406 1441740946 -0.390198 -0.627075 -0.520630 0.428406 1441740946 -0.390198 -0.627075 -0.520630 0.428406 1441740946 -0.390198 -0.627075 -0.520630 0.428406 1441740946 -0.390198 -0.627075 -0.520630 0.428406 1441740946 -0.394531 -0.616150 -0.532166 0.426147 1441740946 -0.394531 -0.616150 -0.532166 0.426147 1441740946 -0.394531 -0.616150 -0.532166 0.426147 1441740946 -0.394531 -0.616150 -0.532166 0.426147 1441740946 -0.394531 -0.616150 -0.532166 0.426147 1441740946 -0.394531 -0.616150 -0.532166 0.426147 1441740946 -0.394531 -0.616150 -0.532166 0.426147 1441740946 -0.391907 -0.614685 -0.531006 0.432068 1441740946 -0.391907 -0.614685 -0.531006 0.432068 1441740946 -0.391907 -0.614685 -0.531006 0.432068 1441740946 -0.391907 -0.614685 -0.531006 0.432068 1441740946 -0.391907 -0.614685 -0.531006 0.432068 1441740946 -0.391907 -0.614685 -0.531006 0.432068 1441740946 -0.394470 -0.615295 -0.519775 0.442322 1441740946 -0.394470 -0.615295 -0.519775 0.442322 1441740946 -0.394470 -0.615295 -0.519775 0.442322 1441740946 
-0.355347 -0.621826 -0.517212 0.468628 1441740949 -0.355347 -0.621826 -0.517212 0.468628 1441740949 -0.352356 -0.622803 -0.517517 0.469238 1441740949 -0.352356 -0.622803 -0.517517 0.469238 1441740949 -0.352356 -0.622803 -0.517517 0.469238 1441740949 -0.352356 -0.622803 -0.517517 0.469238 1441740949 -0.352356 -0.622803 -0.517517 0.469238 1441740949 -0.352356 -0.622803 -0.517517 0.469238 1441740949 -0.347900 -0.625427 -0.515686 0.471069 1441740949 -0.347900 -0.625427 -0.515686 0.471069 1441740949 -0.347900 -0.625427 -0.515686 0.471069 1441740949 -0.347900 -0.625427 -0.515686 0.471069 1441740949 -0.347900 -0.625427 -0.515686 0.471069 1441740949 -0.347900 -0.625427 -0.515686 0.471069 1441740949 -0.347900 -0.625427 -0.515686 0.471069 1441740949 -0.341553 -0.632019 -0.510864 0.472229 1441740949 -0.341553 -0.632019 -0.510864 0.472229 1441740949 -0.341553 -0.632019 -0.510864 0.472229 1441740949 -0.341553 -0.632019 -0.510864 0.472229 1441740949 -0.341553 -0.632019 -0.510864 0.472229 1441740949 -0.341553 -0.632019 -0.510864 0.472229 1441740949 -0.332764 -0.642456 -0.500732 0.475220 1441740949 -0.332764 -0.642456 -0.500732 0.475220 1441740949 -0.332764 -0.642456 -0.500732 0.475220 1441740949 -0.332764 -0.642456 -0.500732 0.475220 1441740949 -0.332764 -0.642456 -0.500732 0.475220 1441740949 -0.332764 -0.642456 -0.500732 0.475220 1441740949 -0.332764 -0.642456 -0.500732 0.475220 1441740949 -0.323303 -0.654114 -0.487732 0.479370 1441740949 -0.323303 -0.654114 -0.487732 0.479370 1441740949 -0.323303 -0.654114 -0.487732 0.479370 1441740949 -0.323303 -0.654114 -0.487732 0.479370 1441740949 -0.323303 -0.654114 -0.487732 0.479370 1441740949 -0.317688 -0.662781 -0.476990 0.481934 1441740949 -0.317688 -0.662781 -0.476990 0.481934 1441740949 -0.317688 -0.662781 -0.476990 0.481934 1441740949 -0.317688 -0.662781 -0.476990 0.481934 1441740949 -0.317688 -0.662781 -0.476990 0.481934 1441740949 -0.317688 -0.662781 -0.476990 0.481934 1441740949 -0.326050 -0.660400 -0.475403 0.481262 1441740949 -0.326050 -0.660400 -0.475403 0.481262 1441740949 -0.326050 -0.660400 -0.475403 0.481262 1441740949 -0.326050 -0.660400 -0.475403 0.481262 1441740949 -0.326050 -0.660400 -0.475403 0.481262 1441740949 -0.326050 -0.660400 -0.475403 0.481262 1441740949 -0.326050 -0.660400 -0.475403 0.481262 1441740949 -0.346191 -0.646057 -0.487976 0.473999 1441740949 -0.346191 -0.646057 -0.487976 0.473999 1441740949 -0.346191 -0.646057 -0.487976 0.473999 1441740949 -0.346191 -0.646057 -0.487976 0.473999 1441740949 -0.346191 -0.646057 -0.487976 0.473999 1441740949 -0.363037 -0.628174 -0.505371 0.467163 1441740949 -0.363037 -0.628174 -0.505371 0.467163 1441740949 -0.363037 -0.628174 -0.505371 0.467163 1441740949 -0.363037 -0.628174 -0.505371 0.467163 1441740949 -0.363037 -0.628174 -0.505371 0.467163 1441740949 -0.363037 -0.628174 -0.505371 0.467163 1441740949 -0.363037 -0.628174 -0.505371 0.467163 1441740949 -0.358887 -0.623901 -0.510681 0.470337 1441740949 -0.358887 -0.623901 -0.510681 0.470337 1441740949 -0.358887 -0.623901 -0.510681 0.470337 1441740949 -0.358887 -0.623901 -0.510681 0.470337 1441740949 -0.358887 -0.623901 -0.510681 0.470337 1441740949 -0.339294 -0.638245 -0.492249 0.485046 1441740949 -0.339294 -0.638245 -0.492249 0.485046 1441740949 -0.339294 -0.638245 -0.492249 0.485046 1441740949 -0.339294 -0.638245 -0.492249 0.485046 1441740949 -0.339294 -0.638245 -0.492249 0.485046 1441740949 -0.339294 -0.638245 -0.492249 0.485046 1441740949 -0.325256 -0.654602 -0.461609 0.502686 1441740949 -0.325256 -0.654602 -0.461609 0.502686 1441740949 -0.325256 -0.654602 -0.461609 0.502686 1441740949 -0.325256 -0.654602 -0.461609 0.502686 1441740949 -0.325256 -0.654602 -0.461609 0.502686 1441740949 -0.325256 -0.654602 -0.461609 0.502686 1441740949 -0.321350 -0.662170 -0.443848 0.511169 1441740949 -0.321350 -0.662170 -0.443848 0.511169 1441740949 -0.321350 -0.662170 -0.443848 0.511169 1441740950 -0.321350 -0.662170 -0.443848 0.511169 1441740950 -0.342163 -0.648621 -0.459717 0.500916 1441740950 -0.342163 -0.648621 -0.459717 0.500916 1441740950 -0.342163 -0.648621 -0.459717 0.500916 1441740950 -0.342163 -0.648621 -0.459717 0.500916 1441740950 -0.342163 -0.648621 -0.459717 0.500916 1441740950 -0.342163 -0.648621 -0.459717 0.500916 1441740950 -0.342163 -0.648621 -0.459717 0.500916 1441740950 -0.361145 -0.631165 -0.478271 0.492371 1441740950 -0.361145 -0.631165 -0.478271 0.492371 1441740950 -0.361145 -0.631165 -0.478271 0.492371 1441740950 -0.361145 -0.631165 -0.478271 0.492371 1441740950 -0.361145 -0.631165 -0.478271 0.492371 1441740950 -0.361145 -0.631165 -0.478271 0.492371 1441740950 -0.367004 -0.623840 -0.494507 0.481262 1441740950 -0.367004 -0.623840 -0.494507 0.481262 1441740950 -0.367004 -0.623840 -0.494507 0.481262 1441740950 -0.367004 -0.623840 -0.494507 0.481262 1441740950 -0.367004 -0.623840 -0.494507 0.481262 1441740950 -0.367004 -0.623840 -0.494507 0.481262 1441740950 -0.369995 -0.618835 -0.505371 0.474182 1441740950 -0.369995 -0.618835 -0.505371 0.474182 1441740950 -0.369995 -0.618835 -0.505371 0.474182 1441740950 -0.369995 -0.618835 -0.505371 0.474182 1441740950 -0.369995 -0.618835 -0.505371 0.474182 1441740950 -0.369995 -0.618835 -0.505371 0.474182 1441740950 -0.366760 -0.617554 -0.506226 0.477356 1441740950 -0.366760 -0.617554 -0.506226 0.477356 1441740950 -0.366760 -0.617554 -0.506226 0.477356 1441740950 -0.366760 -0.617554 -0.506226 0.477356 1441740950 -0.366760 -0.617554 -0.506226 0.477356 1441740950 -0.366760 -0.617554 -0.506226 0.477356 1441740950 -0.366760 -0.617554 -0.506226 0.477356 1441740950 -0.357178 -0.624756 -0.498474 0.483398 1441740950 -0.357178 -0.624756 -0.498474 0.483398 1441740950 -0.357178 -0.624756 -0.498474 0.483398 1441740950 -0.357178 -0.624756 -0.498474 0.483398 1441740950 -0.357178 -0.624756 -0.498474 0.483398 1441740950 -0.357178 -0.624756 -0.498474 0.483398 1441740950 -0.345947 -0.635986 -0.488098 0.487488 1441740950 -0.345947 -0.635986 -0.488098 0.487488 1441740950 -0.345947 -0.635986 -0.488098 0.487488 1441740950 -0.345947 -0.635986 -0.488098 0.487488 1441740950 -0.345947 -0.635986 -0.488098 0.487488 1441740950 -0.345947 -0.635986 -0.488098 0.487488 1441740950 -0.337830 -0.642578 -0.482971 0.489746 1441740950 -0.337830 -0.642578 -0.482971 0.489746 1441740950 -0.337830 -0.642578 -0.482971 0.489746 1441740950 -0.337830 -0.642578 -0.482971 0.489746 1441740950 -0.337830 -0.642578 -0.482971 0.489746 1441740950 -0.337830 -0.642578 -0.482971 0.489746 1441740950 -0.337830 -0.642578 -0.482971 0.489746 1441740950 -0.342102 -0.640930 -0.486450 0.485413 1441740950 -0.342102 -0.640930 -0.486450 0.485413 1441740950 -0.342102 -0.640930 -0.486450 0.485413 1441740950 -0.342102 -0.640930 -0.486450 0.485413 1441740950 -0.342102 -0.640930 -0.486450 0.485413 1441740950 -0.342102 -0.640930 -0.486450 0.485413 1441740950 -0.345642 -0.639343 -0.488281 0.483154 1441740950 -0.345642 -0.639343 -0.488281 0.483154 1441740950 -0.345642 -0.639343 -0.488281 0.483154 1441740950 -0.345642 -0.639343 -0.488281 0.483154 1441740950 -0.345642 -0.639343 -0.488281 0.483154 1441740950 -0.345032 -0.642517 -0.489075 0.478516 1441740950 -0.345032 -0.642517 -0.489075 0.478516 1441740950 -0.345032 -0.642517 -0.489075 0.478516 1441740950 -0.345032 -0.642517 -0.489075 0.478516 1441740950 -0.345032 -0.642517 -0.489075 0.478516 1441740950 -0.345032 -0.642517 -0.489075 0.478516 1441740950 -0.345032 -0.642517 -0.489075 0.478516 1441740950 -0.342529 -0.646423 -0.488281 0.475891 1441740950 -0.342529 -0.646423 -0.488281 0.475891 1441740950 -0.342529 -0.646423 -0.488281 0.475891 1441740950 -0.342529 -0.646423 -0.488281 0.475891 1441740950 -0.342529 -0.646423 -0.488281 0.475891 1441740950 -0.342529 -0.646423 -0.488281 0.475891 1441740950 -0.336548 -0.653748 -0.483887 0.474609 1441740950 -0.336548 -0.653748 -0.483887 0.474609 1441740950 -0.336548 -0.653748 -0.483887 0.474609 1441740950 -0.336548 -0.653748 -0.483887 0.474609 1441740950 -0.336548 -0.653748 -0.483887 0.474609 1441740950 -0.336548 -0.653748 -0.483887 0.474609 1441740950 -0.332275 -0.660400 -0.477661 0.474731 1441740950 -0.332275 -0.660400 -0.477661 0.474731 1441740950 -0.332275 -0.660400 -0.477661 0.474731 1441740950 -0.332275 -0.660400 -0.477661 0.474731 1441740950 -0.332275 -0.660400 -0.477661 0.474731 1441740950 -0.334656 -0.662537 -0.473755 0.473938 1441740950 -0.334656 -0.662537 -0.473755 0.473938 1441740950 -0.334656 -0.662537 -0.473755 0.473938 1441740950 -0.334656 -0.662537 -0.473755 0.473938 1441740950 -0.334656 -0.662537 -0.473755 0.473938 1441740950 -0.334656 -0.662537 -0.473755 0.473938 1441740950 -0.334656 -0.662537 -0.473755 0.473938 1441740950 -0.351990 -0.653015 -0.477356 0.471008 1441740950 -0.351990 -0.653015 -0.477356 0.471008 1441740950 -0.351990 -0.653015 -0.477356 0.471008 1441740950 -0.351990 -0.653015 -0.477356 0.471008 1441740950 -0.351990 -0.653015 -0.477356 0.471008 1441740950 -0.351990 -0.653015 -0.477356 0.471008 1441740950 -0.375244 -0.635742 -0.495239 0.458008 1441740950 -0.375244 -0.635742 -0.495239 0.458008 1441740950 -0.375244 -0.635742 -0.495239 0.458008 1441740950 -0.375244 -0.635742 -0.495239 0.458008 1441740950 -0.375244 -0.635742 -0.495239 0.458008 1441740950 -0.375244 -0.635742 -0.495239 0.458008 1441740950 -0.387268 -0.620605 -0.512939 0.449219 1441740950 -0.387268 -0.620605 -0.512939 0.449219 1441740950 -0.387268 -0.620605 -0.512939 0.449219 1441740950 -0.387268 -0.620605 -0.512939 0.449219 1441740950 -0.387268 -0.620605 -0.512939 0.449219 1441740950 -0.387268 -0.620605 -0.512939 0.449219 1441740951 -0.387268 -0.620605 -0.512939 0.449219 1441740951 -0.378174 -0.618652 -0.516907 0.455078 1441740951 -0.378174 -0.618652 -0.516907 0.455078 1441740951 -0.378174 -0.618652 -0.516907 0.455078 1441740951 -0.378174 -0.618652 -0.516907 0.455078 1441740951 -0.378174 -0.618652 -0.516907 0.455078 1441740951 -0.378174 -0.618652 -0.516907 0.455078 1441740951 -0.357361 -0.633301 -0.504578 0.465515 1441740951 -0.357361 -0.633301 -0.504578 0.465515 1441740951 -0.357361 -0.633301 -0.504578 0.465515 1441740951 -0.357361 -0.633301 -0.504578 0.465515 1441740951 -0.357361 -0.633301 -0.504578 0.465515 1441740951 -0.357361 -0.633301 -0.504578 0.465515 1441740951 -0.357361 -0.633301 -0.504578 0.465515 1441740951 -0.344360 -0.645142 -0.485046 0.479614 1441740951 -0.344360 -0.645142 -0.485046 0.479614 1441740951 -0.344360 -0.645142 -0.485046 0.479614 1441740951 -0.344360 -0.645142 -0.485046 0.479614 1441740951 -0.344360 -0.645142 -0.485046 0.479614 1441740951 -0.344360 -0.645142 -0.485046 0.479614 1441740951 -0.346497 -0.652344 -0.473206 0.480164 1441740951 -0.346497 -0.652344 -0.473206 0.480164 1441740951 -0.346497 -0.652344 -0.473206 0.480164 1441740951 -0.346497 -0.652344 -0.473206 0.480164 1441740951 -0.346497 -0.652344 -0.473206 0.480164 1441740951 -0.346497 -0.652344 -0.473206 0.480164 1441740951 -0.360718 -0.643005 -0.472473 0.482971 1441740951 -0.360718 -0.643005 -0.472473 0.482971 1441740951 -0.360718 -0.643005 -0.472473 0.482971 1441740951 -0.360718 -0.643005 -0.472473 0.482971 1441740951 -0.360718 -0.643005 -0.472473 0.482971 1441740951 -0.360718 -0.643005 -0.472473 0.482971 1441740951 -0.365601 -0.638428 -0.475037 0.482849 1441740951 -0.365601 -0.638428 -0.475037 0.482849 1441740951 -0.365601 -0.638428 -0.475037 0.482849 1441740951 -0.365601 -0.638428 -0.475037 0.482849 1441740951 -0.365601 -0.638428 -0.475037 0.482849 1441740951 -0.365601 -0.638428 -0.475037 0.482849 1441740951 -0.373657 -0.630676 -0.485291 0.476624 1441740951 -0.373657 -0.630676 -0.485291 0.476624 1441740951 -0.373657 -0.630676 -0.485291 0.476624 1441740951 -0.373657 -0.630676 -0.485291 0.476624 1441740951 -0.373657 -0.630676 -0.485291 0.476624 1441740951 -0.373657 -0.630676 -0.485291 0.476624 1441740951 -0.377686 -0.624207 -0.493103 0.473938 1441740951 -0.377686 -0.624207 -0.493103 0.473938 1441740951 -0.377686 -0.624207 -0.493103 0.473938 1441740951 -0.377686 -0.624207 -0.493103 0.473938 1441740951 -0.377686 -0.624207 -0.493103 0.473938 1441740951 -0.372375 -0.625732 -0.493591 0.475586 1441740951 -0.372375 -0.625732 -0.493591 0.475586 1441740951 -0.372375 -0.625732 -0.493591 0.475586 1441740951 -0.372375 -0.625732 -0.493591 0.475586 1441740951 -0.372375 -0.625732 -0.493591 0.475586 1441740951 -0.372375 -0.625732 -0.493591 0.475586 1441740951 -0.372375 -0.625732 -0.493591 0.475586 1441740951 -0.362732 -0.632751 -0.488159 0.479431 1441740951 -0.362732 -0.632751 -0.488159 0.479431 1441740951 -0.362732 -0.632751 -0.488159 0.479431 1441740951 -0.362732 -0.632751 -0.488159 0.479431 1441740951 -0.362732 -0.632751 -0.488159 0.479431 1441740951 -0.362732 -0.632751 -0.488159 0.479431 1441740951 -0.355286 -0.638062 -0.487427 0.478638 1441740951 -0.355286 -0.638062 -0.487427 0.478638 1441740951 -0.355286 -0.638062 -0.487427 0.478638 1441740951 -0.355286 -0.638062 -0.487427 0.478638 1441740951 -0.355286 -0.638062 -0.487427 0.478638 1441740951 -0.355286 -0.638062 -0.487427 0.478638 1441740951 -0.359070 -0.635376 -0.495667 0.470886 1441740951 -0.359070 -0.635376 -0.495667 0.470886 1441740951 -0.359070 -0.635376 -0.495667 0.470886 1441740951 -0.359070 -0.635376 -0.495667 0.470886 1441740951 -0.359070 -0.635376 -0.495667 0.470886 1441740951 -0.359070 -0.635376 -0.495667 0.470886 1441740951 -0.364441 -0.630981 -0.503418 0.464417 1441740951 -0.364441 -0.630981 -0.503418 0.464417 1441740951 -0.364441 -0.630981 -0.503418 0.464417 1441740951 -0.364441 -0.630981 -0.503418 0.464417 1441740951 -0.364441 -0.630981 -0.503418 0.464417 1441740951 -0.364441 -0.630981 -0.503418 0.464417 1441740951 -0.364746 -0.630798 -0.507141 0.460327 1441740951 -0.364746 -0.630798 -0.507141 0.460327 1441740951 -0.364746 -0.630798 -0.507141 0.460327 1441740951 -0.364746 -0.630798 -0.507141 0.460327 1441740951 -0.364746 -0.630798 -0.507141 0.460327 1441740951 -0.364746 -0.630798 -0.507141 0.460327 1441740951 -0.364746 -0.630798 -0.507141 0.460327 1441740951 -0.361572 -0.632019 -0.504822 0.463684 1441740951 -0.361572 -0.632019 -0.504822 0.463684 1441740951 -0.361572 -0.632019 -0.504822 0.463684 1441740951 -0.361572 -0.632019 -0.504822 0.463684 1441740951 -0.361572 -0.632019 -0.504822 0.463684 1441740951 -0.361572 -0.632019 -0.504822 0.463684 1441740951 -0.354126 -0.639404 -0.497864 0.466797 1441740951 -0.354126 -0.639404 -0.497864 0.466797 1441740951 -0.354126 -0.639404 -0.497864 0.466797 1441740951 -0.354126 -0.639404 -0.497864 0.466797 1441740951 -0.354126 -0.639404 -0.497864 0.466797 1441740951 -0.354126 -0.639404 -0.497864 0.466797 1441740951 -0.354126 -0.639404 -0.497864 0.466797 1441740951 -0.346680 -0.647034 -0.489624 0.470581 1441740951 -0.346680 -0.647034 -0.489624 0.470581 1441740951 -0.346680 -0.647034 -0.489624 0.470581 1441740951 -0.346680 -0.647034 -0.489624 0.470581 1441740951 -0.346680 -0.647034 -0.489624 0.470581 1441740951 -0.346680 -0.647034 -0.489624 0.470581 1441740951 -0.341980 -0.653076 -0.481201 0.474426 1441740951 -0.341980 -0.653076 -0.481201 0.474426 1441740951 -0.341980 -0.653076 -0.481201 0.474426 1441740951 -0.341980 -0.653076 -0.481201 0.474426 1441740951 -0.341980 -0.653076 -0.481201 0.474426 1441740952 -0.346069 -0.651978 -0.477905 0.476257 1441740952 -0.346069 -0.651978 -0.477905 0.476257 1441740952 -0.346069 -0.651978 -0.477905 0.476257 1441740952 -0.346069 -0.651978 -0.477905 0.476257 1441740952 -0.346069 -0.651978 -0.477905 0.476257 1441740952 -0.346069 -0.651978 -0.477905 0.476257 1441740952 -0.346069 -0.651978 -0.477905 0.476257 1441740952 -0.360229 -0.640564 -0.484375 0.474670 1441740952 -0.360229 -0.640564 -0.484375 0.474670 1441740952 -0.360229 -0.640564 -0.484375 0.474670 1441740952 -0.360229 -0.640564 -0.484375 0.474670 1441740952 -0.360229 -0.640564 -0.484375 0.474670 1441740952 -0.360229 -0.640564 -0.484375 0.474670 1441740952 -0.373413 -0.626343 -0.498901 0.468445 1441740952 -0.373413 -0.626343 -0.498901 0.468445 1441740952 -0.373413 -0.626343 -0.498901 0.468445 1441740952 -0.373413 -0.626343 -0.498901 0.468445 1441740952 -0.373413 -0.626343 -0.498901 0.468445 1441740952 -0.375488 -0.619324 -0.509827 0.464233 1441740952 -0.375488 -0.619324 -0.509827 0.464233 1441740952 -0.375488 -0.619324 -0.509827 0.464233 1441740952 -0.375488 -0.619324 -0.509827 0.464233 1441740952 -0.375488 -0.619324 -0.509827 0.464233 1441740952 -0.375488 -0.619324 -0.509827 0.464233 1441740952 -0.363037 -0.623657 -0.507446 0.470947 1441740952 -0.363037 -0.623657 -0.507446 0.470947 1441740952 -0.363037 -0.623657 -0.507446 0.470947 1441740952 -0.363037 -0.623657 -0.507446 0.470947 1441740952 -0.363037 -0.623657 -0.507446 0.470947 1441740952 -0.363037 -0.623657 -0.507446 0.470947 1441740952 -0.354248 -0.632935 -0.492737 0.480835 1441740952 -0.354248 -0.632935 -0.492737 0.480835 1441740952 -0.354248 -0.632935 -0.492737 0.480835 1441740952 -0.354248 -0.632935 -0.492737 0.480835 1441740952 -0.354248 -0.632935 -0.492737 0.480835 1441740952 -0.354248 -0.632935 -0.492737 0.480835 1441740952 -0.354248 -0.632935 -0.492737 0.480835 1441740952 -0.341003 -0.646362 -0.474304 0.490967 1441740952 -0.341003 -0.646362 -0.474304 0.490967 1441740952 -0.341003 -0.646362 -0.474304 0.490967 1441740952 -0.341003 -0.646362 -0.474304 0.490967 1441740952 -0.341003 -0.646362 -0.474304 0.490967 1441740952 -0.341003 -0.646362 -0.474304 0.490967 1441740952 -0.351624 -0.638611 -0.471985 0.495789 1441740952 -0.351624 -0.638611 -0.471985 0.495789 1441740952 -0.351624 -0.638611 -0.471985 0.495789 1441740952 -0.351624 -0.638611 -0.471985 0.495789 1441740952 -0.351624 -0.638611 -0.471985 0.495789 1441740952 -0.351624 -0.638611 -0.471985 0.495789 1441740952 -0.353760 -0.639404 -0.472412 0.492859 1441740952 -0.353760 -0.639404 -0.472412 0.492859 1441740952 -0.353760 -0.639404 -0.472412 0.492859 1441740952 -0.353760 -0.639404 -0.472412 0.492859 1441740952 -0.353760 -0.639404 -0.472412 0.492859 1441740952 -0.353760 -0.639404 -0.472412 0.492859 1441740952 -0.357788 -0.635193 -0.479980 0.488037 1441740952 -0.357788 -0.635193 -0.479980 0.488037 1441740952 -0.357788 -0.635193 -0.479980 0.488037 1441740952 -0.357788 -0.635193 -0.479980 0.488037 1441740952 -0.357788 -0.635193 -0.479980 0.488037 1441740952 -0.357788 -0.635193 -0.479980 0.488037 1441740952 -0.357788 -0.635193 -0.479980 0.488037 1441740952 -0.359314 -0.632263 -0.489258 0.481567 1441740952 -0.359314 -0.632263 -0.489258 0.481567 1441740952 -0.359314 -0.632263 -0.489258 0.481567 1441740952 -0.359314 -0.632263 -0.489258 0.481567 1441740952 -0.359314 -0.632263 -0.489258 0.481567 1441740952 -0.359314 -0.632263 -0.489258 0.481567 1441740952 -0.354675 -0.635193 -0.489075 0.481262 1441740952 -0.354675 -0.635193 -0.489075 0.481262 1441740952 -0.354675 -0.635193 -0.489075 0.481262 1441740952 -0.354675 -0.635193 -0.489075 0.481262 1441740952 -0.350525 -0.638062 -0.484253 0.485352 1441740952 -0.350525 -0.638062 -0.484253 0.485352 1441740952 -0.350525 -0.638062 -0.484253 0.485352 1441740952 -0.350525 -0.638062 -0.484253 0.485352 1441740952 -0.350525 -0.638062 -0.484253 0.485352 1441740952 -0.350525 -0.638062 -0.484253 0.485352 1441740952 -0.350525 -0.638062 -0.484253 0.485352 1441740952 -0.345032 -0.641968 -0.484009 0.484375 1441740952 -0.345032 -0.641968 -0.484009 0.484375 1441740952 -0.345032 -0.641968 -0.484009 0.484375 1441740952 -0.345032 -0.641968 -0.484009 0.484375 1441740952 -0.345032 -0.641968 -0.484009 0.484375 1441740952 -0.345032 -0.641968 -0.484009 0.484375 1441740952 -0.345032 -0.641968 -0.484009 0.484375 1441740952 -0.345215 -0.641174 -0.488342 0.481018 1441740952 -0.345215 -0.641174 -0.488342 0.481018 1441740952 -0.345215 -0.641174 -0.488342 0.481018 1441740952 -0.345215 -0.641174 -0.488342 0.481018 1441740952 -0.345215 -0.641174 -0.488342 0.481018 1441740952 -0.345215 -0.641174 -0.488342 0.481018 1441740952 -0.345703 -0.640808 -0.493103 0.476135 1441740952 -0.345703 -0.640808 -0.493103 0.476135 1441740952 -0.345703 -0.640808 -0.493103 0.476135 1441740952 -0.345703 -0.640808 -0.493103 0.476135 1441740952 -0.345703 -0.640808 -0.493103 0.476135 1441740952 -0.345703 -0.640808 -0.493103 0.476135 1441740952 -0.345703 -0.640808 -0.493103 0.476135 1441740952 -0.343750 -0.643433 -0.493591 0.473572 1441740952 -0.343750 -0.643433 -0.493591 0.473572 1441740952 -0.343750 -0.643433 -0.493591 0.473572 1441740952 -0.343750 -0.643433 -0.493591 0.473572 1441740952 -0.343750 -0.643433 -0.493591 0.473572 1441740952 -0.343750 -0.643433 -0.493591 0.473572 1441740952 -0.343506 -0.645020 -0.492981 0.472229 1441740952 -0.343506 -0.645020 -0.492981 0.472229 1441740952 -0.343506 -0.645020 -0.492981 0.472229 1441740952 -0.343506 -0.645020 -0.492981 0.472229 1441740952 -0.343506 -0.645020 -0.492981 0.472229 1441740952 -0.343506 -0.645020 -0.492981 0.472229 1441740952 -0.343445 -0.646423 -0.492554 0.470764 1441740952 -0.343445 -0.646423 -0.492554 0.470764 1441740953 -0.343445 -0.646423 -0.492554 0.470764 1441740953 -0.343445 -0.646423 -0.492554 0.470764 1441740953 -0.343445 -0.646423 -0.492554 0.470764 1441740953 -0.343445 -0.646423 -0.492554 0.470764 1441740953 -0.343445 -0.646423 -0.492554 0.470764 1441740953 -0.341614 -0.650085 -0.490234 0.469482 1441740953 -0.341614 -0.650085 -0.490234 0.469482 1441740953 -0.341614 -0.650085 -0.490234 0.469482 1441740953 -0.341614 -0.650085 -0.490234 0.469482 1441740953 -0.341614 -0.650085 -0.490234 0.469482 1441740953 -0.341614 -0.650085 -0.490234 0.469482 1441740953 -0.341064 -0.651672 -0.487732 0.470276 1441740953 -0.341064 -0.651672 -0.487732 0.470276 1441740953 -0.341064 -0.651672 -0.487732 0.470276 1441740953 -0.341064 -0.651672 -0.487732 0.470276 1441740953 -0.341064 -0.651672 -0.487732 0.470276 1441740953 -0.341064 -0.651672 -0.487732 0.470276 1441740953 -0.349243 -0.646484 -0.490112 0.468933 1441740953 -0.349243 -0.646484 -0.490112 0.468933 1441740953 -0.349243 -0.646484 -0.490112 0.468933 1441740953 -0.349243 -0.646484 -0.490112 0.468933 1441740953 -0.349243 -0.646484 -0.490112 0.468933 1441740953 -0.349243 -0.646484 -0.490112 0.468933 1441740953 -0.349243 -0.646484 -0.490112 0.468933 1441740953 -0.368713 -0.631958 -0.504517 0.458435 1441740953 -0.368713 -0.631958 -0.504517 0.458435 1441740953 -0.368713 -0.631958 -0.504517 0.458435 1441740953 -0.368713 -0.631958 -0.504517 0.458435 1441740953 -0.368713 -0.631958 -0.504517 0.458435 1441740953 -0.384766 -0.613708 -0.526917 0.444641 1441740953 -0.384766 -0.613708 -0.526917 0.444641 1441740953 -0.384766 -0.613708 -0.526917 0.444641 1441740953 -0.384766 -0.613708 -0.526917 0.444641 1441740953 -0.384766 -0.613708 -0.526917 0.444641 1441740953 -0.385986 -0.604553 -0.541748 0.438293 1441740953 -0.385986 -0.604553 -0.541748 0.438293 1441740953 -0.385986 -0.604553 -0.541748 0.438293 1441740953 -0.385986 -0.604553 -0.541748 0.438293 1441740953 -0.385986 -0.604553 -0.541748 0.438293 1441740953 -0.385986 -0.604553 -0.541748 0.438293 1441740953 -0.385986 -0.604553 -0.541748 0.438293 1441740953 -0.368042 -0.613770 -0.538574 0.444763 1441740953 -0.368042 -0.613770 -0.538574 0.444763 1441740953 -0.368042 -0.613770 -0.538574 0.444763 1441740953 -0.368042 -0.613770 -0.538574 0.444763 1441740953 -0.368042 -0.613770 -0.538574 0.444763 1441740953 -0.368042 -0.613770 -0.538574 0.444763 1441740953 -0.345276 -0.634094 -0.516296 0.460632 1441740953 -0.345276 -0.634094 -0.516296 0.460632 1441740953 -0.345276 -0.634094 -0.516296 0.460632 1441740953 -0.345276 -0.634094 -0.516296 0.460632 1441740953 -0.345276 -0.634094 -0.516296 0.460632 1441740953 -0.334412 -0.650085 -0.490479 0.474426 1441740953 -0.334412 -0.650085 -0.490479 0.474426 1441740953 -0.334412 -0.650085 -0.490479 0.474426 1441740953 -0.334412 -0.650085 -0.490479 0.474426 1441740953 -0.351074 -0.643188 -0.486755 0.475647 1441740953 -0.351074 -0.643188 -0.486755 0.475647 1441740953 -0.351074 -0.643188 -0.486755 0.475647 1441740953 -0.351074 -0.643188 -0.486755 0.475647 1441740953 -0.351074 -0.643188 -0.486755 0.475647 1441740953 -0.351074 -0.643188 -0.486755 0.475647 1441740953 -0.361084 -0.635620 -0.492554 0.472290 1441740953 -0.361084 -0.635620 -0.492554 0.472290 1441740953 -0.361084 -0.635620 -0.492554 0.472290 1441740953 -0.361084 -0.635620 -0.492554 0.472290 1441740953 -0.361084 -0.635620 -0.492554 0.472290 1441740953 -0.361084 -0.635620 -0.492554 0.472290 1441740953 -0.361084 -0.635620 -0.492554 0.472290 1441740953 -0.368774 -0.628784 -0.500488 0.467102 1441740953 -0.368774 -0.628784 -0.500488 0.467102 1441740953 -0.368774 -0.628784 -0.500488 0.467102 1441740953 -0.368774 -0.628784 -0.500488 0.467102 1441740953 -0.368774 -0.628784 -0.500488 0.467102 1441740953 -0.368774 -0.628784 -0.500488 0.467102 1441740953 -0.374756 -0.620361 -0.511292 0.461853 1441740953 -0.374756 -0.620361 -0.511292 0.461853 1441740953 -0.374756 -0.620361 -0.511292 0.461853 1441740953 -0.374756 -0.620361 -0.511292 0.461853 1441740953 -0.374756 -0.620361 -0.511292 0.461853 1441740953 -0.374756 -0.620361 -0.511292 0.461853 1441740953 -0.371399 -0.620728 -0.512329 0.462891 1441740953 -0.371399 -0.620728 -0.512329 0.462891 1441740953 -0.371399 -0.620728 -0.512329 0.462891 1441740953 -0.371399 -0.620728 -0.512329 0.462891 1441740953 -0.371399 -0.620728 -0.512329 0.462891 1441740953 -0.363281 -0.626587 -0.505493 0.468933 1441740953 -0.363281 -0.626587 -0.505493 0.468933 1441740953 -0.363281 -0.626587 -0.505493 0.468933 1441740953 -0.363281 -0.626587 -0.505493 0.468933 1441740953 -0.363281 -0.626587 -0.505493 0.468933 1441740953 -0.363281 -0.626587 -0.505493 0.468933 1441740953 -0.358582 -0.631287 -0.499146 0.473083 1441740953 -0.358582 -0.631287 -0.499146 0.473083 1441740953 -0.358582 -0.631287 -0.499146 0.473083 1441740953 -0.358582 -0.631287 -0.499146 0.473083 1441740953 -0.358582 -0.631287 -0.499146 0.473083 1441740953 -0.358582 -0.631287 -0.499146 0.473083 1441740953 -0.358582 -0.631287 -0.499146 0.473083 1441740953 -0.357910 -0.629883 -0.503357 0.471008 1441740953 -0.357910 -0.629883 -0.503357 0.471008 1441740953 -0.357910 -0.629883 -0.503357 0.471008 1441740953 -0.357910 -0.629883 -0.503357 0.471008 1441740953 -0.357910 -0.629883 -0.503357 0.471008 1441740953 -0.357910 -0.629883 -0.503357 0.471008 1441740953 -0.364441 -0.623108 -0.512390 0.465271 1441740953 -0.364441 -0.623108 -0.512390 0.465271 1441740954 -0.364441 -0.623108 -0.512390 0.465271 1441740954 -0.364441 -0.623108 -0.512390 0.465271 1441740954 -0.364441 -0.623108 -0.512390 0.465271 1441740954 -0.364441 -0.623108 -0.512390 0.465271 1441740954 -0.367310 -0.619812 -0.516663 0.462708 1441740954 -0.367310 -0.619812 -0.516663 0.462708 1441740954 -0.367310 -0.619812 -0.516663 0.462708 1441740954 -0.367310 -0.619812 -0.516663 0.462708 1441740954 -0.367310 -0.619812 -0.516663 0.462708 1441740954 -0.367310 -0.619812 -0.516663 0.462708 1441740954 -0.367310 -0.619812 -0.516663 0.462708 1441740954 -0.367981 -0.619873 -0.516602 0.462158 1441740954 -0.367981 -0.619873 -0.516602 0.462158 1441740954 -0.367981 -0.619873 -0.516602 0.462158 1441740954 -0.367981 -0.619873 -0.516602 0.462158 1441740954 -0.367981 -0.619873 -0.516602 0.462158 1441740954 -0.367981 -0.619873 -0.516602 0.462158 1441740954 -0.365662 -0.623901 -0.514954 0.460388 1441740954 -0.365662 -0.623901 -0.514954 0.460388 1441740954 -0.365662 -0.623901 -0.514954 0.460388 1441740954 -0.365662 -0.623901 -0.514954 0.460388 1441740954 -0.365662 -0.623901 -0.514954 0.460388 1441740954 -0.365662 -0.623901 -0.514954 0.460388 1441740954 -0.365662 -0.623901 -0.514954 0.460388 1441740954 -0.361511 -0.630615 -0.510071 0.459961 1441740954 -0.361511 -0.630615 -0.510071 0.459961 1441740954 -0.361511 -0.630615 -0.510071 0.459961 1441740954 -0.361511 -0.630615 -0.510071 0.459961 1441740954 -0.361511 -0.630615 -0.510071 0.459961 1441740954 -0.361511 -0.630615 -0.510071 0.459961 1441740954 -0.357788 -0.635864 -0.505371 0.460754 1441740954 -0.357788 -0.635864 -0.505371 0.460754 1441740954 -0.357788 -0.635864 -0.505371 0.460754 1441740954 -0.357788 -0.635864 -0.505371 0.460754 1441740954 -0.357788 -0.635864 -0.505371 0.460754 1441740954 -0.357788 -0.635864 -0.505371 0.460754 1441740954 -0.355652 -0.638916 -0.500122 0.463928 1441740954 -0.355652 -0.638916 -0.500122 0.463928 1441740954 -0.355652 -0.638916 -0.500122 0.463928 1441740954 -0.355652 -0.638916 -0.500122 0.463928 1441740954 -0.355652 -0.638916 -0.500122 0.463928 1441740954 -0.355652 -0.638916 -0.500122 0.463928 1441740954 -0.359802 -0.637756 -0.496704 0.465942 1441740954 -0.359802 -0.637756 -0.496704 0.465942 1441740954 -0.359802 -0.637756 -0.496704 0.465942 1441740954 -0.359802 -0.637756 -0.496704 0.465942 1441740954 -0.359802 -0.637756 -0.496704 0.465942 1441740954 -0.359802 -0.637756 -0.496704 0.465942 1441740954 -0.359802 -0.637756 -0.496704 0.465942 1441740954 -0.373291 -0.627380 -0.503296 0.462402 1441740954 -0.373291 -0.627380 -0.503296 0.462402 1441740954 -0.373291 -0.627380 -0.503296 0.462402 1441740954 -0.373291 -0.627380 -0.503296 0.462402 1441740954 -0.373291 -0.627380 -0.503296 0.462402 1441740954 -0.373291 -0.627380 -0.503296 0.462402 1441740954 
-0.342529 -0.647339 -0.483765 0.479187 1441740956 -0.342529 -0.647339 -0.483765 0.479187 1441740956 -0.342529 -0.647339 -0.483765 0.479187 1441740956 -0.342529 -0.647339 -0.483765 0.479187 1441740956 -0.342529 -0.647339 -0.483765 0.479187 1441740956 -0.340454 -0.650208 -0.482727 0.477905 1441740956 -0.340454 -0.650208 -0.482727 0.477905 1441740956 -0.340454 -0.650208 -0.482727 0.477905 1441740956 -0.340454 -0.650208 -0.482727 0.477905 1441740956 -0.340454 -0.650208 -0.482727 0.477905 1441740956 -0.340454 -0.650208 -0.482727 0.477905 1441740956 -0.340454 -0.650208 -0.482727 0.477905 1441740956 -0.338318 -0.653198 -0.481934 0.476135 1441740956 -0.338318 -0.653198 -0.481934 0.476135 1441740956 -0.338318 -0.653198 -0.481934 0.476135 1441740956 -0.338318 -0.653198 -0.481934 0.476135 1441740956 -0.338318 -0.653198 -0.481934 0.476135 1441740956 -0.338318 -0.653198 -0.481934 0.476135 1441740956 -0.334167 -0.656860 -0.480469 0.475403 1441740956 -0.334167 -0.656860 -0.480469 0.475403 1441740956 -0.334167 -0.656860 -0.480469 0.475403 1441740956 -0.334167 -0.656860 -0.480469 0.475403 1441740956 -0.334167 -0.656860 -0.480469 0.475403 1441740956 -0.334167 -0.656860 -0.480469 0.475403 1441740956 -0.330322 -0.659485 -0.479736 0.475281 1441740956 -0.330322 -0.659485 -0.479736 0.475281 1441740956 -0.330322 -0.659485 -0.479736 0.475281 1441740956 -0.330322 -0.659485 -0.479736 0.475281 1441740956 -0.330322 -0.659485 -0.479736 0.475281 1441740956 -0.330322 -0.659485 -0.479736 0.475281 1441740956 -0.330322 -0.659485 -0.479736 0.475281 1441740956 -0.328369 -0.661194 -0.480591 0.473328 1441740956 -0.328369 -0.661194 -0.480591 0.473328 1441740956 -0.328369 -0.661194 -0.480591 0.473328 1441740956 -0.328369 -0.661194 -0.480591 0.473328 1441740956 -0.328369 -0.661194 -0.480591 0.473328 1441740956 -0.328369 -0.661194 -0.480591 0.473328 1441740956 -0.331970 -0.659546 -0.486633 0.466919 1441740956 -0.331970 -0.659546 -0.486633 0.466919 1441740956 -0.331970 -0.659546 -0.486633 0.466919 1441740956 -0.331970 -0.659546 -0.486633 0.466919 1441740956 -0.331970 -0.659546 -0.486633 0.466919 1441740956 -0.331970 -0.659546 -0.486633 0.466919 1441740957 -0.340820 -0.652710 -0.499084 0.456970 1441740957 -0.340820 -0.652710 -0.499084 0.456970 1441740957 -0.340820 -0.652710 -0.499084 0.456970 1441740957 -0.340820 -0.652710 -0.499084 0.456970 1441740957 -0.340820 -0.652710 -0.499084 0.456970 1441740957 -0.340820 -0.652710 -0.499084 0.456970 1441740957 -0.340820 -0.652710 -0.499084 0.456970 1441740957 -0.352051 -0.641907 -0.516296 0.444397 1441740957 -0.352051 -0.641907 -0.516296 0.444397 1441740957 -0.352051 -0.641907 -0.516296 0.444397 1441740957 -0.352051 -0.641907 -0.516296 0.444397 1441740957 -0.352051 -0.641907 -0.516296 0.444397 1441740957 -0.352051 -0.641907 -0.516296 0.444397 1441740957 -0.362122 -0.629822 -0.535217 0.431030 1441740957 -0.362122 -0.629822 -0.535217 0.431030 1441740957 -0.362122 -0.629822 -0.535217 0.431030 1441740957 -0.362122 -0.629822 -0.535217 0.431030 1441740957 -0.362122 -0.629822 -0.535217 0.431030 1441740957 -0.362122 -0.629822 -0.535217 0.431030 1441740957 -0.362122 -0.629822 -0.535217 0.431030 1441740957 -0.368103 -0.618652 -0.548706 0.425110 1441740957 -0.368103 -0.618652 -0.548706 0.425110 1441740957 -0.368103 -0.618652 -0.548706 0.425110 1441740957 -0.368103 -0.618652 -0.548706 0.425110 1441740957 -0.368103 -0.618652 -0.548706 0.425110 1441740957 -0.368103 -0.618652 -0.548706 0.425110 1441740957 -0.371460 -0.613342 -0.550720 0.427246 1441740957 -0.371460 -0.613342 -0.550720 0.427246 1441740957 -0.371460 -0.613342 -0.550720 0.427246 1441740957 -0.371460 -0.613342 -0.550720 0.427246 1441740957 -0.371460 -0.613342 -0.550720 0.427246 1441740957 -0.371460 -0.613342 -0.550720 0.427246 1441740957 -0.370422 -0.614380 -0.540894 0.439087 1441740957 -0.370422 -0.614380 -0.540894 0.439087 1441740957 -0.370422 -0.614380 -0.540894 0.439087 1441740957 -0.370422 -0.614380 -0.540894 0.439087 1441740957 -0.370422 -0.614380 -0.540894 0.439087 1441740957 -0.370422 -0.614380 -0.540894 0.439087 1441740957 -0.367432 -0.621643 -0.521484 0.454590 1441740957 -0.367432 -0.621643 -0.521484 0.454590 1441740957 -0.367432 -0.621643 -0.521484 0.454590 1441740957 -0.367432 -0.621643 -0.521484 0.454590 1441740957 -0.367432 -0.621643 -0.521484 0.454590 1441740957 -0.381531 -0.617859 -0.526428 0.442322 1441740957 -0.381531 -0.617859 -0.526428 0.442322 1441740957 -0.381531 -0.617859 -0.526428 0.442322 1441740957 -0.381531 -0.617859 -0.526428 0.442322 1441740957 -0.381531 -0.617859 -0.526428 0.442322 1441740957 -0.381531 -0.617859 -0.526428 0.442322 1441740957 -0.406982 -0.596741 -0.561401 0.403931 1441740957 -0.406982 -0.596741 -0.561401 0.403931 1441740957 -0.406982 -0.596741 -0.561401 0.403931 1441740957 -0.406982 -0.596741 -0.561401 0.403931 1441740957 -0.406982 -0.596741 -0.561401 0.403931 1441740957 -0.406982 -0.596741 -0.561401 0.403931 1441740957 -0.431824 -0.565002 -0.594482 0.375488 1441740957 -0.431824 -0.565002 -0.594482 0.375488 1441740957 -0.431824 -0.565002 -0.594482 0.375488 1441740957 -0.431824 -0.565002 -0.594482 0.375488 1441740957 -0.431824 -0.565002 -0.594482 0.375488 1441740957 -0.431824 -0.565002 -0.594482 0.375488 1441740957 -0.431824 -0.565002 -0.594482 0.375488 1441740957 -0.430725 -0.552551 -0.604248 0.379700 1441740957 -0.430725 -0.552551 -0.604248 0.379700 1441740957 -0.430725 -0.552551 -0.604248 0.379700 1441740957 -0.430725 -0.552551 -0.604248 0.379700 1441740957 -0.430725 -0.552551 -0.604248 0.379700 1441740957 -0.424866 -0.560608 -0.579834 0.411133 1441740957 -0.424866 -0.560608 -0.579834 0.411133 1441740957 -0.424866 -0.560608 -0.579834 0.411133 1441740957 -0.424866 -0.560608 -0.579834 0.411133 1441740957 -0.424866 -0.560608 -0.579834 0.411133 1441740957 -0.424866 -0.560608 -0.579834 0.411133 1441740957 -0.424866 -0.560608 -0.579834 0.411133 1441740957 -0.419434 -0.575195 -0.562439 0.420715 1441740957 -0.419434 -0.575195 -0.562439 0.420715 1441740957 -0.419434 -0.575195 -0.562439 0.420715 1441740957 -0.419434 -0.575195 -0.562439 0.420715 1441740957 -0.419434 -0.575195 -0.562439 0.420715 1441740957 -0.407227 -0.589966 -0.553101 0.424561 1441740957 -0.407227 -0.589966 -0.553101 0.424561 1441740957 -0.407227 -0.589966 -0.553101 0.424561 1441740957 -0.407227 -0.589966 -0.553101 0.424561 1441740957 -0.407227 -0.589966 -0.553101 0.424561 1441740957 -0.407227 -0.589966 -0.553101 0.424561 1441740957 -0.400818 -0.598572 -0.545654 0.428223 1441740957 -0.400818 -0.598572 -0.545654 0.428223 1441740957 -0.400818 -0.598572 -0.545654 0.428223 1441740957 -0.400818 -0.598572 -0.545654 0.428223 1441740957 -0.400818 -0.598572 -0.545654 0.428223 1441740957 -0.400818 -0.598572 -0.545654 0.428223 1441740957 -0.396667 -0.603333 -0.541260 0.431030 1441740957 -0.396667 -0.603333 -0.541260 0.431030 1441740957 -0.396667 -0.603333 -0.541260 0.431030 1441740957 -0.396667 -0.603333 -0.541260 0.431030 1441740957 -0.396667 -0.603333 -0.541260 0.431030 1441740957 -0.396667 -0.603333 -0.541260 0.431030 1441740957 -0.397583 -0.605713 -0.536865 0.432251 1441740957 -0.397583 -0.605713 -0.536865 0.432251 1441740957 -0.397583 -0.605713 -0.536865 0.432251 1441740957 -0.397583 -0.605713 -0.536865 0.432251 1441740957 -0.397583 -0.605713 -0.536865 0.432251 1441740957 -0.397583 -0.605713 -0.536865 0.432251 1441740957 -0.396729 -0.607117 -0.539001 0.428467 1441740957 -0.396729 -0.607117 -0.539001 0.428467 1441740957 -0.396729 -0.607117 -0.539001 0.428467 1441740957 -0.396729 -0.607117 -0.539001 0.428467 1441740957 -0.396729 -0.607117 -0.539001 0.428467 1441740957 -0.396729 -0.607117 -0.539001 0.428467 1441740957 -0.396729 -0.607117 -0.539001 0.428467 1441740958 -0.395691 -0.609253 -0.540955 0.423950 1441740958 -0.395691 -0.609253 -0.540955 0.423950 1441740958 -0.395691 -0.609253 -0.540955 0.423950 1441740958 -0.395691 -0.609253 -0.540955 0.423950 1441740958 -0.395691 -0.609253 -0.540955 0.423950 1441740958 -0.395691 -0.609253 -0.540955 0.423950 1441740958 -0.394226 -0.610901 -0.541992 0.421570 1441740958 -0.394226 -0.610901 -0.541992 0.421570 1441740958 -0.394226 -0.610901 -0.541992 0.421570 1441740958 -0.394226 -0.610901 -0.541992 0.421570 1441740958 -0.394226 -0.610901 -0.541992 0.421570 1441740958 -0.394226 -0.610901 -0.541992 0.421570 1441740958 -0.390991 -0.612122 -0.540710 0.424438 1441740958 -0.390991 -0.612122 -0.540710 0.424438 1441740958 -0.390991 -0.612122 -0.540710 0.424438 1441740958 -0.390991 -0.612122 -0.540710 0.424438 1441740958 -0.390991 -0.612122 -0.540710 0.424438 1441740958 -0.390991 -0.612122 -0.540710 0.424438 1441740958 -0.386475 -0.614868 -0.539246 0.426453 1441740958 -0.386475 -0.614868 -0.539246 0.426453 1441740958 -0.386475 -0.614868 -0.539246 0.426453 1441740958 -0.386475 -0.614868 -0.539246 0.426453 1441740958 -0.386475 -0.614868 -0.539246 0.426453 1441740958 -0.386475 -0.614868 -0.539246 0.426453 1441740958 -0.386475 -0.614868 -0.539246 0.426453 1441740958 -0.384521 -0.615112 -0.541931 0.424500 1441740958 -0.384521 -0.615112 -0.541931 0.424500 1441740958 -0.384521 -0.615112 -0.541931 0.424500 1441740958 -0.384521 -0.615112 -0.541931 0.424500 1441740958 -0.384521 -0.615112 -0.541931 0.424500 1441740958 -0.384521 -0.615112 -0.541931 0.424500 1441740958 -0.385681 -0.612549 -0.548035 0.419250 1441740958 -0.385681 -0.612549 -0.548035 0.419250 1441740958 -0.385681 -0.612549 -0.548035 0.419250 1441740958 -0.385681 -0.612549 -0.548035 0.419250 1441740958 -0.385681 -0.612549 -0.548035 0.419250 1441740958 -0.385681 -0.612549 -0.548035 0.419250 1441740958 -0.385681 -0.612549 -0.548035 0.419250 1441740958 -0.385803 -0.608521 -0.553284 0.418091 1441740958 -0.385803 -0.608521 -0.553284 0.418091 1441740958 -0.385803 -0.608521 -0.553284 0.418091 1441740958 -0.385803 -0.608521 -0.553284 0.418091 1441740958 -0.385803 -0.608521 -0.553284 0.418091 1441740958 -0.385803 -0.608521 -0.553284 0.418091 1441740958 -0.386353 -0.604614 -0.553772 0.422668 1441740958 -0.386353 -0.604614 -0.553772 0.422668 1441740958 -0.386353 -0.604614 -0.553772 0.422668 1441740958 -0.386353 -0.604614 -0.553772 0.422668 1441740958 -0.386353 -0.604614 -0.553772 0.422668 1441740958 -0.386353 -0.604614 -0.553772 0.422668 1441740958 -0.385803 -0.605469 -0.543335 0.435242 1441740958 -0.385803 -0.605469 -0.543335 0.435242 1441740958 -0.385803 -0.605469 -0.543335 0.435242 1441740958 -0.385803 -0.605469 -0.543335 0.435242 1441740958 -0.385803 -0.605469 -0.543335 0.435242 1441740958 -0.385803 -0.605469 -0.543335 0.435242 1441740958 -0.382202 -0.610107 -0.526367 0.452454 1441740958 -0.382202 -0.610107 -0.526367 0.452454 1441740958 -0.382202 -0.610107 -0.526367 0.452454 1441740958 -0.382202 -0.610107 -0.526367 0.452454 1441740958 -0.382202 -0.610107 -0.526367 0.452454 1441740958 -0.385437 -0.609253 -0.529602 0.447021 1441740958 -0.385437 -0.609253 -0.529602 0.447021 1441740958 -0.385437 -0.609253 -0.529602 0.447021 1441740958 -0.385437 -0.609253 -0.529602 0.447021 1441740958 -0.385437 -0.609253 -0.529602 0.447021 1441740958 -0.397034 -0.601501 -0.546448 0.426636 1441740958 -0.397034 -0.601501 -0.546448 0.426636 1441740958 -0.397034 -0.601501 -0.546448 0.426636 1441740958 -0.397034 -0.601501 -0.546448 0.426636 1441740958 -0.397034 -0.601501 -0.546448 0.426636 1441740958 -0.397034 -0.601501 -0.546448 0.426636 1441740958 -0.397034 -0.601501 -0.546448 0.426636 1441740958 -0.416809 -0.584412 -0.566895 0.404297 1441740958 -0.416809 -0.584412 -0.566895 0.404297 1441740958 -0.416809 -0.584412 -0.566895 0.404297 1441740958 -0.416809 -0.584412 -0.566895 0.404297 1441740958 -0.416809 -0.584412 -0.566895 0.404297 1441740958 -0.416809 -0.584412 -0.566895 0.404297 1441740958 -0.407288 -0.577637 -0.583374 0.400269 1441740958 -0.407288 -0.577637 -0.583374 0.400269 1441740958 -0.407288 -0.577637 -0.583374 0.400269 1441740958 -0.407288 -0.577637 -0.583374 0.400269 1441740958 -0.407288 -0.577637 -0.583374 0.400269 1441740958 -0.407288 -0.577637 -0.583374 0.400269 1441740958 -0.403870 -0.580200 -0.561279 0.430481 1441740958 -0.403870 -0.580200 -0.561279 0.430481 1441740958 -0.403870 -0.580200 -0.561279 0.430481 1441740958 -0.403870 -0.580200 -0.561279 0.430481 1441740958 -0.403870 -0.580200 -0.561279 0.430481 1441740958 -0.396118 -0.590881 -0.544128 0.444885 1441740958 -0.396118 -0.590881 -0.544128 0.444885 1441740958 -0.396118 -0.590881 -0.544128 0.444885 1441740958 -0.396118 -0.590881 -0.544128 0.444885 1441740958 -0.396118 -0.590881 -0.544128 0.444885 1441740958 -0.396118 -0.590881 -0.544128 0.444885 1441740958 -0.392212 -0.600952 -0.532471 0.448975 1441740958 -0.392212 -0.600952 -0.532471 0.448975 1441740958 -0.392212 -0.600952 -0.532471 0.448975 1441740958 -0.392212 -0.600952 -0.532471 0.448975 1441740958 -0.392212 -0.600952 -0.532471 0.448975 1441740958 -0.392212 -0.600952 -0.532471 0.448975 1441740958 -0.393860 -0.603394 -0.530823 0.446228 1441740958 -0.393860 -0.603394 -0.530823 0.446228 1441740958 -0.393860 -0.603394 -0.530823 0.446228 1441740958 -0.393860 -0.603394 -0.530823 0.446228 1441740958 -0.393860 -0.603394 -0.530823 0.446228 1441740958 -0.393860 -0.603394 -0.530823 0.446228 1441740958 -0.394958 -0.600830 -0.536621 0.441650 1441740959 -0.394958 -0.600830 -0.536621 0.441650 1441740959 -0.394958 -0.600830 -0.536621 0.441650 1441740959 -0.394958 -0.600830 -0.536621 0.441650 1441740959 -0.394958 -0.600830 -0.536621 0.441650 1441740959 -0.394958 -0.600830 -0.536621 0.441650 1441740959 -0.394958 -0.600830 -0.536621 0.441650 1441740959 -0.395813 -0.600281 -0.536560 0.441711 1441740959 -0.395813 -0.600281 -0.536560 0.441711 1441740959 -0.395813 -0.600281 -0.536560 0.441711 1441740959 -0.395813 -0.600281 -0.536560 0.441711 1441740959 -0.395813 -0.600281 -0.536560 0.441711 1441740959 -0.395813 -0.600281 -0.536560 0.441711 1441740959 -0.392761 -0.604431 -0.534424 0.441467 1441740959 -0.392761 -0.604431 -0.534424 0.441467 1441740959 -0.392761 -0.604431 -0.534424 0.441467 1441740959 -0.392761 -0.604431 -0.534424 0.441467 1441740959 -0.392761 -0.604431 -0.534424 0.441467 1441740959 -0.392761 -0.604431 -0.534424 0.441467 1441740959 -0.386047 -0.610596 -0.532471 0.441223 1441740959 -0.386047 -0.610596 -0.532471 0.441223 1441740959 -0.386047 -0.610596 -0.532471 0.441223 1441740959 -0.386047 -0.610596 -0.532471 0.441223 1441740959 -0.386047 -0.610596 -0.532471 0.441223 1441740959 -0.386047 -0.610596 -0.532471 0.441223 1441740959 -0.386047 -0.610596 -0.532471 0.441223 1441740959 -0.380493 -0.617432 -0.529175 0.440491 1441740959 -0.380493 -0.617432 -0.529175 0.440491 1441740959 -0.380493 -0.617432 -0.529175 0.440491 1441740959 -0.380493 -0.617432 -0.529175 0.440491 1441740959 -0.380493 -0.617432 -0.529175 0.440491 1441740959 -0.374390 -0.621460 -0.527344 0.442322 1441740959 -0.374390 -0.621460 -0.527344 0.442322 1441740959 -0.374390 -0.621460 -0.527344 0.442322 1441740959 -0.374390 -0.621460 -0.527344 0.442322 1441740959 -0.374390 -0.621460 -0.527344 0.442322 1441740959 -0.374390 -0.621460 -0.527344 0.442322 1441740959 -0.374390 -0.621460 -0.527344 0.442322 1441740959 -0.371338 -0.625061 -0.523987 0.443726 1441740959 -0.371338 -0.625061 -0.523987 0.443726 1441740959 -0.371338 -0.625061 -0.523987 0.443726 1441740959 -0.371338 -0.625061 -0.523987 0.443726 1441740959 -0.371338 -0.625061 -0.523987 0.443726 1441740959 -0.371338 -0.625061 -0.523987 0.443726 1441740959 -0.371155 -0.627014 -0.523987 0.441162 1441740959 -0.371155 -0.627014 -0.523987 0.441162 1441740959 -0.371155 -0.627014 -0.523987 0.441162 1441740959 -0.371155 -0.627014 -0.523987 0.441162 1441740959 -0.371155 -0.627014 -0.523987 0.441162 1441740959 -0.371155 -0.627014 -0.523987 0.441162 1441740959 -0.374817 -0.623596 -0.530151 0.435486 1441740959 -0.374817 -0.623596 -0.530151 0.435486 1441740959 -0.374817 -0.623596 -0.530151 0.435486 1441740959 -0.374817 -0.623596 -0.530151 0.435486 1441740959 -0.374817 -0.623596 -0.530151 0.435486 1441740959 -0.374817 -0.623596 -0.530151 0.435486 1441740959 -0.374817 -0.623596 -0.530151 0.435486 1441740959 -0.378723 -0.617493 -0.539307 0.429504 1441740959 -0.378723 -0.617493 -0.539307 0.429504 1441740959 -0.378723 -0.617493 -0.539307 0.429504 1441740959 -0.378723 -0.617493 -0.539307 0.429504 1441740959 -0.378723 -0.617493 -0.539307 0.429504 1441740959 -0.378723 -0.617493 -0.539307 0.429504 1441740959 -0.383118 -0.611572 -0.544128 0.428040 1441740959 -0.383118 -0.611572 -0.544128 0.428040 1441740959 -0.383118 -0.611572 -0.544128 0.428040 1441740959 -0.383118 -0.611572 -0.544128 0.428040 1441740959 -0.383118 -0.611572 -0.544128 0.428040 1441740959 -0.383118 -0.611572 -0.544128 0.428040 1441740959 -0.384399 -0.610352 -0.540344 0.433411 1441740959 -0.384399 -0.610352 -0.540344 0.433411 1441740959 -0.384399 -0.610352 -0.540344 0.433411 1441740959 -0.384399 -0.610352 -0.540344 0.433411 1441740959 -0.384399 -0.610352 -0.540344 0.433411 1441740959 -0.384399 -0.610352 -0.540344 0.433411 1441740959 -0.384399 -0.610352 -0.540344 0.433411 1441740959 -0.379761 -0.617371 -0.529480 0.440796 1441740959 -0.379761 -0.617371 -0.529480 0.440796 1441740959 -0.379761 -0.617371 -0.529480 0.440796 1441740959 -0.379761 -0.617371 -0.529480 0.440796 1441740959 -0.379761 -0.617371 -0.529480 0.440796 1441740959 -0.382385 -0.621460 -0.518433 0.445984 1441740959 -0.382385 -0.621460 -0.518433 0.445984 1441740959 -0.382385 -0.621460 -0.518433 0.445984 1441740959 -0.382385 -0.621460 -0.518433 0.445984 1441740959 -0.382385 -0.621460 -0.518433 0.445984 1441740959 -0.382385 -0.621460 -0.518433 0.445984 1441740959 -0.382385 -0.621460 -0.518433 0.445984 1441740959 -0.405212 -0.611572 -0.525574 0.430786 1441740959 -0.405212 -0.611572 -0.525574 0.430786 1441740959 -0.405212 -0.611572 -0.525574 0.430786 1441740959 -0.405212 -0.611572 -0.525574 0.430786 1441740959 -0.405212 -0.611572 -0.525574 0.430786 1441740959 -0.405212 -0.611572 -0.525574 0.430786 1441740959 -0.438232 -0.584778 -0.564209 0.384338 1441740959 -0.438232 -0.584778 -0.564209 0.384338 1441740959 -0.438232 -0.584778 -0.564209 0.384338 1441740959 -0.438232 -0.584778 -0.564209 0.384338 1441740959 -0.438232 -0.584778 -0.564209 0.384338 1441740959 -0.438232 -0.584778 -0.564209 0.384338 1441740959 -0.438232 -0.584778 -0.564209 0.384338 1441740959 -0.422791 -0.574890 -0.591736 0.375122 1441740959 -0.422791 -0.574890 -0.591736 0.375122 1441740959 -0.422791 -0.574890 -0.591736 0.375122 1441740959 -0.422791 -0.574890 -0.591736 0.375122 1441740959 -0.422791 -0.574890 -0.591736 0.375122 1441740959 -0.422791 -0.574890 -0.591736 0.375122 1441740959 -0.430603 -0.568909 -0.570007 0.407593 1441740959 -0.430603 -0.568909 -0.570007 0.407593 1441740959 -0.430603 -0.568909 -0.570007 0.407593 1441740959 -0.430603 -0.568909 -0.570007 0.407593 1441740959 -0.430603 -0.568909 -0.570007 0.407593 1441740959 -0.430603 -0.568909 -0.570007 0.407593 1441740959 -0.422241 -0.577637 -0.554321 0.425293 1441740959 -0.422241 -0.577637 -0.554321 0.425293 1441740959 -0.422241 -0.577637 -0.554321 0.425293 1441740960 -0.422241 -0.577637 -0.554321 0.425293 1441740960 -0.422241 -0.577637 -0.554321 0.425293 1441740960 -0.413879 -0.593018 -0.538574 0.432495 1441740960 -0.413879 -0.593018 -0.538574 0.432495 1441740960 -0.413879 -0.593018 -0.538574 0.432495 1441740960 -0.413879 -0.593018 -0.538574 0.432495 1441740960 -0.413879 -0.593018 -0.538574 0.432495 1441740960 -0.413879 -0.593018 -0.538574 0.432495 1441740960 -0.407104 -0.601624 -0.530945 0.436340 1441740960 -0.407104 -0.601624 -0.530945 0.436340 1441740960 -0.407104 -0.601624 -0.530945 0.436340 1441740960 -0.407104 -0.601624 -0.530945 0.436340 1441740960 -0.407104 -0.601624 -0.530945 0.436340 1441740960 -0.407104 -0.601624 -0.530945 0.436340 1441740960 -0.404724 -0.605225 -0.531311 0.433167 1441740960 -0.404724 -0.605225 -0.531311 0.433167 1441740960 -0.404724 -0.605225 -0.531311 0.433167 1441740960 -0.404724 -0.605225 -0.531311 0.433167 1441740960 -0.404724 -0.605225 -0.531311 0.433167 1441740960 -0.404724 -0.605225 -0.531311 0.433167 1441740960 -0.406433 -0.605652 -0.531799 0.430420 1441740960 -0.406433 -0.605652 -0.531799 0.430420 1441740960 -0.406433 -0.605652 -0.531799 0.430420 1441740960 -0.406433 -0.605652 -0.531799 0.430420 1441740960 -0.406433 -0.605652 -0.531799 0.430420 1441740960 -0.406433 -0.605652 -0.531799 0.430420 1441740960 -0.406860 -0.604675 -0.535889 0.426270 1441740960 -0.406860 -0.604675 -0.535889 0.426270 1441740960 -0.406860 -0.604675 -0.535889 0.426270 1441740960 -0.406860 -0.604675 -0.535889 0.426270 1441740960 -0.406860 -0.604675 -0.535889 0.426270 1441740960 -0.406860 -0.604675 -0.535889 0.426270 1441740960 -0.402954 -0.608276 -0.538269 0.421875 1441740960 -0.402954 -0.608276 -0.538269 0.421875 1441740960 -0.402954 -0.608276 -0.538269 0.421875 1441740960 -0.402954 -0.608276 -0.538269 0.421875 1441740960 -0.402954 -0.608276 -0.538269 0.421875 1441740960 -0.402954 -0.608276 -0.538269 0.421875 1441740960 -0.402954 -0.608276 -0.538269 0.421875 1441740960 -0.392151 -0.614685 -0.537109 0.424255 1441740960 -0.392151 -0.614685 -0.537109 0.424255 1441740960 -0.392151 -0.614685 -0.537109 0.424255 1441740960 -0.392151 -0.614685 -0.537109 0.424255 1441740960 -0.392151 -0.614685 -0.537109 0.424255 1441740960 -0.392151 -0.614685 -0.537109 0.424255 1441740960 -0.385376 -0.623047 -0.527649 0.430054 1441740960 -0.385376 -0.623047 -0.527649 0.430054 1441740960 -0.385376 -0.623047 -0.527649 0.430054 1441740960 -0.385376 -0.623047 -0.527649 0.430054 1441740960 -0.385376 -0.623047 -0.527649 0.430054 1441740960 -0.385376 -0.623047 -0.527649 0.430054 1441740960 -0.380615 -0.628601 -0.521729 0.433411 1441740960 -0.380615 -0.628601 -0.521729 0.433411 1441740960 -0.380615 -0.628601 -0.521729 0.433411 1441740960 -0.380615 -0.628601 -0.521729 0.433411 1441740960 -0.380615 -0.628601 -0.521729 0.433411 1441740960 -0.380615 -0.628601 -0.521729 0.433411 1441740960 -0.381592 -0.629150 -0.521790 0.431763 1441740960 -0.381592 -0.629150 -0.521790 0.431763 1441740960 -0.381592 -0.629150 -0.521790 0.431763 1441740960 -0.381592 -0.629150 -0.521790 0.431763 1441740960 -0.381592 -0.629150 -0.521790 0.431763 1441740960 -0.381592 -0.629150 -0.521790 0.431763 1441740960 -0.386536 -0.622925 -0.532410 0.423279 1441740960 -0.386536 -0.622925 -0.532410 0.423279 1441740960 -0.386536 -0.622925 -0.532410 0.423279 1441740960 -0.386536 -0.622925 -0.532410 0.423279 1441740960 -0.386536 -0.622925 -0.532410 0.423279 1441740960 -0.386536 -0.622925 -0.532410 0.423279 1441740960 -0.393250 -0.613098 -0.545593 0.414551 1441740960 -0.393250 -0.613098 -0.545593 0.414551 1441740960 -0.393250 -0.613098 -0.545593 0.414551 1441740960 -0.393250 -0.613098 -0.545593 0.414551 1441740960 -0.393250 -0.613098 -0.545593 0.414551 1441740960 -0.393250 -0.613098 -0.545593 0.414551 1441740960 -0.393250 -0.613098 -0.545593 0.414551 1441740960 -0.401489 -0.600708 -0.557800 0.408569 1441740960 -0.401489 -0.600708 -0.557800 0.408569 1441740960 -0.401489 -0.600708 -0.557800 0.408569 1441740960 -0.401489 -0.600708 -0.557800 0.408569 1441740960 -0.401489 -0.600708 -0.557800 0.408569 1441740960 -0.401489 -0.600708 -0.557800 0.408569 1441740960 -0.408203 -0.591309 -0.561707 0.410156 1441740960 -0.408203 -0.591309 -0.561707 0.410156 1441740960 -0.408203 -0.591309 -0.561707 0.410156 1441740960 -0.408203 -0.591309 -0.561707 0.410156 1441740960 -0.408203 -0.591309 -0.561707 0.410156 1441740960 -0.408203 -0.591309 -0.561707 0.410156 1441740960 -0.408203 -0.591309 -0.561707 0.410156 1441740960 -0.407959 -0.591614 -0.554932 0.419128 1441740960 -0.407959 -0.591614 -0.554932 0.419128 1441740960 -0.407959 -0.591614 -0.554932 0.419128 1441740960 -0.407959 -0.591614 -0.554932 0.419128 1441740960 -0.407959 -0.591614 -0.554932 0.419128 1441740960 -0.407959 -0.591614 -0.554932 0.419128 1441740960 -0.413513 -0.589661 -0.551697 0.420715 1441740960 -0.413513 -0.589661 -0.551697 0.420715 1441740960 -0.413513 -0.589661 -0.551697 0.420715 1441740960 -0.413513 -0.589661 -0.551697 0.420715 1441740960 -0.413513 -0.589661 -0.551697 0.420715 1441740960 -0.413513 -0.589661 -0.551697 0.420715 1441740960 -0.421143 -0.586670 -0.562134 0.403198 1441740960 -0.421143 -0.586670 -0.562134 0.403198 1441740960 -0.421143 -0.586670 -0.562134 0.403198 1441740960 -0.421143 -0.586670 -0.562134 0.403198 1441740960 -0.421143 -0.586670 -0.562134 0.403198 1441740960 -0.421143 -0.586670 -0.562134 0.403198 1441740960 -0.437500 -0.569275 -0.581665 0.382446 1441740960 -0.437500 -0.569275 -0.581665 0.382446 1441740960 -0.437500 -0.569275 -0.581665 0.382446 1441740960 -0.437500 -0.569275 -0.581665 0.382446 1441740961 -0.437500 -0.569275 -0.581665 0.382446 1441740961 -0.437500 -0.569275 -0.581665 0.382446 1441740961 -0.453979 -0.550781 -0.602844 0.356750 1441740961 -0.453979 -0.550781 -0.602844 0.356750 1441740961 -0.453979 -0.550781 -0.602844 0.356750 1441740961 -0.453979 -0.550781 -0.602844 0.356750 1441740961 -0.453979 -0.550781 -0.602844 0.356750 1441740961 -0.453979 -0.550781 -0.602844 0.356750 1441740961 -0.446350 -0.549194 -0.608398 0.359253 1441740961 -0.446350 -0.549194 -0.608398 0.359253 1441740961 -0.446350 -0.549194 -0.608398 0.359253 1441740961 -0.446350 -0.549194 -0.608398 0.359253 1441740961 -0.446350 -0.549194 -0.608398 0.359253 1441740961 -0.445557 -0.553955 -0.588867 0.384644 1441740961 -0.445557 -0.553955 -0.588867 0.384644 1441740961 -0.445557 -0.553955 -0.588867 0.384644 1441740961 -0.445557 -0.553955 -0.588867 0.384644 1441740961 -0.445557 -0.553955 -0.588867 0.384644 1441740961 -0.445557 -0.553955 -0.588867 0.384644 1441740961 -0.445557 -0.553955 -0.588867 0.384644 1441740961 -0.442261 -0.564148 -0.576233 0.392639 1441740961 -0.442261 -0.564148 -0.576233 0.392639 1441740961 -0.442261 -0.564148 -0.576233 0.392639 1441740961 -0.442261 -0.564148 -0.576233 0.392639 1441740961 -0.442261 -0.564148 -0.576233 0.392639 1441740961 -0.436523 -0.573975 -0.568359 0.396240 1441740961 -0.436523 -0.573975 -0.568359 0.396240 1441740961 -0.436523 -0.573975 -0.568359 0.396240 1441740961 -0.436523 -0.573975 -0.568359 0.396240 1441740961 -0.436523 -0.573975 -0.568359 0.396240 1441740961 -0.436523 -0.573975 -0.568359 0.396240 1441740961 -0.436401 -0.576721 -0.566772 0.394653 1441740961 -0.436401 -0.576721 -0.566772 0.394653 1441740961 -0.436401 -0.576721 -0.566772 0.394653 1441740961 -0.436401 -0.576721 -0.566772 0.394653 1441740961 -0.436401 -0.576721 -0.566772 0.394653 1441740961 -0.436401 -0.576721 -0.566772 0.394653 1441740961 -0.436401 -0.576721 -0.566772 0.394653 1441740961 -0.436340 -0.575684 -0.568298 0.394043 1441740961 -0.436340 -0.575684 -0.568298 0.394043 1441740961 -0.436340 -0.575684 -0.568298 0.394043 1441740961 -0.436340 -0.575684 -0.568298 0.394043 1441740961 -0.436340 -0.575684 -0.568298 0.394043 1441740961 -0.436340 -0.575684 -0.568298 0.394043 1441740961 -0.435913 -0.576965 -0.567688 0.393494 1441740961 -0.435913 -0.576965 -0.567688 0.393494 1441740961 -0.435913 -0.576965 -0.567688 0.393494 1441740961 -0.435913 -0.576965 -0.567688 0.393494 1441740961 -0.435913 -0.576965 -0.567688 0.393494 1441740961 -0.435913 -0.576965 -0.567688 0.393494 1441740961 -0.429138 -0.582214 -0.566772 0.394592 1441740961 -0.429138 -0.582214 -0.566772 0.394592 1441740961 -0.429138 -0.582214 -0.566772 0.394592 1441740961 -0.429138 -0.582214 -0.566772 0.394592 1441740961 -0.429138 -0.582214 -0.566772 0.394592 1441740961 -0.429138 -0.582214 -0.566772 0.394592 1441740961 -0.429138 -0.582214 -0.566772 0.394592 1441740961 -0.413452 -0.594482 -0.558289 0.404968 1441740961 -0.413452 -0.594482 -0.558289 0.404968 1441740961 -0.413452 -0.594482 -0.558289 0.404968 1441740961 -0.413452 -0.594482 -0.558289 0.404968 1441740961 -0.413452 -0.594482 -0.558289 0.404968 1441740961 -0.400391 -0.609497 -0.543762 0.415405 1441740961 -0.400391 -0.609497 -0.543762 0.415405 1441740961 -0.400391 -0.609497 -0.543762 0.415405 1441740961 -0.400391 -0.609497 -0.543762 0.415405 1441740961 -0.400391 -0.609497 -0.543762 0.415405 1441740961 -0.392944 -0.619141 -0.533997 0.420898 1441740961 -0.392944 -0.619141 -0.533997 0.420898 1441740961 -0.392944 -0.619141 -0.533997 0.420898 1441740961 -0.392944 -0.619141 -0.533997 0.420898 1441740961 -0.392944 -0.619141 -0.533997 0.420898 1441740961 -0.392944 -0.619141 -0.533997 0.420898 1441740961 -0.392944 -0.619141 -0.533997 0.420898 1441740961 -0.393188 -0.620850 -0.534302 0.417847 1441740961 -0.393188 -0.620850 -0.534302 0.417847 1441740961 -0.393188 -0.620850 -0.534302 0.417847 1441740961 -0.393188 -0.620850 -0.534302 0.417847 1441740961 -0.393188 -0.620850 -0.534302 0.417847 1441740961 -0.393188 -0.620850 -0.534302 0.417847 1441740961 -0.397827 -0.614990 -0.545837 0.406982 1441740961 -0.397827 -0.614990 -0.545837 0.406982 1441740961 -0.397827 -0.614990 -0.545837 0.406982 1441740961 -0.397827 -0.614990 -0.545837 0.406982 1441740961 -0.397827 -0.614990 -0.545837 0.406982 1441740961 -0.397827 -0.614990 -0.545837 0.406982 1441740961 -0.405823 -0.603210 -0.561707 0.395020 1441740961 -0.405823 -0.603210 -0.561707 0.395020 1441740961 -0.405823 -0.603210 -0.561707 0.395020 1441740961 -0.405823 -0.603210 -0.561707 0.395020 1441740961 -0.405823 -0.603210 -0.561707 0.395020 1441740961 -0.405823 -0.603210 -0.561707 0.395020 1441740961 -0.405823 -0.603210 -0.561707 0.395020 1441740961 -0.408813 -0.592651 -0.574158 0.389954 1441740961 -0.408813 -0.592651 -0.574158 0.389954 1441740961 -0.408813 -0.592651 -0.574158 0.389954 1441740961 -0.408813 -0.592651 -0.574158 0.389954 1441740961 
-0.367004 -0.620728 -0.499146 0.480591 1441740964 -0.367004 -0.620728 -0.499146 0.480591 1441740964 -0.364563 -0.622314 -0.499512 0.479980 1441740964 -0.364563 -0.622314 -0.499512 0.479980 1441740964 -0.364563 -0.622314 -0.499512 0.479980 1441740964 -0.364563 -0.622314 -0.499512 0.479980 1441740964 -0.364563 -0.622314 -0.499512 0.479980 1441740964 -0.362183 -0.623901 -0.499573 0.479675 1441740964 -0.362183 -0.623901 -0.499573 0.479675 1441740964 -0.362183 -0.623901 -0.499573 0.479675 1441740964 -0.362183 -0.623901 -0.499573 0.479675 1441740964 -0.362183 -0.623901 -0.499573 0.479675 1441740964 -0.362183 -0.623901 -0.499573 0.479675 1441740964 -0.362183 -0.623901 -0.499573 0.479675 1441740964 -0.358643 -0.626770 -0.499146 0.479004 1441740964 -0.358643 -0.626770 -0.499146 0.479004 1441740964 -0.358643 -0.626770 -0.499146 0.479004 1441740964 -0.358643 -0.626770 -0.499146 0.479004 1441740964 -0.358643 -0.626770 -0.499146 0.479004 1441740964 -0.358643 -0.626770 -0.499146 0.479004 1441740964 -0.358643 -0.626770 -0.499146 0.479004 1441740964 -0.351868 -0.632141 -0.499512 0.476624 1441740964 -0.351868 -0.632141 -0.499512 0.476624 1441740964 -0.351868 -0.632141 -0.499512 0.476624 1441740964 -0.351868 -0.632141 -0.499512 0.476624 1441740964 -0.351868 -0.632141 -0.499512 0.476624 1441740964 -0.351868 -0.632141 -0.499512 0.476624 1441740964 -0.346558 -0.636841 -0.500488 0.473145 1441740964 -0.346558 -0.636841 -0.500488 0.473145 1441740964 -0.346558 -0.636841 -0.500488 0.473145 1441740964 -0.346558 -0.636841 -0.500488 0.473145 1441740964 -0.346558 -0.636841 -0.500488 0.473145 1441740964 -0.346558 -0.636841 -0.500488 0.473145 1441740964 -0.339355 -0.642273 -0.499573 0.471985 1441740964 -0.339355 -0.642273 -0.499573 0.471985 1441740964 -0.339355 -0.642273 -0.499573 0.471985 1441740964 -0.339355 -0.642273 -0.499573 0.471985 1441740964 -0.339355 -0.642273 -0.499573 0.471985 1441740964 -0.339355 -0.642273 -0.499573 0.471985 1441740964 -0.339355 -0.642273 -0.499573 0.471985 1441740964 -0.332458 -0.648193 -0.495361 0.473267 1441740964 -0.332458 -0.648193 -0.495361 0.473267 1441740964 -0.332458 -0.648193 -0.495361 0.473267 1441740964 -0.332458 -0.648193 -0.495361 0.473267 1441740964 -0.332458 -0.648193 -0.495361 0.473267 1441740964 -0.332458 -0.648193 -0.495361 0.473267 1441740964 -0.323059 -0.657837 -0.485291 0.476868 1441740964 -0.323059 -0.657837 -0.485291 0.476868 1441740964 -0.323059 -0.657837 -0.485291 0.476868 1441740965 -0.323059 -0.657837 -0.485291 0.476868 1441740965 -0.323059 -0.657837 -0.485291 0.476868 1441740965 -0.323059 -0.657837 -0.485291 0.476868 1441740965 -0.323059 -0.657837 -0.485291 0.476868 1441740965 -0.314026 -0.668335 -0.471008 0.482605 1441740965 -0.314026 -0.668335 -0.471008 0.482605 1441740965 -0.314026 -0.668335 -0.471008 0.482605 1441740965 -0.314026 -0.668335 -0.471008 0.482605 1441740965 -0.314026 -0.668335 -0.471008 0.482605 1441740965 -0.314026 -0.668335 -0.471008 0.482605 1441740965 -0.313721 -0.674622 -0.459839 0.484802 1441740965 -0.313721 -0.674622 -0.459839 0.484802 1441740965 -0.313721 -0.674622 -0.459839 0.484802 1441740965 -0.313721 -0.674622 -0.459839 0.484802 1441740965 -0.313721 -0.674622 -0.459839 0.484802 1441740965 -0.313721 -0.674622 -0.459839 0.484802 1441740965 -0.323914 -0.672913 -0.459534 0.480774 1441740965 -0.323914 -0.672913 -0.459534 0.480774 1441740965 -0.323914 -0.672913 -0.459534 0.480774 1441740965 -0.323914 -0.672913 -0.459534 0.480774 1441740965 -0.323914 -0.672913 -0.459534 0.480774 1441740965 -0.323914 -0.672913 -0.459534 0.480774 1441740965 -0.347473 -0.659058 -0.474426 0.468933 1441740965 -0.347473 -0.659058 -0.474426 0.468933 1441740965 -0.347473 -0.659058 -0.474426 0.468933 1441740965 -0.347473 -0.659058 -0.474426 0.468933 1441740965 -0.347473 -0.659058 -0.474426 0.468933 1441740965 -0.347473 -0.659058 -0.474426 0.468933 1441740965 -0.374634 -0.634216 -0.499390 0.456238 1441740965 -0.374634 -0.634216 -0.499390 0.456238 1441740965 -0.374634 -0.634216 -0.499390 0.456238 1441740965 -0.374634 -0.634216 -0.499390 0.456238 1441740965 -0.374634 -0.634216 -0.499390 0.456238 1441740965 -0.381348 -0.618713 -0.519104 0.449829 1441740965 -0.381348 -0.618713 -0.519104 0.449829 1441740965 -0.381348 -0.618713 -0.519104 0.449829 1441740965 -0.381348 -0.618713 -0.519104 0.449829 1441740965 -0.381348 -0.618713 -0.519104 0.449829 1441740965 -0.358521 -0.627991 -0.511780 0.463928 1441740965 -0.358521 -0.627991 -0.511780 0.463928 1441740965 -0.358521 -0.627991 -0.511780 0.463928 1441740965 -0.358521 -0.627991 -0.511780 0.463928 1441740965 -0.358521 -0.627991 -0.511780 0.463928 1441740965 -0.358521 -0.627991 -0.511780 0.463928 1441740965 -0.338745 -0.643066 -0.487305 0.484009 1441740965 -0.338745 -0.643066 -0.487305 0.484009 1441740965 -0.338745 -0.643066 -0.487305 0.484009 1441740965 -0.338745 -0.643066 -0.487305 0.484009 1441740965 -0.338745 -0.643066 -0.487305 0.484009 1441740965 -0.338745 -0.643066 -0.487305 0.484009 1441740965 -0.324646 -0.657959 -0.465576 0.494934 1441740965 -0.324646 -0.657959 -0.465576 0.494934 1441740965 -0.324646 -0.657959 -0.465576 0.494934 1441740965 -0.324646 -0.657959 -0.465576 0.494934 1441740965 -0.324646 -0.657959 -0.465576 0.494934 1441740965 -0.324646 -0.657959 -0.465576 0.494934 1441740965 -0.336609 -0.654297 -0.467041 0.490417 1441740965 -0.336609 -0.654297 -0.467041 0.490417 1441740965 -0.336609 -0.654297 -0.467041 0.490417 1441740965 -0.336609 -0.654297 -0.467041 0.490417 1441740965 -0.336609 -0.654297 -0.467041 0.490417 1441740965 -0.353394 -0.645325 -0.471313 0.486450 1441740965 -0.353394 -0.645325 -0.471313 0.486450 1441740965 -0.353394 -0.645325 -0.471313 0.486450 1441740965 -0.353394 -0.645325 -0.471313 0.486450 1441740965 -0.353394 -0.645325 -0.471313 0.486450 1441740965 -0.353394 -0.645325 -0.471313 0.486450 1441740965 -0.357483 -0.640686 -0.479309 0.481689 1441740965 -0.357483 -0.640686 -0.479309 0.481689 1441740965 -0.357483 -0.640686 -0.479309 0.481689 1441740965 -0.357483 -0.640686 -0.479309 0.481689 1441740965 -0.357483 -0.640686 -0.479309 0.481689 1441740965 -0.357483 -0.640686 -0.479309 0.481689 1441740965 -0.357971 -0.636292 -0.486755 0.479736 1441740965 -0.357971 -0.636292 -0.486755 0.479736 1441740965 -0.357971 -0.636292 -0.486755 0.479736 1441740965 -0.357971 -0.636292 -0.486755 0.479736 1441740965 -0.357971 -0.636292 -0.486755 0.479736 1441740965 -0.357971 -0.636292 -0.486755 0.479736 1441740965 -0.350708 -0.638733 -0.485596 0.483032 1441740965 -0.350708 -0.638733 -0.485596 0.483032 1441740965 -0.350708 -0.638733 -0.485596 0.483032 1441740965 -0.350708 -0.638733 -0.485596 0.483032 1441740965 -0.350708 -0.638733 -0.485596 0.483032 1441740965 -0.350708 -0.638733 -0.485596 0.483032 1441740965 -0.342529 -0.643921 -0.479370 0.488220 1441740965 -0.342529 -0.643921 -0.479370 0.488220 1441740965 -0.342529 -0.643921 -0.479370 0.488220 1441740965 -0.342529 -0.643921 -0.479370 0.488220 1441740965 -0.342529 -0.643921 -0.479370 0.488220 1441740965 -0.342529 -0.643921 -0.479370 0.488220 1441740965 -0.334351 -0.650085 -0.474182 0.490723 1441740965 -0.334351 -0.650085 -0.474182 0.490723 1441740965 -0.334351 -0.650085 -0.474182 0.490723 1441740965 -0.334351 -0.650085 -0.474182 0.490723 1441740965 -0.334351 -0.650085 -0.474182 0.490723 1441740965 -0.334351 -0.650085 -0.474182 0.490723 1441740965 -0.334351 -0.650085 -0.474182 0.490723 1441740965 -0.333618 -0.650452 -0.478149 0.486877 1441740965 -0.333618 -0.650452 -0.478149 0.486877 1441740965 -0.333618 -0.650452 -0.478149 0.486877 1441740965 -0.333618 -0.650452 -0.478149 0.486877 1441740965 -0.333618 -0.650452 -0.478149 0.486877 1441740965 -0.333618 -0.650452 -0.478149 0.486877 1441740965 -0.333618 -0.650452 -0.478149 0.486877 1441740965 -0.338440 -0.646667 -0.485657 0.481140 1441740965 -0.338440 -0.646667 -0.485657 0.481140 1441740965 -0.338440 -0.646667 -0.485657 0.481140 1441740966 -0.338440 -0.646667 -0.485657 0.481140 1441740966 -0.338440 -0.646667 -0.485657 0.481140 1441740966 -0.338440 -0.646667 -0.485657 0.481140 1441740966 -0.342224 -0.643860 -0.489502 0.478333 1441740966 -0.342224 -0.643860 -0.489502 0.478333 1441740966 -0.342224 -0.643860 -0.489502 0.478333 1441740966 -0.342224 -0.643860 -0.489502 0.478333 1441740966 -0.342224 -0.643860 -0.489502 0.478333 1441740966 -0.342224 -0.643860 -0.489502 0.478333 1441740966 -0.341980 -0.643799 -0.490845 0.477234 1441740966 -0.341980 -0.643799 -0.490845 0.477234 1441740966 -0.341980 -0.643799 -0.490845 0.477234 1441740966 -0.341980 -0.643799 -0.490845 0.477234 1441740966 -0.341980 -0.643799 -0.490845 0.477234 1441740966 -0.341980 -0.643799 -0.490845 0.477234 1441740966 -0.341980 -0.643799 -0.490845 0.477234 1441740966 -0.336853 -0.649719 -0.488281 0.475403 1441740966 -0.336853 -0.649719 -0.488281 0.475403 1441740966 -0.336853 -0.649719 -0.488281 0.475403 1441740966 -0.336853 -0.649719 -0.488281 0.475403 1441740966 -0.336853 -0.649719 -0.488281 0.475403 1441740966 -0.336853 -0.649719 -0.488281 0.475403 1441740966 -0.332275 -0.656738 -0.482727 0.474670 1441740966 -0.332275 -0.656738 -0.482727 0.474670 1441740966 -0.332275 -0.656738 -0.482727 0.474670 1441740966 -0.332275 -0.656738 -0.482727 0.474670 1441740966 -0.332275 -0.656738 -0.482727 0.474670 1441740966 -0.332275 -0.656738 -0.482727 0.474670 1441740966 -0.332275 -0.656738 -0.482727 0.474670 1441740966 -0.330261 -0.661072 -0.478210 0.474670 1441740966 -0.330261 -0.661072 -0.478210 0.474670 1441740966 -0.330261 -0.661072 -0.478210 0.474670 1441740966 -0.330261 -0.661072 -0.478210 0.474670 1441740966 -0.330261 -0.661072 -0.478210 0.474670 1441740966 -0.330261 -0.661072 -0.478210 0.474670 1441740966 -0.339966 -0.656189 -0.478821 0.473999 1441740966 -0.339966 -0.656189 -0.478821 0.473999 1441740966 -0.339966 -0.656189 -0.478821 0.473999 1441740966 -0.339966 -0.656189 -0.478821 0.473999 1441740966 -0.339966 -0.656189 -0.478821 0.473999 1441740966 -0.339966 -0.656189 -0.478821 0.473999 1441740966 -0.360474 -0.641602 -0.490784 0.466492 1441740966 -0.360474 -0.641602 -0.490784 0.466492 1441740966 -0.360474 -0.641602 -0.490784 0.466492 1441740966 -0.360474 -0.641602 -0.490784 0.466492 1441740966 -0.360474 -0.641602 -0.490784 0.466492 1441740966 -0.360474 -0.641602 -0.490784 0.466492 1441740966 -0.360474 -0.641602 -0.490784 0.466492 1441740966 -0.374939 -0.627502 -0.506165 0.457764 1441740966 -0.374939 -0.627502 -0.506165 0.457764 1441740966 -0.374939 -0.627502 -0.506165 0.457764 1441740966 -0.374939 -0.627502 -0.506165 0.457764 1441740966 -0.374939 -0.627502 -0.506165 0.457764 1441740966 -0.371765 -0.624512 -0.514526 0.455139 1441740966 -0.371765 -0.624512 -0.514526 0.455139 1441740966 -0.371765 -0.624512 -0.514526 0.455139 1441740966 -0.371765 -0.624512 -0.514526 0.455139 1441740966 -0.371765 -0.624512 -0.514526 0.455139 1441740966 -0.352661 -0.637878 -0.505798 0.461426 1441740966 -0.352661 -0.637878 -0.505798 0.461426 1441740966 -0.352661 -0.637878 -0.505798 0.461426 1441740966 -0.352661 -0.637878 -0.505798 0.461426 1441740966 -0.352661 -0.637878 -0.505798 0.461426 1441740966 -0.352661 -0.637878 -0.505798 0.461426 1441740966 -0.352661 -0.637878 -0.505798 0.461426 1441740966 -0.330444 -0.659424 -0.477051 0.477966 1441740966 -0.330444 -0.659424 -0.477051 0.477966 1441740966 -0.330444 -0.659424 -0.477051 0.477966 1441740966 -0.330444 -0.659424 -0.477051 0.477966 1441740966 -0.330444 -0.659424 -0.477051 0.477966 1441740966 -0.330444 -0.659424 -0.477051 0.477966 1441740966 -0.327759 -0.665100 -0.461670 0.486938 1441740966 -0.327759 -0.665100 -0.461670 0.486938 1441740966 -0.327759 -0.665100 -0.461670 0.486938 1441740966 -0.327759 -0.665100 -0.461670 0.486938 1441740966 -0.327759 -0.665100 -0.461670 0.486938 1441740966 -0.327759 -0.665100 -0.461670 0.486938 1441740966 -0.327759 -0.665100 -0.461670 0.486938 1441740966 -0.347229 -0.652771 -0.469788 0.482361 1441740966 -0.347229 -0.652771 -0.469788 0.482361 1441740966 -0.347229 -0.652771 -0.469788 0.482361 1441740966 -0.347229 -0.652771 -0.469788 0.482361 1441740966 -0.356812 -0.647766 -0.477173 0.474854 1441740966 -0.356812 -0.647766 -0.477173 0.474854 1441740966 -0.356812 -0.647766 -0.477173 0.474854 1441740966 -0.356812 -0.647766 -0.477173 0.474854 1441740966 -0.356812 -0.647766 -0.477173 0.474854 1441740966 -0.356812 -0.647766 -0.477173 0.474854 1441740966 -0.362549 -0.641357 -0.489197 0.466858 1441740966 -0.362549 -0.641357 -0.489197 0.466858 1441740966 -0.362549 -0.641357 -0.489197 0.466858 1441740966 -0.362549 -0.641357 -0.489197 0.466858 1441740966 -0.362549 -0.641357 -0.489197 0.466858 1441740966 -0.362549 -0.641357 -0.489197 0.466858 1441740966 -0.362549 -0.635925 -0.497681 0.465332 1441740966 -0.362549 -0.635925 -0.497681 0.465332 1441740966 -0.362549 -0.635925 -0.497681 0.465332 1441740966 -0.362549 -0.635925 -0.497681 0.465332 1441740966 -0.362549 -0.635925 -0.497681 0.465332 1441740966 -0.362549 -0.635925 -0.497681 0.465332 1441740966 -0.356567 -0.638062 -0.495972 0.468811 1441740966 -0.356567 -0.638062 -0.495972 0.468811 1441740966 -0.356567 -0.638062 -0.495972 0.468811 1441740966 -0.356567 -0.638062 -0.495972 0.468811 1441740966 -0.356567 -0.638062 -0.495972 0.468811 1441740966 -0.356567 -0.638062 -0.495972 0.468811 1441740966 -0.356567 -0.638062 -0.495972 0.468811 1441740966 -0.346863 -0.643921 -0.488953 0.475403 1441740966 -0.346863 -0.643921 -0.488953 0.475403 1441740966 -0.346863 -0.643921 -0.488953 0.475403 1441740966 -0.346863 -0.643921 -0.488953 0.475403 1441740966 -0.346863 -0.643921 -0.488953 0.475403 1441740967 -0.346863 -0.643921 -0.488953 0.475403 1441740967 -0.339355 -0.648682 -0.487122 0.476318 1441740967 -0.339355 -0.648682 -0.487122 0.476318 1441740967 -0.339355 -0.648682 -0.487122 0.476318 1441740967 -0.339355 -0.648682 -0.487122 0.476318 1441740967 -0.339355 -0.648682 -0.487122 0.476318 1441740967 -0.339355 -0.648682 -0.487122 0.476318 1441740967 -0.343628 -0.644287 -0.492798 0.473328 1441740967 -0.343628 -0.644287 -0.492798 0.473328 1441740967 -0.343628 -0.644287 -0.492798 0.473328 1441740967 -0.343628 -0.644287 -0.492798 0.473328 1441740967 -0.343628 -0.644287 -0.492798 0.473328 1441740967 -0.343628 -0.644287 -0.492798 0.473328 1441740967 -0.343628 -0.644287 -0.492798 0.473328 1441740967 -0.350098 -0.640198 -0.501160 0.465271 1441740967 -0.350098 -0.640198 -0.501160 0.465271 1441740967 -0.350098 -0.640198 -0.501160 0.465271 1441740967 -0.350098 -0.640198 -0.501160 0.465271 1441740967 -0.350098 -0.640198 -0.501160 0.465271 1441740967 -0.350098 -0.640198 -0.501160 0.465271 1441740967 -0.350464 -0.640137 -0.502625 0.463440 1441740967 -0.350464 -0.640137 -0.502625 0.463440 1441740967 -0.350464 -0.640137 -0.502625 0.463440 1441740967 -0.350464 -0.640137 -0.502625 0.463440 1441740967 -0.350464 -0.640137 -0.502625 0.463440 1441740967 -0.350464 -0.640137 -0.502625 0.463440 1441740967 -0.350464 -0.640137 -0.502625 0.463440 1441740967 -0.348450 -0.641174 -0.500488 0.466003 1441740967 -0.348450 -0.641174 -0.500488 0.466003 1441740967 -0.348450 -0.641174 -0.500488 0.466003 1441740967 -0.348450 -0.641174 -0.500488 0.466003 1441740967 -0.348450 -0.641174 -0.500488 0.466003 1441740967 -0.348450 -0.641174 -0.500488 0.466003 1441740967 -0.341980 -0.648071 -0.492554 0.469666 1441740967 -0.341980 -0.648071 -0.492554 0.469666 1441740967 -0.341980 -0.648071 -0.492554 0.469666 1441740967 -0.341980 -0.648071 -0.492554 0.469666 1441740967 -0.341980 -0.648071 -0.492554 0.469666 1441740967 -0.341980 -0.648071 -0.492554 0.469666 1441740967 -0.337036 -0.656067 -0.483093 0.471863 1441740967 -0.337036 -0.656067 -0.483093 0.471863 1441740967 -0.337036 -0.656067 -0.483093 0.471863 1441740967 -0.337036 -0.656067 -0.483093 0.471863 1441740967 -0.337036 -0.656067 -0.483093 0.471863 1441740967 -0.337036 -0.656067 -0.483093 0.471863 1441740967 -0.336426 -0.658691 -0.476685 0.475220 1441740967 -0.336426 -0.658691 -0.476685 0.475220 1441740967 -0.336426 -0.658691 -0.476685 0.475220 1441740967 -0.336426 -0.658691 -0.476685 0.475220 1441740967 -0.336426 -0.658691 -0.476685 0.475220 1441740967 -0.336426 -0.658691 -0.476685 0.475220 1441740967 -0.336426 -0.658691 -0.476685 0.475220 1441740967 -0.344788 -0.653748 -0.474915 0.477722 1441740967 -0.344788 -0.653748 -0.474915 0.477722 1441740967 -0.344788 -0.653748 -0.474915 0.477722 1441740967 -0.344788 -0.653748 -0.474915 0.477722 1441740967 -0.344788 -0.653748 -0.474915 0.477722 1441740967 -0.358032 -0.644775 -0.479370 0.475769 1441740967 -0.358032 -0.644775 -0.479370 0.475769 1441740967 -0.358032 -0.644775 -0.479370 0.475769 1441740967 -0.358032 -0.644775 -0.479370 0.475769 1441740967 -0.358032 -0.644775 -0.479370 0.475769 1441740967 -0.358032 -0.644775 -0.479370 0.475769 1441740967 -0.358032 -0.644775 -0.479370 0.475769 1441740967 -0.368286 -0.633179 -0.489868 0.472839 1441740967 -0.368286 -0.633179 -0.489868 0.472839 1441740967 -0.368286 -0.633179 -0.489868 0.472839 1441740967 -0.368286 -0.633179 -0.489868 0.472839 1441740967 -0.368286 -0.633179 -0.489868 0.472839 1441740967 -0.368286 -0.633179 -0.489868 0.472839 1441740967 -0.366882 -0.629822 -0.494690 0.473389 1441740967 -0.366882 -0.629822 -0.494690 0.473389 1441740967 -0.366882 -0.629822 -0.494690 0.473389 1441740967 -0.366882 -0.629822 -0.494690 0.473389 1441740967 -0.366882 -0.629822 -0.494690 0.473389 1441740967 -0.366882 -0.629822 -0.494690 0.473389 1441740967 -0.346252 -0.643677 -0.485901 0.479370 1441740967 -0.346252 -0.643677 -0.485901 0.479370 1441740967 -0.346252 -0.643677 -0.485901 0.479370 1441740967 -0.346252 -0.643677 -0.485901 0.479370 1441740967 -0.346252 -0.643677 -0.485901 0.479370 1441740967 -0.346252 -0.643677 -0.485901 0.479370 1441740967 -0.331970 -0.654236 -0.464722 0.495789 1441740967 -0.331970 -0.654236 -0.464722 0.495789 1441740967 -0.331970 -0.654236 -0.464722 0.495789 1441740967 -0.331970 -0.654236 -0.464722 0.495789 1441740967 -0.331970 -0.654236 -0.464722 0.495789 1441740967 -0.331970 -0.654236 -0.464722 0.495789 1441740967 -0.331970 -0.654236 -0.464722 0.495789 1441740967 -0.328796 -0.662842 -0.453857 0.496643 1441740967 -0.328796 -0.662842 -0.453857 0.496643 1441740967 -0.328796 -0.662842 -0.453857 0.496643 1441740967 -0.328796 -0.662842 -0.453857 0.496643 1441740967 -0.328796 -0.662842 -0.453857 0.496643 1441740967 -0.357056 -0.644592 -0.461304 0.494202 1441740967 -0.357056 -0.644592 -0.461304 0.494202 1441740967 -0.357056 -0.644592 -0.461304 0.494202 1441740967 -0.357056 -0.644592 -0.461304 0.494202 1441740967 -0.357056 -0.644592 -0.461304 0.494202 1441740967 -0.357056 -0.644592 -0.461304 0.494202 1441740967 -0.357056 -0.644592 -0.461304 0.494202 1441740967 -0.364624 -0.640442 -0.467346 0.488403 1441740967 -0.364624 -0.640442 -0.467346 0.488403 1441740967 -0.364624 -0.640442 -0.467346 0.488403 1441740967 -0.364624 -0.640442 -0.467346 0.488403 1441740967 -0.364624 -0.640442 -0.467346 0.488403 1441740967 -0.364624 -0.640442 -0.467346 0.488403 1441740967 -0.365784 -0.637878 -0.476440 0.482117 1441740967 -0.365784 -0.637878 -0.476440 0.482117 1441740967 -0.365784 -0.637878 -0.476440 0.482117 1441740967 -0.365784 -0.637878 -0.476440 0.482117 1441740967 -0.365784 -0.637878 -0.476440 0.482117 1441740968 -0.365784 -0.637878 -0.476440 0.482117 1441740968 -0.362305 -0.636414 -0.483154 0.479919 1441740968 -0.362305 -0.636414 -0.483154 0.479919 1441740968 -0.362305 -0.636414 -0.483154 0.479919 1441740968 -0.362305 -0.636414 -0.483154 0.479919 1441740968 -0.362305 -0.636414 -0.483154 0.479919 1441740968 -0.362305 -0.636414 -0.483154 0.479919 1441740968 -0.356628 -0.640137 -0.482666 0.479736 1441740968 -0.356628 -0.640137 -0.482666 0.479736 1441740968 -0.356628 -0.640137 -0.482666 0.479736 1441740968 -0.356628 -0.640137 -0.482666 0.479736 1441740968 -0.356628 -0.640137 -0.482666 0.479736 1441740968 -0.356628 -0.640137 -0.482666 0.479736 1441740968 -0.352844 -0.642151 -0.482483 0.479980 1441740968 -0.352844 -0.642151 -0.482483 0.479980 1441740968 -0.352844 -0.642151 -0.482483 0.479980 1441740968 -0.352844 -0.642151 -0.482483 0.479980 1441740968 -0.352844 -0.642151 -0.482483 0.479980 1441740968 -0.352844 -0.642151 -0.482483 0.479980 1441740968 -0.350342 -0.643127 -0.487305 0.475586 1441740968 -0.350342 -0.643127 -0.487305 0.475586 1441740968 -0.350342 -0.643127 -0.487305 0.475586 1441740968 -0.350342 -0.643127 -0.487305 0.475586 1441740968 -0.350342 -0.643127 -0.487305 0.475586 1441740968 -0.350342 -0.643127 -0.487305 0.475586 1441740968 -0.350342 -0.643127 -0.487305 0.475586 1441740968 -0.355774 -0.636902 -0.500732 0.466003 1441740968 -0.355774 -0.636902 -0.500732 0.466003 1441740968 -0.355774 -0.636902 -0.500732 0.466003 1441740968 -0.355774 -0.636902 -0.500732 0.466003 1441740968 -0.355774 -0.636902 -0.500732 0.466003 1441740968 -0.355774 -0.636902 -0.500732 0.466003 1441740968 -0.362671 -0.630676 -0.512817 0.455750 1441740968 -0.362671 -0.630676 -0.512817 0.455750 1441740968 -0.362671 -0.630676 -0.512817 0.455750 1441740968 -0.362671 -0.630676 -0.512817 0.455750 1441740968 -0.362671 -0.630676 -0.512817 0.455750 1441740968 -0.362671 -0.630676 -0.512817 0.455750 1441740968 -0.366028 -0.627197 -0.518616 0.451477 1441740968 -0.366028 -0.627197 -0.518616 0.451477 1441740968 -0.366028 -0.627197 -0.518616 0.451477 1441740968 -0.366028 -0.627197 -0.518616 0.451477 1441740968 -0.366028 -0.627197 -0.518616 0.451477 1441740968 -0.366028 -0.627197 -0.518616 0.451477 1441740968 -0.366028 -0.627197 -0.518616 0.451477 1441740968 -0.364929 -0.628540 -0.518494 0.450623 1441740968 -0.364929 -0.628540 -0.518494 0.450623 1441740968 -0.364929 -0.628540 -0.518494 0.450623 1441740968 -0.364929 -0.628540 -0.518494 0.450623 1441740968 -0.364929 -0.628540 -0.518494 0.450623 1441740968 -0.364929 -0.628540 -0.518494 0.450623 1441740968 -0.356201 -0.637085 -0.511902 0.453064 1441740968 -0.356201 -0.637085 -0.511902 0.453064 1441740968 -0.356201 -0.637085 -0.511902 0.453064 1441740968 -0.356201 -0.637085 -0.511902 0.453064 1441740968 -0.356201 -0.637085 -0.511902 0.453064 1441740968 -0.356201 -0.637085 -0.511902 0.453064 1441740968 -0.356201 -0.637085 -0.511902 0.453064 1441740968 -0.346863 -0.647156 -0.501099 0.458130 1441740968 -0.346863 -0.647156 -0.501099 0.458130 1441740968 -0.346863 -0.647156 -0.501099 0.458130 1441740968 -0.346863 -0.647156 -0.501099 0.458130 1441740968 -0.346863 -0.647156 -0.501099 0.458130 1441740968 -0.346863 -0.647156 -0.501099 0.458130 1441740968 -0.342224 -0.653503 -0.493469 0.460815 1441740968 -0.342224 -0.653503 -0.493469 0.460815 1441740968 -0.342224 -0.653503 -0.493469 0.460815 1441740968 -0.342224 -0.653503 -0.493469 0.460815 1441740968 -0.342224 -0.653503 -0.493469 0.460815 1441740968 -0.342224 -0.653503 -0.493469 0.460815 1441740968 -0.342224 -0.653503 -0.493469 0.460815 1441740968 -0.347107 -0.652222 -0.490479 0.462158 1441740968 -0.347107 -0.652222 -0.490479 0.462158 1441740968 -0.347107 -0.652222 -0.490479 0.462158 1441740968 -0.347107 -0.652222 -0.490479 0.462158 1441740968 -0.347107 -0.652222 -0.490479 0.462158 1441740968 -0.347107 -0.652222 -0.490479 0.462158 1441740968 -0.367310 -0.637695 -0.502319 0.454041 1441740968 -0.367310 -0.637695 -0.502319 0.454041 1441740968 -0.367310 -0.637695 -0.502319 0.454041 1441740968 -0.367310 -0.637695 -0.502319 0.454041 1441740968 -0.367310 -0.637695 -0.502319 0.454041 1441740968 -0.367310 -0.637695 -0.502319 0.454041 1441740968 -0.367310 -0.637695 -0.502319 0.454041 1441740968 -0.385559 -0.619934 -0.519043 0.444641 1441740968 -0.385559 -0.619934 -0.519043 0.444641 1441740968 -0.385559 -0.619934 -0.519043 0.444641 1441740968 -0.385559 -0.619934 -0.519043 0.444641 1441740968 -0.385559 -0.619934 -0.519043 0.444641 1441740968 -0.385559 -0.619934 -0.519043 0.444641 1441740968 -0.380920 -0.616455 -0.525269 0.446167 1441740968 -0.380920 -0.616455 -0.525269 0.446167 1441740968 -0.380920 -0.616455 -0.525269 0.446167 1441740968 -0.380920 -0.616455 -0.525269 0.446167 1441740968 -0.380920 -0.616455 -0.525269 0.446167 1441740968 -0.380920 -0.616455 -0.525269 0.446167 1441740968 -0.347534 -0.636536 -0.507629 0.465210 1441740968 -0.347534 -0.636536 -0.507629 0.465210 1441740968 -0.347534 -0.636536 -0.507629 0.465210 1441740968 -0.347534 -0.636536 -0.507629 0.465210 1441740968 -0.347534 -0.636536 -0.507629 0.465210 1441740968 -0.347534 -0.636536 -0.507629 0.465210 1441740968 -0.315674 -0.661865 -0.471191 0.490234 1441740968 -0.315674 -0.661865 -0.471191 0.490234 1441740968 -0.315674 -0.661865 -0.471191 0.490234 1441740968 -0.315674 -0.661865 -0.471191 0.490234 1441740968 -0.315674 -0.661865 -0.471191 0.490234 1441740968 -0.315674 -0.661865 -0.471191 0.490234 1441740968 -0.315674 -0.661865 -0.471191 0.490234 1441740968 -0.302917 -0.677734 -0.440674 0.504700 1441740968 -0.302917 -0.677734 -0.440674 0.504700 1441740968 -0.302917 -0.677734 -0.440674 0.504700 1441740968 -0.302917 -0.677734 -0.440674 0.504700 1441740968 -0.302917 -0.677734 -0.440674 0.504700 1441740968 -0.302917 -0.677734 -0.440674 0.504700 1441740969 -0.327698 -0.666443 -0.443787 0.501526 1441740969 -0.327698 -0.666443 -0.443787 0.501526 1441740969 -0.327698 -0.666443 -0.443787 0.501526 1441740969 -0.327698 -0.666443 -0.443787 0.501526 1441740969 -0.327698 -0.666443 -0.443787 0.501526 1441740969 -0.349487 -0.650696 -0.460693 0.492188 1441740969 -0.349487 -0.650696 -0.460693 0.492188 1441740969 -0.349487 -0.650696 -0.460693 0.492188 1441740969 -0.349487 -0.650696 -0.460693 0.492188 1441740969 -0.349487 -0.650696 -0.460693 0.492188 1441740969 -0.349487 -0.650696 -0.460693 0.492188 1441740969 -0.361755 -0.639282 -0.475830 0.483826 1441740969 -0.361755 -0.639282 -0.475830 0.483826 1441740969 -0.361755 -0.639282 -0.475830 0.483826 1441740969 -0.361755 -0.639282 -0.475830 0.483826 1441740969 -0.361755 -0.639282 -0.475830 0.483826 1441740969 -0.361755 -0.639282 -0.475830 0.483826 1441740969 -0.363647 -0.632996 -0.489197 0.477295 1441740969 -0.363647 -0.632996 -0.489197 0.477295 1441740969 -0.363647 -0.632996 -0.489197 0.477295 1441740969 -0.363647 -0.632996 -0.489197 0.477295 1441740969 -0.363647 -0.632996 -0.489197 0.477295 1441740969 -0.363647 -0.632996 -0.489197 0.477295 1441740969 -0.363647 -0.632996 -0.489197 0.477295 1441740969 -0.358093 -0.633850 -0.491638 0.477844 1441740969 -0.358093 -0.633850 -0.491638 0.477844 1441740969 -0.358093 -0.633850 -0.491638 0.477844 1441740969 -0.358093 -0.633850 -0.491638 0.477844 1441740969 -0.358093 -0.633850 -0.491638 0.477844 1441740969 -0.358093 -0.633850 -0.491638 0.477844 1441740969 -0.352234 -0.637329 -0.487732 0.481567 1441740969 -0.352234 -0.637329 -0.487732 0.481567 1441740969 -0.352234 -0.637329 -0.487732 0.481567 1441740969 -0.352234 -0.637329 -0.487732 0.481567 1441740969 -0.352234 -0.637329 -0.487732 0.481567 1441740969 -0.352234 -0.637329 -0.487732 0.481567 1441740969 -0.352234 -0.637329 -0.487732 0.481567 1441740969 -0.342163 -0.644165 -0.483521 0.484070 1441740969 -0.342163 -0.644165 -0.483521 0.484070 1441740969 -0.342163 -0.644165 -0.483521 0.484070 1441740969 -0.342163 -0.644165 -0.483521 0.484070 1441740969 -0.342163 -0.644165 -0.483521 0.484070 1441740969 -0.342163 -0.644165 -0.483521 0.484070 1441740969 -0.340027 -0.645874 -0.484314 0.482361 1441740969 -0.340027 -0.645874 -0.484314 0.482361 1441740969 -0.340027 -0.645874 -0.484314 0.482361 1441740969 -0.340027 -0.645874 -0.484314 0.482361 1441740969 -0.340027 -0.645874 -0.484314 0.482361 1441740969 -0.340027 -0.645874 -0.484314 0.482361 1441740969 -0.340027 -0.645874 -0.484314 0.482361 1441740969 -0.339539 -0.648132 -0.483887 0.480225 1441740969 -0.339539 -0.648132 -0.483887 0.480225 1441740969 -0.339539 -0.648132 -0.483887 0.480225 1441740969 -0.339539 -0.648132 -0.483887 0.480225 1441740969 -0.339539 -0.648132 -0.483887 0.480225 1441740969 -0.339539 -0.648132 -0.483887 0.480225 1441740969 -0.335083 -0.651428 -0.479492 0.483215 1441740969 -0.335083 -0.651428 -0.479492 0.483215 1441740969 -0.335083 -0.651428 -0.479492 0.483215 1441740969 -0.335083 -0.651428 -0.479492 0.483215 1441740969 -0.335083 -0.651428 -0.479492 0.483215 1441740969 -0.335083 -0.651428 -0.479492 0.483215 1441740969 -0.335083 -0.651428 -0.479492 0.483215 1441740969 -0.330994 -0.654358 -0.475220 0.486328 1441740969 -0.330994 -0.654358 -0.475220 0.486328 1441740969 -0.330994 -0.654358 -0.475220 0.486328 1441740969 -0.330994 -0.654358 -0.475220 0.486328 1441740969 -0.330994 -0.654358 -0.475220 0.486328 1441740969 -0.330994 -0.654358 -0.475220 0.486328 1441740969 -0.323975 -0.662415 -0.467712 0.487427 1441740969 -0.323975 -0.662415 -0.467712 0.487427 1441740969 -0.323975 -0.662415 -0.467712 0.487427 1441740969 -0.323975 -0.662415 -0.467712 0.487427 1441740969 -0.323975 -0.662415 -0.467712 0.487427 1441740969 -0.323975 -0.662415 -0.467712 0.487427 1441740969 -0.323975 -0.662415 -0.467712 0.487427 1441740969 -0.315674 -0.672668 -0.457581 0.488403 1441740969 -0.315674 -0.672668 -0.457581 0.488403 1441740969 -0.315674 -0.672668 -0.457581 0.488403 1441740969 -0.315674 -0.672668 -0.457581 0.488403 1441740969 -0.315674 -0.672668 -0.457581 0.488403 1441740969 -0.315674 -0.672668 -0.457581 0.488403 1441740969 -0.309448 -0.679993 -0.448975 0.490234 1441740969 -0.309448 -0.679993 -0.448975 0.490234 1441740969 -0.309448 -0.679993 -0.448975 0.490234 1441740969 -0.309448 -0.679993 -0.448975 0.490234 1441740969 -0.309448 -0.679993 -0.448975 0.490234 1441740969 -0.309448 -0.679993 -0.448975 0.490234 1441740969 -0.309448 -0.679993 -0.448975 0.490234 1441740969 -0.315979 -0.678284 -0.446655 0.490601 1441740969 -0.315979 -0.678284 -0.446655 0.490601 1441740969 -0.315979 -0.678284 -0.446655 0.490601 1441740969 -0.315979 -0.678284 -0.446655 0.490601 1441740969 
-0.359802 -0.641785 -0.504639 0.451721 1441740971 -0.359802 -0.641785 -0.504639 0.451721 1441740971 -0.359802 -0.641785 -0.504639 0.451721 1441740972 -0.359802 -0.641785 -0.504639 0.451721 1441740972 -0.359802 -0.641785 -0.504639 0.451721 1441740972 -0.359802 -0.641785 -0.504639 0.451721 1441740972 -0.369873 -0.635742 -0.516724 0.438293 1441740972 -0.369873 -0.635742 -0.516724 0.438293 1441740972 -0.369873 -0.635742 -0.516724 0.438293 1441740972 -0.369873 -0.635742 -0.516724 0.438293 1441740972 -0.369873 -0.635742 -0.516724 0.438293 1441740972 -0.369873 -0.635742 -0.516724 0.438293 1441740972 -0.383484 -0.626221 -0.533142 0.420227 1441740972 -0.383484 -0.626221 -0.533142 0.420227 1441740972 -0.383484 -0.626221 -0.533142 0.420227 1441740972 -0.383484 -0.626221 -0.533142 0.420227 1441740972 -0.383484 -0.626221 -0.533142 0.420227 1441740972 -0.383484 -0.626221 -0.533142 0.420227 1441740972 -0.395935 -0.614624 -0.549622 0.404358 1441740972 -0.395935 -0.614624 -0.549622 0.404358 1441740972 -0.395935 -0.614624 -0.549622 0.404358 1441740972 -0.395935 -0.614624 -0.549622 0.404358 1441740972 -0.395935 -0.614624 -0.549622 0.404358 1441740972 -0.395935 -0.614624 -0.549622 0.404358 1441740972 -0.395935 -0.614624 -0.549622 0.404358 1441740972 -0.408142 -0.599304 -0.567688 0.389954 1441740972 -0.408142 -0.599304 -0.567688 0.389954 1441740972 -0.408142 -0.599304 -0.567688 0.389954 1441740972 -0.408142 -0.599304 -0.567688 0.389954 1441740972 -0.408142 -0.599304 -0.567688 0.389954 1441740972 -0.408142 -0.599304 -0.567688 0.389954 1441740972 -0.422180 -0.582214 -0.583435 0.377441 1441740972 -0.422180 -0.582214 -0.583435 0.377441 1441740972 -0.422180 -0.582214 -0.583435 0.377441 1441740972 -0.422180 -0.582214 -0.583435 0.377441 1441740972 -0.422180 -0.582214 -0.583435 0.377441 1441740972 -0.422180 -0.582214 -0.583435 0.377441 1441740972 -0.426025 -0.573486 -0.590881 0.374939 1441740972 -0.426025 -0.573486 -0.590881 0.374939 1441740972 -0.426025 -0.573486 -0.590881 0.374939 1441740972 -0.426025 -0.573486 -0.590881 0.374939 1441740972 -0.426025 -0.573486 -0.590881 0.374939 1441740972 -0.426025 -0.573486 -0.590881 0.374939 1441740972 -0.418884 -0.579407 -0.581482 0.388367 1441740972 -0.418884 -0.579407 -0.581482 0.388367 1441740972 -0.418884 -0.579407 -0.581482 0.388367 1441740972 -0.418884 -0.579407 -0.581482 0.388367 1441740972 -0.418884 -0.579407 -0.581482 0.388367 1441740972 -0.418884 -0.579407 -0.581482 0.388367 1441740972 -0.413086 -0.590393 -0.560669 0.408020 1441740972 -0.413086 -0.590393 -0.560669 0.408020 1441740972 -0.413086 -0.590393 -0.560669 0.408020 1441740972 -0.413086 -0.590393 -0.560669 0.408020 1441740972 -0.413086 -0.590393 -0.560669 0.408020 1441740972 -0.413086 -0.590393 -0.560669 0.408020 1441740972 -0.411438 -0.597961 -0.552246 0.410217 1441740972 -0.411438 -0.597961 -0.552246 0.410217 1441740972 -0.411438 -0.597961 -0.552246 0.410217 1441740972 -0.411438 -0.597961 -0.552246 0.410217 1441740972 -0.411438 -0.597961 -0.552246 0.410217 1441740972 -0.418152 -0.593872 -0.564087 0.392883 1441740972 -0.418152 -0.593872 -0.564087 0.392883 1441740972 -0.418152 -0.593872 -0.564087 0.392883 1441740972 -0.418152 -0.593872 -0.564087 0.392883 1441740972 -0.418152 -0.593872 -0.564087 0.392883 1441740972 -0.418152 -0.593872 -0.564087 0.392883 1441740972 -0.427307 -0.582764 -0.584534 0.369080 1441740972 -0.427307 -0.582764 -0.584534 0.369080 1441740972 -0.427307 -0.582764 -0.584534 0.369080 1441740972 -0.427307 -0.582764 -0.584534 0.369080 1441740972 -0.427307 -0.582764 -0.584534 0.369080 1441740972 -0.427307 -0.582764 -0.584534 0.369080 1441740972 -0.433105 -0.566406 -0.606873 0.351257 1441740972 -0.433105 -0.566406 -0.606873 0.351257 1441740972 -0.433105 -0.566406 -0.606873 0.351257 1441740972 -0.433105 -0.566406 -0.606873 0.351257 1441740972 -0.433105 -0.566406 -0.606873 0.351257 1441740972 -0.433105 -0.566406 -0.606873 0.351257 1441740972 -0.433105 -0.566406 -0.606873 0.351257 1441740972 -0.423279 -0.570068 -0.599976 0.368652 1441740972 -0.423279 -0.570068 -0.599976 0.368652 1441740972 -0.423279 -0.570068 -0.599976 0.368652 1441740972 -0.423279 -0.570068 -0.599976 0.368652 1441740972 -0.423279 -0.570068 -0.599976 0.368652 1441740972 -0.423279 -0.570068 -0.599976 0.368652 1441740972 -0.419067 -0.581238 -0.574158 0.396179 1441740972 -0.419067 -0.581238 -0.574158 0.396179 1441740972 -0.419067 -0.581238 -0.574158 0.396179 1441740972 -0.419067 -0.581238 -0.574158 0.396179 1441740972 -0.419067 -0.581238 -0.574158 0.396179 1441740972 -0.411743 -0.593811 -0.561462 0.403320 1441740972 -0.411743 -0.593811 -0.561462 0.403320 1441740972 -0.411743 -0.593811 -0.561462 0.403320 1441740972 -0.411743 -0.593811 -0.561462 0.403320 1441740972 -0.411743 -0.593811 -0.561462 0.403320 1441740972 -0.411743 -0.593811 -0.561462 0.403320 1441740972 -0.410156 -0.599426 -0.554810 0.405762 1441740972 -0.410156 -0.599426 -0.554810 0.405762 1441740972 -0.410156 -0.599426 -0.554810 0.405762 1441740972 -0.410156 -0.599426 -0.554810 0.405762 1441740972 -0.410156 -0.599426 -0.554810 0.405762 1441740972 -0.410156 -0.599426 -0.554810 0.405762 1441740972 -0.410156 -0.599426 -0.554810 0.405762 1441740972 -0.410889 -0.597595 -0.561096 0.399109 1441740972 -0.410889 -0.597595 -0.561096 0.399109 1441740972 -0.410889 -0.597595 -0.561096 0.399109 1441740972 -0.410889 -0.597595 -0.561096 0.399109 1441740972 -0.410889 -0.597595 -0.561096 0.399109 1441740972 -0.410889 -0.597595 -0.561096 0.399109 1441740972 -0.412659 -0.594666 -0.565247 0.395813 1441740972 -0.412659 -0.594666 -0.565247 0.395813 1441740972 -0.412659 -0.594666 -0.565247 0.395813 1441740972 -0.412659 -0.594666 -0.565247 0.395813 1441740973 -0.412659 -0.594666 -0.565247 0.395813 1441740973 -0.415466 -0.591187 -0.569519 0.391968 1441740973 -0.415466 -0.591187 -0.569519 0.391968 1441740973 -0.415466 -0.591187 -0.569519 0.391968 1441740973 -0.415466 -0.591187 -0.569519 0.391968 1441740973 -0.415466 -0.591187 -0.569519 0.391968 1441740973 -0.415466 -0.591187 -0.569519 0.391968 1441740973 -0.410889 -0.594971 -0.569824 0.390503 1441740973 -0.410889 -0.594971 -0.569824 0.390503 1441740973 -0.410889 -0.594971 -0.569824 0.390503 1441740973 -0.410889 -0.594971 -0.569824 0.390503 1441740973 -0.410889 -0.594971 -0.569824 0.390503 1441740973 -0.410889 -0.594971 -0.569824 0.390503 1441740973 -0.402771 -0.604492 -0.562439 0.395142 1441740973 -0.402771 -0.604492 -0.562439 0.395142 1441740973 -0.402771 -0.604492 -0.562439 0.395142 1441740973 -0.402771 -0.604492 -0.562439 0.395142 1441740973 -0.402771 -0.604492 -0.562439 0.395142 1441740973 -0.402771 -0.604492 -0.562439 0.395142 1441740973 -0.395386 -0.614258 -0.553406 0.400208 1441740973 -0.395386 -0.614258 -0.553406 0.400208 1441740973 -0.395386 -0.614258 -0.553406 0.400208 1441740973 -0.395386 -0.614258 -0.553406 0.400208 1441740973 -0.395386 -0.614258 -0.553406 0.400208 1441740973 -0.395386 -0.614258 -0.553406 0.400208 1441740973 -0.395386 -0.614258 -0.553406 0.400208 1441740973 -0.391174 -0.620911 -0.546021 0.404236 1441740973 -0.391174 -0.620911 -0.546021 0.404236 1441740973 -0.391174 -0.620911 -0.546021 0.404236 1441740973 -0.391174 -0.620911 -0.546021 0.404236 1441740973 -0.391174 -0.620911 -0.546021 0.404236 1441740973 -0.391174 -0.620911 -0.546021 0.404236 1441740973 -0.392456 -0.622253 -0.543457 0.404358 1441740973 -0.392456 -0.622253 -0.543457 0.404358 1441740973 -0.392456 -0.622253 -0.543457 0.404358 1441740973 -0.392456 -0.622253 -0.543457 0.404358 1441740973 -0.392456 -0.622253 -0.543457 0.404358 1441740973 -0.392456 -0.622253 -0.543457 0.404358 1441740973 -0.397705 -0.616577 -0.550964 0.397766 1441740973 -0.397705 -0.616577 -0.550964 0.397766 1441740973 -0.397705 -0.616577 -0.550964 0.397766 1441740973 -0.397705 -0.616577 -0.550964 0.397766 1441740973 -0.397705 -0.616577 -0.550964 0.397766 1441740973 -0.397705 -0.616577 -0.550964 0.397766 1441740973 -0.405884 -0.605896 -0.562073 0.390198 1441740973 -0.405884 -0.605896 -0.562073 0.390198 1441740973 -0.405884 -0.605896 -0.562073 0.390198 1441740973 -0.405884 -0.605896 -0.562073 0.390198 1441740973 -0.405884 -0.605896 -0.562073 0.390198 1441740973 -0.405884 -0.605896 -0.562073 0.390198 1441740973 -0.409302 -0.596497 -0.568665 0.391602 1441740973 -0.409302 -0.596497 -0.568665 0.391602 1441740973 -0.409302 -0.596497 -0.568665 0.391602 1441740973 -0.409302 -0.596497 -0.568665 0.391602 1441740973 -0.409302 -0.596497 -0.568665 0.391602 1441740973 -0.409302 -0.596497 -0.568665 0.391602 1441740973 -0.408997 -0.593933 -0.564941 0.401123 1441740973 -0.408997 -0.593933 -0.564941 0.401123 1441740973 -0.408997 -0.593933 -0.564941 0.401123 1441740973 -0.408997 -0.593933 -0.564941 0.401123 1441740973 -0.408997 -0.593933 -0.564941 0.401123 1441740973 -0.408997 -0.593933 -0.564941 0.401123 1441740973 -0.408325 -0.597778 -0.547180 0.420288 1441740973 -0.408325 -0.597778 -0.547180 0.420288 1441740973 -0.408325 -0.597778 -0.547180 0.420288 1441740973 -0.408325 -0.597778 -0.547180 0.420288 1441740973 -0.408325 -0.597778 -0.547180 0.420288 1441740973 -0.408325 -0.597778 -0.547180 0.420288 1441740973 -0.403992 -0.606201 -0.527161 0.437561 1441740973 -0.403992 -0.606201 -0.527161 0.437561 1441740973 -0.403992 -0.606201 -0.527161 0.437561 1441740973 -0.403992 -0.606201 -0.527161 0.437561 1441740973 -0.403992 -0.606201 -0.527161 0.437561 1441740973 -0.403992 -0.606201 -0.527161 0.437561 1441740973 -0.405457 -0.609497 -0.521729 0.438110 1441740973 -0.405457 -0.609497 -0.521729 0.438110 1441740973 -0.405457 -0.609497 -0.521729 0.438110 1441740973 -0.405457 -0.609497 -0.521729 0.438110 1441740973 -0.405457 -0.609497 -0.521729 0.438110 1441740973 -0.414795 -0.604919 -0.531738 0.423523 1441740973 -0.414795 -0.604919 -0.531738 0.423523 1441740973 -0.414795 -0.604919 -0.531738 0.423523 1441740973 -0.414795 -0.604919 -0.531738 0.423523 1441740973 -0.414795 -0.604919 -0.531738 0.423523 1441740973 -0.414795 -0.604919 -0.531738 0.423523 1441740973 -0.414795 -0.604919 -0.531738 0.423523 1441740973 -0.432678 -0.587891 -0.554321 0.399963 1441740973 -0.432678 -0.587891 -0.554321 0.399963 1441740973 -0.432678 -0.587891 -0.554321 0.399963 1441740973 -0.432678 -0.587891 -0.554321 0.399963 1441740973 -0.432678 -0.587891 -0.554321 0.399963 1441740973 -0.432678 -0.587891 -0.554321 0.399963 1441740973 -0.438660 -0.577332 -0.564148 0.395081 1441740973 -0.438660 -0.577332 -0.564148 0.395081 1441740973 -0.438660 -0.577332 -0.564148 0.395081 1441740973 -0.438660 -0.577332 -0.564148 0.395081 1441740973 -0.429688 -0.580627 -0.554321 0.413513 1441740973 -0.429688 -0.580627 -0.554321 0.413513 1441740973 -0.429688 -0.580627 -0.554321 0.413513 1441740973 -0.429688 -0.580627 -0.554321 0.413513 1441740973 -0.429688 -0.580627 -0.554321 0.413513 1441740973 -0.425415 -0.591858 -0.530762 0.432556 1441740973 -0.425415 -0.591858 -0.530762 0.432556 1441740973 -0.425415 -0.591858 -0.530762 0.432556 1441740973 -0.425415 -0.591858 -0.530762 0.432556 1441740973 -0.425415 -0.591858 -0.530762 0.432556 1441740973 -0.425415 -0.591858 -0.530762 0.432556 1441740974 -0.416870 -0.604187 -0.518616 0.438538 1441740974 -0.416870 -0.604187 -0.518616 0.438538 1441740974 -0.416870 -0.604187 -0.518616 0.438538 1441740974 -0.416870 -0.604187 -0.518616 0.438538 1441740974 -0.416870 -0.604187 -0.518616 0.438538 1441740974 -0.413147 -0.609314 -0.513733 0.440735 1441740974 -0.413147 -0.609314 -0.513733 0.440735 1441740974 -0.413147 -0.609314 -0.513733 0.440735 1441740974 -0.413147 -0.609314 -0.513733 0.440735 1441740974 -0.413147 -0.609314 -0.513733 0.440735 1441740974 -0.416077 -0.609436 -0.516541 0.434448 1441740974 -0.416077 -0.609436 -0.516541 0.434448 1441740974 -0.416077 -0.609436 -0.516541 0.434448 1441740974 -0.416077 -0.609436 -0.516541 0.434448 1441740974 -0.416077 -0.609436 -0.516541 0.434448 1441740974 -0.416077 -0.609436 -0.516541 0.434448 1441740974 -0.424683 -0.602295 -0.527039 0.423279 1441740974 -0.424683 -0.602295 -0.527039 0.423279 1441740974 -0.424683 -0.602295 -0.527039 0.423279 1441740974 -0.424683 -0.602295 -0.527039 0.423279 1441740974 -0.424683 -0.602295 -0.527039 0.423279 1441740974 -0.424683 -0.602295 -0.527039 0.423279 1441740974 -0.424683 -0.602295 -0.527039 0.423279 1441740974 -0.430176 -0.594177 -0.542419 0.409546 1441740974 -0.430176 -0.594177 -0.542419 0.409546 1441740974 -0.430176 -0.594177 -0.542419 0.409546 1441740974 -0.430176 -0.594177 -0.542419 0.409546 1441740974 -0.430176 -0.594177 -0.542419 0.409546 1441740974 -0.430176 -0.594177 -0.542419 0.409546 1441740974 -0.426880 -0.594421 -0.549011 0.403809 1441740974 -0.426880 -0.594421 -0.549011 0.403809 1441740974 -0.426880 -0.594421 -0.549011 0.403809 1441740974 -0.426880 -0.594421 -0.549011 0.403809 1441740974 -0.426880 -0.594421 -0.549011 0.403809 1441740974 -0.426880 -0.594421 -0.549011 0.403809 1441740974 -0.419067 -0.600708 -0.540527 0.414063 1441740974 -0.419067 -0.600708 -0.540527 0.414063 1441740974 -0.419067 -0.600708 -0.540527 0.414063 1441740974 -0.419067 -0.600708 -0.540527 0.414063 1441740974 -0.419067 -0.600708 -0.540527 0.414063 1441740974 -0.419067 -0.600708 -0.540527 0.414063 1441740974 -0.419067 -0.600708 -0.540527 0.414063 1441740974 -0.409973 -0.611206 -0.530823 0.420227 1441740974 -0.409973 -0.611206 -0.530823 0.420227 1441740974 -0.409973 -0.611206 -0.530823 0.420227 1441740974 -0.409973 -0.611206 -0.530823 0.420227 1441740974 -0.409973 -0.611206 -0.530823 0.420227 1441740974 -0.409973 -0.611206 -0.530823 0.420227 1441740974 -0.405945 -0.616455 -0.523621 0.425537 1441740974 -0.405945 -0.616455 -0.523621 0.425537 1441740974 -0.405945 -0.616455 -0.523621 0.425537 1441740974 -0.405945 -0.616455 -0.523621 0.425537 1441740974 -0.405945 -0.616455 -0.523621 0.425537 1441740974 -0.405945 -0.616455 -0.523621 0.425537 1441740974 -0.404297 -0.617554 -0.527222 0.421082 1441740974 -0.404297 -0.617554 -0.527222 0.421082 1441740974 -0.404297 -0.617554 -0.527222 0.421082 1441740974 -0.404297 -0.617554 -0.527222 0.421082 1441740974 -0.404297 -0.617554 -0.527222 0.421082 1441740974 -0.404297 -0.617554 -0.527222 0.421082 1441740974 -0.404297 -0.617554 -0.527222 0.421082 1441740974 -0.407532 -0.610718 -0.537231 0.415222 1441740974 -0.407532 -0.610718 -0.537231 0.415222 1441740974 -0.407532 -0.610718 -0.537231 0.415222 1441740974 -0.407532 -0.610718 -0.537231 0.415222 1441740974 -0.407532 -0.610718 -0.537231 0.415222 1441740974 -0.407532 -0.610718 -0.537231 0.415222 1441740974 -0.411499 -0.600464 -0.547363 0.413025 1441740974 -0.411499 -0.600464 -0.547363 0.413025 1441740974 -0.411499 -0.600464 -0.547363 0.413025 1441740974 -0.411499 -0.600464 -0.547363 0.413025 1441740974 -0.411499 -0.600464 -0.547363 0.413025 1441740974 -0.411499 -0.600464 -0.547363 0.413025 1441740974 -0.411499 -0.600464 -0.547363 0.413025 1441740974 -0.413940 -0.594177 -0.550171 0.415894 1441740974 -0.413940 -0.594177 -0.550171 0.415894 1441740974 -0.413940 -0.594177 -0.550171 0.415894 1441740974 -0.413940 -0.594177 -0.550171 0.415894 1441740974 -0.413940 -0.594177 -0.550171 0.415894 1441740974 -0.413940 -0.594177 -0.550171 0.415894 1441740974 -0.419067 -0.588745 -0.546509 0.423218 1441740974 -0.419067 -0.588745 -0.546509 0.423218 1441740974 -0.419067 -0.588745 -0.546509 0.423218 1441740974 -0.419067 -0.588745 -0.546509 0.423218 1441740974 -0.419067 -0.588745 -0.546509 0.423218 1441740974 -0.419067 -0.588745 -0.546509 0.423218 1441740974 -0.419067 -0.588745 -0.546509 0.423218 1441740974 -0.424500 -0.584839 -0.543457 0.427246 1441740974 -0.424500 -0.584839 -0.543457 0.427246 1441740974 -0.424500 -0.584839 -0.543457 0.427246 1441740974 -0.424500 -0.584839 -0.543457 0.427246 1441740974 -0.424500 -0.584839 -0.543457 0.427246 1441740974 -0.430054 -0.581543 -0.546448 0.422302 1441740974 -0.430054 -0.581543 -0.546448 0.422302 1441740974 -0.430054 -0.581543 -0.546448 0.422302 1441740974 -0.430054 -0.581543 -0.546448 0.422302 1441740974 -0.430054 -0.581543 -0.546448 0.422302 1441740974 -0.430054 -0.581543 -0.546448 0.422302 1441740974 -0.435242 -0.575378 -0.556885 0.411621 1441740974 -0.435242 -0.575378 -0.556885 0.411621 1441740974 -0.435242 -0.575378 -0.556885 0.411621 1441740974 -0.435242 -0.575378 -0.556885 0.411621 1441740974 -0.435242 -0.575378 -0.556885 0.411621 1441740974 -0.445557 -0.564697 -0.571228 0.395386 1441740974 -0.445557 -0.564697 -0.571228 0.395386 1441740974 -0.445557 -0.564697 -0.571228 0.395386 1441740974 -0.445557 -0.564697 -0.571228 0.395386 1441740974 -0.445557 -0.564697 -0.571228 0.395386 1441740974 -0.445557 -0.564697 -0.571228 0.395386 1441740974 -0.445557 -0.564697 -0.571228 0.395386 1441740974 -0.452148 -0.554688 -0.585632 0.380737 1441740975 -0.452148 -0.554688 -0.585632 0.380737 1441740975 -0.452148 -0.554688 -0.585632 0.380737 1441740975 -0.452148 -0.554688 -0.585632 0.380737 1441740975 -0.452148 -0.554688 -0.585632 0.380737 1441740975 -0.452148 -0.554688 -0.585632 0.380737 1441740975 -0.452148 -0.554688 -0.585632 0.380737 1441740975 -0.445801 -0.557739 -0.583374 0.387268 1441740975 -0.445801 -0.557739 -0.583374 0.387268 1441740975 -0.445801 -0.557739 -0.583374 0.387268 1441740975 -0.445801 -0.557739 -0.583374 0.387268 1441740975 -0.445801 -0.557739 -0.583374 0.387268 1441740975 -0.445801 -0.557739 -0.583374 0.387268 1441740975 -0.433899 -0.572571 -0.555908 0.418213 1441740975 -0.433899 -0.572571 -0.555908 0.418213 1441740975 -0.433899 -0.572571 -0.555908 0.418213 1441740975 -0.433899 -0.572571 -0.555908 0.418213 1441740975 -0.433899 -0.572571 -0.555908 0.418213 1441740975 -0.429871 -0.586792 -0.537537 0.426575 1441740975 -0.429871 -0.586792 -0.537537 0.426575 1441740975 -0.429871 -0.586792 -0.537537 0.426575 1441740975 -0.429871 -0.586792 -0.537537 0.426575 1441740975 -0.429871 -0.586792 -0.537537 0.426575 1441740975 -0.424927 -0.594543 -0.530518 0.429626 1441740975 -0.424927 -0.594543 -0.530518 0.429626 1441740975 -0.424927 -0.594543 -0.530518 0.429626 1441740975 -0.424927 -0.594543 -0.530518 0.429626 1441740975 -0.424927 -0.594543 -0.530518 0.429626 1441740975 -0.424927 -0.594543 -0.530518 0.429626 1441740975 -0.426636 -0.596558 -0.531738 0.423584 1441740975 -0.426636 -0.596558 -0.531738 0.423584 1441740975 -0.426636 -0.596558 -0.531738 0.423584 1441740975 -0.426636 -0.596558 -0.531738 0.423584 1441740975 -0.426636 -0.596558 -0.531738 0.423584 1441740975 -0.426636 -0.596558 -0.531738 0.423584 1441740975 -0.429077 -0.592773 -0.543579 0.411194 1441740975 -0.429077 -0.592773 -0.543579 0.411194 1441740975 -0.429077 -0.592773 -0.543579 0.411194 1441740975 -0.429077 -0.592773 -0.543579 0.411194 1441740975 -0.429077 -0.592773 -0.543579 0.411194 1441740975 -0.429077 -0.592773 -0.543579 0.411194 1441740975 -0.431091 -0.589355 -0.553040 0.401306 1441740975 -0.431091 -0.589355 -0.553040 0.401306 1441740975 -0.431091 -0.589355 -0.553040 0.401306 1441740975 -0.431091 -0.589355 -0.553040 0.401306 1441740975 -0.431091 -0.589355 -0.553040 0.401306 1441740975 -0.431091 -0.589355 -0.553040 0.401306 1441740975 -0.426819 -0.592957 -0.553528 0.399902 1441740975 -0.426819 -0.592957 -0.553528 0.399902 1441740975 -0.426819 -0.592957 -0.553528 0.399902 1441740975 -0.426819 -0.592957 -0.553528 0.399902 1441740975 -0.426819 -0.592957 -0.553528 0.399902 1441740975 -0.426819 -0.592957 -0.553528 0.399902 1441740975 -0.426819 -0.592957 -0.553528 0.399902 1441740975 -0.416992 -0.601501 -0.544983 0.409180 1441740975 -0.416992 -0.601501 -0.544983 0.409180 1441740975 -0.416992 -0.601501 -0.544983 0.409180 1441740975 -0.416992 -0.601501 -0.544983 0.409180 1441740975 -0.416992 -0.601501 -0.544983 0.409180 1441740975 -0.416992 -0.601501 -0.544983 0.409180 1441740975 -0.405396 -0.613831 -0.533203 0.417908 1441740975 -0.405396 -0.613831 -0.533203 0.417908 1441740975 -0.405396 -0.613831 -0.533203 0.417908 1441740975 -0.405396 -0.613831 -0.533203 0.417908 1441740975 -0.405396 -0.613831 -0.533203 0.417908 1441740975 -0.405396 -0.613831 -0.533203 0.417908 1441740975 -0.396851 -0.622314 -0.525208 0.423645 1441740975 -0.396851 -0.622314 -0.525208 0.423645 1441740975 -0.396851 -0.622314 -0.525208 0.423645 1441740975 -0.396851 -0.622314 -0.525208 0.423645 1441740975 -0.396851 -0.622314 -0.525208 0.423645 1441740975 -0.396851 -0.622314 -0.525208 0.423645 1441740975 -0.393982 -0.626099 -0.524414 0.421631 1441740975 -0.393982 -0.626099 -0.524414 0.421631 1441740975 -0.393982 -0.626099 -0.524414 0.421631 1441740975 -0.393982 -0.626099 -0.524414 0.421631 1441740975 -0.393982 -0.626099 -0.524414 0.421631 1441740975 -0.393982 -0.626099 -0.524414 0.421631 1441740975 -0.398193 -0.621582 -0.530273 0.416992 1441740975 -0.398193 -0.621582 -0.530273 0.416992 1441740975 -0.398193 -0.621582 -0.530273 0.416992 1441740975 -0.398193 -0.621582 -0.530273 0.416992 1441740975 -0.398193 -0.621582 -0.530273 0.416992 1441740975 -0.398193 -0.621582 -0.530273 0.416992 1441740975 -0.405579 -0.612000 -0.539856 0.411804 1441740975 -0.405579 -0.612000 -0.539856 0.411804 1441740975 -0.405579 -0.612000 -0.539856 0.411804 1441740975 -0.405579 -0.612000 -0.539856 0.411804 1441740975 -0.405579 -0.612000 -0.539856 0.411804 1441740975 -0.405579 -0.612000 -0.539856 0.411804 1441740975 -0.412292 -0.602661 -0.544861 0.412354 1441740975 -0.412292 -0.602661 -0.544861 0.412354 1441740975 -0.412292 -0.602661 -0.544861 0.412354 1441740975 -0.412292 -0.602661 -0.544861 0.412354 1441740975 -0.412292 -0.602661 -0.544861 0.412354 1441740975 -0.412292 -0.602661 -0.544861 0.412354 1441740975 -0.416565 -0.600708 -0.536926 0.421143 1441740975 -0.416565 -0.600708 -0.536926 0.421143 1441740975 -0.416565 -0.600708 -0.536926 0.421143 1441740975 -0.416565 -0.600708 -0.536926 0.421143 1441740975 -0.416565 -0.600708 -0.536926 0.421143 1441740975 -0.416565 -0.600708 -0.536926 0.421143 1441740975 -0.416565 -0.600708 -0.536926 0.421143 1441740975 -0.421997 -0.598999 -0.529053 0.428040 1441740975 -0.421997 -0.598999 -0.529053 0.428040 1441740975 -0.421997 -0.598999 -0.529053 0.428040 1441740975 -0.421997 -0.598999 -0.529053 0.428040 1441740975 -0.421997 -0.598999 -0.529053 0.428040 1441740975 -0.421997 -0.598999 -0.529053 0.428040 1441740975 -0.430481 -0.594116 -0.531616 0.423279 1441740975 -0.430481 -0.594116 -0.531616 0.423279 1441740976 -0.430481 -0.594116 -0.531616 0.423279 1441740976 -0.430481 -0.594116 -0.531616 0.423279 1441740976 -0.430481 -0.594116 -0.531616 0.423279 1441740976 -0.430481 -0.594116 -0.531616 0.423279 1441740976 -0.440186 -0.583557 -0.547241 0.407776 1441740976 -0.440186 -0.583557 -0.547241 0.407776 1441740976 -0.440186 -0.583557 -0.547241 0.407776 1441740976 -0.440186 -0.583557 -0.547241 0.407776 1441740976 -0.440186 -0.583557 -0.547241 0.407776 1441740976 -0.440186 -0.583557 -0.547241 0.407776 1441740976 -0.456726 -0.565735 -0.570557 0.381958 1441740976 -0.456726 -0.565735 -0.570557 0.381958 1441740976 -0.456726 -0.565735 -0.570557 0.381958 1441740976 -0.456726 -0.565735 -0.570557 0.381958 1441740976 -0.456726 -0.565735 -0.570557 0.381958 1441740976 -0.456726 -0.565735 -0.570557 0.381958 1441740976 -0.457458 -0.553467 -0.589844 0.369629 1441740976 -0.457458 -0.553467 -0.589844 0.369629 1441740976 -0.457458 -0.553467 -0.589844 0.369629 1441740976 -0.457458 -0.553467 -0.589844 0.369629 1441740976 -0.457458 -0.553467 -0.589844 0.369629 1441740976 -0.457458 -0.553467 -0.589844 0.369629 1441740976 -0.457458 -0.553467 -0.589844 0.369629 1441740976 -0.447937 -0.560852 -0.575928 0.391357 1441740976 -0.447937 -0.560852 -0.575928 0.391357 1441740976 -0.447937 -0.560852 -0.575928 0.391357 1441740976 -0.447937 -0.560852 -0.575928 0.391357 1441740976 -0.447937 -0.560852 -0.575928 0.391357 1441740976 -0.447937 -0.560852 -0.575928 0.391357 1441740976 -0.437744 -0.575806 -0.549622 0.418091 1441740976 -0.437744 -0.575806 -0.549622 0.418091 1441740976 -0.437744 -0.575806 -0.549622 0.418091 1441740976 -0.437744 -0.575806 -0.549622 0.418091 1441740976 -0.437744 -0.575806 -0.549622 0.418091 1441740976 -0.437744 -0.575806 -0.549622 0.418091 1441740976 -0.428406 -0.592407 -0.530457 0.429138 1441740976 -0.428406 -0.592407 -0.530457 0.429138 1441740976 -0.428406 -0.592407 -0.530457 0.429138 1441740976 -0.428406 -0.592407 -0.530457 0.429138 1441740976 -0.428406 -0.592407 -0.530457 0.429138 1441740976 -0.420044 -0.603943 -0.520691 0.433289 1441740976 -0.420044 -0.603943 -0.520691 0.433289 1441740976 -0.420044 -0.603943 -0.520691 0.433289 1441740976 -0.420044 -0.603943 -0.520691 0.433289 1441740976 -0.420044 -0.603943 -0.520691 0.433289 1441740976 -0.420044 -0.603943 -0.520691 0.433289 1441740976 -0.418884 -0.607788 -0.522339 0.427063 1441740976 -0.418884 -0.607788 -0.522339 0.427063 1441740976 -0.418884 -0.607788 -0.522339 0.427063 1441740976 -0.418884 -0.607788 -0.522339 0.427063 1441740976 -0.418884 -0.607788 -0.522339 0.427063 1441740976 -0.418884 -0.607788 -0.522339 0.427063 1441740976 -0.418884 -0.607788 -0.522339 0.427063 1441740976 -0.421631 -0.604492 -0.529785 0.419800 1441740976 -0.421631 -0.604492 -0.529785 0.419800 1441740976 -0.421631 -0.604492 -0.529785 0.419800 1441740976 -0.421631 -0.604492 -0.529785 0.419800 1441740976 -0.421631 -0.604492 -0.529785 0.419800 1441740976 -0.421631 -0.604492 -0.529785 0.419800 1441740976 -0.426941 -0.598816 -0.539490 0.410095 1441740976 -0.426941 -0.598816 -0.539490 0.410095 1441740976 -0.426941 -0.598816 -0.539490 0.410095 1441740976 -0.426941 -0.598816 -0.539490 0.410095 1441740976 -0.426941 -0.598816 -0.539490 0.410095 1441740976 -0.426941 -0.598816 -0.539490 0.410095 1441740976 -0.426941 -0.598816 -0.539490 0.410095 1441740976 -0.423340 -0.599365 -0.547607 0.402161 1441740976 -0.423340 -0.599365 -0.547607 0.402161 1441740976 -0.423340 -0.599365 -0.547607 0.402161 1441740976 -0.423340 -0.599365 -0.547607 0.402161 1441740976 -0.423340 -0.599365 -0.547607 0.402161 1441740976 -0.411865 -0.606323 -0.543213 0.409485 1441740976 -0.411865 -0.606323 -0.543213 0.409485 1441740976 -0.411865 -0.606323 -0.543213 0.409485 1441740976 -0.411865 -0.606323 -0.543213 0.409485 1441740976 -0.411865 -0.606323 -0.543213 0.409485 1441740976 -0.411865 -0.606323 -0.543213 0.409485 1441740976 -0.401733 -0.617126 -0.533264 0.416504 1441740976 -0.401733 -0.617126 -0.533264 0.416504 1441740976 -0.401733 -0.617126 -0.533264 0.416504 1441740976 -0.401733 -0.617126 -0.533264 0.416504 1441740976 -0.401733 -0.617126 -0.533264 0.416504 1441740976 -0.401733 -0.617126 -0.533264 0.416504 1441740976 -0.396484 -0.621277 -0.531128 0.418152 1441740976 -0.396484 -0.621277 -0.531128 0.418152 1441740976 -0.396484 -0.621277 -0.531128 0.418152 1441740976 -0.396484 -0.621277 -0.531128 0.418152 1441740976 -0.396484 -0.621277 -0.531128 0.418152 1441740976 -0.396484 -0.621277 -0.531128 0.418152 1441740976 -0.396484 -0.621277 -0.531128 0.418152 1441740976 -0.396667 -0.621033 -0.534729 0.413635 1441740976 -0.396667 -0.621033 -0.534729 0.413635 1441740976 -0.396667 -0.621033 -0.534729 0.413635 1441740976 -0.396667 -0.621033 -0.534729 0.413635 1441740976 -0.396667 -0.621033 -0.534729 0.413635 1441740976 -0.396667 -0.621033 -0.534729 0.413635 1441740976 -0.403687 -0.613220 -0.543152 0.407471 1441740976 -0.403687 -0.613220 -0.543152 0.407471 1441740976 -0.403687 -0.613220 -0.543152 0.407471 1441740976 -0.403687 -0.613220 -0.543152 0.407471 1441740976 -0.403687 -0.613220 -0.543152 0.407471 1441740976 -0.403687 -0.613220 -0.543152 0.407471 1441740976 -0.410095 -0.603394 -0.552551 0.403137 1441740976 -0.410095 -0.603394 -0.552551 0.403137 1441740976 -0.410095 -0.603394 -0.552551 0.403137 1441740976 -0.410095 -0.603394 -0.552551 0.403137 1441740976 -0.410095 -0.603394 -0.552551 0.403137 1441740976 -0.410095 -0.603394 -0.552551 0.403137 1441740976 -0.410095 -0.603394 -0.552551 0.403137 1441740976 -0.413391 -0.597656 -0.552856 0.407898 1441740976 -0.413391 -0.597656 -0.552856 0.407898 1441740976 -0.413391 -0.597656 -0.552856 0.407898 1441740977 -0.413391 -0.597656 -0.552856 0.407898 1441740977 -0.413391 -0.597656 -0.552856 0.407898 1441740977 -0.413391 -0.597656 -0.552856 0.407898 1441740977 -0.415955 -0.597656 -0.540344 0.421814 1441740977 -0.415955 -0.597656 -0.540344 0.421814 1441740977 -0.415955 -0.597656 -0.540344 0.421814 1441740977 -0.415955 -0.597656 -0.540344 0.421814 1441740977 -0.415955 -0.597656 -0.540344 0.421814 1441740977 -0.415955 -0.597656 -0.540344 0.421814 1441740977 -0.420227 -0.597107 -0.530701 0.430542 1441740977 -0.420227 -0.597107 -0.530701 0.430542 1441740977 -0.420227 -0.597107 -0.530701 0.430542 1441740977 -0.420227 -0.597107 -0.530701 0.430542 1441740977 -0.420227 -0.597107 -0.530701 0.430542 1441740977 -0.420227 -0.597107 -0.530701 0.430542 1441740977 -0.425171 -0.593018 -0.533875 0.427368 1441740977 -0.425171 -0.593018 -0.533875 0.427368 1441740977 -0.425171 -0.593018 -0.533875 0.427368 1441740977 -0.425171 -0.593018 -0.533875 0.427368 1441740977 -0.425171 -0.593018 -0.533875 0.427368 1441740977 -0.425171 -0.593018 -0.533875 0.427368 1441740977 -0.434387 -0.586304 -0.550049 0.406311 1441740977 -0.434387 -0.586304 -0.550049 0.406311 1441740977 
-0.364563 -0.630249 -0.497864 0.471252 1441740979 -0.364563 -0.630249 -0.497864 0.471252 1441740979 -0.356567 -0.636230 -0.493896 0.473511 1441740979 -0.356567 -0.636230 -0.493896 0.473511 1441740979 -0.356567 -0.636230 -0.493896 0.473511 1441740979 -0.356567 -0.636230 -0.493896 0.473511 1441740979 -0.356567 -0.636230 -0.493896 0.473511 1441740979 -0.356567 -0.636230 -0.493896 0.473511 1441740979 -0.356567 -0.636230 -0.493896 0.473511 1441740979 -0.347839 -0.642822 -0.489258 0.475830 1441740979 -0.347839 -0.642822 -0.489258 0.475830 1441740979 -0.347839 -0.642822 -0.489258 0.475830 1441740979 -0.347839 -0.642822 -0.489258 0.475830 1441740979 -0.347839 -0.642822 -0.489258 0.475830 1441740979 -0.347839 -0.642822 -0.489258 0.475830 1441740979 -0.336792 -0.652954 -0.483154 0.476318 1441740979 -0.336792 -0.652954 -0.483154 0.476318 1441740979 -0.336792 -0.652954 -0.483154 0.476318 1441740979 -0.336792 -0.652954 -0.483154 0.476318 1441740979 -0.336792 -0.652954 -0.483154 0.476318 1441740979 -0.336792 -0.652954 -0.483154 0.476318 1441740979 -0.327087 -0.662598 -0.477112 0.475891 1441740979 -0.327087 -0.662598 -0.477112 0.475891 1441740979 -0.327087 -0.662598 -0.477112 0.475891 1441740979 -0.327087 -0.662598 -0.477112 0.475891 1441740979 -0.327087 -0.662598 -0.477112 0.475891 1441740979 -0.327087 -0.662598 -0.477112 0.475891 1441740979 -0.319702 -0.668823 -0.472900 0.476318 1441740979 -0.319702 -0.668823 -0.472900 0.476318 1441740979 -0.319702 -0.668823 -0.472900 0.476318 1441740979 -0.319702 -0.668823 -0.472900 0.476318 1441740979 -0.319702 -0.668823 -0.472900 0.476318 1441740979 -0.319702 -0.668823 -0.472900 0.476318 1441740979 -0.321289 -0.671082 -0.471680 0.473328 1441740979 -0.321289 -0.671082 -0.471680 0.473328 1441740979 -0.321289 -0.671082 -0.471680 0.473328 1441740979 -0.321289 -0.671082 -0.471680 0.473328 1441740979 -0.321289 -0.671082 -0.471680 0.473328 1441740979 -0.321289 -0.671082 -0.471680 0.473328 1441740979 -0.321289 -0.671082 -0.471680 0.473328 1441740979 -0.336426 -0.661255 -0.480042 0.468140 1441740979 -0.336426 -0.661255 -0.480042 0.468140 1441740979 -0.336426 -0.661255 -0.480042 0.468140 1441740979 -0.336426 -0.661255 -0.480042 0.468140 1441740979 -0.336426 -0.661255 -0.480042 0.468140 1441740979 -0.336426 -0.661255 -0.480042 0.468140 1441740979 -0.362183 -0.640564 -0.500000 0.456726 1441740979 -0.362183 -0.640564 -0.500000 0.456726 1441740979 -0.362183 -0.640564 -0.500000 0.456726 1441740979 -0.362183 -0.640564 -0.500000 0.456726 1441740979 -0.362183 -0.640564 -0.500000 0.456726 1441740979 -0.362183 -0.640564 -0.500000 0.456726 1441740979 -0.380310 -0.622131 -0.517700 0.447571 1441740979 -0.380310 -0.622131 -0.517700 0.447571 1441740979 -0.380310 -0.622131 -0.517700 0.447571 1441740979 -0.380310 -0.622131 -0.517700 0.447571 1441740979 -0.380310 -0.622131 -0.517700 0.447571 1441740979 -0.373047 -0.619141 -0.521973 0.452881 1441740979 -0.373047 -0.619141 -0.521973 0.452881 1441740979 -0.373047 -0.619141 -0.521973 0.452881 1441740979 -0.373047 -0.619141 -0.521973 0.452881 1441740979 -0.373047 -0.619141 -0.521973 0.452881 1441740979 -0.373047 -0.619141 -0.521973 0.452881 1441740979 -0.373047 -0.619141 -0.521973 0.452881 1441740979 -0.355042 -0.631348 -0.507202 0.467041 1441740979 -0.355042 -0.631348 -0.507202 0.467041 1441740979 -0.355042 -0.631348 -0.507202 0.467041 1441740979 -0.355042 -0.631348 -0.507202 0.467041 1441740979 -0.355042 -0.631348 -0.507202 0.467041 1441740979 -0.355042 -0.631348 -0.507202 0.467041 1441740979 -0.333496 -0.648743 -0.479797 0.487671 1441740979 -0.333496 -0.648743 -0.479797 0.487671 1441740979 -0.333496 -0.648743 -0.479797 0.487671 1441740979 -0.333496 -0.648743 -0.479797 0.487671 1441740979 -0.333496 -0.648743 -0.479797 0.487671 1441740979 -0.333496 -0.648743 -0.479797 0.487671 1441740979 -0.313110 -0.669861 -0.451843 0.499146 1441740979 -0.313110 -0.669861 -0.451843 0.499146 1441740979 -0.313110 -0.669861 -0.451843 0.499146 1441740979 -0.313110 -0.669861 -0.451843 0.499146 1441740979 -0.313110 -0.669861 -0.451843 0.499146 1441740979 -0.313110 -0.669861 -0.451843 0.499146 1441740979 -0.320251 -0.671875 -0.448547 0.494873 1441740979 -0.320251 -0.671875 -0.448547 0.494873 1441740979 -0.320251 -0.671875 -0.448547 0.494873 1441740979 -0.320251 -0.671875 -0.448547 0.494873 1441740979 -0.320251 -0.671875 -0.448547 0.494873 1441740979 -0.320251 -0.671875 -0.448547 0.494873 1441740979 -0.341248 -0.659363 -0.456604 0.490234 1441740980 -0.341248 -0.659363 -0.456604 0.490234 1441740980 -0.341248 -0.659363 -0.456604 0.490234 1441740980 -0.341248 -0.659363 -0.456604 0.490234 1441740980 -0.341248 -0.659363 -0.456604 0.490234 1441740980 -0.341248 -0.659363 -0.456604 0.490234 1441740980 -0.347290 -0.652771 -0.464294 0.487549 1441740980 -0.347290 -0.652771 -0.464294 0.487549 1441740980 -0.347290 -0.652771 -0.464294 0.487549 1441740980 -0.347290 -0.652771 -0.464294 0.487549 1441740980 -0.347290 -0.652771 -0.464294 0.487549 1441740980 -0.347290 -0.652771 -0.464294 0.487549 1441740980 -0.347290 -0.652771 -0.464294 0.487549 1441740980 -0.351074 -0.645935 -0.475098 0.483521 1441740980 -0.351074 -0.645935 -0.475098 0.483521 1441740980 -0.351074 -0.645935 -0.475098 0.483521 1441740980 -0.351074 -0.645935 -0.475098 0.483521 1441740980 -0.351074 -0.645935 -0.475098 0.483521 1441740980 -0.351074 -0.645935 -0.475098 0.483521 1441740980 -0.343445 -0.647156 -0.475891 0.486633 1441740980 -0.343445 -0.647156 -0.475891 0.486633 1441740980 -0.343445 -0.647156 -0.475891 0.486633 1441740980 -0.343445 -0.647156 -0.475891 0.486633 1441740980 -0.343445 -0.647156 -0.475891 0.486633 1441740980 -0.343445 -0.647156 -0.475891 0.486633 1441740980 -0.333130 -0.654663 -0.469116 0.490356 1441740980 -0.333130 -0.654663 -0.469116 0.490356 1441740980 -0.333130 -0.654663 -0.469116 0.490356 1441740980 -0.333130 -0.654663 -0.469116 0.490356 1441740980 -0.333130 -0.654663 -0.469116 0.490356 1441740980 -0.333130 -0.654663 -0.469116 0.490356 1441740980 -0.333130 -0.654663 -0.469116 0.490356 1441740980 -0.322083 -0.663757 -0.463684 0.490662 1441740980 -0.322083 -0.663757 -0.463684 0.490662 1441740980 -0.322083 -0.663757 -0.463684 0.490662 1441740980 -0.322083 -0.663757 -0.463684 0.490662 1441740980 -0.322083 -0.663757 -0.463684 0.490662 1441740980 -0.322083 -0.663757 -0.463684 0.490662 1441740980 -0.315552 -0.668152 -0.465637 0.487061 1441740980 -0.315552 -0.668152 -0.465637 0.487061 1441740980 -0.315552 -0.668152 -0.465637 0.487061 1441740980 -0.315552 -0.668152 -0.465637 0.487061 1441740980 -0.315552 -0.668152 -0.465637 0.487061 1441740980 -0.315552 -0.668152 -0.465637 0.487061 1441740980 -0.315002 -0.668335 -0.470337 0.482605 1441740980 -0.315002 -0.668335 -0.470337 0.482605 1441740980 -0.315002 -0.668335 -0.470337 0.482605 1441740980 -0.315002 -0.668335 -0.470337 0.482605 1441740980 -0.315002 -0.668335 -0.470337 0.482605 1441740980 -0.315002 -0.668335 -0.470337 0.482605 1441740980 -0.314453 -0.669922 -0.471802 0.479370 1441740980 -0.314453 -0.669922 -0.471802 0.479370 1441740980 -0.314453 -0.669922 -0.471802 0.479370 1441740980 -0.314453 -0.669922 -0.471802 0.479370 1441740980 -0.314453 -0.669922 -0.471802 0.479370 1441740980 -0.314453 -0.669922 -0.471802 0.479370 1441740980 -0.311157 -0.672729 -0.469971 0.479431 1441740980 -0.311157 -0.672729 -0.469971 0.479431 1441740980 -0.311157 -0.672729 -0.469971 0.479431 1441740980 -0.311157 -0.672729 -0.469971 0.479431 1441740980 -0.311157 -0.672729 -0.469971 0.479431 1441740980 -0.311157 -0.672729 -0.469971 0.479431 1441740980 -0.311157 -0.672729 -0.469971 0.479431 1441740980 -0.307068 -0.676575 -0.466248 0.480225 1441740980 -0.307068 -0.676575 -0.466248 0.480225 1441740980 -0.307068 -0.676575 -0.466248 0.480225 1441740980 -0.307068 -0.676575 -0.466248 0.480225 1441740980 -0.307068 -0.676575 -0.466248 0.480225 1441740980 -0.307068 -0.676575 -0.466248 0.480225 1441740980 -0.306702 -0.680359 -0.459717 0.481384 1441740980 -0.306702 -0.680359 -0.459717 0.481384 1441740980 -0.306702 -0.680359 -0.459717 0.481384 1441740980 -0.306702 -0.680359 -0.459717 0.481384 1441740980 -0.306702 -0.680359 -0.459717 0.481384 1441740980 -0.306702 -0.680359 -0.459717 0.481384 1441740980 -0.313171 -0.678650 -0.457214 0.482056 1441740980 -0.313171 -0.678650 -0.457214 0.482056 1441740980 -0.313171 -0.678650 -0.457214 0.482056 1441740980 -0.313171 -0.678650 -0.457214 0.482056 1441740980 -0.313171 -0.678650 -0.457214 0.482056 1441740980 -0.313171 -0.678650 -0.457214 0.482056 1441740980 -0.329102 -0.667664 -0.465637 0.478638 1441740980 -0.329102 -0.667664 -0.465637 0.478638 1441740980 -0.329102 -0.667664 -0.465637 0.478638 1441740980 -0.329102 -0.667664 -0.465637 0.478638 1441740980 -0.329102 -0.667664 -0.465637 0.478638 1441740980 -0.329102 -0.667664 -0.465637 0.478638 1441740980 -0.351196 -0.649719 -0.482666 0.470825 1441740980 -0.351196 -0.649719 -0.482666 0.470825 1441740980 -0.351196 -0.649719 -0.482666 0.470825 1441740980 -0.351196 -0.649719 -0.482666 0.470825 1441740980 -0.351196 -0.649719 -0.482666 0.470825 1441740980 -0.351196 -0.649719 -0.482666 0.470825 1441740980 -0.365479 -0.634766 -0.497986 0.464355 1441740980 -0.365479 -0.634766 -0.497986 0.464355 1441740980 -0.365479 -0.634766 -0.497986 0.464355 1441740980 -0.365479 -0.634766 -0.497986 0.464355 1441740980 -0.365479 -0.634766 -0.497986 0.464355 1441740980 -0.365479 -0.634766 -0.497986 0.464355 1441740980 -0.360901 -0.631348 -0.503845 0.466187 1441740980 -0.360901 -0.631348 -0.503845 0.466187 1441740980 -0.360901 -0.631348 -0.503845 0.466187 1441740980 -0.360901 -0.631348 -0.503845 0.466187 1441740980 -0.360901 -0.631348 -0.503845 0.466187 1441740980 -0.339172 -0.645447 -0.493286 0.474487 1441740980 -0.339172 -0.645447 -0.493286 0.474487 1441740980 -0.339172 -0.645447 -0.493286 0.474487 1441740980 -0.339172 -0.645447 -0.493286 0.474487 1441740980 -0.339172 -0.645447 -0.493286 0.474487 1441740980 -0.339172 -0.645447 -0.493286 0.474487 1441740980 -0.339172 -0.645447 -0.493286 0.474487 1441740980 -0.317261 -0.663269 -0.468933 0.489441 1441740981 -0.317261 -0.663269 -0.468933 0.489441 1441740981 -0.317261 -0.663269 -0.468933 0.489441 1441740981 -0.317261 -0.663269 -0.468933 0.489441 1441740981 -0.317261 -0.663269 -0.468933 0.489441 1441740981 -0.317261 -0.663269 -0.468933 0.489441 1441740981 -0.312073 -0.672791 -0.453186 0.494629 1441740981 -0.312073 -0.672791 -0.453186 0.494629 1441740981 -0.312073 -0.672791 -0.453186 0.494629 1441740981 -0.312073 -0.672791 -0.453186 0.494629 1441740981 -0.312073 -0.672791 -0.453186 0.494629 1441740981 -0.312073 -0.672791 -0.453186 0.494629 1441740981 -0.312073 -0.672791 -0.453186 0.494629 1441740981 -0.334106 -0.662415 -0.460632 0.487244 1441740981 -0.334106 -0.662415 -0.460632 0.487244 1441740981 -0.334106 -0.662415 -0.460632 0.487244 1441740981 -0.334106 -0.662415 -0.460632 0.487244 1441740981 -0.334106 -0.662415 -0.460632 0.487244 1441740981 -0.334106 -0.662415 -0.460632 0.487244 1441740981 -0.352844 -0.649292 -0.475342 0.477539 1441740981 -0.352844 -0.649292 -0.475342 0.477539 1441740981 -0.352844 -0.649292 -0.475342 0.477539 1441740981 -0.352844 -0.649292 -0.475342 0.477539 1441740981 -0.352844 -0.649292 -0.475342 0.477539 1441740981 -0.352844 -0.649292 -0.475342 0.477539 1441740981 -0.352844 -0.649292 -0.475342 0.477539 1441740981 -0.360413 -0.642456 -0.489136 0.467041 1441740981 -0.360413 -0.642456 -0.489136 0.467041 1441740981 -0.360413 -0.642456 -0.489136 0.467041 1441740981 -0.360413 -0.642456 -0.489136 0.467041 1441740981 -0.360413 -0.642456 -0.489136 0.467041 1441740981 -0.360413 -0.642456 -0.489136 0.467041 1441740981 -0.365845 -0.632568 -0.502075 0.462585 1441740981 -0.365845 -0.632568 -0.502075 0.462585 1441740981 -0.365845 -0.632568 -0.502075 0.462585 1441740981 -0.365845 -0.632568 -0.502075 0.462585 1441740981 -0.365845 -0.632568 -0.502075 0.462585 1441740981 -0.365845 -0.632568 -0.502075 0.462585 1441740981 -0.359497 -0.633789 -0.503784 0.463989 1441740981 -0.359497 -0.633789 -0.503784 0.463989 1441740981 -0.359497 -0.633789 -0.503784 0.463989 1441740981 -0.359497 -0.633789 -0.503784 0.463989 1441740981 -0.359497 -0.633789 -0.503784 0.463989 1441740981 -0.359497 -0.633789 -0.503784 0.463989 1441740981 -0.359497 -0.633789 -0.503784 0.463989 1441740981 -0.351807 -0.638611 -0.499390 0.468018 1441740981 -0.351807 -0.638611 -0.499390 0.468018 1441740981 -0.351807 -0.638611 -0.499390 0.468018 1441740981 -0.351807 -0.638611 -0.499390 0.468018 1441740981 -0.351807 -0.638611 -0.499390 0.468018 1441740981 -0.351807 -0.638611 -0.499390 0.468018 1441740981 -0.338562 -0.648193 -0.494080 0.470337 1441740981 -0.338562 -0.648193 -0.494080 0.470337 1441740981 -0.338562 -0.648193 -0.494080 0.470337 1441740981 -0.338562 -0.648193 -0.494080 0.470337 1441740981 -0.338562 -0.648193 -0.494080 0.470337 1441740981 -0.338562 -0.648193 -0.494080 0.470337 1441740981 -0.331665 -0.652832 -0.491394 0.471619 1441740981 -0.331665 -0.652832 -0.491394 0.471619 1441740981 -0.331665 -0.652832 -0.491394 0.471619 1441740981 -0.331665 -0.652832 -0.491394 0.471619 1441740981 -0.331665 -0.652832 -0.491394 0.471619 1441740981 -0.331665 -0.652832 -0.491394 0.471619 1441740981 -0.331665 -0.652832 -0.491394 0.471619 1441740981 -0.338074 -0.650024 -0.494873 0.467224 1441740981 -0.338074 -0.650024 -0.494873 0.467224 1441740981 -0.338074 -0.650024 -0.494873 0.467224 1441740981 -0.338074 -0.650024 -0.494873 0.467224 1441740981 -0.338074 -0.650024 -0.494873 0.467224 1441740981 -0.338074 -0.650024 -0.494873 0.467224 1441740981 -0.340942 -0.648865 -0.499207 0.462158 1441740981 -0.340942 -0.648865 -0.499207 0.462158 1441740981 -0.340942 -0.648865 -0.499207 0.462158 1441740981 -0.340942 -0.648865 -0.499207 0.462158 1441740981 -0.340942 -0.648865 -0.499207 0.462158 1441740981 -0.340942 -0.648865 -0.499207 0.462158 1441740981 -0.339905 -0.651489 -0.497986 0.460571 1441740981 -0.339905 -0.651489 -0.497986 0.460571 1441740981 -0.339905 -0.651489 -0.497986 0.460571 1441740981 -0.339905 -0.651489 -0.497986 0.460571 1441740981 -0.339905 -0.651489 -0.497986 0.460571 1441740981 -0.339905 -0.651489 -0.497986 0.460571 1441740981 -0.338013 -0.654297 -0.494751 0.461426 1441740981 -0.338013 -0.654297 -0.494751 0.461426 1441740981 -0.338013 -0.654297 -0.494751 0.461426 1441740981 -0.338013 -0.654297 -0.494751 0.461426 1441740981 -0.338013 -0.654297 -0.494751 0.461426 1441740981 -0.338013 -0.654297 -0.494751 0.461426 1441740981 -0.338013 -0.654297 -0.494751 0.461426 1441740981 -0.336670 -0.657227 -0.490845 0.462402 1441740981 -0.336670 -0.657227 -0.490845 0.462402 1441740981 -0.336670 -0.657227 -0.490845 0.462402 1441740981 -0.336670 -0.657227 -0.490845 0.462402 1441740981 -0.336670 -0.657227 -0.490845 0.462402 1441740981 -0.336670 -0.657227 -0.490845 0.462402 1441740981 -0.341309 -0.655334 -0.488403 0.464233 1441740981 -0.341309 -0.655334 -0.488403 0.464233 1441740981 -0.341309 -0.655334 -0.488403 0.464233 1441740981 -0.341309 -0.655334 -0.488403 0.464233 1441740981 -0.341309 -0.655334 -0.488403 0.464233 1441740981 -0.341309 -0.655334 -0.488403 0.464233 1441740981 -0.361206 -0.642029 -0.498474 0.457031 1441740981 -0.361206 -0.642029 -0.498474 0.457031 1441740981 -0.361206 -0.642029 -0.498474 0.457031 1441740981 -0.361206 -0.642029 -0.498474 0.457031 1441740981 -0.361206 -0.642029 -0.498474 0.457031 1441740981 -0.361206 -0.642029 -0.498474 0.457031 1441740981 -0.361206 -0.642029 -0.498474 0.457031 1441740981 -0.379028 -0.624756 -0.517151 0.445679 1441740981 -0.379028 -0.624756 -0.517151 0.445679 1441740981 -0.379028 -0.624756 -0.517151 0.445679 1441740981 -0.379028 -0.624756 -0.517151 0.445679 1441740981 -0.379028 -0.624756 -0.517151 0.445679 1441740981 -0.379028 -0.624756 -0.517151 0.445679 1441740981 -0.382874 -0.615906 -0.528931 0.440796 1441740981 -0.382874 -0.615906 -0.528931 0.440796 1441740982 -0.382874 -0.615906 -0.528931 0.440796 1441740982 -0.382874 -0.615906 -0.528931 0.440796 1441740982 -0.382874 -0.615906 -0.528931 0.440796 1441740982 -0.382874 -0.615906 -0.528931 0.440796 1441740982 -0.363464 -0.626038 -0.520264 0.453125 1441740982 -0.363464 -0.626038 -0.520264 0.453125 1441740982 -0.363464 -0.626038 -0.520264 0.453125 1441740982 -0.363464 -0.626038 -0.520264 0.453125 1441740982 -0.363464 -0.626038 -0.520264 0.453125 1441740982 -0.363464 -0.626038 -0.520264 0.453125 1441740982 -0.336182 -0.647644 -0.492432 0.474487 1441740982 -0.336182 -0.647644 -0.492432 0.474487 1441740982 -0.336182 -0.647644 -0.492432 0.474487 1441740982 -0.336182 -0.647644 -0.492432 0.474487 1441740982 -0.336182 -0.647644 -0.492432 0.474487 1441740982 -0.336182 -0.647644 -0.492432 0.474487 1441740982 -0.336182 -0.647644 -0.492432 0.474487 1441740982 -0.321838 -0.663269 -0.464050 0.491150 1441740982 -0.321838 -0.663269 -0.464050 0.491150 1441740982 -0.321838 -0.663269 -0.464050 0.491150 1441740982 -0.321838 -0.663269 -0.464050 0.491150 1441740982 -0.321838 -0.663269 -0.464050 0.491150 1441740982 -0.341370 -0.656067 -0.467224 0.484619 1441740982 -0.341370 -0.656067 -0.467224 0.484619 1441740982 -0.341370 -0.656067 -0.467224 0.484619 1441740982 -0.341370 -0.656067 -0.467224 0.484619 1441740982 -0.341370 -0.656067 -0.467224 0.484619 1441740982 -0.341370 -0.656067 -0.467224 0.484619 1441740982 -0.341370 -0.656067 -0.467224 0.484619 1441740982 -0.362122 -0.641479 -0.479126 0.477356 1441740982 -0.362122 -0.641479 -0.479126 0.477356 1441740982 -0.362122 -0.641479 -0.479126 0.477356 1441740982 -0.362122 -0.641479 -0.479126 0.477356 1441740982 -0.362122 -0.641479 -0.479126 0.477356 1441740982 -0.362122 -0.641479 -0.479126 0.477356 1441740982 -0.371155 -0.633545 -0.490967 0.468872 1441740982 -0.371155 -0.633545 -0.490967 0.468872 1441740982 -0.371155 -0.633545 -0.490967 0.468872 1441740982 -0.371155 -0.633545 -0.490967 0.468872 1441740982 -0.371155 -0.633545 -0.490967 0.468872 1441740982 -0.371155 -0.633545 -0.490967 0.468872 1441740982 -0.371155 -0.633545 -0.490967 0.468872 1441740982 -0.377136 -0.624023 -0.501892 0.465332 1441740982 -0.377136 -0.624023 -0.501892 0.465332 1441740982 -0.377136 -0.624023 -0.501892 0.465332 1441740982 -0.377136 -0.624023 -0.501892 0.465332 1441740982 -0.377136 -0.624023 -0.501892 0.465332 1441740982 -0.377136 -0.624023 -0.501892 0.465332 1441740982 -0.373901 -0.622986 -0.503723 0.467346 1441740982 -0.373901 -0.622986 -0.503723 0.467346 1441740982 -0.373901 -0.622986 -0.503723 0.467346 1441740982 -0.373901 -0.622986 -0.503723 0.467346 1441740982 -0.373901 -0.622986 -0.503723 0.467346 1441740982 -0.373901 -0.622986 -0.503723 0.467346 1441740982 -0.373901 -0.622986 -0.503723 0.467346 1441740982 -0.365723 -0.627441 -0.499390 0.472534 1441740982 -0.365723 -0.627441 -0.499390 0.472534 1441740982 -0.365723 -0.627441 -0.499390 0.472534 1441740982 -0.365723 -0.627441 -0.499390 0.472534 1441740982 -0.365723 -0.627441 -0.499390 0.472534 1441740982 -0.365723 -0.627441 -0.499390 0.472534 1441740982 -0.354919 -0.635925 -0.491699 0.477356 1441740982 -0.354919 -0.635925 -0.491699 0.477356 1441740982 -0.354919 -0.635925 -0.491699 0.477356 1441740982 -0.354919 -0.635925 -0.491699 0.477356 1441740982 -0.354919 -0.635925 -0.491699 0.477356 1441740982 -0.354919 -0.635925 -0.491699 0.477356 1441740982 -0.351013 -0.639099 -0.490784 0.476990 1441740982 -0.351013 -0.639099 -0.490784 0.476990 1441740982 -0.351013 -0.639099 -0.490784 0.476990 1441740982 -0.351013 -0.639099 -0.490784 0.476990 1441740982 -0.351013 -0.639099 -0.490784 0.476990 1441740982 -0.351013 -0.639099 -0.490784 0.476990 1441740982 -0.357849 -0.633362 -0.497864 0.472229 1441740982 -0.357849 -0.633362 -0.497864 0.472229 1441740982 -0.357849 -0.633362 -0.497864 0.472229 1441740982 -0.357849 -0.633362 -0.497864 0.472229 1441740982 -0.357849 -0.633362 -0.497864 0.472229 1441740982 -0.357849 -0.633362 -0.497864 0.472229 1441740982 -0.366150 -0.627869 -0.505493 0.464966 1441740982 -0.366150 -0.627869 -0.505493 0.464966 1441740982 -0.366150 -0.627869 -0.505493 0.464966 1441740982 -0.366150 -0.627869 -0.505493 0.464966 1441740982 -0.366150 -0.627869 -0.505493 0.464966 1441740982 -0.366150 -0.627869 -0.505493 0.464966 1441740982 -0.366150 -0.627869 -0.505493 0.464966 1441740982 -0.366150 -0.627563 -0.508118 0.462585 1441740982 -0.366150 -0.627563 -0.508118 0.462585 1441740982 -0.366150 -0.627563 -0.508118 0.462585 1441740982 -0.366150 -0.627563 -0.508118 0.462585 1441740982 -0.366150 -0.627563 -0.508118 0.462585 1441740982 -0.366150 -0.627563 -0.508118 0.462585 1441740982 -0.361450 -0.629761 -0.505249 0.466370 1441740982 -0.361450 -0.629761 -0.505249 0.466370 1441740982 -0.361450 -0.629761 -0.505249 0.466370 1441740982 -0.361450 -0.629761 -0.505249 0.466370 1441740982 -0.361450 -0.629761 -0.505249 0.466370 1441740982 -0.361450 -0.629761 -0.505249 0.466370 1441740982 -0.356323 -0.636292 -0.498901 0.468323 1441740982 -0.356323 -0.636292 -0.498901 0.468323 1441740982 -0.356323 -0.636292 -0.498901 0.468323 1441740982 -0.356323 -0.636292 -0.498901 0.468323 1441740982 -0.356323 -0.636292 -0.498901 0.468323 1441740982 -0.356323 -0.636292 -0.498901 0.468323 1441740982 -0.356384 -0.641846 -0.492310 0.467651 1441740982 -0.356384 -0.641846 -0.492310 0.467651 1441740982 -0.356384 -0.641846 -0.492310 0.467651 1441740982 -0.356384 -0.641846 -0.492310 0.467651 1441740982 -0.356384 -0.641846 -0.492310 0.467651 1441740982 -0.356384 -0.641846 -0.492310 0.467651 1441740982 -0.356384 -0.641846 -0.492310 0.467651 1441740982 -0.364563 -0.638062 -0.494568 0.464233 1441740982 -0.364563 -0.638062 -0.494568 0.464233 1441740982 -0.364563 -0.638062 -0.494568 0.464233 1441740983 -0.364563 -0.638062 -0.494568 0.464233 1441740983 -0.364563 -0.638062 -0.494568 0.464233 1441740983 -0.364563 -0.638062 -0.494568 0.464233 1441740983 -0.379639 -0.625793 -0.505066 0.457458 1441740983 -0.379639 -0.625793 -0.505066 0.457458 1441740983 -0.379639 -0.625793 -0.505066 0.457458 1441740983 -0.379639 -0.625793 -0.505066 0.457458 1441740983 -0.379639 -0.625793 -0.505066 0.457458 1441740983 -0.379639 -0.625793 -0.505066 0.457458 1441740983 -0.390808 -0.613098 -0.520264 0.448120 1441740983 -0.390808 -0.613098 -0.520264 0.448120 1441740983 -0.390808 -0.613098 -0.520264 0.448120 1441740983 -0.390808 -0.613098 -0.520264 0.448120 1441740983 -0.390808 -0.613098 -0.520264 0.448120 1441740983 -0.390808 -0.613098 -0.520264 0.448120 1441740983 -0.386719 -0.612061 -0.524841 0.447815 1441740983 -0.386719 -0.612061 -0.524841 0.447815 1441740983 -0.386719 -0.612061 -0.524841 0.447815 1441740983 -0.386719 -0.612061 -0.524841 0.447815 1441740983 -0.386719 -0.612061 -0.524841 0.447815 1441740983 -0.386719 -0.612061 -0.524841 0.447815 1441740983 -0.365845 -0.623047 -0.513977 0.462402 1441740983 -0.365845 -0.623047 -0.513977 0.462402 1441740983 -0.365845 -0.623047 -0.513977 0.462402 1441740983 -0.365845 -0.623047 -0.513977 0.462402 1441740983 -0.365845 -0.623047 -0.513977 0.462402 1441740983 -0.365845 -0.623047 -0.513977 0.462402 1441740983 -0.365845 -0.623047 -0.513977 0.462402 1441740983 -0.338562 -0.644897 -0.489075 0.479919 1441740983 -0.338562 -0.644897 -0.489075 0.479919 1441740983 -0.338562 -0.644897 -0.489075 0.479919 1441740983 -0.338562 -0.644897 -0.489075 0.479919 1441740983 -0.338562 -0.644897 -0.489075 0.479919 1441740983 -0.338562 -0.644897 -0.489075 0.479919 1441740983 -0.324158 -0.659485 -0.464600 0.494202 1441740983 -0.324158 -0.659485 -0.464600 0.494202 1441740983 -0.324158 -0.659485 -0.464600 0.494202 1441740983 -0.324158 -0.659485 -0.464600 0.494202 1441740983 -0.324158 -0.659485 -0.464600 0.494202 1441740983 -0.324158 -0.659485 -0.464600 0.494202 1441740983 -0.339661 -0.654846 -0.462280 0.492126 1441740983 -0.339661 -0.654846 -0.462280 0.492126 1441740983 -0.339661 -0.654846 -0.462280 0.492126 1441740983 -0.339661 -0.654846 -0.462280 0.492126 1441740983 -0.339661 -0.654846 -0.462280 0.492126 1441740983 -0.339661 -0.654846 -0.462280 0.492126 1441740983 -0.359070 -0.641357 -0.472961 0.485901 1441740983 -0.359070 -0.641357 -0.472961 0.485901 1441740983 -0.359070 -0.641357 -0.472961 0.485901 1441740983 -0.359070 -0.641357 -0.472961 0.485901 1441740983 -0.359070 -0.641357 -0.472961 0.485901 1441740983 -0.359070 -0.641357 -0.472961 0.485901 1441740983 -0.363220 -0.635681 -0.483826 0.479492 1441740983 -0.363220 -0.635681 -0.483826 0.479492 1441740983 -0.363220 -0.635681 -0.483826 0.479492 1441740983 -0.363220 -0.635681 -0.483826 0.479492 1441740983 -0.363220 -0.635681 -0.483826 0.479492 1441740983 -0.363220 -0.635681 -0.483826 0.479492 1441740983 -0.365295 -0.630798 -0.495422 0.472473 1441740983 -0.365295 -0.630798 -0.495422 0.472473 1441740983 -0.365295 -0.630798 -0.495422 0.472473 1441740983 -0.365295 -0.630798 -0.495422 0.472473 1441740983 -0.365295 -0.630798 -0.495422 0.472473 1441740983 -0.365295 -0.630798 -0.495422 0.472473 1441740983 -0.361450 -0.630005 -0.499451 0.472351 1441740983 -0.361450 -0.630005 -0.499451 0.472351 1441740983 -0.361450 -0.630005 -0.499451 0.472351 1441740983 -0.361450 -0.630005 -0.499451 0.472351 1441740983 -0.361450 -0.630005 -0.499451 0.472351 1441740983 -0.361450 -0.630005 -0.499451 0.472351 1441740983 -0.354431 -0.634827 -0.496887 0.473816 1441740983 -0.354431 -0.634827 -0.496887 0.473816 1441740983 -0.354431 -0.634827 -0.496887 0.473816 1441740983 -0.354431 -0.634827 -0.496887 0.473816 1441740983 -0.354431 -0.634827 -0.496887 0.473816 1441740983 -0.354431 -0.634827 -0.496887 0.473816 1441740983 -0.354431 -0.634827 -0.496887 0.473816 1441740983 -0.343445 -0.644531 -0.489807 0.476257 1441740983 -0.343445 -0.644531 -0.489807 0.476257 1441740983 -0.343445 -0.644531 -0.489807 0.476257 1441740983 -0.343445 -0.644531 -0.489807 0.476257 1441740983 -0.343445 -0.644531 -0.489807 0.476257 1441740983 -0.343445 -0.644531 -0.489807 0.476257 1441740983 -0.343445 -0.644531 -0.489807 0.476257 1441740983 -0.338074 -0.649658 -0.488770 0.474182 1441740983 -0.338074 -0.649658 -0.488770 0.474182 1441740983 -0.338074 -0.649658 -0.488770 0.474182 1441740983 -0.338074 -0.649658 -0.488770 0.474182 1441740983 -0.338074 -0.649658 -0.488770 0.474182 1441740983 -0.338074 -0.649658 -0.488770 0.474182 1441740983 -0.343994 -0.645569 -0.497192 0.466675 1441740983 -0.343994 -0.645569 -0.497192 0.466675 1441740983 -0.343994 -0.645569 -0.497192 0.466675 1441740983 -0.343994 -0.645569 -0.497192 0.466675 1441740983 -0.343994 -0.645569 -0.497192 0.466675 1441740983 -0.346924 -0.642456 -0.505920 0.459412 1441740983 -0.346924 -0.642456 -0.505920 0.459412 1441740983 -0.346924 -0.642456 -0.505920 0.459412 1441740983 -0.346924 -0.642456 -0.505920 0.459412 1441740983 -0.346924 -0.642456 -0.505920 0.459412 1441740983 -0.346924 -0.642456 -0.505920 0.459412 1441740983 -0.346924 -0.642456 -0.505920 0.459412 1441740983 -0.346558 -0.643311 -0.507629 0.456543 1441740983 -0.346558 -0.643311 -0.507629 0.456543 1441740983 -0.346558 -0.643311 -0.507629 0.456543 1441740983 -0.346558 -0.643311 -0.507629 0.456543 1441740983 -0.346558 -0.643311 -0.507629 0.456543 1441740983 -0.346558 -0.643311 -0.507629 0.456543 1441740983 -0.343628 -0.644897 -0.507935 0.456238 1441740983 -0.343628 -0.644897 -0.507935 0.456238 1441740983 -0.343628 -0.644897 -0.507935 0.456238 1441740983 -0.343628 -0.644897 -0.507935 0.456238 1441740983 -0.343628 -0.644897 -0.507935 0.456238 1441740984 -0.343628 -0.644897 -0.507935 0.456238 1441740984 -0.343628 -0.644897 -0.507935 0.456238 1441740984 -0.338928 -0.650879 -0.501709 0.458130 1441740984 -0.338928 -0.650879 -0.501709 0.458130 1441740984 -0.338928 -0.650879 -0.501709 0.458130 1441740984 -0.338928 -0.650879 -0.501709 0.458130 1441740984 -0.338928 -0.650879 -0.501709 0.458130 1441740984 -0.338928 -0.650879 -0.501709 0.458130 1441740984 -0.336731 -0.655823 -0.495483 0.459412 1441740984 -0.336731 -0.655823 -0.495483 0.459412 1441740984 -0.336731 -0.655823 -0.495483 0.459412 1441740984 -0.336731 -0.655823 -0.495483 0.459412 1441740984 -0.336731 -0.655823 -0.495483 0.459412 1441740984 -0.336731 -0.655823 -0.495483 0.459412 1441740984 -0.338623 -0.656799 -0.491333 0.461121 1441740984 -0.338623 -0.656799 -0.491333 0.461121 1441740984 -0.338623 -0.656799 -0.491333 0.461121 1441740984 -0.338623 -0.656799 -0.491333 0.461121 1441740984 -0.338623 -0.656799 -0.491333 0.461121 1441740984 -0.338623 -0.656799 -0.491333 0.461121 1441740984 -0.350342 -0.648560 -0.492310 0.462952 1441740984 -0.350342 -0.648560 -0.492310 0.462952 1441740984 -0.350342 -0.648560 -0.492310 0.462952 1441740984 -0.350342 -0.648560 -0.492310 0.462952 1441740984 -0.350342 -0.648560 -0.492310 0.462952 1441740984 -0.350342 -0.648560 -0.492310 0.462952 1441740984 -0.350342 -0.648560 -0.492310 0.462952 1441740984 -0.365662 -0.637390 -0.497864 0.460693 1441740984 -0.365662 -0.637390 -0.497864 0.460693 1441740984 -0.365662 -0.637390 -0.497864 0.460693 1441740984 -0.365662 -0.637390 -0.497864 0.460693 1441740984 -0.365662 -0.637390 -0.497864 0.460693 1441740984 -0.365662 -0.637390 -0.497864 0.460693 1441740984 -0.365967 -0.633301 -0.498596 0.465210 1441740984 -0.365967 -0.633301 -0.498596 0.465210 1441740984 -0.365967 -0.633301 -0.498596 0.465210 1441740984 -0.365967 -0.633301 -0.498596 0.465210 1441740984 -0.365967 -0.633301 -0.498596 0.465210 1441740984 -0.365967 -0.633301 -0.498596 0.465210 1441740984 -0.365967 -0.633301 -0.498596 0.465210 1441740984 -0.348083 -0.642456 -0.487915 0.477539 1441740984 -0.348083 -0.642456 -0.487915 0.477539 1441740984 -0.348083 -0.642456 -0.487915 0.477539 1441740984 -0.348083 -0.642456 -0.487915 0.477539 1441740984 -0.348083 -0.642456 -0.487915 0.477539 1441740984 -0.348083 -0.642456 -0.487915 0.477539 1441740984 -0.323853 -0.662109 -0.463318 0.492065 1441740984 -0.323853 -0.662109 -0.463318 0.492065 1441740984 -0.323853 -0.662109 -0.463318 0.492065 1441740984 -0.323853 -0.662109 -0.463318 0.492065 1441740984 -0.323853 -0.662109 -0.463318 0.492065 1441740984 
-0.376709 -0.625061 -0.514038 0.450745 1441740986 -0.376709 -0.625061 -0.514038 0.450745 1441740986 -0.376709 -0.625061 -0.514038 0.450745 1441740986 -0.376709 -0.625061 -0.514038 0.450745 1441740986 -0.376709 -0.625061 -0.514038 0.450745 1441740986 -0.382385 -0.618713 -0.520386 0.447510 1441740986 -0.382385 -0.618713 -0.520386 0.447510 1441740986 -0.382385 -0.618713 -0.520386 0.447510 1441740986 -0.382385 -0.618713 -0.520386 0.447510 1441740986 -0.382385 -0.618713 -0.520386 0.447510 1441740986 -0.382385 -0.618713 -0.520386 0.447510 1441740986 -0.386414 -0.614563 -0.522156 0.447693 1441740986 -0.386414 -0.614563 -0.522156 0.447693 1441740986 -0.386414 -0.614563 -0.522156 0.447693 1441740986 -0.386414 -0.614563 -0.522156 0.447693 1441740986 -0.386414 -0.614563 -0.522156 0.447693 1441740986 -0.386414 -0.614563 -0.522156 0.447693 1441740986 -0.389221 -0.613403 -0.516418 0.453430 1441740986 -0.389221 -0.613403 -0.516418 0.453430 1441740986 -0.389221 -0.613403 -0.516418 0.453430 1441740986 -0.389221 -0.613403 -0.516418 0.453430 1441740986 -0.389221 -0.613403 -0.516418 0.453430 1441740986 -0.389221 -0.613403 -0.516418 0.453430 1441740986 -0.394043 -0.612061 -0.513123 0.454834 1441740986 -0.394043 -0.612061 -0.513123 0.454834 1441740986 -0.394043 -0.612061 -0.513123 0.454834 1441740986 -0.394043 -0.612061 -0.513123 0.454834 1441740986 -0.394043 -0.612061 -0.513123 0.454834 1441740986 -0.394043 -0.612061 -0.513123 0.454834 1441740986 -0.394043 -0.612061 -0.513123 0.454834 1441740986 -0.404663 -0.607056 -0.519958 0.444397 1441740986 -0.404663 -0.607056 -0.519958 0.444397 1441740986 -0.404663 -0.607056 -0.519958 0.444397 1441740986 -0.404663 -0.607056 -0.519958 0.444397 1441740986 -0.404663 -0.607056 -0.519958 0.444397 1441740986 -0.404663 -0.607056 -0.519958 0.444397 1441740986 -0.404663 -0.607056 -0.519958 0.444397 1441740986 -0.419556 -0.595947 -0.537720 0.424011 1441740986 -0.419556 -0.595947 -0.537720 0.424011 1441740986 -0.419556 -0.595947 -0.537720 0.424011 1441740986 -0.419556 -0.595947 -0.537720 0.424011 1441740986 -0.419556 -0.595947 -0.537720 0.424011 1441740986 -0.419556 -0.595947 -0.537720 0.424011 1441740986 -0.438904 -0.577026 -0.561646 0.398804 1441740986 -0.438904 -0.577026 -0.561646 0.398804 1441740986 -0.438904 -0.577026 -0.561646 0.398804 1441740986 -0.438904 -0.577026 -0.561646 0.398804 1441740986 -0.438904 -0.577026 -0.561646 0.398804 1441740986 -0.450562 -0.559082 -0.581909 0.382019 1441740986 -0.450562 -0.559082 -0.581909 0.382019 1441740986 -0.450562 -0.559082 -0.581909 0.382019 1441740986 -0.450562 -0.559082 -0.581909 0.382019 1441740986 -0.450562 -0.559082 -0.581909 0.382019 1441740986 -0.450562 -0.559082 -0.581909 0.382019 1441740986 -0.448669 -0.555420 -0.581665 0.389771 1441740986 -0.448669 -0.555420 -0.581665 0.389771 1441740986 -0.448669 -0.555420 -0.581665 0.389771 1441740986 -0.448669 -0.555420 -0.581665 0.389771 1441740986 -0.448669 -0.555420 -0.581665 0.389771 1441740986 -0.448669 -0.555420 -0.581665 0.389771 1441740986 -0.441162 -0.565186 -0.567200 0.405273 1441740986 -0.441162 -0.565186 -0.567200 0.405273 1441740987 -0.441162 -0.565186 -0.567200 0.405273 1441740987 -0.441162 -0.565186 -0.567200 0.405273 1441740987 -0.441162 -0.565186 -0.567200 0.405273 1441740987 -0.441162 -0.565186 -0.567200 0.405273 1441740987 -0.432617 -0.578247 -0.552856 0.415771 1441740987 -0.432617 -0.578247 -0.552856 0.415771 1441740987 -0.432617 -0.578247 -0.552856 0.415771 1441740987 -0.432617 -0.578247 -0.552856 0.415771 1441740987 -0.432617 -0.578247 -0.552856 0.415771 1441740987 -0.432617 -0.578247 -0.552856 0.415771 1441740987 -0.421814 -0.589905 -0.541992 0.424744 1441740987 -0.421814 -0.589905 -0.541992 0.424744 1441740987 -0.421814 -0.589905 -0.541992 0.424744 1441740987 -0.421814 -0.589905 -0.541992 0.424744 1441740987 -0.421814 -0.589905 -0.541992 0.424744 1441740987 -0.414795 -0.598328 -0.531067 0.433594 1441740987 -0.414795 -0.598328 -0.531067 0.433594 1441740987 -0.414795 -0.598328 -0.531067 0.433594 1441740987 -0.414795 -0.598328 -0.531067 0.433594 1441740987 -0.414795 -0.598328 -0.531067 0.433594 1441740987 -0.414307 -0.600342 -0.529053 0.433716 1441740987 -0.414307 -0.600342 -0.529053 0.433716 1441740987 -0.414307 -0.600342 -0.529053 0.433716 1441740987 -0.414307 -0.600342 -0.529053 0.433716 1441740987 -0.414307 -0.600342 -0.529053 0.433716 1441740987 -0.414307 -0.600342 -0.529053 0.433716 1441740987 -0.421387 -0.596252 -0.535217 0.424988 1441740987 -0.421387 -0.596252 -0.535217 0.424988 1441740987 -0.421387 -0.596252 -0.535217 0.424988 1441740987 -0.421387 -0.596252 -0.535217 0.424988 1441740987 -0.421387 -0.596252 -0.535217 0.424988 1441740987 -0.426636 -0.591858 -0.542603 0.416321 1441740987 -0.426636 -0.591858 -0.542603 0.416321 1441740987 -0.426636 -0.591858 -0.542603 0.416321 1441740987 -0.426636 -0.591858 -0.542603 0.416321 1441740987 -0.426636 -0.591858 -0.542603 0.416321 1441740987 -0.426636 -0.591858 -0.542603 0.416321 1441740987 -0.425537 -0.594421 -0.547363 0.407471 1441740987 -0.425537 -0.594421 -0.547363 0.407471 1441740987 -0.425537 -0.594421 -0.547363 0.407471 1441740987 -0.425537 -0.594421 -0.547363 0.407471 1441740987 -0.425537 -0.594421 -0.547363 0.407471 1441740987 -0.425537 -0.594421 -0.547363 0.407471 1441740987 -0.425537 -0.594421 -0.547363 0.407471 1441740987 -0.419067 -0.602905 -0.544373 0.405762 1441740987 -0.419067 -0.602905 -0.544373 0.405762 1441740987 -0.419067 -0.602905 -0.544373 0.405762 1441740987 -0.419067 -0.602905 -0.544373 0.405762 1441740987 -0.419067 -0.602905 -0.544373 0.405762 1441740987 -0.419067 -0.602905 -0.544373 0.405762 1441740987 -0.419067 -0.602905 -0.544373 0.405762 1441740987 -0.409851 -0.611694 -0.536682 0.412170 1441740987 -0.409851 -0.611694 -0.536682 0.412170 1441740987 -0.409851 -0.611694 -0.536682 0.412170 1441740987 -0.409851 -0.611694 -0.536682 0.412170 1441740987 -0.409851 -0.611694 -0.536682 0.412170 1441740987 -0.409851 -0.611694 -0.536682 0.412170 1441740987 -0.402710 -0.621765 -0.529053 0.414001 1441740987 -0.402710 -0.621765 -0.529053 0.414001 1441740987 -0.402710 -0.621765 -0.529053 0.414001 1441740987 -0.402710 -0.621765 -0.529053 0.414001 1441740987 -0.402710 -0.621765 -0.529053 0.414001 1441740987 -0.402710 -0.621765 -0.529053 0.414001 1441740987 -0.400879 -0.626160 -0.525635 0.413574 1441740987 -0.400879 -0.626160 -0.525635 0.413574 1441740987 -0.400879 -0.626160 -0.525635 0.413574 1441740987 -0.400879 -0.626160 -0.525635 0.413574 1441740987 -0.400879 -0.626160 -0.525635 0.413574 1441740987 -0.400879 -0.626160 -0.525635 0.413574 1441740987 -0.400879 -0.626160 -0.525635 0.413574 1441740987 -0.403809 -0.623291 -0.531189 0.407837 1441740987 -0.403809 -0.623291 -0.531189 0.407837 1441740987 -0.403809 -0.623291 -0.531189 0.407837 1441740987 -0.403809 -0.623291 -0.531189 0.407837 1441740987 -0.403809 -0.623291 -0.531189 0.407837 1441740987 -0.403809 -0.623291 -0.531189 0.407837 1441740987 -0.409790 -0.614990 -0.540649 0.402039 1441740987 -0.409790 -0.614990 -0.540649 0.402039 1441740987 -0.409790 -0.614990 -0.540649 0.402039 1441740987 -0.409790 -0.614990 -0.540649 0.402039 1441740987 -0.409790 -0.614990 -0.540649 0.402039 1441740987 -0.416748 -0.604980 -0.549377 0.398193 1441740987 -0.416748 -0.604980 -0.549377 0.398193 1441740987 -0.416748 -0.604980 -0.549377 0.398193 1441740987 -0.416748 -0.604980 -0.549377 0.398193 1441740987 -0.416748 -0.604980 -0.549377 0.398193 1441740987 -0.416748 -0.604980 -0.549377 0.398193 1441740987 -0.416748 -0.604980 -0.549377 0.398193 1441740987 -0.422852 -0.598694 -0.550964 0.399109 1441740987 -0.422852 -0.598694 -0.550964 0.399109 1441740987 -0.422852 -0.598694 -0.550964 0.399109 1441740987 -0.422852 -0.598694 -0.550964 0.399109 1441740987 -0.422852 -0.598694 -0.550964 0.399109 1441740987 -0.422852 -0.598694 -0.550964 0.399109 1441740987 -0.429321 -0.595032 -0.546570 0.403625 1441740987 -0.429321 -0.595032 -0.546570 0.403625 1441740987 -0.429321 -0.595032 -0.546570 0.403625 1441740987 -0.429321 -0.595032 -0.546570 0.403625 1441740987 -0.429321 -0.595032 -0.546570 0.403625 1441740987 -0.429321 -0.595032 -0.546570 0.403625 1441740987 -0.432068 -0.596069 -0.539551 0.408630 1441740987 -0.432068 -0.596069 -0.539551 0.408630 1441740987 -0.432068 -0.596069 -0.539551 0.408630 1441740987 -0.432068 -0.596069 -0.539551 0.408630 1441740987 -0.432068 -0.596069 -0.539551 0.408630 1441740987 -0.437744 -0.593994 -0.540100 0.404846 1441740987 -0.437744 -0.593994 -0.540100 0.404846 1441740987 -0.437744 -0.593994 -0.540100 0.404846 1441740988 -0.437744 -0.593994 -0.540100 0.404846 1441740988 -0.437744 -0.593994 -0.540100 0.404846 1441740988 -0.437744 -0.593994 -0.540100 0.404846 1441740988 -0.448120 -0.583679 -0.554993 0.387939 1441740988 -0.448120 -0.583679 -0.554993 0.387939 1441740988 -0.448120 -0.583679 -0.554993 0.387939 1441740988 -0.448120 -0.583679 -0.554993 0.387939 1441740988 -0.448120 -0.583679 -0.554993 0.387939 1441740988 -0.448120 -0.583679 -0.554993 0.387939 1441740988 -0.467346 -0.563354 -0.581543 0.355225 1441740988 -0.467346 -0.563354 -0.581543 0.355225 1441740988 -0.467346 -0.563354 -0.581543 0.355225 1441740988 -0.467346 -0.563354 -0.581543 0.355225 1441740988 -0.467346 -0.563354 -0.581543 0.355225 1441740988 -0.467346 -0.563354 -0.581543 0.355225 1441740988 -0.467346 -0.563354 -0.581543 0.355225 1441740988 -0.463745 -0.548828 -0.605713 0.341919 1441740988 -0.463745 -0.548828 -0.605713 0.341919 1441740988 -0.463745 -0.548828 -0.605713 0.341919 1441740988 -0.463745 -0.548828 -0.605713 0.341919 1441740988 -0.463745 -0.548828 -0.605713 0.341919 1441740988 -0.463745 -0.548828 -0.605713 0.341919 1441740988 -0.457825 -0.556824 -0.586853 0.368835 1441740988 -0.457825 -0.556824 -0.586853 0.368835 1441740988 -0.457825 -0.556824 -0.586853 0.368835 1441740988 -0.457825 -0.556824 -0.586853 0.368835 1441740988 -0.457825 -0.556824 -0.586853 0.368835 1441740988 -0.457825 -0.556824 -0.586853 0.368835 1441740988 -0.453674 -0.566895 -0.564026 0.393311 1441740988 -0.453674 -0.566895 -0.564026 0.393311 1441740988 -0.453674 -0.566895 -0.564026 0.393311 1441740988 -0.453674 -0.566895 -0.564026 0.393311 1441740988 -0.453674 -0.566895 -0.564026 0.393311 1441740988 -0.453674 -0.566895 -0.564026 0.393311 1441740988 -0.444824 -0.581116 -0.550354 0.402100 1441740988 -0.444824 -0.581116 -0.550354 0.402100 1441740988 -0.444824 -0.581116 -0.550354 0.402100 1441740988 -0.444824 -0.581116 -0.550354 0.402100 1441740988 -0.444824 -0.581116 -0.550354 0.402100 1441740988 -0.437012 -0.592285 -0.539124 0.409424 1441740988 -0.437012 -0.592285 -0.539124 0.409424 1441740988 -0.437012 -0.592285 -0.539124 0.409424 1441740988 -0.437012 -0.592285 -0.539124 0.409424 1441740988 -0.437012 -0.592285 -0.539124 0.409424 1441740988 -0.437012 -0.592285 -0.539124 0.409424 1441740988 -0.431274 -0.600281 -0.534241 0.410278 1441740988 -0.431274 -0.600281 -0.534241 0.410278 1441740988 -0.431274 -0.600281 -0.534241 0.410278 1441740988 -0.431274 -0.600281 -0.534241 0.410278 1441740988 -0.431274 -0.600281 -0.534241 0.410278 1441740988 -0.431274 -0.600281 -0.534241 0.410278 1441740988 -0.431152 -0.602905 -0.535522 0.404846 1441740988 -0.431152 -0.602905 -0.535522 0.404846 1441740988 -0.431152 -0.602905 -0.535522 0.404846 1441740988 -0.431152 -0.602905 -0.535522 0.404846 1441740988 -0.431152 -0.602905 -0.535522 0.404846 1441740988 -0.432251 -0.601379 -0.540405 0.399353 1441740988 -0.432251 -0.601379 -0.540405 0.399353 1441740988 -0.432251 -0.601379 -0.540405 0.399353 1441740988 -0.432251 -0.601379 -0.540405 0.399353 1441740988 -0.432251 -0.601379 -0.540405 0.399353 1441740988 -0.432251 -0.601379 -0.540405 0.399353 1441740988 -0.426270 -0.606018 -0.542419 0.396057 1441740988 -0.426270 -0.606018 -0.542419 0.396057 1441740988 -0.426270 -0.606018 -0.542419 0.396057 1441740988 -0.426270 -0.606018 -0.542419 0.396057 1441740988 -0.426270 -0.606018 -0.542419 0.396057 1441740988 -0.426270 -0.606018 -0.542419 0.396057 1441740988 -0.426270 -0.606018 -0.542419 0.396057 1441740988 -0.414429 -0.614624 -0.535706 0.404419 1441740988 -0.414429 -0.614624 -0.535706 0.404419 1441740988 -0.414429 -0.614624 -0.535706 0.404419 1441740988 -0.414429 -0.614624 -0.535706 0.404419 1441740988 -0.414429 -0.614624 -0.535706 0.404419 1441740988 -0.414429 -0.614624 -0.535706 0.404419 1441740988 -0.401001 -0.628296 -0.522278 0.414490 1441740988 -0.401001 -0.628296 -0.522278 0.414490 1441740988 -0.401001 -0.628296 -0.522278 0.414490 1441740988 -0.401001 -0.628296 -0.522278 0.414490 1441740988 -0.401001 -0.628296 -0.522278 0.414490 1441740988 -0.401001 -0.628296 -0.522278 0.414490 1441740988 -0.390625 -0.636963 -0.515015 0.420166 1441740988 -0.390625 -0.636963 -0.515015 0.420166 1441740988 -0.390625 -0.636963 -0.515015 0.420166 1441740988 -0.390625 -0.636963 -0.515015 0.420166 1441740988 -0.390625 -0.636963 -0.515015 0.420166 1441740988 -0.390625 -0.636963 -0.515015 0.420166 1441740988 -0.390625 -0.636963 -0.515015 0.420166 1441740988 -0.390503 -0.638550 -0.516541 0.415894 1441740988 -0.390503 -0.638550 -0.516541 0.415894 1441740988 -0.390503 -0.638550 -0.516541 0.415894 1441740988 -0.390503 -0.638550 -0.516541 0.415894 1441740988 -0.390503 -0.638550 -0.516541 0.415894 1441740988 -0.390503 -0.638550 -0.516541 0.415894 1441740988 -0.397949 -0.630981 -0.526794 0.407471 1441740988 -0.397949 -0.630981 -0.526794 0.407471 1441740988 -0.397949 -0.630981 -0.526794 0.407471 1441740988 -0.397949 -0.630981 -0.526794 0.407471 1441740988 -0.397949 -0.630981 -0.526794 0.407471 1441740988 -0.397949 -0.630981 -0.526794 0.407471 1441740988 -0.407471 -0.619080 -0.539124 0.400146 1441740988 -0.407471 -0.619080 -0.539124 0.400146 1441740988 -0.407471 -0.619080 -0.539124 0.400146 1441740988 -0.407471 -0.619080 -0.539124 0.400146 1441740988 -0.407471 -0.619080 -0.539124 0.400146 1441740988 -0.407471 -0.619080 -0.539124 0.400146 1441740988 -0.407471 -0.619080 -0.539124 0.400146 1441740988 -0.414978 -0.608459 -0.545471 0.400208 1441740988 -0.414978 -0.608459 -0.545471 0.400208 1441740988 -0.414978 -0.608459 -0.545471 0.400208 1441740988 -0.414978 -0.608459 -0.545471 0.400208 1441740989 -0.414978 -0.608459 -0.545471 0.400208 1441740989 -0.414978 -0.608459 -0.545471 0.400208 1441740989 -0.414978 -0.608459 -0.545471 0.400208 1441740989 -0.419983 -0.604126 -0.539795 0.409058 1441740989 -0.419983 -0.604126 -0.539795 0.409058 1441740989 -0.419983 -0.604126 -0.539795 0.409058 1441740989 -0.419983 -0.604126 -0.539795 0.409058 1441740989 -0.419983 -0.604126 -0.539795 0.409058 1441740989 -0.419983 -0.604126 -0.539795 0.409058 1441740989 -0.425110 -0.604248 -0.526062 0.421265 1441740989 -0.425110 -0.604248 -0.526062 0.421265 1441740989 -0.425110 -0.604248 -0.526062 0.421265 1441740989 -0.425110 -0.604248 -0.526062 0.421265 1441740989 -0.425110 -0.604248 -0.526062 0.421265 1441740989 -0.425110 -0.604248 -0.526062 0.421265 1441740989 -0.433411 -0.600952 -0.521667 0.423035 1441740989 -0.433411 -0.600952 -0.521667 0.423035 1441740989 -0.433411 -0.600952 -0.521667 0.423035 1441740989 -0.433411 -0.600952 -0.521667 0.423035 1441740989 -0.433411 -0.600952 -0.521667 0.423035 1441740989 -0.433411 -0.600952 -0.521667 0.423035 1441740989 -0.452454 -0.587952 -0.540405 0.396973 1441740989 -0.452454 -0.587952 -0.540405 0.396973 1441740989 -0.452454 -0.587952 -0.540405 0.396973 1441740989 -0.452454 -0.587952 -0.540405 0.396973 1441740989 -0.452454 -0.587952 -0.540405 0.396973 1441740989 -0.452454 -0.587952 -0.540405 0.396973 1441740989 -0.471191 -0.559082 -0.586548 0.348511 1441740989 -0.471191 -0.559082 -0.586548 0.348511 1441740989 -0.471191 -0.559082 -0.586548 0.348511 1441740989 -0.471191 -0.559082 -0.586548 0.348511 1441740989 -0.471191 -0.559082 -0.586548 0.348511 1441740989 -0.462952 -0.541687 -0.612671 0.341980 1441740989 -0.462952 -0.541687 -0.612671 0.341980 1441740989 -0.462952 -0.541687 -0.612671 0.341980 1441740989 -0.462952 -0.541687 -0.612671 0.341980 1441740989 -0.462952 -0.541687 -0.612671 0.341980 1441740989 -0.462952 -0.541687 -0.612671 0.341980 1441740989 -0.448730 -0.559753 -0.585510 0.377625 1441740989 -0.448730 -0.559753 -0.585510 0.377625 1441740989 -0.448730 -0.559753 -0.585510 0.377625 1441740989 -0.448730 -0.559753 -0.585510 0.377625 1441740989 -0.448730 -0.559753 -0.585510 0.377625 1441740989 -0.448730 -0.559753 -0.585510 0.377625 1441740989 -0.464844 -0.551941 -0.569275 0.394104 1441740989 -0.464844 -0.551941 -0.569275 0.394104 1441740989 -0.464844 -0.551941 -0.569275 0.394104 1441740989 -0.464844 -0.551941 -0.569275 0.394104 1441740989 -0.464844 -0.551941 -0.569275 0.394104 1441740989 -0.464844 -0.551941 -0.569275 0.394104 1441740989 -0.460388 -0.559937 -0.564453 0.394958 1441740989 -0.460388 -0.559937 -0.564453 0.394958 1441740989 -0.460388 -0.559937 -0.564453 0.394958 1441740989 -0.460388 -0.559937 -0.564453 0.394958 1441740989 -0.460388 -0.559937 -0.564453 0.394958 1441740989 -0.460388 -0.559937 -0.564453 0.394958 1441740989 -0.457703 -0.566467 -0.562317 0.391785 1441740989 -0.457703 -0.566467 -0.562317 0.391785 1441740989 -0.457703 -0.566467 -0.562317 0.391785 1441740989 -0.457703 -0.566467 -0.562317 0.391785 1441740989 -0.457703 -0.566467 -0.562317 0.391785 1441740989 -0.457703 -0.566467 -0.562317 0.391785 1441740989 -0.454163 -0.569519 -0.563293 0.390137 1441740989 -0.454163 -0.569519 -0.563293 0.390137 1441740989 -0.454163 -0.569519 -0.563293 0.390137 1441740989 -0.454163 -0.569519 -0.563293 0.390137 1441740989 -0.449219 -0.576111 -0.563232 0.386230 1441740989 -0.449219 -0.576111 -0.563232 0.386230 1441740989 -0.449219 -0.576111 -0.563232 0.386230 1441740989 -0.449219 -0.576111 -0.563232 0.386230 1441740989 -0.449219 -0.576111 -0.563232 0.386230 1441740989 -0.449219 -0.576111 -0.563232 0.386230 1441740989 -0.438049 -0.586365 -0.558655 0.390137 1441740989 -0.438049 -0.586365 -0.558655 0.390137 1441740989 -0.438049 -0.586365 -0.558655 0.390137 1441740989 -0.438049 -0.586365 -0.558655 0.390137 1441740989 -0.438049 -0.586365 -0.558655 0.390137 1441740989 -0.438049 -0.586365 -0.558655 0.390137 1441740989 -0.423462 -0.600769 -0.549255 0.397766 1441740989 -0.423462 -0.600769 -0.549255 0.397766 1441740989 -0.423462 -0.600769 -0.549255 0.397766 1441740989 -0.423462 -0.600769 -0.549255 0.397766 1441740989 -0.423462 -0.600769 -0.549255 0.397766 1441740989 -0.423462 -0.600769 -0.549255 0.397766 1441740989 -0.410156 -0.615173 -0.537720 0.405334 1441740989 -0.410156 -0.615173 -0.537720 0.405334 1441740989 -0.410156 -0.615173 -0.537720 0.405334 1441740989 -0.410156 -0.615173 -0.537720 0.405334 1441740989 -0.410156 -0.615173 -0.537720 0.405334 1441740989 -0.410156 -0.615173 -0.537720 0.405334 1441740989 -0.410156 -0.615173 -0.537720 0.405334 1441740989 -0.397705 -0.627686 -0.530029 0.408569 1441740989 -0.397705 -0.627686 -0.530029 0.408569 1441740989 -0.397705 -0.627686 -0.530029 0.408569 1441740989 -0.397705 -0.627686 -0.530029 0.408569 1441740989 -0.397705 -0.627686 -0.530029 0.408569 1441740989 -0.397705 -0.627686 -0.530029 0.408569 1441740989 -0.395813 -0.630920 -0.526489 0.410095 1441740989 -0.395813 -0.630920 -0.526489 0.410095 1441740989 -0.395813 -0.630920 -0.526489 0.410095 1441740989 -0.395813 -0.630920 -0.526489 0.410095 1441740989 -0.395813 -0.630920 -0.526489 0.410095 1441740989 -0.395813 -0.630920 -0.526489 0.410095 1441740989 -0.395813 -0.630920 -0.526489 0.410095 1441740989 -0.401550 -0.626282 -0.531250 0.405457 1441740989 -0.401550 -0.626282 -0.531250 0.405457 1441740989 -0.401550 -0.626282 -0.531250 0.405457 1441740989 -0.401550 -0.626282 -0.531250 0.405457 1441740989 -0.401550 -0.626282 -0.531250 0.405457 1441740990 -0.405884 -0.618164 -0.539246 0.403015 1441740990 -0.405884 -0.618164 -0.539246 0.403015 1441740990 -0.405884 -0.618164 -0.539246 0.403015 1441740990 -0.405884 -0.618164 -0.539246 0.403015 1441740990 -0.405884 -0.618164 -0.539246 0.403015 1441740990 -0.405884 -0.618164 -0.539246 0.403015 1441740990 -0.405884 -0.618164 -0.539246 0.403015 1441740990 -0.408813 -0.611755 -0.542419 0.405518 1441740990 -0.408813 -0.611755 -0.542419 0.405518 1441740990 -0.408813 -0.611755 -0.542419 0.405518 1441740990 -0.408813 -0.611755 -0.542419 0.405518 1441740990 -0.408813 -0.611755 -0.542419 0.405518 1441740990 -0.408813 -0.611755 -0.542419 0.405518 1441740990 -0.408752 -0.611572 -0.534119 0.416809 1441740990 -0.408752 -0.611572 -0.534119 0.416809 1441740990 -0.408752 -0.611572 -0.534119 0.416809 1441740990 -0.408752 -0.611572 -0.534119 0.416809 1441740990 -0.408752 -0.611572 -0.534119 0.416809 1441740990 -0.408752 -0.611572 -0.534119 0.416809 1441740990 -0.408752 -0.611572 -0.534119 0.416809 1441740990 -0.407471 -0.614990 -0.519531 0.431152 1441740990 -0.407471 -0.614990 -0.519531 0.431152 1441740990 -0.407471 -0.614990 -0.519531 0.431152 1441740990 -0.407471 -0.614990 -0.519531 0.431152 1441740990 -0.407471 -0.614990 -0.519531 0.431152 1441740990 -0.407471 -0.614990 -0.519531 0.431152 1441740990 -0.415466 -0.612549 -0.515625 0.431763 1441740990 -0.415466 -0.612549 -0.515625 0.431763 1441740990 -0.415466 -0.612549 -0.515625 0.431763 1441740990 -0.415466 -0.612549 -0.515625 0.431763 1441740990 -0.415466 -0.612549 -0.515625 0.431763 1441740990 -0.415466 -0.612549 -0.515625 0.431763 1441740990 -0.430420 -0.599670 -0.531006 0.416138 1441740990 -0.430420 -0.599670 -0.531006 0.416138 1441740990 -0.430420 -0.599670 -0.531006 0.416138 1441740990 -0.430420 -0.599670 -0.531006 0.416138 1441740990 -0.430420 -0.599670 -0.531006 0.416138 1441740990 -0.430420 -0.599670 -0.531006 0.416138 1441740990 -0.447815 -0.582092 -0.553589 0.392700 1441740990 -0.447815 -0.582092 -0.553589 0.392700 1441740990 -0.447815 -0.582092 -0.553589 0.392700 1441740990 -0.447815 -0.582092 -0.553589 0.392700 1441740990 -0.447815 -0.582092 -0.553589 0.392700 1441740990 -0.447815 -0.582092 -0.553589 0.392700 1441740990 -0.455200 -0.569702 -0.572266 0.375305 1441740990 -0.455200 -0.569702 -0.572266 0.375305 1441740990 -0.455200 -0.569702 -0.572266 0.375305 1441740990 -0.455200 -0.569702 -0.572266 0.375305 1441740990 -0.455200 -0.569702 -0.572266 0.375305 1441740990 -0.455200 -0.569702 -0.572266 0.375305 1441740990 -0.450378 -0.567871 -0.569397 0.388000 1441740990 -0.450378 -0.567871 -0.569397 0.388000 1441740990 -0.450378 -0.567871 -0.569397 0.388000 1441740990 -0.450378 -0.567871 -0.569397 0.388000 1441740990 -0.450378 -0.567871 -0.569397 0.388000 1441740990 -0.451538 -0.567810 -0.557190 0.404114 1441740990 -0.451538 -0.567810 -0.557190 0.404114 1441740990 -0.451538 -0.567810 -0.557190 0.404114 1441740990 -0.451538 -0.567810 -0.557190 0.404114 1441740990 -0.451538 -0.567810 -0.557190 0.404114 1441740990 -0.451538 -0.567810 -0.557190 0.404114 1441740990 -0.451538 -0.567810 -0.557190 0.404114 1441740990 -0.445862 -0.577698 -0.546570 0.410889 1441740990 -0.445862 -0.577698 -0.546570 0.410889 1441740990 -0.445862 -0.577698 -0.546570 0.410889 1441740990 -0.445862 -0.577698 -0.546570 0.410889 1441740990 -0.445862 -0.577698 -0.546570 0.410889 1441740990 -0.445862 -0.577698 -0.546570 0.410889 1441740990 -0.441284 -0.585754 -0.540466 0.412537 1441740990 -0.441284 -0.585754 -0.540466 0.412537 1441740990 -0.441284 -0.585754 -0.540466 0.412537 1441740990 -0.441284 -0.585754 -0.540466 0.412537 1441740990 -0.441284 -0.585754 -0.540466 0.412537 1441740990 -0.441284 -0.585754 -0.540466 0.412537 1441740990 -0.440002 -0.588196 -0.541748 0.408691 1441740990 -0.440002 -0.588196 -0.541748 0.408691 1441740990 -0.440002 -0.588196 -0.541748 0.408691 1441740990 -0.440002 -0.588196 -0.541748 0.408691 1441740990 -0.440002 -0.588196 -0.541748 0.408691 1441740990 -0.440002 -0.588196 -0.541748 0.408691 1441740990 -0.440002 -0.588196 -0.541748 0.408691 1441740990 -0.438782 -0.589722 -0.544800 0.403625 1441740990 -0.438782 -0.589722 -0.544800 0.403625 1441740990 -0.438782 -0.589722 -0.544800 0.403625 1441740990 -0.438782 -0.589722 -0.544800 0.403625 1441740990 -0.438782 -0.589722 -0.544800 0.403625 1441740990 -0.438782 -0.589722 -0.544800 0.403625 1441740990 -0.429260 -0.597412 -0.543762 0.403992 1441740990 -0.429260 -0.597412 -0.543762 0.403992 1441740990 -0.429260 -0.597412 -0.543762 0.403992 1441740990 -0.429260 -0.597412 -0.543762 0.403992 1441740990 -0.429260 -0.597412 -0.543762 0.403992 1441740990 -0.429260 -0.597412 -0.543762 0.403992 1441740990 -0.414368 -0.609863 -0.534546 0.413086 1441740990 -0.414368 -0.609863 -0.534546 0.413086 1441740990 -0.414368 -0.609863 -0.534546 0.413086 1441740990 -0.414368 -0.609863 -0.534546 0.413086 1441740990 -0.414368 -0.609863 -0.534546 0.413086 1441740990 -0.401611 -0.623718 -0.520203 0.423340 1441740990 -0.401611 -0.623718 -0.520203 0.423340 1441740990 -0.401611 -0.623718 -0.520203 0.423340 1441740990 -0.401611 -0.623718 -0.520203 0.423340 1441740990 -0.401611 -0.623718 -0.520203 0.423340 1441740990 -0.401611 -0.623718 -0.520203 0.423340 1441740990 -0.393250 -0.632813 -0.509460 0.430603 1441740990 -0.393250 -0.632813 -0.509460 0.430603 1441740990 -0.393250 -0.632813 -0.509460 0.430603 1441740990 -0.393250 -0.632813 -0.509460 0.430603 1441740990 -0.393250 -0.632813 -0.509460 0.430603 1441740990 -0.393250 -0.632813 -0.509460 0.430603 1441740991 -0.386353 -0.639343 -0.503906 0.433777 1441740991 -0.386353 -0.639343 -0.503906 0.433777 1441740991 -0.386353 -0.639343 -0.503906 0.433777 1441740991 -0.386353 -0.639343 -0.503906 0.433777 1441740991 -0.386353 -0.639343 -0.503906 0.433777 1441740991 -0.386353 -0.639343 -0.503906 0.433777 1441740991 -0.386658 -0.638672 -0.509338 0.428101 1441740991 -0.386658 -0.638672 -0.509338 0.428101 1441740991 -0.386658 -0.638672 -0.509338 0.428101 1441740991 -0.386658 -0.638672 -0.509338 0.428101 1441740991 -0.386658 -0.638672 -0.509338 0.428101 1441740991 -0.386658 -0.638672 -0.509338 0.428101 1441740991 -0.393433 -0.630554 -0.520630 0.420227 1441740991 -0.393433 -0.630554 -0.520630 0.420227 1441740991 -0.393433 -0.630554 -0.520630 0.420227 1441740991 -0.393433 -0.630554 -0.520630 0.420227 1441740991 -0.393433 -0.630554 -0.520630 0.420227 1441740991 -0.393433 -0.630554 -0.520630 0.420227 1441740991 -0.393433 -0.630554 -0.520630 0.420227 1441740991 -0.403992 -0.618408 -0.532715 0.413025 1441740991 -0.403992 -0.618408 -0.532715 0.413025 1441740991 -0.403992 -0.618408 -0.532715 0.413025 1441740991 -0.403992 -0.618408 -0.532715 0.413025 1441740991 -0.403992 -0.618408 -0.532715 0.413025 1441740991 -0.403992 -0.618408 -0.532715 0.413025 1441740991 -0.412292 -0.608398 -0.539429 0.411133 1441740991 -0.412292 -0.608398 -0.539429 0.411133 1441740991 -0.412292 -0.608398 -0.539429 0.411133 1441740991 -0.412292 -0.608398 -0.539429 0.411133 1441740991 -0.412292 -0.608398 -0.539429 0.411133 1441740991 -0.412292 -0.608398 -0.539429 0.411133 1441740991 -0.418396 -0.602112 -0.537109 0.417175 1441740991 -0.418396 -0.602112 -0.537109 0.417175 1441740991 -0.418396 -0.602112 -0.537109 0.417175 1441740991 -0.418396 -0.602112 -0.537109 0.417175 1441740991 -0.418396 -0.602112 -0.537109 0.417175 1441740991 -0.418396 -0.602112 -0.537109 0.417175 1441740991 -0.423828 -0.599854 -0.529785 0.424255 1441740991 -0.423828 -0.599854 -0.529785 0.424255 1441740991 -0.423828 -0.599854 -0.529785 0.424255 1441740991 -0.423828 -0.599854 -0.529785 0.424255 1441740991 -0.423828 -0.599854 -0.529785 0.424255 1441740991 -0.433899 -0.592224 -0.534851 0.418274 1441740991 -0.433899 -0.592224 -0.534851 0.418274 1441740991 -0.433899 -0.592224 -0.534851 0.418274 1441740991 -0.433899 -0.592224 -0.534851 0.418274 1441740991 -0.433899 -0.592224 -0.534851 0.418274 1441740991 -0.433899 -0.592224 -0.534851 0.418274 1441740991 -0.454346 -0.573669 -0.556396 0.393616 1441740991 -0.454346 -0.573669 -0.556396 0.393616 1441740991 -0.454346 -0.573669 -0.556396 0.393616 1441740991 -0.454346 -0.573669 -0.556396 0.393616 1441740991 -0.454346 -0.573669 -0.556396 0.393616 1441740991 -0.454346 -0.573669 -0.556396 0.393616 1441740991 -0.468445 -0.553955 -0.578064 0.373657 1441740991 -0.468445 -0.553955 -0.578064 0.373657 1441740991 -0.468445 -0.553955 -0.578064 0.373657 1441740991
[truncated: 208,208 more chars]
